# Supplementary material for: Global and seasonal variation of marine phosphonate metabolism
Source: ISME J. 2022 Jun 23;16(9):2198–212. doi: 10.1038/s41396-022-01266-z (PMC9381506; doi:10.1038/s41396-022-01266-z)
Supplement: Supplementary file 1 — Supplementary Dataset S1 [file 41396_2022_1266_MOESM1_ESM.xlsx]

## Sheet: Table_of_Contents
Tab	Description	Important Information
Genes	List of selected genes	Average database length; Alignment trimming positions; functional annotations
Genomes - *	List of genomes with phosphonate-cycling genes from IMG or GORG-Tropics	Taxonomy & taxonomic IDs; presence/absence of all examined genes
*_taxa	Taxonomic distribution for redundant/nr databases	Sequence/genome counts; condenced taxonomic information
pepM - phnM	Database metadata	Taxonomy linked to gene ID; sequence length; De-replication results; *hepD Class*

## Sheet: Genes
Gene	Name	%_ID_threshold	Multiple_copy_normalizing_factor (# nr genomes / # nr sequences)	Avg_seq_length (nr)	Length_normalizing_factor (336/Avg_seq_length)	Metal	EC_number	KO	COG	Pfam	TIGRfam	References
pepM	phosphoenolpyruvate mutase	0.5	0.967941	250.39	1.34191	Mg 2+ per subunit	5.4.2.9	KO:K01841	COG2513	PF13714	TIGR02320	"Insight into the mechanism of phosphoenolpyruvate mutase catalysis derived from site-directed mutagenesis studies of active site residues" Jia et. al 1999	"Properties of phosphoenolpyruvate mutase, the first enzyme in the aminoethylphosphonate biosynthetic pathway in Trypanosoma cruzi" Sarkar et. al 2003	"Genomics-enabled discovery of phosphonate natural products and their biosynthetic pathways" Ju et. al 2013
aepY	phosphonopyruvate decarboxylase	0.5	0.955508	328.046	1.02425	Mg 2+, Ca 2+, or Mn 2+	4.1.1.82	K09459	--------------------	--------------------	TIGR03297	"The phosphonopyruvate decarboxylase from Bacteroides fragilis" Zhang et. al 2003
phpC	phosphonoacetaldehyde reductase	0.6	0.96747	349.693	0.960843	Fe cation	1.1.1.309	KO:K12904	--------------------	PF00465	--------------------	"Unusual transfomrations in the biosynthesis of the antibiotic phosphinothricin tripeptide" Blodgett et. al 2007	"Biosynthesis of 2-Hydroxyethylphosphonate, an unexpected intermediate common to multiple phosphonate biosynthetic pathways" Shao et. al 2008
mpnS	methylphosphonate synthase	0.6	1	390.917	0.859518	Fe 2+	1.13.11.73	K18049	--------------------	PF01381 (HTH_3)	--------------------	"Structural basis for methylphosphonate biosynthesis" Born et. al 2017	"Mechanistic investigation of methylphosphonate synthase, a non-heme iron-dependent oxygenase" Cooke et. al 2012
hepD	2-hydroxyethylphosphonate dioxygenase	0.6	1	407.661	0.824213	Fe 2+ per subunit (homodimer)	1.13.11.72	K12905	--------------------	--------------------	--------------------	"Mechanism and substrate recognition of 2-hydroxyethylphosphonate dioxygenase" Peck et. al 2011	"An unusual carbon-carbon bond cleavage reaction during phosphinothricin biosynthesis" Cicchillo et. al 2009	"Structural basis for methylphosphonate biosynthesis" Born et. al 2017
palA	phosphonopyruvate hydrolase	0.6	0.969512	286.939	1.17098	Co 2+, Mg 2+, or Mn 2+	3.11.1.3	K19669	--------------------	--------------------	TIGR02321	"The purification and characterization of phosphonopyruvate hydrolase, a novel carbon-phosphorus bond cleavage enzyme from Variovorax sp Pal2" Kulakova et. al 2003	"Structure and kinetics of phosphonopyruvate hydrolase from Voriovorax sp. Pal2: new insight into the divergence of catalysis within the PEP mutase/isocitrate lyase superfamily" Chen et. al 2006
phnA	phosphonoacetate hydrolase	0.5	0.893374	407.983	0.823565	(2x) Zn 2+	3.11.1.2	K19670	COG1524	PF03831	TIGR02335	"Structural and mechanistic insights into C-P bond hydrolysis by phosphonoacetate hydrolase" Agarwal et. al 2011	"Divergence of chemical function in the alkaline phosphatase superfamily: Structure and mechanism of the P-C bond cleaving enzyme phosphonoacetate hydrolase" Kim et. al 2011
phnW	2-AEP--pyruvate transaminase	0.5	0.903409	383.351	0.876481	Mg 2+	2.6.1.37	K03430	COG0075	PF00266 (Aminotran_V)	TIGR02326	"Degradation pathway of the phosphonate ciliatine: crystal structure of 2-aminoethylphosphonate transaminase" Chen et. al 2002
phnX	phosphonoacetaldehyde hydrolase	0.5	0.952433	263.266	1.27627	Mg 2+	3.11.1.1	K05306	--------------------	PF13419 (HAD_2)	TIGR01422	"The crystal structure of Bacillus cereus phosphonoacetaldehyde hydrolase: insight into catalysis of phosphorus bond cleavage and catalytic diversification within the HAD enzyme superfamily" Morais et. al 2000	"Investigation of metal ion binding in phosphonoacetaldehyde hydrolase identifies sequence markers for metal-activated enzymes of the HAD enzyme superfamily" Zhang et. al 2004
phnY	phosphonoacetaldehyde dehydrogenase	0.65	0.851598	472.316	0.711388	--------------------	--------------------	--------------------	--------------------	PF00171	TIGR03250	"Structure and function of phosphonoacetaldehyde dehydrogenase: the missing link in phosphonoacetate formation" Agarwal et. al 2014
phnZ	HD domain phosphohydrolase	0.5	0.972077	185.184	1.81441	(2x) Fe 2+	1.13.11.78	K21196	COG4341	PF01966 (HD domain)	TIGR00277 (HDIG)	"Crystal structure of PhnZ in complex with substrate reveals a di-iron oxygenase mechanism for catabolism of organiphosphonates" van Staalduinen et. al 2014
phnI	C-P lyase core-complex subunit I	0.5	0.95957	330.198	1.01757	--------------------	2.7.8.37	K06164	COG3626	PF05861	--------------------	"Structural insights into the bacterial carbon-phosphorus lyase machinery" Seweryn et. al 2015
phnJ	C-P lyase core-complex subunit J	0.6	0.978858	298.1	1.12714	[4Fe-4S] per subunit	4.7.1.1	K06163	COG3627	PF06007	--------------------	"Carbon-phosphorus lyase - the state of the art" Stosiek et. al 2020	"PhnJ - a novel radical SAM enzyme from the C-P lyase complex" Kamat et. al 2015
phnM	Alpha-D-ribose 1-methylphosphonate 5-triphosphate diphosphatase	0.55	0.741961	359.852	0.933717	--------------------	3.6.1.63	K06162	COG3454	PF07969	TIGR02318	"Intermediates in the transformation of phosphonates to phosphate by bacteria" Kamat et. al 2011

## Sheet: Genomes - IMG (all)
IMG Genome ID	NCBI Taxon ID	Genome Name / Sample Name	Sequencing Status	Study Name	Sequencing Center	Ecosystem	Ecosystem Category	Ecosystem Type	Ecosystem Subtype	Specific Ecosystem	Habitat	Included in marine analysis	Energy Source	Metabolism	Motility	Oxygen Requirement	Domain	Phylum	Class	Order	Family	Genus	Species	Genome Size * assembled	Gene Count * assembled	GC * assembled	pepM	aepY	phpC	mpnS	hepD	palA	phnA	phnW	phnX	phnY	phnZ	phnI	phnJ	phnM
2545824624	1313172	Ilumatobacter coccineum YM16-304	Finished	Acidimicrobidae bacterium YM16-304	National Institute of Technology and Evaluation	Environmental	Terrestrial	Geologic	Unclassified	Unclassified	Sea sand	x	Heterotroph	x	Nonmotile	Aerobe	Bacteria	Actinobacteria	Acidimicrobiia	Acidimicrobiales	Ilumatobacteraceae	Ilumatobacter	Ilumatobacter coccineus	4830181	4342	67.29	O	O	x	x	x	x	x	x	x	x	O	x	x	x
2772190982	467091	Ilumatobacter fluminis DSM 18936	Permanent Draft	Sequencing the genomes of 1000 actinobacteria strains	DOE Joint Genome Institute (JGI)	Environmental	Aquatic	Sediment	Unclassified	Unclassified	Sediment	x	x	x	x	x	Bacteria	Actinobacteria	Acidimicrobiia	Acidimicrobiales	Ilumatobacteraceae	Ilumatobacter	Ilumatobacter fluminis	4775416	4340	68.59	O	O	O	x	x	x	x	x	x	x	x	x	x	x
2565956804	1313171	Ilumatobacter nonamiensis YM16-303	Permanent Draft	Ilumatobacter nonamiense YM16-303 genome sequencing project	Kitasato University	x	x	x	x	x	x	x	x	x	x	x	Bacteria	Actinobacteria	Acidimicrobiia	Acidimicrobiales	Ilumatobacteraceae	Ilumatobacter	Ilumatobacter nonamiensis	4279332	4167	66.99	x	x	x	x	x	x	x	x	x	x	O	x	x	O
2778261373	1967498	Ilumatobacter sp. SAT196	Permanent Draft	Draft Metagenome-assembled Genomes from Global Oceans - TOBG MAGs	CEA Genoscope, Canada's Michael Smith Genome Sciences Centre	x	x	x	x	x	x	x	x	x	x	x	Bacteria	Actinobacteria	Acidimicrobiia	Acidimicrobiales	Ilumatobacteraceae	Ilumatobacter	Ilumatobacter sp.	1899302	1946	59.28	x	x	x	x	x	x	x	x	x	x	O	x	x	x
2773857961	160808	Acidithiobacillus ferrivorans YL15	Permanent Draft	Acidithiobacillus ferrivorans YL15 Genome sequencing	Central South University	Environmental	Aquatic	Freshwater	Groundwater	Acid Mine Drainage	x	x	x	x	x	x	Bacteria	Proteobacteria	Acidithiobacillia	Acidithiobacillales	Acidithiobacillaceae	Acidithiobacillus	Acidithiobacillus ferrivorans	2987562	3187	56.59	x	x	x	x	x	x	x	x	x	x	O	O	O	O
2510461056	637390	Acidithiobacillus thiooxidans ATCC 19377	Permanent Draft	Acidithiobacillus thiooxidans ATCC 19377	Science for Life Foundation, Chile	Environmental	Terrestrial	Soil	Clay	Unclassified	x	x	x	x	x	x	Bacteria	Proteobacteria	Acidithiobacillia	Acidithiobacillales	Acidithiobacillaceae	Acidithiobacillus	Acidithiobacillus thiooxidans	3019868	3127	53.16	x	x	x	x	x	x	x	x	x	x	x	O	O	O
2571042229	1432062	Acidithiobacillus thiooxidans A01	Permanent Draft	Acidithiobacillus thiooxidans A01	Central South University	x	x	x	x	x	x	x	x	x	x	x	Bacteria	Proteobacteria	Acidithiobacillia	Acidithiobacillales	Acidithiobacillaceae	Acidithiobacillus	Acidithiobacillus thiooxidans	3820158	4222	53.1	x	x	x	x	x	x	x	x	x	x	x	O	O	O
2617271221	160808	Acidithiobacillus ferrivorans CF27	Permanent Draft	Acidithiobacillus ferrivorans CF27	CEA Genoscope	x	x	x	x	x	x	x	x	x	x	x	Bacteria	Proteobacteria	Acidithiobacillia	Acidithiobacillales	Acidithiobacillaceae	Acidithiobacillus	Acidithiobacillus ferrivorans	3428212	3703	56.44	x	O	x	x	x	x	x	x	x	x	x	x	x	x
2684622546	920	Acidithiobacillus ferrooxidans Hel18	Permanent Draft	Acidithiobacillus ferrooxidans genome sequencing and assembly	TU Bergaakademie Freiberg	x	x	x	x	x	x	x	x	x	x	x	Bacteria	Proteobacteria	Acidithiobacillia	Acidithiobacillales	Acidithiobacillaceae	Acidithiobacillus	Acidithiobacillus ferrooxidans	3096796	3269	58.62	x	x	x	x	x	x	x	x	x	x	O	O	O	O
2811994996	930	Acidithiobacillus thiooxidans CLST	Permanent Draft	Acidithiobacillus thiooxidans CLST	Beckman Coulter, Inc.	x	x	x	x	x	x	x	x	x	x	x	Bacteria	Proteobacteria	Acidithiobacillia	Acidithiobacillales	Acidithiobacillaceae	Acidithiobacillus	Acidithiobacillus thiooxidans	3974949	4188	52.64	x	x	x	x	x	x	x	x	x	x	x	O	O	O
2737471710	2282142	Acidobacteriales bacterium JGI 01_J19_4000m (contamination screened)	Permanent Draft	Comprehensive metagenome and single cell genome sequencing from the open ocean community of North Pacfic Subtropical Gyre, Station ALOHA	DOE Joint Genome Institute (JGI)	Environmental	Aquatic	Marine	Oceanic	Unclassified	x	o	x	x	x	x	Bacteria	Acidobacteria	Acidobacteriia	Acidobacteriales	unclassified	unclassified	Acidobacteriales bacterium	845919	830	64.65	O	x	x	x	x	x	x	x	x	x	x	x	x	x
2739367973	2282142	Acidobacteriales bacterium JGI 01_G7_4000m (contamination screened)	Permanent Draft	Comprehensive metagenome and single cell genome sequencing from the open ocean community of North Pacfic Subtropical Gyre, Station ALOHA	DOE Joint Genome Institute (JGI)	Environmental	Aquatic	Marine	Oceanic	Unclassified	x	o	x	x	x	x	Bacteria	Acidobacteria	Acidobacteriia	Acidobacteriales	unclassified	unclassified	Acidobacteriales bacterium	1615411	1571	65.52	O	O	x	x	x	x	x	x	x	x	x	x	x	x
2503982037	682795	Granulicella mallensis MP5ACTX8	Finished	Whole genome sequencing, assembly and initial annotation of Acidobacterium species from Arctic tundra soils	DOE Joint Genome Institute (JGI)	Environmental	Terrestrial	Soil	Unclassified	Unclassified	Soil	x	x	x	Nonmotile	Aerobe	Bacteria	Acidobacteria	Acidobacteriia	Acidobacteriales	Acidobacteriaceae	Granulicella	Granulicella mallensis	6237577	4960	57.91	x	x	x	x	x	x	x	O	O	x	x	x	x	x
2747843220	1560005	Edaphobacter dinghuensis EB95	Permanent Draft	Sequencing of bacterial isolates from soil warming experiment in Harvard Forest, Massachusetts, USA	DOE Joint Genome Institute (JGI)	Environmental	Terrestrial	Soil	Temperate forest	Bulk soil	x	x	x	x	x	x	Bacteria	Acidobacteria	Acidobacteriia	Acidobacteriales	Acidobacteriaceae	Edaphobacter	Edaphobacter dinghuensis	4462202	3906	55.56	x	x	x	x	x	x	x	x	x	x	x	O	O	O
2648501865	1577687	Acidobacteriaceae bacterium S55	Permanent Draft	Acidobacteriaceae bacterium S55 genome sequencing	Institute of Microbiology of the AS CR	x	x	x	x	x	x	x	x	x	x	x	Bacteria	Acidobacteria	Acidobacteriia	Acidobacteriales	Acidobacteriaceae	Terracidiphilus	Terracidiphilus gabretensis	5343125	4484	57.3	x	x	x	x	x	x	x	x	O	x	x	x	x	x
2751185416	204434	Unclassified Acidobacteriaceae HKU-ACI2	Permanent Draft	Microbiome in partial nitritation/anammox (PNA) bioreactor with stable nitrogen removal rate	Beijing Novogene Bioinformatics Technology Co., Ltd	x	x	x	x	x	x	x	x	x	x	x	Bacteria	Acidobacteria	Acidobacteriia	Acidobacteriales	Acidobacteriaceae	unclassified	unclassified	5085491	4742	64.49	x	x	x	x	x	x	x	O	x	x	x	x	x	x
2861162634	1577686	Silvibacterium bohemicum DSM 103733	Permanent Draft	Genomic Encyclopedia of Type Strains, Phase IV (KMG-IV): sequencing the most valuable type-strain genomes for metagenomic binning, comparative biology and taxonomic classification	DOE Joint Genome Institute (JGI)	x	x	x	x	x	x	x	x	x	x	Aerobe	Bacteria	Acidobacteria	Acidobacteriia	Acidobacteriales	Acidobacteriaceae	Silvibacterium	Silvibacterium bohemicum	6452904	5463	58.23	x	x	x	x	x	x	x	x	O	x	x	x	x	x
2862975698	940614	Granulicella mallensis X5P3	Permanent Draft	Genomic Encyclopedia of Type Strains, Phase IV (KMG-V): Genome sequencing to study the core and pangenomes of soil and plant-associated prokaryotes	DOE Joint Genome Institute (JGI)	x	x	x	x	x	x	x	x	x	x	x	Bacteria	Acidobacteria	Acidobacteriia	Acidobacteriales	Acidobacteriaceae	Granulicella	Granulicella mallensis	6472662	5336	57.8	x	x	x	x	x	x	x	O	O	x	x	x	x	x
650377943	657308	Finished	Human Microbiome Project (HMP) Reference Genomes	Gordonibacter pamelaeae 7-10-1-bT, DSM 19378	Wellcome Trust Sanger Institute	Host-associated	Human	Unclassified	Unclassified	Unclassified	Host_ Human intestinal microflora	x	x	x	Motile	Obligate anaerobe	Bacteria	650377943	Actinobacteria	Coriobacteriia	Eggerthellales	Eggerthellaceae	Gordonibacter	Gordonibacter pamelaeae	3608022	2077	x	x	x	x	x	x	x	x	x	x	x	x	O	x
2820929059	201174	Permanent Draft	Cubitermes and Nasutitermes termite gut microbial communities from Max Planck Institute for Terrestrial Microbiology, Germany	Unclassified Actinobacteria Emb289P3bin110	DOE Joint Genome Institute (JGI)	x	x	x	x	x	x	x	x	x	x	x	Bacteria	2820929059	Actinobacteria	unclassified	unclassified	unclassified	unclassified	unclassified	2403486	2624	x	x	x	x	x	x	x	x	x	x	x	x	O	x
2626541554	573496	Frankia sp AvcI.1	Permanent Draft	Frankia sp. AvcI.1	University of New Hampshire	Host-associated	Microbial	Bacteria	Unclassified	Unclassified	x	x	x	x	x	x	Bacteria	Actinobacteria	Actinomycetia	Frankiales	Frankiaceae	Frankia	Frankia sp. AvcI1	7741902	6530	72.74	O	O	O	x	O	x	x	x	x	x	x	x	x	x
2671180195	1745382	Frankia sp. CcI49	Finished	Frankia sp. CcI49	University of New Hampshire	Host-associated	Microbial	Bacteria	Unclassified	Unclassified	Soil	x	x	x	x	x	Bacteria	Actinobacteria	Actinomycetia	Frankiales	Frankiaceae	Frankia	Frankia sp. CcI49	9757215	7982	71.06	x	x	x	x	x	x	O	x	x	x	x	x	x	x
2684623036	1742262	Frankia sp. CgIM4	Permanent Draft	Frankia sp. CgIM4 Genome	University of New Hampshire	Host-associated	Microbial	Bacteria	Unclassified	Unclassified	Plant symbiont	x	x	x	x	x	Bacteria	Actinobacteria	Actinomycetia	Frankiales	Frankiaceae	Frankia	Frankia sp. CgIM4	5199090	4213	70.09	x	x	x	x	x	x	x	x	x	x	O	x	x	x
2687453737	1834512	Frankia sp. BMG5.36	Permanent Draft	Frankia sp. BMG5.36 genome sequencing	University of New Hampshire	Host-associated	Microbial	Bacteria	Unclassified	Unclassified	x	x	x	x	x	x	Bacteria	Actinobacteria	Actinomycetia	Frankiales	Frankiaceae	Frankia	Frankia sp. BMG5.36	11203906	8330	71.26	x	x	x	x	x	x	x	x	x	x	O	x	O	O
2773857921	1834516	Frankia asymbiotica NRRL B-16386	Finished	Frankia asymbiotica NRRL B-16386	University of New Hampshire	Host-associated	Microbial	Bacteria	Unclassified	Unclassified	x	x	x	x	x	x	Bacteria	Actinobacteria	Actinomycetia	Frankiales	Frankiaceae	Frankia	Frankia asymbiotica	9435764	7904	71.97	x	x	x	x	x	x	x	x	x	x	O	O	O	O
2634166333	394193	Amycolatopsis saalfeldensis DSM 44993	Permanent Draft	Genomic Encyclopedia of Archaeal and Bacterial Type Strains, Phase II (KMG-II): from individual species to whole genera	DOE Joint Genome Institute (JGI)	Environmental	Terrestrial	Cave	Wall	Unclassified	x	x	x	x	x	x	Bacteria	Actinobacteria	Actinomycetia	Pseudonocardiales	Pseudonocardiaceae	Amycolatopsis	Amycolatopsis saalfeldensis	9861953	9283	71.04	x	x	x	x	x	x	x	x	x	x	O	x	x	x
2861753054	2016507	Propionibacteriaceae bacterium NML 130396	Permanent Draft	Proprionibacteriaceae Genome sequencing	Public Health Agency of Canada	Host-associated	Human	Circulatory system	Blood	Unclassified	x	x	x	x	x	x	Bacteria	Actinobacteria	Actinomycetia	Propionibacteriales	Propionibacteriaceae	unclassified	Propionibacteriaceae bacterium NML 130396	3720766	3742	69.56	x	x	x	x	x	x	x	x	x	x	x	O	O	O
2772190605	243061	Mycobacterium sherrisii BC1_M4	Permanent Draft	Genome sequencing of Mycobacterium strains from human blood samples	UW	Host-associated	Mammals: Human	Circulatory system	Blood	Unclassified	x	x	x	x	x	x	Bacteria	Actinobacteria	Actinomycetia	Corynebacteriales	Mycobacteriaceae	Mycobacterium	Mycobacterium sherrisii	5666463	5464	66.93	x	x	x	x	x	x	x	x	x	x	x	O	O	O
2585427723	1440059	Streptomyces exfoliatus DSM 41693	Permanent Draft	Streptomyces exfoliatus DSMZ 41693	Complutense University of Madrid	Engineered	Solid waste	Composting	Unclassified	Unclassified	x	x	x	x	x	x	Bacteria	Actinobacteria	Actinomycetia	Streptomycetales	Streptomycetaceae	Streptomyces	Streptomyces exfoliatus	8847593	8283	71.82	x	x	x	x	x	x	x	x	x	x	O	x	x	x
2867521640	1124743	Kribbella soli KCTC 29219	Permanent Draft	Kribbella capetownensis sp. nov. and Kribbella speibonae sp. nov.	University of Cape Town	Engineered	Food production	Dairy products	Unclassified	Unclassified	x	x	x	x	x	x	Bacteria	Actinobacteria	Actinomycetia	Propionibacteriales	Kribbellaceae	Kribbella	Kribbella soli	8785001	8584	68.38	x	x	x	x	x	x	O	x	x	x	x	x	x	x
2545824723	1273125	Rhodococcus rhodnii LMG 5362	Permanent Draft	Rhodococcus rhodnii LMG 5362 Genome sequencing	Swansea University	Host-associated	Arthropoda	Digestive system	Unclassified	Unclassified	x	x	Heterotroph	x	x	x	Bacteria	Actinobacteria	Actinomycetia	Corynebacteriales	Nocardiaceae	Rhodococcus	Rhodococcus rhodnii	4383575	4469	69.72	x	x	x	x	x	x	x	x	x	x	x	O	O	O
2660238454	1437600	Bifidobacterium pullorum DSM 20433	Permanent Draft	Comparative genomic analysis of multiple type strains of the genus Bifidobacterium	Inner Mongolia Agricultural University	Host-associated	Birds	Digestive system	Large intestine	Fecal	x	x	x	x	x	x	Bacteria	Actinobacteria	Actinomycetia	Bifidobacteriales	Bifidobacteriaceae	Bifidobacterium	Bifidobacterium pullorum	2093799	1720	64.31	x	x	x	x	x	x	x	O	O	x	x	x	x	x
2865715225	2077092	Nocardia suismassiliense S-137	Permanent Draft	Nocardia suismassiliense genome	Research Unit on Emerging Infectious and Tropical Diseases ( URMITE )	Host-associated	Mammals	Digestive system	Large intestine	Fecal	x	x	x	x	x	x	Bacteria	Actinobacteria	Actinomycetia	Corynebacteriales	Nocardiaceae	Nocardia	Nocardia suismassiliense	9465194	8777	67.1	O	O	x	x	O	x	x	x	x	x	O	x	x	x
2867271487	2306973	Bifidobacterium callimiconis 2028B	Permanent Draft	Bifidobacterium Genome sequencing	University of Parma	Host-associated	Mammals	Digestive system	Large intestine	Fecal	x	x	x	x	x	x	Bacteria	Actinobacteria	Actinomycetia	Bifidobacteriales	Bifidobacteriaceae	Bifidobacterium	Bifidobacterium callimiconis	2962404	2384	62.37	x	x	x	x	x	x	x	O	O	x	x	x	x	x
2867275962	2306975	Bifidobacterium goeldii 2034B	Permanent Draft	Bifidobacterium Genome sequencing	University of Parma	Host-associated	Mammals	Digestive system	Large intestine	Fecal	x	x	x	x	x	x	Bacteria	Actinobacteria	Actinomycetia	Bifidobacteriales	Bifidobacteriaceae	Bifidobacterium	Bifidobacterium goeldii	2607372	2148	56.09	x	x	x	x	x	x	x	O	O	x	x	x	x	x
2602041911	1232429	Nesterenkonia massiliensis NP1	Permanent Draft	Culturomics: study of the human digestive flora	European Bioinformatics Institute	Host-associated	Mammals: Human	Digestive system	Large intestine	Fecal	x	x	x	x	x	x	Bacteria	Actinobacteria	Actinomycetia	Micrococcales	Micrococcaceae	Nesterenkonia	Nesterenkonia massiliensis	2641000	2587	62.9	x	x	x	x	x	x	x	x	x	x	x	O	O	O
2523231070	1122999	Propionicicella superfundia DSM 22317	Permanent Draft	Genomic Encyclopedia of Type Strains, Phase I: the one thousand microbial genomes (KMG-I) project	DOE Joint Genome Institute (JGI)	Environmental	Aquatic	Freshwater	Groundwater	Unclassified	Aquatic_ Fresh water	x	x	x	Nonmotile	Facultative	Bacteria	Actinobacteria	Actinomycetia	Propionibacteriales	Nocardioidaceae	Propionicicella	Propionicicella superfundia	3623963	3365	70	x	x	x	x	x	x	x	O	x	x	x	x	x	x
2703718741	1720565	Mycobacteroides sp. H001	Permanent Draft	Genome sequencing of isolates from drinking water distribution system in Cincinnati, Ohio	US Environmental Protection Agency (EPA)	Environmental	Aquatic	Freshwater	Drinking water	Unclassified	x	x	x	x	x	x	Bacteria	Actinobacteria	Actinomycetia	Corynebacteriales	Mycobacteriaceae	Mycobacteroides	Mycobacteroides sp. H001	5445801	5441	64	x	x	x	x	x	x	x	x	x	x	O	x	x	O
2739367540	2663543	Actinobacteria bacterium acI-B JGI_MCM14TBH026 (contamination screened)	Permanent Draft	Single-cell genome sequencing of abundant and uncultured lineages of bacteria from freshwater lakes in Wisconsin, USA	DOE Joint Genome Institute (JGI)	Environmental	Aquatic	Freshwater	Lake	Unclassified	x	x	x	x	x	x	Bacteria	Actinobacteria	Actinomycetia	unclassified	unclassified	unclassified	Actinobacteria bacterium acI-B JGI_MCM14TBH026	914296	1003	49.7	x	x	x	x	x	x	x	x	x	x	O	x	x	x
2816332598	1710	Cellulosimicrobium cellulans PSBB019	Finished	Genome sequencing of freshwater isolates capable of degrading cellulose.	University of Minnesota	Environmental	Aquatic	Freshwater	Unclassified	Unclassified	x	x	x	x	x	x	Bacteria	Actinobacteria	Actinomycetia	Micrococcales	Promicromonosporaceae	Cellulosimicrobium	Cellulosimicrobium cellulans	4799856	4262	74.14	x	x	x	x	x	x	x	x	x	x	x	x	x	O
2865997349	2058885	Arthrobacter sp. 08Y14	Permanent Draft	Microcystis aeruginosa CHAOHU 1326 genome sequencing	Institute of Tibetan Plateau Research	Environmental	Aquatic	Freshwater	Unclassified	Unclassified	x	x	x	x	x	x	Bacteria	Actinobacteria	Actinomycetia	Micrococcales	Micrococcaceae	Arthrobacter	Arthrobacter sp. 08Y14	3876593	3691	64.5	x	x	x	x	x	x	x	x	x	x	x	x	x	O
2866001041	2045017	Cryobacterium sp. Y82	Permanent Draft	Microcystis aeruginosa CHAOHU 1326 genome sequencing	Institute of Tibetan Plateau Research	Environmental	Aquatic	Freshwater	Ice	Unclassified	x	x	x	x	x	x	Bacteria	Actinobacteria	Actinomycetia	Micrococcales	Microbacteriaceae	Cryobacterium	Cryobacterium sp. Y82	3691252	3624	63.57	x	x	x	x	x	x	x	x	x	x	x	O	O	O
2866021013	2045016	Cryobacterium sp. Y11	Permanent Draft	Microcystis aeruginosa CHAOHU 1326 genome sequencing	Institute of Tibetan Plateau Research	Environmental	Aquatic	Freshwater	Ice	Unclassified	x	x	x	x	x	x	Bacteria	Actinobacteria	Actinomycetia	Micrococcales	Microbacteriaceae	Cryobacterium	Cryobacterium sp. Y11	4028303	4009	63.26	x	x	x	x	x	x	x	x	x	x	x	O	O	O
2866212824	1664	Arthrobacter sp. TMN-18	Permanent Draft	Arthrobacter glacialis TMN-18 Genome sequencing	Institute of Microbiology, Chinese Academy of Sciences	Environmental	Aquatic	Freshwater	Ice	Glacier	x	x	x	x	x	x	Bacteria	Actinobacteria	Actinomycetia	Micrococcales	Micrococcaceae	Arthrobacter	Arthrobacter glacialis	4249516	4018	61.52	x	x	x	x	x	x	x	x	x	x	x	O	O	O
2866216843	1664	Arthrobacter glacialis HLT2-12-2	Permanent Draft	Arthrobacter glacialis HLT2-12-2 Genome sequencing	Institute of Microbiology, Chinese Academy of Sciences	Environmental	Aquatic	Freshwater	Ice	Glacier	x	x	x	x	x	x	Bacteria	Actinobacteria	Actinomycetia	Micrococcales	Micrococcaceae	Arthrobacter	Arthrobacter glacialis	4469153	4266	61.38	x	x	x	x	x	x	x	x	x	x	x	O	O	O
2868330587	1259150	Cryobacterium sp. Hh14	Permanent Draft	Genomics of glacier-inhabiting Cryobacterium strains	Institute of Microbiology, Chinese Academy of Sciences	Environmental	Aquatic	Freshwater	Ice	Glacier	x	x	x	x	x	x	Bacteria	Actinobacteria	Actinomycetia	Micrococcales	Microbacteriaceae	Cryobacterium	Cryobacterium sp. Hh14	4383662	4104	66.74	x	x	x	x	x	x	x	x	x	x	x	O	O	O
2868355876	1259201	Cryobacterium sp. Sr54	Permanent Draft	Genomics of glacier-inhabiting Cryobacterium strains	Institute of Microbiology, Chinese Academy of Sciences	Environmental	Aquatic	Freshwater	Ice	Glacier	x	x	x	x	x	x	Bacteria	Actinobacteria	Actinomycetia	Micrococcales	Microbacteriaceae	Cryobacterium	Cryobacterium sp. Sr54	3587208	3427	63.79	x	x	x	x	x	x	x	x	x	x	x	O	O	O
2515154140	1122138	Kribbella catacumbae DSM 19601	Permanent Draft	Genomic Encyclopedia of Type Strains, Phase I: the one thousand microbial genomes (KMG-I) project	DOE Joint Genome Institute (JGI)	Environmental	Terrestrial	Geologic	Unclassified	Unclassified	Rock	x	x	x	x	Aerobe	Bacteria	Actinobacteria	Actinomycetia	Propionibacteriales	Kribbellaceae	Kribbella	Kribbella catacumbae	9627810	9069	67.5	x	x	x	x	x	x	O	x	x	x	x	x	x	x
2862359521	67257	Streptomyces albus albus NRRL F-4971	Permanent Draft	Genome mining of actinomycete strains to discover natural products	University of Illinois, Urbana-Champaign	Engineered	Solid waste	Landfill	Unclassified	Unclassified	x	x	x	x	x	x	Bacteria	Actinobacteria	Actinomycetia	Streptomycetales	Streptomycetaceae	Streptomyces	Streptomyces albus	6938318	5948	73.2	O	O	x	x	x	x	x	O	x	x	x	x	x	x
2519103181	1167759	Streptomyces sp. LaPpAH-185	Permanent Draft	Biomass-degrading enzyme discovery via genome sequencing of insect-associated Streptomyces	DOE Joint Genome Institute (JGI)	Environmental	Aquatic	Marine	Unclassified	Unclassified	x	o	x	x	x	x	Bacteria	Actinobacteria	Actinomycetia	Streptomycetales	Streptomycetaceae	Streptomyces	Streptomyces sp. LaPpAH-185	9743327	8599	71.17	x	x	x	x	x	x	x	x	x	x	O	x	x	x
2554235034	1246460	Nocardiopsis lucentensis DSM 44048	Permanent Draft	Nocardiopsis lucentensis DSM 44048 Genome sequencing	Yunnan University	Environmental	Aquatic	Marine	Intertidal zone	Salt marsh	x	o	Heterotroph	x	x	x	Bacteria	Actinobacteria	Actinomycetia	Streptosporangiales	Nocardiopsaceae	Nocardiopsis	Nocardiopsis lucentensis	6325274	6520	71.24	x	O	x	x	x	x	x	x	x	x	x	x	x	x
2739367682	1883427	Actinobacteria bacterium JGI 01_K18_4000m (contamination screened)	Permanent Draft	Comprehensive metagenome and single cell genome sequencing from the open ocean community of North Pacfic Subtropical Gyre, Station ALOHA	DOE Joint Genome Institute (JGI)	Environmental	Aquatic	Marine	Oceanic	Unclassified	x	o	x	x	x	x	Bacteria	Actinobacteria	Actinomycetia	unclassified	unclassified	unclassified	Actinobacteria bacterium	1085787	1197	60.77	x	x	O	x	x	x	x	x	O	x	x	x	x	x
2740891880	2035249	Verrucosispora sp. CNZ293	Permanent Draft	Genome sequnecing to address fundamental questions about secondary metabolites and their potential function as extracellular electron shuttles (EESs)	DOE Joint Genome Institute (JGI)	Environmental	Aquatic	Marine	Oceanic	Sediment	x	o	x	x	x	x	Bacteria	Actinobacteria	Actinomycetia	Micromonosporales	Micromonosporaceae	Verrucosispora	Verrucosispora sp. CNZ293	6585081	6088	70.96	O	O	x	x	x	x	x	O	x	x	x	x	x	x
2765235857	2020130	Arthrobacter sp. 7749	Finished	Genome sequencing of Arthrobacter sp. 7749	University of Sao Paulo	Environmental	Aquatic	Marine	Oceanic	Sediment	x	o	x	x	x	x	Bacteria	Actinobacteria	Actinomycetia	Micrococcales	Micrococcaceae	Arthrobacter	Arthrobacter sp. 7749	4125942	3799	60.71	x	x	x	x	x	x	x	x	x	x	x	x	x	O
2775507116	1463834	Streptomyces sp. NRRL B-24501	Permanent Draft	Genome mining of actinomycete strains to discover natural products	University of Illinois, Urbana-Champaign	Environmental	Aquatic	Marine	Oceanic	Unclassified	x	o	x	x	x	x	Bacteria	Actinobacteria	Actinomycetia	Streptomycetales	Streptomycetaceae	Streptomyces	Streptomyces sp. NRRL B-24501	9917218	11107	70.16	x	O	x	x	x	x	x	x	x	x	O	x	x	x
2867152395	1219020	Rhodococcus marinonascens NBRC 14363	Permanent Draft	Rhodococcus marinonascens NBRC 14363	National Institute of Technology and Evaluation	Environmental	Aquatic	Marine	Oceanic	Sediment	Sediment	o	x	x	x	x	Bacteria	Actinobacteria	Actinomycetia	Corynebacteriales	Nocardiaceae	Rhodococcus	Rhodococcus marinonascens	4924407	4965	64.41	x	x	x	x	x	x	O	x	x	x	x	x	x	x
2791354797	1848604	Arthrobacter sp. MYb51	Permanent Draft	Genome sequencing of bacteria isolated in close association with C. elegans	University of Kiel	Host-associated	Invertebrates	Nematoda	Unclassified	Unclassified	x	x	x	x	x	x	Bacteria	Actinobacteria	Actinomycetia	Micrococcales	Micrococcaceae	Arthrobacter	Arthrobacter sp. MYb51	5190614	4881	62.09	x	x	x	x	x	x	x	x	x	x	x	x	x	O
2865363366	126673	Mycolicibacterium doricum DSM 44339	Permanent Draft	Genomes of previously unsequenced Nontubercular Mycobacteria genome sequencing	University of Trento	Host-associated	Mammals: Human	Nervous system	Subarachnoid space	Cerebrospinal fluid	Host	x	x	x	x	x	Bacteria	Actinobacteria	Actinomycetia	Corynebacteriales	Mycobacteriaceae	Mycolicibacterium	Mycolicibacterium doricum	3952103	4020	67.55	x	x	x	x	x	x	x	x	x	x	O	O	O	O
2866971023	31965	Clavibacter michiganensis tessellarius ATCC 33566	Permanent Draft	Genome sequencing of Clavibacter michiganensis tessellarius ATCC 33566	Canadian Food Inspection Agency	Host-associated	Plants	Phyllosphere	Leaf	Unclassified	Agricultural field_ Plant	x	x	x	Nonmotile	Aerobe	Bacteria	Actinobacteria	Actinomycetia	Micrococcales	Microbacteriaceae	Clavibacter	Clavibacter michiganensis	3318535	3191	73.65	x	x	x	x	x	x	x	x	x	x	x	O	O	O
2865247822	1898736	Curtobacterium sp. MCBA15_008	Permanent Draft	Curtobacterium, Frigoribacterium, and Plantibacter isoaltes. Genome sequencing	Massachusetts Institute of Technology	Environmental	Terrestrial	Plant litter	Unclassified	Unclassified	x	x	x	x	x	x	Bacteria	Actinobacteria	Actinomycetia	Micrococcales	Microbacteriaceae	Curtobacterium	Curtobacterium sp. MCBA15_008	4023578	3866	71.18	x	x	x	x	x	x	x	x	x	x	x	x	x	O
2865258639	1898743	Curtobacterium sp. MMLR14_010	Permanent Draft	Curtobacterium, Frigoribacterium, and Plantibacter isoaltes. Genome sequencing	Massachusetts Institute of Technology	Environmental	Terrestrial	Plant litter	Unclassified	Unclassified	x	x	x	x	x	x	Bacteria	Actinobacteria	Actinomycetia	Micrococcales	Microbacteriaceae	Curtobacterium	Curtobacterium sp. MMLR14_010	3901504	3779	71.3	x	x	x	x	x	x	x	x	x	x	x	O	O	O
2865192396	292462	Mycobacterium florentinum DSM 44852	Permanent Draft	Genomes of previously unsequenced Nontubercular Mycobacteria genome sequencing	University of Trento	Host-associated	Mammals: Human	Reproductive system	Unclassified	Unclassified	Host	x	x	x	x	x	Bacteria	Actinobacteria	Actinomycetia	Corynebacteriales	Mycobacteriaceae	Mycobacterium	Mycobacterium florentinum	6178353	5973	66.38	x	x	x	x	x	x	x	x	x	x	x	O	O	O
2617271075	1209984	Mycolicibacterium mageritense DSM 44476	Permanent Draft	Mycobacterium mageritense	Aix-Marseille University	Host-associated	Human	Respiratory system	Sputum	Unclassified	Host	x	x	x	x	x	Bacteria	Actinobacteria	Actinomycetia	Corynebacteriales	Mycobacteriaceae	Mycolicibacterium	Mycolicibacterium mageritense	7966608	7768	66.95	x	x	x	x	x	x	O	x	x	x	x	x	x	O
2724679769	1784	Mycobacterium simiae MsiGto	Permanent Draft	Draft Genome of Mycobacterium simiae	Macrogen Inc	Host-associated	Human	Respiratory system	Sputum	Unclassified	x	x	x	x	x	x	Bacteria	Actinobacteria	Actinomycetia	Corynebacteriales	Mycobacteriaceae	Mycobacterium	Mycobacterium simiae	6686819	6369	66.08	x	x	x	x	x	x	x	x	x	x	x	O	O	O
2795385656	1185650	Mycobacteroides abscessus abscessus 397	Permanent Draft	Whole genome sequencing of pathogenic strains of Mycobacterium abscessus	Wellcome Trust Sanger Institute	Host-associated	Human	Respiratory system	Unclassified	Unclassified	x	x	x	x	x	x	Bacteria	Actinobacteria	Actinomycetia	Corynebacteriales	Mycobacteriaceae	Mycobacteroides	Mycobacteroides abscessus	5202394	5219	63.98	x	x	x	x	x	x	x	x	x	x	x	x	x	O
2795385681	1185650	Mycobacteroides abscessus abscessus 977	Permanent Draft	Whole genome sequencing of pathogenic strains of Mycobacterium abscessus	Wellcome Trust Sanger Institute	Host-associated	Human	Respiratory system	Unclassified	Unclassified	x	x	x	x	x	x	Bacteria	Actinobacteria	Actinomycetia	Corynebacteriales	Mycobacteriaceae	Mycobacteroides	Mycobacteroides abscessus	5429980	5564	63.91	x	x	x	x	x	x	O	x	x	x	x	x	x	O
2795385980	1185650	Mycobacteroides abscessus abscessus 1103	Permanent Draft	Whole genome sequencing of pathogenic strains of Mycobacterium abscessus	Wellcome Trust Sanger Institute	Host-associated	Human	Respiratory system	Unclassified	Unclassified	x	x	x	x	x	x	Bacteria	Actinobacteria	Actinomycetia	Corynebacteriales	Mycobacteriaceae	Mycobacteroides	Mycobacteroides abscessus	5574299	5651	64.23	x	x	x	x	x	x	O	x	x	x	x	x	x	x
2802429138	1185650	Mycobacteroides abscessus abscessus 1034	Permanent Draft	Whole genome sequencing of pathogenic strains of Mycobacterium abscessus	Wellcome Trust Sanger Institute	Host-associated	Human	Respiratory system	Unclassified	Unclassified	x	x	x	x	x	x	Bacteria	Actinobacteria	Actinomycetia	Corynebacteriales	Mycobacteriaceae	Mycobacteroides	Mycobacteroides abscessus	5303613	5389	64.11	x	x	x	x	x	x	x	x	x	x	x	x	x	O
2862807302	1867256	Mycobacterium sp. QGD 101	Permanent Draft	Mycobacteroides sp. QGD 101 genome sequencing	Wuhan Polytechnic University	Host-associated	Human	Respiratory system	Sputum	Unclassified	x	x	x	x	x	x	Bacteria	Actinobacteria	Actinomycetia	Corynebacteriales	Mycobacteriaceae	Mycobacterium	Mycobacterium sp. QGD 101	5575795	5855	66.51	x	x	x	x	x	x	x	x	x	x	x	O	O	O
2865407219	767916	Mycobacterium paraense IEC26	Permanent Draft	Sequencing of Nontubercular Mycobacteria belonging to the M. simiae complex	University of Trento	Host-associated	Mammals: Human	Respiratory system	Sputum/Phlegm	Unclassified	x	x	x	x	x	x	Bacteria	Actinobacteria	Actinomycetia	Corynebacteriales	Mycobacteriaceae	Mycobacterium	Mycobacterium paraense	5619528	5444	69.26	x	x	x	x	x	x	x	x	x	x	O	x	x	x
2865412664	767916	Mycobacterium paraense IEC33	Permanent Draft	Sequencing of Nontubercular Mycobacteria belonging to the M. simiae complex	University of Trento	Host-associated	Mammals: Human	Respiratory system	Sputum/Phlegm	Unclassified	x	x	x	x	x	x	Bacteria	Actinobacteria	Actinomycetia	Corynebacteriales	Mycobacteriaceae	Mycobacterium	Mycobacterium paraense	5765665	5639	69.15	x	x	x	x	x	x	x	x	x	x	O	x	x	x
2865429847	220927	Mycobacterium saskatchewanense DSM 44616	Permanent Draft	Genomes of previously unsequenced Nontubercular Mycobacteria genome sequencing	University of Trento	Host-associated	Mammals: Human	Respiratory system	Sputum/Phlegm	Unclassified	Sputum_ Host	x	x	x	x	x	Bacteria	Actinobacteria	Actinomycetia	Corynebacteriales	Mycobacteriaceae	Mycobacterium	Mycobacterium saskatchewanense	5930935	5733	68.28	x	x	x	x	x	x	x	x	x	x	x	O	O	O
2551306166	1206736	Nocardia tenerifensis NBRC 101015	Permanent Draft	Nocardia genome sequencing - National Institute of Technology and Evaluation, Japan	National Institute of Technology and Evaluation	Host-associated	Plants	Rhizoplane	Unclassified	Unclassified	Rhizosphere_ Soil	x	x	x	x	x	Bacteria	Actinobacteria	Actinomycetia	Corynebacteriales	Nocardiaceae	Nocardia	Nocardia tenerifensis	9731570	9419	68.42	O	O	O	x	O	x	x	x	x	x	O	x	x	x
2554235005	1306406	Streptomyces violaceusniger SPC6	Permanent Draft	Streptomyces violaceusniger SPC6 Genome sequencing	Chinese Academy of Sciences	Host-associated	Plants	Rhizoplane	Unclassified	Unclassified	x	x	x	x	x	x	Bacteria	Actinobacteria	Actinomycetia	Streptomycetales	Streptomycetaceae	Streptomyces	Streptomyces thermolilacinus	6457341	5700	73.37	O	O	x	x	x	x	x	O	x	x	x	x	x	x
2558860112	1123023	Pseudonocardia acaciae DSM 45401	Permanent Draft	Genomic Encyclopedia of Type Strains, Phase I: the one thousand microbial genomes (KMG-I) project	DOE Joint Genome Institute (JGI)	Host-associated	Plants	Roots	Unclassified	Unclassified	Plants	x	x	x	x	Aerobe	Bacteria	Actinobacteria	Actinomycetia	Pseudonocardiales	Pseudonocardiaceae	Pseudonocardia	Pseudonocardia acaciae	9931328	9566	72.27	x	O	x	x	x	x	O	x	x	x	x	O	O	O
2738541305	2135685	Nocardioides sp. CF167	Permanent Draft	Populus root and rhizosphere microbial communities from Tennessee, USA	DOE Joint Genome Institute (JGI)	Host-associated	Plants	Roots	Unclassified	Unclassified	x	x	x	x	x	x	Bacteria	Actinobacteria	Actinomycetia	Propionibacteriales	Nocardioidaceae	Nocardioides	Nocardioides sp. CF167	4910150	4755	71.67	O	O	x	x	x	x	x	x	x	x	x	x	x	x
2751185782	543632	Actinoplanes subtropicus NRRL B-24665	Permanent Draft	Genome mining of actinomycete strains to discover natural products	University of Illinois, Urbana-Champaign	Host-associated	Plants	Roots	Rhizosphere	Unclassified	x	x	x	x	x	x	Bacteria	Actinobacteria	Actinomycetia	Micromonosporales	Micromonosporaceae	Actinoplanes	Actinoplanes subtropicus	11227053	10437	71.17	O	O	x	x	x	x	x	x	x	x	x	x	x	x
2767802112	500153	Streptomyces avicenniae NRRL B-24776	Permanent Draft	Genome mining of actinomycete strains to discover natural products	University of Illinois, Urbana-Champaign	Host-associated	Plants	Roots	Rhizosphere	Unclassified	x	x	x	x	x	x	Bacteria	Actinobacteria	Actinomycetia	Streptomycetales	Streptomycetaceae	Streptomyces	Streptomyces avicenniae	6465194	6030	73.47	x	x	x	x	x	x	x	x	x	x	x	x	x	O
2775506925	664693	Saccharopolyspora phatthalungensis NRRL B-24798	Permanent Draft	Genome mining of actinomycete strains to discover natural products	University of Illinois, Urbana-Champaign	Host-associated	Plants	Roots	Rhizosphere	Soil	x	x	x	x	x	x	Bacteria	Actinobacteria	Actinomycetia	Pseudonocardiales	Pseudonocardiaceae	Saccharopolyspora	Saccharopolyspora phatthalungensis	7237746	8505	67.57	O	x	x	x	x	x	x	O	x	x	x	x	x	x
2816332139	630975	Pseudonocardia kunmingensis DSM 45301	Permanent Draft	Sequencing the genomes of 1000 actinobacteria strains	DOE Joint Genome Institute (JGI)	Host-associated	Plants	Roots	Unclassified	Unclassified	Host_ Plant root	x	x	x	x	x	Bacteria	Actinobacteria	Actinomycetia	Pseudonocardiales	Pseudonocardiaceae	Pseudonocardia	Pseudonocardia kunmingensis	9138787	8705	73.43	x	x	x	x	x	x	x	x	x	x	x	O	O	O
2818991463	67274	Streptomyces argenteolus 3259	Permanent Draft	Sorghum-associated microbial communities from plants grown in Nebraska, USA	DOE Joint Genome Institute (JGI)	Host-associated	Plants	Roots	Rhizosphere	Soil	x	x	x	x	x	x	Bacteria	Actinobacteria	Actinomycetia	Streptomycetales	Streptomycetaceae	Streptomyces	Streptomyces argenteolus	7948711	6982	71.43	O	O	x	x	x	x	x	O	x	x	x	x	x	x
2868088558	1642495	Phytoactinopolyspora endophytica EGI 60009	Permanent Draft	Phytoactinopolyspora endophytica EGI 60009 Genome sequencing	Sun Yat-Sen University	Host-associated	Plants	Roots	Unclassified	Unclassified	x	x	x	x	x	x	Bacteria	Actinobacteria	Actinomycetia	Jiangellales	Jiangellaceae	Phytoactinopolyspora	Phytoactinopolyspora endophytica	7609351	7395	66.99	x	x	x	x	x	x	O	x	x	x	x	x	x	O
2870782633	648755	Pseudonocardia eucalypti DSM 45351	Permanent Draft	Sequencing the genomes of 1000 actinobacteria strains	DOE Joint Genome Institute (JGI)	Host-associated	Plants	Roots	Unclassified	Unclassified	Host_ Plant root	x	x	x	x	x	Bacteria	Actinobacteria	Actinomycetia	Pseudonocardiales	Pseudonocardiaceae	Pseudonocardia	Pseudonocardia eucalypti	9624083	8546	71.27	x	x	x	x	x	x	O	x	x	x	x	x	x	x
2551306172	1206735	Nocardia takedensis NBRC 100417	Permanent Draft	Nocardia genome sequencing - National Institute of Technology and Evaluation, Japan	National Institute of Technology and Evaluation	Environmental	Aquatic	Sediment	Unclassified	Unclassified	x	x	x	x	x	x	Bacteria	Actinobacteria	Actinomycetia	Corynebacteriales	Nocardiaceae	Nocardia	Nocardia takedensis	8033735	7383	69.54	O	x	x	x	x	x	x	x	x	x	O	x	x	x
2548877016	1176165	Brevibacterium massiliense 5401308	Permanent Draft	Brevibacterium massiliense 5401308	Aix-Marseille University	Host-associated	Human	Skin	Unclassified	Unclassified	Host	x	x	x	x	x	Bacteria	Actinobacteria	Actinomycetia	Micrococcales	Brevibacteriaceae	Brevibacterium	Brevibacterium ravenspurgense	2349262	2168	62.32	x	x	x	x	x	x	x	x	x	x	x	x	x	O
2563366745	1114962	Actinoalloteichus spitiensis RMV-1378	Permanent Draft	Actinoalloteichus spitiensis RMV-1378	Genotypic Technology	Environmental	Terrestrial	Soil	Unclassified	Unclassified	Soil	x	Heterotroph	Acid-producing	Nonmotile	Aerobe	Bacteria	Actinobacteria	Actinomycetia	Pseudonocardiales	Pseudonocardiaceae	Actinoalloteichus	Actinoalloteichus spitiensis	5706534	5214	72.45	O	O	x	x	x	x	x	O	x	x	x	x	x	x
2515154032	1120984	Amycolatopsis taiwanensis DSM 45107	Permanent Draft	Genomic Encyclopedia of Type Strains, Phase I: the one thousand microbial genomes (KMG-I) project	DOE Joint Genome Institute (JGI)	Environmental	Terrestrial	Soil	Unclassified	Unclassified	Soil	x	x	Nitrate reducer	Nonmotile	Aerobe	Bacteria	Actinobacteria	Actinomycetia	Pseudonocardiales	Pseudonocardiaceae	Amycolatopsis	Amycolatopsis taiwanensis	8777509	8504	68.54	x	x	x	x	x	x	O	x	x	x	x	x	x	x
2596583683	1123293	Stackebrandtia albiflava DSM 45044	Permanent Draft	Genomic Encyclopedia of Type Strains, Phase I: the one thousand microbial genomes (KMG-I) project	DOE Joint Genome Institute (JGI)	Environmental	Terrestrial	Soil	Unclassified	Unclassified	Soil	x	x	Nitrate reducer	Nonmotile	Aerobe	Bacteria	Actinobacteria	Actinomycetia	Glycomycetales	Glycomycetaceae	Stackebrandtia	Stackebrandtia albiflava	5549958	5354	70.06	O	O	O	x	x	x	x	x	x	x	x	x	x	x
2524614769	1123025	Pseudonocardia spinosispora DSM 44797	Permanent Draft	Genomic Encyclopedia of Type Strains, Phase I: the one thousand microbial genomes (KMG-I) project	DOE Joint Genome Institute (JGI)	Environmental	Terrestrial	Soil	Unclassified	Unclassified	Soil	x	x	Nitrate reducer	x	Aerobe	Bacteria	Actinobacteria	Actinomycetia	Pseudonocardiales	Pseudonocardiaceae	Pseudonocardia	Pseudonocardia spinosispora	9539468	8665	69.43	x	x	x	x	x	x	O	x	x	x	O	x	x	O
2508501039	298655	Frankia saprophytica CN3	Permanent Draft	Genome Analysis of an atypical Frankia isolate and Non-Frankia Actinobacteria from Actinorhizal Plants	DOE Joint Genome Institute (JGI)	Environmental	Terrestrial	Soil	Unclassified	Unclassified	Host_ Plant symbiont_ Soil	x	Chemoorganotroph	Nitrogen fixation	Nonmotile	Aerobe	Bacteria	Actinobacteria	Actinomycetia	Frankiales	Frankiaceae	Frankia	Frankia saprophytica	9978592	8411	71.81	x	x	x	x	x	x	x	x	x	x	O	O	O	O
2513237387	1114960	Rhodococcus pyridinivorans AK37	Permanent Draft	Rhodococcus pyridinivorans AK37	BAYGEN	Environmental	Terrestrial	Soil	Unclassified	Oil-contaminated	Soil_ Terrestrial	x	x	Oil degrading	Nonmotile	Aerobe	Bacteria	Actinobacteria	Actinomycetia	Corynebacteriales	Nocardiaceae	Rhodococcus	Rhodococcus pyridinivorans	5244611	4875	67.93	x	x	x	x	x	x	x	x	x	x	x	O	O	O
2524614662	1121122	Brevibacterium album DSM 18261	Permanent Draft	Genomic Encyclopedia of Type Strains, Phase I: the one thousand microbial genomes (KMG-I) project	DOE Joint Genome Institute (JGI)	Environmental	Terrestrial	Soil	Unclassified	Unclassified	Saline soil_ Soil	x	x	x	Motile	Aerobe	Bacteria	Actinobacteria	Actinomycetia	Micrococcales	Brevibacteriaceae	Brevibacterium	Brevibacterium album	4094970	3633	70.95	x	x	x	x	x	x	x	x	x	x	x	O	O	O
644736339	479433	Catenulispora acidiphila ID139908, DSM 44928	Finished	A Genomic Encyclopedia of Bacteria and Archaea (GEBA)	DOE Joint Genome Institute (JGI)	Environmental	Terrestrial	Soil	Temperate forest	Bulk soil	Soil	x	x	x	Nonmotile	Aerobe	Bacteria	Actinobacteria	Actinomycetia	Catenulisporales	Catenulisporaceae	Catenulispora	Catenulispora acidiphila	10467782	9125	69.77	x	x	x	x	x	x	x	x	x	x	O	x	x	x
646564571	446470	Stackebrandtia nassauensis LLR-40K-21, DSM 44728	Finished	A Genomic Encyclopedia of Bacteria and Archaea (GEBA)	DOE Joint Genome Institute (JGI)	Environmental	Terrestrial	Soil	Unclassified	Unclassified	Soil	x	x	x	Nonmotile	Aerobe	Bacteria	Actinobacteria	Actinomycetia	Glycomycetales	Glycomycetaceae	Stackebrandtia	Stackebrandtia nassauensis	6841557	6541	68.13	O	O	O	x	x	x	x	x	x	x	x	x	x	x
647533185	219305	Micromonospora carbonacea var. africana	Permanent Draft	Micromonospora carbonacea var. africana. ATCC 39149	Broad Institute	Environmental	Terrestrial	Soil	Unclassified	Unclassified	Soil	x	x	x	Nonmotile	Aerobe	Bacteria	Actinobacteria	Actinomycetia	Micromonosporales	Micromonosporaceae	Micromonospora	Micromonospora sp. ATCC 39149	6819904	5692	72.33	O	O	x	x	O	x	x	x	x	x	x	x	x	x
648861017	463191	Streptomyces sviceus ATCC 29083	Permanent Draft	Streptomyces sviceus ATCC 29083	Broad Institute	Environmental	Terrestrial	Soil	Unclassified	Unclassified	Soil	x	x	x	Nonmotile	Aerobe	Bacteria	Actinobacteria	Actinomycetia	Streptomycetales	Streptomycetaceae	Streptomyces	Streptomyces sviceus	9313494	8275	70.46	O	x	x	x	x	x	x	x	x	x	x	x	x	x
2510065062	479430	Actinospica robiniae DSM 44927	Permanent Draft	A Genomic Encyclopedia of Bacteria and Archaea (GEBA)	DOE Joint Genome Institute (JGI)	Environmental	Terrestrial	Soil	Temperate forest	Bulk soil	Soil	x	x	x	Nonmotile	Aerobe	Bacteria	Actinobacteria	Actinomycetia	Catenulisporales	Actinospicaceae	Actinospica	Actinospica robiniae	9918887	8726	70.26	x	x	x	x	x	x	x	x	x	x	O	x	x	x
2529292926	1114943	Streptomyces tsukubaensis NRRL 18488	Permanent Draft	Streptomyces tsukubaensis NRRL 18488	University of Leon	Environmental	Terrestrial	Soil	Unclassified	Unclassified	Soil	x	x	x	Nonmotile	x	Bacteria	Actinobacteria	Actinomycetia	Streptomycetales	Streptomycetaceae	Streptomyces	Streptomyces tsukubensis	7672104	6764	71.52	O	O	O	x	x	x	x	x	x	x	x	x	x	x
2681812856	43678	Oerskovia enterophila VJag re-assembly	Permanent Draft	Oerskovia enterophila	Goettingen Genomics Laboratory	Environmental	Terrestrial	Soil	Unclassified	Unclassified	Soil	x	Heterotroph	x	Nonmotile	Anaerobe	Bacteria	Actinobacteria	Actinomycetia	Micrococcales	Cellulomonadaceae	Oerskovia	Oerskovia enterophila	4535074	3975	72.4	x	x	x	x	x	x	x	x	x	x	x	x	x	O
2856873457	2483351	Actinomadura harenae NEAU-Ht49	Permanent Draft	Actinomadura sp. NEAU-Ht49 genome sequencing	Northeast Agricultural University	Environmental	Terrestrial	Soil	Sand	Unclassified	Sea sand	x	x	x	Nonmotile	Aerobe	Bacteria	Actinobacteria	Actinomycetia	Actinomycetia	Thermomonosporaceae	Actinomadura	Actinomadura harenae	9356375	8957	72.15	x	x	x	x	x	x	x	O	x	x	x	x	x	x
2866772972	1848329	Nonomuraea diastatica KC712	Permanent Draft	Whole-genome analyses of novel actinobacteria	Ondokuz Mayis University	Environmental	Terrestrial	Soil	Sand	Desert	Desert soil	x	x	x	Nonmotile	Aerobe	Bacteria	Actinobacteria	Actinomycetia	Streptosporangiales	Streptosporangiaceae	Nonomuraea	Nonomuraea diastatica	10861993	10932	70.35	x	x	x	x	x	x	x	x	x	x	x	x	x	O
2511231086	452652	Kitasatospora setae KM-6054, NBRC 14216	Finished	Kitasatospora setae KM-6054, NBRC 14216	National Institute of Technology and Evaluation	Environmental	Terrestrial	Soil	Unclassified	Unclassified	Soil	x	x	x	x	Aerobe	Bacteria	Actinobacteria	Actinomycetia	Streptomycetales	Streptomycetaceae	Kitasatospora	Kitasatospora setae	8783278	7669	74.2	O	O	x	x	x	x	x	O	x	x	x	x	x	x
2515154142	1123322	Streptomyces vitaminophilus DSM 41686	Permanent Draft	Genomic Encyclopedia of Type Strains, Phase I: the one thousand microbial genomes (KMG-I) project	DOE Joint Genome Institute (JGI)	Environmental	Terrestrial	Soil	Unclassified	Unclassified	Soil	x	Heterotroph	x	x	Aerobe	Bacteria	Actinobacteria	Actinomycetia	Streptomycetales	Streptomycetaceae	Streptomyces	Streptomyces vitaminophilus	6429887	5575	72.04	x	x	x	x	x	x	x	x	x	x	x	x	x	O
2515154197	1123320	Embleya scabrispora DSM 41855	Permanent Draft	Genomic Encyclopedia of Type Strains, Phase I: the one thousand microbial genomes (KMG-I) project	DOE Joint Genome Institute (JGI)	Environmental	Terrestrial	Soil	Unclassified	Unclassified	Soil	x	x	x	x	Aerobe	Bacteria	Actinobacteria	Actinomycetia	Streptomycetales	Streptomycetaceae	Embleya	Embleya scabrispora	11392659	10154	70.95	x	x	x	x	x	x	x	x	x	x	O	x	x	x
2517093016	882085	Saccharomonospora saliphila YIM 90502	Permanent Draft	Whole genome type strain sequences of the genus Saccharomonospora - a taxonomically troubled genus with bioenergetic potential	DOE Joint Genome Institute (JGI)	Environmental	Terrestrial	Soil	Unclassified	Unclassified	Soil	x	x	x	x	Aerobe	Bacteria	Actinobacteria	Actinomycetia	Pseudonocardiales	Pseudonocardiaceae	Saccharomonospora	Saccharomonospora saliphila	4030889	4272	71.05	x	O	x	x	x	x	x	O	x	x	x	x	x	x
2523231037	1220574	Gordonia amicalis IEGM	Permanent Draft	Gordonia amicalis NBRC 100051	National Institute of Technology and Evaluation	Environmental	Terrestrial	Soil	Unclassified	Unclassified	Soil	x	x	x	x	x	Bacteria	Actinobacteria	Actinomycetia	Corynebacteriales	Gordoniaceae	Gordonia	Gordonia amicalis	4915471	4577	67.42	x	x	x	x	x	x	x	x	x	x	x	O	O	O
2529292502	1305835	Rhodococcus sp. JG-3	Permanent Draft	Genomic basis of thermal adaption and carbon metabolism in permafrost isolates	DOE Joint Genome Institute (JGI)	Environmental	Terrestrial	Soil	Unclassified	Unclassified	x	x	x	x	x	Aerobe	Bacteria	Actinobacteria	Actinomycetia	Corynebacteriales	Nocardiaceae	Rhodococcus	Rhodococcus sp. JG-3	5286918	5067	64.56	x	x	x	x	x	x	O	x	x	x	x	x	x	x
2547132143	1116232	Streptomyces acidiscabies 84-104	Permanent Draft	Streptomyces acidiscabies 84-104	University of Florida	Environmental	Terrestrial	Soil	Unclassified	Unclassified	Soil	x	x	x	x	x	Bacteria	Actinobacteria	Actinomycetia	Streptomycetales	Streptomycetaceae	Streptomyces	Streptomyces acidiscabies	11005945	9985	70.59	O	O	x	x	x	x	x	O	x	x	x	x	x	x
2551306143	260742	Streptomyces sp. SS	Permanent Draft	Streptomyces sp. SS	Chinese Academy of Medical Sciences and Peking Union Medical College	Environmental	Terrestrial	Soil	Unclassified	Unclassified	x	x	x	x	x	x	Bacteria	Actinobacteria	Actinomycetia	Streptomycetales	Streptomycetaceae	Streptomyces	Streptomyces sp. SS	8118327	7406	72.41	O	O	O	x	x	x	x	x	x	x	x	x	x	x
2551306173	1206727	Nocardia cerradoensis NBRC 101014	Permanent Draft	Nocardia genome sequencing - National Institute of Technology and Evaluation, Japan	National Institute of Technology and Evaluation	Environmental	Terrestrial	Soil	Unclassified	Unclassified	Soil	x	x	x	x	x	Bacteria	Actinobacteria	Actinomycetia	Corynebacteriales	Nocardiaceae	Nocardia	Nocardia cerradoensis	7602329	7295	68.16	x	x	x	x	x	x	x	x	x	x	O	x	x	x
2551306678	1246475	Nocardiopsis chromatogenes YIM 90109	Permanent Draft	Nocardiopsis chromatogenes YIM 90109	Yunnan University	Environmental	Terrestrial	Soil	Unclassified	Unclassified	Soil	x	x	x	x	x	Bacteria	Actinobacteria	Actinomycetia	Streptosporangiales	Nocardiopsaceae	Nocardiopsis	Nocardiopsis chromatogenes	6908369	6324	73.77	O	x	x	x	O	x	x	x	x	x	x	x	x	x
2565956555	1449976	Kutzneria albida DSM 43870	Finished	Kutzneria albida DSM 43870	Helmholtz Centre for Infection Research	Environmental	Terrestrial	Soil	Unclassified	Unclassified	Soil	x	x	x	x	x	Bacteria	Actinobacteria	Actinomycetia	Pseudonocardiales	Pseudonocardiaceae	Kutzneria	Kutzneria albida	9874926	8876	70.6	O	x	x	x	x	x	x	x	x	x	x	x	x	x
2571042717	1423140	Gordonia alkanivorans CGMCC 6845	Permanent Draft	Gordonia alkanivorans CGMCC 6845	Tianjin University	Environmental	Terrestrial	Soil	Unclassified	Unclassified	x	x	x	x	x	x	Bacteria	Actinobacteria	Actinomycetia	Corynebacteriales	Gordoniaceae	Gordonia	Gordonia alkanivorans	5024931	4535	67.53	x	x	x	x	x	x	x	x	x	x	x	O	O	O
2619619027	995066	Actinopolyspora mzabensis DSM 45460	Permanent Draft	Genomic Encyclopedia of Archaeal and Bacterial Type Strains, Phase II (KMG-II): from individual species to whole genera	DOE Joint Genome Institute (JGI)	Environmental	Terrestrial	Soil	Unclassified	Unclassified	x	x	x	x	x	x	Bacteria	Actinobacteria	Actinomycetia	Actinopolysporales	Actinopolysporaceae	Actinopolyspora	Actinopolyspora mzabensis	5004253	4512	67.7	O	x	x	x	x	x	x	O	x	x	x	x	x	x
2627854288	455193	Saccharopolyspora antimicrobica DSM 45119	Permanent Draft	Sequencing the genomes of 1000 actinobacteria strains	DOE Joint Genome Institute (JGI)	Environmental	Terrestrial	Soil	Unclassified	Unclassified	x	x	x	x	x	x	Bacteria	Actinobacteria	Actinomycetia	Pseudonocardiales	Pseudonocardiaceae	Saccharopolyspora	Saccharopolyspora antimicrobica	8266186	7752	70.39	x	x	x	x	x	x	x	x	x	x	x	O	O	O
2634166199	994479	Saccharopolyspora spinosa DSM 44228	Permanent Draft	Sequencing the genomes of 1000 actinobacteria strains	DOE Joint Genome Institute (JGI)	Environmental	Terrestrial	Soil	Unclassified	Unclassified	x	x	x	x	x	x	Bacteria	Actinobacteria	Actinomycetia	Pseudonocardiales	Pseudonocardiaceae	Saccharopolyspora	Saccharopolyspora spinosa	9020646	8148	67.95	O	O	x	x	x	x	x	x	x	x	x	x	x	x
2634166281	648782	Haloactinobacterium album DSM 21368	Permanent Draft	Sequencing the genomes of 1000 actinobacteria strains	DOE Joint Genome Institute (JGI)	Environmental	Terrestrial	Soil	Unclassified	Unclassified	Aquatic_ Fresh water_ Soil	x	x	x	x	x	Bacteria	Actinobacteria	Actinomycetia	Micrococcales	Ruaniaceae	Haloactinobacterium	Haloactinobacterium album	4830506	4369	68.61	x	x	x	x	x	x	x	x	x	x	x	O	O	O
2634166373	67331	Streptomyces misionensis DSM 40306	Permanent Draft	Sequencing the genomes of 1000 actinobacteria strains	DOE Joint Genome Institute (JGI)	Environmental	Terrestrial	Soil	Unclassified	Unclassified	x	x	x	x	x	x	Bacteria	Actinobacteria	Actinomycetia	Streptomycetales	Streptomycetaceae	Streptomyces	Streptomyces misionensis	8473721	7720	72.38	O	x	x	x	x	x	x	x	x	x	O	x	x	x
2675903050	589385	Amycolatopsis xylanica CPCC 202699	Permanent Draft	Genomic Encyclopedia of Type Strains, Phase III (KMG-III): the genomes of soil and plant-associated and newly described type strains	DOE Joint Genome Institute (JGI)	Environmental	Terrestrial	Soil	Unclassified	Unclassified	Soil	x	x	x	x	x	Bacteria	Actinobacteria	Actinomycetia	Pseudonocardiales	Pseudonocardiaceae	Amycolatopsis	Amycolatopsis xylanica	9406090	8591	68.89	O	O	x	x	x	x	x	x	x	x	x	x	x	x
2675903054	504798	Actinokineospora alba CPCC 201030	Permanent Draft	Genomic Encyclopedia of Type Strains, Phase III (KMG-III): the genomes of soil and plant-associated and newly described type strains	DOE Joint Genome Institute (JGI)	Environmental	Terrestrial	Soil	Unclassified	Unclassified	Soil	x	x	x	x	x	Bacteria	Actinobacteria	Actinomycetia	Pseudonocardiales	Pseudonocardiaceae	Actinokineospora	Actinokineospora alba	7273063	6666	69.7	x	x	x	x	x	x	O	x	x	x	x	x	x	x
2690315844	1216972	Janibacter terrae NBRC 107853	Permanent Draft	Janibacter genome sequencing - National Institute of Technology and Evaluation, Japan	National Institute of Technology and Evaluation	Environmental	Terrestrial	Soil	Unclassified	Unclassified	Soil	x	x	x	x	x	Bacteria	Actinobacteria	Actinomycetia	Micrococcales	Intrasporangiaceae	Janibacter	Janibacter terrae	3575606	3582	71.71	x	x	x	x	x	x	x	x	x	x	x	x	x	O
2698536811	232089	Agromyces cerinus cerinus DSM 8595	Permanent Draft	Genomic Encyclopedia of Archaeal and Bacterial Type Strains, Phase II (KMG-II): from individual species to whole genera	DOE Joint Genome Institute (JGI)	Environmental	Terrestrial	Soil	Unclassified	Unclassified	x	x	x	x	x	x	Bacteria	Actinobacteria	Actinomycetia	Micrococcales	Microbacteriaceae	Agromyces	Agromyces cerinus	4187509	3963	69.97	x	x	x	x	x	x	x	x	x	x	x	x	x	O
2724679741	1831	Rhodococcus sp. 1163	Permanent Draft	Rhodococcus sp. 1163	Macrogen	Environmental	Terrestrial	Soil	Unclassified	Unclassified	x	x	x	x	x	x	Bacteria	Actinobacteria	Actinomycetia	Corynebacteriales	Nocardiaceae	Rhodococcus	Rhodococcus sp.	4455175	4193	62.33	x	x	x	x	x	x	x	x	x	x	O	x	x	x
2731957575	1220564	Actinomadura macra NBRC 14102	Permanent Draft	Actinomadura macra NBRC 14102	National Institute of Technology and Evaluation	Environmental	Terrestrial	Soil	Unclassified	Unclassified	Soil	x	x	x	x	x	Bacteria	Actinobacteria	Actinomycetia	Streptosporangiales	Thermomonosporaceae	Actinomadura	Actinomadura macra	9040939	8196	70.75	x	O	x	x	x	x	x	x	x	x	x	x	x	x
2731957594	1220559	Actinomadura hibisca NBRC 15177	Permanent Draft	Actinomadura hibisca NBRC 15177	National Institute of Technology and Evaluation	Environmental	Terrestrial	Soil	Unclassified	Unclassified	Soil	x	x	x	x	x	Bacteria	Actinobacteria	Actinomycetia	Streptosporangiales	Thermomonosporaceae	Actinomadura	Actinomadura hibisca	9015219	8576	72.38	x	x	x	x	x	x	x	O	x	x	x	x	x	x
2731957723	1210062	Nocardia acidivorans NBRC 108247	Permanent Draft	Nocardia genome sequencing - National Institute of Technology and Evaluation, Japan	National Institute of Technology and Evaluation	Environmental	Terrestrial	Soil	Unclassified	Unclassified	Soil	x	x	x	x	x	Bacteria	Actinobacteria	Actinomycetia	Corynebacteriales	Nocardiaceae	Nocardia	Nocardia acidivorans	7564474	7232	66.88	x	x	x	x	x	x	x	x	x	x	O	x	x	x
2731957726	1210066	Nocardia amamiensis NBRC 102102	Permanent Draft	Nocardia genome sequencing - National Institute of Technology and Evaluation, Japan	National Institute of Technology and Evaluation	Environmental	Terrestrial	Soil	Unclassified	Agricultural land	Soil	x	x	x	x	x	Bacteria	Actinobacteria	Actinomycetia	Corynebacteriales	Nocardiaceae	Nocardia	Nocardia amamiensis	8199720	7953	67.41	O	x	x	x	x	x	x	x	x	x	x	x	x	x
2751185734	1463825	Saccharothrix sp. NRRL B-16314	Permanent Draft	Genome mining of actinomycete strains to discover natural products	University of Illinois, Urbana-Champaign	Environmental	Terrestrial	Soil	Unclassified	Unclassified	x	x	x	x	x	x	Bacteria	Actinobacteria	Actinomycetia	Pseudonocardiales	Pseudonocardiaceae	Saccharothrix	Saccharothrix sp. NRRL B-16314	8863695	8019	71.12	O	O	x	x	x	x	x	O	x	x	x	x	x	x
2751185739	1427391	Saccharothrix sp. ST-888	Permanent Draft	Genome mining of actinomycete strains to discover natural products	University of Illinois, Urbana-Champaign	Environmental	Terrestrial	Soil	Unclassified	Unclassified	x	x	x	x	x	x	Bacteria	Actinobacteria	Actinomycetia	Pseudonocardiales	Pseudonocardiaceae	Saccharothrix	Saccharothrix sp. ST-888	7557988	6742	71.88	O	x	x	x	x	x	x	x	x	x	x	x	x	x
2751185749	436229	Streptacidiphilus jeojiense NRRL B-24555	Permanent Draft	Genome mining of actinomycete strains to discover natural products	University of Illinois, Urbana-Champaign	Environmental	Terrestrial	Soil	Unclassified	Unclassified	x	x	x	x	x	x	Bacteria	Actinobacteria	Actinomycetia	Streptomycetales	Streptomycetaceae	Streptacidiphilus	Streptacidiphilus jeojiense	9136131	8166	71.46	x	x	x	x	x	x	x	x	x	x	O	x	x	x
2751185780	1463979	Ampullariella violaceochromogenes NRRL B-16710	Permanent Draft	Genome mining of actinomycete strains to discover natural products	University of Illinois, Urbana-Champaign	Environmental	Terrestrial	Soil	Unclassified	Unclassified	x	x	x	x	x	x	Bacteria	Actinobacteria	Actinomycetia	Micromonosporales	Micromonosporaceae	Actinoplanes	Ampullariella violaceochromogenes	7195532	9189	69.81	O	O	x	x	x	x	x	x	x	x	x	x	x	x
2751185791	2065	Kitasatospora phosalacinea NRRL B-16230	Permanent Draft	Genome mining of actinomycete strains to discover natural products	University of Illinois, Urbana-Champaign	Environmental	Terrestrial	Soil	Unclassified	Unclassified	x	x	x	x	x	x	Bacteria	Actinobacteria	Actinomycetia	Streptomycetales	Streptomycetaceae	Kitasatospora	Kitasatospora phosalacinea	7593033	6946	74.08	O	O	O	x	O	x	x	x	x	x	x	x	x	x
2751185805	1519494	Nocardiopsis sp. NRRL B-16309	Permanent Draft	Genome mining of actinomycete strains to discover natural products	University of Illinois, Urbana-Champaign	Environmental	Terrestrial	Soil	Unclassified	Unclassified	x	x	x	x	x	x	Bacteria	Actinobacteria	Actinomycetia	Streptosporangiales	Nocardiopsaceae	Nocardiopsis	Nocardiopsis sp. NRRL B-16309	6677421	5993	72.04	O	x	x	x	x	x	x	x	x	x	x	x	x	x
2765235996	67275	Streptomyces aureocirculatus NRRL ISP-5386	Permanent Draft	Genome mining of actinomycete strains to discover natural products	University of Illinois, Urbana-Champaign	Environmental	Terrestrial	Soil	Unclassified	Unclassified	x	x	x	x	x	x	Bacteria	Actinobacteria	Actinomycetia	Streptomycetales	Streptomycetaceae	Streptomyces	Streptomyces aureocirculatus	9291137	8229	71.21	O	O	O	x	x	x	x	x	x	x	x	x	x	x
2765236000	1463920	Streptomyces sp. NRRL S-87	Permanent Draft	Genome mining of actinomycete strains to discover natural products	University of Illinois, Urbana-Champaign	Environmental	Terrestrial	Soil	Unclassified	Unclassified	x	x	x	x	x	x	Bacteria	Actinobacteria	Actinomycetia	Streptomycetales	Streptomycetaceae	Streptomyces	Streptomyces sp. NRRL S-87	8114106	7060	73.52	O	O	x	x	x	x	x	O	x	x	O	x	x	x
2765236007	249567	Streptomyces decoyicus NRRL 2666	Permanent Draft	Genome mining of actinomycete strains to discover natural products	University of Illinois, Urbana-Champaign	Environmental	Terrestrial	Soil	Unclassified	Unclassified	x	x	x	x	x	x	Bacteria	Actinobacteria	Actinomycetia	Streptomycetales	Streptomycetaceae	Streptomyces	Streptomyces decoyicus	8549731	7722	70.97	O	O	x	x	x	x	x	O	x	x	x	x	x	x
2765236010	66874	Streptomyces bicolor NRRL B-5348	Permanent Draft	Genome mining of actinomycete strains to discover natural products	University of Illinois, Urbana-Champaign	Environmental	Terrestrial	Soil	Unclassified	Unclassified	x	x	x	x	x	x	Bacteria	Actinobacteria	Actinomycetia	Streptomycetales	Streptomycetaceae	Streptomyces	Streptomyces bicolor	9452149	8560	70.53	O	O	x	x	x	x	x	x	x	x	x	x	x	x
2765236012	66429	Streptomyces roseoverticillatus NRRL B-3500	Permanent Draft	Genome mining of actinomycete strains to discover natural products	University of Illinois, Urbana-Champaign	Environmental	Terrestrial	Soil	Unclassified	Unclassified	x	x	x	x	x	x	Bacteria	Actinobacteria	Actinomycetia	Streptomycetales	Streptomycetaceae	Streptomyces	Streptomyces roseoverticillatus	7194078	6314	72.42	O	x	x	x	x	x	x	x	x	x	x	x	x	x
2765236017	1609133	Streptomyces sp. NRRL S-495	Permanent Draft	Genome mining of actinomycete strains to discover natural products	University of Illinois, Urbana-Champaign	Environmental	Terrestrial	Soil	Unclassified	Unclassified	x	x	x	x	x	x	Bacteria	Actinobacteria	Actinomycetia	Streptomycetales	Streptomycetaceae	Streptomyces	Streptomyces sp. NRRL S-495	8862014	8306	73.5	O	x	x	x	x	x	x	x	x	x	x	x	x	x
2765236028	1463874	Streptomyces sp. NRRL F-6131	Permanent Draft	Genome mining of actinomycete strains to discover natural products	University of Illinois, Urbana-Champaign	Environmental	Terrestrial	Soil	Unclassified	Unclassified	x	x	x	x	x	x	Bacteria	Actinobacteria	Actinomycetia	Streptomycetales	Streptomycetaceae	Streptomyces	Streptomyces sp. NRRL F-6131	9114260	7893	73.79	O	x	x	x	x	x	x	x	x	x	x	x	x	x
2767802007	1463880	Streptomyces sp. NRRL S-1022	Permanent Draft	Genome mining of actinomycete strains to discover natural products	University of Illinois, Urbana-Champaign	Environmental	Terrestrial	Soil	Unclassified	Unclassified	x	x	x	x	x	x	Bacteria	Actinobacteria	Actinomycetia	Streptomycetales	Streptomycetaceae	Streptomyces	Streptomyces sp. NRRL S-1022	8860476	8098	72.34	O	O	x	x	x	x	x	O	x	x	x	x	x	x
2767802009	1463905	Streptomyces sp. NRRL S-384	Permanent Draft	Genome mining of actinomycete strains to discover natural products	University of Illinois, Urbana-Champaign	Environmental	Terrestrial	Soil	Unclassified	Unclassified	x	x	x	x	x	x	Bacteria	Actinobacteria	Actinomycetia	Streptomycetales	Streptomycetaceae	Streptomyces	Streptomyces sp. NRRL S-384	8062141	7384	74.11	O	O	x	x	x	x	x	O	x	x	x	x	x	x
2767802019	1463921	Streptomyces sp. NRRL S-920	Permanent Draft	Genome mining of actinomycete strains to discover natural products	University of Illinois, Urbana-Champaign	Environmental	Terrestrial	Soil	Unclassified	Unclassified	x	x	x	x	x	x	Bacteria	Actinobacteria	Actinomycetia	Streptomycetales	Streptomycetaceae	Streptomyces	Streptomyces sp. NRRL S-920	8223895	7442	71.13	O	O	O	x	x	x	x	x	x	x	x	x	x	x
2767802023	1463889	Streptomyces sp. NRRL S-1824	Permanent Draft	Genome mining of actinomycete strains to discover natural products	University of Illinois, Urbana-Champaign	Environmental	Terrestrial	Soil	Unclassified	Unclassified	x	x	x	x	x	x	Bacteria	Actinobacteria	Actinomycetia	Streptomycetales	Streptomycetaceae	Streptomyces	Streptomyces sp. NRRL S-1824	8795888	8097	69.56	x	x	x	x	x	x	x	x	x	x	O	x	x	x
2767802026	1463888	Streptomyces sp. NRRL S-1813	Permanent Draft	Genome mining of actinomycete strains to discover natural products	University of Illinois, Urbana-Champaign	Environmental	Terrestrial	Soil	Unclassified	Unclassified	x	x	x	x	x	x	Bacteria	Actinobacteria	Actinomycetia	Streptomycetales	Streptomycetaceae	Streptomyces	Streptomyces sp. NRRL S-1813	8460288	7689	70.88	O	O	x	x	x	x	x	O	x	x	x	x	x	x
2767802032	1463917	Streptomyces sp. NRRL S-646	Permanent Draft	Genome mining of actinomycete strains to discover natural products	University of Illinois, Urbana-Champaign	Environmental	Terrestrial	Soil	Unclassified	Unclassified	x	x	x	x	x	x	Bacteria	Actinobacteria	Actinomycetia	Streptomycetales	Streptomycetaceae	Streptomyces	Streptomyces sp. NRRL S-646	10670563	9740	70.25	O	O	x	x	x	x	x	x	x	x	x	x	x	x
2767802063	66377	Streptomyces violens NRRL ISP-5597	Permanent Draft	Genome mining of actinomycete strains to discover natural products	University of Illinois, Urbana-Champaign	Environmental	Terrestrial	Soil	Unclassified	Unclassified	x	x	x	x	x	x	Bacteria	Actinobacteria	Actinomycetia	Streptomycetales	Streptomycetaceae	Streptomyces	Streptomyces violens	7932642	7033	71.42	x	x	x	x	x	x	O	x	x	x	x	x	x	x
2767802097	1609134	Streptomyces sp. NRRL S-444	Permanent Draft	Genome mining of actinomycete strains to discover natural products	University of Illinois, Urbana-Champaign	Environmental	Terrestrial	Soil	Unclassified	Unclassified	x	x	x	x	x	x	Bacteria	Actinobacteria	Actinomycetia	Streptomycetales	Streptomycetaceae	Streptomyces	Streptomyces sp. NRRL S-444	7848266	8761	71.7	O	O	x	x	x	x	x	x	x	x	O	x	x	x
2767802104	68259	Streptomyces purpurogeneiscleroticus NRRL B-2952	Permanent Draft	Genome mining of actinomycete strains to discover natural products	University of Illinois, Urbana-Champaign	Environmental	Terrestrial	Soil	Unclassified	Unclassified	x	x	x	x	x	x	Bacteria	Actinobacteria	Actinomycetia	Streptomycetales	Streptomycetaceae	Streptomyces	Streptomyces purpurogeneiscleroticus	6880974	6726	69.44	x	x	x	x	x	x	x	x	x	x	x	O	O	O
2767802106	1519490	Streptomyces sp. NRRL WC-3618	Permanent Draft	Genome mining of actinomycete strains to discover natural products	University of Illinois, Urbana-Champaign	Environmental	Terrestrial	Soil	Unclassified	Unclassified	x	x	x	x	x	x	Bacteria	Actinobacteria	Actinomycetia	Streptomycetales	Streptomycetaceae	Streptomyces	Streptomyces sp. NRRL WC-3618	9267357	8358	70.08	O	x	x	x	x	x	x	x	x	x	x	x	x	x
2767802120	1463895	Streptomyces sp. NRRL S-237	Permanent Draft	Genome mining of actinomycete strains to discover natural products	University of Illinois, Urbana-Champaign	Environmental	Terrestrial	Soil	Unclassified	Unclassified	x	x	x	x	x	x	Bacteria	Actinobacteria	Actinomycetia	Streptomycetales	Streptomycetaceae	Streptomyces	Streptomyces sp. NRRL S-237	8801248	8166	71.68	O	x	x	x	x	x	x	x	x	x	x	x	x	x
2767802124	1463896	Streptomyces sp. NRRL S-241	Permanent Draft	Genome mining of actinomycete strains to discover natural products	University of Illinois, Urbana-Champaign	Environmental	Terrestrial	Soil	Unclassified	Unclassified	x	x	x	x	x	x	Bacteria	Actinobacteria	Actinomycetia	Streptomycetales	Streptomycetaceae	Streptomyces	Streptomyces sp. NRRL S-241	8739644	8037	72.08	O	O	x	x	x	x	x	O	x	x	x	x	x	x
2767802125	1463897	Streptomyces sp. NRRL S-244	Permanent Draft	Genome mining of actinomycete strains to discover natural products	University of Illinois, Urbana-Champaign	Environmental	Terrestrial	Soil	Unclassified	Unclassified	x	x	x	x	x	x	Bacteria	Actinobacteria	Actinomycetia	Streptomycetales	Streptomycetaceae	Streptomyces	Streptomyces sp. NRRL S-244	7091121	6373	72.34	O	O	x	x	x	x	x	x	x	x	O	x	x	x
2772190661	33876	Catenuloplanes japonicus NRRL B-16061	Permanent Draft	Genome mining of actinomycete strains to discover natural products	University of Illinois, Urbana-Champaign	Environmental	Terrestrial	Soil	Unclassified	Unclassified	x	x	x	x	x	x	Bacteria	Actinobacteria	Actinomycetia	Micromonosporales	Micromonosporaceae	Catenuloplanes	Catenuloplanes japonicus	10953128	9808	71.56	O	O	x	x	x	x	x	x	x	x	x	x	x	x
2772190672	146922	Streptomyces griseofuscus NRRL B-5429	Permanent Draft	Genome mining of actinomycete strains to discover natural products	University of Illinois, Urbana-Champaign	Environmental	Terrestrial	Soil	Unclassified	Unclassified	x	x	x	x	x	x	Bacteria	Actinobacteria	Actinomycetia	Streptomycetales	Streptomycetaceae	Streptomyces	Streptomyces griseofuscus	8910998	8183	71.71	x	O	x	x	O	x	x	O	x	x	O	x	x	x
2772190740	145996	Kibdelosporangium aridum largum NRRL B-24462	Permanent Draft	Genome mining of actinomycete strains to discover natural products	University of Illinois, Urbana-Champaign	Environmental	Terrestrial	Soil	Sand	Unclassified	x	x	x	x	x	x	Bacteria	Actinobacteria	Actinomycetia	Pseudonocardiales	Pseudonocardiaceae	Kibdelosporangium	Kibdelosporangium aridum	12748258	13068	66.06	O	O	O	x	x	x	x	x	x	x	x	x	x	x
2772190762	1615590	Streptomyces rubellomurinus indigoferus ATCC 31304	Permanent Draft	Genome mining of actinomycete strains to discover natural products	University of Illinois, Urbana-Champaign	Environmental	Terrestrial	Soil	Unclassified	Unclassified	x	x	x	x	x	x	Bacteria	Actinobacteria	Actinomycetia	Streptomycetales	Streptomycetaceae	Streptomyces	Streptomyces rubellomurinus	7271332	6674	73.79	O	x	x	x	x	x	x	x	x	x	x	x	x	x
2773857792	758802	Mycolicibacterium litorale F4	Finished	Mycobacterium litorale F4 Genome sequencing	Hunan Agricultural University	Environmental	Terrestrial	Soil	Unclassified	Unclassified	x	x	x	x	x	x	Bacteria	Actinobacteria	Actinomycetia	Corynebacteriales	Mycobacteriaceae	Mycolicibacterium	Mycolicibacterium litorale	6103712	6169	67.35	x	x	x	x	x	x	O	x	x	x	x	x	x	O
2773857963	2074	Pseudonocardia autotrophica NRRL B-16064	Permanent Draft	Genome mining of actinomycete strains to discover natural products	University of Illinois, Urbana-Champaign	Environmental	Terrestrial	Soil	Unclassified	Unclassified	x	x	x	x	x	x	Bacteria	Actinobacteria	Actinomycetia	Pseudonocardiales	Pseudonocardiaceae	Pseudonocardia	Pseudonocardia autotrophica	7997102	7615	73.49	O	O	x	x	x	x	x	O	x	x	x	x	x	x
2775506921	359159	Nonomuraea candida NRRL B-24552	Permanent Draft	Genome mining of actinomycete strains to discover natural products	University of Illinois, Urbana-Champaign	Environmental	Terrestrial	Soil	Unclassified	Unclassified	x	x	x	x	x	x	Bacteria	Actinobacteria	Actinomycetia	Streptosporangiales	Streptosporangiaceae	Nonomuraea	Nonomuraea candida	10971390	10199	72.14	O	O	O	x	O	x	x	x	x	x	x	x	x	x
2775506922	281186	Nonomuraea kuesteri NRRL B-24325	Permanent Draft	Genome mining of actinomycete strains to discover natural products	University of Illinois, Urbana-Champaign	Environmental	Terrestrial	Soil	Unclassified	Unclassified	x	x	x	x	x	x	Bacteria	Actinobacteria	Actinomycetia	Streptosporangiales	Streptosporangiaceae	Nonomuraea	Nonomuraea kuesteri	10423224	13042	70.2	O	x	x	x	x	x	x	x	x	x	x	x	x	x
2775506939	69484	Actinoplanes liguriensis NRRL B-16723	Permanent Draft	Genome mining of actinomycete strains to discover natural products	University of Illinois, Urbana-Champaign	Environmental	Terrestrial	Soil	Unclassified	Unclassified	x	x	x	x	x	x	Bacteria	Actinobacteria	Actinomycetia	Micromonosporales	Micromonosporaceae	Actinoplanes	Actinoplanes liguriensis	10459767	12199	70.34	O	O	x	x	x	x	x	x	x	x	x	x	x	x
2775507078	1463881	Streptomyces sp. NRRL S-118	Permanent Draft	Genome mining of actinomycete strains to discover natural products	University of Illinois, Urbana-Champaign	Environmental	Terrestrial	Soil	Unclassified	Unclassified	x	x	x	x	x	x	Bacteria	Actinobacteria	Actinomycetia	Streptomycetales	Streptomycetaceae	Streptomyces	Streptomyces sp. NRRL S-118	7831371	7170	72.59	O	O	O	x	x	x	x	x	x	x	x	x	x	x
2775507081	73044	Streptomyces seoulensis NRRL B-24310	Permanent Draft	Genome mining of actinomycete strains to discover natural products	University of Illinois, Urbana-Champaign	Environmental	Terrestrial	Soil	Unclassified	Unclassified	x	x	x	x	x	x	Bacteria	Actinobacteria	Actinomycetia	Streptomycetales	Streptomycetaceae	Streptomyces	Streptomyces seoulensis	6372886	5888	71.92	O	O	x	x	x	x	x	O	x	x	x	x	x	x
2775507082	67287	Streptomyces cinnabarinus NRRL B-12382	Permanent Draft	Genome mining of actinomycete strains to discover natural products	University of Illinois, Urbana-Champaign	Environmental	Terrestrial	Soil	Unclassified	Unclassified	x	x	x	x	x	x	Bacteria	Actinobacteria	Actinomycetia	Streptomycetales	Streptomycetaceae	Streptomyces	Streptomyces cinnabarinus	8712633	10169	70.6	x	O	x	x	x	x	x	x	x	x	x	x	x	x
2775507088	1463885	Streptomyces sp. NRRL S-149	Permanent Draft	Genome mining of actinomycete strains to discover natural products	University of Illinois, Urbana-Champaign	Environmental	Terrestrial	Soil	Unclassified	Unclassified	x	x	x	x	x	x	Bacteria	Actinobacteria	Actinomycetia	Streptomycetales	Streptomycetaceae	Streptomyces	Streptomyces sp. NRRL S-149	7857951	9203	71.23	O	O	x	x	x	x	x	x	x	x	x	x	x	x
2775507089	1463912	Streptomyces sp. NRRL S-50	Permanent Draft	Genome mining of actinomycete strains to discover natural products	University of Illinois, Urbana-Champaign	Environmental	Terrestrial	Soil	Unclassified	Unclassified	x	x	x	x	x	x	Bacteria	Actinobacteria	Actinomycetia	Streptomycetales	Streptomycetaceae	Streptomyces	Streptomyces sp. NRRL S-50	7365500	8320	71.79	O	O	x	x	x	x	x	x	x	x	x	x	x	x
2775507103	68228	Streptomyces lilacinus NRRL B-1968	Permanent Draft	Genome mining of actinomycete strains to discover natural products	University of Illinois, Urbana-Champaign	Environmental	Terrestrial	Soil	Unclassified	Unclassified	x	x	x	x	x	x	Bacteria	Actinobacteria	Actinomycetia	Streptomycetales	Streptomycetaceae	Streptomyces	Streptomyces lilacinus	6265097	7042	71.96	O	O	x	x	x	x	x	x	x	x	x	x	x	x
2775507121	1463909	Streptomyces sp. NRRL S-474	Permanent Draft	Genome mining of actinomycete strains to discover natural products	University of Illinois, Urbana-Champaign	Environmental	Terrestrial	Soil	Unclassified	Unclassified	x	x	x	x	x	x	Bacteria	Actinobacteria	Actinomycetia	Streptomycetales	Streptomycetaceae	Streptomyces	Streptomyces sp. NRRL S-474	8035247	7358	71.05	O	x	x	x	x	x	x	O	x	x	x	x	x	x
2775507122	1463894	Streptomyces sp. NRRL S-20	Permanent Draft	Genome mining of actinomycete strains to discover natural products	University of Illinois, Urbana-Champaign	Environmental	Terrestrial	Soil	Unclassified	Unclassified	x	x	x	x	x	x	Bacteria	Actinobacteria	Actinomycetia	Streptomycetales	Streptomycetaceae	Streptomyces	Streptomyces sp. NRRL S-20	8043111	9617	71.13	O	x	x	x	x	x	x	x	x	x	O	x	x	x
2775507123	68194	Streptomyces durhamensis NRRL ISP-5539	Permanent Draft	Genome mining of actinomycete strains to discover natural products	University of Illinois, Urbana-Champaign	Environmental	Terrestrial	Soil	Unclassified	Unclassified	x	x	x	x	x	x	Bacteria	Actinobacteria	Actinomycetia	Streptomycetales	Streptomycetaceae	Streptomyces	Streptomyces durhamensis	8632022	9661	71.44	O	x	x	x	x	x	x	x	x	x	x	x	x	x
2775507138	1463886	Streptomyces sp. NRRL S-15	Permanent Draft	Genome mining of actinomycete strains to discover natural products	University of Illinois, Urbana-Champaign	Environmental	Terrestrial	Soil	Unclassified	Unclassified	x	x	x	x	x	x	Bacteria	Actinobacteria	Actinomycetia	Streptomycetales	Streptomycetaceae	Streptomyces	Streptomyces sp. NRRL S-15	7208926	7285	70.48	O	O	O	x	x	x	x	x	x	x	x	x	x	x
2775507144	1463907	Streptomyces sp. NRRL S-448	Permanent Draft	Genome mining of actinomycete strains to discover natural products	University of Illinois, Urbana-Champaign	Environmental	Terrestrial	Soil	Unclassified	Unclassified	x	x	x	x	x	x	Bacteria	Actinobacteria	Actinomycetia	Streptomycetales	Streptomycetaceae	Streptomyces	Streptomyces sp. NRRL S-448	6997253	8589	70.85	O	x	x	x	x	x	x	x	x	x	x	x	x	x
2778260945	111806	Thermomonospora umbrina DSM 43927	Permanent Draft	Sequencing the genomes of 1000 actinobacteria strains	DOE Joint Genome Institute (JGI)	Environmental	Terrestrial	Soil	Unclassified	Unclassified	Soil	x	x	x	x	x	Bacteria	Actinobacteria	Actinomycetia	Streptosporangiales	Thermomonosporaceae	Thermomonospora	Thermomonospora umbrina	7396071	6831	71.91	x	O	x	x	x	x	x	x	x	x	x	x	x	x
2784132177	56438	Couchioplanes caeruleus DSM 43634	Permanent Draft	Sequencing the genomes of 1000 actinobacteria strains	DOE Joint Genome Institute (JGI)	Environmental	Terrestrial	Soil	Unclassified	Unclassified	Soil	x	x	x	x	x	Bacteria	Actinobacteria	Actinomycetia	Micromonosporales	Micromonosporaceae	Couchioplanes	Couchioplanes caeruleus	8428293	7724	71.07	x	O	x	x	x	x	x	O	x	x	x	x	x	x
2791355433	66369	Streptomyces carpinensis NRRL B-16921	Permanent Draft	Genome sequencing of Streptomyces type strains - USDA	USDA/ARS/NCAUR	Environmental	Terrestrial	Soil	Unclassified	Unclassified	x	x	x	x	x	x	Bacteria	Actinobacteria	Actinomycetia	Streptomycetales	Streptomycetaceae	Streptomyces	Streptomyces carpinensis	10274516	9687	70.95	x	x	x	x	x	x	O	x	x	x	x	O	O	O
2795385503	33900	Streptomyces murinus NRRL B-2286	Permanent Draft	Genome sequencing of Streptomyces type strains - USDA	USDA/ARS/NCAUR	Environmental	Terrestrial	Soil	Unclassified	Unclassified	x	x	x	x	x	x	Bacteria	Actinobacteria	Actinomycetia	Streptomycetales	Streptomycetaceae	Streptomyces	Streptomyces murinus	7787324	7382	71.7	x	O	x	x	O	x	x	O	x	x	O	x	x	x
2802429204	2099692	Mycobacterium sp. ITM-2017-0098	Permanent Draft	Bioremediation-capable novel Mycobacterium species from Iranian environmental samples	Institute of Tropical Medicine Antwerp, Belgium	Environmental	Terrestrial	Soil	Unclassified	Unclassified	x	x	x	x	x	x	Bacteria	Actinobacteria	Actinomycetia	Corynebacteriales	Mycobacteriaceae	Mycobacterium	Mycobacterium sp. ITM-2017-0098	3564264	4915	66.92	x	x	x	x	x	x	x	x	x	x	O	O	x	O
2802429309	84725	Umezawaea tangerina NRRL B-24463	Permanent Draft	Genome mining of actinomycete strains to discover natural products	University of Illinois, Urbana-Champaign	Environmental	Terrestrial	Soil	Unclassified	Unclassified	x	x	x	x	x	x	Bacteria	Actinobacteria	Actinomycetia	Pseudonocardiales	Pseudonocardiaceae	Umezawaea	Umezawaea tangerina	9660144	11164	71.38	O	x	x	x	x	x	x	O	x	x	x	x	x	x
2802429320	249567	Streptomyces decoyicus NRRL ISP-5087	Permanent Draft	Genome mining of actinomycete strains to discover natural products	University of Illinois, Urbana-Champaign	Environmental	Terrestrial	Soil	Unclassified	Unclassified	x	x	x	x	x	x	Bacteria	Actinobacteria	Actinomycetia	Streptomycetales	Streptomycetaceae	Streptomyces	Streptomyces decoyicus	7953998	8679	70.61	O	O	x	x	x	x	x	O	x	x	x	x	x	x
2806310631	1128664	Amycolatopsis cihanbeyliensis DSM 45679	Permanent Draft	Sequencing the genomes of 1000 actinobacteria strains	DOE Joint Genome Institute (JGI)	Environmental	Terrestrial	Soil	Unclassified	Unclassified	x	x	x	x	x	Aerobe	Bacteria	Actinobacteria	Actinomycetia	Pseudonocardiales	Pseudonocardiaceae	Amycolatopsis	Amycolatopsis cihanbeyliensis	7435439	6843	70.12	O	O	x	x	x	x	x	x	x	x	x	x	x	x
2806310730	67356	Streptomyces resistomycificus NRRL ISP-5133	Permanent Draft	Genome mining of actinomycete strains to discover natural products	University of Illinois, Urbana-Champaign	Environmental	Terrestrial	Soil	Unclassified	Unclassified	x	x	x	x	x	x	Bacteria	Actinobacteria	Actinomycetia	Streptomycetales	Streptomycetaceae	Streptomyces	Streptomyces resistomycificus	8914437	9288	70.85	O	x	x	x	x	x	x	x	x	x	x	x	x	x
2806310735	334858	Goodfellowiella coeruleoviolacea NRRL B-24058	Permanent Draft	Genome mining of actinomycete strains to discover natural products	University of Illinois, Urbana-Champaign	Environmental	Terrestrial	Soil	Unclassified	Unclassified	x	x	x	x	x	x	Bacteria	Actinobacteria	Actinomycetia	Pseudonocardiales	Pseudonocardiaceae	Goodfellowiella	Goodfellowiella coeruleoviolacea	7988631	8743	72.01	O	O	O	x	O	x	x	x	x	x	x	x	x	x
2806310743	35754	Dactylosporangium aurantiacum NRRL B-8111	Permanent Draft	Genome mining of actinomycete strains to discover natural products	University of Illinois, Urbana-Champaign	Environmental	Terrestrial	Soil	Unclassified	Unclassified	x	x	x	x	x	x	Bacteria	Actinobacteria	Actinomycetia	Micromonosporales	Micromonosporaceae	Dactylosporangium	Dactylosporangium aurantiacum	7996590	9899	71.59	O	O	x	x	x	x	x	O	x	x	x	x	x	x
2806311026	66857	Streptomyces cacaoi cacaoi NRRL B-1220	Permanent Draft	Genome sequencing of Streptomyces type strains - USDA	USDA/ARS/NCAUR	Environmental	Terrestrial	Soil	Unclassified	Unclassified	x	x	x	x	x	x	Bacteria	Actinobacteria	Actinomycetia	Streptomycetales	Streptomycetaceae	Streptomyces	Streptomyces cacaoi	7992926	6936	73.18	x	x	x	x	x	x	O	x	x	x	x	x	x	x
2811995316	1892	Streptomyces anulatus NRRL B-3362	Permanent Draft	Genome mining of actinomycete strains to discover natural products	University of Illinois, Urbana-Champaign	Environmental	Terrestrial	Soil	Unclassified	Unclassified	x	x	x	x	x	x	Bacteria	Actinobacteria	Actinomycetia	Streptomycetales	Streptomycetaceae	Streptomyces	Streptomyces anulatus	8377824	7734	71.27	O	x	x	x	x	x	x	O	x	x	x	x	x	x
2814123086	1896	Streptomyces bikiniensis NRRL ISP-5581	Permanent Draft	Genome mining of actinomycete strains to discover natural products	University of Illinois, Urbana-Champaign	Environmental	Terrestrial	Soil	Unclassified	Unclassified	x	x	x	x	x	x	Bacteria	Actinobacteria	Actinomycetia	Streptomycetales	Streptomycetaceae	Streptomyces	Streptomyces bikiniensis	6872413	7537	72.87	O	O	x	x	x	x	x	O	x	x	x	x	x	x
2814123240	68170	Lentzea aerocolonigenes NRRL B-16138	Permanent Draft	Genome mining of actinomycete strains to discover natural products	University of Illinois, Urbana-Champaign	Environmental	Terrestrial	Soil	Unclassified	Unclassified	x	x	x	x	x	x	Bacteria	Actinobacteria	Actinomycetia	Pseudonocardiales	Pseudonocardiaceae	Lentzea	Lentzea aerocolonigenes	9555090	10901	68.69	O	O	x	x	x	x	x	x	x	x	x	x	x	x
2816332567	132474	Streptomyces rimosus rimosus NRRL WC-3560	Permanent Draft	Genome mining of actinomycete strains to discover natural products	University of Illinois, Urbana-Champaign	Environmental	Terrestrial	Soil	Unclassified	Unclassified	x	x	x	x	x	x	Bacteria	Actinobacteria	Actinomycetia	Streptomycetales	Streptomycetaceae	Streptomyces	Streptomyces rimosus	8585519	7496	72.1	O	O	O	x	O	x	x	x	x	x	x	x	x	x
2816332581	132474	Streptomyces rimosus rimosus NRRL B-16073	Permanent Draft	Genome mining of actinomycete strains to discover natural products	University of Illinois, Urbana-Champaign	Environmental	Terrestrial	Soil	Unclassified	Unclassified	x	x	x	x	x	x	Bacteria	Actinobacteria	Actinomycetia	Streptomycetales	Streptomycetaceae	Streptomyces	Streptomyces rimosus	9369239	8212	71.96	O	O	O	x	O	x	x	x	x	x	x	x	x	x
2816332584	132474	Streptomyces rimosus rimosus NRRL ISP-5260	Permanent Draft	Genome mining of actinomycete strains to discover natural products	University of Illinois, Urbana-Champaign	Environmental	Terrestrial	Soil	Unclassified	Unclassified	x	x	x	x	x	x	Bacteria	Actinobacteria	Actinomycetia	Streptomycetales	Streptomycetaceae	Streptomyces	Streptomyces rimosus	9572090	8531	71.94	O	O	O	x	O	x	x	x	x	x	x	x	x	x
2818991273	285545	Kitasatospora atroaurantiaca DSM 41649	Permanent Draft	Sequencing the genomes of 1000 actinobacteria strains	DOE Joint Genome Institute (JGI)	Environmental	Terrestrial	Soil	Unclassified	Unclassified	Soil	x	x	x	x	x	Bacteria	Actinobacteria	Actinomycetia	Streptomycetales	Streptomycetaceae	Kitasatospora	Kitasatospora atroaurantiaca	7871666	7206	71.22	O	O	x	x	x	x	x	O	x	x	x	x	x	x
2818991416	571190	Saccharothrix saharensis DSM 45456	Permanent Draft	Sequencing the genomes of 1000 actinobacteria strains	DOE Joint Genome Institute (JGI)	Environmental	Terrestrial	Soil	Unclassified	Unclassified	x	x	x	x	x	Aerobe	Bacteria	Actinobacteria	Actinomycetia	Pseudonocardiales	Pseudonocardiaceae	Saccharothrix	Saccharothrix saharensis	8924967	8099	72.27	x	O	x	x	x	x	x	x	x	x	x	x	x	x
2818991474	1128676	Pseudonocardia hierapolitana DSM 45671	Permanent Draft	Sequencing the genomes of 1000 actinobacteria strains	DOE Joint Genome Institute (JGI)	Environmental	Terrestrial	Soil	Unclassified	Unclassified	x	x	x	x	x	Aerobe	Bacteria	Actinobacteria	Actinomycetia	Pseudonocardiales	Pseudonocardiaceae	Pseudonocardia	Pseudonocardia hierapolitana	8856958	8458	72.62	x	O	x	x	x	x	x	x	x	x	x	x	x	O
2824178761	941986	Amycolatopsis bartoniae DSM 45807	Permanent Draft	Sequencing the genomes of 1000 actinobacteria strains	DOE Joint Genome Institute (JGI)	Environmental	Terrestrial	Soil	Unclassified	Unclassified	x	x	x	x	x	Aerobe	Bacteria	Actinobacteria	Actinomycetia	Pseudonocardiales	Pseudonocardiaceae	Amycolatopsis	Amycolatopsis bartoniae	7757008	7402	70.96	O	x	x	x	x	x	x	x	x	x	x	x	x	x
2827946139	1105143	Kribbella shirazensis DSM 45490	Permanent Draft	Sequencing the genomes of 1000 actinobacteria strains	DOE Joint Genome Institute (JGI)	Environmental	Terrestrial	Soil	Unclassified	Unclassified	x	x	x	x	x	x	Bacteria	Actinobacteria	Actinomycetia	Propionibacteriales	Kribbellaceae	Kribbella	Kribbella shirazensis	8596726	8324	69.01	x	x	x	x	x	x	O	x	x	x	x	x	x	x
2844849076	1045773	Arthrobacter cupressi DSM 24664	Permanent Draft	Sequencing the genomes of 1000 actinobacteria strains	DOE Joint Genome Institute (JGI)	Environmental	Terrestrial	Soil	Unclassified	Unclassified	x	x	x	x	x	x	Bacteria	Actinobacteria	Actinomycetia	Micrococcales	Micrococcaceae	Arthrobacter	Arthrobacter cupressi	4091819	3786	66.92	x	x	x	x	x	x	O	x	x	x	x	x	x	x
2861452123	2735882	Mycobacterium sp. AZCC_0083	Permanent Draft	Genomes, Transcriptomes and Metabolomes of novel Actinobacteria from oligotrophic subsurface soils	DOE Joint Genome Institute (JGI)	Environmental	Terrestrial	Soil	Unclassified	Unclassified	x	x	x	x	x	x	Bacteria	Actinobacteria	Actinomycetia	Corynebacteriales	Mycobacteriaceae	Mycobacterium	Mycobacterium sp. AZCC_0083	8615464	8679	66.12	x	x	x	x	x	x	x	x	x	x	O	x	x	x
2862351378	58340	Streptomyces lavendulae lavendulae NRRL B-2774	Permanent Draft	Genome mining of actinomycete strains to discover natural products	University of Illinois, Urbana-Champaign	Environmental	Terrestrial	Soil	Unclassified	Unclassified	x	x	x	x	x	x	Bacteria	Actinobacteria	Actinomycetia	Streptomycetales	Streptomycetaceae	Streptomyces	Streptomyces lavendulae	8466185	8142	72.71	x	x	x	x	x	x	x	x	x	x	O	x	x	x
2863185108	2587141	Streptomyces sp. S10-07	Permanent Draft	Mechanisms of co-evolutionary adaptation of soil microbes	DOE Joint Genome Institute (JGI)	Environmental	Terrestrial	Soil	Unclassified	Unclassified	x	x	x	x	x	x	Bacteria	Actinobacteria	Actinomycetia	Streptomycetales	Streptomycetaceae	Streptomyces	Streptomyces sp. S10-07	7948123	7223	72.51	O	O	x	x	x	x	x	O	x	x	x	x	x	x
2863206357	559627	Actinomadura rupiterrae DSM 45251	Permanent Draft	Sequencing the genomes of 1000 actinobacteria strains	DOE Joint Genome Institute (JGI)	Environmental	Terrestrial	Soil	Unclassified	Unclassified	Soil	x	x	x	x	x	Bacteria	Actinobacteria	Actinomycetia	Streptosporangiales	Thermomonosporaceae	Actinomadura	Actinomadura rupiterrae	10242436	9339	71.92	x	x	x	x	x	x	x	O	x	x	x	x	x	x
2865225150	1477506	Prauserella sp. YIM 121212	Permanent Draft	Prauserella sp. YIM 121212 Genome sequencing	Bielefeld University	Environmental	Terrestrial	Soil	Unclassified	Unclassified	x	x	x	x	x	x	Bacteria	Actinobacteria	Actinomycetia	Pseudonocardiales	Pseudonocardiaceae	Prauserella	Prauserella sp. YIM 121212	8097838	8029	70.83	x	x	x	x	x	x	x	x	x	x	x	O	O	O
2865662781	1718985	Streptomyces sp. CB02923	Permanent Draft	Genomes of Actinomycetes strains that contain enediyne biosynthetic gene clusters	The Scripps Research Institute	Environmental	Terrestrial	Soil	Unclassified	Unclassified	x	x	x	x	x	x	Bacteria	Actinobacteria	Actinomycetia	Streptomycetales	Streptomycetaceae	Streptomyces	Streptomyces sp. CB02923	9573831	8267	71.92	O	O	x	x	x	x	x	O	x	x	x	x	x	x
2866086645	2666298	Desertiactinospora gelatinilytica 7K107	Permanent Draft	Desertiactinospora gelatinilytica 7K107 Genome sequencing	Ondokuz Mayis University	Environmental	Terrestrial	Soil	Sand	Desert	x	x	x	x	x	x	Bacteria	Actinobacteria	Actinomycetia	Streptosporangiales	Streptosporangiaceae	Desertiactinospora	Desertiactinospora gelatinilytica	8049107	8491	70.81	x	O	x	x	x	x	x	x	x	x	x	x	x	x
2866421903	2320851	Arthrobacter sp. NEAU-SA2	Permanent Draft	Arthrobacter sp. NEAU-SA2 Genome sequencing	Northeast Agricultural University, School of life science	Environmental	Terrestrial	Soil	Unclassified	Unclassified	x	x	x	x	x	x	Bacteria	Actinobacteria	Actinomycetia	Micrococcales	Micrococcaceae	Arthrobacter	Arthrobacter sp. NEAU-SA2	4457007	4150	67.04	x	x	x	x	x	x	O	x	x	x	x	x	x	x
2866488246	2487275	Streptomyces sp. LAM7114	Permanent Draft	Streptomyces sp. LAM7114 Genome sequencing	Chinese Academy of Agricultural Scineces	Environmental	Terrestrial	Soil	Unclassified	Unclassified	x	x	x	x	x	x	Bacteria	Actinobacteria	Actinomycetia	Streptomycetales	Streptomycetaceae	Streptomyces	Streptomyces sp. LAM7114	9397553	9837	69.95	x	x	x	x	x	x	O	x	x	x	x	x	x	x
2866725952	402648	Streptomyces hainanensis DSM 41900	Permanent Draft	Whole-genome analyses of novel actinobacteria	Ondokuz Mayis University	Environmental	Terrestrial	Soil	Unclassified	Unclassified	Soil	x	x	x	x	x	Bacteria	Actinobacteria	Actinomycetia	Streptomycetales	Streptomycetaceae	Streptomyces	Streptomyces hainanensis	7991366	7644	72.97	x	x	x	x	x	x	O	x	x	x	x	x	x	x
2866783905	2530383	Nonomuraea terrae CH32	Permanent Draft	Whole-genome analyses of novel actinobacteria	Ondokuz Mayis University	Environmental	Terrestrial	Soil	Unclassified	Unclassified	x	x	x	x	x	x	Bacteria	Actinobacteria	Actinomycetia	Streptosporangiales	Streptosporangiaceae	Nonomuraea	Nonomuraea terrae	9687995	9929	71.03	x	x	x	x	x	x	x	x	x	x	x	O	O	O
2866816733	2530368	Actinomadura sp. H3C3	Permanent Draft	Whole-genome analyses of novel actinobacteria	Ondokuz Mayis University	Environmental	Terrestrial	Soil	Unclassified	Unclassified	x	x	x	x	x	x	Bacteria	Actinobacteria	Actinomycetia	Streptosporangiales	Thermomonosporaceae	Actinomadura	Actinomadura rubrisoli	10227186	9992	71.59	O	x	x	x	x	x	x	x	x	x	x	x	x	x
2866832330	190195	Kribbella antibiotica JCM 13523	Permanent Draft	Whole-genome analyses of novel actinobacteria	Ondokuz Mayis University	Environmental	Terrestrial	Soil	Unclassified	Unclassified	x	x	x	x	x	x	Bacteria	Actinobacteria	Actinomycetia	Propionibacteriales	Kribbellaceae	Kribbella	Kribbella antibiotica	9279240	8795	66.95	x	x	x	x	x	x	x	x	x	x	O	x	x	x
2866850899	2530372	Jiangella asiatica 5K138	Permanent Draft	Whole-genome analyses of novel actinobacteria	Ondokuz Mayis University	Environmental	Terrestrial	Soil	Sand	Desert	Desert soil	x	x	x	x	Aerobe	Bacteria	Actinobacteria	Actinomycetia	Jiangellales	Jiangellaceae	Jiangella	Jiangella asiatica	7034063	6581	71.04	x	x	x	x	x	x	x	x	x	x	x	x	x	O
2866986376	2213200	Nocardia mangyaensis Y48	Finished	Planococcus maritimus Y42	Northwest Institute of Plateau Biology, Chinese Academy of Sciences	Environmental	Terrestrial	Soil	x	x	x	x	x	x	x	x	Bacteria	Actinobacteria	Actinomycetia	Corynebacteriales	Nocardiaceae	Nocardia	Nocardia mangyaensis	7310115	6791	68.09	x	x	x	x	x	x	x	x	x	x	x	O	O	O
2867052265	1792	Mycolicibacterium chitae NCTC 10485	Finished	Genome sequencing of bacterial type strains from NCTC culture collection	Wellcome Trust Sanger Institute	Environmental	Terrestrial	Soil	Unclassified	Unclassified	x	x	x	x	x	x	Bacteria	Actinobacteria	Actinomycetia	Corynebacteriales	Mycobacteriaceae	Mycolicibacterium	Mycolicibacterium chitae	5461769	5289	68.88	x	x	x	x	x	x	x	x	x	x	x	O	O	O
2867446761	1629051	Specibacter cremeus C1-50	Permanent Draft	Micrococcaceae bacterium C1-50 Genome sequencing	Jeju National University	Environmental	Terrestrial	Soil	Unclassified	Unclassified	x	x	x	x	x	x	Bacteria	Actinobacteria	Actinomycetia	Micrococcales	Micrococcaceae	Specibacter	Specibacter cremeus	4313802	4161	68.83	x	x	x	x	x	x	O	x	x	x	x	x	x	x
2867530225	1572660	Kribbella sp. YM55	Permanent Draft	Kribbella capetownensis sp. nov. and Kribbella speibonae sp. nov.	University of Cape Town	Environmental	Terrestrial	Soil	Unclassified	Unclassified	x	x	x	x	x	x	Bacteria	Actinobacteria	Actinomycetia	Propionibacteriales	Kribbellaceae	Kribbella	Kribbella sp. YM55	9285392	8966	68.49	x	x	x	x	x	x	O	x	x	x	x	x	x	x
2868057807	2547396	Arthrobacter sp. JH1-1	Permanent Draft	Arthrobacter sp. JH1-1 Genome sequencing	Kyonggi University	Environmental	Terrestrial	Soil	Temperate forest	Bulk soil	x	x	x	x	x	x	Bacteria	Actinobacteria	Actinomycetia	Micrococcales	Micrococcaceae	Arthrobacter	Arthrobacter terricola	5571086	5570	63.63	O	O	O	x	x	x	x	x	x	x	x	x	x	x
2870517152	160689	Nonomuraea roseoviolacea carminata DSM 44170	Permanent Draft	Sequencing the genomes of 1000 actinobacteria strains	DOE Joint Genome Institute (JGI)	Environmental	Terrestrial	Soil	Unclassified	Unclassified	Soil	x	x	x	x	x	Bacteria	Actinobacteria	Actinomycetia	Streptosporangiales	Streptosporangiaceae	Nonomuraea	Nonomuraea roseoviolacea	9752649	9217	72.5	O	O	O	x	O	x	x	x	x	x	x	x	x	x
2870609773	46180	Nonomuraea rubra DSM 43768	Permanent Draft	Sequencing the genomes of 1000 actinobacteria strains	DOE Joint Genome Institute (JGI)	Environmental	Terrestrial	Soil	Unclassified	Unclassified	Soil	x	x	x	x	x	Bacteria	Actinobacteria	Actinomycetia	Streptosporangiales	Streptosporangiaceae	Nonomuraea	Nonomuraea rubra	12876814	12255	71.45	x	x	x	x	x	x	x	x	x	x	x	O	O	O
2870721527	1105145	Saccharothrix ecbatanensis DSM 45486	Permanent Draft	Sequencing the genomes of 1000 actinobacteria strains	DOE Joint Genome Institute (JGI)	Environmental	Terrestrial	Soil	Unclassified	Unclassified	x	x	x	x	x	Aerobe	Bacteria	Actinobacteria	Actinomycetia	Pseudonocardiales	Pseudonocardiaceae	Saccharothrix	Saccharothrix ecbatanensis	9689237	8858	70.14	O	O	x	x	x	x	x	O	x	x	x	x	x	x
2870806736	372655	Nocardiopsis terrae DSM 45157	Permanent Draft	Sequencing the genomes of 1000 actinobacteria strains	DOE Joint Genome Institute (JGI)	Environmental	Terrestrial	Soil	Unclassified	Unclassified	x	x	x	x	x	x	Bacteria	Actinobacteria	Actinomycetia	Streptosporangiales	Nocardiopsaceae	Nocardiopsis	Nocardiopsis terrae	6036863	5303	70.82	O	O	x	x	x	x	x	x	x	x	x	x	x	x
2872845226	75293	Streptomyces autolyticus CGMCC0516	Finished	Streptomyces autolyticus CGMCC 0516 Genome sequencing	Yunnan University	Environmental	Terrestrial	Soil	Unclassified	Unclassified	x	x	x	x	x	x	Bacteria	Actinobacteria	Actinomycetia	Streptomycetales	Streptomycetaceae	Streptomyces	Streptomyces autolyticus	10184660	8493	71.21	x	x	x	x	x	x	x	x	x	x	x	O	O	O
2872891511	1972846	Streptomyces sp. Sge12	Finished	Streptomyces sp. Sge12 Genome sequencing	Shanghai Jiao Tong University	Environmental	Terrestrial	Soil	Temperate forest	Bulk soil	x	x	x	x	x	x	Bacteria	Actinobacteria	Actinomycetia	Streptomycetales	Streptomycetaceae	Streptomyces	Streptomyces sp. Sge12	8110698	7405	72.17	O	O	x	x	x	x	x	O	x	x	x	x	x	x
2872898917	1964449	Streptomyces sp. 3211	Finished	Streptomyces sp. 3211 3 Genome sequencing	University of Minnesota	Environmental	Terrestrial	Soil	Unclassified	Unclassified	x	x	x	x	x	x	Bacteria	Actinobacteria	Actinomycetia	Streptomycetales	Streptomycetaceae	Streptomyces	Streptomyces sp. 3211	8991292	8382	71.5	O	O	x	x	x	x	x	O	x	x	x	x	x	x
2872990154	68570	Streptomyces albulus CK-15	Finished	Streptomyces albulus CK-15 genome sequencing	Chinese Academy of Agricultural Sciences	Environmental	Terrestrial	Soil	Unclassified	Unclassified	x	x	x	x	x	x	Bacteria	Actinobacteria	Actinomycetia	Streptomycetales	Streptomycetaceae	Streptomyces	Streptomyces albulus	9336218	8355	72.35	x	x	x	x	O	x	O	x	x	x	x	x	x	x
2718218192	679318	Rhodococcus sp. WMMA185 SCSIO 00026	Finished	Rhodococcus sp. WMMA185 SCSIO 00026 Genome sequencing	University of Wisconsin, Madison	Host-associated	Porifera	Sponge	Unclassified	Unclassified	x	x	x	x	x	x	Bacteria	Actinobacteria	Actinomycetia	Corynebacteriales	Nocardiaceae	Rhodococcus	Rhodococcus sp. WMMA185	4444448	4075	64.08	x	x	x	x	x	x	O	x	x	x	x	x	x	x
2866498084	2487352	Rhodococcus sp. LHW50502	Permanent Draft	Rhodococcus Genome sequencing	Shanghai Jiao Tong University	Host-associated	Porifera	Sponge	Unclassified	Unclassified	x	x	x	x	x	x	Bacteria	Actinobacteria	Actinomycetia	Corynebacteriales	Nocardiaceae	Rhodococcus	Rhodococcus sp. LHW50502	3967637	3724	66.5	x	x	x	x	x	x	O	x	x	x	x	x	x	x
2866501809	2487364	Rhodococcus sp. LHW51113	Permanent Draft	Rhodococcus Genome sequencing	Shanghai Jiao Tong University	Host-associated	Porifera	Sponge	Unclassified	Unclassified	x	x	x	x	x	x	Bacteria	Actinobacteria	Actinomycetia	Corynebacteriales	Nocardiaceae	Rhodococcus	Rhodococcus sp. LHW51113	3709357	3482	66.5	x	x	x	x	x	x	O	x	x	x	x	x	x	x
2820979626	349934	Brooklawnia cerclae DSM 19609	Permanent Draft	Sequencing the genomes of 1000 actinobacteria strains	DOE Joint Genome Institute (JGI)	Environmental	Aquatic	Unclassified	Unclassified	Unclassified	x	x	x	x	x	Anaerobe	Bacteria	Actinobacteria	Actinomycetia	Propionibacteriales	Propionibacteriaceae	Brooklawnia	Brooklawnia cerclae	3787554	3587	67.91	x	x	x	x	x	x	x	x	x	x	x	O	O	O
2718217924	1690815	Pseudonocardia sp. HH130630-07	Finished	Pseudonocardia sp. HH130630-07 Genome sequencing	Harvard Medical School	Host-associated	Arthropoda	Unclassified	Unclassified	Unclassified	x	x	x	x	x	x	Bacteria	Actinobacteria	Actinomycetia	Pseudonocardiales	Pseudonocardiaceae	Pseudonocardia	Pseudonocardia sp. HH130630-07	6680451	6304	73.73	x	x	x	x	x	x	x	x	x	x	x	O	O	O
2515075013	1068980	Amycolatopsis nigrescens CSC17Ta-90, DSM 44992	Permanent Draft	Genome sequences of selected type strains of the genus Amycolatopsis	DOE Joint Genome Institute (JGI)	Engineered	Built environment	Unclassified	Unclassified	Unclassified	Soil	x	x	x	Nonmotile	Aerobe	Bacteria	Actinobacteria	Actinomycetia	Pseudonocardiales	Pseudonocardiaceae	Amycolatopsis	Amycolatopsis nigrescens	9111009	8660	70.01	x	x	x	x	x	x	x	x	x	x	x	O	O	O
2845000861	682979	Microlunatus parietis DSM 22083	Permanent Draft	Sequencing the genomes of 1000 actinobacteria strains	DOE Joint Genome Institute (JGI)	Engineered	Built environment	Unclassified	Unclassified	Unclassified	x	x	x	x	x	x	Bacteria	Actinobacteria	Actinomycetia	Propionibacteriales	Propionibacteriaceae	Microlunatus	Microlunatus parietis	7240126	7090	69.85	x	x	x	x	x	x	O	x	x	x	x	O	O	O
2513237372	1133849	Nocardia brasiliensis ATCC 700358	Finished	Nocardia brasiliensis ATCC 700358	National Autonomous University of Mexico	Host-associated	Human	Unclassified	Unclassified	Unclassified	Host_ Terrestrial	x	Heterotroph	x	Nonmotile	Aerobe	Bacteria	Actinobacteria	Actinomycetia	Corynebacteriales	Nocardiaceae	Nocardia	Nocardia brasiliensis	9489024	8548	68.05	O	O	O	x	O	x	x	x	x	x	O	x	x	x
2551306154	1206730	Nocardia higoensis NBRC 100133	Permanent Draft	Nocardia genome sequencing - National Institute of Technology and Evaluation, Japan	National Institute of Technology and Evaluation	Host-associated	Human	Unclassified	Unclassified	Unclassified	Host	x	x	x	x	x	Bacteria	Actinobacteria	Actinomycetia	Corynebacteriales	Nocardiaceae	Nocardia	Nocardia higoensis	6980705	6421	69.31	x	x	x	x	x	x	x	x	x	x	O	x	x	x
2551306167	1206738	Nocardia terpenica NBRC 100888	Permanent Draft	Nocardia genome sequencing - National Institute of Technology and Evaluation, Japan	National Institute of Technology and Evaluation	Host-associated	Human	Unclassified	Unclassified	Unclassified	Host	x	x	x	x	x	Bacteria	Actinobacteria	Actinomycetia	Corynebacteriales	Nocardiaceae	Nocardia	Nocardia terpenica	8632198	11698	68.29	O	O	x	x	O	x	x	x	x	x	x	x	x	x
2731957748	1210096	Nocardia vermiculata NBRC 100427	Permanent Draft	Nocardia genome sequencing - National Institute of Technology and Evaluation, Japan	National Institute of Technology and Evaluation	Host-associated	Human	Unclassified	Unclassified	Unclassified	Host	x	x	x	x	x	Bacteria	Actinobacteria	Actinomycetia	Corynebacteriales	Nocardiaceae	Nocardia	Nocardia vermiculata	6684459	6244	67	x	x	x	x	x	x	x	x	x	x	x	O	O	O
2808606567	1834117	Mycobacterium sp. ACS1612	Permanent Draft	Genome sequence and analysis of Non-tuberculous Mycobacteria (NTM) strains	J. Craig Venter Institute (JCVI)	Host-associated	Human	Unclassified	Unclassified	Unclassified	x	x	x	x	x	x	Bacteria	Actinobacteria	Actinomycetia	Corynebacteriales	Mycobacteriaceae	Mycobacterium	Mycobacterium sp. ACS1612	6797682	6673	66.16	x	x	x	x	x	x	x	x	x	x	x	O	O	O
2808606594	120959	Mycobacterium kubicae ACS1160	Permanent Draft	Genome sequence and analysis of Non-tuberculous Mycobacteria (NTM) strains	J. Craig Venter Institute (JCVI)	Host-associated	Human	Unclassified	Unclassified	Unclassified	x	x	x	x	x	x	Bacteria	Actinobacteria	Actinomycetia	Corynebacteriales	Mycobacteriaceae	Mycobacterium	Mycobacterium kubicae	5616194	5297	65.98	x	x	x	x	x	x	x	x	x	x	x	x	x	O
2814123074	37326	Nocardia brasiliensis FDAARGOS_352	Finished	Genome sequencing as part of FDA-ARGOS: dAtabase for Regulatory Grade micrObial Sequences project	Institute for Genome Sciences, University of Maryland School of Medicine, US Food and Drug Administration	Host-associated	Human	Unclassified	Unclassified	Unclassified	x	x	x	x	x	x	Bacteria	Actinobacteria	Actinomycetia	Corynebacteriales	Nocardiaceae	Nocardia	Nocardia brasiliensis	8934655	8341	68.24	O	O	O	x	O	x	x	x	x	x	O	x	x	x
2675903013	300028	Rhodococcus triatomae DSM 44892	Permanent Draft	Genomic Encyclopedia of Archaeal and Bacterial Type Strains, Phase II (KMG-II): from individual species to whole genera	DOE Joint Genome Institute (JGI)	Host-associated	Insecta	Unclassified	Unclassified	Unclassified	Host	x	x	x	x	x	Bacteria	Actinobacteria	Actinomycetia	Corynebacteriales	Nocardiaceae	Rhodococcus	Rhodococcus triatomae	4734498	4501	68.73	x	x	x	x	x	x	x	x	x	x	x	O	O	O
2574179761	981369	Streptacidiphilus rugosus AM-16	Permanent Draft	Comparative genome analysis acidophilic actinobacteria, an important constituent of soil microbiota, and related taxa from different geographic regions	DOE Joint Genome Institute (JGI)	Engineered	Lab synthesis	Unclassified	Unclassified	Unclassified	x	x	x	x	x	x	Bacteria	Actinobacteria	Actinomycetia	Streptomycetales	Streptomycetaceae	Streptacidiphilus	Streptacidiphilus rugosus	9002860	8373	71.8	x	x	x	x	x	x	x	x	x	x	O	x	x	x
2600254956	1236483	Mycobacterium simiae ATCC 25275	Permanent Draft	Mycobacterium simiae strain DSM 44165T	Aix-Marseille University	Host-associated	Mammals	Unclassified	Unclassified	Unclassified	Aquatic_ Host_ Human_ Monkey_ Soil	x	x	x	Nonmotile	Aerobe	Bacteria	Actinobacteria	Actinomycetia	Corynebacteriales	Mycobacteriaceae	Mycobacterium	Mycobacterium simiae	5694460	5683	66.17	x	x	x	x	x	x	x	x	x	x	x	O	O	O
2865965909	762209	Bifidobacterium callitrichos UMA51804	Permanent Draft	Bifidobacterium callitrichos Genome sequencing	University of Massachusetts	Host-associated	Mammals	Unclassified	Unclassified	Unclassified	x	x	x	x	x	x	Bacteria	Actinobacteria	Actinomycetia	Bifidobacteriales	Bifidobacteriaceae	Bifidobacterium	Bifidobacterium callitrichos	3032334	2597	64.54	x	x	x	x	x	x	x	O	O	x	x	x	x	x
2770939563	208602	Nocardia puris DSM 44599	Permanent Draft	Genomic Encyclopedia of Type Strains, Phase IV (KMG-IV): sequencing the most valuable type-strain genomes for metagenomic binning, comparative biology and taxonomic classification	DOE Joint Genome Institute (JGI)	Host-associated	Mammals: Human	Unclassified	Unclassified	Unclassified	x	x	x	x	x	Aerobe	Bacteria	Actinobacteria	Actinomycetia	Corynebacteriales	Nocardiaceae	Nocardia	Nocardia puris	7694151	7128	69.79	x	x	x	x	x	x	x	x	x	x	x	O	O	O
2802429308	58116	Glycomyces tenuis NRRL B-16895	Permanent Draft	Genome mining of actinomycete strains to discover natural products	University of Illinois, Urbana-Champaign	Host-associated	Microbial	Unclassified	Unclassified	Unclassified	x	x	x	x	x	x	Bacteria	Actinobacteria	Actinomycetia	Glycomycetales	Glycomycetaceae	Glycomyces	Glycomyces tenuis	5507292	5980	70.32	O	O	x	x	x	x	x	x	x	x	x	x	x	x
637000115	326424	Frankia alni ACN14a	Finished	Frankia alni ACN14a	CEA Genoscope	Host-associated	Plants	Unclassified	Unclassified	Unclassified	Host_ Soil	x	Chemoorganotroph	Nitrogen fixation	Nonmotile	Aerobe	Bacteria	Actinobacteria	Actinomycetia	Frankiales	Frankiaceae	Frankia	Frankia alni	7497934	6795	72.83	O	O	O	x	O	x	x	x	x	x	x	x	x	x
649633045	298654	Frankia inefficax EuI1c	Finished	CSP_787505, Five Frankia Strains	DOE Joint Genome Institute (JGI)	Host-associated	Plants	Unclassified	Unclassified	Unclassified	Host_ Plant symbiont_ Soil	x	Chemoorganotroph	Nitrogen fixation	Nonmotile	Aerobe	Bacteria	Actinobacteria	Actinomycetia	Frankiales	Frankiaceae	Frankia	Frankia inefficax	8815781	7262	72.31	x	x	x	x	x	x	x	x	x	x	O	O	O	O
2524023208	1123052	Rathayibacter toxicus DSM 7488	Permanent Draft	Genomic Encyclopedia of Type Strains, Phase I: the one thousand microbial genomes (KMG-I) project	DOE Joint Genome Institute (JGI)	Host-associated	Plants	Unclassified	Unclassified	Unclassified	Plants	x	x	x	Nonmotile	Obligate aerobe	Bacteria	Actinobacteria	Actinomycetia	Micrococcales	Microbacteriaceae	Rathayibacter	Rathayibacter toxicus	2299693	2251	61.54	O	O	x	x	x	x	x	x	x	x	x	x	x	x
2835115593	2282648	Nesterenkonia muleiensis sp. RB2	Permanent Draft	Nesterenkonia sp. RB2 genome sequencing	Zhejiang University	Host-associated	Plants	Unclassified	Unclassified	Unclassified	Tree	x	x	x	Nonmotile	Aerobe	Bacteria	Actinobacteria	Actinomycetia	Micrococcales	Micrococcaceae	Nesterenkonia	Nesterenkonia muleiensis	3676111	3577	63.55	x	x	x	x	x	x	x	x	x	x	x	O	O	O
2630968302	561176	Jiangella alba DSM 45237	Permanent Draft	Sequencing the genomes of 1000 actinobacteria strains	DOE Joint Genome Institute (JGI)	Host-associated	Plants	Unclassified	Unclassified	Unclassified	Host	x	x	x	x	x	Bacteria	Actinobacteria	Actinomycetia	Jiangellales	Jiangellaceae	Jiangella	Jiangella alba	7681885	7043	72.82	x	x	x	x	x	x	x	x	x	x	x	x	x	O
2639762510	106370	Frankia casuarinae BR	Permanent Draft	Frankia sp. BR	University of New Hampshire	Host-associated	Plants	Unclassified	Unclassified	Unclassified	x	x	x	x	x	x	Bacteria	Actinobacteria	Actinomycetia	Frankiales	Frankiaceae	Frankia	Frankia casuarinae	5227240	4841	70.07	x	x	x	x	x	x	x	x	x	x	O	x	x	x
2757320573	2135465	Agromyces sp. OV568	Permanent Draft	Populus root and rhizosphere microbial communities from Tennessee, USA	DOE Joint Genome Institute (JGI)	Host-associated	Plants	Unclassified	Unclassified	Unclassified	x	x	x	x	x	x	Bacteria	Actinobacteria	Actinomycetia	Micrococcales	Microbacteriaceae	Agromyces	Agromyces sp. OV568	4019954	3709	70.06	x	x	x	x	x	x	O	x	x	x	x	x	x	O
2770939559	228006	Nocardia tenerifensis DSM 44704	Permanent Draft	Genomic Encyclopedia of Type Strains, Phase IV (KMG-IV): sequencing the most valuable type-strain genomes for metagenomic binning, comparative biology and taxonomic classification	DOE Joint Genome Institute (JGI)	Host-associated	Plants	Unclassified	Unclassified	Unclassified	x	x	x	x	x	Aerobe	Bacteria	Actinobacteria	Actinomycetia	Corynebacteriales	Nocardiaceae	Nocardia	Nocardia tenerifensis	9840405	9066	68.5	O	O	O	x	O	x	x	x	x	x	O	x	x	x
2773857970	65497	Actinoalloteichus cyanogriseus NRRL B-2194	Permanent Draft	Genome mining of actinomycete strains to discover natural products	University of Illinois, Urbana-Champaign	Host-associated	Plants	Unclassified	Unclassified	Unclassified	x	x	x	x	x	x	Bacteria	Actinobacteria	Actinomycetia	Pseudonocardiales	Pseudonocardiaceae	Actinoalloteichus	Actinoalloteichus cyanogriseus	5996245	5031	72.51	O	x	x	x	x	x	x	O	x	x	x	x	x	x
2795385477	1262583	Tamaricihabitans halophyticus DSM 45765	Permanent Draft	Genomic Encyclopedia of Type Strains, Phase IV (KMG-IV): sequencing the most valuable type-strain genomes for metagenomic binning, comparative biology and taxonomic classification	DOE Joint Genome Institute (JGI)	Host-associated	Plants	Unclassified	Unclassified	Unclassified	x	x	x	x	x	Aerobe	Bacteria	Actinobacteria	Actinomycetia	Pseudonocardiales	Pseudonocardiaceae	Tamaricihabitans	Tamaricihabitans halophyticus	6397398	6050	66.16	x	x	x	x	x	x	x	x	x	x	x	O	O	O
2816332113	1496996	Stackebrandtia endophytica DSM 45928	Permanent Draft	Sequencing the genomes of 1000 actinobacteria strains	DOE Joint Genome Institute (JGI)	Host-associated	Plants	Unclassified	Unclassified	Unclassified	x	x	x	x	x	Aerobe	Bacteria	Actinobacteria	Actinomycetia	Glycomycetales	Glycomycetaceae	Stackebrandtia	Stackebrandtia endophytica	5663490	5327	65.61	O	O	O	x	x	x	x	x	x	x	x	x	x	x
2816332138	1490222	Actinoallomurus bryophytorum DSM 102200	Permanent Draft	Sequencing the genomes of 1000 actinobacteria strains	DOE Joint Genome Institute (JGI)	Host-associated	Plants	Unclassified	Unclassified	Unclassified	x	x	x	x	x	Aerobe	Bacteria	Actinobacteria	Actinomycetia	Streptosporangiales	Thermomonosporaceae	Actinoallomurus	Actinoallomurus bryophytorum	9466640	8851	70.11	x	x	x	x	x	x	O	x	x	x	x	x	x	x
2846569705	33013	Clavibacter michiganensis michiganensis CASJ005	Permanent Draft	Clavibacter michiganensis genome sequencing	University of California	Host-associated	Plants	Unclassified	Unclassified	Unclassified	x	x	x	x	x	x	Bacteria	Actinobacteria	Actinomycetia	Micrococcales	Microbacteriaceae	Clavibacter	Clavibacter michiganensis	3195950	3319	72.44	x	x	x	x	x	x	x	x	x	x	x	O	O	O
2846584114	33013	Clavibacter michiganensis michiganensis CASJ001	Permanent Draft	Clavibacter michiganensis genome sequencing	University of California	Host-associated	Plants	Unclassified	Unclassified	Unclassified	x	x	x	x	x	x	Bacteria	Actinobacteria	Actinomycetia	Micrococcales	Microbacteriaceae	Clavibacter	Clavibacter michiganensis	3314676	4259	72.69	x	x	x	x	x	x	x	x	x	x	x	x	O	O
2852060097	33013	Clavibacter michiganensis michiganensis CASJ008	Permanent Draft	Clavibacter michiganensis genome sequencing	University of California	Host-associated	Plants	Unclassified	Unclassified	Unclassified	x	x	x	x	x	x	Bacteria	Actinobacteria	Actinomycetia	Micrococcales	Microbacteriaceae	Clavibacter	Clavibacter michiganensis	3387802	3347	72.25	x	x	x	x	x	x	x	x	x	x	x	O	O	O
2854251581	33013	Clavibacter michiganensis michiganensis CA00002	Permanent Draft	Clavibacter michiganensis genome sequencing	University of California	Host-associated	Plants	Unclassified	Unclassified	Unclassified	x	x	x	x	x	x	Bacteria	Actinobacteria	Actinomycetia	Micrococcales	Microbacteriaceae	Clavibacter	Clavibacter michiganensis	3281486	3278	72.74	x	x	x	x	x	x	x	x	x	x	x	O	O	x
2856431239	860233	Amycolatopsis endophytica DSM 104006	Permanent Draft	Sequencing the genomes of 1000 actinobacteria strains	DOE Joint Genome Institute (JGI)	Host-associated	Plants	Unclassified	Unclassified	Unclassified	x	x	x	x	x	Aerobe	Bacteria	Actinobacteria	Actinomycetia	Pseudonocardiales	Pseudonocardiaceae	Amycolatopsis	Amycolatopsis endophytica	7197368	7131	70.83	x	x	x	x	x	x	x	x	x	x	x	O	O	O
2861736478	714136	Nonomuraea endophytica DSM 45385	Permanent Draft	Genomic Encyclopedia of Type Strains, Phase IV (KMG-IV): sequencing the most valuable type-strain genomes for metagenomic binning, comparative biology and taxonomic classification	DOE Joint Genome Institute (JGI)	Host-associated	Plants	Unclassified	Unclassified	Unclassified	Plant symbiont_ Host	x	x	x	x	x	Bacteria	Actinobacteria	Actinomycetia	Streptosporangiales	Streptosporangiaceae	Nonomuraea	Nonomuraea endophytica	11471676	10883	70.58	x	x	x	x	x	x	x	O	x	x	O	x	x	x
2865198370	1848900	Streptomyces sp. ST1015	Permanent Draft	Streptomyces genome sequencing	University of the Republic, Montevideo	Host-associated	Plants	Unclassified	Unclassified	Unclassified	x	x	x	x	x	x	Bacteria	Actinobacteria	Actinomycetia	Streptomycetales	Streptomycetaceae	Streptomyces	Streptomyces sp. ST1015	9838554	9804	71.29	O	x	x	x	x	x	x	O	x	x	x	x	x	x
2872823978	1849967	Streptomyces sp. SAT1	Finished	Streptomyces sp. SAT1 Genome sequencing	Beijing Forestry University	Host-associated	Plants	Unclassified	Unclassified	Unclassified	x	x	x	x	x	x	Bacteria	Actinobacteria	Actinomycetia	Streptomycetales	Streptomycetaceae	Streptomyces	Streptomyces sp. SAT1	7472530	6549	73.15	O	O	x	x	x	x	x	x	x	x	x	x	x	x
639633044	350058	Mycolicibacterium vanbaalenii PYR-1	Finished	Mycobacteria, 5 strains	DOE Joint Genome Institute (JGI)	Environmental	Terrestrial	Unclassified	Unclassified	Unclassified	Sediment	x	Chemoorganotroph	PAH-degrading	Nonmotile	Aerobe	Bacteria	Actinobacteria	Actinomycetia	Corynebacteriales	Mycobacteriaceae	Mycolicibacterium	Mycolicibacterium vanbaalenii	6491865	6047	67.79	x	x	x	x	x	x	x	x	x	x	O	O	O	O
2541047971	1265868	Streptomyces rimosus rimosus ATCC 10970	Permanent Draft	Streptomyces rimosus rimosus ATCC 10970	University of Strathclyde	Environmental	Terrestrial	Unclassified	Unclassified	Unclassified	x	x	Heterotroph	x	x	x	Bacteria	Actinobacteria	Actinomycetia	Streptomycetales	Streptomycetaceae	Streptomyces	Streptomyces rimosus	9501372	8467	71.88	O	O	O	x	O	x	x	x	x	x	x	x	x	x
2574179785	1449352	Streptacidiphilus albus JL83	Permanent Draft	Comparative genome analysis acidophilic actinobacteria, an important constituent of soil microbiota, and related taxa from different geographic regions	DOE Joint Genome Institute (JGI)	Environmental	Terrestrial	Unclassified	Unclassified	Unclassified	Forest soil	x	x	x	x	x	Bacteria	Actinobacteria	Actinomycetia	Streptomycetales	Streptomycetaceae	Streptacidiphilus	Streptacidiphilus albus	9915093	8794	71.77	x	x	x	x	x	x	x	x	x	x	O	x	x	x
2731957505	155976	Actinokineospora auranticolor DSM 44650	Permanent Draft	Genomic Encyclopedia of Archaeal and Bacterial Type Strains, Phase II (KMG-II): from individual species to whole genera	DOE Joint Genome Institute (JGI)	Environmental	Terrestrial	Unclassified	Unclassified	Unclassified	x	x	x	x	x	x	Bacteria	Actinobacteria	Actinomycetia	Pseudonocardiales	Pseudonocardiaceae	Actinokineospora	Actinokineospora auranticolor	8431890	7476	71.75	O	O	O	x	x	x	x	x	x	x	x	x	x	x
2597490226	1437607	Bifidobacterium saguini DSM 23967	Permanent Draft	Evolutionary development of the genus bifidobacterium by comparative genomics - University of Parma	University of Parma	Host-associated	Unclassified	Unclassified	Unclassified	Unclassified	x	x	x	x	x	Anaerobe	Bacteria	Actinobacteria	Actinomycetia	Bifidobacteriales	Bifidobacteriaceae	Bifidobacterium	Bifidobacterium saguini	2787036	2417	56.35	x	x	x	x	x	x	x	O	O	x	x	x	x	x
2597490240	1437608	Bifidobacterium biavatii DSM 23969	Permanent Draft	Evolutionary development of the genus bifidobacterium by comparative genomics - University of Parma	University of Parma	Host-associated	Unclassified	Unclassified	Unclassified	Unclassified	x	x	x	x	x	Anaerobe	Bacteria	Actinobacteria	Actinomycetia	Bifidobacteriales	Bifidobacteriaceae	Bifidobacterium	Bifidobacterium biavatii	3252147	2658	63.1	x	x	x	x	x	x	x	O	O	x	x	x	x	x
2619619252	47839	Mycobacterium triplex DSM 44626	Permanent Draft	Mycobacterium triplex genome	Aix-Marseille University	Host-associated	Unclassified	Unclassified	Unclassified	Unclassified	x	x	x	x	x	x	Bacteria	Actinobacteria	Actinomycetia	Corynebacteriales	Mycobacteriaceae	Mycobacterium	Mycobacterium triplex	6379625	6056	66.6	x	x	x	x	x	x	x	x	x	x	x	x	x	O
2731957744	1210086	Nocardia pseudobrasiliensis NBRC 108224	Permanent Draft	Nocardia genome sequencing - National Institute of Technology and Evaluation, Japan	National Institute of Technology and Evaluation	Host-associated	Unclassified	Unclassified	Unclassified	Unclassified	x	x	x	x	x	x	Bacteria	Actinobacteria	Actinomycetia	Corynebacteriales	Nocardiaceae	Nocardia	Nocardia pseudobrasiliensis	8397232	8054	67.34	O	O	O	x	O	x	x	x	x	x	O	x	x	x
2791355235	1630166	Bifidobacterium myosotis DSM 100196	Permanent Draft	Bifidobacteriaceae Genome sequencing and assembly	University of Parma	Host-associated	Unclassified	Unclassified	Unclassified	Unclassified	x	x	x	x	x	Anaerobe	Bacteria	Actinobacteria	Actinomycetia	Bifidobacteriales	Bifidobacteriaceae	Bifidobacterium	Bifidobacterium myosotis	2944195	2263	62.55	x	x	x	x	x	x	x	O	O	x	x	x	x	x
2791355236	1630162	Bifidobacterium tissieri DSM 100201	Permanent Draft	Bifidobacteriaceae Genome sequencing and assembly	University of Parma	Host-associated	Unclassified	Unclassified	Unclassified	Unclassified	x	x	x	x	x	Anaerobe	Bacteria	Actinobacteria	Actinomycetia	Bifidobacteriales	Bifidobacteriaceae	Bifidobacterium	Bifidobacterium tissieri	2873483	2351	61.05	x	x	x	x	x	x	x	O	O	x	x	x	x	x
2791355243	1630172	Bifidobacterium hapali DSM 100202	Permanent Draft	Bifidobacteriaceae Genome sequencing and assembly	University of Parma	Host-associated	Unclassified	Unclassified	Unclassified	Unclassified	x	x	x	x	x	Anaerobe	Bacteria	Actinobacteria	Actinomycetia	Bifidobacteriales	Bifidobacteriaceae	Bifidobacterium	Bifidobacterium hapali	2834308	2339	54.5	x	x	x	x	x	x	x	O	O	x	x	x	x	x
2791355248	1765219	Bifidobacterium eulemuris DSM 100216	Permanent Draft	Bifidobacteriaceae Genome sequencing and assembly	University of Parma	Host-associated	Unclassified	Unclassified	Unclassified	Unclassified	x	x	x	x	x	x	Bacteria	Actinobacteria	Actinomycetia	Bifidobacteriales	Bifidobacteriaceae	Bifidobacterium	Bifidobacterium eulemuris	2913389	2397	62.2	x	x	x	x	x	x	x	O	O	x	x	x	x	x
2834462815	1401264	Prauserella coralliicola DSM 45821	Permanent Draft	Prauserella coralliicola DSM 45821 genome sequencing	Bielefeld University	Host-associated	Unclassified	Unclassified	Unclassified	Unclassified	x	x	x	x	x	x	Bacteria	Actinobacteria	Actinomycetia	Pseudonocardiales	Pseudonocardiaceae	Prauserella	Prauserella coralliicola	8057340	8057	70.47	x	x	x	x	x	x	x	x	x	x	x	O	O	O
2839998562	1898043	Aeromicrobium sp. PE09-221	Permanent Draft	Aeromicrobium sp. PE09-221 genome sequencing	University of the Western Cape	Host-associated	Unclassified	Unclassified	Unclassified	Unclassified	x	x	x	x	x	x	Bacteria	Actinobacteria	Actinomycetia	Propionibacteriales	Nocardioidaceae	Aeromicrobium	Aeromicrobium sp. PE09-221	3999456	4042	67.52	x	x	x	x	x	x	O	x	x	x	x	x	x	x
2840917770	145458	Rathayibacter toxicus FH146	Permanent Draft	A population study of Rathayibacter toxicus and related novel Rathayibacter species	Oregon State University	Host-associated	Unclassified	Unclassified	Unclassified	Unclassified	x	x	x	x	x	x	Bacteria	Actinobacteria	Actinomycetia	Micrococcales	Microbacteriaceae	Rathayibacter	Rathayibacter toxicus	2312465	2297	61.49	O	O	x	x	x	x	x	O	x	x	x	x	x	x
2840975346	1854588	Pseudonocardia sp. MH-G8	Permanent Draft	Pseudonocardia sp. MH-G8 genome sequencing	Institute of Microbiology, Chinese Academy of Sciences	Host-associated	Unclassified	Unclassified	Unclassified	Unclassified	x	x	x	x	x	x	Bacteria	Actinobacteria	Actinomycetia	Pseudonocardiales	Pseudonocardiaceae	Pseudonocardia	Pseudonocardia sp. MH-G8	10179404	9598	72.64	x	x	x	x	x	x	O	x	x	x	x	O	O	O
2849553518	1734031	Clavibacter michiganensis phaseoli CFBP 8627	Permanent Draft	Clavibacter michiganensis phaseoli CFBP 8627 genome sequencing	Shiraz University, College of Agriculture, Plant Protection, Iran, Shiraz	Host-associated	Unclassified	Unclassified	Unclassified	Unclassified	x	x	x	x	x	x	Bacteria	Actinobacteria	Actinomycetia	Micrococcales	Microbacteriaceae	Clavibacter	Clavibacter michiganensis	3051974	3663	73.46	x	x	x	x	x	x	x	x	x	x	x	O	O	O
2849565639	28447	Clavibacter michiganensis AY1B2	Permanent Draft	A population study of Rathayibacter toxicus and related novel Rathayibacter species	Oregon State University	Host-associated	Unclassified	Unclassified	Unclassified	Unclassified	x	x	x	x	x	x	Bacteria	Actinobacteria	Actinomycetia	Micrococcales	Microbacteriaceae	Clavibacter	Clavibacter michiganensis	3344729	3251	72.65	x	x	x	x	x	x	x	x	x	x	x	O	O	O
2862017679	1984871	Bifidobacterium vansinderenii Tam10B	Permanent Draft	Bifidobacterium vansinderenii Tam10B genome sequencing	University of Parma	Host-associated	Unclassified	Unclassified	Unclassified	Unclassified	x	x	x	x	x	x	Bacteria	Actinobacteria	Actinomycetia	Bifidobacteriales	Bifidobacteriaceae	Bifidobacterium	Bifidobacterium vansinderenii	3111005	2671	62.47	x	x	x	x	x	x	x	O	O	x	x	x	x	x
2862022137	2052941	Bifidobacterium callitrichidarum TRI 5	Permanent Draft	Bifidobacterium callitrichidarum TRI 5 genome sequencing	University of Bologna	Host-associated	Unclassified	Unclassified	Unclassified	Unclassified	x	x	x	x	x	Anaerobe	Bacteria	Actinobacteria	Actinomycetia	Bifidobacteriales	Bifidobacteriaceae	Bifidobacterium	Bifidobacterium callitrichidarum	3121265	2695	61.81	x	x	x	x	x	x	x	O	O	x	x	x	x	x
2862026651	1630173	Bifidobacterium catulorum MRM 8.19	Permanent Draft	Bifidobacterium catulorum MRM 8.19 genome sequencing	University of Bologna	Host-associated	Unclassified	Unclassified	Unclassified	Unclassified	x	x	x	x	x	Anaerobe	Bacteria	Actinobacteria	Actinomycetia	Bifidobacteriales	Bifidobacteriaceae	Bifidobacterium	Bifidobacterium catulorum	2611484	2178	63.17	x	x	x	x	x	x	x	O	O	x	x	x	x	x
2862178590	2267702	Streptomyces sp. SDr-06	Permanent Draft	ISURF NH-INBRE 2018 Genome Sequencing	University of New Hampshire	Host-associated	Unclassified	Unclassified	Unclassified	Unclassified	x	x	x	x	x	x	Bacteria	Actinobacteria	Actinomycetia	Streptomycetales	Streptomycetaceae	Streptomyces	Streptomyces sp. SDr-06	8583590	8020	71.44	O	x	x	x	x	x	x	x	x	x	O	x	x	x
2862215599	943815	Streptomyces shenzhenensis 193	Permanent Draft	Streptomyces shenzhenensis 193 genome sequencing	Federal University of Mato Grosso do Sul	Host-associated	Unclassified	Unclassified	Unclassified	Unclassified	x	x	x	x	x	x	Bacteria	Actinobacteria	Actinomycetia	Streptomycetales	Streptomycetaceae	Streptomyces	Streptomyces shenzhenensis	10126223	9359	71.42	x	x	x	x	x	O	x	x	x	x	x	O	O	O
2862247409	2109333	Streptomyces dioscori A217	Permanent Draft	Streptomyces sp. A217 genome sequencing	Sichuan University	Host-associated	Unclassified	Unclassified	Unclassified	Unclassified	x	x	x	x	x	x	Bacteria	Actinobacteria	Actinomycetia	Streptomycetales	Streptomycetaceae	Streptomyces	Streptomyces dioscori	10239468	8804	70.71	O	O	O	x	x	x	x	x	x	x	O	x	x	x
2862817895	154654	Mycobacterium montefiorense BS	Permanent Draft	Mycobacterium montefiorense BS genome sequencing	National Institute of Infectious Diseaseas	Host-associated	Unclassified	Unclassified	Unclassified	Unclassified	x	x	x	x	x	x	Bacteria	Actinobacteria	Actinomycetia	Corynebacteriales	Mycobacteriaceae	Mycobacterium	Mycobacterium montefiorense	5744567	5576	65.14	x	x	x	x	x	x	x	x	x	x	x	O	O	O
2522572156	1121933	Granulicoccus phenolivorans DSM 17626	Permanent Draft	Genomic Encyclopedia of Type Strains, Phase I: the one thousand microbial genomes (KMG-I) project	DOE Joint Genome Institute (JGI)	Engineered	Wastewater	Unclassified	Unclassified	Unclassified	Wastewater treatment plant	x	x	x	Nonmotile	Facultative	Bacteria	Actinobacteria	Actinomycetia	Propionibacteriales	Propionibacteriaceae	Granulicoccus	Granulicoccus phenolivorans	4117723	3877	68.99	x	x	x	x	x	x	x	x	x	x	x	O	O	O
2639762811	558173	Corynebacterium doosanense CAU 212, DSM 45436	Finished	Corynebacterium doosanense CAU 212(T) Genome sequencing	Bielefeld University	Engineered	Wastewater	Unclassified	Unclassified	Unclassified	Sludge_ Wastewater treatment plant	x	x	x	Nonmotile	Aerobe	Bacteria	Actinobacteria	Actinomycetia	Corynebacteriales	Corynebacteriaceae	Corynebacterium	Corynebacterium doosanense	2698995	2682	66.78	x	x	x	x	x	x	x	x	x	x	x	O	O	x
2772190606	1879023	Mycobacterium sp. djl-10	Finished	Mycobacterium sp. djl-10 Genome sequencing	Huaiyin Normal University	Engineered	Wastewater	Unclassified	Unclassified	Unclassified	x	x	x	x	x	x	Bacteria	Actinobacteria	Actinomycetia	Corynebacteriales	Mycobacteriaceae	Mycobacterium	Mycobacterium sp. djl-10	6579322	6375	67.84	x	x	x	x	x	x	x	x	x	x	x	O	O	O
2867071599	1219030	Rhodococcus zopfii NBRC 100606	Permanent Draft	Rhodococcus genome project - National Institute of Technology and Evaluation, Japan	National Institute of Technology and Evaluation	Engineered	Wastewater	Unclassified	Unclassified	Unclassified	x	x	x	x	x	x	Bacteria	Actinobacteria	Actinomycetia	Corynebacteriales	Nocardiaceae	Rhodococcus	Rhodococcus zopfii	6297215	6082	68.24	x	x	x	x	x	x	x	x	x	x	x	O	O	O
2778260933	696763	Thermasporomyces composti DSM 22891	Permanent Draft	Sequencing the genomes of 1000 actinobacteria strains	DOE Joint Genome Institute (JGI)	Engineered	Solid waste	Unknown material	Composting	Unclassified	x	x	x	x	x	x	Bacteria	Actinobacteria	Actinomycetia	Propionibacteriales	Nocardioidaceae	Thermasporomyces	Thermasporomyces composti	4372514	3857	69.86	x	x	x	x	x	x	O	x	x	x	x	x	x	x
2852736999	157465	Nocardiopsis composta DSM 44551	Permanent Draft	Sequencing the genomes of 1000 actinobacteria strains	DOE Joint Genome Institute (JGI)	Engineered	Solid waste	Unknown material	Composting	Unclassified	x	x	x	x	x	x	Bacteria	Actinobacteria	Actinomycetia	Streptosporangiales	Nocardiopsaceae	Nocardiopsis	Nocardiopsis composta	7397364	6531	74.57	x	x	x	x	x	x	O	x	x	x	x	x	x	x
2515154012	1122247	Mycolicibacterium hassiacum DSM 44199	Permanent Draft	Genomic Encyclopedia of Type Strains, Phase I: the one thousand microbial genomes (KMG-I) project	DOE Joint Genome Institute (JGI)	Host-associated	Mammals: Human	Urinary system	Urine	Unclassified	Host_ Human_ Human urine_ Urine	x	Heterotroph	x	x	x	Bacteria	Actinobacteria	Actinomycetia	Corynebacteriales	Mycobacteriaceae	Mycolicibacterium	Mycolicibacterium hassiacum	5082325	4948	69.41	x	x	x	x	x	x	x	x	x	x	x	O	O	O
2806310647	170994	Brevibacterium paucivorans UMB1301	Permanent Draft	Genome sequencing of female urinary tract bacteria isolated using an Enhanced Quantitative Urine Culture (EQUC) protocol	Loyola University	Host-associated	Mammals: Human	Urinary system	Urine	Unclassified	x	x	x	x	x	x	Bacteria	Actinobacteria	Actinomycetia	Micrococcales	Brevibacteriaceae	Brevibacterium	Brevibacterium paucivorans	2615054	2541	58.55	x	x	x	x	x	x	x	x	x	x	x	O	O	O
2808606528	595468	Actinomyces hominis UMB0859	Permanent Draft	Genome sequencing of female urinary tract bacteria isolated using an Enhanced Quantitative Urine Culture (EQUC) protocol	Loyola University	Host-associated	Mammals: Human	Urinary system	Urine	Unclassified	x	x	x	x	x	x	Bacteria	Actinobacteria	Actinomycetia	Actinomycetales	Actinomycetaceae	Gleimia	Gleimia hominis	2152442	1889	57.06	x	x	x	x	x	x	x	O	O	x	x	x	x	x
2582580973	1291006	Clavibacter michiganensis LMG 26808	Permanent Draft	Clavibacter cf. michiganensis LMG 26808	Ghent University	x	x	x	x	x	x	x	x	x	Motile	Aerobe	Bacteria	Actinobacteria	Actinomycetia	Micrococcales	Microbacteriaceae	Clavibacter	Clavibacter cf. michiganensis LMG 26808	3420753	3197	72.02	x	x	x	x	x	x	x	x	x	x	x	O	O	O
645058855	591159	Streptomyces viridochromogenes DSM 40736	Permanent Draft	Streptomyces viridochromogenes DSM 40736	Broad Institute	x	x	x	x	x	Soil	x	x	x	Nonmotile	Aerobe	Bacteria	Actinobacteria	Actinomycetia	Streptomycetales	Streptomycetaceae	Streptomyces	Streptomyces viridochromogenes	8548109	7831	71.12	O	O	O	x	O	x	x	x	x	x	x	x	x	x
645951800	591158	Streptomyces sp. AA4	Permanent Draft	Streptomyces sp. AA4	Broad Institute	x	x	x	x	x	Soil	x	x	x	Nonmotile	Aerobe	Bacteria	Actinobacteria	Actinomycetia	Streptomycetales	Streptomycetaceae	Streptomyces	Streptomyces sp. AA4	9152172	8642	69.78	O	O	x	x	x	x	x	O	x	x	x	x	x	x
2597489947	762211	Bifidobacterium stellenboschense DSM 23968	Permanent Draft	Evolutionary development of the genus bifidobacterium by comparative genomics - University of Parma	University of Parma	x	x	x	x	x	Feces	x	x	x	Nonmotile	Facultative	Bacteria	Actinobacteria	Actinomycetia	Bifidobacteriales	Bifidobacteriaceae	Bifidobacterium	Bifidobacterium stellenboschense	2812864	2292	65.34	x	x	x	x	x	x	x	O	O	x	x	x	x	x
2687453494	1300344	Isoptericola dokdonensis DS-3	Finished	Isoptericola dokdonensis DS-3 Genome sequencing	Yonsei University	x	x	x	x	x	x	x	x	x	Nonmotile	Aerobe	Bacteria	Actinobacteria	Actinomycetia	Micrococcales	Promicromonosporaceae	Isoptericola	Isoptericola dokdonensis	3826972	3500	73.81	x	x	x	x	x	x	x	x	x	x	x	x	x	O
651716957	359131	Streptomyces rubellomurinus ATCC 31215	Permanent Draft	Encyclopedia of Biosynthetic Clusters (EBiC)	University of Illinois, Urbana-Champaign	x	x	x	x	x	x	x	x	x	x	x	Bacteria	Actinobacteria	Actinomycetia	Streptomycetales	Streptomycetaceae	Streptomyces	Streptomyces rubellomurinus	15076	11	72.61	O	x	x	x	x	x	x	x	x	x	x	x	x	x
651717068	1906	Streptomyces fradiae HZ1738	Permanent Draft	Encyclopedia of Biosynthetic Clusters (EBiC)	University of Illinois, Urbana-Champaign	x	x	x	x	x	x	x	x	x	x	x	Bacteria	Actinobacteria	Actinomycetia	Streptomycetales	Streptomycetaceae	Streptomyces	Streptomyces fradiae	31799	29	70.29	O	O	O	x	x	x	x	x	x	x	x	x	x	x
651717134	67320	Streptomyces luridus NRRL 1510	Permanent Draft	Encyclopedia of Biosynthetic Clusters (EBiC)	University of Illinois, Urbana-Champaign	x	x	x	x	x	x	x	x	x	x	x	Bacteria	Actinobacteria	Actinomycetia	Streptomycetales	Streptomycetaceae	Streptomyces	Streptomyces luridus	20143	17	74.59	O	O	O	x	x	x	x	x	x	x	x	x	x	x
651717162	1938	Streptomyces viridochromogenes Tue494	Permanent Draft	Encyclopedia of Biosynthetic Clusters (EBiC)	Hans Knoell Institute (HKI)	x	x	x	x	x	x	x	x	x	x	x	Bacteria	Actinobacteria	Actinomycetia	Streptomycetales	Streptomycetaceae	Streptomyces	Streptomyces viridochromogenes	37823	29	72.09	O	O	O	x	O	x	x	x	x	x	x	x	x	x
2505679065	935843	Rhodococcus rhodochrous J38	Permanent Draft	Genome sequencing of lignin-degrading bacterial isolates	DOE Joint Genome Institute (JGI)	x	x	x	x	x	x	x	x	x	x	x	Bacteria	Actinobacteria	Actinomycetia	Corynebacteriales	Nocardiaceae	Rhodococcus	Rhodococcus rhodochrous	6020427	5591	67.88	x	x	x	x	x	x	x	x	x	x	x	O	O	O
2513237109	1100828	Streptomyces sp. Ncost-T6T-1	Permanent Draft	Biomass-degrading enzyme discovery via genome sequencing of insect-associated Streptomyces	DOE Joint Genome Institute (JGI)	x	x	x	x	x	x	x	x	x	x	x	Bacteria	Actinobacteria	Actinomycetia	Streptomycetales	Streptomycetaceae	Streptomyces	Streptomyces sp. Ncost-T6T-1	8099030	7195	71.64	O	O	x	x	x	x	x	O	x	x	x	x	x	x
2515154089	1137268	Nocardiopsis sp. CNT312	Permanent Draft	Multiplexed sequencing for secondary metabolite discovery	DOE Joint Genome Institute (JGI)	x	x	x	x	x	x	x	x	x	x	x	Bacteria	Actinobacteria	Actinomycetia	Streptosporangiales	Nocardiopsaceae	Nocardiopsis	Nocardiopsis sp. CNT312	4681465	4311	71.07	x	O	x	x	x	x	x	x	x	x	x	x	x	x
2515154169	1157637	Streptomyces sp. BoleA5	Permanent Draft	Biomass-degrading enzyme discovery via genome sequencing of insect-associated Streptomyces	DOE Joint Genome Institute (JGI)	x	x	x	x	x	x	x	x	x	x	x	Bacteria	Actinobacteria	Actinomycetia	Streptomycetales	Streptomycetaceae	Streptomyces	Streptomyces sp. BoleA5	8646873	8058	72.29	x	O	x	x	x	x	x	x	x	x	x	x	x	x
2516143114	1157638	Streptomyces sp. PsTaAH-124	Permanent Draft	Biomass-degrading enzyme discovery via genome sequencing of insect-associated Streptomyces	DOE Joint Genome Institute (JGI)	x	x	x	x	x	x	x	x	x	x	x	Bacteria	Actinobacteria	Actinomycetia	Streptomycetales	Streptomycetaceae	Streptomyces	Streptomyces sp. PsTaAH-124	8808859	7683	72.96	O	O	x	x	x	x	x	x	x	x	x	x	x	x
2517287032	1101188	Arthrobacter sp. MA-N2	Permanent Draft	Genomes of fifty methylotrophs isolated from Lake Washington	DOE Joint Genome Institute (JGI)	x	x	x	x	x	x	x	x	x	x	x	Bacteria	Actinobacteria	Actinomycetia	Micrococcales	Micrococcaceae	Arthrobacter	Arthrobacter sp. MA-N2	4833792	4680	62.99	x	x	x	x	x	x	x	x	x	x	x	O	O	O
2517572156	999542	Salinispora pacifica CNS863	Permanent Draft	Multiplexed sequencing for secondary metabolite discovery	DOE Joint Genome Institute (JGI)	x	x	x	x	x	x	x	x	x	x	x	Bacteria	Actinobacteria	Actinomycetia	Micromonosporales	Micromonosporaceae	Salinispora	Salinispora pacifica	5438612	5125	69.61	O	O	O	x	O	x	x	x	x	x	O	x	x	x
2517572190	1169155	Streptomyces sp. CNT302	Permanent Draft	Multiplexed sequencing for secondary metabolite discovery	DOE Joint Genome Institute (JGI)	x	x	x	x	x	x	x	x	x	x	x	Bacteria	Actinobacteria	Actinomycetia	Streptomycetales	Streptomycetaceae	Streptomyces	Streptomyces sp. CNT302	7174271	6237	72.54	O	x	x	x	x	x	x	x	x	x	x	x	x	x
2524614568	1305729	Kitasatospora sp. SolWspMP-SS2h	Permanent Draft	Biomass-degrading enzyme discovery via genome sequencing of insect-associated Streptomyces	DOE Joint Genome Institute (JGI)	x	x	x	x	x	x	x	x	x	x	x	Bacteria	Actinobacteria	Actinomycetia	Streptomycetales	Streptomycetaceae	Kitasatospora	Kitasatospora sp. SolWspMP-SS2h	7576202	6691	74.46	O	O	x	x	x	x	x	x	x	x	x	x	x	x
2524614577	1305828	Streptomyces sp. PsTaAH-130	Permanent Draft	Biomass-degrading enzyme discovery via genome sequencing of insect-associated Streptomyces	DOE Joint Genome Institute (JGI)	x	x	x	x	x	x	x	x	x	x	x	Bacteria	Actinobacteria	Actinomycetia	Streptomycetales	Streptomycetaceae	Streptomyces	Streptomyces sp. PsTaAH-130	8026993	7158	72.44	x	O	x	x	x	x	x	O	x	x	O	x	x	x
2528768210	1132441	Arthrobacter sp. 35W	Permanent Draft	Genomes of fifty methylotrophs isolated from Lake Washington	DOE Joint Genome Institute (JGI)	x	x	x	x	x	x	x	x	x	x	x	Bacteria	Actinobacteria	Actinomycetia	Micrococcales	Micrococcaceae	Arthrobacter	Arthrobacter sp. 35W	4660196	4199	66.82	x	x	x	x	x	x	x	x	x	x	x	x	x	O
2545824538	1056816	Nocardia sp. BMG51109	Permanent Draft	Genome Analysis of an atypical Frankia isolate and Non-Frankia Actinobacteria from Actinorhizal Plants	DOE Joint Genome Institute (JGI)	x	x	x	x	x	x	x	x	x	x	x	Bacteria	Actinobacteria	Actinomycetia	Corynebacteriales	Nocardiaceae	Nocardia	Nocardia sp. BMG51109	8787999	7917	68.9	O	O	x	x	x	x	x	O	x	x	O	O	O	O
2561511188	1214101	Streptomyces davaonensis JCM 4913	Finished	Streptomyces davawensis JCM 4913	Center for Biotechnology (CeBiTec), Bielefeld Univeristy	x	x	x	x	x	x	x	x	x	x	x	Bacteria	Actinobacteria	Actinomycetia	Streptomycetales	Streptomycetaceae	Streptomyces	Streptomyces davaonensis	9555950	8697	70.58	O	O	x	x	x	x	x	x	x	x	x	x	x	x
2563366508	1305831	Streptomyces sp. 140Col2.1E	Permanent Draft	Rhizosphere Grand Challenge Isolate Sequencing	DOE Joint Genome Institute (JGI)	x	x	x	x	x	x	x	x	x	x	x	Bacteria	Actinobacteria	Actinomycetia	Streptomycetales	Streptomycetaceae	Streptomyces	Streptomyces sp. 140Col2.1E	8995695	8033	69.69	x	x	x	x	x	x	x	x	x	x	O	x	x	x
2563367078	1206731	Nocardia jiangxiensis NBRC 101359	Permanent Draft	Nocardia genome sequencing - National Institute of Technology and Evaluation, Japan	National Institute of Technology and Evaluation	x	x	x	x	x	x	x	x	x	x	x	Bacteria	Actinobacteria	Actinomycetia	Corynebacteriales	Nocardiaceae	Nocardia	Nocardia jiangxiensis	10444469	9694	66.77	O	O	O	x	O	x	x	x	x	x	O	x	x	O
2565956599	711393	Streptomyces sp. GXT6	Permanent Draft	Streptomyces sp. GXT6	Guangxi University	x	x	x	x	x	x	x	x	x	x	x	Bacteria	Actinobacteria	Actinomycetia	Streptomycetales	Streptomycetaceae	Streptomyces	Streptomyces sp. GXT6	7208851	6429	72.73	O	x	x	x	x	x	x	O	x	x	x	x	x	x
2565956830	1312234	Streptomyces prunicolor NBRC 13075	Permanent Draft	Streptomyces prunicolor NBRC 13075 genome sequencing project	National Institute of Technology and Evaluation	x	x	x	x	x	x	x	x	x	x	x	Bacteria	Actinobacteria	Actinomycetia	Streptomycetales	Streptomycetaceae	Streptomyces	Streptomyces prunicolor	11760649	10896	69.73	x	x	x	x	x	x	x	x	x	x	O	x	x	x
2568526584	1396518	Streptomyces sp. HCCB10043	Permanent Draft	Streptomyces sp. HCCB10043 Genome sequencing	Shanghai Laiyi Center for Biopharmaceuticals	x	x	x	x	x	x	x	x	x	x	x	Bacteria	Actinobacteria	Actinomycetia	Streptomycetales	Streptomycetaceae	Streptomyces	Streptomyces sp. HCCB10043	6687533	6180	70.95	O	x	x	x	x	x	x	x	x	x	x	x	x	x
2576861491	1348663	Kitasatospora cheerisanensis KCTC 2395	Permanent Draft	Kitasatospora cheerisanensis KCTC 2395	Yeungnam University	x	x	x	x	x	x	x	x	x	x	x	Bacteria	Actinobacteria	Actinomycetia	Streptomycetales	Streptomycetaceae	Kitasatospora	Kitasatospora cheerisanensis	8035179	7896	73.55	O	O	x	x	x	x	x	O	x	x	x	x	x	x
2579778720	1470557	Streptomyces sp. Tu 6176	Permanent Draft	Streptomyces sp. Tu 6176	University of Oviedo	x	x	x	x	x	x	x	x	x	x	x	Bacteria	Actinobacteria	Actinomycetia	Streptomycetales	Streptomycetaceae	Streptomyces	Streptomyces sp. Tu 6176	8270750	6881	72.86	O	O	x	x	x	x	x	x	x	x	x	x	x	x
2582581422	1415543	Streptomyces sp. 31A4	Permanent Draft	Encyclopedia of Biosynthetic Clusters (EBiC)	0	x	x	x	x	x	x	x	x	x	x	x	Bacteria	Actinobacteria	Actinomycetia	Streptomycetales	Streptomycetaceae	Streptomyces	Streptomyces sp. 31A4	37210	35	71.17	O	O	x	x	x	x	x	x	x	x	x	x	x	x
2582581619	58346	Streptomyces platensis MA7327	Permanent Draft	Encyclopedia of Biosynthetic Clusters (EBiC)	0	x	x	x	x	x	x	x	x	x	x	x	Bacteria	Actinobacteria	Actinomycetia	Streptomycetales	Streptomycetaceae	Streptomyces	Streptomyces platensis	47883	41	71.53	O	O	x	x	x	x	x	x	x	x	x	x	x	x
2582581635	1415545	Streptomyces sp. MMG1522	Permanent Draft	Encyclopedia of Biosynthetic Clusters (EBiC)	0	x	x	x	x	x	x	x	x	x	x	x	Bacteria	Actinobacteria	Actinomycetia	Streptomycetales	Streptomycetaceae	Streptomyces	Streptomyces sp. MMG1522	63435	62	72.42	O	O	x	x	x	x	x	O	x	x	x	x	x	x
2582581637	1415547	Streptomyces sp. MMG1612	Permanent Draft	Encyclopedia of Biosynthetic Clusters (EBiC)	0	x	x	x	x	x	x	x	x	x	x	x	Bacteria	Actinobacteria	Actinomycetia	Streptomycetales	Streptomycetaceae	Streptomyces	Streptomyces sp. MMG1612	47753	43	71.64	O	x	x	x	x	x	x	x	x	x	x	x	x	x
2582581638	1415548	Streptomyces sp. MMG1662	Permanent Draft	Encyclopedia of Biosynthetic Clusters (EBiC)	0	x	x	x	x	x	x	x	x	x	x	x	Bacteria	Actinobacteria	Actinomycetia	Streptomycetales	Streptomycetaceae	Streptomyces	Streptomyces sp. MMG1662	56180	43	69.72	O	O	O	x	O	x	x	x	x	x	x	x	x	x
2582581683	1415549	Streptomyces sp. NRRL B-1140	Permanent Draft	Encyclopedia of Biosynthetic Clusters (EBiC)	0	x	x	x	x	x	x	x	x	x	x	x	Bacteria	Actinobacteria	Actinomycetia	Streptomycetales	Streptomycetaceae	Streptomyces	Streptomyces sp. NRRL B-1140	68930	59	68.73	O	O	x	x	x	x	x	O	x	x	x	x	x	x
2582581689	193461	Streptomyces aureus NRRL B-2808	Permanent Draft	Encyclopedia of Biosynthetic Clusters (EBiC)	0	x	x	x	x	x	Soil	x	x	x	x	x	Bacteria	Actinobacteria	Actinomycetia	Streptomycetales	Streptomycetaceae	Streptomyces	Streptomyces aureus	10366	12	73.31	O	O	x	x	x	x	x	x	x	x	x	x	x	x
2582581695	1415540	Lechevalieria sp. NRRL S-836	Permanent Draft	Encyclopedia of Biosynthetic Clusters (EBiC)	0	x	x	x	x	x	x	x	x	x	x	x	Bacteria	Actinobacteria	Actinomycetia	Pseudonocardiales	Pseudonocardiaceae	Lentzea	Lechevalieria sp. NRRL S-836	40076	37	72.02	O	O	x	x	x	x	x	x	x	x	x	x	x	x
2582581782	1415551	Streptomyces sp. WM4235	Permanent Draft	Encyclopedia of Biosynthetic Clusters (EBiC)	0	x	x	x	x	x	x	x	x	x	x	x	Bacteria	Actinobacteria	Actinomycetia	Streptomycetales	Streptomycetaceae	Streptomyces	Streptomyces sp. WM4235	35758	24	72.01	O	x	x	x	x	x	x	x	x	x	x	x	x	x
2582581784	1415553	Streptomyces sp. WM6352	Permanent Draft	Encyclopedia of Biosynthetic Clusters (EBiC)	0	x	x	x	x	x	x	x	x	x	x	x	Bacteria	Actinobacteria	Actinomycetia	Streptomycetales	Streptomycetaceae	Streptomyces	Streptomyces sp. WM6352	36543	31	73.61	O	O	x	x	x	x	x	O	x	x	x	x	x	x
2582581785	1415554	Streptomyces sp. WM6368	Permanent Draft	Encyclopedia of Biosynthetic Clusters (EBiC)	0	x	x	x	x	x	x	x	x	x	x	x	Bacteria	Actinobacteria	Actinomycetia	Streptomycetales	Streptomycetaceae	Streptomyces	Streptomyces sp. WM6368	61981	49	73.35	O	O	x	x	x	x	x	O	x	x	x	x	x	x
2582581786	1415555	Streptomyces sp. WM6372	Permanent Draft	Encyclopedia of Biosynthetic Clusters (EBiC)	0	x	x	x	x	x	x	x	x	x	x	x	Bacteria	Actinobacteria	Actinomycetia	Streptomycetales	Streptomycetaceae	Streptomyces	Streptomyces sp. WM6372	33657	28	73.34	O	O	x	x	x	x	x	x	x	x	x	x	x	x
2582581787	1415556	Streptomyces sp. WM6373	Permanent Draft	Encyclopedia of Biosynthetic Clusters (EBiC)	0	x	x	x	x	x	x	x	x	x	x	x	Bacteria	Actinobacteria	Actinomycetia	Streptomycetales	Streptomycetaceae	Streptomyces	Streptomyces sp. WM6373	33111	29	72.42	O	O	x	x	x	x	x	O	x	x	x	x	x	x
2582581788	1415557	Streptomyces sp. WM6378	Permanent Draft	Encyclopedia of Biosynthetic Clusters (EBiC)	0	x	x	x	x	x	x	x	x	x	x	x	Bacteria	Actinobacteria	Actinomycetia	Streptomycetales	Streptomycetaceae	Streptomyces	Streptomyces sp. WM6378	33815	24	70.3	O	x	x	x	x	x	x	x	x	x	x	x	x	x
2582581789	1415558	Streptomyces sp. WM6386	Permanent Draft	Encyclopedia of Biosynthetic Clusters (EBiC)	0	x	x	x	x	x	x	x	x	x	x	x	Bacteria	Actinobacteria	Actinomycetia	Streptomycetales	Streptomycetaceae	Streptomyces	Streptomyces sp. WM6386	33993	32	70.57	O	O	O	x	O	x	x	x	x	x	x	x	x	x
2582581799	1415560	Streptomyces sp. XY152	Permanent Draft	Encyclopedia of Biosynthetic Clusters (EBiC)	0	x	x	x	x	x	x	x	x	x	x	x	Bacteria	Actinobacteria	Actinomycetia	Streptomycetales	Streptomycetaceae	Streptomyces	Streptomyces sp. XY152	33776	27	70.25	O	O	x	x	x	x	x	x	x	x	x	x	x	x
2585427998	1406859	Nocardia brasiliensis IFM 10847	Permanent Draft	Nocardia brasiliensis IFM 10847 genome sequencing project	Chiba University	x	x	x	x	x	x	x	x	x	x	x	Bacteria	Actinobacteria	Actinomycetia	Corynebacteriales	Nocardiaceae	Nocardia	Nocardia brasiliensis	9152425	8559	68.07	O	O	O	x	O	x	x	x	x	x	O	x	x	x
2585428094	1500280	Herbiconiux sp. YR403	Permanent Draft	Populus root and rhizosphere microbial communities from Tennessee, USA	DOE Joint Genome Institute (JGI)	x	x	x	x	x	x	x	x	x	x	x	Bacteria	Actinobacteria	Actinomycetia	Micrococcales	Microbacteriaceae	Herbiconiux	Herbiconiux sp. YR403	3604039	3392	62.04	O	O	x	x	x	x	x	x	x	x	x	x	x	x
2596583534	334858	Goodfellowiella coeruleoviolacea DSM 43935	Permanent Draft	Genomic Encyclopedia of Archaeal and Bacterial Type Strains, Phase II (KMG-II): from individual species to whole genera	DOE Joint Genome Institute (JGI)	x	x	x	x	x	Soil	x	x	x	x	x	Bacteria	Actinobacteria	Actinomycetia	Pseudonocardiales	Pseudonocardiaceae	Goodfellowiella	Goodfellowiella coeruleoviolacea	8779662	7466	72.37	O	O	O	x	O	x	x	x	x	x	x	x	x	x
2596583659	629679	Promicromonospora umidemergens DSM 22081	Permanent Draft	Genomic Encyclopedia of Archaeal and Bacterial Type Strains, Phase II (KMG-II): from individual species to whole genera	DOE Joint Genome Institute (JGI)	x	x	x	x	x	x	x	x	x	x	x	Bacteria	Actinobacteria	Actinomycetia	Micrococcales	Promicromonosporaceae	Promicromonospora	Promicromonospora umidemergens	6600894	6061	70.79	x	x	x	x	x	x	x	x	x	x	x	x	x	O
2596583702	526729	Krasilnikoviella flava DSM 21481	Permanent Draft	Genomic Encyclopedia of Archaeal and Bacterial Type Strains, Phase II (KMG-II): from individual species to whole genera	DOE Joint Genome Institute (JGI)	x	x	x	x	x	Sediment	x	x	x	x	x	Bacteria	Actinobacteria	Actinomycetia	Micrococcales	Promicromonosporaceae	Krasilnikoviella	Krasilnikoviella flava	4846016	4447	73.74	x	x	x	x	x	x	x	x	x	x	x	x	x	O
2597489910	1223307	Streptomyces sp. PVA 94-07	Permanent Draft	Streptomyces sp. PVA 94-07	Russian Academy of Science, Institute for Information Transmission Problems	x	x	x	x	x	x	x	x	x	x	x	Bacteria	Actinobacteria	Actinomycetia	Streptomycetales	Streptomycetaceae	Streptomyces	Streptomyces sp. PVA 94-07	7106149	6127	73.07	x	O	x	x	x	x	x	x	x	x	x	x	x	x
2597490217	78344	Bifidobacterium pullorum gallinarum LMG 11586	Permanent Draft	Evolutionary development of the genus bifidobacterium by comparative genomics - University of Parma	University of Parma	x	x	x	x	x	x	x	x	x	x	x	Bacteria	Actinobacteria	Actinomycetia	Bifidobacteriales	Bifidobacteriaceae	Bifidobacterium	Bifidobacterium pullorum	2160836	1795	64.22	x	x	x	x	x	x	x	O	O	x	x	x	x	x
2597490265	158787	Bifidobacterium scardovii LMG 21589	Permanent Draft	Evolutionary development of the genus bifidobacterium by comparative genomics - University of Parma	University of Parma	x	x	x	x	x	x	x	x	x	x	x	Bacteria	Actinobacteria	Actinomycetia	Bifidobacteriales	Bifidobacteriaceae	Bifidobacterium	Bifidobacterium scardovii	3141793	2603	64.63	x	x	x	x	x	x	x	O	O	x	x	x	x	x
2597490365	1837	Saccharopolyspora hirsuta ATCC 20501	Permanent Draft	Genomic Encyclopedia of Archaeal and Bacterial Type Strains, Phase II (KMG-II): from individual species to whole genera	DOE Joint Genome Institute (JGI)	x	x	x	x	x	Soil	x	x	x	x	x	Bacteria	Actinobacteria	Actinomycetia	Pseudonocardiales	Pseudonocardiaceae	Saccharopolyspora	Saccharopolyspora hirsuta	7744048	7225	70.9	x	x	x	x	x	x	x	x	x	x	x	O	O	O
2600254975	1437610	Bifidobacterium reuteri DSM 23975	Permanent Draft	Evolutionary development of the genus bifidobacterium by comparative genomics - University of Parma	University of Parma	x	x	x	x	x	x	x	x	x	x	x	Bacteria	Actinobacteria	Actinomycetia	Bifidobacteriales	Bifidobacteriaceae	Bifidobacterium	Bifidobacterium reuteri	2847572	2259	60.45	x	x	x	x	x	x	x	O	O	x	x	x	x	x
2602041598	1380770	Streptomycetaceae bacterium MP113-05	Permanent Draft	Streptomycetaceae bacterium MP113-05 Genome sequencing	Norwegian University of Science and Technology (NTNU)	x	x	x	x	x	x	x	x	x	x	x	Bacteria	Actinobacteria	Actinomycetia	Streptomycetales	Streptomycetaceae	unclassified	Streptomycetaceae bacterium MP113-05	5725432	5691	70.93	x	O	x	x	x	x	x	x	x	x	x	x	x	x
2602041786	1306990	Streptomyces hokutonensis R1-NS-10	Permanent Draft	Streptomyces hokutonensis R1-NS-10T (= NBRC 108812 ) genome sequencing project	National Institute of Technology and Evaluation	x	x	x	x	x	x	x	x	x	x	x	Bacteria	Actinobacteria	Actinomycetia	Streptomycetales	Streptomycetaceae	Streptomyces	Streptomyces hokutonensis	11828360	10841	70.26	O	O	x	x	x	x	x	O	x	x	O	x	x	x
2615840646	1945889	Propionibacteriaceae bacterium ES.041	Permanent Draft	Microbial Interactions in Extremophilic Mat Communities	DOE Joint Genome Institute (JGI)	x	x	x	x	x	x	x	x	x	x	x	Bacteria	Actinobacteria	Actinomycetia	Propionibacteriales	Propionibacteriaceae	unclassified	Propionibacteriaceae bacterium ES.041	4495552	4231	69.46	x	x	x	x	x	x	x	x	x	x	x	O	O	O
2617271234	450380	Microbacterium profundi Shh49	Permanent Draft	Microbacterium profundi Shh49 Genome sequencing	Second Institute of Oceanography, State Oceanic Administration	x	x	x	x	x	x	x	x	x	x	x	Bacteria	Actinobacteria	Actinomycetia	Micrococcales	Microbacteriaceae	Microbacterium	Microbacterium profundi	3369357	3275	66.55	x	x	x	x	x	x	x	x	x	x	x	O	O	O
2617271235	1445613	Sciscionella sp. SE31	Permanent Draft	Sciscionella sp. SE31 Genome sequencing	University of Malaya	x	x	x	x	x	x	x	x	x	x	x	Bacteria	Actinobacteria	Actinomycetia	Pseudonocardiales	Pseudonocardiaceae	Sciscionella	Sciscionella sp. SE31	7420035	7177	68.67	x	x	x	x	x	x	x	x	x	x	x	O	O	O
2623620518	1945888	Ruaniaceae bacterium KH17	Permanent Draft	The Hungate 1000. A catalogue of reference genomes from the rumen microbiome.	DOE Joint Genome Institute (JGI)	x	x	x	x	x	x	x	x	x	x	x	Bacteria	Actinobacteria	Actinomycetia	Micrococcales	Ruaniaceae	unclassified	Ruaniaceae bacterium KH17	2724385	2588	64.89	O	O	O	x	x	x	x	x	x	x	x	x	x	x
2627853636	1576605	Streptomyces sp. 150FB	Permanent Draft	Streptomyces sp. strain 150FB Genome sequencing	Helmholtz-Centre for Environmental Research - UFZ	x	x	x	x	x	x	x	x	x	x	x	Bacteria	Actinobacteria	Actinomycetia	Streptomycetales	Streptomycetaceae	Streptomyces	Streptomyces sp. 150FB	9803944	8750	70.16	x	x	x	x	x	x	x	x	x	x	x	O	O	O
2630968823	1652545	Arthrobacter sp. YC-RL1	Permanent Draft	Arthrobacter sp. YC-RL1 Genome sequencing	Chinese Academy of Agricultural Scineces	x	x	x	x	x	x	x	x	x	x	x	Bacteria	Actinobacteria	Actinomycetia	Micrococcales	Micrococcaceae	Arthrobacter	Arthrobacter sp. YC-RL1	4037349	3848	64.01	x	x	x	x	x	x	O	x	x	x	x	x	x	x
2630968954	1833	Rhodococcus erythropolis CAS922i	Permanent Draft	Rhodococcus erythropolis strain:CAS922i Genome sequencing	Indian Institute of Technology Kharagpur	x	x	x	x	x	x	x	x	x	x	x	Bacteria	Actinobacteria	Actinomycetia	Corynebacteriales	Nocardiaceae	Rhodococcus	Rhodococcus erythropolis	7204527	6932	62.33	x	x	x	x	x	x	x	x	x	x	O	x	x	x
2634166348	1992	Thermomonospora echinospora DSM 43163	Permanent Draft	Genomic Encyclopedia of Archaeal and Bacterial Type Strains, Phase II (KMG-II): from individual species to whole genera	DOE Joint Genome Institute (JGI)	x	x	x	x	x	Soil	x	x	x	x	x	Bacteria	Actinobacteria	Actinomycetia	Streptosporangiales	Thermomonosporaceae	Thermomonospora	Thermomonospora echinospora	8649739	8036	71.84	O	O	x	x	x	x	x	x	x	x	x	x	x	x
2636415856	1807	Mycolicibacterium obuense UC1	Permanent Draft	Genome sequencing of Mycobacterium strains - UCSF	University of California, San Francisco	x	x	x	x	x	x	x	x	x	x	x	Bacteria	Actinobacteria	Actinomycetia	Corynebacteriales	Mycobacteriaceae	Mycolicibacterium	Mycolicibacterium obuense	6381766	6342	67.62	x	x	x	x	x	x	O	x	x	x	O	x	x	O
2636415863	1240678	Streptomyces natalensis ATCC 27448	Permanent Draft	Streptomyces natalensis ATCC 27448	Institute for Molecular and Cell Biology	x	x	x	x	x	x	x	x	x	x	x	Bacteria	Actinobacteria	Actinomycetia	Streptomycetales	Streptomycetaceae	Streptomyces	Streptomyces natalensis	8651730	7940	70.63	O	O	x	x	x	x	x	x	x	x	x	x	x	x
2636415928	28447	Clavibacter michiganensis CF11	Permanent Draft	Clavibacter michiganensis CF11	Inner Mongolia Agricultural University	x	x	x	x	x	x	x	x	x	x	x	Bacteria	Actinobacteria	Actinomycetia	Micrococcales	Microbacteriaceae	Clavibacter	Clavibacter michiganensis	3118634	3029	73.56	x	x	x	x	x	x	x	x	x	x	x	O	O	O
2636415969	370526	Mycolicibacterium rutilum DSM 45405	Permanent Draft	Sequencing the genomes of 1000 actinobacteria strains	DOE Joint Genome Institute (JGI)	x	x	x	x	x	x	x	x	x	x	x	Bacteria	Actinobacteria	Actinomycetia	Corynebacteriales	Mycobacteriaceae	Mycolicibacterium	Mycolicibacterium rutilum	5987831	5896	68.42	O	O	O	x	x	x	x	x	x	x	O	x	x	x
2636416144	1095773	Gordonia alkanivorans s104	Permanent Draft	Genome sequence of a marine derived oil-degrading strain Gordonia alkanivorans S104	Dalian University of Technology	x	x	x	x	x	x	x	x	x	x	x	Bacteria	Actinobacteria	Actinomycetia	Corynebacteriales	Gordoniaceae	Gordonia	Gordonia alkanivorans	5172016	5030	67.46	x	x	x	x	x	x	x	x	x	x	x	O	O	O
2639762959	1592327	Actinobacteria bacterium OK074	Permanent Draft	Genome sequencing of Actinobacteria strains from endosphere of Populus trichocarpa	Oak Ridge National Laboratory	x	x	x	x	x	x	x	x	x	x	x	Bacteria	Actinobacteria	Actinomycetia	unclassified	unclassified	unclassified	Actinobacteria bacterium OK074	10668107	9270	71.35	O	O	O	x	O	x	x	x	x	x	x	x	x	x
2639763074	1304954	Rhodococcus sp. BS-15	Permanent Draft	Draft genome sequencing of Rhodococcus sp. BS-15	Kitami Institite of Technology	x	x	x	x	x	x	x	x	x	x	x	Bacteria	Actinobacteria	Actinomycetia	Corynebacteriales	Nocardiaceae	Rhodococcus	Rhodococcus sp. BS-15	5503008	6468	64.44	O	x	x	x	x	x	x	x	x	x	x	x	x	x
2642422544	335973	Arthrobacter subterraneus NP_1H	Permanent Draft	Deep subsurface shale carbon reservoir microbial communities from Ohio and West Virginia, USA	DOE Joint Genome Institute (JGI)	x	x	x	x	x	x	x	x	x	x	x	Bacteria	Actinobacteria	Actinomycetia	Micrococcales	Micrococcaceae	Arthrobacter	Arthrobacter subterraneus	3871381	3703	65.01	x	x	x	x	x	x	x	x	x	x	x	O	O	O
2643221549	1736467	Agromyces sp. Root1464	Permanent Draft	Genome sequencing of Arabidopsis leaf and root microbiota representing the majority of bacterial species in their natural communities	Max Planck Institute for Plant Breeding Research	x	x	x	x	x	x	x	x	x	x	x	Bacteria	Actinobacteria	Actinomycetia	Micrococcales	Microbacteriaceae	Agromyces	Agromyces sp. Root1464	4042819	3731	70.08	x	x	x	x	x	x	O	x	x	x	x	x	x	O
2643221553	1736556	Microbacterium sp. Root553	Permanent Draft	Genome sequencing of Arabidopsis leaf and root microbiota representing the majority of bacterial species in their natural communities	Max Planck Institute for Plant Breeding Research	x	x	x	x	x	x	x	x	x	x	x	Bacteria	Actinobacteria	Actinomycetia	Micrococcales	Microbacteriaceae	Microbacterium	Microbacterium sp. Root553	3544260	3392	68.85	x	x	x	x	x	x	O	x	x	x	x	x	x	x
2643221601	1736486	Kitasatospora sp. Root187	Permanent Draft	Genome sequencing of Arabidopsis leaf and root microbiota representing the majority of bacterial species in their natural communities	Max Planck Institute for Plant Breeding Research	x	x	x	x	x	x	x	x	x	x	x	Bacteria	Actinobacteria	Actinomycetia	Streptomycetales	Streptomycetaceae	Kitasatospora	Kitasatospora sp. Root187	7493239	6881	71.47	O	O	x	x	x	x	x	x	x	x	x	x	x	x
2643221670	1736535	Streptomyces sp. Root431	Permanent Draft	Genome sequencing of Arabidopsis leaf and root microbiota representing the majority of bacterial species in their natural communities	Max Planck Institute for Plant Breeding Research	x	x	x	x	x	x	x	x	x	x	x	Bacteria	Actinobacteria	Actinomycetia	Streptomycetales	Streptomycetaceae	Streptomyces	Streptomyces sp. Root431	6497041	5882	72.16	x	x	x	x	x	x	x	x	x	x	O	x	x	x
2643221706	1736400	Arthrobacter sp. Soil761	Permanent Draft	Genome sequencing of Arabidopsis leaf and root microbiota representing the majority of bacterial species in their natural communities	ETH Zurich	x	x	x	x	x	x	x	x	x	x	x	Bacteria	Actinobacteria	Actinomycetia	Micrococcales	Micrococcaceae	Arthrobacter	Arthrobacter sp. Soil761	5007737	4712	65.57	x	x	x	x	x	x	O	x	x	x	x	x	x	x
2643221721	1736607	Oerskovia sp. Root918	Permanent Draft	Genome sequencing of Arabidopsis leaf and root microbiota representing the majority of bacterial species in their natural communities	Max Planck Institute for Plant Breeding Research	x	x	x	x	x	x	x	x	x	x	x	Bacteria	Actinobacteria	Actinomycetia	Micrococcales	Cellulomonadaceae	Oerskovia	Oerskovia sp. Root918	4486924	3962	72.3	x	x	x	x	x	x	x	x	x	x	x	x	x	O
2643221737	1735669	Plantibacter sp. Leaf1	Permanent Draft	Genome sequencing of Arabidopsis leaf and root microbiota representing the majority of bacterial species in their natural communities	Max Planck Institute for Plant Breeding Research	x	x	x	x	x	x	x	x	x	x	x	Bacteria	Actinobacteria	Actinomycetia	Micrococcales	Microbacteriaceae	Plantibacter	Plantibacter sp. Leaf1	3894571	3673	69.7	x	x	x	x	x	x	O	x	x	x	x	x	x	x
2643221810	1736273	Arthrobacter sp. Leaf141	Permanent Draft	Genome sequencing of Arabidopsis leaf and root microbiota representing the majority of bacterial species in their natural communities	Max Planck Institute for Plant Breeding Research	x	x	x	x	x	x	x	x	x	x	x	Bacteria	Actinobacteria	Actinomycetia	Micrococcales	Micrococcaceae	Arthrobacter	Arthrobacter sp. Leaf141	4355205	4078	66.28	x	x	x	x	x	x	O	x	x	x	x	x	x	x
2643221815	1736291	Curtobacterium sp. Leaf183	Permanent Draft	Genome sequencing of Arabidopsis leaf and root microbiota representing the majority of bacterial species in their natural communities	Max Planck Institute for Plant Breeding Research	x	x	x	x	x	x	x	x	x	x	x	Bacteria	Actinobacteria	Actinomycetia	Micrococcales	Microbacteriaceae	Curtobacterium	Curtobacterium sp. Leaf183	3580776	3440	71.28	x	x	x	x	x	x	x	x	x	x	x	O	O	O
2643221893	1736333	Plantibacter sp. Leaf314	Permanent Draft	Genome sequencing of Arabidopsis leaf and root microbiota representing the majority of bacterial species in their natural communities	Max Planck Institute for Plant Breeding Research	x	x	x	x	x	x	x	x	x	x	x	Bacteria	Actinobacteria	Actinomycetia	Micrococcales	Microbacteriaceae	Plantibacter	Plantibacter sp. Leaf314	3961764	3737	69.67	x	x	x	x	x	x	O	x	x	x	x	x	x	x
2643221900	1736339	Cellulomonas sp. Leaf334	Permanent Draft	Genome sequencing of Arabidopsis leaf and root microbiota representing the majority of bacterial species in their natural communities	Max Planck Institute for Plant Breeding Research	x	x	x	x	x	x	x	x	x	x	x	Bacteria	Actinobacteria	Actinomycetia	Micrococcales	Cellulomonadaceae	Cellulomonas	Cellulomonas sp. Leaf334	4742537	4426	72.31	O	x	x	x	x	x	x	x	x	x	x	x	x	x
2643221957	1736319	Rhodococcus sp. Leaf278	Permanent Draft	Genome sequencing of Arabidopsis leaf and root microbiota representing the majority of bacterial species in their natural communities	Max Planck Institute for Plant Breeding Research	x	x	x	x	x	x	x	x	x	x	x	Bacteria	Actinobacteria	Actinomycetia	Corynebacteriales	Nocardiaceae	Rhodococcus	Rhodococcus sp. Leaf278	5721797	5479	64.09	x	x	x	x	x	x	O	x	x	x	x	x	x	x
2645727686	703222	Kibdelosporangium sp. MJ126-NF4	Permanent Draft	Draft genome sequence of Kibdelosporangium sp. MJ126-NF4	National Center for Genome Resources (NCGR)	x	x	x	x	x	x	x	x	x	x	x	Bacteria	Actinobacteria	Actinomycetia	Pseudonocardiales	Pseudonocardiaceae	Kibdelosporangium	Kibdelosporangium sp. MJ126-NF4	11752342	10692	67.83	O	O	O	x	O	x	x	x	x	x	x	x	x	x
2645727782	1211820	Candidatus Streptomyces massiliensis AP10	Permanent Draft	Candidatus Streptomyces massiliensis AP10	European Bioinformatics Institute	x	x	x	x	x	x	x	x	x	x	x	Bacteria	Actinobacteria	Actinomycetia	Streptomycetales	Streptomycetaceae	Streptomyces	Candidatus Streptomyces massiliensis	6176807	6827	72.06	x	x	x	x	x	x	x	x	x	x	x	O	O	O
2645727807	45979	Nocardia pseudobrasiliensis IFM 0761	Permanent Draft	Nocardia pseudobrasiliensis IFM 0761	Medical Mycology Research Center, Chiba University	x	x	x	x	x	x	x	x	x	x	x	Bacteria	Actinobacteria	Actinomycetia	Corynebacteriales	Nocardiaceae	Nocardia	Nocardia pseudobrasiliensis	8294854	7910	67.49	O	O	O	x	O	x	x	x	x	x	O	x	x	x
2645727814	264251	Cellulosimicrobium funkei U11	Permanent Draft	Cellulosimicrobium funkei strain:U11 Genome sequencing	Chinese Academy of Agricultural Sciences	x	x	x	x	x	x	x	x	x	x	x	Bacteria	Actinobacteria	Actinomycetia	Micrococcales	Promicromonosporaceae	Cellulosimicrobium	Cellulosimicrobium funkei	4653811	4193	74.2	x	x	x	x	x	x	x	x	x	x	x	x	x	O
2645727824	571913	Luteipulveratus mongoliensis MN07-A0370	Finished	Luteipulveratus mongoliensis MN07-A0370 genome sequencing	Novartis AG	x	x	x	x	x	x	x	x	x	x	x	Bacteria	Actinobacteria	Actinomycetia	Micrococcales	Dermacoccaceae	Luteipulveratus	Luteipulveratus mongoliensis	5420910	5225	68.24	x	x	x	x	x	x	O	x	x	x	x	x	x	x
2648501356	1428626	Streptomyces malaysiense MUSC 136	Permanent Draft	Streptomyces malaysiense MUSC 136 Genome sequencing	University of Malaya	x	x	x	x	x	x	x	x	x	x	x	Bacteria	Actinobacteria	Actinomycetia	Streptomycetales	Streptomycetaceae	Streptomyces	Streptomyces malaysiense	7517601	6822	72.3	x	O	x	x	x	x	x	O	x	x	O	x	x	x
2648501395	39687	Mycolicibacterium austroafricanum DSM 44191	Permanent Draft	Mycobacterium austroafricanum genome	Aix-Marseille University	x	x	x	x	x	x	x	x	x	x	x	Bacteria	Actinobacteria	Actinomycetia	Corynebacteriales	Mycobacteriaceae	Mycolicibacterium	Mycolicibacterium austroafricanum	6681543	6539	67.69	x	x	x	x	x	x	x	x	x	x	O	O	O	O
2648501558	1655545	Actinobacteria FNED7-bin-9	Permanent Draft	Lentic enriched actinobacterial communities from dystrophic bog Grosse Fuchskuhle, Brandenburg, Germany	DOE Joint Genome Institute (JGI)	x	x	x	x	x	x	x	x	x	x	x	Bacteria	Actinobacteria	Actinomycetia	unclassified	unclassified	unclassified	unclassified	1341123	1389	46.65	x	x	x	x	x	x	x	x	x	x	O	x	x	x
2648501572	1655545	Actinobacteria FSWF8 bin_2	Permanent Draft	Lentic enriched actinobacterial communities from dystrophic bog Grosse Fuchskuhle, Brandenburg, Germany	DOE Joint Genome Institute (JGI)	x	x	x	x	x	x	x	x	x	x	x	Bacteria	Actinobacteria	Actinomycetia	unclassified	unclassified	unclassified	unclassified	1347289	1379	49.67	x	x	x	x	x	x	x	x	x	x	O	x	x	x
2648501574	1655545	Actinobacteria FSWF8 bin_3	Permanent Draft	Lentic enriched actinobacterial communities from dystrophic bog Grosse Fuchskuhle, Brandenburg, Germany	DOE Joint Genome Institute (JGI)	x	x	x	x	x	x	x	x	x	x	x	Bacteria	Actinobacteria	Actinomycetia	unclassified	unclassified	unclassified	unclassified	1455854	1660	50.11	x	x	x	x	x	x	x	x	x	x	O	x	x	x
2648501836	42234	Streptomyces acidiscabies NCPPB 4445	Permanent Draft	Genome sequencing of plant-pathogenic Streptomyces species - Univ of Exeter	University of Exeter	x	x	x	x	x	x	x	x	x	x	x	Bacteria	Actinobacteria	Actinomycetia	Streptomycetales	Streptomycetaceae	Streptomyces	Streptomyces acidiscabies	9953304	9025	70.7	O	O	x	x	x	x	x	O	x	x	x	x	x	x
2651869522	1655545	Actinobacteria FNEB6 bin_1 acI-B	Permanent Draft	Lentic enriched actinobacterial communities from dystrophic bog Grosse Fuchskuhle, Brandenburg, Germany	DOE Joint Genome Institute (JGI)	x	x	x	x	x	x	x	x	x	x	x	Bacteria	Actinobacteria	Actinomycetia	unclassified	unclassified	unclassified	unclassified	1523858	1584	49.33	x	x	x	x	x	x	x	x	x	x	O	x	x	x
2651869523	1655545	Actinobacteria FNEB6 bin_2 acI-B	Permanent Draft	Lentic enriched actinobacterial communities from dystrophic bog Grosse Fuchskuhle, Brandenburg, Germany	DOE Joint Genome Institute (JGI)	x	x	x	x	x	x	x	x	x	x	x	Bacteria	Actinobacteria	Actinomycetia	unclassified	unclassified	unclassified	unclassified	1856202	1934	48.57	x	x	x	x	x	x	x	x	x	x	O	x	x	x
2651869738	134601	Mycolicibacterium goodii X7B	Finished	Mycobacterium goodii X7B genome sequencing	Institute of Microbiology, Chinese Academy of Sciences	x	x	x	x	x	x	x	x	x	x	x	Bacteria	Actinobacteria	Actinomycetia	Corynebacteriales	Mycobacteriaceae	Mycolicibacterium	Mycolicibacterium goodii	7105933	6802	67.57	x	x	x	x	x	x	O	x	x	x	O	O	O	O
2651869845	352211	Streptomyces sp. AcH 505	Permanent Draft	Streptomyces sp. AcH 505 Genome sequencing	Helmholtz-Centre for Environmental Research - UFZ	x	x	x	x	x	x	x	x	x	x	x	Bacteria	Actinobacteria	Actinomycetia	Streptomycetales	Streptomycetaceae	Streptomyces	Streptomyces sp. AcH 505	9005794	8265	70.02	x	x	x	x	x	x	O	x	x	x	O	x	x	x
2651870021	1760	unclassified Actinobacteria Bin 59	Permanent Draft	Marine microbial communities from the northern Gulf of Mexico hypoxic zone	Argonne National Laboratory	x	x	x	x	x	x	x	x	x	x	x	Bacteria	Actinobacteria	Actinomycetia	unclassified	unclassified	unclassified	unclassified	2475232	2560	65.18	x	x	x	x	x	x	x	x	x	x	x	x	x	O
2651870023	1760	unclassified Actinobacteria Bin 29-1	Permanent Draft	Marine microbial communities from the northern Gulf of Mexico hypoxic zone	Argonne National Laboratory	x	x	x	x	x	x	x	x	x	x	x	Bacteria	Actinobacteria	Actinomycetia	unclassified	unclassified	unclassified	unclassified	1678258	1816	44.71	x	x	x	x	x	x	x	x	x	x	O	O	O	O
2654587521	81858	Mycolicibacterium elephantis Lipa	Permanent Draft	Mycobacterium elephantis strain:Lipa Genome sequencing	University of California, San Francisco	x	x	x	x	x	x	x	x	x	x	x	Bacteria	Actinobacteria	Actinomycetia	Corynebacteriales	Mycobacteriaceae	Mycolicibacterium	Mycolicibacterium elephantis	5180112	5180	67.79	x	x	x	x	x	x	x	x	x	x	x	O	O	O
2654587632	1650658	Actinobacteria bacterium IMCC26256	Finished	Genome sequencing of freshwater Actinobacteria	Inha University	x	x	x	x	x	x	x	x	x	x	x	Bacteria	Actinobacteria	Actinomycetia	unclassified	unclassified	unclassified	Actinobacteria bacterium IMCC26256	2461858	2354	55.45	x	x	x	x	x	x	x	x	x	x	O	x	x	x
2657245700	1839783	Streptomyces sp. DI166	Permanent Draft	Leaf Cutter and Ant Microbe Symbiosis	DOE Joint Genome Institute (JGI)	x	x	x	x	x	x	x	x	x	x	x	Bacteria	Actinobacteria	Actinomycetia	Streptomycetales	Streptomycetaceae	Streptomyces	Streptomyces sp. DI166	8871383	8108	71.27	O	O	x	x	x	x	x	x	x	x	x	x	x	x
2657245707	1839759	Streptomyces sp. DvalAA-14	Permanent Draft	Bioprospecting for lignincellulytic microbes and enzymes from natural, highly-evolved plant biomass-degrading systems	DOE Joint Genome Institute (JGI)	x	x	x	x	x	x	x	x	x	x	x	Bacteria	Actinobacteria	Actinomycetia	Streptomycetales	Streptomycetaceae	Streptomyces	Streptomyces sp. DvalAA-14	7944178	7259	71.88	x	x	x	x	x	x	x	x	x	x	O	x	x	x
2657245709	1838281	Streptomyces sp. SolWspMP-5a-2	Permanent Draft	Bioprospecting for lignincellulytic microbes and enzymes from natural, highly-evolved plant biomass-degrading systems	DOE Joint Genome Institute (JGI)	x	x	x	x	x	x	x	x	x	x	x	Bacteria	Actinobacteria	Actinomycetia	Streptomycetales	Streptomycetaceae	Streptomyces	Streptomyces sp. SolWspMP-5a-2	8956613	8003	72.99	O	O	x	x	x	x	x	x	x	x	x	x	x	x
2657245720	1839775	Streptomyces sp. Termitarium-T10T-6	Permanent Draft	Bioprospecting for lignincellulytic microbes and enzymes from natural, highly-evolved plant biomass-degrading systems	DOE Joint Genome Institute (JGI)	x	x	x	x	x	x	x	x	x	x	x	Bacteria	Actinobacteria	Actinomycetia	Streptomycetales	Streptomycetaceae	Streptomyces	Streptomyces sp. Termitarium-T10T-6	7757615	7766	71.53	O	O	x	x	O	x	x	x	x	x	x	x	x	x
2657245723	1839766	Streptomyces sp. DconLS	Permanent Draft	Bioprospecting for lignincellulytic microbes and enzymes from natural, highly-evolved plant biomass-degrading systems	DOE Joint Genome Institute (JGI)	x	x	x	x	x	x	x	x	x	x	x	Bacteria	Actinobacteria	Actinomycetia	Streptomycetales	Streptomycetaceae	Streptomyces	Streptomyces sp. DconLS	8568595	8189	71.48	x	O	x	x	O	x	x	O	x	x	O	x	x	x
2657245727	1839768	Streptomyces sp. MnatMP-M27	Permanent Draft	Bioprospecting for lignincellulytic microbes and enzymes from natural, highly-evolved plant biomass-degrading systems	DOE Joint Genome Institute (JGI)	x	x	x	x	x	x	x	x	x	x	x	Bacteria	Actinobacteria	Actinomycetia	Streptomycetales	Streptomycetaceae	Streptomyces	Streptomyces sp. MnatMP-M27	10886035	10623	70.81	x	x	x	x	x	x	x	x	x	x	x	O	O	O
2663763098	145458	Rathayibacter toxicus RTOX001	Finished	Sequencing of human, animal, and plant pathogens to support microbial forensics, biosurveillance and public health	MRIGlobal Research Institute	x	x	x	x	x	x	x	x	x	x	x	Bacteria	Actinobacteria	Actinomycetia	Micrococcales	Microbacteriaceae	Rathayibacter	Rathayibacter toxicus	2328288	2263	61.48	O	O	x	x	x	x	x	O	x	x	x	x	x	x
2667527441	310779	Streptomyces yanglinensis CGMCC 4.2023	Permanent Draft	Genomic Encyclopedia of Type Strains, Phase III (KMG-III): the genomes of soil and plant-associated and newly described type strains	DOE Joint Genome Institute (JGI)	x	x	x	x	x	x	x	x	x	x	x	Bacteria	Actinobacteria	Actinomycetia	Streptomycetales	Streptomycetaceae	Streptomyces	Streptomyces yanglinensis	9592053	8181	72.61	x	x	x	x	x	x	x	x	x	x	O	x	x	x
2671180020	235986	Streptomyces glauciniger CGMCC 4.1858	Permanent Draft	Genomic Encyclopedia of Type Strains, Phase III (KMG-III): the genomes of soil and plant-associated and newly described type strains	DOE Joint Genome Institute (JGI)	x	x	x	x	x	x	x	x	x	x	x	Bacteria	Actinobacteria	Actinomycetia	Streptomycetales	Streptomycetaceae	Streptomyces	Streptomyces glauciniger	9808662	8806	72.29	O	O	x	x	x	x	x	O	x	x	x	x	x	x
2671180068	418495	Saccharopolyspora shandongensis CGMCC 4.3530	Permanent Draft	Genomic Encyclopedia of Type Strains, Phase III (KMG-III): the genomes of soil and plant-associated and newly described type strains	DOE Joint Genome Institute (JGI)	x	x	x	x	x	x	x	x	x	x	x	Bacteria	Actinobacteria	Actinomycetia	Pseudonocardiales	Pseudonocardiaceae	Saccharopolyspora	Saccharopolyspora shandongensis	10151409	9316	69.77	x	x	x	x	x	x	x	x	x	x	x	O	O	O
2671180173	1855352	Streptomyces sp. TLI_053	Permanent Draft	Sequencing the genomes of 1000 actinobacteria strains	DOE Joint Genome Institute (JGI)	x	x	x	x	x	x	x	x	x	x	x	Bacteria	Actinobacteria	Actinomycetia	Streptomycetales	Streptomycetaceae	Streptomyces	Streptomyces sp. TLI_053	9899953	8336	73.63	O	x	x	x	x	x	x	x	x	x	x	x	x	x
2671180344	405782	Streptacidiphilus anmyonensis NBRC 103185	Permanent Draft	Streptacidiphilus spp. genome sequencing project	National Institute of Technology and Evaluation Biological Resource Center	x	x	x	x	x	x	x	x	x	x	x	Bacteria	Actinobacteria	Actinomycetia	Streptomycetales	Streptomycetaceae	Streptacidiphilus	Streptacidiphilus anmyonensis	9386419	8643	72.21	x	x	x	x	x	x	x	x	x	x	O	x	x	x
2671180946	105420	Streptacidiphilus neutrinimicus NBRC 100921	Permanent Draft	Streptacidiphilus spp. genome sequencing project	National Institute of Technology and Evaluation Biological Resource Center	x	x	x	x	x	x	x	x	x	x	x	Bacteria	Actinobacteria	Actinomycetia	Streptomycetales	Streptomycetaceae	Streptacidiphilus	Streptacidiphilus neutrinimicus	8418219	7926	72.19	x	x	x	x	x	x	x	x	x	x	O	x	x	x
2675903008	1855348	Streptomyces sp. 3213.3	Permanent Draft	Sequencing the genomes of 1000 actinobacteria strains	DOE Joint Genome Institute (JGI)	x	x	x	x	x	x	x	x	x	x	x	Bacteria	Actinobacteria	Actinomycetia	Streptomycetales	Streptomycetaceae	Streptomyces	Streptomyces sp. 3213.3	10923892	9992	70.13	x	x	x	x	x	x	x	x	x	x	O	x	x	x
2675903015	168276	Rhodococcus tukisamuensis JCM 11308	Permanent Draft	Genomic Encyclopedia of Type Strains, Phase III (KMG-III): the genomes of soil and plant-associated and newly described type strains	DOE Joint Genome Institute (JGI)	x	x	x	x	x	x	x	x	x	x	x	Bacteria	Actinobacteria	Actinomycetia	Corynebacteriales	Nocardiaceae	Rhodococcus	Rhodococcus tukisamuensis	5489009	5068	69.84	x	x	x	x	x	x	x	x	x	x	O	x	x	x
2675903065	633440	Nonomuraea jiangxiensis CGMCC 4.6533	Permanent Draft	Genomic Encyclopedia of Type Strains, Phase III (KMG-III): the genomes of soil and plant-associated and newly described type strains	DOE Joint Genome Institute (JGI)	x	x	x	x	x	x	x	x	x	x	x	Bacteria	Actinobacteria	Actinomycetia	Streptosporangiales	Streptosporangiaceae	Nonomuraea	Nonomuraea jiangxiensis	11811824	10930	70.62	x	x	x	x	x	x	x	x	x	x	x	O	O	O
2675903135	235985	Streptacidiphilus jiangxiensis CGMCC 4.1857	Permanent Draft	Genomic Encyclopedia of Type Strains, Phase III (KMG-III): the genomes of soil and plant-associated and newly described type strains	DOE Joint Genome Institute (JGI)	x	x	x	x	x	x	x	x	x	x	x	Bacteria	Actinobacteria	Actinomycetia	Streptomycetales	Streptomycetaceae	Streptacidiphilus	Streptacidiphilus jiangxiensis	9538627	8825	72.17	x	x	x	x	x	x	x	x	x	x	O	x	x	x
2675903200	1847	Pseudonocardia sp. CNS004 1kb	Permanent Draft	Rare Marine Actinomycetes - Life Technologies	Life Technologies	x	x	x	x	x	x	x	x	x	x	x	Bacteria	Actinobacteria	Actinomycetia	Pseudonocardiales	Pseudonocardiaceae	Pseudonocardia	unclassified	9200434	11008	72.57	x	x	x	x	x	x	O	x	x	x	x	x	x	x
2675903209	1847	Pseudonocardia sp. CNS139 1kb	Permanent Draft	Rare Marine Actinomycetes - Life Technologies	Life Technologies	x	x	x	x	x	x	x	x	x	x	x	Bacteria	Actinobacteria	Actinomycetia	Pseudonocardiales	Pseudonocardiaceae	Pseudonocardia	unclassified	7106940	9081	74.24	x	x	x	x	x	x	x	x	x	x	x	O	O	x
2681812929	1344003	Williamsia sterculiae CPCC 203464.	Permanent Draft	Genomic Encyclopedia of Type Strains, Phase III (KMG-III): the genomes of soil and plant-associated and newly described type strains	DOE Joint Genome Institute (JGI)	x	x	x	x	x	x	x	x	x	x	x	Bacteria	Actinobacteria	Actinomycetia	Corynebacteriales	Nocardiaceae	Williamsia	Williamsia sterculiae	4441008	4226	67.24	x	x	x	x	x	x	x	x	x	x	x	O	O	O
2681812932	1286828	Combined assembly of Amycolatopsis endophytes JGI 0001050	Permanent Draft	Rhizosphere Grand Challenge Single Cell Sequencing	DOE Joint Genome Institute (JGI)	x	x	x	x	x	x	x	x	x	x	x	Bacteria	Actinobacteria	Actinomycetia	Pseudonocardiales	Pseudonocardiaceae	Amycolatopsis	Amycolatopsis sp. JGI 0001006-E10	1347178	1396	61.3	x	x	x	x	x	x	x	x	x	x	x	O	O	O
2681813038	1298612	Rhodococcus sp. JCM 9793	Permanent Draft	Rhodococcus genome project - University of Tokyo	University of Tokyo	x	x	x	x	x	x	x	x	x	x	x	Bacteria	Actinobacteria	Actinomycetia	Corynebacteriales	Nocardiaceae	Rhodococcus	Rhodococcus sp. JCM 9793	6139598	8579	65.19	x	x	x	x	x	x	x	x	x	x	x	x	x	O
2684622521	141349	Mycobacterium lentiflavum CSUR P1491	Permanent Draft	Mycobacterium lentiflavum draft genome	Research Unit on Emerging Infectious and Tropical Diseases ( URMITE )	x	x	x	x	x	x	x	x	x	x	x	Bacteria	Actinobacteria	Actinomycetia	Corynebacteriales	Mycobacteriaceae	Mycobacterium	Mycobacterium lentiflavum	6817509	6432	65.75	x	x	x	x	x	x	x	x	x	x	x	x	x	O
2684622614	936756	Streptomyces kanasensis ZX01	Permanent Draft	Streptomyces kanasensis strain:ZX01 Genome sequencing and assembly	Northwest A & F University	x	x	x	x	x	x	x	x	x	x	x	Bacteria	Actinobacteria	Actinomycetia	Streptomycetales	Streptomycetaceae	Streptomyces	Streptomyces kanasensis	7009933	6363	73.9	O	O	x	x	x	x	x	x	x	x	x	x	x	x
2684623062	656366	Arthrobacter alpinus ERGS4:06	Finished	Arthrobacter alpinus ERGS4:06 - genome sequencing and assembly	CSIR-Institute of Himalayan Bioresource Technology	x	x	x	x	x	x	x	x	x	x	x	Bacteria	Actinobacteria	Actinomycetia	Micrococcales	Micrococcaceae	Arthrobacter	Arthrobacter alpinus	4333648	4056	60.64	x	x	x	x	x	x	x	x	x	x	x	O	O	O
2684623155	1784	Mycobacterium simiae MO323	Finished	Mycobacterium simiae strain:MO323 Genome sequencing	BEI Resources	x	x	x	x	x	x	x	x	x	x	x	Bacteria	Actinobacteria	Actinomycetia	Corynebacteriales	Mycobacteriaceae	Mycobacterium	Mycobacterium simiae	5938797	5656	66.28	x	x	x	x	x	x	x	x	x	x	x	O	O	O
2687453525	111015	Actinomyces radicidentis CCUG 36733	Finished	Human oral bacterial isolates genome sequencing	The Forsyth Institute	x	x	x	x	x	x	x	x	x	x	x	Bacteria	Actinobacteria	Actinomycetia	Actinomycetales	Actinomycetaceae	Actinomyces	Actinomyces radicidentis	3051613	2621	72.58	x	O	x	x	x	x	x	x	x	x	x	x	x	x
2690315940	1638984	Lysinimicrobium pelophilum NBRC 109393	Permanent Draft	Genome sequencing to elucidate the genomic diversity of members of the genus Lysinimicrobium	National Institute of Technology and Evaluation Biological Resource Center	x	x	x	x	x	x	x	x	x	x	x	Bacteria	Actinobacteria	Actinomycetia	Micrococcales	Demequinaceae	Demequina	Demequina pelophila	2682991	2483	72.27	x	x	x	x	x	x	x	O	x	x	x	x	x	x
2690316222	42234	Streptomyces acidiscabies a10	Permanent Draft	Draft genome sequences of pathogenic Streptomyces spp., the causal of potato common scab disease in Japan	Plant Pathology and Entomology, Kagoshima Institute for Agricultural Development	x	x	x	x	x	x	x	x	x	x	x	Bacteria	Actinobacteria	Actinomycetia	Streptomycetales	Streptomycetaceae	Streptomyces	Streptomyces acidiscabies	10705676	9661	70.62	O	O	x	x	x	x	x	O	x	x	x	x	x	x
2698536635	1210089	Nocardia mexicana NBRC 108244	Permanent Draft	Nocardia genome sequencing - National Institute of Technology and Evaluation, Japan	National Institute of Technology and Evaluation	x	x	x	x	x	x	x	x	x	x	x	Bacteria	Actinobacteria	Actinomycetia	Corynebacteriales	Nocardiaceae	Nocardia	Nocardia mexicana	8950225	8333	68.65	O	x	x	x	x	x	x	x	x	x	O	O	O	O
2700989375	1437609	Bifidobacterium callitrichos DSM 23973	Permanent Draft	Comparative genomic analysis of multiple type strains of the genus Bifidobacterium	Inner Mongolia Agricultural University	x	x	x	x	x	x	x	x	x	x	x	Bacteria	Actinobacteria	Actinomycetia	Bifidobacteriales	Bifidobacteriaceae	Bifidobacterium	Bifidobacterium callitrichos	2843180	2403	63.57	x	x	x	x	x	x	x	O	O	x	x	x	x	x
2706794553	1550033	Streptomyces sp. NBRC 110030	Permanent Draft	Streptomyces sp. NBRC 110030 genome sequencing project	National Institute of Technology and Evaluation	x	x	x	x	x	x	x	x	x	x	x	Bacteria	Actinobacteria	Actinomycetia	Streptomycetales	Streptomycetaceae	Streptomyces	Streptomyces sp. NBRC 110030	8123268	7242	72.52	O	O	x	x	x	x	x	O	x	x	x	x	x	x
2706794564	1329411	Bifidobacterium aesculapii DSM 26737	Permanent Draft	The genome of Bifidobacterium aesculapii DSM 26737T	Kyushu University	x	x	x	x	x	x	x	x	x	x	Anaerobe	Bacteria	Actinobacteria	Actinomycetia	Bifidobacteriales	Bifidobacteriaceae	Bifidobacterium	Bifidobacterium aesculapii	2681145	2132	64.87	x	x	x	x	x	x	x	O	O	x	x	x	x	x
2708742383	199709	Plantibacter cousiniae VKM Ac-1787	Permanent Draft	Genomic Encyclopedia of Type Strains, Phase III (KMG-III): the genomes of soil and plant-associated and newly described type strains	DOE Joint Genome Institute (JGI)	x	x	x	x	x	x	x	x	x	x	x	Bacteria	Actinobacteria	Actinomycetia	Micrococcales	Microbacteriaceae	Plantibacter	Plantibacter cousiniae	4023303	3793	69.5	x	x	x	x	x	x	O	x	x	x	x	x	x	x
2710724154	106370	Frankia casuarinae Cg70.9	Permanent Draft	Genome sequencing of beneficial plant symbionts of Actinorhizal trees	University of New Hampshire	x	x	x	x	x	x	x	x	x	x	x	Bacteria	Actinobacteria	Actinomycetia	Frankiales	Frankiaceae	Frankia	Frankia casuarinae	4986588	4349	70.34	x	x	x	x	x	x	x	x	x	x	O	x	x	x
2711768096	1443892	Rhodococcus fascians 05-561-1	Permanent Draft	Rhodococcus fascians	Oregon State University	x	x	x	x	x	x	x	x	x	x	x	Bacteria	Actinobacteria	Actinomycetia	Corynebacteriales	Nocardiaceae	Rhodococcus	Rhodococcus fascians	5607439	5406	64.56	x	x	x	x	x	x	O	x	x	x	x	x	x	x
2711768838	1938847	Streptomyces sp. 4121.5	Permanent Draft	Sequencing the genomes of 1000 actinobacteria strains	DOE Joint Genome Institute (JGI)	x	x	x	x	x	x	x	x	x	x	x	Bacteria	Actinobacteria	Actinomycetia	Streptomycetales	Streptomycetaceae	Streptomyces	Streptomyces sp. 4121.5	8326181	7333	74.04	O	O	x	x	x	x	x	x	x	x	x	x	x	x
2713896821	1435068	Gordonia sp. HS-NH1	Permanent Draft	Bacteria Genome sequencing and assembly	Central China Normal University	x	x	x	x	x	x	x	x	x	x	x	Bacteria	Actinobacteria	Actinomycetia	Corynebacteriales	Gordoniaceae	Gordonia	Gordonia sp. HS-NH1	5410628	4967	67.85	x	x	x	x	x	x	x	x	x	x	x	x	x	O
2713897044	1443900	Rhodococcus fascians GIC36	Permanent Draft	Rhodococcus fascians	Oregon State University	x	x	x	x	x	x	x	x	x	x	x	Bacteria	Actinobacteria	Actinomycetia	Corynebacteriales	Nocardiaceae	Rhodococcus	Rhodococcus fascians	5558171	5347	64.55	x	x	x	x	x	x	x	x	x	x	x	x	x	O
2713897328	1882769	Rhodococcus sp. OK302	Permanent Draft	Populus root and rhizosphere microbial communities from Tennessee, USA	DOE Joint Genome Institute (JGI)	x	x	x	x	x	x	x	x	x	x	x	Bacteria	Actinobacteria	Actinomycetia	Corynebacteriales	Nocardiaceae	Rhodococcus	Rhodococcus sp. OK302	6790176	6480	61.3	x	x	x	x	x	x	x	x	x	x	O	x	x	x
2716884858	1882770	Streptomyces sp. OK885	Permanent Draft	Populus root and rhizosphere microbial communities from Tennessee, USA	DOE Joint Genome Institute (JGI)	x	x	x	x	x	x	x	x	x	x	x	Bacteria	Actinobacteria	Actinomycetia	Streptomycetales	Streptomycetaceae	Streptomyces	Streptomyces sp. OK885	12704458	11724	69.99	O	O	x	x	x	x	x	O	x	x	x	x	x	x
2718217636	1291556	Nonomuraea fuscirosea CGMCC 4.7104	Permanent Draft	Genomic Encyclopedia of Type Strains, Phase III (KMG-III): the genomes of soil and plant-associated and newly described type strains	DOE Joint Genome Institute (JGI)	x	x	x	x	x	x	x	x	x	x	x	Bacteria	Actinobacteria	Actinomycetia	Streptosporangiales	Streptosporangiaceae	Nonomuraea	Nonomuraea fuscirosea	12180574	11375	71	O	O	x	x	x	x	x	O	x	x	x	x	x	x
2718217681	1266600	Glaciihabitans tibetensis CGMCC 1.12484	Permanent Draft	Genomic Encyclopedia of Type Strains, Phase III (KMG-III): the genomes of soil and plant-associated and newly described type strains	DOE Joint Genome Institute (JGI)	x	x	x	x	x	x	x	x	x	x	x	Bacteria	Actinobacteria	Actinomycetia	Micrococcales	Microbacteriaceae	Glaciihabitans	Glaciihabitans tibetensis	3728823	3519	65.44	x	x	x	x	x	x	x	x	x	x	x	O	O	O
2724679019	1488406	Streptomyces roseifaciens MBT76	Permanent Draft	Streptomyces roseifaciens MBT76 genome sequencing	Institute of Biology Leiden	x	x	x	x	x	x	x	x	x	x	x	Bacteria	Actinobacteria	Actinomycetia	Streptomycetales	Streptomycetaceae	Streptomyces	Streptomyces roseifaciens	8638903	7568	72.14	O	O	x	x	x	x	x	x	x	x	x	x	x	x
2724679061	1765722	Streptomyces silvensis ATCC 53525	Permanent Draft	Streptomyces silvensis strain:ATCC 53525 Genome sequencing	McMaster University	x	x	x	x	x	x	x	x	x	x	x	Bacteria	Actinobacteria	Actinomycetia	Streptomycetales	Streptomycetaceae	Streptomyces	Streptomyces silvensis	9730648	8407	72.12	O	O	O	x	x	x	x	x	x	x	x	x	x	x
2724679287	1797	Mycolicibacterium thermoresistibile	Permanent Draft	Draft Genome Sequence of Five Rapidly Growing Mycobacterium species.	Microbiology, Graduate School of Medical Sciences, Kyushu University	x	x	x	x	x	x	x	x	x	x	x	Bacteria	Actinobacteria	Actinomycetia	Corynebacteriales	Mycobacteriaceae	Mycolicibacterium	Mycolicibacterium thermoresistibile	4877306	4687	69.03	x	x	x	x	x	x	x	x	x	x	x	O	O	O
2724679509	1384515	Mycolicibacterium phlei DSM 43071	Permanent Draft	Mycobacterium phlei DSM 43071 genome sequencing	Uppasala University & Jawaharlal Nehru University	x	x	x	x	x	x	x	x	x	x	x	Bacteria	Actinobacteria	Actinomycetia	Corynebacteriales	Mycobacteriaceae	Mycolicibacterium	Mycolicibacterium phlei	5274684	5290	69.47	x	x	x	x	x	x	x	x	x	x	O	O	O	O
2728368992	1747766	Mycobacterium sp. NAZ190054	Permanent Draft	Mycobacterium genome sequencing and assembly	Centers for Disease Control and Prevention. Division of Healthcare Quality Promotion	x	x	x	x	x	x	x	x	x	x	x	Bacteria	Actinobacteria	Actinomycetia	Corynebacteriales	Mycobacteriaceae	Mycobacterium	Mycobacterium sp. NAZ190054	6053239	6311	68.23	x	x	x	x	x	x	x	x	x	x	x	O	O	O
2728369465	2135788	Glycomyces sp. MMG10089	Permanent Draft	PacBio sequencing to determine microbial DNA methylation	DOE Joint Genome Institute (JGI)	x	x	x	x	x	x	x	x	x	x	x	Bacteria	Actinobacteria	Actinomycetia	Glycomycetales	Glycomycetaceae	Glycomyces	Glycomyces sp. MMG10089	4991871	4484	70.49	O	O	O	x	x	x	x	x	x	x	x	x	x	x
2731957583	1223509	Cellulomonas iranensis NBRC 101100	Permanent Draft	Cellulomonas iranensis NBRC 101100	National Institute of Technology and Evaluation	x	x	x	x	x	x	x	x	x	x	x	Bacteria	Actinobacteria	Actinomycetia	Micrococcales	Cellulomonadaceae	Cellulomonas	Cellulomonas iranensis	3955417	3708	75.33	O	O	x	x	x	x	x	x	x	x	x	x	x	x
2734481911	1298611	Rhodococcus sp. JCM 9791	Permanent Draft	Rhodococcus genome project - University of Tokyo	University of Tokyo	x	x	x	x	x	x	x	x	x	x	x	Bacteria	Actinobacteria	Actinomycetia	Corynebacteriales	Nocardiaceae	Rhodococcus	Rhodococcus sp. JCM 9791	6238330	8766	65.24	x	x	x	x	x	x	x	x	x	x	x	O	x	O
2737472030	1882814	Rhodococcus sp. OK270	Permanent Draft	Populus root and rhizosphere microbial communities from Tennessee, USA	DOE Joint Genome Institute (JGI)	x	x	x	x	x	x	x	x	x	x	x	Bacteria	Actinobacteria	Actinomycetia	Corynebacteriales	Nocardiaceae	Rhodococcus	Rhodococcus sp. OK270	5731757	5466	69	x	x	x	x	x	x	x	x	x	x	O	x	x	x
2740892518	59750	Mycolicibacterium wolinskyi CDC_01	Permanent Draft	Mycobacterium wolinskyi CDC_01 genome	Centers for Disease Control and Prevention. Division of Healthcare Quality Promotion	x	x	x	x	x	x	x	x	x	x	x	Bacteria	Actinobacteria	Actinomycetia	Corynebacteriales	Mycobacteriaceae	Mycolicibacterium	Mycolicibacterium wolinskyi	7440556	7335	66.52	x	x	x	x	x	x	x	x	x	x	x	O	O	O
2740892609	1827542	Streptomyces sp. 25	Permanent Draft	Sequencing the genomes of 1000 actinobacteria strains	DOE Joint Genome Institute (JGI)	x	x	x	x	x	x	x	x	x	x	x	Bacteria	Actinobacteria	Actinomycetia	Streptomycetales	Streptomycetaceae	Streptomyces	Streptomyces sp. 25	8305646	7791	72.06	O	O	x	x	x	x	x	x	x	x	O	x	x	x
2744054585	31965	Clavibacter michiganensis tessellarius DOAB 609	Permanent Draft	Clavibacter michiganensis tessellarius DOAB 609 genome sequencing	Eastern Cereal and Oilseed Research Centre	x	x	x	x	x	x	x	x	x	x	x	Bacteria	Actinobacteria	Actinomycetia	Micrococcales	Microbacteriaceae	Clavibacter	Clavibacter michiganensis	3290948	3147	73.21	O	O	x	x	x	x	x	x	x	x	x	O	O	O
2744054626	1793160	Rhodococcus sp. SC4	Permanent Draft	Isoprene degrading Rhodococcus species	University of East Anglia	x	x	x	x	x	x	x	x	x	x	x	Bacteria	Actinobacteria	Actinomycetia	Corynebacteriales	Nocardiaceae	Rhodococcus	Rhodococcus sp. SC4	10541060	9956	66.73	x	O	x	x	x	x	x	x	x	x	x	O	O	O
2744054778	1813677	Rhodococcus sp. EPR-157	Permanent Draft	Genome sequencing Rhodococcus sp. - Zhejiang Wanli University	Zhejiang Wanli University	x	x	x	x	x	x	x	x	x	x	x	Bacteria	Actinobacteria	Actinomycetia	Corynebacteriales	Nocardiaceae	Rhodococcus	Rhodococcus sp. EPR-157	5887298	6043	63.47	x	x	x	x	x	x	x	x	x	x	O	x	x	x
2744054956	1580539	Streptomyces sp. SBT349	Permanent Draft	Genome sequencing of Actinomycetales isolated from marine sponges	University of Wuerzburg	x	x	x	x	x	x	x	x	x	x	x	Bacteria	Actinobacteria	Actinomycetia	Streptomycetales	Streptomycetaceae	Streptomyces	Streptomyces sp. SBT349	8064387	7451	72.74	O	x	x	x	x	x	x	O	x	x	x	x	x	x
2751185736	103733	Saccharothrix syringae NRRL B-16468	Permanent Draft	Genome mining of actinomycete strains to discover natural products	University of Illinois, Urbana-Champaign	x	x	x	x	x	x	x	x	x	x	x	Bacteria	Actinobacteria	Actinomycetia	Pseudonocardiales	Pseudonocardiaceae	Saccharothrix	Saccharothrix syringae	10857323	9497	73.52	O	O	O	x	x	x	x	x	x	x	x	x	x	x
2751185873	1588023	Arthrobacter sp. Hiyo8	Finished	Microbial genome analysis of tsunami-affected soil	University of Tokyo	x	x	x	x	x	x	x	x	x	x	x	Bacteria	Actinobacteria	Actinomycetia	Micrococcales	Micrococcaceae	Arthrobacter	Arthrobacter sp. Hiyo8	5026722	6419	63.76	O	x	x	x	x	x	x	x	x	x	x	x	x	x
2751185900	1323361	Rhodococcus defluvii Ca11	Permanent Draft	Rhodococcus defluvii strain:Ca11 Genome sequencing	Northumbria University	x	x	x	x	x	x	x	x	x	x	x	Bacteria	Actinobacteria	Actinomycetia	Corynebacteriales	Nocardiaceae	Rhodococcus	Rhodococcus defluvii	5068221	4755	68.67	x	x	x	x	x	x	x	x	x	x	O	x	x	x
2758568014	1930558	Micrococcus sp. FDAARGOS_333 FDAARGOS_333	Permanent Draft	Genome sequencing as part of FDA-ARGOS: dAtabase for Regulatory Grade micrObial Sequences project	Institute for Genome Sciences, University of Maryland School of Medicine, US Food and Drug Administration	x	x	x	x	x	x	x	x	x	x	x	Bacteria	Actinobacteria	Actinomycetia	Micrococcales	Micrococcaceae	Micrococcus	Micrococcus sp. FDAARGOS_333	2837396	2572	71.13	O	x	x	x	x	x	x	x	x	x	x	x	x	x
2765235862	904291	Microbacterium sediminis ylb-01	Permanent Draft	Microbacterium sediminis ylb-01	Third Institute of Oceanography,SOA	x	x	x	x	x	x	x	x	x	x	x	Bacteria	Actinobacteria	Actinomycetia	Micrococcales	Microbacteriaceae	Microbacterium	Microbacterium sediminis	2757338	2648	71.89	x	x	x	x	x	x	x	x	x	x	x	O	x	O
2765235986	1463841	Streptomyces sp. NRRL F-2580	Permanent Draft	Genome mining of actinomycete strains to discover natural products	University of Illinois, Urbana-Champaign	x	x	x	x	x	x	x	x	x	x	x	Bacteria	Actinobacteria	Actinomycetia	Streptomycetales	Streptomycetaceae	Streptomyces	Streptomyces sp. NRRL F-2580	8426855	7890	71.81	O	O	x	x	x	x	x	O	x	x	x	x	x	x
2765235987	1463843	Streptomyces sp. NRRL F-2747	Permanent Draft	Genome mining of actinomycete strains to discover natural products	University of Illinois, Urbana-Champaign	x	x	x	x	x	x	x	x	x	x	x	Bacteria	Actinobacteria	Actinomycetia	Streptomycetales	Streptomycetaceae	Streptomyces	Streptomyces sp. NRRL F-2747	8695812	7991	72.3	O	O	x	x	x	x	x	x	x	x	O	x	x	x
2765235988	1463839	Streptomyces sp. NRRL F-2202	Permanent Draft	Genome mining of actinomycete strains to discover natural products	University of Illinois, Urbana-Champaign	x	x	x	x	x	x	x	x	x	x	x	Bacteria	Actinobacteria	Actinomycetia	Streptomycetales	Streptomycetaceae	Streptomyces	Streptomyces sp. NRRL F-2202	7794015	6769	72.72	O	O	x	x	x	x	x	O	x	x	x	x	x	x
2765235990	285514	Streptomyces xylophagus NRRL B-12029	Permanent Draft	Genome mining of actinomycete strains to discover natural products	University of Illinois, Urbana-Champaign	x	x	x	x	x	x	x	x	x	x	x	Bacteria	Actinobacteria	Actinomycetia	Streptomycetales	Streptomycetaceae	Streptomyces	Streptomyces xylophagus	11334312	10313	69.82	x	x	x	x	x	x	x	x	x	x	O	x	x	x
2765235993	1463826	Streptomyces sp. NRRL B-11253	Permanent Draft	Genome mining of actinomycete strains to discover natural products	University of Illinois, Urbana-Champaign	x	x	x	x	x	x	x	x	x	x	x	Bacteria	Actinobacteria	Actinomycetia	Streptomycetales	Streptomycetaceae	Streptomyces	Streptomyces sp. NRRL B-11253	8851640	7734	72.06	O	O	O	x	O	x	x	x	x	x	x	x	x	x
2765235994	68244	Streptomyces novaecaesareae NRRL B-1267	Permanent Draft	Genome mining of actinomycete strains to discover natural products	University of Illinois, Urbana-Champaign	x	x	x	x	x	x	x	x	x	x	x	Bacteria	Actinobacteria	Actinomycetia	Streptomycetales	Streptomycetaceae	Streptomyces	Streptomyces novaecaesareae	7405958	6634	72.99	O	O	x	x	x	x	x	O	x	x	O	x	x	x
2765236008	67373	Streptomyces varsoviensis NRRL B-3589-P027	Permanent Draft	Genome mining of actinomycete strains to discover natural products	University of Illinois, Urbana-Champaign	x	x	x	x	x	x	x	x	x	x	x	Bacteria	Actinobacteria	Actinomycetia	Streptomycetales	Streptomycetaceae	Streptomyces	Streptomyces varsoviensis	6934350	7924	71.65	O	O	x	x	x	x	x	x	x	x	x	x	x	x
2765236014	67373	Streptomyces varsoviensis NRRL B-3589	Permanent Draft	Genome mining of actinomycete strains to discover natural products	University of Illinois, Urbana-Champaign	x	x	x	x	x	x	x	x	x	x	x	Bacteria	Actinobacteria	Actinomycetia	Streptomycetales	Streptomycetaceae	Streptomyces	Streptomyces varsoviensis	8572637	7318	72.41	O	O	O	x	O	x	x	x	x	x	x	x	x	x
2765236020	1609098	Streptomyces sp. NRRL F-5122	Permanent Draft	Genome mining of actinomycete strains to discover natural products	University of Illinois, Urbana-Champaign	x	x	x	x	x	x	x	x	x	x	x	Bacteria	Actinobacteria	Actinomycetia	Streptomycetales	Streptomycetaceae	Streptomyces	Streptomyces sp. NRRL F-5122	10107876	9402	70.02	x	x	x	x	x	x	x	x	x	x	O	x	x	x
2765236024	1463829	Streptomyces sp. NRRL B-1381	Permanent Draft	Genome mining of actinomycete strains to discover natural products	University of Illinois, Urbana-Champaign	x	x	x	x	x	x	x	x	x	x	x	Bacteria	Actinobacteria	Actinomycetia	Streptomycetales	Streptomycetaceae	Streptomyces	Streptomyces sp. NRRL B-1381	8044869	7020	72.54	O	O	x	x	x	x	x	O	x	x	x	x	x	x
2765236027	1463828	Streptomyces sp. NRRL B-1322	Permanent Draft	Genome mining of actinomycete strains to discover natural products	University of Illinois, Urbana-Champaign	x	x	x	x	x	x	x	x	x	x	x	Bacteria	Actinobacteria	Actinomycetia	Streptomycetales	Streptomycetaceae	Streptomyces	Streptomyces sp. NRRL B-1322	8336273	7633	72.42	O	O	x	x	x	x	x	O	x	x	x	x	x	x
2765236042	1463846	Streptomyces sp. NRRL F-3213	Permanent Draft	Genome mining of actinomycete strains to discover natural products	University of Illinois, Urbana-Champaign	x	x	x	x	x	x	x	x	x	x	x	Bacteria	Actinobacteria	Actinomycetia	Streptomycetales	Streptomycetaceae	Streptomyces	Streptomyces sp. NRRL F-3213	9636807	9079	69.47	O	O	O	x	x	x	x	x	x	x	x	x	x	x
2767802011	1463861	Streptomyces sp. NRRL F-525	Permanent Draft	Genome mining of actinomycete strains to discover natural products	University of Illinois, Urbana-Champaign	x	x	x	x	x	x	x	x	x	x	x	Bacteria	Actinobacteria	Actinomycetia	Streptomycetales	Streptomycetaceae	Streptomyces	Streptomyces sp. NRRL F-525	10892026	9784	70.24	O	O	x	x	x	x	x	x	x	x	O	x	x	x
2767802016	1519495	Streptomyces sp. NRRL F-6491	Permanent Draft	Genome mining of actinomycete strains to discover natural products	University of Illinois, Urbana-Champaign	x	x	x	x	x	x	x	x	x	x	x	Bacteria	Actinobacteria	Actinomycetia	Streptomycetales	Streptomycetaceae	Streptomyces	Streptomyces sp. NRRL F-6491	7711580	7008	73.14	O	x	x	x	x	x	x	x	x	x	x	x	x	x
2767802030	1463913	Streptomyces sp. NRRL S-515	Permanent Draft	Genome mining of actinomycete strains to discover natural products	University of Illinois, Urbana-Champaign	x	x	x	x	x	x	x	x	x	x	x	Bacteria	Actinobacteria	Actinomycetia	Streptomycetales	Streptomycetaceae	Streptomyces	Streptomyces sp. NRRL S-515	8671445	7931	71.8	O	x	x	x	x	x	x	x	x	x	x	x	x	x
2767802044	1463850	Streptomyces sp. NRRL F-4335	Permanent Draft	Genome mining of actinomycete strains to discover natural products	University of Illinois, Urbana-Champaign	x	x	x	x	x	x	x	x	x	x	x	Bacteria	Actinobacteria	Actinomycetia	Streptomycetales	Streptomycetaceae	Streptomyces	Streptomyces sp. NRRL F-4335	8380977	7760	72	O	O	x	x	x	x	x	O	x	x	x	x	x	x
2767802045	1463842	Streptomyces sp. NRRL F-2664	Permanent Draft	Genome mining of actinomycete strains to discover natural products	University of Illinois, Urbana-Champaign	x	x	x	x	x	x	x	x	x	x	x	Bacteria	Actinobacteria	Actinomycetia	Streptomycetales	Streptomycetaceae	Streptomyces	Streptomyces sp. NRRL F-2664	7821681	7239	72.17	O	O	x	x	x	x	x	O	x	x	x	x	x	x
2767802052	67352	Kitasatospora purpeofusca NRRL B-1817	Permanent Draft	Genome mining of actinomycete strains to discover natural products	University of Illinois, Urbana-Champaign	x	x	x	x	x	x	x	x	x	x	x	Bacteria	Actinobacteria	Actinomycetia	Streptomycetales	Streptomycetaceae	Kitasatospora	Kitasatospora purpeofusca	9323463	8058	73.65	O	x	x	x	x	x	x	x	x	x	x	x	x	x
2767802062	1519475	Streptomyces sp. NRRL F-5755	Permanent Draft	Genome mining of actinomycete strains to discover natural products	University of Illinois, Urbana-Champaign	x	x	x	x	x	x	x	x	x	x	x	Bacteria	Actinobacteria	Actinomycetia	Streptomycetales	Streptomycetaceae	Streptomyces	Streptomyces sp. NRRL F-5755	9236328	8205	71.98	O	O	O	x	O	x	x	x	x	x	x	x	x	x
2767802065	47761	Streptomyces ochraceiscleroticus NRRL ISP-5594	Permanent Draft	Genome mining of actinomycete strains to discover natural products	University of Illinois, Urbana-Champaign	x	x	x	x	x	x	x	x	x	x	x	Bacteria	Actinobacteria	Actinomycetia	Streptomycetales	Streptomycetaceae	Streptomyces	Streptomyces ochraceiscleroticus	8374975	7409	71.38	x	x	x	x	x	x	O	x	x	x	x	x	x	x
2767802072	1463856	Streptomyces sp. NRRL F-5123	Permanent Draft	Genome mining of actinomycete strains to discover natural products	University of Illinois, Urbana-Champaign	x	x	x	x	x	x	x	x	x	x	x	Bacteria	Actinobacteria	Actinomycetia	Streptomycetales	Streptomycetaceae	Streptomyces	Streptomyces sp. NRRL F-5123	8767254	7670	73.25	O	O	x	x	x	x	x	x	x	x	x	x	x	x
2767802077	66875	Streptomyces catenulae NRRL B-2342	Permanent Draft	Genome mining of actinomycete strains to discover natural products	University of Illinois, Urbana-Champaign	x	x	x	x	x	x	x	x	x	x	x	Bacteria	Actinobacteria	Actinomycetia	Streptomycetales	Streptomycetaceae	Streptomyces	Streptomyces catenulae	7040335	6132	72.98	x	x	x	x	x	x	O	x	x	x	x	x	x	x
2767802081	1463936	Streptomyces sp. NRRL WC-3773	Permanent Draft	Genome mining of actinomycete strains to discover natural products	University of Illinois, Urbana-Champaign	x	x	x	x	x	x	x	x	x	x	x	Bacteria	Actinobacteria	Actinomycetia	Streptomycetales	Streptomycetaceae	Streptomyces	Streptomyces sp. NRRL WC-3773	9580173	8431	72.09	O	O	x	x	O	x	x	x	x	x	x	x	x	x
2767802086	1476876	Streptomyces sp. NRRL B-24720	Permanent Draft	Genome mining of actinomycete strains to discover natural products	University of Illinois, Urbana-Champaign	x	x	x	x	x	x	x	x	x	x	x	Bacteria	Actinobacteria	Actinomycetia	Streptomycetales	Streptomycetaceae	Streptomyces	Streptomyces sp. NRRL B-24720	9399583	8552	69.64	x	x	x	x	x	x	x	x	x	x	O	x	x	x
2767802099	1609137	Streptomyces sp. NRRL F-4428	Permanent Draft	Genome mining of actinomycete strains to discover natural products	University of Illinois, Urbana-Champaign	x	x	x	x	x	x	x	x	x	x	x	Bacteria	Actinobacteria	Actinomycetia	Streptomycetales	Streptomycetaceae	Streptomyces	Streptomyces sp. NRRL F-4428	7052304	6516	72.48	O	O	x	x	x	x	x	O	x	x	x	x	x	x
2767802100	68223	Streptomyces katrae NRRL ISP-5550	Permanent Draft	Genome mining of actinomycete strains to discover natural products	University of Illinois, Urbana-Champaign	x	x	x	x	x	x	x	x	x	x	x	Bacteria	Actinobacteria	Actinomycetia	Streptomycetales	Streptomycetaceae	Streptomyces	Streptomyces katrae	7749581	8086	72.71	O	O	x	x	x	x	x	O	x	x	x	x	x	x
2767802298	1490482	Mycobacterium sp. SWH-M3	Permanent Draft	Sequencing of Mycobacterial species from global wastewater treatment plants	University of Hong Kong	x	x	x	x	x	x	x	x	x	x	x	Bacteria	Actinobacteria	Actinomycetia	Corynebacteriales	Mycobacteriaceae	Mycobacterium	Mycobacterium sp. SWH-M3	8326240	8505	66.74	x	x	x	x	x	x	O	x	x	x	x	x	x	O
2770939443	225845	Brevibacterium celere 3b_TX	Permanent Draft	Freshwater and sediment microbial communities from various areas in North America, analyzing microbe dynamics in response to fracking	DOE Joint Genome Institute (JGI)	x	x	x	x	x	x	x	x	x	x	x	Bacteria	Actinobacteria	Actinomycetia	Micrococcales	Brevibacteriaceae	Brevibacterium	Brevibacterium celere	3766273	3407	68.29	x	x	x	x	x	x	O	x	x	x	x	x	x	x
2772190735	36816	Streptomyces caelestis NRRL B-24567	Permanent Draft	Genome mining of actinomycete strains to discover natural products	University of Illinois, Urbana-Champaign	x	x	x	x	x	x	x	x	x	x	x	Bacteria	Actinobacteria	Actinomycetia	Streptomycetales	Streptomycetaceae	Streptomyces	Streptomyces caelestis	8565404	7711	72.38	O	O	x	x	x	x	x	O	x	x	x	x	x	x
2772190757	1141657	Nocardia vulneris NBRC 108936	Permanent Draft	Nocardia vulneris NBRC 108936 genome sequencing project	National Institute of Technology and Evaluation	x	x	x	x	x	x	x	x	x	x	x	Bacteria	Actinobacteria	Actinomycetia	Corynebacteriales	Nocardiaceae	Nocardia	Nocardia vulneris	9369955	8627	68.14	O	O	O	x	O	x	x	x	x	x	O	x	x	x
2772190771	1896	Streptomyces bikiniensis NRRL ISP-5582	Permanent Draft	Genome mining of actinomycete strains to discover natural products	University of Illinois, Urbana-Champaign	x	x	x	x	x	x	x	x	x	x	x	Bacteria	Actinobacteria	Actinomycetia	Streptomycetales	Streptomycetaceae	Streptomyces	Streptomyces bikiniensis	7369864	6687	73.09	O	O	x	x	x	x	x	O	x	x	x	x	x	x
2773857980	67297	Streptomyces flaveolus NRRL B-1589	Permanent Draft	Genome mining of actinomycete strains to discover natural products	University of Illinois, Urbana-Champaign	x	x	x	x	x	x	x	x	x	x	x	Bacteria	Actinobacteria	Actinomycetia	Streptomycetales	Streptomycetaceae	Streptomyces	Streptomyces flaveolus	10308587	9365	71.84	O	O	x	x	x	x	x	O	x	x	x	x	x	x
2775507077	80858	Streptomyces thermotolerans NRRL WC-3628	Permanent Draft	Genome mining of actinomycete strains to discover natural products	University of Illinois, Urbana-Champaign	x	x	x	x	x	x	x	x	x	x	x	Bacteria	Actinobacteria	Actinomycetia	Streptomycetales	Streptomycetaceae	Streptomyces	Streptomyces thermotolerans	7946291	9129	71.7	O	x	x	x	x	x	x	x	x	x	x	x	x	x
2775507079	1463927	Streptomyces sp. NRRL WC-3641	Permanent Draft	Genome mining of actinomycete strains to discover natural products	University of Illinois, Urbana-Champaign	x	x	x	x	x	x	x	x	x	x	x	Bacteria	Actinobacteria	Actinomycetia	Streptomycetales	Streptomycetaceae	Streptomyces	Streptomyces sp. NRRL WC-3641	9041645	9506	71.54	O	O	x	x	x	x	x	x	x	x	x	x	x	x
2775507084	68253	Streptomyces peruviensis NRRL ISP-5592	Permanent Draft	Genome mining of actinomycete strains to discover natural products	University of Illinois, Urbana-Champaign	x	x	x	x	x	x	x	x	x	x	x	Bacteria	Actinobacteria	Actinomycetia	Streptomycetales	Streptomycetaceae	Streptomyces	Streptomyces peruviensis	9206746	9715	70.18	O	O	O	x	x	x	x	x	x	x	x	x	x	x
2775507086	1463914	Streptomyces sp. NRRL S-525	Permanent Draft	Genome mining of actinomycete strains to discover natural products	University of Illinois, Urbana-Champaign	x	x	x	x	x	x	x	x	x	x	x	Bacteria	Actinobacteria	Actinomycetia	Streptomycetales	Streptomycetaceae	Streptomyces	Streptomyces sp. NRRL S-525	6498926	7742	70.5	O	x	x	x	x	x	x	x	x	x	x	x	x	x
2775507095	67386	Streptomyces yokosukanensis DSM 40224	Permanent Draft	Streptomyces yokosukanensis DSM 40224 genome sequencing and assembly	Bielefeld University	x	x	x	x	x	x	x	x	x	x	x	Bacteria	Actinobacteria	Actinomycetia	Streptomycetales	Streptomycetaceae	Streptomyces	Streptomyces yokosukanensis	10084366	9133	71.26	x	x	x	x	x	x	x	x	x	x	O	O	O	O
2775507099	1463835	Streptomyces sp. NRRL B-2790	Permanent Draft	Genome mining of actinomycete strains to discover natural products	University of Illinois, Urbana-Champaign	x	x	x	x	x	x	x	x	x	x	x	Bacteria	Actinobacteria	Actinomycetia	Streptomycetales	Streptomycetaceae	Streptomyces	Streptomyces sp. NRRL B-2790	9540551	10892	70.76	O	x	x	x	x	x	x	x	x	x	O	x	x	x
2775507107	1463931	Streptomyces sp. NRRL WC-3704	Permanent Draft	Genome mining of actinomycete strains to discover natural products	University of Illinois, Urbana-Champaign	x	x	x	x	x	x	x	x	x	x	x	Bacteria	Actinobacteria	Actinomycetia	Streptomycetales	Streptomycetaceae	Streptomyces	Streptomyces sp. NRRL WC-3704	6619151	7874	71.05	O	x	O	x	O	x	x	x	x	x	x	x	x	x
2775507120	1463918	Streptomyces sp. NRRL S-732	Permanent Draft	Genome mining of actinomycete strains to discover natural products	University of Illinois, Urbana-Champaign	x	x	x	x	x	x	x	x	x	x	x	Bacteria	Actinobacteria	Actinomycetia	Streptomycetales	Streptomycetaceae	Streptomyces	Streptomyces sp. NRRL S-732	8786329	10247	71.34	O	O	x	x	x	x	x	O	x	x	x	x	x	x
2775507124	371720	Streptomyces monomycini NRRL B-24309	Permanent Draft	Genome mining of actinomycete strains to discover natural products	University of Illinois, Urbana-Champaign	x	x	x	x	x	x	x	x	x	x	x	Bacteria	Actinobacteria	Actinomycetia	Streptomycetales	Streptomycetaceae	Streptomyces	Streptomyces monomycini	8906947	8035	71.99	O	O	O	x	O	x	x	x	x	x	x	x	x	x
2775507133	68231	Streptomyces longwoodensis DSM 41677	Permanent Draft	Streptomyces longwoodensis DSM 41677 genome sequencing and assembly	Bielefeld University	x	x	x	x	x	x	x	x	x	x	x	Bacteria	Actinobacteria	Actinomycetia	Streptomycetales	Streptomycetaceae	Streptomyces	Streptomyces longwoodensis	8340358	7398	73.06	x	O	x	x	x	x	x	x	x	x	x	x	x	x
2775507143	1463925	Streptomyces sp. NRRL WC-3549	Permanent Draft	Genome mining of actinomycete strains to discover natural products	University of Illinois, Urbana-Champaign	x	x	x	x	x	x	x	x	x	x	x	Bacteria	Actinobacteria	Actinomycetia	Streptomycetales	Streptomycetaceae	Streptomyces	Streptomyces sp. NRRL WC-3549	6684343	6913	71.81	O	O	x	x	x	x	x	x	x	x	x	x	x	x
2775507221	33895	Mycobacterium interjectum ATCC 51457	Permanent Draft	Draft genome sequence of Mycobacterium interjectum ATCC 51457	Research Unit on Emerging Infectious and Tropical Diseases ( URMITE )	x	x	x	x	x	x	x	x	x	x	x	Bacteria	Actinobacteria	Actinomycetia	Corynebacteriales	Mycobacteriaceae	Mycobacterium	Mycobacterium interjectum	5833278	5990	67.9	x	x	x	x	x	x	x	x	x	x	x	x	x	O
2781126052	44752	Rhodococcus wratislaviensis WS3308	Permanent Draft	Genome mining of underrepresented organisms for secondary metabolites	DOE Joint Genome Institute (JGI)	x	x	x	x	x	x	x	x	x	x	x	Bacteria	Actinobacteria	Actinomycetia	Corynebacteriales	Nocardiaceae	Rhodococcus	Rhodococcus wratislaviensis	7835688	7231	67.41	x	O	x	x	x	x	x	x	x	x	x	O	O	O
2785510702	2485156	Streptomyces sp. 846.5	Permanent Draft	Sequencing the genomes of 1000 actinobacteria strains	DOE Joint Genome Institute (JGI)	x	x	x	x	x	x	x	x	x	x	x	Bacteria	Actinobacteria	Actinomycetia	Streptomycetales	Streptomycetaceae	Streptomyces	Streptomyces sp. 846.5	9026238	8171	70.84	x	x	x	x	x	x	x	x	x	x	O	x	x	x
2785510740	2485153	Streptomyces sp. CEV 2-1	Permanent Draft	Sequencing the genomes of 1000 actinobacteria strains	DOE Joint Genome Institute (JGI)	x	x	x	x	x	x	x	x	x	x	x	Bacteria	Actinobacteria	Actinomycetia	Streptomycetales	Streptomycetaceae	Streptomyces	Streptomyces sp. CEV 2-1	9061664	8195	70.54	x	x	x	x	x	x	O	x	x	x	x	x	x	x
2788499868	2485183	Curtobacterium sp. PhB138	Permanent Draft	Genomic Encyclopedia of Type Strains, Phase IV (KMG-V): Genome sequencing to study the core and pangenomes of soil and plant-associated prokaryotes	DOE Joint Genome Institute (JGI)	x	x	x	x	x	x	x	x	x	x	x	Bacteria	Actinobacteria	Actinomycetia	Micrococcales	Microbacteriaceae	Curtobacterium	Curtobacterium sp. PhB138	4045246	3877	70.7	x	x	x	x	x	x	x	x	x	x	x	x	x	O
2791354845	2485194	Curtobacterium sp. PhB170	Permanent Draft	Genomic Encyclopedia of Type Strains, Phase IV (KMG-V): Genome sequencing to study the core and pangenomes of soil and plant-associated prokaryotes	DOE Joint Genome Institute (JGI)	x	x	x	x	x	x	x	x	x	x	x	Bacteria	Actinobacteria	Actinomycetia	Micrococcales	Microbacteriaceae	Curtobacterium	Curtobacterium sp. PhB170	4004385	3800	70.69	x	x	x	x	x	x	x	x	x	x	x	x	x	O
2791355237	2020964	Bifidobacterium margollesii 61	Permanent Draft	Bifidobacterial novel species Genome sequencing and assembly	University of Parma	x	x	x	x	x	x	x	x	x	x	x	Bacteria	Actinobacteria	Actinomycetia	Bifidobacteriales	Bifidobacteriaceae	Bifidobacterium	Bifidobacterium margollesii	2789387	2384	61.91	x	x	x	x	x	x	x	O	O	x	x	x	x	x
2791355238	2052656	Bifidobacterium scaligerum TRE D	Permanent Draft	Novel Bifidobacterium species isolated from cotton top and emperor tamarin	University of Bologna	x	x	x	x	x	x	x	x	x	x	x	Bacteria	Actinobacteria	Actinomycetia	Bifidobacteriales	Bifidobacteriaceae	Bifidobacterium	Bifidobacterium scaligerum	2650899	2141	58.27	x	x	x	x	x	x	x	O	O	x	x	x	x	x
2791355239	2045441	Bifidobacterium simiarum TRI 7	Permanent Draft	Novel Bifidobacterium species isolated from cotton top and emperor tamarin	University of Bologna	x	x	x	x	x	x	x	x	x	x	x	Bacteria	Actinobacteria	Actinomycetia	Bifidobacteriales	Bifidobacteriaceae	Bifidobacterium	Bifidobacterium simiarum	2714697	2153	63.79	x	x	x	x	x	x	x	O	O	x	x	x	x	x
2791355240	2045440	Bifidobacterium felsineum TRE H	Permanent Draft	Novel Bifidobacterium species isolated from cotton top and emperor tamarin	University of Bologna	x	x	x	x	x	x	x	x	x	x	x	Bacteria	Actinobacteria	Actinomycetia	Bifidobacteriales	Bifidobacteriaceae	Bifidobacterium	Bifidobacterium felsineum	2382257	1944	57.11	x	x	x	x	x	x	x	O	O	x	x	x	x	x
2791355242	1603886	Bifidobacterium lemurum DSM 28807	Permanent Draft	Bifidobacteriaceae Genome sequencing and assembly	University of Parma	x	x	x	x	x	x	x	x	x	x	x	Bacteria	Actinobacteria	Actinomycetia	Bifidobacteriales	Bifidobacteriaceae	Bifidobacterium	Bifidobacterium lemurum	2944293	2398	62.64	x	x	x	x	x	x	x	O	O	x	x	x	x	x
2791355244	2045438	Bifidobacterium primatium TRE 1	Permanent Draft	Novel Bifidobacterium species isolated from cotton top and emperor tamarin	University of Bologna	x	x	x	x	x	x	x	x	x	x	x	Bacteria	Actinobacteria	Actinomycetia	Bifidobacteriales	Bifidobacteriaceae	Bifidobacterium	Bifidobacterium primatium	2696768	2141	63.2	x	x	x	x	x	x	x	O	O	x	x	x	x	x
2791355245	2020965	Bifidobacterium imperatoris 45	Permanent Draft	Bifidobacterial novel species Genome sequencing and assembly	University of Parma	x	x	x	x	x	x	x	x	x	x	x	Bacteria	Actinobacteria	Actinomycetia	Bifidobacteriales	Bifidobacteriaceae	Bifidobacterium	Bifidobacterium imperatoris	2639899	2313	56.13	x	x	x	x	x	x	x	O	O	x	x	x	x	x
2791355247	361854	Bifidobacterium parmae 77	Permanent Draft	Bifidobacterial novel species Genome sequencing and assembly	University of Parma	x	x	x	x	x	x	x	x	x	x	x	Bacteria	Actinobacteria	Actinomycetia	Bifidobacteriales	Bifidobacteriaceae	Bifidobacterium	Bifidobacterium parmae	2820211	2344	65.81	x	x	x	x	x	x	x	O	O	x	x	x	x	x
2791355406	114699	Streptomyces rhizosphaericus NRRL B-24304	Permanent Draft	Genome sequencing of Streptomyces type strains - USDA	USDA/ARS/NCAUR	x	x	x	x	x	x	x	x	x	x	x	Bacteria	Actinobacteria	Actinomycetia	Streptomycetales	Streptomycetaceae	Streptomyces	Streptomyces rhizosphaericus	11364898	10348	70.9	x	x	x	x	x	x	x	x	x	x	x	O	O	O
2795386109	2512163	Streptomyces sp. BK329	Permanent Draft	Understanding the reciprocal impacts of modified plant cell wall and associated microbiome	DOE Joint Genome Institute (JGI)	x	x	x	x	x	x	x	x	x	x	x	Bacteria	Actinobacteria	Actinomycetia	Streptomycetales	Streptomycetaceae	Streptomyces	Streptomyces sp. BK329	9744853	8610	71.7	O	x	x	x	x	x	x	O	x	x	x	x	x	x
2799112256	2512213	Rhodococcus permensis SMB37	Permanent Draft	Genomic Encyclopedia of Type Strains, Phase III (KMG-III): the genomes of soil and plant-associated and newly described type strains	DOE Joint Genome Institute (JGI)	x	x	x	x	x	x	x	x	x	x	x	Bacteria	Actinobacteria	Actinomycetia	Corynebacteriales	Nocardiaceae	Rhodococcus	Rhodococcus sp. SMB37	6225368	5919	65.68	x	x	x	x	x	x	x	x	x	x	x	O	O	O
2799112258	2512223	Kribbella stipae VKM Ac-2572	Permanent Draft	Genomic Encyclopedia of Type Strains, Phase III (KMG-III): the genomes of soil and plant-associated and newly described type strains	DOE Joint Genome Institute (JGI)	x	x	x	x	x	x	x	x	x	x	x	Bacteria	Actinobacteria	Actinomycetia	Propionibacteriales	Kribbellaceae	Kribbella	Kribbella sp. VKM Ac-2572	9146758	8880	68.07	O	x	x	x	x	x	x	x	x	x	x	x	x	x
2802429206	2099694	Mycobacterium sp. ITM-2016-00317	Permanent Draft	Bioremediation-capable novel Mycobacterium species from Iranian environmental samples	Institute of Tropical Medicine Antwerp, Belgium	x	x	x	x	x	x	x	x	x	x	x	Bacteria	Actinobacteria	Actinomycetia	Corynebacteriales	Mycobacteriaceae	Mycobacterium	Mycobacterium sp. ITM-2016-00317	3962883	5350	68.83	x	x	x	x	x	x	O	x	x	x	x	x	x	x
2802429209	1964395	Mycobacterium ahvazicum AFP003	Permanent Draft	Mycobacterium ahvazicum AFP003 genome sequencing	Research Unit on Emerging Infectious and Tropical Diseases ( URMITE )	x	x	x	x	x	x	x	x	x	x	x	Bacteria	Actinobacteria	Actinomycetia	Corynebacteriales	Mycobacteriaceae	Mycobacterium	Mycobacterium ahvazicum	6120821	5821	66.24	x	x	x	x	x	x	x	x	x	x	x	x	x	O
2802429328	455432	Nocardia terpenica NC_YFY_NT001	Finished	Nocardia terpenica NC_YFY_NT001 genome sequencing	Nanchang University	x	x	x	x	x	x	x	x	x	x	x	Bacteria	Actinobacteria	Actinomycetia	Corynebacteriales	Nocardiaceae	Nocardia	Nocardia terpenica	8918539	8114	68.47	O	O	O	x	O	x	x	x	x	x	x	x	x	x
2802429331	455432	Nocardia terpenica IFM 0406	Permanent Draft	Nocardia terpenica IFM 0406 genome sequencing	University of Tuebingen	x	x	x	x	x	x	x	x	x	x	x	Bacteria	Actinobacteria	Actinomycetia	Corynebacteriales	Nocardiaceae	Nocardia	Nocardia terpenica	9276856	8862	68.51	O	O	x	x	O	x	x	x	x	x	x	x	x	x
2806310579	31953	unclassified Bifidobacteriaceae BinFWLB1mb31	Permanent Draft	Metagenomes from anaerobic digester of solid waste	University of Toronto	x	x	x	x	x	x	x	x	x	x	x	Bacteria	Actinobacteria	Actinomycetia	Bifidobacteriales	Bifidobacteriaceae	unclassified	unclassified	2068247	1982	64.64	x	x	x	x	x	x	x	O	O	x	x	x	x	x
2808606564	120959	Mycobacterium kubicae 1146974.2	Permanent Draft	Genome sequence and analysis of Non-tuberculous Mycobacteria (NTM) strains	J. Craig Venter Institute (JCVI)	x	x	x	x	x	x	x	x	x	x	x	Bacteria	Actinobacteria	Actinomycetia	Corynebacteriales	Mycobacteriaceae	Mycobacterium	Mycobacterium kubicae	5520319	5374	66.14	x	x	x	x	x	x	x	x	x	x	x	x	x	O
2808606576	1834152	Mycobacterium sp. E802	Permanent Draft	Genome sequence and analysis of Non-tuberculous Mycobacteria (NTM) strains	J. Craig Venter Institute (JCVI)	x	x	x	x	x	x	x	x	x	x	x	Bacteria	Actinobacteria	Actinomycetia	Corynebacteriales	Mycobacteriaceae	Mycobacterium	Mycobacterium sp. E802	5892742	5749	66.36	x	x	x	x	x	x	O	x	x	x	x	x	x	x
2808606589	1834078	Mycobacterium sp. 1465703.0	Permanent Draft	Genome sequence and analysis of Non-tuberculous Mycobacteria (NTM) strains	J. Craig Venter Institute (JCVI)	x	x	x	x	x	x	x	x	x	x	x	Bacteria	Actinobacteria	Actinomycetia	Corynebacteriales	Mycobacteriaceae	Mycobacterium	Mycobacterium sp. 1465703.0	5889350	5686	65.86	x	x	x	x	x	x	x	x	x	x	O	O	O	O
2808606598	1834067	Mycobacterium sp. 1100029.7	Permanent Draft	Genome sequence and analysis of Non-tuberculous Mycobacteria (NTM) strains	J. Craig Venter Institute (JCVI)	x	x	x	x	x	x	x	x	x	x	x	Bacteria	Actinobacteria	Actinomycetia	Corynebacteriales	Mycobacteriaceae	Mycobacterium	Mycobacterium sp. 1100029.7	5659890	5348	66.38	x	x	x	x	x	x	x	x	x	x	x	O	O	O
2808606602	1834151	Mycobacterium sp. E796	Permanent Draft	Genome sequence and analysis of Non-tuberculous Mycobacteria (NTM) strains	J. Craig Venter Institute (JCVI)	x	x	x	x	x	x	x	x	x	x	x	Bacteria	Actinobacteria	Actinomycetia	Corynebacteriales	Mycobacteriaceae	Mycobacterium	Mycobacterium sp. E796	6464396	6413	67.78	x	x	x	x	x	x	O	x	x	x	x	x	x	x
2808606606	1834094	Mycobacterium sp. 852002-51057_SCH5723018	Permanent Draft	Genome sequence and analysis of Non-tuberculous Mycobacteria (NTM) strains	J. Craig Venter Institute (JCVI)	x	x	x	x	x	x	x	x	x	x	x	Bacteria	Actinobacteria	Actinomycetia	Corynebacteriales	Mycobacteriaceae	Mycobacterium	Mycobacterium sp. 852002-51057_SCH5723018	5715550	5523	67.52	x	x	x	x	x	x	O	x	x	x	x	x	x	x
2808606658	81858	Mycolicibacterium elephantis 1477680.9	Permanent Draft	Genome sequence and analysis of Non-tuberculous Mycobacteria (NTM) strains	J. Craig Venter Institute (JCVI)	x	x	x	x	x	x	x	x	x	x	x	Bacteria	Actinobacteria	Actinomycetia	Corynebacteriales	Mycobacteriaceae	Mycolicibacterium	Mycolicibacterium elephantis	5353598	5478	67.69	x	x	x	x	x	x	x	x	x	x	x	O	O	O
2808606750	56689	Mycobacterium mucogenicum 1199456.5	Permanent Draft	Genome sequence and analysis of Non-tuberculous Mycobacteria (NTM) strains	J. Craig Venter Institute (JCVI)	x	x	x	x	x	x	x	x	x	x	x	Bacteria	Actinobacteria	Actinomycetia	Corynebacteriales	Mycobacteriaceae	Mycolicibacterium	Mycolicibacterium mucogenicum	6008165	5953	66.98	x	x	x	x	x	x	O	x	x	x	x	x	x	O
2808606802	339268	Mycobacterium colombiense 852002-51834_SCH5396731	Permanent Draft	Genome sequence and analysis of Non-tuberculous Mycobacteria (NTM) strains	J. Craig Venter Institute (JCVI)	x	x	x	x	x	x	x	x	x	x	x	Bacteria	Actinobacteria	Actinomycetia	Corynebacteriales	Mycobacteriaceae	Mycobacterium	Mycobacterium colombiense	5531015	5260	67.23	x	x	x	x	x	x	x	x	x	x	O	x	x	x
2811994877	164348	Streptomyces puniciscabiei DSM 41929	Permanent Draft	Sequencing the genomes of 1000 actinobacteria strains	DOE Joint Genome Institute (JGI)	x	x	x	x	x	x	x	x	x	x	Aerobe	Bacteria	Actinobacteria	Actinomycetia	Streptomycetales	Streptomycetaceae	Streptomyces	Streptomyces puniciscabiei	9146138	8498	71.39	O	x	x	x	x	x	x	x	x	x	x	x	x	x
2811995311	1938	Streptomyces viridochromogenes NRRL 3416	Permanent Draft	Genome mining of actinomycete strains to discover natural products	University of Illinois, Urbana-Champaign	x	x	x	x	x	x	x	x	x	x	x	Bacteria	Actinobacteria	Actinomycetia	Streptomycetales	Streptomycetaceae	Streptomyces	Streptomyces viridochromogenes	10236530	9212	70.42	O	O	O	x	x	x	x	x	x	x	x	x	x	x
2811995338	1938	Streptomyces viridochromogenes NRRL 3427	Permanent Draft	Genome mining of actinomycete strains to discover natural products	University of Illinois, Urbana-Champaign	x	x	x	x	x	x	x	x	x	x	x	Bacteria	Actinobacteria	Actinomycetia	Streptomycetales	Streptomycetaceae	Streptomyces	Streptomyces viridochromogenes	9342393	8431	72.07	O	O	O	x	x	x	x	x	x	x	x	x	x	x
2814123237	42197	Actinosynnema pretiosum X47	Finished	Actinosynnema pretiosum X47 genome sequencing	Shandong Academy of Medical Sciences	x	x	x	x	x	x	x	x	x	x	x	Bacteria	Actinobacteria	Actinomycetia	Pseudonocardiales	Pseudonocardiaceae	Actinosynnema	Actinosynnema pretiosum	8131572	7053	73.91	O	x	x	x	x	x	x	O	x	x	x	x	x	x
2816332575	132474	Streptomyces rimosus rimosus NRRL WC-3904	Permanent Draft	Genome mining of actinomycete strains to discover natural products	University of Illinois, Urbana-Champaign	x	x	x	x	x	x	x	x	x	x	x	Bacteria	Actinobacteria	Actinomycetia	Streptomycetales	Streptomycetaceae	Streptomyces	Streptomyces rimosus	9614205	8526	71.99	O	O	O	x	O	x	x	x	x	x	x	x	x	x
2816332589	132474	Streptomyces rimosus rimosus NRRL WC-3924	Permanent Draft	Genome mining of actinomycete strains to discover natural products	University of Illinois, Urbana-Champaign	x	x	x	x	x	x	x	x	x	x	x	Bacteria	Actinobacteria	Actinomycetia	Streptomycetales	Streptomycetaceae	Streptomyces	Streptomyces rimosus	9574668	8404	71.93	O	O	O	x	O	x	x	x	x	x	x	x	x	x
2816332591	132474	Streptomyces rimosus rimosus NRRL WC-3930	Permanent Draft	Genome mining of actinomycete strains to discover natural products	University of Illinois, Urbana-Champaign	x	x	x	x	x	x	x	x	x	x	x	Bacteria	Actinobacteria	Actinomycetia	Streptomycetales	Streptomycetaceae	Streptomyces	Streptomyces rimosus	9498220	8387	71.86	O	O	O	x	O	x	x	x	x	x	x	x	x	x
2816332592	132474	Streptomyces rimosus rimosus NRRL WC-3927	Permanent Draft	Genome mining of actinomycete strains to discover natural products	University of Illinois, Urbana-Champaign	x	x	x	x	x	x	x	x	x	x	x	Bacteria	Actinobacteria	Actinomycetia	Streptomycetales	Streptomycetaceae	Streptomyces	Streptomyces rimosus	8122157	7085	71.92	O	O	O	x	O	x	x	x	x	x	x	x	x	x
2824317532	113559	Actinoplanes campanulatus CECT 3287	Permanent Draft	Genomic Encyclopedia of Type Strains, Phase III (KMG-III): the genomes of soil and plant-associated and newly described type strains	DOE Joint Genome Institute (JGI)	x	x	x	x	x	x	x	x	x	x	x	Bacteria	Actinobacteria	Actinomycetia	Micromonosporales	Micromonosporaceae	Actinoplanes	Actinoplanes campanulatus	9961532	9403	70.9	O	O	x	x	O	x	x	x	x	x	x	x	x	x
2834507750	1933817	Kribbella sp. ALI-6-A	Permanent Draft	Kribbella sp. ALI-6-A genome sequencing	Los Alamos National Laboratory	x	x	x	x	x	x	x	x	x	x	x	Bacteria	Actinobacteria	Actinomycetia	Propionibacteriales	Kribbellaceae	Kribbella	Kribbella sp. ALI-6-A	8101914	7805	69.79	x	x	x	x	x	x	O	x	x	x	x	x	x	x
2839061667	714197	Nocardiopsis sp. FIRDI 009	Permanent Draft	Nocardiopsis sp. FIRDI 009 genome sequencing	Food Industry Research and Development Institute	x	x	x	x	x	x	x	x	x	x	x	Bacteria	Actinobacteria	Actinomycetia	Streptosporangiales	Nocardiopsaceae	Nocardiopsis	Nocardiopsis sp. FIRDI 009	5804271	5440	71.73	x	O	x	x	x	x	x	x	x	x	x	x	x	x
2840013671	2203200	Nonomuraea sp. WAC 01424	Permanent Draft	Sequences of related biosynthetic gene clusters	McMaster University	x	x	x	x	x	x	x	x	x	x	x	Bacteria	Actinobacteria	Actinomycetia	Streptosporangiales	Streptosporangiaceae	Nonomuraea	Nonomuraea sp. WAC 01424	11361156	10868	71.26	x	x	x	x	x	x	x	O	x	x	O	x	x	x
2843371691	1523530	Clavibacter michiganensis chilensis CFBP 8217	Permanent Draft	Clavibacter michiganensis chilensis CFBP 8217 genome sequencing	Shiraz University, College of Agriculture, Plant Protection, Iran, Shiraz	x	x	x	x	x	x	x	x	x	x	x	Bacteria	Actinobacteria	Actinomycetia	Micrococcales	Microbacteriaceae	Clavibacter	Clavibacter michiganensis	3044670	3634	73.5	x	x	x	x	x	x	x	x	x	x	x	O	O	O
2844350163	2507582	Rhodococcus sp. ABRD24	Finished	Rhodococcus sp. ABRD24 genome sequencing	Nakdonggang National Institute of Biological Resources	x	x	x	x	x	x	x	x	x	x	x	Bacteria	Actinobacteria	Actinomycetia	Corynebacteriales	Nocardiaceae	Rhodococcus	Rhodococcus sp. ABRD24	5098030	4752	66.42	x	x	x	x	x	x	O	x	x	x	x	O	O	O
2846697172	2575923	Brevibacterium sp. CS2	Finished	Brevibacterium sp. CS2 genome sequencing	University of Copenhagen	x	x	x	x	x	x	x	x	x	x	x	Bacteria	Actinobacteria	Actinomycetia	Micrococcales	Brevibacteriaceae	Brevibacterium	Brevibacterium sp. CS2	3239740	3001	70.51	x	x	x	x	x	x	x	x	x	x	x	x	x	O
2847995701	1302308	Rhodococcus sp. P1Y	Finished	Rhodococcus sp. P1Y genome sequencing	Kazan Institute of Biochemistry and Biophysics RAS	x	x	x	x	x	x	x	x	x	x	x	Bacteria	Actinobacteria	Actinomycetia	Corynebacteriales	Nocardiaceae	Rhodococcus	Rhodococcus sp. P1Y	5868661	5590	63.19	x	x	x	x	x	x	O	x	x	x	x	x	x	x
2848396338	2080579	Pseudoclavibacter sp. RFBJ3	Permanent Draft	A population study of Rathayibacter toxicus and related novel Rathayibacter species	Oregon State University	x	x	x	x	x	x	x	x	x	x	x	Bacteria	Actinobacteria	Actinomycetia	Micrococcales	Microbacteriaceae	Pseudoclavibacter	Pseudoclavibacter sp. RFBJ3	4100687	3890	68.37	x	x	x	x	x	x	O	x	x	x	x	x	x	x
2848515257	1288362	Actinoplanes sp. ATCC 53533	Permanent Draft	Sequences of related biosynthetic gene clusters	McMaster University	x	x	x	x	x	x	x	x	x	x	x	Bacteria	Actinobacteria	Actinomycetia	Micromonosporales	Micromonosporaceae	Actinoplanes	Actinoplanes sp. ATCC 53533	13273592	12639	70.98	O	O	x	x	x	x	x	x	x	x	x	x	x	x
2848779426	33013	Clavibacter michiganensis michiganensis CASJ003	Permanent Draft	Clavibacter michiganensis genome sequencing	University of California	x	x	x	x	x	x	x	x	x	x	x	Bacteria	Actinobacteria	Actinomycetia	Micrococcales	Microbacteriaceae	Clavibacter	Clavibacter michiganensis	3252315	3416	72.6	x	x	x	x	x	x	x	x	x	x	x	O	O	O
2849546188	28447	Clavibacter michiganensis CFBP 7493	Permanent Draft	Clavibacter michiganensis CFBP 7493 genome sequencing	Shiraz University, College of Agriculture, Plant Protection, Iran, Shiraz	x	x	x	x	x	x	x	x	x	x	x	Bacteria	Actinobacteria	Actinomycetia	Micrococcales	Microbacteriaceae	Clavibacter	Clavibacter michiganensis	3275699	3738	72.91	x	x	x	x	x	x	x	x	x	x	x	O	O	O
2850399204	78344	Bifidobacterium pullorum gallinarum CACC 514	Finished	Bifidobacterium gallinarum CACC 514 genome sequencing	Center for industrialization of agricultural and livestock microorganisms	x	x	x	x	x	x	x	x	x	x	x	Bacteria	Actinobacteria	Actinomycetia	Bifidobacteriales	Bifidobacteriaceae	Bifidobacterium	Bifidobacterium pullorum	2414462	2136	63.93	x	x	x	x	x	x	x	O	O	x	x	x	x	x
2851146090	28447	Clavibacter michiganensis CFBP 8017	Permanent Draft	Clavibacter michiganensis CFBP 8017 genome sequencing	University of California	x	x	x	x	x	x	x	x	x	x	x	Bacteria	Actinobacteria	Actinomycetia	Micrococcales	Microbacteriaceae	Clavibacter	Clavibacter michiganensis	3172268	3054	73.46	x	x	x	x	x	x	x	x	x	x	x	O	O	O
2855286858	2072017	Nocardioides allogilvus KCTC 49020	Permanent Draft	Nocardioides allogilvus KCTC 49020 genome sequencing	Sun Yat-Sen University	x	x	x	x	x	x	x	x	x	x	x	Bacteria	Actinobacteria	Actinomycetia	Propionibacteriales	Nocardioidaceae	Nocardioides	Nocardioides allogilvus	3964129	3991	69.88	x	x	x	x	x	x	x	x	x	x	x	x	x	O
2856758937	2219663	Streptacidiphilus pinicola MMS16-CNU450	Permanent Draft	Streptacidiphilus pinicola MMS16-CNU450 genome sequencing	Ministry of Food and Drug Safety	x	x	x	x	x	x	x	x	x	x	x	Bacteria	Actinobacteria	Actinomycetia	Streptomycetales	Streptomycetaceae	Streptacidiphilus	Streptacidiphilus pinicola	8432874	7999	71.82	x	x	x	x	x	x	x	x	x	x	O	x	x	x
2856766937	68170	Lentzea aerocolonigenes NRRL B-16140	Permanent Draft	Genome mining of actinomycete strains to discover natural products	University of Illinois, University of Illinois, Urbana-Champaign	x	x	x	x	x	x	x	x	x	x	x	Bacteria	Actinobacteria	Actinomycetia	Pseudonocardiales	Pseudonocardiaceae	Lentzea	Lentzea aerocolonigenes	10250719	10047	68.49	O	O	x	x	O	x	x	x	x	x	x	x	x	x
2856804385	2030	Kibdelosporangium aridum A82846	Permanent Draft	Sequences of related biosynthetic gene clusters	McMaster University	x	x	x	x	x	x	x	x	x	x	x	Bacteria	Actinobacteria	Actinomycetia	Pseudonocardiales	Pseudonocardiaceae	Kibdelosporangium	Kibdelosporangium aridum	12421052	11763	66.27	O	O	O	x	x	x	x	x	x	x	x	x	x	x
2856896903	1047172	Nocardia sp. CS682	Finished	Nocardia sp. CS682 genome sequencing	Sun Moon University	x	x	x	x	x	x	x	x	x	x	x	Bacteria	Actinobacteria	Actinomycetia	Corynebacteriales	Nocardiaceae	Nocardia	Nocardia sp. CS682	8919230	8311	67.26	O	O	x	x	O	x	x	x	x	x	O	x	x	x
2856905215	1836972	Frankia canadensis ERS2037738	Permanent Draft	Understand the genomics and physiological differences between this strain and other Frankia strains	Universite de Lyon	x	x	x	x	x	x	x	x	x	x	x	Bacteria	Actinobacteria	Actinomycetia	Frankiales	Frankiaceae	Frankia	Frankia canadensis	7673585	6896	72.39	O	O	O	x	O	x	x	x	x	x	x	x	x	x
2860649622	2306165	Streptomyces sp. CC0208	Finished	Streptomyces sp. CC0208 genome sequencing	Tianjin University of Commerce	x	x	x	x	x	x	x	x	x	x	x	Bacteria	Actinobacteria	Actinomycetia	Streptomycetales	Streptomycetaceae	Streptomyces	Streptomyces sp. CC0208	9320089	8569	70.59	O	O	x	x	O	x	x	x	x	x	x	x	x	x
2860674806	1851167	Streptomyces sp. 11-1-2	Finished	Streptomyces sp. 11-1-2 genome sequencing	Memorial University	x	x	x	x	x	x	x	x	x	x	x	Bacteria	Actinobacteria	Actinomycetia	Streptomycetales	Streptomycetaceae	Streptomyces	Streptomyces sp. 11-1-2	11655206	10177	70.85	x	O	x	x	x	x	x	x	x	x	x	x	x	O
2860720294	45398	Streptomyces griseoviridis F1-27	Finished	Streptomyces griseoviridis F1-27 genome sequencing	Brown University	x	x	x	x	x	x	x	x	x	x	x	Bacteria	Actinobacteria	Actinomycetia	Streptomycetales	Streptomycetaceae	Streptomyces	Streptomyces griseoviridis	8963414	7917	72.38	O	O	x	x	x	x	x	x	x	x	x	x	x	x
2861785719	2340915	Pseudonocardiaceae bacterium YIM PH 21723	Permanent Draft	Pseudonocardiaceae bacterium YIM PH 21723 genome sequencing	Yunnan Institute of Microbiology	x	x	x	x	x	x	x	x	x	x	x	Bacteria	Actinobacteria	Actinomycetia	Pseudonocardiales	Pseudonocardiaceae	unclassified	Pseudonocardiaceae bacterium YIM PH 21723	7614010	7484	68.12	x	O	x	x	x	x	x	x	x	x	O	x	x	x
2861972546	2067814	Microbacterium sp. YZGP509	Permanent Draft	Microbacterium sp. YZGP509 genome sequencing	Xinjiang Normal University	x	x	x	x	x	x	x	x	x	x	x	Bacteria	Actinobacteria	Actinomycetia	Micrococcales	Microbacteriaceae	Microbacterium	Microbacterium sp. YZGP509	3046821	2830	68.5	x	x	x	x	x	x	x	x	x	x	x	O	O	O
2862265295	2483113	Streptomyces sp. I6	Permanent Draft	Streptomyces sp. I6 genome sequencing	University of Tuebingen	x	x	x	x	x	x	x	x	x	x	x	Bacteria	Actinobacteria	Actinomycetia	Streptomycetales	Streptomycetaceae	Streptomyces	Streptomyces sp. I6	7054598	6890	72.47	O	x	x	x	x	x	x	O	x	x	x	x	x	x
2862297340	2020324	Streptomyces sp. CB01201 CB01201	Permanent Draft	Genome sequencing of actinomycetes for natural products discovery	The Scripps Research Institute	x	x	x	x	x	x	x	x	x	x	x	Bacteria	Actinobacteria	Actinomycetia	Streptomycetales	Streptomycetaceae	Streptomyces	Streptomyces sp. CB01201	8758226	8086	71.16	O	O	x	x	x	x	x	x	x	x	O	x	x	x
2862305427	2020330	Streptomyces sp. CB02959 CB02959	Permanent Draft	Genome sequencing of actinomycetes for natural products discovery	The Scripps Research Institute	x	x	x	x	x	x	x	x	x	x	x	Bacteria	Actinobacteria	Actinomycetia	Streptomycetales	Streptomycetaceae	Streptomyces	Streptomyces sp. CB02959	10358718	9566	71.84	x	x	x	x	x	x	O	x	x	x	x	x	x	x
2862365470	67263	Streptomyces griseus griseus NRRL WC-3645	Permanent Draft	Genome mining of actinomycete strains to discover natural products	University of Illinois, Urbana-Champaign	x	x	x	x	x	x	x	x	x	x	x	Bacteria	Actinobacteria	Actinomycetia	Streptomycetales	Streptomycetaceae	Streptomyces	Streptomyces griseus	9889723	9261	70.7	O	O	x	x	x	x	x	O	x	x	x	x	x	x
2862481585	1907777	Streptomyces sp. CB03238	Permanent Draft	Streptomyces sp. CB03238 genome sequencing	The Scripps Research Institute	x	x	x	x	x	x	x	x	x	x	x	Bacteria	Actinobacteria	Actinomycetia	Streptomycetales	Streptomycetaceae	Streptomyces	Streptomyces sp. CB03238	8518432	7978	71.47	O	O	x	x	x	x	x	O	x	x	x	x	x	x
2862523906	1703940	Streptomyces sp. CB02261	Permanent Draft	Genomes of Actinomycetes strains that contain enediyne biosynthetic gene clusters	The Scripps Research Institute	x	x	x	x	x	x	x	x	x	x	x	Bacteria	Actinobacteria	Actinomycetia	Streptomycetales	Streptomycetaceae	Streptomyces	Streptomyces sp. CB02261	7705652	7046	72.3	x	x	x	x	x	x	O	x	x	x	x	x	x	x
2862537573	2080748	Streptomyces sp. Ru73	Permanent Draft	Genome Sequencing of Soil Isolates	Institute of Genomics and Integrative Biology (IGIB), Council of Scientific and Industrial Research (CSIR)	x	x	x	x	x	x	x	x	x	x	x	Bacteria	Actinobacteria	Actinomycetia	Streptomycetales	Streptomycetaceae	Streptomyces	Streptomyces sp. Ru73	8211620	7479	72.52	x	x	x	x	x	x	O	x	x	x	x	x	x	x
2862589901	2250578	Streptomyces reniochalinae LHW50302	Permanent Draft	Streptomyces sp. LHW50302 genome sequencing	Shanghai Jiao Tong University	x	x	x	x	x	x	x	x	x	x	x	Bacteria	Actinobacteria	Actinomycetia	Streptomycetales	Streptomycetaceae	Streptomyces	Streptomyces reniochalinae	7687565	6936	71.96	x	x	x	x	x	x	O	x	x	x	x	x	x	x
2862603961	284034	Streptomyces olivoreticuli olivoreticuli ATCC 31159	Finished	Streptomyces olivoreticuli olivoreticuli ATCC 31159 genome sequencing	Tianjin University of Commerce	x	x	x	x	x	x	x	x	x	x	x	Bacteria	Actinobacteria	Actinomycetia	Streptomycetales	Streptomycetaceae	Streptomyces	Streptomyces olivoreticuli	8809793	7797	71.11	x	x	x	x	x	x	x	x	x	x	O	x	x	x
2862626331	2099584	Streptomyces sp. ICC4 ICC4	Finished	Streptomyces sp. PBH53 Genome sequencing	University Of Ottawa	x	x	x	x	x	x	x	x	x	x	x	Bacteria	Actinobacteria	Actinomycetia	Streptomycetales	Streptomycetaceae	Streptomyces	Streptomyces sp. ICC4	9010404	8571	72.03	x	x	x	x	x	x	x	x	x	x	O	x	x	x
2862697333	2072505	Streptomyces sp. Go-475	Finished	Streptomyces sp. Go-475 genome sequencing	Bielefeld University	x	x	x	x	x	x	x	x	x	x	x	Bacteria	Actinobacteria	Actinomycetia	Streptomycetales	Streptomycetaceae	Streptomyces	Streptomyces sp. Go-475	8570609	7778	71.96	O	O	x	x	x	x	x	x	x	x	x	x	x	x
2862746068	2203206	Streptomyces sp. WAC 04229	Permanent Draft	Sequences of related biosynthetic gene clusters	McMaster University	x	x	x	x	x	x	x	x	x	x	x	Bacteria	Actinobacteria	Actinomycetia	Streptomycetales	Streptomycetaceae	Streptomyces	Streptomyces sp. WAC 04229	8167160	7806	71.99	O	O	O	x	x	x	x	x	x	x	x	x	x	x
2862775503	1776340	Streptomyces sp. IMTB 2501	Permanent Draft	Streptomyces sp. IMTB 2501 genome sequencing	Institute of Microbial Technology	x	x	x	x	x	x	x	x	x	x	x	Bacteria	Actinobacteria	Actinomycetia	Streptomycetales	Streptomycetaceae	Streptomyces	Streptomyces sp. IMTB 2501	9989486	9495	70.69	O	x	x	x	x	x	x	x	x	x	O	x	x	x
2862799924	2203205	Streptomyces sp. WAC 01529	Finished	Sequences of related biosynthetic gene clusters	McMaster University	x	x	x	x	x	x	x	x	x	x	x	Bacteria	Actinobacteria	Actinomycetia	Streptomycetales	Streptomycetaceae	Streptomyces	Streptomyces sp. WAC 01529	8270461	7377	71.32	O	x	x	x	x	x	x	x	x	x	x	x	x	x
2862823472	2057184	Mycobacterium sp. 3519A	Permanent Draft	Mycobacteroides sp. 3519A genome sequencing	Research Unit on Emerging Infectious and Tropical Diseases ( URMITE )	x	x	x	x	x	x	x	x	x	x	x	Bacteria	Actinobacteria	Actinomycetia	Corynebacteriales	Mycobacteriaceae	Mycobacterium	Mycobacterium sp. 3519A	7306349	7158	66.35	x	x	x	x	x	x	x	x	x	x	x	O	O	O
2863307210	1042984	Streptomyces zagrosensis CECT 8305	Permanent Draft	Genomic Encyclopedia of Type Strains, Phase III (KMG-III): the genomes of soil and plant-associated and newly described type strains	DOE Joint Genome Institute (JGI)	x	x	x	x	x	x	x	x	x	x	x	Bacteria	Actinobacteria	Actinomycetia	Streptomycetales	Streptomycetaceae	Streptomyces	Streptomyces zagrosensis	8746444	7639	69.22	x	x	x	x	x	x	x	x	x	x	x	O	O	O
2865177246	1631743	Brevibacterium ihuae CV3	Permanent Draft	Brevibacterium ihumii genome	Research Unit on Emerging Infectious and Tropical Diseases ( URMITE )	x	x	x	x	x	x	x	x	x	x	x	Bacteria	Actinobacteria	Actinomycetia	Micrococcales	Brevibacteriaceae	Brevibacterium	Brevibacterium ihuae	3096817	2835	70.74	x	x	x	x	x	x	x	x	x	x	x	O	O	O
2865217878	1857892	Streptomyces sp. MP131-18	Permanent Draft	Streptomyces sp. MP131-18 genome sequencing	Helmholtz Centre for Infection Research	x	x	x	x	x	x	x	x	x	x	x	Bacteria	Actinobacteria	Actinomycetia	Streptomycetales	Streptomycetaceae	Streptomyces	Streptomyces sp. MP131-18	7956642	7271	72.42	x	x	x	x	x	x	x	x	x	x	x	O	O	O
2865335196	1703937	Streptomyces sp. CB03234	Permanent Draft	Genomes of Actinomycetes strains that contain enediyne biosynthetic gene clusters	The Scripps Research Institute	x	x	x	x	x	x	x	x	x	x	x	Bacteria	Actinobacteria	Actinomycetia	Streptomycetales	Streptomycetaceae	Streptomyces	Streptomyces sp. CB03234	7769088	7261	71.86	O	O	x	x	x	x	x	O	x	x	x	x	x	x
2865543863	53376	Mycobacterium heidelbergense DSM 44471	Permanent Draft	Reference genomes of nontuberculos Mycobacterium species Genome sequencing	San Raffaele Scientific Institute, Italy	x	x	x	x	x	x	x	x	x	x	x	Bacteria	Actinobacteria	Actinomycetia	Corynebacteriales	Mycobacteriaceae	Mycobacterium	Mycobacterium heidelbergense	4999105	4820	67.97	x	x	x	x	x	x	x	x	x	x	O	x	x	x
2865848805	1920889	Arthrobacter sp. SW1	Permanent Draft	Arthrobacter sp. SW1 Genome sequencing	Government Medical College	x	x	x	x	x	x	x	x	x	x	x	Bacteria	Actinobacteria	Actinomycetia	Micrococcales	Micrococcaceae	Arthrobacter	Arthrobacter sp. SW1	4118123	3932	66.58	x	x	x	x	x	x	O	x	x	x	x	x	x	x
2865929303	1961706	Mycobacterium sp. AT1	Permanent Draft	Isoprene degrading Rhodococcus species	University of East Anglia	x	x	x	x	x	x	x	x	x	x	x	Bacteria	Actinobacteria	Actinomycetia	Corynebacteriales	Mycobacteriaceae	Mycobacterium	Mycobacterium sp. AT1	7072377	6984	67.23	x	x	x	x	x	x	O	x	x	x	x	x	x	O
2866241034	1504709	Prauserella sp. PE36	Permanent Draft	Streptomyces sp. PT12 Genome sequencing	University of Malaya	x	x	x	x	x	x	x	x	x	x	x	Bacteria	Actinobacteria	Actinomycetia	Pseudonocardiales	Pseudonocardiaceae	Prauserella	Prauserella sp. PE36	7769285	7738	70.52	x	x	x	x	x	x	x	x	x	x	x	O	O	O
2866360957	2248750	Sphaerisporangium sp. LHW63015	Permanent Draft	Sphaerisporangium sp. LHW63015 Genome sequencing	Shanghai Jiao Tong University	x	x	x	x	x	x	x	x	x	x	x	Bacteria	Actinobacteria	Actinomycetia	Streptosporangiales	Streptosporangiaceae	Sphaerisporangium	Sphaerisporangium sp. LHW63015	9809379	9397	70.85	x	x	x	x	x	x	x	x	x	x	x	O	O	O
2866517451	2487415	Streptomyces sp. WAC00469	Permanent Draft	Actinobacteria producing ubiquitous secondary metabolites Genome sequencing	McMaster University	x	x	x	x	x	x	x	x	x	x	x	Bacteria	Actinobacteria	Actinomycetia	Streptomycetales	Streptomycetaceae	Streptomyces	Streptomyces sp. WAC00469	6035181	5556	72.52	O	x	x	x	x	x	x	x	x	x	x	x	x	x
2866919088	300019	Microbacterium paludicola P1012	Permanent Draft	Mouse Oral Taxonomy	King's College London	x	x	x	x	x	x	x	x	x	x	x	Bacteria	Actinobacteria	Actinomycetia	Micrococcales	Microbacteriaceae	Microbacterium	Microbacterium paludicola	3293959	3236	70.55	x	x	x	x	x	x	x	x	x	x	x	O	O	O
2866928740	2559236	Streptomyces sp. MZ04	Permanent Draft	Streptomyces sp. MZ04 Genome sequencing	Instituto de Recursos Naturales y Agrobiologia	x	x	x	x	x	x	x	x	x	x	x	Bacteria	Actinobacteria	Actinomycetia	Streptomycetales	Streptomycetaceae	Streptomyces	Streptomyces sp. MZ04	9110019	8920	70.21	x	x	x	x	x	x	O	x	x	x	O	x	x	x
2867050372	312285	Trueperella bialowiezensis NCTC 13354	Finished	Genome sequencing of bacterial type strains from NCTC culture collection	Wellcome Trust Sanger Institute	x	x	x	x	x	x	x	x	x	x	x	Bacteria	Actinobacteria	Actinomycetia	Actinomycetales	Actinomycetaceae	Trueperella	Trueperella bialowiezensis	2043249	1892	59.62	x	x	x	x	x	x	x	O	O	x	x	x	x	x
2867241304	2218665	Streptomyces sp. AC1-42T	Permanent Draft	Streptomyces sp. AC1-42W genome sequencing	University of Alberta	x	x	x	x	x	x	x	x	x	x	x	Bacteria	Actinobacteria	Actinomycetia	Streptomycetales	Streptomycetaceae	Streptomyces	Streptomyces sp. AC1-42T	7273138	6780	71.52	O	O	x	x	x	x	x	O	x	x	x	x	x	x
2867463755	2494256	Streptomyces sp. San01	Permanent Draft	Geodermatophilus sp. DF01_2	University of New Hampshire	x	x	x	x	x	x	x	x	x	x	x	Bacteria	Actinobacteria	Actinomycetia	Streptomycetales	Streptomycetaceae	Streptomyces	Streptomyces sp. San01	8930571	8255	70.74	x	x	x	x	x	x	O	x	x	x	O	x	x	x
2867663276	1415546	Streptomyces sp. MMG1533	Permanent Draft	Genome mining of actinomycete strains to discover natural products	University of Illinois, University of Illinois, Urbana-Champaign	x	x	x	x	x	x	x	x	x	x	x	Bacteria	Actinobacteria	Actinomycetia	Streptomycetales	Streptomycetaceae	Streptomyces	Streptomyces sp. MMG1533	10362086	9748	70.55	O	x	x	x	x	x	x	x	x	x	x	x	x	x
2867673025	1415544	Streptomyces sp. MMG1121	Permanent Draft	Genome mining of actinomycete strains to discover natural products	University of Illinois, University of Illinois, Urbana-Champaign	x	x	x	x	x	x	x	x	x	x	x	Bacteria	Actinobacteria	Actinomycetia	Streptomycetales	Streptomycetaceae	Streptomyces	Streptomyces sp. MMG1121	9453902	8931	71.25	O	O	x	x	x	x	x	x	x	x	O	x	x	x
2867689553	1415541	Micromonospora sp. NRRL B-16802	Permanent Draft	Genome mining of actinomycete strains to discover natural products	University of Illinois, University of Illinois, Urbana-Champaign	x	x	x	x	x	x	x	x	x	x	x	Bacteria	Actinobacteria	Actinomycetia	Micromonosporales	Micromonosporaceae	Micromonospora	Micromonospora sp. NRRL B-16802	6774213	6289	70.9	O	O	x	x	x	x	x	x	x	x	x	x	x	x
2867754108	1703920	Streptomyces sp. CB02488	Permanent Draft	Genomes of Actinomycetes strains that contain enediyne biosynthetic gene clusters	The Scripps Research Institute	x	x	x	x	x	x	x	x	x	x	x	Bacteria	Actinobacteria	Actinomycetia	Streptomycetales	Streptomycetaceae	Streptomyces	Streptomyces sp. CB02488	8892300	7922	71	x	x	x	x	x	x	O	x	x	x	x	x	x	x
2868033862	2487421	Streptomyces sp. WAC08241	Permanent Draft	Actinobacteria producing ubiquitous secondary metabolites Genome sequencing	McMaster University	x	x	x	x	x	x	x	x	x	x	x	Bacteria	Actinobacteria	Actinomycetia	Streptomycetales	Streptomycetaceae	Streptomyces	Streptomyces sp. WAC08241	7645649	7351	73.06	O	O	x	x	x	x	x	O	x	x	x	x	x	x
2868126598	1415542	Saccharothrix sp. NRRL B-16348	Permanent Draft	Genome mining of actinomycete strains to discover natural products	University of Illinois, University of Illinois, Urbana-Champaign	x	x	x	x	x	x	x	x	x	x	x	Bacteria	Actinobacteria	Actinomycetia	Pseudonocardiales	Pseudonocardiaceae	Saccharothrix	Saccharothrix sp. NRRL B-16348	10896489	10133	71.37	O	x	x	x	x	x	x	x	x	x	x	x	x	x
2868425537	376149	Streptomyces sp. NL15-2K	Permanent Draft	Streptomyces sp. NL15-2K Genome sequencing	Yasuda Womens University	x	x	x	x	x	x	x	x	x	x	x	Bacteria	Actinobacteria	Actinomycetia	Streptomycetales	Streptomycetaceae	Streptomyces	Streptomyces sp. NL15-2K	12072023	11106	70.32	O	O	x	x	x	x	x	x	x	x	x	x	x	x
2868436644	2071633	Cellulomonas sp. TKZ-21	Permanent Draft	Cellulomonas takizawanensis sp. nov., an actinobacterium isolated from a freshwater alga	University of Yamanashi, Japan	x	x	x	x	x	x	x	x	x	x	x	Bacteria	Actinobacteria	Actinomycetia	Micrococcales	Cellulomonadaceae	Cellulomonas	Cellulomonas sp. TKZ-21	4499308	4443	74.29	O	O	x	x	x	x	x	O	x	x	x	x	x	x
2869196048	39695	Mycolicibacterium tokaiense NCTC 10821	Permanent Draft	Genome sequencing of bacterial type strains from NCTC culture collection	Wellcome Trust Sanger Institute	x	x	x	x	x	x	x	x	x	x	x	Bacteria	Actinobacteria	Actinomycetia	Corynebacteriales	Mycobacteriaceae	Mycolicibacterium	Mycolicibacterium tokaiense	6428810	6389	67.84	x	x	x	x	x	x	x	x	x	x	x	O	O	O
2870737383	329525	Streptomyces costaricanus DSM 41827	Permanent Draft	Sequencing the genomes of 1000 actinobacteria strains	DOE Joint Genome Institute (JGI)	x	x	x	x	x	x	x	x	x	x	Aerobe	Bacteria	Actinobacteria	Actinomycetia	Streptomycetales	Streptomycetaceae	Streptomyces	Streptomyces costaricanus	8564214	7618	71.74	x	O	x	x	O	x	x	O	x	x	O	x	x	x
2870837851	1540520	Kribbella italica DSM 28967	Permanent Draft	Sequencing the genomes of 1000 actinobacteria strains	DOE Joint Genome Institute (JGI)	x	x	x	x	x	x	x	x	x	x	Aerobe	Bacteria	Actinobacteria	Actinomycetia	Propionibacteriales	Kribbellaceae	Kribbella	Kribbella italica	8885108	8517	69.52	x	x	x	x	x	x	O	x	x	x	x	x	x	O
2870846369	1544732	Plantactinospora soyae DSM 46832	Permanent Draft	Sequencing the genomes of 1000 actinobacteria strains	DOE Joint Genome Institute (JGI)	x	x	x	x	x	x	x	x	x	x	Aerobe	Bacteria	Actinobacteria	Actinomycetia	Micromonosporales	Micromonosporaceae	Plantactinospora	Plantactinospora soyae	9715930	8658	70.79	O	O	O	x	O	x	x	x	x	x	x	x	x	x
2872942632	362257	Streptomyces vietnamensis GIMV4.0001	Finished	Streptomyces vietnamensis strain:GIMV4.0001 Genome sequencing	Beijing Genomics Institute (BGI), Guangdong Institute of Microbiology	x	x	x	x	x	x	x	x	x	x	x	Bacteria	Actinobacteria	Actinomycetia	Streptomycetales	Streptomycetaceae	Streptomyces	Streptomyces vietnamensis	9153777	8386	71.99	x	x	x	x	x	x	O	x	x	x	x	x	x	x
2873048452	665007	Streptomyces incarnatus NRRL8089	Finished	Streptomyces incarnatus strain:NRRL8089 genome sequencing	Okayama University	x	x	x	x	x	x	x	x	x	x	x	Bacteria	Actinobacteria	Actinomycetia	Streptomycetales	Streptomycetaceae	Streptomyces	Streptomyces incarnatus	8897465	8245	71.71	O	x	x	x	x	x	x	x	x	x	x	x	x	x
2873056698	444103	Streptomyces sp. CNQ-509	Finished	Streptomyces sp. CNQ-509 genome sequencing	University of Tuebingen	x	x	x	x	x	x	x	x	x	x	x	Bacteria	Actinobacteria	Actinomycetia	Streptomycetales	Streptomycetaceae	Streptomyces	Streptomyces sp. CNQ-509	8039333	7098	73.07	x	O	x	x	x	x	x	x	x	x	x	x	x	x
2873104240	68214	Streptomyces griseochromogenes ATCC 14511	Finished	Streptomyces griseochromogenes strain:ATCC 14511 Genome sequencing and assembly	China National Rice Research Institute	x	x	x	x	x	x	x	x	x	x	x	Bacteria	Actinobacteria	Actinomycetia	Streptomycetales	Streptomycetaceae	Streptomyces	Streptomyces griseochromogenes	10764674	9987	70.76	O	O	O	x	O	x	x	x	x	x	O	x	x	x
2873180057	67267	Streptomyces alboflavus MDJK44	Finished	Genome sequencing of Streptomyces alboflavus MDJK44	Shandong Agricultural University	x	x	x	x	x	x	x	x	x	x	x	Bacteria	Actinobacteria	Actinomycetia	Streptomycetales	Streptomycetaceae	Streptomyces	Streptomyces alboflavus	9967549	9420	72	O	O	O	x	x	x	x	x	x	x	x	x	x	x
2873206855	1495638	Streptomyces sp. M56	Finished	Streptomyces sp. M56 genome sequencing	Hans-Knoll Institute	x	x	x	x	x	x	x	x	x	x	x	Bacteria	Actinobacteria	Actinomycetia	Streptomycetales	Streptomycetaceae	Streptomyces	Streptomyces sp. M56	11742376	9847	70.99	x	x	x	x	x	x	x	x	x	x	x	O	O	O
2877027499	1978350	Microbacterium sp. LEMMJ01	Permanent Draft	Microbacterium sp. LEMMJ01 genome sequencing	Federal University of Rio de Janeiro	x	x	x	x	x	x	x	x	x	x	x	Bacteria	Actinobacteria	Actinomycetia	Micrococcales	Microbacteriaceae	Microbacterium	Microbacterium sp. LEMMJ01	3633127	3624	70.22	x	x	x	x	x	x	x	x	x	x	x	O	O	O
2596583577	384678	Paracoccus sulfuroxidans CGMCC 1.5364	Permanent Draft	Genomic Encyclopedia of Type Strains, Phase III (KMG-III): the genomes of soil and plant-associated and newly described type strains	DOE Joint Genome Institute (JGI)	Engineered	Wastewater	Activated Sludge	Unclassified	Unclassified	Activated sludge_ Bioreactor	x	Chemolithotroph_ Organotroph	Sulfide oxidizer	x	x	Bacteria	Proteobacteria	Alphaproteobacteria	Rhodobacterales	Rhodobacteraceae	Paracoccus	Paracoccus sulfuroxidans	4036530	3999	64.18	x	x	x	x	x	x	x	x	x	x	x	O	O	O
2596583642	589035	Gemmobacter caeni CGMCC 1.7745	Permanent Draft	Genomic Encyclopedia of Type Strains, Phase III (KMG-III): the genomes of soil and plant-associated and newly described type strains	DOE Joint Genome Institute (JGI)	Engineered	Wastewater	Activated Sludge	Unclassified	Unclassified	Activated sludge_ Wastewater treatment plant	x	x	x	Nonmotile	Obligate aerobe	Bacteria	Proteobacteria	Alphaproteobacteria	Rhodobacterales	Rhodobacteraceae	Gemmobacter	Gemmobacter caeni	5221872	5301	64.69	x	x	x	x	x	x	x	x	x	x	x	O	O	O
2687453468	879274	Shinella sp. HZN7	Permanent Draft	Genome sequencing of Shinella sp. HZN7	Nanjing Agricultural University	Engineered	Wastewater	Activated Sludge	Unclassified	Unclassified	x	x	x	x	x	x	Bacteria	Proteobacteria	Alphaproteobacteria	Rhizobiales	Rhizobiaceae	Shinella	Shinella sp. HZN7	7354253	7131	64.82	x	x	O	x	x	x	O	O	x	O	x	O	O	O
651324082	412597	Paracoccus sp. TRP	Permanent Draft	Paracoccus sp. TRP	Beijing Genomics Institute (BGI)	Engineered	Wastewater	Activated Sludge	Unclassified	Unclassified	Host_ Sludge_ Wastewater	x	Heterotroph	x	x	x	Bacteria	Proteobacteria	Alphaproteobacteria	Rhodobacterales	Rhodobacteraceae	Paracoccus	Paracoccus sp. TRP	3915186	3985	62.89	x	x	x	x	x	x	x	x	x	x	x	O	O	O
2775506948	69666	Caulobacter mirabilis FWC 38	Finished	Caulobacter mirabilis FWC 38 genome sequencing	University of Chicago	Engineered	Wastewater	Activated Sludge	Unclassified	Unclassified	Activated sludge	x	x	x	x	x	Bacteria	Proteobacteria	Alphaproteobacteria	Caulobacterales	Caulobacteraceae	Caulobacter	Caulobacter mirabilis	4577265	4370	69.32	x	x	x	x	x	x	x	x	O	x	x	x	x	x
2786546171	165696	Novosphingobium sp. LASN5	Permanent Draft	Bacteria cultivation from activated sludge using micromanipulation	BGI-shenzhen	Engineered	Wastewater	Activated Sludge	Unclassified	Unclassified	x	x	x	x	x	x	Bacteria	Proteobacteria	Alphaproteobacteria	Sphingomonadales	Sphingomonadaceae	Novosphingobium	unclassified	5098958	4850	65.43	x	x	x	x	x	x	x	x	O	x	x	O	O	O
2843739660	69665	Caulobacter sp. FWC26	Finished	Caulobacter sp. FWC26 genome sequencing	University of Chicago	Engineered	Wastewater	Activated Sludge	Unclassified	Unclassified	Activated wastewater sludge	x	x	x	x	x	Bacteria	Proteobacteria	Alphaproteobacteria	Caulobacterales	Caulobacteraceae	Caulobacter	Caulobacter sp. FWC26	4869030	4659	66.71	x	x	x	x	x	x	x	x	O	x	O	x	x	x
2861355207	586230	Methylopila jiangsuensis DSM 22718	Permanent Draft	Genomic Encyclopedia of Type Strains, Phase IV (KMG-IV): sequencing the most valuable type-strain genomes for metagenomic binning, comparative biology and taxonomic classification	DOE Joint Genome Institute (JGI)	Engineered	Wastewater	Activated Sludge	Unclassified	Unclassified	Aquatic_ Host_ Sludge_ Wastewater	x	x	x	x	x	Bacteria	Proteobacteria	Alphaproteobacteria	Rhizobiales	Methylocystaceae	Methylopila	Methylopila jiangsuensis	3713555	3559	69.97	x	x	x	x	x	x	x	x	x	x	x	x	x	O
2718217852	472175	Nitratireductor basaltis RR3-28	Finished	Nitratireductor basaltis RR3-28 Genome sequencing	Pukyong National University	Environmental	Aquatic	Aquaculture	Unclassified	Unclassified	x	x	x	x	x	x	Bacteria	Proteobacteria	Alphaproteobacteria	Rhizobiales	Phyllobacteriaceae	Nitratireductor	Nitratireductor basaltis	3357577	3303	58.59	x	x	x	x	x	x	O	O	x	O	O	x	x	x
2806310572	2109625	Thalassococcus sp. SH-1	Finished	Complete genome sequence of Thalassococcus sp. SH-1	Macrogen Inc	Environmental	Aquatic	Aquaculture	Unclassified	Unclassified	Animal gastrointestinal tract	x	x	x	x	x	Bacteria	Proteobacteria	Alphaproteobacteria	Rhodobacterales	Rhodobacteraceae	Thalassococcus	Thalassococcus sp. SH-1	3892138	3785	66.11	x	x	x	x	x	x	O	O	x	O	x	x	x	O
651285000	715226	Asticcacaulis biprosthecum C19, ATCC 27554	Permanent Draft	Asticcacaulis biprosthecum C19	Indiana University	Environmental	Aquatic	Aquaculture	Unclassified	Unclassified	Aquatic_ Fresh water	x	x	x	x	x	Bacteria	Proteobacteria	Alphaproteobacteria	Caulobacterales	Caulobacteraceae	Asticcacaulis	Asticcacaulis biprosthecium	5411525	4756	61.05	x	x	x	x	x	x	x	x	O	x	O	x	x	x
2693429783	1848288	Mesorhizobium sp. LCM 4577	Permanent Draft	Mesorhizobium sp. LCM 4577 Genome sequencing and assembly	University of New Hampshire	Host-associated	Microbial	Bacteria	Unclassified	Unclassified	x	x	x	x	x	x	Bacteria	Proteobacteria	Alphaproteobacteria	Rhizobiales	Phyllobacteriaceae	Mesorhizobium	Mesorhizobium sp. LCM 4577	7019804	6521	63.77	O	x	x	x	x	O	O	O	x	O	O	O	x	O
2693429818	540997	Mesorhizobium sp. ORS 3428	Permanent Draft	Mesorhizobium sp. ORS3428 Genome sequencing and assembly	University of New Hampshire	Host-associated	Microbial	Bacteria	Unclassified	Unclassified	x	x	x	x	x	x	Bacteria	Proteobacteria	Alphaproteobacteria	Rhizobiales	Phyllobacteriaceae	Mesorhizobium	Mesorhizobium sp. ORS 3428	6552800	5950	63.24	O	x	x	x	x	O	O	O	x	O	O	O	x	O
2684622744	943830	Tardiphaga robiniae Vaf07	Permanent Draft	Genomes of Vavilovia formosa symbionts	ICBFM SB RAS	Host-associated	Microbial	Bacteria	Unclassified	Unclassified	x	x	x	x	x	x	Bacteria	Proteobacteria	Alphaproteobacteria	Rhizobiales	Bradyrhizobiaceae	Tardiphaga	Tardiphaga robiniae	6344545	5949	61.53	x	x	x	x	x	x	x	x	x	x	x	O	O	O
2684623037	1720346	Rhizobium sp. RSm-3	Permanent Draft	Rhizobium sp. RSm-3 Genome sequencing	University of New Hampshire	Host-associated	Microbial	Bacteria	Unclassified	Unclassified	x	x	x	x	x	x	Bacteria	Proteobacteria	Alphaproteobacteria	Rhizobiales	Rhizobiaceae	Rhizobium	Rhizobium sp. RSm-3	6912093	6453	61.38	x	x	x	x	x	x	x	x	x	x	x	O	O	O
2690315987	43992	Bradyrhizobium liaoningense CCNWSX0360 -JQ	Permanent Draft	Genomic analysis of copper/zinc resistant Bradyrhizobium liaoningense CCNWSX0360	Novogene	Host-associated	Microbial	Bacteria	Unclassified	Unclassified	x	x	x	x	x	x	Bacteria	Proteobacteria	Alphaproteobacteria	Rhizobiales	Bradyrhizobiaceae	Bradyrhizobium	Bradyrhizobium liaoningense	8566650	8257	63.72	x	x	x	x	x	x	x	x	x	x	x	O	O	O
2693429792	1848292	Ensifer sp. LCM 4579	Permanent Draft	Ensifer sp. LCM 4579 Genome sequencing and assembly	University of New Hampshire	Host-associated	Microbial	Bacteria	Unclassified	Unclassified	x	x	x	x	x	x	Bacteria	Proteobacteria	Alphaproteobacteria	Rhizobiales	Rhizobiaceae	Ensifer	Ensifer sp. LCM 4579	6137409	5489	62.19	x	x	x	x	x	x	x	O	x	x	x	O	O	O
2693429793	1848291	Rhizobium sp. LCM 4573	Permanent Draft	Rhizobium sp. LCM 4573 Genome sequencing and assembly	University of New Hampshire	Host-associated	Microbial	Bacteria	Unclassified	Unclassified	x	x	x	x	x	x	Bacteria	Proteobacteria	Alphaproteobacteria	Rhizobiales	Rhizobiaceae	Rhizobium	Rhizobium sp. LCM 4573	5521535	5307	61.26	x	x	x	x	x	x	x	x	x	x	x	O	O	O
2751185814	1873714	Ensifer sp. LC14	Permanent Draft	Genome sequencing of Ensifer isolates from cave walls	Monash University Malaysia	Environmental	Terrestrial	Cave	Unclassified	Unclassified	x	x	x	x	x	x	Bacteria	Proteobacteria	Alphaproteobacteria	Rhizobiales	Rhizobiaceae	Ensifer	Ensifer sp. LC14	6219387	5924	62.21	x	x	O	x	x	x	O	O	x	O	x	O	O	O
2751185817	1120653	Ensifer sp. LC384	Permanent Draft	Genome sequencing of Ensifer isolates from cave walls	Monash University Malaysia	Environmental	Terrestrial	Cave	Unclassified	Unclassified	x	x	x	x	x	x	Bacteria	Proteobacteria	Alphaproteobacteria	Rhizobiales	Rhizobiaceae	Ensifer	Ensifer sp. LC384	7021985	6713	61.82	x	x	x	x	x	x	O	O	x	O	x	O	O	O
2751185818	1120652	Ensifer sp. LC163	Permanent Draft	Genome sequencing of Ensifer isolates from cave walls	Monash University Malaysia	Environmental	Terrestrial	Cave	Unclassified	Unclassified	x	x	x	x	x	x	Bacteria	Proteobacteria	Alphaproteobacteria	Rhizobiales	Rhizobiaceae	Ensifer	Ensifer sp. LC163	6512949	6149	62	x	x	x	x	x	x	O	O	x	O	x	O	O	O
2855036298	1545044	Paracoccus sanguinis 10990	Permanent Draft	Paracoccus species genome sequencing - NY State Dept. of Health	Wadsworth Center / NYSDOH	Host-associated	Human	Circulatory system	Blood	Unclassified	x	x	x	x	x	x	Bacteria	Proteobacteria	Alphaproteobacteria	Rhodobacterales	Rhodobacteraceae	Paracoccus	Paracoccus sanguinis	3422036	3449	70.71	x	x	x	x	x	x	x	x	x	x	x	x	x	O
2858275125	1545044	Paracoccus sanguinis 5503	Permanent Draft	Paracoccus species genome sequencing - NY State Dept. of Health	Wadsworth Center / NYSDOH	Host-associated	Human	Circulatory system	Blood	Unclassified	x	x	x	x	x	x	Bacteria	Proteobacteria	Alphaproteobacteria	Rhodobacterales	Rhodobacteraceae	Paracoccus	Paracoccus sanguinis	3653020	3693	70.11	x	x	x	x	x	x	x	x	x	x	x	x	x	O
2858307212	1545044	Paracoccus sanguinis 4681	Permanent Draft	Paracoccus species genome sequencing - NY State Dept. of Health	Wadsworth Center / NYSDOH	Host-associated	Human	Circulatory system	Blood	Unclassified	x	x	x	x	x	x	Bacteria	Proteobacteria	Alphaproteobacteria	Rhodobacterales	Rhodobacteraceae	Paracoccus	Paracoccus sanguinis	3423189	3395	70.45	x	x	x	x	x	x	x	x	x	x	x	x	x	O
2540341198	1336208	Roseomonas gilardii rosea ATCC BAA-691	Permanent Draft	Genomic Encyclopedia of Type Strains, Phase I: the one thousand microbial genomes (KMG-I) project	DOE Joint Genome Institute (JGI)	Host-associated	Mammals: Human	Circulatory system	Blood	Unclassified	Host	x	x	x	x	x	Bacteria	Proteobacteria	Alphaproteobacteria	Rhodospirillales	Acetobacteraceae	Roseomonas	Roseomonas gilardii	4614227	4287	70.68	O	O	x	x	x	x	x	O	x	x	x	O	O	O
2675903152	591205	Paracoccus isoporae DSM 22220	Permanent Draft	Genomic Encyclopedia of Archaeal and Bacterial Type Strains, Phase II (KMG-II): from individual species to whole genera	DOE Joint Genome Institute (JGI)	Host-associated	Invertebrates	Cnidaria	Unclassified	Unclassified	x	o	x	x	x	x	Bacteria	Proteobacteria	Alphaproteobacteria	Rhodobacterales	Rhodobacteraceae	Paracoccus	Paracoccus isoporae	3523473	3411	65.81	x	x	x	x	x	x	x	x	x	x	x	O	O	O
2684622892	152161	Stappia sp. SYD-1	Permanent Draft	Coal Seam Isolate genomes	University of New South Wales	Environmental	Terrestrial	Deep subsurface	Aquifer	Unclassified	x	x	x	x	x	x	Bacteria	Proteobacteria	Alphaproteobacteria	Rhodobacterales	Rhodobacteraceae	Stappia	unclassified	5392284	5211	67.26	O	O	x	x	x	x	x	O	x	x	x	O	O	O
2710724143	152161	Stappia sp. SUR-E	Permanent Draft	Coal Seam Isolate genomes	University of New South Wales	Environmental	Terrestrial	Deep subsurface	Aquifer	Unclassified	x	x	x	x	x	x	Bacteria	Proteobacteria	Alphaproteobacteria	Rhodobacterales	Rhodobacteraceae	Stappia	unclassified	5396996	5131	67.25	O	O	x	x	x	x	x	O	x	x	x	O	O	O
2710724148	28209	Chelatococcus sp. BOW-1	Permanent Draft	Coal Seam Isolate genomes	University of New South Wales	Environmental	Terrestrial	Deep subsurface	Aquifer	Unclassified	x	x	x	x	x	x	Bacteria	Proteobacteria	Alphaproteobacteria	Rhizobiales	Chelatococcaceae	Chelatococcus	unclassified	5229452	5027	68.69	x	x	x	x	x	x	x	x	x	x	x	O	O	O
2519899590	391937	Nitratireductor pacificus pht-3B	Permanent Draft	Nitratireductor pacificus pht-3B	Third Institute of Oceanography, State Oceanic Administration	Engineered	Lab enrichment	Defined media	Marine media	Unclassified	Sediment	x	Heterotroph	x	Motile	x	Bacteria	Proteobacteria	Alphaproteobacteria	Rhizobiales	Phyllobacteriaceae	Nitratireductor	Nitratireductor pacificus	4466205	4246	65.51	x	x	x	x	x	x	x	x	x	x	x	O	O	O
2531839096	1207063	Oceanibaculum indicum P24	Permanent Draft	Oceanibaculum indicum P24	Third Institute of Oceanography, State Oceanic Administration	Engineered	Lab enrichment	Defined media	Marine media	Unclassified	x	x	Heterotroph	x	x	x	Bacteria	Proteobacteria	Alphaproteobacteria	Rhodospirillales	Rhodospirillaceae	Oceanibaculum	Oceanibaculum indicum	3952792	3800	65.5	x	x	x	x	x	x	x	x	x	x	O	O	O	O
2556921669	1410620	Shinella sp. DD12	Permanent Draft	SHI	Goettingen Genomics Laboratory	Host-associated	Arthropoda	Digestive system	Unclassified	Unclassified	Gastrointestinal tract_ Host	x	Heterotroph	x	x	Aerobe	Bacteria	Proteobacteria	Alphaproteobacteria	Rhizobiales	Rhizobiaceae	Shinella	Shinella sp. DD12	7677812	7391	63.4	x	x	x	x	x	x	O	O	x	O	x	O	O	O
2864993140	373	Agrobacterium vitis S00303	Permanent Draft	Functional genomics of gut bacteria from endangered species of beetles	DOE Joint Genome Institute (JGI)	Host-associated	Arthropoda	Digestive system	Gut	Unclassified	x	x	x	x	x	x	Bacteria	Proteobacteria	Alphaproteobacteria	Rhizobiales	Rhizobiaceae	Agrobacterium	Agrobacterium vitis	4729281	4408	55.52	x	x	x	x	x	x	x	x	x	x	x	O	O	O
2873468275	373	Agrobacterium vitis S00131	Permanent Draft	Functional genomics of gut bacteria from endangered species of beetles	DOE Joint Genome Institute (JGI)	Host-associated	Arthropoda	Digestive system	Gut	Unclassified	x	x	x	x	x	x	Bacteria	Proteobacteria	Alphaproteobacteria	Rhizobiales	Rhizobiaceae	Agrobacterium	Agrobacterium vitis	4728919	4408	55.52	x	x	x	x	x	x	x	x	x	x	x	O	O	O
2788500533	2038106	Ochrobactrum sp. 715/2009	Permanent Draft	Genome sequencing and assembly of Novel Ochrobactrum sp. from Nigeria	U.S. Department of Agriculture, Agricultural Research Service	Host-associated	Birds	Digestive system	Large intestine	Ceca	x	x	x	x	x	x	Bacteria	Proteobacteria	Alphaproteobacteria	Rhizobiales	Brucellaceae	Ochrobactrum	Ochrobactrum sp. 715/2009	4936674	4770	57.76	x	x	x	x	x	x	x	x	x	x	x	O	O	O
2836874086	2494374	Tabrizicola piscis K13M18	Finished	Tabrizicola piscis K13M18 genome sequencing	Kyunghee University	Host-associated	Fish	Digestive system	Intestine	Unclassified	Fish gastrointestinal tract	x	x	x	Nonmotile	Obligate aerobe	Bacteria	Proteobacteria	Alphaproteobacteria	Rhodobacterales	Rhodobacteraceae	Tabrizicola	Tabrizicola piscis	4387422	4375	64.08	x	x	x	x	x	x	x	x	x	x	x	O	O	O
2841592794	2560053	Paracoccus liaowanqingii 2251	Finished	Paracoccus sp. 2251 genome sequencing	Chinese Center for Disease Control and Prevention	Host-associated	Mammals	Digestive system	Large intestine	Fecal	Antelope_ Feces	x	x	x	Nonmotile	Aerobe	Bacteria	Proteobacteria	Alphaproteobacteria	Rhodobacterales	Rhodobacteraceae	Paracoccus	Paracoccus liaowanqingii	4925228	4873	66.5	x	x	x	x	x	x	O	x	x	x	x	O	O	O
2551306113	1201036	Pseudochrobactrum sp. AO18b	Permanent Draft	Pseudoalteromonas project - Shandong University	University of Georgia	Host-associated	Mammals	Digestive system	Stomach	Rumen	x	x	Heterotroph	x	x	x	Bacteria	Proteobacteria	Alphaproteobacteria	Rhizobiales	Brucellaceae	Pseudochrobactrum	Pseudochrobactrum sp. AO18b	3751461	3613	51.44	x	x	x	x	x	x	O	O	x	O	x	O	O	O
637000268	292414	Ruegeria sp. TM1040	Finished	Roseobacter Clade Strains	DOE Joint Genome Institute (JGI)	Host-associated	Microbial	Dinoflagellates	Unclassified	Unclassified	Host_ Marine	o	Phototroph	Carbon fixation	Motile	Aerobe	Bacteria	Proteobacteria	Alphaproteobacteria	Rhodobacterales	Rhodobacteraceae	Ruegeria	Ruegeria sp. TM1040	4153699	3964	60.06	x	x	x	x	x	x	x	x	x	x	O	O	O	O
2721755576	1917485	Sulfitobacter sp. AM1-D1	Finished	Sulfitobacter sp. AM1-D1 Genome sequencing	East China Sea Fisheries Research Institute	Host-associated	Microbial	Dinoflagellates	Unclassified	Unclassified	x	o	x	x	x	x	Bacteria	Proteobacteria	Alphaproteobacteria	Rhodobacterales	Rhodobacteraceae	Sulfitobacter	Sulfitobacter sp. AM1-D1	4691010	4620	64.52	x	x	x	x	x	x	x	x	x	x	x	O	O	O
2698536550	388408	Labrenzia alexandrii CECT 5112	Permanent Draft	Whole genome sequencing of Labrenzia alexandrii CECT 5112	Spanish Type Culture Collection (CECT)	Host-associated	Protists	Dinoflagellates	Unclassified	Unclassified	Marine	o	Heterotroph	x	Motile	Obligate aerobe	Bacteria	Proteobacteria	Alphaproteobacteria	Rhodobacterales	Rhodobacteraceae	Labrenzia	Labrenzia alexandrii	5346416	5067	56.36	x	x	x	x	x	x	x	O	O	x	x	O	O	O
2516653055	1089552	Rhodovibrio salinarum DSM 9154	Permanent Draft	Continuation of the Genomic Encyclopedia of Bacteria and Archaea pilot project (GEBA)	DOE Joint Genome Institute (JGI)	Engineered	Solid waste	Feedstock	Composting	Unclassified	Compost	x	Phototroph	x	x	Anaerobe	Bacteria	Proteobacteria	Alphaproteobacteria	Rhodospirillales	Rhodospirillaceae	Rhodovibrio	Rhodovibrio salinarum	4176524	3863	65.99	x	x	x	x	x	x	x	x	O	x	x	O	O	O
2816332498	379347	Epibacterium mobile NBRC 101030	Permanent Draft	Genome sequencce of marine bacteria isolated during Galathea 3 global expedition	Technical University of Denmark	Engineered	Food production	Fermented beverages	Unclassified	Unclassified	x	x	x	x	x	x	Bacteria	Proteobacteria	Alphaproteobacteria	Rhodobacterales	Rhodobacteraceae	Epibacterium	Epibacterium mobile	4712676	4557	59	x	x	x	x	x	x	x	x	x	x	x	O	O	O
637000237	316056	Rhodopseudomonas palustris BisB18	Finished	Rhodopseudomonas palustris, 4 strains	DOE Joint Genome Institute (JGI)	Environmental	Aquatic	Freshwater	Sediment	Unclassified	Aquatic_ Fresh water_ Sediment_ Soil	x	Phototroph	Carbon dioxide fixation_ Hydrogen production_ Nitrogen fixation_ Pollutant degrader	Motile	Facultative	Bacteria	Proteobacteria	Alphaproteobacteria	Rhizobiales	Bradyrhizobiaceae	Rhodopseudomonas	Rhodopseudomonas palustris	5513844	5028	64.96	O	x	x	x	x	x	O	x	x	x	x	O	O	O
637000238	316057	Rhodopseudomonas palustris BisB5	Finished	Rhodopseudomonas palustris, 4 strains	DOE Joint Genome Institute (JGI)	Environmental	Aquatic	Freshwater	Sediment	Unclassified	Aquatic_ Fresh water_ Sediment_ Soil	x	Phototroph	Carbon dioxide fixation_ Hydrogen production_ Nitrogen fixation_ Pollutant degrader	Motile	Facultative	Bacteria	Proteobacteria	Alphaproteobacteria	Rhizobiales	Bradyrhizobiaceae	Rhodopseudomonas	Rhodopseudomonas palustris	4892717	4501	64.81	x	x	x	x	x	x	x	x	x	x	x	O	O	O
637000240	316058	Rhodopseudomonas palustris HaA2	Finished	Rhodopseudomonas palustris, 4 strains	DOE Joint Genome Institute (JGI)	Environmental	Aquatic	Freshwater	Sediment	Unclassified	Aquatic_ Fresh water_ Soil	x	Phototroph	Carbon dioxide fixation_ Hydrogen production_ Nitrogen fixation_ Pollutant degrader	Motile	Facultative	Bacteria	Proteobacteria	Alphaproteobacteria	Rhizobiales	Bradyrhizobiaceae	Rhodopseudomonas	Rhodopseudomonas palustris	5331656	4788	66.04	x	x	x	x	x	x	x	x	x	x	x	O	O	O
639279312	316055	Rhodopseudomonas palustris BisA53	Finished	Rhodopseudomonas palustris, 4 strains	DOE Joint Genome Institute (JGI)	Environmental	Aquatic	Freshwater	Sediment	Unclassified	Aquatic_ Fresh water_ Sediment_ Soil	x	Phototroph	Carbon dioxide fixation_ Hydrogen production_ Nitrogen fixation_ Pollutant degrader	Motile	Facultative	Bacteria	Proteobacteria	Alphaproteobacteria	Rhizobiales	Bradyrhizobiaceae	Rhodopseudomonas	Rhodopseudomonas palustris	5505494	4996	64.44	x	x	x	x	x	x	x	x	x	x	x	O	O	O
641522612	366602	Caulobacter sp. K31	Finished	Caulobacter family	DOE Joint Genome Institute (JGI)	Environmental	Aquatic	Freshwater	Groundwater	Unclassified	Fresh water	x	x	Chlorophenol degrading	Motile	Aerobe	Bacteria	Proteobacteria	Alphaproteobacteria	Caulobacterales	Caulobacteraceae	Caulobacter	Caulobacter sp. K31	5889399	5499	67.35	x	x	x	x	x	x	x	x	O	x	O	x	x	x
642555153	395960	Rhodopseudomonas palustris TIE-1	Finished	CSP_777079	DOE Joint Genome Institute (JGI)	Environmental	Aquatic	Freshwater	Wetlands	Unclassified	Soil	x	Photolithoautotroph	Iron oxidizer	Motile	Facultative	Bacteria	Proteobacteria	Alphaproteobacteria	Rhizobiales	Bradyrhizobiaceae	Rhodopseudomonas	Rhodopseudomonas palustris	5744041	5377	64.86	x	x	x	x	x	x	O	x	x	x	x	O	O	O
2524023207	936134	Ensifer sp. USDA 6670	Permanent Draft	GEBA - Root Nodulating Bacteria	DOE Joint Genome Institute (JGI)	Environmental	Aquatic	Freshwater	Lotic	Unclassified	Host_ Plant root_ Root nodule_ Soil	x	x	Nitrogen fixation	Motile	Aerobe	Bacteria	Proteobacteria	Alphaproteobacteria	Rhizobiales	Rhizobiaceae	Ensifer	Ensifer sp. USDA 6670	6813453	6547	61.94	x	x	x	x	x	x	O	O	x	O	x	O	O	O
640753059	78245	Xanthobacter autotrophicus Py2	Finished	Xanthobacter autotrophicus strain Py2	DOE Joint Genome Institute (JGI)	Environmental	Aquatic	Freshwater	Unclassified	Unclassified	Aquatic_ Fresh water_ Sediment_ Soil	x	Methylotroph	Nitrogen fixation	Motile	Facultative	Bacteria	Proteobacteria	Alphaproteobacteria	Rhizobiales	Xanthobacteraceae	Xanthobacter	Xanthobacter autotrophicus	5625098	5169	67.35	x	x	x	x	x	x	x	x	x	x	x	O	O	O
2502376840	665126	Prosthecomicrobium hirschii ATCC 27832	Permanent Draft	Prosthecomicrobium hirschii ATCC 27832	0	Environmental	Aquatic	Freshwater	Pond	Unclassified	Aquatic_ Fresh water_ Ponds	x	x	x	Motile	Facultative	Bacteria	Proteobacteria	Alphaproteobacteria	Rhizobiales	Hyphomicrobiaceae	Prosthecomicrobium	Prosthecomicrobium hirschii	6404881	5427	68.23	x	x	x	x	x	x	x	x	O	x	x	O	O	x
2516653000	1079	Blastochloris viridis Drews F, DSM 133	Permanent Draft	B. viridis initial	Toyohashi University of Technology	Environmental	Aquatic	Freshwater	Lotic	Unclassified	Aquatic_ Fresh water	x	x	x	Motile	Anaerobe	Bacteria	Proteobacteria	Alphaproteobacteria	Rhizobiales	Hyphomicrobiaceae	Blastochloris	Blastochloris viridis	6528394	6446	64.82	x	x	x	x	x	x	x	x	O	x	x	O	O	O
2523533537	1122612	Novosphingobium acidiphilum DSM 19966	Permanent Draft	Genomic Encyclopedia of Type Strains, Phase I: the one thousand microbial genomes (KMG-I) project	DOE Joint Genome Institute (JGI)	Environmental	Aquatic	Freshwater	Wetlands	Unclassified	Bog_ Wetland	x	x	x	Motile	Obligate aerobe	Bacteria	Proteobacteria	Alphaproteobacteria	Sphingomonadales	Sphingomonadaceae	Novosphingobium	Novosphingobium acidiphilum	3709060	3460	64.26	x	x	x	x	x	x	x	x	O	x	x	x	x	x
2524614677	1122607	Nisaea denitrificans DSM 18348	Permanent Draft	Genomic Encyclopedia of Type Strains, Phase I: the one thousand microbial genomes (KMG-I) project	DOE Joint Genome Institute (JGI)	Environmental	Aquatic	Freshwater	Unclassified	Unclassified	Aquatic_ Marine_ Surface water	x	x	x	Motile	Aerobe	Bacteria	Proteobacteria	Alphaproteobacteria	Rhodospirillales	Rhodospirillaceae	Nisaea	Nisaea denitrificans	4626718	4346	60.54	x	x	x	x	x	x	x	x	O	x	x	O	O	O
2585428139	1381123	Aliihoeflea sp. 2WW	Permanent Draft	CARIPLO-1	Baseclear	Environmental	Aquatic	Freshwater	Groundwater	Unclassified	Groundwater	x	Heterotroph	x	Motile	Aerobe	Bacteria	Proteobacteria	Alphaproteobacteria	Rhizobiales	Phyllobacteriaceae	Aliihoeflea	Aliihoeflea sp. 2WW	4143240	4117	64.38	x	x	x	x	x	x	x	x	x	x	x	O	O	O
2523231034	1123240	Sandarakinorhabdus limnophila DSM 17366	Permanent Draft	Genomic Encyclopedia of Type Strains, Phase I: the one thousand microbial genomes (KMG-I) project	DOE Joint Genome Institute (JGI)	Environmental	Aquatic	Freshwater	Unclassified	Unclassified	Aquatic_ Fresh water_ Lake	x	Chemoheterotroph	x	Nonmotile	Obligate aerobe	Bacteria	Proteobacteria	Alphaproteobacteria	Sphingomonadales	Sphingosinicellaceae	Sandarakinorhabdus	Sandarakinorhabdus limnophila	2613739	2586	64.49	x	x	x	x	x	x	x	x	O	x	x	O	O	O
2582581302	1122133	Kaistia soli DSM 19436	Permanent Draft	Genomic Encyclopedia of Type Strains, Phase I: the one thousand microbial genomes (KMG-I) project	DOE Joint Genome Institute (JGI)	Environmental	Aquatic	Freshwater	Wetlands	Unclassified	Wetland	x	x	x	Nonmotile	Aerobe	Bacteria	Proteobacteria	Alphaproteobacteria	Rhizobiales	Rhizobiaceae	Kaistia	Kaistia soli	5237791	5036	64.51	x	x	x	x	x	x	x	x	x	x	x	O	O	O
2855023661	2116655	Paracoccus alkanivorans 4-2	Permanent Draft	Paracoccus alkanivorans 4-2 genome sequencing	China Agricultural University	Environmental	Aquatic	Freshwater	Reservoir	Unclassified	Oil polluted freshwater	x	x	x	Nonmotile	x	Bacteria	Proteobacteria	Alphaproteobacteria	Rhodobacterales	Rhodobacteraceae	Paracoccus	Paracoccus alkanivorans	4662693	4618	62.14	x	x	x	x	x	x	x	x	x	x	x	O	O	O
647533238	633131	Thalassobium sp. R2A62	Permanent Draft	Thalassiobium sp. R2A62	J. Craig Venter Institute (JCVI)	Environmental	Aquatic	Freshwater	Groundwater	Unclassified	Aquatic_ Marine	x	x	x	x	x	Bacteria	Proteobacteria	Alphaproteobacteria	Rhodobacterales	Rhodobacteraceae	Thalassobium	Thalassobium sp. R2A62	3487925	3744	55.25	x	x	x	x	x	x	O	O	x	O	x	x	x	x
2551306131	1205680	Reyranella massiliensis 521, DSM 23428	Permanent Draft	Reyranella massiliensis 521	European Bioinformatics Institute	Environmental	Aquatic	Freshwater	Lotic	Unclassified	Aquatic_ Fresh water	x	x	x	x	x	Bacteria	Proteobacteria	Alphaproteobacteria	Rhodospirillales	unclassified	Reyranella	Reyranella massiliensis	5771094	5757	64.87	x	x	O	x	x	O	O	O	x	O	O	O	O	O
2565956506	1096091	Labrys methylaminiphilus JLW10	Permanent Draft	Genomes of fifty methylotrophs isolated from Lake Washington	DOE Joint Genome Institute (JGI)	Environmental	Aquatic	Freshwater	Lentic	Unclassified	Aquatic_ Fresh water	x	x	x	x	x	Bacteria	Proteobacteria	Alphaproteobacteria	Rhizobiales	Xanthobacteraceae	Labrys	Labrys methylaminiphilus	7517092	7014	62.99	x	x	x	x	x	x	O	O	x	O	O	O	O	O
2636415873	1574409	Mesorhizobium sp. F7	Finished	Mesorhizobium sp. F7 isolated from water	University of Malaya	Environmental	Aquatic	Freshwater	Drinking water	Unclassified	x	x	x	x	x	x	Bacteria	Proteobacteria	Alphaproteobacteria	Rhizobiales	Phyllobacteriaceae	Mesorhizobium	Mesorhizobium sp. F7	8787120	8512	66.38	x	x	O	x	x	x	O	O	x	O	x	O	O	O
2681813216	1759066	Sphingopyxis sp. H038	Permanent Draft	Genome sequencing of isolates from drinking water distribution system in Cincinnati, Ohio	US Environmental Protection Agency (EPA)	Environmental	Aquatic	Freshwater	Drinking water	Unclassified	x	x	x	x	x	x	Bacteria	Proteobacteria	Alphaproteobacteria	Sphingomonadales	Sphingomonadaceae	Sphingopyxis	Sphingopyxis sp. H038	5057434	4809	64.7	x	x	O	x	x	x	O	x	x	O	x	x	x	x
2844764314	2663834	Mesorhizobium sp. YL-MPnR-2016	Permanent Draft	Standard draft genome sequeces of bacteria from Yellowstone Lake	DOE Joint Genome Institute (JGI)	Environmental	Aquatic	Freshwater	Lake	Unclassified	x	x	x	x	x	x	Bacteria	Proteobacteria	Alphaproteobacteria	Rhizobiales	Phyllobacteriaceae	Mesorhizobium	Mesorhizobium sp. YL-MPnR-2016	6094164	5878	63.06	O	x	x	x	x	O	O	O	x	O	x	O	O	O
2516493024	136993	Methylosinus sp. LW4	Permanent Draft	Genomes of fifty methylotrophs isolated from Lake Washington	DOE Joint Genome Institute (JGI)	Environmental	Aquatic	Freshwater	Lentic	Unclassified	Aquatic_ Fresh water	x	x	x	x	x	Bacteria	Proteobacteria	Alphaproteobacteria	Rhizobiales	Methylocystaceae	Methylosinus	Methylosinus sp. LW4	4824446	4496	64.93	x	x	x	x	x	x	O	x	x	x	x	x	x	x
2516653006	74570	Rhodopseudomonas palustris ATH 2.1.6, ATCC 17001	Permanent Draft	Rhodopseudomonas palustris sequencing - Univ of Washington	University of Washington	Environmental	Aquatic	Freshwater	Unclassified	Unclassified	Aquatic_ Fresh water_ Mud_ Soil	x	x	x	x	x	Bacteria	Proteobacteria	Alphaproteobacteria	Rhizobiales	Bradyrhizobiaceae	Rhodopseudomonas	Rhodopseudomonas palustris	5198859	5043	65.07	x	x	x	x	x	x	O	x	x	x	x	O	O	O
2516653009	1076	Rhodopseudomonas palustris BIS3	Permanent Draft	Rhodopseudomonas palustris sequencing - Univ of Washington	University of Washington	Environmental	Aquatic	Freshwater	Sediment	Unclassified	Fresh water_ Soil	x	x	x	x	x	Bacteria	Proteobacteria	Alphaproteobacteria	Rhizobiales	Bradyrhizobiaceae	Rhodopseudomonas	Rhodopseudomonas palustris	5456053	5551	65.05	x	x	x	x	x	x	O	x	x	x	x	O	O	O
2516653012	1076	Rhodopseudomonas palustris 7850, DSM 127	Permanent Draft	Rhodopseudomonas palustris sequencing - Univ of Washington	University of Washington	Environmental	Aquatic	Freshwater	Pond	Unclassified	Aquatic_ Fresh water_ Ponds_ Soil	x	x	x	x	x	Bacteria	Proteobacteria	Alphaproteobacteria	Rhizobiales	Bradyrhizobiaceae	Rhodopseudomonas	Rhodopseudomonas palustris	3928273	4006	64.25	x	x	x	x	x	x	x	x	x	x	x	O	O	O
2516653013	1076	Rhodopseudomonas palustris S-1, DSM 131	Permanent Draft	Rhodopseudomonas palustris sequencing - Univ of Washington	University of Washington	Environmental	Aquatic	Freshwater	Pond	Unclassified	Aquatic_ Fresh water_ Ponds_ Soil	x	x	x	x	x	Bacteria	Proteobacteria	Alphaproteobacteria	Rhizobiales	Bradyrhizobiaceae	Rhodopseudomonas	Rhodopseudomonas palustris	5356467	5572	65.17	x	x	x	x	x	x	O	x	x	x	x	O	O	O
2516653016	1076	Rhodopseudomonas palustris KD1	Permanent Draft	Rhodopseudomonas palustris sequencing - Univ of Washington	University of Washington	Environmental	Aquatic	Freshwater	Sediment	Unclassified	Fresh water_ Soil	x	x	x	x	x	Bacteria	Proteobacteria	Alphaproteobacteria	Rhizobiales	Bradyrhizobiaceae	Rhodopseudomonas	Rhodopseudomonas palustris	5553564	5617	64.92	x	x	x	x	x	x	O	x	x	x	x	O	O	O
2517093011	107635	Methylosinus sp. LW3	Permanent Draft	Genomes of fifty methylotrophs isolated from Lake Washington	DOE Joint Genome Institute (JGI)	Environmental	Aquatic	Freshwater	Lentic	Unclassified	Aquatic_ Fresh water	x	x	x	x	x	Bacteria	Proteobacteria	Alphaproteobacteria	Rhizobiales	Methylocystaceae	Methylosinus	Methylosinus sp. LW3	5090474	4763	64.67	x	x	x	x	x	x	O	x	x	x	x	x	x	x
2519899638	1279038	Novispirillum itersonii itersonii ATCC 12639	Permanent Draft	Genomic Encyclopedia of Type Strains, Phase I: the one thousand microbial genomes (KMG-I) project	DOE Joint Genome Institute (JGI)	Environmental	Aquatic	Freshwater	Pond	Unclassified	Aquatic	x	Heterotroph	x	x	x	Bacteria	Proteobacteria	Alphaproteobacteria	Rhodospirillales	Rhodospirillaceae	Novispirillum	Novispirillum itersonii	4292502	3903	63.13	x	x	x	x	x	x	x	x	x	x	x	O	O	O
2521172554	751996	Roseobacter sp. R2A57	Permanent Draft	Roseobacter sp. R2A57	J. Craig Venter Institute (JCVI)	Environmental	Aquatic	Freshwater	Groundwater	Unclassified	Aquatic_ Host_ Marine	x	x	x	x	x	Bacteria	Proteobacteria	Alphaproteobacteria	Rhodobacterales	Rhodobacteraceae	Roseobacter	Roseobacter sp. R2A57	4136410	4432	53.04	x	x	x	x	x	x	x	x	x	x	O	x	x	O
2531839705	1214225	Acidocella sp. MX-AZ02	Permanent Draft	Acidocella sp. MX-AZ02	Allegheny-Singer Research Institute	Environmental	Aquatic	Freshwater	Lentic	Unclassified	x	x	x	x	x	x	Bacteria	Proteobacteria	Alphaproteobacteria	Rhodospirillales	Acetobacteraceae	Acidocella	Acidocella sp. MX-AZ02	3600757	3553	64.13	x	x	x	x	x	x	x	x	x	x	x	x	x	O
2551306483	1248916	Sandarakinorhabdus sp. AAP62	Permanent Draft	Sandarakinorhabdus sp. AAP62	Institute of Microbiology of the ASCR, v. v. i.	Environmental	Aquatic	Freshwater	Lentic	Unclassified	x	x	x	x	x	x	Bacteria	Proteobacteria	Alphaproteobacteria	Sphingomonadales	Sphingosinicellaceae	Sandarakinorhabdus	Sandarakinorhabdus sp. AAP62	3131544	2983	65.48	x	x	x	x	x	x	x	x	x	x	x	O	O	O
2562617052	1125973	Bosea sp. 117	Permanent Draft	Genomes of fifty methylotrophs isolated from Lake Washington	DOE Joint Genome Institute (JGI)	Environmental	Aquatic	Freshwater	Lentic	Sediment	x	x	x	x	x	x	Bacteria	Proteobacteria	Alphaproteobacteria	Rhizobiales	Bradyrhizobiaceae	Bosea	Bosea sp. 117	4635764	4344	68.19	x	x	x	x	x	x	x	x	O	x	x	O	O	O
2563366505	107633	Methylocystis sp. LW5	Permanent Draft	Genomes of fifty methylotrophs isolated from Lake Washington	DOE Joint Genome Institute (JGI)	Environmental	Aquatic	Freshwater	Lentic	Unclassified	Aquatic_ Fresh water	x	x	x	x	x	Bacteria	Proteobacteria	Alphaproteobacteria	Rhizobiales	Methylocystaceae	Methylocystis	Methylocystis sp. LW5	4760983	4469	64.84	x	x	x	x	x	x	O	x	x	x	x	x	x	x
2571042840	1282362	Asticcacaulis sp. AC466	Permanent Draft	Evolution of bacterial morphology, Indiana University	Indiana University	Environmental	Aquatic	Freshwater	Wetlands	Marsh	x	x	Heterotroph	x	x	x	Bacteria	Proteobacteria	Alphaproteobacteria	Caulobacterales	Caulobacteraceae	Asticcacaulis	Asticcacaulis sp. AC466	4700027	4327	58.84	x	x	x	x	x	x	x	x	O	x	O	x	x	x
2582581241	107636	Methylosinus sp. PW1	Permanent Draft	Genomes of fifty methylotrophs isolated from Lake Washington	DOE Joint Genome Institute (JGI)	Environmental	Aquatic	Freshwater	Lentic	Unclassified	Aquatic_ Fresh water	x	x	x	x	x	Bacteria	Proteobacteria	Alphaproteobacteria	Rhizobiales	Methylocystaceae	Methylosinus	Methylosinus sp. PW1	5128790	4924	64.68	x	x	x	x	x	x	O	x	x	x	x	x	x	x
2582581318	225324	Enhydrobacter aerosaccus ATCC 27094	Permanent Draft	Genomic Encyclopedia of Archaeal and Bacterial Type Strains, Phase II (KMG-II): from individual species to whole genera	DOE Joint Genome Institute (JGI)	Environmental	Aquatic	Freshwater	Lentic	Unclassified	Aquatic_ Fresh water	x	x	x	x	x	Bacteria	Proteobacteria	Alphaproteobacteria	Rhodospirillales	unclassified	Enhydrobacter	Enhydrobacter aerosaccus	6769764	6574	64.68	x	x	x	x	x	O	O	x	x	x	O	O	O	O
2615840721	933059	Gemmobacter aquatilis DSM 3857	Permanent Draft	Genomic Encyclopedia of Archaeal and Bacterial Type Strains, Phase II (KMG-II): from individual species to whole genera	DOE Joint Genome Institute (JGI)	Environmental	Aquatic	Freshwater	Pond	Unclassified	Aquatic_ Ponds	x	x	x	x	x	Bacteria	Proteobacteria	Alphaproteobacteria	Rhodobacterales	Rhodobacteraceae	Gemmobacter	Gemmobacter aquatilis	3964038	3918	65.11	x	x	x	x	x	x	x	x	x	x	x	O	O	O
2619619301	1630648	Novosphingobium sp. MD-1	Permanent Draft	Novosphingobium sp. MD-1	Akita Prefectural University	Environmental	Aquatic	Freshwater	Unclassified	Unclassified	x	x	x	x	x	x	Bacteria	Proteobacteria	Alphaproteobacteria	Sphingomonadales	Sphingomonadaceae	Novosphingobium	Novosphingobium sp. MD-1	4617766	4221	65.82	x	x	x	x	x	x	x	x	O	x	x	x	x	x
2690315606	1938605	Brevundimonas sp. LM2	Finished	Lake Michigan Isolates	University of Wisconsin	Environmental	Aquatic	Freshwater	Lake	Unclassified	x	x	x	x	x	x	Bacteria	Proteobacteria	Alphaproteobacteria	Caulobacterales	Caulobacteraceae	Brevundimonas	Brevundimonas sp. LM2	3564470	3545	68.37	x	x	x	x	x	x	x	x	O	x	O	x	x	x
2703718759	1759073	Sphingopyxis sp. H115	Permanent Draft	Genome sequencing of isolates from drinking water distribution system in Cincinnati, Ohio	US Environmental Protection Agency (EPA)	Environmental	Aquatic	Freshwater	Drinking water	Unclassified	x	x	x	x	x	x	Bacteria	Proteobacteria	Alphaproteobacteria	Sphingomonadales	Sphingomonadaceae	Sphingopyxis	Sphingopyxis sp. H115	4492261	4360	64.34	x	x	x	x	x	x	x	x	O	x	x	x	x	x
2718217793	257708	Roseomonas gilardii U14-5	Finished	Genome sequencing of Psychrotrophic Bacterial Isolates from Antarctic Lake Untersee	New England Biolabs	Environmental	Aquatic	Freshwater	Lake	Unclassified	x	x	x	x	x	x	Bacteria	Proteobacteria	Alphaproteobacteria	Rhodospirillales	Acetobacteraceae	Roseomonas	Roseomonas gilardii	5412463	5006	70.11	O	O	x	x	x	x	x	O	x	x	x	O	O	O
2728369273	933063	Dichotomicrobium thermohalophilum DSM 5002	Permanent Draft	Genomic Encyclopedia of Archaeal and Bacterial Type Strains, Phase II (KMG-II): from individual species to whole genera	DOE Joint Genome Institute (JGI)	Environmental	Aquatic	Freshwater	Lentic	Unclassified	Aquatic_ Fresh water	x	x	x	x	x	Bacteria	Proteobacteria	Alphaproteobacteria	Rhizobiales	Hyphomicrobiaceae	Dichotomicrobium	Dichotomicrobium thermohalophilum	2988045	2829	64.29	x	x	x	x	x	x	x	x	x	x	O	O	O	O
2754412603	2135642	Bosea sp. 124	Permanent Draft	Synthetic bacterial communities of pure cultures isolated from sediment of Lake Washington, USA	DOE Joint Genome Institute (JGI)	Environmental	Aquatic	Freshwater	Lake	Sediment	x	x	x	x	x	x	Bacteria	Proteobacteria	Alphaproteobacteria	Rhizobiales	Bradyrhizobiaceae	Bosea	Bosea sp. 124	5470773	5280	66.58	x	x	x	x	x	x	O	O	O	x	x	O	O	O
2756170225	2044885	Azospirillum palustre B2	Draft	Azospirillum palustre B2	Institute of Bioengineering, Research Center of Biotechnology of RAS	Environmental	Aquatic	Freshwater	Wetlands	Bog	Bog	x	x	x	x	x	Bacteria	Proteobacteria	Alphaproteobacteria	Rhodospirillales	Rhodospirillaceae	Azospirillum	Azospirillum palustre	7985685	7114	67.84	x	x	x	x	x	x	x	O	O	x	x	x	x	x
2756170245	93369	Pseudaminobacter salicylatoxidans DSM 6986	Permanent Draft	Genomic Encyclopedia of Type Strains, Phase IV (KMG-IV): sequencing the most valuable type-strain genomes for metagenomic binning, comparative biology and taxonomic classification	DOE Joint Genome Institute (JGI)	Environmental	Aquatic	Freshwater	Lotic	Unclassified	Aquatic	x	x	x	x	x	Bacteria	Proteobacteria	Alphaproteobacteria	Rhizobiales	Phyllobacteriaceae	Pseudaminobacter	Pseudaminobacter salicylatoxidans	4836797	4765	62.68	x	x	x	x	x	x	x	x	x	x	O	O	O	O
2770939497	1264899	Zavarzinia compransoris DSM 1231	Permanent Draft	Genomic Encyclopedia of Type Strains, Phase IV (KMG-IV): sequencing the most valuable type-strain genomes for metagenomic binning, comparative biology and taxonomic classification	DOE Joint Genome Institute (JGI)	Environmental	Aquatic	Freshwater	Lotic	Unclassified	Mud	x	x	x	x	x	Bacteria	Proteobacteria	Alphaproteobacteria	Rhodospirillales	Acetobacteraceae	Zavarzinia	Zavarzinia compransoris	4751555	4526	68.14	x	x	x	x	x	x	x	x	O	x	O	O	O	O
2788500375	2169400	Gemmobacter sp. HYN0069	Finished	Gemmobacter sp. HYN0069 genome sequencing	Korea University	Environmental	Aquatic	Freshwater	Unclassified	Unclassified	x	x	x	x	x	x	Bacteria	Proteobacteria	Alphaproteobacteria	Rhodobacterales	Rhodobacteraceae	Gemmobacter	Gemmobacter sp. HYN0069	4206589	4164	63.95	x	x	x	x	x	x	x	x	x	x	x	O	O	O
2795385478	1185920	Rhodobacter veldkampii DSM 11550	Permanent Draft	Genomic Encyclopedia of Type Strains, Phase IV (KMG-IV): sequencing the most valuable type-strain genomes for metagenomic binning, comparative biology and taxonomic classification	DOE Joint Genome Institute (JGI)	Environmental	Aquatic	Freshwater	Pond	Unclassified	Aquatic_ Ponds_ Human abscess_ Fresh water	x	x	x	x	x	Bacteria	Proteobacteria	Alphaproteobacteria	Rhodobacterales	Rhodobacteraceae	Rhodobacter	Rhodobacter veldkampii	3268293	3243	65.14	x	x	x	x	x	x	x	x	x	x	x	O	O	O
2828001536	987056	Rhodoligotrophos appendicifer DSM 23582	Permanent Draft	Genomic Encyclopedia of Type Strains, Phase IV (KMG-IV): sequencing the most valuable type-strain genomes for metagenomic binning, comparative biology and taxonomic classification	DOE Joint Genome Institute (JGI)	Environmental	Aquatic	Freshwater	Unclassified	Unclassified	x	x	x	x	x	Aerobe	Bacteria	Proteobacteria	Alphaproteobacteria	Rhizobiales	Parvibaculaceae	Rhodoligotrophos	Rhodoligotrophos appendicifer	5586254	5380	61.1	x	x	x	x	x	x	x	x	x	x	O	O	O	O
2828310345	189	Novispirillum itersonii DSM 11590	Permanent Draft	Genomic Encyclopedia of Type Strains, Phase IV (KMG-IV): sequencing the most valuable type-strain genomes for metagenomic binning, comparative biology and taxonomic classification	DOE Joint Genome Institute (JGI)	Environmental	Aquatic	Freshwater	Unclassified	Unclassified	x	x	x	x	x	x	Bacteria	Proteobacteria	Alphaproteobacteria	Rhodospirillales	Rhodospirillaceae	Novispirillum	Novispirillum itersonii	4464517	4017	64.6	x	x	x	x	x	x	x	x	x	x	x	O	O	O
2834080639	69664	Caulobacter sp. FWC2	Permanent Draft	Caulobacter sp. FWC2 genome sequencing	University of Chicago	Environmental	Aquatic	Freshwater	Lake	Unclassified	Lake	x	x	x	x	x	Bacteria	Proteobacteria	Alphaproteobacteria	Caulobacterales	Caulobacteraceae	Caulobacter	Caulobacter sp. FWC2	5511152	5272	67.38	x	x	x	x	x	x	x	x	O	x	O	x	x	x
2843091766	2528693	Tabrizicola sp. WMC-M-20	Permanent Draft	Tabrizicola Genome sequencing and assembly	Institute of Microbiology	Environmental	Aquatic	Freshwater	Sediment	Unclassified	x	x	x	x	x	x	Bacteria	Proteobacteria	Alphaproteobacteria	Rhodobacterales	Rhodobacteraceae	Tabrizicola	Tabrizicola sp. WMC-M-20	4431588	4462	62.85	x	x	x	x	x	x	x	x	x	x	x	O	O	O
2843096229	2486418	Tabrizicola sp. DRYC-M-16	Permanent Draft	Tabrizicola Genome sequencing and assembly	Institute of Microbiology	Environmental	Aquatic	Freshwater	Sediment	Unclassified	x	x	x	x	x	x	Bacteria	Proteobacteria	Alphaproteobacteria	Rhodobacterales	Rhodobacteraceae	Tabrizicola	Tabrizicola sp. DRYC-M-16	4040697	4010	62.99	x	x	x	x	x	x	x	x	x	x	x	O	O	O
2849361509	2723104	Caulobacter sp. YL-Caulobacter	Permanent Draft	Standard draft genome sequeces of bacteria from Yellowstone Lake	DOE Joint Genome Institute (JGI)	Environmental	Aquatic	Freshwater	Lake	Unclassified	x	x	x	x	x	x	Bacteria	Proteobacteria	Alphaproteobacteria	Caulobacterales	Caulobacteraceae	Caulobacter	Caulobacter sp. YL-Caulobacter	5347693	5131	67.75	x	x	x	x	x	x	x	x	O	x	O	x	x	x
2861707373	87461	Rhodopseudomonas rhenobacensis DSM 12706	Permanent Draft	Genomic Encyclopedia of Type Strains, Phase IV (KMG-IV): sequencing the most valuable type-strain genomes for metagenomic binning, comparative biology and taxonomic classification	DOE Joint Genome Institute (JGI)	Environmental	Aquatic	Freshwater	Lentic	Sediment	Sediment_ Aquatic_ Ponds	x	x	x	x	x	Bacteria	Proteobacteria	Alphaproteobacteria	Rhizobiales	Bradyrhizobiaceae	Rhodopseudomonas	Rhodopseudomonas rhenobacensis	5177157	4869	65.58	x	x	x	x	x	x	O	x	x	x	x	O	O	O
2861716478	211460	Afipia massiliensis DSM 17498	Permanent Draft	Genomic Encyclopedia of Type Strains, Phase IV (KMG-IV): sequencing the most valuable type-strain genomes for metagenomic binning, comparative biology and taxonomic classification	DOE Joint Genome Institute (JGI)	Environmental	Aquatic	Freshwater	Drinking water	Unclassified	Aquatic	x	x	x	x	x	Bacteria	Proteobacteria	Alphaproteobacteria	Rhizobiales	Bradyrhizobiaceae	Afipia	Afipia massiliensis	5326151	5367	60.85	x	x	x	x	x	x	x	x	x	x	x	O	O	O
2864653697	2735886	Sphingobium sp. B1D3A	Permanent Draft	Exploring microbial biodiversity for novel pathways involved in the catabolism of aromatic compounds derived from lignin	DOE Joint Genome Institute (JGI)	Environmental	Aquatic	Freshwater	River	Unclassified	x	x	x	x	x	x	Bacteria	Proteobacteria	Alphaproteobacteria	Sphingomonadales	Sphingomonadaceae	Sphingobium	Sphingobium sp. B1D3A	4207152	4067	65.62	x	x	O	x	x	x	x	x	O	x	x	x	x	x
640427101	349163	Acidiphilium cryptum JF-5	Finished	Acidiphilium cryptum JF-5	DOE Joint Genome Institute (JGI)	Environmental	Terrestrial	Geologic	Mine	Unclassified	Acid mine drainage_ Aquatic_ Fresh water_ Hydrothermal vent_ Sediment	x	Heterotroph	Iron reducer	Motile	Aerobe	Bacteria	Proteobacteria	Alphaproteobacteria	Rhodospirillales	Acetobacteraceae	Acidiphilium	Acidiphilium cryptum	3963080	3701	67.1	x	x	x	x	x	x	x	x	x	x	x	O	O	O
2571042905	1464546	Acidiphilium sp. JA12-A1	Permanent Draft	Acidiphilium sp. JA12-A1	Goettingen Genomics Laboratory	Environmental	Terrestrial	Geologic	Mine	Unclassified	Acid mine drainage_ Aquatic_ Host	x	Chemoorganoheterotroph	Iron reducer	Motile	Facultative	Bacteria	Proteobacteria	Alphaproteobacteria	Rhodospirillales	Acetobacteraceae	Acidiphilium	Acidiphilium sp. JA12-A1	4184331	3770	66.94	x	x	x	x	x	x	x	x	O	x	O	O	O	O
2523533612	1123247	Sediminimonas qiaohouensis DSM 21189	Permanent Draft	Genomic Encyclopedia of Type Strains, Phase I: the one thousand microbial genomes (KMG-I) project	DOE Joint Genome Institute (JGI)	Environmental	Terrestrial	Geologic	Mine	Unclassified	Salt mine	x	x	Nitrate reducer	Nonmotile	Aerobe	Bacteria	Proteobacteria	Alphaproteobacteria	Rhodobacterales	Rhodobacteraceae	Sediminimonas	Sediminimonas qiaohouensis	3554982	3528	63.83	x	x	x	x	x	x	x	x	x	x	x	O	O	O
2522572188	1123229	Salinarimonas rosea DSM 21201	Permanent Draft	Genomic Encyclopedia of Type Strains, Phase I: the one thousand microbial genomes (KMG-I) project	DOE Joint Genome Institute (JGI)	Environmental	Terrestrial	Geologic	Mine	Unclassified	Salt mine	x	x	x	Motile	Facultative	Bacteria	Proteobacteria	Alphaproteobacteria	Rhizobiales	Salinarimonadaceae	Salinarimonas	Salinarimonas rosea	5245321	4952	71.78	x	x	x	x	x	x	x	x	x	x	x	O	O	O
2563366728	570967	Fodinicurvata fenggangensis DSM 21160	Permanent Draft	Genomic Encyclopedia of Type Strains, Phase I: the one thousand microbial genomes (KMG-I) project	DOE Joint Genome Institute (JGI)	Environmental	Terrestrial	Geologic	Mine	Unclassified	Salt mine_ Sediment	x	Chemoheterotroph	x	Nonmotile	Facultative	Bacteria	Proteobacteria	Alphaproteobacteria	Rhodospirillales	Rhodospirillaceae	Fodinicurvata	Fodinicurvata fenggangensis	3769755	3618	60.97	x	x	x	x	x	x	x	x	x	x	O	O	O	O
651324003	1043206	Acidiphilium sp. PM, DSM 24941	Permanent Draft	Acidiphilium sp. PM	Center for Astrobiology, Spain	Environmental	Terrestrial	Geologic	Mine	Unclassified	x	x	Chemoorganotroph	x	x	Facultative	Bacteria	Proteobacteria	Alphaproteobacteria	Rhodospirillales	Acetobacteraceae	Acidiphilium	Acidiphilium sp. PM	3929465	3908	66.41	x	x	x	x	x	x	x	x	x	x	O	O	O	O
2556921625	1408419	Acidocella facilis ATCC 35904	Permanent Draft	Genomic Encyclopedia of Type Strains, Phase I: the one thousand microbial genomes (KMG-I) project	DOE Joint Genome Institute (JGI)	Environmental	Terrestrial	Geologic	Mine	Unclassified	Mine	x	x	x	x	x	Bacteria	Proteobacteria	Alphaproteobacteria	Rhodospirillales	Acetobacteraceae	Acidocella	Acidocella facilis	3403931	3263	64.51	x	x	x	x	x	x	x	x	x	x	x	x	x	O
2784132094	379	Rhizobium sp. NAU-18	Permanent Draft	Rhizobium sp. NAU-18	Nanjing Agricultural University	Environmental	Air	Indoor Air	Dust	Unclassified	x	x	x	x	x	x	Bacteria	Proteobacteria	Alphaproteobacteria	Rhizobiales	Rhizobiaceae	Rhizobium	unclassified	6966499	6668	61.44	x	x	x	x	x	x	x	x	x	x	x	O	O	O
651324078	983920	Novosphingobium nitrogenifigens Y88	Permanent Draft	Novosphingobium nitrogenifigens Y88, DSM 19370	Scion, New Zealand	Engineered	Wastewater	Industrial wastewater	Pulp and paper wastewater	Unclassified	Aquatic_ Paper mill wastewater_ Wastewater	x	Heterotroph	Nitrogen fixation	Nonmotile	Aerobe	Bacteria	Proteobacteria	Alphaproteobacteria	Sphingomonadales	Sphingomonadaceae	Novosphingobium	Novosphingobium nitrogenifigens	4148048	3853	63.95	x	x	x	x	x	x	x	x	O	x	x	x	x	x
2516653008	1076	Rhodopseudomonas palustris JA1, ATCC BAA-37	Permanent Draft	Rhodopseudomonas palustris sequencing - Univ of Washington	University of Washington	Engineered	Wastewater	Industrial wastewater	Agricultural wastewater	Unclassified	Dairy isolates_ Fresh water_ Soil	x	x	x	x	x	Bacteria	Proteobacteria	Alphaproteobacteria	Rhizobiales	Bradyrhizobiaceae	Rhodopseudomonas	Rhodopseudomonas palustris	5300311	5293	65.1	x	x	x	x	x	x	O	x	x	x	x	O	O	O
2516653014	1076	Rhodopseudomonas palustris O.U.11, DSM 7375	Permanent Draft	Rhodopseudomonas palustris sequencing - Univ of Washington	University of Washington	Engineered	Wastewater	Industrial wastewater	Unclassified	Unclassified	Fresh water_ Soil_ Wastewater	x	x	x	x	x	Bacteria	Proteobacteria	Alphaproteobacteria	Rhizobiales	Bradyrhizobiaceae	Rhodopseudomonas	Rhodopseudomonas palustris	5677265	5749	64.86	x	x	x	x	x	x	O	x	x	x	x	O	O	O
2772190656	981386	Brucella vulpis F965	Finished	Brucella vulpis F965 genome sequencing	University of Giessen	Host-associated	Mammals	Lymphatic	Lymph nodes	Unclassified	x	x	x	x	x	x	Bacteria	Proteobacteria	Alphaproteobacteria	Rhizobiales	Brucellaceae	Brucella	Brucella vulpis	3238138	3197	57.13	x	x	x	x	x	x	x	x	x	x	x	x	x	O
2537561903	883080	Afipia felis felis ATCC 53690	Permanent Draft	Human Microbiome Project (HMP) Reference Genomes	Broad Institute	Host-associated	Human	Lymphatic system	Lymph nodes	Unclassified	Host	x	x	x	x	x	Bacteria	Proteobacteria	Alphaproteobacteria	Rhizobiales	Bradyrhizobiaceae	Afipia	Afipia felis	4197620	4100	60.72	x	x	x	x	x	x	O	x	x	x	x	x	x	x
641380432	1423144	Phaeobacter gallaeciensis BS107	Permanent Draft	Phaeobacter type strains	LGC Genomics	Environmental	Aquatic	Marine	Unclassified	Unclassified	x	o	Autotroph_ Heterotroph	Acetate oxidizer	Motile	Aerobe	Bacteria	Proteobacteria	Alphaproteobacteria	Rhodobacterales	Rhodobacteraceae	Phaeobacter	Phaeobacter gallaeciensis	4232367	4136	59.81	x	x	x	x	x	x	x	x	x	x	O	O	O	O
640612220	388739	Roseobacter sp. SK209-2-6	Permanent Draft	Roseobacter sp. SK209-2-6	J. Craig Venter Institute (JCVI)	Environmental	Aquatic	Marine	Unclassified	Unclassified	Aquatic_ Marine	o	Photosynthetic_ Phototroph	Denitrifying	Motile	Aerobe	Bacteria	Proteobacteria	Alphaproteobacteria	Rhodobacterales	Rhodobacteraceae	Roseobacter	Roseobacter sp. SK209-2-6	4555826	4610	57.02	x	x	x	x	x	x	x	x	x	x	O	O	O	O
2558309102	1122614	Pseudooceanicola nanhaiensis DSM 18065	Permanent Draft	Genomic Encyclopedia of Type Strains, Phase I: the one thousand microbial genomes (KMG-I) project	DOE Joint Genome Institute (JGI)	Environmental	Aquatic	Marine	Oceanic	Sediment	Aquatic_ Marine_ Sediment	o	x	Nitrate reducer	Nonmotile	Aerobe	Bacteria	Proteobacteria	Alphaproteobacteria	Rhodobacterales	Rhodobacteraceae	Pseudooceanicola	Pseudooceanicola nanhaiensis	4659730	4548	67.93	O	O	x	x	x	x	O	O	x	O	x	O	O	O
2524023213	1121479	Pseudodonghicola xiamenensis DSM 18339	Permanent Draft	Genomic Encyclopedia of Type Strains, Phase I: the one thousand microbial genomes (KMG-I) project	DOE Joint Genome Institute (JGI)	Environmental	Aquatic	Marine	Oceanic	Oil-contaminated	Aquatic_ Marine	o	x	Nitrate reducer	Nonmotile	x	Bacteria	Proteobacteria	Alphaproteobacteria	Rhodobacterales	Rhodobacteraceae	Pseudodonghicola	Pseudodonghicola xiamenensis	4734081	4582	63.57	x	x	x	x	x	x	x	O	O	x	x	O	O	O
2574179734	1122969	Ponticoccus litoralis DSM 18986	Permanent Draft	Genomic Encyclopedia of Type Strains, Phase I: the one thousand microbial genomes (KMG-I) project	DOE Joint Genome Institute (JGI)	Environmental	Aquatic	Marine	Unclassified	Unclassified	Aquatic_ Marine_ Sea water	o	x	Nitrate reducer	Nonmotile	Aerobe	Bacteria	Proteobacteria	Alphaproteobacteria	Rhodobacterales	Rhodobacteraceae	Ponticoccus	Ponticoccus litoralis	4751756	4439	67.32	x	x	x	x	x	x	x	x	x	x	x	O	O	O
2508501126	1040984	Mesorhizobium sp. WSM1293	Permanent Draft	GEBA - Root Nodulating Bacteria	DOE Joint Genome Institute (JGI)	Environmental	Aquatic	Marine	Intertidal zone	Beach	Plant root_ Root nodule_ Soil_ Host	o	x	Nitrogen fixation	Motile	Aerobe	Bacteria	Proteobacteria	Alphaproteobacteria	Rhizobiales	Phyllobacteriaceae	Mesorhizobium	Mesorhizobium sp. WSM1293	6938611	6710	62.49	x	x	x	x	x	x	O	O	x	O	O	O	O	x
644736401	395491	Rhizobium leguminosarum bv. trifolii WSM1325	Finished	CSP_776821	DOE Joint Genome Institute (JGI)	Environmental	Aquatic	Marine	Intertidal zone	Beach	Host_ Plant root_ Root nodule_ Soil	o	x	Nitrogen fixation	Motile	Aerobe	Bacteria	Proteobacteria	Alphaproteobacteria	Rhizobiales	Rhizobiaceae	Rhizobium	Rhizobium leguminosarum	7418122	7292	60.77	x	x	x	x	x	x	x	x	x	x	x	O	O	O
2597490345	693982	Sinorhizobium meliloti DSM 23913	Permanent Draft	Genomic Encyclopedia of Archaeal and Bacterial Type Strains, Phase II (KMG-II): from individual species to whole genera	DOE Joint Genome Institute (JGI)	Environmental	Aquatic	Marine	Unclassified	Unclassified	Aquatic_ Host_ Marine_ Plant root_ Root nodule_ Soil	o	x	Nitrogen fixation_ Nitrogen fixer- aerobic_ Stores polyhydroxybutyrate	Motile	Aerobe	Bacteria	Proteobacteria	Alphaproteobacteria	Rhizobiales	Rhizobiaceae	Sinorhizobium	Sinorhizobium meliloti	6919612	6854	61.97	O	x	x	x	x	O	O	O	x	O	x	O	O	O
2521172617	999611	Leisingera aquimarina DSM 24565	Permanent Draft	Whole genome type strain sequences of the genera Phaeobacter and Leisingera	DOE Joint Genome Institute (JGI)	Environmental	Aquatic	Marine	Intertidal zone	Unclassified	Biofilm_ Sea water	o	x	x	Motile	Aerobe	Bacteria	Proteobacteria	Alphaproteobacteria	Rhodobacterales	Rhodobacteraceae	Leisingera	Leisingera aquimarina	5344253	5217	61.36	x	x	x	x	x	x	O	O	x	O	O	O	O	O
2524614815	1123294	Stappia stellulata DSM 5886	Permanent Draft	Genomic Encyclopedia of Type Strains, Phase I: the one thousand microbial genomes (KMG-I) project	DOE Joint Genome Institute (JGI)	Environmental	Aquatic	Marine	Sediment	Unclassified	Aquatic_ Marine_ Mud	o	x	x	Motile	Aerobe	Bacteria	Proteobacteria	Alphaproteobacteria	Rhodobacterales	Rhodobacteraceae	Stappia	Stappia stellulata	4623171	4314	64.74	O	O	x	x	x	x	O	O	x	O	x	O	O	O
637000267	246200	Ruegeria pomeroyi DSS-3	Finished	Ruegeria pomeroyi DSS-3	J. Craig Venter Institute (JCVI)	Environmental	Aquatic	Marine	Unclassified	Unclassified	Aquatic_ Fresh water	o	Heterotroph	x	Motile	Aerobe	Bacteria	Proteobacteria	Alphaproteobacteria	Rhodobacterales	Rhodobacteraceae	Ruegeria	Ruegeria pomeroyi	4601053	4355	64.07	x	x	x	x	x	x	x	x	x	x	O	O	O	O
638341182	314262	Roseobacter sp. MED193	Permanent Draft	Roseobacter sp. MED193	J. Craig Venter Institute (JCVI)	Environmental	Aquatic	Marine	Unclassified	Unclassified	Aquatic_ Marine	o	Photosynthetic_ Phototroph	x	Motile	Aerobe	Bacteria	Proteobacteria	Alphaproteobacteria	Rhodobacterales	Rhodobacteraceae	Roseobacter	Roseobacter sp. MED193	4652716	4605	57.45	x	x	x	x	x	x	x	x	x	x	x	O	O	O
638341211	52598	Sulfitobacter sp. EE-36	Permanent Draft	Sulfitobacter sp. EE-36	J. Craig Venter Institute (JCVI)	Environmental	Aquatic	Marine	Unclassified	Unclassified	Marine_ Surface water	o	x	x	Motile	Aerobe	Bacteria	Proteobacteria	Alphaproteobacteria	Rhodobacterales	Rhodobacteraceae	Sulfitobacter	Sulfitobacter sp. EE-36	3547243	3542	60.31	x	x	x	x	x	x	x	x	x	x	x	O	O	O
638341212	314267	Sulfitobacter sp. NAS-14.1	Permanent Draft	Sulfitobacter sp. NAS-14.1	J. Craig Venter Institute (JCVI)	Environmental	Aquatic	Marine	Unclassified	Unclassified	Marine_ Surface water	o	x	x	Motile	Aerobe	Bacteria	Proteobacteria	Alphaproteobacteria	Rhodobacterales	Rhodobacteraceae	Sulfitobacter	Sulfitobacter sp. NAS-14.1	4002069	4026	60.05	x	x	x	x	x	x	x	x	x	x	x	O	O	O
639857019	384765	Labrenzia aggregata IAM 12614	Permanent Draft	Labrenzia aggregata IAM 12614	J. Craig Venter Institute (JCVI)	Environmental	Aquatic	Marine	Unclassified	Unclassified	Aquatic_ Marine	o	x	x	Motile	Aerobe	Bacteria	Proteobacteria	Alphaproteobacteria	Rhodobacterales	Rhodobacteraceae	Labrenzia	Labrenzia aggregata	6561391	6390	59.38	x	x	x	x	x	x	x	x	O	x	x	O	O	O
640963029	351016	Roseobacter sp. AzwK-3b	Permanent Draft	Roseobacter sp. AzwK-3b	J. Craig Venter Institute (JCVI)	Environmental	Aquatic	Marine	Intertidal zone	Estuary	Marine	o	Photosynthetic_ Phototroph	x	Motile	Aerobe	Bacteria	Proteobacteria	Alphaproteobacteria	Rhodobacterales	Rhodobacteraceae	Roseobacter	Roseobacter sp. AzwK-3b	4178704	4197	61.85	x	x	x	x	x	x	x	x	x	x	x	O	O	O
647533205	391589	Roseobacter sp. GAI101	Permanent Draft	Sulfitobacter sp. GAI101	J. Craig Venter Institute (JCVI)	Environmental	Aquatic	Marine	Neritic zone	Unclassified	Aquatic_ Marine	o	Photosynthetic_ Phototroph	x	Motile	Aerobe	Bacteria	Proteobacteria	Alphaproteobacteria	Rhodobacterales	Rhodobacteraceae	Roseobacter	Roseobacter sp. GAI101	4527951	4258	58.74	x	x	x	x	x	x	x	x	x	x	x	O	O	O
2512047087	999549	Leisingera caerulea DSM 24564	Permanent Draft	Whole genome type strain sequences of the genera Phaeobacter and Leisingera	DOE Joint Genome Institute (JGI)	Environmental	Aquatic	Marine	Coastal	Unclassified	Biofilm_ Marine	o	x	x	Motile	x	Bacteria	Proteobacteria	Alphaproteobacteria	Rhodobacterales	Rhodobacteraceae	Leisingera	Leisingera caerulea	5344419	5335	63.27	x	x	x	x	x	x	x	x	x	x	O	O	O	O
2514885042	1366046	Rhodobacteraceae sp. HIMB11	Permanent Draft	Rhodobacteraceae sp. HIMB11	Pennsylvania State University	Environmental	Aquatic	Marine	Unclassified	Unclassified	Marine_ Marine plankton	o	Mixotroph	x	Motile	Aerobe	Bacteria	Proteobacteria	Alphaproteobacteria	Rhodobacterales	Rhodobacteraceae	unclassified	Rhodobacteraceae bacterium HIMB11	3098747	3237	49.73	x	x	x	x	x	x	x	x	x	x	x	x	x	O
2521172622	999550	Pseudophaeobacter arcticus DSM 23566	Permanent Draft	Whole genome type strain sequences of the genera Phaeobacter and Leisingera	DOE Joint Genome Institute (JGI)	Environmental	Aquatic	Marine	Oceanic	Sediment	Sediment	o	Chemoheterotroph	x	Motile	Aerobe	Bacteria	Proteobacteria	Alphaproteobacteria	Rhodobacterales	Rhodobacteraceae	Pseudophaeobacter	Pseudophaeobacter arcticus	5049234	4889	59.27	x	x	x	x	x	x	x	x	x	x	x	O	O	O
2524614806	422296	Cucumibacter marinus DSM 18995	Permanent Draft	Genomic Encyclopedia of Type Strains, Phase I: the one thousand microbial genomes (KMG-I) project	DOE Joint Genome Institute (JGI)	Environmental	Aquatic	Marine	Unclassified	Unclassified	Aquatic_ Marine_ Sea water	o	x	x	Motile	Aerobe	Bacteria	Proteobacteria	Alphaproteobacteria	Rhizobiales	Hyphomicrobiaceae	Cucumibacter	Cucumibacter marinus	3713661	3628	62.24	x	x	x	x	x	x	x	x	x	x	x	O	O	O
2626541597	1458307	Octadecabacter temperatus SB1	Finished	German Roseobacter CRC (TRR51)	Goettingen Genomics Laboratory	Environmental	Aquatic	Marine	Unclassified	Unclassified	Sea water	o	x	x	Motile	Aerobe	Bacteria	Proteobacteria	Alphaproteobacteria	Rhodobacterales	Rhodobacteraceae	Octadecabacter	Octadecabacter temperatus	3264628	3336	54.68	x	x	x	x	x	x	x	x	x	x	x	O	O	O
2740892280	187304	Labrenzia aggregata CECT 4801	Permanent Draft	Whole genome sequencing of Labrenzia aggregata CECT 4801	Spanish Type Culture Collection (CECT)	Environmental	Aquatic	Marine	Unclassified	Unclassified	Marine_ Aquatic	o	x	x	Motile	Aerobe	Bacteria	Proteobacteria	Alphaproteobacteria	Rhodobacterales	Rhodobacteraceae	Labrenzia	Labrenzia aggregata	6682367	6234	58.87	x	x	x	x	x	x	x	x	O	x	O	O	O	O
2524023154	1123027	Pseudorhodobacter ferrugineus DSM 5888	Permanent Draft	Genomic Encyclopedia of Type Strains, Phase I: the one thousand microbial genomes (KMG-I) project	DOE Joint Genome Institute (JGI)	Environmental	Aquatic	Marine	Unclassified	Unclassified	Aquatic_ Marine_ Sea water	o	Chemoorganotroph	x	Nonmotile	Aerobe	Bacteria	Proteobacteria	Alphaproteobacteria	Rhodobacterales	Rhodobacteraceae	Pseudorhodobacter	Pseudorhodobacter ferrugineus	3430274	3480	58.5	x	x	x	x	x	x	O	O	x	O	x	O	O	O
2574179735	1122945	Pelagicola litoralis DSM 18290	Permanent Draft	Genomic Encyclopedia of Type Strains, Phase I: the one thousand microbial genomes (KMG-I) project	DOE Joint Genome Institute (JGI)	Environmental	Aquatic	Marine	Unclassified	Unclassified	Aquatic_ Marine	o	x	x	Nonmotile	Aerobe	Bacteria	Proteobacteria	Alphaproteobacteria	Rhodobacterales	Rhodobacteraceae	Pelagicola	Pelagicola litoralis	3642925	3694	54.76	x	x	x	x	x	x	O	O	x	O	O	O	O	O
637000137	290400	Jannaschia sp. CCS1	Finished	Roseobacter Clade Strains	DOE Joint Genome Institute (JGI)	Environmental	Aquatic	Marine	Unclassified	Unclassified	Aquatic_ Marine	o	Heterotroph_ Phototroph	x	Nonmotile	Obligate aerobe	Bacteria	Proteobacteria	Alphaproteobacteria	Rhodobacterales	Rhodobacteraceae	Jannaschia	Jannaschia sp. CCS1	4404049	4339	62.24	x	x	x	x	x	x	x	x	x	x	x	x	x	O
638341119	314232	Yoonia vestfoldensis SKA53	Permanent Draft	Loktanella vestfoldensis SKA53	J. Craig Venter Institute (JCVI)	Environmental	Aquatic	Marine	Unclassified	Unclassified	Aquatic_ Marine	o	Chemoheterotroph	x	Nonmotile	Aerobe	Bacteria	Proteobacteria	Alphaproteobacteria	Rhodobacterales	Rhodobacteraceae	Yoonia	Yoonia vestfoldensis	3063691	3117	59.96	x	x	x	x	x	x	x	x	x	x	x	O	O	O
638341139	252305	Pseudooceanicola batsensis HTCC2597	Permanent Draft	Oceanicola batsensis HTCC2597	J. Craig Venter Institute (JCVI)	Environmental	Aquatic	Marine	Unclassified	Unclassified	Aquatic_ Marine	o	Chemoheterotroph	x	Nonmotile	Aerobe	Bacteria	Proteobacteria	Alphaproteobacteria	Rhodobacterales	Rhodobacteraceae	Pseudooceanicola	Pseudooceanicola batsensis	4437668	4261	66.1	x	x	x	x	x	x	x	x	x	x	x	O	O	O
641380424	391624	Sulfitobacter indolifex HEL-45	Permanent Draft	Sulfitobacter indolifex HEL-45	J. Craig Venter Institute (JCVI)	Environmental	Aquatic	Marine	Unclassified	Unclassified	Aquatic_ Marine	o	x	x	Nonmotile	Aerobe	Bacteria	Proteobacteria	Alphaproteobacteria	Rhodobacterales	Rhodobacteraceae	Sulfitobacter	Sulfitobacter indolifex	4105524	4208	59.52	x	x	x	x	x	x	x	x	x	x	x	O	O	O
2599185238	1122600	Nereida ignava DSM 16309	Permanent Draft	Genomic Encyclopedia of Type Strains, Phase I: the one thousand microbial genomes (KMG-I) project	DOE Joint Genome Institute (JGI)	Environmental	Aquatic	Marine	Unclassified	Unclassified	Aquatic_ Marine_ Sea water	o	Chemoorganotroph	x	Nonmotile	Aerobe	Bacteria	Proteobacteria	Alphaproteobacteria	Rhodobacterales	Rhodobacteraceae	Nereida	Nereida ignava	2837944	2882	54.07	x	x	x	x	x	x	x	x	x	x	x	O	O	O
2698536607	1715691	Cognatishimia activa CECT 5114	Permanent Draft	Whole genome sequencing of Thalassobius sp. CECT 5114	Spanish Type Culture Collection (CECT)	Environmental	Aquatic	Marine	Coastal	Unclassified	Coastal sea water	o	Chemoorganotroph	x	Nonmotile	Aerobe	Bacteria	Proteobacteria	Alphaproteobacteria	Rhodobacterales	Rhodobacteraceae	Cognatishimia	Cognatishimia activa	3474018	3486	54.47	x	x	x	x	x	x	x	x	x	x	x	O	O	O
2740892285	2072972	Thalassobius autumnalis 5120	Permanent Draft	Whole genome sequencing of Thalassobius mediterraneus CECT 5120	Spanish Type Culture Collection (CECT)	Environmental	Aquatic	Marine	Coastal	Unclassified	Coastal sea water	o	Chemoorganotroph	x	Nonmotile	Aerobe	Bacteria	Proteobacteria	Alphaproteobacteria	Rhodobacterales	Rhodobacteraceae	Thalassobius	Thalassobius autumnalis	4416494	4337	59.79	x	x	x	x	x	x	x	x	x	x	O	O	O	O
2835163134	2306023	Gemmobacter lutimaris YJ-T1-11	Permanent Draft	Gemmobacter lutimaris YJ-T1-11 genome sequencing	Korea University	Environmental	Aquatic	Marine	Intertidal zone	Unclassified	x	o	x	x	Nonmotile	Aerobe	Bacteria	Proteobacteria	Alphaproteobacteria	Rhodobacterales	Rhodobacteraceae	Gemmobacter	Gemmobacter lutimaris	4661677	4627	64.44	x	x	x	x	x	x	x	x	x	x	x	O	O	O
638341183	89187	Roseovarius nubinhibens ISM	Permanent Draft	Roseovarius nubinhibens ISM	J. Craig Venter Institute (JCVI)	Environmental	Aquatic	Marine	Unclassified	Unclassified	Aquatic_ Marine_ Surface water	o	Heterotroph	x	x	Aerobe	Bacteria	Proteobacteria	Alphaproteobacteria	Rhodobacterales	Rhodobacteraceae	Roseovarius	Roseovarius nubinhibens	3668667	3605	63.91	x	x	x	x	x	x	O	O	x	O	x	O	O	O
647533203	439496	Rhodobacterales sp. Y4I	Permanent Draft	Rhodobacterales sp. Y4I	J. Craig Venter Institute (JCVI)	Environmental	Aquatic	Marine	Neritic zone	Unclassified	Aquatic_ Marine	o	x	x	x	x	Bacteria	Proteobacteria	Alphaproteobacteria	Rhodobacterales	unclassified	unclassified	Rhodobacterales bacterium Y4I	4344244	4206	64.43	x	x	x	x	x	x	O	O	x	O	O	O	O	O
2236347015	939374	alpha proteobacterium SCGC AAA298-K06 (unscreened)	Permanent Draft	Generating reference genomes for marine ecosystem research: Single cell sequencing of ubiquitous, uncultured bacterioplankton clades	DOE Joint Genome Institute (JGI)	Environmental	Aquatic	Marine	Unclassified	Unclassified	Marine	o	x	x	x	x	Bacteria	Proteobacteria	Alphaproteobacteria	unclassified	unclassified	unclassified	alpha proteobacterium SCGC AAA298-K06	1744268	1951	40.27	x	x	x	x	x	x	O	O	x	O	O	x	x	x
2236661013	939390	alpha proteobacterium SCGC AAA300-J04 (unscreened)	Permanent Draft	Generating reference genomes for marine ecosystem research: Single cell sequencing of ubiquitous, uncultured bacterioplankton clades	DOE Joint Genome Institute (JGI)	Environmental	Aquatic	Marine	Unclassified	Unclassified	Marine	o	Heterotroph	x	x	x	Bacteria	Proteobacteria	Alphaproteobacteria	unclassified	unclassified	unclassified	alpha proteobacterium SCGC AAA300-J04	621089	697	39.1	x	x	x	x	x	x	O	O	x	O	O	x	x	x
2512564009	999552	Leisingera methylohalidivorans MB2, DSM 14336	Finished	Whole genome type strain sequences of the genera Phaeobacter and Leisingera	DOE Joint Genome Institute (JGI)	Environmental	Aquatic	Marine	Neritic zone	Unclassified	Aquatic_ Sea water	o	x	x	x	x	Bacteria	Proteobacteria	Alphaproteobacteria	Rhodobacterales	Rhodobacteraceae	Leisingera	Leisingera methylohalidivorans	4650996	4608	62.33	x	x	x	x	x	x	O	O	x	O	O	x	x	O
2513020045	749856	Marinosulfonomonas sp. PRT002 (unscreened)	Permanent Draft	single cell genomics of the PRT	J. Craig Venter Institute (JCVI)	Environmental	Aquatic	Marine	Unclassified	Unclassified	Deep sea	o	x	x	x	x	Bacteria	Proteobacteria	Alphaproteobacteria	Rhodobacterales	Rhodobacteraceae	Marinosulfonomonas	uncultured Marinosulfonomonas sp.	1594881	2178	53.58	x	x	x	x	x	x	O	O	x	O	O	x	x	x
2521172619	999547	Leisingera daeponensis DSM 23529	Permanent Draft	Whole genome type strain sequences of the genera Phaeobacter and Leisingera	DOE Joint Genome Institute (JGI)	Environmental	Aquatic	Marine	Intertidal zone	Sediment	Aquatic_ Marine_ Sediment	o	x	x	x	x	Bacteria	Proteobacteria	Alphaproteobacteria	Rhodobacterales	Rhodobacteraceae	Leisingera	Leisingera daeponensis	4642596	4388	64.34	x	x	x	x	x	x	O	O	x	O	O	O	O	O
2639762714	1913988	Alphaproteobacteria bacterium SCGC AB-629-F11 - v2 (unscreened)	Permanent Draft	Dark ocean microbial single cell genomics	Bigelow Laboratory Single Cell Genomics Center (SCGC), DOE Joint Genome Institute (JGI)	Environmental	Aquatic	Marine	Unclassified	Unclassified	Aquatic_ Marine	o	x	x	x	x	Bacteria	Proteobacteria	Alphaproteobacteria	unclassified	unclassified	unclassified	Alphaproteobacteria bacterium	1548358	1615	28.97	x	x	x	x	x	x	O	O	x	O	O	x	x	x
2693429871	1227549	Cribrihabitans marinus DSM 29340	Permanent Draft	Genomic Encyclopedia of Archaeal and Bacterial Type Strains, Phase II (KMG-II): from individual species to whole genera	DOE Joint Genome Institute (JGI)	Environmental	Aquatic	Marine	Unclassified	Unclassified	x	o	x	x	x	Aerobe	Bacteria	Proteobacteria	Alphaproteobacteria	Rhodobacterales	Rhodobacteraceae	Cribrihabitans	Cribrihabitans marinus	4175922	4069	65.97	x	x	x	x	x	x	O	O	x	O	O	x	x	O
2695421018	996342	Marivita hallyeonensis DSM 29431	Permanent Draft	Genomic Encyclopedia of Archaeal and Bacterial Type Strains, Phase II (KMG-II): from individual species to whole genera	DOE Joint Genome Institute (JGI)	Environmental	Aquatic	Marine	Unclassified	Unclassified	x	o	x	x	x	x	Bacteria	Proteobacteria	Alphaproteobacteria	Rhodobacterales	Rhodobacteraceae	Marivita	Marivita hallyeonensis	4193223	4231	60.37	x	x	x	x	x	x	O	O	x	O	x	x	x	O
2716884289	2161980	Uncultured Pelagibacteraceae bacterium AG-349-E10	Draft	HOT-BATS-SingleCells	Bigelow Laboratory Single Cell Genomics Center (SCGC)	Environmental	Aquatic	Marine	Pelagic	Unclassified	x	o	x	x	x	x	Bacteria	Proteobacteria	Alphaproteobacteria	Pelagibacterales	Pelagibacteraceae	unclassified	Pelagibacteraceae bacterium AG-349-E10	902891	1006	30.33	x	x	O	x	x	x	O	x	x	O	x	x	x	x
2716884292	2161983	Uncultured Pelagibacteraceae bacterium AG-365-P18	Draft	HOT-BATS-SingleCells	Bigelow Laboratory Single Cell Genomics Center (SCGC)	Environmental	Aquatic	Marine	Pelagic	Unclassified	x	o	x	x	x	x	Bacteria	Proteobacteria	Alphaproteobacteria	Pelagibacterales	Pelagibacteraceae	unclassified	Pelagibacteraceae bacterium AG-365-P18	823747	892	29.18	x	x	O	x	x	x	O	x	x	O	x	x	x	x
2716884529	2162033	Uncultured Pelagibacteraceae bacterium AG-337-I02	Draft	BiGRAPA-SouthPacific-SingleCells	Bigelow Laboratory Single Cell Genomics Center (SCGC)	Environmental	Aquatic	Marine	Pelagic	Unclassified	x	o	x	x	x	x	Bacteria	Proteobacteria	Alphaproteobacteria	Pelagibacterales	Pelagibacteraceae	unclassified	Pelagibacteraceae bacterium AG-337-I02	1452096	1569	29.02	x	x	O	x	x	x	O	O	x	O	O	x	x	x
2716884544	2162048	Uncultured Pelagibacteraceae bacterium AG-404-P08	Draft	HOT-BATS-SingleCells	Bigelow Laboratory Single Cell Genomics Center (SCGC)	Environmental	Aquatic	Marine	Pelagic	Unclassified	x	o	x	x	x	x	Bacteria	Proteobacteria	Alphaproteobacteria	Pelagibacterales	Pelagibacteraceae	unclassified	Pelagibacteraceae bacterium AG-404-P08	1235579	1366	30.3	x	x	O	x	x	x	O	x	x	O	x	x	x	x
2716884545	2162049	Uncultured Pelagibacteraceae bacterium AG-410-B18	Draft	bioGEOTRACES-SingleCells	Bigelow Laboratory Single Cell Genomics Center (SCGC)	Environmental	Aquatic	Marine	Pelagic	Unclassified	x	o	x	x	x	x	Bacteria	Proteobacteria	Alphaproteobacteria	Pelagibacterales	Pelagibacteraceae	unclassified	Pelagibacteraceae bacterium AG-410-B18	1065802	1149	28.87	x	x	O	x	x	x	O	O	x	O	O	x	x	x
2728369261	372072	Cohaesibacter gelatinilyticus DSM 18289	Permanent Draft	Genomic Encyclopedia of Archaeal and Bacterial Type Strains, Phase II (KMG-II): from individual species to whole genera	DOE Joint Genome Institute (JGI)	Environmental	Aquatic	Marine	Unclassified	Unclassified	x	o	x	x	x	Aerobe	Bacteria	Proteobacteria	Alphaproteobacteria	Rhizobiales	Cohaesibacteraceae	Cohaesibacter	Cohaesibacter gelatinilyticus	5198252	4882	50.47	x	x	x	x	x	x	O	O	x	O	O	O	O	O
2728369485	1123756	Marivita geojedonensis DSM 29432	Permanent Draft	Genomic Encyclopedia of Archaeal and Bacterial Type Strains, Phase II (KMG-II): from individual species to whole genera	DOE Joint Genome Institute (JGI)	Environmental	Aquatic	Marine	Unclassified	Unclassified	x	o	x	x	x	Aerobe	Bacteria	Proteobacteria	Alphaproteobacteria	Rhodobacterales	Rhodobacteraceae	Marivita	Marivita geojedonensis	4326589	4330	59.94	x	x	x	x	x	x	O	O	x	O	x	x	x	O
2739367751	1898112	Rhodospirillaceae bacterium JGI 02_G11 (contamination screened)	Permanent Draft	Comprehensive metagenome and single cell genome sequencing from the open ocean community of North Pacfic Subtropical Gyre, Station ALOHA	DOE Joint Genome Institute (JGI)	Environmental	Aquatic	Marine	Oceanic	Unclassified	x	o	x	x	x	x	Bacteria	Proteobacteria	Alphaproteobacteria	Rhodospirillales	Rhodospirillaceae	unclassified	Rhodospirillaceae bacterium	1158325	1313	30.95	x	x	O	x	x	x	O	x	x	O	x	x	x	x
2740891920	2664005	Phaeobacter sp. SCGC AG-485_C07 (contamination screened)	Permanent Draft	Microbial and viral regulation of community carbon cycling across diverse low-oxygen zones	DOE Joint Genome Institute (JGI)	Environmental	Aquatic	Marine	Unclassified	Unclassified	x	o	x	x	x	x	Bacteria	Proteobacteria	Alphaproteobacteria	Rhodobacterales	Rhodobacteraceae	Phaeobacter	Phaeobacter sp. SCGC AG-485_C07	1105734	1071	49.05	x	x	x	x	x	x	O	O	x	O	x	x	x	O
2747842486	2035129	Rhodospirillaceae bacterium JGI 01_K9 (contamination screened)	Permanent Draft	Comprehensive metagenome and single cell genome sequencing from the open ocean community of North Pacfic Subtropical Gyre, Station ALOHA	DOE Joint Genome Institute (JGI)	Environmental	Aquatic	Marine	Oceanic	Unclassified	x	o	x	x	x	x	Bacteria	Proteobacteria	Alphaproteobacteria	Rhodospirillales	Rhodospirillaceae	unclassified	Rhodospirillaceae bacterium JGI 01_K9	626387	708	28.74	x	x	O	x	x	x	O	O	x	O	O	x	x	x
2821731843	2483033	Parasedimentitalea marina W43	Finished	Hadal isolates	ShangHai Ocean University	Environmental	Aquatic	Marine	Oceanic	Benthic	x	o	x	x	x	x	Bacteria	Proteobacteria	Alphaproteobacteria	Rhodobacterales	Rhodobacteraceae	Parasedimentitalea	Parasedimentitalea marina	5080916	5197	55.86	x	x	x	x	x	x	O	O	x	O	O	x	x	x
638341184	314264	Roseovarius sp. 217	Permanent Draft	Roseovarius sp. 217	J. Craig Venter Institute (JCVI)	Environmental	Aquatic	Marine	Neritic zone	Unclassified	Aquatic_ Fresh water_ Marine	o	Heterotroph	x	x	Aerobe	Bacteria	Proteobacteria	Alphaproteobacteria	Rhodobacterales	Rhodobacteraceae	Roseovarius	Roseovarius sp. 217	4762632	4823	60.81	x	x	x	x	x	x	x	x	x	x	x	O	O	O
641380442	331869	Nisaea sp BAL199	Permanent Draft	Nisaea sp BAL199	J. Craig Venter Institute (JCVI)	Environmental	Aquatic	Marine	Unclassified	Unclassified	Marine	o	x	x	x	x	Bacteria	Proteobacteria	Alphaproteobacteria	unclassified	unclassified	unclassified	alpha proteobacterium BAL199	6102701	6182	65.02	x	x	x	x	x	O	x	O	O	x	O	O	O	O
647533115	391600	Brevundimonas sp. BAL3	Permanent Draft	Brevundimonas sp. BAL3	J. Craig Venter Institute (JCVI)	Environmental	Aquatic	Marine	Unclassified	Unclassified	Aquatic_ Marine	o	x	x	x	Aerobe	Bacteria	Proteobacteria	Alphaproteobacteria	Caulobacterales	Caulobacteraceae	Brevundimonas	Brevundimonas sp. BAL3	3646072	3528	67.37	x	x	x	x	x	x	x	x	O	x	O	x	x	x
647533124	501479	Citreicella sp. SE45	Permanent Draft	Citreicella sp. SE45	J. Craig Venter Institute (JCVI)	Environmental	Aquatic	Marine	Intertidal zone	Salt marsh	Host_ Marine	o	x	x	x	x	Bacteria	Proteobacteria	Alphaproteobacteria	Rhodobacterales	Rhodobacteraceae	Citreicella	Citreicella sp. SE45	5523231	5499	67.48	x	x	x	x	x	x	x	x	x	x	x	O	O	O
647533202	314270	Rhodobacterales sp. HTCC2083	Permanent Draft	Rhodobacterales sp. HTCC2083	J. Craig Venter Institute (JCVI)	Environmental	Aquatic	Marine	Unclassified	Unclassified	Marine	o	x	x	x	x	Bacteria	Proteobacteria	Alphaproteobacteria	Rhodobacterales	Rhodobacteraceae	unclassified	Rhodobacteraceae bacterium HTCC2083	4018415	4226	53.3	O	O	O	x	x	x	x	x	x	x	x	x	x	O
648276686	314271	Maritimibacter alkaliphilus HTCC2654	Permanent Draft	Maritimibacter alkaliphilus HTCC2654	J. Craig Venter Institute (JCVI)	Environmental	Aquatic	Marine	Unclassified	Unclassified	Aquatic_ Marine	o	x	x	x	x	Bacteria	Proteobacteria	Alphaproteobacteria	Rhodobacterales	Rhodobacteraceae	Maritimibacter	Maritimibacter alkaliphilus	4529231	4763	64.13	x	x	x	x	x	x	x	x	x	x	x	O	O	O
648276709	314265	Salipiger bermudensis HTCC2601	Permanent Draft	Pelagibaca bermudensis HTCC2601	J. Craig Venter Institute (JCVI)	Environmental	Aquatic	Marine	Unclassified	Unclassified	Aquatic_ Marine	o	Heterotroph	x	x	Aerobe	Bacteria	Proteobacteria	Alphaproteobacteria	Rhodobacterales	Rhodobacteraceae	Salipiger	Salipiger bermudensis	5425920	5519	66.44	x	x	x	x	x	x	x	x	x	x	x	O	O	O
650716017	1002672	Candidatus Pelagibacter sp. IMCC9063	Finished	Candidatus Pelagibacter sp. IMCC9063	Inha University	Environmental	Aquatic	Marine	Unclassified	Unclassified	Aquatic_ Marine	o	x	x	x	Aerobe	Bacteria	Proteobacteria	Alphaproteobacteria	Pelagibacterales	Pelagibacteraceae	Candidatus Pelagibacter	Candidatus Pelagibacter sp. IMCC9063	1284727	1482	31.67	x	x	O	x	x	x	O	x	x	x	x	x	x	x
2228664025	1009708	alpha proteobacterium SCGC AAA536-G10 (unscreened)	Permanent Draft	Generating reference genomes for marine ecosystem research: Single cell sequencing of ubiquitous, uncultured bacterioplankton clades	DOE Joint Genome Institute (JGI)	Environmental	Aquatic	Marine	Unclassified	Unclassified	Aquatic_ Marine	o	x	x	x	x	Bacteria	Proteobacteria	Alphaproteobacteria	unclassified	unclassified	unclassified	alpha proteobacterium SCGC AAA536-G10	2161697	2337	30.96	x	x	x	x	x	x	x	x	x	x	x	O	O	O
2228664026	1009709	alpha proteobacterium SCGC AAA536-K22 (unscreened)	Permanent Draft	Generating reference genomes for marine ecosystem research: Single cell sequencing of ubiquitous, uncultured bacterioplankton clades	DOE Joint Genome Institute (JGI)	Environmental	Aquatic	Marine	Unclassified	Unclassified	Aquatic_ Marine	o	x	x	x	x	Bacteria	Proteobacteria	Alphaproteobacteria	unclassified	unclassified	unclassified	alpha proteobacterium SCGC AAA536-K22	1995180	2189	31.04	x	O	x	x	x	x	x	x	x	x	x	O	O	O
2236661011	939306	alpha proteobacterium SCGC AAA240-E13 (unscreened)	Permanent Draft	Generating reference genomes for marine ecosystem research: Single cell sequencing of ubiquitous, uncultured bacterioplankton clades	DOE Joint Genome Institute (JGI)	Environmental	Aquatic	Marine	Mesopelagic	Unclassified	Marine	o	x	x	x	x	Bacteria	Proteobacteria	Alphaproteobacteria	Pelagibacterales	Pelagibacteraceae	unclassified	alpha proteobacterium SCGC AAA240-E13	1401625	1621	28.97	x	x	x	x	x	x	x	x	x	x	O	x	x	x
2503283017	439493	Candidatus Pelagibacter sp. HTCC7211	Permanent Draft	Candidatus Pelagibacter sp. HTCC7211	J. Craig Venter Institute (JCVI)	Environmental	Aquatic	Marine	Unclassified	Unclassified	Marine	o	x	x	x	Aerobe	Bacteria	Proteobacteria	Alphaproteobacteria	Pelagibacterales	Pelagibacteraceae	Candidatus Pelagibacter	Candidatus Pelagibacter sp. HTCC7211	1456888	1576	29.03	x	x	x	x	x	x	x	x	O	x	O	O	O	O
2503283019	684719	Rickettsiales sp. HIMB114	Permanent Draft	Rickettsiales sp. HIMB114	J. Craig Venter Institute (JCVI)	Environmental	Aquatic	Marine	Unclassified	Unclassified	Host_ Marine	o	x	x	x	x	Bacteria	Proteobacteria	Alphaproteobacteria	Pelagibacterales	Pelagibacteraceae	unclassified	alpha proteobacterium HIMB114	1237371	1357	29.59	x	x	O	x	x	x	O	x	x	x	x	x	x	x
2504756012	379347	Epibacterium mobile 45A6	Permanent Draft	Ruegeria mobilis 45A6	0	Environmental	Aquatic	Marine	Unclassified	Unclassified	Aquatic_ Endosymbiont_ Host_ Marine	o	x	x	x	x	Bacteria	Proteobacteria	Alphaproteobacteria	Rhodobacterales	Rhodobacteraceae	Epibacterium	Epibacterium mobile	4861745	4961	58.94	x	x	x	x	x	x	x	x	x	x	x	O	O	O
2512564006	391616	Octadecabacter arcticus 238, DSM 13978	Finished	German Roseobacter CRC (TRR51)	J. Craig Venter Institute (JCVI)	Environmental	Aquatic	Marine	Unclassified	Unclassified	Fresh water_ Marine	o	x	x	x	x	Bacteria	Proteobacteria	Alphaproteobacteria	Rhodobacterales	Rhodobacteraceae	Octadecabacter	Octadecabacter arcticus	5478249	4743	55.15	x	x	x	x	x	x	x	x	O	x	x	O	O	O
2514752000	1189611	Nitratireductor aquibiodomus RA22	Permanent Draft	Nitratireductor aquibiodomus RA22	Institute of Genomics and Integrative Biology (IGIB), Council of Scientific and Industrial Research (CSIR)	Environmental	Aquatic	Marine	Oceanic	Unclassified	Aquatic_ Marine	o	Heterotroph	x	x	Aerobe	Bacteria	Proteobacteria	Alphaproteobacteria	Rhizobiales	Phyllobacteriaceae	Nitratireductor	Nitratireductor aquibiodomus	4592789	4786	61.3	x	x	x	x	x	x	x	x	x	x	x	O	O	O
2517434000	372654	Alphaproteobacteria sp. SAR11 F4 (unscreened)	Permanent Draft	Pelagibacter-like (SAR11) F4_BATS_500m_spades	Massachusetts Institute of Technology	Environmental	Aquatic	Marine	Unclassified	Unclassified	Aquatic_ Marine_ Sea water	o	x	x	x	x	Bacteria	Proteobacteria	Alphaproteobacteria	Pelagibacterales	Pelagibacteraceae	Candidatus Pelagibacter	uncultured Candidatus Pelagibacter sp.	588393	800	28.95	x	x	x	x	x	x	x	x	x	x	O	x	x	x
2517487002	744983	Loktanella sp. SE62	Permanent Draft	Loktanella sp. SE62	J. Craig Venter Institute (JCVI)	Environmental	Aquatic	Marine	Intertidal zone	Salt marsh	Marine	o	Phototroph	x	x	Anaerobe	Bacteria	Proteobacteria	Alphaproteobacteria	Rhodobacterales	Rhodobacteraceae	Loktanella	Loktanella sp. SE62	4581948	4641	61.56	x	x	x	x	x	x	x	x	x	x	x	O	O	O
2519899583	1208323	Celeribacter baekdonensis B30	Permanent Draft	Celeribacter baekdonensis B30	Third Institute of Oceanography, State Oceanic Administration	Environmental	Aquatic	Marine	Oceanic	Sediment	x	o	x	x	x	x	Bacteria	Proteobacteria	Alphaproteobacteria	Rhodobacterales	Rhodobacteraceae	Celeribacter	Celeribacter baekdonensis	4333597	4250	58.28	x	x	x	x	x	x	x	x	x	x	x	O	O	O
2522125070	1123503	Woodsholea maritima DSM 17123	Permanent Draft	Genomic Encyclopedia of Type Strains, Phase I: the one thousand microbial genomes (KMG-I) project	DOE Joint Genome Institute (JGI)	Environmental	Aquatic	Marine	Intertidal zone	Estuary	Aquatic_ Estuaries	o	x	x	x	x	Bacteria	Proteobacteria	Alphaproteobacteria	Maricaulales	Maricaulaceae	Woodsholea	Woodsholea maritima	3105947	2958	55.68	x	x	x	x	x	x	x	x	O	x	O	x	x	x
2523231049	1123364	Thalassobaculum salexigens DSM 19539	Permanent Draft	Genomic Encyclopedia of Type Strains, Phase I: the one thousand microbial genomes (KMG-I) project	DOE Joint Genome Institute (JGI)	Environmental	Aquatic	Marine	Unclassified	Unclassified	Aquatic_ Marine_ Sea water	o	x	x	x	x	Bacteria	Proteobacteria	Alphaproteobacteria	Rhodospirillales	Rhodospirillaceae	Thalassobaculum	Thalassobaculum salexigens	5084548	4776	67.42	x	x	x	x	x	x	x	x	O	x	x	O	O	O
2526164698	1042378	Oceanicola sp. S124	Permanent Draft	Oceanicola sp. S124	Macrogen	Environmental	Aquatic	Marine	Unclassified	Unclassified	x	o	Heterotroph	x	x	x	Bacteria	Proteobacteria	Alphaproteobacteria	Rhodobacterales	Rhodobacteraceae	Oceanicola	Oceanicola sp. S124	4649474	4640	67.31	x	x	x	x	x	x	x	x	x	x	x	O	O	O
2528768207	1208324	Celeribacter indicus P73	Permanent Draft	Celeribacter sp. P73	Third Institute of Oceanography, State Oceanic Administration	Environmental	Aquatic	Marine	Oceanic	Aphotic zone	x	o	x	x	x	x	Bacteria	Proteobacteria	Alphaproteobacteria	Rhodobacterales	Rhodobacteraceae	Celeribacter	Celeribacter indicus	4969388	4881	65.74	x	x	x	x	x	x	x	x	x	x	x	O	O	O
2529292925	1177928	Thalassospira profundimaris WP0211	Permanent Draft	Thalassospira spp. Sequencing	Third Institute of Oceanography, State Oceanic Administration	Environmental	Aquatic	Marine	Oceanic	Sediment	Aquatic_ Marine_ Sediment	o	x	x	x	Aerobe	Bacteria	Proteobacteria	Alphaproteobacteria	Rhodospirillales	Rhodospirillaceae	Thalassospira	Thalassospira profundimaris	4380232	4089	55.19	x	x	x	x	x	x	x	x	x	x	x	O	O	O
2558309061	1423144	Phaeobacter gallaeciensis DSM 26640	Finished	Phaeobacter gallaeciensis DSM 26640	Leibniz Institute	Environmental	Aquatic	Marine	Unclassified	Unclassified	x	o	x	x	x	x	Bacteria	Proteobacteria	Alphaproteobacteria	Rhodobacterales	Rhodobacteraceae	Phaeobacter	Phaeobacter gallaeciensis	4540155	4433	59.44	x	x	x	x	x	x	x	x	x	x	O	O	O	O
2585427601	1123361	Thalassobacter stenotrophicus DSM 16310	Permanent Draft	Genomic Encyclopedia of Type Strains, Phase I: the one thousand microbial genomes (KMG-I) project	DOE Joint Genome Institute (JGI)	Environmental	Aquatic	Marine	Unclassified	Unclassified	Aquatic_ Marine_ Sea water	o	x	x	x	x	Bacteria	Proteobacteria	Alphaproteobacteria	Rhodobacterales	Rhodobacteraceae	Thalassobacter	Thalassobacter stenotrophicus	3598816	3663	58.65	x	x	x	x	x	x	x	x	x	x	x	O	O	O
2593339298	561184	Mameliella alba DSM 26384	Permanent Draft	Genomic Encyclopedia of Archaeal and Bacterial Type Strains, Phase II (KMG-II): from individual species to whole genera	DOE Joint Genome Institute (JGI)	Environmental	Aquatic	Marine	Unclassified	Unclassified	x	o	x	x	x	x	Bacteria	Proteobacteria	Alphaproteobacteria	Rhodobacterales	Rhodobacteraceae	Mameliella	Mameliella alba	5264808	5176	65.22	x	x	x	x	x	x	x	x	x	x	x	O	O	O
2615840707	555512	Salipiger marinus DSM 26424	Permanent Draft	Genomic Encyclopedia of Archaeal and Bacterial Type Strains, Phase II (KMG-II): from individual species to whole genera	DOE Joint Genome Institute (JGI)	Environmental	Aquatic	Marine	Oceanic	Aphotic zone	x	o	x	x	x	x	Bacteria	Proteobacteria	Alphaproteobacteria	Rhodobacterales	Rhodobacteraceae	Salipiger	Salipiger marinus	5611602	5453	66.51	x	x	x	x	x	x	x	x	x	x	x	O	O	O
2615840715	441112	Tropicimonas isoalkanivorans DSM 19548	Permanent Draft	Genomic Encyclopedia of Archaeal and Bacterial Type Strains, Phase II (KMG-II): from individual species to whole genera	DOE Joint Genome Institute (JGI)	Environmental	Aquatic	Marine	Unclassified	Unclassified	Aquatic_ Marine	o	x	x	x	x	Bacteria	Proteobacteria	Alphaproteobacteria	Rhodobacterales	Rhodobacteraceae	Tropicimonas	Tropicimonas isoalkanivorans	4976641	4862	64.64	x	x	x	x	x	x	x	x	x	x	x	x	x	O
2615840719	282683	Salipiger thiooxidans DSM 10146	Permanent Draft	Genomic Encyclopedia of Archaeal and Bacterial Type Strains, Phase II (KMG-II): from individual species to whole genera	DOE Joint Genome Institute (JGI)	Environmental	Aquatic	Marine	Unclassified	Unclassified	Aquatic_ Marine	o	x	x	x	x	Bacteria	Proteobacteria	Alphaproteobacteria	Rhodobacterales	Rhodobacteraceae	Salipiger	Salipiger thiooxidans	5871369	5635	67.3	x	x	x	x	x	x	x	x	x	x	x	O	O	O
2616644820	875171	Celeribacter baekdonensis DSM 27375	Permanent Draft	Genomic Encyclopedia of Archaeal and Bacterial Type Strains, Phase II (KMG-II): from individual species to whole genera	DOE Joint Genome Institute (JGI)	Environmental	Aquatic	Marine	Unclassified	Unclassified	x	o	x	x	x	x	Bacteria	Proteobacteria	Alphaproteobacteria	Rhodobacterales	Rhodobacteraceae	Celeribacter	Celeribacter baekdonensis	4442624	4410	58.11	x	x	x	x	x	x	x	x	x	x	x	O	O	O
2616644848	47925	Alpha_Proteobacteria_bacterium_SCGC_AC-669_G16 (unscreened)	Permanent Draft	Rare microbiome of the Anoxic Marine Zones of the Pacific Ocean	Canada's Michael Smith Genome Sciences Centre	Environmental	Aquatic	Marine	Unclassified	Unclassified	x	o	x	x	x	x	Bacteria	Proteobacteria	Alphaproteobacteria	unclassified	unclassified	unclassified	unclassified	1770250	1793	37.83	x	x	x	x	x	x	x	x	x	x	O	x	x	x
2617270829	870908	Cognatishimia maritima DSM 28223	Permanent Draft	Genomic Encyclopedia of Archaeal and Bacterial Type Strains, Phase II (KMG-II): from individual species to whole genera	DOE Joint Genome Institute (JGI)	Environmental	Aquatic	Marine	Unclassified	Unclassified	x	o	x	x	x	x	Bacteria	Proteobacteria	Alphaproteobacteria	Rhodobacterales	Rhodobacteraceae	Cognatishimia	Cognatishimia maritima	3284915	3348	56.31	x	x	x	x	x	x	x	x	x	x	x	O	O	O
2617270870	588602	Celeribacter neptunius DSM 26471	Permanent Draft	Genomic Encyclopedia of Archaeal and Bacterial Type Strains, Phase II (KMG-II): from individual species to whole genera	DOE Joint Genome Institute (JGI)	Environmental	Aquatic	Marine	Unclassified	Unclassified	x	o	x	x	x	x	Bacteria	Proteobacteria	Alphaproteobacteria	Rhodobacterales	Rhodobacteraceae	Celeribacter	Celeribacter neptunius	4398584	4309	61.75	x	x	x	x	x	x	x	x	x	x	x	O	O	O
2619619303	1486262	Martelella endophytica YC6887	Finished	Martelella endophytica YC6887	Chunlab, Inc	Environmental	Aquatic	Marine	Coastal	Unclassified	x	o	x	x	x	x	Bacteria	Proteobacteria	Alphaproteobacteria	Rhizobiales	Aurantimonadaceae	Martelella	Martelella endophytica	4817335	4530	62.14	x	x	x	x	x	x	x	x	x	x	x	O	O	O
2619619641	394264	Sulfitobacter marinus DSM 23422	Permanent Draft	Genomic Encyclopedia of Archaeal and Bacterial Type Strains, Phase II (KMG-II): from individual species to whole genera	DOE Joint Genome Institute (JGI)	Environmental	Aquatic	Marine	Unclassified	Unclassified	x	o	x	x	x	x	Bacteria	Proteobacteria	Alphaproteobacteria	Rhodobacterales	Rhodobacteraceae	Sulfitobacter	Sulfitobacter marinus	3567424	3529	56.92	x	x	x	x	x	x	x	x	x	x	x	O	O	O
2619619642	390270	Yoonia tamlensis DSM 26879	Permanent Draft	Genomic Encyclopedia of Archaeal and Bacterial Type Strains, Phase II (KMG-II): from individual species to whole genera	DOE Joint Genome Institute (JGI)	Environmental	Aquatic	Marine	Unclassified	Unclassified	x	o	x	x	x	x	Bacteria	Proteobacteria	Alphaproteobacteria	Rhodobacterales	Rhodobacteraceae	Yoonia	Yoonia tamlensis	3190947	3274	56.88	x	x	x	x	x	x	x	x	x	x	x	O	O	O
2622736435	53501	Thalassobius gelatinovorus DSM 5887	Permanent Draft	Genomic Encyclopedia of Archaeal and Bacterial Type Strains, Phase II (KMG-II): from individual species to whole genera	DOE Joint Genome Institute (JGI)	Environmental	Aquatic	Marine	Unclassified	Unclassified	x	o	x	x	x	x	Bacteria	Proteobacteria	Alphaproteobacteria	Rhodobacterales	Rhodobacteraceae	Thalassobius	Thalassobius gelatinovorus	3957105	3866	58.54	x	x	x	x	x	x	x	x	x	x	x	O	O	O
2622736506	441103	Tropicibacter naphthalenivorans DSM 19561	Permanent Draft	Genomic Encyclopedia of Archaeal and Bacterial Type Strains, Phase II (KMG-II): from individual species to whole genera	DOE Joint Genome Institute (JGI)	Environmental	Aquatic	Marine	Unclassified	Unclassified	Aquatic_ Marine	o	x	x	x	x	Bacteria	Proteobacteria	Alphaproteobacteria	Rhodobacterales	Rhodobacteraceae	Tropicibacter	Tropicibacter naphthalenivorans	4449490	4267	63.21	x	x	x	x	x	x	x	x	x	x	x	x	x	O
2622736527	335975	Sulfitobacter litoralis DSM 17584	Permanent Draft	Genomic Encyclopedia of Archaeal and Bacterial Type Strains, Phase II (KMG-II): from individual species to whole genera	DOE Joint Genome Institute (JGI)	Environmental	Aquatic	Marine	Unclassified	Unclassified	Aquatic_ Marine	o	x	x	x	x	Bacteria	Proteobacteria	Alphaproteobacteria	Rhodobacterales	Rhodobacteraceae	Sulfitobacter	Sulfitobacter litoralis	3678401	3667	58.48	x	x	x	x	x	x	x	x	x	x	x	O	O	O
2622736530	1005928	Roseovarius lutimaris DSM 28463	Permanent Draft	Genomic Encyclopedia of Archaeal and Bacterial Type Strains, Phase II (KMG-II): from individual species to whole genera	DOE Joint Genome Institute (JGI)	Environmental	Aquatic	Marine	Unclassified	Unclassified	x	o	x	x	x	x	Bacteria	Proteobacteria	Alphaproteobacteria	Rhodobacterales	Rhodobacteraceae	Roseovarius	Roseovarius lutimaris	4283675	4237	59.87	x	x	x	x	x	x	x	x	x	x	x	O	O	O
2634166353	569882	Salinihabitans flavidus DSM 27842	Permanent Draft	Genomic Encyclopedia of Archaeal and Bacterial Type Strains, Phase II (KMG-II): from individual species to whole genera	DOE Joint Genome Institute (JGI)	Environmental	Aquatic	Marine	Unclassified	Unclassified	x	o	x	x	x	x	Bacteria	Proteobacteria	Alphaproteobacteria	Rhodobacterales	Rhodobacteraceae	Salinihabitans	Salinihabitans flavidus	4088599	4024	63.22	O	O	x	x	x	x	x	O	x	x	x	O	O	O
2636416046	1798213	Pseudovibrio sp. Tun.PSC04-5.I4	Permanent Draft	Lake Vida brine microbial community (LVBMCo) genomics and transcriptomics - a window into diversity, adaptation and processes in extreme cold	DOE Joint Genome Institute (JGI)	Environmental	Aquatic	Marine	Oceanic	Benthic	x	o	Chemoheterotroph	x	x	Facultative anaerobe	Bacteria	Proteobacteria	Alphaproteobacteria	Rhodobacterales	Rhodobacteraceae	Pseudovibrio	Pseudovibrio sp. Tun.PSC04-5.I4	6549844	6201	50.31	x	x	x	x	x	x	x	x	x	x	x	O	O	O
2645727736	1469613	Rhodovulum sp. NI22	Permanent Draft	Rhodovulum navalis Genome sequencing	University of Dayton Research Institute	Environmental	Aquatic	Marine	Coastal	Unclassified	x	o	x	x	x	x	Bacteria	Proteobacteria	Alphaproteobacteria	Rhodobacterales	Rhodobacteraceae	Rhodovulum	Rhodovulum sp. NI22	3816801	3862	64.39	x	x	x	x	x	x	x	x	x	x	x	O	O	O
2654587732	1514904	Ahrensia marina LZD062	Permanent Draft	Ahrensia marina LZD062 genome sequencing	Ocean University of China	Environmental	Aquatic	Marine	Unclassified	Unclassified	x	o	x	x	x	x	Bacteria	Proteobacteria	Alphaproteobacteria	Rhodobacterales	Rhodobacteraceae	Ahrensia	Ahrensia marina	3434767	3424	50.13	x	x	x	x	x	x	x	x	O	x	x	O	O	O
2667527571	1188256	Rhodovulum sulfidophilum DSM 1374	Finished	Rhodovulum sulfidophilum DSM 1374	Tokyo Institute of Technology	Environmental	Aquatic	Marine	Intertidal zone	Sediment	Mud	o	x	x	x	x	Bacteria	Proteobacteria	Alphaproteobacteria	Rhodobacterales	Rhodobacteraceae	Rhodovulum	Rhodovulum sulfidophilum	4346304	4104	66.88	x	x	x	x	x	x	x	x	x	x	x	x	x	O
2675903020	69960	Rhodospira trueperi ATCC 700224	Permanent Draft	Genomic Encyclopedia of Archaeal and Bacterial Type Strains, Phase II (KMG-II): from individual species to whole genera	DOE Joint Genome Institute (JGI)	Environmental	Aquatic	Marine	Intertidal zone	Salt marsh	Salt marsh	o	x	x	x	x	Bacteria	Proteobacteria	Alphaproteobacteria	Rhodospirillales	Rhodospirillaceae	Rhodospira	Rhodospira trueperi	4211331	3755	67.04	x	x	x	x	x	x	x	O	O	x	x	O	O	O
2681812875	28211	Alphaproteobacteria bacterium SAG AG-538-B15	Permanent Draft	Dark ocean microbial single cell genomics	Bigelow Laboratory Single Cell Genomics Center (SCGC)	Environmental	Aquatic	Marine	Oceanic	Unclassified	x	o	x	x	x	x	Bacteria	Proteobacteria	Alphaproteobacteria	unclassified	unclassified	unclassified	unclassified	1461744	1651	55.5	x	x	x	x	x	x	O	O	x	x	O	x	x	x
2681812878	28211	Alphaproteobacteria bacterium SAG AG-538-F13	Permanent Draft	Dark ocean microbial single cell genomics	Bigelow Laboratory Single Cell Genomics Center (SCGC)	Environmental	Aquatic	Marine	Oceanic	Unclassified	x	o	x	x	x	x	Bacteria	Proteobacteria	Alphaproteobacteria	unclassified	unclassified	unclassified	unclassified	1263075	1349	29.11	x	x	x	x	x	x	x	O	O	x	O	x	x	x
2681812934	515897	Pontibaca methylaminivorans DSM 21219	Permanent Draft	Genomic Encyclopedia of Archaeal and Bacterial Type Strains, Phase II (KMG-II): from individual species to whole genera	DOE Joint Genome Institute (JGI)	Environmental	Aquatic	Marine	Oceanic	Sediment	Sediment	o	x	x	x	x	Bacteria	Proteobacteria	Alphaproteobacteria	Rhodobacterales	Rhodobacteraceae	Pontibaca	Pontibaca methylaminivorans	2650984	2599	66.48	x	x	x	x	x	x	x	x	x	x	x	x	x	O
2681813518	1031541	Tropicimonas sediminicola DSM 29339	Permanent Draft	Genomic Encyclopedia of Archaeal and Bacterial Type Strains, Phase II (KMG-II): from individual species to whole genera	DOE Joint Genome Institute (JGI)	Environmental	Aquatic	Marine	Sediment	Unclassified	x	o	x	x	x	x	Bacteria	Proteobacteria	Alphaproteobacteria	Rhodobacterales	Rhodobacteraceae	Tropicimonas	Tropicimonas sediminicola	5174220	4859	66.38	x	x	x	x	x	x	x	O	O	x	x	x	x	O
2681813556	1086013	Gemmobacter megaterium DSM 26375	Permanent Draft	Genomic Encyclopedia of Archaeal and Bacterial Type Strains, Phase II (KMG-II): from individual species to whole genera	DOE Joint Genome Institute (JGI)	Environmental	Aquatic	Marine	Unclassified	Unclassified	x	o	x	x	x	x	Bacteria	Proteobacteria	Alphaproteobacteria	Rhodobacterales	Rhodobacteraceae	Gemmobacter	Gemmobacter megaterium	4168088	4075	64.9	x	x	x	x	x	x	x	x	x	x	x	O	O	O
2681813577	168934	Thalassospira sp. MIT1351	Finished	ProPortal-Culture-Genomes	Massachusetts Institute of Technology, University of Massachusetts Medical School (UMMS)	Environmental	Aquatic	Marine	Epipelagic	Unclassified	Marine	o	x	x	x	x	Bacteria	Proteobacteria	Alphaproteobacteria	Rhodospirillales	Rhodospirillaceae	Thalassospira	unclassified	4417398	4148	54.6	x	x	x	x	x	x	x	x	x	x	x	O	O	O
2681813578	573139	Shimia sp. MIT1352	Finished	ProPortal-Culture-Genomes	Massachusetts Institute of Technology, University of Massachusetts Medical School (UMMS)	Environmental	Aquatic	Marine	Epipelagic	Unclassified	Marine	o	x	x	x	x	Bacteria	Proteobacteria	Alphaproteobacteria	Rhodobacterales	Rhodobacteraceae	Shimia	unclassified	4374300	4290	58.55	x	x	x	x	x	x	x	x	x	x	O	O	O	O
2684622851	393278	Donghicola eburneus DSM 29127	Permanent Draft	Genomic Encyclopedia of Archaeal and Bacterial Type Strains, Phase II (KMG-II): from individual species to whole genera	DOE Joint Genome Institute (JGI)	Environmental	Aquatic	Marine	Unclassified	Unclassified	x	o	x	x	x	x	Bacteria	Proteobacteria	Alphaproteobacteria	Rhodobacterales	Rhodobacteraceae	Donghicola	Donghicola eburneus	4426466	4342	58.82	x	x	x	x	x	x	x	x	x	x	x	O	O	O
2687453711	302485	Phaeobacter sp. O365	Permanent Draft	German Roseobacter CRC (TRR51) sequencing survey - Goettingen Genomics Laboratory	Goettingen Genomics Laboratory	Environmental	Aquatic	Marine	Unclassified	Unclassified	x	o	x	x	x	x	Bacteria	Proteobacteria	Alphaproteobacteria	Rhodobacterales	Rhodobacteraceae	Phaeobacter	unclassified	4862077	4625	61.51	x	x	x	x	x	x	x	x	x	x	x	O	O	O
2693429884	1287727	Roseovarius azorensis DSM 100674	Permanent Draft	Genomic Encyclopedia of Archaeal and Bacterial Type Strains, Phase II (KMG-II): from individual species to whole genera	DOE Joint Genome Institute (JGI)	Environmental	Aquatic	Marine	Unclassified	Unclassified	x	o	x	x	x	Aerobe	Bacteria	Proteobacteria	Alphaproteobacteria	Rhodobacterales	Rhodobacteraceae	Roseovarius	Roseovarius azorensis	3857113	3854	63.14	x	x	x	x	x	x	x	x	x	x	x	O	O	O
2693429897	765699	Acidimangrovimonas indica DSM 24802	Permanent Draft	Genomic Encyclopedia of Archaeal and Bacterial Type Strains, Phase II (KMG-II): from individual species to whole genera	DOE Joint Genome Institute (JGI)	Environmental	Aquatic	Marine	Hydrothermal vents	Unclassified	x	o	x	x	x	Aerobe	Bacteria	Proteobacteria	Alphaproteobacteria	Rhodobacterales	Rhodobacteraceae	Acidimangrovimonas	Acidimangrovimonas indica	4280693	4154	66.29	x	x	x	x	x	x	x	x	x	x	x	O	O	O
2695420945	1402135	Sulfitobacter pseudonitzschiae DSM 26824	Permanent Draft	Genomic Encyclopedia of Archaeal and Bacterial Type Strains, Phase II (KMG-II): from individual species to whole genera	DOE Joint Genome Institute (JGI)	Environmental	Aquatic	Marine	Unclassified	Unclassified	x	o	x	x	x	Aerobe	Bacteria	Proteobacteria	Alphaproteobacteria	Rhodobacterales	Rhodobacteraceae	Sulfitobacter	Sulfitobacter pseudonitzschiae	4951641	4880	61.75	x	x	x	x	x	x	x	x	x	x	x	O	O	O
2695421013	1508389	Cognatiyoonia sediminum DSM 28715	Permanent Draft	Genomic Encyclopedia of Archaeal and Bacterial Type Strains, Phase II (KMG-II): from individual species to whole genera	DOE Joint Genome Institute (JGI)	Environmental	Aquatic	Marine	Unclassified	Unclassified	x	o	x	x	x	Aerobe	Bacteria	Proteobacteria	Alphaproteobacteria	Rhodobacterales	Rhodobacteraceae	Cognatiyoonia	Cognatiyoonia sediminum	3257490	3333	54.45	x	x	x	x	x	x	x	x	x	x	O	O	O	O
2700988706	337701	Roseovarius pacificus DSM 29589	Permanent Draft	Genomic Encyclopedia of Archaeal and Bacterial Type Strains, Phase II (KMG-II): from individual species to whole genera	DOE Joint Genome Institute (JGI)	Environmental	Aquatic	Marine	Oceanic	Aphotic zone	x	o	x	x	x	x	Bacteria	Proteobacteria	Alphaproteobacteria	Rhodobacterales	Rhodobacteraceae	Roseovarius	Roseovarius pacificus	4547027	4485	62	x	x	x	x	x	x	x	x	x	x	x	O	O	O
2700988728	1155722	Roseovarius litoreus DSM 28249	Permanent Draft	Genomic Encyclopedia of Archaeal and Bacterial Type Strains, Phase II (KMG-II): from individual species to whole genera	DOE Joint Genome Institute (JGI)	Environmental	Aquatic	Marine	Unclassified	Unclassified	x	o	x	x	x	x	Bacteria	Proteobacteria	Alphaproteobacteria	Rhodobacterales	Rhodobacteraceae	Roseovarius	Roseovarius litoreus	3932137	3797	62.75	x	x	x	x	x	x	x	x	x	x	x	O	O	O
2700989460	287752	Aurantimonas manganoxydans SI85-9A1	Permanent Draft	Genome sequencing of members of the family Aurantimonadaceae	Graduate School of Life Sciences, Tohoku University	Environmental	Aquatic	Marine	Unclassified	Unclassified	x	o	x	x	x	x	Bacteria	Proteobacteria	Alphaproteobacteria	Rhizobiales	Aurantimonadaceae	Aurantimonas	Aurantimonas manganoxydans	4236200	3998	66.8	x	x	x	x	x	x	x	x	x	x	x	x	x	O
2710264757	1690039	Monaibacterium marinum C7	Permanent Draft	Genomic Encyclopedia of Type Strains, Phase III (KMG-III): the genomes of soil and plant-associated and newly described type strains	DOE Joint Genome Institute (JGI)	Environmental	Aquatic	Marine	Unclassified	Unclassified	x	o	x	x	x	x	Bacteria	Proteobacteria	Alphaproteobacteria	Rhodobacterales	Rhodobacteraceae	Monaibacterium	Monaibacterium marinum	3734267	3615	58.86	x	x	x	x	x	x	x	x	x	x	x	O	O	O
2713896958	81569	Ruegeria atlantica CECT 4293	Permanent Draft	Whole genome sequencing of Ruegeria atlantica CECT 4293	Spanish Type Culture Collection (CECT)	Environmental	Aquatic	Marine	Sediment	Unclassified	Marine sediment	o	x	x	x	Aerobe	Bacteria	Proteobacteria	Alphaproteobacteria	Rhodobacterales	Rhodobacteraceae	Ruegeria	Ruegeria atlantica	4819117	4810	56.49	x	x	x	x	x	x	x	x	x	x	O	O	O	O
2713896959	81569	Ruegeria atlantica CECT 4292	Permanent Draft	Whole genome sequencing of type strain of Ruegeria atlantica CECT 4292	Spanish Type Culture Collection (CECT)	Environmental	Aquatic	Marine	Sediment	Unclassified	Marine sediment	o	x	x	x	Aerobe	Bacteria	Proteobacteria	Alphaproteobacteria	Rhodobacterales	Rhodobacteraceae	Ruegeria	Ruegeria atlantica	4806640	4850	56.39	x	x	x	x	x	x	x	x	x	x	O	O	O	O
2716884285	2162568	SAR116 cluster alphaproteobacterium AG-313-A07	Draft	BiGRAPA-SouthPacific-SingleCells	Bigelow Laboratory Single Cell Genomics Center (SCGC)	Environmental	Aquatic	Marine	Pelagic	Unclassified	x	o	x	x	x	x	Bacteria	Proteobacteria	Alphaproteobacteria	unclassified	unclassified	unclassified	SAR116 cluster bacterium AG-313-A07	2592520	2545	41.76	x	x	x	x	x	x	O	x	x	x	x	x	x	O
2716884287	2161978	Uncultured Pelagibacteraceae bacterium AG-345-O09	Draft	BiGRAPA-SouthPacific-SingleCells	Bigelow Laboratory Single Cell Genomics Center (SCGC)	Environmental	Aquatic	Marine	Pelagic	Unclassified	x	o	x	x	x	x	Bacteria	Proteobacteria	Alphaproteobacteria	Pelagibacterales	Pelagibacteraceae	unclassified	Pelagibacteraceae bacterium AG-345-O09	912744	1035	28.92	O	O	x	x	x	x	x	x	x	x	x	x	x	x
2716884290	2161981	Uncultured Pelagibacteraceae bacterium AG-349-L17	Draft	HOT-BATS-SingleCells	Bigelow Laboratory Single Cell Genomics Center (SCGC)	Environmental	Aquatic	Marine	Pelagic	Unclassified	x	o	x	x	x	x	Bacteria	Proteobacteria	Alphaproteobacteria	Pelagibacterales	Pelagibacteraceae	unclassified	Pelagibacteraceae bacterium AG-349-L17	1216121	1323	29.28	x	x	x	x	x	x	x	x	x	x	O	x	x	x
2716884295	2161986	Uncultured Pelagibacteraceae bacterium AG-390-C22	Draft	bioGEOTRACES-SingleCells	Bigelow Laboratory Single Cell Genomics Center (SCGC)	Environmental	Aquatic	Marine	Pelagic	Unclassified	x	o	x	x	x	x	Bacteria	Proteobacteria	Alphaproteobacteria	Pelagibacterales	Pelagibacteraceae	unclassified	Pelagibacteraceae bacterium AG-390-C22	1040035	1140	29.37	O	O	O	x	x	x	x	x	x	x	x	x	x	x
2716884296	2161987	Uncultured Pelagibacteraceae bacterium AG-404-N13	Draft	HOT-BATS-SingleCells	Bigelow Laboratory Single Cell Genomics Center (SCGC)	Environmental	Aquatic	Marine	Pelagic	Unclassified	x	o	x	x	x	x	Bacteria	Proteobacteria	Alphaproteobacteria	Pelagibacterales	Pelagibacteraceae	unclassified	Pelagibacteraceae bacterium AG-404-N13	1166071	1256	28.57	x	x	x	x	x	x	x	x	x	x	O	x	x	x
2716884298	2161989	Uncultured Pelagibacteraceae bacterium AG-422-C23	Draft	bioGEOTRACES-SingleCells	Bigelow Laboratory Single Cell Genomics Center (SCGC)	Environmental	Aquatic	Marine	Pelagic	Unclassified	x	o	x	x	x	x	Bacteria	Proteobacteria	Alphaproteobacteria	Pelagibacterales	Pelagibacteraceae	unclassified	Pelagibacteraceae bacterium AG-422-C23	809608	940	28.66	O	O	O	x	x	x	x	x	x	x	x	x	x	x
2716884299	2161990	Uncultured Pelagibacteraceae bacterium AG-422-D23	Draft	bioGEOTRACES-SingleCells	Bigelow Laboratory Single Cell Genomics Center (SCGC)	Environmental	Aquatic	Marine	Pelagic	Unclassified	x	o	x	x	x	x	Bacteria	Proteobacteria	Alphaproteobacteria	Pelagibacterales	Pelagibacteraceae	unclassified	Pelagibacteraceae bacterium AG-422-D23	1279565	1409	29.29	x	x	x	x	x	x	x	x	x	x	O	x	x	x
2716884313	2162004	Uncultured Pelagibacteraceae bacterium AG-447-N18	Draft	bioGEOTRACES-SingleCells	Bigelow Laboratory Single Cell Genomics Center (SCGC)	Environmental	Aquatic	Marine	Pelagic	Unclassified	x	o	x	x	x	x	Bacteria	Proteobacteria	Alphaproteobacteria	Pelagibacterales	Pelagibacteraceae	unclassified	Pelagibacteraceae bacterium AG-447-N18	1120369	1263	29.49	O	O	x	x	x	x	x	x	x	x	x	x	x	x
2716884316	2162007	Uncultured Pelagibacteraceae bacterium AG-464-B04	Draft	bioGEOTRACES-SingleCells	Bigelow Laboratory Single Cell Genomics Center (SCGC)	Environmental	Aquatic	Marine	Pelagic	Unclassified	x	o	x	x	x	x	Bacteria	Proteobacteria	Alphaproteobacteria	Pelagibacterales	Pelagibacteraceae	unclassified	Pelagibacteraceae bacterium AG-464-B04	966640	1075	29.44	x	x	x	x	x	x	x	x	x	x	O	x	x	x
2716884332	2162014	Uncultured Pelagibacteraceae bacterium AG-414-E02	Draft	bioGEOTRACES-SingleCells	Bigelow Laboratory Single Cell Genomics Center (SCGC)	Environmental	Aquatic	Marine	Pelagic	Unclassified	x	o	x	x	x	x	Bacteria	Proteobacteria	Alphaproteobacteria	Pelagibacterales	Pelagibacteraceae	unclassified	Pelagibacteraceae bacterium AG-414-E02	1142243	1214	29.99	x	x	x	x	x	x	x	x	x	x	O	x	x	x
2716884334	2162016	Uncultured Pelagibacteraceae bacterium AG-414-M23	Draft	bioGEOTRACES-SingleCells	Bigelow Laboratory Single Cell Genomics Center (SCGC)	Environmental	Aquatic	Marine	Pelagic	Unclassified	x	o	x	x	x	x	Bacteria	Proteobacteria	Alphaproteobacteria	Pelagibacterales	Pelagibacteraceae	unclassified	Pelagibacteraceae bacterium AG-414-M23	1104608	1230	28.68	x	x	x	x	x	x	x	x	x	x	O	x	x	x
2716884336	2162018	Uncultured Pelagibacteraceae bacterium AG-430-E20	Draft	bioGEOTRACES-SingleCells	Bigelow Laboratory Single Cell Genomics Center (SCGC)	Environmental	Aquatic	Marine	Pelagic	Unclassified	x	o	x	x	x	x	Bacteria	Proteobacteria	Alphaproteobacteria	Pelagibacterales	Pelagibacteraceae	unclassified	Pelagibacteraceae bacterium AG-430-E20	1183991	1311	29.81	x	x	x	x	x	x	x	x	O	x	O	O	O	O
2716884338	2162020	Uncultured Pelagibacteraceae bacterium AG-430-L02	Draft	bioGEOTRACES-SingleCells	Bigelow Laboratory Single Cell Genomics Center (SCGC)	Environmental	Aquatic	Marine	Pelagic	Unclassified	x	o	x	x	x	x	Bacteria	Proteobacteria	Alphaproteobacteria	Pelagibacterales	Pelagibacteraceae	unclassified	Pelagibacteraceae bacterium AG-430-L02	743757	860	29.96	O	O	O	x	x	x	x	x	x	x	x	x	x	x
2716884516	2162571	SAR116 cluster alphaproteobacterium AG-355-O21	Draft	HOT-BATS-SingleCells	Bigelow Laboratory Single Cell Genomics Center (SCGC)	Environmental	Aquatic	Marine	Pelagic	Unclassified	x	o	x	x	x	x	Bacteria	Proteobacteria	Alphaproteobacteria	unclassified	unclassified	unclassified	SAR116 cluster bacterium AG-355-O21	2582026	2619	54.63	x	x	x	x	x	x	O	x	x	x	O	O	O	O
2716884519	2162023	Uncultured Pelagibacteraceae bacterium AG-325-E08	Draft	BiGRAPA-SouthPacific-SingleCells	Bigelow Laboratory Single Cell Genomics Center (SCGC)	Environmental	Aquatic	Marine	Pelagic	Unclassified	x	o	x	x	x	x	Bacteria	Proteobacteria	Alphaproteobacteria	Pelagibacterales	Pelagibacteraceae	unclassified	Pelagibacteraceae bacterium AG-325-E08	1024954	1139	29.01	O	O	x	x	x	x	x	x	x	x	x	x	x	x
2716884533	2162037	Uncultured Pelagibacteraceae bacterium AG-345-F21	Draft	BiGRAPA-SouthPacific-SingleCells	Bigelow Laboratory Single Cell Genomics Center (SCGC)	Environmental	Aquatic	Marine	Pelagic	Unclassified	x	o	x	x	x	x	Bacteria	Proteobacteria	Alphaproteobacteria	Pelagibacterales	Pelagibacteraceae	unclassified	Pelagibacteraceae bacterium AG-345-F21	974939	1087	29.78	O	O	x	x	x	x	x	x	x	x	x	x	x	x
2716884536	2162040	Uncultured Pelagibacteraceae bacterium AG-359-O02	Draft	HOT-BATS-SingleCells	Bigelow Laboratory Single Cell Genomics Center (SCGC)	Environmental	Aquatic	Marine	Pelagic	Unclassified	x	o	x	x	x	x	Bacteria	Proteobacteria	Alphaproteobacteria	Pelagibacterales	Pelagibacteraceae	unclassified	Pelagibacteraceae bacterium AG-359-O02	1098312	1218	29.23	x	x	x	x	x	x	x	x	O	x	x	x	x	x
2716884537	2162041	Uncultured Pelagibacteraceae bacterium AG-365-D07	Draft	HOT-BATS-SingleCells	Bigelow Laboratory Single Cell Genomics Center (SCGC)	Environmental	Aquatic	Marine	Pelagic	Unclassified	x	o	x	x	x	x	Bacteria	Proteobacteria	Alphaproteobacteria	Pelagibacterales	Pelagibacteraceae	unclassified	Pelagibacteraceae bacterium AG-365-D07	1050652	1150	28.81	O	O	x	O	x	x	x	x	x	x	O	x	x	x
2716884539	2162043	Uncultured Pelagibacteraceae bacterium AG-390-D18	Draft	bioGEOTRACES-SingleCells	Bigelow Laboratory Single Cell Genomics Center (SCGC)	Environmental	Aquatic	Marine	Pelagic	Unclassified	x	o	x	x	x	x	Bacteria	Proteobacteria	Alphaproteobacteria	Pelagibacterales	Pelagibacteraceae	unclassified	Pelagibacteraceae bacterium AG-390-D18	1218852	1331	29.2	x	x	x	x	x	x	x	x	x	x	O	x	x	x
2716884540	2162044	Uncultured Pelagibacteraceae bacterium AG-390-L03	Draft	bioGEOTRACES-SingleCells	Bigelow Laboratory Single Cell Genomics Center (SCGC)	Environmental	Aquatic	Marine	Pelagic	Unclassified	x	o	x	x	x	x	Bacteria	Proteobacteria	Alphaproteobacteria	Pelagibacterales	Pelagibacteraceae	unclassified	Pelagibacteraceae bacterium AG-390-L03	1352095	1467	29.27	x	x	x	x	x	x	x	x	x	x	O	x	x	x
2716884541	2162045	Uncultured Pelagibacteraceae bacterium AG-390-M19	Draft	bioGEOTRACES-SingleCells	Bigelow Laboratory Single Cell Genomics Center (SCGC)	Environmental	Aquatic	Marine	Pelagic	Unclassified	x	o	x	x	x	x	Bacteria	Proteobacteria	Alphaproteobacteria	Pelagibacterales	Pelagibacteraceae	unclassified	Pelagibacteraceae bacterium AG-390-M19	873216	972	29.65	x	x	x	x	x	x	x	x	x	x	O	x	x	x
2716884546	2162050	Uncultured Pelagibacteraceae bacterium AG-410-D23	Draft	bioGEOTRACES-SingleCells	Bigelow Laboratory Single Cell Genomics Center (SCGC)	Environmental	Aquatic	Marine	Pelagic	Unclassified	x	o	x	x	x	x	Bacteria	Proteobacteria	Alphaproteobacteria	Pelagibacterales	Pelagibacteraceae	unclassified	Pelagibacteraceae bacterium AG-410-D23	673399	770	27.9	O	x	x	x	x	x	x	x	x	x	x	x	x	x
2716884549	2162053	Uncultured Pelagibacteraceae bacterium AG-426-G09	Draft	bioGEOTRACES-SingleCells	Bigelow Laboratory Single Cell Genomics Center (SCGC)	Environmental	Aquatic	Marine	Pelagic	Unclassified	x	o	x	x	x	x	Bacteria	Proteobacteria	Alphaproteobacteria	Pelagibacterales	Pelagibacteraceae	unclassified	Pelagibacteraceae bacterium AG-426-G09	1162454	1272	28.77	O	O	O	x	x	x	x	x	x	x	O	x	x	x
2716884815	2162577	SAR116 cluster alphaproteobacterium AG-337-N21	Draft	BiGRAPA-SouthPacific-SingleCells	Bigelow Laboratory Single Cell Genomics Center (SCGC)	Environmental	Aquatic	Marine	Pelagic	Unclassified	x	o	x	x	x	x	Bacteria	Proteobacteria	Alphaproteobacteria	unclassified	unclassified	unclassified	SAR116 cluster bacterium AG-337-N21	2044868	2188	31.06	O	O	x	x	x	x	x	x	x	x	x	x	x	x
2716884818	2162580	SAR116 cluster alphaproteobacterium AG-426-B08	Draft	bioGEOTRACES-SingleCells	Bigelow Laboratory Single Cell Genomics Center (SCGC)	Environmental	Aquatic	Marine	Pelagic	Unclassified	x	o	x	x	x	x	Bacteria	Proteobacteria	Alphaproteobacteria	unclassified	unclassified	unclassified	SAR116 cluster bacterium AG-426-B08	1471115	1604	29.76	x	x	x	x	x	x	x	x	x	x	x	O	O	O
2716884821	2162583	SAR116 cluster alphaproteobacterium AG-447-C21	Draft	bioGEOTRACES-SingleCells	Bigelow Laboratory Single Cell Genomics Center (SCGC)	Environmental	Aquatic	Marine	Pelagic	Unclassified	x	o	x	x	x	x	Bacteria	Proteobacteria	Alphaproteobacteria	unclassified	unclassified	unclassified	SAR116 cluster bacterium AG-447-C21	2670740	2646	41.67	x	x	x	x	x	x	O	x	x	x	O	O	O	O
2716884822	2162584	SAR116 cluster alphaproteobacterium AG-447-K02	Draft	bioGEOTRACES-SingleCells	Bigelow Laboratory Single Cell Genomics Center (SCGC)	Environmental	Aquatic	Marine	Pelagic	Unclassified	x	o	x	x	x	x	Bacteria	Proteobacteria	Alphaproteobacteria	unclassified	unclassified	unclassified	SAR116 cluster bacterium AG-447-K02	2246969	2252	41.57	x	x	x	x	x	x	O	x	x	x	O	O	O	O
2716884824	2162057	Uncultured Pelagibacteraceae bacterium AG-319-F18	Draft	BiGRAPA-SouthPacific-SingleCells	Bigelow Laboratory Single Cell Genomics Center (SCGC)	Environmental	Aquatic	Marine	Pelagic	Unclassified	x	o	x	x	x	x	Bacteria	Proteobacteria	Alphaproteobacteria	Pelagibacterales	Pelagibacteraceae	unclassified	Pelagibacteraceae bacterium AG-319-F18	1134287	1263	29.15	O	O	x	x	x	x	x	x	x	x	O	x	x	x
2718217880	1674922	Labrenzia sp. CP4	Finished	Genome sequencing of microbes enriched at the cathode of a solar microbial fuel cell	Naval Research Laboratory	Environmental	Aquatic	Marine	Unclassified	Unclassified	x	o	x	x	x	x	Bacteria	Proteobacteria	Alphaproteobacteria	Rhodobacterales	Rhodobacteraceae	Labrenzia	Labrenzia sp. CP4	6051301	5626	58.98	x	x	x	x	x	x	x	x	O	x	x	O	O	O
2721755812	1920883	Marivivens sp. JLT3646	Finished	Marivivens sp. JLT3646 Genome sequencing	Xiamen university	Environmental	Aquatic	Marine	Hydrothermal vents	Unclassified	x	o	x	x	x	x	Bacteria	Proteobacteria	Alphaproteobacteria	Rhodobacterales	Rhodobacteraceae	Marivivens	Marivivens sp. JLT3646	3147211	3192	56.03	x	x	x	x	x	x	x	x	x	x	x	O	O	O
2721755880	2505755	Nitratireductor bacterium JGI 01_K17 (contamination screened)	Permanent Draft	Comprehensive metagenome and single cell genome sequencing from the open ocean community of North Pacfic Subtropical Gyre, Station ALOHA	DOE Joint Genome Institute (JGI)	Environmental	Aquatic	Marine	Oceanic	Unclassified	x	o	x	x	x	x	Bacteria	Proteobacteria	Alphaproteobacteria	Rhizobiales	Phyllobacteriaceae	Nitratireductor	Nitratireductor sp. JGI 01_K17	705016	742	59.82	x	x	x	x	x	x	x	x	x	x	x	x	x	O
2721755980	2487388	Pelagibacter bacterium JGI 01_H19 (contamination screened)	Permanent Draft	Comprehensive metagenome and single cell genome sequencing from the open ocean community of North Pacfic Subtropical Gyre, Station ALOHA	DOE Joint Genome Institute (JGI)	Environmental	Aquatic	Marine	Oceanic	Unclassified	x	o	x	x	x	x	Bacteria	Proteobacteria	Alphaproteobacteria	Pelagibacterales	Pelagibacteraceae	Candidatus Pelagibacter	Candidatus Pelagibacter sp. JGI 01_H19	418001	455	30.35	x	x	x	x	x	x	x	x	x	x	O	x	x	x
2724679621	2487384	Pelagibacter bacterium JGI 01_J12 (contamination screened)	Permanent Draft	Comprehensive metagenome and single cell genome sequencing from the open ocean community of North Pacfic Subtropical Gyre, Station ALOHA	DOE Joint Genome Institute (JGI)	Environmental	Aquatic	Marine	Oceanic	Unclassified	x	o	x	x	x	x	Bacteria	Proteobacteria	Alphaproteobacteria	Pelagibacterales	Pelagibacteraceae	Candidatus Pelagibacter	Candidatus Pelagibacter sp. JGI 01_J12	252778	295	30.54	O	O	O	x	x	x	x	x	x	x	x	x	x	x
2724679730	1010611	Lutimaribacter litoralis DSM 29506	Permanent Draft	Genomic Encyclopedia of Archaeal and Bacterial Type Strains, Phase II (KMG-II): from individual species to whole genera	DOE Joint Genome Institute (JGI)	Environmental	Aquatic	Marine	Unclassified	Unclassified	x	o	x	x	x	Aerobe	Bacteria	Proteobacteria	Alphaproteobacteria	Rhodobacterales	Rhodobacteraceae	Lutimaribacter	Lutimaribacter litoralis	4112158	4097	59.09	x	x	x	x	x	x	x	x	x	x	x	O	O	O
2728369275	647720	Shimia isoporae DSM 26433	Permanent Draft	Genomic Encyclopedia of Archaeal and Bacterial Type Strains, Phase II (KMG-II): from individual species to whole genera	DOE Joint Genome Institute (JGI)	Environmental	Aquatic	Marine	Unclassified	Unclassified	x	o	x	x	x	Aerobe	Bacteria	Proteobacteria	Alphaproteobacteria	Rhodobacterales	Rhodobacteraceae	Shimia	Shimia isoporae	4232765	4157	56.65	x	x	x	x	x	x	x	x	x	x	O	O	O	O
2728369379	1670800	Mesorhizobium oceanicum B7	Finished	Mesorhizobium sp. B7 Genome sequencing	Zhejiang University	Environmental	Aquatic	Marine	Unclassified	Unclassified	x	o	x	x	x	x	Bacteria	Proteobacteria	Alphaproteobacteria	Rhizobiales	Phyllobacteriaceae	Mesorhizobium	Mesorhizobium oceanicum	5324561	5305	65.06	x	x	x	x	x	x	x	x	x	x	x	O	O	O
2728369466	505353	Roseovarius halotolerans DSM 29507	Permanent Draft	Genomic Encyclopedia of Archaeal and Bacterial Type Strains, Phase II (KMG-II): from individual species to whole genera	DOE Joint Genome Institute (JGI)	Environmental	Aquatic	Marine	Unclassified	Unclassified	x	o	x	x	x	Aerobe	Bacteria	Proteobacteria	Alphaproteobacteria	Rhodobacterales	Rhodobacteraceae	Roseovarius	Roseovarius halotolerans	3718295	3703	63.82	x	x	x	x	x	x	x	x	x	x	x	O	O	O
2728369517	483013	Epibacterium scottomollicae DSM 25328	Permanent Draft	Genomic Encyclopedia of Archaeal and Bacterial Type Strains, Phase II (KMG-II): from individual species to whole genera	DOE Joint Genome Institute (JGI)	Environmental	Aquatic	Marine	Unclassified	Unclassified	x	o	x	x	x	Aerobe	Bacteria	Proteobacteria	Alphaproteobacteria	Rhodobacterales	Rhodobacteraceae	Epibacterium	Epibacterium scottomollicae	4677362	4475	60.89	x	x	x	x	x	x	x	x	x	x	O	O	O	O
2731639158	2664045	Phaeobacter sp. SCGC AG-485_N19 (contamination screened)	Permanent Draft	Microbial and viral regulation of community carbon cycling across diverse low-oxygen zones	DOE Joint Genome Institute (JGI)	Environmental	Aquatic	Marine	Unclassified	Unclassified	x	o	x	x	x	x	Bacteria	Proteobacteria	Alphaproteobacteria	Rhodobacterales	Rhodobacteraceae	Phaeobacter	Phaeobacter sp. SCGC AG-485_N19	1733674	1701	49.17	x	x	x	x	x	x	x	x	x	x	x	x	x	O
2731639218	281252	Labrenzia marina DSM 17023	Permanent Draft	Genomic Encyclopedia of Archaeal and Bacterial Type Strains, Phase II (KMG-II): from individual species to whole genera	DOE Joint Genome Institute (JGI)	Environmental	Aquatic	Marine	Unclassified	Unclassified	Aquatic_ Marine	o	x	x	x	x	Bacteria	Proteobacteria	Alphaproteobacteria	Rhodobacterales	Rhodobacteraceae	Labrenzia	Labrenzia marina	6057182	5488	60.34	x	x	x	x	x	x	x	x	x	x	x	O	O	O
2731639258	1652492	Donghicola tyrosinivorans DSM 100212	Permanent Draft	Genomic Encyclopedia of Archaeal and Bacterial Type Strains, Phase II (KMG-II): from individual species to whole genera	DOE Joint Genome Institute (JGI)	Environmental	Aquatic	Marine	Unclassified	Unclassified	x	o	x	x	x	Aerobe	Bacteria	Proteobacteria	Alphaproteobacteria	Rhodobacterales	Rhodobacteraceae	Donghicola	Donghicola tyrosinivorans	4687719	4537	59.59	x	x	x	x	x	x	x	x	x	x	x	O	O	O
2734482174	1037362	Tropicibacter phthalicicus DSM 26923	Permanent Draft	Genomic Encyclopedia of Archaeal and Bacterial Type Strains, Phase II (KMG-II): from individual species to whole genera	DOE Joint Genome Institute (JGI)	Environmental	Aquatic	Marine	Unclassified	Unclassified	x	o	x	x	x	Aerobe	Bacteria	Proteobacteria	Alphaproteobacteria	Rhodobacterales	Rhodobacteraceae	Tropicibacter	Tropicibacter phthalicicus	4886351	4862	57.94	x	x	x	x	x	x	x	x	x	x	x	O	O	O
2734482185	696760	Pelagimonas varians DSM 23678	Permanent Draft	Genomic Encyclopedia of Archaeal and Bacterial Type Strains, Phase II (KMG-II): from individual species to whole genera	DOE Joint Genome Institute (JGI)	Environmental	Aquatic	Marine	Unclassified	Unclassified	x	o	x	x	x	x	Bacteria	Proteobacteria	Alphaproteobacteria	Rhodobacterales	Rhodobacteraceae	Pelagimonas	Pelagimonas varians	4926685	4847	55.21	x	x	x	x	x	x	x	x	x	x	x	O	O	O
2734482291	665038	Breoghania corrubedonensis DSM 23382	Permanent Draft	Genomic Encyclopedia of Archaeal and Bacterial Type Strains, Phase II (KMG-II): from individual species to whole genera	DOE Joint Genome Institute (JGI)	Environmental	Aquatic	Marine	Oceanic	Oil-contaminated sediment	Sand	o	x	x	x	x	Bacteria	Proteobacteria	Alphaproteobacteria	Rhizobiales	Cohaesibacteraceae	Breoghania	Breoghania corrubedonensis	5331589	4746	63.62	x	x	x	x	x	x	x	x	x	x	x	O	O	O
2737471647	875171	Celeribacter baekdonensis strain LH4 reanalysis	Permanent Draft	Celeribacter baekdonensis strain LH4	Mayo Clinic	Environmental	Aquatic	Marine	Sediment	Unclassified	x	o	x	x	x	x	Bacteria	Proteobacteria	Alphaproteobacteria	Rhodobacterales	Rhodobacteraceae	Celeribacter	Celeribacter baekdonensis	4436768	4610	57.81	x	x	x	x	x	x	x	x	x	x	x	O	O	O
2737471712	2738651	Pelagibacter bacterium JGI 01_K16_4000m (contamination screened)	Permanent Draft	Comprehensive metagenome and single cell genome sequencing from the open ocean community of North Pacfic Subtropical Gyre, Station ALOHA	DOE Joint Genome Institute (JGI)	Environmental	Aquatic	Marine	Oceanic	Unclassified	x	o	x	x	x	x	Bacteria	Proteobacteria	Alphaproteobacteria	Pelagibacterales	Pelagibacteraceae	Candidatus Pelagibacter	Candidatus Pelagibacter bacterium JGI 01_K16_4000m	536559	607	31.05	x	x	x	x	x	x	x	O	O	x	x	x	x	x
2737471715	2738755	Sulfitobacter bacterium JGI 01_I12_4000m (contamination screened)	Permanent Draft	Comprehensive metagenome and single cell genome sequencing from the open ocean community of North Pacfic Subtropical Gyre, Station ALOHA	DOE Joint Genome Institute (JGI)	Environmental	Aquatic	Marine	Oceanic	Unclassified	x	o	x	x	x	x	Bacteria	Proteobacteria	Alphaproteobacteria	Rhodobacterales	Rhodobacteraceae	Sulfitobacter	Sulfitobacter sp. JGI 01_I12_4000m	1512110	1597	60.96	x	x	x	x	x	x	x	x	x	x	x	x	x	O
2737471719	1898112	Rhodospirillaceae bacterium JGI 01_L19_750m (contamination screened)	Permanent Draft	Comprehensive metagenome and single cell genome sequencing from the open ocean community of North Pacfic Subtropical Gyre, Station ALOHA	DOE Joint Genome Institute (JGI)	Environmental	Aquatic	Marine	Oceanic	Unclassified	x	o	x	x	x	x	Bacteria	Proteobacteria	Alphaproteobacteria	Rhodospirillales	Rhodospirillaceae	unclassified	Rhodospirillaceae bacterium	1125389	1191	29.39	x	x	x	x	x	x	x	x	O	x	x	x	x	x
2737471722	2738655	Pelagibacter bacterium JGI 01_K4_750m (contamination screened)	Permanent Draft	Comprehensive metagenome and single cell genome sequencing from the open ocean community of North Pacfic Subtropical Gyre, Station ALOHA	DOE Joint Genome Institute (JGI)	Environmental	Aquatic	Marine	Oceanic	Unclassified	x	o	x	x	x	x	Bacteria	Proteobacteria	Alphaproteobacteria	Pelagibacterales	Pelagibacteraceae	Candidatus Pelagibacter	Candidatus Pelagibacter bacterium JGI 01_K4_750m	608784	681	30.47	x	x	x	x	x	x	x	x	x	x	O	x	x	x
2737471727	2738590	Pelagibacter bacterium JGI 01_E14_750m (contamination screened)	Permanent Draft	Comprehensive metagenome and single cell genome sequencing from the open ocean community of North Pacfic Subtropical Gyre, Station ALOHA	DOE Joint Genome Institute (JGI)	Environmental	Aquatic	Marine	Oceanic	Unclassified	x	o	x	x	x	x	Bacteria	Proteobacteria	Alphaproteobacteria	Pelagibacterales	Pelagibacteraceae	Candidatus Pelagibacter	Candidatus Pelagibacter bacterium JGI 01_E14_750m	291600	344	30.08	O	x	x	x	x	x	x	x	x	x	x	x	x	x
2737471736	2738597	Pelagibacter bacterium JGI 01_F6_750m (contamination screened)	Permanent Draft	Comprehensive metagenome and single cell genome sequencing from the open ocean community of North Pacfic Subtropical Gyre, Station ALOHA	DOE Joint Genome Institute (JGI)	Environmental	Aquatic	Marine	Oceanic	Unclassified	x	o	x	x	x	x	Bacteria	Proteobacteria	Alphaproteobacteria	Pelagibacterales	Pelagibacteraceae	Candidatus Pelagibacter	Candidatus Pelagibacter bacterium JGI 01_F6_750m	443730	521	28.75	x	x	x	x	x	x	x	x	x	x	O	x	x	x
2737471738	2738610	Pelagibacter bacterium JGI 01_H11_1000m (contamination screened)	Permanent Draft	Comprehensive metagenome and single cell genome sequencing from the open ocean community of North Pacfic Subtropical Gyre, Station ALOHA	DOE Joint Genome Institute (JGI)	Environmental	Aquatic	Marine	Oceanic	Unclassified	x	o	x	x	x	x	Bacteria	Proteobacteria	Alphaproteobacteria	Pelagibacterales	Pelagibacteraceae	Candidatus Pelagibacter	Candidatus Pelagibacter bacterium JGI 01_H11_1000m	209236	232	31.03	x	x	x	x	x	x	x	x	x	x	O	x	x	x
2738541259	2738664	Pelagibacter bacterium JGI 02_I16 (contamination screened)	Permanent Draft	Comprehensive metagenome and single cell genome sequencing from the open ocean community of North Pacfic Subtropical Gyre, Station ALOHA	DOE Joint Genome Institute (JGI)	Environmental	Aquatic	Marine	Oceanic	Unclassified	x	o	x	x	x	x	Bacteria	Proteobacteria	Alphaproteobacteria	Pelagibacterales	Pelagibacteraceae	Candidatus Pelagibacter	Candidatus Pelagibacter bacterium JGI 02_I16	550034	613	27.76	O	O	x	x	x	x	x	x	x	x	x	x	x	x
2739367514	2738650	Pelagibacter bacterium JGI 01_K16 (contamination screened)	Permanent Draft	Comprehensive metagenome and single cell genome sequencing from the open ocean community of North Pacfic Subtropical Gyre, Station ALOHA	DOE Joint Genome Institute (JGI)	Environmental	Aquatic	Marine	Oceanic	Unclassified	x	o	x	x	x	x	Bacteria	Proteobacteria	Alphaproteobacteria	Pelagibacterales	Pelagibacteraceae	Candidatus Pelagibacter	Candidatus Pelagibacter bacterium JGI 01_K16	390444	443	31.03	O	O	O	x	O	x	x	x	x	x	x	x	x	x
2739367657	1267769	Roseivivax pacificus DSM 29329 (v2)	Permanent Draft	Genomic Encyclopedia of Archaeal and Bacterial Type Strains, Phase II (KMG-II): from individual species to whole genera	DOE Joint Genome Institute (JGI)	Environmental	Aquatic	Marine	Oceanic	Aphotic zone	x	o	x	x	x	Aerobe	Bacteria	Proteobacteria	Alphaproteobacteria	Rhodobacterales	Rhodobacteraceae	Roseivivax	Roseivivax pacificus	4845108	4684	66.23	x	x	x	x	x	x	x	x	x	x	x	O	O	O
2739367669	2663675	Rhodospirillaceae bacterium JGI 01_C13_750m (contamination screened)	Permanent Draft	Comprehensive metagenome and single cell genome sequencing from the open ocean community of North Pacfic Subtropical Gyre, Station ALOHA	DOE Joint Genome Institute (JGI)	Environmental	Aquatic	Marine	Oceanic	Unclassified	x	o	x	x	x	x	Bacteria	Proteobacteria	Alphaproteobacteria	Rhodospirillales	Rhodospirillaceae	unclassified	Rhodospirillaceae bacterium JGI 01_C13_750m	2254537	2219	47.86	x	x	x	x	x	x	x	x	x	x	x	x	x	O
2739367680	2738639	Pelagibacter bacterium JGI 01_J20_4000m (contamination screened)	Permanent Draft	Comprehensive metagenome and single cell genome sequencing from the open ocean community of North Pacfic Subtropical Gyre, Station ALOHA	DOE Joint Genome Institute (JGI)	Environmental	Aquatic	Marine	Oceanic	Unclassified	x	o	x	x	x	x	Bacteria	Proteobacteria	Alphaproteobacteria	Pelagibacterales	Pelagibacteraceae	Candidatus Pelagibacter	Candidatus Pelagibacter bacterium JGI 01_J20_4000m	731312	854	31.07	x	x	x	x	x	x	x	O	O	x	O	x	x	x
2739367684	2738598	Pelagibacter bacterium JGI 01_L4_750m (contamination screened)	Permanent Draft	Comprehensive metagenome and single cell genome sequencing from the open ocean community of North Pacfic Subtropical Gyre, Station ALOHA	DOE Joint Genome Institute (JGI)	Environmental	Aquatic	Marine	Oceanic	Unclassified	x	o	x	x	x	x	Bacteria	Proteobacteria	Alphaproteobacteria	Pelagibacterales	Pelagibacteraceae	Candidatus Pelagibacter	Candidatus Pelagibacter bacterium JGI 01_F7_4000m	206924	229	29.84	O	O	x	x	x	x	x	x	x	x	x	x	x	x
2739367710	2738643	Pelagibacter bacterium JGI 01_J4_1000m (contamination screened)	Permanent Draft	Comprehensive metagenome and single cell genome sequencing from the open ocean community of North Pacfic Subtropical Gyre, Station ALOHA	DOE Joint Genome Institute (JGI)	Environmental	Aquatic	Marine	Oceanic	Unclassified	x	o	x	x	x	x	Bacteria	Proteobacteria	Alphaproteobacteria	Pelagibacterales	Pelagibacteraceae	Candidatus Pelagibacter	Candidatus Pelagibacter bacterium JGI 01_J4_1000m	275657	297	30.14	x	x	x	x	x	x	x	O	O	x	x	x	x	x
2739367722	2738635	Pelagibacter bacterium JGI 01_J16_4000m (contamination screened)	Permanent Draft	Comprehensive metagenome and single cell genome sequencing from the open ocean community of North Pacfic Subtropical Gyre, Station ALOHA	DOE Joint Genome Institute (JGI)	Environmental	Aquatic	Marine	Oceanic	Unclassified	x	o	x	x	x	x	Bacteria	Proteobacteria	Alphaproteobacteria	Pelagibacterales	Pelagibacteraceae	Candidatus Pelagibacter	Candidatus Pelagibacter bacterium JGI 01_J16_4000m	304843	349	29.94	x	x	x	x	x	x	x	O	O	x	x	x	x	x
2739367806	2663683	Rhodospirillaceae bacterium JGI 02_L9 (contamination screened)	Permanent Draft	Comprehensive metagenome and single cell genome sequencing from the open ocean community of North Pacfic Subtropical Gyre, Station ALOHA	DOE Joint Genome Institute (JGI)	Environmental	Aquatic	Marine	Oceanic	Unclassified	x	o	x	x	x	x	Bacteria	Proteobacteria	Alphaproteobacteria	Rhodospirillales	Rhodospirillaceae	unclassified	Rhodospirillaceae bacterium JGI 02_L9	2972839	2839	50.92	x	x	O	O	x	x	O	O	x	x	x	x	x	x
2739367820	1898112	Rhodospirillaceae bacterium JGI 01_M5_750m (contamination screened)	Permanent Draft	Comprehensive metagenome and single cell genome sequencing from the open ocean community of North Pacfic Subtropical Gyre, Station ALOHA	DOE Joint Genome Institute (JGI)	Environmental	Aquatic	Marine	Oceanic	Unclassified	x	o	x	x	x	x	Bacteria	Proteobacteria	Alphaproteobacteria	Rhodospirillales	Rhodospirillaceae	unclassified	Rhodospirillaceae bacterium	339159	359	53.77	O	O	O	O	x	x	x	x	x	x	x	x	x	x
2739367917	2738586	Pelagibacter bacterium JGI 01_D16_4000m (contamination screened)	Permanent Draft	Comprehensive metagenome and single cell genome sequencing from the open ocean community of North Pacfic Subtropical Gyre, Station ALOHA	DOE Joint Genome Institute (JGI)	Environmental	Aquatic	Marine	Oceanic	Unclassified	x	o	x	x	x	x	Bacteria	Proteobacteria	Alphaproteobacteria	Pelagibacterales	Pelagibacteraceae	Candidatus Pelagibacter	Candidatus Pelagibacter bacterium JGI 01_D16_4000m	525994	589	30.79	x	x	x	x	x	x	x	O	O	x	x	x	x	x
2739367922	2663681	Rhodospirillaceae bacterium JGI 01_M16_4000m (contamination screened)	Permanent Draft	Comprehensive metagenome and single cell genome sequencing from the open ocean community of North Pacfic Subtropical Gyre, Station ALOHA	DOE Joint Genome Institute (JGI)	Environmental	Aquatic	Marine	Oceanic	Unclassified	x	o	x	x	x	x	Bacteria	Proteobacteria	Alphaproteobacteria	Rhodospirillales	Rhodospirillaceae	unclassified	Rhodospirillaceae bacterium JGI 01_M16_4000m	1315098	1336	57.87	x	x	x	x	x	O	x	x	x	x	x	x	x	x
2739367927	2738641	Pelagibacter bacterium JGI 01_J21_4000m (contamination screened)	Permanent Draft	Comprehensive metagenome and single cell genome sequencing from the open ocean community of North Pacfic Subtropical Gyre, Station ALOHA	DOE Joint Genome Institute (JGI)	Environmental	Aquatic	Marine	Oceanic	Unclassified	x	o	x	x	x	x	Bacteria	Proteobacteria	Alphaproteobacteria	Pelagibacterales	Pelagibacteraceae	Candidatus Pelagibacter	Candidatus Pelagibacter bacterium JGI 01_J21_4000m	452305	516	30.68	x	x	x	x	x	x	x	x	x	x	O	x	x	x
2739367930	2738660	Pelagibacter bacterium JGI 01_M9_750m (contamination screened)	Permanent Draft	Comprehensive metagenome and single cell genome sequencing from the open ocean community of North Pacfic Subtropical Gyre, Station ALOHA	DOE Joint Genome Institute (JGI)	Environmental	Aquatic	Marine	Oceanic	Unclassified	x	o	x	x	x	x	Bacteria	Proteobacteria	Alphaproteobacteria	Pelagibacterales	Pelagibacteraceae	Candidatus Pelagibacter	Candidatus Pelagibacter bacterium JGI 01_M9_750m	216573	260	27.83	x	x	x	x	x	x	x	x	x	x	O	x	x	x
2739367943	2738606	Pelagibacter bacterium JGI 01_G21_4000m (contamination screened)	Permanent Draft	Comprehensive metagenome and single cell genome sequencing from the open ocean community of North Pacfic Subtropical Gyre, Station ALOHA	DOE Joint Genome Institute (JGI)	Environmental	Aquatic	Marine	Oceanic	Unclassified	x	o	x	x	x	x	Bacteria	Proteobacteria	Alphaproteobacteria	Pelagibacterales	Pelagibacteraceae	Candidatus Pelagibacter	Candidatus Pelagibacter bacterium JGI 01_G21_4000m	477711	562	31.04	x	x	x	x	x	x	x	O	x	x	O	x	x	x
2739367953	2738617	Pelagibacter bacterium JGI 01_I10_750m (contamination screened)	Permanent Draft	Comprehensive metagenome and single cell genome sequencing from the open ocean community of North Pacfic Subtropical Gyre, Station ALOHA	DOE Joint Genome Institute (JGI)	Environmental	Aquatic	Marine	Oceanic	Unclassified	x	o	x	x	x	x	Bacteria	Proteobacteria	Alphaproteobacteria	Pelagibacterales	Pelagibacteraceae	Candidatus Pelagibacter	Candidatus Pelagibacter bacterium JGI 01_I10_750m	564843	637	29.12	x	x	x	x	x	x	x	O	O	x	O	x	x	x
2739367968	2738653	Pelagibacter bacterium JGI 01_K17_4000m (contamination screened)	Permanent Draft	Comprehensive metagenome and single cell genome sequencing from the open ocean community of North Pacfic Subtropical Gyre, Station ALOHA	DOE Joint Genome Institute (JGI)	Environmental	Aquatic	Marine	Oceanic	Unclassified	x	o	x	x	x	x	Bacteria	Proteobacteria	Alphaproteobacteria	Pelagibacterales	Pelagibacteraceae	Candidatus Pelagibacter	Candidatus Pelagibacter bacterium JGI 01_K17_4000m	945666	1100	30.84	x	x	x	x	x	x	x	x	x	x	O	x	x	x
2739367991	1898112	Rhodospirillaceae bacterium JGI 01_I15_750m (contamination screened)	Permanent Draft	Comprehensive metagenome and single cell genome sequencing from the open ocean community of North Pacfic Subtropical Gyre, Station ALOHA	DOE Joint Genome Institute (JGI)	Environmental	Aquatic	Marine	Oceanic	Unclassified	x	o	x	x	x	x	Bacteria	Proteobacteria	Alphaproteobacteria	Rhodospirillales	Rhodospirillaceae	unclassified	Rhodospirillaceae bacterium	1197826	1262	59.04	x	x	x	x	x	x	x	O	x	x	x	x	x	x
2739367997	2738594	Pelagibacter bacterium JGI 01_E22_750m (contamination screened)	Permanent Draft	Comprehensive metagenome and single cell genome sequencing from the open ocean community of North Pacfic Subtropical Gyre, Station ALOHA	DOE Joint Genome Institute (JGI)	Environmental	Aquatic	Marine	Oceanic	Unclassified	x	o	x	x	x	x	Bacteria	Proteobacteria	Alphaproteobacteria	Pelagibacterales	Pelagibacteraceae	Candidatus Pelagibacter	Candidatus Pelagibacter bacterium JGI 01_E22_750m	741152	823	29.91	x	x	x	x	x	x	x	x	x	x	O	x	x	x
2740892136	1822224	Sulfitobacter sp. HI0021	Permanent Draft	Genome sequencing of high-molecular-weight (HMW) dissolved organic matter (DOM) degraders	Massachusetts Institute of Technology	Environmental	Aquatic	Marine	Unclassified	Unclassified	x	o	x	x	x	x	Bacteria	Proteobacteria	Alphaproteobacteria	Rhodobacterales	Rhodobacteraceae	Sulfitobacter	Sulfitobacter sp. HI0021	4361519	4702	60.82	x	x	x	x	x	x	x	x	x	x	x	O	O	O
2740892137	1822225	Sulfitobacter sp. HI0023	Permanent Draft	Genome sequencing of high-molecular-weight (HMW) dissolved organic matter (DOM) degraders	Massachusetts Institute of Technology	Environmental	Aquatic	Marine	Unclassified	Unclassified	x	o	x	x	x	x	Bacteria	Proteobacteria	Alphaproteobacteria	Rhodobacterales	Rhodobacteraceae	Sulfitobacter	Sulfitobacter sp. HI0023	4204689	4449	62.88	x	x	x	x	x	x	x	x	x	x	O	x	x	O
2740892146	1822235	Roseovarius sp. HI0049	Permanent Draft	Genome sequencing of high-molecular-weight (HMW) dissolved organic matter (DOM) degraders	Massachusetts Institute of Technology	Environmental	Aquatic	Marine	Unclassified	Unclassified	x	o	x	x	x	x	Bacteria	Proteobacteria	Alphaproteobacteria	Rhodobacterales	Rhodobacteraceae	Roseovarius	Roseovarius sp. HI0049	5841408	6765	64.12	x	x	x	x	x	x	x	x	x	x	x	O	O	O
2740892149	1822238	Sulfitobacter sp. HI0054	Permanent Draft	Genome sequencing of high-molecular-weight (HMW) dissolved organic matter (DOM) degraders	Massachusetts Institute of Technology	Environmental	Aquatic	Marine	Unclassified	Unclassified	x	o	x	x	x	x	Bacteria	Proteobacteria	Alphaproteobacteria	Rhodobacterales	Rhodobacteraceae	Sulfitobacter	Sulfitobacter sp. HI0054	4079072	4286	62.09	x	x	x	x	x	x	x	x	x	x	x	O	O	O
2740892165	1822257	Sulfitobacter sp. HI0082	Permanent Draft	Genome sequencing of high-molecular-weight (HMW) dissolved organic matter (DOM) degraders	Massachusetts Institute of Technology	Environmental	Aquatic	Marine	Unclassified	Unclassified	x	o	x	x	x	x	Bacteria	Proteobacteria	Alphaproteobacteria	Rhodobacterales	Rhodobacteraceae	Sulfitobacter	Sulfitobacter sp. HI0082	4464205	5030	60.91	x	x	x	x	x	x	x	x	x	x	x	O	O	O
2751185711	299262	Tateyamaria omphalii DOK1-4	Finished	Tateyamaria omphalii DOK1-4 Genome sequencing	Korea Research Institute of Bioscience and Biotechnology	Environmental	Aquatic	Marine	Unclassified	Unclassified	x	o	x	x	x	x	Bacteria	Proteobacteria	Alphaproteobacteria	Rhodobacterales	Rhodobacteraceae	Tateyamaria	Tateyamaria omphalii	4315457	4287	61.96	x	x	x	x	x	x	x	x	x	x	x	O	O	O
2751185743	1889770	Thioclava sp. SK-1	Permanent Draft	Genome sequencing and assembly of bacterial isolates from the sea surface microlayer and underlying water of Aburatsubo Inlet	The University of Tokyo	Environmental	Aquatic	Marine	Unclassified	Unclassified	x	o	x	x	x	x	Bacteria	Proteobacteria	Alphaproteobacteria	Rhodobacterales	Rhodobacteraceae	Thioclava	Thioclava sp. SK-1	4272516	4135	57.23	x	x	x	x	x	x	x	x	x	x	x	x	x	O
2751185909	1977865	Candidatus Pelagibacter sp. RS40	Finished	Candidatus Pelagibacter Genome sequencing	King Abdullah University of Science and Technology (KAUST)	Environmental	Aquatic	Marine	Unclassified	Unclassified	x	o	x	x	x	x	Bacteria	Proteobacteria	Alphaproteobacteria	Pelagibacterales	Pelagibacteraceae	Candidatus Pelagibacter	Candidatus Pelagibacter sp. RS40	1378905	1449	29.44	O	O	O	x	x	x	x	x	x	x	O	x	x	x
2757320866	1250539	Pelagibaca abyssi JLT2014	Finished	Genome sequencing of Pelagibaca abyssi JLT2014	Xiamen university	Environmental	Aquatic	Marine	Unclassified	Unclassified	x	o	x	x	x	x	Bacteria	Proteobacteria	Alphaproteobacteria	Rhodobacterales	Rhodobacteraceae	Pelagibaca	Pelagibaca abyssi	5259072	5182	65.67	x	x	x	x	x	x	x	x	x	x	x	O	O	O
2765236060	2487371	Pelagibacter bacterium JGI 02_H17 (contamination screened)	Permanent Draft	Comprehensive metagenome and single cell genome sequencing from the open ocean community of North Pacfic Subtropical Gyre, Station ALOHA	DOE Joint Genome Institute (JGI)	Environmental	Aquatic	Marine	Oceanic	Unclassified	x	o	x	x	x	x	Bacteria	Proteobacteria	Alphaproteobacteria	Pelagibacterales	Pelagibacteraceae	Candidatus Pelagibacter	Candidatus Pelagibacter sp. JGI 02_H17	688029	755	28.09	x	x	x	x	x	x	O	x	x	x	O	x	x	x
2770939490	274592	Hoeflea marina DSM 16791	Permanent Draft	Genomic Encyclopedia of Type Strains, Phase IV (KMG-IV): sequencing the most valuable type-strain genomes for metagenomic binning, comparative biology and taxonomic classification	DOE Joint Genome Institute (JGI)	Environmental	Aquatic	Marine	Unclassified	Unclassified	x	o	x	x	x	Aerobe	Bacteria	Proteobacteria	Alphaproteobacteria	Rhizobiales	Phyllobacteriaceae	Hoeflea	Hoeflea marina	5261965	4861	64.96	x	x	x	x	x	x	x	x	x	x	x	O	O	O
2770939548	1639689	Pontivivens insulae DSM 103361	Permanent Draft	Genomic Encyclopedia of Type Strains, Phase IV (KMG-IV): sequencing the most valuable type-strain genomes for metagenomic binning, comparative biology and taxonomic classification	DOE Joint Genome Institute (JGI)	Environmental	Aquatic	Marine	Unclassified	Unclassified	x	o	x	x	x	Aerobe	Bacteria	Proteobacteria	Alphaproteobacteria	Rhodobacterales	Rhodobacteraceae	Pontivivens	Pontivivens insulae	3539463	3559	59.91	x	x	x	x	x	x	x	x	x	x	x	x	x	O
2772190778	215743	Roseovarius mucosus SMR3	Finished	Genome sequencing of bacterial species found in association with the diatom Skeletonema marinoi	University of Gothenburg	Environmental	Aquatic	Marine	Oceanic	Sediment	x	o	x	x	x	x	Bacteria	Proteobacteria	Alphaproteobacteria	Rhodobacterales	Rhodobacteraceae	Roseovarius	Roseovarius mucosus	4381426	4237	60.89	x	x	x	x	x	x	x	x	x	x	x	O	O	O
2773858002	204799	Nitratireductor aquibiodomus EBB 35.1	Permanent Draft	Nitratireductor aquibiodomus EBB 35.1 Genome sequencing	National University of Colombia	Environmental	Aquatic	Marine	Intertidal zone	Coral reef	x	o	x	x	x	x	Bacteria	Proteobacteria	Alphaproteobacteria	Rhizobiales	Phyllobacteriaceae	Nitratireductor	Nitratireductor aquibiodomus	4478295	4324	61.46	x	x	x	x	x	x	x	x	x	x	x	O	O	O
2773858013	245188	Yoonia vestfoldensis SMR4r	Finished	Genome sequencing of bacterial species found in association with the diatom Skeletonema marinoi	University of Gothenburg	Environmental	Aquatic	Marine	Oceanic	Sediment	x	o	x	x	x	x	Bacteria	Proteobacteria	Alphaproteobacteria	Rhodobacterales	Rhodobacteraceae	Yoonia	Yoonia vestfoldensis	3987360	3983	60.72	x	x	x	x	x	x	x	x	x	x	x	O	O	O
2784746782	1773489	Varunaivibrio sulfuroxidans DSM 101688	Permanent Draft	Genomic Encyclopedia of Type Strains, Phase IV (KMG-IV): sequencing the most valuable type-strain genomes for metagenomic binning, comparative biology and taxonomic classification	DOE Joint Genome Institute (JGI)	Environmental	Aquatic	Marine	Unclassified	Unclassified	x	o	x	x	x	Anaerobe	Bacteria	Proteobacteria	Alphaproteobacteria	Rhodospirillales	Rhodospirillaceae	Varunaivibrio	Varunaivibrio sulfuroxidans	3033445	2869	59.42	x	x	x	x	x	x	x	x	x	x	x	O	O	O
2791354898	1144477	Pseudophaeobacter leonis 306	Permanent Draft	Pseudophaeobacter leonis 306 genome sequencing	Centre de Biophysique Moleculaire	Environmental	Aquatic	Marine	Sediment	Unclassified	x	o	x	x	x	x	Bacteria	Proteobacteria	Alphaproteobacteria	Rhodobacterales	Rhodobacteraceae	Pseudophaeobacter	Pseudophaeobacter leonis	4821592	5398	58.74	x	x	x	x	x	x	x	x	x	x	x	O	O	O
2791354911	1909734	Oceanibaculum nanhaiense L54-1-50	Permanent Draft	Oceanibaculum nanhaiense L54-1-50 genome sequencing	State of Oceanic Administration	Environmental	Aquatic	Marine	Unclassified	Unclassified	x	o	x	x	x	x	Bacteria	Proteobacteria	Alphaproteobacteria	Rhodospirillales	Rhodospirillaceae	Oceanibaculum	Oceanibaculum nanhaiense	3839172	3638	65.14	x	x	x	x	x	x	x	x	x	x	O	O	O	O
2791355032	1641875	Roseovarius atlanticus R12b	Permanent Draft	Roseovarius atlanticus R12b genome sequencing	Third Institute of Oceanography	Environmental	Aquatic	Marine	Unclassified	Unclassified	x	o	x	x	x	x	Bacteria	Proteobacteria	Alphaproteobacteria	Rhodobacterales	Rhodobacteraceae	Roseovarius	Roseovarius atlanticus	4567845	4553	63.59	x	x	x	x	x	x	x	x	O	x	x	O	O	O
2795385476	320662	Rhodovulum marinum DSM 18063	Permanent Draft	Genomic Encyclopedia of Type Strains, Phase IV (KMG-IV): sequencing the most valuable type-strain genomes for metagenomic binning, comparative biology and taxonomic classification	DOE Joint Genome Institute (JGI)	Environmental	Aquatic	Marine	Unclassified	Unclassified	x	o	x	x	x	Anaerobe	Bacteria	Proteobacteria	Alphaproteobacteria	Rhodobacterales	Rhodobacteraceae	Rhodovulum	Rhodovulum marinum	3948575	3887	67.22	x	x	x	x	x	x	x	x	x	x	x	O	O	O
2811995372	2021862	Labrenzia alba VG12	Finished	Genome sequencing of quorum quenching bacteria isolated form Red Sea sediments	King Abdullah University of Science and Technology	Environmental	Aquatic	Marine	Unclassified	Unclassified	x	o	x	x	x	x	Bacteria	Proteobacteria	Alphaproteobacteria	Rhodobacterales	Rhodobacteraceae	Labrenzia	Labrenzia sp. VG12	5977548	5580	59.89	x	x	x	x	x	x	x	O	O	x	O	O	O	O
2814123072	60890	Phaeobacter gallaeciensis JL2886	Finished	Genome sequencing of Phaeobacter gallaeciensis JL2886	Xiamen university	Environmental	Aquatic	Marine	Unclassified	Unclassified	x	o	x	x	x	x	Bacteria	Proteobacteria	Alphaproteobacteria	Rhodobacterales	Rhodobacteraceae	Phaeobacter	Phaeobacter gallaeciensis	4061725	3868	61.52	x	x	x	x	x	x	x	x	x	x	x	O	O	O
2816332493	379347	Epibacterium mobile S2684	Permanent Draft	Genome sequencce of marine bacteria isolated during Galathea 3 global expedition	Technical University of Denmark	Environmental	Aquatic	Marine	Oceanic	Unclassified	x	o	x	x	x	x	Bacteria	Proteobacteria	Alphaproteobacteria	Rhodobacterales	Rhodobacteraceae	Epibacterium	Epibacterium mobile	4801984	4680	58.75	x	x	x	x	x	x	x	x	x	x	x	O	O	O
2816332502	379347	Epibacterium mobile G946	Permanent Draft	Genome sequencce of marine bacteria isolated during Galathea 3 global expedition	Technical University of Denmark	Environmental	Aquatic	Marine	Oceanic	Unclassified	x	o	x	x	x	x	Bacteria	Proteobacteria	Alphaproteobacteria	Rhodobacterales	Rhodobacteraceae	Epibacterium	Epibacterium mobile	4847617	4685	58.89	x	x	x	x	x	x	x	x	x	x	O	O	O	O
2816332506	379347	Epibacterium mobile NBRC 102038	Permanent Draft	Genome sequencce of marine bacteria isolated during Galathea 3 global expedition	Technical University of Denmark	Environmental	Aquatic	Marine	Oceanic	Unclassified	x	o	x	x	x	x	Bacteria	Proteobacteria	Alphaproteobacteria	Rhodobacterales	Rhodobacteraceae	Epibacterium	Epibacterium mobile	4833988	4671	58.97	x	x	x	x	x	x	x	x	x	x	O	O	O	O
2827996806	217068	Angulomicrobium tetraedrale DSM 5895	Permanent Draft	Genomic Encyclopedia of Type Strains, Phase IV (KMG-IV): sequencing the most valuable type-strain genomes for metagenomic binning, comparative biology and taxonomic classification	DOE Joint Genome Institute (JGI)	Environmental	Aquatic	Marine	Wetlands	Unclassified	x	o	x	x	x	x	Bacteria	Proteobacteria	Alphaproteobacteria	Rhizobiales	Hyphomicrobiaceae	Angulomicrobium	Angulomicrobium tetraedrale	5030725	4729	67.55	x	x	x	x	x	x	O	x	O	x	x	O	O	O
2828464391	2028108	Rubricella aquisinus DSM 103377	Permanent Draft	Genomic Encyclopedia of Type Strains, Phase IV (KMG-IV): sequencing the most valuable type-strain genomes for metagenomic binning, comparative biology and taxonomic classification	DOE Joint Genome Institute (JGI)	Environmental	Aquatic	Marine	Unclassified	Unclassified	x	o	x	x	x	Aerobe	Bacteria	Proteobacteria	Alphaproteobacteria	Rhodobacterales	Rhodobacteraceae	Rubricella	Rubricella aquisinus	3243171	3273	61.9	x	x	x	x	x	x	x	x	x	x	x	x	x	O
2828513066	2579971	Paraoceanicella profunda D4M1	Finished	Hadal isolates	Majorbio Bio-pharm Technology Co., Ltd.	Environmental	Aquatic	Marine	Oceanic	Benthic	x	o	x	x	x	x	Bacteria	Proteobacteria	Alphaproteobacteria	Rhodobacterales	Rhodobacteraceae	Paraoceanicella	Paraoceanicella profunda	5468583	4942	70.15	x	x	x	x	x	x	x	x	x	x	x	O	O	O
2829807637	74329	Brevundimonas mediterranea DSM 14878	Permanent Draft	Genomic Encyclopedia of Type Strains, Phase IV (KMG-IV): sequencing the most valuable type-strain genomes for metagenomic binning, comparative biology and taxonomic classification	DOE Joint Genome Institute (JGI)	Environmental	Aquatic	Marine	Unclassified	Unclassified	x	o	x	x	x	Aerobe	Bacteria	Proteobacteria	Alphaproteobacteria	Caulobacterales	Caulobacteraceae	Brevundimonas	Brevundimonas mediterranea	3409076	3366	67.04	x	x	x	x	x	x	x	x	O	x	O	x	x	x
2829832560	393657	Thalassospira tepidiphila DSM 18888	Permanent Draft	Genomic Encyclopedia of Type Strains, Phase IV (KMG-IV): sequencing the most valuable type-strain genomes for metagenomic binning, comparative biology and taxonomic classification	DOE Joint Genome Institute (JGI)	Environmental	Aquatic	Marine	Unclassified	Unclassified	x	o	x	x	x	Aerobe	Bacteria	Proteobacteria	Alphaproteobacteria	Rhodospirillales	Rhodospirillaceae	Thalassospira	Thalassospira tepidiphila	4408247	4147	54.91	x	x	x	x	x	x	x	x	x	x	x	O	O	O
2829970415	1342299	Sulfitobacter geojensis DSM 101063	Permanent Draft	Genomic Encyclopedia of Type Strains, Phase IV (KMG-IV): sequencing the most valuable type-strain genomes for metagenomic binning, comparative biology and taxonomic classification	DOE Joint Genome Institute (JGI)	Environmental	Aquatic	Marine	Unclassified	Unclassified	x	o	x	x	x	Aerobe	Bacteria	Proteobacteria	Alphaproteobacteria	Rhodobacterales	Rhodobacteraceae	Sulfitobacter	Sulfitobacter geojensis	4222073	4100	57.85	x	x	x	x	x	x	x	x	x	x	x	O	O	O
2829988960	943940	Sagittula marina DSM 102235	Permanent Draft	Genomic Encyclopedia of Type Strains, Phase IV (KMG-IV): sequencing the most valuable type-strain genomes for metagenomic binning, comparative biology and taxonomic classification	DOE Joint Genome Institute (JGI)	Environmental	Aquatic	Marine	Unclassified	Unclassified	x	o	x	x	x	Aerobe	Bacteria	Proteobacteria	Alphaproteobacteria	Rhodobacterales	Rhodobacteraceae	Sagittula	Sagittula marina	5044567	4991	61.35	x	x	x	x	x	x	x	x	x	x	x	O	O	O
2838101865	34017	Rhodobium orientis DSM 11290	Permanent Draft	Genome sequencing of Purple Non-Sulfur Bacteria from various extreme environments	DOE Joint Genome Institute (JGI)	Environmental	Aquatic	Marine	Neritic zone	Unclassified	Marine_ Aquatic	o	x	x	x	x	Bacteria	Proteobacteria	Alphaproteobacteria	Rhizobiales	Rhodobiaceae	Rhodobium	Rhodobium orientis	5156171	4815	65.5	x	x	x	x	x	O	O	x	O	x	O	O	O	O
2848589509	1173082	Devosia submarina JCM 18935	Permanent Draft	Genome sequencing project for genomic taxonomy and phylogenomics of Halomonas bacteria	Zhejiang Wanli University	Environmental	Aquatic	Marine	Sediment	Unclassified	x	o	x	x	x	x	Bacteria	Proteobacteria	Alphaproteobacteria	Rhizobiales	Hyphomicrobiaceae	Devosia	Devosia submarina	3980379	3994	60.41	x	x	x	x	x	x	x	x	x	x	x	O	O	O
2861712243	140057	Roseospira marina DSM 15113	Permanent Draft	Genomic Encyclopedia of Type Strains, Phase IV (KMG-IV): sequencing the most valuable type-strain genomes for metagenomic binning, comparative biology and taxonomic classification	DOE Joint Genome Institute (JGI)	Environmental	Aquatic	Marine	Sediment	Unclassified	x	o	x	x	x	x	Bacteria	Proteobacteria	Alphaproteobacteria	Rhodospirillales	Rhodospirillaceae	Roseospira	Roseospira marina	4607346	4234	67.79	x	x	x	x	x	x	x	x	x	x	x	x	x	O
2788500524	1827297	Ochrobactrum sp. MYb71	Permanent Draft	Genome sequencing of bacteria isolated in close association with C. elegans	University of Kiel	Host-associated	Invertebrates	Nematoda	Unclassified	Unclassified	x	x	x	x	x	x	Bacteria	Proteobacteria	Alphaproteobacteria	Rhizobiales	Brucellaceae	Ochrobactrum	Ochrobactrum sp. MYb71	5399770	5289	55.88	x	x	O	x	x	x	O	O	x	O	x	O	O	O
2784746739	586218	Ochrobactrum sp. BH3	Permanent Draft	Genomic analyses of the natural microbiome of Caenorhabditis elegans	DOE Joint Genome Institute (JGI)	Host-associated	Invertebrates	Nematoda	Unclassified	Unclassified	x	x	x	x	x	x	Bacteria	Proteobacteria	Alphaproteobacteria	Rhizobiales	Brucellaceae	Ochrobactrum	Ochrobactrum sp. BH3	4365194	4262	53.35	x	x	x	x	x	x	x	x	x	x	x	O	O	O
2784746744	2485113	Neorhizobium sp. JUb45	Permanent Draft	Genomic analyses of the natural microbiome of Caenorhabditis elegans	DOE Joint Genome Institute (JGI)	Host-associated	Invertebrates	Nematoda	Unclassified	Unclassified	x	x	x	x	x	x	Bacteria	Proteobacteria	Alphaproteobacteria	Rhizobiales	Rhizobiaceae	Neorhizobium	Neorhizobium sp. JUb45	6214861	5959	59.51	x	x	x	x	x	x	x	x	x	x	x	O	O	O
2852387548	1312183	Rhizobium jaguaris CCGE525	Finished	Rhizobium jaguaris CCGE525 genome sequencing	Allegheny-Singer Research Institute	Host-associated	Plants	Nodule	Unclassified	Unclassified	x	x	x	x	x	x	Bacteria	Proteobacteria	Alphaproteobacteria	Rhizobiales	Rhizobiaceae	Rhizobium	Rhizobium jaguaris	8025568	7856	59.43	O	x	x	x	x	x	x	x	x	x	x	O	O	O
2517572121	1120961	Ahrensia kielensis DSM 5890	Permanent Draft	Genomic Encyclopedia of Type Strains, Phase I: the one thousand microbial genomes (KMG-I) project	DOE Joint Genome Institute (JGI)	Environmental	Aquatic	Non-marine Saline and Alkaline	Unclassified	Unclassified	Aquatic_ Brackish water	x	x	x	Motile	Aerobe	Bacteria	Proteobacteria	Alphaproteobacteria	Rhodobacterales	Rhodobacteraceae	Ahrensia	Ahrensia kielensis	3364770	3285	48.09	x	x	x	x	x	x	x	x	x	x	x	O	O	O
2556921008	1120956	Afifella pfennigii DSM 17143	Permanent Draft	Genomic Encyclopedia of Type Strains, Phase I: the one thousand microbial genomes (KMG-I) project	DOE Joint Genome Institute (JGI)	Environmental	Aquatic	Non-marine Saline and Alkaline	Unclassified	Unclassified	Aquatic_ Brackish water_ Mat	x	Phototroph	x	Motile	Facultative	Bacteria	Proteobacteria	Alphaproteobacteria	Rhizobiales	Rhodobiaceae	Afifella	Afifella pfennigii	3872586	3787	66.61	x	O	x	x	x	x	x	x	x	x	x	O	O	O
2515154079	1122214	Martelella mediterranea DSM 17316	Permanent Draft	Genomic Encyclopedia of Type Strains, Phase I: the one thousand microbial genomes (KMG-I) project	DOE Joint Genome Institute (JGI)	Environmental	Aquatic	Non-marine Saline and Alkaline	Saline	Thalassic	Aquatic_ Saline water	x	x	x	Nonmotile	Obligate aerobe	Bacteria	Proteobacteria	Alphaproteobacteria	Rhizobiales	Aurantimonadaceae	Martelella	Martelella mediterranea	5643744	5266	62.42	x	x	x	x	x	x	x	x	x	x	x	x	x	O
2519899571	1238182	Caenispirillum salinarum AK4	Permanent Draft	Caenispirillum salinarum AK4	Institute of Microbial Technology (IMTECH), Council of Scientific and Industrial Research (CSIR)	Environmental	Aquatic	Non-marine Saline and Alkaline	Salt crystallizer ponds	Unclassified	x	x	x	x	x	x	Bacteria	Proteobacteria	Alphaproteobacteria	Rhodospirillales	Rhodospirillaceae	Caenispirillum	Caenispirillum salinarum	4952465	4574	68.79	x	x	x	x	x	x	x	x	x	x	x	O	O	O
2654587884	1082479	Limimonas halophila DSM 25584	Permanent Draft	Genomic Encyclopedia of Type Strains, Phase III (KMG-III): the genomes of soil and plant-associated and newly described type strains	DOE Joint Genome Institute (JGI)	Environmental	Aquatic	Non-marine Saline and Alkaline	Hypersaline	Unclassified	x	x	x	x	x	x	Bacteria	Proteobacteria	Alphaproteobacteria	Rhodospirillales	Rhodospirillaceae	Limimonas	Limimonas halophila	3039361	2892	69.48	O	O	x	x	x	x	x	O	x	x	x	x	x	x
2693429904	89524	Rubrimonas cliftonensis DSM 15345	Permanent Draft	Genomic Encyclopedia of Archaeal and Bacterial Type Strains, Phase II (KMG-II): from individual species to whole genera	DOE Joint Genome Institute (JGI)	Environmental	Aquatic	Non-marine Saline and Alkaline	Saline	Unclassified	x	x	x	x	x	x	Bacteria	Proteobacteria	Alphaproteobacteria	Rhodobacterales	Rhodobacteraceae	Rubrimonas	Rubrimonas cliftonensis	4864068	4645	71.56	x	x	x	x	x	x	x	x	O	x	x	O	O	O
2751185681	28181	Magnetovibrio blakemorei MV-1	Permanent Draft	Magnetovibrio blakemorei MV-1 Genome sequencing	Southwestern Oklahoma State University	Environmental	Aquatic	Non-marine Saline and Alkaline	Saline	Unclassified	x	x	x	x	x	x	Bacteria	Proteobacteria	Alphaproteobacteria	Rhodospirillales	Rhodospirillaceae	Magnetovibrio	Magnetovibrio blakemorei	3638804	3618	54.29	x	x	x	x	x	x	x	x	x	x	x	O	O	O
2756170271	164332	Roseicyclus mahoneyensis DSM 16097	Permanent Draft	Genomic Encyclopedia of Type Strains, Phase IV (KMG-IV): sequencing the most valuable type-strain genomes for metagenomic binning, comparative biology and taxonomic classification	DOE Joint Genome Institute (JGI)	Environmental	Aquatic	Non-marine Saline and Alkaline	Hypersaline	Unclassified	Aquatic_ Fresh water	x	x	x	x	x	Bacteria	Proteobacteria	Alphaproteobacteria	Rhodobacterales	Rhodobacteraceae	Roseicyclus	Roseicyclus mahoneyensis	4030284	4003	65.28	x	x	x	x	x	x	x	x	x	x	x	O	O	O
2795385465	35804	Rhodovulum adriaticum DSM 2781	Permanent Draft	Genomic Encyclopedia of Type Strains, Phase IV (KMG-IV): sequencing the most valuable type-strain genomes for metagenomic binning, comparative biology and taxonomic classification	DOE Joint Genome Institute (JGI)	Environmental	Aquatic	Non-marine Saline and Alkaline	Saline	Unclassified	x	x	x	x	x	x	Bacteria	Proteobacteria	Alphaproteobacteria	Rhodobacterales	Rhodobacteraceae	Rhodovulum	Rhodovulum adriaticum	3350627	3302	65.93	x	x	x	x	x	x	x	x	x	x	x	O	O	O
2827789216	384765	Labrenzia aggregata USBA 371	Permanent Draft	Comparative analysis of microorganisms from saline springs in Andes Mountain Range, Colombia	Universidad de los Andes	Environmental	Aquatic	Non-marine Saline and Alkaline	Saline	Unclassified	x	x	x	x	x	x	Bacteria	Proteobacteria	Alphaproteobacteria	Rhodobacterales	Rhodobacteraceae	Labrenzia	Labrenzia aggregata	6417675	5999	59.14	x	x	x	x	x	x	x	x	O	x	O	O	O	O
2829850523	455361	Roseococcus suduntuyensis DSM 19979	Permanent Draft	Genomic Encyclopedia of Type Strains, Phase IV (KMG-IV): sequencing the most valuable type-strain genomes for metagenomic binning, comparative biology and taxonomic classification	DOE Joint Genome Institute (JGI)	Environmental	Aquatic	Non-marine Saline and Alkaline	Alkaline	Sediment	Aquatic_ Fresh water	x	x	x	x	x	Bacteria	Proteobacteria	Alphaproteobacteria	Rhodospirillales	Acetobacteraceae	Roseococcus	Roseococcus suduntuyensis	4138894	4008	70.78	x	x	x	x	x	x	x	O	x	x	O	O	O	O
2675903641	311410	Labrenzia alba CECT 5095	Permanent Draft	Whole genome sequencing of Labrenzia alba CECT 5095, type strain	Spanish Type Culture Collection (CECT)	Host-associated	Mollusca	Oyster	Unclassified	Unclassified	Oyster	x	Chemoorganotroph	x	Motile	Aerobe	Bacteria	Proteobacteria	Alphaproteobacteria	Rhodobacterales	Rhodobacteraceae	Labrenzia	Labrenzia alba	6893585	6371	56.39	x	x	O	x	x	x	O	O	x	O	O	O	O	O
2711768027	311410	Labrenzia alba CECT 7551	Permanent Draft	Whole genome sequencing of Labrenzia alba CECT 7551	Spanish Type Culture Collection (CECT)	Host-associated	Mollusca	Oyster	Unclassified	Unclassified	Oyster	x	Chemoorganotroph	x	Motile	Aerobe	Bacteria	Proteobacteria	Alphaproteobacteria	Rhodobacterales	Rhodobacteraceae	Labrenzia	Labrenzia alba	5985246	5652	53.81	x	x	x	x	x	x	O	O	x	O	O	O	O	O
2711768028	311410	Labrenzia alba CECT 5094	Permanent Draft	Whole genome sequencing of Labrenzia alba CECT 5094	Spanish Type Culture Collection (CECT)	Host-associated	Mollusca	Oyster	Unclassified	Unclassified	Oyster	x	Chemoorganotroph	x	Motile	Aerobe	Bacteria	Proteobacteria	Alphaproteobacteria	Rhodobacterales	Rhodobacteraceae	Labrenzia	Labrenzia alba	6889119	6363	56.39	x	x	O	x	x	x	O	O	x	O	O	O	x	O
2713896969	1715692	Ruegeria denitrificans CECT 5091	Permanent Draft	Whole genome sequencing of Ruegeria sp. CECT 5091	Spanish Type Culture Collection (CECT)	Host-associated	Mollusca	Oyster	Unclassified	Unclassified	Oyster	x	Chemoheterotroph	x	Nonmotile	Aerobe	Bacteria	Proteobacteria	Alphaproteobacteria	Rhodobacterales	Rhodobacteraceae	Ruegeria	Ruegeria denitrificans	4613859	4603	56.75	x	x	x	x	x	x	x	x	x	x	O	O	O	O
2645728186	391	Rhizobium sp. JGI PFNR15_K19 (unscreened)	Permanent Draft	Above-ground endophytic microbial communities from plants in different locations in the United States	DOE Joint Genome Institute (JGI)	Host-associated	Plants	Phyllosphere	Leaf	Unclassified	x	x	x	x	x	x	Bacteria	Proteobacteria	Alphaproteobacteria	Rhizobiales	Rhizobiaceae	Rhizobium	Rhizobium sp.	650132	729	59.42	x	x	x	x	x	x	x	x	x	x	x	x	x	O
2738541321	1395944	Rhizobium smilacinae CCTCC AB 2013016	Permanent Draft	The evolution of family Rhizobiaceae	Major Bio	Host-associated	Plants	Phyllosphere	Leaf	Unclassified	x	x	x	x	x	x	Bacteria	Proteobacteria	Alphaproteobacteria	Rhizobiales	Rhizobiaceae	Rhizobium	Rhizobium smilacinae	6005621	5775	58.99	O	x	x	x	x	x	x	x	x	x	x	O	O	O
2802429686	28101	Phyllobacterium myrsinacearum DSM 5892	Permanent Draft	Genomic Encyclopedia of Type Strains, Phase IV (KMG-IV): sequencing the most valuable type-strain genomes for metagenomic binning, comparative biology and taxonomic classification	DOE Joint Genome Institute (JGI)	Host-associated	Plants	Phyllosphere	Leaf	Leaf nodule	x	x	x	x	x	x	Bacteria	Proteobacteria	Alphaproteobacteria	Rhizobiales	Phyllobacteriaceae	Phyllobacterium	Phyllobacterium myrsinacearum	5424106	5276	59.33	x	x	x	x	x	x	x	x	x	x	x	O	O	O
2845620031	424798	Rhizobium soli AS3.12	Permanent Draft	The Agave Microbiome: Exploring the role of microbial communities in plant adaptations to desert environments	DOE Joint Genome Institute (JGI)	Host-associated	Plants	Phyllosphere	Unclassified	Unclassified	x	x	x	x	x	x	Bacteria	Proteobacteria	Alphaproteobacteria	Rhizobiales	Rhizobiaceae	Rhizobium	Rhizobium soli	4791559	4658	60.23	x	x	x	x	x	x	x	x	x	x	x	O	O	O
2513237333	525371	Roseomonas cervicalis ATCC 49957	Permanent Draft	Human Microbiome Project (HMP) Reference Genomes	Baylor College of Medicine	Host-associated	Human	Reproductive system	Unclassified	Unclassified	Fresh water_ Host_ Human vaginal microflora	x	x	x	Motile	Aerobe	Bacteria	Proteobacteria	Alphaproteobacteria	Rhodospirillales	Acetobacteraceae	Roseomonas	Roseomonas cervicalis	4439462	4830	72.02	x	x	x	x	x	x	x	O	x	x	x	O	O	O
645058838	520454	Brucella abortus bv. 6 870	Permanent Draft	Brucella Genome Sequencing	Broad Institute	Host-associated	Mammals	Reproductive system	Unclassified	Unclassified	Host	x	x	x	Nonmotile	Aerobe	Bacteria	Proteobacteria	Alphaproteobacteria	Rhizobiales	Brucellaceae	Brucella	Brucella abortus	3251719	3111	57.25	x	x	x	x	x	x	x	x	x	x	x	x	x	O
2537561905	883078	Afipia broomeae ATCC 49717	Permanent Draft	Human Microbiome Project (HMP) Reference Genomes	Broad Institute	Host-associated	Mammals: Human	Respiratory system	Sputum/Phlegm	Unclassified	Host	x	x	x	x	x	Bacteria	Proteobacteria	Alphaproteobacteria	Rhizobiales	Bradyrhizobiaceae	Afipia	Afipia broomeae	5259998	5092	61.34	x	x	O	x	x	x	O	x	x	O	x	O	O	O
2690316117	1128331	Sinorhizobium fredii CCBAU 45436	Permanent Draft	Genome Sequencing of microsymbionts nodulating soybean plants	China Agricultural University	Host-associated	Plants	Rhizome	Unclassified	Unclassified	x	x	x	x	x	x	Bacteria	Proteobacteria	Alphaproteobacteria	Rhizobiales	Rhizobiaceae	Sinorhizobium	Sinorhizobium fredii	6800650	6666	62.22	x	x	x	x	x	x	x	x	x	x	x	O	O	O
2512875024	935548	Mesorhizobium loti R88b	Permanent Draft	GEBA - Root Nodulating Bacteria	DOE Joint Genome Institute (JGI)	Host-associated	Plants	Rhizoplane	Unclassified	Unclassified	Host_ Plant root_ Root nodule_ Soil	x	x	Nitrogen fixation	Motile	Aerobe	Bacteria	Proteobacteria	Alphaproteobacteria	Rhizobiales	Phyllobacteriaceae	Mesorhizobium	Mesorhizobium loti	7195110	7016	62.38	x	x	x	x	x	x	O	O	x	O	O	O	O	O
2513237140	1041153	Sinorhizobium meliloti GVPV12	Permanent Draft	GEBA - Root Nodulating Bacteria	DOE Joint Genome Institute (JGI)	Host-associated	Plants	Rhizoplane	Unclassified	Unclassified	Host_ Plant root_ Root nodule_ Soil	x	x	Nitrogen fixation	Motile	Aerobe	Bacteria	Proteobacteria	Alphaproteobacteria	Rhizobiales	Rhizobiaceae	Sinorhizobium	Sinorhizobium meliloti	7076289	6806	62.03	x	x	x	x	x	x	O	O	x	O	x	O	O	O
2515154107	1041151	Sinorhizobium meliloti 4H41	Permanent Draft	GEBA - Root Nodulating Bacteria	DOE Joint Genome Institute (JGI)	Host-associated	Plants	Rhizoplane	Unclassified	Unclassified	Host_ Plant root_ Root nodule_ Soil	x	x	Nitrogen fixation	Motile	Aerobe	Bacteria	Proteobacteria	Alphaproteobacteria	Rhizobiales	Rhizobiaceae	Sinorhizobium	Sinorhizobium meliloti	6795637	6422	62.01	O	x	x	x	x	x	O	O	x	O	x	O	O	O
2508501122	1041159	Ensifer sp. WSM1721	Permanent Draft	GEBA - Root Nodulating Bacteria	DOE Joint Genome Institute (JGI)	Host-associated	Plants	Rhizoplane	Unclassified	Unclassified	Host_ Plant root_ Root nodule_ Soil	x	x	Nitrogen fixation	Motile	Aerobe	Bacteria	Proteobacteria	Alphaproteobacteria	Rhizobiales	Rhizobiaceae	Ensifer	Ensifer sp. WSM1721	6292184	6011	61.83	O	x	x	x	x	x	x	x	x	x	x	O	O	O
2513237094	1038867	Bradyrhizobium sp. WSM3983	Permanent Draft	GEBA - Root Nodulating Bacteria	DOE Joint Genome Institute (JGI)	Host-associated	Plants	Rhizoplane	Unclassified	Unclassified	Host_ Plant root_ Root nodule_ Soil	x	x	Nitrogen fixation	Motile	Aerobe	Bacteria	Proteobacteria	Alphaproteobacteria	Rhizobiales	Bradyrhizobiaceae	Bradyrhizobium	Bradyrhizobium sp. WSM3983	8789602	8469	62.97	x	x	x	x	x	O	x	x	x	x	x	O	O	O
2515075009	936136	Rhizobium leguminosarum bv. viciae 248	Permanent Draft	GEBA - Root Nodulating Bacteria	DOE Joint Genome Institute (JGI)	Host-associated	Plants	Rhizoplane	Unclassified	Unclassified	Host_ Plant root_ Root nodule_ Soil	x	x	Nitrogen fixation	Motile	Aerobe	Bacteria	Proteobacteria	Alphaproteobacteria	Rhizobiales	Rhizobiaceae	Rhizobium	Rhizobium leguminosarum	7288508	7179	60.89	x	x	x	x	x	x	x	x	x	x	x	O	O	O
[truncated: 8,458 more rows]

## Sheet: Genomes - IMG (only marine)
IMG Genome ID	NCBI Taxon ID	Genome Name / Sample Name	Sequencing Status	Study Name	Sequencing Center	Ecosystem	Ecosystem Category	Ecosystem Type	Ecosystem Subtype	Specific Ecosystem	Habitat	Included in marine analysis	Energy Source	Metabolism	Motility	Oxygen Requirement	Domain	Phylum	Class	Order	Family	Genus	Species	Genome Size * assembled	Gene Count * assembled	GC * assembled	pepM	aepY	phpC	mpnS	hepD	palA	phnA	phnW	phnX	phnY	phnZ	phnI	phnJ	phnM
[truncated: 673 more rows]

[truncated: 19 more sheets: Genomes - GORG, redundant_taxa, nr_taxa, marine_redundant_taxa, marine_nr_taxa, pepM, aepY, phpC, mpnS, hepD, palA, phnA, phnW, phnX, phnY, phnZ, phnI, phnJ, phnM]
