# Supplementary material for: Global and seasonal variation of marine phosphonate metabolism
Source: ISME J. 2022 Jun 23;16(9):2198–212. doi: 10.1038/s41396-022-01266-z (PMC9381506; doi:10.1038/s41396-022-01266-z)
Supplement: Supplementary file 3 — Supplementary Table S3 [file 41396_2022_1266_MOESM3_ESM.xlsx]

## Sheet: Sheet1
Tara Sample	Location	Abbreviation	Station #	Depth	INSDC run accession number(s) for metaG				INSDC run accession number(s) for metaT	Pangaea Sample ID	Mean_Date [YY/MM/DD hh:mm]*	Mean_Lat*	Mean_Long*	Mean_Depth [m]*	Mean_Temperature [deg C]*	Mean_Salinity [PSU]*	Mean_Oxygen [umol/kg]*	Mean_Nitrates[umol/L]*	NO2 [umol/L]**	PO4 [umol/L]**	NO2NO3 [umol/L]**	SI [umol/L]**	AMODIS:PAR8d,Einsteins/m-2/d-1	Okubo-Weiss	Lyapunov_exp.	grad_SST_adv	retention	Mean Depth MLD Sigma [m]*	Mean Depth Max Fluo [m]*	Mean Depth Max N2 [m]*	Mean Depth Max O2 [m]*	Mean Depth Min O2 [m]*	Mean Depth Nitracline [m]*	miTAG.SILVA.Taxo.Richness	miTAG.SILVA.Phylo.Diversity	miTAG.SILVA.Chao	miTAG.SILVA.ace	miTAG.SILVA.Shannon	OG.Shannon	OG.Richness	OG.Evenness	FC - heterotrophs [cells/mL]	FC - autotrophs [cells/mL]	FC - bacteria [cells/mL]	FC - picoeukaryotes [cells/mL]	minimum generation time [h]
ANE_004_05M	Atlantic Northeast	ANE	4	SUR	ERR599003	ERR598955				TARA_Y200000002	2009-09-15 10:15:00	36.5533	-6.56683	10	20.5251	36.6324	NA	NA	NA	NA	NA	NA	39.916	0.007355	0.023383	NA	0	3.5	38	17.5	NA	NA	NA	2717.74	406.13	3762.96	3680.08	6.63594	7.14572	14590.9	0.745266	839531	54593.2	894124	1221.89	15.2307
ANE_150_05M	Atlantic Northeast	ANE	150	SUR	ERR599170					TARA_B100001769	2012-03-05 11:02:00	35.907	-37.261	5.53017	17.5831	36.3123	228.376	-0.328716	0.04	0.01	0.17	0.84	15.73	-0.179235	0.041063	NA	22.0278	77	43.3333	101.333	28.3333	481.667	110	2918.03	448.883	4161.16	3971.4	6.77768	7.13266	14688.2	0.743389	514205	146022	660227	7940.39	11.0937
ANE_151_05M	Atlantic Northeast	ANE	151	SUR	ERR598976					TARA_B100001564	2012-03-09 10:13:00	36.1558	-29.0089	5.40208	17.2601	36.2377	232.053	0.334082	0.02	0.01	0.02	0.65	20.692	-0.08463	0.02418	NA	36.9444	36.1667	68.6667	107.333	36.1667	360.667	271	2821.83	423.089	4020.6	3876.81	6.78109	7.11916	14771.9	0.741543	377257	66885.7	444143	3568.97	9.27621
ANE_152_05M	Atlantic Northeast	ANE	152	SUR	ERR599078					TARA_B100001173	2012-03-19 10:42:00	43.6876	-16.8515	5.41367	14.2806	35.986	243.148	2.99923	0.31	0.16	2.16	1.24	23.761	-4.1e-05	0.106183	NA	2.83333	167.583	36.5833	521.667	28.9167	671.583	575.833	3084.24	460.363	4331.37	4176.87	6.82113	7.1833	14842.8	0.74785	555269	104028	659297	7550.63	10.511
ANE_004_40M	Atlantic Northeast	ANE	4	DCM	ERR599095	ERR598950				TARA_X000000368	2009-09-15 16:45:00	36.573	-6.53867	38.689	16.2463	36.5564	NA	NA	NA	NA	NA	NA	37.643	0.007355	0.023383	NA	0	3.5	38	17.5	NA	NA	NA	3054.63	451.06	4173.59	4030.46	6.84989	7.16045	14607.3	0.746715	1.22621e+06	56383.5	1.2826e+06	6889.94	11.1274
ANE_150_40M	Atlantic Northeast	ANE	150	DCM	ERR598996				ERR3586983|ERR3587104	TARA_B100001778	2012-03-05 21:32:00	35.7512	-37.0512	39.7792	17.6636	36.2402	230.133	1.21028	0.04	0	0.17	0.84	20.466	-0.179235	0.041063	NA	22.0278	77	43.3333	101.333	28.3333	481.667	110	2919.16	448.576	4224.93	4039.5	6.75454	7.21614	17443.7	0.738849	579589	114413	694003	6136.8	11.6186
ANE_151_80M	Atlantic Northeast	ANE	151	DCM	ERR598986				ERR3586780|ERR3586781|ERR3586782|ERR3586783|ERR3587030	TARA_B100001559	2012-03-09 18:49:00	36.1944	-28.8829	77.5699	16.7511	36.1629	228.545	1.56535	0.01	0.01	0.05	0.63	18.453	-0.08463	0.02418	NA	36.9444	36.1667	68.6667	107.333	36.1667	360.667	271	3598.85	535.989	5286.14	5034.15	6.94045	7.16383	17700.9	0.732395	259770	11715.7	271485	878.869	10.4443
ANE_152_800M	Atlantic Northeast	ANE	152	MES	ERR598944					TARA_B100001179	2012-03-19 16:14:00	43.7362	-16.8803	791.769	10.2118	35.5395	175.307	18.2058	0.011	1.12	18.03	10.38	25.09	-4.1e-05	0.106183	NA	2.83333	167.583	36.5833	521.667	28.9167	671.583	575.833	3626.07	554.945	6000.36	6008.99	6.77418	7.20937	19541	0.729673	83945.4	0	83945.4	0	21.0478
ANW_141_05M	Atlantic Northwest	ANW	141	SUR	ERR599029				ERR3586919|ERR3586920|ERR3586921|ERR3586922|ERR3586923|ERR3586924|ERR3586925|ERR3586926|ERR3587022	TARA_B100001939	2011-12-30 12:56:00	9.84907	-80.0384	5.43167	27.1194	34.3472	195.524	-1.72396	0	0.01	0	2.93	35.883	0.344155	0.159795	NA	0	4.5	40	65.5	28.5	394.5	218	2903.91	466.497	4633.42	4527.05	6.68002	7.23074	16828	0.743078	439099	139450	578549	2277.42	9.91163
ANW_142_05M	Atlantic Northwest	ANW	142	SUR	ERR599136					TARA_B100002051	2012-01-09 12:41:00	25.5101	-88.383	5.443	24.9656	36.1937	194.268	-2.2118	0.02	0	0.05	1.22	NA	-3.49026	0.061817	NA	43.4444	142.444	50.3333	151.111	243.667	485	270.75	2941.99	465.727	4605.45	4423.95	6.72687	7.18933	17733.7	0.734864	436017	89629.3	525647	1597.25	11.4698
ANW_145_05M	Atlantic Northwest	ANW	145	SUR	ERR598983					TARA_B100001142	2012-02-02 12:02:00	39.2302	-70.0325	5.52908	14.1189	35.1833	233.859	3.47819	0.11	0.35	4.38	2.77	NA	-0.164399	0.047635	NA	17.2222	89.4286	18.8571	109.143	695.143	198.429	191.143	3373.16	483.084	4571.09	4397.96	6.76054	7.15936	14527.4	0.747028	374730	22789.5	397520	7749.33	9.98979
ANW_146_05M	Atlantic Northwest	ANW	146	SUR	ERR598968					TARA_B100001540	2012-02-15 12:59:00	34.6775	-71.3023	11.6915	19.1288	36.4626	214.365	0.859819	0.22	0.02	0.74	0.94	NA	-2.3827	0.075965	NA	83.4167	186.833	45.5714	203.857	296.857	609.857	395.286	2966.57	458.715	4362.19	4197.95	6.54704	7.15109	15916.6	0.739122	338145	27458.9	365604	4165.07	10.7636
ANW_148_05M	Atlantic Northwest	ANW	148	SUR	ERR599123					TARA_B100001741	2012-02-24 11:41:00	31.6962	-64.2472	6.0535	20.3973	36.5996	212.562	NA	0.09	0	0.15	0.73	NA	0.005294	0.026703	NA	1.19444	63.8571	38.4286	176.143	28.8571	262.143	317.5	2899.6	452.108	4282.46	4066.91	6.7541	7.16764	15942.5	0.740708	318391	45701.2	364093	1910.58	10.271
ANW_149_05M	Atlantic Northwest	ANW	149	SUR	ERR598963					TARA_B100001758	2012-03-01 11:55:00	34.0964	-49.8906	5.53067	18.7327	36.4072	220.19	-1.17612	0.25	0.06	0.68	0.8	13.849	0.212236	0.048243	NA	0	112.6	29.75	161.6	28.6	755.2	731.6	2962.47	444.79	4325.01	4068.91	6.71131	7.14429	15145.5	0.742229	379018	54719.1	433737	7374.86	9.6805
ANW_142_640M	Atlantic Northwest	ANW	142	MES	ERR598985					TARA_B100002049	2012-01-10 16:43:00	25.631	-88.444	634.751	9.75626	35.1657	108.24	31.8512	0	1.22	20.25	8.62	NA	-3.49026	0.061817	NA	43.4444	142.444	50.3333	151.111	243.667	485	270.75	3708.58	567.851	5980.49	5858.76	6.84438	7.33159	20525.4	0.738371	145742	0	145742	0	19.6302
ANW_145_590M	Atlantic Northwest	ANW	145	MES	ERR599166				ERR3587029	TARA_B100001146	2012-02-02 20:29:00	39.188	-70.0763	585.697	5.06724	34.9692	230.249	19.8545	0.01	1.47	21.5	13.73	NA	-0.164399	0.047635	NA	17.2222	89.4286	18.8571	109.143	695.143	198.429	191.143	4020.56	617.6	6973.23	6923.08	6.88107	7.20271	19417.6	0.729467	54936.5	0	54936.5	0	25.9936
ANW_146_640M	Atlantic Northwest	ANW	146	MES	ERR599047					TARA_B100001167	2012-02-16 14:53:00	34.6337	-71.2603	633.32	11.0123	35.4022	138.083	21.8309	0	1.31	20.03	13.24	NA	-2.3827	0.075965	NA	83.4167	186.833	45.5714	203.857	296.857	609.857	395.286	3683.44	564.46	6301.28	6257.68	6.74105	7.14756	18700.5	0.726651	78073.8	0	78073.8	0	21.4253
ANW_148_250M	Atlantic Northwest	ANW	148	MES	ERR598958					TARA_B100001750	2012-02-27 18:43:00	34.0161	-56.8665	246.368	18.169	36.5637	191.753	4.0429	0.03	0.18	4.13	1.62	16.098	0.005294	0.026703	NA	1.19444	63.8571	38.4286	176.143	28.8571	262.143	317.5	3902.76	601.756	6550.01	6473.92	6.45242	7.1805	19854.3	0.725583	174983	0	174983	0	14.619
ANW_149_740M	Atlantic Northwest	ANW	149	MES	ERR598964					TARA_B100001765	2012-03-01 20:06:00	34.0971	-49.7814	734.34	10.5654	35.3752	155.157	21.2692	0.01	1.36	21.11	11.38	15.197	0.212236	0.048243	NA	0	112.6	29.75	161.6	28.6	755.2	731.6	3643.06	555.001	6108.65	6073.61	6.7834	7.16101	19184.7	0.726131	74178.9	0	74178.9	0	24.1908
ASE_66_05M	Atlantic Southeast	ASE	66	SUR	ERR599173	ERR598973	ERR599068			TARA_B000000475	2010-07-15 12:26:00	-34.9363	17.9366	5.39475	15.0335	35.3233	238.916	2.45099	0.3	0.34	3.34	2.74	14.292	0.01362	0.046725	NA	0	90	22	104	29.25	432.5	106	2865.53	416.948	3801.23	3671.57	6.64541	7.12674	13082	0.751846	564191	32703.4	596894	15396.9	10.6069
ASE_67_05M	Atlantic Southeast	ASE	67	SUR	ERR599144	ERR598994			ERR3586940|ERR3586996|ERR3587043	TARA_B100000497	2010-09-07 06:35:00	-32.2315	17.7083	5.45358	12.8345	34.8453	249.351	0.405607	0.171	1.016	7.091	13.88	37.675	0.044993	0.141737	NA	1.11111	12.25	9.75	25.25	56	100.75	36.5	3444.85	489.98	4879.34	4765.48	6.92313	7.2258	14423.1	0.754528	1.84017e+06	113647	1.95382e+06	46597	13.4225
ASE_68_05M	Atlantic Southeast	ASE	68	SUR	ERR599129	ERR599171	ERR599174			TARA_B100000475	2010-09-14 09:14:00	-31.0302	4.68787	5.42742	16.8321	35.6868	231.915	NA	0.25	0.229	1.303	2.601	34.079	-0.246037	0.037236	0.216399	31.8333	187.25	37.125	199.625	56.25	772	450.2	2911.03	442.928	4047.42	3926.06	6.49269	7.18341	16906	0.737863	439221	192777	631998	18472.7	10.1163
ASE_70_05M	Atlantic Southeast	ASE	70	SUR	ERR599165	ERR599135				TARA_B100000459	2010-09-21 07:05:00	-20.4368	-3.18585	5.39667	19.7768	36.3762	215.651	0.168013	0.054	0.364	0.986	1.362	48.151	0.001267	0.040006	1.32604	10.8056	146.6	54.4	153.8	28.6	238.6	158	2765.66	440.712	3895.53	3758.6	6.55615	7.15926	16492.9	0.737256	572821	117261	690082	9739.99	8.95123
ASE_66_30M	Atlantic Southeast	ASE	66	DCM	ERR598982	ERR599107				TARA_B000000477	2010-07-15 16:32:00	-34.8933	18.073	28.633	15.019	35.3315	240.413	NA	0.26	0.37	3.23	2.47	13.132	0.01362	0.046725	NA	0	90	22	104	29.25	432.5	106	2942	431.597	3901.93	3805.58	6.66159	7.13549	14522.3	0.744565	526353	36478.8	562832	12356.5	10.5291
ASE_68_50M	Atlantic Southeast	ASE	68	DCM	ERR599017	ERR599056	ERR599103		ERR3586974|ERR3587096	TARA_B100000482	2010-09-14 09:14:00	-31.0302	4.68787	40.2689	16.7874	35.6878	231.683	NA	0.285	0.227	1.08	2.436	34.079	-0.246037	0.037236	0.216399	31.8333	187.25	37.125	199.625	56.25	772	450.2	2818.36	440.666	3797.03	3689.65	6.57501	7.17393	16120.6	0.740508	549370	226449	775819	15435.6	9.17526
ASE_68_700M	Atlantic Southeast	ASE	68	MES	ERR598947	ERR599131				TARA_B100000470	2010-09-13 14:13:00	-31.0354	4.6406	722.701	7.02675	34.4777	195.169	25.8469	0.003	1.529	22.08	12.08	31.345	-0.246037	0.037236	0.216399	31.8333	187.25	37.125	199.625	56.25	772	450.2	3396.34	545.148	5525.55	5351.72	6.92245	7.15163	17660.3	0.73132	60122.9	0	60122.9	0	22.3968
ASE_70_800M	Atlantic Southeast	ASE	70	MES	ERR599044	ERR599149			ERR3586942|ERR3587045	TARA_B100000446	2010-09-22 10:38:00	-20.3669	-3.21733	791.586	4.2167	34.4439	161.731	37.7793	0.01	2.522	36.73	44.86	48.757	0.001267	0.040006	1.32604	10.8056	146.6	54.4	153.8	28.6	238.6	158	3207.81	507.723	5062.18	4885.51	6.18393	7.37082	19396.5	0.746575	33173.3	0	33173.3	0	11.1209
ASW_72_05M	Atlantic Southwest	ASW	72	SUR	ERR599105	ERR598984				TARA_B100000424	2010-10-05 08:10:00	-8.77637	-17.9127	5.8434	25.0262	36.4232	199.119	0.263475	0.003	0.104	0.018	0.868	37.502	0.035321	0.023631	1.02435	0	74.7143	97.1429	98.2857	29.1429	269.714	131.714	2742.5	431.062	3901.5	3815.86	6.64468	7.11761	17254.9	0.729574	NA	NA	NA	NA	16.3152
ASW_76_05M	Atlantic Southwest	ASW	76	SUR	ERR599010	ERR599126				TARA_B100000513	2010-10-16 10:07:00	-20.9406	-35.196	5.46125	23.3495	37.1014	206.194	0.030608	0.001	0.056	0	0.814	NA	0.005937	0.020767	0.703743	3.52778	34.3333	129.333	154	52.6667	394.889	394.778	2265.44	365.261	2709.6	2679.2	6.41418	7.16547	17695.4	0.732586	418710	191229	609939	2214.53	16.4789
ASW_78_05M	Atlantic Southwest	ASW	78	SUR	ERR599022	ERR599006				TARA_B100000524	2010-11-04 10:24:00	-30.1381	-43.29	5.5735	19.8541	36.3242	221.475	-0.385346	0	0	0.017	0.481	NA	-0.038916	0.08103	1.90545	14.5278	33.5	113.167	40.6667	316.5	409.167	435.5	2585.39	416.285	3392.02	3376.83	6.59991	7.11677	15862.5	0.735834	447396	213507	660903	5498.36	13.5967
ASW_82_05M	Atlantic Southwest	ASW	82	SUR	ERR599035	ERR599009				TARA_B100000768	2010-12-06 10:25:00	-47.1847	-58.295	5.48033	7.32152	34.0486	305.012	17.0911	0.151	1.301	18.15	1.824	27.488	-0.013501	0.048486	1.01281	2.91667	29.3333	45.3333	62.3333	60	556	63	2666.86	377.273	3890.12	3744.53	6.35877	7.20838	12924	0.761435	10638.5	0	10638.5	0	9.90109
ASW_72_100M	Atlantic Southwest	ASW	72	DCM	ERR599137	ERR599133			ERR3586945|ERR3587048	TARA_B100000427	2010-10-05 12:42:00	-8.70258	-17.9398	95.4033	24.1127	36.6033	194.428	0.241265	0.011	0.143	0.044	1.319	40.356	0.035321	0.023631	1.02435	0	74.7143	97.1429	98.2857	29.1429	269.714	131.714	3000.19	465.042	4373.43	4262.87	6.70059	7.16714	17194.8	0.734914	302791	123447	426238	3263.28	13.7756
ASW_82_40M	Atlantic Southwest	ASW	82	DCM	ERR599027	ERR599122			ERR3587137|ERR3587196	TARA_B100000767	2010-12-06 16:37:00	-47.2129	-58.0594	41.7669	6.97563	34.0576	306.212	17.1118	0.135	1.416	19.07	3.078	29.526	-0.013501	0.048486	1.01281	2.91667	29.3333	45.3333	62.3333	60	556	63	2696.22	382.623	3778.28	3681.19	6.43521	7.18393	12940	0.758753	445364	0	445364	7963.32	8.49261
ASW_72_800M	Atlantic Southwest	ASW	72	MES	ERR599005	ERR599048				TARA_B100000508	2010-10-06 09:59:00	-8.79681	-17.9054	792.736	4.67387	34.4726	143.196	38.4485	0.007	2.618	36.98	34.44	35.941	0.035321	0.023631	1.02435	0	74.7143	97.1429	98.2857	29.1429	269.714	131.714	4547.89	667.283	6968.57	6847.56	7.02682	7.29302	21508.2	0.731042	NA	NA	NA	NA	14.0058
ASW_76_800M	Atlantic Southwest	ASW	76	MES	ERR599000	ERR599154				TARA_B100000749	2010-10-17 11:01:00	-20.9516	-35.2204	792.783	4.74959	34.3693	192.166	34.5895	0.001	0.937	12.078	4.386	NA	0.005937	0.020767	0.703743	3.52778	34.3333	129.333	154	52.6667	394.889	394.778	4036.94	605.754	6449.14	6384.75	6.891	7.29209	21377.9	0.731395	70300.3	0	70300.3	0	37.8215
ASW_78_800M	Atlantic Southwest	ASW	78	MES	ERR599124	ERR599159				TARA_B100000745	2010-11-05 12:33:00	-30.1468	-43.2916	792.738	5.8659	34.3629	214.842	29.7832	0	1.946	28.21	13.93	NA	-0.038916	0.08103	1.90545	14.5278	33.5	113.167	40.6667	316.5	409.167	435.5	4477.58	676.649	7167.61	7219.95	6.9069	7.16862	20751.3	0.721163	220787	0	220787	0	33.6021
ION_36_05M	Indian Ocean North	ION	36	SUR	ERR599143	ERR598966				TARA_Y100000022	2010-03-12 06:19:00	20.8183	63.5046	5.47242	25.5814	36.5301	210.897	NA	0.05	0.37	0.13	1.2	42.493	-0.033964	0.066111	0.231823	18.8333	6.66667	21	23	28	377.5	87.5	2161.75	341.839	3047.69	2966.89	6.40755	7.11547	12504	0.754253	2.21696e+06	231702	2.44866e+06	4807.24	12.3933
ION_38_05M	Indian Ocean North	ION	38	SUR	ERR599158	ERR599102				TARA_Y100000287	2010-03-15 03:44:00	19.0386	64.4937	5.45433	26.2314	36.6179	199.935	0.889376	0.01	0.32	0.06	1.18	47.652	0.012637	0.065655	0.161635	1.08333	10.6364	31.5455	107.545	31.6364	487.091	122.6	2197.09	353.616	2934.85	2883.49	6.55361	7.13518	13740.8	0.748855	1.62628e+06	285872	1.91215e+06	8040.09	11.1456
ION_41_05M	Indian Ocean North	ION	41	SUR	ERR599011	ERR599074				TARA_B100000282	2010-03-30 02:56:00	14.5954	69.981	5.48592	29.0894	36.0249	187.429	-1.34315	0	0.14	0.09	1.47	47.55	-0.157161	0.030471	0.4338	21.6389	5	65.25	56.75	30	422.25	75.3333	2520.36	406.728	3964.24	3812.07	6.56027	7.10052	16594.1	0.730747	491899	249308	741207	817.73	14.2526
ION_42_05M	Indian Ocean North	ION	42	SUR	ERR599141	ERR599075				TARA_B100000123	2010-04-04 03:13:00	6.03133	73.8941	5.41783	29.9803	34.5615	189.255	-1.47882	0	0.08	0.03	2.21	51.716	-0.029138	0.043405	NA	7.05556	21.3333	75.6667	103	32	168.333	85	2331.15	387.679	3664.66	3569.42	6.51133	7.09237	15540.8	0.734867	808564	188746	997310	909.109	14.2275
ION_45_05M	Indian Ocean North	ION	45	SUR	ERR599045	ERR599054				TARA_B100000161	2010-04-13 03:21:00	0.004567	71.644	5.47558	30.4964	35.0911	185.244	2.57579	0.02	1.94	28.64	15.14	33.851	0.005903	0	NA	0	14	48	47	28	869	132	2154.34	358.809	3345.28	3225.59	6.29629	7.05968	14553	0.736492	393599	305984	699583	817.73	13.4145
ION_48_05M	Indian Ocean North	ION	48	SUR	ERR599138	ERR599019				TARA_B100000242	2010-04-19 07:54:00	-9.39212	66.4236	5.43733	29.8182	34.1689	187.257	-2.20176	0.01	0.08	0.06	2.12	43.432	-0.073413	0.052757	1.98682	6.19444	17	59.3333	30.3333	28	111.333	61.3333	1998.18	330.506	3066.18	2982.72	6.30688	7.05617	13176.6	0.743835	313030	148147	461176	565.533	12.7171
ION_36_17M	Indian Ocean North	ION	36	DCM	ERR599028	ERR598974				TARA_B100000035	2010-03-12 10:34:00	20.8176	63.5121	17.3917	25.374	36.5493	211.607	0.367767	0.51	0.51	2.08	1.79	41.826	-0.033964	0.066111	0.231823	18.8333	6.66667	21	23	28	377.5	87.5	2494.62	397.372	3652.64	3554.88	6.49057	7.12593	13952.4	0.746686	NA	NA	NA	NA	12.5163
ION_38_25M	Indian Ocean North	ION	38	DCM	ERR598949	ERR599082				TARA_B100000073	2010-03-15 09:32:00	19.0258	64.6227	25.3365	25.4944	NA	154.7	1.23012	0.7	0.42	1.86	1.63	46.032	0.012637	0.065655	0.161635	1.08333	10.6364	31.5455	107.545	31.6364	487.091	122.6	2354.04	383.44	3313.91	3234.52	6.47311	7.16636	14995.4	0.745293	1.96305e+06	279788	2.24284e+06	11929.5	8.52866
ION_39_25M	Indian Ocean North	ION	39	DCM	ERR599145				ERR1328123|ERR1328124	TARA_B100000085	2010-03-18 09:52:00	18.5702	66.4861	25.3126	26.8122	36.3323	192.959	-0.611888	0.02	0.26	0.09	1.28	45.91	0.331908	0.02861	1.62568	2.13889	8.5	34.875	82.875	29	554.625	115.143	2238.4	361.818	3180.96	3048.76	6.51063	7.13883	14680	0.744075	703226	246739	949965	6045.14	11.1865
ION_41_60M	Indian Ocean North	ION	41	DCM	ERR599053	ERR598977			ERR3587150|ERR3587156	TARA_B100000287	2010-03-30 08:46:00	14.56	70.0117	58.151	27.1177	36.4962	148.328	-0.224514	0.07	0.34	0.49	1.38	48.494	-0.157161	0.030471	0.4338	21.6389	5	65.25	56.75	30	422.25	75.3333	2654.01	416.116	3900.72	3804.36	6.4508	7.11953	16485.1	0.7332	491755	123011	614766	4463.13	10.8879
ION_42_80M	Indian Ocean North	ION	42	DCM	ERR599013	ERR599130			ERR3586969|ERR3587092	TARA_B100000131	2010-04-04 09:05:00	5.99968	73.9015	79.0212	27.7234	35.1035	132.779	0.569531	0.15	0.34	1.39	3.2	41.596	-0.029138	0.043405	NA	7.05556	21.3333	75.6667	103	32	168.333	85	2544.51	406.846	3878.9	3661.8	6.46723	7.11095	15301.3	0.73798	NA	29693.9	29693.9	1332.97	11.739
ION_38_340M	Indian Ocean North	ION	38	MES	ERR599109	ERR599167			ERR3587146|ERR3587155	TARA_Y100000294	2010-03-16 10:05:00	19.013	64.5682	337.721	14.9876	36.0213	2.36923	22.4446	0.69	2.64	23.43	38.94	47.714	0.012637	0.065655	0.161635	1.08333	10.6364	31.5455	107.545	31.6364	487.091	122.6	2839.77	476.218	4586.69	4553.22	5.76824	7.18478	16979.9	0.737674	609896	0	609896	0	45.7075
ION_39_270M	Indian Ocean North	ION	39	MES	ERR599037	ERR599172				TARA_Y100000031	2010-03-20 09:36:00	18.7226	66.3612	268.206	15.6142	35.9019	2.30302	19.5665	2.07	2.64	21.22	38.62	48.569	0.331908	0.02861	1.62568	2.13889	8.5	34.875	82.875	29	554.625	115.143	3023.7	513.11	5017.44	4988.41	5.49007	7.21548	17308.4	0.739371	972004	0	972004	0	45.6453
IOS_52_05M	Indian Ocean South	IOS	52	SUR	ERR599098	ERR599139				TARA_B100000212	2010-05-17 03:56:00	-16.957	53.9852	5.53958	27.8684	34.5667	191.68	NA	0	0.12	0	2.67	33.904	0.467374	0.050949	1.76725	0	47	71	69	333	441	147.5	2127.19	348.701	3095.72	3016.23	6.25617	7.08181	14573.1	0.738694	425006	206037	631044	3912.88	14.7989
IOS_56_05M	Indian Ocean South	IOS	56	SUR	ERR599057					TARA_B000000609	2010-06-26 07:12:00	-15.3379	43.2948	5.46283	27.3231	35.0031	193.058	NA	NA	NA	NA	NA	37.61	NA	NA	NA	NA	80	86	88	32	994	NA	2407.21	400.559	3652.26	3471.92	6.51559	7.07935	13542.6	0.74413	409420	207207	616626	634.314	12.7882
IOS_57_05M	Indian Ocean South	IOS	57	SUR	ERR599058					TARA_B000000565	2010-06-27 12:07:00	-17.0238	42.7415	5.56225	26.9654	35.0538	190.054	NA	0.02	0	0	2.81	25.102	NA	NA	NA	NA	14	17	11	17	4	NA	2547.99	413.963	4101.57	3912.67	6.56916	7.15309	14116.5	0.748615	NA	NA	NA	NA	9.93963
IOS_62_05M	Indian Ocean South	IOS	62	SUR	ERR599012					TARA_B000000532	2010-07-02 10:17:00	-21.3753	39.5633	5.42992	25.0802	35.3248	199.896	-0.166794	NA	NA	NA	NA	28.943	NA	NA	NA	NA	67	74	76	407	934	92	2348.2	376.57	3426.68	3298.14	6.64294	7.10734	13749.9	0.745881	371432	149622	521054	1948.8	12.1386
IOS_64_05M	Indian Ocean South	IOS	64	SUR	ERR599150					TARA_B100000401	2010-07-07 04:56:00	-29.5022	37.9904	5.49492	22.1656	35.3347	210.008	NA	0	0.08	0	1.77	15.002	0.516603	0.080516	1.50152	1.27778	71.1667	52.1667	160.833	608.5	562	424.333	2327.65	363.005	3176.39	3043.64	6.55722	7.09904	13215.6	0.748121	570751	403151	973902	7078.47	10.897
IOS_65_05M	Indian Ocean South	IOS	65	SUR	ERR599146	ERR598979				TARA_B000000437	2010-07-12 06:46:00	-35.1889	26.289	5.9038	21.8168	35.4467	207.044	NA	NA	NA	NA	NA	9.208	1.82701	0.106953	0.734728	1.08333	47	26.2	89.25	416.4	675.4	NA	2521.18	398.667	3386.25	3305.99	6.60295	7.12636	13735	0.747963	538371	66905.4	605276	6590.31	11.8199
IOS_52_75M	Indian Ocean South	IOS	52	DCM	ERR599016	ERR599002			ERR3587133|ERR3587158	TARA_B100000214	2010-05-17 15:34:00	-16.9598	54.0134	79.0177	24.8943	34.9108	192.559	0.244232	0.03	0.18	0.47	3.22	33.429	0.467374	0.050949	1.76725	0	47	71	69	333	441	147.5	2558.31	397.698	3632.35	3553.15	6.6461	7.10928	15563.5	0.736508	393152	153771	546924	3775.31	13.2292
IOS_58_66M	Indian Ocean South	IOS	58	DCM	ERR599026					TARA_B000000557	2010-06-29 13:12:00	-17.3189	42.2853	67.0711	25.3083	35.1633	185.01	0.820273	0.03	0	0.06	2.51	29.165	0.213181	0.325336	NA	0	16.75	68.75	78.75	34.25	824.75	93	2496.42	397.39	3562.09	3483.53	6.63908	7.12478	15237.9	0.739735	659427	233917	893344	2606.04	13.283
IOS_64_65M	Indian Ocean South	IOS	64	DCM	ERR599023	ERR599025	ERR598972			TARA_B100000405	2010-07-08 05:19:00	-29.5436	37.9356	63.6355	22.2503	35.3355	207.446	-0.112031	0	0.08	0.02	1.75	15.401	0.516603	0.080516	1.50152	1.27778	71.1667	52.1667	160.833	608.5	562	424.333	2540.66	404.108	3451.69	3365.58	6.64172	7.16442	16259.7	0.73887	480670	197050	677720	7161.8	9.43471
IOS_65_30M	Indian Ocean South	IOS	65	DCM	ERR598990	ERR599018	ERR599110			TARA_B000000441	2010-07-12 11:25:00	-35.2468	26.3096	28.6815	21.8149	NA	206.437	NA	NA	NA	NA	NA	10.406	1.82701	0.106953	0.734728	1.08333	47	26.2	89.25	416.4	675.4	NA	3402.18	529.531	5405.14	5220.93	6.80166	7.20838	18415.5	0.73398	521106	64001.1	585107	6166.14	11.5851
IOS_56_1000M	Indian Ocean South	IOS	56	MES	ERR599112					TARA_B100000378	2010-06-26 07:12:00	-15.3379	43.2948	989.647	6.23622	34.8314	88.1626	NA	NA	NA	NA	NA	37.61	NA	NA	NA	NA	80	86	88	32	994	NA	4208.68	624.346	6418.19	6273.14	6.93421	7.36932	20379.9	0.742703	29861.4	0	29861.4	0	25.8481
IOS_64_1000M	Indian Ocean South	IOS	64	MES	ERR599021	ERR599164				TARA_B100000408	2010-07-07 13:29:00	-29.5063	37.9426	990.779	7.6502	34.5791	193.011	NA	0	1.12	15.24	5.89	14.563	0.516603	0.080516	1.50152	1.27778	71.1667	52.1667	160.833	608.5	562	424.333	3639.59	571.805	6277.08	6068.22	6.78989	7.18145	19650.8	0.726436	39746	0	39746	0	23.8282
IOS_65_850M	Indian Ocean South	IOS	65	MES	ERR598960	ERR599034				TARA_B000000460	2010-07-12 10:31:00	-35.2339	26.3263	842.157	8.4127	34.6512	197.972	NA	NA	NA	NA	NA	10.406	1.82701	0.106953	0.734728	1.08333	47	26.2	89.25	416.4	675.4	NA	3725.08	584.888	6265.4	6194.59	6.79187	7.20595	19527.4	0.729379	43104.8	0	43104.8	0	25.6946
MED_18_05M	Mediterranean Sea	MED	18	SUR	ERR599140	ERR598993			ERR3586987|ERR3587080	TARA_A100000164	2009-11-02 08:18:00	35.7577	14.2609	5.42567	21.4395	37.8924	207.791	NA	0.018	0.026	0.12	0.56	21.979	0.135378	0	NA	7.66667	38.5	83.5	57	55.5	395	NA	2753.76	423.282	4030.45	3930.59	6.6096	7.13765	14160.5	0.746756	633618	39180.3	672798	946.584	13.562
MED_23_05M	Mediterranean Sea	MED	23	SUR	ERR315858	ERR315861				TARA_E500000075	2009-11-18 08:23:00	42.2054	17.714	5.47283	17.6366	38.1876	220	NA	0.01	0.01	0.04	1.38	7.744	-0.385875	0	NA	1.88889	9.33333	54.3333	54.6667	31.6667	157.333	NA	2658	408.212	3734.95	3631.55	6.58342	7.13362	14477.2	0.744611	746759	57853.8	804613	1499	17.5189
MED_25_05M	Mediterranean Sea	MED	25	SUR	ERR599043	ERR598951				TARA_E500000178	2009-11-23 09:14:00	39.3877	19.391	5.516	18.3425	38.1829	218.017	NA	0	0.01	0.03	1.05	13.616	0.179681	0.020387	NA	1.25	28.6667	54	37.6667	33.3333	374	NA	2724.02	418.96	3720.21	3634.61	6.71251	7.16986	14407.6	0.748771	264404	33999.8	298404	1122.5	20.9191
MED_30_05M	Mediterranean Sea	MED	30	SUR	ERR315862	ERR315863				TARA_A100001015	2009-12-15 10:40:00	33.9179	32.8944	5.3955	20.4537	39.4251	207.567	-0.74885	0	0	0.05	0.82	13.18	-0.855091	0.031944	NA	40.8056	41.3333	77	65.6667	65.3333	259.833	306.667	2214.98	344.383	3185.33	3026.73	6.37884	7.11504	12611.5	0.753524	232380	36417.8	268797	1224.81	14.753
MED_18_60M	Mediterranean Sea	MED	18	DCM	ERR599092	ERR599073				TARA_S200000501	2009-11-02 12:43:00	35.7606	14.2522	61.635	18.3684	37.8924	237.889	NA	0.025	0.013	0.02	0.62	23.154	0.135378	0	NA	7.66667	38.5	83.5	57	55.5	395	NA	2745.84	433.704	4034.41	3921.6	6.5502	7.14249	14087.5	0.747667	NA	NA	NA	NA	12.9526
MED_25_50M	Mediterranean Sea	MED	25	DCM	ERR599094	ERR599153			ERR3586990|ERR3587083	TARA_E500000331	2009-11-23 12:40:00	39.4085	19.3807	51.6951	15.1613	38.4757	229.548	NA	0.07	0.07	0.15	1.82	13.616	0.179681	0.020387	NA	1.25	28.6667	54	37.6667	33.3333	374	NA	3128.16	472.014	4369.42	4194.97	6.73411	7.12792	15774	0.737413	NA	NA	NA	NA	14.0303
MED_30_70M	Mediterranean Sea	MED	30	DCM	ERR318618	ERR318620				TARA_A100001011	2009-12-15 16:17:00	33.9253	32.7741	69.0713	18.9795	39.256	218.133	0.254406	0.01	0	0.02	0.67	14.713	-0.855091	0.031944	NA	40.8056	41.3333	77	65.6667	65.3333	259.833	306.667	2393.37	374.773	3191.48	3169.51	6.55841	7.14219	12842.5	0.754948	598682	48034	646716	669.409	15.0438
PON_132_05M	Pacific North	PON	132	SUR	ERR599142					TARA_B100001248	2011-10-04 17:49:00	31.5206	-158.998	5.45342	25.1739	35.1818	197.682	-0.979589	0	0.01	0.01	2.43	NA	0.029698	0.061983	NA	1.38889	41.3333	113	52.1111	53.6667	456.222	275.889	2211.8	367.423	3275.05	3209.02	6.42935	7.09505	14422.3	0.740879	416576	121337	537913	932.365	12.6207
PON_133_05M	Pacific North	PON	133	SUR	ERR599052					TARA_B100001093	2011-10-18 18:58:00	35.4068	-127.743	5.4605	19.2497	33.099	224.408	-0.673592	0	0.29	0.02	1.91	NA	-0.164617	0.025778	NA	40.6667	10.4286	41.5714	37.8571	29.2857	635	78.7143	2816.49	421.705	4003.17	3851.64	6.71057	7.15168	15279	0.742319	1.00035e+06	169828	1.17018e+06	6068.02	12.9963
PON_137_05M	Pacific North	PON	137	SUR	ERR598989					TARA_B100001287	2011-12-02 14:10:00	14.2022	-116.629	5.37067	26.4091	33.8844	195.127	3.24131	0.07	0.46	2.44	2.54	33.587	0.045124	0.02631	NA	2.66667	17.3333	40.1111	38.4444	28.5556	363.556	45.8889	2329.97	373.746	3364.71	3220.29	6.60774	7.13261	13938.9	0.747462	755425	273894	1.02932e+06	10133.7	12.1769
PON_138_05M	Pacific North	PON	138	SUR	ERR599030					TARA_B100001989	2011-12-10 13:58:00	6.3332	-102.943	5.35292	26.6362	33.407	196.883	-1.18432	0	0.16	0	1.19	40.62	-0.107446	0.040457	NA	1.61111	23.5556	50.1111	48.4444	28.3333	346.667	54.8889	2660.5	436.132	4305.5	4212.18	6.50754	7.11826	17717.1	0.727669	394198	222835	617033	1566.68	14.7894
PON_140_05M	Pacific North	PON	140	SUR	ERR599162				ERR3586825|ERR3586826|ERR3586827|ERR3586828|ERR3587077	TARA_B100002019	2011-12-21 16:25:00	7.41172	-79.3026	5.41025	26.6292	28.919	205.288	-3.79669	0	0.08	0	0.54	27.873	0.219313	0.359829	NA	0	3.5	25.5	42	28.5	287.5	48	2918.76	459.2	4459.03	4420.33	6.72514	7.18945	17613.7	0.735386	867923	264990	1.13291e+06	5808.18	13.468
PON_133_45M	Pacific North	PON	133	DCM	ERR598942				ERR3586911|ERR3586912|ERR3586913|ERR3586914|ERR3586915|ERR3586916|ERR3586917|ERR3586918|ERR3587021	TARA_B100001094	2011-10-19 02:53:00	35.4171	-127.695	47.2148	13.1598	33.2414	227.686	4.83272	0.08	0.46	1.3	2.84	NA	-0.164617	0.025778	NA	40.6667	10.4286	41.5714	37.8571	29.2857	635	78.7143	3369.27	500.973	4938.64	4773.69	6.86658	7.13971	17038.2	0.732789	803786	96010.7	899797	9392.43	11.6432
PON_137_40M	Pacific North	PON	137	DCM	ERR599099	ERR599147	ERR598987	ERR599070	ERR3587130|ERR3587164	TARA_B100001964	2011-12-02 17:44:00	14.1749	-116.707	44.1742	18.5948	34.3727	95.4118	11.0031	0.31	0.88	6.05	4.66	40.569	0.045124	0.02631	NA	2.66667	17.3333	40.1111	38.4444	28.5556	363.556	45.8889	3055.24	512.354	4996.59	4955.63	6.08446	7.2111	17574.3	0.737769	4.32344e+06	93167.7	4.41661e+06	4745.89	31.1048
PON_138_60M	Pacific North	PON	138	DCM	ERR599087				ERR3587114|ERR3587177	TARA_B100001996	2011-12-11 14:14:00	6.33698	-102.98	58.103	19.0484	34.6118	77.0385	22.0878	0.83	1.11	12.9	8.07	32.302	-0.107446	0.040457	NA	1.61111	23.5556	50.1111	48.4444	28.3333	346.667	54.8889	2984.4	459.834	4312.04	4146.22	6.63935	7.1238	16960.1	0.7315	306105	60313.3	366418	3630.11	10.2791
PON_132_550M	Pacific North	PON	132	MES	ERR598980					TARA_B100001245	2011-10-05 21:53:00	31.5308	-159.016	545.519	6.68972	34.0005	138.736	29.0941	0	1.22	17.49	22.34	NA	0.029698	0.061983	NA	1.38889	41.3333	113	52.1111	53.6667	456.222	275.889	3656.22	581.568	6356.93	6236.96	6.83174	7.21057	19674.3	0.729293	NA	NA	NA	NA	18.1058
PON_133_650M	Pacific North	PON	133	MES	ERR599115					TARA_B100001105	2011-10-19 21:20:00	35.3145	-127.738	644.642	4.93663	34.3297	8.57745	44.083	0	3.29	44.24	113.32	NA	-0.164617	0.025778	NA	40.6667	10.4286	41.5714	37.8571	29.2857	635	78.7143	4239.44	649.937	7460.33	7459.92	6.97579	7.16805	21207.9	0.71953	NA	NA	NA	NA	25.4008
PON_137_375M	Pacific North	PON	137	MES	ERR599015	ERR599076	ERR599127	ERR599152		TARA_B100001971	2011-12-03 16:31:00	14.1743	-116.66	370.97	8.91148	34.5867	0.628413	35.7167	0.01	2.95	34.55	46.62	40.519	0.045124	0.02631	NA	2.66667	17.3333	40.1111	38.4444	28.5556	363.556	45.8889	3901.96	631.895	6924.43	6801.21	6.24898	7.25676	20605.8	0.730547	132720	0	132720	0	32.0643
PON_138_450M	Pacific North	PON	138	MES	ERR599004	ERR599051	ERR599060	ERR599175		TARA_B100002003	2011-12-11 22:51:00	6.36905	-103.069	444.884	8.21056	34.6084	0.78015	36.8861	0.01	3.16	36.22	52.92	33.697	-0.107446	0.040457	NA	1.61111	23.5556	50.1111	48.4444	28.3333	346.667	54.8889	3859.97	601.924	6404.03	6337.65	6.28154	7.29675	20553.2	0.734762	130743	0	130743	0	36.2628
PSE_93_05M	Pacific Southeast	PSE	93	SUR	ERR599064					TARA_B100001063	2011-03-12 11:49:00	-34.0487	-73.0843	5.33183	18.0145	34.2954	244.862	-1.48507	0.01	0.52	0.02	0.09	37.262	-0.070318	0.041621	NA	3.86111	22	32	34.2	28.8	143.6	50.8	3224.71	447.161	4762.16	4658.68	6.85461	7.32913	17397.8	0.75062	1.49555e+06	223179	1.71873e+06	8666.41	8.65452
PSE_94_05M	Pacific Southeast	PSE	94	SUR	ERR599050					TARA_B100001057	2011-03-18 14:16:00	-32.7848	-87.0852	5.43008	21.132	34.6826	219.175	-0.39754	0	0.28	0.03	0.09	44.294	-0.003278	0.047558	0.731483	12.9722	42.5	61.5	53	49.5	287	268.5	2711.48	401.782	3832.74	3710.16	6.67405	7.18578	16192	0.741392	NA	NA	NA	NA	16.6202
PSE_96_05M	Pacific Southeast	PSE	96	SUR	ERR598967					TARA_B100000989	2011-03-24 13:07:00	-29.7238	-101.16	5.51125	23.7991	35.7661	204.138	-0.372718	0	0.16	0.02	0.53	43.197	0.017046	0.013881	0.505937	4.25	41.8571	154.571	52	72.4286	472.714	376.714	2184.43	337.752	3194.06	3117.66	6.14951	7.09753	14495.6	0.740746	384614	0	384614	947.65	15.641
PSE_98_05M	Pacific Southeast	PSE	98	SUR	ERR599093	ERR599120				TARA_B100001027	2011-04-03 18:10:00	-25.8252	-111.776	5.55817	25.1487	36.4027	200.538	-1.56749	0	0.2	0.05	0.38	44.893	-0.032809	0.025203	0.363686	61.7778	53.1667	175.833	72.5	93.3333	484.167	360.417	2195	342.888	3094.57	3050.46	6.27931	7.08909	14079.2	0.742123	387346	0	387346	435.613	14.7537
PSE_99_05M	Pacific Southeast	PSE	99	SUR	ERR599024				ERR3586898|ERR3587004	TARA_B100000886	2011-04-09 14:09:00	-21.1465	-104.793	5.39817	23.7888	36.1291	203.995	-1.73741	0	0.29	0.04	0.55	44.569	-0.002996	0	0.71264	13.5278	62.5	145	71.5	98.5	388	313.5	2236.97	354.244	3184.9	3089.81	6.40198	7.10677	13751.3	0.745814	NA	NA	NA	NA	14.5025
PSE_100_05M	Pacific Southeast	PSE	100	SUR	ERR599169	ERR599063	ERR599163			TARA_B100000963	2011-04-15 13:10:00	-12.9945	-95.9855	5.479	25.2512	35.8353	200.234	4.59074	0.14	0.68	6.2	1.2	41.79	-0.019027	0.052949	0.336455	8.97222	34.5714	60.8571	51.4286	51.7143	239.143	146.429	2411.64	386.557	3503.55	3458.75	6.60349	7.16596	14283	0.749042	464267	155789	620056	7779.9	14.3845
PSE_102_05M	Pacific Southeast	PSE	102	SUR	ERR598943	ERR598978				TARA_B100000900	2011-04-21 20:16:00	-5.25233	-85.161	5.4785	24.9431	34.7482	205.993	11.689	0.32	1	12.6	5	42.123	-0.001093	0.035834	1.80096	3.75	17.7143	36.5714	36.1429	28.5714	353	41.1429	2293.39	357.004	3197.77	3092.86	6.6153	7.13415	13566	0.749754	1.03272e+06	192335	1.22506e+06	19090.6	12.2066
PSE_109_05M	Pacific Southeast	PSE	109	SUR	ERR599118	ERR598997				TARA_B100000925	2011-05-12 13:38:00	1.99282	-84.5766	5.40058	27.6176	33.3676	198.636	1.21011	0.04	0.27	0.9	1.7	51.461	0.006178	0.017142	2.22069	11.3611	9.28571	28.4286	42.4286	28.4286	380.286	61	2356.11	387.948	3371.7	3268.89	6.64705	7.17112	15162.4	0.744929	1.0531e+06	0	1.0531e+06	0	11.132
PSE_110_05M	Pacific Southeast	PSE	110	SUR	ERR599039					TARA_B100001109	2011-05-21 12:37:00	-2.009	-84.5897	5.46492	23.8683	35.0193	190.816	6.72934	0.31	0.75	8.2	3.9	47.212	0.023156	0	0.430779	7.02778	21.5	41.25	80.75	28.5	346.5	252.875	2639.68	415.255	3819.84	3631.33	6.73478	7.18156	15813.9	0.742768	646867	189912	836779	12655.7	12.8055
PSE_111_05M	Pacific Southeast	PSE	111	SUR	ERR599077					TARA_B100000575	2011-05-31 14:12:00	-16.9604	-100.63	5.8897	22.7687	35.9714	208.865	2.56873	0.04	0.5	2.68	1	34.233	-0.054201	0	1.04232	69.3611	67	82.5	79.9	29.3	301.2	247.5	2470.46	390.311	3596.85	3453.15	6.62835	7.1299	14493.5	0.744136	498513	112358	610871	5838.75	13.1386
PSE_93_35M	Pacific Southeast	PSE	93	DCM	ERR598965				ERR3586957|ERR3587061	TARA_B100001059	2011-03-12 20:07:00	-33.8792	-73.0465	33.7675	16.4012	34.268	237.215	0.660123	0.37	1.07	7.55	0.59	36.415	-0.070318	0.041621	NA	3.86111	22	32	34.2	28.8	143.6	50.8	3369.39	469.582	5020.25	4996.62	6.69416	7.36692	16672.3	0.757797	1.66453e+06	88788.7	1.75332e+06	3889.95	9.57022
PSE_100_50M	Pacific Southeast	PSE	100	DCM	ERR599081	ERR599113			ERR3587142|ERR3587184	TARA_B100000965	2011-04-15 13:10:00	-12.9945	-95.9855	57.6225	20.6494	35.5447	216.79	1.50198	0.16	0.78	5.7	1.9	41.79	-0.019027	0.052949	0.336455	8.97222	34.5714	60.8571	51.4286	51.7143	239.143	146.429	3053.3	467.218	4404.43	4229.8	6.82919	7.24758	18464.5	0.737772	384276	116141	500417	4501.34	13.6463
PSE_102_40M	Pacific Southeast	PSE	102	DCM	ERR599168	ERR598962	ERR599007		ERR3587144|ERR3587186	TARA_B100000902	2011-04-22 19:51:00	-5.26967	-85.2287	45.659	19.5663	34.9003	103.917	20.3283	1.2	1.86	24.4	10.5	44.432	-0.001093	0.035834	1.80096	3.75	17.7143	36.5714	36.1429	28.5714	353	41.1429	2931.41	447.791	4240.67	4111.08	6.78149	7.17153	15878.3	0.74142	1.07141e+06	246947	1.31836e+06	13381.7	11.5489
PSE_109_30M	Pacific Southeast	PSE	109	DCM	ERR599065	ERR598952	ERR599108		ERR3587120|ERR3587188	TARA_B100000927	2011-05-13	2.07667	-84.5203	29.8068	26.532	34.3448	203.128	3.8866	0.11	0.5	4.6	3.2	51.684	0.006178	0.017142	2.22069	11.3611	9.28571	28.4286	42.4286	28.4286	380.286	61	2501.13	401.048	3566.76	3450.64	6.67571	7.1669	15374.4	0.743419	824281	155101	979382	4967.52	13.3265
PSE_110_50M	Pacific Southeast	PSE	110	DCM	ERR599014				ERR3586751|ERR3587008	TARA_B100001113	2011-05-21 23:21:00	-1.83782	-84.6323	48.6913	21.8146	35.0661	144.634	10.9451	0.41	0.93	10.7	6	46.495	0.023156	0	0.430779	7.02778	21.5	41.25	80.75	28.5	346.5	252.875	2873.86	442.875	4206.59	4039.19	6.79642	7.19053	16528.4	0.740312	NA	NA	NA	NA	9.96113
PSE_111_90M	Pacific Southeast	PSE	111	DCM	ERR598961				ERR3587123|ERR3587190	TARA_B100000579	2011-05-31 21:23:00	-16.9619	-100.696	88.9896	19.8814	35.6872	211.546	1.41152	0.2	0.44	0.93	0.9	35.531	-0.054201	0	1.04232	69.3611	67	82.5	79.9	29.3	301.2	247.5	2758.1	430.234	4019.57	3846.32	6.68702	7.09541	15057.3	0.737598	603813	87283.1	691096	2476.12	12.1413
PSE_98_488M	Pacific Southeast	PSE	98	MES	ERR599071	ERR599085				TARA_B100001013	2011-04-04 17:28:00	-25.8151	-111.742	481.098	8.11313	34.3626	155.558	24.644	0	2.02	27.29	12.05	45.002	-0.032809	0.025203	0.363686	61.7778	53.1667	175.833	72.5	93.3333	484.167	360.417	3102.61	499.248	4911.57	4842	6.53849	7.0962	17162.4	0.72778	54704	0	54704	0	21.1204
PSE_102_480M	Pacific Southeast	PSE	102	MES	ERR599055	ERR599128	ERR599132			TARA_B100000953	2011-04-22 14:16:00	-5.26654	-85.2235	475.619	9.19582	34.6925	4.42525	40.009	0.01	2.85	39.2	40.6	44.432	-0.001093	0.035834	1.80096	3.75	17.7143	36.5714	36.1429	28.5714	353	41.1429	3108.36	490.838	4723.35	4642.52	6.68048	7.18737	17457.4	0.735844	162019	0	162019	0	26.6368
PSE_109_380	Pacific Southeast	PSE	109	MES	ERR598971	ERR599067				TARA_B100000929	2011-05-13 19:44:00	2.06549	-84.5424	376.367	11.3158	34.7998	2.51667	33.916	0.02	2.58	35.3	36.3	51.684	0.006178	0.017142	2.22069	11.3611	9.28571	28.4286	42.4286	28.4286	380.286	61	3372.01	530.506	4998.54	4926.66	6.83215	7.29271	18991.5	0.740245	137487	0	137487	0	18.3092
PSE_110_380M	Pacific Southeast	PSE	110	MES	ERR599020					TARA_B100001079	2011-05-22 17:56:00	-1.86684	-84.6197	376.927	10.2584	34.7553	1.27395	34.6449	0	2.8	38.1	35	46.495	0.023156	0	0.430779	7.02778	21.5	41.25	80.75	28.5	346.5	252.875	4046.02	599.333	5912.12	5609.48	7.18102	7.22128	19565.3	0.730787	85282.4	0	85282.4	0	18.2891
PSE_111_350M	Pacific Southeast	PSE	111	MES	ERR599086					TARA_B100000586	2011-06-01 18:24:00	-16.9568	-100.659	347.147	10.8931	34.6984	3.17106	30.409	0.01	2.73	34.61	26	34.445	-0.054201	0	1.04232	69.3611	67	82.5	79.9	29.3	301.2	247.5	3032.94	489.183	4822.56	4701.92	6.67482	7.14068	17558	0.730634	65051.8	0	65051.8	0	17.6348
PSW_112_05M	Pacific Southwest	PSW	112	SUR	ERR598954					TARA_B100000941	2011-06-14 16:54:00	-23.281	-129.395	5.43925	24.2375	36.4539	202.175	-0.916543	0.01	0.14	0.03	0.8	27.005	-0.059942	0.025284	0.443273	17.2222	131.1	158.6	154.7	162.4	532.3	430.6	2653.47	420.65	4080.86	4020.67	6.52095	7.12066	16501.9	0.73324	493328	118066	611394	320.978	15.2803
PSW_122_05M	Pacific Southwest	PSW	122	SUR	ERR598992					TARA_B100001115	2011-07-26 17:34:00	-8.98992	-139.213	5.8596	26.5441	35.3662	186.241	3.98636	0.12	0.57	5.46	2.19	40.236	0.00255	0.020835	NA	8.41667	71.3636	99.1818	106.636	28.6364	231.818	202.636	2417.47	397.007	3614.33	3505.81	6.58418	7.12984	16069	0.7362	NA	150974	150974	5769.97	13.4696
PSW_123_05M	Pacific Southwest	PSW	123	SUR	ERR599160					TARA_B100000683	2011-07-31 17:24:00	-8.90655	-140.284	5.53792	26.5762	35.3595	189.758	3.86841	0.14	0.53	4.9	2.22	45.243	0.01803	0.043485	NA	0	87.875	35	122.375	28.625	339.25	232.75	2818.68	463.589	4525.74	4334.52	6.49857	7.20747	19168.7	0.730905	721664	31112	752776	10278.9	9.68654
PSW_124_05M	Pacific Southwest	PSW	124	SUR	ERR599069	ERR599080	ERR599151	ERR599036		TARA_B100000674	2011-08-05 00:27:00	-9.10966	-140.576	9.8985	26.519	35.3967	190.724	5.11186	0.16	0.63	6.18	2.52	NA	0.016259	0.042193	NA	0	91.7273	33	114.75	31.3333	241.25	186.667	2531.79	420.642	3811.61	3660.32	6.61944	7.21261	17533.3	0.738101	705265	250340	955605	10668.7	12.8348
PSW_125_05M	Pacific Southwest	PSW	125	SUR	ERR599091	ERR599114	ERR599119	ERR599066		TARA_B100001121	2011-08-08 17:38:00	-8.91113	-142.557	5.45642	26.7802	35.4277	187.303	4.98594	0.19	0.56	3.73	1.8	NA	-0.01304	0	0.1394	2.77778	95	43.5714	104.143	28.5714	246	214.429	2530.38	413.176	3865.24	3776.45	6.67457	7.16622	17302.8	0.734348	800561	146848	947408	5808.18	14.1677
PSW_128_05M	Pacific Southwest	PSW	128	SUR	ERR599038					TARA_B100000609	2011-09-04 18:04:00	-0.000383	-153.679	5.4465	26.0745	35.1005	179.86	2.46716	0.27	0.54	5.08	2.67	NA	0.00569	0	0.261375	0	35.3333	40	105.667	29	440	467.667	2976.67	476.415	4616.81	4498.7	6.66796	7.18074	18139.8	0.732291	435093	179847	614940	7871.61	12.2651
PSW_128_40M	Pacific Southwest	PSW	128	DCM	ERR599032				ERR3586981|ERR3587103	TARA_B100000614	2011-09-04 23:14:00	0.000467	-153.675	41.6574	26.0802	35.1354	176.985	4.36571	0.28	0.55	5.26	2.74	NA	0.00569	0	0.261375	0	35.3333	40	105.667	29	440	467.667	3127.56	485.245	4723.26	4675.4	6.74178	7.25181	19859.1	0.732771	484331	181360	665691	7894.54	14.5949
PSW_112_696M	Pacific Southwest	PSW	112	MES	ERR599072					TARA_B100000949	2011-06-15 22:14:00	-23.2005	-129.638	689.263	5.79145	34.305	199.248	29.1818	0.01	2.15	31.46	20.6	24.494	-0.059942	0.025284	0.443273	17.2222	131.1	158.6	154.7	162.4	532.3	430.6	4077.01	617.369	6787.96	6740.5	6.72154	7.30665	20947.6	0.734353	49878.9	0	49878.9	0	18.4822
PSW_122_600M	Pacific Southwest	PSW	122	MES	ERR598999	ERR599033	ERR599083	ERR599096		TARA_B100000678	2011-07-27 23:48:00	-8.99292	-139.232	594.575	7.21224	34.5807	38.1151	42.532	0.02	2.43	34.63	22.49	40.54	0.00255	0.020835	NA	8.41667	71.3636	99.1818	106.636	28.6364	231.818	202.636	4284.62	630.246	6483.37	6292.24	7.13058	7.26869	21889.4	0.727323	89468.1	0	89468.1	0	23.0776
RED_31_05M	Red Sea	RED	31	SUR	ERR599106	ERR598969			ERR3586961|ERR3587084	TARA_A100001388	2010-01-09 07:25:00	27.155	34.83	5.43008	25.0621	39.9819	188.764	-0.137284	0.014	0.024	0.03	0.82	28.164	NA	0	NA	0	45	84	89.5	32.5	400.5	139	2260.95	366.399	3358.2	3229.28	6.35356	7.0762	14133.6	0.740474	473351	204723	678074	1192.2	12.9488
RED_32_05M	Red Sea	RED	32	SUR	ERR599041	ERR599116			ERR3586752|ERR3586753|ERR3586754|ERR3586755|ERR3587085	TARA_A100001035	2010-01-11 07:27:00	23.36	37.2183	5.42533	25.8244	39.7473	188.417	-0.541919	0.014	0.018	0	0.87	24.687	NA	0	NA	0	35.3333	80.3333	142	28.3333	286.667	231	2142.11	348.076	2995.51	2934.08	6.31718	7.04105	13296.1	0.741536	444313	206786	651100	1436.76	13.5315
RED_33_05M	Red Sea	RED	33	SUR	ERR599049	ERR599134			ERR3586962|ERR3587086	TARA_A100001234	2010-01-13 08:00:00	21.98	38.235	5.374	27.3295	38.9374	182.812	-0.000271	0	0.053	0	1.15	34.114	NA	0	NA	0	26.5	52.5	79	33	247.5	171.5	2143.13	353.867	2993.09	2926.88	6.46917	7.16457	13578.1	0.75288	556091	215346	771437	4409.63	11.1786
RED_34_05M	Red Sea	RED	34	SUR	ERR598959	ERR598991				TARA_B100000003	2010-01-20 04:50:00	18.3967	39.8767	5.42733	27.5986	38.6469	184.061	-0.927087	0.02	0.19	0.03	3.91	35.386	NA	0	0.670031	0	25.5	42.5	78	28	216.5	149	2230.24	370.528	3191.35	3119.88	6.50744	7.14775	14189.8	0.747652	480515	104486	585001	6442.49	11.4818
RED_32_80M	Red Sea	RED	32	DCM	ERR599097	ERR599061				TARA_A100001037	2010-01-11 19:14:00	23.38	37.2917	85.4737	26.0504	40.1964	179.968	1.20106	0.01	0.025	0.01	0.85	23.424	NA	0	NA	0	35.3333	80.3333	142	28.3333	286.667	231	3146.24	505.004	4409.42	4348.65	6.54983	7.19515	17321.4	0.737231	294828	29384.8	324213	374.475	12.3842
RED_34_60M	Red Sea	RED	34	DCM	ERR599111	ERR598975				TARA_B100000029	2010-01-20 07:44:00	18.3983	39.8617	60.1309	27.5899	38.9166	175.384	0.08645	0.27	0.09	0.64	1.35	35.386	NA	0	0.670031	0	25.5	42.5	78	28	216.5	149	3330.44	531.785	4935.71	4776.01	6.46107	7.18979	17913.8	0.734152	NA	16782.6	16782.6	99.3504	12.7546
SOC_84_05M	Southern Ocean	SOC	84	SUR	ERR598945	ERR599059			ERR3587138|ERR3587191	TARA_B100000780	2011-01-03 11:10:00	-60.2324	-60.6451	5.9026	1.84402	33.7197	338.298	24.423	0.266	1.723	25.3	16.55	36.192	0.158541	0.318813	0.757043	1.83333	42	68.5	87.5	54.5	518.5	90.5	2029.72	297.323	2876.1	2791.51	6.1561	7.20384	12175	0.765784	265149	0	265149	1505.54	8.62665
SOC_85_05M	Southern Ocean	SOC	85	SUR	ERR599090	ERR599176				TARA_B100000787	2011-01-06 10:26:00	-62.0349	-49.5383	5.9412	0.67108	34.3539	343.437	27.5012	0.107	2.111	28.5	79.52	32.42	0.002942	0	0.216354	3.08333	37.8571	49.375	51.2857	30.875	427.25	275	1645.21	249.112	2354.62	2343.55	5.80647	7.15451	10111.2	0.77586	411065	0	411065	0	8.15099
SOC_85_90M	Southern Ocean	SOC	85	DCM	ERR599121	ERR599104			ERR3587140|ERR3587193	TARA_B100000795	2011-01-06 20:36:00	-62.2437	-49.1827	87.4383	-0.78154	34.3195	325.403	33.1092	0.06	2.309	31	81.82	38.313	0.002942	0	0.216354	3.08333	37.8571	49.375	51.2857	30.875	427.25	275	1822.69	283.76	2654.36	2594.21	5.87061	7.15244	10089.9	0.775812	202364	0	202364	787.161	9.75805
SOC_85_790M	Southern Ocean	SOC	85	MES	ERR599008	ERR599125				TARA_B100000809	2011-01-07 11:25:00	-61.9763	-49.4526	783.816	0.45883	34.68	203.839	38.8212	0.018	2.614	36.37	83.35	34.159	0.002942	0	0.216354	3.08333	37.8571	49.375	51.2857	30.875	427.25	275	3682.18	577.537	6142.94	6126.02	6.90342	7.14728	17412.9	0.731931	17963.4	0	17963.4	0	16.8839
