# Supplementary material for: Global and seasonal variation of marine phosphonate metabolism
Source: ISME J. 2022 Jun 23;16(9):2198–212. doi: 10.1038/s41396-022-01266-z (PMC9381506; doi:10.1038/s41396-022-01266-z)
Supplement: Supplementary file 4 — Supplementary Table S4 [file 41396_2022_1266_MOESM4_ESM.xlsx]

## Sheet: mots_meta
Sample_ID	Location	Season	Date	Dist_from_coast (km)	Temperature (oc)	Salinity (psu)	Phosphate (mol/m-3)	Nitrate (mol/m-3)	Silicate (mol/m-3)	Chla (mg/m3)
S_1	STW	Winter	Jun. 2014	9.61	11.5	34.384	0.4	4.9	4.5	0.52
S_2	SAW	Winter	Jun. 2014	63.28	9.7	34.229	0.99	11.5	1.1	0.19
S_3	SAW-MES	Winter	Jun. 2014	63.28	7.1	34.36	1.19	16.7	3.9	0
S_4	STW	Summer	Dec. 2014	21.74	13.1	34.647	0.2	0	0	1.35
S_5	SAW	Summer	Dec. 2014	63.8	11.4	34.302	0.98	11	0	0.27
S_6	SAW-MES	Summer	Dec. 2014	63.8	7.3	34.381	1.22	16.6	3.4	0
S_7	STW	Winter	Aug. 2015	22.26	9.32	34.693	0.68	7.9	2.1	0.23
S_8	SAW	Winter	Aug. 2015	64.72	7.89	34.308	0.88	10.3	1.85	0.16
S_9	SAW-MES	Winter	Aug. 2015	64.72	7	34.375	1.54	22.1	11.75	0
S_10	STW	Summer	Dec. 2015	24.61	12.9	34.859	0.49	5.09	1.92	0.45
S_11	SAW	Summer	Dec. 2015	64.04	10.5	34.314	0.92	11.35	0.8	0.15
S_12	SAW-MES	Summer	Dec. 2015	64.04	6.7	34.318	1.35	18.21	6.6	0.01
S_13	STW	Winter	Aug. 2016	29.69	10.1	34.755	0.6	6.6	1.75	0.27
S_14	SAW	Winter	Aug. 2016	63.97	8.1	34.306	1.02	13.4	2.22	0.25
S_15	SAW-MES	Winter	Aug. 2016	63.97	N/A	N/A	N/A	N/A	N/A	N/A
S_16	STW	Summer	Feb. 2017	21.2	13.6	34.559	0.3	2.9	1.37	2.06
S_17	SAW	Summer	Feb. 2017	63.42	11.99	34.29	0.67	10.6	0.49	0.21
S_18	SAW-MES	Summer	Feb. 2017	63.42	7.3	34.38	1.26	20.4	6.19	0
S_19	STW	Winter	Jun. 2017	28.55	10.9	34.763	0.58	8.4	1.96	0.17
S_20	SAW	Winter	Jun. 2017	63.41	8.5	34.32	0.95	14.3	2.18	0.18
S_21	SAW-MES	Winter	Jun. 2017	63.41	6.5	34.315	1.48	22.7	9.54	0
