# Supplementary material for: Global and seasonal variation of marine phosphonate metabolism
Source: ISME J. 2022 Jun 23;16(9):2198–212. doi: 10.1038/s41396-022-01266-z (PMC9381506; doi:10.1038/s41396-022-01266-z)
Supplement: Supplementary file 5 — Supplementary Table S6 [file 41396_2022_1266_MOESM5_ESM.xlsx]

## Sheet: Sheet1
Comparison	Description	Location	Depth	Gene	Df	Sum Sq.	Mean Sq.	F	p	significance
1	Comparison b/t genes at specific location/depths	Global	SUR	All	13	25	1.9388	401.3	<2e-16	***
2	Comparison b/t genes at specific location/depths	Global	DCM	All	13	17.3	1.3275	254.6	<2e-16	***
3	Comparison b/t genes at specific location/depths	Global	MES	All	13	114	8.781	676.3	<2e-16	***
4	Comparison b/t genes at specific location/depths	Mediterannean	SUR	All	13	4	0.3252	8.108	<2e-16	***
5	Comparison b/t genes at specific location/depths	Mediterannean	DCM	All	13	2.1	0.16358	9.435	<2e-16	***
6	Comparison b/t depths of specific genes at specific locations	Global	All	pepM	2	12.1	6.06	1265	<2e-16	***
6	Comparison b/t depths of specific genes at specific locations	Global	All	aepY	2	11.1	5.554	1358	<2e-16	***
6	Comparison b/t depths of specific genes at specific locations	Global	All	phpC	2	11.5	5.752	272.4	<2e-16	***
6	Comparison b/t depths of specific genes at specific locations	Global	All	mpnS	2	28.79	14.393	517.2	<2e-16	***
6	Comparison b/t depths of specific genes at specific locations	Global	All	hepD	2	0.083	0.04131	62.99	<2e-16	***
6	Comparison b/t depths of specific genes at specific locations	Global	All	palA	2	2.6	1.313	36.36	<2e-16	***
6	Comparison b/t depths of specific genes at specific locations	Global	All	phnA	2	1.2	0.5926	78.62	<2e-16	***
6	Comparison b/t depths of specific genes at specific locations	Global	All	phnW	2	4	1.8316	145.4	<2e-16	***
6	Comparison b/t depths of specific genes at specific locations	Global	All	phnX	2	2.8	1.3952	385.6	<2e-16	***
6	Comparison b/t depths of specific genes at specific locations	Global	All	phnY	2	0.2	0.07928	14.03	8.06e-07	***
6	Comparison b/t depths of specific genes at specific locations	Global	All	phnZ	2	5.7	2.8278	209.7	<2e-16	***
6	Comparison b/t depths of specific genes at specific locations	Global	All	phnI	2	0.01	0.004855	26.24	4.02e-12	***
6	Comparison b/t depths of specific genes at specific locations	Global	All	phnJ	2	0.1	0.0721	8.651	0.000175	***
6	Comparison b/t depths of specific genes at specific locations	Global	All	phnM	2	0.01	0.0030538	34.29	1.29e-15	***
7	Comparison b/t depths of specific genes at specific locations	Mediterannean	All	pepM	1	0.015	0.015092	15.73	7.33e-05	***
7	Comparison b/t depths of specific genes at specific locations	Mediterannean	All	aepY	1	0.011	0.011297	12.65	0.000377	***
7	Comparison b/t depths of specific genes at specific locations	Mediterannean	All	phpC	1	0.01	0.009608	1.608	0.205	x
7	Comparison b/t depths of specific genes at specific locations	Mediterannean	All	mpnS	1	0.0259	0.02585	2.121	0.147	x
7	Comparison b/t depths of specific genes at specific locations	Mediterannean	All	hepD	1	0.00097	0.0009717	2.09	0.149	x
7	Comparison b/t depths of specific genes at specific locations	Mediterannean	All	palA	1	0.01	0.01297	0.278	0.598	x
7	Comparison b/t depths of specific genes at specific locations	Mediterannean	All	phnA	1	0.004	0.003722	1.426	0.232	x
7	Comparison b/t depths of specific genes at specific locations	Mediterannean	All	phnW	1	0	0.000216	0.015	0.902	x
7	Comparison b/t depths of specific genes at specific locations	Mediterannean	All	phnX	1	0.1	0.0708	1.419	0.234	x
7	Comparison b/t depths of specific genes at specific locations	Mediterannean	All	phnY	1	0.001	0.000574	0.158	0.691	x
7	Comparison b/t depths of specific genes at specific locations	Mediterannean	All	phnZ	1	0	0.00061	0.011	0.915	x
7	Comparison b/t depths of specific genes at specific locations	Mediterannean	All	phnI	1	0.1	0.09095	1.53	0.216	x
7	Comparison b/t depths of specific genes at specific locations	Mediterannean	All	phnJ	1	0.1	0.132	0.937	0.333	x
7	Comparison b/t depths of specific genes at specific locations	Mediterannean	All	phnM	1	0.03	0.02739	2.347	0.126	x
8	Comparison b/t locations of specific genes at specific depths	All	SUR	pepM	1	0.03	0.031395	37.17	1.09e-09	***
8	Comparison b/t locations of specific genes at specific depths	All	SUR	aepY	1	0.02	0.015979	18.77	1.47e-05	***
8	Comparison b/t locations of specific genes at specific depths	All	SUR	phpC	1	0	0.03766	3.199	0.0737	o
8	Comparison b/t locations of specific genes at specific depths	All	SUR	mpnS	1	0.054	0.0535	21.38	4e-06	***
8	Comparison b/t locations of specific genes at specific depths	All	SUR	hepD	1	0	2.72e-05	0.057	0.811	x
8	Comparison b/t locations of specific genes at specific depths	All	SUR	palA	1	0	0.0005	0.014	0.905	x
8	Comparison b/t locations of specific genes at specific depths	All	SUR	phnA	1	0	0.03875	7.112	0.00766	**
8	Comparison b/t locations of specific genes at specific depths	All	SUR	phnW	1	0	0.000175	0.015	0.903	x
8	Comparison b/t locations of specific genes at specific depths	All	SUR	phnX	1	0.9	0.9399	167.9	<2e-16	***
8	Comparison b/t locations of specific genes at specific depths	All	SUR	phnY	1	0.02	0.02397	4.314	0.0378	*
8	Comparison b/t locations of specific genes at specific depths	All	SUR	phnZ	1	0.5	0.4639	36.25	1.74e-09	***
8	Comparison b/t locations of specific genes at specific depths	All	SUR	phnI	1	2.1	2.115	408.2	<2e-16	***
8	Comparison b/t locations of specific genes at specific depths	All	SUR	phnJ	1	3.6	3.577	193.2	<2e-16	***
8	Comparison b/t locations of specific genes at specific depths	All	SUR	phnM	1	0.81	0.8084	723.3	<2e-16	***
9	Comparison b/t locations of specific genes at specific depths	All	DCM	pepM	1	0.01	0.014252	8.51	0.00353	**
9	Comparison b/t locations of specific genes at specific depths	All	DCM	aepY	1	0.01	0.006304	3.378	0.0661	o
9	Comparison b/t locations of specific genes at specific depths	All	DCM	phpC	1	0	0.001934	0.173	0.677	x
9	Comparison b/t locations of specific genes at specific depths	All	DCM	mpnS	1	0.122	0.12174	39.03	5.86e-10	***
9	Comparison b/t locations of specific genes at specific depths	All	DCM	hepD	1	0.0002	0.0002263	0.39	0.532	x
9	Comparison b/t locations of specific genes at specific depths	All	DCM	palA	1	0	0.00143	0.034	0.854	x
9	Comparison b/t locations of specific genes at specific depths	All	DCM	phnA	1	0.01	0.012186	2.312	0.128	x
9	Comparison b/t locations of specific genes at specific depths	All	DCM	phnW	1	0	0.007665	0.653	0.419	x
9	Comparison b/t locations of specific genes at specific depths	All	DCM	phnX	1	0.23	0.22551	152.1	<2e-16	***
9	Comparison b/t locations of specific genes at specific depths	All	DCM	phnY	1	0.02	0.017238	2.798	0.0944	o
9	Comparison b/t locations of specific genes at specific depths	All	DCM	phnZ	1	0.1	0.11956	10.84	0.000996	***
9	Comparison b/t locations of specific genes at specific depths	All	DCM	phnI	1	0.8	0.7973	211.2	<2e-16	***
9	Comparison b/t locations of specific genes at specific depths	All	DCM	phnJ	1	1.4	1.36	90.84	<2e-16	***
9	Comparison b/t locations of specific genes at specific depths	All	DCM	phnM	1	0.34	0.3351	475.4	<2e-16	***
