# Supplementary material for: Global and seasonal variation of marine phosphonate metabolism
Source: ISME J. 2022 Jun 23;16(9):2198–212. doi: 10.1038/s41396-022-01266-z (PMC9381506; doi:10.1038/s41396-022-01266-z)
Supplement: Supplementary file 6 — Supplementary Table S7 [file 41396_2022_1266_MOESM6_ESM.xlsx]

## Sheet: Sheet1
Comparison	Location	Depth	Gene	Diff	lwr	upr	p
1	Global	SUR	hepD-aepY	0.00123157	-0.00307428	0.00553741	0.999577
1	Global	SUR	mpnS-aepY	0.0147648	0.0095654	0.0199642	0
1	Global	SUR	palA-aepY	0.0158281	0.0132313	0.018425	0
1	Global	SUR	pepM-aepY	0.000842298	-0.000233141	0.00191774	0.323089
1	Global	SUR	phnA-aepY	0.00135907	0.000183553	0.00253458	0.0079916
1	Global	SUR	phnI-aepY	-0.00733365	-0.00839022	-0.00627708	0
1	Global	SUR	phnJ-aepY	-0.00111263	-0.00221004	-1.52205e-05	0.0431422
1	Global	SUR	phnM-aepY	-0.00744157	-0.00834985	-0.0065333	0
1	Global	SUR	phnW-aepY	0.000527391	-0.000384091	0.00143887	0.80425
1	Global	SUR	phnX-aepY	-0.00715226	-0.00821707	-0.00608746	0
1	Global	SUR	phnY-aepY	0.00536197	0.00399036	0.00673357	0
1	Global	SUR	phnZ-aepY	0.00267489	0.00164566	0.00370413	0
1	Global	SUR	phpC-aepY	0.00659207	0.00523938	0.00794475	0
1	Global	SUR	mpnS-hepD	0.0135333	0.00686489	0.0202016	0
1	Global	SUR	palA-hepD	0.0145966	0.00967957	0.0195136	0
1	Global	SUR	pepM-hepD	-0.000389269	-0.00470084	0.00392231	1
1	Global	SUR	phnA-hepD	0.0001275	-0.00421012	0.00446512	1
1	Global	SUR	phnI-hepD	-0.00856522	-0.0128721	-0.00425831	0
1	Global	SUR	phnJ-hepD	-0.0023442	-0.00666131	0.00197291	0.867073
1	Global	SUR	phnM-hepD	-0.00867314	-0.0129461	-0.00440019	0
1	Global	SUR	phnW-hepD	-0.000704175	-0.00497781	0.00356946	0.999999
1	Global	SUR	phnX-hepD	-0.00838383	-0.0126928	-0.00407489	0
1	Global	SUR	phnY-hepD	0.0041304	-0.000264418	0.00852522	0.0913637
1	Global	SUR	phnZ-hepD	0.00144333	-0.00285696	0.00574361	0.997733
1	Global	SUR	phpC-hepD	0.0053605	0.00097155	0.00974945	0.003343
1	Global	SUR	palA-mpnS	0.00106332	-0.00465251	0.00677915	0.999997
1	Global	SUR	pepM-mpnS	-0.0139225	-0.0191267	-0.00871836	0
1	Global	SUR	phnA-mpnS	-0.0134058	-0.0186315	-0.00817999	0
1	Global	SUR	phnI-mpnS	-0.0220985	-0.0272988	-0.0168982	0
1	Global	SUR	phnJ-mpnS	-0.0158775	-0.0210862	-0.0106687	0
1	Global	SUR	phnM-mpnS	-0.0222064	-0.0273786	-0.0170342	0
1	Global	SUR	phnW-mpnS	-0.0142374	-0.0194102	-0.00906465	0
1	Global	SUR	phnX-mpnS	-0.0219171	-0.0271191	-0.0167151	0
1	Global	SUR	phnY-mpnS	-0.00940286	-0.0146762	-0.00412952	2e-07
1	Global	SUR	phnZ-mpnS	-0.0120899	-0.0172848	-0.00689511	0
1	Global	SUR	phpC-mpnS	-0.00817276	-0.0134412	-0.0029043	1.75e-05
1	Global	SUR	pepM-palA	-0.0149858	-0.0175922	-0.0123795	0
1	Global	SUR	phnA-palA	-0.0144691	-0.0171183	-0.0118198	0
1	Global	SUR	phnI-palA	-0.0231618	-0.0257604	-0.0205631	0
1	Global	SUR	phnJ-palA	-0.0169408	-0.0195563	-0.0143253	0
1	Global	SUR	phnM-palA	-0.0232697	-0.0258117	-0.0207277	0
1	Global	SUR	phnW-palA	-0.0153008	-0.0178439	-0.0127576	0
1	Global	SUR	phnX-palA	-0.0229804	-0.0255824	-0.0203784	0
1	Global	SUR	phnY-palA	-0.0104662	-0.0132081	-0.00772429	0
1	Global	SUR	phnZ-palA	-0.0131533	-0.0157409	-0.0105656	0
1	Global	SUR	phpC-palA	-0.00923608	-0.0119685	-0.00650361	0
1	Global	SUR	phnA-pepM	0.000516769	-0.00067956	0.0017131	0.976052
1	Global	SUR	phnI-pepM	-0.00817595	-0.00925563	-0.00709626	0
1	Global	SUR	phnJ-pepM	-0.00195493	-0.00307461	-0.000835249	4e-07
1	Global	SUR	phnM-pepM	-0.00828387	-0.00921893	-0.00734881	0
1	Global	SUR	phnW-pepM	-0.000314907	-0.00125308	0.000623268	0.997732
1	Global	SUR	phnX-pepM	-0.00799456	-0.00908231	-0.00690682	0
1	Global	SUR	phnY-pepM	0.00451967	0.00313018	0.00590916	0
1	Global	SUR	phnZ-pepM	0.0018326	0.000779649	0.00288554	5e-07
1	Global	SUR	phpC-pepM	0.00574977	0.00437895	0.00712058	0
1	Global	SUR	phnI-phnA	-0.00869272	-0.00987211	-0.00751332	0
1	Global	SUR	phnJ-phnA	-0.0024717	-0.00368782	-0.00125558	0
1	Global	SUR	phnM-phnA	-0.00880064	-0.00984926	-0.00775203	0
1	Global	SUR	phnW-phnA	-0.000831675	-0.00188307	0.000219721	0.306791
1	Global	SUR	phnX-phnA	-0.00851133	-0.00969811	-0.00732455	0
1	Global	SUR	phnY-phnA	0.0040029	0.00253459	0.00547121	0
1	Global	SUR	phnZ-phnA	0.00131583	0.000160856	0.0024708	0.009916
1	Global	SUR	phpC-phnA	0.005233	0.00378235	0.00668366	0
1	Global	SUR	phnJ-phnI	0.00622102	0.00511944	0.00732259	0
1	Global	SUR	phnM-phnI	-0.000107925	-0.00102122	0.000805371	1
1	Global	SUR	phnW-phnI	0.00786104	0.00694455	0.00877753	0
1	Global	SUR	phnX-phnI	0.000181385	-0.00088771	0.00125048	0.999999
1	Global	SUR	phnY-phnI	0.0126956	0.0113207	0.0140705	0
1	Global	SUR	phnZ-phnI	0.0100085	0.00897487	0.0110422	0
1	Global	SUR	phpC-phnI	0.0139257	0.0125696	0.0152818	0
1	Global	SUR	phnM-phnJ	-0.00632894	-0.00728919	-0.00536869	0
1	Global	SUR	phnW-phnJ	0.00164002	0.000676739	0.00260331	1e-06
1	Global	SUR	phnX-phnJ	-0.00603963	-0.0071491	-0.00493016	0
1	Global	SUR	phnY-phnJ	0.0064746	0.00506803	0.00788116	0
1	Global	SUR	phnZ-phnJ	0.00378753	0.00271215	0.0048629	0
1	Global	SUR	phpC-phnJ	0.0077047	0.00631658	0.00909282	0
1	Global	SUR	phnW-phnM	0.00796897	0.00722831	0.00870962	0
1	Global	SUR	phnX-phnM	0.00028931	-0.0006335	0.00121212	0.998876
1	Global	SUR	phnY-phnM	0.0128035	0.011539	0.0140681	0
1	Global	SUR	phnZ-phnM	0.0101165	0.00923494	0.010998	0
1	Global	SUR	phpC-phnM	0.0140336	0.0127896	0.0152776	0
1	Global	SUR	phnX-phnW	-0.00767965	-0.00860562	-0.00675369	0
1	Global	SUR	phnY-phnW	0.00483458	0.00356772	0.00610143	0
1	Global	SUR	phnZ-phnW	0.0021475	0.00126267	0.00303234	0
1	Global	SUR	phpC-phnW	0.00606468	0.00481833	0.00731102	0
1	Global	SUR	phnY-phnX	0.0125142	0.011133	0.0138955	0
1	Global	SUR	phnZ-phnX	0.00982716	0.00878507	0.0108692	0
1	Global	SUR	phpC-phnX	0.0137443	0.0123818	0.0151068	0
1	Global	SUR	phnZ-phnY	-0.00268707	-0.00404112	-0.00133303	0
1	Global	SUR	phpC-phnY	0.0012301	-0.000383553	0.00284375	0.368878
1	Global	SUR	phpC-phnZ	0.00391717	0.0025823	0.00525205	0
2	Global	DCM	hepD-aepY	0.00133728	-0.00493345	0.00760801	0.999985
2	Global	DCM	mpnS-aepY	0.0183628	0.0107907	0.0259348	0
2	Global	DCM	palA-aepY	0.0185131	0.0147312	0.0222951	0
2	Global	DCM	pepM-aepY	0.00117698	-0.000389215	0.00274317	0.393687
2	Global	DCM	phnA-aepY	0.000163536	-0.0015484	0.00187547	1
2	Global	DCM	phnI-aepY	-0.00935185	-0.0108906	-0.00781313	0
2	Global	DCM	phnJ-aepY	-0.00282334	-0.00442153	-0.00122515	3e-07
2	Global	DCM	phnM-aepY	-0.00919151	-0.0105143	-0.00786876	0
2	Global	DCM	phnW-aepY	-0.000182869	-0.00151029	0.00114455	1
2	Global	DCM	phnX-aepY	-0.00844089	-0.0099916	-0.00689018	0
2	Global	DCM	phnY-aepY	0.0044868	0.00248929	0.00648431	0
2	Global	DCM	phnZ-aepY	0.00398212	0.00248322	0.00548102	0
2	Global	DCM	phpC-aepY	0.00509353	0.00312357	0.00706349	0
2	Global	DCM	mpnS-hepD	0.0170255	0.00731415	0.0267368	4e-07
2	Global	DCM	palA-hepD	0.0171758	0.0100151	0.0243366	0
2	Global	DCM	pepM-hepD	-0.000160303	-0.00643937	0.00611877	1
2	Global	DCM	phnA-hepD	-0.00117374	-0.00749074	0.00514326	0.999997
2	Global	DCM	phnI-hepD	-0.0106891	-0.0169614	-0.00441685	1e-06
2	Global	DCM	phnJ-hepD	-0.00416062	-0.0104477	0.00212651	0.615327
2	Global	DCM	phnM-hepD	-0.0105288	-0.0167516	-0.00430597	1.3e-06
2	Global	DCM	phnW-hepD	-0.00152015	-0.00774396	0.00470366	0.999927
2	Global	DCM	phnX-hepD	-0.00977817	-0.0160534	-0.00350295	1.55e-05
2	Global	DCM	phnY-hepD	0.00314952	-0.00325078	0.00954981	0.932633
2	Global	DCM	phnZ-hepD	0.00264484	-0.00361778	0.00890746	0.980259
2	Global	DCM	phpC-hepD	0.00375625	-0.0026355	0.010148	0.786187
2	Global	DCM	palA-mpnS	0.000150369	-0.00817375	0.00847449	1
2	Global	DCM	pepM-mpnS	-0.0171858	-0.0247648	-0.0096068	0
2	Global	DCM	phnA-mpnS	-0.0181992	-0.0258097	-0.0105888	0
2	Global	DCM	phnI-mpnS	-0.0277146	-0.035288	-0.0201412	0
2	Global	DCM	phnJ-mpnS	-0.0211861	-0.0287718	-0.0136004	0
2	Global	DCM	phnM-mpnS	-0.0275543	-0.0350867	-0.0200218	0
2	Global	DCM	phnW-mpnS	-0.0185456	-0.0260789	-0.0110124	0
2	Global	DCM	phnX-mpnS	-0.0268037	-0.0343794	-0.0192279	0
2	Global	DCM	phnY-mpnS	-0.013876	-0.0215557	-0.00619624	1e-07
2	Global	DCM	phnZ-mpnS	-0.0143806	-0.021946	-0.00681527	0
2	Global	DCM	phpC-mpnS	-0.0132692	-0.0209418	-0.00559663	6e-07
2	Global	DCM	pepM-palA	-0.0173362	-0.0211319	-0.0135404	0
2	Global	DCM	phnA-palA	-0.0183496	-0.0222078	-0.0144914	0
2	Global	DCM	phnI-palA	-0.027865	-0.0316495	-0.0240805	0
2	Global	DCM	phnJ-palA	-0.0213365	-0.0251455	-0.0175274	0
2	Global	DCM	phnM-palA	-0.0277046	-0.0314066	-0.0240027	0
2	Global	DCM	phnW-palA	-0.018696	-0.0223996	-0.0149924	0
2	Global	DCM	phnX-palA	-0.026954	-0.0307434	-0.0231646	0
2	Global	DCM	phnY-palA	-0.0140263	-0.0180194	-0.0100333	0
2	Global	DCM	phnZ-palA	-0.014531	-0.0182995	-0.0107625	0
2	Global	DCM	phpC-palA	-0.0134196	-0.017399	-0.00944023	0
2	Global	DCM	phnA-pepM	-0.00101344	-0.00275569	0.000728807	0.798204
2	Global	DCM	phnI-pepM	-0.0105288	-0.0121012	-0.00895645	0
2	Global	DCM	phnJ-pepM	-0.00400031	-0.00563094	-0.00236969	0
2	Global	DCM	phnM-pepM	-0.0103685	-0.0117302	-0.00900673	0
2	Global	DCM	phnW-pepM	-0.00135985	-0.00272614	6.44466e-06	0.0525349
2	Global	DCM	phnX-pepM	-0.00961787	-0.011202	-0.00803376	0
2	Global	DCM	phnY-pepM	0.00330982	0.00128627	0.00533337	3.7e-06
2	Global	DCM	phnZ-pepM	0.00280514	0.00127171	0.00433858	1e-07
2	Global	DCM	phpC-pepM	0.00391655	0.0019202	0.00591291	0
2	Global	DCM	phnI-phnA	-0.00951538	-0.011233	-0.00779779	0
2	Global	DCM	phnJ-phnA	-0.00298687	-0.00475794	-0.0012158	1.4e-06
2	Global	DCM	phnM-phnA	-0.00935504	-0.0108822	-0.00782791	0
2	Global	DCM	phnW-phnA	-0.000346405	-0.00187758	0.00118477	0.99997
2	Global	DCM	phnX-phnA	-0.00860443	-0.0103328	-0.00687608	0
2	Global	DCM	phnY-phnA	0.00432326	0.00218491	0.00646161	0
2	Global	DCM	phnZ-phnA	0.00381858	0.00213657	0.0055006	0
2	Global	DCM	phpC-phnA	0.00492999	0.00281736	0.00704262	0
2	Global	DCM	phnJ-phnI	0.00652851	0.00492426	0.00813276	0
2	Global	DCM	phnM-phnI	0.000160339	-0.00116972	0.0014904	1
2	Global	DCM	phnW-phnI	0.00916898	0.00783427	0.0105037	0
2	Global	DCM	phnX-phnI	0.000910956	-0.000645998	0.00246791	0.791414
2	Global	DCM	phnY-phnI	0.0138386	0.0118363	0.015841	0
2	Global	DCM	phnZ-phnI	0.013334	0.0118286	0.0148393	0
2	Global	DCM	phpC-phnI	0.0144454	0.0124705	0.0164203	0
2	Global	DCM	phnM-phnJ	-0.00636817	-0.00776661	-0.00496973	0
2	Global	DCM	phnW-phnJ	0.00264047	0.00123761	0.00404333	0
2	Global	DCM	phnX-phnJ	-0.00561755	-0.00723331	-0.0040018	0
2	Global	DCM	phnY-phnJ	0.00731013	0.00526171	0.00935855	0
2	Global	DCM	phnZ-phnJ	0.00680546	0.00523935	0.00837156	0
2	Global	DCM	phpC-phnJ	0.00791687	0.00589531	0.00993843	0
2	Global	DCM	phnW-phnM	0.00900864	0.00793001	0.0100873	0
2	Global	DCM	phnX-phnM	0.000750616	-0.000593298	0.00209453	0.841337
2	Global	DCM	phnY-phnM	0.0136783	0.0118367	0.0155199	0
2	Global	DCM	phnZ-phnM	0.0131736	0.0118898	0.0144574	0
2	Global	DCM	phpC-phnM	0.014285	0.0124734	0.0160967	0
2	Global	DCM	phnX-phnW	-0.00825802	-0.00960654	-0.00690951	0
2	Global	DCM	phnY-phnW	0.00466967	0.00282471	0.00651462	0
2	Global	DCM	phnZ-phnW	0.00416499	0.00287638	0.0054536	0
2	Global	DCM	phpC-phnW	0.0052764	0.00346132	0.00709148	0
2	Global	DCM	phnY-phnX	0.0129277	0.0109161	0.0149393	0
2	Global	DCM	phnZ-phnX	0.012423	0.0109054	0.0139406	0
2	Global	DCM	phpC-phnX	0.0135344	0.0115502	0.0155187	0
2	Global	DCM	phnZ-phnY	-0.000504677	-0.00247661	0.00146726	0.999876
2	Global	DCM	phpC-phnY	0.000606733	-0.00174328	0.00295674	0.999864
2	Global	DCM	phpC-phnZ	0.00111141	-0.000832608	0.00305543	0.817463
3	Global	MES	hepD-aepY	-0.00770032	-0.0177719	0.00237123	0.363801
3	Global	MES	mpnS-aepY	0.193068	0.180906	0.205229	0
3	Global	MES	palA-aepY	0.0274447	0.0213705	0.033519	0
3	Global	MES	pepM-aepY	0.00250724	-8.2545e-06	0.00502273	0.0517522
3	Global	MES	phnA-aepY	-0.00948364	-0.0122332	-0.00673406	0
3	Global	MES	phnI-aepY	-0.0256811	-0.0281525	-0.0232098	0
3	Global	MES	phnJ-aepY	-0.0169505	-0.0195174	-0.0143836	0
3	Global	MES	phnM-aepY	-0.0252389	-0.0273634	-0.0231144	0
3	Global	MES	phnW-aepY	-0.0100687	-0.0122007	-0.00793671	0
3	Global	MES	phnX-aepY	-0.0160369	-0.0185276	-0.0135463	0
3	Global	MES	phnY-aepY	-0.015517	-0.0187253	-0.0123088	0
3	Global	MES	phnZ-aepY	-0.00269367	-0.00510109	-0.000286243	0.0127961
3	Global	MES	phpC-aepY	0.0156739	0.01251	0.0188379	0
3	Global	MES	mpnS-hepD	0.200768	0.18517	0.216365	0
3	Global	MES	palA-hepD	0.035145	0.023644	0.0466461	0
3	Global	MES	pepM-hepD	0.0102076	0.00012261	0.0202925	0.0439423
3	Global	MES	phnA-hepD	-0.00178332	-0.0119292	0.00836255	0.999999
3	Global	MES	phnI-hepD	-0.0179808	-0.0280548	-0.00790678	2e-07
3	Global	MES	phnJ-hepD	-0.00925015	-0.019348	0.000847743	0.113974
3	Global	MES	phnM-hepD	-0.0175386	-0.0275332	-0.00754397	4e-07
3	Global	MES	phnW-hepD	-0.00236838	-0.0123646	0.00762781	0.999949
3	Global	MES	phnX-hepD	-0.0083366	-0.0184154	0.00174218	0.237663
3	Global	MES	phnY-hepD	-0.00781672	-0.0180964	0.00246294	0.373188
3	Global	MES	phnZ-hepD	0.00500665	-0.00505188	0.0150652	0.92675
3	Global	MES	phpC-hepD	0.0233743	0.0131083	0.0336402	0
3	Global	MES	palA-mpnS	-0.165623	-0.178992	-0.152253	0
3	Global	MES	pepM-mpnS	-0.19056	-0.202733	-0.178388	0
3	Global	MES	phnA-mpnS	-0.202551	-0.214774	-0.190328	0
3	Global	MES	phnI-mpnS	-0.218749	-0.230912	-0.206585	0
3	Global	MES	phnJ-mpnS	-0.210018	-0.222201	-0.197834	0
3	Global	MES	phnM-mpnS	-0.218306	-0.230404	-0.206208	0
3	Global	MES	phnW-mpnS	-0.203136	-0.215236	-0.191037	0
3	Global	MES	phnX-mpnS	-0.209104	-0.221272	-0.196937	0
3	Global	MES	phnY-mpnS	-0.208585	-0.220919	-0.19625	0
3	Global	MES	phnZ-mpnS	-0.195761	-0.207912	-0.18361	0
3	Global	MES	phpC-mpnS	-0.177394	-0.189717	-0.16507	0
3	Global	MES	pepM-palA	-0.0249375	-0.0310339	-0.0188411	0
3	Global	MES	phnA-palA	-0.0369284	-0.043125	-0.0307317	0
3	Global	MES	phnI-palA	-0.0531259	-0.0592042	-0.0470475	0
3	Global	MES	phnJ-palA	-0.0443952	-0.050513	-0.0382774	0
3	Global	MES	phnM-palA	-0.0526836	-0.0586294	-0.0467379	0
3	Global	MES	phnW-palA	-0.0375134	-0.0434619	-0.031565	0
3	Global	MES	phnX-palA	-0.0434816	-0.0495678	-0.0373954	0
3	Global	MES	phnY-palA	-0.0429618	-0.0493751	-0.0365484	0
3	Global	MES	phnZ-palA	-0.0301384	-0.036191	-0.0240858	0
3	Global	MES	phpC-palA	-0.0117708	-0.0181621	-0.00537943	1e-07
3	Global	MES	phnA-pepM	-0.0119909	-0.0147891	-0.00919261	0
3	Global	MES	phnI-pepM	-0.0281884	-0.0307138	-0.0256629	0
3	Global	MES	phnJ-pepM	-0.0194577	-0.0220767	-0.0168387	0
3	Global	MES	phnM-pepM	-0.0277461	-0.0299333	-0.025559	0
3	Global	MES	phnW-pepM	-0.0125759	-0.0147704	-0.0103815	0
3	Global	MES	phnX-pepM	-0.0185442	-0.0210884	-0.0159999	0
3	Global	MES	phnY-pepM	-0.0180243	-0.0212744	-0.0147742	0
3	Global	MES	phnZ-pepM	-0.00520091	-0.00766379	-0.00273802	0
3	Global	MES	phpC-pepM	0.0131667	0.00996031	0.0163731	0
3	Global	MES	phnI-phnA	-0.0161975	-0.0189562	-0.0134388	0
3	Global	MES	phnJ-phnA	-0.00746683	-0.0103114	-0.00462228	0
3	Global	MES	phnM-phnA	-0.0157553	-0.018208	-0.0133025	0
3	Global	MES	phnW-phnA	-0.000585064	-0.00304432	0.00187419	0.999946
3	Global	MES	phnX-phnA	-0.00655328	-0.00932921	-0.00377735	0
3	Global	MES	phnY-phnA	-0.0060334	-0.00946784	-0.00259896	3e-07
3	Global	MES	phnZ-phnA	0.00678997	0.00408844	0.0094915	0
3	Global	MES	phpC-phnA	0.0251576	0.0217644	0.0285507	0
3	Global	MES	phnJ-phnI	0.00873066	0.00615404	0.0113073	0
3	Global	MES	phnM-phnI	0.000442243	-0.001694	0.00257848	0.999989
3	Global	MES	phnW-phnI	0.0156124	0.0134687	0.0177561	0
3	Global	MES	phnX-phnI	0.00964421	0.00714355	0.0121449	0
3	Global	MES	phnY-phnI	0.0101641	0.00694806	0.0133801	0
3	Global	MES	phnZ-phnI	0.0229875	0.0205697	0.0254053	0
3	Global	MES	phpC-phnI	0.0413551	0.0381832	0.044527	0
3	Global	MES	phnM-phnJ	-0.00828842	-0.0105345	-0.00604236	0
3	Global	MES	phnW-phnJ	0.00688177	0.00462861	0.00913493	0
3	Global	MES	phnX-phnJ	0.00091355	-0.00168155	0.00350865	0.996352
3	Global	MES	phnY-phnJ	0.00143343	-0.00185658	0.00472344	0.97425
3	Global	MES	phnZ-phnJ	0.0142568	0.0117415	0.0167722	0
3	Global	MES	phpC-phnJ	0.0326244	0.0293775	0.0358713	0
3	Global	MES	phnW-phnM	0.0151702	0.0134378	0.0169026	0
3	Global	MES	phnX-phnM	0.00920197	0.00704348	0.0113605	0
3	Global	MES	phnY-phnM	0.00972185	0.00676403	0.0126797	0
3	Global	MES	phnZ-phnM	0.0225452	0.0204833	0.0246071	0
3	Global	MES	phpC-phnM	0.0409128	0.0380031	0.0438226	0
3	Global	MES	phnX-phnW	-0.00596822	-0.0081341	-0.00380234	0
3	Global	MES	phnY-phnW	-0.00544834	-0.00841155	-0.00248512	1e-07
3	Global	MES	phnZ-phnW	0.00737503	0.00530538	0.00944469	0
3	Global	MES	phpC-phnW	0.0257426	0.0228274	0.0286579	0
3	Global	MES	phnY-phnX	0.000519883	-0.00271098	0.00375075	1
3	Global	MES	phnZ-phnX	0.0133433	0.0109058	0.0157807	0
3	Global	MES	phpC-phnX	0.0317109	0.0285239	0.0348978	0
3	Global	MES	phnZ-phnY	0.0128234	0.0096562	0.0159905	0
3	Global	MES	phpC-phnY	0.031191	0.0274166	0.0349654	0
3	Global	MES	phpC-phnZ	0.0183676	0.0152453	0.0214899	0
4	Mediterannean	SUR	hepD-aepY	0.00243661	-0.0443974	0.0492706	1
4	Mediterannean	SUR	mpnS-aepY	0.0362808	-0.0202726	0.0928341	0.665084
4	Mediterannean	SUR	palA-aepY	0.0164709	-0.011775	0.0447168	0.795347
4	Mediterannean	SUR	pepM-aepY	0.000112944	-0.0115844	0.0118103	1
4	Mediterannean	SUR	phnA-aepY	-6.66431e-05	-0.0128525	0.0127192	1
4	Mediterannean	SUR	phnI-aepY	0.0125185	0.00102637	0.0240107	0.0183314
4	Mediterannean	SUR	phnJ-aepY	0.0260218	0.0140854	0.0379582	0
4	Mediterannean	SUR	phnM-aepY	0.00198057	-0.00789858	0.0118597	0.999993
4	Mediterannean	SUR	phnW-aepY	0.00221972	-0.00769432	0.0121338	0.999973
4	Mediterannean	SUR	phnX-aepY	0.0067947	-0.00478704	0.0183764	0.788213
4	Mediterannean	SUR	phnY-aepY	0.00394897	-0.0109698	0.0188677	0.99982
4	Mediterannean	SUR	phnZ-aepY	0.0123645	0.00116967	0.0235593	0.0152703
4	Mediterannean	SUR	phpC-aepY	0.00449514	-0.0102178	0.0192081	0.999143
4	Mediterannean	SUR	mpnS-hepD	0.0338442	-0.0386866	0.106375	0.955039
4	Mediterannean	SUR	palA-hepD	0.0140343	-0.0394472	0.0675158	0.999836
4	Mediterannean	SUR	pepM-hepD	-0.00232367	-0.04922	0.0445726	1
4	Mediterannean	SUR	phnA-hepD	-0.00250326	-0.0496828	0.0446763	1
4	Mediterannean	SUR	phnI-hepD	0.0100819	-0.0367636	0.0569275	0.999983
4	Mediterannean	SUR	phnJ-hepD	0.0235852	-0.0233713	0.0705417	0.921801
4	Mediterannean	SUR	phnM-hepD	-0.000456046	-0.0469322	0.0460201	1
4	Mediterannean	SUR	phnW-hepD	-0.000216891	-0.0467005	0.0462667	1
4	Mediterannean	SUR	phnX-hepD	0.00435809	-0.0425095	0.0512257	1
4	Mediterannean	SUR	phnY-hepD	0.00151236	-0.0462894	0.0493141	1
4	Mediterannean	SUR	phnZ-hepD	0.00992788	-0.0368456	0.0567014	0.999986
4	Mediterannean	SUR	phpC-hepD	0.00205853	-0.0456794	0.0497964	1
4	Mediterannean	SUR	palA-mpnS	-0.0198099	-0.08198	0.0423602	0.998669
4	Mediterannean	SUR	pepM-mpnS	-0.0361678	-0.0927728	0.0204371	0.67131
4	Mediterannean	SUR	phnA-mpnS	-0.0363474	-0.0931873	0.0204925	0.670061
4	Mediterannean	SUR	phnI-mpnS	-0.0237622	-0.0803251	0.0328007	0.98114
4	Mediterannean	SUR	phnJ-mpnS	-0.010259	-0.0669138	0.0463959	0.999998
4	Mediterannean	SUR	phnM-mpnS	-0.0343002	-0.0905575	0.0219571	0.739211
4	Mediterannean	SUR	phnW-mpnS	-0.034061	-0.0903245	0.0222024	0.748734
4	Mediterannean	SUR	phnX-mpnS	-0.0294861	-0.0860672	0.0270951	0.898773
4	Mediterannean	SUR	phnY-mpnS	-0.0323318	-0.0896891	0.0250255	0.832205
4	Mediterannean	SUR	phnZ-mpnS	-0.0239163	-0.0804195	0.032587	0.979872
4	Mediterannean	SUR	phpC-mpnS	-0.0317856	-0.0890897	0.0255185	0.847958
4	Mediterannean	SUR	pepM-palA	-0.0163579	-0.0447071	0.0119912	0.807338
4	Mediterannean	SUR	phnA-palA	-0.0165375	-0.0453529	0.0122778	0.81329
4	Mediterannean	SUR	phnI-palA	-0.00395235	-0.0322174	0.0243127	1
4	Mediterannean	SUR	phnJ-palA	0.00955091	-0.0188977	0.0379995	0.997727
4	Mediterannean	SUR	phnM-palA	-0.0144903	-0.0421389	0.0131582	0.894796
4	Mediterannean	SUR	phnW-palA	-0.0142512	-0.0419122	0.0134099	0.906431
4	Mediterannean	SUR	phnX-palA	-0.00967619	-0.0379778	0.0186254	0.99727
4	Mediterannean	SUR	phnY-palA	-0.0125219	-0.042345	0.0173011	0.981229
4	Mediterannean	SUR	phnZ-palA	-0.00410639	-0.0322519	0.0240391	1
4	Mediterannean	SUR	phpC-palA	-0.0119758	-0.0416964	0.0177449	0.986954
4	Mediterannean	SUR	phnA-pepM	-0.000179587	-0.0131919	0.0128327	1
4	Mediterannean	SUR	phnI-pepM	0.0124056	0.000662041	0.0241491	0.0269283
4	Mediterannean	SUR	phnJ-pepM	0.0259089	0.0137303	0.0380874	0
4	Mediterannean	SUR	phnM-pepM	0.00186762	-0.00830285	0.0120381	0.999997
4	Mediterannean	SUR	phnW-pepM	0.00210678	-0.0080976	0.0123112	0.99999
4	Mediterannean	SUR	phnX-pepM	0.00668176	-0.00514946	0.018513	0.830283
4	Mediterannean	SUR	phnY-pepM	0.00383603	-0.0112772	0.0189493	0.999887
4	Mediterannean	SUR	phnZ-pepM	0.0122515	0.000798818	0.0237043	0.0230812
4	Mediterannean	SUR	phpC-pepM	0.0043822	-0.0105279	0.0192923	0.999433
4	Mediterannean	SUR	phnI-phnA	0.0125852	-0.000242946	0.0254133	0.0608466
4	Mediterannean	SUR	phnJ-phnA	0.0260884	0.0128609	0.039316	0
4	Mediterannean	SUR	phnM-phnA	0.00204721	-0.00935841	0.0134528	0.999998
4	Mediterannean	SUR	phnW-phnA	0.00228636	-0.0091495	0.0137222	0.999993
4	Mediterannean	SUR	phnX-phnA	0.00686134	-0.00604708	0.0197698	0.884354
4	Mediterannean	SUR	phnY-phnA	0.00401562	-0.011955	0.0199862	0.999899
4	Mediterannean	SUR	phnZ-phnA	0.0124311	-0.000131303	0.0249936	0.0557631
4	Mediterannean	SUR	phpC-phnA	0.00456178	-0.0112168	0.0203403	0.999525
4	Mediterannean	SUR	phnJ-phnI	0.0135033	0.00152164	0.0254849	0.0115712
4	Mediterannean	SUR	phnM-phnI	-0.010538	-0.0204718	-0.000604192	0.0255906
4	Mediterannean	SUR	phnW-phnI	-0.0102988	-0.0202673	-0.000330328	0.0349669
4	Mediterannean	SUR	phnX-phnI	-0.00572384	-0.0173522	0.00590454	0.93249
4	Mediterannean	SUR	phnY-phnI	-0.00856956	-0.0235246	0.00638543	0.81498
4	Mediterannean	SUR	phnZ-phnI	-0.000154043	-0.0113971	0.011089	1
4	Mediterannean	SUR	phpC-phnI	-0.0080234	-0.0227731	0.00672631	0.865546
4	Mediterannean	SUR	phnM-phnJ	-0.0240412	-0.0344857	-0.0135968	0
4	Mediterannean	SUR	phnW-phnJ	-0.0238021	-0.0342796	-0.0133246	0
4	Mediterannean	SUR	phnX-phnJ	-0.0192271	-0.0312947	-0.00715954	8.2e-06
4	Mediterannean	SUR	phnY-phnJ	-0.0220728	-0.0373718	-0.00677385	0.0001142
4	Mediterannean	SUR	phnZ-phnJ	-0.0136573	-0.025354	-0.00196058	0.0068855
4	Mediterannean	SUR	phpC-phnJ	-0.0215267	-0.036625	-0.0064283	0.0001513
4	Mediterannean	SUR	phnW-phnM	0.000239155	-0.00781679	0.0082951	1
4	Mediterannean	SUR	phnX-phnM	0.00481414	-0.00522312	0.0148514	0.944403
4	Mediterannean	SUR	phnY-phnM	0.00196841	-0.0117858	0.0157227	1
4	Mediterannean	SUR	phnZ-phnM	0.0103839	0.000795705	0.0199722	0.0197612
4	Mediterannean	SUR	phpC-phnM	0.00251457	-0.0110162	0.0160453	0.999997
4	Mediterannean	SUR	phnX-phnW	0.00457498	-0.00549663	0.0146466	0.963694
4	Mediterannean	SUR	phnY-phnW	0.00172925	-0.0120501	0.0155086	1
4	Mediterannean	SUR	phnZ-phnW	0.0101448	0.000520594	0.019769	0.0276386
4	Mediterannean	SUR	phpC-phnW	0.00227542	-0.0112808	0.0158317	0.999999
4	Mediterannean	SUR	phnY-phnX	-0.00284573	-0.0178697	0.0121782	0.999996
4	Mediterannean	SUR	phnZ-phnX	0.00556979	-0.00576481	0.0169044	0.933328
4	Mediterannean	SUR	phpC-phnX	-0.00229956	-0.0171192	0.01252	1
4	Mediterannean	SUR	phnZ-phnY	0.00841552	-0.0063122	0.0231432	0.818029
4	Mediterannean	SUR	phpC-phnY	0.000546166	-0.0170053	0.0180976	1
4	Mediterannean	SUR	phpC-phnZ	-0.00786936	-0.0223886	0.00664987	0.868649
5	Mediterannean	DCM	hepD-aepY	0.00375075	-0.0318037	0.0393052	1
5	Mediterannean	DCM	mpnS-aepY	0.0547916	0.0118586	0.0977246	0.0015358
5	Mediterannean	DCM	palA-aepY	0.0215229	7.96898e-05	0.0429661	0.0480769
5	Mediterannean	DCM	pepM-aepY	0.000516462	-0.00836372	0.00939664	1
5	Mediterannean	DCM	phnA-aepY	-0.000649455	-0.010356	0.00905706	1
5	Mediterannean	DCM	phnI-aepY	0.0049659	-0.0037585	0.0136903	0.822153
5	Mediterannean	DCM	phnJ-aepY	0.0168155	0.00775385	0.0258771	0
5	Mediterannean	DCM	phnM-aepY	-0.00210816	-0.00960801	0.00539169	0.99965
5	Mediterannean	DCM	phnW-aepY	7.20908e-05	-0.00745425	0.00759844	1
5	Mediterannean	DCM	phnX-aepY	-0.000175178	-0.00896757	0.00861721	1
5	Mediterannean	DCM	phnY-aepY	0.00267553	-0.00865019	0.0140013	0.99995
5	Mediterannean	DCM	phnZ-aepY	0.00997267	0.00147401	0.0184713	0.0063795
5	Mediterannean	DCM	phpC-aepY	0.0052781	-0.0058914	0.0164476	0.950395
5	Mediterannean	DCM	mpnS-hepD	0.0510409	-0.0040216	0.106103	0.103104
5	Mediterannean	DCM	palA-hepD	0.0177721	-0.0228289	0.0583731	0.973224
5	Mediterannean	DCM	pepM-hepD	-0.00323429	-0.0388361	0.0323675	1
5	Mediterannean	DCM	phnA-hepD	-0.0044002	-0.0402171	0.0314167	1
5	Mediterannean	DCM	phnI-hepD	0.00121514	-0.0343481	0.0367784	1
5	Mediterannean	DCM	phnJ-hepD	0.0130647	-0.0225828	0.0487122	0.994601
5	Mediterannean	DCM	phnM-hepD	-0.00585891	-0.0411417	0.0294239	0.999999
5	Mediterannean	DCM	phnW-hepD	-0.00367866	-0.0389671	0.0316098	1
5	Mediterannean	DCM	phnX-hepD	-0.00392593	-0.0395059	0.0316541	1
5	Mediterannean	DCM	phnY-hepD	-0.00107522	-0.0373644	0.0352139	1
5	Mediterannean	DCM	phnZ-hepD	0.00622192	-0.0292867	0.0417305	0.999999
5	Mediterannean	DCM	phpC-hepD	0.00152735	-0.0347134	0.037768	1
5	Mediterannean	DCM	palA-mpnS	-0.0332687	-0.0804658	0.0139283	0.506914
5	Mediterannean	DCM	pepM-mpnS	-0.0542752	-0.0972474	-0.011303	0.0018583
5	Mediterannean	DCM	phnA-mpnS	-0.0554411	-0.0985916	-0.0122905	0.0013542
5	Mediterannean	DCM	phnI-mpnS	-0.0498257	-0.092766	-0.00688543	0.0075689
5	Mediterannean	DCM	phnJ-mpnS	-0.0379762	-0.0809862	0.00503392	0.152425
5	Mediterannean	DCM	phnM-mpnS	-0.0568998	-0.0996081	-0.0141914	0.0006657
5	Mediterannean	DCM	phnW-mpnS	-0.0547195	-0.0974325	-0.0120065	0.0014302
5	Mediterannean	DCM	phnX-mpnS	-0.0549668	-0.097921	-0.0120126	0.0014605
5	Mediterannean	DCM	phnY-mpnS	-0.0521161	-0.0956595	-0.00857272	0.0046693
5	Mediterannean	DCM	phnZ-mpnS	-0.044819	-0.0877139	-0.00192395	0.0306847
5	Mediterannean	DCM	phpC-mpnS	-0.0495135	-0.0930165	-0.00601053	0.0100562
5	Mediterannean	DCM	pepM-palA	-0.0210064	-0.042528	0.000515123	0.0640177
5	Mediterannean	DCM	phnA-palA	-0.0221723	-0.0440478	-0.000296877	0.0432807
5	Mediterannean	DCM	phnI-palA	-0.016557	-0.0380147	0.00490075	0.348136
5	Mediterannean	DCM	phnJ-palA	-0.00470741	-0.0263045	0.0168896	0.999981
5	Mediterannean	DCM	phnM-palA	-0.023631	-0.0446207	-0.00264135	0.0117394
5	Mediterannean	DCM	phnW-palA	-0.0214508	-0.04245	-0.000451622	0.0397232
5	Mediterannean	DCM	phnX-palA	-0.0216981	-0.0431835	-0.00021259	0.0450197
5	Mediterannean	DCM	phnY-palA	-0.0188473	-0.0414878	0.00379313	0.2284
5	Mediterannean	DCM	phnZ-palA	-0.0115502	-0.0329172	0.00981674	0.870871
5	Mediterannean	DCM	phpC-palA	-0.0162448	-0.0388075	0.00631795	0.46937
5	Mediterannean	DCM	phnA-pepM	-0.00116592	-0.0110443	0.00871248	1
5	Mediterannean	DCM	phnI-pepM	0.00444943	-0.0044658	0.0133647	0.925318
5	Mediterannean	DCM	phnJ-pepM	0.016299	0.00705351	0.0255445	3e-07
5	Mediterannean	DCM	phnM-pepM	-0.00262462	-0.0103456	0.00509639	0.997423
5	Mediterannean	DCM	phnW-pepM	-0.000444371	-0.00819113	0.00730238	1
5	Mediterannean	DCM	phnX-pepM	-0.00069164	-0.00967343	0.00829015	1
5	Mediterannean	DCM	phnY-pepM	0.00215907	-0.00931431	0.0136325	0.999997
5	Mediterannean	DCM	phnZ-pepM	0.00945621	0.000761749	0.0181507	0.0187057
5	Mediterannean	DCM	phpC-pepM	0.00476163	-0.00655755	0.0160808	0.980918
5	Mediterannean	DCM	phnI-phnA	0.00561535	-0.00412325	0.0153539	0.80813
5	Mediterannean	DCM	phnJ-phnA	0.0174649	0.0074231	0.0275067	5e-07
5	Mediterannean	DCM	phnM-phnA	-0.00145871	-0.0101174	0.00719999	0.999999
5	Mediterannean	DCM	phnW-phnA	0.000721546	-0.00796011	0.0094032	1
5	Mediterannean	DCM	phnX-phnA	0.000474277	-0.00932529	0.0102738	1
5	Mediterannean	DCM	phnY-phnA	0.00332499	-0.00879926	0.0154492	0.999733
5	Mediterannean	DCM	phnZ-phnA	0.0106221	0.00108522	0.020159	0.013628
5	Mediterannean	DCM	phpC-phnA	0.00592755	-0.00605088	0.017906	0.929805
5	Mediterannean	DCM	phnJ-phnI	0.0118496	0.0027536	0.0209455	0.0010396
5	Mediterannean	DCM	phnM-phnI	-0.00707406	-0.0146154	0.000467273	0.092934
5	Mediterannean	DCM	phnW-phnI	-0.00489381	-0.0124615	0.00267388	0.652592
5	Mediterannean	DCM	phnX-phnI	-0.00514107	-0.0139689	0.00368673	0.796842
5	Mediterannean	DCM	phnY-phnI	-0.00229036	-0.0136436	0.00906287	0.999992
5	Mediterannean	DCM	phnZ-phnI	0.00500677	-0.00352852	0.0135421	0.788369
5	Mediterannean	DCM	phpC-phnI	0.000312199	-0.0108852	0.0115096	1
5	Mediterannean	DCM	phnM-phnJ	-0.0189236	-0.0268526	-0.0109946	0
5	Mediterannean	DCM	phnW-phnJ	-0.0167434	-0.0246975	-0.00878929	0
5	Mediterannean	DCM	phnX-phnJ	-0.0169906	-0.0261519	-0.00782943	0
5	Mediterannean	DCM	phnY-phnJ	-0.0141399	-0.0257543	-0.00252556	0.0035283
5	Mediterannean	DCM	phnZ-phnJ	-0.00684279	-0.0157225	0.00203689	0.350332
5	Mediterannean	DCM	phpC-phnJ	-0.0115374	-0.0229995	-7.52929e-05	0.046644
5	Mediterannean	DCM	phnW-phnM	0.00218025	-0.0039355	0.008296	0.995871
5	Mediterannean	DCM	phnX-phnM	0.00193298	-0.0056869	0.00955287	0.999888
5	Mediterannean	DCM	phnY-phnM	0.00478369	-0.00565798	0.0152254	0.96112
5	Mediterannean	DCM	phnZ-phnM	0.0120808	0.00480183	0.0193598	2.3e-06
5	Mediterannean	DCM	phpC-phnM	0.00738626	-0.00288575	0.0176583	0.471633
5	Mediterannean	DCM	phnX-phnW	-0.000247269	-0.00789324	0.0073987	1
5	Mediterannean	DCM	phnY-phnW	0.00260344	-0.00785728	0.0130642	0.99991
5	Mediterannean	DCM	phnZ-phnW	0.00990058	0.00259428	0.0172069	0.0004685
5	Mediterannean	DCM	phpC-phnW	0.005206	-0.00508536	0.0154974	0.917725
5	Mediterannean	DCM	phnY-phnX	0.00285071	-0.00855486	0.0142563	0.999905
5	Mediterannean	DCM	phnZ-phnX	0.0101478	0.00154307	0.0187526	0.0059028
5	Mediterannean	DCM	phpC-phnX	0.00545327	-0.00579717	0.0167037	0.939789
5	Mediterannean	DCM	phnZ-phnY	0.00729714	-0.00388356	0.0184778	0.637914
5	Mediterannean	DCM	phpC-phnY	0.00260256	-0.0107218	0.0159269	0.999995
5	Mediterannean	DCM	phpC-phnZ	-0.00469458	-0.015717	0.00632784	0.978766
6	Global	MES-DCM	pepM	0.0177225	0.0166417	0.0188033	0
6	Global	SUR-DCM	pepM	-0.00187569	-0.00280614	-0.000945233	6.9e-06
6	Global	SUR-MES	pepM	-0.0195982	-0.0205396	-0.0186568	0
6	Global	MES-DCM	aepY	0.0163922	0.0154354	0.0173491	0
6	Global	SUR-DCM	aepY	-0.00154101	-0.00236475	-0.000717272	3.46e-05
6	Global	SUR-MES	aepY	-0.0179332	-0.0187667	-0.0170998	0
6	Global	MES-DCM	phpC	0.0269726	0.023671	0.0302743	0
6	Global	SUR-DCM	phpC	-4.24714e-05	-0.00288487	0.00279993	0.999324
6	Global	SUR-MES	phpC	-0.0270151	-0.0298909	-0.0241393	0
6	Global	MES-DCM	mpnS	0.191097	0.173826	0.208368	0
6	Global	SUR-DCM	mpnS	-0.00513894	-0.0200076	0.0097297	0.696636
6	Global	SUR-MES	mpnS	-0.196236	-0.21128	-0.181192	0
6	Global	MES-DCM	hepD	0.00735462	0.0051698	0.00953944	0
6	Global	SUR-DCM	hepD	-0.00164672	-0.00352764	0.000234192	0.100064
6	Global	SUR-MES	hepD	-0.00900134	-0.0109044	-0.0070983	0
6	Global	MES-DCM	palA	0.0253238	0.0158139	0.0348338	0
6	Global	SUR-DCM	palA	-0.00422599	-0.0124131	0.00396115	0.447299
6	Global	SUR-MES	palA	-0.0295498	-0.0378333	-0.0212663	0
6	Global	MES-DCM	phnA	0.00674505	0.0051561	0.008334	0
6	Global	SUR-DCM	phnA	-0.000345478	-0.00171341	0.00102245	0.824464
6	Global	SUR-MES	phnA	-0.00709053	-0.00847455	-0.0057065	0
6	Global	MES-DCM	phnW	0.00650639	0.00531786	0.00769492	0
6	Global	SUR-DCM	phnW	-0.000830749	-0.00185396	0.000192459	0.13783
6	Global	SUR-MES	phnW	-0.00733714	-0.00837238	-0.00630189	0
6	Global	MES-DCM	phnX	0.00879619	0.00787474	0.00971764	0
6	Global	SUR-DCM	phnX	-0.000252381	-0.00104566	0.000540897	0.736258
6	Global	SUR-MES	phnX	-0.00904857	-0.00985119	-0.00824596	0
6	Global	MES-DCM	phnY	-0.00361161	-0.00535336	-0.00186987	3.5e-06
6	Global	SUR-DCM	phnY	-0.000665839	-0.00216531	0.000833631	0.551125
6	Global	SUR-MES	phnY	0.00294577	0.00142866	0.00446289	1.59e-05
6	Global	MES-DCM	phnZ	0.00971643	0.00805558	0.0113773	0
6	Global	SUR-DCM	phnZ	-0.00284824	-0.00427807	-0.0014184	9e-06
6	Global	SUR-MES	phnZ	-0.0125647	-0.0140113	-0.011118	0
6	Global	MES-DCM	phnI	6.29377e-05	-0.000142281	0.000268156	0.752366
6	Global	SUR-DCM	phnI	0.00047719	0.000300517	0.000653863	0
6	Global	SUR-MES	phnI	0.000414252	0.000235501	0.000593004	2e-07
6	Global	MES-DCM	phnJ	0.00226509	0.000783964	0.00374621	0.0009856
6	Global	SUR-DCM	phnJ	0.000169697	-0.00110541	0.0014448	0.947785
6	Global	SUR-MES	phnJ	-0.00209539	-0.0033855	-0.000805286	0.0004139
6	Global	MES-DCM	phnM	0.000344841	0.000245966	0.000443716	0
6	Global	SUR-DCM	phnM	0.000208925	0.000123804	0.000294047	0
6	Global	SUR-MES	phnM	-0.000135916	-0.000222039	-4.97932e-05	0.0006344
7	Mediterannean	SUR-DCM	pepM	-0.00235973	-0.00352583	-0.00119364	7.33e-05
7	Mediterannean	SUR-DCM	aepY	-0.00195622	-0.00303439	-0.000878039	0.0003773
7	Mediterannean	SUR-DCM	phpC	-0.00273917	-0.00697355	0.00149521	0.204793
7	Mediterannean	SUR-DCM	mpnS	-0.0204671	-0.0481439	0.00720978	0.146524
7	Mediterannean	SUR-DCM	hepD	-0.00327035	-0.0077189	0.00117819	0.149135
7	Mediterannean	SUR-DCM	palA	-0.0070082	-0.0330853	0.0190689	0.598071
7	Mediterannean	SUR-DCM	phnA	-0.0013734	-0.00362782	0.000881008	0.232433
7	Mediterannean	SUR-DCM	phnW	0.000191415	-0.00284142	0.00322425	0.901548
7	Mediterannean	SUR-DCM	phnX	0.00501366	-0.00323508	0.0132624	0.233517
7	Mediterannean	SUR-DCM	phnY	-0.000682773	-0.00405036	0.00268481	0.691034
7	Mediterannean	SUR-DCM	phnZ	0.00043561	-0.00757166	0.00844288	0.91508
7	Mediterannean	SUR-DCM	phnI	0.00559643	-0.00327268	0.0144655	0.21616
7	Mediterannean	SUR-DCM	phnJ	0.00725012	-0.0074305	0.0219307	0.33304
7	Mediterannean	SUR-DCM	phnM	0.00213251	-0.000595733	0.00486075	0.125519
