# Supplementary material for: Global and seasonal variation of marine phosphonate metabolism
Source: ISME J. 2022 Jun 23;16(9):2198–212. doi: 10.1038/s41396-022-01266-z (PMC9381506; doi:10.1038/s41396-022-01266-z)
Supplement: Supplementary file 7 — Supplementary Table S8 [file 41396_2022_1266_MOESM7_ESM.xlsx]

## Sheet: STable8_TARA_indepth_breakdown
Sample	Gene	Location	Depth	Type	Class	Relative abundance (%)
ANE_004_40M	phnM	ANE	DCM	Broad-specificity Catabolism	Acidimicrobiia	0.00209757
ANE_150_40M	phnM	ANE	DCM	Broad-specificity Catabolism	Acidimicrobiia	0.0348281
ANE_151_80M	phnM	ANE	DCM	Broad-specificity Catabolism	Acidimicrobiia	0.00408888
ANE_152_800M	phnM	ANE	MES	Broad-specificity Catabolism	Acidimicrobiia	0.00193799
ANE_004_05M	phnM	ANE	SUR	Broad-specificity Catabolism	Acidimicrobiia	0.003434
ANE_150_05M	phnM	ANE	SUR	Broad-specificity Catabolism	Acidimicrobiia	0.0251925
ANE_151_05M	phnM	ANE	SUR	Broad-specificity Catabolism	Acidimicrobiia	0.000675735
ANE_152_05M	phnM	ANE	SUR	Broad-specificity Catabolism	Acidimicrobiia	0.00229653
ANE_004_40M	aepY	ANE	DCM	Production	Acidimicrobiia	0.00148159
ANE_150_40M	aepY	ANE	DCM	Production	Acidimicrobiia	0.00512508
ANE_151_80M	aepY	ANE	DCM	Production	Acidimicrobiia	0.00693152
ANE_004_40M	pepM	ANE	DCM	Production	Acidimicrobiia	0.0403103
ANE_150_40M	pepM	ANE	DCM	Production	Acidimicrobiia	0.0217663
ANE_151_80M	pepM	ANE	DCM	Production	Acidimicrobiia	0.0306648
ANE_004_40M	phpC	ANE	DCM	Production	Acidimicrobiia	0.000703639
ANE_150_40M	phpC	ANE	DCM	Production	Acidimicrobiia	0
ANE_151_80M	phpC	ANE	DCM	Production	Acidimicrobiia	0
ANE_152_800M	aepY	ANE	MES	Production	Acidimicrobiia	0.00547549
ANE_152_800M	pepM	ANE	MES	Production	Acidimicrobiia	0.0163508
ANE_152_800M	phpC	ANE	MES	Production	Acidimicrobiia	0.00260042
ANE_004_05M	aepY	ANE	SUR	Production	Acidimicrobiia	0.00404261
ANE_150_05M	aepY	ANE	SUR	Production	Acidimicrobiia	0.00395431
ANE_151_05M	aepY	ANE	SUR	Production	Acidimicrobiia	0.00572756
ANE_152_05M	aepY	ANE	SUR	Production	Acidimicrobiia	0.00973274
ANE_004_05M	pepM	ANE	SUR	Production	Acidimicrobiia	0.0289726
ANE_150_05M	pepM	ANE	SUR	Production	Acidimicrobiia	0.0131203
ANE_151_05M	pepM	ANE	SUR	Production	Acidimicrobiia	0.017737
ANE_152_05M	pepM	ANE	SUR	Production	Acidimicrobiia	0.0444925
ANE_004_05M	phpC	ANE	SUR	Production	Acidimicrobiia	0
ANE_150_05M	phpC	ANE	SUR	Production	Acidimicrobiia	0
ANE_151_05M	phpC	ANE	SUR	Production	Acidimicrobiia	0
ANE_152_05M	phpC	ANE	SUR	Production	Acidimicrobiia	0
ANE_004_40M	phnW	ANE	DCM	Substrate-specific Catabolism	Acidimicrobiia	0.306272
ANE_150_40M	phnW	ANE	DCM	Substrate-specific Catabolism	Acidimicrobiia	0.472709
ANE_151_80M	phnW	ANE	DCM	Substrate-specific Catabolism	Acidimicrobiia	0.388829
ANE_004_40M	phnZ	ANE	DCM	Substrate-specific Catabolism	Acidimicrobiia	0.0267009
ANE_150_40M	phnZ	ANE	DCM	Substrate-specific Catabolism	Acidimicrobiia	0.0572651
ANE_151_80M	phnZ	ANE	DCM	Substrate-specific Catabolism	Acidimicrobiia	0.0978526
ANE_152_800M	phnW	ANE	MES	Substrate-specific Catabolism	Acidimicrobiia	0.848359
ANE_152_800M	phnZ	ANE	MES	Substrate-specific Catabolism	Acidimicrobiia	1.52951
ANE_004_05M	phnW	ANE	SUR	Substrate-specific Catabolism	Acidimicrobiia	0.0693402
ANE_150_05M	phnW	ANE	SUR	Substrate-specific Catabolism	Acidimicrobiia	0.291939
ANE_151_05M	phnW	ANE	SUR	Substrate-specific Catabolism	Acidimicrobiia	0.156012
ANE_152_05M	phnW	ANE	SUR	Substrate-specific Catabolism	Acidimicrobiia	0.105868
ANE_004_05M	phnZ	ANE	SUR	Substrate-specific Catabolism	Acidimicrobiia	0.00874259
ANE_150_05M	phnZ	ANE	SUR	Substrate-specific Catabolism	Acidimicrobiia	0.039195
ANE_151_05M	phnZ	ANE	SUR	Substrate-specific Catabolism	Acidimicrobiia	0.0034407
ANE_152_05M	phnZ	ANE	SUR	Substrate-specific Catabolism	Acidimicrobiia	0.0311824
ANE_004_40M	phnI	ANE	DCM	Broad-specificity Catabolism	Acidithiobacillia	0
ANE_150_40M	phnI	ANE	DCM	Broad-specificity Catabolism	Acidithiobacillia	0
ANE_151_80M	phnI	ANE	DCM	Broad-specificity Catabolism	Acidithiobacillia	0
ANE_004_40M	phnJ	ANE	DCM	Broad-specificity Catabolism	Acidithiobacillia	0
ANE_150_40M	phnJ	ANE	DCM	Broad-specificity Catabolism	Acidithiobacillia	0
ANE_151_80M	phnJ	ANE	DCM	Broad-specificity Catabolism	Acidithiobacillia	0
ANE_004_40M	phnM	ANE	DCM	Broad-specificity Catabolism	Acidithiobacillia	0
ANE_150_40M	phnM	ANE	DCM	Broad-specificity Catabolism	Acidithiobacillia	0.000725586
ANE_151_80M	phnM	ANE	DCM	Broad-specificity Catabolism	Acidithiobacillia	0.000817777
ANE_152_800M	phnI	ANE	MES	Broad-specificity Catabolism	Acidithiobacillia	0
ANE_152_800M	phnJ	ANE	MES	Broad-specificity Catabolism	Acidithiobacillia	0
ANE_152_800M	phnM	ANE	MES	Broad-specificity Catabolism	Acidithiobacillia	0
ANE_004_05M	phnI	ANE	SUR	Broad-specificity Catabolism	Acidithiobacillia	0
ANE_150_05M	phnI	ANE	SUR	Broad-specificity Catabolism	Acidithiobacillia	0
ANE_151_05M	phnI	ANE	SUR	Broad-specificity Catabolism	Acidithiobacillia	0
ANE_152_05M	phnI	ANE	SUR	Broad-specificity Catabolism	Acidithiobacillia	0
ANE_004_05M	phnJ	ANE	SUR	Broad-specificity Catabolism	Acidithiobacillia	0
ANE_150_05M	phnJ	ANE	SUR	Broad-specificity Catabolism	Acidithiobacillia	0
ANE_151_05M	phnJ	ANE	SUR	Broad-specificity Catabolism	Acidithiobacillia	0.00322848
ANE_152_05M	phnJ	ANE	SUR	Broad-specificity Catabolism	Acidithiobacillia	0.00121913
ANE_004_05M	phnM	ANE	SUR	Broad-specificity Catabolism	Acidithiobacillia	0
ANE_150_05M	phnM	ANE	SUR	Broad-specificity Catabolism	Acidithiobacillia	0
ANE_151_05M	phnM	ANE	SUR	Broad-specificity Catabolism	Acidithiobacillia	0
ANE_152_05M	phnM	ANE	SUR	Broad-specificity Catabolism	Acidithiobacillia	0
ANE_004_40M	aepY	ANE	DCM	Production	Acidithiobacillia	0
ANE_150_40M	aepY	ANE	DCM	Production	Acidithiobacillia	0
ANE_151_80M	aepY	ANE	DCM	Production	Acidithiobacillia	0.00115525
ANE_152_800M	aepY	ANE	MES	Production	Acidithiobacillia	0.00136887
ANE_004_05M	aepY	ANE	SUR	Production	Acidithiobacillia	0
ANE_150_05M	aepY	ANE	SUR	Production	Acidithiobacillia	0.000988578
ANE_151_05M	aepY	ANE	SUR	Production	Acidithiobacillia	0.00286378
ANE_152_05M	aepY	ANE	SUR	Production	Acidithiobacillia	0
ANE_004_40M	phnZ	ANE	DCM	Substrate-specific Catabolism	Acidithiobacillia	0
ANE_150_40M	phnZ	ANE	DCM	Substrate-specific Catabolism	Acidithiobacillia	0
ANE_151_80M	phnZ	ANE	DCM	Substrate-specific Catabolism	Acidithiobacillia	0
ANE_152_800M	phnZ	ANE	MES	Substrate-specific Catabolism	Acidithiobacillia	0
ANE_004_05M	phnZ	ANE	SUR	Substrate-specific Catabolism	Acidithiobacillia	0
ANE_150_05M	phnZ	ANE	SUR	Substrate-specific Catabolism	Acidithiobacillia	0
ANE_151_05M	phnZ	ANE	SUR	Substrate-specific Catabolism	Acidithiobacillia	0
ANE_152_05M	phnZ	ANE	SUR	Substrate-specific Catabolism	Acidithiobacillia	0
ANE_004_40M	phnI	ANE	DCM	Broad-specificity Catabolism	Acidobacteriia	0
ANE_150_40M	phnI	ANE	DCM	Broad-specificity Catabolism	Acidobacteriia	0
ANE_151_80M	phnI	ANE	DCM	Broad-specificity Catabolism	Acidobacteriia	0
ANE_004_40M	phnJ	ANE	DCM	Broad-specificity Catabolism	Acidobacteriia	0
ANE_150_40M	phnJ	ANE	DCM	Broad-specificity Catabolism	Acidobacteriia	0
ANE_151_80M	phnJ	ANE	DCM	Broad-specificity Catabolism	Acidobacteriia	0
ANE_004_40M	phnM	ANE	DCM	Broad-specificity Catabolism	Acidobacteriia	0
ANE_150_40M	phnM	ANE	DCM	Broad-specificity Catabolism	Acidobacteriia	0
ANE_151_80M	phnM	ANE	DCM	Broad-specificity Catabolism	Acidobacteriia	0
ANE_152_800M	phnI	ANE	MES	Broad-specificity Catabolism	Acidobacteriia	0
ANE_152_800M	phnJ	ANE	MES	Broad-specificity Catabolism	Acidobacteriia	0
ANE_152_800M	phnM	ANE	MES	Broad-specificity Catabolism	Acidobacteriia	0
ANE_004_05M	phnI	ANE	SUR	Broad-specificity Catabolism	Acidobacteriia	0
ANE_150_05M	phnI	ANE	SUR	Broad-specificity Catabolism	Acidobacteriia	0
ANE_151_05M	phnI	ANE	SUR	Broad-specificity Catabolism	Acidobacteriia	0
ANE_152_05M	phnI	ANE	SUR	Broad-specificity Catabolism	Acidobacteriia	0
ANE_004_05M	phnJ	ANE	SUR	Broad-specificity Catabolism	Acidobacteriia	0
ANE_150_05M	phnJ	ANE	SUR	Broad-specificity Catabolism	Acidobacteriia	0
ANE_151_05M	phnJ	ANE	SUR	Broad-specificity Catabolism	Acidobacteriia	0
ANE_152_05M	phnJ	ANE	SUR	Broad-specificity Catabolism	Acidobacteriia	0
ANE_004_05M	phnM	ANE	SUR	Broad-specificity Catabolism	Acidobacteriia	0
ANE_150_05M	phnM	ANE	SUR	Broad-specificity Catabolism	Acidobacteriia	0
ANE_151_05M	phnM	ANE	SUR	Broad-specificity Catabolism	Acidobacteriia	0
ANE_152_05M	phnM	ANE	SUR	Broad-specificity Catabolism	Acidobacteriia	0.000765509
ANE_004_40M	aepY	ANE	DCM	Production	Acidobacteriia	0
ANE_150_40M	aepY	ANE	DCM	Production	Acidobacteriia	0
ANE_151_80M	aepY	ANE	DCM	Production	Acidobacteriia	0
ANE_004_40M	pepM	ANE	DCM	Production	Acidobacteriia	0.0127813
ANE_150_40M	pepM	ANE	DCM	Production	Acidobacteriia	0.00816235
ANE_151_80M	pepM	ANE	DCM	Production	Acidobacteriia	0.0168656
ANE_152_800M	aepY	ANE	MES	Production	Acidobacteriia	0.00410662
ANE_152_800M	pepM	ANE	MES	Production	Acidobacteriia	0.0163508
ANE_004_05M	aepY	ANE	SUR	Production	Acidobacteriia	0
ANE_150_05M	aepY	ANE	SUR	Production	Acidobacteriia	0
ANE_151_05M	aepY	ANE	SUR	Production	Acidobacteriia	0
ANE_152_05M	aepY	ANE	SUR	Production	Acidobacteriia	0
ANE_004_05M	pepM	ANE	SUR	Production	Acidobacteriia	0.00429224
ANE_150_05M	pepM	ANE	SUR	Production	Acidobacteriia	0.0223045
ANE_151_05M	pepM	ANE	SUR	Production	Acidobacteriia	0.017737
ANE_152_05M	pepM	ANE	SUR	Production	Acidobacteriia	0.0114819
ANE_004_40M	phnW	ANE	DCM	Substrate-specific Catabolism	Acidobacteriia	0.000599359
ANE_150_40M	phnW	ANE	DCM	Substrate-specific Catabolism	Acidobacteriia	0
ANE_151_80M	phnW	ANE	DCM	Substrate-specific Catabolism	Acidobacteriia	0.00280405
ANE_004_40M	phnX	ANE	DCM	Substrate-specific Catabolism	Acidobacteriia	0.000920107
ANE_150_40M	phnX	ANE	DCM	Substrate-specific Catabolism	Acidobacteriia	0
ANE_151_80M	phnX	ANE	DCM	Substrate-specific Catabolism	Acidobacteriia	0
ANE_152_800M	phnW	ANE	MES	Substrate-specific Catabolism	Acidobacteriia	0.00996766
ANE_152_800M	phnX	ANE	MES	Substrate-specific Catabolism	Acidobacteriia	0
ANE_004_05M	phnW	ANE	SUR	Substrate-specific Catabolism	Acidobacteriia	0
ANE_150_05M	phnW	ANE	SUR	Substrate-specific Catabolism	Acidobacteriia	0.00159966
ANE_151_05M	phnW	ANE	SUR	Substrate-specific Catabolism	Acidobacteriia	0
ANE_152_05M	phnW	ANE	SUR	Substrate-specific Catabolism	Acidobacteriia	0
ANE_004_05M	phnX	ANE	SUR	Substrate-specific Catabolism	Acidobacteriia	0
ANE_150_05M	phnX	ANE	SUR	Substrate-specific Catabolism	Acidobacteriia	0
ANE_151_05M	phnX	ANE	SUR	Substrate-specific Catabolism	Acidobacteriia	0
ANE_152_05M	phnX	ANE	SUR	Substrate-specific Catabolism	Acidobacteriia	0.00134317
ANE_004_40M	phnI	ANE	DCM	Broad-specificity Catabolism	Actinomycetia	0.0147819
ANE_150_40M	phnI	ANE	DCM	Broad-specificity Catabolism	Actinomycetia	0.221918
ANE_151_80M	phnI	ANE	DCM	Broad-specificity Catabolism	Actinomycetia	0.028815
ANE_004_40M	phnJ	ANE	DCM	Broad-specificity Catabolism	Actinomycetia	7.92294
ANE_150_40M	phnJ	ANE	DCM	Broad-specificity Catabolism	Actinomycetia	7.91322
ANE_151_80M	phnJ	ANE	DCM	Broad-specificity Catabolism	Actinomycetia	8.97336
ANE_004_40M	phnM	ANE	DCM	Broad-specificity Catabolism	Actinomycetia	0.223391
ANE_150_40M	phnM	ANE	DCM	Broad-specificity Catabolism	Actinomycetia	0.408505
ANE_151_80M	phnM	ANE	DCM	Broad-specificity Catabolism	Actinomycetia	0.259235
ANE_152_800M	phnI	ANE	MES	Broad-specificity Catabolism	Actinomycetia	0.00409719
ANE_152_800M	phnJ	ANE	MES	Broad-specificity Catabolism	Actinomycetia	12.6048
ANE_152_800M	phnM	ANE	MES	Broad-specificity Catabolism	Actinomycetia	0.450582
ANE_004_05M	phnI	ANE	SUR	Broad-specificity Catabolism	Actinomycetia	0.00645333
ANE_150_05M	phnI	ANE	SUR	Broad-specificity Catabolism	Actinomycetia	0.0996172
ANE_151_05M	phnI	ANE	SUR	Broad-specificity Catabolism	Actinomycetia	0.014286
ANE_152_05M	phnI	ANE	SUR	Broad-specificity Catabolism	Actinomycetia	0.00215787
ANE_004_05M	phnJ	ANE	SUR	Broad-specificity Catabolism	Actinomycetia	8.07394
ANE_150_05M	phnJ	ANE	SUR	Broad-specificity Catabolism	Actinomycetia	7.96068
ANE_151_05M	phnJ	ANE	SUR	Broad-specificity Catabolism	Actinomycetia	7.96575
ANE_152_05M	phnJ	ANE	SUR	Broad-specificity Catabolism	Actinomycetia	8.9777
ANE_004_05M	phnM	ANE	SUR	Broad-specificity Catabolism	Actinomycetia	0.172845
ANE_150_05M	phnM	ANE	SUR	Broad-specificity Catabolism	Actinomycetia	0.257523
ANE_151_05M	phnM	ANE	SUR	Broad-specificity Catabolism	Actinomycetia	0.23448
ANE_152_05M	phnM	ANE	SUR	Broad-specificity Catabolism	Actinomycetia	0.241135
ANE_004_40M	aepY	ANE	DCM	Production	Actinomycetia	0.663013
ANE_150_40M	aepY	ANE	DCM	Production	Actinomycetia	0.59041
ANE_151_80M	aepY	ANE	DCM	Production	Actinomycetia	0.999294
ANE_004_40M	hepD	ANE	DCM	Production	Actinomycetia	0.0405521
ANE_150_40M	hepD	ANE	DCM	Production	Actinomycetia	0.0457517
ANE_151_80M	hepD	ANE	DCM	Production	Actinomycetia	0.101184
ANE_004_40M	pepM	ANE	DCM	Production	Actinomycetia	0.642015
ANE_150_40M	pepM	ANE	DCM	Production	Actinomycetia	0.667952
ANE_151_80M	pepM	ANE	DCM	Production	Actinomycetia	1.1714
ANE_004_40M	phpC	ANE	DCM	Production	Actinomycetia	0.0168873
ANE_150_40M	phpC	ANE	DCM	Production	Actinomycetia	0.0223929
ANE_151_80M	phpC	ANE	DCM	Production	Actinomycetia	0.0197515
ANE_152_800M	aepY	ANE	MES	Production	Actinomycetia	1.41131
ANE_152_800M	hepD	ANE	MES	Production	Actinomycetia	0.438074
ANE_152_800M	pepM	ANE	MES	Production	Actinomycetia	2.99219
ANE_152_800M	phpC	ANE	MES	Production	Actinomycetia	0.0507083
ANE_004_05M	aepY	ANE	SUR	Production	Actinomycetia	0.553028
ANE_150_05M	aepY	ANE	SUR	Production	Actinomycetia	0.689039
ANE_151_05M	aepY	ANE	SUR	Production	Actinomycetia	0.823815
ANE_152_05M	aepY	ANE	SUR	Production	Actinomycetia	0.831608
ANE_004_05M	hepD	ANE	SUR	Production	Actinomycetia	0.0129374
ANE_150_05M	hepD	ANE	SUR	Production	Actinomycetia	0.0574461
ANE_151_05M	hepD	ANE	SUR	Production	Actinomycetia	0.0297455
ANE_152_05M	hepD	ANE	SUR	Production	Actinomycetia	0.0564657
ANE_004_05M	pepM	ANE	SUR	Production	Actinomycetia	0.491462
ANE_150_05M	pepM	ANE	SUR	Production	Actinomycetia	0.679632
ANE_151_05M	pepM	ANE	SUR	Production	Actinomycetia	0.709479
ANE_152_05M	pepM	ANE	SUR	Production	Actinomycetia	1.19556
ANE_004_05M	phpC	ANE	SUR	Production	Actinomycetia	0.0207351
ANE_150_05M	phpC	ANE	SUR	Production	Actinomycetia	0.0215968
ANE_151_05M	phpC	ANE	SUR	Production	Actinomycetia	0.0199477
ANE_152_05M	phpC	ANE	SUR	Production	Actinomycetia	0.023625
ANE_004_40M	palA	ANE	DCM	Substrate-specific Catabolism	Actinomycetia	0
ANE_150_40M	palA	ANE	DCM	Substrate-specific Catabolism	Actinomycetia	0
ANE_151_80M	palA	ANE	DCM	Substrate-specific Catabolism	Actinomycetia	0.00134011
ANE_004_40M	phnA	ANE	DCM	Substrate-specific Catabolism	Actinomycetia	0
ANE_150_40M	phnA	ANE	DCM	Substrate-specific Catabolism	Actinomycetia	0.000770589
ANE_151_80M	phnA	ANE	DCM	Substrate-specific Catabolism	Actinomycetia	0.00607949
ANE_004_40M	phnW	ANE	DCM	Substrate-specific Catabolism	Actinomycetia	0.128862
ANE_150_40M	phnW	ANE	DCM	Substrate-specific Catabolism	Actinomycetia	0.213963
ANE_151_80M	phnW	ANE	DCM	Substrate-specific Catabolism	Actinomycetia	0.0944031
ANE_004_40M	phnX	ANE	DCM	Substrate-specific Catabolism	Actinomycetia	0.00184022
ANE_150_40M	phnX	ANE	DCM	Substrate-specific Catabolism	Actinomycetia	0.00636562
ANE_151_80M	phnX	ANE	DCM	Substrate-specific Catabolism	Actinomycetia	0.0186535
ANE_004_40M	phnZ	ANE	DCM	Substrate-specific Catabolism	Actinomycetia	0.209602
ANE_150_40M	phnZ	ANE	DCM	Substrate-specific Catabolism	Actinomycetia	0.406397
ANE_151_80M	phnZ	ANE	DCM	Substrate-specific Catabolism	Actinomycetia	0.247755
ANE_152_800M	palA	ANE	MES	Substrate-specific Catabolism	Actinomycetia	0.0587528
ANE_152_800M	phnA	ANE	MES	Substrate-specific Catabolism	Actinomycetia	0.0638038
ANE_152_800M	phnW	ANE	MES	Substrate-specific Catabolism	Actinomycetia	0.196031
ANE_152_800M	phnX	ANE	MES	Substrate-specific Catabolism	Actinomycetia	0.0476059
ANE_152_800M	phnZ	ANE	MES	Substrate-specific Catabolism	Actinomycetia	0.616738
ANE_004_05M	palA	ANE	SUR	Substrate-specific Catabolism	Actinomycetia	0
ANE_150_05M	palA	ANE	SUR	Substrate-specific Catabolism	Actinomycetia	0.00114677
ANE_151_05M	palA	ANE	SUR	Substrate-specific Catabolism	Actinomycetia	0
ANE_152_05M	palA	ANE	SUR	Substrate-specific Catabolism	Actinomycetia	0.00125446
ANE_004_05M	phnA	ANE	SUR	Substrate-specific Catabolism	Actinomycetia	0.000607832
ANE_150_05M	phnA	ANE	SUR	Substrate-specific Catabolism	Actinomycetia	0.00371597
ANE_151_05M	phnA	ANE	SUR	Substrate-specific Catabolism	Actinomycetia	0.00287059
ANE_152_05M	phnA	ANE	SUR	Substrate-specific Catabolism	Actinomycetia	0.00487793
ANE_004_05M	phnW	ANE	SUR	Substrate-specific Catabolism	Actinomycetia	0.232878
ANE_150_05M	phnW	ANE	SUR	Substrate-specific Catabolism	Actinomycetia	0.161566
ANE_151_05M	phnW	ANE	SUR	Substrate-specific Catabolism	Actinomycetia	0.121257
ANE_152_05M	phnW	ANE	SUR	Substrate-specific Catabolism	Actinomycetia	0.131242
ANE_004_05M	phnX	ANE	SUR	Substrate-specific Catabolism	Actinomycetia	0.00602535
ANE_150_05M	phnX	ANE	SUR	Substrate-specific Catabolism	Actinomycetia	0.00491146
ANE_151_05M	phnX	ANE	SUR	Substrate-specific Catabolism	Actinomycetia	0.00118566
ANE_152_05M	phnX	ANE	SUR	Substrate-specific Catabolism	Actinomycetia	0.00805904
ANE_004_05M	phnZ	ANE	SUR	Substrate-specific Catabolism	Actinomycetia	0.23605
ANE_150_05M	phnZ	ANE	SUR	Substrate-specific Catabolism	Actinomycetia	0.252986
ANE_151_05M	phnZ	ANE	SUR	Substrate-specific Catabolism	Actinomycetia	0.173755
ANE_152_05M	phnZ	ANE	SUR	Substrate-specific Catabolism	Actinomycetia	0.200737
ANE_004_40M	phnI	ANE	DCM	Broad-specificity Catabolism	Alphaproteobacteria	0.573539
ANE_150_40M	phnI	ANE	DCM	Broad-specificity Catabolism	Alphaproteobacteria	2.36951
ANE_151_80M	phnI	ANE	DCM	Broad-specificity Catabolism	Alphaproteobacteria	0.700782
ANE_004_40M	phnJ	ANE	DCM	Broad-specificity Catabolism	Alphaproteobacteria	0.757469
ANE_150_40M	phnJ	ANE	DCM	Broad-specificity Catabolism	Alphaproteobacteria	2.46941
ANE_151_80M	phnJ	ANE	DCM	Broad-specificity Catabolism	Alphaproteobacteria	0.717608
ANE_004_40M	phnM	ANE	DCM	Broad-specificity Catabolism	Alphaproteobacteria	1.03463
ANE_150_40M	phnM	ANE	DCM	Broad-specificity Catabolism	Alphaproteobacteria	2.82035
ANE_151_80M	phnM	ANE	DCM	Broad-specificity Catabolism	Alphaproteobacteria	1.24629
ANE_152_800M	phnI	ANE	MES	Broad-specificity Catabolism	Alphaproteobacteria	0.472543
ANE_152_800M	phnJ	ANE	MES	Broad-specificity Catabolism	Alphaproteobacteria	0.714501
ANE_152_800M	phnM	ANE	MES	Broad-specificity Catabolism	Alphaproteobacteria	1.50097
ANE_004_05M	phnI	ANE	SUR	Broad-specificity Catabolism	Alphaproteobacteria	2.53374
ANE_150_05M	phnI	ANE	SUR	Broad-specificity Catabolism	Alphaproteobacteria	1.97163
ANE_151_05M	phnI	ANE	SUR	Broad-specificity Catabolism	Alphaproteobacteria	1.0886
ANE_152_05M	phnI	ANE	SUR	Broad-specificity Catabolism	Alphaproteobacteria	0.331233
ANE_004_05M	phnJ	ANE	SUR	Broad-specificity Catabolism	Alphaproteobacteria	2.93043
ANE_150_05M	phnJ	ANE	SUR	Broad-specificity Catabolism	Alphaproteobacteria	2.10301
ANE_151_05M	phnJ	ANE	SUR	Broad-specificity Catabolism	Alphaproteobacteria	1.16764
ANE_152_05M	phnJ	ANE	SUR	Broad-specificity Catabolism	Alphaproteobacteria	0.373055
ANE_004_05M	phnM	ANE	SUR	Broad-specificity Catabolism	Alphaproteobacteria	4.29536
ANE_150_05M	phnM	ANE	SUR	Broad-specificity Catabolism	Alphaproteobacteria	2.28342
ANE_151_05M	phnM	ANE	SUR	Broad-specificity Catabolism	Alphaproteobacteria	1.43932
ANE_152_05M	phnM	ANE	SUR	Broad-specificity Catabolism	Alphaproteobacteria	0.813736
ANE_004_40M	aepY	ANE	DCM	Production	Alphaproteobacteria	7.35092
ANE_150_40M	aepY	ANE	DCM	Production	Alphaproteobacteria	7.63432
ANE_151_80M	aepY	ANE	DCM	Production	Alphaproteobacteria	8.89545
ANE_004_40M	hepD	ANE	DCM	Production	Alphaproteobacteria	0.456055
ANE_150_40M	hepD	ANE	DCM	Production	Alphaproteobacteria	0.420398
ANE_151_80M	hepD	ANE	DCM	Production	Alphaproteobacteria	0.485488
ANE_004_40M	mpnS	ANE	DCM	Production	Alphaproteobacteria	0.578385
ANE_150_40M	mpnS	ANE	DCM	Production	Alphaproteobacteria	0.99924
ANE_151_80M	mpnS	ANE	DCM	Production	Alphaproteobacteria	0.668619
ANE_004_40M	pepM	ANE	DCM	Production	Alphaproteobacteria	7.6678
ANE_150_40M	pepM	ANE	DCM	Production	Alphaproteobacteria	8.52829
ANE_151_80M	pepM	ANE	DCM	Production	Alphaproteobacteria	9.46929
ANE_004_40M	phpC	ANE	DCM	Production	Alphaproteobacteria	5.91409
ANE_150_40M	phpC	ANE	DCM	Production	Alphaproteobacteria	6.67794
ANE_151_80M	phpC	ANE	DCM	Production	Alphaproteobacteria	6.42254
ANE_152_800M	aepY	ANE	MES	Production	Alphaproteobacteria	11.2877
ANE_152_800M	hepD	ANE	MES	Production	Alphaproteobacteria	0.637513
ANE_152_800M	mpnS	ANE	MES	Production	Alphaproteobacteria	0.608317
ANE_152_800M	pepM	ANE	MES	Production	Alphaproteobacteria	9.8359
ANE_152_800M	phpC	ANE	MES	Production	Alphaproteobacteria	4.10477
ANE_004_05M	aepY	ANE	SUR	Production	Alphaproteobacteria	7.98981
ANE_150_05M	aepY	ANE	SUR	Production	Alphaproteobacteria	8.54626
ANE_151_05M	aepY	ANE	SUR	Production	Alphaproteobacteria	8.81568
ANE_152_05M	aepY	ANE	SUR	Production	Alphaproteobacteria	6.37386
ANE_004_05M	hepD	ANE	SUR	Production	Alphaproteobacteria	0.44736
ANE_150_05M	hepD	ANE	SUR	Production	Alphaproteobacteria	0.499531
ANE_151_05M	hepD	ANE	SUR	Production	Alphaproteobacteria	0.49683
ANE_152_05M	hepD	ANE	SUR	Production	Alphaproteobacteria	0.448994
ANE_004_05M	mpnS	ANE	SUR	Production	Alphaproteobacteria	0.389124
ANE_150_05M	mpnS	ANE	SUR	Production	Alphaproteobacteria	0.959377
ANE_151_05M	mpnS	ANE	SUR	Production	Alphaproteobacteria	0.648059
ANE_152_05M	mpnS	ANE	SUR	Production	Alphaproteobacteria	0.464427
ANE_004_05M	pepM	ANE	SUR	Production	Alphaproteobacteria	7.21741
ANE_150_05M	pepM	ANE	SUR	Production	Alphaproteobacteria	8.70926
ANE_151_05M	pepM	ANE	SUR	Production	Alphaproteobacteria	9.15862
ANE_152_05M	pepM	ANE	SUR	Production	Alphaproteobacteria	6.97815
ANE_004_05M	phpC	ANE	SUR	Production	Alphaproteobacteria	6.77884
ANE_150_05M	phpC	ANE	SUR	Production	Alphaproteobacteria	7.08564
ANE_151_05M	phpC	ANE	SUR	Production	Alphaproteobacteria	6.11306
ANE_152_05M	phpC	ANE	SUR	Production	Alphaproteobacteria	6.2257
ANE_004_40M	palA	ANE	DCM	Substrate-specific Catabolism	Alphaproteobacteria	3.77334
ANE_150_40M	palA	ANE	DCM	Substrate-specific Catabolism	Alphaproteobacteria	4.21394
ANE_151_80M	palA	ANE	DCM	Substrate-specific Catabolism	Alphaproteobacteria	4.76678
ANE_004_40M	phnA	ANE	DCM	Substrate-specific Catabolism	Alphaproteobacteria	9.25709
ANE_150_40M	phnA	ANE	DCM	Substrate-specific Catabolism	Alphaproteobacteria	6.48605
ANE_151_80M	phnA	ANE	DCM	Substrate-specific Catabolism	Alphaproteobacteria	7.93287
ANE_004_40M	phnW	ANE	DCM	Substrate-specific Catabolism	Alphaproteobacteria	26.3005
ANE_150_40M	phnW	ANE	DCM	Substrate-specific Catabolism	Alphaproteobacteria	22.1875
ANE_151_80M	phnW	ANE	DCM	Substrate-specific Catabolism	Alphaproteobacteria	25.0813
ANE_004_40M	phnX	ANE	DCM	Substrate-specific Catabolism	Alphaproteobacteria	0.737926
ANE_150_40M	phnX	ANE	DCM	Substrate-specific Catabolism	Alphaproteobacteria	1.97207
ANE_151_80M	phnX	ANE	DCM	Substrate-specific Catabolism	Alphaproteobacteria	0.645698
ANE_004_40M	phnY	ANE	DCM	Substrate-specific Catabolism	Alphaproteobacteria	8.85673
ANE_150_40M	phnY	ANE	DCM	Substrate-specific Catabolism	Alphaproteobacteria	6.3539
ANE_151_80M	phnY	ANE	DCM	Substrate-specific Catabolism	Alphaproteobacteria	7.57456
ANE_004_40M	phnZ	ANE	DCM	Substrate-specific Catabolism	Alphaproteobacteria	23.7518
ANE_150_40M	phnZ	ANE	DCM	Substrate-specific Catabolism	Alphaproteobacteria	16.3907
ANE_151_80M	phnZ	ANE	DCM	Substrate-specific Catabolism	Alphaproteobacteria	20.3471
ANE_152_800M	palA	ANE	MES	Substrate-specific Catabolism	Alphaproteobacteria	6.28655
ANE_152_800M	phnA	ANE	MES	Substrate-specific Catabolism	Alphaproteobacteria	3.91262
ANE_152_800M	phnW	ANE	MES	Substrate-specific Catabolism	Alphaproteobacteria	25.1672
ANE_152_800M	phnX	ANE	MES	Substrate-specific Catabolism	Alphaproteobacteria	3.48033
ANE_152_800M	phnY	ANE	MES	Substrate-specific Catabolism	Alphaproteobacteria	3.73344
ANE_152_800M	phnZ	ANE	MES	Substrate-specific Catabolism	Alphaproteobacteria	41.8716
ANE_004_05M	palA	ANE	SUR	Substrate-specific Catabolism	Alphaproteobacteria	3.58277
ANE_150_05M	palA	ANE	SUR	Substrate-specific Catabolism	Alphaproteobacteria	4.49532
ANE_151_05M	palA	ANE	SUR	Substrate-specific Catabolism	Alphaproteobacteria	4.33415
ANE_152_05M	palA	ANE	SUR	Substrate-specific Catabolism	Alphaproteobacteria	3.78847
ANE_004_05M	phnA	ANE	SUR	Substrate-specific Catabolism	Alphaproteobacteria	7.39063
ANE_150_05M	phnA	ANE	SUR	Substrate-specific Catabolism	Alphaproteobacteria	7.6668
ANE_151_05M	phnA	ANE	SUR	Substrate-specific Catabolism	Alphaproteobacteria	5.80433
ANE_152_05M	phnA	ANE	SUR	Substrate-specific Catabolism	Alphaproteobacteria	9.3762
ANE_004_05M	phnW	ANE	SUR	Substrate-specific Catabolism	Alphaproteobacteria	25.8155
ANE_150_05M	phnW	ANE	SUR	Substrate-specific Catabolism	Alphaproteobacteria	24.1629
ANE_151_05M	phnW	ANE	SUR	Substrate-specific Catabolism	Alphaproteobacteria	23.5323
ANE_152_05M	phnW	ANE	SUR	Substrate-specific Catabolism	Alphaproteobacteria	26.3069
ANE_004_05M	phnX	ANE	SUR	Substrate-specific Catabolism	Alphaproteobacteria	0.946984
ANE_150_05M	phnX	ANE	SUR	Substrate-specific Catabolism	Alphaproteobacteria	1.79637
ANE_151_05M	phnX	ANE	SUR	Substrate-specific Catabolism	Alphaproteobacteria	0.986465
ANE_152_05M	phnX	ANE	SUR	Substrate-specific Catabolism	Alphaproteobacteria	0.33848
ANE_004_05M	phnY	ANE	SUR	Substrate-specific Catabolism	Alphaproteobacteria	6.37271
ANE_150_05M	phnY	ANE	SUR	Substrate-specific Catabolism	Alphaproteobacteria	7.1665
ANE_151_05M	phnY	ANE	SUR	Substrate-specific Catabolism	Alphaproteobacteria	5.58173
ANE_152_05M	phnY	ANE	SUR	Substrate-specific Catabolism	Alphaproteobacteria	9.15624
ANE_004_05M	phnZ	ANE	SUR	Substrate-specific Catabolism	Alphaproteobacteria	11.5621
ANE_150_05M	phnZ	ANE	SUR	Substrate-specific Catabolism	Alphaproteobacteria	20.0411
ANE_151_05M	phnZ	ANE	SUR	Substrate-specific Catabolism	Alphaproteobacteria	13.5202
ANE_152_05M	phnZ	ANE	SUR	Substrate-specific Catabolism	Alphaproteobacteria	21.2235
ANE_004_40M	phnI	ANE	DCM	Broad-specificity Catabolism	Anaerolineae	0
ANE_150_40M	phnI	ANE	DCM	Broad-specificity Catabolism	Anaerolineae	0.00204533
ANE_151_80M	phnI	ANE	DCM	Broad-specificity Catabolism	Anaerolineae	0
ANE_004_40M	phnJ	ANE	DCM	Broad-specificity Catabolism	Anaerolineae	0
ANE_150_40M	phnJ	ANE	DCM	Broad-specificity Catabolism	Anaerolineae	0
ANE_151_80M	phnJ	ANE	DCM	Broad-specificity Catabolism	Anaerolineae	0
ANE_004_40M	phnM	ANE	DCM	Broad-specificity Catabolism	Anaerolineae	0.00576832
ANE_150_40M	phnM	ANE	DCM	Broad-specificity Catabolism	Anaerolineae	0
ANE_151_80M	phnM	ANE	DCM	Broad-specificity Catabolism	Anaerolineae	0
ANE_152_800M	phnI	ANE	MES	Broad-specificity Catabolism	Anaerolineae	0
ANE_152_800M	phnJ	ANE	MES	Broad-specificity Catabolism	Anaerolineae	0
ANE_152_800M	phnM	ANE	MES	Broad-specificity Catabolism	Anaerolineae	0.0116279
ANE_004_05M	phnI	ANE	SUR	Broad-specificity Catabolism	Anaerolineae	0
ANE_150_05M	phnI	ANE	SUR	Broad-specificity Catabolism	Anaerolineae	0
ANE_151_05M	phnI	ANE	SUR	Broad-specificity Catabolism	Anaerolineae	0.00190481
ANE_152_05M	phnI	ANE	SUR	Broad-specificity Catabolism	Anaerolineae	0
ANE_004_05M	phnJ	ANE	SUR	Broad-specificity Catabolism	Anaerolineae	0.000911486
ANE_150_05M	phnJ	ANE	SUR	Broad-specificity Catabolism	Anaerolineae	0
ANE_151_05M	phnJ	ANE	SUR	Broad-specificity Catabolism	Anaerolineae	0
ANE_152_05M	phnJ	ANE	SUR	Broad-specificity Catabolism	Anaerolineae	0
ANE_004_05M	phnM	ANE	SUR	Broad-specificity Catabolism	Anaerolineae	0.001717
ANE_150_05M	phnM	ANE	SUR	Broad-specificity Catabolism	Anaerolineae	0
ANE_151_05M	phnM	ANE	SUR	Broad-specificity Catabolism	Anaerolineae	0
ANE_152_05M	phnM	ANE	SUR	Broad-specificity Catabolism	Anaerolineae	0.00306204
ANE_004_40M	aepY	ANE	DCM	Production	Anaerolineae	0.0162975
ANE_150_40M	aepY	ANE	DCM	Production	Anaerolineae	0.0153752
ANE_151_80M	aepY	ANE	DCM	Production	Anaerolineae	0.0438996
ANE_004_40M	pepM	ANE	DCM	Production	Anaerolineae	0.00393271
ANE_150_40M	pepM	ANE	DCM	Production	Anaerolineae	0
ANE_151_80M	pepM	ANE	DCM	Production	Anaerolineae	0.0352645
ANE_152_800M	aepY	ANE	MES	Production	Anaerolineae	0.112248
ANE_152_800M	pepM	ANE	MES	Production	Anaerolineae	0.154424
ANE_004_05M	aepY	ANE	SUR	Production	Anaerolineae	0.0509368
ANE_150_05M	aepY	ANE	SUR	Production	Anaerolineae	0.0118629
ANE_151_05M	aepY	ANE	SUR	Production	Anaerolineae	0.0200465
ANE_152_05M	aepY	ANE	SUR	Production	Anaerolineae	0.00865132
ANE_004_05M	pepM	ANE	SUR	Production	Anaerolineae	0.00107306
ANE_150_05M	pepM	ANE	SUR	Production	Anaerolineae	0.00131203
ANE_151_05M	pepM	ANE	SUR	Production	Anaerolineae	0.00506771
ANE_152_05M	pepM	ANE	SUR	Production	Anaerolineae	0.00430573
ANE_004_40M	phnX	ANE	DCM	Substrate-specific Catabolism	Anaerolineae	0.00184022
ANE_150_40M	phnX	ANE	DCM	Substrate-specific Catabolism	Anaerolineae	0
ANE_151_80M	phnX	ANE	DCM	Substrate-specific Catabolism	Anaerolineae	0.00143488
ANE_152_800M	phnX	ANE	MES	Substrate-specific Catabolism	Anaerolineae	0
ANE_004_05M	phnX	ANE	SUR	Substrate-specific Catabolism	Anaerolineae	0
ANE_150_05M	phnX	ANE	SUR	Substrate-specific Catabolism	Anaerolineae	0.00122787
ANE_151_05M	phnX	ANE	SUR	Substrate-specific Catabolism	Anaerolineae	0
ANE_152_05M	phnX	ANE	SUR	Substrate-specific Catabolism	Anaerolineae	0
ANE_004_40M	phnI	ANE	DCM	Broad-specificity Catabolism	Aquificae	0
ANE_150_40M	phnI	ANE	DCM	Broad-specificity Catabolism	Aquificae	0
ANE_151_80M	phnI	ANE	DCM	Broad-specificity Catabolism	Aquificae	0
ANE_004_40M	phnJ	ANE	DCM	Broad-specificity Catabolism	Aquificae	0
ANE_150_40M	phnJ	ANE	DCM	Broad-specificity Catabolism	Aquificae	0
ANE_151_80M	phnJ	ANE	DCM	Broad-specificity Catabolism	Aquificae	0
ANE_004_40M	phnM	ANE	DCM	Broad-specificity Catabolism	Aquificae	0.0131098
ANE_150_40M	phnM	ANE	DCM	Broad-specificity Catabolism	Aquificae	0.00145117
ANE_151_80M	phnM	ANE	DCM	Broad-specificity Catabolism	Aquificae	0.01472
ANE_152_800M	phnI	ANE	MES	Broad-specificity Catabolism	Aquificae	0
ANE_152_800M	phnJ	ANE	MES	Broad-specificity Catabolism	Aquificae	0
ANE_152_800M	phnM	ANE	MES	Broad-specificity Catabolism	Aquificae	0.0125969
ANE_004_05M	phnI	ANE	SUR	Broad-specificity Catabolism	Aquificae	0
ANE_150_05M	phnI	ANE	SUR	Broad-specificity Catabolism	Aquificae	0
ANE_151_05M	phnI	ANE	SUR	Broad-specificity Catabolism	Aquificae	0
ANE_152_05M	phnI	ANE	SUR	Broad-specificity Catabolism	Aquificae	0
ANE_004_05M	phnJ	ANE	SUR	Broad-specificity Catabolism	Aquificae	0
ANE_150_05M	phnJ	ANE	SUR	Broad-specificity Catabolism	Aquificae	0
ANE_151_05M	phnJ	ANE	SUR	Broad-specificity Catabolism	Aquificae	0
ANE_152_05M	phnJ	ANE	SUR	Broad-specificity Catabolism	Aquificae	0.00121913
ANE_004_05M	phnM	ANE	SUR	Broad-specificity Catabolism	Aquificae	0.00629567
ANE_150_05M	phnM	ANE	SUR	Broad-specificity Catabolism	Aquificae	0.0118965
ANE_151_05M	phnM	ANE	SUR	Broad-specificity Catabolism	Aquificae	0.00810882
ANE_152_05M	phnM	ANE	SUR	Broad-specificity Catabolism	Aquificae	0.0122481
ANE_004_40M	phnZ	ANE	DCM	Substrate-specific Catabolism	Armatimonadia	0.00133505
ANE_150_40M	phnZ	ANE	DCM	Substrate-specific Catabolism	Armatimonadia	0.00369452
ANE_151_80M	phnZ	ANE	DCM	Substrate-specific Catabolism	Armatimonadia	0
ANE_152_800M	phnZ	ANE	MES	Substrate-specific Catabolism	Armatimonadia	0
ANE_004_05M	phnZ	ANE	SUR	Substrate-specific Catabolism	Armatimonadia	0
ANE_150_05M	phnZ	ANE	SUR	Substrate-specific Catabolism	Armatimonadia	0.00534478
ANE_151_05M	phnZ	ANE	SUR	Substrate-specific Catabolism	Armatimonadia	0.00172035
ANE_152_05M	phnZ	ANE	SUR	Substrate-specific Catabolism	Armatimonadia	0.00584671
ANE_004_40M	phnI	ANE	DCM	Broad-specificity Catabolism	Bacilli	0
ANE_150_40M	phnI	ANE	DCM	Broad-specificity Catabolism	Bacilli	0
ANE_151_80M	phnI	ANE	DCM	Broad-specificity Catabolism	Bacilli	0
ANE_004_40M	phnJ	ANE	DCM	Broad-specificity Catabolism	Bacilli	0.000835137
ANE_150_40M	phnJ	ANE	DCM	Broad-specificity Catabolism	Bacilli	0
ANE_151_80M	phnJ	ANE	DCM	Broad-specificity Catabolism	Bacilli	0.00130237
ANE_004_40M	phnM	ANE	DCM	Broad-specificity Catabolism	Bacilli	0.188257
ANE_150_40M	phnM	ANE	DCM	Broad-specificity Catabolism	Bacilli	0.121173
ANE_151_80M	phnM	ANE	DCM	Broad-specificity Catabolism	Bacilli	0.178275
ANE_152_800M	phnI	ANE	MES	Broad-specificity Catabolism	Bacilli	0
ANE_152_800M	phnJ	ANE	MES	Broad-specificity Catabolism	Bacilli	0.0015432
ANE_152_800M	phnM	ANE	MES	Broad-specificity Catabolism	Bacilli	0.292636
ANE_004_05M	phnI	ANE	SUR	Broad-specificity Catabolism	Bacilli	0
ANE_150_05M	phnI	ANE	SUR	Broad-specificity Catabolism	Bacilli	0
ANE_151_05M	phnI	ANE	SUR	Broad-specificity Catabolism	Bacilli	0
ANE_152_05M	phnI	ANE	SUR	Broad-specificity Catabolism	Bacilli	0
ANE_004_05M	phnJ	ANE	SUR	Broad-specificity Catabolism	Bacilli	0
ANE_150_05M	phnJ	ANE	SUR	Broad-specificity Catabolism	Bacilli	0
ANE_151_05M	phnJ	ANE	SUR	Broad-specificity Catabolism	Bacilli	0
ANE_152_05M	phnJ	ANE	SUR	Broad-specificity Catabolism	Bacilli	0
ANE_004_05M	phnM	ANE	SUR	Broad-specificity Catabolism	Bacilli	0.082416
ANE_150_05M	phnM	ANE	SUR	Broad-specificity Catabolism	Bacilli	0.109167
ANE_151_05M	phnM	ANE	SUR	Broad-specificity Catabolism	Bacilli	0.108118
ANE_152_05M	phnM	ANE	SUR	Broad-specificity Catabolism	Bacilli	0.179895
ANE_004_40M	aepY	ANE	DCM	Production	Bacilli	0.185199
ANE_150_40M	aepY	ANE	DCM	Production	Bacilli	0.199878
ANE_151_80M	aepY	ANE	DCM	Production	Bacilli	0.328092
ANE_004_40M	pepM	ANE	DCM	Production	Bacilli	0.268407
ANE_150_40M	pepM	ANE	DCM	Production	Bacilli	0.197257
ANE_151_80M	pepM	ANE	DCM	Production	Bacilli	0.371044
ANE_004_40M	phpC	ANE	DCM	Production	Bacilli	1.01465
ANE_150_40M	phpC	ANE	DCM	Production	Bacilli	0.703915
ANE_151_80M	phpC	ANE	DCM	Production	Bacilli	0.749461
ANE_152_800M	aepY	ANE	MES	Production	Bacilli	0.309365
ANE_152_800M	pepM	ANE	MES	Production	Bacilli	0.683099
ANE_152_800M	phpC	ANE	MES	Production	Bacilli	0.837336
ANE_004_05M	aepY	ANE	SUR	Production	Bacilli	0.331494
ANE_150_05M	aepY	ANE	SUR	Production	Bacilli	0.207601
ANE_151_05M	aepY	ANE	SUR	Production	Bacilli	0.191873
ANE_152_05M	aepY	ANE	SUR	Production	Bacilli	0.182759
ANE_004_05M	pepM	ANE	SUR	Production	Bacilli	0.319772
ANE_150_05M	pepM	ANE	SUR	Production	Bacilli	0.288647
ANE_151_05M	pepM	ANE	SUR	Production	Bacilli	0.195107
ANE_152_05M	pepM	ANE	SUR	Production	Bacilli	0.241121
ANE_004_05M	phpC	ANE	SUR	Production	Bacilli	1.04367
ANE_150_05M	phpC	ANE	SUR	Production	Bacilli	0.742743
ANE_151_05M	phpC	ANE	SUR	Production	Bacilli	0.611125
ANE_152_05M	phpC	ANE	SUR	Production	Bacilli	1.54179
ANE_004_40M	phnA	ANE	DCM	Substrate-specific Catabolism	Bacilli	0.00111384
ANE_150_40M	phnA	ANE	DCM	Substrate-specific Catabolism	Bacilli	0.000770589
ANE_151_80M	phnA	ANE	DCM	Substrate-specific Catabolism	Bacilli	0
ANE_004_40M	phnW	ANE	DCM	Substrate-specific Catabolism	Bacilli	0.760586
ANE_150_40M	phnW	ANE	DCM	Substrate-specific Catabolism	Bacilli	0.62862
ANE_151_80M	phnW	ANE	DCM	Substrate-specific Catabolism	Bacilli	0.942162
ANE_004_40M	phnX	ANE	DCM	Substrate-specific Catabolism	Bacilli	0.059807
ANE_150_40M	phnX	ANE	DCM	Substrate-specific Catabolism	Bacilli	0.0954842
ANE_151_80M	phnX	ANE	DCM	Substrate-specific Catabolism	Bacilli	0.0817884
ANE_152_800M	phnA	ANE	MES	Substrate-specific Catabolism	Bacilli	0
ANE_152_800M	phnW	ANE	MES	Substrate-specific Catabolism	Bacilli	2.42103
ANE_152_800M	phnX	ANE	MES	Substrate-specific Catabolism	Bacilli	0.255032
ANE_004_05M	phnA	ANE	SUR	Substrate-specific Catabolism	Bacilli	0.00121566
ANE_150_05M	phnA	ANE	SUR	Substrate-specific Catabolism	Bacilli	0
ANE_151_05M	phnA	ANE	SUR	Substrate-specific Catabolism	Bacilli	0.00143529
ANE_152_05M	phnA	ANE	SUR	Substrate-specific Catabolism	Bacilli	0
ANE_004_05M	phnW	ANE	SUR	Substrate-specific Catabolism	Bacilli	0.484727
ANE_150_05M	phnW	ANE	SUR	Substrate-specific Catabolism	Bacilli	0.595875
ANE_151_05M	phnW	ANE	SUR	Substrate-specific Catabolism	Bacilli	0.473442
ANE_152_05M	phnW	ANE	SUR	Substrate-specific Catabolism	Bacilli	0.559089
ANE_004_05M	phnX	ANE	SUR	Substrate-specific Catabolism	Bacilli	0.0723042
ANE_150_05M	phnX	ANE	SUR	Substrate-specific Catabolism	Bacilli	0.10928
ANE_151_05M	phnX	ANE	SUR	Substrate-specific Catabolism	Bacilli	0.0616541
ANE_152_05M	phnX	ANE	SUR	Substrate-specific Catabolism	Bacilli	0.0644723
ANE_004_40M	phnI	ANE	DCM	Broad-specificity Catabolism	Bacteroidia	0
ANE_150_40M	phnI	ANE	DCM	Broad-specificity Catabolism	Bacteroidia	0
ANE_151_80M	phnI	ANE	DCM	Broad-specificity Catabolism	Bacteroidia	0
ANE_004_40M	phnJ	ANE	DCM	Broad-specificity Catabolism	Bacteroidia	0
ANE_150_40M	phnJ	ANE	DCM	Broad-specificity Catabolism	Bacteroidia	0
ANE_151_80M	phnJ	ANE	DCM	Broad-specificity Catabolism	Bacteroidia	0
ANE_004_40M	phnM	ANE	DCM	Broad-specificity Catabolism	Bacteroidia	0.00209757
ANE_150_40M	phnM	ANE	DCM	Broad-specificity Catabolism	Bacteroidia	0.00435351
ANE_151_80M	phnM	ANE	DCM	Broad-specificity Catabolism	Bacteroidia	0.000817777
ANE_152_800M	phnI	ANE	MES	Broad-specificity Catabolism	Bacteroidia	0
ANE_152_800M	phnJ	ANE	MES	Broad-specificity Catabolism	Bacteroidia	0
ANE_152_800M	phnM	ANE	MES	Broad-specificity Catabolism	Bacteroidia	0.00387597
ANE_004_05M	phnI	ANE	SUR	Broad-specificity Catabolism	Bacteroidia	0
ANE_150_05M	phnI	ANE	SUR	Broad-specificity Catabolism	Bacteroidia	0
ANE_151_05M	phnI	ANE	SUR	Broad-specificity Catabolism	Bacteroidia	0
ANE_152_05M	phnI	ANE	SUR	Broad-specificity Catabolism	Bacteroidia	0
ANE_004_05M	phnJ	ANE	SUR	Broad-specificity Catabolism	Bacteroidia	0
ANE_150_05M	phnJ	ANE	SUR	Broad-specificity Catabolism	Bacteroidia	0
ANE_151_05M	phnJ	ANE	SUR	Broad-specificity Catabolism	Bacteroidia	0
ANE_152_05M	phnJ	ANE	SUR	Broad-specificity Catabolism	Bacteroidia	0
ANE_004_05M	phnM	ANE	SUR	Broad-specificity Catabolism	Bacteroidia	0.000572333
ANE_150_05M	phnM	ANE	SUR	Broad-specificity Catabolism	Bacteroidia	0.000699792
ANE_151_05M	phnM	ANE	SUR	Broad-specificity Catabolism	Bacteroidia	0.00405441
ANE_152_05M	phnM	ANE	SUR	Broad-specificity Catabolism	Bacteroidia	0
ANE_004_40M	aepY	ANE	DCM	Production	Bacteroidia	0.105934
ANE_150_40M	aepY	ANE	DCM	Production	Bacteroidia	0.102502
ANE_151_80M	aepY	ANE	DCM	Production	Bacteroidia	0.145562
ANE_004_40M	pepM	ANE	DCM	Production	Bacteroidia	0.0816037
ANE_150_40M	pepM	ANE	DCM	Production	Bacteroidia	0.168688
ANE_151_80M	pepM	ANE	DCM	Production	Bacteroidia	0.136458
ANE_004_40M	phpC	ANE	DCM	Production	Bacteroidia	0.0211092
ANE_150_40M	phpC	ANE	DCM	Production	Bacteroidia	0.0136304
ANE_151_80M	phpC	ANE	DCM	Production	Bacteroidia	0.0219461
ANE_152_800M	aepY	ANE	MES	Production	Bacteroidia	0.16974
ANE_152_800M	pepM	ANE	MES	Production	Bacteroidia	0.114455
ANE_152_800M	phpC	ANE	MES	Production	Bacteroidia	0.0221036
ANE_004_05M	aepY	ANE	SUR	Production	Bacteroidia	0.0792351
ANE_150_05M	aepY	ANE	SUR	Production	Bacteroidia	0.116652
ANE_151_05M	aepY	ANE	SUR	Production	Bacteroidia	0.117415
ANE_152_05M	aepY	ANE	SUR	Production	Bacteroidia	0.127607
ANE_004_05M	pepM	ANE	SUR	Production	Bacteroidia	0.0611645
ANE_150_05M	pepM	ANE	SUR	Production	Bacteroidia	0.112835
ANE_151_05M	pepM	ANE	SUR	Production	Bacteroidia	0.102621
ANE_152_05M	pepM	ANE	SUR	Production	Bacteroidia	0.113384
ANE_004_05M	phpC	ANE	SUR	Production	Bacteroidia	0.0161273
ANE_150_05M	phpC	ANE	SUR	Production	Bacteroidia	0.0187798
ANE_151_05M	phpC	ANE	SUR	Production	Bacteroidia	0.0163208
ANE_152_05M	phpC	ANE	SUR	Production	Bacteroidia	0.0308152
ANE_004_40M	phnA	ANE	DCM	Substrate-specific Catabolism	Bacteroidia	0
ANE_150_40M	phnA	ANE	DCM	Substrate-specific Catabolism	Bacteroidia	0
ANE_151_80M	phnA	ANE	DCM	Substrate-specific Catabolism	Bacteroidia	0
ANE_004_40M	phnW	ANE	DCM	Substrate-specific Catabolism	Bacteroidia	0.0275705
ANE_150_40M	phnW	ANE	DCM	Substrate-specific Catabolism	Bacteroidia	0.0215622
ANE_151_80M	phnW	ANE	DCM	Substrate-specific Catabolism	Bacteroidia	0.0598198
ANE_004_40M	phnX	ANE	DCM	Substrate-specific Catabolism	Bacteroidia	0
ANE_150_40M	phnX	ANE	DCM	Substrate-specific Catabolism	Bacteroidia	0.00127312
ANE_151_80M	phnX	ANE	DCM	Substrate-specific Catabolism	Bacteroidia	0.00430465
ANE_152_800M	phnA	ANE	MES	Substrate-specific Catabolism	Bacteroidia	0
ANE_152_800M	phnW	ANE	MES	Substrate-specific Catabolism	Bacteroidia	0.120719
ANE_152_800M	phnX	ANE	MES	Substrate-specific Catabolism	Bacteroidia	0.00680084
ANE_004_05M	phnA	ANE	SUR	Substrate-specific Catabolism	Bacteroidia	0
ANE_150_05M	phnA	ANE	SUR	Substrate-specific Catabolism	Bacteroidia	0
ANE_151_05M	phnA	ANE	SUR	Substrate-specific Catabolism	Bacteroidia	0
ANE_152_05M	phnA	ANE	SUR	Substrate-specific Catabolism	Bacteroidia	0
ANE_004_05M	phnW	ANE	SUR	Substrate-specific Catabolism	Bacteroidia	0.0117748
ANE_150_05M	phnW	ANE	SUR	Substrate-specific Catabolism	Bacteroidia	0.0255946
ANE_151_05M	phnW	ANE	SUR	Substrate-specific Catabolism	Bacteroidia	0.0239424
ANE_152_05M	phnW	ANE	SUR	Substrate-specific Catabolism	Bacteroidia	0.0262483
ANE_004_05M	phnX	ANE	SUR	Substrate-specific Catabolism	Bacteroidia	0.00502113
ANE_150_05M	phnX	ANE	SUR	Substrate-specific Catabolism	Bacteroidia	0.0036836
ANE_151_05M	phnX	ANE	SUR	Substrate-specific Catabolism	Bacteroidia	0.00237131
ANE_152_05M	phnX	ANE	SUR	Substrate-specific Catabolism	Bacteroidia	0.0053727
ANE_004_40M	aepY	ANE	DCM	Production	Balneolia	0.0133343
ANE_150_40M	aepY	ANE	DCM	Production	Balneolia	0.0164003
ANE_151_80M	aepY	ANE	DCM	Production	Balneolia	0.0150183
ANE_004_40M	pepM	ANE	DCM	Production	Balneolia	0.00393271
ANE_150_40M	pepM	ANE	DCM	Production	Balneolia	0.00544156
ANE_151_80M	pepM	ANE	DCM	Production	Balneolia	0.00613296
ANE_004_40M	phpC	ANE	DCM	Production	Balneolia	0.00281456
ANE_150_40M	phpC	ANE	DCM	Production	Balneolia	0.00681522
ANE_151_80M	phpC	ANE	DCM	Production	Balneolia	0.00768115
ANE_152_800M	aepY	ANE	MES	Production	Balneolia	0.0136887
ANE_152_800M	pepM	ANE	MES	Production	Balneolia	0.00181675
ANE_152_800M	phpC	ANE	MES	Production	Balneolia	0.0208034
ANE_004_05M	aepY	ANE	SUR	Production	Balneolia	0.018596
ANE_150_05M	aepY	ANE	SUR	Production	Balneolia	0.0276802
ANE_151_05M	aepY	ANE	SUR	Production	Balneolia	0.0114551
ANE_152_05M	aepY	ANE	SUR	Production	Balneolia	0.0248726
ANE_004_05M	pepM	ANE	SUR	Production	Balneolia	0.00429224
ANE_150_05M	pepM	ANE	SUR	Production	Balneolia	0.00262406
ANE_151_05M	pepM	ANE	SUR	Production	Balneolia	0.00506771
ANE_152_05M	pepM	ANE	SUR	Production	Balneolia	0.00574097
ANE_004_05M	phpC	ANE	SUR	Production	Balneolia	0.00614373
ANE_150_05M	phpC	ANE	SUR	Production	Balneolia	0.00938992
ANE_151_05M	phpC	ANE	SUR	Production	Balneolia	0.00906713
ANE_152_05M	phpC	ANE	SUR	Production	Balneolia	0.0123261
ANE_004_40M	phnW	ANE	DCM	Substrate-specific Catabolism	Balneolia	0.00119872
ANE_150_40M	phnW	ANE	DCM	Substrate-specific Catabolism	Balneolia	0.00414657
ANE_151_80M	phnW	ANE	DCM	Substrate-specific Catabolism	Balneolia	0.0112162
ANE_152_800M	phnW	ANE	MES	Substrate-specific Catabolism	Balneolia	0.0132902
ANE_004_05M	phnW	ANE	SUR	Substrate-specific Catabolism	Balneolia	0.00196246
ANE_150_05M	phnW	ANE	SUR	Substrate-specific Catabolism	Balneolia	0.0023995
ANE_151_05M	phnW	ANE	SUR	Substrate-specific Catabolism	Balneolia	0.00154467
ANE_152_05M	phnW	ANE	SUR	Substrate-specific Catabolism	Balneolia	0.00174989
ANE_004_40M	phnI	ANE	DCM	Broad-specificity Catabolism	Betaproteobacteria	0.00147819
ANE_150_40M	phnI	ANE	DCM	Broad-specificity Catabolism	Betaproteobacteria	0.00204533
ANE_151_80M	phnI	ANE	DCM	Broad-specificity Catabolism	Betaproteobacteria	0.0023052
ANE_004_40M	phnJ	ANE	DCM	Broad-specificity Catabolism	Betaproteobacteria	0
ANE_150_40M	phnJ	ANE	DCM	Broad-specificity Catabolism	Betaproteobacteria	0.0127111
ANE_151_80M	phnJ	ANE	DCM	Broad-specificity Catabolism	Betaproteobacteria	0.00130237
ANE_004_40M	phnM	ANE	DCM	Broad-specificity Catabolism	Betaproteobacteria	0.00367075
ANE_150_40M	phnM	ANE	DCM	Broad-specificity Catabolism	Betaproteobacteria	0.0050791
ANE_151_80M	phnM	ANE	DCM	Broad-specificity Catabolism	Betaproteobacteria	0.00899555
ANE_152_800M	phnI	ANE	MES	Broad-specificity Catabolism	Betaproteobacteria	0.0163888
ANE_152_800M	phnJ	ANE	MES	Broad-specificity Catabolism	Betaproteobacteria	0.015432
ANE_152_800M	phnM	ANE	MES	Broad-specificity Catabolism	Betaproteobacteria	0.0474807
ANE_004_05M	phnI	ANE	SUR	Broad-specificity Catabolism	Betaproteobacteria	0.00887332
ANE_150_05M	phnI	ANE	SUR	Broad-specificity Catabolism	Betaproteobacteria	0.00394524
ANE_151_05M	phnI	ANE	SUR	Broad-specificity Catabolism	Betaproteobacteria	0
ANE_152_05M	phnI	ANE	SUR	Broad-specificity Catabolism	Betaproteobacteria	0.00107893
ANE_004_05M	phnJ	ANE	SUR	Broad-specificity Catabolism	Betaproteobacteria	0.00546892
ANE_150_05M	phnJ	ANE	SUR	Broad-specificity Catabolism	Betaproteobacteria	0
ANE_151_05M	phnJ	ANE	SUR	Broad-specificity Catabolism	Betaproteobacteria	0.00753313
ANE_152_05M	phnJ	ANE	SUR	Broad-specificity Catabolism	Betaproteobacteria	0.00853393
ANE_004_05M	phnM	ANE	SUR	Broad-specificity Catabolism	Betaproteobacteria	0.00915733
ANE_150_05M	phnM	ANE	SUR	Broad-specificity Catabolism	Betaproteobacteria	0.00699792
ANE_151_05M	phnM	ANE	SUR	Broad-specificity Catabolism	Betaproteobacteria	0.00405441
ANE_152_05M	phnM	ANE	SUR	Broad-specificity Catabolism	Betaproteobacteria	0.00382754
ANE_004_40M	aepY	ANE	DCM	Production	Betaproteobacteria	0.425958
ANE_150_40M	aepY	ANE	DCM	Production	Betaproteobacteria	0.459207
ANE_151_80M	aepY	ANE	DCM	Production	Betaproteobacteria	0.671202
ANE_004_40M	pepM	ANE	DCM	Production	Betaproteobacteria	0.0934018
ANE_150_40M	pepM	ANE	DCM	Production	Betaproteobacteria	0.0884254
ANE_151_80M	pepM	ANE	DCM	Production	Betaproteobacteria	0.124192
ANE_004_40M	phpC	ANE	DCM	Production	Betaproteobacteria	0.0387002
ANE_150_40M	phpC	ANE	DCM	Production	Betaproteobacteria	0.0671786
ANE_151_80M	phpC	ANE	DCM	Production	Betaproteobacteria	0.0680331
ANE_152_800M	aepY	ANE	MES	Production	Betaproteobacteria	0.958211
ANE_152_800M	pepM	ANE	MES	Production	Betaproteobacteria	0.154424
ANE_152_800M	phpC	ANE	MES	Production	Betaproteobacteria	0.113118
ANE_004_05M	aepY	ANE	SUR	Production	Betaproteobacteria	0.610433
ANE_150_05M	aepY	ANE	SUR	Production	Betaproteobacteria	0.418169
ANE_151_05M	aepY	ANE	SUR	Production	Betaproteobacteria	0.628123
ANE_152_05M	aepY	ANE	SUR	Production	Betaproteobacteria	0.433648
ANE_004_05M	pepM	ANE	SUR	Production	Betaproteobacteria	0.100868
ANE_150_05M	pepM	ANE	SUR	Production	Betaproteobacteria	0.0931541
ANE_151_05M	pepM	ANE	SUR	Production	Betaproteobacteria	0.108956
ANE_152_05M	pepM	ANE	SUR	Production	Betaproteobacteria	0.0717621
ANE_004_05M	phpC	ANE	SUR	Production	Betaproteobacteria	0.0391663
ANE_150_05M	phpC	ANE	SUR	Production	Betaproteobacteria	0.0694854
ANE_151_05M	phpC	ANE	SUR	Production	Betaproteobacteria	0.0408021
ANE_152_05M	phpC	ANE	SUR	Production	Betaproteobacteria	0.0801195
ANE_004_40M	palA	ANE	DCM	Substrate-specific Catabolism	Betaproteobacteria	0.262097
ANE_150_40M	palA	ANE	DCM	Substrate-specific Catabolism	Betaproteobacteria	0.178355
ANE_151_80M	palA	ANE	DCM	Substrate-specific Catabolism	Betaproteobacteria	0.540065
ANE_004_40M	phnA	ANE	DCM	Substrate-specific Catabolism	Betaproteobacteria	0.0161506
ANE_150_40M	phnA	ANE	DCM	Substrate-specific Catabolism	Betaproteobacteria	0.016953
ANE_151_80M	phnA	ANE	DCM	Substrate-specific Catabolism	Betaproteobacteria	0.0564524
ANE_004_40M	phnW	ANE	DCM	Substrate-specific Catabolism	Betaproteobacteria	0.157032
ANE_150_40M	phnW	ANE	DCM	Substrate-specific Catabolism	Betaproteobacteria	0.192401
ANE_151_80M	phnW	ANE	DCM	Substrate-specific Catabolism	Betaproteobacteria	0.197218
ANE_004_40M	phnX	ANE	DCM	Substrate-specific Catabolism	Betaproteobacteria	0.00368043
ANE_150_40M	phnX	ANE	DCM	Substrate-specific Catabolism	Betaproteobacteria	0.0229162
ANE_151_80M	phnX	ANE	DCM	Substrate-specific Catabolism	Betaproteobacteria	0.0229581
ANE_004_40M	phnY	ANE	DCM	Substrate-specific Catabolism	Betaproteobacteria	0.142614
ANE_150_40M	phnY	ANE	DCM	Substrate-specific Catabolism	Betaproteobacteria	0.103424
ANE_151_80M	phnY	ANE	DCM	Substrate-specific Catabolism	Betaproteobacteria	0.17878
ANE_004_40M	phnZ	ANE	DCM	Substrate-specific Catabolism	Betaproteobacteria	0.672863
ANE_150_40M	phnZ	ANE	DCM	Substrate-specific Catabolism	Betaproteobacteria	0.798017
ANE_151_80M	phnZ	ANE	DCM	Substrate-specific Catabolism	Betaproteobacteria	0.714116
ANE_152_800M	palA	ANE	MES	Substrate-specific Catabolism	Betaproteobacteria	2.18973
ANE_152_800M	phnA	ANE	MES	Substrate-specific Catabolism	Betaproteobacteria	0.325194
ANE_152_800M	phnW	ANE	MES	Substrate-specific Catabolism	Betaproteobacteria	0.852789
ANE_152_800M	phnX	ANE	MES	Substrate-specific Catabolism	Betaproteobacteria	0.0527065
ANE_152_800M	phnY	ANE	MES	Substrate-specific Catabolism	Betaproteobacteria	0.333858
ANE_152_800M	phnZ	ANE	MES	Substrate-specific Catabolism	Betaproteobacteria	0.853565
ANE_004_05M	palA	ANE	SUR	Substrate-specific Catabolism	Betaproteobacteria	0.100355
ANE_150_05M	palA	ANE	SUR	Substrate-specific Catabolism	Betaproteobacteria	0.222473
ANE_151_05M	palA	ANE	SUR	Substrate-specific Catabolism	Betaproteobacteria	0.102983
ANE_152_05M	palA	ANE	SUR	Substrate-specific Catabolism	Betaproteobacteria	0.284762
ANE_004_05M	phnA	ANE	SUR	Substrate-specific Catabolism	Betaproteobacteria	0.00972531
ANE_150_05M	phnA	ANE	SUR	Substrate-specific Catabolism	Betaproteobacteria	0.0200663
ANE_151_05M	phnA	ANE	SUR	Substrate-specific Catabolism	Betaproteobacteria	0.0136353
ANE_152_05M	phnA	ANE	SUR	Substrate-specific Catabolism	Betaproteobacteria	0.0227637
ANE_004_05M	phnW	ANE	SUR	Substrate-specific Catabolism	Betaproteobacteria	0.0968146
ANE_150_05M	phnW	ANE	SUR	Substrate-specific Catabolism	Betaproteobacteria	0.139971
ANE_151_05M	phnW	ANE	SUR	Substrate-specific Catabolism	Betaproteobacteria	0.107355
ANE_152_05M	phnW	ANE	SUR	Substrate-specific Catabolism	Betaproteobacteria	0.144366
ANE_004_05M	phnX	ANE	SUR	Substrate-specific Catabolism	Betaproteobacteria	0.0120507
ANE_150_05M	phnX	ANE	SUR	Substrate-specific Catabolism	Betaproteobacteria	0.0122786
ANE_151_05M	phnX	ANE	SUR	Substrate-specific Catabolism	Betaproteobacteria	0.0201561
ANE_152_05M	phnX	ANE	SUR	Substrate-specific Catabolism	Betaproteobacteria	0.0174613
ANE_004_05M	phnY	ANE	SUR	Substrate-specific Catabolism	Betaproteobacteria	0.141138
ANE_150_05M	phnY	ANE	SUR	Substrate-specific Catabolism	Betaproteobacteria	0.118718
ANE_151_05M	phnY	ANE	SUR	Substrate-specific Catabolism	Betaproteobacteria	0.115818
ANE_152_05M	phnY	ANE	SUR	Substrate-specific Catabolism	Betaproteobacteria	0.142585
ANE_004_05M	phnZ	ANE	SUR	Substrate-specific Catabolism	Betaproteobacteria	0.488128
ANE_150_05M	phnZ	ANE	SUR	Substrate-specific Catabolism	Betaproteobacteria	0.694821
ANE_151_05M	phnZ	ANE	SUR	Substrate-specific Catabolism	Betaproteobacteria	0.588359
ANE_152_05M	phnZ	ANE	SUR	Substrate-specific Catabolism	Betaproteobacteria	0.617802
ANE_004_40M	pepM	ANE	DCM	Production	Caldilineae	0.00589906
ANE_150_40M	pepM	ANE	DCM	Production	Caldilineae	0.00136039
ANE_151_80M	pepM	ANE	DCM	Production	Caldilineae	0.00613296
ANE_152_800M	pepM	ANE	MES	Production	Caldilineae	0.00726701
ANE_004_05M	pepM	ANE	SUR	Production	Caldilineae	0.00214612
ANE_150_05M	pepM	ANE	SUR	Production	Caldilineae	0.00524812
ANE_151_05M	pepM	ANE	SUR	Production	Caldilineae	0
ANE_152_05M	pepM	ANE	SUR	Production	Caldilineae	0
ANE_004_40M	phnW	ANE	DCM	Substrate-specific Catabolism	Caldilineae	0
ANE_150_40M	phnW	ANE	DCM	Substrate-specific Catabolism	Caldilineae	0
ANE_151_80M	phnW	ANE	DCM	Substrate-specific Catabolism	Caldilineae	0.00186937
ANE_004_40M	phnX	ANE	DCM	Substrate-specific Catabolism	Caldilineae	0
ANE_150_40M	phnX	ANE	DCM	Substrate-specific Catabolism	Caldilineae	0
ANE_151_80M	phnX	ANE	DCM	Substrate-specific Catabolism	Caldilineae	0
ANE_004_40M	phnZ	ANE	DCM	Substrate-specific Catabolism	Caldilineae	0
ANE_150_40M	phnZ	ANE	DCM	Substrate-specific Catabolism	Caldilineae	0
ANE_151_80M	phnZ	ANE	DCM	Substrate-specific Catabolism	Caldilineae	0.00208197
ANE_152_800M	phnW	ANE	MES	Substrate-specific Catabolism	Caldilineae	0
ANE_152_800M	phnX	ANE	MES	Substrate-specific Catabolism	Caldilineae	0
ANE_152_800M	phnZ	ANE	MES	Substrate-specific Catabolism	Caldilineae	0.0098678
ANE_004_05M	phnW	ANE	SUR	Substrate-specific Catabolism	Caldilineae	0
ANE_150_05M	phnW	ANE	SUR	Substrate-specific Catabolism	Caldilineae	0.0023995
ANE_151_05M	phnW	ANE	SUR	Substrate-specific Catabolism	Caldilineae	0.00617869
ANE_152_05M	phnW	ANE	SUR	Substrate-specific Catabolism	Caldilineae	0.00174989
ANE_004_05M	phnX	ANE	SUR	Substrate-specific Catabolism	Caldilineae	0
ANE_150_05M	phnX	ANE	SUR	Substrate-specific Catabolism	Caldilineae	0
ANE_151_05M	phnX	ANE	SUR	Substrate-specific Catabolism	Caldilineae	0
ANE_152_05M	phnX	ANE	SUR	Substrate-specific Catabolism	Caldilineae	0
ANE_004_05M	phnZ	ANE	SUR	Substrate-specific Catabolism	Caldilineae	0.0014571
ANE_150_05M	phnZ	ANE	SUR	Substrate-specific Catabolism	Caldilineae	0
ANE_151_05M	phnZ	ANE	SUR	Substrate-specific Catabolism	Caldilineae	0
ANE_152_05M	phnZ	ANE	SUR	Substrate-specific Catabolism	Caldilineae	0
ANE_004_40M	pepM	ANE	DCM	Production	candidate division NC10	0.000983177
ANE_150_40M	pepM	ANE	DCM	Production	candidate division NC10	0
ANE_151_80M	pepM	ANE	DCM	Production	candidate division NC10	0.00306648
ANE_152_800M	pepM	ANE	MES	Production	candidate division NC10	0.00545026
ANE_004_05M	pepM	ANE	SUR	Production	candidate division NC10	0
ANE_150_05M	pepM	ANE	SUR	Production	candidate division NC10	0.00131203
ANE_151_05M	pepM	ANE	SUR	Production	candidate division NC10	0
ANE_152_05M	pepM	ANE	SUR	Production	candidate division NC10	0
ANE_004_40M	phnW	ANE	DCM	Substrate-specific Catabolism	candidate division NC10	0
ANE_150_40M	phnW	ANE	DCM	Substrate-specific Catabolism	candidate division NC10	0
ANE_151_80M	phnW	ANE	DCM	Substrate-specific Catabolism	candidate division NC10	0
ANE_152_800M	phnW	ANE	MES	Substrate-specific Catabolism	candidate division NC10	0.00110752
ANE_004_05M	phnW	ANE	SUR	Substrate-specific Catabolism	candidate division NC10	0
ANE_150_05M	phnW	ANE	SUR	Substrate-specific Catabolism	candidate division NC10	0
ANE_151_05M	phnW	ANE	SUR	Substrate-specific Catabolism	candidate division NC10	0
ANE_152_05M	phnW	ANE	SUR	Substrate-specific Catabolism	candidate division NC10	0
ANE_004_40M	aepY	ANE	DCM	Production	Candidatus Adlerbacteria	0
ANE_150_40M	aepY	ANE	DCM	Production	Candidatus Adlerbacteria	0.00102502
ANE_151_80M	aepY	ANE	DCM	Production	Candidatus Adlerbacteria	0.00231051
ANE_004_40M	pepM	ANE	DCM	Production	Candidatus Adlerbacteria	0.00196635
ANE_150_40M	pepM	ANE	DCM	Production	Candidatus Adlerbacteria	0.00680196
ANE_151_80M	pepM	ANE	DCM	Production	Candidatus Adlerbacteria	0
ANE_004_40M	phpC	ANE	DCM	Production	Candidatus Adlerbacteria	0.000703639
ANE_150_40M	phpC	ANE	DCM	Production	Candidatus Adlerbacteria	0.00194721
ANE_151_80M	phpC	ANE	DCM	Production	Candidatus Adlerbacteria	0.00219462
ANE_152_800M	aepY	ANE	MES	Production	Candidatus Adlerbacteria	0.00821323
ANE_152_800M	pepM	ANE	MES	Production	Candidatus Adlerbacteria	0.00181675
ANE_152_800M	phpC	ANE	MES	Production	Candidatus Adlerbacteria	0.00130021
ANE_004_05M	aepY	ANE	SUR	Production	Candidatus Adlerbacteria	0.00161704
ANE_150_05M	aepY	ANE	SUR	Production	Candidatus Adlerbacteria	0.00197716
ANE_151_05M	aepY	ANE	SUR	Production	Candidatus Adlerbacteria	0.00763675
ANE_152_05M	aepY	ANE	SUR	Production	Candidatus Adlerbacteria	0.00216283
ANE_004_05M	pepM	ANE	SUR	Production	Candidatus Adlerbacteria	0.00965755
ANE_150_05M	pepM	ANE	SUR	Production	Candidatus Adlerbacteria	0.00787218
ANE_151_05M	pepM	ANE	SUR	Production	Candidatus Adlerbacteria	0.00380078
ANE_152_05M	pepM	ANE	SUR	Production	Candidatus Adlerbacteria	0
ANE_004_05M	phpC	ANE	SUR	Production	Candidatus Adlerbacteria	0.000767967
ANE_150_05M	phpC	ANE	SUR	Production	Candidatus Adlerbacteria	0.000938992
ANE_151_05M	phpC	ANE	SUR	Production	Candidatus Adlerbacteria	0.000906713
ANE_152_05M	phpC	ANE	SUR	Production	Candidatus Adlerbacteria	0
ANE_004_40M	phnA	ANE	DCM	Substrate-specific Catabolism	Candidatus Aerophobetes	0
ANE_150_40M	phnA	ANE	DCM	Substrate-specific Catabolism	Candidatus Aerophobetes	0
ANE_151_80M	phnA	ANE	DCM	Substrate-specific Catabolism	Candidatus Aerophobetes	0.000868499
ANE_152_800M	phnA	ANE	MES	Substrate-specific Catabolism	Candidatus Aerophobetes	0.0164655
ANE_004_05M	phnA	ANE	SUR	Substrate-specific Catabolism	Candidatus Aerophobetes	0
ANE_150_05M	phnA	ANE	SUR	Substrate-specific Catabolism	Candidatus Aerophobetes	0
ANE_151_05M	phnA	ANE	SUR	Substrate-specific Catabolism	Candidatus Aerophobetes	0
ANE_152_05M	phnA	ANE	SUR	Substrate-specific Catabolism	Candidatus Aerophobetes	0
ANE_004_40M	aepY	ANE	DCM	Production	Candidatus Aminicenantes	0.00222239
ANE_150_40M	aepY	ANE	DCM	Production	Candidatus Aminicenantes	0.00205003
ANE_151_80M	aepY	ANE	DCM	Production	Candidatus Aminicenantes	0.0115525
ANE_004_40M	pepM	ANE	DCM	Production	Candidatus Aminicenantes	0.000983177
ANE_150_40M	pepM	ANE	DCM	Production	Candidatus Aminicenantes	0.00272078
ANE_151_80M	pepM	ANE	DCM	Production	Candidatus Aminicenantes	0.0137992
ANE_152_800M	aepY	ANE	MES	Production	Candidatus Aminicenantes	0.00547549
ANE_152_800M	pepM	ANE	MES	Production	Candidatus Aminicenantes	0.0181675
ANE_004_05M	aepY	ANE	SUR	Production	Candidatus Aminicenantes	0.00565965
ANE_150_05M	aepY	ANE	SUR	Production	Candidatus Aminicenantes	0.00296573
ANE_151_05M	aepY	ANE	SUR	Production	Candidatus Aminicenantes	0
ANE_152_05M	aepY	ANE	SUR	Production	Candidatus Aminicenantes	0.00216283
ANE_004_05M	pepM	ANE	SUR	Production	Candidatus Aminicenantes	0.00214612
ANE_150_05M	pepM	ANE	SUR	Production	Candidatus Aminicenantes	0.00524812
ANE_151_05M	pepM	ANE	SUR	Production	Candidatus Aminicenantes	0.00506771
ANE_152_05M	pepM	ANE	SUR	Production	Candidatus Aminicenantes	0.00574097
ANE_004_40M	phnW	ANE	DCM	Substrate-specific Catabolism	Candidatus Aminicenantes	0
ANE_150_40M	phnW	ANE	DCM	Substrate-specific Catabolism	Candidatus Aminicenantes	0
ANE_151_80M	phnW	ANE	DCM	Substrate-specific Catabolism	Candidatus Aminicenantes	0
ANE_152_800M	phnW	ANE	MES	Substrate-specific Catabolism	Candidatus Aminicenantes	0.00110752
ANE_004_05M	phnW	ANE	SUR	Substrate-specific Catabolism	Candidatus Aminicenantes	0
ANE_150_05M	phnW	ANE	SUR	Substrate-specific Catabolism	Candidatus Aminicenantes	0
ANE_151_05M	phnW	ANE	SUR	Substrate-specific Catabolism	Candidatus Aminicenantes	0
ANE_152_05M	phnW	ANE	SUR	Substrate-specific Catabolism	Candidatus Aminicenantes	0
ANE_004_40M	aepY	ANE	DCM	Production	Candidatus Andersenbacteria	0.00222239
ANE_150_40M	aepY	ANE	DCM	Production	Candidatus Andersenbacteria	0.00205003
ANE_151_80M	aepY	ANE	DCM	Production	Candidatus Andersenbacteria	0.00462101
ANE_004_40M	pepM	ANE	DCM	Production	Candidatus Andersenbacteria	0
ANE_150_40M	pepM	ANE	DCM	Production	Candidatus Andersenbacteria	0.00136039
ANE_151_80M	pepM	ANE	DCM	Production	Candidatus Andersenbacteria	0
ANE_004_40M	phpC	ANE	DCM	Production	Candidatus Andersenbacteria	0.000703639
ANE_150_40M	phpC	ANE	DCM	Production	Candidatus Andersenbacteria	0.000973603
ANE_151_80M	phpC	ANE	DCM	Production	Candidatus Andersenbacteria	0
ANE_152_800M	aepY	ANE	MES	Production	Candidatus Andersenbacteria	0.00547549
ANE_152_800M	pepM	ANE	MES	Production	Candidatus Andersenbacteria	0.00181675
ANE_152_800M	phpC	ANE	MES	Production	Candidatus Andersenbacteria	0.00780127
ANE_004_05M	aepY	ANE	SUR	Production	Candidatus Andersenbacteria	0
ANE_150_05M	aepY	ANE	SUR	Production	Candidatus Andersenbacteria	0.000988578
ANE_151_05M	aepY	ANE	SUR	Production	Candidatus Andersenbacteria	0.00286378
ANE_152_05M	aepY	ANE	SUR	Production	Candidatus Andersenbacteria	0.00108142
ANE_004_05M	pepM	ANE	SUR	Production	Candidatus Andersenbacteria	0
ANE_150_05M	pepM	ANE	SUR	Production	Candidatus Andersenbacteria	0
ANE_151_05M	pepM	ANE	SUR	Production	Candidatus Andersenbacteria	0
ANE_152_05M	pepM	ANE	SUR	Production	Candidatus Andersenbacteria	0.00143524
ANE_004_05M	phpC	ANE	SUR	Production	Candidatus Andersenbacteria	0.00153593
ANE_150_05M	phpC	ANE	SUR	Production	Candidatus Andersenbacteria	0
ANE_151_05M	phpC	ANE	SUR	Production	Candidatus Andersenbacteria	0.00453356
ANE_152_05M	phpC	ANE	SUR	Production	Candidatus Andersenbacteria	0.00205435
ANE_004_40M	aepY	ANE	DCM	Production	Candidatus Azambacteria	0.00296319
ANE_150_40M	aepY	ANE	DCM	Production	Candidatus Azambacteria	0.00410007
ANE_151_80M	aepY	ANE	DCM	Production	Candidatus Azambacteria	0.00577627
ANE_004_40M	pepM	ANE	DCM	Production	Candidatus Azambacteria	0.00688224
ANE_150_40M	pepM	ANE	DCM	Production	Candidatus Azambacteria	0.00952274
ANE_151_80M	pepM	ANE	DCM	Production	Candidatus Azambacteria	0.00919944
ANE_152_800M	aepY	ANE	MES	Production	Candidatus Azambacteria	0.0136887
ANE_152_800M	pepM	ANE	MES	Production	Candidatus Azambacteria	0.00908377
ANE_004_05M	aepY	ANE	SUR	Production	Candidatus Azambacteria	0.000808521
ANE_150_05M	aepY	ANE	SUR	Production	Candidatus Azambacteria	0.00395431
ANE_151_05M	aepY	ANE	SUR	Production	Candidatus Azambacteria	0.00763675
ANE_152_05M	aepY	ANE	SUR	Production	Candidatus Azambacteria	0.00540708
ANE_004_05M	pepM	ANE	SUR	Production	Candidatus Azambacteria	0.00429224
ANE_150_05M	pepM	ANE	SUR	Production	Candidatus Azambacteria	0.00918421
ANE_151_05M	pepM	ANE	SUR	Production	Candidatus Azambacteria	0.00760156
ANE_152_05M	pepM	ANE	SUR	Production	Candidatus Azambacteria	0.00430573
ANE_004_40M	aepY	ANE	DCM	Production	Candidatus Bathyarchaeota	0
ANE_150_40M	aepY	ANE	DCM	Production	Candidatus Bathyarchaeota	0.00205003
ANE_151_80M	aepY	ANE	DCM	Production	Candidatus Bathyarchaeota	0.00346576
ANE_152_800M	aepY	ANE	MES	Production	Candidatus Bathyarchaeota	0.00410662
ANE_004_05M	aepY	ANE	SUR	Production	Candidatus Bathyarchaeota	0.000808521
ANE_150_05M	aepY	ANE	SUR	Production	Candidatus Bathyarchaeota	0.000988578
ANE_151_05M	aepY	ANE	SUR	Production	Candidatus Bathyarchaeota	0.00190919
ANE_152_05M	aepY	ANE	SUR	Production	Candidatus Bathyarchaeota	0
ANE_004_40M	phnA	ANE	DCM	Substrate-specific Catabolism	Candidatus Bathyarchaeota	0
ANE_150_40M	phnA	ANE	DCM	Substrate-specific Catabolism	Candidatus Bathyarchaeota	0
ANE_151_80M	phnA	ANE	DCM	Substrate-specific Catabolism	Candidatus Bathyarchaeota	0
ANE_152_800M	phnA	ANE	MES	Substrate-specific Catabolism	Candidatus Bathyarchaeota	0.00102909
ANE_004_05M	phnA	ANE	SUR	Substrate-specific Catabolism	Candidatus Bathyarchaeota	0
ANE_150_05M	phnA	ANE	SUR	Substrate-specific Catabolism	Candidatus Bathyarchaeota	0
ANE_151_05M	phnA	ANE	SUR	Substrate-specific Catabolism	Candidatus Bathyarchaeota	0
ANE_152_05M	phnA	ANE	SUR	Substrate-specific Catabolism	Candidatus Bathyarchaeota	0
ANE_004_40M	aepY	ANE	DCM	Production	Candidatus Daviesbacteria	0.000740797
ANE_150_40M	aepY	ANE	DCM	Production	Candidatus Daviesbacteria	0.00102502
ANE_151_80M	aepY	ANE	DCM	Production	Candidatus Daviesbacteria	0.00115525
ANE_004_40M	pepM	ANE	DCM	Production	Candidatus Daviesbacteria	0.00786542
ANE_150_40M	pepM	ANE	DCM	Production	Candidatus Daviesbacteria	0.0108831
ANE_151_80M	pepM	ANE	DCM	Production	Candidatus Daviesbacteria	0.0260651
ANE_004_40M	phpC	ANE	DCM	Production	Candidatus Daviesbacteria	0.0126655
ANE_150_40M	phpC	ANE	DCM	Production	Candidatus Daviesbacteria	0.0126568
ANE_151_80M	phpC	ANE	DCM	Production	Candidatus Daviesbacteria	0.0307246
ANE_152_800M	aepY	ANE	MES	Production	Candidatus Daviesbacteria	0.00136887
ANE_152_800M	pepM	ANE	MES	Production	Candidatus Daviesbacteria	0.0508691
ANE_152_800M	phpC	ANE	MES	Production	Candidatus Daviesbacteria	0.0130021
ANE_004_05M	aepY	ANE	SUR	Production	Candidatus Daviesbacteria	0.00242556
ANE_150_05M	aepY	ANE	SUR	Production	Candidatus Daviesbacteria	0.00197716
ANE_151_05M	aepY	ANE	SUR	Production	Candidatus Daviesbacteria	0
ANE_152_05M	aepY	ANE	SUR	Production	Candidatus Daviesbacteria	0
ANE_004_05M	pepM	ANE	SUR	Production	Candidatus Daviesbacteria	0.00751143
ANE_150_05M	pepM	ANE	SUR	Production	Candidatus Daviesbacteria	0.0131203
ANE_151_05M	pepM	ANE	SUR	Production	Candidatus Daviesbacteria	0.0126693
ANE_152_05M	pepM	ANE	SUR	Production	Candidatus Daviesbacteria	0.00430573
ANE_004_05M	phpC	ANE	SUR	Production	Candidatus Daviesbacteria	0.0268788
ANE_150_05M	phpC	ANE	SUR	Production	Candidatus Daviesbacteria	0.00938992
ANE_151_05M	phpC	ANE	SUR	Production	Candidatus Daviesbacteria	0.0235745
ANE_152_05M	phpC	ANE	SUR	Production	Candidatus Daviesbacteria	0.0133533
ANE_004_40M	aepY	ANE	DCM	Production	Candidatus Falkowbacteria	0.0592637
ANE_150_40M	aepY	ANE	DCM	Production	Candidatus Falkowbacteria	0.0410007
ANE_151_80M	aepY	ANE	DCM	Production	Candidatus Falkowbacteria	0.0508311
ANE_004_40M	pepM	ANE	DCM	Production	Candidatus Falkowbacteria	0.00393271
ANE_150_40M	pepM	ANE	DCM	Production	Candidatus Falkowbacteria	0.00952274
ANE_151_80M	pepM	ANE	DCM	Production	Candidatus Falkowbacteria	0.0122659
ANE_004_40M	phpC	ANE	DCM	Production	Candidatus Falkowbacteria	0.00633275
ANE_150_40M	phpC	ANE	DCM	Production	Candidatus Falkowbacteria	0.0223929
ANE_151_80M	phpC	ANE	DCM	Production	Candidatus Falkowbacteria	0.0186542
ANE_152_800M	aepY	ANE	MES	Production	Candidatus Falkowbacteria	0.0177953
ANE_152_800M	pepM	ANE	MES	Production	Candidatus Falkowbacteria	0.0308848
ANE_152_800M	phpC	ANE	MES	Production	Candidatus Falkowbacteria	0.00520085
ANE_004_05M	aepY	ANE	SUR	Production	Candidatus Falkowbacteria	0.0614476
ANE_150_05M	aepY	ANE	SUR	Production	Candidatus Falkowbacteria	0.0385545
ANE_151_05M	aepY	ANE	SUR	Production	Candidatus Falkowbacteria	0.0687308
ANE_152_05M	aepY	ANE	SUR	Production	Candidatus Falkowbacteria	0.0811062
ANE_004_05M	pepM	ANE	SUR	Production	Candidatus Falkowbacteria	0.00214612
ANE_150_05M	pepM	ANE	SUR	Production	Candidatus Falkowbacteria	0.0104962
ANE_151_05M	pepM	ANE	SUR	Production	Candidatus Falkowbacteria	0.00506771
ANE_152_05M	pepM	ANE	SUR	Production	Candidatus Falkowbacteria	0.00574097
ANE_004_05M	phpC	ANE	SUR	Production	Candidatus Falkowbacteria	0.00307187
ANE_150_05M	phpC	ANE	SUR	Production	Candidatus Falkowbacteria	0.0206578
ANE_151_05M	phpC	ANE	SUR	Production	Candidatus Falkowbacteria	0.0154141
ANE_152_05M	phpC	ANE	SUR	Production	Candidatus Falkowbacteria	0.00924456
ANE_004_40M	aepY	ANE	DCM	Production	Candidatus Gottesmanbacteria	0
ANE_150_40M	aepY	ANE	DCM	Production	Candidatus Gottesmanbacteria	0
ANE_151_80M	aepY	ANE	DCM	Production	Candidatus Gottesmanbacteria	0
ANE_004_40M	pepM	ANE	DCM	Production	Candidatus Gottesmanbacteria	0
ANE_150_40M	pepM	ANE	DCM	Production	Candidatus Gottesmanbacteria	0
ANE_151_80M	pepM	ANE	DCM	Production	Candidatus Gottesmanbacteria	0
ANE_004_40M	phpC	ANE	DCM	Production	Candidatus Gottesmanbacteria	0
ANE_150_40M	phpC	ANE	DCM	Production	Candidatus Gottesmanbacteria	0
ANE_151_80M	phpC	ANE	DCM	Production	Candidatus Gottesmanbacteria	0
ANE_152_800M	aepY	ANE	MES	Production	Candidatus Gottesmanbacteria	0
ANE_152_800M	pepM	ANE	MES	Production	Candidatus Gottesmanbacteria	0.00363351
ANE_152_800M	phpC	ANE	MES	Production	Candidatus Gottesmanbacteria	0.00130021
ANE_004_05M	aepY	ANE	SUR	Production	Candidatus Gottesmanbacteria	0
ANE_150_05M	aepY	ANE	SUR	Production	Candidatus Gottesmanbacteria	0.000988578
ANE_151_05M	aepY	ANE	SUR	Production	Candidatus Gottesmanbacteria	0.000954594
ANE_152_05M	aepY	ANE	SUR	Production	Candidatus Gottesmanbacteria	0
ANE_004_05M	pepM	ANE	SUR	Production	Candidatus Gottesmanbacteria	0
ANE_150_05M	pepM	ANE	SUR	Production	Candidatus Gottesmanbacteria	0
ANE_151_05M	pepM	ANE	SUR	Production	Candidatus Gottesmanbacteria	0
ANE_152_05M	pepM	ANE	SUR	Production	Candidatus Gottesmanbacteria	0
ANE_004_05M	phpC	ANE	SUR	Production	Candidatus Gottesmanbacteria	0
ANE_150_05M	phpC	ANE	SUR	Production	Candidatus Gottesmanbacteria	0
ANE_151_05M	phpC	ANE	SUR	Production	Candidatus Gottesmanbacteria	0
ANE_152_05M	phpC	ANE	SUR	Production	Candidatus Gottesmanbacteria	0
ANE_004_40M	aepY	ANE	DCM	Production	Candidatus Gracilibacteria	0.00666717
ANE_150_40M	aepY	ANE	DCM	Production	Candidatus Gracilibacteria	0.00820013
ANE_151_80M	aepY	ANE	DCM	Production	Candidatus Gracilibacteria	0.00693152
ANE_004_40M	pepM	ANE	DCM	Production	Candidatus Gracilibacteria	0.00393271
ANE_150_40M	pepM	ANE	DCM	Production	Candidatus Gracilibacteria	0.00136039
ANE_151_80M	pepM	ANE	DCM	Production	Candidatus Gracilibacteria	0.00153324
ANE_152_800M	aepY	ANE	MES	Production	Candidatus Gracilibacteria	0.00547549
ANE_152_800M	pepM	ANE	MES	Production	Candidatus Gracilibacteria	0.00726701
ANE_004_05M	aepY	ANE	SUR	Production	Candidatus Gracilibacteria	0.00323408
ANE_150_05M	aepY	ANE	SUR	Production	Candidatus Gracilibacteria	0.00988578
ANE_151_05M	aepY	ANE	SUR	Production	Candidatus Gracilibacteria	0.00859135
ANE_152_05M	aepY	ANE	SUR	Production	Candidatus Gracilibacteria	0.0216283
ANE_004_05M	pepM	ANE	SUR	Production	Candidatus Gracilibacteria	0.00321918
ANE_150_05M	pepM	ANE	SUR	Production	Candidatus Gracilibacteria	0.00787218
ANE_151_05M	pepM	ANE	SUR	Production	Candidatus Gracilibacteria	0.00633463
ANE_152_05M	pepM	ANE	SUR	Production	Candidatus Gracilibacteria	0.00574097
ANE_004_40M	phnW	ANE	DCM	Substrate-specific Catabolism	Candidatus Gracilibacteria	0
ANE_150_40M	phnW	ANE	DCM	Substrate-specific Catabolism	Candidatus Gracilibacteria	0
ANE_151_80M	phnW	ANE	DCM	Substrate-specific Catabolism	Candidatus Gracilibacteria	0.00373874
ANE_152_800M	phnW	ANE	MES	Substrate-specific Catabolism	Candidatus Gracilibacteria	0.00775263
ANE_004_05M	phnW	ANE	SUR	Substrate-specific Catabolism	Candidatus Gracilibacteria	0.00130831
ANE_150_05M	phnW	ANE	SUR	Substrate-specific Catabolism	Candidatus Gracilibacteria	0.000799832
ANE_151_05M	phnW	ANE	SUR	Substrate-specific Catabolism	Candidatus Gracilibacteria	0.000772337
ANE_152_05M	phnW	ANE	SUR	Substrate-specific Catabolism	Candidatus Gracilibacteria	0.00349978
ANE_004_40M	pepM	ANE	DCM	Production	Candidatus Gribaldobacteria	0.0196635
ANE_150_40M	pepM	ANE	DCM	Production	Candidatus Gribaldobacteria	0.0204059
ANE_151_80M	pepM	ANE	DCM	Production	Candidatus Gribaldobacteria	0.0168656
ANE_152_800M	pepM	ANE	MES	Production	Candidatus Gribaldobacteria	0.0526858
ANE_004_05M	pepM	ANE	SUR	Production	Candidatus Gribaldobacteria	0.017169
ANE_150_05M	pepM	ANE	SUR	Production	Candidatus Gribaldobacteria	0.0236165
ANE_151_05M	pepM	ANE	SUR	Production	Candidatus Gribaldobacteria	0.017737
ANE_152_05M	pepM	ANE	SUR	Production	Candidatus Gribaldobacteria	0.0157877
ANE_004_40M	phnZ	ANE	DCM	Substrate-specific Catabolism	Candidatus Handelsmanbacteria	0
ANE_150_40M	phnZ	ANE	DCM	Substrate-specific Catabolism	Candidatus Handelsmanbacteria	0
ANE_151_80M	phnZ	ANE	DCM	Substrate-specific Catabolism	Candidatus Handelsmanbacteria	0
ANE_152_800M	phnZ	ANE	MES	Substrate-specific Catabolism	Candidatus Handelsmanbacteria	0.0049339
ANE_004_05M	phnZ	ANE	SUR	Substrate-specific Catabolism	Candidatus Handelsmanbacteria	0
ANE_150_05M	phnZ	ANE	SUR	Substrate-specific Catabolism	Candidatus Handelsmanbacteria	0.00178159
ANE_151_05M	phnZ	ANE	SUR	Substrate-specific Catabolism	Candidatus Handelsmanbacteria	0
ANE_152_05M	phnZ	ANE	SUR	Substrate-specific Catabolism	Candidatus Handelsmanbacteria	0
ANE_004_40M	aepY	ANE	DCM	Production	Candidatus Heimdallarchaeota	0.000740797
ANE_150_40M	aepY	ANE	DCM	Production	Candidatus Heimdallarchaeota	0.00410007
ANE_151_80M	aepY	ANE	DCM	Production	Candidatus Heimdallarchaeota	0.00808677
ANE_004_40M	pepM	ANE	DCM	Production	Candidatus Heimdallarchaeota	0.0176972
ANE_150_40M	pepM	ANE	DCM	Production	Candidatus Heimdallarchaeota	0.00680196
ANE_151_80M	pepM	ANE	DCM	Production	Candidatus Heimdallarchaeota	0.0107327
ANE_004_40M	phpC	ANE	DCM	Production	Candidatus Heimdallarchaeota	0.000703639
ANE_150_40M	phpC	ANE	DCM	Production	Candidatus Heimdallarchaeota	0.000973603
ANE_151_80M	phpC	ANE	DCM	Production	Candidatus Heimdallarchaeota	0.00109731
ANE_152_800M	aepY	ANE	MES	Production	Candidatus Heimdallarchaeota	0.00273775
ANE_152_800M	pepM	ANE	MES	Production	Candidatus Heimdallarchaeota	0.0109005
ANE_152_800M	phpC	ANE	MES	Production	Candidatus Heimdallarchaeota	0.00130021
ANE_004_05M	aepY	ANE	SUR	Production	Candidatus Heimdallarchaeota	0.00727669
ANE_150_05M	aepY	ANE	SUR	Production	Candidatus Heimdallarchaeota	0.00296573
ANE_151_05M	aepY	ANE	SUR	Production	Candidatus Heimdallarchaeota	0.00477297
ANE_152_05M	aepY	ANE	SUR	Production	Candidatus Heimdallarchaeota	0.00756991
ANE_004_05M	pepM	ANE	SUR	Production	Candidatus Heimdallarchaeota	0.00858448
ANE_150_05M	pepM	ANE	SUR	Production	Candidatus Heimdallarchaeota	0.00787218
ANE_151_05M	pepM	ANE	SUR	Production	Candidatus Heimdallarchaeota	0.0139362
ANE_152_05M	pepM	ANE	SUR	Production	Candidatus Heimdallarchaeota	0.0100467
ANE_004_05M	phpC	ANE	SUR	Production	Candidatus Heimdallarchaeota	0.000767967
ANE_150_05M	phpC	ANE	SUR	Production	Candidatus Heimdallarchaeota	0
ANE_151_05M	phpC	ANE	SUR	Production	Candidatus Heimdallarchaeota	0.000906713
ANE_152_05M	phpC	ANE	SUR	Production	Candidatus Heimdallarchaeota	0.00102717
ANE_004_40M	phnI	ANE	DCM	Broad-specificity Catabolism	Candidatus Hydrogenedentes	0
ANE_150_40M	phnI	ANE	DCM	Broad-specificity Catabolism	Candidatus Hydrogenedentes	0
ANE_151_80M	phnI	ANE	DCM	Broad-specificity Catabolism	Candidatus Hydrogenedentes	0
ANE_004_40M	phnJ	ANE	DCM	Broad-specificity Catabolism	Candidatus Hydrogenedentes	0
ANE_150_40M	phnJ	ANE	DCM	Broad-specificity Catabolism	Candidatus Hydrogenedentes	0
ANE_151_80M	phnJ	ANE	DCM	Broad-specificity Catabolism	Candidatus Hydrogenedentes	0
ANE_004_40M	phnM	ANE	DCM	Broad-specificity Catabolism	Candidatus Hydrogenedentes	0.000524393
ANE_150_40M	phnM	ANE	DCM	Broad-specificity Catabolism	Candidatus Hydrogenedentes	0
ANE_151_80M	phnM	ANE	DCM	Broad-specificity Catabolism	Candidatus Hydrogenedentes	0
ANE_152_800M	phnI	ANE	MES	Broad-specificity Catabolism	Candidatus Hydrogenedentes	0
ANE_152_800M	phnJ	ANE	MES	Broad-specificity Catabolism	Candidatus Hydrogenedentes	0
ANE_152_800M	phnM	ANE	MES	Broad-specificity Catabolism	Candidatus Hydrogenedentes	0
ANE_004_05M	phnI	ANE	SUR	Broad-specificity Catabolism	Candidatus Hydrogenedentes	0
ANE_150_05M	phnI	ANE	SUR	Broad-specificity Catabolism	Candidatus Hydrogenedentes	0
ANE_151_05M	phnI	ANE	SUR	Broad-specificity Catabolism	Candidatus Hydrogenedentes	0
ANE_152_05M	phnI	ANE	SUR	Broad-specificity Catabolism	Candidatus Hydrogenedentes	0
ANE_004_05M	phnJ	ANE	SUR	Broad-specificity Catabolism	Candidatus Hydrogenedentes	0.000911486
ANE_150_05M	phnJ	ANE	SUR	Broad-specificity Catabolism	Candidatus Hydrogenedentes	0.00111447
ANE_151_05M	phnJ	ANE	SUR	Broad-specificity Catabolism	Candidatus Hydrogenedentes	0
ANE_152_05M	phnJ	ANE	SUR	Broad-specificity Catabolism	Candidatus Hydrogenedentes	0.00121913
ANE_004_05M	phnM	ANE	SUR	Broad-specificity Catabolism	Candidatus Hydrogenedentes	0
ANE_150_05M	phnM	ANE	SUR	Broad-specificity Catabolism	Candidatus Hydrogenedentes	0
ANE_151_05M	phnM	ANE	SUR	Broad-specificity Catabolism	Candidatus Hydrogenedentes	0
ANE_152_05M	phnM	ANE	SUR	Broad-specificity Catabolism	Candidatus Hydrogenedentes	0.000765509
ANE_004_40M	phnX	ANE	DCM	Substrate-specific Catabolism	Candidatus Hydrogenedentes	0
ANE_150_40M	phnX	ANE	DCM	Substrate-specific Catabolism	Candidatus Hydrogenedentes	0
ANE_151_80M	phnX	ANE	DCM	Substrate-specific Catabolism	Candidatus Hydrogenedentes	0
ANE_004_40M	phnZ	ANE	DCM	Substrate-specific Catabolism	Candidatus Hydrogenedentes	0
ANE_150_40M	phnZ	ANE	DCM	Substrate-specific Catabolism	Candidatus Hydrogenedentes	0
ANE_151_80M	phnZ	ANE	DCM	Substrate-specific Catabolism	Candidatus Hydrogenedentes	0
ANE_152_800M	phnX	ANE	MES	Substrate-specific Catabolism	Candidatus Hydrogenedentes	0
ANE_152_800M	phnZ	ANE	MES	Substrate-specific Catabolism	Candidatus Hydrogenedentes	0.0049339
ANE_004_05M	phnX	ANE	SUR	Substrate-specific Catabolism	Candidatus Hydrogenedentes	0
ANE_150_05M	phnX	ANE	SUR	Substrate-specific Catabolism	Candidatus Hydrogenedentes	0
ANE_151_05M	phnX	ANE	SUR	Substrate-specific Catabolism	Candidatus Hydrogenedentes	0
ANE_152_05M	phnX	ANE	SUR	Substrate-specific Catabolism	Candidatus Hydrogenedentes	0.00134317
ANE_004_05M	phnZ	ANE	SUR	Substrate-specific Catabolism	Candidatus Hydrogenedentes	0
ANE_150_05M	phnZ	ANE	SUR	Substrate-specific Catabolism	Candidatus Hydrogenedentes	0.00178159
ANE_151_05M	phnZ	ANE	SUR	Substrate-specific Catabolism	Candidatus Hydrogenedentes	0
ANE_152_05M	phnZ	ANE	SUR	Substrate-specific Catabolism	Candidatus Hydrogenedentes	0
ANE_004_40M	aepY	ANE	DCM	Production	Candidatus Kaiserbacteria	0.000740797
ANE_150_40M	aepY	ANE	DCM	Production	Candidatus Kaiserbacteria	0.00410007
ANE_151_80M	aepY	ANE	DCM	Production	Candidatus Kaiserbacteria	0.00577627
ANE_004_40M	pepM	ANE	DCM	Production	Candidatus Kaiserbacteria	0.00589906
ANE_150_40M	pepM	ANE	DCM	Production	Candidatus Kaiserbacteria	0.00544156
ANE_151_80M	pepM	ANE	DCM	Production	Candidatus Kaiserbacteria	0.0137992
ANE_004_40M	phpC	ANE	DCM	Production	Candidatus Kaiserbacteria	0.0168873
ANE_150_40M	phpC	ANE	DCM	Production	Candidatus Kaiserbacteria	0.00876243
ANE_151_80M	phpC	ANE	DCM	Production	Candidatus Kaiserbacteria	0.00548654
ANE_152_800M	aepY	ANE	MES	Production	Candidatus Kaiserbacteria	0
ANE_152_800M	pepM	ANE	MES	Production	Candidatus Kaiserbacteria	0.00545026
ANE_152_800M	phpC	ANE	MES	Production	Candidatus Kaiserbacteria	0.0351057
ANE_004_05M	aepY	ANE	SUR	Production	Candidatus Kaiserbacteria	0.000808521
ANE_150_05M	aepY	ANE	SUR	Production	Candidatus Kaiserbacteria	0.00395431
ANE_151_05M	aepY	ANE	SUR	Production	Candidatus Kaiserbacteria	0
ANE_152_05M	aepY	ANE	SUR	Production	Candidatus Kaiserbacteria	0.00108142
ANE_004_05M	pepM	ANE	SUR	Production	Candidatus Kaiserbacteria	0.00107306
ANE_150_05M	pepM	ANE	SUR	Production	Candidatus Kaiserbacteria	0.00262406
ANE_151_05M	pepM	ANE	SUR	Production	Candidatus Kaiserbacteria	0.00253385
ANE_152_05M	pepM	ANE	SUR	Production	Candidatus Kaiserbacteria	0.00430573
ANE_004_05M	phpC	ANE	SUR	Production	Candidatus Kaiserbacteria	0.0023039
ANE_150_05M	phpC	ANE	SUR	Production	Candidatus Kaiserbacteria	0.0122069
ANE_151_05M	phpC	ANE	SUR	Production	Candidatus Kaiserbacteria	0.00816042
ANE_152_05M	phpC	ANE	SUR	Production	Candidatus Kaiserbacteria	0.00821739
ANE_004_40M	aepY	ANE	DCM	Production	Candidatus Latescibacteria	0.000740797
ANE_150_40M	aepY	ANE	DCM	Production	Candidatus Latescibacteria	0.00512508
ANE_151_80M	aepY	ANE	DCM	Production	Candidatus Latescibacteria	0.00577627
ANE_004_40M	pepM	ANE	DCM	Production	Candidatus Latescibacteria	0.00196635
ANE_150_40M	pepM	ANE	DCM	Production	Candidatus Latescibacteria	0
ANE_151_80M	pepM	ANE	DCM	Production	Candidatus Latescibacteria	0.00919944
ANE_152_800M	aepY	ANE	MES	Production	Candidatus Latescibacteria	0.00684436
ANE_152_800M	pepM	ANE	MES	Production	Candidatus Latescibacteria	0.0163508
ANE_004_05M	aepY	ANE	SUR	Production	Candidatus Latescibacteria	0.00565965
ANE_150_05M	aepY	ANE	SUR	Production	Candidatus Latescibacteria	0.00395431
ANE_151_05M	aepY	ANE	SUR	Production	Candidatus Latescibacteria	0.00668216
ANE_152_05M	aepY	ANE	SUR	Production	Candidatus Latescibacteria	0.00756991
ANE_004_05M	pepM	ANE	SUR	Production	Candidatus Latescibacteria	0.0053653
ANE_150_05M	pepM	ANE	SUR	Production	Candidatus Latescibacteria	0.00393609
ANE_151_05M	pepM	ANE	SUR	Production	Candidatus Latescibacteria	0.00380078
ANE_152_05M	pepM	ANE	SUR	Production	Candidatus Latescibacteria	0.00861146
ANE_004_40M	aepY	ANE	DCM	Production	Candidatus Magasanikbacteria	0
ANE_150_40M	aepY	ANE	DCM	Production	Candidatus Magasanikbacteria	0
ANE_151_80M	aepY	ANE	DCM	Production	Candidatus Magasanikbacteria	0.00115525
ANE_004_40M	pepM	ANE	DCM	Production	Candidatus Magasanikbacteria	0.000983177
ANE_150_40M	pepM	ANE	DCM	Production	Candidatus Magasanikbacteria	0.00272078
ANE_151_80M	pepM	ANE	DCM	Production	Candidatus Magasanikbacteria	0.00459972
ANE_152_800M	aepY	ANE	MES	Production	Candidatus Magasanikbacteria	0.021902
ANE_152_800M	pepM	ANE	MES	Production	Candidatus Magasanikbacteria	0.00181675
ANE_004_05M	aepY	ANE	SUR	Production	Candidatus Magasanikbacteria	0
ANE_150_05M	aepY	ANE	SUR	Production	Candidatus Magasanikbacteria	0
ANE_151_05M	aepY	ANE	SUR	Production	Candidatus Magasanikbacteria	0
ANE_152_05M	aepY	ANE	SUR	Production	Candidatus Magasanikbacteria	0.00108142
ANE_004_05M	pepM	ANE	SUR	Production	Candidatus Magasanikbacteria	0.00214612
ANE_150_05M	pepM	ANE	SUR	Production	Candidatus Magasanikbacteria	0.00131203
ANE_151_05M	pepM	ANE	SUR	Production	Candidatus Magasanikbacteria	0.00126693
ANE_152_05M	pepM	ANE	SUR	Production	Candidatus Magasanikbacteria	0
ANE_004_40M	phnW	ANE	DCM	Substrate-specific Catabolism	Candidatus Margulisbacteria	0.0239743
ANE_150_40M	phnW	ANE	DCM	Substrate-specific Catabolism	Candidatus Margulisbacteria	0.0240501
ANE_151_80M	phnW	ANE	DCM	Substrate-specific Catabolism	Candidatus Margulisbacteria	0.0514076
ANE_152_800M	phnW	ANE	MES	Substrate-specific Catabolism	Candidatus Margulisbacteria	0.0830639
ANE_004_05M	phnW	ANE	SUR	Substrate-specific Catabolism	Candidatus Margulisbacteria	0.0222412
ANE_150_05M	phnW	ANE	SUR	Substrate-specific Catabolism	Candidatus Margulisbacteria	0.0223953
ANE_151_05M	phnW	ANE	SUR	Substrate-specific Catabolism	Candidatus Margulisbacteria	0.0208531
ANE_152_05M	phnW	ANE	SUR	Substrate-specific Catabolism	Candidatus Margulisbacteria	0.0297481
ANE_004_40M	aepY	ANE	DCM	Production	Candidatus Marinamargulisbacteria	0.00148159
ANE_150_40M	aepY	ANE	DCM	Production	Candidatus Marinamargulisbacteria	0.00410007
ANE_151_80M	aepY	ANE	DCM	Production	Candidatus Marinamargulisbacteria	0.00924202
ANE_004_40M	pepM	ANE	DCM	Production	Candidatus Marinamargulisbacteria	0.0196635
ANE_150_40M	pepM	ANE	DCM	Production	Candidatus Marinamargulisbacteria	0.0122435
ANE_151_80M	pepM	ANE	DCM	Production	Candidatus Marinamargulisbacteria	0.0183989
ANE_152_800M	aepY	ANE	MES	Production	Candidatus Marinamargulisbacteria	0.0328529
ANE_152_800M	pepM	ANE	MES	Production	Candidatus Marinamargulisbacteria	0.0635864
ANE_004_05M	aepY	ANE	SUR	Production	Candidatus Marinamargulisbacteria	0.00161704
ANE_150_05M	aepY	ANE	SUR	Production	Candidatus Marinamargulisbacteria	0.00593147
ANE_151_05M	aepY	ANE	SUR	Production	Candidatus Marinamargulisbacteria	0.00190919
ANE_152_05M	aepY	ANE	SUR	Production	Candidatus Marinamargulisbacteria	0.00973274
ANE_004_05M	pepM	ANE	SUR	Production	Candidatus Marinamargulisbacteria	0.0214612
ANE_150_05M	pepM	ANE	SUR	Production	Candidatus Marinamargulisbacteria	0.00262406
ANE_151_05M	pepM	ANE	SUR	Production	Candidatus Marinamargulisbacteria	0.00886849
ANE_152_05M	pepM	ANE	SUR	Production	Candidatus Marinamargulisbacteria	0.0143524
ANE_004_40M	phnI	ANE	DCM	Broad-specificity Catabolism	Candidatus Marinimicrobia	0.000739096
ANE_150_40M	phnI	ANE	DCM	Broad-specificity Catabolism	Candidatus Marinimicrobia	0.00204533
ANE_151_80M	phnI	ANE	DCM	Broad-specificity Catabolism	Candidatus Marinimicrobia	0.0011526
ANE_004_40M	phnJ	ANE	DCM	Broad-specificity Catabolism	Candidatus Marinimicrobia	0.000835137
ANE_150_40M	phnJ	ANE	DCM	Broad-specificity Catabolism	Candidatus Marinimicrobia	0.00346666
ANE_151_80M	phnJ	ANE	DCM	Broad-specificity Catabolism	Candidatus Marinimicrobia	0.00260475
ANE_004_40M	phnM	ANE	DCM	Broad-specificity Catabolism	Candidatus Marinimicrobia	0
ANE_150_40M	phnM	ANE	DCM	Broad-specificity Catabolism	Candidatus Marinimicrobia	0.00435351
ANE_151_80M	phnM	ANE	DCM	Broad-specificity Catabolism	Candidatus Marinimicrobia	0.00245333
ANE_152_800M	phnI	ANE	MES	Broad-specificity Catabolism	Candidatus Marinimicrobia	0.00136573
ANE_152_800M	phnJ	ANE	MES	Broad-specificity Catabolism	Candidatus Marinimicrobia	0
ANE_152_800M	phnM	ANE	MES	Broad-specificity Catabolism	Candidatus Marinimicrobia	0
ANE_004_05M	phnI	ANE	SUR	Broad-specificity Catabolism	Candidatus Marinimicrobia	0.00483999
ANE_150_05M	phnI	ANE	SUR	Broad-specificity Catabolism	Candidatus Marinimicrobia	0.00887678
ANE_151_05M	phnI	ANE	SUR	Broad-specificity Catabolism	Candidatus Marinimicrobia	0.00380961
ANE_152_05M	phnI	ANE	SUR	Broad-specificity Catabolism	Candidatus Marinimicrobia	0
ANE_004_05M	phnJ	ANE	SUR	Broad-specificity Catabolism	Candidatus Marinimicrobia	0.00911486
ANE_150_05M	phnJ	ANE	SUR	Broad-specificity Catabolism	Candidatus Marinimicrobia	0.0100303
ANE_151_05M	phnJ	ANE	SUR	Broad-specificity Catabolism	Candidatus Marinimicrobia	0.00215232
ANE_152_05M	phnJ	ANE	SUR	Broad-specificity Catabolism	Candidatus Marinimicrobia	0
ANE_004_05M	phnM	ANE	SUR	Broad-specificity Catabolism	Candidatus Marinimicrobia	0.00286167
ANE_150_05M	phnM	ANE	SUR	Broad-specificity Catabolism	Candidatus Marinimicrobia	0.00979708
ANE_151_05M	phnM	ANE	SUR	Broad-specificity Catabolism	Candidatus Marinimicrobia	0.00540588
ANE_152_05M	phnM	ANE	SUR	Broad-specificity Catabolism	Candidatus Marinimicrobia	0
ANE_004_40M	aepY	ANE	DCM	Production	Candidatus Marinimicrobia	0.523743
ANE_150_40M	aepY	ANE	DCM	Production	Candidatus Marinimicrobia	0.315705
ANE_151_80M	aepY	ANE	DCM	Production	Candidatus Marinimicrobia	0.634234
ANE_004_40M	hepD	ANE	DCM	Production	Candidatus Marinimicrobia	0.0542774
ANE_150_40M	hepD	ANE	DCM	Production	Candidatus Marinimicrobia	0.0310766
ANE_151_80M	hepD	ANE	DCM	Production	Candidatus Marinimicrobia	0.0690774
ANE_004_40M	pepM	ANE	DCM	Production	Candidatus Marinimicrobia	0.517151
ANE_150_40M	pepM	ANE	DCM	Production	Candidatus Marinimicrobia	0.367306
ANE_151_80M	pepM	ANE	DCM	Production	Candidatus Marinimicrobia	0.59183
ANE_004_40M	phpC	ANE	DCM	Production	Candidatus Marinimicrobia	0.301158
ANE_150_40M	phpC	ANE	DCM	Production	Candidatus Marinimicrobia	0.147988
ANE_151_80M	phpC	ANE	DCM	Production	Candidatus Marinimicrobia	0.250186
ANE_152_800M	aepY	ANE	MES	Production	Candidatus Marinimicrobia	2.79934
ANE_152_800M	hepD	ANE	MES	Production	Candidatus Marinimicrobia	0.0495715
ANE_152_800M	pepM	ANE	MES	Production	Candidatus Marinimicrobia	2.00751
ANE_152_800M	phpC	ANE	MES	Production	Candidatus Marinimicrobia	1.91651
ANE_004_05M	aepY	ANE	SUR	Production	Candidatus Marinimicrobia	0.153619
ANE_150_05M	aepY	ANE	SUR	Production	Candidatus Marinimicrobia	0.295585
ANE_151_05M	aepY	ANE	SUR	Production	Candidatus Marinimicrobia	0.262513
ANE_152_05M	aepY	ANE	SUR	Production	Candidatus Marinimicrobia	0.384984
ANE_004_05M	hepD	ANE	SUR	Production	Candidatus Marinimicrobia	0.0537922
ANE_150_05M	hepD	ANE	SUR	Production	Candidatus Marinimicrobia	0.0449578
ANE_151_05M	hepD	ANE	SUR	Production	Candidatus Marinimicrobia	0.0401966
ANE_152_05M	hepD	ANE	SUR	Production	Candidatus Marinimicrobia	0.0227684
ANE_004_05M	pepM	ANE	SUR	Production	Candidatus Marinimicrobia	0.198516
ANE_150_05M	pepM	ANE	SUR	Production	Candidatus Marinimicrobia	0.383113
ANE_151_05M	pepM	ANE	SUR	Production	Candidatus Marinimicrobia	0.283792
ANE_152_05M	pepM	ANE	SUR	Production	Candidatus Marinimicrobia	0.414785
ANE_004_05M	phpC	ANE	SUR	Production	Candidatus Marinimicrobia	0.0660452
ANE_150_05M	phpC	ANE	SUR	Production	Candidatus Marinimicrobia	0.166202
ANE_151_05M	phpC	ANE	SUR	Production	Candidatus Marinimicrobia	0.106992
ANE_152_05M	phpC	ANE	SUR	Production	Candidatus Marinimicrobia	0.139696
ANE_004_40M	phnA	ANE	DCM	Substrate-specific Catabolism	Candidatus Marinimicrobia	0.5998
ANE_150_40M	phnA	ANE	DCM	Substrate-specific Catabolism	Candidatus Marinimicrobia	0.637277
ANE_151_80M	phnA	ANE	DCM	Substrate-specific Catabolism	Candidatus Marinimicrobia	1.01528
ANE_004_40M	phnW	ANE	DCM	Substrate-specific Catabolism	Candidatus Marinimicrobia	0.310468
ANE_150_40M	phnW	ANE	DCM	Substrate-specific Catabolism	Candidatus Marinimicrobia	0.354946
ANE_151_80M	phnW	ANE	DCM	Substrate-specific Catabolism	Candidatus Marinimicrobia	0.510338
ANE_004_40M	phnY	ANE	DCM	Substrate-specific Catabolism	Candidatus Marinimicrobia	0.195807
ANE_150_40M	phnY	ANE	DCM	Substrate-specific Catabolism	Candidatus Marinimicrobia	0.246821
ANE_151_80M	phnY	ANE	DCM	Substrate-specific Catabolism	Candidatus Marinimicrobia	0.296775
ANE_004_40M	phnZ	ANE	DCM	Substrate-specific Catabolism	Candidatus Marinimicrobia	0.110809
ANE_150_40M	phnZ	ANE	DCM	Substrate-specific Catabolism	Candidatus Marinimicrobia	0.169948
ANE_151_80M	phnZ	ANE	DCM	Substrate-specific Catabolism	Candidatus Marinimicrobia	0.110344
ANE_152_800M	phnA	ANE	MES	Substrate-specific Catabolism	Candidatus Marinimicrobia	1.64449
ANE_152_800M	phnW	ANE	MES	Substrate-specific Catabolism	Candidatus Marinimicrobia	0.43304
ANE_152_800M	phnY	ANE	MES	Substrate-specific Catabolism	Candidatus Marinimicrobia	0.0745672
ANE_152_800M	phnZ	ANE	MES	Substrate-specific Catabolism	Candidatus Marinimicrobia	0.0222026
ANE_004_05M	phnA	ANE	SUR	Substrate-specific Catabolism	Candidatus Marinimicrobia	0.286289
ANE_150_05M	phnA	ANE	SUR	Substrate-specific Catabolism	Candidatus Marinimicrobia	0.628743
ANE_151_05M	phnA	ANE	SUR	Substrate-specific Catabolism	Candidatus Marinimicrobia	0.446376
ANE_152_05M	phnA	ANE	SUR	Substrate-specific Catabolism	Candidatus Marinimicrobia	0.799981
ANE_004_05M	phnW	ANE	SUR	Substrate-specific Catabolism	Candidatus Marinimicrobia	0.0209329
ANE_150_05M	phnW	ANE	SUR	Substrate-specific Catabolism	Candidatus Marinimicrobia	0.397517
ANE_151_05M	phnW	ANE	SUR	Substrate-specific Catabolism	Candidatus Marinimicrobia	0.181499
ANE_152_05M	phnW	ANE	SUR	Substrate-specific Catabolism	Candidatus Marinimicrobia	0.417348
ANE_004_05M	phnY	ANE	SUR	Substrate-specific Catabolism	Candidatus Marinimicrobia	0.0185181
ANE_150_05M	phnY	ANE	SUR	Substrate-specific Catabolism	Candidatus Marinimicrobia	0.29251
ANE_151_05M	phnY	ANE	SUR	Substrate-specific Catabolism	Candidatus Marinimicrobia	0.119955
ANE_152_05M	phnY	ANE	SUR	Substrate-specific Catabolism	Candidatus Marinimicrobia	0.31931
ANE_004_05M	phnZ	ANE	SUR	Substrate-specific Catabolism	Candidatus Marinimicrobia	0.00582839
ANE_150_05M	phnZ	ANE	SUR	Substrate-specific Catabolism	Candidatus Marinimicrobia	0.195975
ANE_151_05M	phnZ	ANE	SUR	Substrate-specific Catabolism	Candidatus Marinimicrobia	0.0567715
ANE_152_05M	phnZ	ANE	SUR	Substrate-specific Catabolism	Candidatus Marinimicrobia	0.0623649
ANE_004_40M	aepY	ANE	DCM	Production	Candidatus Melainabacteria	0.000740797
ANE_150_40M	aepY	ANE	DCM	Production	Candidatus Melainabacteria	0
ANE_151_80M	aepY	ANE	DCM	Production	Candidatus Melainabacteria	0
ANE_004_40M	pepM	ANE	DCM	Production	Candidatus Melainabacteria	0.000983177
ANE_150_40M	pepM	ANE	DCM	Production	Candidatus Melainabacteria	0.00544156
ANE_151_80M	pepM	ANE	DCM	Production	Candidatus Melainabacteria	0.0076662
ANE_152_800M	aepY	ANE	MES	Production	Candidatus Melainabacteria	0
ANE_152_800M	pepM	ANE	MES	Production	Candidatus Melainabacteria	0
ANE_004_05M	aepY	ANE	SUR	Production	Candidatus Melainabacteria	0
ANE_150_05M	aepY	ANE	SUR	Production	Candidatus Melainabacteria	0.000988578
ANE_151_05M	aepY	ANE	SUR	Production	Candidatus Melainabacteria	0
ANE_152_05M	aepY	ANE	SUR	Production	Candidatus Melainabacteria	0.00108142
ANE_004_05M	pepM	ANE	SUR	Production	Candidatus Melainabacteria	0.0053653
ANE_150_05M	pepM	ANE	SUR	Production	Candidatus Melainabacteria	0.00262406
ANE_151_05M	pepM	ANE	SUR	Production	Candidatus Melainabacteria	0.00126693
ANE_152_05M	pepM	ANE	SUR	Production	Candidatus Melainabacteria	0
ANE_004_40M	phnW	ANE	DCM	Substrate-specific Catabolism	Candidatus Melainabacteria	0
ANE_150_40M	phnW	ANE	DCM	Substrate-specific Catabolism	Candidatus Melainabacteria	0.00248794
ANE_151_80M	phnW	ANE	DCM	Substrate-specific Catabolism	Candidatus Melainabacteria	0
ANE_152_800M	phnW	ANE	MES	Substrate-specific Catabolism	Candidatus Melainabacteria	0
ANE_004_05M	phnW	ANE	SUR	Substrate-specific Catabolism	Candidatus Melainabacteria	0.000654153
ANE_150_05M	phnW	ANE	SUR	Substrate-specific Catabolism	Candidatus Melainabacteria	0.00159966
ANE_151_05M	phnW	ANE	SUR	Substrate-specific Catabolism	Candidatus Melainabacteria	0
ANE_152_05M	phnW	ANE	SUR	Substrate-specific Catabolism	Candidatus Melainabacteria	0
ANE_004_40M	phnI	ANE	DCM	Broad-specificity Catabolism	Candidatus Muproteobacteria	0
ANE_150_40M	phnI	ANE	DCM	Broad-specificity Catabolism	Candidatus Muproteobacteria	0
ANE_151_80M	phnI	ANE	DCM	Broad-specificity Catabolism	Candidatus Muproteobacteria	0.0011526
ANE_004_40M	phnJ	ANE	DCM	Broad-specificity Catabolism	Candidatus Muproteobacteria	0
ANE_150_40M	phnJ	ANE	DCM	Broad-specificity Catabolism	Candidatus Muproteobacteria	0
ANE_151_80M	phnJ	ANE	DCM	Broad-specificity Catabolism	Candidatus Muproteobacteria	0
ANE_004_40M	phnM	ANE	DCM	Broad-specificity Catabolism	Candidatus Muproteobacteria	0
ANE_150_40M	phnM	ANE	DCM	Broad-specificity Catabolism	Candidatus Muproteobacteria	0
ANE_151_80M	phnM	ANE	DCM	Broad-specificity Catabolism	Candidatus Muproteobacteria	0
ANE_152_800M	phnI	ANE	MES	Broad-specificity Catabolism	Candidatus Muproteobacteria	0
ANE_152_800M	phnJ	ANE	MES	Broad-specificity Catabolism	Candidatus Muproteobacteria	0
ANE_152_800M	phnM	ANE	MES	Broad-specificity Catabolism	Candidatus Muproteobacteria	0
ANE_004_05M	phnI	ANE	SUR	Broad-specificity Catabolism	Candidatus Muproteobacteria	0
ANE_150_05M	phnI	ANE	SUR	Broad-specificity Catabolism	Candidatus Muproteobacteria	0
ANE_151_05M	phnI	ANE	SUR	Broad-specificity Catabolism	Candidatus Muproteobacteria	0
ANE_152_05M	phnI	ANE	SUR	Broad-specificity Catabolism	Candidatus Muproteobacteria	0
ANE_004_05M	phnJ	ANE	SUR	Broad-specificity Catabolism	Candidatus Muproteobacteria	0
ANE_150_05M	phnJ	ANE	SUR	Broad-specificity Catabolism	Candidatus Muproteobacteria	0
ANE_151_05M	phnJ	ANE	SUR	Broad-specificity Catabolism	Candidatus Muproteobacteria	0
ANE_152_05M	phnJ	ANE	SUR	Broad-specificity Catabolism	Candidatus Muproteobacteria	0
ANE_004_05M	phnM	ANE	SUR	Broad-specificity Catabolism	Candidatus Muproteobacteria	0
ANE_150_05M	phnM	ANE	SUR	Broad-specificity Catabolism	Candidatus Muproteobacteria	0
ANE_151_05M	phnM	ANE	SUR	Broad-specificity Catabolism	Candidatus Muproteobacteria	0
ANE_152_05M	phnM	ANE	SUR	Broad-specificity Catabolism	Candidatus Muproteobacteria	0.000765509
ANE_004_40M	aepY	ANE	DCM	Production	Candidatus Omnitrophica	0.0459294
ANE_150_40M	aepY	ANE	DCM	Production	Candidatus Omnitrophica	0.0317755
ANE_151_80M	aepY	ANE	DCM	Production	Candidatus Omnitrophica	0.0462101
ANE_004_40M	pepM	ANE	DCM	Production	Candidatus Omnitrophica	0.0137645
ANE_150_40M	pepM	ANE	DCM	Production	Candidatus Omnitrophica	0.0163247
ANE_151_80M	pepM	ANE	DCM	Production	Candidatus Omnitrophica	0.0076662
ANE_152_800M	aepY	ANE	MES	Production	Candidatus Omnitrophica	0.0917145
ANE_152_800M	pepM	ANE	MES	Production	Candidatus Omnitrophica	0.00545026
ANE_004_05M	aepY	ANE	SUR	Production	Candidatus Omnitrophica	0.0226386
ANE_150_05M	aepY	ANE	SUR	Production	Candidatus Omnitrophica	0.0355888
ANE_151_05M	aepY	ANE	SUR	Production	Candidatus Omnitrophica	0.0219557
ANE_152_05M	aepY	ANE	SUR	Production	Candidatus Omnitrophica	0.057315
ANE_004_05M	pepM	ANE	SUR	Production	Candidatus Omnitrophica	0.00643836
ANE_150_05M	pepM	ANE	SUR	Production	Candidatus Omnitrophica	0.00918421
ANE_151_05M	pepM	ANE	SUR	Production	Candidatus Omnitrophica	0.00506771
ANE_152_05M	pepM	ANE	SUR	Production	Candidatus Omnitrophica	0.0157877
ANE_004_40M	phnW	ANE	DCM	Substrate-specific Catabolism	Candidatus Omnitrophica	0.104888
ANE_150_40M	phnW	ANE	DCM	Substrate-specific Catabolism	Candidatus Omnitrophica	0.151764
ANE_151_80M	phnW	ANE	DCM	Substrate-specific Catabolism	Candidatus Omnitrophica	0.0654279
ANE_152_800M	phnW	ANE	MES	Substrate-specific Catabolism	Candidatus Omnitrophica	0.140655
ANE_004_05M	phnW	ANE	SUR	Substrate-specific Catabolism	Candidatus Omnitrophica	0.172696
ANE_150_05M	phnW	ANE	SUR	Substrate-specific Catabolism	Candidatus Omnitrophica	0.158367
ANE_151_05M	phnW	ANE	SUR	Substrate-specific Catabolism	Candidatus Omnitrophica	0.0949974
ANE_152_05M	phnW	ANE	SUR	Substrate-specific Catabolism	Candidatus Omnitrophica	0.0962439
ANE_004_40M	pepM	ANE	DCM	Production	Candidatus Parcubacteria	0.000983177
ANE_150_40M	pepM	ANE	DCM	Production	Candidatus Parcubacteria	0.00408117
ANE_151_80M	pepM	ANE	DCM	Production	Candidatus Parcubacteria	0.00153324
ANE_152_800M	pepM	ANE	MES	Production	Candidatus Parcubacteria	0.0127173
ANE_004_05M	pepM	ANE	SUR	Production	Candidatus Parcubacteria	0
ANE_150_05M	pepM	ANE	SUR	Production	Candidatus Parcubacteria	0.00393609
ANE_151_05M	pepM	ANE	SUR	Production	Candidatus Parcubacteria	0
ANE_152_05M	pepM	ANE	SUR	Production	Candidatus Parcubacteria	0.00574097
ANE_004_40M	aepY	ANE	DCM	Production	Candidatus Peribacteria	0.000740797
ANE_150_40M	aepY	ANE	DCM	Production	Candidatus Peribacteria	0.00102502
ANE_151_80M	aepY	ANE	DCM	Production	Candidatus Peribacteria	0.00231051
ANE_004_40M	pepM	ANE	DCM	Production	Candidatus Peribacteria	0.0186804
ANE_150_40M	pepM	ANE	DCM	Production	Candidatus Peribacteria	0.0122435
ANE_151_80M	pepM	ANE	DCM	Production	Candidatus Peribacteria	0.0107327
ANE_004_40M	phpC	ANE	DCM	Production	Candidatus Peribacteria	0.000703639
ANE_150_40M	phpC	ANE	DCM	Production	Candidatus Peribacteria	0
ANE_151_80M	phpC	ANE	DCM	Production	Candidatus Peribacteria	0
ANE_152_800M	aepY	ANE	MES	Production	Candidatus Peribacteria	0.00136887
ANE_152_800M	pepM	ANE	MES	Production	Candidatus Peribacteria	0.00545026
ANE_152_800M	phpC	ANE	MES	Production	Candidatus Peribacteria	0.00910148
ANE_004_05M	aepY	ANE	SUR	Production	Candidatus Peribacteria	0
ANE_150_05M	aepY	ANE	SUR	Production	Candidatus Peribacteria	0
ANE_151_05M	aepY	ANE	SUR	Production	Candidatus Peribacteria	0
ANE_152_05M	aepY	ANE	SUR	Production	Candidatus Peribacteria	0.00216283
ANE_004_05M	pepM	ANE	SUR	Production	Candidatus Peribacteria	0.0214612
ANE_150_05M	pepM	ANE	SUR	Production	Candidatus Peribacteria	0.0104962
ANE_151_05M	pepM	ANE	SUR	Production	Candidatus Peribacteria	0.0139362
ANE_152_05M	pepM	ANE	SUR	Production	Candidatus Peribacteria	0.0157877
ANE_004_05M	phpC	ANE	SUR	Production	Candidatus Peribacteria	0.0023039
ANE_150_05M	phpC	ANE	SUR	Production	Candidatus Peribacteria	0
ANE_151_05M	phpC	ANE	SUR	Production	Candidatus Peribacteria	0.000906713
ANE_152_05M	phpC	ANE	SUR	Production	Candidatus Peribacteria	0.00102717
ANE_004_40M	aepY	ANE	DCM	Production	Candidatus Poribacteria	0.00296319
ANE_150_40M	aepY	ANE	DCM	Production	Candidatus Poribacteria	0.0112752
ANE_151_80M	aepY	ANE	DCM	Production	Candidatus Poribacteria	0.0335023
ANE_152_800M	aepY	ANE	MES	Production	Candidatus Poribacteria	0.193011
ANE_004_05M	aepY	ANE	SUR	Production	Candidatus Poribacteria	0.00808521
ANE_150_05M	aepY	ANE	SUR	Production	Candidatus Poribacteria	0.00494289
ANE_151_05M	aepY	ANE	SUR	Production	Candidatus Poribacteria	0.00668216
ANE_152_05M	aepY	ANE	SUR	Production	Candidatus Poribacteria	0.0151398
ANE_004_40M	phnA	ANE	DCM	Substrate-specific Catabolism	Candidatus Poribacteria	0.00334151
ANE_150_40M	phnA	ANE	DCM	Substrate-specific Catabolism	Candidatus Poribacteria	0.000770589
ANE_151_80M	phnA	ANE	DCM	Substrate-specific Catabolism	Candidatus Poribacteria	0.001737
ANE_004_40M	phnW	ANE	DCM	Substrate-specific Catabolism	Candidatus Poribacteria	0.00359615
ANE_150_40M	phnW	ANE	DCM	Substrate-specific Catabolism	Candidatus Poribacteria	0.00414657
ANE_151_80M	phnW	ANE	DCM	Substrate-specific Catabolism	Candidatus Poribacteria	0.0383221
ANE_004_40M	phnX	ANE	DCM	Substrate-specific Catabolism	Candidatus Poribacteria	0.00460054
ANE_150_40M	phnX	ANE	DCM	Substrate-specific Catabolism	Candidatus Poribacteria	0.0178237
ANE_151_80M	phnX	ANE	DCM	Substrate-specific Catabolism	Candidatus Poribacteria	0.0444814
ANE_004_40M	phnZ	ANE	DCM	Substrate-specific Catabolism	Candidatus Poribacteria	0.0480617
ANE_150_40M	phnZ	ANE	DCM	Substrate-specific Catabolism	Candidatus Poribacteria	0.201351
ANE_151_80M	phnZ	ANE	DCM	Substrate-specific Catabolism	Candidatus Poribacteria	0.143656
ANE_152_800M	phnA	ANE	MES	Substrate-specific Catabolism	Candidatus Poribacteria	0.0349892
ANE_152_800M	phnW	ANE	MES	Substrate-specific Catabolism	Candidatus Poribacteria	0.146192
ANE_152_800M	phnX	ANE	MES	Substrate-specific Catabolism	Candidatus Poribacteria	0.180222
ANE_152_800M	phnZ	ANE	MES	Substrate-specific Catabolism	Candidatus Poribacteria	0.14555
ANE_004_05M	phnA	ANE	SUR	Substrate-specific Catabolism	Candidatus Poribacteria	0
ANE_150_05M	phnA	ANE	SUR	Substrate-specific Catabolism	Candidatus Poribacteria	0.00148639
ANE_151_05M	phnA	ANE	SUR	Substrate-specific Catabolism	Candidatus Poribacteria	0
ANE_152_05M	phnA	ANE	SUR	Substrate-specific Catabolism	Candidatus Poribacteria	0.00243897
ANE_004_05M	phnW	ANE	SUR	Substrate-specific Catabolism	Candidatus Poribacteria	0.00196246
ANE_150_05M	phnW	ANE	SUR	Substrate-specific Catabolism	Candidatus Poribacteria	0.00719849
ANE_151_05M	phnW	ANE	SUR	Substrate-specific Catabolism	Candidatus Poribacteria	0
ANE_152_05M	phnW	ANE	SUR	Substrate-specific Catabolism	Candidatus Poribacteria	0.0166239
ANE_004_05M	phnX	ANE	SUR	Substrate-specific Catabolism	Candidatus Poribacteria	0.00502113
ANE_150_05M	phnX	ANE	SUR	Substrate-specific Catabolism	Candidatus Poribacteria	0.0110508
ANE_151_05M	phnX	ANE	SUR	Substrate-specific Catabolism	Candidatus Poribacteria	0.00948524
ANE_152_05M	phnX	ANE	SUR	Substrate-specific Catabolism	Candidatus Poribacteria	0.0268635
ANE_004_05M	phnZ	ANE	SUR	Substrate-specific Catabolism	Candidatus Poribacteria	0.120939
ANE_150_05M	phnZ	ANE	SUR	Substrate-specific Catabolism	Candidatus Poribacteria	0.185286
ANE_151_05M	phnZ	ANE	SUR	Substrate-specific Catabolism	Candidatus Poribacteria	0.125585
ANE_152_05M	phnZ	ANE	SUR	Substrate-specific Catabolism	Candidatus Poribacteria	0.0896495
ANE_004_40M	aepY	ANE	DCM	Production	Candidatus Portnoybacteria	0
ANE_150_40M	aepY	ANE	DCM	Production	Candidatus Portnoybacteria	0.00205003
ANE_151_80M	aepY	ANE	DCM	Production	Candidatus Portnoybacteria	0
ANE_004_40M	pepM	ANE	DCM	Production	Candidatus Portnoybacteria	0.0157308
ANE_150_40M	pepM	ANE	DCM	Production	Candidatus Portnoybacteria	0.024487
ANE_151_80M	pepM	ANE	DCM	Production	Candidatus Portnoybacteria	0.0291316
ANE_152_800M	aepY	ANE	MES	Production	Candidatus Portnoybacteria	0
ANE_152_800M	pepM	ANE	MES	Production	Candidatus Portnoybacteria	0.0327016
ANE_004_05M	aepY	ANE	SUR	Production	Candidatus Portnoybacteria	0.00161704
ANE_150_05M	aepY	ANE	SUR	Production	Candidatus Portnoybacteria	0.00988578
ANE_151_05M	aepY	ANE	SUR	Production	Candidatus Portnoybacteria	0.00286378
ANE_152_05M	aepY	ANE	SUR	Production	Candidatus Portnoybacteria	0
ANE_004_05M	pepM	ANE	SUR	Production	Candidatus Portnoybacteria	0.0107306
ANE_150_05M	pepM	ANE	SUR	Production	Candidatus Portnoybacteria	0.0249286
ANE_151_05M	pepM	ANE	SUR	Production	Candidatus Portnoybacteria	0.0266055
ANE_152_05M	pepM	ANE	SUR	Production	Candidatus Portnoybacteria	0.0100467
ANE_004_40M	aepY	ANE	DCM	Production	Candidatus Roizmanbacteria	0.00888956
ANE_150_40M	aepY	ANE	DCM	Production	Candidatus Roizmanbacteria	0.0102502
ANE_151_80M	aepY	ANE	DCM	Production	Candidatus Roizmanbacteria	0.00924202
ANE_004_40M	pepM	ANE	DCM	Production	Candidatus Roizmanbacteria	0.0088486
ANE_150_40M	pepM	ANE	DCM	Production	Candidatus Roizmanbacteria	0.0163247
ANE_151_80M	pepM	ANE	DCM	Production	Candidatus Roizmanbacteria	0.0199321
ANE_004_40M	phpC	ANE	DCM	Production	Candidatus Roizmanbacteria	0.00140728
ANE_150_40M	phpC	ANE	DCM	Production	Candidatus Roizmanbacteria	0
ANE_151_80M	phpC	ANE	DCM	Production	Candidatus Roizmanbacteria	0
ANE_152_800M	aepY	ANE	MES	Production	Candidatus Roizmanbacteria	0.00684436
ANE_152_800M	pepM	ANE	MES	Production	Candidatus Roizmanbacteria	0.0999214
ANE_152_800M	phpC	ANE	MES	Production	Candidatus Roizmanbacteria	0.0156025
ANE_004_05M	aepY	ANE	SUR	Production	Candidatus Roizmanbacteria	0.00727669
ANE_150_05M	aepY	ANE	SUR	Production	Candidatus Roizmanbacteria	0.0138401
ANE_151_05M	aepY	ANE	SUR	Production	Candidatus Roizmanbacteria	0.00572756
ANE_152_05M	aepY	ANE	SUR	Production	Candidatus Roizmanbacteria	0.00540708
ANE_004_05M	pepM	ANE	SUR	Production	Candidatus Roizmanbacteria	0.00858448
ANE_150_05M	pepM	ANE	SUR	Production	Candidatus Roizmanbacteria	0.0118083
ANE_151_05M	pepM	ANE	SUR	Production	Candidatus Roizmanbacteria	0.0101354
ANE_152_05M	pepM	ANE	SUR	Production	Candidatus Roizmanbacteria	0.00717621
ANE_004_05M	phpC	ANE	SUR	Production	Candidatus Roizmanbacteria	0.000767967
ANE_150_05M	phpC	ANE	SUR	Production	Candidatus Roizmanbacteria	0
ANE_151_05M	phpC	ANE	SUR	Production	Candidatus Roizmanbacteria	0.000906713
ANE_152_05M	phpC	ANE	SUR	Production	Candidatus Roizmanbacteria	0
ANE_004_40M	aepY	ANE	DCM	Production	Candidatus Rokubacteria	0.00888956
ANE_150_40M	aepY	ANE	DCM	Production	Candidatus Rokubacteria	0.0123002
ANE_151_80M	aepY	ANE	DCM	Production	Candidatus Rokubacteria	0.0300366
ANE_152_800M	aepY	ANE	MES	Production	Candidatus Rokubacteria	0.09719
ANE_004_05M	aepY	ANE	SUR	Production	Candidatus Rokubacteria	0.00889373
ANE_150_05M	aepY	ANE	SUR	Production	Candidatus Rokubacteria	0.00988578
ANE_151_05M	aepY	ANE	SUR	Production	Candidatus Rokubacteria	0.00763675
ANE_152_05M	aepY	ANE	SUR	Production	Candidatus Rokubacteria	0.0108142
ANE_004_40M	phnA	ANE	DCM	Substrate-specific Catabolism	Candidatus Rokubacteria	0
ANE_150_40M	phnA	ANE	DCM	Substrate-specific Catabolism	Candidatus Rokubacteria	0
ANE_151_80M	phnA	ANE	DCM	Substrate-specific Catabolism	Candidatus Rokubacteria	0.00521099
ANE_004_40M	phnW	ANE	DCM	Substrate-specific Catabolism	Candidatus Rokubacteria	0.000599359
ANE_150_40M	phnW	ANE	DCM	Substrate-specific Catabolism	Candidatus Rokubacteria	0.00414657
ANE_151_80M	phnW	ANE	DCM	Substrate-specific Catabolism	Candidatus Rokubacteria	0.00560811
ANE_004_40M	phnX	ANE	DCM	Substrate-specific Catabolism	Candidatus Rokubacteria	0.000920107
ANE_150_40M	phnX	ANE	DCM	Substrate-specific Catabolism	Candidatus Rokubacteria	0.00254625
ANE_151_80M	phnX	ANE	DCM	Substrate-specific Catabolism	Candidatus Rokubacteria	0.0143488
ANE_152_800M	phnA	ANE	MES	Substrate-specific Catabolism	Candidatus Rokubacteria	0.0679202
ANE_152_800M	phnW	ANE	MES	Substrate-specific Catabolism	Candidatus Rokubacteria	0.00553759
ANE_152_800M	phnX	ANE	MES	Substrate-specific Catabolism	Candidatus Rokubacteria	0.0374046
ANE_004_05M	phnA	ANE	SUR	Substrate-specific Catabolism	Candidatus Rokubacteria	0
ANE_150_05M	phnA	ANE	SUR	Substrate-specific Catabolism	Candidatus Rokubacteria	0.000743195
ANE_151_05M	phnA	ANE	SUR	Substrate-specific Catabolism	Candidatus Rokubacteria	0
ANE_152_05M	phnA	ANE	SUR	Substrate-specific Catabolism	Candidatus Rokubacteria	0.00162598
ANE_004_05M	phnW	ANE	SUR	Substrate-specific Catabolism	Candidatus Rokubacteria	0.00196246
ANE_150_05M	phnW	ANE	SUR	Substrate-specific Catabolism	Candidatus Rokubacteria	0.00799832
ANE_151_05M	phnW	ANE	SUR	Substrate-specific Catabolism	Candidatus Rokubacteria	0.00386168
ANE_152_05M	phnW	ANE	SUR	Substrate-specific Catabolism	Candidatus Rokubacteria	0
ANE_004_05M	phnX	ANE	SUR	Substrate-specific Catabolism	Candidatus Rokubacteria	0
ANE_150_05M	phnX	ANE	SUR	Substrate-specific Catabolism	Candidatus Rokubacteria	0.00122787
ANE_151_05M	phnX	ANE	SUR	Substrate-specific Catabolism	Candidatus Rokubacteria	0.0106709
ANE_152_05M	phnX	ANE	SUR	Substrate-specific Catabolism	Candidatus Rokubacteria	0.00402952
ANE_004_40M	aepY	ANE	DCM	Production	Candidatus Ryanbacteria	0.0162975
ANE_150_40M	aepY	ANE	DCM	Production	Candidatus Ryanbacteria	0.00717512
ANE_151_80M	aepY	ANE	DCM	Production	Candidatus Ryanbacteria	0.013863
ANE_004_40M	pepM	ANE	DCM	Production	Candidatus Ryanbacteria	0.00491589
ANE_150_40M	pepM	ANE	DCM	Production	Candidatus Ryanbacteria	0.00136039
ANE_151_80M	pepM	ANE	DCM	Production	Candidatus Ryanbacteria	0.00613296
ANE_004_40M	phpC	ANE	DCM	Production	Candidatus Ryanbacteria	0.00492548
ANE_150_40M	phpC	ANE	DCM	Production	Candidatus Ryanbacteria	0.00292081
ANE_151_80M	phpC	ANE	DCM	Production	Candidatus Ryanbacteria	0.00438923
ANE_152_800M	aepY	ANE	MES	Production	Candidatus Ryanbacteria	0.00821323
ANE_152_800M	pepM	ANE	MES	Production	Candidatus Ryanbacteria	0.00545026
ANE_152_800M	phpC	ANE	MES	Production	Candidatus Ryanbacteria	0.00130021
ANE_004_05M	aepY	ANE	SUR	Production	Candidatus Ryanbacteria	0.00485113
ANE_150_05M	aepY	ANE	SUR	Production	Candidatus Ryanbacteria	0.018783
ANE_151_05M	aepY	ANE	SUR	Production	Candidatus Ryanbacteria	0.0162281
ANE_152_05M	aepY	ANE	SUR	Production	Candidatus Ryanbacteria	0.0227097
ANE_004_05M	pepM	ANE	SUR	Production	Candidatus Ryanbacteria	0
ANE_150_05M	pepM	ANE	SUR	Production	Candidatus Ryanbacteria	0.00131203
ANE_151_05M	pepM	ANE	SUR	Production	Candidatus Ryanbacteria	0.00253385
ANE_152_05M	pepM	ANE	SUR	Production	Candidatus Ryanbacteria	0.00143524
ANE_004_05M	phpC	ANE	SUR	Production	Candidatus Ryanbacteria	0.00153593
ANE_150_05M	phpC	ANE	SUR	Production	Candidatus Ryanbacteria	0.000938992
ANE_151_05M	phpC	ANE	SUR	Production	Candidatus Ryanbacteria	0.00544028
ANE_152_05M	phpC	ANE	SUR	Production	Candidatus Ryanbacteria	0.00308152
ANE_004_40M	aepY	ANE	DCM	Production	Candidatus Sumerlaeota	0.0118527
ANE_150_40M	aepY	ANE	DCM	Production	Candidatus Sumerlaeota	0.0061501
ANE_151_80M	aepY	ANE	DCM	Production	Candidatus Sumerlaeota	0.0127078
ANE_152_800M	aepY	ANE	MES	Production	Candidatus Sumerlaeota	0
ANE_004_05M	aepY	ANE	SUR	Production	Candidatus Sumerlaeota	0.00808521
ANE_150_05M	aepY	ANE	SUR	Production	Candidatus Sumerlaeota	0.0118629
ANE_151_05M	aepY	ANE	SUR	Production	Candidatus Sumerlaeota	0.00572757
ANE_152_05M	aepY	ANE	SUR	Production	Candidatus Sumerlaeota	0.0162212
ANE_004_40M	phnW	ANE	DCM	Substrate-specific Catabolism	Candidatus Sumerlaeota	0
ANE_150_40M	phnW	ANE	DCM	Substrate-specific Catabolism	Candidatus Sumerlaeota	0.000829314
ANE_151_80M	phnW	ANE	DCM	Substrate-specific Catabolism	Candidatus Sumerlaeota	0.00280405
ANE_152_800M	phnW	ANE	MES	Substrate-specific Catabolism	Candidatus Sumerlaeota	0.00664511
ANE_004_05M	phnW	ANE	SUR	Substrate-specific Catabolism	Candidatus Sumerlaeota	0.00130831
ANE_150_05M	phnW	ANE	SUR	Substrate-specific Catabolism	Candidatus Sumerlaeota	0
ANE_151_05M	phnW	ANE	SUR	Substrate-specific Catabolism	Candidatus Sumerlaeota	0.000772337
ANE_152_05M	phnW	ANE	SUR	Substrate-specific Catabolism	Candidatus Sumerlaeota	0
ANE_004_40M	phnI	ANE	DCM	Broad-specificity Catabolism	Candidatus Tectomicrobia	0
ANE_150_40M	phnI	ANE	DCM	Broad-specificity Catabolism	Candidatus Tectomicrobia	0.00102266
ANE_151_80M	phnI	ANE	DCM	Broad-specificity Catabolism	Candidatus Tectomicrobia	0
ANE_004_40M	phnJ	ANE	DCM	Broad-specificity Catabolism	Candidatus Tectomicrobia	0
ANE_150_40M	phnJ	ANE	DCM	Broad-specificity Catabolism	Candidatus Tectomicrobia	0
ANE_151_80M	phnJ	ANE	DCM	Broad-specificity Catabolism	Candidatus Tectomicrobia	0
ANE_004_40M	phnM	ANE	DCM	Broad-specificity Catabolism	Candidatus Tectomicrobia	0
ANE_150_40M	phnM	ANE	DCM	Broad-specificity Catabolism	Candidatus Tectomicrobia	0
ANE_151_80M	phnM	ANE	DCM	Broad-specificity Catabolism	Candidatus Tectomicrobia	0
ANE_152_800M	phnI	ANE	MES	Broad-specificity Catabolism	Candidatus Tectomicrobia	0.00682866
ANE_152_800M	phnJ	ANE	MES	Broad-specificity Catabolism	Candidatus Tectomicrobia	0.0108024
ANE_152_800M	phnM	ANE	MES	Broad-specificity Catabolism	Candidatus Tectomicrobia	0
ANE_004_05M	phnI	ANE	SUR	Broad-specificity Catabolism	Candidatus Tectomicrobia	0
ANE_150_05M	phnI	ANE	SUR	Broad-specificity Catabolism	Candidatus Tectomicrobia	0
ANE_151_05M	phnI	ANE	SUR	Broad-specificity Catabolism	Candidatus Tectomicrobia	0
ANE_152_05M	phnI	ANE	SUR	Broad-specificity Catabolism	Candidatus Tectomicrobia	0.00107893
ANE_004_05M	phnJ	ANE	SUR	Broad-specificity Catabolism	Candidatus Tectomicrobia	0
ANE_150_05M	phnJ	ANE	SUR	Broad-specificity Catabolism	Candidatus Tectomicrobia	0
ANE_151_05M	phnJ	ANE	SUR	Broad-specificity Catabolism	Candidatus Tectomicrobia	0
ANE_152_05M	phnJ	ANE	SUR	Broad-specificity Catabolism	Candidatus Tectomicrobia	0
ANE_004_05M	phnM	ANE	SUR	Broad-specificity Catabolism	Candidatus Tectomicrobia	0
ANE_150_05M	phnM	ANE	SUR	Broad-specificity Catabolism	Candidatus Tectomicrobia	0
ANE_151_05M	phnM	ANE	SUR	Broad-specificity Catabolism	Candidatus Tectomicrobia	0
ANE_152_05M	phnM	ANE	SUR	Broad-specificity Catabolism	Candidatus Tectomicrobia	0
ANE_004_40M	aepY	ANE	DCM	Production	Candidatus Tectomicrobia	0.00296319
ANE_150_40M	aepY	ANE	DCM	Production	Candidatus Tectomicrobia	0.00102502
ANE_151_80M	aepY	ANE	DCM	Production	Candidatus Tectomicrobia	0.0207946
ANE_152_800M	aepY	ANE	MES	Production	Candidatus Tectomicrobia	0.154683
ANE_004_05M	aepY	ANE	SUR	Production	Candidatus Tectomicrobia	0.0169789
ANE_150_05M	aepY	ANE	SUR	Production	Candidatus Tectomicrobia	0.00395431
ANE_151_05M	aepY	ANE	SUR	Production	Candidatus Tectomicrobia	0.00190919
ANE_152_05M	aepY	ANE	SUR	Production	Candidatus Tectomicrobia	0.00540708
ANE_004_40M	phnA	ANE	DCM	Substrate-specific Catabolism	Candidatus Tectomicrobia	0
ANE_150_40M	phnA	ANE	DCM	Substrate-specific Catabolism	Candidatus Tectomicrobia	0
ANE_151_80M	phnA	ANE	DCM	Substrate-specific Catabolism	Candidatus Tectomicrobia	0
ANE_152_800M	phnA	ANE	MES	Substrate-specific Catabolism	Candidatus Tectomicrobia	0.00411638
ANE_004_05M	phnA	ANE	SUR	Substrate-specific Catabolism	Candidatus Tectomicrobia	0
ANE_150_05M	phnA	ANE	SUR	Substrate-specific Catabolism	Candidatus Tectomicrobia	0
ANE_151_05M	phnA	ANE	SUR	Substrate-specific Catabolism	Candidatus Tectomicrobia	0
ANE_152_05M	phnA	ANE	SUR	Substrate-specific Catabolism	Candidatus Tectomicrobia	0
ANE_004_40M	aepY	ANE	DCM	Production	Candidatus Uhrbacteria	0.00222239
ANE_150_40M	aepY	ANE	DCM	Production	Candidatus Uhrbacteria	0.00102502
ANE_151_80M	aepY	ANE	DCM	Production	Candidatus Uhrbacteria	0.00462101
ANE_004_40M	pepM	ANE	DCM	Production	Candidatus Uhrbacteria	0
ANE_150_40M	pepM	ANE	DCM	Production	Candidatus Uhrbacteria	0.00136039
ANE_151_80M	pepM	ANE	DCM	Production	Candidatus Uhrbacteria	0.00613296
ANE_152_800M	aepY	ANE	MES	Production	Candidatus Uhrbacteria	0.00410662
ANE_152_800M	pepM	ANE	MES	Production	Candidatus Uhrbacteria	0.0109005
ANE_004_05M	aepY	ANE	SUR	Production	Candidatus Uhrbacteria	0.00242556
ANE_150_05M	aepY	ANE	SUR	Production	Candidatus Uhrbacteria	0.00296573
ANE_151_05M	aepY	ANE	SUR	Production	Candidatus Uhrbacteria	0.00286378
ANE_152_05M	aepY	ANE	SUR	Production	Candidatus Uhrbacteria	0.00216283
ANE_004_05M	pepM	ANE	SUR	Production	Candidatus Uhrbacteria	0.00321918
ANE_150_05M	pepM	ANE	SUR	Production	Candidatus Uhrbacteria	0.00131203
ANE_151_05M	pepM	ANE	SUR	Production	Candidatus Uhrbacteria	0
ANE_152_05M	pepM	ANE	SUR	Production	Candidatus Uhrbacteria	0.00574097
ANE_004_40M	phnW	ANE	DCM	Substrate-specific Catabolism	Candidatus Uhrbacteria	0
ANE_150_40M	phnW	ANE	DCM	Substrate-specific Catabolism	Candidatus Uhrbacteria	0.000829314
ANE_151_80M	phnW	ANE	DCM	Substrate-specific Catabolism	Candidatus Uhrbacteria	0.000934684
ANE_152_800M	phnW	ANE	MES	Substrate-specific Catabolism	Candidatus Uhrbacteria	0.00332256
ANE_004_05M	phnW	ANE	SUR	Substrate-specific Catabolism	Candidatus Uhrbacteria	0
ANE_150_05M	phnW	ANE	SUR	Substrate-specific Catabolism	Candidatus Uhrbacteria	0.000799832
ANE_151_05M	phnW	ANE	SUR	Substrate-specific Catabolism	Candidatus Uhrbacteria	0
ANE_152_05M	phnW	ANE	SUR	Substrate-specific Catabolism	Candidatus Uhrbacteria	0
ANE_004_40M	aepY	ANE	DCM	Production	Candidatus Wildermuthbacteria	0.0140751
ANE_150_40M	aepY	ANE	DCM	Production	Candidatus Wildermuthbacteria	0.0235754
ANE_151_80M	aepY	ANE	DCM	Production	Candidatus Wildermuthbacteria	0.018484
ANE_004_40M	pepM	ANE	DCM	Production	Candidatus Wildermuthbacteria	0.00688224
ANE_150_40M	pepM	ANE	DCM	Production	Candidatus Wildermuthbacteria	0.00816235
ANE_151_80M	pepM	ANE	DCM	Production	Candidatus Wildermuthbacteria	0.0153324
ANE_004_40M	phpC	ANE	DCM	Production	Candidatus Wildermuthbacteria	0.00140728
ANE_150_40M	phpC	ANE	DCM	Production	Candidatus Wildermuthbacteria	0.00584162
ANE_151_80M	phpC	ANE	DCM	Production	Candidatus Wildermuthbacteria	0.00548654
ANE_152_800M	aepY	ANE	MES	Production	Candidatus Wildermuthbacteria	0.00684436
ANE_152_800M	pepM	ANE	MES	Production	Candidatus Wildermuthbacteria	0.0272513
ANE_152_800M	phpC	ANE	MES	Production	Candidatus Wildermuthbacteria	0.00650106
ANE_004_05M	aepY	ANE	SUR	Production	Candidatus Wildermuthbacteria	0.0105108
ANE_150_05M	aepY	ANE	SUR	Production	Candidatus Wildermuthbacteria	0.0346002
ANE_151_05M	aepY	ANE	SUR	Production	Candidatus Wildermuthbacteria	0.00286378
ANE_152_05M	aepY	ANE	SUR	Production	Candidatus Wildermuthbacteria	0.0281168
ANE_004_05M	pepM	ANE	SUR	Production	Candidatus Wildermuthbacteria	0.00429224
ANE_150_05M	pepM	ANE	SUR	Production	Candidatus Wildermuthbacteria	0.00918421
ANE_151_05M	pepM	ANE	SUR	Production	Candidatus Wildermuthbacteria	0.00886849
ANE_152_05M	pepM	ANE	SUR	Production	Candidatus Wildermuthbacteria	0.00574097
ANE_004_05M	phpC	ANE	SUR	Production	Candidatus Wildermuthbacteria	0.000767967
ANE_150_05M	phpC	ANE	SUR	Production	Candidatus Wildermuthbacteria	0.00281698
ANE_151_05M	phpC	ANE	SUR	Production	Candidatus Wildermuthbacteria	0.000906713
ANE_152_05M	phpC	ANE	SUR	Production	Candidatus Wildermuthbacteria	0.00102717
ANE_004_40M	phnW	ANE	DCM	Substrate-specific Catabolism	Candidatus Wildermuthbacteria	0.00539423
ANE_150_40M	phnW	ANE	DCM	Substrate-specific Catabolism	Candidatus Wildermuthbacteria	0.0190742
ANE_151_80M	phnW	ANE	DCM	Substrate-specific Catabolism	Candidatus Wildermuthbacteria	0.0168243
ANE_152_800M	phnW	ANE	MES	Substrate-specific Catabolism	Candidatus Wildermuthbacteria	0.0376556
ANE_004_05M	phnW	ANE	SUR	Substrate-specific Catabolism	Candidatus Wildermuthbacteria	0.0104664
ANE_150_05M	phnW	ANE	SUR	Substrate-specific Catabolism	Candidatus Wildermuthbacteria	0.0159966
ANE_151_05M	phnW	ANE	SUR	Substrate-specific Catabolism	Candidatus Wildermuthbacteria	0.0146744
ANE_152_05M	phnW	ANE	SUR	Substrate-specific Catabolism	Candidatus Wildermuthbacteria	0.0078745
ANE_004_40M	aepY	ANE	DCM	Production	Candidatus Woesearchaeota	0.106675
ANE_150_40M	aepY	ANE	DCM	Production	Candidatus Woesearchaeota	0.107627
ANE_151_80M	aepY	ANE	DCM	Production	Candidatus Woesearchaeota	0.135165
ANE_004_40M	pepM	ANE	DCM	Production	Candidatus Woesearchaeota	0.0324448
ANE_150_40M	pepM	ANE	DCM	Production	Candidatus Woesearchaeota	0.0489741
ANE_151_80M	pepM	ANE	DCM	Production	Candidatus Woesearchaeota	0.0567299
ANE_004_40M	phpC	ANE	DCM	Production	Candidatus Woesearchaeota	0.0576984
ANE_150_40M	phpC	ANE	DCM	Production	Candidatus Woesearchaeota	0.046733
ANE_151_80M	phpC	ANE	DCM	Production	Candidatus Woesearchaeota	0.0812007
ANE_152_800M	aepY	ANE	MES	Production	Candidatus Woesearchaeota	0.173847
ANE_152_800M	pepM	ANE	MES	Production	Candidatus Woesearchaeota	0.029068
ANE_152_800M	phpC	ANE	MES	Production	Candidatus Woesearchaeota	0.12092
ANE_004_05M	aepY	ANE	SUR	Production	Candidatus Woesearchaeota	0.102682
ANE_150_05M	aepY	ANE	SUR	Production	Candidatus Woesearchaeota	0.125549
ANE_151_05M	aepY	ANE	SUR	Production	Candidatus Woesearchaeota	0.12887
ANE_152_05M	aepY	ANE	SUR	Production	Candidatus Woesearchaeota	0.127607
ANE_004_05M	pepM	ANE	SUR	Production	Candidatus Woesearchaeota	0.0364841
ANE_150_05M	pepM	ANE	SUR	Production	Candidatus Woesearchaeota	0.0472331
ANE_151_05M	pepM	ANE	SUR	Production	Candidatus Woesearchaeota	0.0544779
ANE_152_05M	pepM	ANE	SUR	Production	Candidatus Woesearchaeota	0.0444925
ANE_004_05M	phpC	ANE	SUR	Production	Candidatus Woesearchaeota	0.0491499
ANE_150_05M	phpC	ANE	SUR	Production	Candidatus Woesearchaeota	0.0516446
ANE_151_05M	phpC	ANE	SUR	Production	Candidatus Woesearchaeota	0.0580296
ANE_152_05M	phpC	ANE	SUR	Production	Candidatus Woesearchaeota	0.0523858
ANE_004_40M	phnA	ANE	DCM	Substrate-specific Catabolism	Candidatus Woesearchaeota	0
ANE_150_40M	phnA	ANE	DCM	Substrate-specific Catabolism	Candidatus Woesearchaeota	0
ANE_151_80M	phnA	ANE	DCM	Substrate-specific Catabolism	Candidatus Woesearchaeota	0
ANE_004_40M	phnW	ANE	DCM	Substrate-specific Catabolism	Candidatus Woesearchaeota	0.000599359
ANE_150_40M	phnW	ANE	DCM	Substrate-specific Catabolism	Candidatus Woesearchaeota	0
ANE_151_80M	phnW	ANE	DCM	Substrate-specific Catabolism	Candidatus Woesearchaeota	0
ANE_004_40M	phnY	ANE	DCM	Substrate-specific Catabolism	Candidatus Woesearchaeota	0
ANE_150_40M	phnY	ANE	DCM	Substrate-specific Catabolism	Candidatus Woesearchaeota	0
ANE_151_80M	phnY	ANE	DCM	Substrate-specific Catabolism	Candidatus Woesearchaeota	0
ANE_152_800M	phnA	ANE	MES	Substrate-specific Catabolism	Candidatus Woesearchaeota	0.00720366
ANE_152_800M	phnW	ANE	MES	Substrate-specific Catabolism	Candidatus Woesearchaeota	0.00886015
ANE_152_800M	phnY	ANE	MES	Substrate-specific Catabolism	Candidatus Woesearchaeota	0
ANE_004_05M	phnA	ANE	SUR	Substrate-specific Catabolism	Candidatus Woesearchaeota	0.000607832
ANE_150_05M	phnA	ANE	SUR	Substrate-specific Catabolism	Candidatus Woesearchaeota	0
ANE_151_05M	phnA	ANE	SUR	Substrate-specific Catabolism	Candidatus Woesearchaeota	0
ANE_152_05M	phnA	ANE	SUR	Substrate-specific Catabolism	Candidatus Woesearchaeota	0
ANE_004_05M	phnW	ANE	SUR	Substrate-specific Catabolism	Candidatus Woesearchaeota	0.00196246
ANE_150_05M	phnW	ANE	SUR	Substrate-specific Catabolism	Candidatus Woesearchaeota	0.000799832
ANE_151_05M	phnW	ANE	SUR	Substrate-specific Catabolism	Candidatus Woesearchaeota	0
ANE_152_05M	phnW	ANE	SUR	Substrate-specific Catabolism	Candidatus Woesearchaeota	0.00174989
ANE_004_05M	phnY	ANE	SUR	Substrate-specific Catabolism	Candidatus Woesearchaeota	0
ANE_150_05M	phnY	ANE	SUR	Substrate-specific Catabolism	Candidatus Woesearchaeota	0
ANE_151_05M	phnY	ANE	SUR	Substrate-specific Catabolism	Candidatus Woesearchaeota	0
ANE_152_05M	phnY	ANE	SUR	Substrate-specific Catabolism	Candidatus Woesearchaeota	0
ANE_004_40M	aepY	ANE	DCM	Production	Candidatus Woykebacteria	0.00296319
ANE_150_40M	aepY	ANE	DCM	Production	Candidatus Woykebacteria	0.00410007
ANE_151_80M	aepY	ANE	DCM	Production	Candidatus Woykebacteria	0.00462101
ANE_004_40M	pepM	ANE	DCM	Production	Candidatus Woykebacteria	0.0137645
ANE_150_40M	pepM	ANE	DCM	Production	Candidatus Woykebacteria	0.0272078
ANE_151_80M	pepM	ANE	DCM	Production	Candidatus Woykebacteria	0.0107327
ANE_004_40M	phpC	ANE	DCM	Production	Candidatus Woykebacteria	0
ANE_150_40M	phpC	ANE	DCM	Production	Candidatus Woykebacteria	0
ANE_151_80M	phpC	ANE	DCM	Production	Candidatus Woykebacteria	0.00109731
ANE_152_800M	aepY	ANE	MES	Production	Candidatus Woykebacteria	0.0150576
ANE_152_800M	pepM	ANE	MES	Production	Candidatus Woykebacteria	0.029068
ANE_152_800M	phpC	ANE	MES	Production	Candidatus Woykebacteria	0
ANE_004_05M	aepY	ANE	SUR	Production	Candidatus Woykebacteria	0.00404261
ANE_150_05M	aepY	ANE	SUR	Production	Candidatus Woykebacteria	0.00593147
ANE_151_05M	aepY	ANE	SUR	Production	Candidatus Woykebacteria	0.00286378
ANE_152_05M	aepY	ANE	SUR	Production	Candidatus Woykebacteria	0.00324425
ANE_004_05M	pepM	ANE	SUR	Production	Candidatus Woykebacteria	0.0118037
ANE_150_05M	pepM	ANE	SUR	Production	Candidatus Woykebacteria	0.0118083
ANE_151_05M	pepM	ANE	SUR	Production	Candidatus Woykebacteria	0.0291393
ANE_152_05M	pepM	ANE	SUR	Production	Candidatus Woykebacteria	0.0172229
ANE_004_05M	phpC	ANE	SUR	Production	Candidatus Woykebacteria	0
ANE_150_05M	phpC	ANE	SUR	Production	Candidatus Woykebacteria	0
ANE_151_05M	phpC	ANE	SUR	Production	Candidatus Woykebacteria	0
ANE_152_05M	phpC	ANE	SUR	Production	Candidatus Woykebacteria	0.00102717
ANE_004_40M	phnI	ANE	DCM	Broad-specificity Catabolism	Chitinophagia	0
ANE_150_40M	phnI	ANE	DCM	Broad-specificity Catabolism	Chitinophagia	0
ANE_151_80M	phnI	ANE	DCM	Broad-specificity Catabolism	Chitinophagia	0
ANE_004_40M	phnJ	ANE	DCM	Broad-specificity Catabolism	Chitinophagia	0
ANE_150_40M	phnJ	ANE	DCM	Broad-specificity Catabolism	Chitinophagia	0
ANE_151_80M	phnJ	ANE	DCM	Broad-specificity Catabolism	Chitinophagia	0
ANE_004_40M	phnM	ANE	DCM	Broad-specificity Catabolism	Chitinophagia	0.000524393
ANE_150_40M	phnM	ANE	DCM	Broad-specificity Catabolism	Chitinophagia	0
ANE_151_80M	phnM	ANE	DCM	Broad-specificity Catabolism	Chitinophagia	0
ANE_152_800M	phnI	ANE	MES	Broad-specificity Catabolism	Chitinophagia	0
ANE_152_800M	phnJ	ANE	MES	Broad-specificity Catabolism	Chitinophagia	0
ANE_152_800M	phnM	ANE	MES	Broad-specificity Catabolism	Chitinophagia	0.000968993
ANE_004_05M	phnI	ANE	SUR	Broad-specificity Catabolism	Chitinophagia	0
ANE_150_05M	phnI	ANE	SUR	Broad-specificity Catabolism	Chitinophagia	0
ANE_151_05M	phnI	ANE	SUR	Broad-specificity Catabolism	Chitinophagia	0
ANE_152_05M	phnI	ANE	SUR	Broad-specificity Catabolism	Chitinophagia	0
ANE_004_05M	phnJ	ANE	SUR	Broad-specificity Catabolism	Chitinophagia	0
ANE_150_05M	phnJ	ANE	SUR	Broad-specificity Catabolism	Chitinophagia	0
ANE_151_05M	phnJ	ANE	SUR	Broad-specificity Catabolism	Chitinophagia	0
ANE_152_05M	phnJ	ANE	SUR	Broad-specificity Catabolism	Chitinophagia	0
ANE_004_05M	phnM	ANE	SUR	Broad-specificity Catabolism	Chitinophagia	0
ANE_150_05M	phnM	ANE	SUR	Broad-specificity Catabolism	Chitinophagia	0
ANE_151_05M	phnM	ANE	SUR	Broad-specificity Catabolism	Chitinophagia	0
ANE_152_05M	phnM	ANE	SUR	Broad-specificity Catabolism	Chitinophagia	0
ANE_004_40M	aepY	ANE	DCM	Production	Chitinophagia	0
ANE_150_40M	aepY	ANE	DCM	Production	Chitinophagia	0.00102502
ANE_151_80M	aepY	ANE	DCM	Production	Chitinophagia	0
ANE_004_40M	pepM	ANE	DCM	Production	Chitinophagia	0.000983177
ANE_150_40M	pepM	ANE	DCM	Production	Chitinophagia	0
ANE_151_80M	pepM	ANE	DCM	Production	Chitinophagia	0.00306648
ANE_004_40M	phpC	ANE	DCM	Production	Chitinophagia	0
ANE_150_40M	phpC	ANE	DCM	Production	Chitinophagia	0
ANE_151_80M	phpC	ANE	DCM	Production	Chitinophagia	0
ANE_152_800M	aepY	ANE	MES	Production	Chitinophagia	0.00136887
ANE_152_800M	pepM	ANE	MES	Production	Chitinophagia	0.00363351
ANE_152_800M	phpC	ANE	MES	Production	Chitinophagia	0
ANE_004_05M	aepY	ANE	SUR	Production	Chitinophagia	0
ANE_150_05M	aepY	ANE	SUR	Production	Chitinophagia	0
ANE_151_05M	aepY	ANE	SUR	Production	Chitinophagia	0.00190919
ANE_152_05M	aepY	ANE	SUR	Production	Chitinophagia	0
ANE_004_05M	pepM	ANE	SUR	Production	Chitinophagia	0.00643836
ANE_150_05M	pepM	ANE	SUR	Production	Chitinophagia	0
ANE_151_05M	pepM	ANE	SUR	Production	Chitinophagia	0.00126693
ANE_152_05M	pepM	ANE	SUR	Production	Chitinophagia	0
ANE_004_05M	phpC	ANE	SUR	Production	Chitinophagia	0
ANE_150_05M	phpC	ANE	SUR	Production	Chitinophagia	0
ANE_151_05M	phpC	ANE	SUR	Production	Chitinophagia	0
ANE_152_05M	phpC	ANE	SUR	Production	Chitinophagia	0
ANE_004_40M	phnA	ANE	DCM	Substrate-specific Catabolism	Chitinophagia	0.000556918
ANE_150_40M	phnA	ANE	DCM	Substrate-specific Catabolism	Chitinophagia	0
ANE_151_80M	phnA	ANE	DCM	Substrate-specific Catabolism	Chitinophagia	0.00694799
ANE_004_40M	phnW	ANE	DCM	Substrate-specific Catabolism	Chitinophagia	0.0107885
ANE_150_40M	phnW	ANE	DCM	Substrate-specific Catabolism	Chitinophagia	0.00995176
ANE_151_80M	phnW	ANE	DCM	Substrate-specific Catabolism	Chitinophagia	0.0158896
ANE_004_40M	phnY	ANE	DCM	Substrate-specific Catabolism	Chitinophagia	0.45398
ANE_150_40M	phnY	ANE	DCM	Substrate-specific Catabolism	Chitinophagia	0.433365
ANE_151_80M	phnY	ANE	DCM	Substrate-specific Catabolism	Chitinophagia	0.485567
ANE_004_40M	phnZ	ANE	DCM	Substrate-specific Catabolism	Chitinophagia	0.0387164
ANE_150_40M	phnZ	ANE	DCM	Substrate-specific Catabolism	Chitinophagia	0.0683487
ANE_151_80M	phnZ	ANE	DCM	Substrate-specific Catabolism	Chitinophagia	0.068705
ANE_152_800M	phnA	ANE	MES	Substrate-specific Catabolism	Chitinophagia	0.0349892
ANE_152_800M	phnW	ANE	MES	Substrate-specific Catabolism	Chitinophagia	0.0155053
ANE_152_800M	phnY	ANE	MES	Substrate-specific Catabolism	Chitinophagia	0.368599
ANE_152_800M	phnZ	ANE	MES	Substrate-specific Catabolism	Chitinophagia	0.0320704
ANE_004_05M	phnA	ANE	SUR	Substrate-specific Catabolism	Chitinophagia	0.000607832
ANE_150_05M	phnA	ANE	SUR	Substrate-specific Catabolism	Chitinophagia	0.00148639
ANE_151_05M	phnA	ANE	SUR	Substrate-specific Catabolism	Chitinophagia	0.00358823
ANE_152_05M	phnA	ANE	SUR	Substrate-specific Catabolism	Chitinophagia	0.00406495
ANE_004_05M	phnW	ANE	SUR	Substrate-specific Catabolism	Chitinophagia	0.00915814
ANE_150_05M	phnW	ANE	SUR	Substrate-specific Catabolism	Chitinophagia	0.00959798
ANE_151_05M	phnW	ANE	SUR	Substrate-specific Catabolism	Chitinophagia	0.00617869
ANE_152_05M	phnW	ANE	SUR	Substrate-specific Catabolism	Chitinophagia	0.0078745
ANE_004_05M	phnY	ANE	SUR	Substrate-specific Catabolism	Chitinophagia	0.398889
ANE_150_05M	phnY	ANE	SUR	Substrate-specific Catabolism	Chitinophagia	0.455288
ANE_151_05M	phnY	ANE	SUR	Substrate-specific Catabolism	Chitinophagia	0.433728
ANE_152_05M	phnY	ANE	SUR	Substrate-specific Catabolism	Chitinophagia	0.481309
ANE_004_05M	phnZ	ANE	SUR	Substrate-specific Catabolism	Chitinophagia	0.0349704
ANE_150_05M	phnZ	ANE	SUR	Substrate-specific Catabolism	Chitinophagia	0.0623557
ANE_151_05M	phnZ	ANE	SUR	Substrate-specific Catabolism	Chitinophagia	0.084297
ANE_152_05M	phnZ	ANE	SUR	Substrate-specific Catabolism	Chitinophagia	0.0818539
ANE_004_40M	phnI	ANE	DCM	Broad-specificity Catabolism	Chlorobia	0
ANE_150_40M	phnI	ANE	DCM	Broad-specificity Catabolism	Chlorobia	0
ANE_151_80M	phnI	ANE	DCM	Broad-specificity Catabolism	Chlorobia	0
ANE_004_40M	phnJ	ANE	DCM	Broad-specificity Catabolism	Chlorobia	0
ANE_150_40M	phnJ	ANE	DCM	Broad-specificity Catabolism	Chlorobia	0
ANE_151_80M	phnJ	ANE	DCM	Broad-specificity Catabolism	Chlorobia	0
ANE_004_40M	phnM	ANE	DCM	Broad-specificity Catabolism	Chlorobia	0.000524393
ANE_150_40M	phnM	ANE	DCM	Broad-specificity Catabolism	Chlorobia	0
ANE_151_80M	phnM	ANE	DCM	Broad-specificity Catabolism	Chlorobia	0
ANE_152_800M	phnI	ANE	MES	Broad-specificity Catabolism	Chlorobia	0
ANE_152_800M	phnJ	ANE	MES	Broad-specificity Catabolism	Chlorobia	0
ANE_152_800M	phnM	ANE	MES	Broad-specificity Catabolism	Chlorobia	0
ANE_004_05M	phnI	ANE	SUR	Broad-specificity Catabolism	Chlorobia	0
ANE_150_05M	phnI	ANE	SUR	Broad-specificity Catabolism	Chlorobia	0
ANE_151_05M	phnI	ANE	SUR	Broad-specificity Catabolism	Chlorobia	0
ANE_152_05M	phnI	ANE	SUR	Broad-specificity Catabolism	Chlorobia	0
ANE_004_05M	phnJ	ANE	SUR	Broad-specificity Catabolism	Chlorobia	0
ANE_150_05M	phnJ	ANE	SUR	Broad-specificity Catabolism	Chlorobia	0
ANE_151_05M	phnJ	ANE	SUR	Broad-specificity Catabolism	Chlorobia	0
ANE_152_05M	phnJ	ANE	SUR	Broad-specificity Catabolism	Chlorobia	0
ANE_004_05M	phnM	ANE	SUR	Broad-specificity Catabolism	Chlorobia	0
ANE_150_05M	phnM	ANE	SUR	Broad-specificity Catabolism	Chlorobia	0
ANE_151_05M	phnM	ANE	SUR	Broad-specificity Catabolism	Chlorobia	0
ANE_152_05M	phnM	ANE	SUR	Broad-specificity Catabolism	Chlorobia	0
ANE_004_40M	aepY	ANE	DCM	Production	Chlorobia	0.00296319
ANE_150_40M	aepY	ANE	DCM	Production	Chlorobia	0.00102502
ANE_151_80M	aepY	ANE	DCM	Production	Chlorobia	0.00115525
ANE_004_40M	pepM	ANE	DCM	Production	Chlorobia	0.0491589
ANE_150_40M	pepM	ANE	DCM	Production	Chlorobia	0.0666592
ANE_151_80M	pepM	ANE	DCM	Production	Chlorobia	0.0643961
ANE_152_800M	aepY	ANE	MES	Production	Chlorobia	0
ANE_152_800M	pepM	ANE	MES	Production	Chlorobia	0.0708534
ANE_004_05M	aepY	ANE	SUR	Production	Chlorobia	0.00565965
ANE_150_05M	aepY	ANE	SUR	Production	Chlorobia	0.000988578
ANE_151_05M	aepY	ANE	SUR	Production	Chlorobia	0.000954594
ANE_152_05M	aepY	ANE	SUR	Production	Chlorobia	0.00432566
ANE_004_05M	pepM	ANE	SUR	Production	Chlorobia	0.05258
ANE_150_05M	pepM	ANE	SUR	Production	Chlorobia	0.0721617
ANE_151_05M	pepM	ANE	SUR	Production	Chlorobia	0.0430755
ANE_152_05M	pepM	ANE	SUR	Production	Chlorobia	0.0731974
ANE_004_40M	phnI	ANE	DCM	Broad-specificity Catabolism	Chloroflexia	0
ANE_150_40M	phnI	ANE	DCM	Broad-specificity Catabolism	Chloroflexia	0
ANE_151_80M	phnI	ANE	DCM	Broad-specificity Catabolism	Chloroflexia	0.0011526
ANE_004_40M	phnJ	ANE	DCM	Broad-specificity Catabolism	Chloroflexia	0
ANE_150_40M	phnJ	ANE	DCM	Broad-specificity Catabolism	Chloroflexia	0
ANE_151_80M	phnJ	ANE	DCM	Broad-specificity Catabolism	Chloroflexia	0
ANE_004_40M	phnM	ANE	DCM	Broad-specificity Catabolism	Chloroflexia	0
ANE_150_40M	phnM	ANE	DCM	Broad-specificity Catabolism	Chloroflexia	0.000725586
ANE_151_80M	phnM	ANE	DCM	Broad-specificity Catabolism	Chloroflexia	0
ANE_152_800M	phnI	ANE	MES	Broad-specificity Catabolism	Chloroflexia	0
ANE_152_800M	phnJ	ANE	MES	Broad-specificity Catabolism	Chloroflexia	0
ANE_152_800M	phnM	ANE	MES	Broad-specificity Catabolism	Chloroflexia	0
ANE_004_05M	phnI	ANE	SUR	Broad-specificity Catabolism	Chloroflexia	0
ANE_150_05M	phnI	ANE	SUR	Broad-specificity Catabolism	Chloroflexia	0
ANE_151_05M	phnI	ANE	SUR	Broad-specificity Catabolism	Chloroflexia	0
ANE_152_05M	phnI	ANE	SUR	Broad-specificity Catabolism	Chloroflexia	0
ANE_004_05M	phnJ	ANE	SUR	Broad-specificity Catabolism	Chloroflexia	0
ANE_150_05M	phnJ	ANE	SUR	Broad-specificity Catabolism	Chloroflexia	0
ANE_151_05M	phnJ	ANE	SUR	Broad-specificity Catabolism	Chloroflexia	0
ANE_152_05M	phnJ	ANE	SUR	Broad-specificity Catabolism	Chloroflexia	0
ANE_004_05M	phnM	ANE	SUR	Broad-specificity Catabolism	Chloroflexia	0
ANE_150_05M	phnM	ANE	SUR	Broad-specificity Catabolism	Chloroflexia	0
ANE_151_05M	phnM	ANE	SUR	Broad-specificity Catabolism	Chloroflexia	0
ANE_152_05M	phnM	ANE	SUR	Broad-specificity Catabolism	Chloroflexia	0
ANE_004_40M	phnX	ANE	DCM	Substrate-specific Catabolism	Chloroflexia	0
ANE_150_40M	phnX	ANE	DCM	Substrate-specific Catabolism	Chloroflexia	0
ANE_151_80M	phnX	ANE	DCM	Substrate-specific Catabolism	Chloroflexia	0
ANE_152_800M	phnX	ANE	MES	Substrate-specific Catabolism	Chloroflexia	0
ANE_004_05M	phnX	ANE	SUR	Substrate-specific Catabolism	Chloroflexia	0
ANE_150_05M	phnX	ANE	SUR	Substrate-specific Catabolism	Chloroflexia	0
ANE_151_05M	phnX	ANE	SUR	Substrate-specific Catabolism	Chloroflexia	0
ANE_152_05M	phnX	ANE	SUR	Substrate-specific Catabolism	Chloroflexia	0
ANE_004_40M	phnI	ANE	DCM	Broad-specificity Catabolism	Clostridia	0.000739096
ANE_150_40M	phnI	ANE	DCM	Broad-specificity Catabolism	Clostridia	0
ANE_151_80M	phnI	ANE	DCM	Broad-specificity Catabolism	Clostridia	0
ANE_004_40M	phnJ	ANE	DCM	Broad-specificity Catabolism	Clostridia	0
ANE_150_40M	phnJ	ANE	DCM	Broad-specificity Catabolism	Clostridia	0
ANE_151_80M	phnJ	ANE	DCM	Broad-specificity Catabolism	Clostridia	0
ANE_004_40M	phnM	ANE	DCM	Broad-specificity Catabolism	Clostridia	0.0933419
ANE_150_40M	phnM	ANE	DCM	Broad-specificity Catabolism	Clostridia	0.0551445
ANE_151_80M	phnM	ANE	DCM	Broad-specificity Catabolism	Clostridia	0.091591
ANE_152_800M	phnI	ANE	MES	Broad-specificity Catabolism	Clostridia	0.0122916
ANE_152_800M	phnJ	ANE	MES	Broad-specificity Catabolism	Clostridia	0
ANE_152_800M	phnM	ANE	MES	Broad-specificity Catabolism	Clostridia	0.268411
ANE_004_05M	phnI	ANE	SUR	Broad-specificity Catabolism	Clostridia	0
ANE_150_05M	phnI	ANE	SUR	Broad-specificity Catabolism	Clostridia	0
ANE_151_05M	phnI	ANE	SUR	Broad-specificity Catabolism	Clostridia	0
ANE_152_05M	phnI	ANE	SUR	Broad-specificity Catabolism	Clostridia	0
ANE_004_05M	phnJ	ANE	SUR	Broad-specificity Catabolism	Clostridia	0
ANE_150_05M	phnJ	ANE	SUR	Broad-specificity Catabolism	Clostridia	0.00111447
ANE_151_05M	phnJ	ANE	SUR	Broad-specificity Catabolism	Clostridia	0
ANE_152_05M	phnJ	ANE	SUR	Broad-specificity Catabolism	Clostridia	0
ANE_004_05M	phnM	ANE	SUR	Broad-specificity Catabolism	Clostridia	0.042925
ANE_150_05M	phnM	ANE	SUR	Broad-specificity Catabolism	Clostridia	0.0559833
ANE_151_05M	phnM	ANE	SUR	Broad-specificity Catabolism	Clostridia	0.0574375
ANE_152_05M	phnM	ANE	SUR	Broad-specificity Catabolism	Clostridia	0.0834405
ANE_004_40M	aepY	ANE	DCM	Production	Clostridia	0.322987
ANE_150_40M	aepY	ANE	DCM	Production	Clostridia	0.241904
ANE_151_80M	aepY	ANE	DCM	Production	Clostridia	0.346576
ANE_004_40M	pepM	ANE	DCM	Production	Clostridia	0.393271
ANE_150_40M	pepM	ANE	DCM	Production	Clostridia	0.296565
ANE_151_80M	pepM	ANE	DCM	Production	Clostridia	0.490637
ANE_004_40M	phpC	ANE	DCM	Production	Clostridia	0.127359
ANE_150_40M	phpC	ANE	DCM	Production	Clostridia	0.151882
ANE_151_80M	phpC	ANE	DCM	Production	Clostridia	0.137163
ANE_152_800M	aepY	ANE	MES	Production	Clostridia	0.210806
ANE_152_800M	pepM	ANE	MES	Production	Clostridia	0.572277
ANE_152_800M	phpC	ANE	MES	Production	Clostridia	0.092315
ANE_004_05M	aepY	ANE	SUR	Production	Clostridia	0.304004
ANE_150_05M	aepY	ANE	SUR	Production	Clostridia	0.274825
ANE_151_05M	aepY	ANE	SUR	Production	Clostridia	0.29306
ANE_152_05M	aepY	ANE	SUR	Production	Clostridia	0.302796
ANE_004_05M	pepM	ANE	SUR	Production	Clostridia	0.285434
ANE_150_05M	pepM	ANE	SUR	Production	Clostridia	0.356872
ANE_151_05M	pepM	ANE	SUR	Production	Clostridia	0.410484
ANE_152_05M	pepM	ANE	SUR	Production	Clostridia	0.361681
ANE_004_05M	phpC	ANE	SUR	Production	Clostridia	0.241142
ANE_150_05M	phpC	ANE	SUR	Production	Clostridia	0.166202
ANE_151_05M	phpC	ANE	SUR	Production	Clostridia	0.225772
ANE_152_05M	phpC	ANE	SUR	Production	Clostridia	0.122234
ANE_004_40M	phnA	ANE	DCM	Substrate-specific Catabolism	Clostridia	0
ANE_150_40M	phnA	ANE	DCM	Substrate-specific Catabolism	Clostridia	0.000770589
ANE_151_80M	phnA	ANE	DCM	Substrate-specific Catabolism	Clostridia	0.000868499
ANE_004_40M	phnW	ANE	DCM	Substrate-specific Catabolism	Clostridia	0.163026
ANE_150_40M	phnW	ANE	DCM	Substrate-specific Catabolism	Clostridia	0.12108
ANE_151_80M	phnW	ANE	DCM	Substrate-specific Catabolism	Clostridia	0.216847
ANE_004_40M	phnX	ANE	DCM	Substrate-specific Catabolism	Clostridia	0.0266831
ANE_150_40M	phnX	ANE	DCM	Substrate-specific Catabolism	Clostridia	0.0190968
ANE_151_80M	phnX	ANE	DCM	Substrate-specific Catabolism	Clostridia	0.024393
ANE_152_800M	phnA	ANE	MES	Substrate-specific Catabolism	Clostridia	0.00411638
ANE_152_800M	phnW	ANE	MES	Substrate-specific Catabolism	Clostridia	1.0466
ANE_152_800M	phnX	ANE	MES	Substrate-specific Catabolism	Clostridia	0.032304
ANE_004_05M	phnA	ANE	SUR	Substrate-specific Catabolism	Clostridia	0.00607832
ANE_150_05M	phnA	ANE	SUR	Substrate-specific Catabolism	Clostridia	0
ANE_151_05M	phnA	ANE	SUR	Substrate-specific Catabolism	Clostridia	0
ANE_152_05M	phnA	ANE	SUR	Substrate-specific Catabolism	Clostridia	0.000812989
ANE_004_05M	phnW	ANE	SUR	Substrate-specific Catabolism	Clostridia	0.107935
ANE_150_05M	phnW	ANE	SUR	Substrate-specific Catabolism	Clostridia	0.171164
ANE_151_05M	phnW	ANE	SUR	Substrate-specific Catabolism	Clostridia	0.110444
ANE_152_05M	phnW	ANE	SUR	Substrate-specific Catabolism	Clostridia	0.149615
ANE_004_05M	phnX	ANE	SUR	Substrate-specific Catabolism	Clostridia	0.0351479
ANE_150_05M	phnX	ANE	SUR	Substrate-specific Catabolism	Clostridia	0.0491146
ANE_151_05M	phnX	ANE	SUR	Substrate-specific Catabolism	Clostridia	0.0165992
ANE_152_05M	phnX	ANE	SUR	Substrate-specific Catabolism	Clostridia	0.0147749
ANE_004_40M	phnI	ANE	DCM	Broad-specificity Catabolism	Coriobacteriia	0
ANE_150_40M	phnI	ANE	DCM	Broad-specificity Catabolism	Coriobacteriia	0
ANE_151_80M	phnI	ANE	DCM	Broad-specificity Catabolism	Coriobacteriia	0
ANE_004_40M	phnJ	ANE	DCM	Broad-specificity Catabolism	Coriobacteriia	0
ANE_150_40M	phnJ	ANE	DCM	Broad-specificity Catabolism	Coriobacteriia	0
ANE_151_80M	phnJ	ANE	DCM	Broad-specificity Catabolism	Coriobacteriia	0
ANE_004_40M	phnM	ANE	DCM	Broad-specificity Catabolism	Coriobacteriia	0.0110122
ANE_150_40M	phnM	ANE	DCM	Broad-specificity Catabolism	Coriobacteriia	0.0130605
ANE_151_80M	phnM	ANE	DCM	Broad-specificity Catabolism	Coriobacteriia	0.00654222
ANE_152_800M	phnI	ANE	MES	Broad-specificity Catabolism	Coriobacteriia	0
ANE_152_800M	phnJ	ANE	MES	Broad-specificity Catabolism	Coriobacteriia	0
ANE_152_800M	phnM	ANE	MES	Broad-specificity Catabolism	Coriobacteriia	0.0125969
ANE_004_05M	phnI	ANE	SUR	Broad-specificity Catabolism	Coriobacteriia	0
ANE_150_05M	phnI	ANE	SUR	Broad-specificity Catabolism	Coriobacteriia	0
ANE_151_05M	phnI	ANE	SUR	Broad-specificity Catabolism	Coriobacteriia	0
ANE_152_05M	phnI	ANE	SUR	Broad-specificity Catabolism	Coriobacteriia	0
ANE_004_05M	phnJ	ANE	SUR	Broad-specificity Catabolism	Coriobacteriia	0
ANE_150_05M	phnJ	ANE	SUR	Broad-specificity Catabolism	Coriobacteriia	0
ANE_151_05M	phnJ	ANE	SUR	Broad-specificity Catabolism	Coriobacteriia	0
ANE_152_05M	phnJ	ANE	SUR	Broad-specificity Catabolism	Coriobacteriia	0
ANE_004_05M	phnM	ANE	SUR	Broad-specificity Catabolism	Coriobacteriia	0.00744033
ANE_150_05M	phnM	ANE	SUR	Broad-specificity Catabolism	Coriobacteriia	0.00419875
ANE_151_05M	phnM	ANE	SUR	Broad-specificity Catabolism	Coriobacteriia	0.00810882
ANE_152_05M	phnM	ANE	SUR	Broad-specificity Catabolism	Coriobacteriia	0.00229653
ANE_004_40M	aepY	ANE	DCM	Production	Coriobacteriia	0
ANE_150_40M	aepY	ANE	DCM	Production	Coriobacteriia	0
ANE_151_80M	aepY	ANE	DCM	Production	Coriobacteriia	0
ANE_004_40M	pepM	ANE	DCM	Production	Coriobacteriia	0
ANE_150_40M	pepM	ANE	DCM	Production	Coriobacteriia	0
ANE_151_80M	pepM	ANE	DCM	Production	Coriobacteriia	0.00153324
ANE_004_40M	phpC	ANE	DCM	Production	Coriobacteriia	0.000703639
ANE_150_40M	phpC	ANE	DCM	Production	Coriobacteriia	0
ANE_151_80M	phpC	ANE	DCM	Production	Coriobacteriia	0
ANE_152_800M	aepY	ANE	MES	Production	Coriobacteriia	0.00136887
ANE_152_800M	pepM	ANE	MES	Production	Coriobacteriia	0
ANE_152_800M	phpC	ANE	MES	Production	Coriobacteriia	0
ANE_004_05M	aepY	ANE	SUR	Production	Coriobacteriia	0.00242556
ANE_150_05M	aepY	ANE	SUR	Production	Coriobacteriia	0
ANE_151_05M	aepY	ANE	SUR	Production	Coriobacteriia	0
ANE_152_05M	aepY	ANE	SUR	Production	Coriobacteriia	0
ANE_004_05M	pepM	ANE	SUR	Production	Coriobacteriia	0
ANE_150_05M	pepM	ANE	SUR	Production	Coriobacteriia	0.00131203
ANE_151_05M	pepM	ANE	SUR	Production	Coriobacteriia	0
ANE_152_05M	pepM	ANE	SUR	Production	Coriobacteriia	0.00143524
ANE_004_05M	phpC	ANE	SUR	Production	Coriobacteriia	0
ANE_150_05M	phpC	ANE	SUR	Production	Coriobacteriia	0.00187798
ANE_151_05M	phpC	ANE	SUR	Production	Coriobacteriia	0
ANE_152_05M	phpC	ANE	SUR	Production	Coriobacteriia	0.00102717
ANE_004_40M	phnW	ANE	DCM	Substrate-specific Catabolism	Coriobacteriia	0
ANE_150_40M	phnW	ANE	DCM	Substrate-specific Catabolism	Coriobacteriia	0.0306846
ANE_151_80M	phnW	ANE	DCM	Substrate-specific Catabolism	Coriobacteriia	0.00467342
ANE_004_40M	phnX	ANE	DCM	Substrate-specific Catabolism	Coriobacteriia	0.00276032
ANE_150_40M	phnX	ANE	DCM	Substrate-specific Catabolism	Coriobacteriia	0
ANE_151_80M	phnX	ANE	DCM	Substrate-specific Catabolism	Coriobacteriia	0.00430465
ANE_152_800M	phnW	ANE	MES	Substrate-specific Catabolism	Coriobacteriia	0.0110752
ANE_152_800M	phnX	ANE	MES	Substrate-specific Catabolism	Coriobacteriia	0
ANE_004_05M	phnW	ANE	SUR	Substrate-specific Catabolism	Coriobacteriia	0
ANE_150_05M	phnW	ANE	SUR	Substrate-specific Catabolism	Coriobacteriia	0.000799832
ANE_151_05M	phnW	ANE	SUR	Substrate-specific Catabolism	Coriobacteriia	0.00308935
ANE_152_05M	phnW	ANE	SUR	Substrate-specific Catabolism	Coriobacteriia	0
ANE_004_05M	phnX	ANE	SUR	Substrate-specific Catabolism	Coriobacteriia	0.00100423
ANE_150_05M	phnX	ANE	SUR	Substrate-specific Catabolism	Coriobacteriia	0
ANE_151_05M	phnX	ANE	SUR	Substrate-specific Catabolism	Coriobacteriia	0.00118566
ANE_152_05M	phnX	ANE	SUR	Substrate-specific Catabolism	Coriobacteriia	0
ANE_004_40M	aepY	ANE	DCM	Production	Crenarchaeota classes	0.197793
ANE_150_40M	aepY	ANE	DCM	Production	Crenarchaeota classes	0.140427
ANE_151_80M	aepY	ANE	DCM	Production	Crenarchaeota classes	0.500225
ANE_004_40M	pepM	ANE	DCM	Production	Crenarchaeota classes	0.299869
ANE_150_40M	pepM	ANE	DCM	Production	Crenarchaeota classes	0.194536
ANE_151_80M	pepM	ANE	DCM	Production	Crenarchaeota classes	0.900012
ANE_004_40M	phpC	ANE	DCM	Production	Crenarchaeota classes	0.141431
ANE_150_40M	phpC	ANE	DCM	Production	Crenarchaeota classes	0.0730202
ANE_151_80M	phpC	ANE	DCM	Production	Crenarchaeota classes	0.781283
ANE_152_800M	aepY	ANE	MES	Production	Crenarchaeota classes	5.42758
ANE_152_800M	pepM	ANE	MES	Production	Crenarchaeota classes	5.59742
ANE_152_800M	phpC	ANE	MES	Production	Crenarchaeota classes	5.69363
ANE_004_05M	aepY	ANE	SUR	Production	Crenarchaeota classes	0.162513
ANE_150_05M	aepY	ANE	SUR	Production	Crenarchaeota classes	0.159161
ANE_151_05M	aepY	ANE	SUR	Production	Crenarchaeota classes	0.107869
ANE_152_05M	aepY	ANE	SUR	Production	Crenarchaeota classes	0.298471
ANE_004_05M	pepM	ANE	SUR	Production	Crenarchaeota classes	0.087991
ANE_150_05M	pepM	ANE	SUR	Production	Crenarchaeota classes	0.249286
ANE_151_05M	pepM	ANE	SUR	Production	Crenarchaeota classes	0.158366
ANE_152_05M	pepM	ANE	SUR	Production	Crenarchaeota classes	0.299966
ANE_004_05M	phpC	ANE	SUR	Production	Crenarchaeota classes	0.0023039
ANE_150_05M	phpC	ANE	SUR	Production	Crenarchaeota classes	0.133337
ANE_151_05M	phpC	ANE	SUR	Production	Crenarchaeota classes	0.0199477
ANE_152_05M	phpC	ANE	SUR	Production	Crenarchaeota classes	0.252685
ANE_004_40M	phnI	ANE	DCM	Broad-specificity Catabolism	Cyanobacteriia	0.00369548
ANE_150_40M	phnI	ANE	DCM	Broad-specificity Catabolism	Cyanobacteriia	0.00306799
ANE_151_80M	phnI	ANE	DCM	Broad-specificity Catabolism	Cyanobacteriia	0.00576301
ANE_004_40M	phnJ	ANE	DCM	Broad-specificity Catabolism	Cyanobacteriia	0.00417568
ANE_150_40M	phnJ	ANE	DCM	Broad-specificity Catabolism	Cyanobacteriia	0.00693331
ANE_151_80M	phnJ	ANE	DCM	Broad-specificity Catabolism	Cyanobacteriia	0
ANE_004_40M	phnM	ANE	DCM	Broad-specificity Catabolism	Cyanobacteriia	0.017305
ANE_150_40M	phnM	ANE	DCM	Broad-specificity Catabolism	Cyanobacteriia	0.0188652
ANE_151_80M	phnM	ANE	DCM	Broad-specificity Catabolism	Cyanobacteriia	0.0286222
ANE_152_800M	phnI	ANE	MES	Broad-specificity Catabolism	Cyanobacteriia	0
ANE_152_800M	phnJ	ANE	MES	Broad-specificity Catabolism	Cyanobacteriia	0.0015432
ANE_152_800M	phnM	ANE	MES	Broad-specificity Catabolism	Cyanobacteriia	0.0455427
ANE_004_05M	phnI	ANE	SUR	Broad-specificity Catabolism	Cyanobacteriia	0.00242
ANE_150_05M	phnI	ANE	SUR	Broad-specificity Catabolism	Cyanobacteriia	0
ANE_151_05M	phnI	ANE	SUR	Broad-specificity Catabolism	Cyanobacteriia	0.00190481
ANE_152_05M	phnI	ANE	SUR	Broad-specificity Catabolism	Cyanobacteriia	0.00539467
ANE_004_05M	phnJ	ANE	SUR	Broad-specificity Catabolism	Cyanobacteriia	0
ANE_150_05M	phnJ	ANE	SUR	Broad-specificity Catabolism	Cyanobacteriia	0
ANE_151_05M	phnJ	ANE	SUR	Broad-specificity Catabolism	Cyanobacteriia	0.00215232
ANE_152_05M	phnJ	ANE	SUR	Broad-specificity Catabolism	Cyanobacteriia	0.00121913
ANE_004_05M	phnM	ANE	SUR	Broad-specificity Catabolism	Cyanobacteriia	0.00972967
ANE_150_05M	phnM	ANE	SUR	Broad-specificity Catabolism	Cyanobacteriia	0.0118965
ANE_151_05M	phnM	ANE	SUR	Broad-specificity Catabolism	Cyanobacteriia	0.00810882
ANE_152_05M	phnM	ANE	SUR	Broad-specificity Catabolism	Cyanobacteriia	0.0122481
ANE_004_40M	aepY	ANE	DCM	Production	Cyanobacteriia	0.304467
ANE_150_40M	aepY	ANE	DCM	Production	Cyanobacteriia	0.504308
ANE_151_80M	aepY	ANE	DCM	Production	Cyanobacteriia	0.258777
ANE_004_40M	hepD	ANE	DCM	Production	Cyanobacteriia	0.00374327
ANE_150_40M	hepD	ANE	DCM	Production	Cyanobacteriia	0.0043162
ANE_151_80M	hepD	ANE	DCM	Production	Cyanobacteriia	0.00486461
ANE_004_40M	mpnS	ANE	DCM	Production	Cyanobacteriia	0.00260241
ANE_150_40M	mpnS	ANE	DCM	Production	Cyanobacteriia	0.00900217
ANE_151_80M	mpnS	ANE	DCM	Production	Cyanobacteriia	0.00608758
ANE_004_40M	pepM	ANE	DCM	Production	Cyanobacteriia	0.511252
ANE_150_40M	pepM	ANE	DCM	Production	Cyanobacteriia	0.640744
ANE_151_80M	pepM	ANE	DCM	Production	Cyanobacteriia	0.458439
ANE_004_40M	phpC	ANE	DCM	Production	Cyanobacteriia	0.0851404
ANE_150_40M	phpC	ANE	DCM	Production	Cyanobacteriia	0.159671
ANE_151_80M	phpC	ANE	DCM	Production	Cyanobacteriia	0.082298
ANE_152_800M	aepY	ANE	MES	Production	Cyanobacteriia	0.203962
ANE_152_800M	hepD	ANE	MES	Production	Cyanobacteriia	0
ANE_152_800M	mpnS	ANE	MES	Production	Cyanobacteriia	0.0216397
ANE_152_800M	pepM	ANE	MES	Production	Cyanobacteriia	0.328832
ANE_152_800M	phpC	ANE	MES	Production	Cyanobacteriia	0.0533087
ANE_004_05M	aepY	ANE	SUR	Production	Cyanobacteriia	0.515837
ANE_150_05M	aepY	ANE	SUR	Production	Cyanobacteriia	0.578318
ANE_151_05M	aepY	ANE	SUR	Production	Cyanobacteriia	0.502117
ANE_152_05M	aepY	ANE	SUR	Production	Cyanobacteriia	0.317936
ANE_004_05M	hepD	ANE	SUR	Production	Cyanobacteriia	0.0115755
ANE_150_05M	hepD	ANE	SUR	Production	Cyanobacteriia	0.00999063
ANE_151_05M	hepD	ANE	SUR	Production	Cyanobacteriia	0.00482359
ANE_152_05M	hepD	ANE	SUR	Production	Cyanobacteriia	0.00273221
ANE_004_05M	mpnS	ANE	SUR	Production	Cyanobacteriia	0.00284032
ANE_150_05M	mpnS	ANE	SUR	Production	Cyanobacteriia	0.0112868
ANE_151_05M	mpnS	ANE	SUR	Production	Cyanobacteriia	0.0100604
[truncated: 68,423 more rows]
