# Supplementary material for: Global and seasonal variation of marine phosphonate metabolism
Source: ISME J. 2022 Jun 23;16(9):2198–212. doi: 10.1038/s41396-022-01266-z (PMC9381506; doi:10.1038/s41396-022-01266-z)
Supplement: Supplementary file 8 — Supplementary Table S9 [file 41396_2022_1266_MOESM8_ESM.xlsx]

## Sheet: Sheet1
Gene	Comparison	Activity	Location	% change	ANOVA_F	ANOVA_p	Significance
pepM	Season	Production	STW	101.698	92.266	0.0002073	***
aepY	Season	Production	STW	79.7925	60.219	0.0005684	***
phpC	Season	Production	STW	91.3315	18.623	0.007603	**
mpnS	Season	Production	STW	322.543	125.98	9.802e-05	***
hepD	Season	Production	STW	22.4651	0.4317	0.5402	x
phnA	Season	Specific Catabolism	STW	150.737	25.902	0.003804	**
phnW	Season	Specific Catabolism	STW	26.4028	9.7732	0.02607	*
phnX	Season	Specific Catabolism	STW	720.506	7.6076	0.03992	*
phnY	Season	Specific Catabolism	STW	80.6471	13.577	0.01422	*
phnZ	Season	Specific Catabolism	STW	30.5783	1.9703	0.2194	x
palA	Season	Specific Catabolism	STW	33.7461	3.7054	0.1122	x
phnI	Season	General Catabolism	STW	334.077	38.277	0.001609	**
phnJ	Season	General Catabolism	STW	36.2298	13.594	0.01419	*
phnM	Season	General Catabolism	STW	23.3773	1.4872	0.277	x
pepM	Season	Production	SAW	24.0674	3.9818	0.1025	x
aepY	Season	Production	SAW	8.75798	0.6125	0.4693	x
phpC	Season	Production	SAW	-32.261	5.3122	0.06935	o
mpnS	Season	Production	SAW	17.7007	0.5604	0.4878	x
hepD	Season	Production	SAW	-42.2128	4.8493	0.07888	o
phnA	Season	Specific Catabolism	SAW	5.18353	0.032	0.8651	x
phnW	Season	Specific Catabolism	SAW	-6.54817	0.4533	0.5306	x
phnX	Season	Specific Catabolism	SAW	353.758	3.9239	0.1045	x
phnY	Season	Specific Catabolism	SAW	0.495893	0.0004	0.9844	x
phnZ	Season	Specific Catabolism	SAW	41.4172	7.3767	0.04197	*
palA	Season	Specific Catabolism	SAW	2.01165	0.0227	0.8861	x
phnI	Season	General Catabolism	SAW	265.358	8.1576	0.03557	*
phnJ	Season	General Catabolism	SAW	-0.0245115	0	0.9982	x
phnM	Season	General Catabolism	SAW	-24.0704	0.9731	0.3692	x
pepM	Location	Production	SAW-MES	6.21147	0.3205	0.5957	x
aepY	Location	Production	SAW-MES	7.17515	0.5714	0.4838	x
phpC	Location	Production	SAW-MES	-9.99106	0.2222	0.6572	x
mpnS	Location	Production	SAW-MES	-1.66119	0.003	0.9586	x
hepD	Location	Production	SAW-MES	-32.0368	1.8233	0.2348	x
phnA	Location	Specific Catabolism	SAW-MES	20.2651	2.7566	0.1577	x
phnW	Location	Specific Catabolism	SAW-MES	6.88106	5.1054	0.0734	o
phnX	Location	Specific Catabolism	SAW-MES	16.7872	0.7131	0.4369	x
phnY	Location	Specific Catabolism	SAW-MES	-0.743832	0.0052	0.9454	x
phnZ	Location	Specific Catabolism	SAW-MES	14.396	1.0352	0.3556	x
palA	Location	Specific Catabolism	SAW-MES	-14.6107	0.564	0.4865	x
phnI	Location	General Catabolism	SAW-MES	-49.515	0.4946	0.5133	x
phnJ	Location	General Catabolism	SAW-MES	4.48572	0.422	0.5446	x
phnM	Location	General Catabolism	SAW-MES	35.6406	1.0922	0.3438	x
pepM	Location	Production	STW -> SAW	-13.6023	0.8862	0.3651	x
ppdB	Location	Production	STW -> SAW	-16.4301	1.7884	0.2059	x
phpC	Location	Production	STW -> SAW	2.79065	0.0245	0.8781	x
mpnS	Location	Production	STW -> SAW	-39.8417	2.7179	0.1251	x
hepD	Location	Production	STW -> SAW	10.4354	0.2108	0.6543	x
phnA	Location	Specific Catabolism	STW -> SAW	-4.88973	0.0512	0.8247	x
phnW	Location	Specific Catabolism	STW -> SAW	-3.63404	0.2465	0.6285	x
phnX	Location	Specific Catabolism	STW -> SAW	-49.4488	1.4675	0.2491	x
phnY	Location	Specific Catabolism	STW -> SAW	7.86008	0.2004	0.6624	x
phnZ	Location	Specific Catabolism	STW -> SAW	-27.4983	5.471	0.03745	*
palA	Location	Specific Catabolism	STW -> SAW	2.85414	0.0711	0.7942	x
phnI	Location	General Catabolism	STW -> SAW	-26.1323	0.6774	0.4265	x
phnJ	Location	General Catabolism	STW -> SAW	-3.74967	0.2007	0.6621	x
phnM	Location	General Catabolism	STW -> SAW	1.71263	0.0106	0.9198	x
pepM	Location	Production	SAW -> MES	114.027	85.046	8.529e-07	***
ppdB	Location	Production	SAW -> MES	148.25	154.18	3.302e-08	***
phpC	Location	Production	SAW -> MES	130.658	24.494	0.0003368	***
mpnS	Location	Production	SAW -> MES	483.115	35.047	7.032e-05	***
hepD	Location	Production	SAW -> MES	27.3181	1.1709	0.3005	x
phnA	Location	Specific Catabolism	SAW -> MES	156.232	59.317	5.535e-06	***
phnW	Location	Specific Catabolism	SAW -> MES	67.2188	138.49	6.009e-08	***
phnX	Location	Specific Catabolism	SAW -> MES	2142.14	115.17	1.662e-07	***
phnY	Location	Specific Catabolism	SAW -> MES	52.0612	15.989	0.001766	**
phnZ	Location	Specific Catabolism	SAW -> MES	164.127	72.698	1.947e-06	***
palA	Location	Specific Catabolism	SAW -> MES	37.3795	6.1063	0.02944	*
phnI	Location	General Catabolism	SAW -> MES	-43.4229	1.3239	0.2723	x
phnJ	Location	General Catabolism	SAW -> MES	83.6883	126.98	9.716e-08	***
phnM	Location	General Catabolism	SAW -> MES	-44.1886	7.5882	0.01745	*
pepM	Location	Production	STW -> MES	84.9143	27.587	0.0002036	***
ppdB	Location	Production	STW -> MES	107.462	53.925	8.934e-06	***
phpC	Location	Production	SAW -> MES	137.095	23.734	0.0003838	***
mpnS	Location	Production	STW -> MES	250.792	21.551	0.0005679	***
hepD	Location	Production	STW -> MES	40.6042	2.4682	0.1422	x
phnA	Location	Specific Catabolism	STW -> MES	143.702	37.936	4.878e-05	***
phnW	Location	Specific Catabolism	STW -> MES	61.142	89.717	6.416e-07	***
phnX	Location	Specific Catabolism	STW -> MES	1033.43	95.372	4.623e-07	***
phnY	Location	Specific Catabolism	STW -> MES	64.0134	17.871	0.001173	**
phnZ	Location	Specific Catabolism	STW -> MES	91.4963	33.19	9.006e-05	***
palA	Location	Specific Catabolism	STW -> MES	41.3005	6.0689	0.02985	*
phnI	Location	General Catabolism	STW -> MES	-58.2078	3.4352	0.08856	o
phnJ	Location	General Catabolism	STW -> MES	76.8006	72.234	2.013e-06	***
phnM	Location	General Catabolism	STW -> MES	-43.2328	13.347	0.003307	**
