# Supplementary material for: Global and seasonal variation of marine phosphonate metabolism
Source: ISME J. 2022 Jun 23;16(9):2198–212. doi: 10.1038/s41396-022-01266-z (PMC9381506; doi:10.1038/s41396-022-01266-z)
Supplement: Supplementary file 9 — Supplementary Table S10 [file 41396_2022_1266_MOESM9_ESM.xlsx]

## Sheet: STable10
Sample	Gene	Location	Type	Class	Relative abundance (%)
11	phnM	SAW	Broad-specificity Catabolism	Acidimicrobiia	0
14	phnM	SAW	Broad-specificity Catabolism	Acidimicrobiia	0.0114406
17	phnM	SAW	Broad-specificity Catabolism	Acidimicrobiia	0
2	phnM	SAW	Broad-specificity Catabolism	Acidimicrobiia	0.00976352
20	phnM	SAW	Broad-specificity Catabolism	Acidimicrobiia	0
5	phnM	SAW	Broad-specificity Catabolism	Acidimicrobiia	0
8	phnM	SAW	Broad-specificity Catabolism	Acidimicrobiia	0.00786624
12	phnM	SAW-MES	Broad-specificity Catabolism	Acidimicrobiia	0
15	phnM	SAW-MES	Broad-specificity Catabolism	Acidimicrobiia	0
18	phnM	SAW-MES	Broad-specificity Catabolism	Acidimicrobiia	0
21	phnM	SAW-MES	Broad-specificity Catabolism	Acidimicrobiia	0
3	phnM	SAW-MES	Broad-specificity Catabolism	Acidimicrobiia	0
6	phnM	SAW-MES	Broad-specificity Catabolism	Acidimicrobiia	0.00669163
9	phnM	SAW-MES	Broad-specificity Catabolism	Acidimicrobiia	0
1	phnM	STW	Broad-specificity Catabolism	Acidimicrobiia	0
10	phnM	STW	Broad-specificity Catabolism	Acidimicrobiia	0
13	phnM	STW	Broad-specificity Catabolism	Acidimicrobiia	0
16	phnM	STW	Broad-specificity Catabolism	Acidimicrobiia	0
19	phnM	STW	Broad-specificity Catabolism	Acidimicrobiia	0
4	phnM	STW	Broad-specificity Catabolism	Acidimicrobiia	0
7	phnM	STW	Broad-specificity Catabolism	Acidimicrobiia	0
11	aepY	SAW	Production	Acidimicrobiia	0.0190928
14	aepY	SAW	Production	Acidimicrobiia	0
17	aepY	SAW	Production	Acidimicrobiia	0.00747845
2	aepY	SAW	Production	Acidimicrobiia	0.0137927
20	aepY	SAW	Production	Acidimicrobiia	0
5	aepY	SAW	Production	Acidimicrobiia	0
8	aepY	SAW	Production	Acidimicrobiia	0.0333373
11	pepM	SAW	Production	Acidimicrobiia	0.0126699
14	pepM	SAW	Production	Acidimicrobiia	0.0214498
17	pepM	SAW	Production	Acidimicrobiia	0.0198506
2	pepM	SAW	Production	Acidimicrobiia	0
20	pepM	SAW	Production	Acidimicrobiia	0.0384049
5	pepM	SAW	Production	Acidimicrobiia	0.0212572
8	pepM	SAW	Production	Acidimicrobiia	0
12	aepY	SAW-MES	Production	Acidimicrobiia	0.0116604
15	aepY	SAW-MES	Production	Acidimicrobiia	0.0258929
18	aepY	SAW-MES	Production	Acidimicrobiia	0
21	aepY	SAW-MES	Production	Acidimicrobiia	0
3	aepY	SAW-MES	Production	Acidimicrobiia	0
6	aepY	SAW-MES	Production	Acidimicrobiia	0
9	aepY	SAW-MES	Production	Acidimicrobiia	0
12	pepM	SAW-MES	Production	Acidimicrobiia	0
15	pepM	SAW-MES	Production	Acidimicrobiia	0
18	pepM	SAW-MES	Production	Acidimicrobiia	0
21	pepM	SAW-MES	Production	Acidimicrobiia	0
3	pepM	SAW-MES	Production	Acidimicrobiia	0
6	pepM	SAW-MES	Production	Acidimicrobiia	0.0250921
9	pepM	SAW-MES	Production	Acidimicrobiia	0
1	aepY	STW	Production	Acidimicrobiia	0.00721108
10	aepY	STW	Production	Acidimicrobiia	0.00722786
13	aepY	STW	Production	Acidimicrobiia	0.0141132
16	aepY	STW	Production	Acidimicrobiia	0.00881792
19	aepY	STW	Production	Acidimicrobiia	0.0216439
4	aepY	STW	Production	Acidimicrobiia	0
7	aepY	STW	Production	Acidimicrobiia	0.0524025
1	pepM	STW	Production	Acidimicrobiia	0.0191409
10	pepM	STW	Production	Acidimicrobiia	0.0191855
13	pepM	STW	Production	Acidimicrobiia	0.0187308
16	pepM	STW	Production	Acidimicrobiia	0.0351091
19	pepM	STW	Production	Acidimicrobiia	0.0143628
4	pepM	STW	Production	Acidimicrobiia	0
7	pepM	STW	Production	Acidimicrobiia	0.017387
11	phnW	SAW	Substrate-specific Catabolism	Acidimicrobiia	0.0231712
14	phnW	SAW	Substrate-specific Catabolism	Acidimicrobiia	0.0849947
17	phnW	SAW	Substrate-specific Catabolism	Acidimicrobiia	0.0423543
2	phnW	SAW	Substrate-specific Catabolism	Acidimicrobiia	0.0892743
20	phnW	SAW	Substrate-specific Catabolism	Acidimicrobiia	0.140473
5	phnW	SAW	Substrate-specific Catabolism	Acidimicrobiia	0.0842316
8	phnW	SAW	Substrate-specific Catabolism	Acidimicrobiia	0.269723
11	phnZ	SAW	Substrate-specific Catabolism	Acidimicrobiia	0
14	phnZ	SAW	Substrate-specific Catabolism	Acidimicrobiia	0.0291265
17	phnZ	SAW	Substrate-specific Catabolism	Acidimicrobiia	0
2	phnZ	SAW	Substrate-specific Catabolism	Acidimicrobiia	0.0621421
20	phnZ	SAW	Substrate-specific Catabolism	Acidimicrobiia	0
5	phnZ	SAW	Substrate-specific Catabolism	Acidimicrobiia	0
8	phnZ	SAW	Substrate-specific Catabolism	Acidimicrobiia	0.0600797
12	phnW	SAW-MES	Substrate-specific Catabolism	Acidimicrobiia	0.764166
15	phnW	SAW-MES	Substrate-specific Catabolism	Acidimicrobiia	0.691325
18	phnW	SAW-MES	Substrate-specific Catabolism	Acidimicrobiia	0.707253
21	phnW	SAW-MES	Substrate-specific Catabolism	Acidimicrobiia	0.706603
3	phnW	SAW-MES	Substrate-specific Catabolism	Acidimicrobiia	0.714659
6	phnW	SAW-MES	Substrate-specific Catabolism	Acidimicrobiia	0.56597
9	phnW	SAW-MES	Substrate-specific Catabolism	Acidimicrobiia	0.580712
12	phnZ	SAW-MES	Substrate-specific Catabolism	Acidimicrobiia	3.46734
15	phnZ	SAW-MES	Substrate-specific Catabolism	Acidimicrobiia	1.67989
18	phnZ	SAW-MES	Substrate-specific Catabolism	Acidimicrobiia	2.29742
21	phnZ	SAW-MES	Substrate-specific Catabolism	Acidimicrobiia	3.66321
3	phnZ	SAW-MES	Substrate-specific Catabolism	Acidimicrobiia	3.18375
6	phnZ	SAW-MES	Substrate-specific Catabolism	Acidimicrobiia	1.31178
9	phnZ	SAW-MES	Substrate-specific Catabolism	Acidimicrobiia	3.72736
1	phnW	STW	Substrate-specific Catabolism	Acidimicrobiia	0.233372
10	phnW	STW	Substrate-specific Catabolism	Acidimicrobiia	0.0292393
13	phnW	STW	Substrate-specific Catabolism	Acidimicrobiia	0.119895
16	phnW	STW	Substrate-specific Catabolism	Acidimicrobiia	0.121284
19	phnW	STW	Substrate-specific Catabolism	Acidimicrobiia	0.341474
4	phnW	STW	Substrate-specific Catabolism	Acidimicrobiia	0.797308
7	phnW	STW	Substrate-specific Catabolism	Acidimicrobiia	0.254385
1	phnZ	STW	Substrate-specific Catabolism	Acidimicrobiia	0.103965
10	phnZ	STW	Substrate-specific Catabolism	Acidimicrobiia	0
13	phnZ	STW	Substrate-specific Catabolism	Acidimicrobiia	0.063586
16	phnZ	STW	Substrate-specific Catabolism	Acidimicrobiia	0
19	phnZ	STW	Substrate-specific Catabolism	Acidimicrobiia	0.312049
4	phnZ	STW	Substrate-specific Catabolism	Acidimicrobiia	0
7	phnZ	STW	Substrate-specific Catabolism	Acidimicrobiia	0.330535
11	aepY	SAW	Production	Acidithiobacillia	0
14	aepY	SAW	Production	Acidithiobacillia	0
17	aepY	SAW	Production	Acidithiobacillia	0
2	aepY	SAW	Production	Acidithiobacillia	0
20	aepY	SAW	Production	Acidithiobacillia	0
5	aepY	SAW	Production	Acidithiobacillia	0
8	aepY	SAW	Production	Acidithiobacillia	0.0111124
12	aepY	SAW-MES	Production	Acidithiobacillia	0
15	aepY	SAW-MES	Production	Acidithiobacillia	0
18	aepY	SAW-MES	Production	Acidithiobacillia	0
21	aepY	SAW-MES	Production	Acidithiobacillia	0
3	aepY	SAW-MES	Production	Acidithiobacillia	0
6	aepY	SAW-MES	Production	Acidithiobacillia	0
9	aepY	SAW-MES	Production	Acidithiobacillia	0
1	aepY	STW	Production	Acidithiobacillia	0
10	aepY	STW	Production	Acidithiobacillia	0
13	aepY	STW	Production	Acidithiobacillia	0
16	aepY	STW	Production	Acidithiobacillia	0
19	aepY	STW	Production	Acidithiobacillia	0.0108219
4	aepY	STW	Production	Acidithiobacillia	0
7	aepY	STW	Production	Acidithiobacillia	0
11	aepY	SAW	Production	Acidobacteriia	0
14	aepY	SAW	Production	Acidobacteriia	0
17	aepY	SAW	Production	Acidobacteriia	0
2	aepY	SAW	Production	Acidobacteriia	0
20	aepY	SAW	Production	Acidobacteriia	0
5	aepY	SAW	Production	Acidobacteriia	0
8	aepY	SAW	Production	Acidobacteriia	0
11	pepM	SAW	Production	Acidobacteriia	0
14	pepM	SAW	Production	Acidobacteriia	0
17	pepM	SAW	Production	Acidobacteriia	0.00992531
2	pepM	SAW	Production	Acidobacteriia	0
20	pepM	SAW	Production	Acidobacteriia	0
5	pepM	SAW	Production	Acidobacteriia	0.0106286
8	pepM	SAW	Production	Acidobacteriia	0.0294966
12	aepY	SAW-MES	Production	Acidobacteriia	0
15	aepY	SAW-MES	Production	Acidobacteriia	0
18	aepY	SAW-MES	Production	Acidobacteriia	0
21	aepY	SAW-MES	Production	Acidobacteriia	0.00772875
3	aepY	SAW-MES	Production	Acidobacteriia	0
6	aepY	SAW-MES	Production	Acidobacteriia	0
9	aepY	SAW-MES	Production	Acidobacteriia	0
12	pepM	SAW-MES	Production	Acidobacteriia	0.0154756
15	pepM	SAW-MES	Production	Acidobacteriia	0
18	pepM	SAW-MES	Production	Acidobacteriia	0
21	pepM	SAW-MES	Production	Acidobacteriia	0.020515
3	pepM	SAW-MES	Production	Acidobacteriia	0
6	pepM	SAW-MES	Production	Acidobacteriia	0.012546
9	pepM	SAW-MES	Production	Acidobacteriia	0.0376022
1	aepY	STW	Production	Acidobacteriia	0
10	aepY	STW	Production	Acidobacteriia	0
13	aepY	STW	Production	Acidobacteriia	0
16	aepY	STW	Production	Acidobacteriia	0
19	aepY	STW	Production	Acidobacteriia	0
4	aepY	STW	Production	Acidobacteriia	0
7	aepY	STW	Production	Acidobacteriia	0
1	pepM	STW	Production	Acidobacteriia	0.0191409
10	pepM	STW	Production	Acidobacteriia	0
13	pepM	STW	Production	Acidobacteriia	0.0187308
16	pepM	STW	Production	Acidobacteriia	0
19	pepM	STW	Production	Acidobacteriia	0.0287255
4	pepM	STW	Production	Acidobacteriia	0
7	pepM	STW	Production	Acidobacteriia	0.017387
11	phnW	SAW	Substrate-specific Catabolism	Acidobacteriia	0
14	phnW	SAW	Substrate-specific Catabolism	Acidobacteriia	0
17	phnW	SAW	Substrate-specific Catabolism	Acidobacteriia	0
2	phnW	SAW	Substrate-specific Catabolism	Acidobacteriia	0.0278982
20	phnW	SAW	Substrate-specific Catabolism	Acidobacteriia	0
5	phnW	SAW	Substrate-specific Catabolism	Acidobacteriia	0
8	phnW	SAW	Substrate-specific Catabolism	Acidobacteriia	0.0179816
11	phnX	SAW	Substrate-specific Catabolism	Acidobacteriia	0
14	phnX	SAW	Substrate-specific Catabolism	Acidobacteriia	0
17	phnX	SAW	Substrate-specific Catabolism	Acidobacteriia	0
2	phnX	SAW	Substrate-specific Catabolism	Acidobacteriia	0
20	phnX	SAW	Substrate-specific Catabolism	Acidobacteriia	0
5	phnX	SAW	Substrate-specific Catabolism	Acidobacteriia	0
8	phnX	SAW	Substrate-specific Catabolism	Acidobacteriia	0
12	phnW	SAW-MES	Substrate-specific Catabolism	Acidobacteriia	0.00943414
15	phnW	SAW-MES	Substrate-specific Catabolism	Acidobacteriia	0
18	phnW	SAW-MES	Substrate-specific Catabolism	Acidobacteriia	0
21	phnW	SAW-MES	Substrate-specific Catabolism	Acidobacteriia	0
3	phnW	SAW-MES	Substrate-specific Catabolism	Acidobacteriia	0.0317626
6	phnW	SAW-MES	Substrate-specific Catabolism	Acidobacteriia	0.0382412
9	phnW	SAW-MES	Substrate-specific Catabolism	Acidobacteriia	0.00764095
12	phnX	SAW-MES	Substrate-specific Catabolism	Acidobacteriia	0
15	phnX	SAW-MES	Substrate-specific Catabolism	Acidobacteriia	0
18	phnX	SAW-MES	Substrate-specific Catabolism	Acidobacteriia	0
21	phnX	SAW-MES	Substrate-specific Catabolism	Acidobacteriia	0
3	phnX	SAW-MES	Substrate-specific Catabolism	Acidobacteriia	0.0121901
6	phnX	SAW-MES	Substrate-specific Catabolism	Acidobacteriia	0
9	phnX	SAW-MES	Substrate-specific Catabolism	Acidobacteriia	0
1	phnW	STW	Substrate-specific Catabolism	Acidobacteriia	0
10	phnW	STW	Substrate-specific Catabolism	Acidobacteriia	0.0233915
13	phnW	STW	Substrate-specific Catabolism	Acidobacteriia	0
16	phnW	STW	Substrate-specific Catabolism	Acidobacteriia	0.00713434
19	phnW	STW	Substrate-specific Catabolism	Acidobacteriia	0
4	phnW	STW	Substrate-specific Catabolism	Acidobacteriia	0
7	phnW	STW	Substrate-specific Catabolism	Acidobacteriia	0.0211987
1	phnX	STW	Substrate-specific Catabolism	Acidobacteriia	0
10	phnX	STW	Substrate-specific Catabolism	Acidobacteriia	0
13	phnX	STW	Substrate-specific Catabolism	Acidobacteriia	0.00876463
16	phnX	STW	Substrate-specific Catabolism	Acidobacteriia	0
19	phnX	STW	Substrate-specific Catabolism	Acidobacteriia	0
4	phnX	STW	Substrate-specific Catabolism	Acidobacteriia	0
7	phnX	STW	Substrate-specific Catabolism	Acidobacteriia	0
11	phnI	SAW	Broad-specificity Catabolism	Actinomycetia	0
14	phnI	SAW	Broad-specificity Catabolism	Actinomycetia	0
17	phnI	SAW	Broad-specificity Catabolism	Actinomycetia	0
2	phnI	SAW	Broad-specificity Catabolism	Actinomycetia	0
20	phnI	SAW	Broad-specificity Catabolism	Actinomycetia	0
5	phnI	SAW	Broad-specificity Catabolism	Actinomycetia	0
8	phnI	SAW	Broad-specificity Catabolism	Actinomycetia	0
11	phnJ	SAW	Broad-specificity Catabolism	Actinomycetia	2.89501
14	phnJ	SAW	Broad-specificity Catabolism	Actinomycetia	1.83111
17	phnJ	SAW	Broad-specificity Catabolism	Actinomycetia	2.74002
2	phnJ	SAW	Broad-specificity Catabolism	Actinomycetia	2.75998
20	phnJ	SAW	Broad-specificity Catabolism	Actinomycetia	2.71851
5	phnJ	SAW	Broad-specificity Catabolism	Actinomycetia	3.4217
8	phnJ	SAW	Broad-specificity Catabolism	Actinomycetia	2.88135
11	phnM	SAW	Broad-specificity Catabolism	Actinomycetia	0.00675766
14	phnM	SAW	Broad-specificity Catabolism	Actinomycetia	0.0457624
17	phnM	SAW	Broad-specificity Catabolism	Actinomycetia	0.0476444
2	phnM	SAW	Broad-specificity Catabolism	Actinomycetia	0.0292906
20	phnM	SAW	Broad-specificity Catabolism	Actinomycetia	0.00682796
5	phnM	SAW	Broad-specificity Catabolism	Actinomycetia	0.0226757
8	phnM	SAW	Broad-specificity Catabolism	Actinomycetia	0.0235987
12	phnI	SAW-MES	Broad-specificity Catabolism	Actinomycetia	0
15	phnI	SAW-MES	Broad-specificity Catabolism	Actinomycetia	0
18	phnI	SAW-MES	Broad-specificity Catabolism	Actinomycetia	0
21	phnI	SAW-MES	Broad-specificity Catabolism	Actinomycetia	0
3	phnI	SAW-MES	Broad-specificity Catabolism	Actinomycetia	0.00979199
6	phnI	SAW-MES	Broad-specificity Catabolism	Actinomycetia	0.0094314
9	phnI	SAW-MES	Broad-specificity Catabolism	Actinomycetia	0
12	phnJ	SAW-MES	Broad-specificity Catabolism	Actinomycetia	5.38961
15	phnJ	SAW-MES	Broad-specificity Catabolism	Actinomycetia	5.43913
18	phnJ	SAW-MES	Broad-specificity Catabolism	Actinomycetia	5.78967
21	phnJ	SAW-MES	Broad-specificity Catabolism	Actinomycetia	5.39335
3	phnJ	SAW-MES	Broad-specificity Catabolism	Actinomycetia	6.3067
6	phnJ	SAW-MES	Broad-specificity Catabolism	Actinomycetia	4.6784
9	phnJ	SAW-MES	Broad-specificity Catabolism	Actinomycetia	5.3021
12	phnM	SAW-MES	Broad-specificity Catabolism	Actinomycetia	0.0165083
15	phnM	SAW-MES	Broad-specificity Catabolism	Actinomycetia	0.0549869
18	phnM	SAW-MES	Broad-specificity Catabolism	Actinomycetia	0.206264
21	phnM	SAW-MES	Broad-specificity Catabolism	Actinomycetia	0.093007
3	phnM	SAW-MES	Broad-specificity Catabolism	Actinomycetia	0.0486323
6	phnM	SAW-MES	Broad-specificity Catabolism	Actinomycetia	0
9	phnM	SAW-MES	Broad-specificity Catabolism	Actinomycetia	0.0735377
1	phnI	STW	Broad-specificity Catabolism	Actinomycetia	0
10	phnI	STW	Broad-specificity Catabolism	Actinomycetia	0
13	phnI	STW	Broad-specificity Catabolism	Actinomycetia	0
16	phnI	STW	Broad-specificity Catabolism	Actinomycetia	0.00879768
19	phnI	STW	Broad-specificity Catabolism	Actinomycetia	0
4	phnI	STW	Broad-specificity Catabolism	Actinomycetia	0
7	phnI	STW	Broad-specificity Catabolism	Actinomycetia	0
1	phnJ	STW	Broad-specificity Catabolism	Actinomycetia	2.9591
10	phnJ	STW	Broad-specificity Catabolism	Actinomycetia	2.87636
13	phnJ	STW	Broad-specificity Catabolism	Actinomycetia	2.45021
16	phnJ	STW	Broad-specificity Catabolism	Actinomycetia	2.36593
19	phnJ	STW	Broad-specificity Catabolism	Actinomycetia	3.12323
4	phnJ	STW	Broad-specificity Catabolism	Actinomycetia	2.66403
7	phnJ	STW	Broad-specificity Catabolism	Actinomycetia	3.27871
1	phnM	STW	Broad-specificity Catabolism	Actinomycetia	0.045941
10	phnM	STW	Broad-specificity Catabolism	Actinomycetia	0.0102329
13	phnM	STW	Broad-specificity Catabolism	Actinomycetia	0.0249759
16	phnM	STW	Broad-specificity Catabolism	Actinomycetia	0.074904
19	phnM	STW	Broad-specificity Catabolism	Actinomycetia	0.0919272
4	phnM	STW	Broad-specificity Catabolism	Actinomycetia	0.0071182
7	phnM	STW	Broad-specificity Catabolism	Actinomycetia	0.00927363
11	aepY	SAW	Production	Actinomycetia	0.362763
14	aepY	SAW	Production	Actinomycetia	0.315156
17	aepY	SAW	Production	Actinomycetia	0.411315
2	aepY	SAW	Production	Actinomycetia	0.324128
20	aepY	SAW	Production	Actinomycetia	0.588387
5	aepY	SAW	Production	Actinomycetia	0.264276
8	aepY	SAW	Production	Actinomycetia	0.533397
11	hepD	SAW	Production	Actinomycetia	0.0241191
14	hepD	SAW	Production	Actinomycetia	0.013611
17	hepD	SAW	Production	Actinomycetia	0.0377888
2	hepD	SAW	Production	Actinomycetia	0.0348474
20	hepD	SAW	Production	Actinomycetia	0.0324933
5	hepD	SAW	Production	Actinomycetia	0.0134888
8	hepD	SAW	Production	Actinomycetia	0.0280757
11	pepM	SAW	Production	Actinomycetia	0.291407
14	pepM	SAW	Production	Actinomycetia	1.69454
17	pepM	SAW	Production	Actinomycetia	0.48634
2	pepM	SAW	Production	Actinomycetia	0.375263
20	pepM	SAW	Production	Actinomycetia	0.537669
5	pepM	SAW	Production	Actinomycetia	0.318858
8	pepM	SAW	Production	Actinomycetia	1.15037
11	phpC	SAW	Production	Actinomycetia	0.00906755
14	phpC	SAW	Production	Actinomycetia	0.00767559
17	phpC	SAW	Production	Actinomycetia	0
2	phpC	SAW	Production	Actinomycetia	0.00655043
20	phpC	SAW	Production	Actinomycetia	0.00916187
5	phpC	SAW	Production	Actinomycetia	0
8	phpC	SAW	Production	Actinomycetia	0
12	aepY	SAW-MES	Production	Actinomycetia	0.687966
15	aepY	SAW-MES	Production	Actinomycetia	1.09613
18	aepY	SAW-MES	Production	Actinomycetia	0.522063
21	aepY	SAW-MES	Production	Actinomycetia	0.842433
3	aepY	SAW-MES	Production	Actinomycetia	1.04034
6	aepY	SAW-MES	Production	Actinomycetia	0.604998
9	aepY	SAW-MES	Production	Actinomycetia	0.613865
12	hepD	SAW-MES	Production	Actinomycetia	0.225862
15	hepD	SAW-MES	Production	Actinomycetia	0.247137
18	hepD	SAW-MES	Production	Actinomycetia	0.51124
21	hepD	SAW-MES	Production	Actinomycetia	0.253848
3	hepD	SAW-MES	Production	Actinomycetia	0.190107
6	hepD	SAW-MES	Production	Actinomycetia	0.111456
9	hepD	SAW-MES	Production	Actinomycetia	0.24656
12	pepM	SAW-MES	Production	Actinomycetia	1.99635
15	pepM	SAW-MES	Production	Actinomycetia	2.74918
18	pepM	SAW-MES	Production	Actinomycetia	0.80567
21	pepM	SAW-MES	Production	Actinomycetia	2.49257
3	pepM	SAW-MES	Production	Actinomycetia	1.55006
6	pepM	SAW-MES	Production	Actinomycetia	1.7439
9	pepM	SAW-MES	Production	Actinomycetia	2.05559
12	phpC	SAW-MES	Production	Actinomycetia	0.0110756
15	phpC	SAW-MES	Production	Actinomycetia	0
18	phpC	SAW-MES	Production	Actinomycetia	0
21	phpC	SAW-MES	Production	Actinomycetia	0
3	phpC	SAW-MES	Production	Actinomycetia	0
6	phpC	SAW-MES	Production	Actinomycetia	0.0448947
9	phpC	SAW-MES	Production	Actinomycetia	0.00897038
1	aepY	STW	Production	Actinomycetia	0.504776
10	aepY	STW	Production	Actinomycetia	0.187924
13	aepY	STW	Production	Actinomycetia	0.486904
16	aepY	STW	Production	Actinomycetia	0.502621
19	aepY	STW	Production	Actinomycetia	0.800824
4	aepY	STW	Production	Actinomycetia	0.221225
7	aepY	STW	Production	Actinomycetia	0.314415
1	hepD	STW	Production	Actinomycetia	0.0910945
10	hepD	STW	Production	Actinomycetia	0.0182613
13	hepD	STW	Production	Actinomycetia	0.0950856
16	hepD	STW	Production	Actinomycetia	0.0519834
19	hepD	STW	Production	Actinomycetia	0.118481
4	hepD	STW	Production	Actinomycetia	0.00846862
7	hepD	STW	Production	Actinomycetia	0.0220659
1	pepM	STW	Production	Actinomycetia	1.48342
10	pepM	STW	Production	Actinomycetia	0.239818
13	pepM	STW	Production	Actinomycetia	0.89908
16	pepM	STW	Production	Actinomycetia	0.901135
19	pepM	STW	Production	Actinomycetia	1.26392
4	pepM	STW	Production	Actinomycetia	0.333645
7	pepM	STW	Production	Actinomycetia	1.06061
1	phpC	STW	Production	Actinomycetia	0
10	phpC	STW	Production	Actinomycetia	0
13	phpC	STW	Production	Actinomycetia	0
16	phpC	STW	Production	Actinomycetia	0
19	phpC	STW	Production	Actinomycetia	0
4	phpC	STW	Production	Actinomycetia	0
7	phpC	STW	Production	Actinomycetia	0
11	palA	SAW	Substrate-specific Catabolism	Actinomycetia	0
14	palA	SAW	Substrate-specific Catabolism	Actinomycetia	0
17	palA	SAW	Substrate-specific Catabolism	Actinomycetia	0
2	palA	SAW	Substrate-specific Catabolism	Actinomycetia	0
20	palA	SAW	Substrate-specific Catabolism	Actinomycetia	0
5	palA	SAW	Substrate-specific Catabolism	Actinomycetia	0
8	palA	SAW	Substrate-specific Catabolism	Actinomycetia	0
11	phnA	SAW	Substrate-specific Catabolism	Actinomycetia	0
14	phnA	SAW	Substrate-specific Catabolism	Actinomycetia	0
17	phnA	SAW	Substrate-specific Catabolism	Actinomycetia	0
2	phnA	SAW	Substrate-specific Catabolism	Actinomycetia	0.0414764
20	phnA	SAW	Substrate-specific Catabolism	Actinomycetia	0.0217544
5	phnA	SAW	Substrate-specific Catabolism	Actinomycetia	0
8	phnA	SAW	Substrate-specific Catabolism	Actinomycetia	0.0167083
11	phnW	SAW	Substrate-specific Catabolism	Actinomycetia	0.154474
14	phnW	SAW	Substrate-specific Catabolism	Actinomycetia	0.320365
17	phnW	SAW	Substrate-specific Catabolism	Actinomycetia	0.0968098
2	phnW	SAW	Substrate-specific Catabolism	Actinomycetia	0.0836947
20	phnW	SAW	Substrate-specific Catabolism	Actinomycetia	0.0936488
5	phnW	SAW	Substrate-specific Catabolism	Actinomycetia	0.0388761
8	phnW	SAW	Substrate-specific Catabolism	Actinomycetia	0.0359631
11	phnX	SAW	Substrate-specific Catabolism	Actinomycetia	0
14	phnX	SAW	Substrate-specific Catabolism	Actinomycetia	0
17	phnX	SAW	Substrate-specific Catabolism	Actinomycetia	0
2	phnX	SAW	Substrate-specific Catabolism	Actinomycetia	0
20	phnX	SAW	Substrate-specific Catabolism	Actinomycetia	0
5	phnX	SAW	Substrate-specific Catabolism	Actinomycetia	0
8	phnX	SAW	Substrate-specific Catabolism	Actinomycetia	0
11	phnZ	SAW	Substrate-specific Catabolism	Actinomycetia	0.0688171
14	phnZ	SAW	Substrate-specific Catabolism	Actinomycetia	0.0291265
17	phnZ	SAW	Substrate-specific Catabolism	Actinomycetia	0.026955
2	phnZ	SAW	Substrate-specific Catabolism	Actinomycetia	0
20	phnZ	SAW	Substrate-specific Catabolism	Actinomycetia	0.104299
5	phnZ	SAW	Substrate-specific Catabolism	Actinomycetia	0.101027
8	phnZ	SAW	Substrate-specific Catabolism	Actinomycetia	0
12	palA	SAW-MES	Substrate-specific Catabolism	Actinomycetia	0.0405789
15	palA	SAW-MES	Substrate-specific Catabolism	Actinomycetia	0
18	palA	SAW-MES	Substrate-specific Catabolism	Actinomycetia	0
21	palA	SAW-MES	Substrate-specific Catabolism	Actinomycetia	0.00896547
3	palA	SAW-MES	Substrate-specific Catabolism	Actinomycetia	0
6	palA	SAW-MES	Substrate-specific Catabolism	Actinomycetia	0.043863
9	palA	SAW-MES	Substrate-specific Catabolism	Actinomycetia	0.0109553
12	phnA	SAW-MES	Substrate-specific Catabolism	Actinomycetia	0.078895
15	phnA	SAW-MES	Substrate-specific Catabolism	Actinomycetia	0.032443
18	phnA	SAW-MES	Substrate-specific Catabolism	Actinomycetia	0
21	phnA	SAW-MES	Substrate-specific Catabolism	Actinomycetia	0.0232413
3	phnA	SAW-MES	Substrate-specific Catabolism	Actinomycetia	0.00737838
6	phnA	SAW-MES	Substrate-specific Catabolism	Actinomycetia	0.02132
9	phnA	SAW-MES	Substrate-specific Catabolism	Actinomycetia	0.0354995
12	phnW	SAW-MES	Substrate-specific Catabolism	Actinomycetia	0.179249
15	phnW	SAW-MES	Substrate-specific Catabolism	Actinomycetia	0.237425
18	phnW	SAW-MES	Substrate-specific Catabolism	Actinomycetia	0.127698
21	phnW	SAW-MES	Substrate-specific Catabolism	Actinomycetia	0.212606
3	phnW	SAW-MES	Substrate-specific Catabolism	Actinomycetia	0.158813
6	phnW	SAW-MES	Substrate-specific Catabolism	Actinomycetia	0.137668
9	phnW	SAW-MES	Substrate-specific Catabolism	Actinomycetia	0.24451
12	phnX	SAW-MES	Substrate-specific Catabolism	Actinomycetia	0.0289657
15	phnX	SAW-MES	Substrate-specific Catabolism	Actinomycetia	0.107201
18	phnX	SAW-MES	Substrate-specific Catabolism	Actinomycetia	0.0452392
21	phnX	SAW-MES	Substrate-specific Catabolism	Actinomycetia	0.105594
3	phnX	SAW-MES	Substrate-specific Catabolism	Actinomycetia	0.0121901
6	phnX	SAW-MES	Substrate-specific Catabolism	Actinomycetia	0
9	phnX	SAW-MES	Substrate-specific Catabolism	Actinomycetia	0.0234601
12	phnZ	SAW-MES	Substrate-specific Catabolism	Actinomycetia	0.147099
15	phnZ	SAW-MES	Substrate-specific Catabolism	Actinomycetia	0.357754
18	phnZ	SAW-MES	Substrate-specific Catabolism	Actinomycetia	0
21	phnZ	SAW-MES	Substrate-specific Catabolism	Actinomycetia	0.195
3	phnZ	SAW-MES	Substrate-specific Catabolism	Actinomycetia	0.123812
6	phnZ	SAW-MES	Substrate-specific Catabolism	Actinomycetia	0.187398
9	phnZ	SAW-MES	Substrate-specific Catabolism	Actinomycetia	0.170199
1	palA	STW	Substrate-specific Catabolism	Actinomycetia	0.0250949
10	palA	STW	Substrate-specific Catabolism	Actinomycetia	0
13	palA	STW	Substrate-specific Catabolism	Actinomycetia	0
16	palA	STW	Substrate-specific Catabolism	Actinomycetia	0
19	palA	STW	Substrate-specific Catabolism	Actinomycetia	0
4	palA	STW	Substrate-specific Catabolism	Actinomycetia	0
7	palA	STW	Substrate-specific Catabolism	Actinomycetia	0.0303939
1	phnA	STW	Substrate-specific Catabolism	Actinomycetia	0
10	phnA	STW	Substrate-specific Catabolism	Actinomycetia	0
13	phnA	STW	Substrate-specific Catabolism	Actinomycetia	0
16	phnA	STW	Substrate-specific Catabolism	Actinomycetia	0
19	phnA	STW	Substrate-specific Catabolism	Actinomycetia	0.00813574
4	phnA	STW	Substrate-specific Catabolism	Actinomycetia	0
7	phnA	STW	Substrate-specific Catabolism	Actinomycetia	0.0196976
1	phnW	STW	Substrate-specific Catabolism	Actinomycetia	0.0175029
10	phnW	STW	Substrate-specific Catabolism	Actinomycetia	0.128653
13	phnW	STW	Substrate-specific Catabolism	Actinomycetia	0.0685115
16	phnW	STW	Substrate-specific Catabolism	Actinomycetia	0.0285374
19	phnW	STW	Substrate-specific Catabolism	Actinomycetia	0.0525345
4	phnW	STW	Substrate-specific Catabolism	Actinomycetia	0.040679
7	phnW	STW	Substrate-specific Catabolism	Actinomycetia	0.0741955
1	phnX	STW	Substrate-specific Catabolism	Actinomycetia	0
10	phnX	STW	Substrate-specific Catabolism	Actinomycetia	0
13	phnX	STW	Substrate-specific Catabolism	Actinomycetia	0.00876463
16	phnX	STW	Substrate-specific Catabolism	Actinomycetia	0
19	phnX	STW	Substrate-specific Catabolism	Actinomycetia	0.0134414
4	phnX	STW	Substrate-specific Catabolism	Actinomycetia	0
7	phnX	STW	Substrate-specific Catabolism	Actinomycetia	0.0162716
1	phnZ	STW	Substrate-specific Catabolism	Actinomycetia	0.0259913
10	phnZ	STW	Substrate-specific Catabolism	Actinomycetia	0.0260518
13	phnZ	STW	Substrate-specific Catabolism	Actinomycetia	0.0127172
16	phnZ	STW	Substrate-specific Catabolism	Actinomycetia	0.0317829
19	phnZ	STW	Substrate-specific Catabolism	Actinomycetia	0.195031
4	phnZ	STW	Substrate-specific Catabolism	Actinomycetia	0.0362443
7	phnZ	STW	Substrate-specific Catabolism	Actinomycetia	0.0708289
11	phnI	SAW	Broad-specificity Catabolism	Alphaproteobacteria	0.0952447
14	phnI	SAW	Broad-specificity Catabolism	Alphaproteobacteria	0.225746
17	phnI	SAW	Broad-specificity Catabolism	Alphaproteobacteria	0.223838
2	phnI	SAW	Broad-specificity Catabolism	Alphaproteobacteria	0.66741
20	phnI	SAW	Broad-specificity Catabolism	Alphaproteobacteria	0.683272
5	phnI	SAW	Broad-specificity Catabolism	Alphaproteobacteria	0.0559299
8	phnI	SAW	Broad-specificity Catabolism	Alphaproteobacteria	0.39913
11	phnJ	SAW	Broad-specificity Catabolism	Alphaproteobacteria	0
14	phnJ	SAW	Broad-specificity Catabolism	Alphaproteobacteria	0.16398
17	phnJ	SAW	Broad-specificity Catabolism	Alphaproteobacteria	0.177047
2	phnJ	SAW	Broad-specificity Catabolism	Alphaproteobacteria	0.528672
20	phnJ	SAW	Broad-specificity Catabolism	Alphaproteobacteria	0.565451
5	phnJ	SAW	Broad-specificity Catabolism	Alphaproteobacteria	0.081254
8	phnJ	SAW	Broad-specificity Catabolism	Alphaproteobacteria	0.513632
11	phnM	SAW	Broad-specificity Catabolism	Alphaproteobacteria	0.783889
14	phnM	SAW	Broad-specificity Catabolism	Alphaproteobacteria	0.343218
17	phnM	SAW	Broad-specificity Catabolism	Alphaproteobacteria	0.963475
2	phnM	SAW	Broad-specificity Catabolism	Alphaproteobacteria	1.17162
20	phnM	SAW	Broad-specificity Catabolism	Alphaproteobacteria	1.05833
5	phnM	SAW	Broad-specificity Catabolism	Alphaproteobacteria	1.71202
8	phnM	SAW	Broad-specificity Catabolism	Alphaproteobacteria	0.66863
12	phnI	SAW-MES	Broad-specificity Catabolism	Alphaproteobacteria	0.395545
15	phnI	SAW-MES	Broad-specificity Catabolism	Alphaproteobacteria	0.103334
18	phnI	SAW-MES	Broad-specificity Catabolism	Alphaproteobacteria	0
21	phnI	SAW-MES	Broad-specificity Catabolism	Alphaproteobacteria	0.023133
3	phnI	SAW-MES	Broad-specificity Catabolism	Alphaproteobacteria	0.235008
6	phnI	SAW-MES	Broad-specificity Catabolism	Alphaproteobacteria	0.103745
9	phnI	SAW-MES	Broad-specificity Catabolism	Alphaproteobacteria	0.094224
12	phnJ	SAW-MES	Broad-specificity Catabolism	Alphaproteobacteria	0.197181
15	phnJ	SAW-MES	Broad-specificity Catabolism	Alphaproteobacteria	0.0486505
18	phnJ	SAW-MES	Broad-specificity Catabolism	Alphaproteobacteria	0
21	phnJ	SAW-MES	Broad-specificity Catabolism	Alphaproteobacteria	0.052278
3	phnJ	SAW-MES	Broad-specificity Catabolism	Alphaproteobacteria	0.132773
6	phnJ	SAW-MES	Broad-specificity Catabolism	Alphaproteobacteria	0.223796
9	phnJ	SAW-MES	Broad-specificity Catabolism	Alphaproteobacteria	0.0851742
12	phnM	SAW-MES	Broad-specificity Catabolism	Alphaproteobacteria	0.363183
15	phnM	SAW-MES	Broad-specificity Catabolism	Alphaproteobacteria	0.232167
18	phnM	SAW-MES	Broad-specificity Catabolism	Alphaproteobacteria	0.0171887
21	phnM	SAW-MES	Broad-specificity Catabolism	Alphaproteobacteria	0.251666
3	phnM	SAW-MES	Broad-specificity Catabolism	Alphaproteobacteria	0.49327
6	phnM	SAW-MES	Broad-specificity Catabolism	Alphaproteobacteria	0.234207
9	phnM	SAW-MES	Broad-specificity Catabolism	Alphaproteobacteria	0.233984
1	phnI	STW	Broad-specificity Catabolism	Alphaproteobacteria	0.820176
10	phnI	STW	Broad-specificity Catabolism	Alphaproteobacteria	0.0432676
13	phnI	STW	Broad-specificity Catabolism	Alphaproteobacteria	0.55619
16	phnI	STW	Broad-specificity Catabolism	Alphaproteobacteria	0.255133
19	phnI	STW	Broad-specificity Catabolism	Alphaproteobacteria	0.669421
4	phnI	STW	Broad-specificity Catabolism	Alphaproteobacteria	0.150489
7	phnI	STW	Broad-specificity Catabolism	Alphaproteobacteria	0.70581
1	phnJ	STW	Broad-specificity Catabolism	Alphaproteobacteria	0.723517
10	phnJ	STW	Broad-specificity Catabolism	Alphaproteobacteria	0.0162966
13	phnJ	STW	Broad-specificity Catabolism	Alphaproteobacteria	0.572777
16	phnJ	STW	Broad-specificity Catabolism	Alphaproteobacteria	0.129231
19	phnJ	STW	Broad-specificity Catabolism	Alphaproteobacteria	0.707607
4	phnJ	STW	Broad-specificity Catabolism	Alphaproteobacteria	0.079354
7	phnJ	STW	Broad-specificity Catabolism	Alphaproteobacteria	0.487376
1	phnM	STW	Broad-specificity Catabolism	Alphaproteobacteria	1.41396
10	phnM	STW	Broad-specificity Catabolism	Alphaproteobacteria	0.972122
13	phnM	STW	Broad-specificity Catabolism	Alphaproteobacteria	0.849182
16	phnM	STW	Broad-specificity Catabolism	Alphaproteobacteria	0.817702
19	phnM	STW	Broad-specificity Catabolism	Alphaproteobacteria	0.972897
4	phnM	STW	Broad-specificity Catabolism	Alphaproteobacteria	0.647756
7	phnM	STW	Broad-specificity Catabolism	Alphaproteobacteria	0.714069
11	aepY	SAW	Production	Alphaproteobacteria	6.0715
14	aepY	SAW	Production	Alphaproteobacteria	6.06877
17	aepY	SAW	Production	Alphaproteobacteria	6.82034
2	aepY	SAW	Production	Alphaproteobacteria	5.55845
20	aepY	SAW	Production	Alphaproteobacteria	7.57186
5	aepY	SAW	Production	Alphaproteobacteria	8.81721
8	aepY	SAW	Production	Alphaproteobacteria	5.20062
11	hepD	SAW	Production	Alphaproteobacteria	0.345707
14	hepD	SAW	Production	Alphaproteobacteria	0.272221
17	hepD	SAW	Production	Alphaproteobacteria	0.529043
2	hepD	SAW	Production	Alphaproteobacteria	0.272971
20	hepD	SAW	Production	Alphaproteobacteria	0.389919
5	hepD	SAW	Production	Alphaproteobacteria	0.714908
8	hepD	SAW	Production	Alphaproteobacteria	0.215247
11	mpnS	SAW	Production	Alphaproteobacteria	0.368899
14	mpnS	SAW	Production	Alphaproteobacteria	0.326463
17	mpnS	SAW	Production	Alphaproteobacteria	0.499161
2	mpnS	SAW	Production	Alphaproteobacteria	0.345231
20	mpnS	SAW	Production	Alphaproteobacteria	0.33038
5	mpnS	SAW	Production	Alphaproteobacteria	0.597831
8	mpnS	SAW	Production	Alphaproteobacteria	0.35134
11	pepM	SAW	Production	Alphaproteobacteria	6.06886
14	pepM	SAW	Production	Alphaproteobacteria	6.53147
17	pepM	SAW	Production	Alphaproteobacteria	7.51346
2	pepM	SAW	Production	Alphaproteobacteria	7.44118
20	pepM	SAW	Production	Alphaproteobacteria	8.32107
5	pepM	SAW	Production	Alphaproteobacteria	10.533
8	pepM	SAW	Production	Alphaproteobacteria	5.81083
11	phpC	SAW	Production	Alphaproteobacteria	7.04549
14	phpC	SAW	Production	Alphaproteobacteria	4.22925
17	phpC	SAW	Production	Alphaproteobacteria	10.5627
2	phpC	SAW	Production	Alphaproteobacteria	6.1443
20	phpC	SAW	Production	Alphaproteobacteria	5.96438
5	phpC	SAW	Production	Alphaproteobacteria	13.5171
8	phpC	SAW	Production	Alphaproteobacteria	3.73649
12	aepY	SAW-MES	Production	Alphaproteobacteria	7.17117
15	aepY	SAW-MES	Production	Alphaproteobacteria	8.02679
18	aepY	SAW-MES	Production	Alphaproteobacteria	8.75366
21	aepY	SAW-MES	Production	Alphaproteobacteria	6.90177
3	aepY	SAW-MES	Production	Alphaproteobacteria	6.95849
6	aepY	SAW-MES	Production	Alphaproteobacteria	6.59826
9	aepY	SAW-MES	Production	Alphaproteobacteria	5.94033
12	hepD	SAW-MES	Production	Alphaproteobacteria	0.284782
15	hepD	SAW-MES	Production	Alphaproteobacteria	0.254406
18	hepD	SAW-MES	Production	Alphaproteobacteria	0.572589
21	hepD	SAW-MES	Production	Alphaproteobacteria	0.377518
3	hepD	SAW-MES	Production	Alphaproteobacteria	0.082655
6	hepD	SAW-MES	Production	Alphaproteobacteria	0.485629
9	hepD	SAW-MES	Production	Alphaproteobacteria	0.230653
12	mpnS	SAW-MES	Production	Alphaproteobacteria	0.389148
15	mpnS	SAW-MES	Production	Alphaproteobacteria	0.189503
18	mpnS	SAW-MES	Production	Alphaproteobacteria	0.0106628
21	mpnS	SAW-MES	Production	Alphaproteobacteria	0.461566
3	mpnS	SAW-MES	Production	Alphaproteobacteria	0.336163
6	mpnS	SAW-MES	Production	Alphaproteobacteria	0.398503
9	mpnS	SAW-MES	Production	Alphaproteobacteria	0.331769
12	pepM	SAW-MES	Production	Alphaproteobacteria	6.345
15	pepM	SAW-MES	Production	Alphaproteobacteria	5.3609
18	pepM	SAW-MES	Production	Alphaproteobacteria	9.36189
21	pepM	SAW-MES	Production	Alphaproteobacteria	5.64163
3	pepM	SAW-MES	Production	Alphaproteobacteria	4.98885
6	pepM	SAW-MES	Production	Alphaproteobacteria	6.43612
9	pepM	SAW-MES	Production	Alphaproteobacteria	4.32426
12	phpC	SAW-MES	Production	Alphaproteobacteria	3.34482
15	phpC	SAW-MES	Production	Alphaproteobacteria	2.4922
18	phpC	SAW-MES	Production	Alphaproteobacteria	1.97198
21	phpC	SAW-MES	Production	Alphaproteobacteria	2.07753
3	phpC	SAW-MES	Production	Alphaproteobacteria	2.39581
6	phpC	SAW-MES	Production	Alphaproteobacteria	3.95971
9	phpC	SAW-MES	Production	Alphaproteobacteria	2.45788
1	aepY	STW	Production	Alphaproteobacteria	6.89379
10	aepY	STW	Production	Alphaproteobacteria	7.24954
13	aepY	STW	Production	Alphaproteobacteria	6.81666
16	aepY	STW	Production	Alphaproteobacteria	4.76168
19	aepY	STW	Production	Alphaproteobacteria	7.14248
4	aepY	STW	Production	Alphaproteobacteria	4.05245
7	aepY	STW	Production	Alphaproteobacteria	6.49791
1	hepD	STW	Production	Alphaproteobacteria	0.32794
10	hepD	STW	Production	Alphaproteobacteria	0.553926
13	hepD	STW	Production	Alphaproteobacteria	0.433828
16	hepD	STW	Production	Alphaproteobacteria	0.200507
19	hepD	STW	Production	Alphaproteobacteria	0.419241
4	hepD	STW	Production	Alphaproteobacteria	0.237121
7	hepD	STW	Production	Alphaproteobacteria	0.209627
1	mpnS	STW	Production	Alphaproteobacteria	0.443317
10	mpnS	STW	Production	Alphaproteobacteria	0.304696
13	mpnS	STW	Production	Alphaproteobacteria	0.489596
16	mpnS	STW	Production	Alphaproteobacteria	0.247818
19	mpnS	STW	Production	Alphaproteobacteria	0.41819
4	mpnS	STW	Production	Alphaproteobacteria	0.229616
7	mpnS	STW	Production	Alphaproteobacteria	0.402695
1	pepM	STW	Production	Alphaproteobacteria	7.31184
10	pepM	STW	Production	Alphaproteobacteria	7.53989
13	pepM	STW	Production	Alphaproteobacteria	7.39868
16	pepM	STW	Production	Alphaproteobacteria	5.64087
19	pepM	STW	Production	Alphaproteobacteria	8.40222
4	pepM	STW	Production	Alphaproteobacteria	5.45844
7	pepM	STW	Production	Alphaproteobacteria	5.85942
1	phpC	STW	Production	Alphaproteobacteria	5.36307
10	phpC	STW	Production	Alphaproteobacteria	6.81726
13	phpC	STW	Production	Alphaproteobacteria	4.55109
16	phpC	STW	Production	Alphaproteobacteria	5.18451
19	phpC	STW	Production	Alphaproteobacteria	4.37891
4	phpC	STW	Production	Alphaproteobacteria	3.04687
7	phpC	STW	Production	Alphaproteobacteria	3.23531
11	palA	SAW	Substrate-specific Catabolism	Alphaproteobacteria	3.43293
14	palA	SAW	Substrate-specific Catabolism	Alphaproteobacteria	3.59961
17	palA	SAW	Substrate-specific Catabolism	Alphaproteobacteria	3.6956
2	palA	SAW	Substrate-specific Catabolism	Alphaproteobacteria	3.94393
20	palA	SAW	Substrate-specific Catabolism	Alphaproteobacteria	4.78895
5	palA	SAW	Substrate-specific Catabolism	Alphaproteobacteria	5.13728
8	palA	SAW	Substrate-specific Catabolism	Alphaproteobacteria	3.1582
11	phnA	SAW	Substrate-specific Catabolism	Alphaproteobacteria	4.11948
14	phnA	SAW	Substrate-specific Catabolism	Alphaproteobacteria	2.43611
17	phnA	SAW	Substrate-specific Catabolism	Alphaproteobacteria	9.81067
2	phnA	SAW	Substrate-specific Catabolism	Alphaproteobacteria	6.0711
20	phnA	SAW	Substrate-specific Catabolism	Alphaproteobacteria	6.54806
5	phnA	SAW	Substrate-specific Catabolism	Alphaproteobacteria	8.36856
8	phnA	SAW	Substrate-specific Catabolism	Alphaproteobacteria	5.18792
11	phnW	SAW	Substrate-specific Catabolism	Alphaproteobacteria	22.4683
14	phnW	SAW	Substrate-specific Catabolism	Alphaproteobacteria	17.7835
17	phnW	SAW	Substrate-specific Catabolism	Alphaproteobacteria	29.5451
2	phnW	SAW	Substrate-specific Catabolism	Alphaproteobacteria	24.45
20	phnW	SAW	Substrate-specific Catabolism	Alphaproteobacteria	22.1089
5	phnW	SAW	Substrate-specific Catabolism	Alphaproteobacteria	32.9151
8	phnW	SAW	Substrate-specific Catabolism	Alphaproteobacteria	22.0724
11	phnX	SAW	Substrate-specific Catabolism	Alphaproteobacteria	0
14	phnX	SAW	Substrate-specific Catabolism	Alphaproteobacteria	0.0501846
17	phnX	SAW	Substrate-specific Catabolism	Alphaproteobacteria	0
2	phnX	SAW	Substrate-specific Catabolism	Alphaproteobacteria	0.0599593
20	phnX	SAW	Substrate-specific Catabolism	Alphaproteobacteria	0.0239609
5	phnX	SAW	Substrate-specific Catabolism	Alphaproteobacteria	0.0198936
8	phnX	SAW	Substrate-specific Catabolism	Alphaproteobacteria	0.0966155
11	phnY	SAW	Substrate-specific Catabolism	Alphaproteobacteria	4.23111
14	phnY	SAW	Substrate-specific Catabolism	Alphaproteobacteria	2.42107
17	phnY	SAW	Substrate-specific Catabolism	Alphaproteobacteria	9.22616
2	phnY	SAW	Substrate-specific Catabolism	Alphaproteobacteria	6.8047
20	phnY	SAW	Substrate-specific Catabolism	Alphaproteobacteria	6.10219
5	phnY	SAW	Substrate-specific Catabolism	Alphaproteobacteria	7.64417
8	phnY	SAW	Substrate-specific Catabolism	Alphaproteobacteria	5.01463
11	phnZ	SAW	Substrate-specific Catabolism	Alphaproteobacteria	5.57418
14	phnZ	SAW	Substrate-specific Catabolism	Alphaproteobacteria	8.65057
17	phnZ	SAW	Substrate-specific Catabolism	Alphaproteobacteria	9.83856
2	phnZ	SAW	Substrate-specific Catabolism	Alphaproteobacteria	8.65018
20	phnZ	SAW	Substrate-specific Catabolism	Alphaproteobacteria	10.343
5	phnZ	SAW	Substrate-specific Catabolism	Alphaproteobacteria	6.62451
8	phnZ	SAW	Substrate-specific Catabolism	Alphaproteobacteria	9.93318
12	palA	SAW-MES	Substrate-specific Catabolism	Alphaproteobacteria	3.9091
15	palA	SAW-MES	Substrate-specific Catabolism	Alphaproteobacteria	4.03486
18	palA	SAW-MES	Substrate-specific Catabolism	Alphaproteobacteria	8.22491
21	palA	SAW-MES	Substrate-specific Catabolism	Alphaproteobacteria	4.15101
3	palA	SAW-MES	Substrate-specific Catabolism	Alphaproteobacteria	2.9601
6	palA	SAW-MES	Substrate-specific Catabolism	Alphaproteobacteria	3.49807
9	palA	SAW-MES	Substrate-specific Catabolism	Alphaproteobacteria	3.39614
12	phnA	SAW-MES	Substrate-specific Catabolism	Alphaproteobacteria	3.91845
15	phnA	SAW-MES	Substrate-specific Catabolism	Alphaproteobacteria	3.21186
18	phnA	SAW-MES	Substrate-specific Catabolism	Alphaproteobacteria	1.93501
21	phnA	SAW-MES	Substrate-specific Catabolism	Alphaproteobacteria	2.78896
3	phnA	SAW-MES	Substrate-specific Catabolism	Alphaproteobacteria	4.02122
6	phnA	SAW-MES	Substrate-specific Catabolism	Alphaproteobacteria	3.73811
9	phnA	SAW-MES	Substrate-specific Catabolism	Alphaproteobacteria	2.83996
12	phnW	SAW-MES	Substrate-specific Catabolism	Alphaproteobacteria	21.9533
15	phnW	SAW-MES	Substrate-specific Catabolism	Alphaproteobacteria	21.3473
18	phnW	SAW-MES	Substrate-specific Catabolism	Alphaproteobacteria	20.8345
21	phnW	SAW-MES	Substrate-specific Catabolism	Alphaproteobacteria	21.1856
3	phnW	SAW-MES	Substrate-specific Catabolism	Alphaproteobacteria	20.9792
6	phnW	SAW-MES	Substrate-specific Catabolism	Alphaproteobacteria	22.8453
9	phnW	SAW-MES	Substrate-specific Catabolism	Alphaproteobacteria	19.217
12	phnX	SAW-MES	Substrate-specific Catabolism	Alphaproteobacteria	0.984834
15	phnX	SAW-MES	Substrate-specific Catabolism	Alphaproteobacteria	0.536005
18	phnX	SAW-MES	Substrate-specific Catabolism	Alphaproteobacteria	1.16114
21	phnX	SAW-MES	Substrate-specific Catabolism	Alphaproteobacteria	1.47832
3	phnX	SAW-MES	Substrate-specific Catabolism	Alphaproteobacteria	0.377894
6	phnX	SAW-MES	Substrate-specific Catabolism	Alphaproteobacteria	0.258307
9	phnX	SAW-MES	Substrate-specific Catabolism	Alphaproteobacteria	1.09089
12	phnY	SAW-MES	Substrate-specific Catabolism	Alphaproteobacteria	3.03878
15	phnY	SAW-MES	Substrate-specific Catabolism	Alphaproteobacteria	3.79332
18	phnY	SAW-MES	Substrate-specific Catabolism	Alphaproteobacteria	3.02874
21	phnY	SAW-MES	Substrate-specific Catabolism	Alphaproteobacteria	2.99492
3	phnY	SAW-MES	Substrate-specific Catabolism	Alphaproteobacteria	4.3864
6	phnY	SAW-MES	Substrate-specific Catabolism	Alphaproteobacteria	3.26521
9	phnY	SAW-MES	Substrate-specific Catabolism	Alphaproteobacteria	2.44949
12	phnZ	SAW-MES	Substrate-specific Catabolism	Alphaproteobacteria	17.5889
15	phnZ	SAW-MES	Substrate-specific Catabolism	Alphaproteobacteria	15.6478
18	phnZ	SAW-MES	Substrate-specific Catabolism	Alphaproteobacteria	20.1736
21	phnZ	SAW-MES	Substrate-specific Catabolism	Alphaproteobacteria	23.1493
3	phnZ	SAW-MES	Substrate-specific Catabolism	Alphaproteobacteria	12.0806
6	phnZ	SAW-MES	Substrate-specific Catabolism	Alphaproteobacteria	15.8777
9	phnZ	SAW-MES	Substrate-specific Catabolism	Alphaproteobacteria	20.56
1	palA	STW	Substrate-specific Catabolism	Alphaproteobacteria	3.66386
10	palA	STW	Substrate-specific Catabolism	Alphaproteobacteria	4.42698
13	palA	STW	Substrate-specific Catabolism	Alphaproteobacteria	4.09287
16	palA	STW	Substrate-specific Catabolism	Alphaproteobacteria	3.13005
19	palA	STW	Substrate-specific Catabolism	Alphaproteobacteria	4.77038
4	palA	STW	Substrate-specific Catabolism	Alphaproteobacteria	2.49626
7	palA	STW	Substrate-specific Catabolism	Alphaproteobacteria	3.31293
1	phnA	STW	Substrate-specific Catabolism	Alphaproteobacteria	7.1993
10	phnA	STW	Substrate-specific Catabolism	Alphaproteobacteria	4.1025
13	phnA	STW	Substrate-specific Catabolism	Alphaproteobacteria	6.65248
16	phnA	STW	Substrate-specific Catabolism	Alphaproteobacteria	6.10545
19	phnA	STW	Substrate-specific Catabolism	Alphaproteobacteria	5.34518
4	phnA	STW	Substrate-specific Catabolism	Alphaproteobacteria	2.54006
7	phnA	STW	Substrate-specific Catabolism	Alphaproteobacteria	5.8502
1	phnW	STW	Substrate-specific Catabolism	Alphaproteobacteria	23.8389
10	phnW	STW	Substrate-specific Catabolism	Alphaproteobacteria	20.2044
13	phnW	STW	Substrate-specific Catabolism	Alphaproteobacteria	22.82
16	phnW	STW	Substrate-specific Catabolism	Alphaproteobacteria	23.1224
19	phnW	STW	Substrate-specific Catabolism	Alphaproteobacteria	22.0032
4	phnW	STW	Substrate-specific Catabolism	Alphaproteobacteria	24.5376
7	phnW	STW	Substrate-specific Catabolism	Alphaproteobacteria	21.1563
1	phnX	STW	Substrate-specific Catabolism	Alphaproteobacteria	0.0358261
10	phnX	STW	Substrate-specific Catabolism	Alphaproteobacteria	0.0359095
13	phnX	STW	Substrate-specific Catabolism	Alphaproteobacteria	0.0613524
16	phnX	STW	Substrate-specific Catabolism	Alphaproteobacteria	0.153332
19	phnX	STW	Substrate-specific Catabolism	Alphaproteobacteria	0.120973
4	phnX	STW	Substrate-specific Catabolism	Alphaproteobacteria	0.0124897
7	phnX	STW	Substrate-specific Catabolism	Alphaproteobacteria	0.113902
1	phnY	STW	Substrate-specific Catabolism	Alphaproteobacteria	6.20911
10	phnY	STW	Substrate-specific Catabolism	Alphaproteobacteria	4.09833
13	phnY	STW	Substrate-specific Catabolism	Alphaproteobacteria	5.67858
16	phnY	STW	Substrate-specific Catabolism	Alphaproteobacteria	6.40821
19	phnY	STW	Substrate-specific Catabolism	Alphaproteobacteria	4.60889
4	phnY	STW	Substrate-specific Catabolism	Alphaproteobacteria	2.45251
7	phnY	STW	Substrate-specific Catabolism	Alphaproteobacteria	5.10088
1	phnZ	STW	Substrate-specific Catabolism	Alphaproteobacteria	11.93
10	phnZ	STW	Substrate-specific Catabolism	Alphaproteobacteria	8.9097
13	phnZ	STW	Substrate-specific Catabolism	Alphaproteobacteria	15.3369
16	phnZ	STW	Substrate-specific Catabolism	Alphaproteobacteria	16.2411
19	phnZ	STW	Substrate-specific Catabolism	Alphaproteobacteria	12.2089
4	phnZ	STW	Substrate-specific Catabolism	Alphaproteobacteria	6.41524
7	phnZ	STW	Substrate-specific Catabolism	Alphaproteobacteria	10.3646
11	phnM	SAW	Broad-specificity Catabolism	Anaerolineae	0
14	phnM	SAW	Broad-specificity Catabolism	Anaerolineae	0
17	phnM	SAW	Broad-specificity Catabolism	Anaerolineae	0
2	phnM	SAW	Broad-specificity Catabolism	Anaerolineae	0
20	phnM	SAW	Broad-specificity Catabolism	Anaerolineae	0
5	phnM	SAW	Broad-specificity Catabolism	Anaerolineae	0
8	phnM	SAW	Broad-specificity Catabolism	Anaerolineae	0
12	phnM	SAW-MES	Broad-specificity Catabolism	Anaerolineae	0
15	phnM	SAW-MES	Broad-specificity Catabolism	Anaerolineae	0
18	phnM	SAW-MES	Broad-specificity Catabolism	Anaerolineae	0
21	phnM	SAW-MES	Broad-specificity Catabolism	Anaerolineae	0.016413
3	phnM	SAW-MES	Broad-specificity Catabolism	Anaerolineae	0
6	phnM	SAW-MES	Broad-specificity Catabolism	Anaerolineae	0
9	phnM	SAW-MES	Broad-specificity Catabolism	Anaerolineae	0.00668525
1	phnM	STW	Broad-specificity Catabolism	Anaerolineae	0
10	phnM	STW	Broad-specificity Catabolism	Anaerolineae	0
13	phnM	STW	Broad-specificity Catabolism	Anaerolineae	0
16	phnM	STW	Broad-specificity Catabolism	Anaerolineae	0
19	phnM	STW	Broad-specificity Catabolism	Anaerolineae	0
4	phnM	STW	Broad-specificity Catabolism	Anaerolineae	0
7	phnM	STW	Broad-specificity Catabolism	Anaerolineae	0
11	aepY	SAW	Production	Anaerolineae	0
14	aepY	SAW	Production	Anaerolineae	0
17	aepY	SAW	Production	Anaerolineae	0
2	aepY	SAW	Production	Anaerolineae	0
20	aepY	SAW	Production	Anaerolineae	0
5	aepY	SAW	Production	Anaerolineae	0
8	aepY	SAW	Production	Anaerolineae	0
11	pepM	SAW	Production	Anaerolineae	0
14	pepM	SAW	Production	Anaerolineae	0
17	pepM	SAW	Production	Anaerolineae	0
2	pepM	SAW	Production	Anaerolineae	0
20	pepM	SAW	Production	Anaerolineae	0
5	pepM	SAW	Production	Anaerolineae	0
8	pepM	SAW	Production	Anaerolineae	0
12	aepY	SAW-MES	Production	Anaerolineae	0.0583022
15	aepY	SAW-MES	Production	Anaerolineae	0.0258929
18	aepY	SAW-MES	Production	Anaerolineae	0.36423
21	aepY	SAW-MES	Production	Anaerolineae	0.100474
3	aepY	SAW-MES	Production	Anaerolineae	0.0490726
6	aepY	SAW-MES	Production	Anaerolineae	0
9	aepY	SAW-MES	Production	Anaerolineae	0.0755526
12	pepM	SAW-MES	Production	Anaerolineae	0.13928
15	pepM	SAW-MES	Production	Anaerolineae	0.206188
18	pepM	SAW-MES	Production	Anaerolineae	0
21	pepM	SAW-MES	Production	Anaerolineae	0.184635
3	pepM	SAW-MES	Production	Anaerolineae	0.156309
6	pepM	SAW-MES	Production	Anaerolineae	0.012546
9	pepM	SAW-MES	Production	Anaerolineae	0.0877386
1	aepY	STW	Production	Anaerolineae	0
10	aepY	STW	Production	Anaerolineae	0
13	aepY	STW	Production	Anaerolineae	0
16	aepY	STW	Production	Anaerolineae	0
19	aepY	STW	Production	Anaerolineae	0
4	aepY	STW	Production	Anaerolineae	0
7	aepY	STW	Production	Anaerolineae	0.0131006
1	pepM	STW	Production	Anaerolineae	0
10	pepM	STW	Production	Anaerolineae	0
13	pepM	STW	Production	Anaerolineae	0
16	pepM	STW	Production	Anaerolineae	0
19	pepM	STW	Production	Anaerolineae	0.0287255
4	pepM	STW	Production	Anaerolineae	0
7	pepM	STW	Production	Anaerolineae	0.017387
11	phnX	SAW	Substrate-specific Catabolism	Anaerolineae	0
14	phnX	SAW	Substrate-specific Catabolism	Anaerolineae	0
17	phnX	SAW	Substrate-specific Catabolism	Anaerolineae	0
2	phnX	SAW	Substrate-specific Catabolism	Anaerolineae	0
20	phnX	SAW	Substrate-specific Catabolism	Anaerolineae	0
5	phnX	SAW	Substrate-specific Catabolism	Anaerolineae	0
8	phnX	SAW	Substrate-specific Catabolism	Anaerolineae	0
12	phnX	SAW-MES	Substrate-specific Catabolism	Anaerolineae	0.0289657
15	phnX	SAW-MES	Substrate-specific Catabolism	Anaerolineae	0.0428804
18	phnX	SAW-MES	Substrate-specific Catabolism	Anaerolineae	0.0150797
21	phnX	SAW-MES	Substrate-specific Catabolism	Anaerolineae	0
3	phnX	SAW-MES	Substrate-specific Catabolism	Anaerolineae	0
6	phnX	SAW-MES	Substrate-specific Catabolism	Anaerolineae	0
9	phnX	SAW-MES	Substrate-specific Catabolism	Anaerolineae	0
1	phnX	STW	Substrate-specific Catabolism	Anaerolineae	0
10	phnX	STW	Substrate-specific Catabolism	Anaerolineae	0
13	phnX	STW	Substrate-specific Catabolism	Anaerolineae	0
16	phnX	STW	Substrate-specific Catabolism	Anaerolineae	0
19	phnX	STW	Substrate-specific Catabolism	Anaerolineae	0
4	phnX	STW	Substrate-specific Catabolism	Anaerolineae	0
7	phnX	STW	Substrate-specific Catabolism	Anaerolineae	0
11	phnM	SAW	Broad-specificity Catabolism	Aquificae	0
14	phnM	SAW	Broad-specificity Catabolism	Aquificae	0
17	phnM	SAW	Broad-specificity Catabolism	Aquificae	0
2	phnM	SAW	Broad-specificity Catabolism	Aquificae	0
20	phnM	SAW	Broad-specificity Catabolism	Aquificae	0
5	phnM	SAW	Broad-specificity Catabolism	Aquificae	0
8	phnM	SAW	Broad-specificity Catabolism	Aquificae	0
12	phnM	SAW-MES	Broad-specificity Catabolism	Aquificae	0
15	phnM	SAW-MES	Broad-specificity Catabolism	Aquificae	0
18	phnM	SAW-MES	Broad-specificity Catabolism	Aquificae	0
21	phnM	SAW-MES	Broad-specificity Catabolism	Aquificae	0
3	phnM	SAW-MES	Broad-specificity Catabolism	Aquificae	0
6	phnM	SAW-MES	Broad-specificity Catabolism	Aquificae	0.0133833
9	phnM	SAW-MES	Broad-specificity Catabolism	Aquificae	0.0200557
1	phnM	STW	Broad-specificity Catabolism	Aquificae	0
10	phnM	STW	Broad-specificity Catabolism	Aquificae	0
13	phnM	STW	Broad-specificity Catabolism	Aquificae	0
16	phnM	STW	Broad-specificity Catabolism	Aquificae	0
19	phnM	STW	Broad-specificity Catabolism	Aquificae	0
4	phnM	STW	Broad-specificity Catabolism	Aquificae	0
7	phnM	STW	Broad-specificity Catabolism	Aquificae	0
11	phnZ	SAW	Substrate-specific Catabolism	Armatimonadia	0.0172043
14	phnZ	SAW	Substrate-specific Catabolism	Armatimonadia	0.0145632
17	phnZ	SAW	Substrate-specific Catabolism	Armatimonadia	0
2	phnZ	SAW	Substrate-specific Catabolism	Armatimonadia	0.0124284
20	phnZ	SAW	Substrate-specific Catabolism	Armatimonadia	0.0173832
5	phnZ	SAW	Substrate-specific Catabolism	Armatimonadia	0
8	phnZ	SAW	Substrate-specific Catabolism	Armatimonadia	0
12	phnZ	SAW-MES	Substrate-specific Catabolism	Armatimonadia	0
15	phnZ	SAW-MES	Substrate-specific Catabolism	Armatimonadia	0
18	phnZ	SAW-MES	Substrate-specific Catabolism	Armatimonadia	0
21	phnZ	SAW-MES	Substrate-specific Catabolism	Armatimonadia	0
3	phnZ	SAW-MES	Substrate-specific Catabolism	Armatimonadia	0
6	phnZ	SAW-MES	Substrate-specific Catabolism	Armatimonadia	0
9	phnZ	SAW-MES	Substrate-specific Catabolism	Armatimonadia	0
1	phnZ	STW	Substrate-specific Catabolism	Armatimonadia	0.0259913
10	phnZ	STW	Substrate-specific Catabolism	Armatimonadia	0
13	phnZ	STW	Substrate-specific Catabolism	Armatimonadia	0
16	phnZ	STW	Substrate-specific Catabolism	Armatimonadia	0
19	phnZ	STW	Substrate-specific Catabolism	Armatimonadia	0.0195031
4	phnZ	STW	Substrate-specific Catabolism	Armatimonadia	0
7	phnZ	STW	Substrate-specific Catabolism	Armatimonadia	0
11	phnM	SAW	Broad-specificity Catabolism	Bacilli	0.0135153
14	phnM	SAW	Broad-specificity Catabolism	Bacilli	0.0686435
17	phnM	SAW	Broad-specificity Catabolism	Bacilli	0.0317629
2	phnM	SAW	Broad-specificity Catabolism	Bacilli	0.00976352
20	phnM	SAW	Broad-specificity Catabolism	Bacilli	0.00682796
5	phnM	SAW	Broad-specificity Catabolism	Bacilli	0.0170068
8	phnM	SAW	Broad-specificity Catabolism	Bacilli	0.0235987
12	phnM	SAW-MES	Broad-specificity Catabolism	Bacilli	0.0577791
15	phnM	SAW-MES	Broad-specificity Catabolism	Bacilli	0.0366579
18	phnM	SAW-MES	Broad-specificity Catabolism	Bacilli	0
21	phnM	SAW-MES	Broad-specificity Catabolism	Bacilli	0.038297
3	phnM	SAW-MES	Broad-specificity Catabolism	Bacilli	0.0555797
6	phnM	SAW-MES	Broad-specificity Catabolism	Bacilli	0.0869912
9	phnM	SAW-MES	Broad-specificity Catabolism	Bacilli	0.0668524
1	phnM	STW	Broad-specificity Catabolism	Bacilli	0.0357319
10	phnM	STW	Broad-specificity Catabolism	Bacilli	0.0102329
13	phnM	STW	Broad-specificity Catabolism	Bacilli	0.0549471
16	phnM	STW	Broad-specificity Catabolism	Bacilli	0.037452
19	phnM	STW	Broad-specificity Catabolism	Bacilli	0.038303
4	phnM	STW	Broad-specificity Catabolism	Bacilli	0.0071182
7	phnM	STW	Broad-specificity Catabolism	Bacilli	0.0463681
11	aepY	SAW	Production	Bacilli	0.181381
14	aepY	SAW	Production	Bacilli	0.169699
17	aepY	SAW	Production	Bacilli	0.149569
2	aepY	SAW	Production	Bacilli	0.13103
20	aepY	SAW	Production	Bacilli	0.221851
5	aepY	SAW	Production	Bacilli	0.184192
8	aepY	SAW	Production	Bacilli	0.111124
11	pepM	SAW	Production	Bacilli	0.114029
14	pepM	SAW	Production	Bacilli	0.139424
17	pepM	SAW	Production	Bacilli	0.0397013
2	pepM	SAW	Production	Bacilli	0.109833
20	pepM	SAW	Production	Bacilli	0.396851
5	pepM	SAW	Production	Bacilli	0.116915
8	pepM	SAW	Production	Bacilli	0.427701
11	phpC	SAW	Production	Bacilli	0.770742
14	phpC	SAW	Production	Bacilli	0.168863
17	phpC	SAW	Production	Bacilli	0.4262
2	phpC	SAW	Production	Bacilli	0.497833
20	phpC	SAW	Production	Bacilli	0.623007
5	phpC	SAW	Production	Bacilli	0.669387
8	phpC	SAW	Production	Bacilli	0.548863
12	aepY	SAW-MES	Production	Bacilli	0.081623
15	aepY	SAW-MES	Production	Bacilli	0.146726
18	aepY	SAW-MES	Production	Bacilli	0.194256
21	aepY	SAW-MES	Production	Bacilli	0.270506
3	aepY	SAW-MES	Production	Bacilli	0.186476
6	aepY	SAW-MES	Production	Bacilli	0.113437
9	aepY	SAW-MES	Production	Bacilli	0.160549
12	pepM	SAW-MES	Production	Bacilli	0.185707
15	pepM	SAW-MES	Production	Bacilli	0.492561
18	pepM	SAW-MES	Production	Bacilli	0.273928
21	pepM	SAW-MES	Production	Bacilli	0.605193
3	pepM	SAW-MES	Production	Bacilli	0.208411
6	pepM	SAW-MES	Production	Bacilli	0.388928
9	pepM	SAW-MES	Production	Bacilli	0.388556
12	phpC	SAW-MES	Production	Bacilli	0.730987
15	phpC	SAW-MES	Production	Bacilli	0.598457
18	phpC	SAW-MES	Production	Bacilli	1.4761
21	phpC	SAW-MES	Production	Bacilli	0.506535
3	phpC	SAW-MES	Production	Bacilli	0.689845
6	phpC	SAW-MES	Production	Bacilli	0.619547
9	phpC	SAW-MES	Production	Bacilli	0.654837
1	aepY	STW	Production	Bacilli	0.158644
10	aepY	STW	Production	Bacilli	0.224064
13	aepY	STW	Production	Bacilli	0.148188
16	aepY	STW	Production	Bacilli	0.0617254
19	aepY	STW	Production	Bacilli	0.140685
4	aepY	STW	Production	Bacilli	0.0703899
7	aepY	STW	Production	Bacilli	0.157207
1	pepM	STW	Production	Bacilli	0.20098
10	pepM	STW	Production	Bacilli	0.0479637
13	pepM	STW	Production	Bacilli	0.168577
16	pepM	STW	Production	Bacilli	0.0585152
19	pepM	STW	Production	Bacilli	0.315981
4	pepM	STW	Production	Bacilli	0.0266916
7	pepM	STW	Production	Bacilli	0.469449
1	phpC	STW	Production	Bacilli	0.636992
10	phpC	STW	Production	Bacilli	0.590417
13	phpC	STW	Production	Bacilli	0.402158
16	phpC	STW	Production	Bacilli	0.368527
19	phpC	STW	Production	Bacilli	0.47284
4	phpC	STW	Production	Bacilli	0.14327
7	phpC	STW	Production	Bacilli	0.497741
11	phnW	SAW	Substrate-specific Catabolism	Bacilli	0.370739
14	phnW	SAW	Substrate-specific Catabolism	Bacilli	0.418435
17	phnW	SAW	Substrate-specific Catabolism	Bacilli	0.19362
2	phnW	SAW	Substrate-specific Catabolism	Bacilli	0.172969
20	phnW	SAW	Substrate-specific Catabolism	Bacilli	0.343379
5	phnW	SAW	Substrate-specific Catabolism	Bacilli	0.246215
8	phnW	SAW	Substrate-specific Catabolism	Bacilli	0.548437
11	phnX	SAW	Substrate-specific Catabolism	Bacilli	0.0355713
14	phnX	SAW	Substrate-specific Catabolism	Bacilli	0
17	phnX	SAW	Substrate-specific Catabolism	Bacilli	0.00928861
2	phnX	SAW	Substrate-specific Catabolism	Bacilli	0.00856561
20	phnX	SAW	Substrate-specific Catabolism	Bacilli	0.0119804
5	phnX	SAW	Substrate-specific Catabolism	Bacilli	0.0099468
8	phnX	SAW	Substrate-specific Catabolism	Bacilli	0.0138022
12	phnW	SAW-MES	Substrate-specific Catabolism	Bacilli	1.08493
15	phnW	SAW-MES	Substrate-specific Catabolism	Bacilli	1.58516
18	phnW	SAW-MES	Substrate-specific Catabolism	Bacilli	1.18858
21	phnW	SAW-MES	Substrate-specific Catabolism	Bacilli	1.2006
3	phnW	SAW-MES	Substrate-specific Catabolism	Bacilli	0.865532
6	phnW	SAW-MES	Substrate-specific Catabolism	Bacilli	0.856604
9	phnW	SAW-MES	Substrate-specific Catabolism	Bacilli	1.04681
12	phnX	SAW-MES	Substrate-specific Catabolism	Bacilli	0.0868971
15	phnX	SAW-MES	Substrate-specific Catabolism	Bacilli	0.0857607
18	phnX	SAW-MES	Substrate-specific Catabolism	Bacilli	0.0301595
21	phnX	SAW-MES	Substrate-specific Catabolism	Bacilli	0.134393
3	phnX	SAW-MES	Substrate-specific Catabolism	Bacilli	0.0731408
6	phnX	SAW-MES	Substrate-specific Catabolism	Bacilli	0.105671
9	phnX	SAW-MES	Substrate-specific Catabolism	Bacilli	0.0351901
1	phnW	STW	Substrate-specific Catabolism	Bacilli	0.472578
10	phnW	STW	Substrate-specific Catabolism	Bacilli	0.228067
13	phnW	STW	Substrate-specific Catabolism	Bacilli	0.40536
16	phnW	STW	Substrate-specific Catabolism	Bacilli	0.121284
19	phnW	STW	Substrate-specific Catabolism	Bacilli	0.499077
4	phnW	STW	Substrate-specific Catabolism	Bacilli	0.130173
7	phnW	STW	Substrate-specific Catabolism	Bacilli	0.678359
1	phnX	STW	Substrate-specific Catabolism	Bacilli	0.0537392
10	phnX	STW	Substrate-specific Catabolism	Bacilli	0.0269321
13	phnX	STW	Substrate-specific Catabolism	Bacilli	0.0175293
16	phnX	STW	Substrate-specific Catabolism	Bacilli	0.0109523
19	phnX	STW	Substrate-specific Catabolism	Bacilli	0
4	phnX	STW	Substrate-specific Catabolism	Bacilli	0.0249794
7	phnX	STW	Substrate-specific Catabolism	Bacilli	0
11	phnI	SAW	Broad-specificity Catabolism	Bacteroidia	0
14	phnI	SAW	Broad-specificity Catabolism	Bacteroidia	0
17	phnI	SAW	Broad-specificity Catabolism	Bacteroidia	0
2	phnI	SAW	Broad-specificity Catabolism	Bacteroidia	0
20	phnI	SAW	Broad-specificity Catabolism	Bacteroidia	0
5	phnI	SAW	Broad-specificity Catabolism	Bacteroidia	0
8	phnI	SAW	Broad-specificity Catabolism	Bacteroidia	0
11	phnM	SAW	Broad-specificity Catabolism	Bacteroidia	0
14	phnM	SAW	Broad-specificity Catabolism	Bacteroidia	0
17	phnM	SAW	Broad-specificity Catabolism	Bacteroidia	0
2	phnM	SAW	Broad-specificity Catabolism	Bacteroidia	0
20	phnM	SAW	Broad-specificity Catabolism	Bacteroidia	0
5	phnM	SAW	Broad-specificity Catabolism	Bacteroidia	0
8	phnM	SAW	Broad-specificity Catabolism	Bacteroidia	0
12	phnI	SAW-MES	Broad-specificity Catabolism	Bacteroidia	0.0116337
15	phnI	SAW-MES	Broad-specificity Catabolism	Bacteroidia	0
18	phnI	SAW-MES	Broad-specificity Catabolism	Bacteroidia	0
21	phnI	SAW-MES	Broad-specificity Catabolism	Bacteroidia	0
3	phnI	SAW-MES	Broad-specificity Catabolism	Bacteroidia	0
6	phnI	SAW-MES	Broad-specificity Catabolism	Bacteroidia	0
9	phnI	SAW-MES	Broad-specificity Catabolism	Bacteroidia	0
12	phnM	SAW-MES	Broad-specificity Catabolism	Bacteroidia	0
15	phnM	SAW-MES	Broad-specificity Catabolism	Bacteroidia	0
18	phnM	SAW-MES	Broad-specificity Catabolism	Bacteroidia	0
21	phnM	SAW-MES	Broad-specificity Catabolism	Bacteroidia	0
3	phnM	SAW-MES	Broad-specificity Catabolism	Bacteroidia	0
6	phnM	SAW-MES	Broad-specificity Catabolism	Bacteroidia	0
9	phnM	SAW-MES	Broad-specificity Catabolism	Bacteroidia	0
1	phnI	STW	Broad-specificity Catabolism	Bacteroidia	0
10	phnI	STW	Broad-specificity Catabolism	Bacteroidia	0
13	phnI	STW	Broad-specificity Catabolism	Bacteroidia	0
16	phnI	STW	Broad-specificity Catabolism	Bacteroidia	0
19	phnI	STW	Broad-specificity Catabolism	Bacteroidia	0
4	phnI	STW	Broad-specificity Catabolism	Bacteroidia	0
7	phnI	STW	Broad-specificity Catabolism	Bacteroidia	0
1	phnM	STW	Broad-specificity Catabolism	Bacteroidia	0
10	phnM	STW	Broad-specificity Catabolism	Bacteroidia	0.00511643
13	phnM	STW	Broad-specificity Catabolism	Bacteroidia	0
16	phnM	STW	Broad-specificity Catabolism	Bacteroidia	0
19	phnM	STW	Broad-specificity Catabolism	Bacteroidia	0
4	phnM	STW	Broad-specificity Catabolism	Bacteroidia	0
7	phnM	STW	Broad-specificity Catabolism	Bacteroidia	0
11	aepY	SAW	Production	Bacteroidia	0.0668247
14	aepY	SAW	Production	Bacteroidia	0.0565664
17	aepY	SAW	Production	Bacteroidia	0.0822629
2	aepY	SAW	Production	Bacteroidia	0.0620671
20	aepY	SAW	Production	Bacteroidia	0.115748
5	aepY	SAW	Production	Bacteroidia	0.0480502
8	aepY	SAW	Production	Bacteroidia	0.122237
11	pepM	SAW	Production	Bacteroidia	0.0253397
14	pepM	SAW	Production	Bacteroidia	0.0536245
17	pepM	SAW	Production	Bacteroidia	0.0794025
2	pepM	SAW	Production	Bacteroidia	0.0457637
20	pepM	SAW	Production	Bacteroidia	0.15362
5	pepM	SAW	Production	Bacteroidia	0.0425145
8	pepM	SAW	Production	Bacteroidia	0.103238
11	phpC	SAW	Production	Bacteroidia	0.0272026
14	phpC	SAW	Production	Bacteroidia	0
17	phpC	SAW	Production	Bacteroidia	0.00710334
2	phpC	SAW	Production	Bacteroidia	0
20	phpC	SAW	Production	Bacteroidia	0.00916187
5	phpC	SAW	Production	Bacteroidia	0.0152134
8	phpC	SAW	Production	Bacteroidia	0
12	aepY	SAW-MES	Production	Bacteroidia	0.163246
15	aepY	SAW-MES	Production	Bacteroidia	0.0604167
18	aepY	SAW-MES	Production	Bacteroidia	0
21	aepY	SAW-MES	Production	Bacteroidia	0.0772875
3	aepY	SAW-MES	Production	Bacteroidia	0.0981451
6	aepY	SAW-MES	Production	Bacteroidia	0.113437
9	aepY	SAW-MES	Production	Bacteroidia	0.103885
12	pepM	SAW-MES	Production	Bacteroidia	0.123805
15	pepM	SAW-MES	Production	Bacteroidia	0.0687295
18	pepM	SAW-MES	Production	Bacteroidia	0
21	pepM	SAW-MES	Production	Bacteroidia	0.061545
3	pepM	SAW-MES	Production	Bacteroidia	0.0130257
6	pepM	SAW-MES	Production	Bacteroidia	0.0501842
9	pepM	SAW-MES	Production	Bacteroidia	0.150409
12	phpC	SAW-MES	Production	Bacteroidia	0
15	phpC	SAW-MES	Production	Bacteroidia	0.00819804
18	phpC	SAW-MES	Production	Bacteroidia	0
21	phpC	SAW-MES	Production	Bacteroidia	0.00734108
3	phpC	SAW-MES	Production	Bacteroidia	0
6	phpC	SAW-MES	Production	Bacteroidia	0
9	phpC	SAW-MES	Production	Bacteroidia	0.0448519
1	aepY	STW	Production	Bacteroidia	0.144222
10	aepY	STW	Production	Bacteroidia	0.10119
13	aepY	STW	Production	Bacteroidia	0.0987921
16	aepY	STW	Production	Bacteroidia	0.114633
19	aepY	STW	Production	Bacteroidia	0.129863
4	aepY	STW	Production	Bacteroidia	0.0804456
7	aepY	STW	Production	Bacteroidia	0.196509
1	pepM	STW	Production	Bacteroidia	0.0765637
10	pepM	STW	Production	Bacteroidia	0.0479637
13	pepM	STW	Production	Bacteroidia	0.0842887
16	pepM	STW	Production	Bacteroidia	0.0819213
19	pepM	STW	Production	Bacteroidia	0.143628
4	pepM	STW	Production	Bacteroidia	0.106767
7	pepM	STW	Production	Bacteroidia	0.17387
1	phpC	STW	Production	Bacteroidia	0
10	phpC	STW	Production	Bacteroidia	0.00686532
13	phpC	STW	Production	Bacteroidia	0
16	phpC	STW	Production	Bacteroidia	0.0251269
19	phpC	STW	Production	Bacteroidia	0
4	phpC	STW	Production	Bacteroidia	0
7	phpC	STW	Production	Bacteroidia	0.024887
11	phnW	SAW	Substrate-specific Catabolism	Bacteroidia	0.0154474
14	phnW	SAW	Substrate-specific Catabolism	Bacteroidia	0.00653805
17	phnW	SAW	Substrate-specific Catabolism	Bacteroidia	0
2	phnW	SAW	Substrate-specific Catabolism	Bacteroidia	0.0111593
20	phnW	SAW	Substrate-specific Catabolism	Bacteroidia	0.0312163
5	phnW	SAW	Substrate-specific Catabolism	Bacteroidia	0
8	phnW	SAW	Substrate-specific Catabolism	Bacteroidia	0.0179816
11	phnX	SAW	Substrate-specific Catabolism	Bacteroidia	0
14	phnX	SAW	Substrate-specific Catabolism	Bacteroidia	0
17	phnX	SAW	Substrate-specific Catabolism	Bacteroidia	0
2	phnX	SAW	Substrate-specific Catabolism	Bacteroidia	0
20	phnX	SAW	Substrate-specific Catabolism	Bacteroidia	0
5	phnX	SAW	Substrate-specific Catabolism	Bacteroidia	0
8	phnX	SAW	Substrate-specific Catabolism	Bacteroidia	0.0138022
12	phnW	SAW-MES	Substrate-specific Catabolism	Bacteroidia	0.0849073
15	phnW	SAW-MES	Substrate-specific Catabolism	Bacteroidia	0.216475
18	phnW	SAW-MES	Substrate-specific Catabolism	Bacteroidia	0.147344
21	phnW	SAW-MES	Substrate-specific Catabolism	Bacteroidia	0.118809
3	phnW	SAW-MES	Substrate-specific Catabolism	Bacteroidia	0.0873473
6	phnW	SAW-MES	Substrate-specific Catabolism	Bacteroidia	0.137668
9	phnW	SAW-MES	Substrate-specific Catabolism	Bacteroidia	0.114614
12	phnX	SAW-MES	Substrate-specific Catabolism	Bacteroidia	0
15	phnX	SAW-MES	Substrate-specific Catabolism	Bacteroidia	0
18	phnX	SAW-MES	Substrate-specific Catabolism	Bacteroidia	0
21	phnX	SAW-MES	Substrate-specific Catabolism	Bacteroidia	0
3	phnX	SAW-MES	Substrate-specific Catabolism	Bacteroidia	0
6	phnX	SAW-MES	Substrate-specific Catabolism	Bacteroidia	0
9	phnX	SAW-MES	Substrate-specific Catabolism	Bacteroidia	0
1	phnW	STW	Substrate-specific Catabolism	Bacteroidia	0.00583429
10	phnW	STW	Substrate-specific Catabolism	Bacteroidia	0
13	phnW	STW	Substrate-specific Catabolism	Bacteroidia	0
16	phnW	STW	Substrate-specific Catabolism	Bacteroidia	0.0142687
19	phnW	STW	Substrate-specific Catabolism	Bacteroidia	0.0175115
4	phnW	STW	Substrate-specific Catabolism	Bacteroidia	0.0244074
7	phnW	STW	Substrate-specific Catabolism	Bacteroidia	0.0317981
1	phnX	STW	Substrate-specific Catabolism	Bacteroidia	0
10	phnX	STW	Substrate-specific Catabolism	Bacteroidia	0
13	phnX	STW	Substrate-specific Catabolism	Bacteroidia	0
16	phnX	STW	Substrate-specific Catabolism	Bacteroidia	0
19	phnX	STW	Substrate-specific Catabolism	Bacteroidia	0
4	phnX	STW	Substrate-specific Catabolism	Bacteroidia	0
7	phnX	STW	Substrate-specific Catabolism	Bacteroidia	0
11	aepY	SAW	Production	Balneolia	0.0763711
14	aepY	SAW	Production	Balneolia	0.0242428
17	aepY	SAW	Production	Balneolia	0.0299138
2	aepY	SAW	Production	Balneolia	0.00689634
20	aepY	SAW	Production	Balneolia	0.0385827
5	aepY	SAW	Production	Balneolia	0.00800836
8	aepY	SAW	Production	Balneolia	0
11	pepM	SAW	Production	Balneolia	0
14	pepM	SAW	Production	Balneolia	0
17	pepM	SAW	Production	Balneolia	0
2	pepM	SAW	Production	Balneolia	0
20	pepM	SAW	Production	Balneolia	0
5	pepM	SAW	Production	Balneolia	0.0212572
8	pepM	SAW	Production	Balneolia	0
11	phpC	SAW	Production	Balneolia	0.00906755
14	phpC	SAW	Production	Balneolia	0.00767559
17	phpC	SAW	Production	Balneolia	0.00710334
2	phpC	SAW	Production	Balneolia	0.0196513
20	phpC	SAW	Production	Balneolia	0.00916187
5	phpC	SAW	Production	Balneolia	0
8	phpC	SAW	Production	Balneolia	0.0211101
12	aepY	SAW-MES	Production	Balneolia	0
15	aepY	SAW-MES	Production	Balneolia	0.0172619
18	aepY	SAW-MES	Production	Balneolia	0
21	aepY	SAW-MES	Production	Balneolia	0
3	aepY	SAW-MES	Production	Balneolia	0
6	aepY	SAW-MES	Production	Balneolia	0
9	aepY	SAW-MES	Production	Balneolia	0
12	pepM	SAW-MES	Production	Balneolia	0
15	pepM	SAW-MES	Production	Balneolia	0
18	pepM	SAW-MES	Production	Balneolia	0
21	pepM	SAW-MES	Production	Balneolia	0
3	pepM	SAW-MES	Production	Balneolia	0.0260514
6	pepM	SAW-MES	Production	Balneolia	0.0376381
9	pepM	SAW-MES	Production	Balneolia	0.0125341
12	phpC	SAW-MES	Production	Balneolia	0.0221511
15	phpC	SAW-MES	Production	Balneolia	0.00819804
18	phpC	SAW-MES	Production	Balneolia	0
21	phpC	SAW-MES	Production	Balneolia	0.00734108
3	phpC	SAW-MES	Production	Balneolia	0
6	phpC	SAW-MES	Production	Balneolia	0.00897894
9	phpC	SAW-MES	Production	Balneolia	0.0269111
1	aepY	STW	Production	Balneolia	0
10	aepY	STW	Production	Balneolia	0.0289114
13	aepY	STW	Production	Balneolia	0.0282263
16	aepY	STW	Production	Balneolia	0.0176358
19	aepY	STW	Production	Balneolia	0.0108219
4	aepY	STW	Production	Balneolia	0.0603342
7	aepY	STW	Production	Balneolia	0.0262012
1	pepM	STW	Production	Balneolia	0
10	pepM	STW	Production	Balneolia	0
13	pepM	STW	Production	Balneolia	0.0468271
16	pepM	STW	Production	Balneolia	0
19	pepM	STW	Production	Balneolia	0.0430883
4	pepM	STW	Production	Balneolia	0
7	pepM	STW	Production	Balneolia	0.069548
1	phpC	STW	Production	Balneolia	0
10	phpC	STW	Production	Balneolia	0
13	phpC	STW	Production	Balneolia	0.0134053
16	phpC	STW	Production	Balneolia	0.0167512
19	phpC	STW	Production	Balneolia	0.0102791
4	phpC	STW	Production	Balneolia	0
7	phpC	STW	Production	Balneolia	0.0124435
11	phnW	SAW	Substrate-specific Catabolism	Balneolia	0
14	phnW	SAW	Substrate-specific Catabolism	Balneolia	0
17	phnW	SAW	Substrate-specific Catabolism	Balneolia	0
2	phnW	SAW	Substrate-specific Catabolism	Balneolia	0.0167389
20	phnW	SAW	Substrate-specific Catabolism	Balneolia	0
5	phnW	SAW	Substrate-specific Catabolism	Balneolia	0
8	phnW	SAW	Substrate-specific Catabolism	Balneolia	0
12	phnW	SAW-MES	Substrate-specific Catabolism	Balneolia	0
15	phnW	SAW-MES	Substrate-specific Catabolism	Balneolia	0.0209492
18	phnW	SAW-MES	Substrate-specific Catabolism	Balneolia	0
21	phnW	SAW-MES	Substrate-specific Catabolism	Balneolia	0.00625312
3	phnW	SAW-MES	Substrate-specific Catabolism	Balneolia	0.0158813
6	phnW	SAW-MES	Substrate-specific Catabolism	Balneolia	0
9	phnW	SAW-MES	Substrate-specific Catabolism	Balneolia	0.00764095
1	phnW	STW	Substrate-specific Catabolism	Balneolia	0
10	phnW	STW	Substrate-specific Catabolism	Balneolia	0
13	phnW	STW	Substrate-specific Catabolism	Balneolia	0
16	phnW	STW	Substrate-specific Catabolism	Balneolia	0.00713434
19	phnW	STW	Substrate-specific Catabolism	Balneolia	0
4	phnW	STW	Substrate-specific Catabolism	Balneolia	0
7	phnW	STW	Substrate-specific Catabolism	Balneolia	0
11	phnI	SAW	Broad-specificity Catabolism	Betaproteobacteria	0
14	phnI	SAW	Broad-specificity Catabolism	Betaproteobacteria	0
17	phnI	SAW	Broad-specificity Catabolism	Betaproteobacteria	0
2	phnI	SAW	Broad-specificity Catabolism	Betaproteobacteria	0
20	phnI	SAW	Broad-specificity Catabolism	Betaproteobacteria	0
5	phnI	SAW	Broad-specificity Catabolism	Betaproteobacteria	0
8	phnI	SAW	Broad-specificity Catabolism	Betaproteobacteria	0.0110869
11	phnJ	SAW	Broad-specificity Catabolism	Betaproteobacteria	0.0107621
14	phnJ	SAW	Broad-specificity Catabolism	Betaproteobacteria	0
17	phnJ	SAW	Broad-specificity Catabolism	Betaproteobacteria	0
2	phnJ	SAW	Broad-specificity Catabolism	Betaproteobacteria	0.0544221
20	phnJ	SAW	Broad-specificity Catabolism	Betaproteobacteria	0
5	phnJ	SAW	Broad-specificity Catabolism	Betaproteobacteria	0
8	phnJ	SAW	Broad-specificity Catabolism	Betaproteobacteria	0.0501104
11	phnM	SAW	Broad-specificity Catabolism	Betaproteobacteria	0
14	phnM	SAW	Broad-specificity Catabolism	Betaproteobacteria	0.0057203
17	phnM	SAW	Broad-specificity Catabolism	Betaproteobacteria	0
2	phnM	SAW	Broad-specificity Catabolism	Betaproteobacteria	0.00488176
20	phnM	SAW	Broad-specificity Catabolism	Betaproteobacteria	0
5	phnM	SAW	Broad-specificity Catabolism	Betaproteobacteria	0.00566893
8	phnM	SAW	Broad-specificity Catabolism	Betaproteobacteria	0
12	phnI	SAW-MES	Broad-specificity Catabolism	Betaproteobacteria	0.0116337
15	phnI	SAW-MES	Broad-specificity Catabolism	Betaproteobacteria	0
18	phnI	SAW-MES	Broad-specificity Catabolism	Betaproteobacteria	0
21	phnI	SAW-MES	Broad-specificity Catabolism	Betaproteobacteria	0.00771101
3	phnI	SAW-MES	Broad-specificity Catabolism	Betaproteobacteria	0
6	phnI	SAW-MES	Broad-specificity Catabolism	Betaproteobacteria	0
9	phnI	SAW-MES	Broad-specificity Catabolism	Betaproteobacteria	0.0094224
12	phnJ	SAW-MES	Broad-specificity Catabolism	Betaproteobacteria	0
15	phnJ	SAW-MES	Broad-specificity Catabolism	Betaproteobacteria	0
18	phnJ	SAW-MES	Broad-specificity Catabolism	Betaproteobacteria	0
21	phnJ	SAW-MES	Broad-specificity Catabolism	Betaproteobacteria	0
3	phnJ	SAW-MES	Broad-specificity Catabolism	Betaproteobacteria	0
6	phnJ	SAW-MES	Broad-specificity Catabolism	Betaproteobacteria	0
9	phnJ	SAW-MES	Broad-specificity Catabolism	Betaproteobacteria	0
12	phnM	SAW-MES	Broad-specificity Catabolism	Betaproteobacteria	0.00825415
15	phnM	SAW-MES	Broad-specificity Catabolism	Betaproteobacteria	0
18	phnM	SAW-MES	Broad-specificity Catabolism	Betaproteobacteria	0
21	phnM	SAW-MES	Broad-specificity Catabolism	Betaproteobacteria	0
3	phnM	SAW-MES	Broad-specificity Catabolism	Betaproteobacteria	0.00694747
6	phnM	SAW-MES	Broad-specificity Catabolism	Betaproteobacteria	0.00669163
9	phnM	SAW-MES	Broad-specificity Catabolism	Betaproteobacteria	0.00668525
1	phnI	STW	Broad-specificity Catabolism	Betaproteobacteria	0.00719453
10	phnI	STW	Broad-specificity Catabolism	Betaproteobacteria	0
13	phnI	STW	Broad-specificity Catabolism	Betaproteobacteria	0
16	phnI	STW	Broad-specificity Catabolism	Betaproteobacteria	0
19	phnI	STW	Broad-specificity Catabolism	Betaproteobacteria	0
4	phnI	STW	Broad-specificity Catabolism	Betaproteobacteria	0
7	phnI	STW	Broad-specificity Catabolism	Betaproteobacteria	0
1	phnJ	STW	Broad-specificity Catabolism	Betaproteobacteria	0
10	phnJ	STW	Broad-specificity Catabolism	Betaproteobacteria	0
13	phnJ	STW	Broad-specificity Catabolism	Betaproteobacteria	0
16	phnJ	STW	Broad-specificity Catabolism	Betaproteobacteria	0
19	phnJ	STW	Broad-specificity Catabolism	Betaproteobacteria	0.0122001
4	phnJ	STW	Broad-specificity Catabolism	Betaproteobacteria	0
7	phnJ	STW	Broad-specificity Catabolism	Betaproteobacteria	0
1	phnM	STW	Broad-specificity Catabolism	Betaproteobacteria	0.0102091
10	phnM	STW	Broad-specificity Catabolism	Betaproteobacteria	0
13	phnM	STW	Broad-specificity Catabolism	Betaproteobacteria	0
16	phnM	STW	Broad-specificity Catabolism	Betaproteobacteria	0
19	phnM	STW	Broad-specificity Catabolism	Betaproteobacteria	0
4	phnM	STW	Broad-specificity Catabolism	Betaproteobacteria	0
7	phnM	STW	Broad-specificity Catabolism	Betaproteobacteria	0
11	aepY	SAW	Production	Betaproteobacteria	0.79235
14	aepY	SAW	Production	Betaproteobacteria	0.161618
17	aepY	SAW	Production	Betaproteobacteria	0.261746
2	aepY	SAW	Production	Betaproteobacteria	0.758597
20	aepY	SAW	Production	Betaproteobacteria	0.762009
5	aepY	SAW	Production	Betaproteobacteria	0.648677
8	aepY	SAW	Production	Betaproteobacteria	0.711196
11	pepM	SAW	Production	Betaproteobacteria	0.101359
14	pepM	SAW	Production	Betaproteobacteria	0.0643494
17	pepM	SAW	Production	Betaproteobacteria	0.109178
2	pepM	SAW	Production	Betaproteobacteria	0.10068
20	pepM	SAW	Production	Betaproteobacteria	0.204826
5	pepM	SAW	Production	Betaproteobacteria	0.106286
8	pepM	SAW	Production	Betaproteobacteria	0.206476
11	phpC	SAW	Production	Betaproteobacteria	0.0181351
14	phpC	SAW	Production	Betaproteobacteria	0
17	phpC	SAW	Production	Betaproteobacteria	0
2	phpC	SAW	Production	Betaproteobacteria	0.0131009
20	phpC	SAW	Production	Betaproteobacteria	0.00916187
5	phpC	SAW	Production	Betaproteobacteria	0.0152133
8	phpC	SAW	Production	Betaproteobacteria	0
12	aepY	SAW-MES	Production	Betaproteobacteria	1.5042
15	aepY	SAW-MES	Production	Betaproteobacteria	1.49316
18	aepY	SAW-MES	Production	Betaproteobacteria	0.558486
21	aepY	SAW-MES	Production	Betaproteobacteria	1.42982
3	aepY	SAW-MES	Production	Betaproteobacteria	1.41329
6	aepY	SAW-MES	Production	Betaproteobacteria	1.39906
9	aepY	SAW-MES	Production	Betaproteobacteria	1.10496
12	pepM	SAW-MES	Production	Betaproteobacteria	0.309512
15	pepM	SAW-MES	Production	Betaproteobacteria	0.297828
18	pepM	SAW-MES	Production	Betaproteobacteria	0
21	pepM	SAW-MES	Production	Betaproteobacteria	0.256438
3	pepM	SAW-MES	Production	Betaproteobacteria	0.169334
6	pepM	SAW-MES	Production	Betaproteobacteria	0.47675
9	pepM	SAW-MES	Production	Betaproteobacteria	0.225613
12	phpC	SAW-MES	Production	Betaproteobacteria	0.0443022
15	phpC	SAW-MES	Production	Betaproteobacteria	0.0573863
18	phpC	SAW-MES	Production	Betaproteobacteria	0.276769
21	phpC	SAW-MES	Production	Betaproteobacteria	0.0513876
3	phpC	SAW-MES	Production	Betaproteobacteria	0.00932223
6	phpC	SAW-MES	Production	Betaproteobacteria	0.00897894
9	phpC	SAW-MES	Production	Betaproteobacteria	0.0627926
1	aepY	STW	Production	Betaproteobacteria	0.843696
10	aepY	STW	Production	Betaproteobacteria	0.477039
13	aepY	STW	Production	Betaproteobacteria	0.479847
16	aepY	STW	Production	Betaproteobacteria	0.414442
19	aepY	STW	Production	Betaproteobacteria	0.584385
4	aepY	STW	Production	Betaproteobacteria	0.191058
7	aepY	STW	Production	Betaproteobacteria	1.06115
1	pepM	STW	Production	Betaproteobacteria	0.20098
10	pepM	STW	Production	Betaproteobacteria	0.191855
13	pepM	STW	Production	Betaproteobacteria	0.112385
16	pepM	STW	Production	Betaproteobacteria	0.0702183
19	pepM	STW	Production	Betaproteobacteria	0.201079
4	pepM	STW	Production	Betaproteobacteria	0.0266916
7	pepM	STW	Production	Betaproteobacteria	0.278192
1	phpC	STW	Production	Betaproteobacteria	0.00684938
10	phpC	STW	Production	Betaproteobacteria	0
13	phpC	STW	Production	Betaproteobacteria	0
16	phpC	STW	Production	Betaproteobacteria	0
19	phpC	STW	Production	Betaproteobacteria	0
4	phpC	STW	Production	Betaproteobacteria	0
7	phpC	STW	Production	Betaproteobacteria	0.0622176
11	palA	SAW	Substrate-specific Catabolism	Betaproteobacteria	0.11074
14	palA	SAW	Substrate-specific Catabolism	Betaproteobacteria	0.0937399
17	palA	SAW	Substrate-specific Catabolism	Betaproteobacteria	0.0954263
2	palA	SAW	Substrate-specific Catabolism	Betaproteobacteria	0.239996
20	palA	SAW	Substrate-specific Catabolism	Betaproteobacteria	0.302107
5	palA	SAW	Substrate-specific Catabolism	Betaproteobacteria	0.055739
8	palA	SAW	Substrate-specific Catabolism	Betaproteobacteria	0.554296
11	phnA	SAW	Substrate-specific Catabolism	Betaproteobacteria	0.0143536
14	phnA	SAW	Substrate-specific Catabolism	Betaproteobacteria	0.0303755
17	phnA	SAW	Substrate-specific Catabolism	Betaproteobacteria	0
2	phnA	SAW	Substrate-specific Catabolism	Betaproteobacteria	0.0311073
20	phnA	SAW	Substrate-specific Catabolism	Betaproteobacteria	0.0870174
5	phnA	SAW	Substrate-specific Catabolism	Betaproteobacteria	0.00602055
8	phnA	SAW	Substrate-specific Catabolism	Betaproteobacteria	0.200499
11	phnW	SAW	Substrate-specific Catabolism	Betaproteobacteria	0.0308949
14	phnW	SAW	Substrate-specific Catabolism	Betaproteobacteria	0.0784566
17	phnW	SAW	Substrate-specific Catabolism	Betaproteobacteria	0.0181518
2	phnW	SAW	Substrate-specific Catabolism	Betaproteobacteria	0.106013
20	phnW	SAW	Substrate-specific Catabolism	Betaproteobacteria	0.140473
5	phnW	SAW	Substrate-specific Catabolism	Betaproteobacteria	0.0388761
8	phnW	SAW	Substrate-specific Catabolism	Betaproteobacteria	0.134862
11	phnX	SAW	Substrate-specific Catabolism	Betaproteobacteria	0
14	phnX	SAW	Substrate-specific Catabolism	Betaproteobacteria	0
17	phnX	SAW	Substrate-specific Catabolism	Betaproteobacteria	0
2	phnX	SAW	Substrate-specific Catabolism	Betaproteobacteria	0
20	phnX	SAW	Substrate-specific Catabolism	Betaproteobacteria	0.0239609
5	phnX	SAW	Substrate-specific Catabolism	Betaproteobacteria	0
8	phnX	SAW	Substrate-specific Catabolism	Betaproteobacteria	0
11	phnY	SAW	Substrate-specific Catabolism	Betaproteobacteria	0.00590937
14	phnY	SAW	Substrate-specific Catabolism	Betaproteobacteria	0.0300133
17	phnY	SAW	Substrate-specific Catabolism	Betaproteobacteria	0.00462928
2	phnY	SAW	Substrate-specific Catabolism	Betaproteobacteria	0.0128068
20	phnY	SAW	Substrate-specific Catabolism	Betaproteobacteria	0.0417959
5	phnY	SAW	Substrate-specific Catabolism	Betaproteobacteria	0.0148719
8	phnY	SAW	Substrate-specific Catabolism	Betaproteobacteria	0.0206363
11	phnZ	SAW	Substrate-specific Catabolism	Betaproteobacteria	0.154838
14	phnZ	SAW	Substrate-specific Catabolism	Betaproteobacteria	0.058253
17	phnZ	SAW	Substrate-specific Catabolism	Betaproteobacteria	0.0404324
2	phnZ	SAW	Substrate-specific Catabolism	Betaproteobacteria	0.186426
20	phnZ	SAW	Substrate-specific Catabolism	Betaproteobacteria	0.208599
5	phnZ	SAW	Substrate-specific Catabolism	Betaproteobacteria	0.0432975
8	phnZ	SAW	Substrate-specific Catabolism	Betaproteobacteria	0.260346
12	palA	SAW-MES	Substrate-specific Catabolism	Betaproteobacteria	1.00095
15	palA	SAW-MES	Substrate-specific Catabolism	Betaproteobacteria	1.52183
18	palA	SAW-MES	Substrate-specific Catabolism	Betaproteobacteria	0.746439
21	palA	SAW-MES	Substrate-specific Catabolism	Betaproteobacteria	1.81102
3	palA	SAW-MES	Substrate-specific Catabolism	Betaproteobacteria	1.02465
6	palA	SAW-MES	Substrate-specific Catabolism	Betaproteobacteria	0.975951
9	palA	SAW-MES	Substrate-specific Catabolism	Betaproteobacteria	1.48992
12	phnA	SAW-MES	Substrate-specific Catabolism	Betaproteobacteria	0.324346
15	phnA	SAW-MES	Substrate-specific Catabolism	Betaproteobacteria	0.298476
18	phnA	SAW-MES	Substrate-specific Catabolism	Betaproteobacteria	0.00912739
21	phnA	SAW-MES	Substrate-specific Catabolism	Betaproteobacteria	0.238224
3	phnA	SAW-MES	Substrate-specific Catabolism	Betaproteobacteria	0.162324
6	phnA	SAW-MES	Substrate-specific Catabolism	Betaproteobacteria	0.412187
9	phnA	SAW-MES	Substrate-specific Catabolism	Betaproteobacteria	0.212997
12	phnW	SAW-MES	Substrate-specific Catabolism	Betaproteobacteria	0.396234
15	phnW	SAW-MES	Substrate-specific Catabolism	Betaproteobacteria	0.495798
18	phnW	SAW-MES	Substrate-specific Catabolism	Betaproteobacteria	0.422387
21	phnW	SAW-MES	Substrate-specific Catabolism	Betaproteobacteria	0.350175
3	phnW	SAW-MES	Substrate-specific Catabolism	Betaproteobacteria	0.381152
6	phnW	SAW-MES	Substrate-specific Catabolism	Betaproteobacteria	0.298282
9	phnW	SAW-MES	Substrate-specific Catabolism	Betaproteobacteria	0.24451
12	phnX	SAW-MES	Substrate-specific Catabolism	Betaproteobacteria	0.0579314
15	phnX	SAW-MES	Substrate-specific Catabolism	Betaproteobacteria	0
18	phnX	SAW-MES	Substrate-specific Catabolism	Betaproteobacteria	0
21	phnX	SAW-MES	Substrate-specific Catabolism	Betaproteobacteria	0.076796
3	phnX	SAW-MES	Substrate-specific Catabolism	Betaproteobacteria	0.170662
6	phnX	SAW-MES	Substrate-specific Catabolism	Betaproteobacteria	0.0587062
9	phnX	SAW-MES	Substrate-specific Catabolism	Betaproteobacteria	0.0351901
12	phnY	SAW-MES	Substrate-specific Catabolism	Betaproteobacteria	0.18045
15	phnY	SAW-MES	Substrate-specific Catabolism	Betaproteobacteria	0.149596
18	phnY	SAW-MES	Substrate-specific Catabolism	Betaproteobacteria	0.0601238
21	phnY	SAW-MES	Substrate-specific Catabolism	Betaproteobacteria	0.157879
3	phnY	SAW-MES	Substrate-specific Catabolism	Betaproteobacteria	0.115432
6	phnY	SAW-MES	Substrate-specific Catabolism	Betaproteobacteria	0.117032
9	phnY	SAW-MES	Substrate-specific Catabolism	Betaproteobacteria	0.146151
12	phnZ	SAW-MES	Substrate-specific Catabolism	Betaproteobacteria	0.651439
15	phnZ	SAW-MES	Substrate-specific Catabolism	Betaproteobacteria	0.497744
18	phnZ	SAW-MES	Substrate-specific Catabolism	Betaproteobacteria	0
21	phnZ	SAW-MES	Substrate-specific Catabolism	Betaproteobacteria	0.445714
3	phnZ	SAW-MES	Substrate-specific Catabolism	Betaproteobacteria	0.49525
6	phnZ	SAW-MES	Substrate-specific Catabolism	Betaproteobacteria	0.783663
9	phnZ	SAW-MES	Substrate-specific Catabolism	Betaproteobacteria	0.357418
1	palA	STW	Substrate-specific Catabolism	Betaproteobacteria	0.535358
10	palA	STW	Substrate-specific Catabolism	Betaproteobacteria	0.125766
13	palA	STW	Substrate-specific Catabolism	Betaproteobacteria	0.474773
16	palA	STW	Substrate-specific Catabolism	Betaproteobacteria	0.102289
19	palA	STW	Substrate-specific Catabolism	Betaproteobacteria	0.539806
4	palA	STW	Substrate-specific Catabolism	Betaproteobacteria	0.0349943
7	palA	STW	Substrate-specific Catabolism	Betaproteobacteria	0.39512
1	phnA	STW	Substrate-specific Catabolism	Betaproteobacteria	0.0650539
10	phnA	STW	Substrate-specific Catabolism	Betaproteobacteria	0.0108676
13	phnA	STW	Substrate-specific Catabolism	Betaproteobacteria	0.0318301
16	phnA	STW	Substrate-specific Catabolism	Betaproteobacteria	0
19	phnA	STW	Substrate-specific Catabolism	Betaproteobacteria	0.065086
4	phnA	STW	Substrate-specific Catabolism	Betaproteobacteria	0
7	phnA	STW	Substrate-specific Catabolism	Betaproteobacteria	0.108337
1	phnW	STW	Substrate-specific Catabolism	Betaproteobacteria	0.105017
10	phnW	STW	Substrate-specific Catabolism	Betaproteobacteria	0.0292393
13	phnW	STW	Substrate-specific Catabolism	Betaproteobacteria	0.0513836
16	phnW	STW	Substrate-specific Catabolism	Betaproteobacteria	0.0570747
19	phnW	STW	Substrate-specific Catabolism	Betaproteobacteria	0.157603
4	phnW	STW	Substrate-specific Catabolism	Betaproteobacteria	0.0244074
7	phnW	STW	Substrate-specific Catabolism	Betaproteobacteria	0.264984
1	phnX	STW	Substrate-specific Catabolism	Betaproteobacteria	0.00895653
10	phnX	STW	Substrate-specific Catabolism	Betaproteobacteria	0.00897737
13	phnX	STW	Substrate-specific Catabolism	Betaproteobacteria	0
16	phnX	STW	Substrate-specific Catabolism	Betaproteobacteria	0
19	phnX	STW	Substrate-specific Catabolism	Betaproteobacteria	0.0672071
4	phnX	STW	Substrate-specific Catabolism	Betaproteobacteria	0.0374691
7	phnX	STW	Substrate-specific Catabolism	Betaproteobacteria	0
1	phnY	STW	Substrate-specific Catabolism	Betaproteobacteria	0.080348
10	phnY	STW	Substrate-specific Catabolism	Betaproteobacteria	0.00447416
13	phnY	STW	Substrate-specific Catabolism	Betaproteobacteria	0.030577
16	phnY	STW	Substrate-specific Catabolism	Betaproteobacteria	0.0218337
19	phnY	STW	Substrate-specific Catabolism	Betaproteobacteria	0.0803875
4	phnY	STW	Substrate-specific Catabolism	Betaproteobacteria	0.0124493
7	phnY	STW	Substrate-specific Catabolism	Betaproteobacteria	0.0567665
1	phnZ	STW	Substrate-specific Catabolism	Betaproteobacteria	0.389869
10	phnZ	STW	Substrate-specific Catabolism	Betaproteobacteria	0.143285
13	phnZ	STW	Substrate-specific Catabolism	Betaproteobacteria	0.241627
16	phnZ	STW	Substrate-specific Catabolism	Betaproteobacteria	0.158915
19	phnZ	STW	Substrate-specific Catabolism	Betaproteobacteria	0.312049
4	phnZ	STW	Substrate-specific Catabolism	Betaproteobacteria	0.0362443
7	phnZ	STW	Substrate-specific Catabolism	Betaproteobacteria	0.424974
11	pepM	SAW	Production	Caldilineae	0
14	pepM	SAW	Production	Caldilineae	0
17	pepM	SAW	Production	Caldilineae	0
2	pepM	SAW	Production	Caldilineae	0
20	pepM	SAW	Production	Caldilineae	0.0384049
5	pepM	SAW	Production	Caldilineae	0
8	pepM	SAW	Production	Caldilineae	0
12	pepM	SAW-MES	Production	Caldilineae	0
15	pepM	SAW-MES	Production	Caldilineae	0
18	pepM	SAW-MES	Production	Caldilineae	0
21	pepM	SAW-MES	Production	Caldilineae	0.0102575
3	pepM	SAW-MES	Production	Caldilineae	0
6	pepM	SAW-MES	Production	Caldilineae	0
9	pepM	SAW-MES	Production	Caldilineae	0
1	pepM	STW	Production	Caldilineae	0
10	pepM	STW	Production	Caldilineae	0
13	pepM	STW	Production	Caldilineae	0
16	pepM	STW	Production	Caldilineae	0
19	pepM	STW	Production	Caldilineae	0
4	pepM	STW	Production	Caldilineae	0
7	pepM	STW	Production	Caldilineae	0
11	phnW	SAW	Substrate-specific Catabolism	Caldilineae	0
14	phnW	SAW	Substrate-specific Catabolism	Caldilineae	0
17	phnW	SAW	Substrate-specific Catabolism	Caldilineae	0
2	phnW	SAW	Substrate-specific Catabolism	Caldilineae	0
20	phnW	SAW	Substrate-specific Catabolism	Caldilineae	0.00780406
5	phnW	SAW	Substrate-specific Catabolism	Caldilineae	0
8	phnW	SAW	Substrate-specific Catabolism	Caldilineae	0
11	phnZ	SAW	Substrate-specific Catabolism	Caldilineae	0
14	phnZ	SAW	Substrate-specific Catabolism	Caldilineae	0
17	phnZ	SAW	Substrate-specific Catabolism	Caldilineae	0
2	phnZ	SAW	Substrate-specific Catabolism	Caldilineae	0
20	phnZ	SAW	Substrate-specific Catabolism	Caldilineae	0.0173832
5	phnZ	SAW	Substrate-specific Catabolism	Caldilineae	0
8	phnZ	SAW	Substrate-specific Catabolism	Caldilineae	0.0600797
12	phnW	SAW-MES	Substrate-specific Catabolism	Caldilineae	0.0283024
15	phnW	SAW-MES	Substrate-specific Catabolism	Caldilineae	0
18	phnW	SAW-MES	Substrate-specific Catabolism	Caldilineae	0
21	phnW	SAW-MES	Substrate-specific Catabolism	Caldilineae	0
3	phnW	SAW-MES	Substrate-specific Catabolism	Caldilineae	0
6	phnW	SAW-MES	Substrate-specific Catabolism	Caldilineae	0.0152965
9	phnW	SAW-MES	Substrate-specific Catabolism	Caldilineae	0
12	phnZ	SAW-MES	Substrate-specific Catabolism	Caldilineae	0.168113
15	phnZ	SAW-MES	Substrate-specific Catabolism	Caldilineae	0.0777726
18	phnZ	SAW-MES	Substrate-specific Catabolism	Caldilineae	0
21	phnZ	SAW-MES	Substrate-specific Catabolism	Caldilineae	0.195
3	phnZ	SAW-MES	Substrate-specific Catabolism	Caldilineae	0.247625
6	phnZ	SAW-MES	Substrate-specific Catabolism	Caldilineae	0.0681446
9	phnZ	SAW-MES	Substrate-specific Catabolism	Caldilineae	0.102119
1	phnW	STW	Substrate-specific Catabolism	Caldilineae	0
10	phnW	STW	Substrate-specific Catabolism	Caldilineae	0
13	phnW	STW	Substrate-specific Catabolism	Caldilineae	0.00570929
16	phnW	STW	Substrate-specific Catabolism	Caldilineae	0
19	phnW	STW	Substrate-specific Catabolism	Caldilineae	0.00875575
4	phnW	STW	Substrate-specific Catabolism	Caldilineae	0
7	phnW	STW	Substrate-specific Catabolism	Caldilineae	0.0105994
1	phnZ	STW	Substrate-specific Catabolism	Caldilineae	0
10	phnZ	STW	Substrate-specific Catabolism	Caldilineae	0
13	phnZ	STW	Substrate-specific Catabolism	Caldilineae	0
16	phnZ	STW	Substrate-specific Catabolism	Caldilineae	0
19	phnZ	STW	Substrate-specific Catabolism	Caldilineae	0
4	phnZ	STW	Substrate-specific Catabolism	Caldilineae	0
7	phnZ	STW	Substrate-specific Catabolism	Caldilineae	0.0944386
11	pepM	SAW	Production	candidate division NC10	0
14	pepM	SAW	Production	candidate division NC10	0
17	pepM	SAW	Production	candidate division NC10	0
2	pepM	SAW	Production	candidate division NC10	0
20	pepM	SAW	Production	candidate division NC10	0
5	pepM	SAW	Production	candidate division NC10	0
8	pepM	SAW	Production	candidate division NC10	0.0294966
12	pepM	SAW-MES	Production	candidate division NC10	0.0154756
15	pepM	SAW-MES	Production	candidate division NC10	0.0572746
18	pepM	SAW-MES	Production	candidate division NC10	0
21	pepM	SAW-MES	Production	candidate division NC10	0.0102575
3	pepM	SAW-MES	Production	candidate division NC10	0
6	pepM	SAW-MES	Production	candidate division NC10	0
9	pepM	SAW-MES	Production	candidate division NC10	0
1	pepM	STW	Production	candidate division NC10	0.0191409
10	pepM	STW	Production	candidate division NC10	0
13	pepM	STW	Production	candidate division NC10	0
16	pepM	STW	Production	candidate division NC10	0
19	pepM	STW	Production	candidate division NC10	0
4	pepM	STW	Production	candidate division NC10	0
7	pepM	STW	Production	candidate division NC10	0.052161
11	aepY	SAW	Production	Candidatus Adlerbacteria	0
14	aepY	SAW	Production	Candidatus Adlerbacteria	0
17	aepY	SAW	Production	Candidatus Adlerbacteria	0
2	aepY	SAW	Production	Candidatus Adlerbacteria	0
20	aepY	SAW	Production	Candidatus Adlerbacteria	0
5	aepY	SAW	Production	Candidatus Adlerbacteria	0.00800836
8	aepY	SAW	Production	Candidatus Adlerbacteria	0.0222249
11	pepM	SAW	Production	Candidatus Adlerbacteria	0
14	pepM	SAW	Production	Candidatus Adlerbacteria	0
17	pepM	SAW	Production	Candidatus Adlerbacteria	0
2	pepM	SAW	Production	Candidatus Adlerbacteria	0
20	pepM	SAW	Production	Candidatus Adlerbacteria	0
5	pepM	SAW	Production	Candidatus Adlerbacteria	0
8	pepM	SAW	Production	Candidatus Adlerbacteria	0.0147483
11	phpC	SAW	Production	Candidatus Adlerbacteria	0
14	phpC	SAW	Production	Candidatus Adlerbacteria	0
17	phpC	SAW	Production	Candidatus Adlerbacteria	0
2	phpC	SAW	Production	Candidatus Adlerbacteria	0
20	phpC	SAW	Production	Candidatus Adlerbacteria	0
5	phpC	SAW	Production	Candidatus Adlerbacteria	0
8	phpC	SAW	Production	Candidatus Adlerbacteria	0
12	aepY	SAW-MES	Production	Candidatus Adlerbacteria	0
15	aepY	SAW-MES	Production	Candidatus Adlerbacteria	0
18	aepY	SAW-MES	Production	Candidatus Adlerbacteria	0
21	aepY	SAW-MES	Production	Candidatus Adlerbacteria	0
3	aepY	SAW-MES	Production	Candidatus Adlerbacteria	0
6	aepY	SAW-MES	Production	Candidatus Adlerbacteria	0
9	aepY	SAW-MES	Production	Candidatus Adlerbacteria	0
12	pepM	SAW-MES	Production	Candidatus Adlerbacteria	0.0154756
15	pepM	SAW-MES	Production	Candidatus Adlerbacteria	0
18	pepM	SAW-MES	Production	Candidatus Adlerbacteria	0
21	pepM	SAW-MES	Production	Candidatus Adlerbacteria	0
3	pepM	SAW-MES	Production	Candidatus Adlerbacteria	0
6	pepM	SAW-MES	Production	Candidatus Adlerbacteria	0
9	pepM	SAW-MES	Production	Candidatus Adlerbacteria	0
12	phpC	SAW-MES	Production	Candidatus Adlerbacteria	0.0110756
15	phpC	SAW-MES	Production	Candidatus Adlerbacteria	0
18	phpC	SAW-MES	Production	Candidatus Adlerbacteria	0
21	phpC	SAW-MES	Production	Candidatus Adlerbacteria	0.00734108
3	phpC	SAW-MES	Production	Candidatus Adlerbacteria	0
6	phpC	SAW-MES	Production	Candidatus Adlerbacteria	0
9	phpC	SAW-MES	Production	Candidatus Adlerbacteria	0
1	aepY	STW	Production	Candidatus Adlerbacteria	0
10	aepY	STW	Production	Candidatus Adlerbacteria	0
13	aepY	STW	Production	Candidatus Adlerbacteria	0
16	aepY	STW	Production	Candidatus Adlerbacteria	0
19	aepY	STW	Production	Candidatus Adlerbacteria	0.0216439
4	aepY	STW	Production	Candidatus Adlerbacteria	0
7	aepY	STW	Production	Candidatus Adlerbacteria	0.0393019
1	pepM	STW	Production	Candidatus Adlerbacteria	0
10	pepM	STW	Production	Candidatus Adlerbacteria	0
13	pepM	STW	Production	Candidatus Adlerbacteria	0.00936542
16	pepM	STW	Production	Candidatus Adlerbacteria	0.011703
19	pepM	STW	Production	Candidatus Adlerbacteria	0
4	pepM	STW	Production	Candidatus Adlerbacteria	0
7	pepM	STW	Production	Candidatus Adlerbacteria	0
1	phpC	STW	Production	Candidatus Adlerbacteria	0
10	phpC	STW	Production	Candidatus Adlerbacteria	0
13	phpC	STW	Production	Candidatus Adlerbacteria	0
16	phpC	STW	Production	Candidatus Adlerbacteria	0
19	phpC	STW	Production	Candidatus Adlerbacteria	0
4	phpC	STW	Production	Candidatus Adlerbacteria	0
7	phpC	STW	Production	Candidatus Adlerbacteria	0
11	phnA	SAW	Substrate-specific Catabolism	Candidatus Aerophobetes	0
14	phnA	SAW	Substrate-specific Catabolism	Candidatus Aerophobetes	0
17	phnA	SAW	Substrate-specific Catabolism	Candidatus Aerophobetes	0
2	phnA	SAW	Substrate-specific Catabolism	Candidatus Aerophobetes	0
20	phnA	SAW	Substrate-specific Catabolism	Candidatus Aerophobetes	0
5	phnA	SAW	Substrate-specific Catabolism	Candidatus Aerophobetes	0
8	phnA	SAW	Substrate-specific Catabolism	Candidatus Aerophobetes	0
12	phnA	SAW-MES	Substrate-specific Catabolism	Candidatus Aerophobetes	0
15	phnA	SAW-MES	Substrate-specific Catabolism	Candidatus Aerophobetes	0
18	phnA	SAW-MES	Substrate-specific Catabolism	Candidatus Aerophobetes	0
21	phnA	SAW-MES	Substrate-specific Catabolism	Candidatus Aerophobetes	0.00581033
3	phnA	SAW-MES	Substrate-specific Catabolism	Candidatus Aerophobetes	0
6	phnA	SAW-MES	Substrate-specific Catabolism	Candidatus Aerophobetes	0
9	phnA	SAW-MES	Substrate-specific Catabolism	Candidatus Aerophobetes	0.00709989
1	phnA	STW	Substrate-specific Catabolism	Candidatus Aerophobetes	0
10	phnA	STW	Substrate-specific Catabolism	Candidatus Aerophobetes	0
13	phnA	STW	Substrate-specific Catabolism	Candidatus Aerophobetes	0
16	phnA	STW	Substrate-specific Catabolism	Candidatus Aerophobetes	0
19	phnA	STW	Substrate-specific Catabolism	Candidatus Aerophobetes	0
4	phnA	STW	Substrate-specific Catabolism	Candidatus Aerophobetes	0
7	phnA	STW	Substrate-specific Catabolism	Candidatus Aerophobetes	0
11	aepY	SAW	Production	Candidatus Aminicenantes	0
14	aepY	SAW	Production	Candidatus Aminicenantes	0
17	aepY	SAW	Production	Candidatus Aminicenantes	0
2	aepY	SAW	Production	Candidatus Aminicenantes	0
20	aepY	SAW	Production	Candidatus Aminicenantes	0.00964568
5	aepY	SAW	Production	Candidatus Aminicenantes	0.00800836
8	aepY	SAW	Production	Candidatus Aminicenantes	0
11	pepM	SAW	Production	Candidatus Aminicenantes	0
14	pepM	SAW	Production	Candidatus Aminicenantes	0
17	pepM	SAW	Production	Candidatus Aminicenantes	0
2	pepM	SAW	Production	Candidatus Aminicenantes	0
20	pepM	SAW	Production	Candidatus Aminicenantes	0
5	pepM	SAW	Production	Candidatus Aminicenantes	0
8	pepM	SAW	Production	Candidatus Aminicenantes	0.0294966
12	aepY	SAW-MES	Production	Candidatus Aminicenantes	0
15	aepY	SAW-MES	Production	Candidatus Aminicenantes	0.0172619
18	aepY	SAW-MES	Production	Candidatus Aminicenantes	0
21	aepY	SAW-MES	Production	Candidatus Aminicenantes	0
3	aepY	SAW-MES	Production	Candidatus Aminicenantes	0
6	aepY	SAW-MES	Production	Candidatus Aminicenantes	0.0378124
9	aepY	SAW-MES	Production	Candidatus Aminicenantes	0
12	pepM	SAW-MES	Production	Candidatus Aminicenantes	0.0154756
15	pepM	SAW-MES	Production	Candidatus Aminicenantes	0.0229098
18	pepM	SAW-MES	Production	Candidatus Aminicenantes	0
21	pepM	SAW-MES	Production	Candidatus Aminicenantes	0.0718026
3	pepM	SAW-MES	Production	Candidatus Aminicenantes	0
6	pepM	SAW-MES	Production	Candidatus Aminicenantes	0.012546
9	pepM	SAW-MES	Production	Candidatus Aminicenantes	0.0125341
1	aepY	STW	Production	Candidatus Aminicenantes	0
10	aepY	STW	Production	Candidatus Aminicenantes	0
13	aepY	STW	Production	Candidatus Aminicenantes	0
16	aepY	STW	Production	Candidatus Aminicenantes	0
19	aepY	STW	Production	Candidatus Aminicenantes	0.0324658
4	aepY	STW	Production	Candidatus Aminicenantes	0
7	aepY	STW	Production	Candidatus Aminicenantes	0.0131006
1	pepM	STW	Production	Candidatus Aminicenantes	0
10	pepM	STW	Production	Candidatus Aminicenantes	0
13	pepM	STW	Production	Candidatus Aminicenantes	0.00936542
16	pepM	STW	Production	Candidatus Aminicenantes	0
19	pepM	STW	Production	Candidatus Aminicenantes	0
4	pepM	STW	Production	Candidatus Aminicenantes	0
7	pepM	STW	Production	Candidatus Aminicenantes	0.034774
11	aepY	SAW	Production	Candidatus Andersenbacteria	0.00954638
14	aepY	SAW	Production	Candidatus Andersenbacteria	0.00808092
17	aepY	SAW	Production	Candidatus Andersenbacteria	0
2	aepY	SAW	Production	Candidatus Andersenbacteria	0
20	aepY	SAW	Production	Candidatus Andersenbacteria	0
5	aepY	SAW	Production	Candidatus Andersenbacteria	0.00800836
8	aepY	SAW	Production	Candidatus Andersenbacteria	0.0222249
11	pepM	SAW	Production	Candidatus Andersenbacteria	0
14	pepM	SAW	Production	Candidatus Andersenbacteria	0
17	pepM	SAW	Production	Candidatus Andersenbacteria	0
2	pepM	SAW	Production	Candidatus Andersenbacteria	0
20	pepM	SAW	Production	Candidatus Andersenbacteria	0
5	pepM	SAW	Production	Candidatus Andersenbacteria	0
8	pepM	SAW	Production	Candidatus Andersenbacteria	0
11	phpC	SAW	Production	Candidatus Andersenbacteria	0
14	phpC	SAW	Production	Candidatus Andersenbacteria	0
17	phpC	SAW	Production	Candidatus Andersenbacteria	0.0142067
2	phpC	SAW	Production	Candidatus Andersenbacteria	0
20	phpC	SAW	Production	Candidatus Andersenbacteria	0.00916187
5	phpC	SAW	Production	Candidatus Andersenbacteria	0
8	phpC	SAW	Production	Candidatus Andersenbacteria	0
12	aepY	SAW-MES	Production	Candidatus Andersenbacteria	0
15	aepY	SAW-MES	Production	Candidatus Andersenbacteria	0
18	aepY	SAW-MES	Production	Candidatus Andersenbacteria	0
21	aepY	SAW-MES	Production	Candidatus Andersenbacteria	0
3	aepY	SAW-MES	Production	Candidatus Andersenbacteria	0
6	aepY	SAW-MES	Production	Candidatus Andersenbacteria	0
9	aepY	SAW-MES	Production	Candidatus Andersenbacteria	0
12	pepM	SAW-MES	Production	Candidatus Andersenbacteria	0
15	pepM	SAW-MES	Production	Candidatus Andersenbacteria	0.0343647
18	pepM	SAW-MES	Production	Candidatus Andersenbacteria	0
21	pepM	SAW-MES	Production	Candidatus Andersenbacteria	0
3	pepM	SAW-MES	Production	Candidatus Andersenbacteria	0
6	pepM	SAW-MES	Production	Candidatus Andersenbacteria	0
9	pepM	SAW-MES	Production	Candidatus Andersenbacteria	0
12	phpC	SAW-MES	Production	Candidatus Andersenbacteria	0
15	phpC	SAW-MES	Production	Candidatus Andersenbacteria	0
18	phpC	SAW-MES	Production	Candidatus Andersenbacteria	0
21	phpC	SAW-MES	Production	Candidatus Andersenbacteria	0.0146822
3	phpC	SAW-MES	Production	Candidatus Andersenbacteria	0
6	phpC	SAW-MES	Production	Candidatus Andersenbacteria	0
9	phpC	SAW-MES	Production	Candidatus Andersenbacteria	0.00897038
1	aepY	STW	Production	Candidatus Andersenbacteria	0.00721108
10	aepY	STW	Production	Candidatus Andersenbacteria	0.00722786
13	aepY	STW	Production	Candidatus Andersenbacteria	0
16	aepY	STW	Production	Candidatus Andersenbacteria	0.00881792
19	aepY	STW	Production	Candidatus Andersenbacteria	0
4	aepY	STW	Production	Candidatus Andersenbacteria	0
7	aepY	STW	Production	Candidatus Andersenbacteria	0
1	pepM	STW	Production	Candidatus Andersenbacteria	0
10	pepM	STW	Production	Candidatus Andersenbacteria	0
13	pepM	STW	Production	Candidatus Andersenbacteria	0.00936542
16	pepM	STW	Production	Candidatus Andersenbacteria	0
19	pepM	STW	Production	Candidatus Andersenbacteria	0
4	pepM	STW	Production	Candidatus Andersenbacteria	0
7	pepM	STW	Production	Candidatus Andersenbacteria	0
1	phpC	STW	Production	Candidatus Andersenbacteria	0
10	phpC	STW	Production	Candidatus Andersenbacteria	0
13	phpC	STW	Production	Candidatus Andersenbacteria	0.00670263
16	phpC	STW	Production	Candidatus Andersenbacteria	0
19	phpC	STW	Production	Candidatus Andersenbacteria	0
4	phpC	STW	Production	Candidatus Andersenbacteria	0
7	phpC	STW	Production	Candidatus Andersenbacteria	0.0124435
11	aepY	SAW	Production	Candidatus Azambacteria	0
14	aepY	SAW	Production	Candidatus Azambacteria	0
17	aepY	SAW	Production	Candidatus Azambacteria	0
2	aepY	SAW	Production	Candidatus Azambacteria	0
20	aepY	SAW	Production	Candidatus Azambacteria	0
5	aepY	SAW	Production	Candidatus Azambacteria	0
8	aepY	SAW	Production	Candidatus Azambacteria	0
11	pepM	SAW	Production	Candidatus Azambacteria	0
14	pepM	SAW	Production	Candidatus Azambacteria	0
17	pepM	SAW	Production	Candidatus Azambacteria	0
2	pepM	SAW	Production	Candidatus Azambacteria	0
20	pepM	SAW	Production	Candidatus Azambacteria	0
5	pepM	SAW	Production	Candidatus Azambacteria	0
8	pepM	SAW	Production	Candidatus Azambacteria	0
12	aepY	SAW-MES	Production	Candidatus Azambacteria	0
15	aepY	SAW-MES	Production	Candidatus Azambacteria	0.0345238
18	aepY	SAW-MES	Production	Candidatus Azambacteria	0
21	aepY	SAW-MES	Production	Candidatus Azambacteria	0.0154575
3	aepY	SAW-MES	Production	Candidatus Azambacteria	0
6	aepY	SAW-MES	Production	Candidatus Azambacteria	0
9	aepY	SAW-MES	Production	Candidatus Azambacteria	0.00944408
12	pepM	SAW-MES	Production	Candidatus Azambacteria	0
15	pepM	SAW-MES	Production	Candidatus Azambacteria	0.0229098
18	pepM	SAW-MES	Production	Candidatus Azambacteria	0
21	pepM	SAW-MES	Production	Candidatus Azambacteria	0
3	pepM	SAW-MES	Production	Candidatus Azambacteria	0.0130257
6	pepM	SAW-MES	Production	Candidatus Azambacteria	0
9	pepM	SAW-MES	Production	Candidatus Azambacteria	0.0250682
1	aepY	STW	Production	Candidatus Azambacteria	0
10	aepY	STW	Production	Candidatus Azambacteria	0
13	aepY	STW	Production	Candidatus Azambacteria	0
16	aepY	STW	Production	Candidatus Azambacteria	0
19	aepY	STW	Production	Candidatus Azambacteria	0
4	aepY	STW	Production	Candidatus Azambacteria	0
7	aepY	STW	Production	Candidatus Azambacteria	0
1	pepM	STW	Production	Candidatus Azambacteria	0
10	pepM	STW	Production	Candidatus Azambacteria	0
13	pepM	STW	Production	Candidatus Azambacteria	0
16	pepM	STW	Production	Candidatus Azambacteria	0
19	pepM	STW	Production	Candidatus Azambacteria	0
4	pepM	STW	Production	Candidatus Azambacteria	0
7	pepM	STW	Production	Candidatus Azambacteria	0
11	aepY	SAW	Production	Candidatus Bathyarchaeota	0
14	aepY	SAW	Production	Candidatus Bathyarchaeota	0
17	aepY	SAW	Production	Candidatus Bathyarchaeota	0
2	aepY	SAW	Production	Candidatus Bathyarchaeota	0
20	aepY	SAW	Production	Candidatus Bathyarchaeota	0
5	aepY	SAW	Production	Candidatus Bathyarchaeota	0
8	aepY	SAW	Production	Candidatus Bathyarchaeota	0
12	aepY	SAW-MES	Production	Candidatus Bathyarchaeota	0
15	aepY	SAW-MES	Production	Candidatus Bathyarchaeota	0.00863096
18	aepY	SAW-MES	Production	Candidatus Bathyarchaeota	0
21	aepY	SAW-MES	Production	Candidatus Bathyarchaeota	0.0154575
3	aepY	SAW-MES	Production	Candidatus Bathyarchaeota	0
6	aepY	SAW-MES	Production	Candidatus Bathyarchaeota	0
9	aepY	SAW-MES	Production	Candidatus Bathyarchaeota	0
1	aepY	STW	Production	Candidatus Bathyarchaeota	0
10	aepY	STW	Production	Candidatus Bathyarchaeota	0
13	aepY	STW	Production	Candidatus Bathyarchaeota	0
16	aepY	STW	Production	Candidatus Bathyarchaeota	0
19	aepY	STW	Production	Candidatus Bathyarchaeota	0
4	aepY	STW	Production	Candidatus Bathyarchaeota	0
7	aepY	STW	Production	Candidatus Bathyarchaeota	0
11	phnA	SAW	Substrate-specific Catabolism	Candidatus Bathyarchaeota	0
14	phnA	SAW	Substrate-specific Catabolism	Candidatus Bathyarchaeota	0
17	phnA	SAW	Substrate-specific Catabolism	Candidatus Bathyarchaeota	0
2	phnA	SAW	Substrate-specific Catabolism	Candidatus Bathyarchaeota	0
20	phnA	SAW	Substrate-specific Catabolism	Candidatus Bathyarchaeota	0
5	phnA	SAW	Substrate-specific Catabolism	Candidatus Bathyarchaeota	0
8	phnA	SAW	Substrate-specific Catabolism	Candidatus Bathyarchaeota	0
12	phnA	SAW-MES	Substrate-specific Catabolism	Candidatus Bathyarchaeota	0
15	phnA	SAW-MES	Substrate-specific Catabolism	Candidatus Bathyarchaeota	0
18	phnA	SAW-MES	Substrate-specific Catabolism	Candidatus Bathyarchaeota	0
21	phnA	SAW-MES	Substrate-specific Catabolism	Candidatus Bathyarchaeota	0
3	phnA	SAW-MES	Substrate-specific Catabolism	Candidatus Bathyarchaeota	0
6	phnA	SAW-MES	Substrate-specific Catabolism	Candidatus Bathyarchaeota	0
9	phnA	SAW-MES	Substrate-specific Catabolism	Candidatus Bathyarchaeota	0.00709989
1	phnA	STW	Substrate-specific Catabolism	Candidatus Bathyarchaeota	0
10	phnA	STW	Substrate-specific Catabolism	Candidatus Bathyarchaeota	0
13	phnA	STW	Substrate-specific Catabolism	Candidatus Bathyarchaeota	0
16	phnA	STW	Substrate-specific Catabolism	Candidatus Bathyarchaeota	0
19	phnA	STW	Substrate-specific Catabolism	Candidatus Bathyarchaeota	0
4	phnA	STW	Substrate-specific Catabolism	Candidatus Bathyarchaeota	0
7	phnA	STW	Substrate-specific Catabolism	Candidatus Bathyarchaeota	0
11	pepM	SAW	Production	Candidatus Daviesbacteria	0.0126699
14	pepM	SAW	Production	Candidatus Daviesbacteria	0.0107249
17	pepM	SAW	Production	Candidatus Daviesbacteria	0
2	pepM	SAW	Production	Candidatus Daviesbacteria	0
20	pepM	SAW	Production	Candidatus Daviesbacteria	0
5	pepM	SAW	Production	Candidatus Daviesbacteria	0.0212572
8	pepM	SAW	Production	Candidatus Daviesbacteria	0.0147483
11	phpC	SAW	Production	Candidatus Daviesbacteria	0
14	phpC	SAW	Production	Candidatus Daviesbacteria	0
17	phpC	SAW	Production	Candidatus Daviesbacteria	0
2	phpC	SAW	Production	Candidatus Daviesbacteria	0
20	phpC	SAW	Production	Candidatus Daviesbacteria	0
5	phpC	SAW	Production	Candidatus Daviesbacteria	0
8	phpC	SAW	Production	Candidatus Daviesbacteria	0
12	pepM	SAW-MES	Production	Candidatus Daviesbacteria	0.0464268
15	pepM	SAW-MES	Production	Candidatus Daviesbacteria	0.0343647
18	pepM	SAW-MES	Production	Candidatus Daviesbacteria	0
21	pepM	SAW-MES	Production	Candidatus Daviesbacteria	0.0512875
3	pepM	SAW-MES	Production	Candidatus Daviesbacteria	0.0130257
6	pepM	SAW-MES	Production	Candidatus Daviesbacteria	0
9	pepM	SAW-MES	Production	Candidatus Daviesbacteria	0.0250682
12	phpC	SAW-MES	Production	Candidatus Daviesbacteria	0
15	phpC	SAW-MES	Production	Candidatus Daviesbacteria	0
18	phpC	SAW-MES	Production	Candidatus Daviesbacteria	0
21	phpC	SAW-MES	Production	Candidatus Daviesbacteria	0
3	phpC	SAW-MES	Production	Candidatus Daviesbacteria	0
6	phpC	SAW-MES	Production	Candidatus Daviesbacteria	0
9	phpC	SAW-MES	Production	Candidatus Daviesbacteria	0.00897038
1	pepM	STW	Production	Candidatus Daviesbacteria	0
10	pepM	STW	Production	Candidatus Daviesbacteria	0.00959274
13	pepM	STW	Production	Candidatus Daviesbacteria	0.0561925
16	pepM	STW	Production	Candidatus Daviesbacteria	0.0468122
19	pepM	STW	Production	Candidatus Daviesbacteria	0.0143628
4	pepM	STW	Production	Candidatus Daviesbacteria	0
7	pepM	STW	Production	Candidatus Daviesbacteria	0
1	phpC	STW	Production	Candidatus Daviesbacteria	0
10	phpC	STW	Production	Candidatus Daviesbacteria	0
13	phpC	STW	Production	Candidatus Daviesbacteria	0
16	phpC	STW	Production	Candidatus Daviesbacteria	0
19	phpC	STW	Production	Candidatus Daviesbacteria	0
4	phpC	STW	Production	Candidatus Daviesbacteria	0
7	phpC	STW	Production	Candidatus Daviesbacteria	0
11	aepY	SAW	Production	Candidatus Falkowbacteria	0.21002
14	aepY	SAW	Production	Candidatus Falkowbacteria	0.0323237
17	aepY	SAW	Production	Candidatus Falkowbacteria	0.172004
2	aepY	SAW	Production	Candidatus Falkowbacteria	0.110341
20	aepY	SAW	Production	Candidatus Falkowbacteria	0.0964568
5	aepY	SAW	Production	Candidatus Falkowbacteria	0.208217
8	aepY	SAW	Production	Candidatus Falkowbacteria	0.0333373
11	pepM	SAW	Production	Candidatus Falkowbacteria	0
14	pepM	SAW	Production	Candidatus Falkowbacteria	0.0214498
17	pepM	SAW	Production	Candidatus Falkowbacteria	0.0198506
2	pepM	SAW	Production	Candidatus Falkowbacteria	0.0183055
20	pepM	SAW	Production	Candidatus Falkowbacteria	0.0384049
5	pepM	SAW	Production	Candidatus Falkowbacteria	0.0106286
8	pepM	SAW	Production	Candidatus Falkowbacteria	0.0147483
11	phpC	SAW	Production	Candidatus Falkowbacteria	0
14	phpC	SAW	Production	Candidatus Falkowbacteria	0.00767559
17	phpC	SAW	Production	Candidatus Falkowbacteria	0.0142067
2	phpC	SAW	Production	Candidatus Falkowbacteria	0.0327521
20	phpC	SAW	Production	Candidatus Falkowbacteria	0
5	phpC	SAW	Production	Candidatus Falkowbacteria	0.00760668
8	phpC	SAW	Production	Candidatus Falkowbacteria	0
12	aepY	SAW-MES	Production	Candidatus Falkowbacteria	0.0233209
15	aepY	SAW-MES	Production	Candidatus Falkowbacteria	0.0172619
18	aepY	SAW-MES	Production	Candidatus Falkowbacteria	0
21	aepY	SAW-MES	Production	Candidatus Falkowbacteria	0.0154575
3	aepY	SAW-MES	Production	Candidatus Falkowbacteria	0.00981451
6	aepY	SAW-MES	Production	Candidatus Falkowbacteria	0.0472655
9	aepY	SAW-MES	Production	Candidatus Falkowbacteria	0.0377763
12	pepM	SAW-MES	Production	Candidatus Falkowbacteria	0
15	pepM	SAW-MES	Production	Candidatus Falkowbacteria	0.0114549
18	pepM	SAW-MES	Production	Candidatus Falkowbacteria	0
21	pepM	SAW-MES	Production	Candidatus Falkowbacteria	0.0820601
3	pepM	SAW-MES	Production	Candidatus Falkowbacteria	0
6	pepM	SAW-MES	Production	Candidatus Falkowbacteria	0.0376381
9	pepM	SAW-MES	Production	Candidatus Falkowbacteria	0.0125341
12	phpC	SAW-MES	Production	Candidatus Falkowbacteria	0
15	phpC	SAW-MES	Production	Candidatus Falkowbacteria	0
18	phpC	SAW-MES	Production	Candidatus Falkowbacteria	0
21	phpC	SAW-MES	Production	Candidatus Falkowbacteria	0
3	phpC	SAW-MES	Production	Candidatus Falkowbacteria	0
6	phpC	SAW-MES	Production	Candidatus Falkowbacteria	0
9	phpC	SAW-MES	Production	Candidatus Falkowbacteria	0
1	aepY	STW	Production	Candidatus Falkowbacteria	0.0576886
10	aepY	STW	Production	Candidatus Falkowbacteria	0.10119
13	aepY	STW	Production	Candidatus Falkowbacteria	0.0352829
16	aepY	STW	Production	Candidatus Falkowbacteria	0.176358
19	aepY	STW	Production	Candidatus Falkowbacteria	0.0973975
4	aepY	STW	Production	Candidatus Falkowbacteria	0.925124
7	aepY	STW	Production	Candidatus Falkowbacteria	0.117906
1	pepM	STW	Production	Candidatus Falkowbacteria	0
10	pepM	STW	Production	Candidatus Falkowbacteria	0.00959274
13	pepM	STW	Production	Candidatus Falkowbacteria	0.0187308
16	pepM	STW	Production	Candidatus Falkowbacteria	0.011703
19	pepM	STW	Production	Candidatus Falkowbacteria	0
4	pepM	STW	Production	Candidatus Falkowbacteria	0
7	pepM	STW	Production	Candidatus Falkowbacteria	0
1	phpC	STW	Production	Candidatus Falkowbacteria	0
10	phpC	STW	Production	Candidatus Falkowbacteria	0.00686532
13	phpC	STW	Production	Candidatus Falkowbacteria	0.0134053
16	phpC	STW	Production	Candidatus Falkowbacteria	0
19	phpC	STW	Production	Candidatus Falkowbacteria	0
4	phpC	STW	Production	Candidatus Falkowbacteria	0
7	phpC	STW	Production	Candidatus Falkowbacteria	0
11	phpC	SAW	Production	Candidatus Gottesmanbacteria	0
14	phpC	SAW	Production	Candidatus Gottesmanbacteria	0
17	phpC	SAW	Production	Candidatus Gottesmanbacteria	0
2	phpC	SAW	Production	Candidatus Gottesmanbacteria	0
20	phpC	SAW	Production	Candidatus Gottesmanbacteria	0
5	phpC	SAW	Production	Candidatus Gottesmanbacteria	0
8	phpC	SAW	Production	Candidatus Gottesmanbacteria	0
12	phpC	SAW-MES	Production	Candidatus Gottesmanbacteria	0
15	phpC	SAW-MES	Production	Candidatus Gottesmanbacteria	0.00819804
18	phpC	SAW-MES	Production	Candidatus Gottesmanbacteria	0
21	phpC	SAW-MES	Production	Candidatus Gottesmanbacteria	0
3	phpC	SAW-MES	Production	Candidatus Gottesmanbacteria	0
6	phpC	SAW-MES	Production	Candidatus Gottesmanbacteria	0
9	phpC	SAW-MES	Production	Candidatus Gottesmanbacteria	0
1	phpC	STW	Production	Candidatus Gottesmanbacteria	0
10	phpC	STW	Production	Candidatus Gottesmanbacteria	0
13	phpC	STW	Production	Candidatus Gottesmanbacteria	0
16	phpC	STW	Production	Candidatus Gottesmanbacteria	0
19	phpC	STW	Production	Candidatus Gottesmanbacteria	0
4	phpC	STW	Production	Candidatus Gottesmanbacteria	0
7	phpC	STW	Production	Candidatus Gottesmanbacteria	0
11	aepY	SAW	Production	Candidatus Gracilibacteria	0
14	aepY	SAW	Production	Candidatus Gracilibacteria	0
17	aepY	SAW	Production	Candidatus Gracilibacteria	0.0224353
2	aepY	SAW	Production	Candidatus Gracilibacteria	0.0275854
20	aepY	SAW	Production	Candidatus Gracilibacteria	0
5	aepY	SAW	Production	Candidatus Gracilibacteria	0
8	aepY	SAW	Production	Candidatus Gracilibacteria	0.0111124
11	pepM	SAW	Production	Candidatus Gracilibacteria	0
14	pepM	SAW	Production	Candidatus Gracilibacteria	0
17	pepM	SAW	Production	Candidatus Gracilibacteria	0
2	pepM	SAW	Production	Candidatus Gracilibacteria	0
20	pepM	SAW	Production	Candidatus Gracilibacteria	0.0256033
5	pepM	SAW	Production	Candidatus Gracilibacteria	0
8	pepM	SAW	Production	Candidatus Gracilibacteria	0
12	aepY	SAW-MES	Production	Candidatus Gracilibacteria	0
15	aepY	SAW-MES	Production	Candidatus Gracilibacteria	0.0258929
18	aepY	SAW-MES	Production	Candidatus Gracilibacteria	0
21	aepY	SAW-MES	Production	Candidatus Gracilibacteria	0
3	aepY	SAW-MES	Production	Candidatus Gracilibacteria	0
6	aepY	SAW-MES	Production	Candidatus Gracilibacteria	0
9	aepY	SAW-MES	Production	Candidatus Gracilibacteria	0
12	pepM	SAW-MES	Production	Candidatus Gracilibacteria	0.0464268
15	pepM	SAW-MES	Production	Candidatus Gracilibacteria	0
18	pepM	SAW-MES	Production	Candidatus Gracilibacteria	0
21	pepM	SAW-MES	Production	Candidatus Gracilibacteria	0
[truncated: 7,535 more rows]
