# Supplementary material for: Global and seasonal variation of marine phosphonate metabolism
Source: ISME J. 2022 Jun 23;16(9):2198–212. doi: 10.1038/s41396-022-01266-z (PMC9381506; doi:10.1038/s41396-022-01266-z)
Supplement: Supplementary file 10 — Supplementary Table S11 [file 41396_2022_1266_MOESM10_ESM.xlsx]

## Sheet: Sheet1
Gene	Depth	Activity	Intercept	Slope	r2	adjusted r2	p-value	significance
pepM	SUR	Production	-3.228	0.6676	0.01056	-0.004896	0.4115	x
aepY	SUR	Production	-0.09427	-0.63622	0.01092	-0.00453	0.4036	x
phpC	SUR	Production	-3.1774	0.7556	0.02051	0.005204	0.2513	x
mpnS	SUR	Production	-1.8257	-0.6191	0.09876	0.08467	0.01018	*
hepD	SUR	Production	-1.9534	-0.3765	0.01102	-0.004429	0.4015	x
palA	SUR	Specific Catabolism	-2.816	1.032	0.03944	0.02443	0.1099	x
phnA	SUR	Specific Catabolism	-1.42661	-0.02126	3.342e-05	-0.01559	0.9633	x
phnW	SUR	Specific Catabolism	-6.904	1.632	0.01513	-0.0002601	0.3252	x
phnX	SUR	Specific Catabolism	-1.4656	-0.8136	0.4519	0.4433	6.406e-10	***
phnY	SUR	Specific Catabolism	-0.4268	-0.6244	0.02138	0.006086	0.2414	x
phnZ	SUR	Specific Catabolism	1.771	-1.175	0.1076	0.09364	0.007176	**
phnI	SUR	General Catabolism	-1.8531	-0.7278	0.3784	0.3687	3.891e-08	***
phnJ	SUR	General Catabolism	1.499	-1.441	0.3074	0.2966	1.364e-06	***
phnM	SUR	General Catabolism	-0.9031	-1.0541	0.3432	0.3329	2.374e-07	***
pepM	MES	Production	0.32566	0.07537	0.002468	-0.03316	0.7943	x
aepY	MES	Production	0.995	-0.1082	0.005975	-0.02953	0.6847	x
phpC	MES	Production	1.0642	-0.1388	0.01176	-0.02353	0.5684	x
mpnS	MES	Production	0.8969	-0.1593	0.06044	0.02688	0.1904	x
hepD	MES	Production	0.5227	-0.1858	0.03341	-0.001112	0.3337	x
palA	MES	Specific Catabolism	0.8889	-0.141	0.008699	-0.0267	0.624	x
phnA	MES	Specific Catabolism	2.6257	-0.6913	0.3079	0.2832	0.00146	**
phnW	MES	Specific Catabolism	1.9226	-0.3318	0.02048	-0.0145	0.4506	x
phnX	MES	Specific Catabolism	-0.002535	0.225514	0.04574	0.01166	0.2565	x
phnY	MES	Specific Catabolism	1.6144	-0.5251	0.1256	0.09441	0.05462	o
phnZ	MES	Specific Catabolism	1.8849	-0.3479	0.0728	0.03969	0.1493	x
phnI	MES	General Catabolism	0.63725	0.03467	0.01047	-0.02487	0.5906	x
phnJ	MES	General Catabolism	0.1503	0.1876	0.03027	-0.004367	0.3579	x
phnM	MES	General Catabolism	0.5241	0.1125	0.04649	0.01243	0.2525	x
