# Supplementary material for: Global and seasonal variation of marine phosphonate metabolism
Source: ISME J. 2022 Jun 23;16(9):2198–212. doi: 10.1038/s41396-022-01266-z (PMC9381506; doi:10.1038/s41396-022-01266-z)
Supplement: Supplementary file 11 — Supplementary Files S1 [file 41396_2022_1266_MOESM11_ESM.txt]

>2687012647
MEMHNPLSAIVAQEAFPALWASGLTFASAMGCRDRNEVSWTQSLHNLIDVVQVARRPILFDCDSGGDFNNFRHVVRRIEQIGVSGVVLEDKLFPKSNSFVGDQTLVSVREQVGKLRAGLDAKSEHFLIVARNETMISGGTVAESLDRCHAYVEAGADAVFIHSKRRDPEQIFDFLSQWKRRAPVVIAPTTYDDVHFDEFAHAGVNLVLCANHSLRASVRAMEQVCQQILQTRRLSAVREVCSMDGLFSMLD
>2799382177
VGVYDGLTALVASRYFDALWLSGLGVSAALGLPDASIASSSDFLAAARTVCRATHLPVVVDADTGGDVNTVLHVMAEYERARVAAVCIEDKAFPKRNSFTGQELADPAQFAATLQAASACGPRSPLLIARVESLVAGAGLDDALDRATLYVRAGADAVLVHSRASEPDEVLAFGRRFDRRTPLVAVPTTYPHVRQQLLHESGYRAVIYANHLLRGFVSTADRLLEELAGSDDAGHLERLEPVSAVLNLMG
>2635315652
MTARLAQRNFGAVWASGFSLATSHAVPDASVLSMSESLAAVRMMRAATDLPIIADCDTGEDTADITSLVQSYEAAGVSAVCIEDKAFPKYNSFLSAPQTLETTSVFSAKIEAAKKARGTGFMVAARTEAFIAGLGARQAIARAEAYVNAGADMILVHSKASSPHEIYEFMELWDHRSPVAVIPTSYHGVTIDELGSAGIAMVIYAHHAMRAAARAVNMALRSIIDAGTTTHIEKLATLQEVFEIQG
>2545977233
VGVHNALGAKIAERAFEGIWLSGLEISASQCVPDADLITLTQQLEILRPVIRATSLPILVDCDAGGNSTNARLAARYHYEAGAAGVCIEDKPFPKMNSFVNRRQSILDPRDFAAKISAARDADEPAFQVVARTEALVVGESVESALTRAEIYRKAGADAILVHDRSKSDESIRDFAQRWAYDTPLIAVPTTYYSTTASQLRSYGYARVIYANHGLRAAIRAVESVFGRIIRDGGTHAVEPIAGIEDIFDLQE
>645977402
AGAHNGLSARLVDEAFDFVWASGLEISASLGLADADIVGRTESAQAVSAILRATSLPVIVDCDAGGNAVNAWHTAQHYFAAGVYGLCLEDKTFPKMNSFVEHSHALIPAATMAGKVEAMLDCVVEQQQVIARTEALIAGASVDEALERGLAYAEAGADAVLVHDKTKHAEKLLEFAERWTSPTPLVCVPTTYYEFTTKELGEAGFSLAIYANQGIRSQIAAVKRVLTQIRANGSSRDVEDIAPVKEVFALQR
>2772412695
VGVHDGLSALLAEGAFEGLWLGGFALSAAAGLPDAGLLTMTEVLAEARRVRQASSLPLVVDVDAGGDLNVVQRMVRMYARADIDAVCLEDKKYPKRNSFRGHVLEHPHRFAERIAVASAAAGTSLQVIARIESFIAGADLSDAVERAVLYRAAGADALVIHSRARTSHEVAAFCAALGDTGPILGIPTTYFQSGQDELRRIGLSGAIYANQVLRASVQAIAALLRVLDASGSTAPAEALASISDVFALVG
>2758631379
MEAHDGMSSRIAQDAFPALWASGLCVSTAFGVRDANELAWSDMLRQVHNMSLCTDLPILVDGDSGGNYNSTRLFARNAQAAGAQGVSFEDKRFPKMNSFYGDEHDLVDKREFMVKVAAARESVGNEFCIVARTEALVAGVGMDEALSRAAAYVEAGADAVFIHSRRPEPDEIVEFCRLWENRAPLVLAPTTYGKNLSREFYELGVSLVLWANHSLRAAYRAIQGVTDHLSRHQSLIGIPPMAGVSEIFDHYD
>2716962165
VGAGDPLCAKLIERAFDFIWSSSLCVSASFAVPDANLISMSQYCEVARGMNEVVSIPVIADCDTGGNANNVIYAVKKFEEAGIVGISIEDKKFPKDNSLLGGRQELAPIEEFEGKIKAAKDHQNEGFVVIARVEALIAGWGQAEAMKRSLRYAEAGADCILIHSKSKEPGEILEFIGNWKAPVPLVLVPTNYPSLTLSAVEALKVKLFIYANQPVRASIKAQEDLLEEIKRAKGIHTVDPMVPVSHIFDLQG
>2786189913
VGAHNGLTAKLVESAFDGIWASSLEVSASHAVPDANILTMQDYLDAAIDMNEAVSIPVVVDVDQGGNSTNVIHMVKKFETAGIAGIIMEDKLFPKQNSLLGGRQELATIGEFVGKIMAAKNAESKDFMVIARIEALIAGWGQEEAMKRAKAYVNAGVDGIMIHSKKNNPDEITEFIKNFDLNVPIVVVPSTYPSFTEEKIKSPKIRMVIYANHVIRSAVTSIKETLKEIKDAGGIDTVSRIIPVEELFELQG
>2712797899
VGAHDGLGAKLIEQHFDGVWASGLEISASHGVPDANILTMTQYLERSQEMVNATSLPVIADVDTGGNSSNVRHMVEQYEAAGIAAVVIEDKLFPKVNSFVGRQELASIPEFCGKLEAARDAKSDNFLIISRIEALIAGWGMAEALKRAEAYREVGVDSILIHSKSKEPDEIREFLKAWNKRSPVVLIPTTYPAMKYEEMQEWGINMIIFANQCMRTTIAAMHKTLDIMATEKSTVSIEKITTVKEIFELQG
>2660159169
MGAHDGLSASLAENAFEAIWAGGLGISSSYRVADAGLLTMTEFLNAAAQMRAACNLPIIADVDGGGDSNVIRRMVQLYEAAGIDAICIEDKQYPKRNSFRGHQLEAPDTFAQKIAVAKAARGTDFMVVARLESLIAGAGMDDALSRGELYHDAGADAVLIHSRASHAGEIREFCERWKRTVPLLCVPTTYASVSARELGEMGISGIIYANQAIRASVKAVADAMASIAKYDSSAELDSMATLGELFELIG
>2873106873
IGVHDGLSAILAQKAFEALWAGGLGISASHGVPDAGILTMTEFHQDAVRIRRSTTLPVIADVDAGGDVDVVRRMVKLYDSAGIDAVCIEDKQYPKRNSFLDGHLLEEPSVFARKIEAAKSSQSDEFMVIARLESLIAGSTMEDAVSRALVYAKAGADAILIHSRLKTPAEIETFSREAAGTVPLFAVPTTYHTTSVDQLHEMGIAGMIYANQLIRGSITAMEHVLSRLYADGSTTAMEPISTLKELFSLVD
>2862780770
VGVHDGLSAIMAENAFEALWAGGLGISTSHGVPDAGILTMTEFLQDAVRIRRASSLPVIADVDAGGDVNVVRRMAGLYEAEGIDAVCIEDKQYPKRNSFLDGHLLEEPLAFARKIEAAKAARGESFMVIARLESLIAGAGMEDALSRAVLYAKAGADAILVHSKERQPSEIAEFCARAAGELPLFAVPTTYHVTTVEGLHAMGITGMIYANQLIRGSVTAMEEVLTSLARTSSTTEMESIAPVKRLFDLVG
>2868430825
LEVSASFGLPDVGLLTMTELLGSSHYVSDAVSIPVIVDCDTGGDEINVARLVREAARSGVAAVCIEDKVFPKRNSFMSVDQQLIDPDAFCRKLHAGQKAVRDDVLLVARTEALVAGRGVDEALRRAEKYAEAGADAILVHSKDRNPDQVMEFLRLWQRRAPVVVVPTTYHEVSAKELEREGASMVIYANHGLRSAVQAVGETLAAIRDSGSTSLVEDIAPVKEIFELQG
>2866822034
VERSFDAVWVSGLEVSASLGLPDIGLLTMTEMMDVTRQMTGAVSVPVIVDGDTGGDELNVVRLMRSAVAAGATAVCVEDKVFPKRNSFLPVDQELLGPERFCRKLRSAREAAGDELSLIARTESLVAGGDVEEALFRSACYVDAGADAVLVHSRDSTPDRIVDFLRKWRGSVPVIVVPTTYHGISARELEMEGAGMVIYANHGLRSAVRAIGETLSAIRASGSTAGVEDIASLGEVFRLQE
>2824323004
VGGHDALTAKLAHAAFETMWASSLAASASHGVPDASLLTMTQFLDIAESMTQASPLPVIADCDTGGDARNVAYAVARYEARGIAAMCIEDKRFPKLNSFADGGQDLLPAAEFAAKIRAGKQATDPAFLLIARTEAFIAGRDLAEALDRAHQYADAGADAILVHSKSVHPDQVLKFAAAWDRDLPLIAIPTTYPQVTEAELLAAGYRVVIYANQGLRATVSSVQDMLRVLSQAGNAAALEELAPMQAVFDLQG
>2646533395
VGAHNGLGARLAEQAFEAVWASGFEMSASYAVPDASLLTMTQYLDGAEAMDVASALPVIADCDTGGGPLNVAHMVRSYERRGVAAVCVEDKVFPKMNSFAAAAHDLVPIEEFCLKIKAGKAAESEEFVLIARTEGLVAGVGMEETLRRARAYAGAGADAILVHSKSRQPAEVLEFAGRWDRPTPLVSVPTTYDGVHERDLLGAGFRIVIYANQGVRAAIRGMSAALARLADEGNARSVDEIAPMAEVFALQR
>2554031294
VGAHNGLTARLAERAFEAVWSSSFELSASQGLPDASLLGLAEFVDAAEAMDAAADLPVIADCDTGGGPLNVAHALRRFERRGAAAICIEDKVFPKMNSFARTAHDLVPTEEFALKLKSGLQATDPDFLLIARTEALIAGQGVPEALERARAYAAAGADAVLVHSKSTRPDDILEFGARWDGGVPLVAVPTTYGQVHERELFDAGYRIVIYANHGLRAAVSGVTSTLAALAASGRARDVEDIATMPELFELQR
>2805015649
VGAHDGLTAKIVAEAFEAVWVSSFELSASHGLPDASLLTMTQYLDAAEDVDAVIDIPVIADCDTGGGPLNVSYLMQRYARRHIAAVCIEDKMFPKINSFAEAAQDLISAEEFALKIKAGKEVDGDGPLLIARTEALISGSGVDEALDRGHAYAAAGADVVLVHSKSKRPDEVLEFGARWDLDVPLAAVPTTYSQVTEATLREAGYGLVIYANHSLRAAVRGVREVLDRLTHAGRAADVESISPMAEIFALQG
>2777035997
VGAHDGLSAKLVEQAFDAVWCSSFEVSASYGLPDASLVTMTQFLAAAEAMDAIIDIPVIADCDTGGGPLNVAFAVERYERAGIAAMCIEDKLFPKINSFADAGQDLLPTKEFALKIEAGKQTKDERFLLIARTEALISGQGVPEALERAHAYADAGADAVLVHSKSRRPDDILELGDAWDRDVPLVAVPTTYASVEEKALFDAGYRLVIYANQGMRAAVKNMREVLGKLRAEGRAESVDDIATMPEIFALQG
>2777439338
VGAHDGLSAKLVEQAFDAVWCSSFEVSASYGLPDASLVTMTQFLAAAEAMDAIIDIPVIADCDTGGGPLNVAFAVERYERAGIAAMCIEDKLFPKINSFADAGQDLLPTKEFALKIEAGKQTKDERFLLIARTEALISGQGVPEALERAHAYADAGADAVLVHSKSRRPDDILELGDAWDRDVPLVAVPTTYASVEEKALFDAGYRLVIYANQGMRAAVKSVREVLGKLRAEGRAEAVDDIATMPEIFALQG
>2768337029
VGAHDGLTAKLVEQAFEAIWASSFEISAAYGLPDASLVSMTQYLAAAVAMDAVTQIPVIADCDTGGGPLNVAHAVRTYERAGIAAVCIEDKLFPKMNSFADTSQDLVPTEEFALKVKSGKEAATADFMLIARTEAFIAGMDTEQALDRAHAYEAAGADAILVHSKSRRPDQVLDFAARWDGHVPLVAVPTTYDSVGEDALHEAGFQLVIYANHGLRAAVRGVREALRDLRTAGRADAISDIAPMADIFALQD
>2517958596
VGAHDALTAKLVEQAFDAVWSSSFEISASHGLPDASIVTMSQYLASSEAMDLGVTIPVIADCDSGGGPLHTAYAVQRFERAGIAAVCIEDKLFPKMNSFADVTQELVTAEEFAMKIKAAKEVNDPDFMVIARTEALIAGLSITEALDRGHAYVEAGADAVLVHSKSKRPDEVLEFASRWDSDVPLVAVPTTYSSISEAALGAAGFRIVIYANQGLRAAVRGVQETLQELSRAGCAQAVEIAPMHEVFALQG
>2873104765
VGAHDGLSAKLVQRAFEAVWASSFEISASHGLPDASLVTMTQYLDAAIAMDAVTDIPVIADCDTGGGPMNAAYAMQRYERAGISALCIEDKLFPKINSFADAAQDLLPAEDFALKIKNAKEMSDPDTVLIARTEALIAGRPVAEALERAHVYVAAGADAVLVHSKSRRPEEVLEFASRWESPVPLVAVPTTYNTVTEGELYDAGYRLVIYANQGLRAAVKGMQEVLQDLGGADRAAEIEEIAPMAEVFALQG
>2650675438
AGAHNGLSARLVEESFEAVWSSSFEISASAALPDASLLSMSEYLTAAKQMNDAVSIPVIADCDTGGNNLNAVYAVQQFEAAGIAAVCFEDKQFPKMNSFVGAGQHLEQIDTFARKIKVAKEATTKDFMIIARTEALVVGCDVSEALKRAHAYADAGADAILIHSKAKTPDEVLDFISCWQDRLPVVVVPTTYYSLTVEEANAAGVKLMIFANHGMRAMISGSKEVLSKICVSGSSESVQSIATVQDIFQIQR
>2731978878
AGAHDGLSARLVAEAFDAVWASGLEISAAHGLPDISLLGMAEFLAAAATMQSATAVPVVADCDTGGGDRNAAFTMMRYENVGIAAVCIEDKVFPKLNSFLGAGQELLATEDFGAKLRAAKQAHDPDTVLIARTEAFICGYGVEEALARCHHYVDVGADAVLVHSKAADSSEVVSFTRRWQRRAPVVVVPTTYTAFSVAEAQEAGVAMVIYANQGMRATVRAVRDAWAAVLADGSTVGIESIASVKDIFELSG
>2766656690
AGAHDGLSARLAAEAFDAIWASGLEISAAHGLPDVSLLGMAEFLAGAATMQRSVAVPVVADCDTGGGNLNAAYTMMCYEDTGVAAVCIEDKVFPKRNSFVDAGQQLLGAEEFGLKLTTAKQARHPDTVLIARTEAFICGLGVDEALRRCHHYVDVGADAVLVHSKAVDSAEVIAFMDRWRHRAPVVVVPTTYARFSVQEANDAGIAMVIYANQGMRATVRAVRDAWATVLAEGSTTGIEPIASVKEIFDLSG
>2856773741
AGAHDGLSARLAEEAFDAVWASGLEISAAHGLPDVSLLGLAEYLAAGTSMRRAVTVPVVADCDTGGGNLNAAHTMMRYEEAGISGICIEDKLFPKRNSFVNSGQKLLETAEFCQKLEAAKGVMNPDTVLIARTEAFICGMSLQEALDRCHRYVDAGADAVLVHSKQSHSGEILSFMEKWDDRAPVVVVPTTYSDFSEQEARQAGVAMMIYANQGMRAQITAVRQTWATVIAEGSAASLEMIASVKDVFAISG
>2767938707
AGAHDGLSARLAMEAFDAVWASGLEISAAQGLPDVSLLGMAEYLAGATAMQQAVSIPVVADCDTGGGSLNAAYTMRRYEGAGVAGICIEDKIFPKRNSFLDAGQKLLETDEFGSKLEAAKKAARSETLLIARTEAFICGMGVDEALRRCHQYVDAGADAVLVHSKSAEAGEVVSFMRQWQHRAPVVIVPTTYADFSVQEAQEAGISMVIYANQGMRASVKAVRDTWAVVLAEGSTASVEPIATVKDIFSLSG
>2777047920
AGAHDGLSARLAEEAFDSVWASGLEISAAHGLPDVSLLGMAEYLSAAVAMQRSVSVPVVADCDTGGGVLNAAHTMMRYEEAGVAGVCIEDKIFPKRNSFVNSGQKLLEVDEFGRKLEAAKRAVSSDTVLIARTEAFICGLGLQEALTRCHHYVDAGADAVLVHSKAVDSGEVVSFMKEWQHRAPVVVVPTTYADFSAAEAQEAGISMVIYANQGMRAAITAIRSTWATVLAEGSTAPVEPIASVKDIFAISG
>651727637
AGAHDGLSARLAEEAFDSVWASGLEISAAHGLPDVSLLGMAEYLSAAVAMQRSVSVPVVADCDTGGGVLNAAYTMMRYEEAGVAGVCIEDKIFPKRNSFVNSGQKLLDVDEFGRKLEAAKRAVSSDTVLIARTEAFICGLGLQEALTRCHHYVDAGADAVLVHSKAVDSGEVVSFMKEWNHRAPVVVVPTTYADFSAAEAQEAGISMVIYANQGMRAAITAIRSTWATVLAEGSTAPVEPIASVKDIFAISG
>2862749501
AGAHDPLSASLVEISFDGVWASSFTISAANGLPDMSLLSMADFLEAAGRMAAVCSVPILADCDTGGGAPNVAYLVQRYEAAGVAGVCIEDKLFPKTNSFVDRRQELLPVDEFARKIEAGKNARDPDFVLVARTEALIAGHDVQEALHRADAYVDAGADMILVHSKKDSPREVIEFLDAWQARAPVVVVPTTYHDWHVTDAQSSGVSLVIYANHALRAAIRSMYRVLTSIESTGTSTAVEDISPVSEVFELTH
>2772761636
AGAHDPLSASLVEASFDGVWASSFTISAANGLPDMSLLSMTDYLEAAGRMAAVCSVPILADCDTGGGVPNVAYLVQRYEAVGVAGVCIEDKVFPKTNSFVDHGQELLDADEFALKVEAGKNARDPDFVLVARTEALIAGHGVREALHRAHRYVDAGADAILVHSKKTSPREVIEFLEAWQGRAPVVVVPTTYHDWHFTDAENAGVSLVIYANHALRAAVRSMSEVLSSIESSGASTSVEDIAPVSEVFELTH
>2856813601
AGAHDPLSASLVQASFDGVWASSFTISAANGLPDMSLLSMTDYLEAAGRMAAVCSVPILADCDTGGGVPNVAYLVQRYEAVGVAGVCIEDKVFPKTNSFVDHGQELLDANEFALKIEAGKNARDPDFVLVARTEALIAGHGVQEALHRAHRYVDAGADAILVHSKKSSPREVIEFLDAWQGRAPVVVVPTTYHDWHFTDAENAGVSLVIYANHALRAAVRSMSQVLSSIESSGASTSVEDIAPVSEVFELTQ
>2753266573
AGARDALTARLVERAFDGIWASSFELSATQALPDLSLLGMSELLTVSVSIDVATELPMLADCDTGGGRANIAHMIRRYEAAGVAGVCIEDKVFPKRNSFVDEGQVLEDIDEFAARIELAKGSQRADFVVVARVEAFVAGMGVDEVLRRANAYADAGADAVLIHSKRNGPEEIRAFLSRWQRRRPVVVVPTTYPHWTADQAAAEGVSMVIYANQTLRASVRATQEVLAAISAADGSAPVEGITPIKEIFDLVD
>2585376493
VGARDPLTARMVEEAFDGVWVSSFELSATRALPDLGLLTMTECLDAAALIDGATVLPSLVDCDTGGAAINLVRVVRLCEAAGIAGICVEDKVFPKRNSYLDGGQVLEDPDVFAQRVEAAVRSRDPDFTVVARCEALIAGAGMDEALRRAHHYVDAGADAVLVHSKRREPDEIVEFLRRWCRRAPVVVVPTTYYRWSLAEAQDAGVSLVIYANQALRACVLAVRTVLSEIHLRGDAATAEDIAPVKEVFALTR
>2862297925
VGCRDALTALLIEEAFDGLWASSFEISASRGLPDLGLLTMAELLEASSHANQTTGLPLLADCDTGGGKINVVRTVQQFESADIAGVCFEDKLFPKRNSFLRGGQDLEAAEEFAGRIEAGVRARNPDFTVVARVEALIAGRGLEEALRRAHLYADAGADAILIHSKKSTPAEIVEFLQAWQARTPIVVVPTTYPHWDLAEARAAGVSMVIYANHTLRASVSAMRDVLSEIQLHGGTAGVEGITSMKELFGLTR
>2777130786
VGSRDALTALLVEEAFDGLWASSFELSASRALPDLGLLTMAELLVASSHVNEATALPLLADCDTGGGKINVVRTVQQFEAAGIAGVCFEDKVFPKRNSFLAGQNLEDAQDFAGRIEAGARARSEDFTIVARTEALIAGRGLDEALHRAHLYADAGADAILIHSKKPTPAEILEFLQAWQARTPVVVVPTTYPHWDLAEAQEAGVSMVIYANHALRASVTAMRDVLGEIHLQGGTGGVEDIAPMKELFGLTG
>2777134687
VGSRDALTALLIEEAFDGLWASSFEISASRALPDLGLLTMSELLEASSHVNQATSLPLLADCDTGGGNINVVRTVRQFEAAGIAGICLEDKVFPKRNSFLGGGQNLEDATEFAGRIQAAARATGEDFTVVARVEALIAGAGLDEALRRAHLYADAGADAILIHSKQTGPGEIVDFLAAWQSRKPVVVVPTTYPHWDLAEAQAAGVSMVIYANHALRASVSAMRDVLGEIRLQGGTGGVEDIAPMKELFGLTQ
>2766247028
VGSRDALTALLVEEAFDGLWASSFEISASRALPDLGLLTMSELLEACSHVNQATRLPLLADCDTGGGNINVVRTVRQFEAADIGGICLEDKVFPKRNSFLGGGQNLEDAGEFAGRIQAAVRATTADFTVIARVEALIAGAGLAEALRRAHLYADAGADAILMHSKKSTPIEILEFLQAWQARTPVVVVPTTYPHWDLAEAEAAGVSMVIYANHALRASVSAMRDVLGEIRLQGGTGGVEDIAPMKELFGLTQ
>2768527614
VGSRDALTALLVEEAFDGLWASSFEISASRALPDLGLLTMSELLEASSHVNQATSLPLLADCDTGGGNINVVRTVRQFEAADIGGICLEDKVFPKRNSFLGGGQNLEDAGEFAGRIQAAVRATDRDFSVVARVEALIAGAGLDEALRRAHLYADAGADAILIHSKESTPAEIVEFLQVWQARTPVVVVPTTYPHWDLAEAQAAGVSMVIYANHALRASVSAMRDVLGEIRLQGGTGGVEDIAPMKELFGLTQ
>2777420774
VGSRDALTALLVEEAFDGLWASSFEISASRALPDLGLLTMSELLEASSHVNQATSLPLLADCDTGGGNINVVRTVRQFEAADIGGICLEDKVFPKRNSFLGGGQNLEDAGEFAGRIQAAVRATTGDFTVVARVEALIAGAGLEEALRRAHLYADAGADAILIHSKESTPAEILEFLQAWQARTPVVVVPTTYPHWDLAEAQAAGVSMVIYANHALRASVSAMRDVLGEIRLQGGTGGVEDIAPMKELFGLTQ
>2777551174
AGAHDGLTARLVEEAFDVVWASSFETSASRALPDMSLLTMTDYLQAASWMVQSTSLPVLADCDTGGNRLNIAYTVRQYEAAGVAGICLEDKVFPKKNSFLAVGQTLEDPAEFAARIRVAKQAHNPEFVVVARVEALIAGTGMADALARAHQYADAGADAILIHSKSQEPHEIQEFLEQWQRRTPVVVVPTTYFRWKTEEASRAGASLVIYANQGLRAAVQAVRDVLLEIRLTGDSTSSEDIAPVKEIFRLTD
>2753259974
AGGHDGLTARVIEECYDVVWASSFEISASRGLPDMSLLTMTDYLEAARQMAAATGLPVLADCDTGGNRLNVAYMIQQYEAAGVAGVCIEDKVYPKRNSFLDGGQVLEETAEFASKIGVAVRSANPDFVVVARTEALIAGLGMAEALLRCHAYADAGADAILIHSKSPQPDEVVEFLSAWQRPVPVVVVPTTYYGWDIGAAAAAGVAMVIYANQGLRSSVQAMRQVLADIRTTGSSVRVEGIASMKEIFRLTR
>2776433951
AGGHDGLTARVIEECYDVVWASSFEISASRGLPDMSLLTMTDYLEAARQMAAATELPILADCDTGGNRLNVAYMIRQYEAAGIAGVCIEDKIYPKRNSFLEGGQVLEDAAEFAGKVAVAVRSANPDFVVVARTEALIAGLGMAEALSRCHAYADAGADAILIHSKSPQPDEVVDFLRAWQRPVPVVVVPTTYFGWDIRAAGEAGVAMVIYANQGLRSSVQAMRQVLADIRTTGSSVRVEGIASMKEIFRLTR
>2753651320
AGAHDGLGAVLAERAYRAVWASGLEVSAAHGVPDIGLLGISDYLAAARTMNQACGLPVIADCDTGGNELNAAYTVQQYEAAGIAAICIEDKVFPKVNSFAGHRQMLAPTGEFAHKISVAKASKDPDFMVIARTEALIAGAGMDEAMDRAHAYADAGADAILIHSKAKTHAEVEEFMSRWSGRLPVVIVPTTYYEWSASDAARAGASIVIHANQGLRATVTAMMSAFSIMLNDGCSSALEGIASVKEIFDLQR
>2868059366
AGAHDGLGAVLAERAYRAVWASGLEVSAAHALPDVGLLGISDYLAAARIMNQACGLPVIADCDTGGNELNAAYTVQQYEAAGVAAICIEDKIFPKVNSFAGHRQMLAPIGEFAHKIRVAKGSKDPDFMVIARTEALIAGAGMDEAMDRAHAYADAGADAILIHSKAKTHAEVEEFMGRWGGRLPVVIVPTTYYEWSASDAGHAGASIVIHANQGLRATVSAVMSAFAIMLNDGCSSALEGIASVKEIFDLQR
>2862252003
AGAHDGLGAVLVEEAFDAVWASSFEVSAARALPDASLLTMTEYLQAAVHLDRVCSLPVIADCDTGGNALNVAHMVTEYEAAGIAGVCMEDKTFPKVNSFAARGQDLADTAEFAHKVRVARNTRGDDFLVIARTEAFIAGFGVETVLERAHAYVDAGADAILVHSKGTAPDQILAFLKKWRSPVPVVAVPTTYSSWHACDAHAAGVSMLIYANHGLRAKVAATRHVLEAISAHGSSAGIEPITSMKEIFALQR
>647682528
AGVHSALGGLLAQEAFPALWASSFEISAVRGLPDASLLTMTEYLQAAADVQKVAGIPVIADCDTGGNNMNVAHMVHEYERAGISAICIEDKAYPKMNSFAGTGQELIEAEVFAGKIEVARRASDLRSYLIARTEALICGRGVDEAIARCHRYADAGADAVLIHSRQPSNAEILEFLDRWQRRLPVVVVPTTYPDWHADDAAKAGVNVVIYANQGLRAMISALRRTYGSIHDLGAADHLTAIASVRDVFRLQR
>2767913041
VGAHTALGATIAEEAFDAVWSSSLEVSASRALPDSSLLTMTEYLEAAANMQKAIGVPVVADCDSGGNNANARHMVHEYEAAGITAISVEDKKFPKMNSFADRGDSLVTTDDFCRKLTTAKNATNSDFFVIARTEALINGRPVREALDRARAYADSGADAILIHSKEKTNEEILAFLEGWEAKLPVVVVPTTYPDWSARDMAAAGVSVVIYANQGLRSTISALRGTYASILDNGDTVKLEDLAPVSDIFAYQE
>2868134162
AGAHNALGAVLAERAFHAVWSSSFEVSAARCLPDASLLTMTDYLEAAVHMQRAVGVPVVADCDSGGNELNFAHLVHEYEASGITAVCVEDKLFPKMNSFVGEGQRLVDAEVFGRRIAVAKQARGEDFLVIARTEAFIAGLGLEEALRRCHTYADAGADAVLVHSKQSTEVEVAAFLARWARDVPVAVVPTTYPAWHAEDAHRAGAAIVIYANQGLRAQVLALRHTFGEIVRAGHTAGVESIATLDDIFTLQG
>2856905478
MTDYLQAAVHIQRRVGVPVVADCDTGGGAMNVAYLVHEYEAAGITAVCIEDKLYPKLNSFAPGQQDLLDTAAFARKIAVAKRVHGADFFVIARTEALISGLGVDEALHRAHAYADSGADAVLVHSKEPTHAQVGAFLDRWDGRVPIVLVPTTYPGWHFDDAVKAGASLVIYANQGLRATIDALRTTFDAIVTRGGSADLEPLASLSDVFALQR
>2565386254
AGVHDALGAMLAEQAFAAVWASGLGISASRCVPDASLLTMTEYLQAAVQMQRQVSIPVVADCDSGGNNLNITHMVHEYEAAGITAVCVEDKQYPKRNSFAPGNQDLVDTAAFADKIAIAKRASDEDFFVIARTEALISGLGVDEALNRGYAYAAAGADAMLVHSKQPTSAEVHAFLEQWDGRVPVVVVPTTYPDWHFDDAVKAGASMVIYANQGLRATIEALRTTFDSIITHGSSADLEVLASVNDVFELQR
>2626639880
AGVHDALGAMLAEQAFAAVWASSLGISAARCLPDASLLTMTDYLQAAVQMQRRVGIPVVADCDTXGNNLNIAYLVHEYEAAGISAVCIEDKHYPKMNSFAPGNHDLLETTAFARKISIAKRVSGDDFFVIARTEALISGLXVDEALNRSYAYAEAXADALLVHSKHRTSAEVQAFLEQWDGRKPVVLVPTTYPGWHFDDAVKAGASVIIYANQGLRATIDALRATFHAIITHGSSADLEALASLNDVFELQR
>638103021
AGVHDALGAMLAEQAFAAVWASSLGISAARCLPDASLLTMTDYLQAAVQMQRRVGIPVVADCDTGGNNLNIAYLVHEYEAAGISAVCIEDKHYPKMNSFAPGNHDLLETTAFARKISIAKRVSGDDFFVIARTEALISGLSVDEALNRSYAYAEAGADALLVHSKHRTSAEVQAFLEQWDGRKPVVLVPTTYPGWHFDDAVKAGASVIIYANQGLRATIDALRATFHAIITHGSSADLEALASLNDVFELQR
>2530553041
AGAHDALGAKLAQEAFQAVWASSFEVSASRCLPDASVLTMTEYLAAAAAMQKAIDIPVVADVDTGGNNLNVAHMVREYEAAGITAVCIEDKVYPKVNSFAETAHDLLPLPDFVRKIETAKAARGEDFYVIARTEALINKLGVAEALERCYAYAEGGADAVLIHSKRRDQGEIVEFLNGWDGRCPVVIVPTTYPQWAAADAEKHGASVVIYANQGLRATVQALRDTFGTILADGTSLGVEDIAPISDVFALQK
>2725288090
AGAHDAMGATLAQQAFQAVWSSSLEVSASRCLPDASVLTMTEYLAAAANMQKAIDIPVVADVDTGGNNLNVAHMVHEYEAAGITAVAMEDKLYPKVNSFAEAAQTLLPLADFAQKIETAKNARGEDFYVIARTEALIDGLGVEEALKRCTAYADAGADAILIHSKKKDEGEIVEFLDGWDGRKPVVIVPTTYPQWSAAEATKHGVSVVIYANQGLRATVQALRTTFGTIYRDGTSLGVESIAPVSDVFALQR
>2766316304
AGAHDAMGATLAQQAFQAVWSSSLEVSASRCLPDASVLTMTEYLAAAANMQKAIDIPVVADVDTGGNNLNVAHMVHEYEAAGITAVAIEDKLYPKVNSFAEVAQTLLPLTDFAQKIETAKNARGEDFYVIARTEALIDGLGVEEALKRCTAYADAGADAILIHSKKKDEGEIVEFLDGWDGRKPVVIVPTTYPQWSAAEATKHGVSVVIYANQGLRATVQALRTTFGTIYRDGTSLGVESIAPVSDVFALQR
>2865206621
AGAHSALGAVLAEQEFDAIWSSSLEISASRCLPDASILTMTEYLEAAAHMQKALGIPVVADADTGGNNLNVAHMVHEFEDMGITAVAIEDKLFPKINSFADGDQTLLSTEAFVAKIETAKQARDDEFFVIARTEALINGLGVDVALERAHAYADGGADAVLIHSKKSTNTEVVDFVKRWEGRLPVVVVPTTYPDWNIAEAEAMGVQVVIYANQGMRATISSLRETYRSIRDSGDTVALEPIASVADIFKLQR
>2547559743
AGAHSALGAVLAEQEFDAIWSSSLEISASRCLPDASILTMTEYLEAAAHMQKALGIPVVADADTGGNNLNVAHMVHEFEDRGITAVAIEDKLFPKINSFADGDQTLLSTEAFVAKIETAKKARDDEFFVIARTEALINGLGVDVALDRAHAYADGGADAVLIHSKKSTNTEVVEFVKRWEGRLPVVVVPTTYPDWNIAEAEAMGVQVVIYANQGMRATISSLRETYRSIRDAGDTVALEPIASVADIFRLQR
>2766443639
AGAHSSLGGLIAQQSFQAVWASSFEISAARCLPDASLLSMTDYLEAAANIQKALSVPVVADCDTGGNSMNVAYMVGEYESAGITAVSIEDKIFPKMNSFAAADHTLLDVRAFAHKIETAKKASSDDFFVIARTEAMISGLGVDEALKRCAAYADAGADAVLVHSKQKTKDQVLEFLGRWDDRLPVVVVPTTYPEWHADDARKAGVSAVIYANQGLRATITSLRTTFTSIYETGHTAHLEDISGVKDVFELQR
>2585378419
AGAHSSLGGRIAEQSFQAVWASSFEISAARCLPDASLLSMTDYLEAAANIQKALSVPVVADCDTGGNSMNVAYMVAEYESAGITAVSIEDKIFPKMNSFAAADHTLLDVSAFAHKIETAKKARTDDFFVIARTEAMISGLGVDEALKRCNAYADAGADAVLVHSKQKTKDQVLEFLAHWDDRLPVVVVPTTYPDWHADDARAAGVSAVIYANQGLRATITSLRSTYRSIYETGHTSHLEDISGVKDVFDLQQ
>2768599299
AGAHSSLGGRIAEQSFQAVWASSFEISAARCLPDASLLSMTDYLEAAAHIQKALSVPVVADCDTGGNSMNVAYMVAEYESAGITAVSIEDKIFPKMNSFATADHALLDVSAFAHKIETAKKARTDDFFVIARTEAMISGLGVDEALERCSAYADAGADAVLVHSKQKTKDQVLEFLGLWNDRLPVVVVPTTYPDWHADDARAAGVSAVIYANQGLRATITSLRSTFQSIYETGHTAHLEDISGVKDVFDLQQ
>2873050455
AGAHSPLGGVIAEQVFQAVWASSFEISAARCLPDASLLGMTEYLEAAANIQKALTVPVVADCDTGGNSMNVAYMVAEYERAGITAVSIEDKIFPKMNSFAAADHSLLDVGDFAHKIETAKKASDDEFFVIARTEAMISGLGVDEALKRCNVYADAGADAVLVHSKKDTKDEVIAFLDAWEDRLPVVVVPTTYPDWHADEAHTAGVSAVIYANQGLRATITSLRNALGSIYETGHSAHLEDIAGVKDVFALQR
>2753097744
AGAHSALGGVIAEQVFQAVWASSFEISAARCLPDASLLSMTDYLEAAANIQKALTVPVVADCDTGGNSMNVAYMVAEYERAGITAVCMEDKIFPKMNSFAAAAHTLLDAGDFAHKIETAKKARSEDFFVIARTEAMISGLGVDEALKRCTTYADAGADAVLVHSKKATKDEVLEFLEQWDNRLPVVVVPTTYPDWHADEAHAAGVSAVIYANQGLRATITSLRTALGSIYQTGHSAHLEDIAEVKDVFALQR
>2766565009
AGAHSALGGVIAEQVFQAVWASSFEISAARCLPDASLLSMSEYLDAAAHIQKALSVPVVADCDTGGNSMNVAYMVAEYEQAGITAVCMEDKIFPKMNSFAAADHSLLDVNAFAHKIETAKKSRSEDFFVIARTEAMISGLGVDEALKRCAVYADAGADAVLVHSKQATKDEVLSFLDQWNDRLPVVVVPTTYPDWHADEAREAGVSAVIYANQGLRATITSLRSALGSIYETGHSAHLEDIAGVKDVFALQR
>2777593032
AGAHDALGGRLAQAAFDAVWASSLEVSAARCLPDASVLTMTEYLEAAAHTQKALGIPVVADVDTGGNNLNVAHMVHEYEAAGITAVCMEDKLFPKMNSFVATSHTLLDTEEYCSKVRVAKNARGEDFFFIARTEALIDGLGVEVALERCHAYVDAGADAVLIHSKSRTKDQVLEFLRGWHDRAPVVVVPTTYPDWHADDAAKDGVSTIIYANQGLRATVSALRDTYASILSHGETTHLEDIASVKDVFALQR
>2768018597
AGAHDALGGRLAQAAFDAVWASSLEVSAARCLPDASVLTMTEYLEAAAHTQKALGIPVVADVDTGGNNLNVAHMVHEYEAAGITAVCMEDKLFPKMNSFVATSHTLLDTEEYCSKVRVAKNARGEDFFFIARTEALIDGLGVEVALERCHAYVDAGADAVLIHSKARTKDQVLEFLRGWQDRAPVVVVPTTYPDWHADDAVKDGVSTIIYANQGLRATVSALRDTYASILSHGETTHLEDIASVKDVFALQR
>2777229765
AGAHDALGGRLAEAAFDAVWASSLEVSAARCLPDASVLTMTEYLEAAAHTQKALGIPVVADVDTGGNNLNVAHMVREYEAAGITAVAIEDKQFPKMNSFVATSHTLLDTETFSSKLRVAKQARTEDFFVIARTEALIDGLGVEVALERCHAYVDAGADGVLVHSKKPTNEQVLAFLAEWGDRAPVVVVPTTYPDWHIDDAVKAGVSTVIYANQGLRATIRALRETYGTIVERGDTTELEDIASVKDIFALQS
>2807375674
AGAHDALGGRLAEAAFDAVWASSLEVSAARCLPDASVLTMTEYLEAAANTQKALGIPVVADVDTGGNNLNVAHMVREYEAAGITAVAIEDKQFPKMNSFVATSHTLLDTDTFASKLRVAKQARTEDFFVIARTEALIDGLGVEVALERCHAYVDAGADGVLVHSKKPTNEQVLAFLAEWQDRAPVVVVPTTYPDWHIDDAVKAGVSTVIYANQGLRATIRALRETFSTIVDQGATTELEDIASVKDIFALQG
>2867669411
AGAHDALGGRLAEAAFDAVWASSLEVSAARCLPDASVLTMTEYLEAAANTQKALGIPVVADVDTGGNNLNVAHMVREYEAAGITAVAIEDKQFPKMNSFVATSHTLLDTETFASKLRVAKQARTEDFFVIARTEALIDGLGVEVALERCHAYVDAGADAVLVHSKKPTNEQVLAFLAEWQDRAPVVVVPTTYPDWHIDDAVKAGVSTVIYANQGLRATIRALRETFGTIVDRGATTELEDIASVKDIFALQG
>2804920882
AGAHDAMGAALAEQAFQGVWASSLEMSAARCLPDASVMTMTEYLEGASNMQKALSIPVVADCDTGGNNLNVAHMVHEYEAAGITAVCMEDKLFPKMNSFAGGAQTLLSTEAFASKVETAKNARDPDFFVIARTEALISGLSVEEALERCHAYADAGADAVLIHSKAKVNDQVLEFLRAWNGHRPVVVVPTTYPEWHVDDAAAAGVSVVIYANQGLRATVSALRDTFKTILTLGETTSLESIASVTEVFELQN
>2566316507
TGAHTALGAVLAQEAFQAVWSSSFEVSAARCLPDASILTMTEYLEAAANMQKSLRVPVIADCDTGGGNFNVAHMVHEFEGAGITAVCIEDKVFPKLNSFASGDQTLLETSAFARKIEIAKNARSDDFFVVARTEALISGLGVDQALERCHAYADAGADAVLIHSKSRSKDQVLEFLERWQGRRPVVIVPTTYPDWHVDDVAAAGVSVVIYANQGLRSMITSLRETFRTIWQHGQTTPLENIASVEDIFELQR
>2777427919
AGAHDALGAVLAEQAFDAVWSSSLEVSAARCLPDASVLTMTEYLDAAANMQKALGIPVIADCDTGGNNLNVVHMVHEYEAAGITAVCMEDKLFPKLNSFASGDQTLLSTEAFCSKIRAAKGAATGDFFVVARTEALINGLSVDVALERSHAYCDAGADAVLIHSKSKTKDQVEEFLSRWDGRRPVVIVPTTYPDWHVDDIAKAGVSVVIYANQGLRATVASLRETFESICRHGDSTDLEDIAAVSDVFELQK
>2862807053
AGAHDALGGILAEQAFDAVWSSSLEVSAARCLPDASVLTMTEYLEAAANMQKALGIPVIADCDTGGNNLNVVHMVHEYEAAGITAVCMEDKLFPKLNSFAGGDQTLLSTEEFCGKIRAAKKARTDEFFVVARTEALINGLSVDVALERAYAYAEAGADAVLIHSKSKEKDEVEEFLNRWDGCRPVVIVPTTYPNWHIDDIAKAGASVVIYANQGLRATVSSLRKTFESIRRHGDTTALEEIAPVKEVFGLQK
>2547559973
AGAHDALGALLAEEAFQAVWSSSLEVSAARGLPDASLLGMDEYLRAAAQMQSVLGIPVVVDCDTGGGRMNVAHMVHEFEAAGLTAVCMEDKVFPKINSFAGGDQALVDADEFAHRIEIAKNASTAEMVVIARTEAMICGLGVDAALKRCMAYADSGADAVLVHSKSSNRKEVSEFLDKWDARCPVVIVPTTYPDWHVADIREAGVAAVIYANHGLRATVSALRATFRSVYDHGHTLAVEEIASVQDVFALQR
>2815269401
AGAHDALGGVLAQQAFDAVWASSLEISAARCLPDASLLTMTEYLESAANTQKALSVPVVADVDTGGGNLNVAHMVHEYEAAGITAVAIEDKLFPKMNSFAAHGHPLLETEAFAAKIRTAKNARGEDFFVIARTEALISGLGLDEALHRCHAYADAGADAVLIHSKSKTREQVVAFLAEWRGRLPVVVVPTTYPDWHIDTAERDGVSVVIYANQGMRAVVSSLRAAFATIHRDGDSTALEGIAPVADIFQLQQ
>2776371652
AGAHDALGAVLAQESFQAVWSSSFEVSAARCLPDASLLTMTEYLEAAAAMQKALSVPVVADCDTGGNSLNVAHMVHEYERAGITAVCLEDKIFPKMNSFAEAEQQLLPAPAFAHKIETAKNASDADFFVIARTEALIAGLPVQEALARCHAYVDAGADAVLIHSKAKTKDQVLEFLEQWDRRRPVVVVPTTYPDWHVDDAAQAGVSVVIYANQGLRATVSSLRHTFRSIYETGNSTALEGIASVSDVFSLQR
>2815283138
AGAHDALGGVLAQESFQAVWSSSLEVSAARCLPDASLLTMSEYLQAAANMQKALSVPVVADCDTGGNAMNVAHMVHEYQAAGITAVSLEDKLFPKMNSFAAGGQTLLPAKDFAHKIETAKNSQGDDFFVIARTEALISGQSVAEALDRCHRYADAGADAVLIHSKARTNSQILEFLEEWKGRRPVVVVPTTYPDWHVEDAARAGVSVVIYANQGLRATISSMRAAFRSIYQHGDSTALEDIASVADIFALQR
>2746309810
AGAHHALSGVLAQEAFEAVWSSSFEVSAARCLPDASILTMTEFLEAAANLQKALDIPVVVDCDTGGGNYNVAHMVHEFEGAGITAVCMEDKLFPKLNSFANGSQALLPMTAFASKIQTAKAVSTEDFFVIARTEALIAGMEMDEAVTRCQAYADAGADAVLIHSKQPTRDEVLTFLDRWDDRVPVVIVPTTYPDWHIDEVCAAGVSVVIYANHGMRATLSALRKTYRAIYEAGNTTALEPIASVRDIFDLQR
>2813836318
AGAHHALSGVLAQEAFQAVWSSSLEVSASRCLPDASILSMTEYLEAAANIQKALDIPVVADVDTGGGNYNVAHMVHEFESAGITAVCMEDKLFPKMNSFANGDQTLLDIPAFAGKIQTAKAVSTEDFFFIARTEALISGAGVEEAVNRCNAYADAGADAVLIHSKARTKDEVVSFLDRWDNRVPVVIVPTTYPDWHIDEVRAAGVSVVIYANQGMRAALSAMRDAYRAIYEAGDTTALESIASVRDIFDLQR
>2862267876
AGAHHALSGVLAQEAFQAVWSSSLEVSASRCLPDASILSMTEYLEAAANIQKALDIPVVADVDTGGGNYNVAHMVNEFEGAGITAVCMEDKLFPKMNSFANGDQTLLDTAAFACKIRTAKTVSTDDFFVIARTEALISGAGVDEAVRRCNAYADAGADAVLIHSKARTRDEVLAFLDRWDDRVPVVIVPTTYPDWHIDEVRAAGVSVVIYANQGMRAALSAMRSTYRAIYEAGHTTALESIASVRDIFDLQR
>2777412740
AGAHHALSGVLAQQAFQAVWSSSLEVSASRCLPDASILSMTEYLEAAANIQKALDIPVVADVDTGGGNYNVAHMVHEFEGAGITAVCMEDKLFPKMNSFANGDQTLLDTAAFTGKIQTAKAVSTEDFFLIARTEALISGAGVDEAVSRCNAYADAGADAVLIHSKARTNEEVLAFLDRWDNRVPVVIVPTTYPDWHIDEVRAAGVSVVIYANQGMRAALSAMRNTYRAIYEAGHTTLLESIASVRDIFDLQR
>2798892958
AGAHDALGAVLAQEAFQAVWSSSFEVSAARCLPDASILTATEYLEAAVHMQKALQIPVVADCDTGGGNMNVAHTVREFEDAGITAICIEDKLFPKMNSFVGEGQELLDTAQFAKKVATAKSASTDDFFLIARTEALIAGLGVEAALDRCHAYADAGADAVLVHSKQKTKGQVLDFLAAWQGRLPVVVVPTTYPDWHIDDATAAGVSVVIYANQGLRATVSSLRDTFRSIYRNGETTALEDIASVGDIFALQR
>2511597130
AGAHHALSGYLAQEAFQAVWSSSFEVSASRCLPDASILSMTEYLEAAANIQKALSIPVVADCDTGGDNLNVAHMVHEFEGAGITAVCIEDKLFPKMNSFVGSGQALLDTAGFAAKIRTAKNAHSSDFFVIARTEALISGLDVTQALERCRAYADSGADAVLVHSKQRTKDQVMAFLDGWDGRVPVVIVPTTYPDWHIDEVRAAGVSVVIYANQGLRASVSSLRDAYGAIVRDGDTTGIEEIASVGDLFELQR
>2767863808
AGAHHALSGYLAQEAFQAVWSSSFEVSASRCLPDASILSMTEYLEAAANIQKALSIPVVADCDTGGDNLNVAHMVHEFEGAGITAVCIEDKLFPKMNSFVGSGQALLDTAGFAAKIRTAKNADSSDFFVIARTEALISGLDVDQALERCRAYADSGADAVLVHSKQRTKDQVLAFLDSWDGRVPVVVVPTTYPDWHIDEARAAGVSVVIYANQGLRASVSSLRDAYRAIYRDGDTTRIEGIASVGDLFELQR
>2585378822
AGAHDALGGLLAEEAFQAVWSSSLEVSSSRGLPDASLLSMSEYLQVAANTQKALSIPVVTDCDTGGGILNVAHMVHEFEAAGLTAVCIEDKQFPKRNSFANGGQHLESAEEFARKIHTAKRASGPEMFVIARTEAMISGLGVEAALERCRRYADAGADAVLVHSKQKTHDQIMSFLDGWDFRCPVVIVPTTYPDWHIDDIKKAGISAVIYANHGLRATVSALRSTYRSVYANGDTTAVEDIASVQDVFALQR
>2819696886
AGAHSALGGLLAQEAFQAVWSSSLEVSSSRGLPDASLLSMSEYLQAAAHTQSALTIPVVTDCDTGGGILNVAHMIHEFEAAGLTAVCIEDKLFPKRNSFADGGQHLESAEEFARKIATAKRASGPDMFVIARTEAMISGLGVEAALERCRRYADAGADAVLVHSKQKTRDQIVGFLDGWDFRCPVVIVPTTYPDWHIDDIQKAGVSAVIYANHGLRATVSALRTTYRSVYANGDTTAVEDIASVQDIFALQR
>2807438300
AGVNHALGGLLAEEACDAVWSSSLEVSACRGVPDASILTMSEYLEAAANIQKVLQIPVVADCDTGGGTMNVAHMMHEYEAAGITAVCLEDKRFPKMNSFVGTGQHLLDTGEFTTKISVAKRATSPETFFIARTEALIVGQPVAEALERCRAYADSGADAVLIHSKAKTRDQIMAFLDGWDFRVPVVVVPTTYPDWQIDDMRAAGVSVVIYANQGLRATVAALRDTYAAILRHGDSTVVEGIASVRDIFDLQR
>2741234491
AGAHHALSGLLAEDAFQAVWSSSFEVSAARGVPDASILSMTEYLEAAANIQRVLRIPVVADCDTGGGNMNVAHMVHEFQAAGITAVCMEDKLFPKMNSFVAGHQTLLGAGEFAGKITTAKRCSNADFFVIARTEALISGLDVASALERCRIYADAGADAVLIHSKSKSRDQVVEFVDGWDFRVPVVIVPTTYPDWNIEDIKQAGISVVIYANQGLRAAVSSLRATYRAVYEQGDTTTVEDIATVAELFALQR
>2819245616
AGANHALGGLLAEEAFQAVWSSSLEVSASRGVPDASILSMAEYLESAANIQKVLRIPVVADCDTGGGNLNVAHMVHEFEDAGITAVCIEDKLFPKMNSFVAGGQTLLDTAEFASKIVTAKRASTDDMFVIARTEALISGLDVAAALERCRAYADSGADAVLVHSKAKSRDQVLGFLEGWDFRCPVVIVPTTYPDWHIDEIKAAGVSVVIYANQGLRATVTALRDTYRAVYRHGDSTVVEDIASVQDIFDLQR
>2554259696
AGANHALGGLLAEEAFEAVWSSSLEVSASRGLPDASILSMTEYLEAAANIQKALHIPVVADCDTGGGNLNVAHMVHEFEAAGITAICVEDKLFPKMNSFVAGGQTLLGTKEFADKIGIAKAAATREMFVIARTEALISGLDVDAALERCRAYADAGADAVLVHSKVKTRDQVVRFLDGWDFRCPVVIVPTTYPDWHIDDIKQAGVSVVIYANQGLRATVSALRETYRSVYETGDSTAVENIASVQDIFALQR
>2814765529
AGANHALGGLLAEEAFQAVWSSSLEVSASRALPDASILSMTEYLEAAANIQKALRIPVVADCDTGGGNLNVAHMVHEFEAAGITAICIEDKLFPKMNSFVAGGQTLLGTKEFADKIRIAKAAATKEMFVIARTEALISGLDVDAALERCRAYADAGADAVLVHSKVKTRDQVVGFLEGWDFRCPVVIVPTTYPDWHIDEIKQAGVSVVIYANQGLRATVSALRETYRSVYENGDSTAVEDIASVQDVFALQR
>2766254581
AGANHALGGLLAEEAFQAVWSSSLEVSASRALPDASILSMTEYLEAAANIQKALRIPVVADCDTGGGNLNVAHMVHEFEAAGITAICIEDKLFPKMNSFAAGGQTLLGTKEFADKIRTAKAAATQDMFVIARTEALISGLDVDAALERARAYADAGADAVLVHSKVKTRDQVVGFLEGWDNRVPVVIVPTTYPDWHIDEIKQAGVSVVIYANQGLRATVSALRETYRSVYETGDSTAVENIASVQDIFALQG
>2777589056
AGANHALGGLLAEEAFQAVWSSSLEVSASRGLPDASILSMTEYLQAAADIQKVLRIPVVADCDTGGGNLNVAHMVHEFEAAGITGLCMEDKLFPKMNSFVAGGQTLLGTKEFAKKVKIAKESASADTFVIARTEALISGLDVDEALQRCRTYADSGADAVLVHSKARSRDQVTAFLDGWDFRVPVVIVPTTYPDWHIDDIKQAGVSVVIYANQGLRATVTALRDTYRAVYENGDTTALEGIASVKDIFALQG
>2602865249
AGANHALGGLLAEEAFQAVWSSSLEVSASRGLPDASILSMTEYLEAAANIQKVLRIPVVADCDTGGGNLNVGHMVHEFEAAGITGLCLEDKLFPKMNSFVAGGQTLLGTKEFARKIKIAKEAASKDTFVIARTEALISGLDVAEALDRCRTYADSGADAVLVHSKAKTRDQVVAFLDGWDFRVPVVIVPTTYPDWHIDDIRQAGVSVVIYANHGLRATVSALRDTYRSVYENGDTTALEGIASVKDIFALQG
>2775080214
AGANHALGGLLAEEAFQAVWSSSLEVSASRGLPDASILSMTEYLEAAANIQKVLRIPVVADCDTGGGNLNVAHMVHEFEAAGITGLCIEDKLFPKMNSFVAGGQTLLGTKEFAKKIKIAKEAASTETFVIARTEALISGLDVDAALERCRTYADSGADAVLVHSKAKTRDQVVAFLEGWDFRVPVVIVPTTYPDWHIEDIRKAGVSVVIYANHGLRATVSALRDTYRSVYENGDTTALEGIASVKDIFALQG
>2862371466
AGANHALGGLLAEEAFQAVWSSSLEVSASRGLPDASILSMTEYLEAAANIQKVLRIPVVADCDTGGGNLNVAHMVHEFEAAGITGLCMEDKLFPKMNSFVAGGQTLLGTKEFAKKIKIAKEAASTETFVIARTEALISGLDVDAALERCRTYADSGADAVLVHSKAKTRDQVVAFLEGWDFRVPVVIVPTTYPDWHIDDIQKAGVSVVIYANHGLRATVSALRDTYRSVYENGDTTALEGIASVKDIFALQG
>2725085719
AGAHDALGAKLVERAFEAVWASSFEISAARCLPDASLLTMTDYLEAAAHMQRVCGIPVVADVDTGGGVLNVAHMVQEYESAGITAVCMEDKVFPKMNSFVESAHTLLDTGEFCRRLAIAKSRQTEGFLLIARTEAFIDGLDAEEALNRCMKYVEAGADAVLVHSKQKTQHQIEEFLADWDDRAPVVIVPTTYPSWPAERARQAGASMVIYANQALRATVSSVQQTLRSIYDKGSSEGVEAIAPVSEIFELQR
>2753084884
VGAHNALGALLVEEALDAVWASSFEISAARCLPDAGLLTMTDYLQVAAQMQESCSIPVVADVDTGGGPMNVAHMVRQYEREGITAVCIEDKVFPKMNSFVATDHTLVATKDFCHKVEVAKSVRTSRFCVIARTEALIDGREVAEALDRCTRYAEAGADAVLVHSKSTSNEPILRFLAGWGGQVPVVIVPTTYPDWNAVDAHGAGVSMIIYANQSLRAAIRSVRETLRTIRDEGTSVAVEGIAPISEIFELQR
>2722381400
AGAHNGITARLVEKNFDAVWASGFEISTSHAVPDANILTMTDFLNASGEMADSVSIPVVSDCDTGGNSNNVINMVKKFEAAGISAVCIEDKKFPKVNSYIGRQELAPIAEFVGKIVAAKNAQSKDFLVFARVEALIAGWGIDEALKRANTYLEAGADGIFVHSKSKTPNEIINFCKAWKRRGLLIICPTSYPSFKEKEMQKYGVNIVIYANHGIRASIKAVNDILGHLRLYGAAGIDQIAPMSEVFELQG
>2629066543
IGANDGLTAILTEKNFDALWASGLAISTSAGVPDASILTMTEFLNAASYMNKASNLPVIADCDTGGGVNNIIRMVSEYEAAGIAGVCIEDKNFPKRNSFLEGHELADMHEFSAKIRLAKSAKDPDFVVIARLESLIAGKGLDDAMNRAIAYSEAGADLILVHSKSKSADEIIMFAHEWKKKTPLVVVPTTYYSINKEQLEGIGIKMVIYANQLLRSAVPAMNDALKTLYEAGTTAPLEEMSSVKEVFSIVK
>2685846649
CGAFDVMSAKLIETPFDAIWASGFGISTARALPDAGIITMTELLDAVRFMAEACDIPVIADCDTGGGPHNVRHLVRKFESAGIGGICIEDKIFPKENSLFDGKQDILSKKDFLAKIIAAKNAKNPDFLIIGRTEALIAGLGMEETLERAEAYEKAGADIIFVHSRKDTPDEIFEFCERRNGKAPIMIVPTAYPTVTLDELKSHGVRMVVYAHQTTLAAFAAVSDVIKQMSKVKSLNDLNVLASMDDVFKLQR
>2708380020
CGAFDVMSAKLIETPFDAIWASGFGISTARALPDAGIITMTELLDAVRFMAEACDIPVIADCDTGGGPHNVHHLVRKFEDAGIGGICIEDKIFPKINSLFDGKHNLLPKKDYLAKIIAAKNAKNSDFLIIARTEALIAGLGMEEALERAEAYEKAGADIIFLHSRKDTPDEIFEFCERRNGKVPLLIVPTSYPNVTLDELKSHGVRMVVYAHQTTLAAFAAVSDVIKQMSKVKSLSDLNVLASMDDVFKLQR
>2636207349
CGAFDVMSAKLAEMNFDAVWASGFGISTARALPDAGIITMTELLDAVRFMAEACNIPVIADCDTGGGPTNVAHLVKKFENAGIGGICMEDKIFPKENSLFDGKQNILSKRDFVSKLVAAKNAKNPDFLIIGRTEALIADLGVDEAMDRANAYEKAGADIIFTHSRKTSPDEIFEFCKQWKGKIPLMIVPTAYPTVTLDELESHGIAMVVYAHQTTLAAFAAVSDVIKQMSKVKSLSDLNVLAPMEDVFNLQG
>2524182577
CGAFDVMSAKLAETNFDAVWASGFGISSARALPDAGIITMTELLDAVTFMADACSIPVIADCDTGGGPNNVAHLVRKFENAGIAGICIEDKTFPKENSLFDGKHEMISKKDFVSKLVAAKKCKK
>2636225260
CGAFDVMSAKLAEMNFDAIWASGFGISSARALPDAGIITMTELLDAVTFMADACNIPVIADCDTGGGPNNVAHLVRKFEKAGIGGICIEDKTFPKQNSLFDGKQVLISKRDFVAKLVAAKNAKNDDFVIIGRVEALIADMGIEEALDRASAYEKAGADVIFVHSRKESPDEIFEFLKRWDGKIPIMIVPTAFPTVTLDEMKSHGIGMVVFAHQTTLAAFAAIADVAKQLSKISSLSELNTMASMEDLFKLQG
>2524171606
CGAFDVMSAKLAEMNFDAIWASGFGISSARALPDAGIITMTELLDAVTFMSDACNIPVIADCDTGGGPNNVAHLVRKFEKAGVGGICIEDKTFPKQNSLFDGKQVLISKRDFVAKLVAAKNAKSDDFMIIGRVEALIAGMGIEEALDRASAYEKAGANVIFVHSRKESPDEIFEFLKRWDGKIPIMIVPTAFPTVTLDEIKSHGVRMVVFAHQTTLAAFAAIADVVKQLSKISSLSELNTMASMEDLFKLQG
>2781002753
GGGFDALSAKLIELNFDAVWASSFAISASYAVPDASIMTMTEFLNVTTSMVETCSLPIIADCDTGGGPSNVSHLVKKYESAGVAAICIEDKIFPKKNSLLETEQELLPEKDFVAKIIAGKEAMNNDFMVIARTEALIANQGIDEAIKRANAYEKAGADAILIHSKKDTPSEIFGFTEKWKGNIPLVVVPTSYTNVTKKELIEHQIKMVIFANQSLRASYVAMSKVLKEIINCERLSEVTTQISMKEIFNIQK
>2708350494
VGAFDALSAKLIEVHFDAVWAGSFAISATHALPDASILTMTEFLAATSSMSDSCNLPVIADCDTGGGPSNVSHMVKKFEKSGVAAVCIEDKTFPKQNSFLNGNQTLLSEKDFVAKIIAAREASDPSFMIIARIEALIAESGMKEALHRAAAYEKAGADAILIHSNKKTPDEIFQFCDSWNGNVPLVAIPTSYGNVTTKELIDHRIKMIIYANQTLRVSHIYVSKLLEELKNSDSLSQISYMSSMEDIFKMQQ
>2787671980
GGAFDAMSAKLVENSFDAIWAGSFSISAINAVPDASILTMTEFFDAASKMAYACNIPVIADCDTGGGPDNVRHLVKKYENAGIAGISIEDKVFPKQNSLLNASHELLSEKDFVEKIIAAVESQNENFLIIARVEALISGMGMDEALKRASAYEKAGADAILIHSKQQTPDEIFQFMELWDGDIPIVVVPTTYDNVKIDELISHKIKFVIYANQTLRASHASMSKLLSRLVNAKSINEVNDMSTMNDIFKLQD
>2731910085
MGAFDSMSAKLVEINFDAIWAGSFAISATHALPDASILTMTEFLNVSSNIVQSCKIPVIADCDTGGGPNNVSHTVKKFELAGVAAICIEDKTFPKQNSLLNGKHELISEKEFVAKILAAKEASNKNFMIIARTEALIAELGMNEALQRATAYQNAGADAILIHSKKETPDEIFEFSESWKGKIPLVVVPTTYPSVGIDELIKNKFKMTIYANQTLRVAYSAMNNMLREIKDCKRISDIKQMSSMEDIFELQK
>641315776
AGAFDAMSAKLVELSFDAIWAGSFAISATHALPDASILTMTEFLSVASNMTDACSIPVIADCDTGGGPSNVSHMVKKYESAGVAAVSIEDKIFPKQNSLLNGNQQLLSEKDFVAKLIAAKNAVNENFMIIARVEALIAGLGVDEALKRANAYKKAGADAILIHSKSKTPDEIFEFCDLWDGDIPIIAIPTSYPNVTIDELEKHKIRIAIYANQSLRVAHLAMKEHLEQLSKAKSLSQIKSMTTMEEIFKLQE
>2758441260
AGAFDAMSAKLVELSFDAVWAGSFAISATHALPDASILTMTEFLSTASSMADACSIPIIADCDTGGGPSNVSHLVKKYESAGIAAICIEDKIFPKQNSLLDGKQELLSEKDFVAKIIAGKTANNPNFMIIARIEALISGQGIKEALKRATAYENAGADAILIHSKKNSPKEIFEFCNSWDGKIPIIAIPTTYPTVTIDELQKNKISMVIYANQSLRVAHWAMMEHLKQLSSAKSLSEVETMTTMDKIFHLQE
>2502671559
AGAFDALSAKLVELNFDAVWAGSFAISATHALPDASILTMTEFLDVASRMADTCTIPIIADCDTGGGPSNVSHMVKKYENAGIAAVSIEDKIFPKQNSLLDGKQELLSEKDFVAKLIAAKNANNPDFMIIARTEALIADHGMNEALKRASAYETAGADAILIHSKKNTPDEVFEFCDSWTGSIPIIVIPTSYPAVTLNELKTHKVKAVIYANQSLRCAHLAMSNYLKKLSTSNSLNDANTMSSMEEIFHLQQ
>2788951943
GGAFDAMSAKLVEINFDAVWAGSFAISATHAVPDASIMTMTEFLQVAKNMVDSCQIPIIADCDTGGGPSNVSHLVSQYEKGGIAGISIEDKIFPKQNSLLNSTQELISEKEFVAKIIAGKKAEDQNFVIIARTEALIAGLGVSEAIKRANAYESAGADAILIHSKNSTPDEIFEFCDKWKGEVPIVVVPTTYGSVKISELISHKIKMVIYANQSLRIAXKSMSRLLKKLKDADSLDEIDEISEMNDIFELQK
>2637746897
GGAFDGMSAKLVEITFDAVWAGSFAISATHAVPDASIMTMTEFLQVAKNMVDSCDIPIIADCDTGGGPSNVSYLVKQYEKSGVAGISIEDKIFPKQNSLLNGKQELLSEKDFVAKIIAANEAIEPDFMIIARTEALIAGMGVNEAIKRSAAYENAGADAILIHSKSKSPQEIFEFCDAWKGKIPLIVVPTSYGSVTIDELINHNIKMVIYANQTLRIAHKSMLMVLNKLKKANSLDEVNGISSMDEIFELQK
>2650250939
GGAFDGMSAKLVEITFDAVWAGSFAISATHAVPDASIMTMTEFLQVAKNMVDSCDIPIIADCDTGGGPSNVSYLVKQYEKAGVAGISIEDKIFPKQNSLLNGTQELLSEKDFVAKIIAANEAIEPDFMIIARTEALIAGMGVDEAIKRSTAYENAGADAILIHSKNKSPQEIFEFCNAWKGKIPLIVVPTSYGSVTIDELINHNIKMVIYANQTLRIAHKSMLLLLNKLKKANSLDEVNGISSMEEIFELQK
>2637747086
AVSIEDKIFPKQNSLLNGKQELIDEKDFVAKIVAARDAQNKDFMIIARTEALIAKQGINEALKRADAYEIAGADAILIHSKKTDPSEILEFADKWNGSIPLVVVPTSYPSVSLDELIEHKIKMVIYANQSLRVAHLSMLKVLKEISQANRLTDVNEMSSMEDIFSLQE
>2637746240
GGAFDALSAKLVETTYDAIWAGSFAISATHALPDASILTMTDFLKSAENMVDACNIPVIADCDTGGGPANVSHTVKKYEKAGIAGISIEDKTFPKQNSLLNSKQDLLSEKDFVAKIIAATEAKDKNFMIIARTEALIAEKGMNEALKRADAYENAGADAILIHSKKNTPNEIFEFADKWKGKIPLVVVPTSYPSVKVDDLISHKIKMVIYANQSLRAAHNIMLKVLQETLEKESLDQVNILSSMNDIFKLQE
>2513476368
GGAFDAMSAKLVEINFDAVWAGGFAISATHALPDASILTMTEFLNVASNMEEACNIPIIADCDTGGGPSNVSHMVKKYEKAGIASVCIEDKIFPKQNSLLNGKQELLAEKDFVAKIIAARDAEDPNFTIIARTEALISGMGMKEAIKRALAYEKAGADAILIHSKQDSPNEIFEFSESWGGTLPLVVVPTTYPTVKLDELISHNIKMIIYANQALRVAHASISKTLKQIKNSTSISDISELSSMEEIFQLQE
>2708364492
GGAFDAMSAKLVEINFDAIWAGGFAISATHALPDASILTMTEFLNVASNMEEASNIPIIADCDTGGGPSNVSHMVKKYEKAGIAAVCIEDKTFPKQNSFLNSKQELLSEKDFVAKIIAARDSENPNFTIIARTEALISGMGMKEAIKRALAYEKAGADAILIHSKQNSPSEIFEFSESWGGTLPLVVVPTTYPTVKLDELISHNIKMIIYANQALRVAHASISKTLKQLRNSTSISDISELSSMEEIFRLQE
>2658556905
GGAFDAMSAKLVENSFDAIWAGSFGISATHALPDASILTMTEFLNVASNMEDACDIPIIADCDTGGGPSNVSHMVKKYEKTGVAAVCIEDKTFPKQNSFLNSKQELLPEKEFVAKIIAAKEAENSNFMIIGRTEALISGLGMKEAVKRANAYEKAGADAILIHSKQDSPEEIFEFSESWGGTLPLVVVPTSFPTVKIDELISHKIKMVIYANQTLRATHAIISKVLEQLKNSASINDLSIMTSMQEIFQLQE
>AG-439-M12_NODE_2
GGAFDAMSAKLVENSFDAIWAGSFGISATHALPDASILTMTEFLNVSSNMEDACDIPIIADCDTGGGPSNVSHMVKKYEKAGIAAVCIEDKTFPKQNSFLNSKQELLPEKEFVAKIIAAKEAENSNFMIIGRTEALISGLGMKEAVKRANAYEKAGADAILIHSKQNTPEEIFEFSESWGGTLPLVVVPTSFPTVKLDELISHKIKMVIYANQTLRATHAIISKVLEQLKNSASIDDLSVMTSMKEIFQLQE
>2667468231
GGAFDAMSAKLVEINFDAIWAGSFAISATHALPDASILTMTEFLNAATNMEASCNIPIIADCDTGGGPSNVSHMVKKYEKSGIAAVCIEDKTFPKQNSFLDGKQELLPEKEFVAKIIAAKEAENPNFMLIARTEALISGMGMKEAIKRANAYEKAGADAILIHSKQNSPEEVFEFSESWGGTLPLVVVPTSFPTVKIDELISHKIKMIIYANQTLRATHAIISKVLEQLKNSTSINDISVMTSMQEIFQLQE
>2727773200
CGAYDAMSAKLVEANFDAIWAGSFAISAIHNVPDASILTMTEFFDAASNMAQSCEIPVIADCDTGGDANNVRHLVKKYENAGIAGVCIEDKTFPKQNSLLDGNNQLLSEKDFVAKILAANDVQNKAFSIIARVEALISGIGMEEALKRAYAYEKAGADLILIHSKKISPEEIFEFSESWKGSSPLVVIPTTYYSVKIDELISHNIKMVIYANQTLRAAHLAMNNLLKKMKDANNMDDIQNMSSMEEIFKLQE
>2636197198
CGAYDAMSAKLVETHFDAVWAGSFAISAIHNVPDASILTMTEFFDAASNMVQSCQIPIIADCDTGGDANNVRHIVKKYENAGIAGICIEDKTFPKQNSLLNGNNQLLSEKDFVAKILAANEAQNKSFSIIARVEALISGIGMDEALKRAYAYEKAGADLILIHSKKISPEEIFEFSESWKGSSPLVAIPTTYYSVKMDELISHNIKMVIYANQTLRAAHKALTNLLTKMKDANNMDKIQNMSSMDEIFKLQE
>2695175012
CGAYDAMSAKLVETHFDAVWAGSFAISAIHNVPDASILTMTEFFTASSNMANACEIPVIADCDTGGDPINVRYMVKKYENAGIAGICIEDKTFPKQNSLLGGNNQLLSEKDFAAKILAANSAQNNDFIIIARIEALISGIGMDEALKRAYAYENAGADLILIHSKKITPEEIFEFSDLWKGKIPLVVIPTTYYSVNIDELIQHKIKMVIYANQTLRASHLALSNLLTKMKDANNMSQLQNMSSMDEIFKLQE
>2741290572
CGAYDSMSAKLVEFYFDAVWAGSFAISAINNVPDASILTMTEFFSAASNMANACEIPVIADCDTGGDATNVRYMVKKYENAGIAGICIEDKTFPKQNSLLGGNNQLLSEKDFAAKILAANETQNKAFTIIARIEALISGMGMEHALKRAYAYEKAGADLILIHSKKITPEEIFEFSDSWKGSTPLVVIPTTYYSVNVDELIEHKIKMVIYANQTLRAAHFALSKLLKQMKDANNMSGLQNMSSMDDIFKLQE
>2524184490
CGAYDAMSAKLVELYFDAVWAGSFAISAIYNVPDASILTMTEFFTAASNMARACEIPVIADCDTGGDATNVRYMVKKYENAGIAGICIEDKTFPKQNSLLGGNNQLLSEKDFAAKILAANEAQNKAFTVIARIEALISGMGIEHALQRAYAYEKAGADLILIHSKKITPEEIFEFSDSWKGSAPLVVIPTTYYSVNVE
>2791103637
GGAFDAMSAKLVENAFDAVWAGSFAISATHALPDASILTMTEFLDATSRMVEACNIPIIADCDTGGGPSNVSHLVKKYENAGVAAICIEDKIFPKENSLLDGKNDLLPEKEFVAKILAAKEAQNDAFMIIARIEALISGAGINEALKRATAYEKAGADAILIHSKQKTPKEVFEFVNKWDGNVPIVVVPTTYDSVKISELIDHKIRMIIFANQTLRTSHLAMSKLLKEMLSSESISDVFQMSDMEDIFKLQE
>2788952814
GGAFDAMSAKLVENAFDAVWAGSFAISATHALPDASILTMTEFLDATSRMVEACNIPIIADCDTGGGPSNVSHLVKKYENAGVAAICIEDKIFPKENSLLDGKNDLLPEKEFVAKILAAKEAQNDAFMIIARIEALISGAGINEALKRATAYEKAGADAILIHSKQKTPKEVFEFVNEWDGNVPIVVVPTTYNSVKISELIDHKIRMIIFANQTLRTAHLAMSKLLKEMLSSESISDVFQMSDMEDIFKLQE
>2636312728
GGAFDAMSAKLVEINFDAIWAGSFAISATHALPDASILTMTEFFDVASSMSSTCKIPIIADCDTGGGPSNVHHMVRKYENAGISSICIEDKTFPKQNSLLNGKNDLISEKEFVAKILAAKEANDKDFLIIARVEALISGLGMNEALKRATAYENAGADAILIHSKQKTPDEIFEFADSWKGSVPIVVVPTTYDNVKISDLSSHNIKMIIYANQTLRVAHLAITKSLREMINAEHISDIKEMSTMEDIFNLQE
>2513474259
GGAFDAMSAKLVENSFDAVWAGSFAISAVHALPDASILTMTEFFDVASNMSSTCEIPIIADCDTGGGPSNVHYMTQKYEKAGISSICIEDKTFPKQNSLLNGKNDLLSEKEFVAKILAAKEASNKNFIIIARVEALISGAGMKEAIKRANAYEHAGADAILIHSKQKTPDEIFEFADSWKGSAPIVVIPTTYDSVKISALSSHNIKMVIYANQTLRVAHIAMTRLLQELVNADRISEVRDISTMEDIFDLQQ
>2667455846
GGAFDAMSAKLVETCFDAVWAGSFAISATHAVPDASILTMTEFFDTASSMSSTCEIPIIADCDTGGGPSNVSHMVKKYERAGIAAVCIEDKTFPKQNSLLNGKNDLLSEKEFVAKILAAKEASDKDFIIIARVEALISGAGMNEALKRATAYENAGADAILIHSKQKTPDEIFEFTDSWKGSVPIVVVPTTYDSVKISELESHKIKMVIYANQTLRVAHMAMSRLLKEMINADHISDIKDMSTMQDIFSLQE
>2636197960
GGAFDAMSAKLVENSFDAVWAGSFAISATHALPDASILTMTEFFDAASSMSSTCKIPIIADCDTGGGPSNVRHMVQKYESAGISSICIEDKTFPKQNSLLNGKNDLLSEKEFVAKILAAKEASDKNFIIIARVEALISGAGMNEALKRAVAYENAGADAILIHSKQKTPDEIFEFTDSWKGSAPIVVVPTTYDSVKISELEAHKIKMVIYANQTLRVAHMAMSRLLKEMINADHISDVKDMSTMQDIFSLQE
>2658566934
CGAFDAMSAKLVELHFDAVWAGSFAISSTHAVPDASILTMTEFFDATSKMAETCKIPVIADCDTGGGPSNVSHMTRKYENAGIASICMEDKVFPKQNSLLNGQNDLISEKEFVAKIIAAKEVQDKDFMIIARVEALISGAGMNEALKRATAYENAGADAILIHSKKKTPEEVFEFAESWKGNLPIVAIPTTYNTVTLDELISHKIKMVIYANQTLRAAHASMSRILKQMINSNSLSEIKEMSSMEDIFHLQK
>2636267883
CGAFDAMSAKLVEIHFDAVWAGSFAISATHAVPDASILTMTEFFDAASNMAETCKIPVIADCDTGGGPSNVRHMVKKYENAGIAAICIEDKIFPKQNSLLNGQNDLISEKEFVAKIIAAKEAQDKNFMIIARVEALISGAGMDETLKRASAYEKAGADAILIHSKKKTPEEVFEFAKLWKGNLPIAVIPTTYNSVKTDELVSHKIKIVIHANQTLRASYTSMSRILKQMINANSLSEVKEIASMEEIFKLQE
>2820385102
MEAHDGLSSKIVEETFSAIWASGLSITASLGVRDNNEISYTQLLDVLEYMNDATSLPILVDGDTGGNFNNASVLLRKLEERGIAAVCIEDKKFPKTNSFLDSMDALADPLEFAGKIRAMKAASSPDFTVVARLESFNVGAGLDDAIKRARIYVEAGADALLVHSKRSDSKDIDDFLSSFDMDVPIFLVPTKYYTVPVNHLTKDIVRGIIWANQSVRACVSAMQSICKQIFNEGSIANAEEIASVSEIFRLQR
>2653175186
MEAHDGLSAKIVEEAFPAIWASGLSITASLGVRDNNEISYTQLLDVLEYMNDAAGLPILVDGDTGGNFNNACRLLQKLEQMGIAAVCIEDKKFPKTNSFLTKLDALADPLEFAGKIRAMKATTSPDFAVIARLESLIVGAGVEDAVKRAELYLDAGADAILVHSKRPNSKDIDDFLAAFTLDVPIFIVPTKYYTVPVSHLIRDKVRGIIWANHNVRACVTAMQEVSKKIYNEGSIASVEGIASVSEIFRLQK
>2820361268
MEAHNGLSAKIVEEAFEAIWASGLSITASLGVRDNNEISYTQLLDVLEYMNDACDLPILVDGDTGGNFNNACRLLTKLEQTGIAAVCIEDKKFPKTNSFLTKLDALADPVEFSGKIRAMKAVTDPDFSVIARLESLIVGAGVADAIKRAEMYLDAGADALLVHSKLANPKDIFEFLGAFKRETPIFIVPTKYYSIPVKQLTKDPISGIIWANHNVRSCVTAMQQVCAKIYKDNSIANVEGIASVSEIFRLQK
>2820374270
MEAHNGLSAKIVAETFEAIWASGLSITASLGVRDNNEISYTQLLDVLEYMNDACDLPILVDGDTGGNFNNACRLLTKLEQIGVAAVCIEDKKFPKTNSFLTKLDALADPAEFSGKIRAMKNVTDPDFSVIARLESLIVGAGVADAVKRGEMYLDAGADALLIHSKLANPKDIFEFLSAFKRDTPIFIVPTKYYSIPVKQLTQDPISGIIWANHNVRSCVTAMQQVCAKIYNDNSIANVEGIASVSEIFRLQK
>2738869403
LGAHDALGAVIAERSFDGVWASGFEMSASAGYPDASLMTMTEVVQRSAELASNVEVPVLVDCDTGGNVNNVRRLVQLCERAGIAGICLEDKHYPKLNSFVEGSQDQVTPAEFAAKIVAATDEHELVVVARIESLISGATMEDALHRARVYEAAGADALLIHSKLKVPREIDEFCRRYDGSLPVLVVPTTYPQASAPELKGLGASGVIYANQGLRGAVRAMTAVAESILATGSTQAIEQIVSMGHLYDLQG
>651724278
AGVHDGLSARIAQDAFDVLWASGLGISAAHAVPDDSILTMTEFLEAARVMNDSTDLPVLADCDTGGDERNVARMVERYERAGIAGVCIEDKVFPKRNSLGGAQDQETIEGFAAKLAAAKKAQTDDFVVVARIETFIAGGVKEDAIARADAYVAAGADAILIHSKSRDGLEILDFGRSWQRKVPLVAVPTTYPAVTADDLHEAGFSLAIYANQALRASITSMRESLRQITHDRSSLRIEPVAKLSEVFELQR
>2570464055
AGVHDGLSARIAESGFDVLWASGLGISASYAVPDDSILTMTEFLNAARAMNDATELPVLADCDTGGDTRNVARMIDQYERAGVAGVCIEDKVFPKRNSLGGSQDQETVEGFCAKLEAAKKASTSDFVVVARIETFIAGGDRADAVRRADAYVGAGADAILIHSKSKDGAEILDFGRTWENKTPLLAVPTTYPQVDAEQLKAAGFSLAIYANQALRASITAMQKSLIHISQHGSTVGLESIAAVSDVFQLQN
>2641420998
AGVHDGLSARIAQNSFDVLWASGLGISASYAVPDDSILTMTEFLNAARAINDASDLPVLADCDTGGDTRNVARMVDQYERAGVAGVCIEDKMFPKRNSLGGAQHQDTIDGFSAKISMAKKANTPDFVVVARIETFIAGGTKHDALRRADAYVKAGADAVLIHSKSPDGAEILDFADSWHRKVPLIAVPTTYPEVDAKQLREAGFSLSIYANQALRASITAMRNSLAHITENGSTSALENIAQVREVFQLSS
>2585378608
AGVHDGLGARIAQNSFQVLWASGLGISASYAVPDESILTMTEFLNAARTMNDATDLPVLADCDTGGGASNVARMVDQYERVGIAGVCIEDKVFPKRNSLGGTQHQETIESFCNKIRVAKKARTPDFVVVARIETFIAGGPKDDALRRADAYVEAGADAVLIHSKSRDGQEILDFGRSWQRTVPLIAVPTTYPDVDAGQLRAAGFSLAVYANQGLRASITAMRQSFAHISEHGSTRALEDIAELREVFQLQG
>2862183806
AGVHDGLGARIAQNSFQVLWASGLGISASHAVPDESILTMTEFLNAARMMNDATDLPVLADCDTGGDARNVARMVDQYERVGIAGVCIEDKVFPKRNSLGGTQHQETIESFSNKIRVAKKAHTSDFVVVARIETFIAGGSKQDAISRADAYVEAGADAVLIHSKSRDGQEILDFGRSWQRTVPLIAVPTTYPDVDAGQLRAAGFSLAVYANQGLRASITAMRQSFAHISEHGSTRGLEDIAELREVFQLQG
>2552156651
VGVGDGLSALLASRHFDAIWGSGLSISAAHALPDASILTMTEFLQATAVIDAATPLPTIADCDTGGDVNVVMRATREYERRGIAGICMEDKQFPKRNSFSGQQLASISEFAQKIRAAKSTTTPDFVVVARIESLIAGTGMADALERGARYAEAGADAILIHSKSKSPDEVLEFAAEWNKRLPLVAVPTTYYSASVEELERGGFSMVIYANQSLRAMVRVVDDVFARLSSAPSTAEMEQLIPVGEVLDLIG
>2699887604
VGVGDGLSALLASRHFDALWGSGLSISAAHALPDASILTMTEFLQATAVIDAATPLPTIADCDTGGDVNVVMRATREYERRGIAGICMEDKQFPKRNSFSGQQLAPIAEFAQKIRAAKSVVSPDFVVIARVESLIAETGMADALERGARYAQAGADALLIHSKSESPDEVLEFAAEWNRQLPLVAVPTTYYSASVDELERGGFSMVIYANQSLRAVVRVVNDVFARLSSAASTAEMEELIPVVEVLDLIG
>2732915716
VGVGDGLSALLASRHFDALWGSGLSISAAHALPDASILTMTEFLQATAVIDAATPLPTIADCDTGGDVNVVMRATREYERRGIAGICMEDKQFPKRNSFSGQQLAPIAEFAQKIRAAKSVVSPDFVVIARVESLIAETGMADALERGARYAQAGADALLIHSKSESPDEVLEFAARWHQQLPLVAVPTTYYSASADELERGGFSMVIYANQSLRAVVRVVDDVFARLSRAASTAEMEELIPVVEVLDLIG
>2785887193
VGAHNGLTAKLVEEAFEGIWASGLEISTSYALPDANILTMTEFLEAATQINEASNLPVIADCDTGGNSNNVIHLVKKYENSGIAGICIEDKVFPKVNSLFGRQELAPIYEFVGKIMAAKSAKSKEFSIFARVEALVSGWGHEEALRRATAYAEVGADGILIHSKSDTPGEIIKFAKNWKLNTPLIVVPTKYPSLTEREMIKYGIKIVIYANHGIRGAIKAIRTTFSEISRGGIKNIDEIAPLSEVFKLQG
>2710888306
IGAHNGFTAKLGEMAFGAIWASGFEISSAHCLPDANILSMSEVLHVADGINKSVNIPVIADCDSGGDINNVIHLVKCFEDRGIAGICMEDKLFPKINSFVERKQSLAGISDFCEKILAAKDAKDENFFIIARTEALIVTAGLDEALNRANSYVKAGADAILIHSKENTPNEIYQFCDRFQRKVPIFIVPTTYSSVKANELIQKKINAVIYANHGIRAIHNTLQKTYKNILENNSTIEIENISTMKEIFDMQN
>2824278461
VGAHDALSAIIGENAFDAIWASGLGISATHGVPDASILNMTEFLEAAEFMDQATSIPVIADCDTGGEVNNVKRMIKEYERRGIAAVCIEDKQFPKRNSFLGGQKLADINEFSTKIEIAKRTTTDSFMVIARLESFIAGAGLEDALKRAKSYTEAGADAILVHSKAKNAEEVFSFSERWLEEVPLIVVPTTYNQVQIEELIIHKFKMVIYANQALRASVSSMQQVLHNIIHQGTSKFIEDVAEVKKVFNLIG
>2676794965
VGAHNGLTARLVERHFDAVWASGFEISSSFAKPDANILSMTEFKNITENIIESTTLPVIADCDTGGNVNNVIETVKKFENIGVSGISIEDKIFPKMNSFVEKGQSLISKKEFEDKLKAAKDTIDPDLIIIARIESLIAGSGMDDALERAFAYYQAGADMILIHSKIHNPSEVLQFRKLWNYPTPVVIVPTTYPMFSVEEARNNDFKMLIYANPIIRSSVKAINDTLSKLYSSDSLLEIDDLIDMSYMFDLQK
>2744867882
AGAHNALTARLVEQAYDVVWASGLEISASMAVPDANILTMSDVLAVAASMAAKVRIPVLADCDSGGGTANVAAMVRAYEAAGIQGVCVEDKTFPKLNSFVAGNQSLVPIEDFCGKLAAARENSSDAFVVIARIEAFIAGFGLHEALVRARAYEAAGADALLIHSKRADATEIEGFLAAYDGELPVVVVPTTYKETTLTDLQRMGASLAIYANQGLRSAISSTRTTLRTILECGSAAAVDDIAPLQEVFDLQD
>2732296568
AGAHNPLTAALVEEAFDVVWASGLEISASMGVPDANVLSVTECLSTAAAMAARVGIPVLADCDSGGGITNVIHMVQDYEAAGIAGVCIEDKTFPKLNSFVAGPQQLVPIEDFAGKIAAAVASRSADFVVVARIEAFIAGHGLEEALRRARAYELAGADALLVHSKLAVPDEVVAFCDHYTGDVPVVAVPTTYASTTMDELHAAGVSLAIYANQGLRSAIASTRETFAAILRHGCASAVESLVPLSDVFGLQG
>2587864643
AGAHNPLTAQLVEQAFNVVWASGLEISASMGMPDANILSMNECLAIAAAMAAKISIPVLADCDSGGGIGNVVHMVRSYEAASIQGICIEDKTFPKLNSFVAGDQTLVPIEDFAGKIAAAVATRSEDFVIIARIEGFIAGYELDEVLLRAEAYELAGADALLIHSKSRTPEQIFAFTEAYEGKLPIVVVPTTYNDTSMAQLADAGISLAIYANQGLRSAIASTQRTLAKILADGTAAGVEHLVPLNEIFALQD
>2641426326
AGAHNPLTAQLVEQAFDVVWASGLEIAASLGVPDANILSMNECLAVARAMVEKVSVPVLADCDSGGGIGNVVHMVRSYEAAGVQGVCIEDKTFPKLNSFVAGNQALVPIEDFAGKIAAAVATVSEEFVIVARIEAFISGYGLDEALRRAEAYELAGADALLIHSKLKTPDEIYSFCSAYAGDLPIVVVPTTYNSVTMEELRAAGASLAIYANQGLRGAITSIRQIFDSILAEGTAAPVEGLAPLGEVFQYQD
>2767877980
AGAHNPLTAQLVEQAFDVVWASGLEIAASLGVPDANILSMNECLAVARAMVEKVSVPVLADCDSGGGIGNVVHMVRSYEAAGVQGVCIEDKTFPKLNSFVAGNQALVPIEDFAGKIAAAVATVSEDFVIIARIEAFISGYGLDEALRRAEAYELAGADALLIHSKRTTPDEIYSFCAAYDGQLPIVVVPTTYNSVTMEELRAGGASLAIYANQGLRGAITSIRQIFGSILAEGTAAPVENLAPLGDVFGYQD
>2524455132
LGAHSALTALLVEEAFDVVWASGLEISAARAVPDANILSAVEVLDAAAQMAEAVSIPVLADCDSGGNVNNVIHTVRSFERRGIAGICIEDKLYPKLNSFAEGPQLLAPITDFAGRIHAAAAESELVIVARIEALIAGQGLDEALLRGRAYAAAGADALLIHSKSPEPAEVFAFRDNLDVDIPVIVVPTTYHRVTIAELAEHGFAMAIYANHILRSSIRAVQATAARIAAEGTTANVESLTPVSEVFRLQG
>2870724272
IGAHSPLSARLGAEAFDAVWASGLEISAVAGVPDANILSMSQVLQSAADIAAAVPVPVLADCDSGGNVNNVVDMVQRYERAGIAGVCIEDKQFPKLNSFVSGNHDLTPVHDFVTKIIAATQTEDPDFVVVARIEALIAGAGMTEALRRAEAYAAAGADALLIHSKKSGPDEVYEFRKLFDGPIPLIVVPTTYNTVTTKDLQTAGFGAVIYANHALRGAIEAMQQVLAQIHQDGTTQYVESIAPLKQVFDLQR
>2685077481
MGAHGALSAKLGEEAFEAIWASGLEISAARAIPDANILSMAECLEAAAEIAGAVGIPVLADCDSGGGVGNVVHMIRSYEARGMAGVCIEDKMFPKMNSFVEGNQDLAPLGDFAAKITAAKEATDPDFVVVARIEALIAGAGMEEALRRAAVYERAGADALLIHSKQSAPDEVFAFRESYRGALPVIVVPTTYPQVTADELTTRGFGGVIYANQGLRASISAMRDVLAQIGGAGSTYGVEGIAALKDVFALQR
>2524980556
VGAHSALSAKLGQDAFEAIWASGLEISASRALPDANVLSMAECLEAAAQIADAVDVPVLADCDSGGGVGNVAHMVRSYQARGLAGVCIEDKQFPKLNSFVEGHQDLAPIGDFAAKITAAKEATGEDFVVVARIEAFIAGAGLDEALRRATVYEAAGADALLIHSKLSTPEEVFAFRAAYTGALPVIVVPTTYPQVTAAELTERRFGGVIYANQGLRAAISAMRDVLGQIGAAGSTHAVEGIATLKDVFALQN
>2644015170
MGAHSALSAKLGEEAFEAIWASGLEISAARALPDANILSMAECLEAADEIAGAVDIPVLADCDSGGGVGNVVHMVRSYESRGLAGVCIEDKQFPKMNSFVEGNQDLAPIGDFAAKITAAKEARDKDFVVVARIEALIAGAGLEEALRRAVVYEAAGADALLIHSKRATPEEVFAFREAYQGVLPVVVVPTTYPQVTATELTEHGFGGVIYANQGLRASITAMRDVLAQIGGSGSTSAVEGIASLKDIFALQK
>2744049908
MGAHSALSAKLGEEAFEAIWASGLEISAARALPDANILSMAECLEAAAEIAGAVDIPVLADCDSGGGVGNVVHMVRSYEARGLAGVCIEDKQFPKMNSFVEGNQDLAPIGDFAAKITAAKEATDEDFVVVARIEAFIAGAGLDEALRRAAVYEAAGADALLIHSKRSTAEEVYAFRAAYRGALPVIVVPTTYPQVTAAELGDNGFGGVIYANQGLRASISAMRDVLAQIAGAGSTYTVEGIATLKDVFAMQN
>2867677278
MGAHSALSAKLGEEAFEAIWASGLEISAARALPDANILSMAECLEAAAEIAGAVDIPVLADCDSGGGVGNVAHMVRSYESRGLAGVCIEDKQFPKLNSFVEGHQDLAPVGDFAAKITAAKEARDEDFVVVARIEALIAGAGMDEALRRAAVYEAAGADALLIHSKRATPDEVYAFRAAYDGALPVIVVPTTYPQVTAAELAERGFGAVIYANQGLRASITAMRDVLAQIGAAGSTLAVEEIAGLKDVFALQK
>2585371599
MGAHSALSAKLGEEAFEAIWASGLEISAARALPDANILSMAECLQAATEIAGAVDIPVLADCDSGGGVGNVVHMVRSYEASGVAGVCIEDKQFPKLNSFVEGNQDLAPVGDFAAKITAAKEARDEDFVVVARIEALIAGAGMEEALRRARVYEAAGADALLIHSKRSTPEEIFAFRAAYDGALPLIVVPTTYPQVTAAELAERGFGAVIYANQGLRASISAMRDVLARIDAAGSTYGVEEIAGLKDVFALQK
>2815286068
MGAHSPLSARLAEEAFAAIWSSGLEISAAAGVPDANILAMSQCLDAAAGLAEAVGVPVLADCDSGGNVNNVIHMVRAYEARGVAGVCIEDKQFPKLNSFVEGNQDLAPIDDFAAKICAAADVSRDLVVVARLEALIAGQGMAEALRRADVYERAGADALLIHSKRTDPDEVFEFRAAYTGELPVIVVPTTYNQVTATELADRGFAMAIYANQALRSSLKAMRHTLASIRRDGTTHHIEDIATVKDVFALQR
>2870811795
MGAHNPLSARLAEEAFDVIWSSGLEISAAAGLPDANILSMPDCLRAATDMAAALSVPVLADCDSGGNVNNVLHMIRSYEARGVAGVCIEDKQFPKLNSFVGDQELAPIDDFAGKIRAATECEELVVIARLEALISGQGMDEALRRAEIYERAGADALLIHSKLSEPDEVFAFREAYDGDLPVVVVPTTYHRVTVAELRQRGFAMAIYANHSLRSSIHAMRGTLRRILQDGTTLHVEPIAPLKEVFDLQG
>2804911702
IGAHTPLGARLAEEVFDVVWSSGLEISAAAGVPDANLLTMSECLDAAAAMAASVDIPVLADCDSGGNVNNVIHMVRSYEARGIAGVCIEDKQFPKLNSFVEGNQDLAPIDDFAGKIRAATEVKELVVVARLEALISGLGMDEALRRADAYERAGADAILIHSKKTDPGEVYAFREAYEGDLPVIVVPTTYNNVTADELEQRGFAMAIYANQALRSSIRAMREVLTRIHREGTSCHVESLAPLKEVFDLQR
>2638329203
MGAHSPLSARLAEEAFDVIWSSGLEISAAAGVPDANILAMPECLEAAAGLADAVELPVLADCDSGGNVNNVIHMVRTYERRGLAGVCIEDKQFPKLNSFIEGNQDLAPLDDFAGKIRAATEVEDLVVVARLEALISGKGMDEALRRAEVYERAGADALLIHSKLTEPDEVFAFRAAYTGDLPVIVVPTTYNQVTVAELQERGFAMAIYANHALRSSLRAMRETLVKIMQDGTTLHVEELASLKEIFDLQR
>2777258678
MGAHSPLSALLAEEAFDVIWSSGLEISATAGVPDANILAMPDCLEAAAALANAVERPVLADCDSGGNVNNVIHMVRAYEARGIAGVCIEDKQFPKLNSFVEGNQDLAPLDDFAAKIRAATEVEELVVVARLEALIAGLGMDEALRRAEVYERAGADALLIHSKRTDPDEVFAFREAYTGDLPVIVVPTTYNQVTVGELQERGFAMAIYANQALRSSLRAMRETLIRIMQDGTTHHVEHLASLKEIFDLQR
>2873110990
MGAHNPLSARLAEETFDVIWSSGLEISAAAGVPDANILAMPECLDTAASLTAAVDVPVLADCDSGGNVNNVIHMVRSYEARGVAGVCIEDKQFPKLNSFVEGNQDLAPLDDFAGKIRAAVDVRELVVVARLEALISGLGMDEALRRAEVYERAGADALLIHSKRDDPDEVFAFREAYDGDLPVIVVPTTYNSVTADELQSRGFAMAIYANQALRSSVRAMRHTLTRIMQDGTTHHVEDLAPLKELFDLQR
>2766430507
MGAHNPLSARLAEEAFDVIWASGLEISASAGVPDANILAMGECLDAAADLAAAVDTPVLADCDSGGNVNNVIHMIRSYEARGVAGVCIEDKQFPKLNSFIEGNQDLAPLDDFAGKIRAATETTDMVVVARLEALISGQGMAEALRRADVYERAGADALLIHSKRKDPEEVFAFREAYRGDLPVIVVPTTYNQVTVEELEQRGFAMAIYANQALRSSIRAMRDTLTRIMRDGTTHHVEALVPVKEIFDLQR
>2585376405
MGAHSPLSARLAEEAFDVVWSSGLEISAAAGVPDANILAMGECLDAAAGLASSVDLPVLADCDSGGNVNNVIHMVRSYEARGVAGVCIEDKQFPKLNSFVEGNQDLAPLDDFAAKIRGASETTDMVVVARLEALISGQGMAEALRRADVYERAGADALLIHSKRKDPEEVFAFREAYRGDLPVIVVPTTYNQVTVEELEQRGFAMAIYANQALRSSIRAMRETLTRIMRDGTTLNVEPLAPLKEIFDLQR
>2660024596
MGAHSPLSARLAEEAFDVVWSSGLEISAAAGVPDANILAMGECLDAAADLAAAVDIPVLADCDSGGNVNNVIHMVRSYEARGVAGVCIEDKQFPKLNSFVEGNQDLAPLDDFAAKIRAAAETTDMVVVARLEALISGQGMAEALRRAEVYERAGADALLIHSKRKDPEEVFAFRESYRGDLPVIVVPTTYNQVTVEELEQRGFAMAIYANQALRSSIRAMRETLTRIMRDGTTLNVESLAPLKEVFDLQR
>2812345783
MGSHSPLSARLAEEAFDVVWSSGLEISATAGVPDAHILAMGECLDAAADLASAVDIPVLADCDSGGNVNNVIHMVRSYEARGVAGVCIEDKQFPKLNSFIEGNQDLAPVDDFAGKIRAASETTDMVVVARLEALISGQGMAGALRRADIYERAGADALLIHSKRKDPGEVFAVREAYRGDLPVIVVPTTYNQVTVEELEQRGFAMAIYANQALRSSIRAMRETLTRIMRDGTTVNVEPLAPLKEIFDLQR
>2777055528
MGSHSPLSARLAEEAFDVVWSSGLEISAAAGVPDANILAMGECLEAAADLASAVDIPVLADCDSGGNVNNVIHMVRSYEARGVAGVCIEDKQFPKLNSFIEGNQDLAPLHDFAGKIRAATETTDMLVVARLEALISGQGMTEALRRADVYERAGADALLIHSKRKDPEEVFAFREAYRGDLPVIVVPTTYNQVTVEELEQRGFAMAIYANQALRSSIRAMRETLTRIMRDGTTLNVEPLAPLKEIFDLQR
>2768040226
MGSHSPLSARLAEEAFDVVWSSGLEISATAGVPDANILAMGECLDAAAGLASAVDIPVLADCDSGGNVNNVIHMVRSYEARGVAGVCIEDKQFPKLNSFIEGNQDLAPLDDFAGKIRAATETTDMVVVARLEALISGQGMAEALRRADVYERAGADALLIHSKRKDPEEVFAFREAYRGGLPVIVVPTTYNQVTVEELEQRGFAMAIYANQALRSSIRAMRDTLTKIMRDGTTLNVEPLAPLKEIFDLQR
>2562408204
MGSHSPLSARLAEEAFDVVWSSGLEISATAGVPDANILALGECLDAAAGLAAAVDIPVLADCDSGGNVNNVIHMVRSYEARGVAGVCIEDKQFPKLNSFIEGNQDLAPLDDFAGKIRAATETTDMVVVARLEALISGQGMAEALRRADVYERAGADALLIHSKRKDPEEVFAFREAYHGGLPVIVVPTTYNQVTVEELEQRGFAMAIYANQALRSSIRAMRETLTKIMRDGTTLNVEPLAPLKEIFDLQR
>2732612541
VGAHDALGARLIEKFFDAIWASGLEISASQAKPDANILTMTEFLDAAKKMAYSTSLPIIADCDTGGDLNNVIRTVQEYENAGIAAICIEDKKFPKTNSFVGRQKLEDINTFCEKIVAAQNAKDPNFLIIARIESLIAGEGMEAALERANAYKAAGADVILIHSKKSTPAEIFTFSNSWQGGLPLVVVPTTYPNVSIKELEQNNISMTIYANQGLRASIKAVEQMLKTLKISGNLNDIDELCDVKDIFEVQG
>2636165856
IGAHNAMGAKIAARYFEGIWASGLEISASHGVPDANILTMTEFLQAAEEINRAVDLPVVADCDTGGNVNNVIYMVKKYETAGIAGVCIEDKCFPKINSLIPGRQELAPISEFVGKIMAAKNAIDPDFVVIARVEALIAGWGMEEALKRANAYTEAGADAILIHSRKKTSDEIYEFIQRFGNRVPIVIVPTTYPQVTAKRFEDRGVKVIIYANHGIRAMVRALDGVFSTISREGTTAGVEDIATLKEIFEIQD
>2706402180
AGAHDGLSAKLVERNFDGVWASGFEISTSYAVPDANILTMTQFLERAVEMNDAVSIPVIADCDTGGNSNNVIHMVKRYEAAGIAAVCIEDKCFPKVNSYIPGRQELATIAEFVGKIMAAKNARSDDFMVIARVEALIAGWSQDEALKRAHAYVDAGADAILIHSKSQSPHEIVDFVKAWGNRAPLIVVPTTYSTITAQELTDLGIKMVIYANHGIRAAVKAVDSILNQIKKSGTTHPVEDIATMEEIFQLQG
>2578532882
VGAHNALGARLAERAFDGIWASGLEVSASHGVPDADILTMSELLATAQSMARAVEVPVVADCDTGGNAINVMNTVRRYEAAGIAGVCIEDKVFPKMNSFVGRQQLAQLGEFCGKVEAAKAAEDPDFVVIARVEALIANRGMEEAVRRARAYADAGADAILIHDKDRSPASIFEFIDRWDFRKPLVVVPTTYYSVTVDELAAAGVKMVIYANQGLRASIAAVSRTFEEILSAGTSAPVEEIAPLDLVFDLQG
>2868437952
VGAHNPLGARLAERAFDGVWASGLEVSASQGVPDADILTMSDLLSVSASMASAVRIPVVSDCDAGGNVPQVMHMVRRYEAAGISAVTIEDKLFPKMNSFVASNQSLLPVEAFCGKISAAAAATGDLLVIARIEALIAGHDLDEALSRAHAYEAAGADAVLIHAKDRSPDVVLEFLERWSSPLPVVVVPTTYHTVTATELEDAGAKMVVYANHGLRALITAVSETFSSILRDGRTSRFEDIATVEDVFELQG
>2862360204
VGAHNPLGARLAERAFDGVWSSGLEVSASQGLPDTDLMTMTDLLAVAGSMAAAVDIPVVADCDAGGNALNVMHMIRRYELAGVAAVCIEDKRFPKVNSFIPGRQELESVDVFAAKVAAAKAARDPDLMVIARTEALIAGYGMHEALTRADAYAAAGADAILIHAKGSSPEPVLEFLDRWDGELPVVVVPTTYHTVTFDELAEAGAKLVIYANHGLRAGITAVSEVFGAILDEGRTTGVEAIAPLAAVFDLQG
>2867242048
VGAHNALGARLAERAFDGVWSSGLEVSASHALPDADILTMTELLEVARSMAAAVAVPVVADCDAGGNANNVMHMIRRYEAVGVAAVSIEDKRFPKMNSFIPGRQELAPVTEFAGKIAAAKSASGPDLMVIARIEALVAGWGLDEALRRAEAYAEAGADAVLIHAKGESAEPVLEFLAQWQQRLPVVVVPTTYHTITAEELSEAGAKLVIYANHGLRASITAVSETFEAILRDGRTSGIETIAPLATVFDLQG
>2676425648
AGAHNPLGARLAERAFDAVWSSGLEISASQGLPDADILTMTELLAVAQSMAAAVSVPVIADCDAGGNASNVMHLVRRYEAAGVAAVCIEDKTFPKVNSFVPGRQTLLPAEDFCNKIAAAKAASRPDLVVIARLEALVAGWGLDEALRRGEAYAEAGADMVLIHDKGKSPQPVLEFLQRWRRPVAVVPTTYHTVTADELSDAGAKLVIYANHGLRAAITAITSAFDTILRDGRTTGIEDISPLSTVFDLQG
>2585374875
AGAHNPLGARLAERAFDGIWSSGLEISASQGLPDADILTMTELLGVAGSMASAVNVPVVADCDTGGNANNVMHMVRRYEAAGIAAVTIEDKRFPKVNSFIPGRQELASVPEFCGRIEAAKEARDPDFMVIARIEALIAGWDLDEALRRGEAYAAAGADAVLIHAKSGSPQPVLDFLQRWHLPQPVVVVPTTYHTISAGELGAAGAKMVVYANHGLRAGIQAVSQTFETILKDGRTTAIEDIAPLKTVFDLQG
>2804969584
AGAHNPLGARLAERAFDGIWSSGLEISASQGLPDADILTMTELLGVAGSMASAVGVPVVADCDAGGNANNVMHMVRRYEAAGIAAVTIEDKRFPKVNSFIPGRQELASVPEFCGRIEAAKDARDPDFMVIARIEALIAGWDLDEALRRGEAYAAAGADAVLIHAKSGSPQPVLDFLQRWHLPQPVVVVPTTYHTISAGELGAAGAKMVVYANHGLRAGIQAVSQTFETILKDGRTTAIEDIAPLKTVFDLQG
>2767989496
AGAHNPLGARLAERAFDGIWSSGLEISASQGLPDADILTMTELLGVAGSMASAVGVPVVADCDAGGNANNVMHMVRRYEAAGIAAVTIEDKRFPKVNSFIPGRQELASVPEFCGRIEAAKEARDPDFMVIARIEALIAGWDLDEALRRGEAYAAAGADAVLIHAKSGSPQPVLDFLQRWHLPQPVVVVPTTYHTISAGELGAAGAKMVVYANHGLRAGIQAVSQTFETILKDGRSTAVEDIAPLKTVFDLQG
>2862488535
VGAHNPLGARLAERAFDGVWSSGLEISASQGLPDTDLLTMAELLSIAGSLADTVDIPVVADCDAGGNALNVMHMIRRYERAGLAAVSIEDKVFPKVNSFIPGRQELAGLDEFCGKIEGAKRARGTDLMVIARIEALIAGHGMEEALKRGEAYAESGADAVLIHAKGSSPDPILEFLRRWRLDLPVVVVPTTYHTITADELGAAGAKMVIYANHGLRAGISAVTEVFGKILAEGRTTGFEKIAPLATVFDLQG
>2766302316
AGAHNPLGARLAERAFDGVWSSGLEISASQGLPDCDLLTMSELLAVAGAMAGAVDVPLVADCDAGGNALNVMHMIRRYERAGVAAVSIEDKVFPKVNSFVPGRQDLTPVDEFCGKIEAAKSARGSDLMIIARIEALIAGRDMDEALARGEAYAEAGADAVLIHAKGASPEPVLEFLRQWRPDVPVVVVPTTYHTISADELGAAGAKMVIYANHGLRAAISAVTQVFDSILREGRSTAVEEIAPLSTVFSLQG
>2865668683
AGAHTPLGARLAERAFEGVWSSGLEISASQGLPDCDLLTMSDLLEVAGAMAGAVDVPLVADCDAGGNALNVMHMVRRYERAGIAAVSVEDKVFPKVNSFVPGRQNLAPVDEFCGKIEAAGSASSGDLMVIARIEALIAGRDMAEALARGEAYADAGADAVLIHAKGESPAPVLEFLRHWRPDVPVVVVPTTYHTITADELQAAGAKMVIYANHGLRATISAVTQAFDSILRDGRSTAIEEIAPLSTVFALQG
>2671239966
VGAHNPLGARLAERAFDGVWSSGLEISASQGLPDTDILTMTELHTVAASLAAAVDIPVVADCDAGGNAFNVMHMIRRYEASGIAAVSIEDKLFPKVNSFIPRRQKLASIEEFSGKLRAAKSVEDPDFMVIARIEALIAGWDMEEALRRGEAYAAAGADAVLIHAKGSEAEPVLEFLSRWQPDLPVVVVPTTYHTVTADELSAAGAKMVIYANQGLRAGISAVSETFDTILRDGRTTALEDIAPMKTVFDLQG
>2513758681
IGAHNPLGARLAERAFDGVWSSGLEVSASQGVPDTDILTMSELLSTASSLAAAVDVPVVADCDAGGNAHNVMNMVRRYEAAGVAGVSIEDKCFPKVNSFIPGRQELAPIAEFCGKLRAAKAATTPDLVVIARIEALIAGWGMDEALRRGEAYAAAGADAVLIHAKGSSPEPVLSFLERWDFPTPVVVVPTTYHTITATELAEAGAKMVIYANHGLRAGITAVSETFASILRDDRTTGIEDIAPLTTVFDLQG
>2766235033
IGAHNPLGARLAERAFDGVWSSGLEVSASQGVPDTDILTMSELLATAASLAAAVGVPVVADCDAGGNAHNVMNMIRRYEAAGLAGVSIEDKRFPKVNSFIPGRQELAPIAEFCGKLRAAKAATTPDLMVIARIEALIAGWGMDEALRRGEAYAAAGADAVLIHAKGSSPEPVLRFLERWTLPTPVVVVPTTYHTITATELSEAGAKMVIYANHGLRAGIAAVTETFASILRDDRTTGIEDIAPLATVFDLQG
>2768130372
IGAHNPLGARLAERAFDGVWSSGLEVSASQGVPDTDILTMSELLATAGSLAAAVEVPVVADCDAGGNAHNVMNMIRRYEAAGIAGVSIEDKRFPKVNSFIPGRQELAPIAEFCGKLRAAKTATAPDLMVIARIEALIAGWGMDEALRRGEAYAAAGADAVLIHAKGSSPEPVLRFLERWSLPTPVVVVPTTYHTITATELSEAGAKMVIYANHGLRAGIAAVTDTFEAILRDDRTTGIEDIAPLATVFDLQG
>2872902231
IGAHNPLGARLAERAFDGVWSSGLEVSASQGVPDTDILTMSELLATAASLAAAVEVPVVADCDAGGNAHNVMNMIRRYEAAGIAGVSIEDKRFPKVNSFIPGRQELAPIAEFCGKLRAAKAATTPDLMVIARIEALIAGWGMDEALRRGEAYAAAGADAVLIHAKGSSPEPVLRFLERWTLPTPVVVVPTTYHTITATELAEAGAKMVIYANHGLRAGIAAVTDTFEAILRDDRTTGIEDIAPLATVFDLQG
>2768138500
IGAHNPLGARLAERAFDGVWSSGLEVSASQGVPDTDILTMSELLATAGSLAAAVDVPVVADCDAGGNAHNVMNMIRRYEAAGIAGVSIEDKRFPKVNSFIPGRQELAPVAEFCGKLRAAKAATSPDLMVIARIEALIAGWGMDEALRRGEAYAAAGADAVLIHAKGSSPEPILRFLERWTPPTPVVVVPTTYHTITATELAEAGAKMVIYANHGLRAGIAAVTETFASILRDDRTTGIEDIAPLSTVFDLQG
>2768543566
IGAHNPLGARLAERAFDGVWSSGLEVSASQGVPDTDILTMSELLATATSLAAAVDVPVVADCDAGGNAHNVMNMIRRYEAAGIAGVSIEDKRFPKVNSFIPGRQELAPIAEFCGKLRAAKAATSPDLMVIARIEALIAGWGMDEALRRGEAYAAAGADAVLIHAKGSSPEPVLRFLERWTLPTPVVVVPTTYHTITATELADAGAKMVIYANHGLRAGIAAVTETFASILRDDRTTGIEDIAPLSTVFDLQG
>2585378571
IGAHNPLGARLAERAFDGVWSSGLEVSASQGVPDTDILTMSELLATATSLAAAVDVPVVADCDAGGNAHNVMNMIRRYEAAGIAGVSIEDKRFPKVNSFIPGRQELAPIAEFCGKLRAAKAATTPDLMVIARIEALIAGWGMDEALRRGEAYAAAGADAVLIHAKGTSPEPVLRFLERWTLPTPVVVVPTTYHTITATELAEAGAKMVIYANHGLRAGIAAVTETFASILRDDRTTGIEDIAPLSTVFDLQG
>2766349741
VGAHNPLGARLAERAFDGVWSSGLEVSASQGVPDTDILTMSELHAVASSMAAAVDVPVVADCDAGGNAHNVMHMIRRYEAAGIAGVSIEDKRFPKVNSFIPGRQELAPVAEFCGKLRAAKAARTADLMVIARIEALIAGWGTDEALRRGEAYAEAGADAVLIHAKGSSPEPVLEFLDRWQRPTPVVVVPTTYHTVTATELAEAGAKMVIYANHGLRAGITAVTETFDAILRDDRTTGIEDIAPLATVFDLQG
>2868036637
VGAHNPLGARLAERVFDGVWSSGLEVSASQGVPDTDILTMSELHAVASSIAAAVDIPVVADCDAGGNAHNVMHMIRRYEAAGIAGVSIEDKRFPKVNSFLPGRQELAPVAEFCGKLRAAKAARSPDLMVIARIEALIAGWGMDEALRRGEAYAEAGADAVLIHAKGSSPEPVLEFLNRWQRPTPVVVVPTTYHTVTATELAEAGAKMVIYANHGLRAGITAVTETFSAILREDRTTGIEDIAPLATVFDLQG
>2585376195
VGAHNPLGARLAERAFDGVWSSGLEISASQGVPDTDILTMSELLSVAGSMAATVNAPVIADADAGGNAHNVMNMVRRYEAAGIAGISIEDKRFPKVNSFIPGRQELAPIGEFCGKLAAAKEARDPDFVVIARIEALIAGQGMDEALRRGEAYVQAGADAVLIHAKSDSPEPVLEFLNSWQQPTPVVVVPTTYHTITADELGAAGAKMVIYANHGLRAGITAVSNTFRTILKDGRTTGLEEIAPLATVFELQG
>2768548918
VGAHNPLGARLAERAFDGVWSSGLEISASQGVPDTDILTMSELLSVAGSMAAAVEVPVIADADAGGNAHNVMNMVRRYEAAGIAGISIEDKRFPKVNSFIPGRQELAPIGEFCGKLAAAKEARDPDFMVIARIEALIAGQGMEEALRRGEAYVQAGADAVLIHAKSDSPEPVLEFLTSWRQPTPVVVVPTTYHTITAAELGAAGAKMVIYANHGLRAGITAVSDTFRTILQDGRTTGVEEIAPLATVFDLQG
>2777111048
VGAHNPLGARLAERAFDGVWSSGLEVSASQGVPDTDILTMSELLGVASSLAAAVDVPVVADCDAGGNAHNVMHMIRRYEAAGIAAVSIEDKRFPKVNSFIPGRQELAPVGEFCGKLTAAKSARHPDLMVIARIEALIAGWGLDEALSRGEAYARAGADAVLIHAKGSSPEPILEFLAQWSLPTPVVVVPTTYHTITATELAEAGAKMIIYANHGLRAGITAVSDTFASILRDDRTTGIEDIAPLATVFDLQG
>2863189523
AGAHNPLGARLAQRAFDGVWSSGLEVSASQGVPDTDILTMSELLGVASSLAAAVDVPVVADCDAGGNAHNVMHMIRRYEAAGIAAVSIEDKRFPKVNSFIPGRQELAPVGEFCGKLAAAKEARTPDLVLIARIEALIAGWGMDEALARGEAYAAAGADAVLIHAKGSSPEPILDFLSQWTLPTPVVVVPTTYHTITATELAEAGAKMVIYANHGLRAGIAAMTDTFASILREDRTTGIEDIAPLATVFDLQG
>2707372682
AGAHNPLGARLAERAFDGVWSSGLEVSASQGVPDTDILSMSELLAVASSLAGAVRVPVVADCDAGGNAHNVMNMIRRYEAAGIAAVSIEDKRFPKVNSFIPGRQELAPVGEFCGKIAAAKAARTPDLMVIARIEALIAGWGMDEALRRGEAYAQAGADAVLIHAKGSSPEPILQFLAEWRLPTVVVPTTYHTITATELAEAGAKLVIYANHGLRAGITAVTDTFASILRDDRTTGVESIAPLATVFDLQG
>2865335517
AGAHNPLGARLAERAFDGVWSSGLEVSASQGVPDTDILTMSELLGVASSMAAAVDVPVIADCDAGGNAHNVMNMIRRYEAAGIAAVSIEDKRFPKVNSFIPGRQELAPIGEFCGKLAAAKEARHPGLMVIARIEALIAGWGMDEALRRGEAYARAGADAVLIHAKCDSPEPILQFLRDWQLPTPVVVVPTTYHTITATELGEAGAKLVIYANHGLRAGITAVSDTFQAILRDDRTTGIEDIAPLATVFDLQG
>2767848985
AGAHNPLGARLAERAFDGVWSSGLEVSASQGVPDTDILTMSELLGVAASMAAAVDVPVVADCDAGGNAHNVMNMIRRYEAAGIAAVSIEDKRFPKVNSFIPGRQELAPVGEFCGKLAAAKEARHPGLMVIARIEALIAGWGMDEALRRGEAYAKAGADAVLIHAKGASPEPVLQFLREWQLPTPVVVVPTTYHTITATELGEAGAKLVIYANHGLRAGITAVDDTFRTILRHDRTTGVEDIAPLATVFDLQG
>2777071267
AGAHNPLGARLAERAFDGVWSSGLEVSASQGVPDTDILTMSELLGVASSMAAAVDIPVVADCDAGGNAHNVMNMIRRYEAAGIAAVSIEDKRFPKVNSFIPGRQELAPIGEFCGKLAAAKEARHPGLMVIARIEALIAGWGMDEALRRGEAYARAGADAVLIHAKGASPEPILQFLREWRLPTVVVPTTYHTITATELGEAGAKLVIYANHGLRAGITAVSDTFQAILRDDRTTGVEDIAPLATVFDLQG
>2831747094
AGAHDGLSAKLAEKHFDAIWASGLGISALHTVPDASILSMTEFLQWAVMMNESCSLPVIADCDSGGNIHNVRQMVEKYEAAKIAGICIEDKVFPKLNSFDRQQVLVSVDEFCAKIRTAKYVKDPDFTVIARVEALIAGLGQEEAQYRARAYVEAGADAILIHSKQKTPHEIIEFAKNWTLPVPLIVVPTKYPDITVKELKNLGIRMTIYANQALRASVRAMDEALKRIRQSGTTQVIEQICSVEEIFNLQN
>2815158379
AGAHDGLTAKLAERNFHAVWASGLGISAIQTVPDASILTMTELLQAAIVMNDACNLPIIADCDSGGNIHNVVRMVEKYEGAGIAGVCIEDKVYPKINSFDGQQKLVSIEDFCAKIRAAKATKDSDFVLLARVEALIAGLGQDEAYNRACAYAQAGADAILIHFKQKTVDEIAEFMSRWNLDVPIVLVPTKYPDITFNELEFLGVRMSIYANQALRGSVSAIDSILKRIMEKGSTRDIEGIASIEDIFELQD
>2685009465
AGAHDGLSAKLAEKHFDAIWASGLGISTVQTVPDASILTMTDFLNSAIIMNESCNLPVIADCDSGGNIHNVTRLVKKYESAGIAGVCIEDKVYPKLNSFDRQQLLVSIEEFCAKIRVAKLAQTKEFVVIARVEALIAKLGQEEAYNRAKAYANVGADAILIHSKEKTPDEIIEFINNWDIQTPLVVVPTKYPSITMEQLEDLGVKASIYANQALRATYRAIEDVFESIMKNKTTIQIENIASVEDIFDIQG
>2581802445
AGAHDGLSAKLAEENFDAIWASGLGISAVQTVPDASILTMTEFLDAAVIMNESCNLPVIADCDSGGNIHNVTRMVNKYEAAGIAGVCIEDKVYPKLNSFDRKQILVSTEEFCAKIRAAKLAKSEAFVVIARVEALIAKLGQEEAYARGKAYAQAGADAILIHSKEKTPDEIIEFIQQWDLDTPIVVVPTKYPNISMNELEELGVKASIYANQALRATYRAIDDTFKSIISNQSTVPIEEISTVDDIFRIQS
>2860834107
AGAHDGLSAKLAEKNFNAVWASGLGISAVQTVPDASILTMTEFLEAAVIMNESCNLPVIADCDSGGNIHNVTRMIKKYEAAGIAGVCIEDKVYPKLNSFDRQQILVSTEEFCAKIRAAKMAQNDDFVLIARVEALIAKLGQEEAYTRAKAYVHAGADAILIHSKEQSPDEIIEFVNNWDVDAPLVVVPTKYPTLSMEQLEKLGVKVSIYANQALRASVKAINDTFESIINNKSSLQIENIVSVNEIFDIQD
>2555267222
AGAHDGLSAKLAEKNFNAIWASGLGISAVQTVPDASILTMTEFLEAAVIMNESCNLPVIADCDSGGNIHNVTRMIKKYEAAGIAGVCIEDKVYPKLNSFDRQQLLVSTEEFCEKIRAAKMAQNDDFVLIARVEALIAKLGQEEAYTRAKAYVQAGADAILIHSKEQSPDEIIEFVNNWDVDAPLVVVPTKYPTLSMEQLEELGVKVSIYANQALRASVKAINDTFESIINNKSSLQVEEIVSVKEIFDIQD
>2805394193
IGAHNGLSAKLAESTFDAIWASGLEISASHAVPDANILTMTDNLEAARDINKAVSIPVICDCDSGGDINNVAHMIKEYESIGVSGVCIEDKPFPKLNSFLGEKQKLENIELFAEKIKVAQETVNQDFLVIARIEAFIAGQGLEEVLKRAEAYEKAGADALLIHSKKKDASEIYEFCNFYNGDLPIVIVPTTYPDIDLNTLNQLGIRMVIYANHGIRSSVNAMKKTFSNILENGNTMEVENISPMAEIFDLQG
>2773983346
VGAHDGLSAKLVEEAFDGIWASGLEISAVNAVPDANILTMTQYLQAATSMDAVTNIPVIADCDSGGNVNNVMHLVREYERNGIAAVCMEDKLFPKLNSFAGGEQKLATIEEFSGKIRAAKDTRNPDFMVIARIEALIAGAGMDEAVARAEAYEDSGADAILIHSKKNDPSEILHFLSLYSNRLPIILVPTTYPQISASELQEYGVKMVIYANHGLRTSIHAIRQTFQQIKLAGNTLQIEDIASVQDVFKLQG
>2606213909
VGAHDGLSAKLVEEAFDGIWASGLEISAVNAVPDANILTMTQYLQAAASMDAVTNIPVIADCDSGGNVNNVMHLVREYERNGIAAVCMEDKLFPKLNSFAGGEQKLATIEEFSGKIRAAKDTRNPDFMVIARIEALIAGAGMDEAVARAEAYEESGADAILIHSKKNDPSEILHFLSLYSNRLPIILVPTTYPQISASELQEFGVKMVIYANHGLRTSIHAIRQTFQQIKLAGNTLQIEDIASVQDVFKLQG
>2546461243
IGAHNGLSAKLAEQAFDAVWASGLEISATHAVPDANILTMTENLQTAIVMNQSTSIPIICDCDSGGSVNNVIRMVKEYERNGIAGICIEDKQFPKINSFVNSTQKLSPIDEFASKIRAAKDTQDPDFVLIARVEALIAGQSMEEAIKRASAYKDAGADAILIHSKMNEIDEIREFVELYKGSIPIVVVPTTYPNIGVNDLKNIGISMVIYANHGLRSSISAMEKTFSRIIKDGTTAGIESISSMHKVFELQG
>647381596
MGAHNGLSAKLAEQAFHAIWASGLEISASYAVPDANILTMTENLQAAVVMNESTSIPIICDCDSGGSVNNVIRMVKEYERNGIAGICIEDKQFPKLNSFVGSQKLADIDEFSNKIRAAKDVKNPDFVVIARIEALIAGQGMDEALNRAYAYEAAGADAILIHSKENQPNEIKEFVKQFTGAVPIVIVPTTYPHITVKEMELLGINMVIYANHGLRSSIKAMQETFSQILLDGNTVGVEDIVSMKTVFELQG
>2586325141
MGAHNGLSAKLAEQAFDAIWASGLEISASYAVPDANILTMTENLQAAIGMNESTSIPIICDCDSGGSVNNVIRMVKEYERNGIAGICIEDKLFPKLNSFVGSQKLASIDEFSNKIRAAKDVKNPDFVVIARVEALIAGQGLEEALKRAYAYEAAGADAILIHSKENQPNEIKEFVKQFTGAVPIVIVPTTYPHITVEEMKPLGIDMVIYANHGLRSSIKAMQETFSQILLDGNTAGVEDIVPMKTVFELQG
>2585376769
LEAHNGLSARIVEEAFSAIWASGLSISSALGLRDCNEASWSQVVEVTQSIHDAVTIPILFDGDSGGNFNNVRHIVKRLSHYGIAGISLEDKLFPKMNSFIGAHALSPVEEFCGKIKAAQDSCDRHFTVIARTEALIAGLGVEAALERAQHYHDAGADGIFIHSKTGDGLDILEFGRRWERRSPLVVAPTTYINTPLALLEEVGVSIYICANHLMRASIQAMRKAAGQIRKDNSISTINSISSLTEVFSLLN
>2588049289
LEAHNGLSARVVEEAFVAIWASSLSISSALGLRDCNEASWSQIIGIAENMYDSVSIPILFDGDSGGNYNNVRHIVKRLSHYGIAGISLEDKLFPKMNSFIGEHTLTPIPEFIGKIKAAHDVKDEDFVVIARTEALIAGLDIDIALERAEAYCQAGADAIFIHSKKSDGKDILEFAKRWNHRCPLVVAPTTYTSLPLSVLEDVGISIYICANHLMRAALAHMRNVACQIKIDNSINEINYISPLSDVFKLLN
>2855184690
LEAHSGLSAKVAEDAFKAIWASGLSISSMLGLRDCNEASWSQITSVTESIHDAVNIPVLFDGDSGGNFNNVRHVVARLSHYGIAGISLEDKLFPKMNSFIGEHTLSPTKEFEGKIRAAQDARNEDFVVIARTESLIAGLGVDVALERASKYFEAGADAIFIHSKGTDGEEIFDFAHKWDKRCPLIVAPTTYTGVELGKLQNVGVSIYICANQLMRASLHNMKLVAKEIIDNRSIHNIDSLSSLNEVFEILD
>2656765894
LEAHNGLSARVVEEAYAAIWASGLSISSSMGLRDCNEASWSQIINIAESIYDAVNIPILFDGDSGGNFNNVRHIVKRLSHYGIAGISIEDKLFPKMNSFIGEHILTPCDEFIGKIKAAQDATNDDFVVIARIEALIAGLDVDVALERAERYHVAGADAIFIHSKKSDGAEIIDFARKWNRRCPLVVAPTTYTALALETLEQAGVSLYICANHLMRASLHNMKSIAREIKKQQSIHYIDSISSLSEVFNILD
>2658375373
VGAHNGLSAKLVEKHFEGVWASGFEIAASHASPDANILTMTDSLTACIDMVDSVSIPVVADCDTGGNSNNVIRLVKKYEAAGIAAVCIEDKLFPKVNSYIGRQELASIPEFVGKIMAGKNARTEDFMIFARVEALIAGWGMEEALKRAKVYVDAGADAILIHSKQKTPDEIIEFVKLWNNYKPLIIVPTSYPSLTEEKMKEMGVKTVIYANQGLRAAVKNVNEVLKHISRYGATEIENMVSMAEVFELQG
>2620438891
MEAHDGLSARIAQAEFRALWASGLSISTAMGLRDNNEASWSQFLQVVELMADATSVPIVVDGDSGGNFNSARRFFRKAEQVGAAAVSLEDKIFPKMNSFVGTEHELAPAEEFCAKIRACKDSQDPEFCLIARTESLIAGVGMREAIDRAEQYRLAGADAIFIHSKKQVSDEIVEFSQEWGERLPLVIAPTTYATTPTDIFRRCGISTVIWANHSMRAAFAAIRQTCREIRDTESVSHLELAPLSNVFDLLD
>2585375275
MEAHDGLSARIAEAEFEGIWASGLSMATALGLRDSDEATWSQLLDVVEYMTEAVSVPVLVDGDTGGNFNTARRFARAAERIGAAGICLEDKVFPKMNSFVGDRHQLADLHEFTARLYACREASDADFTIVARTEALIAGQGMPEALKRAEAYREAGADAIFIHSRRADADEIARFAAEWGGRLPLVISPTTYATTPTEDFRAIGVSTVLWANHSMRAAVGAMRTVCRRIRAEESVHGVDGIAAVSEVFDLLD
>2634749714
MEAHDGLSARIAQSEFDALWASGFSISTSLGLRDSDEASWSQLLSVVEYMVAGTSVPIVVDGDTGGNFNTARRFLVSAERQGAAGVCFEDKVFPKMNSFVGDSHRLADIDEFAAKIAACSEANDEDFCIIARTEALIAGRGVDEALKRAEAYRKAGATAIFVHSRRQVADEIEQFAAAWADRAPLVIAPTTYASTSADTFRELGISAVIWANHSMRAAVTAMRDVCRSIKASESVLSAEAIASLKEIFEFMD
>2753073391
MEAHDGLSARIAEVEFQAIWASGLSMSTALGVRDSDEASWSQLLGVVENMVESTTVPIIVDGDTGGNFNTARRFVAKAERVGVAGVCLEDKVFPKMNSFVGDSHTLAEVRDFTAKIKACADAQDPDFVLIARVEALIAGRGMEEALRRATAYHEAGADAIFIHSRRSDAEEILRFSAEWAGRLPLVIAPTTYASTPSSEFHRAGISAVIWANHSMRAAVAAMRRVCREIFNKESVHDTDSLASLAEVFELMD
>2775036029
MEAHDGLSARIAEVEFQAIWASGLSMSTALGVRDSDEASWSQLLGVVEAMVEATTVPIVVDGDTGGNFNTARRFVAKAERLGVAGVCLEDKIFPKMNSFVGDSHTLAEVSDFTAKIRACKDSRSSDFVLVARVEALIAGRGLPEALDRAHAYHEAGADAIFIHSRRSDATEILDFCREWGERLPLVIAPTTYASTPSSEFQAAGVSAVIWANHSMRAAVSAMRRVCREIFAKQSVHRTESLASLAEVFELME
>2563895360
MEAHDGLSARIAEVEFQAIWASGLSMSTALGVRDSDEASWSQLLGVVEAMVEATTVPIVVDGDTGGNFNTARRFVAKAERLGVAGVCLEDKIFPKMNSFVGDSHTLAEVSDFTAKIRACKDSRSPDFVLVARVEALIAGRGLAEALDRAHAYHEAGADAIFIHSRQSDATEILDFCREWGQRLPLVIAPTTYASTPSSEFQAAGVSAVIWANHSMRAAVSAMRRVCREIFTKQSVHRTESLASLAEVFELME
>2776353127
LGVHDGLSARIGSDCFPALWASGLGMSTALGVRDCEEASWTELIQVVEHITAVTDAPVLVDGDTGGNFNTARRFACRAERARAAGICLEDKASPKMNSFVGDAHALAPIAEMCGKIAACRDATDPDFVIMARVEALIAGAGMDAALERATAYKAAGADAIFIHSRQPTVAEIAKFCALWDDRLPLIVAPTTYHSTPMSQFQSLGISGVIWANQALRAATAAMRRACLVLRENGPTGLDDISTLKEIFTLLE
>2718306628
LGVHDGLSARIGADCFPALWASGLGMSTALGVRDCEEASWTELIQVVEHITAVTDVPVLVDGDTGGNFNTARRFACRAERARAAGICLEDKASPKMNSFVGDAHALAPVAEMCGKIAACRDATDPDFVITARVEALIAGAGMEVALERATAYQAAGADAIFIHSRQPTVAEIAEFCAHWNDRLPLILAPTTYHTTPMSRFQSLGISGVIWANQALRAATAAMRRACLVLRENGPTELDDISTLKEIFTLLE
>2870851898
MGVHDGLSARIAVEEFRALWASGLCISTALGVRDSDEASWTQLLNSVESMVDNTRVPVLVDGDTGGNFNTARRFASRAERIGAAGVCFEDKTFPKMNSFFGAGHELVPVAEFCGKIKACKDGQDPGFVVVARTEAFIAGQPVDEAVARAEAYAAAGADAIFVHSRQPTAVEIAAFSARWHGRVPIVIAPTTYHRTTLDEFHQLGVGGVIWANQSMRAAFSAMRKACRDMRSSGVISGVEEIASLKEIFALLG
>2753317820
MGAHDGLSARIAAAEFPALWASGLCMSTARGVRDSDEATWSELLDLAATMIEAAGVPVLIDGDTGGNFNTARRFAARAERIGAAGVCFEDKVFPKMNSFFGDGHALAPVPEFCGKIRACKDGRDPGFLVVARTETLIAGRPVEEALERAEAYAEAGADALFIHSRKPTPVEIAGFLERYDGRLPVVIAPTTFHTPTVDEFGRLGVSGVIWANHSMRASFAAMRDVCQQIRSNRGISAVEGVASLKEVFGLLE
>2641421807
MGVHDGLSARIAVAEFEALWASGLCMSTARGVRDSDEASWTELLTLVGTMTDAAGVPILVDGDTGGNFNTARRFAARAERVGAAGVCFEDKVFPKMNSFFGDGHQLAPVAEFAGKIRACKDTRDPDFVVVARTEALIANLPMEEALARAGAYVEAGADALFIHSRMSTPQQIAEFMQQWDASAPILIAPTTYHTPSLDDFGALGIAGCIWANHSMRAAFSAMRDVCQQIKTDRGIFGVEEVAPLKEIFGLLD
>645408883
MGVHDGLSARIAVAEFEALWASGLCMSTARGVRDSDEASWTELLTLVGTMTEAAGAPVLVDGDTGGNFNTARRFAARAERVGAAGVCFEDKVFPKMNSFFGDGHQLAPIGEFSGKIKACKDTRDPGFVVVARTEALISNLPMEEALTRAHAYVEAGADGLFIHSRMSTPQQIAEFMRQWDGSAPILIAPTTYHRPSLDDFAALGIAGCIWANHSMRAAFSAMRDVCQQIRADRGIFGVEEVAPLKEIFGLLD
>651728130
MGVHDGLSARIAVAEFEALWASGLCMSTARGVRDSDEASWTELLTLVGTMTEAAGAPVLVDGDTGGNFNTARPSPPAPSCLGAAGVCFEDKVFPKMNSFFGDGHQLAPIGEFSGKIKACKDTRDPGFVVVARTEALISNLPMEEALTRAHAYVEAVADGLFIHSRMSTPQQIAEFMRQWDGSAPILIAPTTYHRPSLDDFAALGIAGCIWANHSMRAAFSAMRDVCQQIRADRGIFGVEEVAPLKEIFGLLD
>2585378632
MEAHDGLSARIADTAFPALWASGLSISTALGVRDSSEASWSQILDVVARVVDASGVPVMVDGDTGGDFNSARRFTRQAERIGASAVCLEDKVFPKMNSFVGDGHELAPVGEFCGKLRACLDAGDDDFRVVARTEALIAGGSVAEALDRAHAYADAGAHAVFIHSRRKTAEQIAEFAAAWRERLPLVIAPTTYADTPTAEFRAMGIKGVIWANQNMRAAFAAMSRVSRDILAAEGVVLVEDLAPLSEVFSLLG
>648868158
MEAHDGLSARIADTAFPALWASGLSISTALGVRDSSEASWSQILDVVARVVDASHVPVMVDGDTGGDFNSARRFTRQAERIGASAVCLEDKVFPKMNSFVGDGHELAPVGEFCGKLRACLDADDDDFRVVARTEALIAGGSVAEALERAHAYADAGAHAVFIHSRRKTAEQIAEFAAAWRERLPLVIAPTTYADTPTAEFRAMGIKGVIWANQNMRAAFAAMSRVSRDILAAEGVVRVEDLAPLSEVFDLLG
>2647055248
MGAHDGLSARIAAEAFPAIWASGLCMSTILGCRDNDEVSWSELLDLTARMVEAGGVPVLVDADTGGSFNTARRFAARAQRIGAAGICIEDKVFPKMNSFFGEQHPLAPIGEFCAKIAACRDSVDAEFVIVARVEALIAGAGMAEALRRAEAYREAGADAIFIHSRRRTVEEIAEFTREWDARLPLVIAPTTYYTVPGQTFAELGIAAVIWANHAMRASVAAMREACRVLRRDGATAVEPITPLDELFSLMG
>2733039447
MGAHDGLSARIAAEAFPAIWASGLCMSTILGCRDNDEVSWSELLDLTARMVEAGGVPVLVDADTGGNFNTARRFAARAQRIGAAGICVEDKVFPKMNSFFGEQHPLAPIGEFCAKIAACRDCVDDEFVIVARVEALIAGAGMAEALRRAEAYREAGADAIFIHSRQRTVEEIAEFTREWGARLPLVIAPTTYYTVPAQTFAELGIAAVIWANHAMRASVAAMREACRALRRDGAAAVEPITPLDELFSLMG
>2552113302
MGAHDGLSARIAAEAFTGVWASGLCMSTVLGARDSDEISWAELLDLVARIVEGGGLPVLVDADTGGNFNTARRFAARAERIGAAGMCLEDKVFPKMNSYFGDSHPLAPVGDMCAKLAACRDVDAEFVLVARTEALIAGAGLAEALRRAEAYRQAGADAIFIHSRRRTVDEIAEFTAEWGARLPLVIAPTTYHTVPRATFAELGIAAVIWANQSMRAAVAAMRQVCRSLLADGAAAVEPGIASLRELFDLMG
>2856898552
MGAHDGLSARIAAEAFAGIWASGLCMSTVLGARDSDEVSWGELLALAARVVESGAIPVLVDADTGGNFNTARRVAARAEQIGAAGICMEDKVFPKMNSYFGDSHPLAPIGEMCTKIAACRDVDAQFVLVARTEALIAGAGLAEALRRAEAYREAGADAIFIHSRQRTIDEIAEFTVEWGNRLPLVIAPTTYHETPQEKYAELGIAAVIWANQAMRATVVAMRQVCRSLRLDGAAAVEPIAALGEVFALMG
>2865721408
MGAHDGLSARIAAEAFAGLWASGLCMSTVLGARDSDEVSWGELLALAARVVESGAIPVLVDADTGGNFNTARRVAARAEQIGAAGICMEDKVFPKMNSYFGDSHPLAPIGDMCTKIAACRDVDAQFVLVARTEALIAGAGLAEALRRAEAYREAGADAIFIHSRQRTIDEIAEFTTEWGNRLPLVIAPTTYHETPQERYAELGIAAVIWANQAMRATVVAMRQVCRSLRLDGAAAVEPIAALGELFALMG
>2514657742
MGAHDGLSARIAAEAFAGIWASGLCMSTALGARDSDEVSWGEMLDLVARVVDAGAIPVLVDADTGGNFNTARRFAARAERVGAAGMCMEDKVFPKMNSYFGDRHPLAPIGDMCAKIAACRDVGPGFVLVARTEALIAGAGTAEALRRAEAYRQAGADAIFIHSRRRTIDEIAEFTTEWAARLPLVIAPTTYHTVPRETFAELGIAAVIWANQSMRASVAAMRQVCRSLLRDGPTAVEPDIASLQEVFGLMG
>2587504077
MGAHDGLSARIAAEAFAGIWASGLCMSTALGARDSDEVSWGEMLDLVARVVDAGAIPVLVDADTGGNFNTARRFAARAERVGAAGMCMEDKVFPKMNSYFGDRHPLAPVGDMCAKIAACRDVDPGFVLVARTEALIAGAGTAEALRRAEAYRQAGADAIFIHSRRRTIDEIAEFTTEWAARLPLVIAPTTYHTVPRETFAELGIAAVIWANQSMRASVAAMRQVCRSLLRDGPTVVEPDIASLQEVFGLMG
>2814721688
MGAHDGLSARIAAEAFAGIWASGLCMSTALGARDSDEVSWGEMLDLVARVVDAGAIPVLVDADTGGNFNTARRFAARAERVGAAGMCMEDKVFPKMNSYFGDRHPLAPVGDMCAKIAACRDVDPGFVLVARTEALIAGAGTAEALRRAEAYRQAGADAIFIHSRRRTIDEIAEFTTGWAARLPLVIAPTTYHTVPRETFAELGIAAVIWANQSMRASVAAMRQVCRSLLRDGPTAVEPDIASLPEVFGLMG
>2776345395
MGAHDGLSARVAAEAFPALWASGLCISTALGVRDSDEASWTELLEMAARVVAASGLPVLVDGDTGGNFNTARRFTARVEQIGGAGVCLEDKLFPKMNSFVGDGHELTKIGEFCGKIAACRDAADPDFVIVARTEALIAGAGLDEALRRGEAYRRAGADALFIHSRQSTVSEIAQFAREWQSRLPLVIAPTTYHTTPMEEYVKLGISGVIWANQSMRASLAAMRKACESLRRDGPAAVEDISSLEELFSLMR
>2870521589
MGAHDGLSARIAAEAFPALWASGLCMSTALGVRDSDEASWTDLLGLVARVVEAAGLPVLVDGDTGGNFNTARRFATQAERIGAAGVCLEDKVFPKMNSFVGDGHVLAPVDEFCGKIAACRDARDPGFVIVARTEALIAGAGLHEALHRAEAYCAAGADAIFIHSRKPTVAEIAEFARAWDGRLPLLIAPTTYHATPLEEFARLGLSGVIWANQSMRAAVAAMKHACESLREEGPVSLEPIASLDEVFSLMR
>AG-464-G19_NODE_19
VGAHDGLGSKLIAKSFEGVWASGLEISASHGVPDANILTMTDYLERACEMNEASTLPVIADCDTGGNVNNVIHLVEKYERNGIAGICIEDKIFPKTNSFIGKQELANIDEFSGKIEAAKNTKSKDFFVIARIEALIAGWGMEEAIKRANAYADAGADAVLIHSKKKEPDEIVEFCKLFNKLPKVVVPTTYPTFNEKEMPKLGIKIVIYANHILRSSIKAINETLEEISKSKELSSVDKITTLSEVFELQG
>2547298198
MEAHDGLSALIAEHTFKAIWASGLSISTALGRRDASEICPAEMLRVFERIAEVTTVPVLVDADSGGNFNNARLAARKLAQYSISGMCIEDKLHPKMNSFVGSGQALADAQEFCGKIKAIRDGLGNFAVVARTEALISGLGMGEALDRAAAYLDAGADAILIHSKRPDANEIFEFLRQWEGRCPVVVVPTTYYQTPASELIRAGARGVIWANHSIRASVAAMKKACESIREQGGVQHLESVESLGGLFKLLD
>2798843559
VGAHNALGAKLVEQHFDAVWASGFEISTAHAKPDANILTMVEFLQAAAQMVDATTLPVIADCDTGGNVNNVIRMVRDYEKAGVAAVCIEDKVFPKMNSFIGYQSLAPRDEFAAKIRAAKDTQDPDFVVIARVEALIAGKGMAEALDRAAAYDEAGADMVLIHSKQKDPGEIFEFSRRWSSDTPLVIVPTTYPSITLDDMAAHNIKMAIYANQALRAAVKAMDAVLAELKATGSLLAIQELSPMDQLFELQG
>2745696516
VGAHNALGAKLIERNFDAVWASGFEISTAHAKPDANILSMTELLYCAEQMVEATVLPIIADCDTGGNINNVVRMIKEYEKAGVAAVCIEDKVFPKMNSFIGRQELAPVEEFCGKISAAKDATDEDFMVIARIEALIANQGMEEALYRAEMYREVGADMILIHSKLQEPVEIIEFCNKWKHDTPIVIVPTTYPNLSLHQMKELQIKVVIYANQALRASVKAVNHMLETLRISDSLSSISSIAQMDELFDLQG
>2799494304
MEAHDGLSAAIAQEAFQGLWASGLTISSSLGYRDCNEASWSMVTAVVERIVDSGRLPVLVDGDSGGNFNNARLLGKKIRQRGAQGLCLEDKLYPKMNSFIEGRHPLADTAEFCGRLRAVKDTPDLVLVARTEALIANRGMDEAISRANAYAQAGADAILIHSKRRDAAEIEDFTRQWQNRLPVVIVPTTYYATPVSRFRDAGVSTIIWANQNLRAAAAAMRRACATIKLEEGVVSLEDIASVKDLFSLMN
>2631337463
AEAHDALSAALAERAFKALWASGLTISTSLGYRDANEASWTEVADAVERMRSRAVVPILVDGDTGGNFNNVRLFSKRLLARGAAGICIEDKLFPKMNSFVGDNHPLAEIDEFCGRIKASKDAAGGLVLVARIEALIAGHGLQEALRRAHAYADAGADAILIHSRKSEATEILSFTSEWNNRLPVVIVPTKYYATPTEKFRQAGISTVIWANHGLRASLAAMENVYRQIHKEQSLLTIEPVAGLEKIFEIFD
>2616551416
MEAHDALSARIAEEAFKGLWASGLSIASTLGFRDSNEASWTQVVEAVGRIADVTSIPILVDGDTGGNFNNARIVARKLVQAGAAGVCLEDKVFPKMNSFVGDRHPLADIQEYCGRLKAVKDTCGHDLVVVARLESFIGGHGLEDALERAHSYARAGADAILVHSRKSDPSEILSFCGQWDNSRPIIIVPTKYSTTPTDVFRKANISTVIWANHNMRAAVSAMKSVCNRIIQEQSVAGIEEIASVGEIFELLD
>2839447434
MEAHDALSAAIAERAFKGLWASGLSIATALGYRDANEASWTQLTDVVERMADAVAVPILVDGDSGGNFNNARLAAKKLRDSGAAGMCIEDKGFPKMNSFVGDRHPLADIEEFCGRIKAIKDTPGRGFVLVARIEALIAGHGQDEALKRAHAYADAGADAILIHSRKSDANEILTFARNWQNRLPVVIVPTKYYKTPVAAYRASGISTVIWANHNMRAAVAAMIEACRRILSEDGIAGIEPIASLEQIFDLMR
>2738965649
MEAHDGLSAAIATQAFKGLWASGLSISSSLGYRDANEASWTQVVDVVEHIVDATDVPVLVDGDSGGNFNNARLLARKLEQRGASGVVIEDKGFPKMNSFVGDRHPLADINEFSGRLKAVKDTASSDFVLVARIEALIAGHSLDEALIRAHAYAEAGADAILIHSRKAVADEILAFAQAWANRLPVIIVPTKYFRTPVSNYRNAGISTVIWANHNMRAAIAGMRNICSRIHSDESIAAIEEVAGLDELFSLIG
>2512531054
MEAHDGLSAAIAERAFKGLWASGLSISSVLGYRDASEASWTQIVDMVERIVDATDIPVLVDGDSGGNFNNARIVARKLEQRGAAGLCLEDKQFPKANSFVGDRHALADVDEFCGRLTAIKDTTGPEFVLVARTEAMIAGHSLDEAIVRADAYAEAGADAILIHSRKTVADEILTFAEEWDNKLPVVIVPTKYYKTPVSAYRDAGISTVIWANHTMRAAIAGMRHICGRIHAEQSVAAVEDIAGLDELFRLMA
>2850643951
MEAHDGLSAAIAERAFKGLWASGLSISSVLGYRDASEASWTQIVDMVERIVDATDIPVLVDGDSGGNFNNARIVARKLEQRGAAGLCLEDKQFPKANSFVGDRHALADIDEFCGRLRAIKDTTGPDFILVARTEAMIAGHSLDEAIVRADAYAEAGADAILIHSRKTVADEILAFAEEWDNKLPVVIVPTKYYRTPVSAYRDARISTVIWANHTMRAAIAGMRHICGRIHAEQSVATIEDVAGLDELFRLMA
>2509144750
MEAHDGLSAAIAERAFKALWASGLSISSALGYRDANEASWTQVGDVVERMVEATNVPVLVDGDSGGNFNNARIIARKLKQRGASGICLEDKGFPKMNSFIGDRQPLADIDEFSGRLKAVKDTTGPDFVLVARIEALIAGRGLDEALARAHAYAKAGADAILIHSRLSVPDEILAFAKEWNNKLPVMIVPTKYYRTPVADYRAVGISTVIWANHNMRAAISAMRHVCDRIIQEESIAGIQDIATLDELFELMN
>2513612301
MEAHDGLSAAIASRAFKALWASGLSISSALGYRDANEASWTQVGDVVERIVEATNVPVLVDGDGGGNFNNARIIARKLKQRGASGICLEDKGFPKMNSFVGDKQPLADIDEFAGRLKAVKDTTGPDFVLVARIEALIAGRGLDEALVRAHAYARAGADAILIHSRKGVPDEILAFTKEWKNKLPVMIVPTKYYRTPVADYRAAGISTVIWANHNMRAAISAMRQVCARIMQEESIAGIEDIATLDELFELMN
>2806383647
MEAHDGLSAAIAERAFKGLWASGLSISSALGYRDANEASWTQVVDVVERMVDATGIPVLVDGDSGGNFNNARIVARKLEQRGAAGICLEDKGFPKMNSFVGDRHPLADIAEFSGRLMAVKDTGPDFVVVARIEALIAGHGLDEALIRAHAYAKAGADAILIHSRKAVADEILAFAKEWDNKLPVVIVPTKYYKTPVSAYRKAGISTVIWANHTMRAAIAGMRDICARIQSEESIAGIEEVAGLDELFDLIG
>2513573100
MEAHDGLSAAVAERAFRGLWASGLSISSALGYRDANEASWTQVVDVVERMVDATNIPVLVDGDSGGNFNNARLLAKKLEQRGASGVAIEDKGFPKMNSFVGDRHPLAETDEFCGRLKAVKDTTGPDFVLVARIEALIAGHGLDEALTRAHAYAKAGADAILIHSRKAVADEILAFAKEWNNKLPVVIVPTKYYRTPVDAYRKAGISTVIWANHTMRAAIAGMRDICGRIQSEESIAGIEDVAGLDELFNLIG
>2725946006
MEAHDGLSAAVAERAFRGLWASGLSISSALGYRDANEASWTQVVDVVERMVDATNIPVLVDGDSGGNFNNARLLAKKLEQRGASGVAIEDKDFPKMNSFVGDRHPLAEIDEFCGRLKAVKDTGPDFVLVARIEALIAGHGLDEALTRAHAYAKAGADAILIHSRKAVADEILAFAKEWNNKLPVVIVPTKYYRTPVDAYRKAGISTVIWANHTMRAAIAGMRDICGRIQSEESIAGIEDVAGLDELFSLVG
>2596930703
MEAHDGLSAAIAERAFRGLWASGLSIASALGYRDANEASWTQVVDVVERMVDATHVPVLVDGDSGGNFNNARLVARKLEQRGASGVCLEDKGFPKMNSFVGDRHLLADIDEFCGRLKAVKDTTGPDFVVVARIEALIAGHGLDEALSRAEAYAEAGADAILIHSREAVADEILTFAKEWNNKLPVVIVPTKYYKTPASVYRGAGISAVIWANHSMRAAIAGMRDICVRIWSEESIAGIEDVAGLDELFSLIG
>2874172861
MEAHDGLSAAIAERAFRGLWASGLSIASALGYRDANEASWTQVVDVVEHIVDATNIPVLVDGDSGGNFNNARLVARKLEQRGASGVCLEDKGFPKMNSFVGDRHLLADVDEFCGRLKAVKDTTGPDFVVVARIEALIAGHGLDEALCRADAYAEAGADAILIHSREAVADEILTFAKEWNNKLPVVIIPTKYYKTPASVYRDAGISAVIWANHSMRAAIAGMRDICVRIWSEESIAGIEDVAGLDELFGLIG
>2672876703
MEAHDGLSAAIAERAFRGLWASGLSIASVLGYRDANEASWTQVVDVVERMVDATNIPVLVDGDSGGNFNNARLVARKLEQRGASGICLEDKRFPKMNSFVGDRHLLADIDEFCGRLKAVKDTTGPDFVVVARIEALIAGHSLDEALSRADAYAEAGADAILIHSRKTVADEILSFTKGWSNRLPTVIVPTKYYKTPASVYRDAGISTVIWANHSMRAAIAGMRDTCGRIRSEESIAGIEDVAGLDELFRLIG
>2601503247
MEAHDGLSAAIAERAFRGLWASGLSIASALGYRDANEASWTQVVDVVERMVDATNIPVLVDGDSGGNFNNARLVARKLEQRGASGMCLEDKGFPKLNSFVGDRHPLADIDEFCGRLKAVKDTTGPDFVVVARIEALIAGHGLDEALVRAEAYSEAGPDAILIHSGKAVADEILTFAQEWNNKLPIVIVPTKYYKTPASVFRDAGISTVIWANHSMRAAIAGMRDICGRISSEESIAGIEDVAGLDELFSLIG
>2818332139
MEAHDGLSAAIAERVFRGLWASGLSIASALGYRDANEASWTQVVDVVERIVDATDIPVLVDGDSGGNFNNARLVARKLEQRGASGMCLEDKGFPKLNSFVGDRHPLADIDEFCGRLKAVKDTTGPDFVVVARIEALIAGHGLDEALVRAEAYAGAGPDAILIHSGKAVADEILTFAKEWNNKLPIIIVPTKYYKTPAWVFRDAGISTVIWANHSMRAAIAGMRDICGRIWSEESIAGIEDVAGLDELFSLIG
>2672877233
MEAHDGLSAAIAERAFRGLWASGLCIASALGYRDANEASWTQVVDVVEHIVDATNIPVFVDGDSGGNFNNARLVARKLEQRGASGICLEDKRFPKMNSFVGDRHLLADIDEFCGRLEAVKDTTGPDFVVVARIEALIAGHSLDEALCRADAYSEAGADAILIHSREAVADEILSFAKEWNNKLPVVIVPTKYYKTSASVYRDAGISTVIWANHSMRAAIAGMRDICGRIRSEESVAGIEDIAGLDELFRLIG
>637080207
MEAHDGLSAAIAERAFRGLWASGLSIASALGYRDANEASWTQVVDVVERMVDATNIPVLVDGDSGGNFNNARLVARKLEQRGASGICLEDKSFPKMNSFVGDRHLLPDIDEFCGRLKAVKDTTGPDFVVVARIEALIAGHSLDEALCRADAYSETGADAILIHSREAVADEILTFTKEWNNKLPVVIVPTKYYKTPASVYRDAGISTVIWANHSMRAAIAGMRDVCGRIRSEESIAGIEDVAGLDELFRLMG
>2756642870
MEAHDGLSAAIARQAFKGLWASGLSISSSLGYRDANEASWTQVVDVVERMADASDLPILVDGDSGGNFNNARLLAGKLQQRGASGVCLEDKGFPKMNSFVGNRHPLAEIDEFSGRLKAVKDTTGPDFVLVARIEALIAGYGLDEALHRADAYADAGADAILIHSRKSEATEILDFARRWAGKLPIVIVPTKYYKTPVSAYRDAQISTVIWANHNMRAAISAMRTTCDRIMAEEGIAGVEPVATLEEVFGLLH
>2617898386
MEAHDGLSAAIAARAFRGLWASGLSISSSLGYRDANEASWTQVVDVVERMADASSLPILVDGDSGGNFNNARLLAAKLQQRGASGVCLEDKGFPKMNSFVGNRHPLADSDEFSGRLKAVKDTPDMVLVARIEALIAGYGLDEALVRADAYAEAGADAILIHSRKSDAGEILDFARQWADKLPIVIVPTKYYQTPVSAYREAKISTVIWANHNMRAAISAMRATCGRILAEESIAGVEPVATLEEVFGLLN
>2823767496
MEAHDGLSAAVAAQAFKALWASGLSISSSLGYRDANEASWTQMVDVVERMADASGLPILVDGDSGGNFNNARLLAAKLHQRGASGVCLEDKGFPKMNSFVGNRHPLAEIDEFSGRLRAVKDSPAMVLVARIEALIAGYGLDEALTRGHAYADAGADAVLIHSRRSDATEILEFARQWAGKLPVVIVPTKYYQTPVSAYREAKISTVIWANHNMRAATAAMRTTCGRIMAEESIAGVEGVASLEEVFGLLR
>2728717621
MEAHDGLSAAISARAFKALWASGLSISSSLGYRDANEASWTQVVDVVERMADASGLPILVDGDSGGNFNNARLLATKLQQRGASGVCLEDKGFPKMNSFIGNRHPLADIDEFSGRLRAVKDAPEMVLVARIEALIAGYGLEEALVRAHAYADAGADAILIHSRKSDAAEILEFSKQWGGKLPVVIVPTKYYKTPVSVYREARISTVIWANHNMRAAIAAMRATCGRILAEESIASVEPVATLEEVFGLLR
>2513930590
MGAHDGLSAAIARQAFAGLWASGLSISASLGYRDANEASWTDVVEVVSRMAHASGLPILVDGDSGGNFNNARLLATKLLQRGAAGVCLEDKGFPKMNSFVGDRHPLAEIGEFSGRLRAVKDTTGGDLVLVARTEALIAGHGLDEALARAEAYAAAGADAILIHSGKSEPAEILAFAVQWQNKLPVVIVPTKYYRTPVSAYREAGISTVIWANHAMRAAVAGMREVCSRIITEESIAGIEPLATLDEVFGLLR
>2834433427
MEAHDGLSAAIARQAFAGLWASGLSISASLGYRDANEASWTDVVEVVGRMADASGLPILVDGDSGGNFNNARLLAAKLLQRGAAGVCLEDKGFPKMNSFVGDRHPLADIDEFSGRLKAVKDTTGDDLILVARIEALIAGYGLEEALMRAEAYAAAGADAILIHSRKSVPDEILAFADQWQNKLPVVIVPTKYYKTPVAAYRDAGISTVIWANHAMRAAVAGMRQICGRIIAEESIAGIEDVATLDEVFRLLG
>2551690761
MEAHDGLSAAIARQAFPGLWASGLSISASLGYRDANEASWTDVVEVVSRMVDASRLPILVDGDSGGNFNNARLLAAKLLQRGAAGVCLEDKGFPKMNSFVGDRHPLADIDEFSGRLKAVKDTTGDDLILVARTEALIAGHGLEEALLRAEAYAAAGADAILIHSRKSVPDEILAFTDRWQNKLPVVIVPTKYYKTPVAAYRNAGISTVVWANHAMRAAVAGMRQICGRIIAEESVAGIEDVATLDEVFRLLG
>2850637391
MEAHDGLSAAIATKAFAGLWASGLSISASLGYRDANEASWTDVVEVVSRMVDASGLPILVDGDSGCNFNNARLLAAKLLQRGAGGVCLEDKGFPKMNSFVGDRHPLADIDEFSGRLKAVKDTTGDDFILVARTEALIAGHGLEEALLRAEAYAEAGADAILIHSRKSVPNEILAFTDRWQNKLPVVIVPTKYYKTPVAAYRSAGISTVIWANHAMRAAVAGMRQTCARIIAEESVAGIEDVATLDEVFRLLG
>2848982360
MEAHDGLSAAIARQAFAGLWASGLSISASLGYRDANEASWTDVVEVVSRMVDASGLPILVDGDSGGNFNNARLLAAKLLQRGAAGVCLEDKGFPKMNSFVGDRHPLADIDEFSGRLKAVKDTTGDDFILVARTEALIAGHGLEEALLRAEAYAAAGADAILIHSRKSVPDEILAFTDRWQNKLPVVIVPTKYYKTPVAAYRSAGISTVIWANHAMRAAVAGMRQTCARIIAEESVAGIEDVATLDEVFRLLG
>2513620618
MEAHDGLSAAIARKAFAGLWASGLSISASLGYRDANEASWTDVVEVVSRMVDASGLPILVDGDSGGNFNNARLLAAKLLQRGAAGVCLEDKGFPKMNSFVGDRHPLADIDEFSGRLKAVKDTTGHDFILVARTEALIAGYGLEEALLRAEAYAAAGADAILIHSRKSLPDEILAFTDRWQNKLPVVIVPTKYYKTPVAAYRSAGISTVIWANHAMRAAVAGMRQICARIIAEESVAGIEDVATLDEVFRLLG
>2517565014
MEAHDGLSAAIARQAFAGLWASGLSISASLGYRDANEASWTDVVEVVSRMVDASGLPILVDGDSGGNFNNARLLAAKLLQRGAAGVCLEDKGFPKMNSFVGDRHPLADIDEFSGRLKAVKDTTGDDFILVARTEALIAGYGLEEALRRAEAYAVAGADAILIHSRKSVPDEILAFTDRWQNKLPVVIVPTKYYKTPIAAYRSAGISTVIWANHAMRAAVAGMRQICARIIAEESVAGIEDVATLDEVFRLLG
>2633837803
MEAHDGLSAAIARQAFAGLWASGLSISASLGYRDANEASWTDVVEVVSRMVDASGLPILVDGDSGGNFNNARLLAAKLLQRGAAGVCLEDKGFPKINSFVGDRHPLADIDEFSGRLKAVKDTTGDDLILVARTEALIAGYGLEEALLRAEAYAAAGADAILIHSRKSVPDEILAFTNRWQNKLPVVIVPTKYYKTPVAAYRSAGISTVIWANHAMRAAVAGMRQICARIIAEESVAGIEDVATLDEVFRLLG
>2850105984
MEAHDGISSAIAAQAFKGLWASGLSISSALGYRDANEASWTDLVGVVERMADASGLPILVDGDTGGNFNNARLLATKLLQRGAAGVCLEDKTFPKMNSFVGSRHPLADVSEFSGRLKAVKDATGNDLVLVARIEALIAGYGLDEALLRADAYADAGADAVLIHSGKSDAHEILAFAQQWNQLPIVIVPTKYYRTPVDTYRKAAISTVIWANHAMRAAVASMRAVCGRIVAEESIAGIEPVATLDEVLDLLR
>2509112330
MEAHDGLSAAIAKQAFKGLWASGLSISSALGYRDASEASWTELVDVVERVADASGLPILVDGDSGGNFNNARLLAMKLLKHGGAGVCLEDKGFPKVNSFVGDHHRLADIGEFSGRLKAIKDTTGNDLVLVARTEALIAGFGLEEALKRADAYADAGADAILIHSRKSDAGEILAFAKQWQKLPLVIVPTKYYRTPVSTYRDADISTVIWANHTMRAAIAGMREVCSRIAAEESIAGVEAVATLDEVFSLLR
>2724074207
MEAHDGLSAAIAKQAFKGLWASGLSISSALGYRDANEASWTEVVDVVERIADASGLPILVDGESGGNFNNARLLAMKLLQRGGAGICLEDKAFPKRNSFVGDRHPLVDIGEFSGRLKAIKDTTGNDLVLVARIEALIAGYGLDEALARADAYADAGADAILIHSRKSDADEILAFTKQWQKLPIVIVPTKYYRTPVSAYRDAGISTVIWANHAMRAAVAGMRAVCARIVAEESIAGIEPVATLDEVFGLLR
>2799316772
MEAHDGLSAAIARQAFKGLWASGLSISSALGYRDANEASWTEIVDVVERIADASGLPILVDGDSGGNFNNARLLAMKLLKHGGAGVCLEDKRFPKMNSFVGDRQALADIVEFSGRLKAIKDTGSDLVLVARTEALIAGYGLDEALQRADAYADAGADALLIHSRKSDADEILAFAKEWQKLPIVIVPTKYYRTSASVYRDAGISAVIWANHAMRAAVAGMRAVCSRILAEESIARVEPVATLEEVFALLR
>2515611154
MEAHDGLSAAIARQAFKGLWASGLSISSALGYRDANEASWTEIVDVVERIADASGLPILVDGDSGGNFNNARLLAMKLLKRGGAGVCLEDKRFPKMNSFVGDRQALADIVEFSGRLKAIKDITGSDLVLVARTEALIAGHGLDEALQRADAYADAGADALLIHSRKSDAGEILAFAKRWKLPIVIVPTKYYRTPVSAYRDAGISTVIWANHAMRAAVAGMRAVCSRIVAEESIAGVEPVATLEEVFGLLR
>2792624396
MEAHDGLSAAIARQAFKGLWASGLSISSALGYRDANEASWTEIVDVVERIADASGLPILVDGDSGGNFNNARLLAMKLLKRGGAGVCLEDKRFPKMNSFVGDRQALADIVEFSGRLKAIKDMTGSDLVLVARTEALIAGYGLDEALQRADAYAESGADALLIHSRKSDAGEILAFAKRWKLPIVIVPTKYYRTPASIYRDAGISTVIWANHAMRAAVAGMRAVCNRIVAEESIAGVEPIATLEEVFGLLR
>2852392623
MEAHDGLSAAIVKQAFKGLWASGFSISSALGYRDANEASWTEVVDVVERMADASGLPILVDGESGGNFNNARLLAIKLLQHGAAGVCLEDKLFPKRNSFVGDRHPLVDIDEFCGRLRAVRDTTGNDLVLVARIEALIAGYGLGEALRRAEAYAEAGADAILIHSRKSHANEILAFAKQWQKLPIVIVPTKYYRTPVSAYRDAGISTVIWANHAMRAAVAGMRAVCGRIATEESVAGIEPVATLEEVFDLMG
>2850846905
MADASGLPILADGDSGGNFNNARLLAMKLLQHGAAGVCLEDKVFPKRNSFIGERHPLVDIDEFSGRLRAVKDTTGNDLVLVARIEALIAGYGLDEALQRADAYADAGADAILIHSRKSDANEVLGFAKQWQKLPIVIVPTKYYRTPVSAYRDACISTVIWANHAMRAAVAGMRAVCGRIAAEESIAGIEPVATLEEIFDLLG
>2598002395
MEAHDGLSSAVAERAFKGLWASGLSIACSLGYRDASEASWTQLIDVVERMVDSTDLPVLVDGDSGGNFNNARILAHKLRQRGAAGVALEDKQFPKMNSFVGDRHPLADANEFSGRLRAVKDAGDELVLVARIEALIAGHGLDEALHRAHAYADAGADAILIHSRKSTADEIFAFTNGWQNRLPVVIVPTKYYRTPASAFRAAGISTVIWANHSMRAATSAMRNVCERIITEQGIAGIEAVATLEDVFSLFH
>2597912331
MEAHDGLSGAIAERAFKGLWASGLSISCSLGYRDANEASWTQLVDVVERMVDSTDLPVLVDGDSGGNFNNARLLARKLRQRGAAGVALEDKGFPKMNSFVGDRHPLADTGEFSGRLRAVRDAGDDLVLVARIEALIAGHGMDEALTRAHAYAEAGADAILIHSRKSVADEILAFAGAWQNRLPVVIVPTKYYRTPVAAYREAGISTVIWANHSMRAAVAGMRDICDRILAEESIAGIEGVASLDEVFGLMR
>2733972358
MEAHDGLSGAIAERAFKGIWASGLSISCSLGYRDANEASWTQLVDVVERMVDSTDLPVLVDGDSGGNFNNARLLARKLQQRGAGGVALEDKGFPKMNSFVGDRHPLADTGEFAGRLRAVKDTGDDLVLVARIEALIAGHGMDEALARAHAYAEAGADAILIHSRKSVADEILAFAAAWQNRLPVVIVPTKYYRTPVSAYREAGISTVIWANHSMRAAIAGMRDICGCIIAEESIAGIEGVATLDEVFGLLR
>2733940186
MEAHDGLSGAIAERAFKGLWASGLSISCSLGYRDANEASWTQLVDVVERMVDSTDLPVLVDGDSGGNFNNARLLARKLQQRGAAGVALEDKGFPKMNSFVGDRHPLADTGEFSGRLRAVKDAVGDDLVLVARIEALIAGHGMDEALTRAHAYAEAGADAILIHSRKSVADEILAFAGAWQNRLPVVIVPTKYYRTPVSAYREAGISTVIWANHSMRAAIAGMRDICGRIIAEQSISGIEGVATLDEVFGLLR
>2733970572
MEAHDGLSGAIAERAFKGLWASGLSISCSLGYRDANEASWTQLVDVVERMVDSTDLPVLVDGDSGGNFNNARLLARKLQQRGAAGVALEDKNFPKMNSFVGDRHPLADTSEFSGRLRAVRDTVGDDLVLVARIEALIAGHGMDEALTRAHAYAEAGADAILIHSRKSVADEILAFAGAWQNRLPVVIVPTKYYRTPVSAYREAGISTVIWANHSMRAAIAGMRDICGRIIAEESIAGIEGVATLDEVFGLMR
>2616688332
MEAHDALSAVIAERAFKGLWASGLSISSSLGYRDANEASWSEVADVVERMAYAARIPILVDGDSGGNFNNARLVAGRLRKRGASGICIEDKAFPKMNSFISDRHPLADIEEFCGRLRAVKDTLDPDFVLVARIEALIAGHGQDEALDRAHAYAEAGADAILIHSRKSDPTEILAFAGSWQNRLPVVIVPTKYFSTPVAEYRAAGISTVIWANHNMRAAIAAMRNICNRIIHEGGIAGIEDIAPLEELFELMA
>2844768520
MEAHDALSATIAERAFKGLWASGLSIASSLGYRDANEASWTQLVEVVERMADAASIPILVDGDSGGNFNNARLAARKLFQHGAAGVCLEDKGFPKMNSFVGDRHPLAEISEFCGRLRAVKDTGSEDFVLVARVEALIAGYDQQEALMRAHAYADAGADAILIHSRKSDAGEILAFAREWSNRLPLVIVPTKYYRTPVDEYRAAKISTVIWANHNMRAAVSAMRQVCERILREGTIAGIENVATLDDVFDLLN
>2847684706
MEAHDALSATIAERAFKGLWASGLSIASSLGYRDANEASWTQLVEVVERMADAASIPILVDGDSGGNFNNARLAAKKLFQHGAAGVCLEDKGFPKMNSFVGDRHPLAEIGEFCGRLRAVKDTGSEDFVLVARVEALIAGYDQQEALMRAHAYADAGADAILIHSRKSDASEILAFAREWSNRLPLVIVPTKYYRTPVDEYRAAKISTVIWANHNMRAAVSAMRQVCERILREGTIAGIENVATLDDVFDLLN
>2509142679
MEGHDGLSAAIVERAFKVLWASGLSISSSLGYRDANEASWSEVVNVVERMADAVQIPILVDGDSRGNFNNARLMASKLRRCGASGVCLEDKVFPKMNSFVGDRHPLAETAEFCGRLKAIKDRPDPEFVLVARIEALIAGRVMDEALARAYAYAEAGADAVLIHSCRSDAEEIFAFTRAWQNRLPVVIVPTKYYRTPVSAYRAAGISMVIWANHNLRAATAAMRHICDRIVREETIAGIESVATLDEVFELLK
>2802531755
MEAHDGLSAAIAQRAFKALWASGLSISSCLGFRDANEASWSEIVDVVERMADAADIPILVDGDSGGNFNNARLIARKLRQRGASGVCLEDKAFPKINSFVGDRHPLADIDEFCGRLKAVKDQPDPDFVLIARVEALIAGHGEDEALARAHAYAEAGADAILIHSRKPDAEEIFSFTLGWQSRLPVVIVPTKYYRTPAAEYRVAGISMVVWANHSMRAASAAMRKVCDRIIHEESIAGIESIATLDELFDLLK
>2729220266
MEAHDALSAAIAQKAFKGLWASGLSISSSLGYRDANEASWTDLVNVVERMADATSIPILVDADSGGNFNNARIAARKLHRHGAHGVCVEDKGFPKMNSFVGDRHPLAEVGEFCGRLKAIKDTSDPEFVLVARIEALIAGHGQEEALTRAHAYADAGADAILIHSRKSNPDEIFAFTRAWQNRLPVVIVPTKYYRTPVAEYCAAGIATVIWANHNMRAAIAAMRDVCGRIMRDGAIAGVEGVATLEELFDLMN
>2818332047
MEAHDALSAAIAQRSFKALWASGLSISSSLGYRDANEASWTQVVDVVERMADAAEIPILVDGDSGGNFNNARLVARKLRQHGASGVCLEDKAFPKMNSFVSDRHPLAEIGEFCGRLKAVKDQPDPEFVLVARIEALIAGYGQQEALARAHAYADAGADAILVHSCKSDAEEIFTFTRAWQNRLPVVIVPTKYHRTPVADYRAAGISTVIWANHNLRAAISAMRQVCDRIIQEESIAGVEGVATLDELFELMN
>2876373920
MEAHDALSASVAEAAFRGLWASGLSISSCLGYRDANEASWTEIVDAVHRIVEATEIPVLVDGDSGGNFNNARLFARKLHQRGAAGVCVEDKSFPKKNSFVGDRHPLAEIGEFCGRLQAIRDHPDPEFVVVARIEALIAGHGQDEALTRAHAYADAGADAILIHSRKPDAAEILAFSRAWRNRLPVVIVPTKYYLVPVAEYRAARISTVIWANHNMRAAISAMRQVCDRIIREESTAGIERVATLEDLYDLLK
>2630749713
MEAHDALSASVAEAAFRGLWASGLSISSCLGYRDANEASWTEIVDAVHRIVEATQIPVLVDGDSGGNFNNARLFARKLHQRGAAGVCVEDKSFPKKNSFVADRHSLAEIGEFCGRLQAIRDHPDPEFVVVARIEALIAGHGQDEALTRAHAYADAGADAILIHSRKPDAAEILAFSRAWRNRLPVVIVPTKYYNAPVAQYRAAQISTVIWANHNMRAAISAMRQVCDRIIRDESTAGIERVATLEDLFDLLK
>2648117267
MEAHDALSASVAEAAFRGLWASGLSISSCLGYRDANEASWTEIVDAVHRIVEATQIPVLVDGDSGGNFNNARLFARKLHQRGAAGVCVEDKSFPKKNSFVADRHPLAEIGEFCGRLQAIRDHPDPEFVVVARTEALIAGHGQDEALTRAHAYAEAGADAILIHSRKPDPAEILAFSRAWGNRLPVVIVPTKYYRAPVAQYRAAQISTVIWANHNMRAAISAMRQVCDRIIREESTAGIERVATLEELFDLLK
>2650923589
MEAHDALSASVAEAAFRGLWASGLSISSCLGYRDANEASWTEIVDAVHRIVEATQIPVLVDGDSGGNFNNARLFARKLHQRGAAGVCVEDKSFPKKNSFVGDRHPLAEINEFCGRLKAIRDHPDPEFVVVARIEALIAGHGQDEALTRAHAYADAGADAILIHSRKPDAAEILAFSRAWRNRLPVVIVPTKYYRAPVAQYRAAQISTVIWANHNMRAAISAMRQVCDRIIREESTAGIERVATLEDVFDLLK
>2729218807
MEAHDALSASVAEAAFRGLWASGLSISSCLGYRDANEASWTEIVDAVHRIVEATQIPVLVDGDSGGNFNNARLFARKLHQRGAAGVCVEDKSFPKKNSFVMDRHPLAEIGEFCGRLQAIRDHPDPEFVVVARIEALIAGHGQDEALTRAHAYAEAGADAILIHSRKPDAAEILAFSRAWRNRLPVVIVPTKYYRAPVAQYRAAQISTVIWANHNMRAAISAMRQVCDRIIREESTAGIERVATLEDLFDLLK
>2790401672
LEAHNALSATIVEEAISGLWASSLTLSGAAGMRDNSELTMTEVLDTLEAITTKVDIPILFDGDTGGQFSHXQQLVRKLCMRRVGGVCIEDKVFPKTNSFLSXGQELAPTEEFAGKIRAGKDATDPDFIVAARTEALIVGLDTAAAIDRAERYVEAGADAVLIHSKQRNFTEVQDFMAKWSGRAPVIIVPTTYYATPIEVFEQAGISLVIWANHMLRASIGAMQEVAGHIGQTGTARDLEDIAPVKEIFRLQD
>2737742364
VGAHDGISAKLIEQNFDGVWASGLEISTSHAVPDANILTMSEYLERACEMNNAVAIPVIADCDTGGNANNVIHMVQKYEAAGIAAVCIEDKLFPKVNSYVGRQELAPIGEFVGKIMAAKSASNPDFMVVARVEALIAGWGMDEALKRARNYAEAGADAILIHSKSDTPDEIREFCQKWSHEAPVVIVPTTYPQFHIDEMRECGIKMTIYANHGLRASIKAMNEVFCEIKKSGRLSAIDNIVPMSDVFELQG
>2867689577
MGAHDALSAQIAQDCFPGVWVSGLGLSASSGLRDSNELSWTQVMERTELVADRVSVPALVDLDTGGDFNNVRLVMRRLQRADVGGGCIEDKLFPKTNSFIGAGQQLADPHEFGGRIKAAKDTVGDEVFLVARCEALVAGRSMTEATDRCGGYAEAGADAILIHSKMTSPDEIVSFMASWDGRVPVVIVPTKYSKVPADVFERAGISVAIWANQTLRAAIRSMEKLCVALREQRTMLHLEGIADLSQVFDLTN
>2552113607
MGAHDAVSAQIAQDAFPGIWVSGLGLSATNGLRDSNELSWTQVMERIEMLSDRIAVPALVDMDTGGDFNNVRLAVRRLRRIGAGGACIEDKLFPKTNSFLGDGQALAEPGEFCGRLKAAKDTAADVFLVARCEALVAGRPLAEALDRCGMYAESGADAVLIHSKKTNPDEILAFMAEWDGSAPVAVVPTKYADVPASVLEEAGVSVAIWANQSLRAAIAAMRRLCTQLAQQRTMRGLEGIAELSQVFELAN
>2806992266
MGAHDALSAQIAEESFSGVWLSGLGLSATSGLRDSNELSWTQVTERIGLVADRVSVPGLVDIDTGGDFNNVRLVSRKLARTGVGGACIEDKVFPKVNSFLENGQVLADPAEFCGRLKAAKDTAGADMYLVARCEAFVAGRTLSEAVDRCSLYAESGADAVLVHSKLTSPDEVLAFMREWSSSVPVAIIPTKYSTVLAEVFEQAGISVAIWANQSLRAAIGAMQELCSALREQRTMRNLEGIVDLTRVFELAN
>2833882466
MEAHNPLAARIVGNAFDVVWASGFSISTALGKRDRNEVSSTQLIDVLQGMREVTDTPILVDADTGGDFNNFRLLVRRLSAMGVGGACIEDKTFPKLNSFVGRQVLIDAEEFCGKIRAAKDSLSNDFCIVARTEALVVGAGMHEALERAERYRLAGADAILIHSKEKTADQVLEFALHWAGRTPLIAVPTTYSETPCELFEASGFGLVIWANHMIRASVAAMSEVCNQVSSQRSVQGISNIVAMEEVFDLFD
>2728490155
LGVHDALSAVIAERAFKGAWISGLGLSATAGVRDSNELSWTQVLERTEQICDRLEIPCLLDIDTGGDFNNVRLTVQKMKRIGVAGACIEDKLFPKTNSFIGNNQSLADVKEFSGKIRAAKDTVGDDIYLVARCEALVCGQGMSEAIERCQSYEEAGADAILIHSKNTDGKEILEFMRQWRKTSPVVIVPTKYTSVPSSTFDEAGVAVAIWANQSLRAAILGMEKYSQRIFKEKCMSKIEAIAPLDKIFTLIN
>2504155824
AGAHNGLGARLVEEAFDAVWASGLEISAANAVPDANILTMTDYQEAAANINEATDLPVIADCDTGGNYGNVIRLIKKYEALGIAAVCIEDKCFPKVNSYIGRQELAPLPEFVGKIMAAKDAISAAFMVIARVEALIAGWGLEEAWRRAEAYAAAGADAILIHSKAKTPDEIQAFIRGWRRAEPLVVVPTSYSQVTVEELAAWGVKIVIYANAGLRAAVRAMSQVLRKLRQAGSLAAVEAITPMSTIFELQD
>2655006748
MEAHNGLSAKIVEQVFQAIWASGLSISASMGLSDRNEASWSQIINVIEQMSDNVDIPILVDGDSGGNYINVIRFVKKLKKISIHALCIEDKLFPKINSFIGENQDLAPIDEFCNKIKAAKDTGGNNFTLVARVEALISGKSMEEALERAEAYKEAGADAILIHSKKHYAHEVFEFSKNWNNKLPLFAVPTKYYKTSYSEFIENGINNLIWANHLIRSSIRSMKETAKIIHDEKSLVNIENISTLDELFDLTN
>2848580849
MEAHNGLSARIVEQVFEAIWASGLSISASMGLSDRNEASWTQVINILEQMSDNIEIPILVDGDSGGNYLNVIRFVKKLKNISINAMCIEDKLFPKINSFIGENQELASVEEFCNKIKAAKDTGGDNFTLIARVEALISGKTMAEALDRAEAYKQAGADAILIHSKQNTAIEVFEFSQHWKEKLPLFAVPTKYYNTKYSEFVDHGINNLIWANHLIRSSIYSMKKTAETIYNDKSLINVEHISTLDELFNLTN
>2792426389
MEAHNGLSAKIVEQAFEAIWASGLSISASMGLSDRNEASWTQVLSALEQMSDNVNIPILVDGDSGGNYLNVIRFVKKLTQISINALCIEDKLFPKINSFIGEKQELAPIEEFCNKIKAAKDGGSNFTLVARVEALISGKPMTEALERAEAYRQAGADAILIHSKKNTAIEVFEFSQHWGGKLPLFAVPTKYYNTRYSEFIYHGIDNLIWANHLIRSSIYSMKKTAEKIYNEKSLINVEHVSTLEELFELTN
>2632350489
MEAHNGLSAKIVEQAFEAIWASGLSISASMGLSDRNEASWTQVLSALEQMSDNVDIPILVDGDSGGNYLNVIRLVKKLNQISINALCIEDKLFPKINSFIGEKQELAPIEEFCNKIKAAKDTGGSNFTLVARVEALISGKPMTEALERAEAYRQAGADAILIHSKKNTATEVFEFSQHWKGKLPLFAVPTKYYNTKYSEFIYYGIDNLIWANHLIRSSIYSMKRTAERIYNEKSLINVEHVSTLEELFELTN
>2506902376
MEAHNGLSAKIVEQTFEAIWASGLSMSASMGLSDRNEASWSQVLNVLEQMSDNVDIPILVDGDSGGNYINVIRFVKKLKQIGVHAVCIEDKLFPKTNSFIGENQDLASIEEFSNKIKAAKDTGGGEFTVVARVEALISGKSMEEALERAHAYREAGADAILIHSKKKDAHEVFEFATRWSGKSPIFAVPTKYYRTDYSEFVNHGINNLIWANHLIRSSIRSMKETAQTIYQEKSLINIENVSSLEELFSLTN
>2631877014
MEAHNGLSAKIVEQTFEAIWASGLSMSASMGLSDRNEASWSQVLNVLEQMSDNVDIPILVDGDSGGNYINVIRFVKKLKQIGVHAVCIEDKLFPKTNSFIGEHQDLAPIHEFSNKIKAAKDTGGSAFTVVARVEALISGKSMEEALERAHAYREAGADAILIHSKKKEAHEVFEFATRWAGKSPIFAVPTKYYRTDYSEFVRHGVNNLIWANHLIRSSIRSMKETAQKIYQEKSLINIENVSSLEELFSLTN
>2585019434
MEAHNGLSAKIVEHVFEAIWASGLSMSAAMGLSDRNEASWSQVINVLEQMADNTSVPILVDGDSGGNYLNVIRFVKKLQQINVLAVCIEDKMFPKVNSFIGENQALAPIDEFCNKIKAAKDTGGSDFTVVARVEALISGRSMEEALERAEAYKEAGADAILIHSKKADASEVFTFSERWGGKLPLFAVPTKYYKTEYKEFVNHGISNLIWANHLIRSSVRSMKETAERIFKEKSLVNVEEVSSLEELFSLTN
>2631583457
MEAHNGLSAKIVEQVFEAIWASGLSMSAAMGLSDRNEASWSQVINALEQMADNTHIPILVDGDSGGNYLNVIRFVKKLKQINIFAMCIEDKMFPKINSFIGENQPLAPISEFCNKIRAAKDTGGEQFTVVARIEALISGRSMDEALERAEAYKEAGADAILIHSKKKDAGEVFTFSERWNGKLPLFAVPTKYYKTEYQEFVNHGVSNLIWANHLIRSSVRSMRETAQTIFNEKSLINIEKVSTLDELFSLTS
>2815017150
MEAHNGLSAKIVEHAFEAIWASGLSISAAMGLSDRNEASWSQVINALEQMADNTSIPILVDGDSGGNYLNVMRFVKKLKQININAMCIEDKMFPKVNSFIGENQALAPVSEFCNKIRAAKDTGGDEFTVVARIEALISGHPMEEALERAEAYKDAGADAILIHSKKSDAGEVFTFSERWGGKLPLFAVPTKYYNTEYQEFVKHGVTNLIWANHLIRSSVRSMKETADRIYKEKSLINVEKVSSLDELFSLTT
>2767734592
MEAHNGLSAKIVEHAFEAIWASGLSISAAMGLSDRNEASWSQVITALEQMADNTNIPILVDGDSGGNYLNVMRFVKKLKQININAVCIEDKMFPKVNSFIGENQTLAPVSEFCNKIRAAKDTGGGDFTVVARIEALISGHPMEEALDRAEAYKDAGADAILIHSKKSDAGEVFTFSERWGGKLPLFAVPTKYYNTEYQEFVKHGISNLIWANHLIRSSVRSMKETADRIYKEKSLINVEKVSSLDELFSLTT
>2585375332
MEAHNGLSAKIVQDEFDAIWASGFSIATAFGVRDSNELSWTQVLDVVGLITEAVSTPVLMDGDTGGNFNNARRLVTNLCRMGVAGVCIEDKVFPKLNSFVGERHPLAEIDEFCGKIKACKDATVPAFSVVARVEALVAGHGFGEAMRRAEAYREAGADAVFIHSKETDGKEILRFAQEWAERCPLIVTPTTYHTVPTDVFEEHGVSAVIWANHMMRASLAAMRSACREIRQTRTVTGVEHIAPLNEVFELLG
>2656138510
IDAYDALSARIVESAYRAIWASGLGISASFGLRDNNEASWTQILDSLELMAEATSVPILVDGDSGGNFNNVRRFVKKIGQRGLAGVCIEDKAFPKANSFAERTHELCPAGEFCGKIRAAKDSPDDDFVVVARTEALIAGHGLDAALARAEAYRHAGADAILVHSKATTAEEVAAFAARWGGRAPLVVVPTTYADTPADTFQRMGVSLVIWANFTLRAAIQGIENACAAQQANGGAPEPGDYAPLKRVFELTD
>2717529791
MESHSGLSAKIAQETFKAVWASSLSISASYGLRDCNEASWSHILETVEFMTDSIDIPLLLDADTGGNFNNVRYLVKRLENRRVGGMCIEDKLFPKTNSFIGERQSLADVDEFCGKIKAAKDTVDPDFNVIARIEALIAGYGMDEALTRAHKYVDAGADALLVHSKSNTVTQIAEFMGLWDQSCPIVVVPTKYYDTPFHVFEDLGISVVIWANQMMRASITSMQDVTRRIYESRSISEVEPIVPVSEVFRLQN
>2717796353
MESHSGLSAKIAEEVFQAVWASSLSISASYGLRDCNEASWSHILETVEFMTDSVDIPLLLDADTGGNFNNVRYLVKRLENRRVGGMCIEDKLFPKTNSFIGERQSLADIDEFCGKIKAAKDTIDPDFNVIARIEALIAGYGMNEALIRAHRYVDAGADALLVHSKSNNVNQIAEFMGLWDQSRPIVVVPTKYYDTPFHVFEDLGISVVIWANQMMRASISRMQEVAGKIYKSKSISNVEPIVPVSEVFRLQN
>2790392274
MEAHSGLSAKIVEEAFEGIWASGLSMSASLGVRDNNELSFSQVLDMLEYMSDASSLPILVDGDTGGNFNNFRRFVRKLCQIDVAGVCIEDKIFPKTNSFLGENQPLADIDEFCGKIKAGKDTTHPDFQVVARVEALIAGRGIEEALARAHAYAEAGADAIVMHSKKSAPDEILDFCRQWDNRVPVILIPTKYYRTPTDRFREAGASMVIWANHNLRASIKAMRETCARLRRDETLVGVEDVAVLGDVFALAG
>2839765901
MEAHSGLSAKIVEEAFEGIWASGLSMSAALGVRDNNELSWTQVLDMLEYMSDASSLPILVDGDTGGNFNNFRRFVGKLCERGIAGVCIEDKIFPKTNSFLGENQPLADIDEFCGKIKAGKDTSHPDFQIVARVEALIAGRGLDEALKRAHAYADAGADAIVIHSKKSTADEILAFCRAFGDRAPVILIPTKYYRTPTEKLREAGASMIIWANHNLRASIRAMRETCATLRAQQTLLEVESVAPLGDVFSLAG
>2685991902
MEAHSGLSAKIVEEAFEGIWASGLSMSAALGVRDNNELSWTQVLDMLEYMADASSLPILVDGDTGGNFNNFRRFVAKLCDRGIAGVCIEDKIFPKTNSFLGENQPLADIDEFCGKIKAGKDTSHPDFQIVARVEALIAGRGLDEALKRAHAYADAGADAIVIHSKKSTADEILAFCREFGDRAPVILIPTKYYRTPTEKLREAGASMIIWANHNLRASIRAMRETCATLRAQQTLLEVESVAPLGDVFSLAG
>2760215992
MEAHSGLSAKIVEEAFEGIWASGLSMSAALGVRDNNELSWTQVLDMLEYMSDASSLPILVDGDTGGNFNNFRRFVAKLCDRGIAGVCIEDKIFPKTNSFLGENQPLADIDEFCGKIKAGKDTSHPDFQIVARVEALIAGRGLEEALKRAHAYADAGADAIVIHSKKSTADEIIEFCREFGDRAPVILIPTKYYRTPTEKLREAGASMIIWANHNLRASIRAMRDTCAVLREHQTLLEVESVAPLGDVFSLAG
>2837365481
MEAHSGLSAKIVEEAFEGIWASGLSMSAALGVRDNNELSWTQVLDMLEYMADASSLPILVDGDTGGNFNNFRRFVAKLCDRGIAGVCIEDKIFPKTNSFLGENQPLADIDEFCGKIKAGKDTSHPDFQIVARVEALIAGRGLEEALKRAHAYADAGADAIVIHSKKSTADEIIEFCREFGDRAPVILIPTKYYRTPTEKLREAGASMIIWANHNLRASIRAMRDTCAALQEHQTLLEVESVAPLGDVFSLAG
>2686557630
MEAHNGLSARIVEEAFEGIWASGLSMSATLGVRDNNELSWTQVLDMLEYMSDASTLPILVDGDTGGNFNNFRRFVRKLCERGIAGVCIEDKIFPKTNSFLGENQPLADVDEFCGKIKAGKDTTDPDFSIVARVEALIAGRGVNEALARAHAYVDAGADAIVIHSKKSTADEILDFCRQWENRVPVVVIPTKYYRTPTERFRDADVAMVIWANHNLRSSIQAMRETCGKLRSQESLLEVEDVAPLGDVFALAG
>2525925712
MEAHNGLSARIVEEAFEGIWASGLSMSATLGVRDNNELSWTQVLDMLEYMSDASSLPILVDGDTGGNFNNFRRFVQKLCERGIAGVCIEDKIFPKTNSFLGENQPLADVDEFCGKIKAGKDTTHPDFSVVARVEALIAGRGVDEALTRAHAYVDAGADAIVIHSKKSTADEIFDFCRQWENRAPVVLIPTKYYRTPTDRFRDANAAMVIWANHNLRSSIQAMRDTCARLKAQETLLEVEDVAPLGDVFALAG
>2548247800
LEAHNALSARIVEEAFSGIWASGLTSSASLGLRDCNEASWTQTLDILEFMSDHTSIPILFDGDSGGNFNNVRRLVKKLEQRQIAGVCLEDKEYPKKNSFISEGQALISAGEFASKIKAVKDTIDPHFCVVARTEALITGNDINEALDRCYMYHQAGADAVLIHSKKKTADEIISFTRQWNNLCPVVIVPTTYDKTPISAFEEANISLVLWANHMLRASIEGMKKVAASIFAHKTPIAADNIAPLEEIFRLQN
>2524204781
MEAHNAISAKIIEEVFSGIWASGLTISSSLGVRDRNEISWTQVIDAVEYMTDVVDCPILLDVDTGGDYNSFRRVVKKLCQRNISGCCIEDKIFPKQNSFIGERQELASIAEFTGKIKAGIDHENEDFVIIARTEALISGYGIDEALRRAEAYYEAGADAILIHSKSSNADEVLEFCNLFTAPCPIVIVPTKYYNTPTNVFEEAGVSTVIWANHSLRASVKAIRETAEIVFKEKSLVSVENVASLAEIFRLNG
>2558681115
MEAHNGMSAKIAERTFEAIWASGLSISTAFGLRDRNEASWTQVLEAVEFMSDATDVPILMDGDTGGDFNNVARLVRKLCNRDVAGVCIEDKLFPKQNSFLGEGQALLTIPDFVAKIKAGKDATDPDFCFVARVEALIAGRSMQEALDRAGAYTDAGADAILIHSKKSDSVEIEEFCRQWDNRSPVVIVPTKYHDTPVDVFRDLGVSAAIWANHAMRAAITAIEETCAEIYRTQSISAVEKVAPLKDVFELTG
>2790434215
MEAHNGVSAKIAERTFKGLWASGLCLSTSYGIRDRNEASWTQVLETVEFMADATDVPILLDGDTGGDFNNVARLVKKLCQRDVAGVCIEDKLFPKQNSFLGDAQPLLTIPDFTAKIRAAKDASDPDFIFVARVEALIAGRSMQEALDRAGAYRQAGADAILIHSKKADSKEIEEFCRQWDNACPVVIVPTKYHQTPMDVFRDLGVSTTIWANHAMRAAIVAISEVCEEIYRTQSISAVEQVATLTEVFDLTG
>2602504437
MEAHNGLSAKIVEEEFKAVWASGLSISTSLGLRDRNEVSWTQVIDVLEYMADSINIPILVDGDTGGDFNNVRRFVKKLGQRSIGGVCFEDKQFPKTNSFLGENQELASIPEFTGKIKAAIDTEHDDFCIIARTEALISGLGMSEALKRAEAYHAAGADAILVHSKKSTADEISGFMREWDNRCPIVIVPTKYFDTPVSLFEDIGISTVIWANHNLRSAITSMRETTRQIYRDKSIKAAEGIASLAEVFSLVN
>2778693468
MEAHNGLSAKIVQEAFRGIWASGLTISAALGVRDSNEASWTQVLENLEFMSDAASVPILVDGDTGGNFNNVRRAVQKLGQRGIAGICIEDKLFPKTNSFIGDRQQLADIDEFCGKIKAAKDTVDPYFCVVARIEAFIANQGIDEALNRAAAYNEAGADAILIHSKQQYPDEIIAFLKDWKNRSPVIIVPTTYFNTPTKTWRDARVSTVIWANHNLRASITAMKTISEKIALHQSLEKVENIATVKDVFELAG
>2719499389
MEAHDGLSARIVEEAFKGIWGSGLAIAASLGVRDNNEASWSQVLDVVEFMSDASSIPIMLDGDTGGNFNNVRRLVRKLEQRGVGAVCIEDKLFPKNNSLLNARQPLEAIDVFVGKIKAAKDSQDEDFCVVARIEAFIAKWGLGEALKRAEAYQRAGADALLIHSKLSTADEILAFMKEWGDTCPVVVVPTKYYTTPTSVFREAGIRLVIWANHLLRSSVAAMQKTAATIHSQQSLLEVEKIVPVQEIFRLQN
>637750213
MEAHNGLSAKIVEEAFKGIWGSGLAISAALGVRDNNEASWTQVLDVVEFMSDASSIPIMLDADTGGNFNNVRRLVRKLEQRGVGAVCIEDKLFPKNNSLLDARQPLEAIDVFAGKIKAAKDTQDEDFCVIARIEAFIAKWGLGEALKRAEAYHKAGADALLIHSKLSTAEEILAFMNEWQDTCPIVVVPTKYYTTPTSVFQEAGISLVIWANQLLRSSVAAMQKTAAIIHEQQSLLGVEKITPVKEVFRLQN
>AG-365-C10_NODE_16
MEAHNGLTAKIVEASFKGIWASGLSISTALGVRDSNEASWTQILDVLEFMSDATTIPILVDGDTGGNFNNFRRLVSKLCQRKIAGVCIEDKQYPKTNSFVNYQKLADIDEFCGKIKAGKDIEDNDFSIVARVEALIAGWGIGEAVKRSEAYYKAGADAILIHSSKDNANEILKFKKEWGNRSPVIIIPTTYHKTPTNIFKKAGFSTVIWANHSLRASIKAIQDVTNHLIKKESIKGLEKISSLNEVFELAG
>2807644220
MEAHNGMTAKIVEASFKGIWASGLSISTALGVRDSNEASWTQILDVLEFMSDATTIPILVDGXTGGNFNNFRRLVSKLCQRKIAGVCIEXKQYPKXNSFVKYQKLADIXXFCGKIKAGXXTEDXNFSIVARIEALXAGWGIGEAIKRAEAYYKAGAXAILIHSSKDKADEVLKFKKDWXNKCPVIIIPTTYYKTQTSVFKKAGFSALIWANHSLRASIKAIQDVTNHLIKKETLKGLEEISSLXEVFDLAG
>2790319081
MEAHSGLSAKIVEEAFGGVWASGLSISATLGVRDNNELSWTQVLDVLEYMSDATTVPILVDGDTGGNFNNFRRLVSKLCQRGIAGVCIEDKVFPKTNSFLSEGDDLADIEEFCGKIKAGKDTEHPDFSVVARIEALIAGQGMDEALKRADAYADAGADALVIHSRKRDADEILEFNRLWHSRCPVIVIPTKYYRTPTDQFRDAGVSTVIWANHNLRAAISSMREVSRKIFEQQTLLEIESVAPLEDVFALAN
>2787908469
MEAHSGLSARIAEEAFQGLWGSGLSISASLGVRDNNEASWTQVLDVCEYMTDATSIPMLLDGDTGGNFNNMRRLVKKLCQRGVAGVCIEDKIFPKTNSFLGEQQPLADIEEFCGKIKAGLDASDDDFCVLARVEAFIAGHGLKEALKRASAYHEAGADAILMHSKLSKPDEIISFMKEWGNRLPVVIVPTKYYSTPTPVFQEIGVSTVIWANHQLRASVAAMQEVTKTIFNEQSLLSVEEVVSVKEIFRLQN
>2634927243
MEAHNGISAKIAEEAFKGIWGSGLSISAALGVRDNNEASWTQVLEVVEFMSDATTVPILLDGDTGGNFNNMRRLVTKLEQRGVAGVCIEDKIFPKTNSFLTDAQPLADIEEFCGKIKAGQDTLDDDFNIIARVEALIAGWGMGEALKRAEAYRLAGANGILMHSKISKPDEILAFMKEWGERCPIVIVPTKYYATPTQAFRDANISVCIWANHQMRMAVTAMQKVTKQIFEEQTLMNIEDVVPVAELFRLQN
>2756999594
MEAHNGISAIIAQEAFKGIWGSGLSISASLGVRDNNEASWTQVLDVVEYMSDATKIPILLDGDTGGNFNNMRRLVMKLEQRGVAGVCIEDKIFPKTNSFLTEAQPLADIEEFCGKIKAGQDTLDDDFNIIARVEALIAGWGLQEAVKRADAYRKAGANAILMHSKISKPDEILAFMKEWGERCPVVIVPTKYYATPTNVFREAGVSTVIWANHQMRMAVTAMQQVTKTIFEEQSLMNVEDIVSVAELFRLQN
>2790684219
MEAHNGLSAKIAEEAFEGIWGSGLSISASLGVRDNNEASWTQVLDVVEYMSDATQIPILLDGDTGGNFNNMRRLVKKLEQREVAGVCIEDKIFPKTNSFLGEAQPLADMDEFCGKIKAGLDASDDDFCIVARVEALIAGWGLQEALKRAEAYRKAGATAILMHSKISRADEIFAFMKEWGDRCPVVIVPTKYYATPTQEFADHGVSTVIWANHLMRSAVTAMQQTAKTIFEDKSLINVEDVASVKEVFRLQN
>2546734369
MEAHNGLSAKIAEEAFKGIWGSGLSISASLGVRDNNEASWTQVLDVCEYMSDATTIPILLDGDTGGNFNNMRRLVKKLESREIAGVCIEDKIFPKTNSFLGEAQPLADIDEFCGKIKAGQDARDDDFVIVARVEAFIAGWGLQEALKRAEAYRQAGADAILMHSKLATPDEIFSFMKEWGNRCPVVIVPTKYYSTPTPQFKAHGVSTVIWANHLMRSAVKSMQDTAKTIFEQQSLIDVEEVVTVKEVFRLQN
>2747898753
MEAHNGLSAKIVEEAFDGIWASGLTISAAMGVRDNNEASWTQVLEMVEFMSDATQIPLMVDADTGGNFNNVRRLVRKLEQRHVAAMCIEDKLFPKTNSFISEQQPLADIGEFAGKIKAAKDTDDPNFCVVARVEAFIAGWGLQEALRRAEAYYNAGADGILIHSKMSKSAEVMSFMKEWGDTCPVVIVPTMYYSTPIEDYINAGISMVIWANHLLRGSLTAMQQLAAKIARERSVAMVEDIAPVQEIFRLQN
>2653713044
MEAHNGLSARIVEETFKGIWASGLSISAAMGVRDNNEASWTQVLEVCEFMSDATNVPILLDGDTGGNFNNMRRLVRKLEQRGVAAVCIEDKLFPKTNSFIGEAQPLADVDEFSLKIKAAKEGTDPDFCVIARLEAFIAGWGLDEMLRRGEAYYEAGADALLVHSKKSTPDQILAFAAEWDRRCPLVIVPTMYYSTPVEVFEEAGISLVIWANHNCRSAIRAMQETTRQIFEERSLLNVEDVVSVKEVFRLQD
>2653715628
MEAHNGLSAKIVQETFKGIWASGLSISAALGVRDNNEASWTQVLEVCEFMSDATDIPILLDGDTGGNFNNMRRLVHKLEQRGVAAVCIEDKLFPKTNSFIGDKQPLADIDEFAGKIKAAKDGSDPNFSVVARLEAFIAGWGLDEMLRRGEAYHDAGADALLVHSKKSTPDQIIAFAEAWENRCPLVIVPTMYYSTPVEVFEKAGISLVIWANHNVRSAINAMKETSRRIFEERSLTNVEDVVSVKEVFRLQN
>2634940901
CEAHNGISARIVEEVFKGIWASGLTISGSLGVRDNNEASWTQVLELVEFMSDATNVPILLDGDTGGNFNNLRRLVSKLESRQVAGVCIEDKLFPKTNSFIGEKQSLADLDEFCGKIKAGKDTKDDDFVIVARTEAFIVGAGLKEALRRAEAYRLAGADAILVHSKKHMPVDIEAFMQEWAGRHPIVVVPTTYYSTPTHRFEELGISLVIWANQILRSAVTAMHKSAEDIFNSSSIKAQEDIAPVSEIFRLQG
>2778178887
CEAHNGMSARIVEEAFKGIWASGLTLSGSMGVRDNNEASWTQILEFVEFMSDATRVPILLDGDTGGNFNNLRRLVSKLESRQIAGVCIEDKLFPKTNSFIGEKQGLAELDEFCGKIKAGKDTRDDDFVIVARTEALIVGAGLKEALDRAEAYRLAGADAILVHSKKRGPEEIEAFMQEWGNRHPIVIVPTTYHSTPTPRFADLGISTIIWANHILRSAVSVMRKTAADIFKMQSVAHQEAIAPVSEIFRLQG
>2842488147
CEAHNGLSARIVEEAFKGIWASGLTLSGSMGVRDNNEASWTQVLEFVEFMSDATRVPILLDGDTGGNFNNLRRLVSKLESRQVAGVCIEDKLFPKTNSFIGEKQGLAEVDEFCGKIKAGKDTRDDDFVIVARTEAMIVGAGLKEALNRAEAYRLAGADAILVHSKKRGPEEIEAFMREWGNRHPVVIVPTTYHSTPTPHFEKLGVSTIIWANHILRSAISVMRKTAEDIFKMQSITHQEDIAPVSEIFRLQG
>2620020319
MEAHNGLSARIAEEAFEAIWGSGLSISAALGVRDNNEASWTQVLEVLEFMCDATRIPILLDGDTGGNFNTMRRVVRKLESRGVAGVCIEDKIFPKTNSFIGTAQPLAHMEEFAGKIKAGKDANDSDFCIVARVEAFIAGWGLDEALRRAEAYHAAGADAILIHSALANPSEILSFKKEWGNRLPVIIVPTKYYTTPTDIFIEQGFAAIIWANHLMRSALRAMQDTARQIYQEQTLINVEDIVSVAEVFRIQG
>2779022535
MEAHDGLSSKIAEEAFEAVWASGLSMSAALGVRDSNEASWTQVLEVLEFMADATSIPILMDGDTGGNFNNVRRLVAKLCQRGIAGACIEDKLFPKTNSFIGDGQPLADMDEFCGKIKAGKDSTDPDFVLVARVEALISGWGLDEALKRAHAYRDAGADAVLIHSKQSSANEIISFMQEWDDSCPVVIVPTTYYGTPTGQFRAVGVGAVIWANHSIRASISAMRAAAKRIHDEESVIGLEDIATVKDIFKLVG
>2770808930
MEAHNGLSAKIAEEAFEGIWGSGLSISAALGVRDNNEASWTQVMEVVEFMADATTVPILLDGDTGGNFNSARRLVMKLEQRGIAGVCIEDKLFPKTNSFIGTAQPLADMHEHAGKIRAMKEARDEDFVVVARVEALIAGHGLEEALKRGEEYRKAGADAVLIHSSKKNAAEILAFSKEWGDRLPLVIVPTKYYTTPTDVFRETGIKIVIWANHLMRSALATMQATAKQIFQDQSLMNVEEVAPLADVFRLQG
>2646040483
MEAHNGLSAKIVEEAFQGIWGSGLSISAALGVRDNNEASWTQVLEVVEFMADATTIPILLDGDTGGNFNSARRLVRKLEQRGIAGVCMEDKIFPKTNSFLSTAQPLADIEEFAGKIRAAKEATDSDFVVVARVEALIAGHGLEEALKRGEAYRKAGADAILIHSKERHADEILAFKKEWGDRLPLVIVPTKYYRTPTDVFREAGFKIVIWANHAMRSAITAMQATVKQIFQDEHLMNVEEVAPLADVFRLQG
>2823588539
MEAHNGISAKIVEQAFKGIWASGLSISAALGVRDNNEASWTQILEVLEFMSDATNVPILVDGDTGGNFNNMRRFVKKLCQRNIAGVCIEDKIFPKTNSFIQNQPLATIEEFCGKIKAGKDSTDESFSIIARVEALIAGWSLDEALRRAEAYHRAGADGILIHSKQNKXNEILDFKKEWXNRCXVIIXPXXXFXTPTKIFQDAGFSMXIWANQNLRSSITAMXKTSELIRKKQSVTEVEDITSMEDVFDLTE
>2779647492
MEAHNGLSARLVEETFSGIWASGLAISASMGVRDNNEASWTQVVDTLEFMSDATSIPILLDGDTGGNFNNVRRLIKKLEQRDIAGVCLEDKLFPKTNSFLGEQQELADVSEFCGKIKAAKDTSDPDFSVVARIESFIVGMGLNEALDRAYAYANAGADAILVHSKKAVPDDIVAFMQAWDSPVPIVIVPTKYYATPTDQFRTMGISTVIWANHSIRSAMTAMKTTMKTIYDTETLKDVEPISSVSDIFRIQG
>2872824081
MEAHNGLSAKLVERAFEGIWASGLSIAAALGVRDSNEASWTQVLEVAEFMSDATGIPILLDGDTGGNFNSVRRLVRKLEQRGIAGVCIEDKLFPKTNSFVGGAQPLADAEEFAGKIQAAKASHDPDFVVVARTEALIAGEGPAEALRRAELYRCAGADAILIHSARSDASEILSFKAEWGDRLPVVIVPTTYYTTPTEVFAEEGISTVVWANHLMRSALRAMQLTAATIHSEQHLRNVEVVASLAEVFELQG
>2580707633
MEAHNGLSAKLVERAFEGIWASGLSIAAALGVRDSNEASWTQVLEVAEFMSDATGIPILLDGDTGGNFNSVRRLVRKLEQRGIAGVCIEDKLFPKTNSFVGGTQPLADAEEFAGKIQAAKASHDPDFVVVARTEALIAGEGPAEALRRAELYRCAGADAILIHSARSDPSEILAFKAEWGDRLPVVIVPTTYYTTPTEVFAEEGISTVVWANHLMRSALRAMQLTAATIHSEQHLRNVEVVASLAEVFELQG
>2660087497
MEAHNGLSAKLVEQAFEGIWASGLSIAAALGVRDSNEASWTQVLEVAEFMSDATRIPILLDGDTGGNFNSVRRLVRKLEQRGVAGVCVEDKLFPKTNSFVGGAQPLADAEEFAGKIGAAKASQDQDFVVVARTEALIAGLGLAEALRRAELYRRAGADAILVHSARADAGEVRAFKAEWGDRLPVVIVPTAYYRTPTEVFAEDGISTVVWANHLMRSALRAMQITASTIFAEQHLRNVEGVAPLAEVFALQG
>2860721233
MEAHNGLSAKLVERAFEGIWASGLSIAAALGVRDSNEASWTQVLEVAEFMSDATRIPILLDGDTGGNFNSVRRLVRKLEQRGVAGVCVEDKLFPKMNSFVGGAQPLADAEEFAGKIGAAKSAHDPDFVVVARTEALIAGQGLAEALRRAELYRCAGADAILVHSARSDADEVRAFKAEWGDRLPVVIVPTKYYRTPTEVFAEDGFSTVVWANHLMRSALRAMQITASTIFAEQHLRNVEDVAPLAEVFEIQG
>2805295003
MEAHNGLSAKIVEETFRGIWASGLSMSSALGVRDNNEASWTQILEVLEFMSDTTRIPILVDGDTGGNFNNMRRAVTKLCQRGVAGICIEDKLFPKTNSFIGDGQPLANRDEFCGKIKAGKDSLNSDFSIVARIEALISGWGMDEALKRAEAYHAAGADAVLIHSKKAVADEVLQFTREWGGRCPVVIVPTKYFDTPTDDFRAAGVSLAIWANHNLRSAIGAMREVSRRIYRDESISGIEKVASVADVFEIAD
>2788077340
MEAHNGLSAKIVEEAFKGIWASGLSMSAALGVRDNNEASWTQVLEVLEFMADATTIPILVDGDTGGNFNNMRRAVAKFCQRGIAGICIEDKLFPKTNSFIGEGQPLADKDEFAGKIKAGKDSTDPDFCIVARLEAFIAGRGLNEALDRAHAYAEAGADAVLCHSKLATADEIMAFMRQWDNRVPVVIVPTKYYATPTDEFRRAGISLAIWANHNLRAAITAMRETTARILREESLAGVEPITTVSEIFEIQG
>2779009764
MEAHNGLSAKIVEEAFKGIWASGLSMSAALGVRDNNEASWTQVLEVLEFMSDATSIPILVDGDTGGNFNNMRRAVTKFCQRGIAGICIEDKLFPKTNSFIGESQPLADMNEFAGKIKAGKDSTDPDFNIVARLEAFIAGRGLNEALDRAHAYAEAGADAVLCHSKLATDAEIQAFMAQWDGRVPVVIVPTKYYSVPTDAFRKAGVSLAIWANHNLRASITAMRETTARILREESLAGVEPITTVSEIFDLQG
>2805157248
MEAHNGLSAKIVEEAFKGIWASGLSMSAALGVRDNNEASWTQILEVLEFMSDATSIPILVDGDTGGNFNNMRRAVTKFCQRGIAGICIEDKLFPKTNSFIGEGQPLADMDEFAGKIKAGKDSTDPDFSIVARLEAFIAGRGLNEALDRAHAYAEAGADAVLCHSKLATADEIMEFMRQWSGRVPVVIVPTKYFATPTDEFRKAGVSLAIWANHNLRSSITAMRETTARILREESLAGIEPITTVSEIFQLQG
>2805286199
MEAHNGLSAKIVEEAFKGIWASGLSMSAALGVRDNNEASWTQVLEVLEFMSDATSIPILVDGDTGGNFNNMRRAVTKFCQRGIAGICIEDKLFPKTNSFIGEGQPLADMNEFAGKIKAGKDSTDPDFSIVARLEAFIAGRGLNEALDRAHAYAEAGADAVLCHSKLATADEVMEFMRQWDNRVPVVIVPTKYYATPTDDFRKAGVSLAIWANHNLRAAITAMRETTARILREESLAGIEPITTVSEIFSLQG
>2639697343
MEAHNGISAKIVEEAFKGIWGSGLSIAAQFGVRDNNEASWTQVLEVVEFMADATQIPILLDGDTGGDFNNMRRLVNKLEQRAVAGVCIEDKLFPKTNSFIGSAQPLADIQEFCGKIKAGKDAHDDDFCIVARIEAFIAGHGLEAALQRARAYQAAGADAILIHSARRTPYEVLAFKQNWDDRCPVIIVPTKYYATPTEVFREDGFSIVIWANQTLRSAVTAMQKTVQTIKQRENLLAIEDIVPVAEIFRLQG
>2709555264
LEAHNGLSARIVEEAFKGIWASGLSMAASLGVRDNNEASWTQILETVEFMSDATSIPMLLDADTGGNFNNVRRLVRKLEQRQIAAMCIEDKLFPKTNSFISEQQPLADLDEFAGKIKAAKDTQDPDFCVVARIEALVAGWGQDEALRRAEAYHRAGADAILIHSKKPTADEVLAFKHAWRDTCPVVIVPTMYDNTPTPVFRDAGFSVVIWANHLLRSCVVTMQRAAAKIFRRQSVTTLDGICSVKEVFRLQD
>2711119244
CEAHNGISAKIVEEAFKGIWASSLTISAAMGVRDNNEASWTQILEVLEFMNDATTIPILLDADTGGNFNNVRRLVKKLEQRNIAAVCIEDKRFPKTNSLLGGRQELADIDEFCGKIKAAKDTTNPDFSVIARVEAFIAGLGLDEALKRAGAYHRAGADGILIHSKSKKPDEVLAFKKEWGDRSPVIIVPTAYYTTPVEVFEEAGFGIVIWANMILRGAVKAMKEASSHLAREKSLLTLEDIVPITEIFRLQG
>2832616675
MEAHNGISAKIVEEAFQGIWGSGLTISASLGVRDNNEASWTQVLDVMEYMSDASRLPILLDGDTGGNFNNMRRLVRKLEQRGVAGVCIEDKLFPKTNSFIGETQPLADIDEFCGKIQAAKETLDDDFCVVARLESFIAGWGLDEALRRGEAYRKAGADAILVHSKKADSSDIEAFMKEWGNRHPVVIVPTKYYSTPTDRFREMGINMIIWANHTLRSAIQSMQQTVEQIYRDQSLINVEGITTVSEVFRLQG
>648172309
MEAHNGISAKIVEEAFQGIWGSGLTISASLGVRDNNEASWTQILDVMEFMNDATRLPILLDGDTGGNFNNMRRLVRKLEQRGVAGVCIEDKLFPKTNSFIGETQPLADMDEFCGKIQAAKETSDDDFCVVARLESFIAGWGLDEALRRAEAYRLAGADAILVHSKKADSSDIEAFMREWGNRHPVVIVPTKYYSTPSDRFRELGINMVIWANHTLRSAIHSMQQTVRQIYKDQSLINVEGITTVSEIFKLQG
>2547354448
MEAHNGISAKIVEEAFKGIWGSGLTISASLGVRDNNEASWTQVLDVMEFMNDATSLPILLDGDTGGNFNNMRRLVRKLEQRGVAGVCIEDKLFPKTNSFIGETQPLADMDEFCGKIQAAKETSDDDFCVVARLESFIAGWGLDEALRRAEAYRLAGADAILVHSKKADSSDIEAFMREWGNRHPVVIVPTKYYSTPSDRFRELGINMVIWANHTLRSAIHSMQQTVRQIYKDQSLINVEGITTVSEIFKLQG
>2774660175
MEAHNGISAKIVEEAFQGIWGSGLTISASLGVRDNNEASWTQVLDVMEFMNDATNLPILLDGDTGGNFNNMRRLVKKLEQRGVAGVCIEDKLFPKTNSFIGETQPLADMDEFCGKIQAAKETSDDDFCVVARLESFIAGWGLDEALRRAEAYRLAGADAILVHSKKADSSDIEAFMREWGNRHPVVIVPTKYYSTPSDRFRELGINMVIWANHTLRSSIHSMQQTVQQIYKDQSLINVEGITTVSEVFKLQG
>2711399359
MEAHDGLSAKIVEESFKGIWASGLSVSAAMGLRDNNEASWTQVLDVMEFMSDATSIPILMDGDTGGNFNNLRRVVRKMCERDIAGICIEDKVFPKTNSFIGERQQLAEIDEFCGKIQAGKDSTNADFCLVARIEALIAGWGLDEALRRAEAYHKAGADALLIHSKRSTADEVLAFKAEWGNRCPVVIVPTKYFNTPTDEFRKAGISVVIWANHNMRAAITAMRDISCRIQREESLAGVEDIVSVQEVFAITG
>2510023084
MESHNAISAKIVEEAFKGIWASGLSISAQLGVRDNNEASWTQVLEVIEFMSDCTSIPILLDGDTGGNFNNVQRLVKKLEQRNIAGVCIEDKLFPKTNSFIGAAQPLADIQEFCGKIKAAKDATDDDFVVIARVEALIAGWGLPEALMRAEEYHQAGADGILIHSSKQTAEEILEFKREWGARCPVVIVPTKYYTTPVHVFRDYKFSIAIWANQMLRTAITAMKQMALNLAASENILVVEEIVSVAEVFRLQG
>2507474610
MESHNAISAKIAEEAFKGIWASGLSISAQLGVRDNNEASWTQILEVIEFMSDSTSIPILLDGDTGGNFNNVQRLVKKLEQRDIAGVCIEDKLFPKTNSFIGAAQPLADIQEFCGKIKAAKDATDDDFVVIARVEALIAGWGLSEALRRASEYHQAGADGILIHSSKHTADEILEFKQEWGTRCPVVIVPTKYYTTPVHVFRDYKFSIAIWANQMLRTAITAMKQMAENLAATENILTVEEIVPVAEVFRLQG
>641096132
LEAHNGMSAKLVEEAFKGIWASGLSISAQWGVRDSNEASWTQIIETVEFMSDATTIPILLDGDTGGNFNNVQRLVRKLEQRHIAGVCLEDKLFPKTNSFIGTTQELANIEEFCGKIKAAKDIYDDNFVVVARVEAFIAGLGLAEAIKRADAYHKAGADAILIHSARTDAKEILAFKHEWHNRCPVVIVPTKYYSTPTKVFREKGFSIVIWANQMLRASITAMQEAANMLEKEESLVNIEKIVPVSEVFRLQG
>2587368604
MEAHNGLSARIVEEAFEGIWASGLSISASLGLRDNNEASWTQVLDVIEYMSDATNIPIMLDGDTGGNFNNMCRLVKKLEQRDIAGVCIEDKIFPKTNSFLGEAQPLADIGEFCGKIKAGKDSKNSDFVIVARTESLIAGRGIDEALLRAEKYYEAGADAILIHSKSSKADEVFDFIVKWDNKCPIVVVPTKYYTTPTSEFEKRNVSLIIWANHLVRSSIRSMQDTACQIYKEKTLINIEGISSVQEVFRLQR
>2837212378
MEAHNGLSAKIVQETFDGIWASGLSISASLGVRDSNEASWTQVLEILEFMSDATSIPILVDGDTGGNFNNVRRLVKKLCQRGIAAVCIEDKLFPKTNSFIGNSQQLADIDEFCGRIKAGQDSTDPHFSIIARVEALIAGAGMDEALRRAEAYHQAGADAILIHSKQPTAAEVLEFARRWANRCPLVIVPTKYYTTPTEVFRQAKISMIIWANHNLRACISMMRQISQKIKKEQSLVNAEKIASVDDIFDLVN
>2724632214
VESHNGISAKIAEEAFKGIWASGLSISGQLGVRDNNEASWTQVLEVIEFMSDGTSIPILLDGDTGGNFNNVQRLIKKLEQRNIAGVCLEDKLFPKTNSFIGDAQPLADIEEFSGKIKAAKDANDDDFVVIARVEAFIAGWTLSEAIKRAEAYYQAGADGILIHSALRIPDEILAFKREWGDRCPVVIVPTKYYSTPTEIFRDNGFSIVIWANHLFRSAVTAMQQVTKTLMKEQNLLNIEDIVSVSEIFRLQG
>2722338453
MEAHNGLSAKIVEEAFRGIWGSGLTLSAALGVRDNNEASWTQVLEIMEFMSDITSIPILLDGDTGGNFNNMMRLVKKLEQRGIAGVCIEDKLFPKTNSFLGTAQPLADTDEFCGKIMAGKDATDDDFVIVARVEALIAGWGLKEALRRAEAYRRAGADAILIHSKKTIPDEIFAFLDEWAGRHPVVLVPTKYYTTPTEEFRKRRVSVCIWANHLARGAIRKMQEVARQIREDENLLAVEDVVPVSEIFRLQG
>2716595967
MEAHNGLSAKLCEEAFEAIWGSGLSISAALGVRDSNEASWTQVLDVLEFMADAASIPILLDGDTGGNFNNVRRLIKKLEQRNVAGVCLEDKLFPKTNSFIGEKQRLAAVDEFCGKIRAAKDTQDPDFVVVARTEAFIAGWGLEEALLRATAYAENGADAILVHSKRKDSNDIMSFMENWKLDVPVVIVPTKYPTEPLAKLEAAGVTNFIFANHSLRTVITALQTNLRKLYETRDLMSVQNIVKVDEVFRLQN
>2775951810
IEAHNGLSAKIGQESFKGIWASGLSISSAMGVRDNNEASWTQVLEVLEFMCDTTSIPILLDGDTGGNFNNVRRLVKKLEQRGIAGVCIEDKVFPKTNSFIGATQPLANIEEFCGKIKAAKDASDEDFVVIARIEALIAGWGLPEALKRADAYHQAGADSILIHSSLRTADEILAFKQEWGDRCPVVIVPTKYYTTPTQVFRDYQFSVVIWANQICRAAITAMQQAAKRIFTEESLLTIEEIISVAEVFRLQG
>2792373022
MEAHNGLSARIVEETFKGIWASGLSISAALGVRDNNEASWTQVLEVLEFMSDATSIPILLDGDTGGNFNNVRRLVKKLEQRGIAGVCIEDKVFPKTNSFIGTAQPLADIDEFCGKIKAAKDALDEDFVVIARIEAFIAGWGLSEALKRAEAYHQAGANGILIHSSLRVPDEILAFKQEWGNRCPVVIVPTKYYTTPTQVFRDYQFSIAIWANQVCRAAITAMQQATKRIFTEENLLNIEEIVPVSEVFRLQG
>639756215
LEAHDGMSARIVEEAFKGIWGSGLCISAAMGVRDNNEASWTQVLEVMEFMSDATSIPILLDADTGGNFNNVRRLVKKLEQRGVAAMCIEDKLFPKTNSFIGETQPLADVDEFCGKIKAAKDTADADFCVVARVEALITGQGQDEALRRADAYQRAGADAILIHSKKPTAEEILAFMGEWRDTLPVVIVPTTYFNTPPEVFAQAGISLVIWGNHLMRASITAMQLTAARINRDRSLSGVEQIATVKEIFRLQN
>2514803210
MEAHNGMSAKIVQETFKGIWGSGLSISAALGVRDNNEASWTQVLEVLEFMSDATTIPILVDADTGGNFNNVRRLVHKLEQRDVAAMCIEDKMFPKTNSFIGESQPLADMAEFAGKIKAAKDTKDPDFCVVARVEALIAGWGMDEALRRAEAYHEAGADAILMHSKKSNPDEILAFMAEWKQRCPVVIVPTMYYSTPVEAFEQAGVSVVIWANHLMRASIASMQQTAAKIFKARSLMPVEKIVSVKEIFRLQA
>2747984437
MEAHNGLSAKIVEETFEGIWASGLSLSASLGVRDNNEMSWTQVVDVLEYMSDATTVPILLDGDTGGNFNNMRRLVKKLEQIEVAGVCIEDKLFPKQNSFIGDAQPLADIDEFSGKIKAAKDTKDNDFCVVARTEAFIAGWGLDEALKRAEAYRQAGADAILVHSKQSTSAEIRSFMKEWADRHPVVIVPTKYFTTPTDEFRQLGIRLVIWANHNLRMAIKSMRAISEKIYNDQSLMMVEHVAPLSDVFGLQG
>2861432594
MEAHHALSAKIVENTFKGIWASGLSMSAAMGVRDNNEASWTQVLEVLEFMSDATTIPILLDGDTGGNFNNARRLVKKLEQRGIAGVCIEDKLFPKTNSFIGEAQPLADIEEFSKKIRAMKDTKDDDFVVISRVEAFIAGWGLREALRRAESYMEAGCDAILIHSKKNTIHEIEAFMKEWGDRLPVVVVPTKYYTVPTEKLRQLSISMVIWANHNLRASITAMENVSRQIYEQESISSIENVAPLEKVFALQG
>2821477411
MEAHNGLSAKIVEEAFKGIWGSGLSISAAMGVRDNNEASWTQILEILEFMSDATSIPILLDGDTGGNFNNLRRLVKKLEQRGVAGVCIEDKQFPKKNSFIGHTQPLADIEEFCGKIKAAKDAKDNDFVVISRVEAFIAGWGLSEALKRAEAYYHSGADGILIHSSLRVPNEILAFKQDWGDRCPVIIVPTKYYTTPTQVFRDYKFSIAIWANQTLRAAITEMQKIVNKLSRQENLLDAEEIIPVSEVFRLQG
>2736037348
MEAHNGLSGKIVEETFEGIWASGLSMSAAMGVRDSNEASWTQILEVLEFMVDVTSIPILLDADTGGNFNNFRRLVKKLNQRDIAAVCIEDKLFPKTNSFLGENQPLADINEFCGKIKAGKDANDSDFCIVARVEALIAGWGLEEALKRAESYHQAGADAILIHSKKKVFDEIVEFIQEWDNRSPIVIVPTKYYSTPTNIFRELGVNLVIWANHNLR
>2778615521
MEAHNGLSAKIVEETFEGVWASGLSMSAALGVRDSNEASWTQVLEVLEFMADATSIPILVDADTGGNFNNFRRLVNKLIQRDIAAVCIEDKLFPKTNSFLGQNQPLADVDEFCGKIKAGKDAADDSFSVVARVEALIAGWGLKEALRRAEAYHEAGADAILIHSKESVADEILAFTKEWANRSPVVIVPTKYYGTPTQHFRDAGVNLIIWANHNMRAAIS
>AG-439-I07_NODE_1
MEAHNGLSAKIVEETFEGVWASGLSVSTALGVRDSNEASWTQVLEVLEFMTDATTVPILVDADTGGNFNNFRRLVHKLIQRDIAAVCIEDKLFPKTNSFLGENQPLADIDEFCGKIKAGKDATDDDFSVVARVEALIAGWGLDEALRRAEAYHQAGADAILIHSKESVADEILAFTKEWANRSPVVIVPTKYYATPTQHFRDAGVNLIIWANHNVRAAITAMRETSRQIFENQNLIWAEEVARLGDVFVIAG
>2656473057
MEAHNGLSAKIVEETFKGIWGSGLSISASLGVRDNNEASWTQIMEVLEFMSDATKIPILLDGDTGGNFNNMRRLVHKLEQRSVAGVCIEDKLFPKTNSFIGETQPLADVDEFCGKIKAAKDAADDDFVVVARVEAFIAGWDLAEALRRADAYRLAGADAVLIHSKKSNPSDIEAFMKEWDNRHPVVIVPTKYYSTPTDYFREMGVDMVIWANHNIRAAVTAMEKTSKQIFHEQSLISIEGVASVSDIFRLQG
>2506605764
MEAHNGLSAKIAEEAFKGIWASGLSISAALGVRDNNEASWTQVLEVTEFMSDATKVPILLDGDTGGNFNSMRRLVRKLEQRGVAGVCIEDKLFPKTNSFIGSEQPLAEIAEFCGKISAGKDATDSDFVIVARVEAFIAGWGLGEAIKRADAYRKAGADAILIHSALRKPDEILAFQKEWAGRSPVVIVPTKYYATPTEVFRDYKFSIVIWANHLMRSAITAMQQTAATIYKDQNLLNVEEVASVGEVFRIQG
>2727133890
MEAHNGLSARIVEEAFQGIWGSGLSISASLGVRDNNEASWSQVIDVLEFMSDATNIPILLDGDTGGNFNNVMRLVRKLEQRGIAGVCIEDKIFPKTNSFLTASQGLADVDEFCGKLKAAKDTFNEDFVVVARVESLIAEVGMDDALFRAEEYRKAGADAILIHSKKDSIVEIDEFMREWANRHPVIIIPTKYYNTPTDKFRELNVSLVIWANHILRSSIRSMQNIAQQIFYDQAINTIHNIVPIEEVFRLQR
>2775801025
MEAHNGLSAKIVEEAFEGIWASGLSISAALGVRDNNEASWTQVLEVAEFMSDATSIPILLDGDTGGNFNTMRRVVRKLEQRGVAGVCIEDKIFPKTNSFIGTAQPLVAIEEFCGKIKAGKDASDDDFVIVARVEAFIAGWGLEEALKRAEAYRLAGADAILMHSALRSPSEILAFKREWGDRLPVVIVPTKYYTTPTEVFREHRFSVVIWANQVMRSALTAMRQTAQQIAKDQHLLNVEDVVSVAEVFRVQG
>2716840961
MEAHNGMSSIIAQEAFKGIWGSGLSISASLGVRDNNEASWTQVIDVLEFMSDATDIPILLDGDTGGNFNNVRRLIKKLEQRDIAGVCIEDKLFPKTNSFIGESQDLADIDEFCGKIKAAKDTKDPDFCVVARVEAFIAGLGLEEALKRAEAYENAGADALLIHSKKSTAEDIVDFMKHWKKNTPIIIVPTKYYSTPTELFNKIGISTIIWANHSIRSSVQAIKETVNTIHKEQHLKNIESIVSVSEIFRLQG
>2698145553
MEAHNGLSGKIVEEAFQGIWASGLSISASMGVRDCNEASWTQIVDILEFMSDATSIPILVDGDTGGNFNNARRLVQKLEQRNIAGVCIEDKQFPKTNSFISHQQPLADITEFCGKIQAMKDTKDDDFMVIARIETFIAGWGLEETLKRAEAYRNAGADALLIHSKRSDSSEIEAFMNEWGGKCPIVIVPTTYYKLSADELENLGVNLVIWANHNLRSSIQAMKKISQQIFQEQSLVNIENVVPLKEVFRLQG
>2713328706
LEAHNGLSAKIVEEAFMGIWASGLSISAAMGVRDNNEASWTQVLEVCEFMSDNTNIPILLDGDTGGNFNNMRRLVKKLEQRNIAGVCIEDKLFPKTNSFIGEMQPLADVGEFCGKIKAAKDTSDSDFIVVARTEAFIAGWGLQEALRRAEYYKEAGADAILVHSKKSNSSDIESFIKEWNNKHPIVIVPTKYYSTPTELFSQLGISLVIWANHLMRSSITSMQKNAKRIYENKNISCIQDICSVAEIFRLQG
>2772081834
MEAHNGLSAKIVEEAFKGIWASGLSMSAALGVRDNNEASWTQVLEVLEFMSDATTIPILVDGDTGGNFNNARRLVRKLEQRGIAGVCVEDKLFPKTNSFIGESQPLADIDEFCGKVKAMKDAADPDFVVVARVEAFIAGWGLDEALRRAEAYRRSGADAVLIHSKRSDYAEISAFMNSWGDRLPVVIVPTKYYSTPTSTIRESGVRLVIWANHNLRSAITAMKETSRRIFEDESLVGVEDIATVSEVFRLQG
>2812530831
MEAHNGLSAKIVVVAFKGIWASGLSMSAALGVRDNNEASWTQVLEVLEFMSDATTIPILVDGDTGGNFNNARRLVRKLEQRGIAGVCVEDKLFPKTNSFIGESQPLADIDEFCGKVKAMKDATDPDFVVVARVEAFIAGWGLDEALRRAEAYRRSGADAVLIHSKRSDFNEISVFMKAWGDRLPVVIVPTKYYSTPTSQIRESGVRLVIWANHNLRSAITAMKETSRRIFEDESLIAVEDIATVSEVFRLQG
>2719735025
MEAHNGLSAKIVQNTFKGIWASGLSISAALGVRDNNEASWTQVLEVIEFMSDATDIPILLDGDTGGNFNNMRRLVRKLEQRGIAGVCIEDKLFPKTNSFIGEAQPLADMNEFCGKIKAAKDATDPDFVVVARVEAFIAGWGLEEALRRAEAYRLAGADAILMHSKKSNALEIKAFMEAWGNRHPVIIVPTKYYSTPTEQFREWGVSTVIWANHNVRSAITAMEKISERIFEDESLVNVEGVASVSHIFELQG
>2837085331
MEAHNGLSAKIVENTFKGIWASGLSIAAALGVRDNNEASWTQVLEVVEFMSDATSIPILLDGDTGGNFNNMRRLVRKLEQRGIAGVCIEDKLFPKTNSFIGEAQPLADMDEFCGKIKAAKDAMDPDFMVVARVEAFIAGWGLEEALRRAEAYRLAGADAILMHSKKSNATEIKAFMDVWSDRHPVIIVPTKYYSTPSDHFREWGVSTVIWANHNVRAAITAIEEASKRIFEDESLVNVEGVASVSHIFELQG
>2815234176
MEAHNGLSAKIVEETFKGIWASGLSISASLGVRDNNEASWSQVLDVLEFMSDATTIPILLDGDTGGNFNNARRLVKKLEQRNIGGVCIEDKVFPKTNSFITGPQPLADIDEFCGKIKAMKDSTNDDFIVIARVESFIAGLGLEETLRRSEAYRQAGVDAVLIHSKRTDAEEIASFMKEWGGRLPVVIVPTKYYSTPTIRFHEMGISTIIWANHNMRASVEAMQRISRQIFQDESLLAVEGIAHLDEVFRLQQ
>2815192977
MEAHNGLSAKIVEETFKGIWASGLSISASLGVRDNNEASWSQVLDVLEFMSDATTIPILLDGDTGGNFNNARRLVKKLEQRNIGGVCIEDKVFPKTNSFITGPQPLADIDEFCGKIKAMKDSTNDDFIVIARVESFIAGLGLEETLRRSEAYRQAGVDAVLIHSKRTDAEEIASFMKEWGGRLPVVIVPPSTIPRQQSVSMKWGSVRSSGPIII
>2656473165
MEAHNGLSARIVEEAFKGIWASGLSISSSMGVRDSNEASWTQVLDVLEFMSDATKIPILLDGDTGGNFNNARRLVKKLEQRNIAGVCIEDKLFPKTNSFINGPQPLANIDEFCGKIKAMKDTNDDDFVVVARVEAFIAGFGLEETLLRAEAYERAGADAILVHSKKSNASEIQSFMNEWKSRTPIIIVPTKYYSTPTSLFKEMGISTIIWANHNLRASIDAMQTISQTIFQDENLFAVEDVATVEEVFRLQQ
>2745695282
MEAHNGLSATIVEQTFKGIWASGLSISSSLGVRDSNEASWTQVLDVLEFMSDATKIPILLDGDTGGNFNNARRLVKKLEQRNIAGVCIEDKLFPKTNSFISGTQPLADIDEFCGKLKAMKDTDDKDFMVVARIESFIAGFGLEETLRRAEAYERAGADAILIHSKRRDPSEIELFMKEWKSKTPIIIVPTKYYSTPTSLFKELGVSTIIWANHNLRASIDAMQRISQTIFQDENLLAVENVATVEEVFRLQK
>2745688376
MEAHNGLSATIVEQTFKAIWASGLSISSSLGVRDSNEVSWTQVLDVLEFMSDATKIPILLDGDTGGNFNNARRLVKKLEQRQIAGVCIEDKLFPKTNSFINGPQPLADIDEFCGKIKAMKDTIDNDFMVVARVEAFIAGFGLEENLRRAEAYERAGADAILIHSKRQDASEIELFMKEWKSKTPIIIVPTKYYATPTSRFKELGVSAIIWANHNLRASIDAMQRISQTIFQDENLLAVENVATVDEVFRLQH
>2745680354
MEAHNGLSATIVEQTFKAIWASGLSISSSLGVRDSNEASWTQVLDVLEFMSDATKIPILLDGDTGGNFNNARRLVKKLEQRQIAGVCIEDKLFPKTNSFINGPQPLADIDEFCGKIKAMKDTEDNDFMVVARVEAFIAGFGLEENLRRAEAYERAGADAILIHSKRRDASEIELFMKEWKSKTPIIIVPTKYYATPTSRFKELGVSAIIWANHNLRASIDAMQRISQTIFQDENLLAVENVATVDEVFRLQH
>2745700082
MEAHNGLSATIVEQTFKAIWASGLSISSSLGVRDSNEASWTQVLDVLEYMSDATKIPILLDGDTGGNFNNARRLVKKLEQRQVAGVCIEDKLFPKTNSFINGPQPLADIDEFCGKIKAMKDTIDNDFMVVARVEAFIAGFGLEENLRRAEAYERAGADAILIHSKRRDASEIELFMKEWKSKTPIIIVPTKYYATPTARFKELGVSAIIWANHNLRASIDAMQRISQTIFQDESLLAVENVATVEEVFRLQQ
>2524317552
MEAHNGLSAKIVEEAFKGIWASGLSISASMGVRDNNEASWTQVLEVLEFMSDATRIPILLDGDTGGNFNNARRLVKKLEQRQIAGVCIEDKQFPKTNSFIGEAQPLAPIDEFCGKIKAMKDTQDEDFVVVARVEAFIAGWGMEEMLKRAEAYRQAGADAILAHSKRSDMTEIESFVKEWSGRLPVMIVPTKYYRTPKNRFHELGIDMVIWANHNLRASVSAMQNISKRLYQEESLIQIENVSPLEEIFRLQN
>2632491526
MEAHNGLSAKIVQEAFKGIWASGLSISAALGVRDNNEASWTQVMDVLEFMSDATSVPILLDGDTGGNFNNARRLVKKLEQRQIAAVCIEDKIFPKTNSFIGEAQPLADVDEFCGKIKAMKDANDEDFMVIARVEAFIAGWGLDEMLRRAEAYRQAGADAILAHSKRSDLAEIEAFMKEWSGRHPVVLVPTKYYSTPTVRFHELGINAIIWANHNLRASVDAMQKITKKIFTEASLIHVEKVAPLEEIFRLQD
>2673057919
MEAHNGLSARIVEEAFPGIWASGLTISAAMGVRDNNEASWTQVLEVLESMSDVTSIPILVDGDTGGNFNNARRLVKKLEQREIAGVCIEDKLFPKTNSFIGEAQPLADIDEFCGKLKAMKDTQDEDFVVVARVEALIAGWGLEEALKRAEAYREAGADAILMHSKKTDISEIEAFMKAWNGKHPVIIVPTKYSSTPSQVFRELGIRAVIWANHNLRASIEAMQATTERIFREESLLNVEKIAPIDEIFRLQR
>2621275615
MEAHNGLSAKIVEEAFQGIWASGLTISAAMGVRDNNEASWTQVLDVLEFMSDATSIPILLDGDTGGNFNNARRLVKKLEQRQIAGVCIEDKLFPKTNSFISETQPLADIDEFCGKIKAMKDTQDEDFTVVARVEAFIAGWGLKEALKRAEAYRQAGADAILMHSKKADISEIEAFMKAWNGRHPVVVVPTKYYATPTERFQELGISTVIWANHNLRASVEAMQGITHKIFREESIMDVENVAGVNEIFRLQR
>2573040934
MEAHNGLSAKIVEEAFQGIWASGLTISAAMGVRDNNEASWTQVLSVLEFMSDATSIPILLDGDTGGNFNNARRLVKKLEQRQIAGVCIEDKLFPKTNSFIGVAQPLADIDEFCGKIKAMKDTQDEDFTVVARVEALIAGWGQEEALKRAEAYRQAGADAILMHSKKAEISEIEAFMKAWNGRHPVVVVPTKYYATPTERFQELGISAVIWANHNLRASVEAMQGITHKIFREESIMDVEGVAGVDEIFRLQR
>2794478138
MEAHNGLSAKIVEETFKGIWASGLSISASLGVRDNNEASWTQVLDVLEFMSDATSIPILLDGDTGGNFNNARRLVKKLEQRGIAGVCIEDKLFPKTNSFIASAQPLADIHEFCGKIRAMKDMTDDDFAVVARVEAFITGWGLEEALRRAEAYRQAGADAILMHSKRADTLEIEAFMQEWGGRSPVVIVPTKYYTTPTVKFQELGVNLVIWANHNLRASIDAMKKISGQIMREHSLAHVEGVTPLEEVFRLQG
>2631488643
MEAHNGLTAKIVEEAFKGIWGSGLSISASMGVRDNNEASWTQVLDTLEFMSDATSVPILLDGDTGGNFNNARRLVKKLESRDIAGVCIEDKLFPKTNSFIGETQPLADIEEFCGKIKAMKDSKDDDFVVVSRVEAFIAGWGLEEALRRAEAYRQAGTDAILMHSKRSDISEIEAFMKEWGGRLPVVIVPTKYYTVPTDRFRELGTSLVIWANHNLRSAITAIKQTSEQIYREQTLANVEEIVSVDEVFRLQG
>2553236547
MEAHNGLSAKIVEEAFKGIWASGLSISASMGVRDNNEASWTQVLEVLEFMSDATSIPILLDGDTGGNFNNARRLVKKLESRQIAGVCIEDKLFPKTNSFIGEAQPLADIEEFCGKIKAMKDSTDDDFVVVARVEAFIAGWGLREALRRAEAYRQAGADAILIHSKRSDITEIEAFMKEWGDRLPVVIVPTKYYSVPTQKFRELGVSLAIWANHNLRAAIAAMQKTSRQIYQEQSLVNIEPVVSVDEVFRLQG
>2598498038
MEAHNGLSAKIVEEAFKGIWASGLSISASMGVRDNNEASWTQVLEVLEFMSDATSIPILLDGDTGGNFNNARRLVKKLESRQIAGVCIEDKLFPKTNSFIGEAQPLADIEEFCGKIKAMKDSTDDDFVVVARVEAFIAGWGLREALRRAEAYRQAGADAILIHSKRNDITEIEAFMKEWGNRLPVVIVPTKYYSVPTQKFRELGVSLVIWANHNLRAAIKAMQETSRQICQEQSLVNIEPVVSVDEVFRLQG
>2829798049
MEAHNGLSAKIVEEAFKGIWASGLSISASMGVRDNNEASWTQVLEVLEFMSDATSIPILLDGDTGGNFNNARRLVKKLESRQIAGVCIEDKLFPKTNSFIGEAQPLADIEEFCGKIKAMKDSTDDDFVVVARVEAFIAGWGLREALRRAEAYRQAGADAILIHSKRNDAAEIEAFMKEWGNRLPVVIVPTKYYSVPTQKFRELGVSLVIWANHNLRAAIKAMQETSQQICQEQSLVNIEPVVSVDEVFRLQG
>2732869178
MEAHNGLSAKIVEEAFKGIWASGLSISASMGVRDNNEASWTQVLEVLEFMSDATSIPILLDGDTGGNFNNARRLVKKLESRQIAGVCIEDKLFPKTNSFIGEAQPLADIEEFCGKIKAMKESTDDDFVVVARVEAFIAGWGLREALRRAEAYRQAGADAILIHSKRNDAAEIEAFMKEWGNRLPVVIVPTKYYSVPTQKFRELGVSLVIWANHNLRAAIKAMQETSRQIRQEQSLVNIEPVVSVNEVFRLQG
>2858575591
MEAHNGLSAKIVEEAFKGIWASGLSISASMGVRDNNEASWTQVLEVLEFMSDATSIPILLDGDTGGNFNNARRLVKKLESRQIAGVCIEDKLFPKTNSFIGEAQPLADIEEFCGKIKAMKDSTDDDFVVVARVEAFIAGWGLREALRRAEAYRQAGADAILIHSKRNDAADIEVFMKEWGNRLPVVIVPTKYYSVPTQKFRELGVSLVIWANHNLRAAIKAMQETSRQIRQEQSLVNIEPVVSVNEVFRLQG
>2525227116
MEAHNALSAKIVEEAFKGIWASGLSMSAAMGVRDNNEASWTQVMEVLEFMSDATSIPILLDGDTGGNFNNARRLIKKLEQRQIAGVCIEDKLFPKTNSFIGEAQPLADIDEFCGKIKAMKDSIDDDFVVVSRVEAFIAGWGLQEALRRAEAYRQAGTDAILIHSKRADSTEIEAFMKEWGGRLPIIIVPTKYYAVPTERFRDMGVSVAIWANHNLRASITAMQKTSRQIYQDESLVNVEGVAPVEEVFRLQG
>2547581378
MEAHNGLSAKIVEEAFKGIWASGLTVSASLGVRDNNEASWTQVLDVLEFMSDASSLPILLDGDTGGNFNNARRLVKKLEQRNIAGVCIEDKLFPKTNSFIGRAQPLAEIDEFCGKIKAMKDVNDDDFAVIARVEAFIAGWDLAEALRRAEAYRQAGADAVLIHSKRADAAEIEAFMAEWGGRHPVVIVPTKYFATPTRRFAELGISLVIWANHNLRASIQAMQTISRQIFLQESIKEAEGVAPLDEVFRLQQ
>2737524048
MEAHNGLSAKIVEEAFNGIWASGLTISASLGVRDNNEASWTQILDMLEFMSDATSIPILLDGDTGGNFNNARRLVKKLEQRNIAGVCIEDKLFPKTNSFIGEAQPLADVEEFCGKIKAMKDSLDKDFIVVTRVEAFIAGWGLQEVLRRAEAYRQAGADAVLIHSKRSDLTEIEAFMKEWSGRHPVVIVPTKYYATPTERFAELGVNLVIWANHNLRASIDAMKIISQQIRQQKSLIGVEGVASIDEIFRLQG
>2735924330
MEAHNGMSAKIVEEAFKGIWASGFTISASLGVRDNNEASWTQVLDVLEFMSDATSIPILLDGDTGGNFNNARRLVQKLEQRNIAGVCIEDKLFPKTNSFISKAQPLADVEEFCGKIKAMKDTQDEDFIVVTRVEAFIAGWGLKEALRRAEAYRQAGADAVLIHSKRSDIKEIEAFMKEWNGRHPVVIVPTKYYSTPTARFKELGINLIIWANHNMRASIDAMQKTARQLHREKSLINVESVATVEEIFRLQR
>2784610349
MEAHNGISAKIVEETFKGIWASGLTISASLGVRDNNEASWTQVLDVLEFMSDSTSIPILLDGDTGGNFNNARRLVQKLEQRRIAGVCIEDKLFPKTNSFIGEAQPLADVEEFCGKIQAMKDTQDDDFVVVTRVEALIAGWGLKEALRRAEAYRRAGSDAVLIHSKRSDITEIEAFMQEWEGRHPVVIVPTKYYSTPADKFKELGVRLVIWANHNMRASIDAMKAISQQIHREKSLVNVENVTPIEEIFRLQQ
>2684402444
MEAHNGISAKIVEETFKGIWASGPTISASLGVRDNNEASWTQVLDVLEFMSDATSIPILLDGDTGGNFNNARRLVKKLEQRQIAGVCIEDKLFPKTNSFIGEAQPLADVEEFCGKIQAMKDTQDDDFVVVTRVEALIAGWGLKEALRRAEAYRQAGADAVLIHSKQSDITEIEAFMEEWGGRHPVVMVPTKYYSTPADKFKELGVQLVIWANHNMRASIDAMKTISQQIHREKSLMNVENVTPIEEIFRLQR
>2637312981
MEAHHGLSAKIVEEAFKGIWASGLSISAGMGIRDNNEASWTQVLDVLEFMSDATSIPILLDGDTGGNFNNARRLVAKLEQRNIAGVCIEDKLFPKTNSFIGETQALADIDEFCGKIRAMKDTSDEDFVVVARIEALIAGLGLKEALLRGEAYRKAGADAVLIHSHRSDASEIEAFMKEWAGRLPVVIVPTQYYKTPTKRFAELGISVAIWANHNLRASIEAMQKLSKLIYREENLVNAESIASLNEVFRLQG
>2549873614
MEAHNGLSAKIVEEAFKGIWASGLSISAAMGVRDSNEASWTQVLDVLEFMSDATSIPILLDGDTGGNFNNARRLVKKLEQHSIAGVCIEDKRFPKMNSFIGQGQALADIEEFSGKIKAMKDTIDEDFTVVARVEAFIAGKGLEAALQRAEAYRKAGADAVLIHSKRTDATEIEAFMKEWAGRLPVVIVPTKYYTTPTARFQELGISLVIWANHNLRASIQAMQQLSDQIYRDESLVHIEKVATMEEVFRLQG
>2547540250
MEAHNGLSAKIVEETFKGIWASGLSISAAMGVRDSNEASWTQVLDVLEFMSDATSIPILLDGDTGGNFNNARRLVKKLEQHSIAGVCIEDKRFPKMNSFIGQGQALADIEEFSGKIKAMKDTTDEDFTVVARVEAFIAGKGLEAALQRAEAYRKAGADAVLIHSKRTDATEIEVFMKEWAGRLPVVIVPTKYYTTPTARFQELGISLVIWANHNLRASIQAMQHLSNRIYRDESLVHIEKVATIEEVFRLQR
>2595313529
MEAHNGLSAKIVEEAFKGIWASGLSISAALGVRDNNEASWTQVLDVLEFMSDATSIPILLDGDTGGNFNNARRLVKKLEQRHIAGVCIEDKQFPKTNSFIGQDQSLADIEEFSGKIKAMKDTTDEDFTVVARVEAFITGKGLKVALERAEAYRKAGADAVFIHSKRSDVAEIEAFMKEWAGRLPVVIVPTKYYTTPTVKFQEMGINLVIWANHNLRASIQAMKHLSDRIYRDQSLIHVEKVAPLEEVFRLQG
>2600849896
MEAHNGLSAKIVEEAFKGIWASGLSISAAMGVRDNNEASWTQVLDVLEFMSDATSIPILLDGDTGGNFNNARRLVKKLEQRHIAGVCIEDKQFPKTNSFIGQEQSLADIEEFSGKIKAMKDTTDEDFTVVARVEAFITGKGLKVALERAEAYRKAGADAVFIHSKRSDVAEIEAFMKEWAGRLPVVIVPTKYYTTPTVRFQEMGISLVIWANHNLRASIQAMKHLSDRIYRDQSLVHVEKVAPLEEVFRLQG
>2541383748
MEAHNGLSAKIVEEAFKGIWASGLSISAAMGVRDNNEASWTQVLDVLEFMSDATSIPILLDGDTGGNFNNARRLVKKLEQRHIAGVCIEDKQFPKTNSFIGQEQSLADIEEFSGKIKAMKDTTDEDFTVVARVEAFITGKGLKVALQRAEAYRKAGADAVFIHSKRSDVAEIEAFMKEWAGRLPVVIVPTKYYTTPTVRFQEMGISLVIWANHNLRASIQAMKHLSDRIYRDQSLVHVEKVATLDEVFRLQG
>2581203539
MEAHNGLSARIVEEAFKGIWASGLSISAAMGVRDSNEASWTQVLDVLEFMSDATSIPILLDGDTGGNFNNARRLVRKLEQRHIAGVCIEDKRFPKTNSFIGREQALADIEEFSGKIKAMKDTTDADFTVVARVEAFIAGKGLKEALQRAEAYRKAGADAVFIHSKRSDVTEIEAFMKEWAGRLPVVIVPTKYYTTPTVRFQEMGISLVIWANHNLRASIRAMKQLSDRIYRDESLVHIEKVATLEEVFRLQG
>2730137327
MEAHNGLSAKIVEEAFKGIWASGLSISAAMGVRDNNEASWTQVLDVLEFMSDATSIPILLDGDTGGNFNNARRLVKKLEQRHIAGVCIEDKRFPKTNSFIGQEQTLADIEEFSGKIKAMKDTTDTDFTVVARVEAFITGSGLKVALQRAEAYRKAGADAVFIHSKRSDAAEIEAFMKEWAGRLPVVIVPTKYYTTPTIRFQEMAISLVIWANHNLRASIQAMKQLSGRIYRDESLVHVEKVATLEEVFRLQG
>648172703
MEAHNGLSAKIVEETFKGIWASGLSISAAMGVRDSNEASWTQILDVLEFMSDATSIPILLDGDTGGNFNNARRLVRKLEQRHIAGVCIEDKRFPKTNSFIGQEQTLADIEEFSGKIKAMKDTTDADFTVVARVEAFITGKGLKEALQRAEAYRKAGADAVFIHSKRSDAAEIEAFMKEWAGRLPVVIVPTKYYTTPTVRFQEMGISLVIWANHNLRGSIRAMKQLSDRIYRDESLVHIEKVATLEEVFRLQG
>2511571449
MEAHNGLSAKIVEEAFKGIWASGLSISAAMGVRDNNEASWTQVLDVLEFMSDATSIPILLDGDTGGNFNNARRLVKKLEQRHIAGVCIEDKRFPKMNSFIGQGQTLADIEEFSGKIKAMKDTTDEDFTVVARVEAFIAGKGLKVALQRAEAYRKAGADAVFIHSKRADAAEIEAFMKEWAGRLPIVIVPTKYYTTPTVRFQELGISLVIWANHNLRASIQAMQHLSNRIYRDESLVHIEKVATLEEVFRLQG
>2581289908
MEAHNGLSAKIVEEAFKGIWASGLSISAAMGVRDNNEASWTQVLDVLEFMSDATSIPILLDGDTGGNFNNARRLVKKLEQRHIAGVCIEDKRFPKMNSFIGQGQTLADIEEFSGKIKAMKDTTDADFTVVARVEAFIAGKGLKVALQRAEAYRKAGADAVFIHSKRSDVTEIEAFMKEWAGRLPIVIVPTKYYTTPTVRFQEMGISLVIWANHNLRASIQAMKQLSDRIYRDESLVHIEKVATIEEVFRLQG
>2753809100
MEAHNGLSAKIVEEAFKGIWASGLSISAAMGVRDSNEASWTQVLDVLEFMSDTTSIPILLDGDTGGNFNNARRLVKKLEQRHIAGVCIEDKRFPKMNSFIGQGQALADIEEFSGKIKAMKDTTDADFTVVARVEAFIAGKGLEVALQRAEAYRKAGADAVFIHSKRPDAAEIEAFMKEWAGRLPIVIVPTKYYTTPTVRFQEMGISLVIWANHNLRASIRAMKQLSDRIYRDESLVHIEKVATLEEVFRLQG
>2688912507
MEAHNGLSAKIVEEAFKGIWASGLSISAAMGVRDNNEASWTQVLDVLEFMSDATSIPILLDGDTGGNFNNARRLVKKLEQHHIAGVCIEDKRFPKMNSFIGQGQTLADIEEFSGKIKAMKDTTDADFTVVARVEAFIAGKGLKVALQRAEAYRKAGADAVFIHSKRSDAAEIEAFMKEWAGRLPVVIVPTKYYTTPTVRFKEMGISLVIWANHNLRASIQAMKQLSDRIYRDESLVHIEKVATLEEVFRLQG
>2646048090
MEAHNGLSAKIVEEAFKGIWASGLSISAAMGVRDNNEASWTQVLDVLEFMSDATSIPILLDGDTGGNFNNARRLVKKLEQRHIAGVCIEDKRFPKMNSFIGQGQTLADIEEFSGKIKAMKDTTDADFTVVARVEAFIAGKGLKVALQRAEAYRKAGADAVFIHSKRSDVAEIEAFMKEWAGRLPVVIVPTKYYTTPTVRFQEMGISLVIWANHNLRASIQAMKQLSDRIYRDESLVHIEKVATLEEVFRLQG
>2793195935
MEAHNGLSAKIVEETFKGIWASGLSISAAMGVRDNNEASWTQVLDVLEFMSDATSIPILLDGDTGGNFNNARRLVKKLEQRNIAGVCIEDKQFPKMNSFIGQLQPMADIDEFSGKIKAMKDTNDDDFVVVARVEAFITGRGLEEALKRAEAYRKAGADAVLIHSKRSDIAEIEAFMKEWAGRLPVVIVPTKYYMTPTSKFQELGISLVIWANHNLRSSIEAMKSISARIYRDESLVQIEKVASLEEVFRLQG
>2793168746
MEAHNGLSAKIVEEAFKGIWASGLSISAAMGVRDNNEASWTQVLDVLEFMSDATSIPILLDGDTGGNFNNARRLVKKLEQRDIAGVCIEDKQFPKMNSFIGQLQPMADIEEFCGKIKAMKDTTDDDFMVVARVEAFITGRGLGEALRRAEAYRKAGADAVLIHSKRPDIMEIEAFMKEWAGRLPVVIVPTKYYLTPTAKFRELGISLVIWANHNLRSSIKVMEQVSRKIYQDESLVHIEKIASIEEVFRLQG
>2848046668
MEAHNGLSAKIVEEAFEGIWASGLSISAAMGVRDNNEASWTQVLDVLEFMSDATSIPILLDGDTGGNFNNARRLVKKLEQRDIAGVCIEDKQFPKMNSFLGQLQPMADIEEFCGKIKAMKDTTDDDFVVVARVEAFITGRGLGETLRRAEAYRKAGADAVLIHSKRPDFMEIEAFMKEWAGRLPVVIVPTKYYLTPTVKFRESGISLVIWANHNLRSSIEAMKQVSRRIYQDESLAHIEKVATLEEVFRLQG
>2698205502
MEAHNGLSAKIVEEAFRGIWASGLSISAAMGVRDNNEASWTQVLDVLEFMSDATSIPILLDGDTGGNFNNARRLVKKLEQRDIAGVCIEDKQFPKTNSFLGQLQPMADIDEFCGKIKAMKDATDDDFIVVARVEAFITGRGLGEALRRAEAYRKAGADAVLIHSKRPDITEIEAFMKEWAGRLPVVIVPTKYYLTPTDKLRELGISLVIWANHNLRSSIQAMEQVSRRIYQDESLVQIEKVATLEEVFRLQG
>2693398371
MEAHSGLSAKIVEETFKGIWASGLSISAAMGLRDNNEASWTQVLEVLEFMSDSSSIPILLDGDTGGNFNNARRLVSKLEQRQIAGVCIEDKQFPKTNSFISTAQPLADIDEFCGKIKAMKDTLDDDFIVVARVEAFISGWGLEEALQRAEAYRRAGADAVLIHSKRPDLVEIESFMKEWGGRLPVVIVPTKYYSIPTKRFQELKISLVIWANHNLRASIDAMQKISSQIFKEESLVHIENIASVEEVFRLQR
>2839869018
MEAHSGLSAAIAEEAFRGIWASGLSISAAMGVRDNNEASWTQVLDVLEFMSDATSVPILLDGDTGGNFNNARRLVKKLEQRQIAGVCIEDKLFPKTNSFIAKAQPLADVDEFCGKIKAMKDTSDEDFVVVARVEAFITGWGLEEALRRAEAYRQAGADAVLIHSKRSDIVEIESFMKEWGGRLPVVIVPTKYYTTPTLRFQELGVSLVIWANHNLRASIEAMKKTSSQIFQEKSLVHVEDVATLEEVFRLQR
>2618094329
MEAHSGLSAAIAEEAFKGIWASGLSISAAMGVRDNNEASWTQVLDALEFMSDATSVPILLDGDTGGNFNNARRLVKKLEQRQIAGVCIEDKLFPKTNSFIAKAQPLADADEFCGKIKAMKDTSDEDFVVVARVEAFITGWGLEEALRRAEAYRQAGADAVLIHSKRSDIAEIESFMKEWGGRLPVVIVPTKYYTTPTVRFQELGISLVIWANHNLRASIEAMKKVSGQIFQEKSLAHVENVATLEEVFRLQR
>2547388663
MEAHSGLSAAIAEEAFKGIWASGLSISAAMGVRDNNEASWTQVLDVLEFMSDATSVPILLDGDTGGNFNNARRLVKKLEQRQIAGVCIEDKLFPKTNSFIAKAQPLADVDEFCGKIKAMKDTSDEDFVVVARVEAFITGWGLEEALRRAEAYRQAGADAVLIHSKRSDTAEIESFMKEGGGRLPVVIVPTKYYTTPTARFQELGISLVIWANHNLRASIEAMKKVSRQIFQEKSLVHVESVATLEEVFRLQR
>2587436348
MEAHSGLSAAIAEEAFKGIWASGLSISAAMGVRDNNEASWTQVLDALEFMSDATSVPILLDGDTGGNFNNARRLVKKLEQRQIAGVCIEDKLFPKTNSFIAKAQPLADVDEFCGKIKAMKDTSDEDFVVVARVEAFITGWGLEEALRRAEAYRQAGADAVLIHSKRSDIAEIESFMKEWGGRLPVVIVPTKYYTTPTVRFQELGISLVIWANHNLRASIEAMKKVSGQIFQEKSLVHVESVATLEEVFRLQR
>2677159635
MEAHNGLSAKIVEETFKGIWASGLSISAAMGVRDNNEASWTQVLDVLEFMSDATSIPILLDGDTGGNFNNARRLVKKLEQRQIAGVCIEDKQFPKNNSFLSKAQPLADIDEFCGKIKAMKDTTDKDFMVVARVEAFIAGWGLEEALRRAEAYRQAGADAILIHSKRSDIEEIESFMKEWKGRLPVVIVPTKYYTTPTSRFQELGVNLVIWANHNLRASINAMKKISGQIFWEESLVQAEGIATIEEVFRLQK
>2784712221
MEAHNGLSAKIVEETFKGIWASGLSISAAMGVRDNNEASWTQVLDVLEFMSDATSIPILLDGDTGGNFNNARRLVKKLEQRQIAGVCIEDKQFPKTNSFLTKAQPLADIDEFCGKIKAMKDTTDNDFMVVARVESFIAGWGLEEALRRAEAYRQAGADAILIHSKRSDIVEIESFMKEWRGRLPVVIVPTKYYTTPTSRFQELGVNLVIWANHNLRASINAMKKISDQIFREESLVQAEGITTIEEVFRLQR
>2784704970
MEAHNGLSAKIVEETFKGIWASGLSISAAMGVRDNNEASWTQVLDVLEFMSDATSIPILLDGDTGGNFNNARRLVKKLEQRQIAGVCIEDKQFPKTNSFLTKAQPLADIDEFCGKIKAMKDTTDKDFMVVARVESFIAGWGLEEALRRAEAYRQAGADAILIHSKRSDIVEIESFMKEWGGRLPVVIVPTKYYTTPSSRFQEMGVNLVIWANHNLRASIDAMKKISDQIFREESLVQAEGIATIEEVFRLQR
>2515798945
MEAHNGLSAKIVEETFKGIWASGVSISAALGVRDNNEASWTQVLDVLEFMSDATTIPILLDGDTGGNFNNARRLVKKLEQRNIAGVCIEDKLFPKTNSFISKTQQLADINEFCGKLKAMKDTNNKDFIVVARVEAFIAGWGLKEALHRAEAYHQAGADAILIHSMRSDTKEIELFMKEWSDRHPIVIVPTKYYSTPTKRFHELGISLAIWANHNLRTSINAMQKISKQIYEDKSLIHVERVVTIEEVFRLQE
>2513793929
MEAHNGLSATIVEEAFKGIWASGLSISASLGVRDNNEASWTQVLDVLEFMSDATSIPILLDGDTGGNFNNARRLVKKLEQRNIAGACIEDKLFPKTNSFISKSQPLADIDEFCGKIKAMKDTHDEDFVVVTRVEAFIAGLGLKEALRRAEAYRQAGTDAVLIHSNKSDVTEIEAFMKEWNGRLPVVIVPTKYHTTPTNRFMELGVSVAIWANHNLRASIDAIQKISKQIFQDESLINVEGVASLEEIFRLQR
>2632861239
MEAHNGLSAKIVEEAFKGIWASGLSMAAAMGVRDSNEASWTQVLDVLEFMSDATSIPILLDGDTGGNFNNARRLVKKLEQRNIAGVCIEDKLFPKTNSFLGKAQPLADIDEFCGKIKAMKDTNDDDFIVVARVEAFIAGWGLMEVLRRAEAYRQAGADAVLIHSNRSDITEIEQFMNEWNDRHPVVIVPTKYYSTPTKRFRELGISVAIWANHNLRASIDAMQKISRKIYQDESLINVEGVTTLEEVFRLQR
>2694847726
MEAHSGLAAKIVEEAFKGIWASGLSISAALGVRDNNEASWTQVLDVLEFMSDASSIPILLDGDTGGNFNNARRLVKKLESRNIAGVCIEDKLFPKTNSFIGEAQPLADIDEFCGKIKAMKDTTKDDFVVVSRVEAFIAGWGLKEALRRAEAYRQAGTDAILMHSKRADSSEIEAFVKEWGNRLPVVIVPTKYYKTPTEKFRELGISLIIWANHNLRSSIKSMQNTTRTIFQDQSLINVERIVTVNEVFRLQG
>2587914580
MEAHNGLSAKIVENAFKGIWASGLSISAALGVRDNNEASWTQVLEVIEFMSDAVDIPILLDGDTGGNFNNMRRLVRKLEQRGIAGVCIEDKLFPKTNSFIGEAQPLADIDEFCGKIKAAKDAADPDFIVVARVEAFIAGWGLDEAVKRAEAYRQAGADAILMHSKKSNASEIKAFMEIWGDRHPVIIVPTKYYSTPTMHFNDWGVSMVIWANHNVRAAITAMEETTKRIYEDQSLVNIEGISSVGHIFELQG
>2841278378
MEAHNGLSGKIAENCFKGIWASGLTISASLGVRDNNEASWTQVLDVLEFMSDATSVPILLDGDTGGNFNNARRLVKKLEQRGVAGVCIEDKLFPKTNSFISEMQPLANIDEFCGKIKAMKDSTDEDFVVVARVEAFIAGWGLEESLRRAEAYRQAGADAILIHSKRADITEIEAFMKEWKFRHPVVIVPTKYYTTPVDKFEELGVNMVIWANHNLRSSIVAMQQTSKQIFEEKSLIHVEELATLDDVFRLQH
>2538983869
MEAHNGLSGKIAENCFKGIWASGLTISASLGVRDNNEASWTQVLDVLEFMSDATSVPILLDGDTGGNFNNARRLVKKLEQRSIAGVCIEDKLFPKTNSFISEMQPLANIDEFCGKIKAMKDSTDEDFVVVARVEAFIAGWGLEESLQRAEAYRQAGADAILIHSKRSDVTEIDAFMKEWAFRHPIVIVPTKYYKTPVDKFEELGVSMVIWANHNLRSSIVAMQQTSKQIFEQKSLIQVEELATLDDVFHLQN
>2636334780
MEAHNGLSAKIVEQAFRGIWGSGLSISAALGVRDNNEASWTQVLEVLEFMSDATSIPILLDGDTGGNFNNMRRLVNKLEQRDVAGVCIEDKIFPKTNSFIGDTQPLADADEFSGKIKAAKDSLDDDFVVVARVEAFIAGWGLKEALKRAEKYRLAGADAILVHSKKSNCSDIESFMKEWGDRHPIVIVPTKYYSTPTDEFRELGISLAIWANHNLRTSIRAMQNVSKQIYNDQSLINVEDIVPVTEVFRIQG
>2511843462
MEAHSALSAKIVEEAFKGIWASGLSLSAALGVRDNNEASWTQVLDILEFMSDATSVPILLDGDTGGNFNNARRLVKKLEQRDIPGVCIEDKLFPKTNSFIGEAQPLADINEFCGKIKAMKDSNDEDFVVVSRVEAFIAGWGLKEALKRAEAYRQAGTDAVLIHSKRSDMTEIEAFMKEWGNRLPVIIVPTKYYSVPTDKFSDLGISLSIWANHNLRSSITAMQKTSAQIYYDKSLINVEKVSPLEEVFRLQK
>2624517821
MEAHSALSARIVEEAFKGIWASGLSLSAALGVRDNNEASWTQVLDVLEFMSDATSVPILLDGDTGGNFNNARRLVKKLEQRDIPGVCIEDKLFPKTNSFIGEAQPLADINEFCGKIKAMKDSKDEDFVVVSRVEAFIAGWGLKEALKRAEAYRQAGTDAVLIHSKRSDMTEIGAFMKEWGNRLPVIIVPTKYYSVPTDKFSDLGISLSIWANHNLRSSITAMQKTSAQIYSDKSLINVEKVSPLEEVFRLQK
>2506741204
MEAHNALSAKIVEEAFKGIWGSGLSISATMGVRDNNEASWTQVLDVLEFMSDATNIPILLDGDTGGNFNNARRLVKKLEQRQIAGVCIEDKIFPKTNSFIGEAQPLANIDEFSGKIKAMKDSKDDDFVVISRVEAFIAGWGLDEALKRAEAYRKAGTDAILMHSKRADLTEIEAFIQEWGGRLPVVIVPTKYFSVPTERFRELGISLAIWANHNLRASIKAMQSNSTQIYRDETLLHVERVSPLEEVFRLQG
>2794470583
MEAHSGLSAKIVEEVFKGIWASGLSISAAMGVRDNNEASWTQVLEVLEFMSDATSIPILLDGDTGGNFNNARRLVKKLEQRDIAGVCIEDKQFPKTNSFIGEAQPLADIDEFCNKIRAMKDTKDDDFVVISRIEALIAGWGLEEALRRAEAYRQAGTDAILIHSKRSDFIEIETFMKEWGDRLPVVIVPTKYYSVPTERFREMGISLAIWANHNLRASIKAMEQTTKQIYLEESLINIESVAPLERVFQLQD
>2640244792
MEAHNALSAKIVESAFKGIWASGLSISAALGVRDNNEASWTQVLEVLEFMSDATSIPILLDGDTGGNFNNARRLVKKLEQRGIAGVCIEDKLFPKTNSFIGEAQPLADIDEFCHKIRAMKDTEDEDFVVVSRVEAFIAGWGLREALRRAEAYRQAGTDAILIHSKKSDSSEIETFMKEWGNRLPVIIVPTKYYKEPTSKFRDLGISVGIWANHNLRASITAMEKTSKQIYLEESLINVEPVASLEKVFQLQG
>2545554938
MEAHNGLSAKIVEESFKGIWASGLSISASLGVRDNNEASWTQVLEVLEFMSDSTSIPILVDGDTGGNFNNARRLLQKLEQRQIAGVCIEDKLFPKTNSFLDNAQSLAQIEEFSGKIKAMKDTQDDDFTVVARVEAFIAGLGLKEAVKRAEAYRQAGADAILMHSKRSDISEIEAFMKEWADRHPVIIVPTKYYSTPTQRFRDLGVHAVIWANHNLRASIDAMQRISRKIYQDSSIAEAEGVASLDEVFRLQN
>2631587284
MEAHHALSAKIVEEAFKGIWGSGLSISASLGVRDNNEASWTQVLDVLEFMSDATSIPILLDGDTGGNFNNARRLVKKLEQRDIAGVCIEDKIFPKTNSFIGEAQPLARIDEFCGKIKAMKDSTDDDFVVVSRVEALIAGWGLQEALKRAEAYRLAGSDAILMHSKRSDSLEIEAFMKEWGDRLPVVIVPTKYYSVPTERFRDIGVSVAIWANHNLRASIKAMQRTSNQIFLEESLANVEGVTSVDEIFQLQG
>2647241006
MEAHNGLSAKIVEQTFKSIWASGLSISASLGVRDNNEASWTQVLDVIEFMSDATTVPILLDGDTGGNFNNMRRLVKKLEQRGIAGVCIEDKLFPKTNSFIGEAQPLADIDEFCGKIKAAKDATDDDFVIVARVEAFIAGWGLEEALRRAEAYRQAGADAILMHSKKPNPSDIEAFMKEWGSRHPVIIVPTKYYSTPAEQFREWGVSMAIWANHNIRAAITAMEKVSQKIFEDESLMNVEGVASVADIFTLQG
>2739234776
MEAHNALSAKIVEETFKGIWGSGLSMSAALGVRDNNEASWTQVLDVLEFMSDVTTIPILLDGDTGGNFNNARRLVKKLEQRDIAGVCIEDKLFPKTNSFIGEAQPLADIDEFCGKIKAMKDTKDEDFVVVSRVEAFIAGWGLKEALKRADAYRLAGADAVLIHSKRSDISEIKAFMTEWGNRHPVVIVPTKYYTAPTDQFRELGVSLTIWANHNLRASIKAMQETSSQIYRDESLIHVENVSPLNEVFRLQS
>2621186862
MEAHNGLSAKIVENAFKGIWASGLSISAALGVRDNNEASWTQVLEVIEFMSDATDIPILLDGDTGGNFNNMRRLVRKLEQRGIAGVCIEDKLFPKTNSFIGEAQPLADIDEFCGKIKAAKDAIDPDFVVVARVEAFIAGWGLEEAVKRAEAYRQAGADAILMHSKRADATEIKAFMEVWNNRHPVIIVPTKYYSTPTEQFKDWGVSTVIWANHNVRAAIKAMEQVTQKIYEDQSLINIEGITSVSHIFELQG
>648174425
MEAHNGISAKIVEEAFKGIWASGLTISASLGVRDNNEASWTQVLEVVEFMSDATNIPILLDGDTGGNFNNARRLVRKLEQRGVAGVCIEDKLFPKTNSFIGETQPLANTEEFCGKIKAMKDIEDPDFVVVARVEAFIAGWGLEEALRRAEAYRQAGADAVLIHSKRSDFREIEAFMREWGNRLPVVIVPTKYYSTPTDVFRSAGVRLVIWANHNLRAAISAMQHVSAAIFKSETLMVVEDIAPLSEVFRLQG
>2587417883
MEAHNGLSAKIVENTFKGIWASGLSISASLGVRDNNEASWTQVLDVVEFMSDAVDIPILLDGDTGGNFNNMRRLVRKLEQRGIAGVCIEDKLFPKTNSFIGEAQPLADIDEFCGKIKAAKDAINPDFVVVARVEAFIAGWGLDEALKRAEAYRQAGADAILIHSKKSNASEIKAFMEVWGDRHPVIIVPTKYYSTPTSHFEDWGVSMVIWANHNVRAAITAMEETTKQIYEDQSLINVEGVAPVSHIFELQG
>2791902836
MEAHNGLSAKIVEEAFKGIWGSGLSISASLGVRDNNEASWTQVLDVLEFMSDATSIPILLDGDTGGNFNNMRRLVKKLEQRNIAGVCIEDKLFPKTNSFIGEAQPLADIEEFCGKIQAAKESTDDDFMVVARVEAFIAGWGLDEALRRAEAYRLAGADAILMHSKKSDPSDIEAFMKEWGNRHPVVIVPTKYYSTPTEYFKELGINLVIWANHNIRSSITAMQNTTKQVFNDESLINVEGIASVSEVFRIQG
>2769295937
MEAHNALSAKIVEETFKGIWASGLSMSAALGVRDNNEASWTQVLDVLEFMSDVTTIPILLDGDTGGNFNNARRLVKKLEQRDIAGVCIEDKLFPKTNSFIGEAQPLADINEFCGKIKAMKDTKDEDFVVVSRVEAFIAGWGLKEALKRAEAYRLAGADAILMHSKRSDTQEIEAFMKEWGNRHPVIIVPTKYYTTPTDLFRELGVSLTIWANHNLRASIKSMQETSSRIFHDDSLLHVEKVAPLNEVFRLQG
>2619915119
MEAHNGLSAKIVEEAFAGIWGSGLSISASLGVRDNNEASWTQILDVLEFMSDAIKIPILLDGDTGGNFNNMRRLVKKLEQRDIAGVCIEDKLFPKTNSFIGENQPLADMDEFCGKIKAAKDTRDEDFMVVARLEAFIAGWGLDEALRRAEAYHKAGADAILCHSKKSDATDIDAFMKEWANRSPVVIVPTKYYSVPTEHFKNLGVNTIIWANHNIRSAVKVMQETTKRIFEDQSLINVESVVSVSELFRLQG
>2744451360
MESHNALSAKIVEKVFKGIWASGLSISASLGVRDNNEASWTQVLDVLEFMSDATSIPILLDGDTGGNFNNARRLVKKLEQRQIAGVCIEDKIFPKTNSFIGETQPLADIDEFCGKIKAMKDSLDEDFVVVSRVEAFIAGWGLTEALKRAEAYRKAGTDAILIHSKRTDSLEIESFMKEWGNRLPVVIVPTKYYSVPTERFREMGISLVIWANHNLRASIRAMEETSRQIYSDESLINVEPITPLEHVFRLQD
>2690405423
MEAHNGLSAKIVEEAFKGIWASGLSISASMGIRDSNEASWTQVLNILEFMSDATTIPILLDGDTGGNFNNARRLVKKLEQLDIAGVCIEDKLFPKTNSFIGQAHPLASIEEFCGKIKAMKDCVDDDFMVVARVEAFIAGWGLEEVLTRAEAYRKAGADAVLIHSKKTHFKEIEAFMKKWNSRSPVVIVPTKYYTTPTSEFRKLGINTVIWANHNLRASITAMQNISKQIQKEETLIQVEDIASVNEIFRLQN
>2756138756
MEAHNGLSAKIVEEAFKGIWASGLSISASMGVRDNNEASWTQVLNILEFMSDATKIPILLDGDTGGNFNNARRLVKKLEQLDIAGVCIEDKLFPKTNSFIGQAQPLASIEEFCGKIEAMKDCADDDFMVVARVEAFIAGWGLEEVLTRAEAYRKAGADAVLIHSKQTHFKEIEAFMKKWNSRSPVVIVPTKYYTTPTSEFRKLGINTVIWANHNLRASITAMQNISKQIQKEESLIQVEEIASVNEIFRLQN
>2517929812
MEAHNGLSAKIVEEAFKGIWASGLSISASLGVRDNNEASWTQVLDVLEFMSDATTIPILLDGDTGGNFNNARRLVKKLEQRHIAGVCIEDKLFPKTNSFLGEAQPLADIEEFCGKIKAMKDTLDDDFMVVARVEAFIAGWGLEEALKRSEAYRQAGADAILMHSKSLDITEIEAFMNEWAGRHPVVLVPTKYYSTPTERFRELGVNVVIWANHNMRASIAAMQKTSQKIFNEKSIVDVEGVATLEEIFRLQE
>2709076127
MEAHNGLSAKVVEEAFKGVWASGLSISGSLGVRDNNEASWTQILDILEFMSDTTTIPILLDGDTGGNFNNARRLVRKLEQLNIAGVCIEDKIFPKTNSFIGELQLLASIEEFCGKIKAMKDTEDEDFMVVARVEAFIAGLGLDEALKRAEAYRKAGADAILMHSKRSDFKEIEAFMKEWGRRHPVVIVPTKYYTTPTNDFRKVGISTAIWANHNLRASITAMQNISKQILKDESLIQVEKIVSVQEIFRLQN
>2646313850
MEAHNGLSAKIVEEVFKWIWASGLSISGSLGVRDNNEASWTQVLDILEFMSDTTTIPILLDGDTGGNFNNARRLVRKLEQLNIAGVCIEDKIFPKTNSFIGETQPLASIEEFCGKIKAMKDTEDEDFMVVARVEAFIAGLGLDEALKRAESYRKAGADAILVHSKM
>2799302749
MEAHNGLSAKIVEEVFKGIWASGLSISGSLGVRDNNEASWTQVLDILEFMSDTTTIPILLDGDTGGNFNNARRLVRKLEQLDIAGVCIEDKIFPKTNSFIGEKQHLASIEEFCGKIKAMKDTGDEDFMVVARVEAFIAGLGLDEALKRAEAYRKAGADAILVHSKKSDFSEIEAFMKEWSGRHPVVIVPTKYFTTPTNEFRKVGISTAIWANHNLRASITAMQNISKQILKDESLIQVEKIVNVQEIFRLQD
>2824271923
MEAHNALAGRIVEETFPAIWASGFGIASSLGLRDSNEASWTQVLDIVEFITDATSIPVLFDGDTGGNFNNFRRLVRKLGQRQVAAVSVEDKLFPKTNSFVGECQPLADVAEFCGKLRAGKDASSDGFCIVARTEALISGRGMNEALDRAAAYHEAGADAVFVHSKATTAHEVLEFAARWDRRAPLVVAPTTYHGTTCAQFREAGISMVICANHNLRASVRAMQDVSARIFRERGVAGAEPIASMRDIFRLVN
>2596754566
MEAHNGLSARIAQHAFPGIWASGFAISTALGVRDSNELSTKELLDTVAFMVDATTVPIVVDGDTGGNFNNARRLVRQLGRLGVSAVCLEDKLFPKTNSFLGTGQPLADEREFCGKIRACKDSLDAEFCVVARVEALVSGRGLTEALHRAESYRRAGADAVFIHSKQQDGREVLDFAREWAGRCPLVITPTTYHGVGVDAFERAGVAMLIWANQNMRAAVLAMRQVCQSIAANRGLTAVEPLVSVQEVFDFLD
>2766414076
MEAHNGLSARIVQDVFAGIWASGFSISTALGVRDSNEISAGEVLDAVGYMADATTIPIMVDGDTGGNFNNARRFVRQLCRLDVSAVCIEDKLFPKTNSFIGDEQPLADVDEFCGKIAACKDSTDGDFSVIARVEALVSGRGLAEALDRGEAYRRAGADAVFIHSKSKDGKEILAFAEEWARRCPLVITPTTYHAVGVEAFERAGVSTLIWANQNMRASVQAMRDVSRAVFENNRLSDVEPLAPVKEIFDFLD
>2768267032
MEAHNGLSARIVEDVFSGIWASGFSISTALGVRDSNEVSAGEVLDTVAYMADATRIPIMVDGDTGGNFNNARRFVRQLCRLGVAGVCIEDKLFPKTNSFIGDRQPLADTDEFRGKIAACKDSTDDDFCVIARVEALVSGFSLAEALGRAEAYRQAGADAVFIHSKRKDGKEVLAFAREWGRRSPLVITPTTYHSVGVDTFERAGISTLIWANQNMRASMRAMREVSEEVFRKQRVSDVEQLVPVQEVFDFLD
>2818573045
MEAHNGLSARIVEDVFPGTWASGFSISTALGVRDSNEVSAGEVLDTVAYMADATGIPIMVDGDTGGNFNNARRFVRQLCRLGVAGVCIEDKLFPKTNSFIGDRQPLADTDEFRGKIAACKDSTDDDFCVIARVEALVSGFSLAEALGRAEAYRQAGADAVFIHSKRKDGKEVLAFAREWGRRSPLVITPTTYHSVGVDTFERAGISTLIWANQNMRASMRAMREVSEEVFKKRRVSDVEQLVPVQEVFDFLD
>2818512435
MEAHNGLSARIVEDVFPGIWASGFSISTALGVRDSNEVSAGEVLDTVAYMADATRIPIMVDGDTGGNFNNARRFVRQLCRLGVAGVCIEDKLFPKTNSFIGDRQPLADTDEFRGKIAACKDSTDDDFCVIARVEALVSGFSLTEALGRAEAYRQAGADAVFIHSKRKDGKEVLAFAREWGRRSPLVITPTTYHSVGVDTFERAGISTLIWANQNMRASMRAMREVSEEVFKKRRVSDVEQLVPVQEVFDFLD
>2777293327
MEAHNGLSARIVEDVFSGIWASGFSISTALGVRDSNEVSAGEVLDTVAYMADATRIPIMVDGDTGGNFNNARRFVRQLCRLGVAAVCIEDKLFPKTNSFIGERQPLADTAEFCGKITACKDSTDDDFCVIARVEALVSGFPLAEALDRAEAYRLAGADAVFIHSKRKDGKEILAFAKEWDRRCPLVITPTTYHAVGVDSFERAGISTLIWANQNMRASMRAMREVCEEVFRNQRVSDVEQLAPVQEVFDFLD
>2818468803
MEAHNGLSARIVEDVFSGIWASGFSISTALGVRDSNEVSAGEVLDTVAYMADATHIPIMVDGDTGGNFNNARRFVRQLCRLGVAAVCIEDKLFPKTNSFLGECQPLADTDEFCGKITACKDSTDDDFCVVARVEALVSGYSLGEALDRAEAYRRAGADAVFIHSKRKDGKEVLAFAKEWGRRCPLVITPTTYHAVGVDSFERAGISTLIWANQNMRASMHAMREVCEEVFRNRRVSDVEQLVPVKEVFDFLD
>2552800770
MEAHSGLSAKIVEEAFKGIWASGLSISASMAVPDRNEASWSQVLEVIEFMADATTIPILVDGDSGGDHNNTRRLAVKLCERGAAGVCIEDKLFPKQNSFLGEGQKLLAISDFCDKIRASKDSSDPDFCFVARTETLIGGGSMQEALDRAAAYHEAGADAILIHSKRSTAEEIVEFCRQWRQRCPVVIVPTKYHKTPTSVYRAAGVSTVIWANHSLRASIQAMQQTVQRIYTEESIGALDDIAPLEEVFRISG
>2847087071
MESHNALSAKIAENAFSGLWASGLTISASLGLSDRNEASWTQVLDVAEFMADHVEIPILLDGDTGGSYLNVMRLVKKLCQKGISGVCLEDKVFPKMNSFIGEKQELIAIDDFCSKIKAAKDTLDEDFVLVARTEALISGRGMLEALQRAEAYHEAGADAILIHSKKSDASEIIEFSNEWAERSPLIIVPTKYYSTPTELYRDLKISTVIWANHSLRASVVAIENITKKIYDTQSISEVEQIVSLQDLFLLTN
>2599925375
MEAHNGLSAKIAQNSFSGLWASGLTISASLGLSDRNEASWTQVLDVAEFMADHVDIPILLDGDTGGSYLNVMRLVKKLCQKGISGVCLEDKVFPKMNSFIGEKQELIAIEDFCSKIKAAKDTLDDDFVLVARTEALISGRGMAEALRRAEAYHEAGADAILIHSKKTDASEIVEFSNEWAERSPLVIVPTKYYSTPTELYRDLKISTVIWANHSLRASVVAIENTTKKIFETQSIKEVEQIVSLQDLFLLTN
>2639227672
MESHNALSAKIAEQAFQGLWASGLTISASLGLADRNEASWTQVIDVVDFITDHVDIPVLLDGDTGGNYHNVIRLVKKLCQKHVSGVCIEDKVFPKMNSFLGEKQQLADVGDFCSKIMAAKDTLDDDFVIVARTEALISGLGMTEALKPIAWRAPMRF
>2858458341
MESHNALSAKIAEQAFQGLWASGLTISASLGLADRNEASWTQVIDVVDFITDHVDIPVLLDGDTGGNYHNVIRLVKKLCQKHVSGVCIEDKVFPKMNSFLDEKQPLADVGDFCSKIMAAKDTLDDDFVIVARTEALISGLGMAEALKRAEAYRLAGADAILIHSRQSNADEILTFAAEWANRSPLVIVPTKYYATPTETYREANISTIIWANHSLRAAIVAMRKTVQQIFEQQSIVAIENIASLNDVFALTN
>2639266762
MESHNALSAKIAEQAFQGLWASGLTISASLGLADRNEASWTQVIDVVDFITDHVDIPVLLDGDTGGNYHNVIRLVKKLCQKHVSGVCIEDKVFPKMNSFLGEKQQLADVGDFCSKIMAAKDTLDDDFVIVARTEALISGLGMTEALKRAEAYRLAGADAILIHSRQSNADEILTFAAEWANRSPLVIVPTKYYATPTETYREANISTIIWANHSLRAAIVAMRKTVQQIFEQQSIAAIENIASLDDVFALTN
>2834864111
MESHNALSAKIAERAFSGLWASGLTISAALGLSDRNEASWTQVLDVVEFMTDHVDVPILLDGDTGGNYHNVIRLVKKLCQKHVSGVCIEDKIFPKMNSFLGERQKLADIDDFCSKIKAAKDTFDDDFVIVARTEALISSLGMAEALKRAEHYRQAGADAILIHSKRDSADEVLAFAAEWANRSPLVIVPTKYYSTPTDVFRQAKISTIIWANHSLRSSIVAMREITRHIFENQSINLIEQIATLEDVFALTN
>2852212433
MESHNALSAKIAEQAFSGLWASGLTISAALGLSDRNEASWTQVLDVVEFITDHVDIPVLLDGDTGGNYHNVIRLVKKLCQKHVSGVCIEDKIFPKMNSFLGECQQLADIGDFCSKIKAAKDTSDDDFVTVARTEALISGLGMAEALKRAERYHQAGADAILIHSKCNDADEVLEFAAEWANRSPLVIVPTKYYSTPTEVFRQANISTIIWANHSLRSSIVAMRETTRHIFENQSISHIEPIASLEDVFALTN
>637926977
MEAHNGLSAIIAEKAFEVIWASGLAISASLGLRDSNEATWCQVLTIAEFMADAVEIPIILDGDSGGNFNTVRRLVRKACDRRIAGVCLEDKLFPKMNSFIQSGQILANVDEFAGRIMAAKDTTSAAFTVIARTEALIAGRSLAEALDRASTYASAGADAIVIHSAKSTADEVLAFADAWANRCPLIIIPTKYYTTPTQLFRQARISLAIWANHSLRASVASMQAVCSRIVREQSVKGVEPISKLETIFDLLK
>2848518826
MEAHNALSAKIAVESFEALWASGLTISATMGLRDRNEASWTQVLDIVEMITDFVPEPVLFDGDTGGDANNVSRLVKKLCQRNVQGVCIEDKLFPKQNSFLGTAQPLLPVEDFCEKIKRGKDALDDDFVLVARVEALIAGHGLNEALDRAYRYQESGADAILIHSKKSDGEEILQFLDRWQHPCPVIIVPTKYHATPTSLFIERDIAAIIWANHSLRASISAMRTITDQICRGRSVAGIETIASLEQLFRL
>2807981458
MESHNALSAKIAEQAFKAIWASGLSISASMGLSDRNEASWSQVVEIAEHMADHVNIPVLLDGDSGGNFNNVARLVKKLCQRGIAGVCFEDKLFPKQNSFIGEAQDLENIEEFCAKIKSAKDSTNPEFCVIARVEALIAGLSMDEALKRAIAYHNAGADAILIHSKKSTGDEVIEFSRLWENRCPLVIVPTKYYNHPTSDYADNGISTVIWANHSLRASISAMYEITRKIMSESSVSGVESIATLPEVFSLTN
>2672138553
MEAHNALSARIAQESFKGLWASGLSISASLGLCDRNEASWTQILDIVEFMSDHTSVPILVDGDTGGNFNNVRRLTKKLCQRGIAGVCLEDKLFPKVNSFISGGNDLANADEFCGKLRAAKDSLDDDFMVVARVEALISGLGMDEALERAHKYHRAGADAILIHSKRKDASEVLEFKELWKDQCPVIIVPTKYSSVETNLYKEAGISTVIWANHSLRASIHAMKRITQQIQKNENVSFIEKIATLEEIFMLTG
>2760300595
MEAHSGLSAKIAEEAFGGIWASGLSISASLGLRDSNEASWTQVLDVLEYMADACTLPILVDGDTGGNFNNVRRLVRKLGERNIAGVCIEDKLFPKTNSFIGEDQPLAEIGEFCGRITAGKDSTSDDFVIVARIEALISSRPMEEALRRAEAYHAAGADAILIHSKKAEPTEIFEFCRRWGNRAPVVIVPTTYYATPTDLFREAGISTVIWANHLMRASITAMRETARTIHDEQSLSNVEGVIPVKEVFRLMG
>2821449845
MEAHNGLSAKIVEEAFRGIWASGLTGSASLGLRDSNEASWTQVLDTLEYMADATSLPILVDGDTGGNFNNVRRLVRKLCERGIAGVCIEDKLFPKTNSFIGEAQPLADIDEFCGRIKAGKDSTDDDFILVARVEALISGRGMEEALRRAEAYHAAGADAILIHSKKSTATEIFEFTERWANRSPVVIVPTMYYATSTDLFRQAGISTIIWANHLLRSSMTAMRETARRIFEDQSLREVEGVASVRDIFALVG
>2639392897
MEAHNGLSAKIVEEAFRGIWASGLTNSASLGLRDSNEASWTQVLDVLEYMADATTLPILVDGDTGGNFNNVRRLVRKLCERRIAGVCIEDKLFPKTNSFIGEAQPLAEIEEFCGRIKAGKDSTDDDFVLVARIEALISGRGMEEALRRAEAYHAAGADAVLIHSKKSTANEIFEFTERWANRSPVVIVPTMYYATSTDLFRQAGISTVIWANHLLRSSITAMRETAKQIFEDQSLREVEGVASVRDIFALVG
>2523929474
MEAHNGLSAKIVEEAFRGIWASGLTTSASLGLRDSNEASWTQVLDVLEYMADASTLPILVDGDTGGNFNNVRRLVRKLCERRIAGVCIEDKLFPKTNSFIGEDQPLAEIEEFCGRIKAGKDSLDDDFVLVARVEALISGRGMEEALRRAEAYHAAGADAILIHSKKSTANEIFTFAERWGNRAPLVIVPTMYYATSTDLFRQAGISTVIWANHLLRSSMTAMRETARRIFEDESLREVEGVASVRDIFALVG
>2596822879
MEAHDGLSAKIVEEAFRGVWASGLTTSAALGLRDSNEASWTQVLDQLEYMADATRLPILVDGDTGGNFNNVRRFVRKLGERGLAGVCIEDKLFPKTNSFIGEGQALADIEEFCGRIKAGKDSVDDDFVLIARVEALISGLGMAEALRRAEAYHQAGADAILIHSKRSTAEEILAFTRAWGNRAPLVIVPTMYYATPTAVYREAGISTVIWANHLLRSALVAMRETAARIAEDESLMRVEGVASVQEVFRLVG
>2514357943
MEAHDGLSAKIVEEAFRGIWASGLTISASLGLRDSNEASWTQVLDVLEYMSDATSLPILVDGDTGGNFNNVRRLVRKLCERGIAGVCIEDKLFPKTNSFIGDAQPLADLDEFCGRIKAGKDSTDPDFTLVARVEALISGRSMEEALHRAEAYHRAGADAILIHSKQSTAAEIFTFAERWGNRAPLVIVPTMYYATPTELFRQAGISTIIWANHLLRSSIAAMRETAARIHEDQSLVRVEGVATVKDIFRLVG
>2718863539
MEAHDGLSAKIVEEAFRGVWASGLTTSAALGLRDSNEASWTQVLDVLEYMADATTLPILVDGDTGGNFNNVRRFVRKLCERGIAGVCIEDKLFPKTNSFIGEAQPLADIDEFCGRIKAGKDSTDDDFVLVARVEALISGHSMEEALHRAERYHAAGADAILIHSKKAKADEIFTFAERWGNRCPLVIVPTMYYATPTDLFRQAGISTIIWANHLLRASITAMRETAARIHEDESLMRVEGVASVKDIFRLAG
>2566017300
MEAHDGISAKLVQEAFRGVWASGLTTSAALGLRDSNEASWTQVLDVLEYMADATTLPILVDGDTGGNFNNVRRFVRKLCERGIAGVCIEDKLFPKTNSFIGEAQPLADVDEFCGRIKAGKDSTDDDFVLVARVEALISGQGMEEALRRAEAYHAAGADAILIHSKKSDAQEIFEFSERWANRAPVVIVPTMYYSTPTDLFRQAGISTIIWANHLLRSSIAAMRETAARIHEDQSLVRVEGVATVKDIFRIVG
>2574445714
MEAHDGISAKLVQEAFRGVWASGLTTSAALGLRDSNEASWTQVLDVLEYMADATTLPILVDGDTGGNFNNVRRFVRKLCERGIAGVCIEDKLFPKTNSFIGEAQPLADVDEFCGRIKAGKDSTDDDFVLVARVEALISGQGMEEALRRAEAYHRAGADAILIHSKKSDAAEIFEFTERWANRAPVVIVPTMYYATPTDLFRQAGISTIIWANHLLRSSIAAMRETAARIHEDQSLVRVEGVATVKDIFRIVG
>2828364937
MEAHDGLSAKIVQEAFRGIWASGLTTSASLGLRDSNEASWTQVLDVLEYMADATTLPILVDGDTGGNFNNVRRFVRKLCERGIAGVCIEDKLFPKTNSFIGEAQPLADVDEFCGRIKAGKDSTDDDFTLVARVEALISGQGMEEALRRAEAYHRAGADAILIHSKKADADEIFTFAERWAGRAPLVIVPTMYYATPTELFRQAGISTIIWANHLLRASITAMRETAARIHEDQSLVRVEGVATVKDIFRLVG
>2585874262
MEAHDGLSAKIVQEAFRGIWASGLTTSAALGLRDSNEASWTQVLDVLEYMSDATTLPILVDGDTGGNFNNVRRFVRKLCERGIAGVCIEDKLFPKTNSFIGEAQPLADVDEFCGRIKAGKDSTDDDFVLVARVEALISGHTMEEALRRAEAYHAAGADAILIHSKKSNADEIFTFAERWANRAPLVIVPTMYYSTPTDLYRQAGISTIIWANHLLRASMTAMRETAARIHEDESLVRVEGVATVKDIFRLMG
>2540609436
MEAHNAMSAKIAEESFEGLWASGLSISASMGLSDRNEASWTQVMDVVDFMVDNTAVPILLDGDTGGNFNNVRRLVKKLSQRGVAGVCLEDKLFPKINSFIGAGQDLASISEFSGKIKAAKDSLDSDFCVVARVEALISGCPMEEALKRADAYASAGADAILIHSKKSDGAEIIEFCHQWKNDCPIVIVPTKYYNTATDAFRDAGISTVIWANQSLRASIAAIRAITQNIRQHNSVAQIESIASLDDIFRLTN
>2537555425
MEAHNAMSAKIAEESFEALWASGLSISASMGLSDRNEASWTQVMDVVDFMVDNTAIPILLDGDTGGNFNNVRRLVKKLSQRGVAGVCLEDKLFPKINSFIGAGQDLASISEFCGKIQAAKDSLDSDFCVVARVEALISGCPMEEALKRADAYASAGADAVLIHSKQSDGAEIMDFCRQWQNDCPIVIVPTKYYNTATDAFREVGVSTVIWANHSLRASIAAMRAITRNIRQHNSVAQIERIASLDDVFKLTN
>2789607523
MEAHNAMSAKIAEESFEALWASGLSISASMGLSDRNEASWTQVMDVVDFMVDNTAIPILLDGDTGGNFNNVRRLVKKLSQRGVAGVCLEDKLFPKINSFIGAGQDLASISEFCGKIKAAKDSLDNDFCVIARVEALISGCPMEEALKRANAYAGAGADAVLIHSKQSDGAEIMEFCRQWENDCPIVIVPTKYYNTATDAFREAGVSTVIWANHSLRASIAAMRAITRNIRQHNSVAQVERIASLDDVFKLTN
>2848871053
MEAHSALSARIAEESFEALWASGLSISASLGLSDRNEASWTQVLDIVEFMADHTKVPILLDGDTGGNFNNVRRLVRKLSQRGVAGVCLEDKVFPKMNSFIGAEHGLATIGEFCGKLRAAKDSQDPDFCIVARVEALISGCSMEEALARADAYSEAGADAILIHSKKSDGQEILEFCRRWNRRCPIVIVPTKYYRIPTSVFRDAGVSCVIWANHSLRASISAIRSITRKIHRQQAVADVEHIASLDDVFFLTN
>2811511385
MEAHSALSARIAEEAFKALWASGLSISASLGLTDRNEASWTQVVDVAEFMADHTSVPILLDGDTGGNFNNVRRLVRKLSQRGVAGVCLEDKLFPKVNSFVGAGQDLASVSEFCGKLRAAKDSTEPDFSVVARVEALISGLPMEEALRRADAYSEAGADAILIHSKKTDGREILDFCSQWHGRTPIIIVPTKYYKTPTSAFREAGVSAVIWANHSLRAAITAIRRVTREIYAKQTVATVESIATLNDVFELTN
>2778207667
MEAHNALSAKIAEEVFKAIWGSGLSISASLGLTDRNEASWTQVVDVVEFMADHTSVPILLDGDTGGNFNNVRRLVKKLSQLGIAGVCLEDKLFPKMNSFLGSGQDLADIAEFCGKLRAAKDSTDSDFCVVARIEALVSGCPMEEALRRADAYCDAGADAVLIHSKKADGQEILDFCTQWSQRAPIVIVPTKYYKTPTSAFRDARVSAVIWANHSLRASVTNMRRVTRAIYESQTVAGIEHIATLNDIFELTG
>2793717222
MEAHNALSARIAEEVFKAIWGSGLSISASLGLTDRNEASWTQVVDVVEFMTDHTSVPILLDGDTGGNFNNVRRLVKKLSQLGIAGVCLEDKLFPKTNSFIGSGQDLADIAEFCGKLRAAKDSVDPDFCVVARIEALVSGCPMEEALQRADAYREAGADAILIHSKKADGQEILDFCDQWSRRAPVIIVPTKYYKTPTAAFRDAHVSAVIWANHSLRASVTNIRRVTRAIYESQTVAGIEHIATLNDIFELTG
>2815759400
MEAHNALSARIAEEAFKAIWGSGLSISASLGLTDRNEASWTQVVDVVEFMADHTSVPILLDGDTGGNFNNVRRLVKKLSQLGIAGVCLEDKLFPKTNSFIGSGQDLADIAEFCGKLRAAKDSIDPDFCVVARIEALVSGCPMEEALQRADAYREAGADAILIHSKKTDGQEILDFCNQWSRRAPVIIVPTKYYKTPTAAFRDAQVSAVIWANHSLRASVTNIRRVTRAIYESQTVAGIEHIATLNDIFELTG
>2686762878
MEAHNGLSARIVEQAFEGIWASGLSIATSLGLRDCNEASWTQVLDIVEYMADATSIPIVVDGDTGGNFNNARMLVRKLCQRHVAAVCLEDKIFPKTNSFIGEEQELADVAEFCGKIAACKDSSDPNFSVIARVEALIAGKGVNEALDRAHAYAEAGADAILIHSKKADPAEILEFADRWHHQRPLVVVPTMYYRTPTEVFEKAGVSLVIWANHNMRAAIVAMRETCRHIATTRSLVGIEELPTVKDVFNLMN
>2648355376
MEAHNGLSAKLAEEAFRALWASGLTISASMGLRDSNEASWTQVLEVIEHMADAVSVPVLVDADTGGNFNNVRRLVRKLCERGVAGACIEDKLFPKTNSFIGEYQPLASIDEFCGRIMAAKDSTNDSFVVVARVEALISGRSMEEAFERAEAYYKAGADAILIHSKKADGAQIIEFARRWASRSPLIAVPTTYYRVPVQSLQDVGVSGVIWANHSLRASITAMRSTVQKIYQERSLVGVEGIATVKDIFRLVG
>2842335556
MEAHNGLSAKIVEETFQGIWASGLSISASLGVRDNNEASWTQFLEVLEFMADATSIPMLVDGDTGGNFNNVRRLVRKLCDRGVAGVCIEDKLFPKTNSFIGDHQPLADMEEFCGRIRAGKDSTNDDFSIVARVEALIAGQGMDEALRRAEAYHAAGADAILIHSKRSSAAEILSFMEHWGQRCPVVIVPTMYYATPTEAFREAGVSTVIWANHNIRAAISAMRDVTGRIHREQSLAGLERLPTVKDIFRLTG
>2709989424
MEAHNGLSAKIVEEAFAGIWASGLTMSAGLGVRDNNEASWTQVLEVLEFMSDATTIPILVDGDTGGDFNSVRRLVKKLEQRGVAGLCIEDKLFPKTNSFIGETQPLAEIEEFSGKIKAAKDTQDSNFCVVARVEALIAGWGLQEAMRRAEAYHAAGADAILIHSKKKDAGEIFEFAKSWDGRAPLIIVPTMYYSTPTEQFRAHKVSIVIWANHLLRAAVSAMQQTASTIYKEESLMSVEDMVPVQEIFRLQK
>2841485330
MEAHNGLSARIVAEAFKGIWASGLSISASLGVRDANEASWTQTLEVVEFMTDSTDLPVLLDGDTGGNFNSVRRLVRKLCQRNVAGVCLEDKIFPKTNSFIGESQELADPDEFAGKIKAAKDSLNDAFCIVARVEALIAGRGLTEALKRAEKYHAAGADAILIHSKKSDAAEILQFAEHWQDRGPLIIVPTMYYAVPTERFIDAKIAAIIWANHNLRASVASMRRVCETIYRERSLKDIENLPRVKEIFDLVE
>2638776014
QSFNSVRRLVRKLCQRNVAGVCLEDKIFPKTNSFIGESQELADPDEFAGKIKAAKDSLNDAFCIVARVEALIAGRGLTEALKRAEKYHAAGADAILIHSKKSDAAEILQFAEHWQDRGPLVIVPTMYYAVPTERFIDAKIAAIIWANHNLRASVASMRRVCETIYRERSLKDIENLPRVKEIFDLVE
>2635160158
MEAHSGLSARIVAETFRGIWASGLSISASLGVRDANEASWTQTLEVVEFMTDSTDLPVLLDGDTGGNFNSVRRLVRKLCQRNVAGVCLEDKIFPKTNSFIGDGQELADPEEFAGKIKAAKDSLNDAFCVVARVEALIAGRGLTEALKRAEKYHAAGADAILIHSKKSDAAEILQFAEYWQDRAPLVIVPTMYYTVPTERFIEAKIAAIIWANHNLRASVASMRRICEAIHRDQSLKDIENLPRVKEIFDLVE
>2652368816
MEAHNGLSARIVTEAFEGIWASGLSISASLGVRDANEASWTQILEVVEFMTDSTDLPILLDGDTGGNFNSVRRLVQKLCQRNVAGVCLEDKMFPKTNSFVGEDQELADPSEFAGKIKAAKDSSHDAFCVVARVEALIVGRGLTEALSRAEQYHAAGADAILIHSKKSDGAEILKFAEHWQDRCPLVIVPTTYYAVPTQAFIDAKIASIIWANHNLRASVASMRKICAAIHRERSLSGIEALPRVKEIFDLVD
>2784386916
MEAHNGLSARIVAEAFEGIWASGLSISASLGVRDANEASWTQTLEVVEFMTDSTDLPILLDGDTGGNFNSVRRLVQKLCQRNVAGVCLEDKLFPKTNSFIGDDQELADPSEFAGKIKAAKDSSNDAFCVVARVEALIAGRGLTEALSRAEQYHAAGADAILIHSKKSDGAEILKFAEHWQDRCPLVIVPTTYYAVPTQAFIDAKISSIIWANHNLRASVASMRKICATIHRERSLSGIEKLPRVKEIFDLVD
>2647601730
MEAHNGLSARIVAEAFEGIWASGLSISASLGVRDANEASWTQTLEVVEFMTDSTDLPILLDGDTGGNFNSVRRLVQKLCQRNVAGVCLEDKMFPKTNSFIGDDQELADPSEFAGKIKAAKDSSNDAFCVVARVEALIAGRGLTEALSRAEQYHAAGADAILIHSKKSDGVEILKFAEHWQDRCPLVIVPTTYYAVPTQAFVDAKIASIIWANHNLRASVASMRKICATIHRERSLSGIEKLPRVKEIFDLVD
>2641055111
MEAHNGLSARIVAEAFEGIWASGLSISASLGVRDANEASWTQTLEVVEFMTDSTDLPILLDGDTGGNFNSVRRLVQKLCQRNVAGVCLEDKMFPKTNSFIGDDQELADPSEFAGKIKAAKDSSNDAFCVVARVEALIAGRGLTEALSRAEQYHAAGADAILIHSKKSDGVEILKFAEHWQDRCPLVIVPTTYYAVPTQAFVDAKIATIIWANHNLRASVASMRKICATIHQDRSLSGIEKLPRVKEIFDLVD
>2554910225
FNSVRRLVQKLCQRNVAGVCLEDKMFPKTNSFIGDDQELADPSEFAGKIKAAKDSSNDAFCVVARVEALIVGRGLTEALSRAERYHAAGADAILIHSKKSDG
>2635338048
MEAHDGLSAKIAQEAFEGLWASGLSISAALGVRDNNELSWTQVLAQLEYMNDAVDLPILVDGDTGGNFNNFRRFVAKLCERGIAGVCIEDKLFPKTNSFLGSQTLASVEEFCGKIKAGKDISHPDFSIVARIEALISGAGMEEALMRAAAYADAGADALVIHSKKADPDEILEFLDKWDHRVPVILIPTKYYRTPTKTLTDAGGSLVIWANHNMRAAMQAMRETCATIMRDQSLVAVEAVAPLADVFALAG
>2785486890
MEAHNALSARIAEEAFPAVWASGLSISAALGVRDSNEASWTQVLEVLEFMADRTSVPILADGDTGGNFNNVRRLVRKLEQRGIAGVCIEDKLFPKTNSFLGDDQDLADIAEFCGKIKAGKDSAGADFVLVARIEALVANRGLDEALARAHAFHAAGADALVIHSKKAEPDEVLAFCAAWGDRCPVILIPTKYFRTPAEMFEAAGVSAVVWANHNLRAAITAMRETSREIFATRSLVGVEAVAPLADVFELSG
>2719015082
MEAHNGLSARIAEEAFPAIWASGLAISASLGVRDNNEASWTQVVEVAEFMADATQVPILFDGDTGGNFNNFRRLVRKLEQRGIAGVCLEDKIFPKANSFQGPSQLLAPVDDFCGKIKAGKDAYDESFVLIARTEALIAGCGLAEAIRRAEAYRQAGADAIIVHSAHASPDEIFAFLDRWENRHPIILIPTKYHTTPTQHFARRRVAALIWANHLLRSSIAAMQSTAVRIVRERSVSRIEPIASLNEVFRLQG
>2682240467
MEAHDGVSARIVEEAFPAIWASGLTISTALGVRDRNEASWTQVIDVLDFMADATSIPILLDGDTGGDFNNFRRLVRKLCQRDIAAVCVEDKTFPKTNSFVGPQALAEVGEFCGKIKAGKDSLDSEFSIIARIEALIAGRGMDEALRRAEAYHATGADGILIHSKESTADEVMAFASEWAGRCPLVIVPTMYYATPTENFRKADISLVIWANHNLRASITAMRDISRHIFQEQSVTAVEGVASLRDVFRLAG
>AG-365-M19_NODE_32
MEAHNGMSSKIVEETFKGIWASGLSMSAGLGVRDSNEASWTQVLEMLEFMSDASSIPILVDGDTGGNFNNLRRVVQKLCQRGIAGICIEDKLFPKTNSFIGEGQPLAEVEEFCGKIKAGKDSPDDDFCLIARVEALISGWGMEEALTRAEAYHAAGADGILIHSKKSDGEEILEFLREWARRCPVVIVPTTYFDVPTEEFEKAGASTVIWANHNMRAGISAMREVSRRIFRDQSLKGVEGIASVKDIFELAE
>2778701385
MEAHNGISSKIVEETFKGIWASGLSMSAGLGVRDSNEASWTQVLEMLEFMSDATSIPILVDGDTGGNFNNLRRVVQKLCQRDIAGICIEDKLFPKTNSFIGEGQPLADIDEFCGKIKAGKDSPHDNFCLIARVEALISGWGMEEALKRAEAYHAAGADGILIHSKKSDGAEILTFLEEWGRRCPVIIVPTTYYDIPSDAFEKSGASVVIWANHNLRAGISAMRDVSRRIYREQSVKGAEGIASVKDIFELAE
>2778616302
MEAHNGISAKIVEETFYGIWASGLSMSAGLGVRDSNEASWTQVLEMLEFMSDATSIPILVDGDTGGNFNNLRRVVQKLCQRDIAGICIEDKLFPKTNSFIGEGQPLADIDEFCGKIKAGKDSPHDEFCLIARVEALISGWGMEEALKRAEAYHAAGADGILIHSKKSDGAEILTFLEEWGQRCPVVIVPTTYFDVPTDAFEKAGASVVIWANHNLRAGISAMRDVSRRIYREQSLKGAEGIASVKDIFELAE
>2807480616
MEAHNGLSARIVEEAFAGIWASGLALSAAFGVRDSNEASWTQVLEAVEFMADATEVPILLDGDTGGNFNNLRRLVTKLESRGVAGVCIEDKLFPKTNSFIGERQPLADVDEFCGKIRAGKDAADPDFCIVARVEALIAGWSVEEALDRAKAYQAAGADAILIHDKARSFDNIQRFAAGWDGSCPLVIVPTKYYSTPTDVFRKAGISLVIWANHTVRSAVTAMQRTAREIRETETLTGVEDIAPVSEIFRLQG
>2589226132
MEAHNGLSARIVEEAFAGIWASGLALSAAFGVRDSNEASWTQVLETVEFMADATDVPILLDGDTGGNFNNLRRLVNKLESRGVAGVCIEDKLFPKTNSFIGERQPLADVDEFCGKIRAGKDAADPDFCIVARVEALIAGWSVDEALERAKAYQQAGADAILIHDKAPRFDNIQKFADRWDGSCPLVIVPTKYYSTPTDVFRAAGISLVIWANHTVRASVTAMQNTVARIYQNETLTGVEDIAPVSEIFRLQG
>2833232869
MEAHNGLSARIVEEAFAGIWASGLALSAAFGVRDSNEASWTQVLEAVEFMADASEVPILLDGDTGGNFNNLRRLVTKLESRGVAGVCIEDKLFPKTNSFIGERQPLADIDEFCGKIRAGKDARDPDFCIVARVEALIAGWSVEEALERARAYEAAGADAILIHDKARTFDNIKRFAAGWDGACPLVIVPTKYYSTPTDVFRAAGISLVIWANHTVRAAVTAMQKTVAEIHETQTLAGVEDIAPVSEVFRLQG
>AG-365-F14_NODE_9
LEAHNGISAKIAEEAFEGIWASGLALSAQYGVRDNNEASWTQIVDMVEFMADATTIPILLDGDTGGNFNNMRRLVKKLEQRGIAGVCIEDKLFPKTNSFIGEKQALADVAEFSGKIAAGKDSLDEDFCIIARVEAFIAGWDMKEALYRAESYRKAGADGVLIHSSLPNPSQILEFAQEWANRSPLVIVPTKYYSTPVEAYRKAEISMVIWANHMLRGSVHYMQQIASTIKTKKAVTDIEDIATVNEVFRLQG
>2713038441
MEAHDGMSAKIVEEAFKGIWASGLSMSAALGVRDSNEASWTQVLEVLEFMADASSIPILVDGDTGGNFNNMRRAVRKLGERGIAGICIEDKLFPKTNSFVGEGQALAAIDEFCGKIKAGKDSVDDDFRIVARIEALIAGWGLEEALKRAEAYRAAGADAVLIHSKKSTADEIFAFAKAWNNRCPVVIVPTKYYATPTEAFRQAGISVAIWANHNLRAAIAAMRDASRRIRREESIAGVEKVVSVQEVFELSG
>2711101866
MEAHNGISAHLVEETFNGIWASGLAISAQYGVRDSNEASWTQVVDMLEFMSDVTRIPILLDGDTGGNFNNMRRLVKKLEQRKIAGVCIEDKQFPKINSFIGERQPLADVNEFCGKIKAGKDSDDPDFCIIARIEALIAGWGMSEALRRAEAYHEAGADGILIHSKLSRPNEILEFTHEWAGRSPVIIVPTTYYSTPTEVFRNANISMVIWANHMIRASVAAMERIGKEIYKSESVANIEDIVPVKRIFALQG
>2788042560
LEAHNGISATIVEQAFKAIWGSGFAMSAQFGVRDSNEASWTQVVDMLEFMSDATSIPILLDGDTGGNFNNMRRLVSKLEQREIAGVCIEDKQFPKINSFISNKQPLADIDEFSGKIKAGKDCADDDFXIIARVEALIAGWGLKEALDRAEAYRMAGADGILIHSKSXRPDEILEFAKEWSNRLPLAIVPTKYYSTPTNAFRKANISLVIWANHMIRSSTKEMIKNSKKIYKSESVADIEEISTVDKIFNLQG
>2788054861
LEAHNGISAAIVERAFKAIWGSGFTMSAQFGVRDSNEVSWTQVVDMLEFMSDATTIPILLDGDTGGNFNNMRRLVTKLEQRNIAGVCIEDKQFPKINSFISNKQPLADINEFCGKIKAGKDCADDDFCIVARVEALIAGWGLKEALSRAEAYREAGADAVLIHSKSHRPDEILAFAKEWENRLPLVIVPTKYYSTPTDAFRKANISLVIWANHMIRSSTIEMIKNSKKIFKSESXADIEDITTVEXIFNLQG
>2739770863
LEAHNGISATIVERTFKAIWGSGFAMSAQFGVRDSNEASWTQVVDMLEFMSDATSIPILLDGDTGGNFNNMRRLVTKLEQRDIAGVCIEDKQFPKINSFISDKQPLADADEFCGKIKAGKDCADDDFCIVARVEALIAGWGLKEALSRAESYRNAGADAILIHSKSNKPDEILAFAKEWGDRLPLAIVPTKYYSTPTDAFRKANISLVIWANHMIRSSTKEMIKNSKKIFKSKSVTDIEDIATVEKIFNLQG
>2512513971
MEAHNGISARIVEEAFKGIWASGLALSAQFGVRDNNEASWTQIVEMLEFMSDITQIPILLDGDTGGNFNNMRRLVRKLEQRGIAGVCIEDKLFPKTNSFIGNRQPLADIDEFCGKIKAGKDSIDADFCIIARVEALIAGWDLPEALRRAQAYYAAGADAILIHSKLSRPDQVLAFAKEWAGRSPLVIVPTKYYSTPTDVFRQAGISLVIWANHMIRAAVASMEAIAKEVQASETLVNIEDIAPLKEIFRLQG
>2804890713
MEAHNGISARIVEEAFKGIWASGLALSAQYGVRDNNEASWTQIVEMLEFMSDVTQIPILLDGDTGGNFNNMRRLVRKLEQRGIAGVCIEDKLFPKTNSFIGSRQPLADIDEFCGKIKAGKDSQDPDFSIVARIEALIAGWDLSEALRRAEAYHAAGADAILIHSKSSRPDQVLEFAASWAGRSPIVLVPTKYYSTPTDVFRKAGISLVIWANHMIRAAVASMQAIAREVQANETLINIEDIAPVKEIFRLQG
>2758577375
MEAHNGMSARIVEEAFKGIWASGLALSAQYGVRDNNEASWTQVVEMLEFMSDVTQIPILLDGDTGGNFNNMRRLVSKLEQRRIAGVCIEDKLFPKTNSFIGDRQPLADIEEFCGKIKAGKDSQDPDFCIVARVEALIAGWDLSEALRRAQAYHAAGADAILIHSKSSRPDQILEFAKEWAGRSPLVIVPTKYYSTPTNVFRKAGISLVIWANHMIRAAVASMQAIAREVQSQETLINIEDIAPVKEIFRLQG
>2776128484
MEAHNGISARIVEEAFKGIWASGLAVSAQFGVRDNNEASWTQVVEMLEFMSDVTQIPILLDGDTGGNFNNMRRLVKKLEQRGIAGVCIEDKLFPKTNSFIGSRQPLADIDEFCGKIKAGKDSTDADFSIVARIEALIAGWDLSEALRRAEAYHEAGADAILIHSKSSRPDQVLAFAEEWAERSPLVIVPTKYYSTATDVFRKAKISLVIWANHLIRAAVTSMQAIAREIQASETLVNIEDIAPVKEIFRLQG
>2628361889
MEAHNGISARIVEEAFKGIWASGLAVSAQFGVRDNNEASWTQVVEMLEFMSDVTQIPILLDGDTGGNFNNMRRLVKKLEQRGIAGVCIEDKLFPKTNSFIGSRQPLADIDEFCGKIKAGKDSTDPDFSIVARIEALIAGWDLSEALRRAEAYHAAGADAILIHSKSSRPDQVLAFAEEWAERSPLVIVPTKYYSTATDVFRKAKISLVIWANHLIRAAVTSMQAIAREVQASQSLINIEDIAPVKEIFRLQG
>2843040433
MEAHNGISARIVEEAFKGIWASGLAVSAQYGVRDNNEASWTQVVEMLEFMSDVTNIPILLDGDTGGNFNNMRRLVRKLEQRGIAGVCIEDKLFPKTNSFIGSRQALADIDEFCGKIKAGKDSTHADFCIIARLEALIAGWDLSEALRRAEAYHAAGADAILIHSKSSRPDQVLAFAKEWAGRSPLVIIPTKYYSTATDVFRKAQINLVIWANHMIRAAVASMQAIAREVQASETLINIEDIAPVKEIFRLQG
>2631174884
MEAHNGISARIVEEAFKGIWASGLALSAQYGVRDNNEASWTQVVEMLEFMSDVTNIPILLDGDTGGNFNNMRRLVRKLEQRGIAGVCIEDKLFPKTNSFIGSRQALADIDEFCGKIKAGKDSTHADFCIVARLEALIAGWDLSEALRRAEAYHAAGADAILIHSKSSRPDQVLAFAKEWGGRSPLVIIPTKYYSTATDVFRKAEVNLVIWANHMIRAAVASMQAIAREVQASETLINIEDIAPVKEIFRLQG
>2833624637
MEAHNGISARIVEEAFKGIWASGLALSAQYGVRDNNEASWTQVVEMLEFMSDVTSIPILLDGDTGGNFNNMRRLVRKLEQRGIAGVCIEDKLFPKTNSFIGSRQALADIDEFCGKIKAGKDSTHPDFCIVARLEALIAGWDLSEALRRAEAYHAAGADAVLIHSKLSRPDQVLAFAKEWAGRSPLVIIPTKYYSTATDVFRKAEVNLVIWANHMIRAAVASMQAIAREVQASETLINIEDIAPVKEIFRLQG
>2631156859
MEAHNGISARIVEEAFKGIWASGLALSAQYGVRDNNEASWTQIVEMLEFMSDVTSIPILLDGDTGGNFNNMRRLVKKLEQRGIAGVCIEDKLFPKTNSFIGSRQALADIDEFCGKIKAGKDSTDPDFCIVARLEALIAGWDLSEAMRRAEAYHAAGATAILIHSKSSRPDQVLAFAKEWAGRSPLVIIPTKYYSTATDVFRKAEVNLVIWANHLIRAAVASMQAIAREVKASETLINIEDIAPVKEIFRLQG
>2837704678
MEAHNGISARIVEEAFKGIWASGLALSAQYGVRDNNEASWTQVVEMLEFMSDVTSIPILLDGDTGGNFNNMRRLVKKLEQRGIAGVCIEDKLFPKTNSFIGSRQPLAEIDEFCGKIKAGKDSTDPDFCIVARLEALIAGWDLSEALRRAEAYHAAGATAILIHSKSSRPDQVLAFAKEWAGRSPLVFIPTKYYSTPTDVFRKAEVNLVIWANHLIRSAVASMQAIAREVKASETLINIEDIAPVKEIFRLQG
>2791293140
MEAHNGISARIVEEAFKGIWASGLALSAQYGVRDNNEASWTQIVEMLEFMSDVTNIPILLDGDTGGNFNNMRRLVKKLEQRGIAGVCIEDKLFPKTNSFIGSRQPLADIDEFCGKIKAGKDSTDPDFCIVARLEALIAGWDLSEALRRAEAYHAAGATAILIHSKSSRPDQVLAFAKEWAGRSPLVIIPTKYYSTPTDVFRKAEVNLVIWANHLIRSAIASMQAIAREVKASETLINIEDIAPVKEIFRLQG
>2776171877
MEAHNGVSARIVEEAFKGIWASGLAVSAQYGVRDNNEASWTQIVEMLEFMSDVTQIPILLDGDTGGNFNNMRRLVRKLEQREIAGVCIEDKLFPKTNSFIGEKQPLADIEEFCGKIKAGKDSLDEDFCIVARIEALIAGWDLSEALRRAEAYHVAGADAILIHSKSSRPDEIIAFAKEWASRTPLIIIPTKYYSTPTEVFRQAGISLIIWANHMIRAAVASMEAIAREVQVSETLVNIEEIAPIKEIFRLQG
>2510030840
MEAHNGISARIVEEAFQGIWASGLAVSAQYGVRDNNEASWTQIVDMLEFMSDVTKVPILLDGDTGGNFNNMRRLVRKLEQRGIAGVCIEDKLFPKSNSFIGERQPLADVEEFSGKIKAGKDSLDDNFCIVARVEALIAGWDLSEALRRAEAYRIAGADAILIHSKSSRPNEILAFAKEWAGRAPLVIVPTKYYSTPTELFRTAGISLIIWANHMIRAAIASMETIAREVQVSETLVNIEEIAPIKEIFRLQG
>2712736173
LEAHNGISARIAEQAFKGIWASGLAISAQFGVRDSNEASWTQVVDMLEFMSDVTSIPILLDGDTGGNFNNMRRLVKKLEQRNIAGVCIEDKVFPKTNSFIGERQPLADIDEFCGKIKAGKDSSAPDFCIVARVEALIAGWDINEALRRAEAYHAAGADAILIHSKLSRPDEVVSFAKEWQQRLPLVIVPTKYYSTPVEVFREAGISLVIWANHMIRASVAAMEQVSRHIQKHQSLVQIEDIASVDRIFELQG
>646691939
MEAHNGLSARIVEEAFKGIWASGLAISSQFGVRDNNEASWTQIVDMLEFMSDATRIPILLDGDTGGNFNNLRRLVRKLEQREIAGVCIEDKVFPKTNSFIGERQPLADVDEFCGKIKAGKDSNDPDFSIVARVEALIAGWGLDEALRRAEAYHGAGADAILIHSKLSQADEILAFAREWAGRAPLIIVPTKYYSTPTEVFRKADISVVIWANHLIRAAAAAMAEVAREIYGTETLVNIEDVAPVSEIFRLQG
>2833004755
MEAHNGLSARIVEEAFKGIWASGLALSSQFGVRDNNEASWTQIVDMLEFMSDTTRIPILLDGDTGGNFNNLRRLVRKLEQREIAGVCIEDKVFPKTNSFIGERQPLADVDEFCGKLKAGKDSNDPDFSIVARVEALIAGWGLDEALRRAEAYHGAGADAILIHSKLSQADEILAFAREWAGRAPLIIVPTKYYSTPTEVFRKADISVVIWANHLIRAAAAAMAEVAREIHATETLVNIEDVAPVSEIFRLQG
>2612336799
LEAHNGLSARIAEEAFKGVWASGLAISSQFGVRDNNEASWTQIVDMLEFMSDTTTIPILLDGDTGGNFNNLRRLVRKLEQREIAGVCIEDKVFPKTNSFIGERQPLAEVDEFCGKIKAGKDSSDPDFSIVARVEALIAGWGLDEALRRAEAYHRAGADAILIHSKLSQADEILAFAREWGNRAPLIIVPTKYYSTPTEVFRKAGISTVIWANHLIRAAAAAMAQVAREIHDTQTLVNIEDVAPVSEIFRLQG
>648071849
LEAHNGLSARIAEEAFKGIWASGLAISSQFGVRDNNEASWTQIVDMLEFMSDATTVPILLDGDTGGNFNNLRRLVKKLEQREIAGVCIEDKIFPKTNSFIGERQPLAEIDEFCGKIKAGKDSSDPNFSIVARVEALIAGWGLDEALRRAEAYHRAGADAILIHSKLSQADEILAFAREWGNRAPLIIVPTKYYSTPTEVFRKAGISTVIWANHLIRAAAAAMAQVAREIHATQTLVNIEDVAPVSEIFRLQG
>2713094527
LEAHNGVSAKIVEQAFKGIWASGLAMSAQFGVRDSNEASWTQVVDMLEFMSDVTTIPILLDGDTGGNFNNMRRLVRKLEQRNIGGVCIEDKVFPKTNSFIGERQPLADIDEFCGKIKAGKDSIDDEFCIIARVEALIAGWGLREALQRAEAYHAAGADGILIHSKLSRPDEIIAFAREWANRLXXXXXXXXXXXSVW
>2709628424
LEAHNGISARIVEQAFKGIWASGLAISAQFGVRDSNEASWTQVVDMLEFMSDITNIPILLDGDTGGNFNNMRRLVMKLEQRDIAGVCIEDKQFPKINSFISEKQPLADIDEFCGKIKAGKDSNDPDFCIIARVEALIAGWGLSEALRRAEAYHASGADGILIHSKQSRPGEILAFAKEWSGRSPLVIVPTKYYSTPADVFRKAGINLVIWANHMIRASVAAMESISREIRQSGSVTNIEDVATVQHIFHLQG
>2684223990
LEAHNGISAKLVQQAFKGIWASGLAMSAQFCVRDSNEASWTQIVDMLEFMSDATDIPILLDGDTGGNFNNMRRLVRKLEQRGIAGVCIEDKEFPKTNSFISEKQALADINEFCGKIQAGKDSQDPDFCIVARVEALIASWGMDEALRRATAYCAAGADAILIHSRQSRADEIIAFARQWD
>643652273
MEAHSGLSAKIVEEAFDGIWASGLSISAMLGLRDNNEASWTQVLDVLEYMADSASIPILVDGDTGGNFNNARRFVRKLCDRGLAGVCFEDKLFPKTNSFIGEAQPLAEIGEFSGRIKAALDANDDGFCVIARVEALIAGHGMMEAMRRAEAYHQAGADAILIHSKKDDAGEIVEFSRLWANRCPLVIVPTKYYRTPTQTFKDAGISTVIWANHLIRSSITAMADTARKIQAEQCLVNVEGIATVDEIFRLTK
>2787996535
LEAHNGITAKIGEEAFKGLWAGGLCMSAQYGVRDSNEASWTQILEMLEFMADATSVPILLDGDTGGNFNNVRRLVRKLEQRGIAAVCIEDKLYPKTNSFIGNQQQLAEIDEFCSRIKAGKDATDDEFAIITRVEAFIAGWGLGEALKRAEAYHAAGADGILIHSALNTPAEVLAFKQEWADRSPVLIVPTKYYATPTEVLSEAGFSIAIWANHMLRAAITTMQECAETLAREQNLCSIEDVASVKEIFRLQG
>2787993118
LEAHNGITAKIGEEAFKGLWAGGLCMSAQYGVRDSNEASWTQVLEMLEFMADATSVPILLDGDTGGNFNNVRRLVRKLEQRGIAAVCIEDKLYPKTNSFIGNKQQLAEIDEFCSRIKAGKDAADDEFAIITRVEAFIAGWGLGEALKRAEAYHAAGSDGILIHSALNTPAEVLAFKQEWADRSPVLIVPTKYYATPTEVLREAGFSIAIWANHMLRAAITTMQECAETLAREQNLRSIEDVASVKEIFRLQG
>2752247060
IEAHNGISARIGEETFRGIWAGGLCMSAQYGVRDSNEASWTQVLEMLEFMADATSIPILLDGDTGGNFNNVRRLVRKLEQRGIAAVCIEDKLYPKTNSFIGDKQQLADVDEFCSRIKAGKDAADDEFAIITRVEAFIAGWGLDEAMRRAEAYHAAGSDGILIHSALSNATEVLAFQKEWAGRSPVVIVPTKYYATPTDVFREAGFSIAIWANQLLRAAVVAMQETARTIYQEQNLRSVEDIVPVKELFRLQG
>2752243211
LEAHNGISARIGEEAFRGLWAGGLCMSAQYGVRDSNEASWTQVLEMLEFMVDATTVPILLDGDTGGNFNNVRRLVRKLEQRGVAAVCIEDKIYPKTNSFIGEKQQLADIDEFCSRIKAGKDARDDDFCIITRVEAFIAGWGLGEALRRAEAYHAAGSDGILIHSALATPREVLAFKREWGDRSPVVIVPTKYYATPTEVFREAGFSIAIWANHLLRAAIPAMQACAATLAREQNLRSVEDVAPVREIFRLQG
>2752245009
LEAHNGISARIGEEAFRGLWAGGLCMSAQYGVRDSNEASWTQVLEMLEFMVDATTVPILLDGDTGGNFNNVRRLVRKLEQRGVAAVCIEDKIYPKTNSFIGEKQQLADIDEFCSRIKAGKDARDDDFCIITRVEAFIAGWGLAEAMRRAEAYHAAGSDGILIHSALATPKEVLAFKREWADRSPVVIVPTKYYATPTDVFREAGFSIAIWANHLLRAAIPAMQACAATLAREQNLQAMEDVAPVREIFRLQG
>2787992064
CEAHNGISARIAEEAFKALWAGGLCMSAQYGVRDSNEASWTQILEMLEFMADAASVPILMDGDTGGNFNNVRRLVSKLEQRSVAALCIEDKLYPKTNSFIGNKQELADIEEFCSRIKAGKDAQDDDFCIITRVEAFIAGWGLEEALRRAEAYHEAGSDGILMHSALNHPGEILAFKKEWGDRLPVVIVPTIYYATPTDVFRDAGVSIAIWANHLLRAGIISMRECAETIAREQNLQSVEDIAPVKEIFRLQG
>AG-435-A22_NODE_12
IEAHNGISAKIAEETFKGLWAGGLAISAQYGVRDNNEASWTQVLETLEFMADATSIPIMLDGDTGGNFNNVRRLVNKLEQRDVAAVCIEDKVYPKTNSFIGNKQELADIDEFCSRIKAGKDATDDDFSIITRVEAFIAGWGLTEALKRAEAYHQAGSDGILIHSALTEPIEILAFKKEWANRSPVIIVPTKYYSTPTKIFSEAGFSIAIWANHMIRSSIASMQETAKAIYKDSSITKLEDIASVNEVFRLQG
>AG-447-D03_NODE_1
LESHNGISAKIAEEVFKGLWASGLAISAQYGVRDSNEASWTQVLENIEFMSDAINIPIMLDGDTGGNFNNVRRLVKKLEQRDIAAVCIEDKLYPKTNSFIGDKQELANIDEFCSRIKAGKDAIDDDFSIITRIEAFIAGWGLSEALRRAEAYHQAGSDAILIHSARSDPSEILAFKKEWGDTSPVIVVPTKYYSTPTQVLDEAGFSIAIWANHMIRSSIKAMQESAKQIYESSSILTVEGIASVKEVFRLQG
>AG-447-O13_NODE_9
LESHNGISAKIAEEVFKGLWASGLAISAQYGVRDSNEASWTQVLENIEFMSDAINIPIMLDGDTGGNFNNVRRLVKKLEQRDIAAVCIEDKLYPKTNSFIGDKQELADIDEFCSRIKAGKDAIDDDFSIITRIEAFIAGWGLSEALRRAEAYHRAGSDAILIHSAKSDPSEILAFKKEWGNTSPVIVVPTKYYTTPTQVLDEAGFSIAIWANHMIRSSIKAMQESAKQIYESSSILTVEGIAPVKEVFRLQG
>AG-426-E05_NODE_3
LESHNGISAKIAEEVFKGLWASGLAISAQYGVRDSNEASWTQVLENIEFMSDAINIPIMLDGDTGGNFNNVRRLVKKLEQRDIAAVCIEDKLYPKTNSFIGDKQELADIDEFCSRIKAGKDAIDDDFSIITRIEAFIAGWGLSEALRRAEAYHRAGSDAILIHSARSEPSEILAFKKEWGDTSPVIVVPTKYYSTPTQVLDEAGFSIAIWANHMIRSSIKAMQESAKQIYESSSILTVEGIASVKEVFRLQG
>2778481392
LESHNGISAKIAEEVFKGLWASGLAISAQYGVRDSNEASWTQVLXNIEFMSDAINIPIMLDGDTGGNFNNVRRLVKKLEQRDIAAVCIEDKLYPKTNXFIGDKQELADIDEFCSRIKAGKDAIDDDFSIITRIEAFIAGWGLSEALRRAEAYHRAGSDAILIHSAKSDPSEILAFKKEWGDTSPVIVVPTKYYSTPTQVLDEAGFSIAIWANHMIRSSIKAMQESAKQIYESSSILTVEGIASVKEVFRLQG
>AG-343-I11_NODE_4
LEAHNGISAKIAQEAFKGLWASGLAISAQYGVRDSNEASWTQVLENIEFMSDASDIPIMLDGDTGGNFNNVRRLVKKLEQRNIAAVCIEDKLYPKTNSFIGNKQELASIEEFCSRIKAGKDAADDDFSIITRIEAFIAGWGLSEALKRAEAYHEAGSDGILIHSARSDPSEILAFKKEWGETSPVIVVPTKYYSTPTEVFEDTGFSIVIWANHMIRSSIRAMQESAREIHESSSILTIENIASVKEIFRLQG
>2739779500
LEAHNGISAKIAQEAFKGLWASGLAISAQYGVRDSNEASWTQVLENIEFMSDASDIPIMLDGDTGGNFNNVRRLVKKLEQRNIAAVCIEDKLYPKTNSFIGNKQELAAIDEFCSRIKAGKDAADDDFSIVTRIEAFIAGWGLSEALKRAEAYHEAGSDGILIHSARSDPSEILAFKKEWGETSPVIVVPTKYYSTPTEVFEDTGFSIVIWANHMIRSSIRAMQKSAREIHDSSSILTIENIASVKEIFRLQG
>AG-453-B18_NODE_12
LEAHNGISAKIAQEAFKGLWASGLAISAQYGVRDSNEASWTQVLENIEFMSDASDIPIMLDGDTGGNFNNVRRLVKKLEQRNIAAVCIEDKLYPKTNSFIGNKQELADIDEFCSRIKAGKDAADDDFSIVTRIEAFIAGWGLGEALKRAEAYHEAGSDGILIHSARSDPSEILAFKKEWGETSPVIVVPTKYYSTPTEVFEDAGFSIVIWANHMIRSSIRAMQESAREIHDSSSILTIENIASVKEIFRLQG
>AG-365-D20_NODE_25
LEAHNGISAKIAQEAFKGLWASGLAISAQYGVRDSNEASWTQVLENIEFMSDASDIPIMLDGDTGGNFNNVRRLVKKLEQRNIAAVCIEDKLYPKTNSFIGNKQELAAIDEFCSRIKAGKDAADDDFSIVTRIEAFIAGWGLSEALKRAEAYHEAGSDGILIHSARSDPSEILAFKEEWGETSPVIVVPTKYYSTPTELFEDAGFSIVIWANHMIRSSIRAMQESAREIHDSSSILTIENIASVKEIFRLQG
>2667472265
LEAHNGISAKIAEESFKGLWAGGLAISAQYGVRDSNEASWTQVLEVLEFMSDATSVPIMLDGDTGGNFNNVRRLVSKLEQREIAAVCIEDKLYPKTNSFIGNKQQLADIDEFCSRVKAGKDAKDDLFSIITRVEAFIAGWGLSEAIKRAEAYHQAGSDAILIHSAMTNPSEILAFKEEWGDRLPVIIVPTKYYSTPTEIFTEAGFSIAIWANHMIRSAIEAMQQTAASIIQNQSVVELEDIASVSEIFRLQG
>2609731137
LEAHNGISAKIAEESFKGLWAGGLAIAAQYGVRDSNEASWTQVLEVLEFMADATSIPIMLDGDTGGNFNNVRRLVQKLEQRGIAAVCIEDKLYPKTNSFIGNKQELANIDEFCSRIKAGKDAKDDEFSIITRVEAFISGWGLGEAIKRAEAYHEAGSDGILIHSAKSEPSEIIAFKNEWGDRLPVIIVPTKYYSTPTEIFSQVGISIAIWANHMIRSSIESMQQTAASIIQKKSVVALEDIASVSEIFRLQG
>2740259189
MECHNGLSAKIAEEAFRGLWGSGLSISAAQAVRDNNEMSWTQVLDTAEYISDATTIPLLLDGDTGGNFNNMRRLVKKLEQIQVAGVCIEDKIFPKANSFIGDRQPLAKTDEFCGKIKAGKDERDDDFVIIARVEAFIAGWGLGEALKRAEAYRKAGADGILIHSKHSTPDEILSFMQEWGDRCPVVIVPTKYYSTPTEVFRAVGVSMVIWANHLMRSAAAAMKQTAEQIAREETLVNVEDIAPLSEVFRLQG
>2789029845
MEAHNGLSAKIVEDAFQGIWGSGLTVSASLGVRDNNEISWTQVLEAVEFMNDAVSIPVLLDGDTGGNFNNMRRFVKKLEQRGIAGVCIEDKVFPKTNSFLEEKQPLADIDEFCGRIKAGKDVRDDDFVITARIEAFIAGWGLGEAMKRAEAYRRAGADAILIHSKHSDPAEVFSFLKEWANRLPVLLVPTKYYTTPTAGFRERKVSIVIWANHLLRGAIRKMQEVAARIYVDENLLNVEDISSLGEVFRLQG
>2817867565
MEAHNGLSARIVEEAFSGIWASGLGISAALGVRDNNEASWTQVLEVVEFMTDATAIPILLDGDTGGNFNNMRRLVRKLEQRGVAAVCIEDKLFPKTNSFISGKQALADIDEFTGKIKAAKDGTDADFAVIARLEGFIAGWGLDEVLTRAGAYHDAGADALLVHSRKSTPDEILAFARAWDRDCPLVIVPTMYYSTPAEVFEEAGIRLVIWANHNVRSAITAMQQTARQVFEERSLRNVEDIAPVAEIFRLQD
>2558085020
CEAHNGLSARIVEEAFSGIWGSGLSISAALGVRDSNEASWTQILETAEFMSDATQIPILLDGDTGGNFNNFRRLVKKLEQREIAGVCIEDKRFPKANSLIGKQQPLEDIDTFCGKIKAGKDTSDPDFCIVARVEAFIAGLGLKQAIERAEAYRRAGADAVLIHSKKRTAADIEAFMREWADRHPVVIVPTKYYSTPTGHFQDMGISLAIWANHIVRASVQAMQKAAQRIHAEESVASIEDIVPVSEIFRLQG
>2825680631
IEAHDGISAKIAEEAFQGIWGSGLSISAQLGVRDNNEASWTQVLEVVEFMSDATSIPILLDGDTGGNFNNVQRLVKKLEQRGVAGVCIEDKLFPKTNSFIGTAQPLADMDEFCGKIKAAKDASDDDFVLIARVEAFIAGWGLSEALRRAQAYYDAGADGILIHSSLHVPDEVLAFKREWGDRAPVVIVPTKYYATPTEVFHDAGFSLVIWANHLLRASVTMTQKVAQRLMLEQNLLNVEDIVPVSEIFRLQG
>2719058704
IEAHDGISAKIAEEAFQGIWGSGLSISAQLGVRDNNEASWTQVLEVVEFMSDATSIPILLDGDTGGNFNNVQRLVKKLEQRGVAGVCIEDKLFPKTNSFIGTAQPLADMDEFCGKIKAAKDASDDDFVLIARVEAFIAGWGLSEALRRAQAYYDAGADGILIHSALRVPDEVLAFKREWGDRAPVVIVPTKYYATPTEVFRDAGFSIAIWANQLLRASVTMTQKVAQQLMVEQNLLNVEDIVPVAEIFRLQG
>2722271305
CEAHNGLSARIVEEAFDGIWGSGLSISAQLGVRDSNEASWTQVLDVIEFMADSTTIPILLDGDTGGNFNNMQRLVRKLEQRGVAAVCIEDKLFPKTNSFIGTAQPLADMDEFAGKIKAGKDAGDEDFCIIARVEAFIAGWGLNEALKRAEAYRRAGADGILIHSALSVPDEVLAFKKEWGDRLPVVIVPTKYYSTPTEVFRQYGFSIAIWANQVVRAAISGMQRVVKAIHEAETLMAVEDIVPVSEVFRLQG
>2820016726
CEAHNGLSAKIVEEAFAGIWGSGLSISSQLGVRDSNEASWTQVLEVLEFMCDGTSVPILLDGDTGGNFNNMRRLVRKLEQRGVAAVCIEDKLFPKTNSFVGTAQPLADMEEFCGKIKAGKDAGDGDFSIIARVEAFIAGWGLTECLRRAEAYHRAGADGILIHSALGVPDEVLAFKKEWGGRCPVLIVPTKYYSTPTGIFEDYGFSIVIWANQILRSAIGAMQKTAKTLHAEKTLTAVEDIASVGEVFRLQG
>2518938751
LEAHNGISAKIVEEAFKGIWGSGLSLSAQYGVRDNNEASWTQVLDMLEFMSDATTIPILLDGDTGGNFNNMQRLVRKLEQRDIAAVCIEDKLFPKTNSFIGTAQPLADIEEFCGKIKAGKDAGDDDFSIIARVEAFIAGWGLKEAMRRAEAYRKAGADAILMHSALSVPDEILAFKKEWGDRLPVVIVPTKYYATPTDQFREAGISIAIWANHMIRTAIASMQKNAATLMAEESLMAIEDIAPVKEIFRLQG
>2682228803
CEAHNGISAKIVEEAFKGIWASGLTLSAQFGVRDNNEASWTQILDHLEFMSDATRIPILLDGDTGGNFNNMQRLIRKLEQRQVAAVCIEDKLFPKTNSFLGETQPMAGIDEFCGKIKAGKDATDEDFCLIARIEAFICGWGLSEALRRAEAYHQAGADGILIHSALAVPDEILAFKQEWGDRCPVVIVPTKYYATLTDVFRQHGFSLVIWANHLLRAAVTVMQKTARTLKAKENLFSIEDIAPVAEIFRLQD
>2636209163
CEAHNGLSAKVVEEAFKGIWASGLTISAQFGVRDNNEASWTQILDNVEFMSDATKIPILLDGDTGGNFNNMQRLIRKLEQRQIAAVCIEDKQFPKTNSFLGDMQPMADIDEFCGKIKAGKDATDDDFCIIARVEAFICGWGLSEALRRAEAYHQAGADGILIHSALAVPDEILAFKREWGDRCPVVIVPTKYYATPTEVFRQAGFSTVIWANHLLRATVTIMQRTAEILKEKESLLSIEDIAPVSEVFRLQG
>2597409140
CEAHNGLSAKIVEEAFHGIWASGLSISAQFGVRDNNEASWTQVLDNLEFMSDAARIPILLDGDTGGNFNNMQRLIRKLEQRHIAAVCIEDKLFPKTNSFLGDTQPMADMEEFCGKIKAGKDASDPDFCIIARVEAFICGWGLTEALRRAEAYRQAGADGILIHSALAVPDEILAFKREWSNRSPVVIVPTKYYSTPTDVFRQHGFSMVIWANHMLRAAVATMQTTARVLKEQENLLFIEDIVPVSEVFRLQG
>2833485425
CEAHNGLSAKIVQEAFKGIWASGLSISAQFGVRDNNEASWTQVLETLEFMSDATTIPILLDGDTGGNFNNMQRLVRKLEQRKIAAVCIEDKLFPKTNSFIGDAQPMADMHEFCGKIKAGKDASDPNFSIIARVESFICGWGLAEALRRAEAYRQAGADGILIHSALAVPDEILAFKQEWGNRCPVVIVPTKYYATPTDVFRQHNFSIVIWANHLLRSSVTAMQKTARTLKEQEHLLSIEDVAPVSEIFRLQN
>649661026
CEAHNGLSAKIVQEAFPGIWASGLSISAQFGVRDNNEASWTQVLEDLEFMSDATRIPILLDGDTGGNFNNMQRLIRKLEQRNIAAVCIEDKLFPKTNSFLGDAQPLADMQEFCGKIKAGKDATDPDFCLIARVEAFICGWGLAEALRRAEAYHQAGADGILIHSALSVPDEILAFKREWGNRCPVVIVPTKYYATPTDVFRQHGFSMVIWANHMLRAAVASMQKTARALKESEHLLSIEDVAPVSEIFRLQN
>2727870201
CEAHNGLSAKIVEEAFAGIWASGLSISAQFGVRDNNEASWTQVLEDLEFMSDATKVPILLDGDTGGNFNNMQRLIRKLEQRNIAAVCIEDKLFPKTNSFLGDAQPMADMQEFCGKIKAGKDAVDPDFCIIARVEAFICGWGLAEALRRAEAYHQAGADGILIHSALSVPDEILAFKREWGHRCPVVIVPTKYYSTPTDVFRQHGFSMVIWANHMLRAAVSTMQKTARALKQSENLLSIEDVAPVSEIFRLQN
>2727867646
CEAHNGLSAKIVEEAFAGIWASGLSISAQFGVRDNNEASWTQVLEDLEFMSDATKVPILLDGDTGGNFNNMQRLIRKLEQRNIAAVCIEDKLFPKTNSFLGDAQPMADMQEFCGKIKAGKDATDPDFCLIARVEAFICGWGLTEALRRAEAYHQAGADGILIHSALSVPDEILAFKREWGNRCPVVIVPTKYYSTPTDVFRQHGFSMVIWANHMLRAAVSTMQKTARALKESENLLSIEDVAPVSEIFRLQN
>2691456767
CEAHNGLSAKIVQEAFKGIWASGLSISAQFGVRDNNEASWTQVLDNLEFMSDATTVPILLDGDTGGNFNNMQRLVRKLEQRRIAAVCIEDKLFPKTNSFIGDAQPMADMQEFCGKIKAGKDATDADFCIIARVEAFICGWGLAEALRRAEAYRQAGADGILIHSALSVPDEILSFKQEWGNRGPVVIVPTKYYATPTEVFRQHGFSIVIWANHLLRAAVTAMQKTAATLKEQEHLLSIEDVAPVAEIFRLQN
>2619756703
CEAHNGLSAKIVQEAFRGIWASGLSISAQFGVRDNNEASWTQVLDNLEFMSDAATIPILLDGDTGGNFNNMQRLVRKLEQRHIAAVCIEDKLFPKTNSFIGDAQPMADMHEFCGKIKAGKDAVDPDFCIIARVEAFICGWGLAEALRRAEAYRQAGADGILIHSALSVPDEILSFKQEWGNRCPVVIVPTKYYATPTDVFRQHGFSMVIWANHMLRTAVAAMQKTARTLKEQQHLLSVEDVAPVSEIFRLQN
>2691600431
CEAHNGLSAKIVQEAFRGIWASGLSISAQFGVRDNNEASWTQVLENLEFMSDAATIPILLDGDTGGNFNNMQRLVRKLEQRRIAAVCIEDKLFPKTNSFIGDAQPMADMQEFCGKIKAGKDATDPDFCIIARVEAFICGWGLAEALRRAEAYRQAGADGILIHSALSVPDEILAFKQEWGNRCPVVIVPTKYYATPTDVFRQHGFAMVIWANHMLRSAVTAMQKTARTLKEQEHLLSIEDVAPVSEIFRLQN
>2615894560
CEAHNGLSAKIVEEAFKGIWASSLALSAQYGVRDSNEASWSQVVDTLEFMSDATSIPIMLDGDTGGNFNNMQRLVRKLEQRDVAAVCIEDKSFPKANSFIGKAQSLVDIDEFCGKIKAGKDVRDDDFAIIARIEAFITGWGLEEALKRAEAYDRAGADAILIHSALHVPDEVLAFKKEWGERCPVIIVPTKYYATPTKLFHEYGFSIVIWANQILRSSIEAMQKIARQLYRDQNLLSVEDISPLSEIFRIQG
>2656241716
CQQSLVRKLEQRGIAAVCIEDKRFPKTNSFIGKTQPLADMDEFCGKIKAGKDAYDDDFAIVARVEAFIAGWGLPEALRRAEAYHLAGADAILIHSTLSVPDEVLAFKKAWGERCPVLIVPTKYYATPTELFREYGFSMLIWANQILRSGMDAMQRTARQLYRDGNLLSVEDISPVSEIFRLQG
>2656253841
CEAHNGLSAKIVEEAFKGIWASGLALSAQYGVRDNNEASWTQVVETLEFMSDATRIPIMLDGDTGGNFNNMQRLVRKLEQRGIVAVCIEDKLFPKTNSFIGKRQPLADTDEFCGKIKAGKDAHDEDFAIVARIEAFIAGWGLAEALRRAEAYHLAGADAILIHSALSVPDEVLAFKKDWGKRCPVIIVPTKYYATPTELFREYGFSVVIWANQILRSGMDAMQRTARQLYRDGNLLSVEDISPVSEVFRLQG
>2615875139
MRRLVHKLEQRDIAAVCIEDKLFPKTNSFIGKAQPLADIDEFCGKIKAGKGARDDDFAIVARVESFIAGWDLAEALKRAEAYHQAGTDAILIHSALSMPDEVLDFKKAWGDRCSVIIVPTKYYATPTELFREYGFSMVIWANQILRSAIDAMQKTARQLYQDRNLSSVEDIAPITEVFRIQR
>2656257702
CEAHNGLSAKIVEDAFKGIWASGLSLSAQYGVRDNNEVSWTQVVENMEFMSDATSIPIMLDGDTGGNFNNMRRLVRKLEQRDIAAVCIEDKLFPKTNSFTGKSQPLADIDEFCGKIKAGKDTQDDDFAIVARVESFIAGRDLAEALKRAEAYHRAGADAILIHSALSVPDEVLDFKKAWGDRCPVIIVPTKYYATPTKLFREYGFSMVIWANQILRSAIDAMERTARQLHRDRNLLSVEDIAPIAEVFRIQG
>2656271007
CESHNGLSAKIVEEAFKGIWASGLALSAQYGVRDNNEVSWTQVVENLEFMSDATSIPIMLDGDTGGNFNNMRRLVRKLEQRDIAAVCIEDKLFPKTNSFTGKSQPLADIDEFCGKIKAGKDTQDDDFAIVARVESFITGRDLAEALKRAEAYHQAGADAILIHSALSVPDEVLDFKKAWGDRCPVIIAPTKYYATPTELFRKYGFSMVIWANQLLRSAIDAMERTARQLHRDRNLLSVENIAPIAEVFRIQG
>2739886949
MEAHNGISAKIVEEAFQGIWASGLAISAALGVRDNNEASWTQVLETLEFMADAASIPIMVDGDTGGNFNNVRRLVRKLCQRNIAAVCLEDKLFPKTNSFIGTGQPLAKVEEFCGKIKAGKDSTDDNFCVVARIEALVSGLGLDEALRRAEAYQAAGADGILIHSKAKTADEVLEFSARWDSRCPVIIVPTMYYGTPTDRFRSSGINMIIWANHNLRASIAAMRGVSRQIRDEESLLGVEELASVQDIFDLTD
>2710091895
MEAHSGLSAKIVAEAFTSIWASGLTMSAALGVRDNNELSWTQVLDALEYMTDAVDIPILLDGDTGGNFNNARRLITKLEQCGVAGVCIEDKLFPKTNSFIGEMQPLAEVGEFCGKIRAMKDSRDSDFVVVARVEAFITGWGLPEALRRAEAYRQAGADAILIHSKRPDAKEISDFMTEWARRHPIVIVPTTYWQTPTDHFRAMGVSLVIWANQLLRASITAMQQTARVIHDQESLAGAEQIASVAEIFRLQE
>2711258130
MEAHNGLSAKIVEEAFKGIWASGLAMSAALGVRDSNEASWTQVVEVLEFMSDAATLPILVDGDTGGNFNNMRRAVAKLCQRGVAGICIEDKLFPKTNSFIGEGQPLADIEEFCGKIKAGKDSTDADFSVVARLEAFIAGRGLDEALKRAEAYHAAGADALLVHSKLATADEILAFAKEWAGRSPIVIVPTKYYATPTDEFRKAGISVVIWANHNLRAAISAMRDVSRQIYRDQNLIGVENIAGVKDVFELAG
>2788019193
IEAHNGISARIAEEAFKGIWAXGLALSAQYGVRDNNEASWTQIVDMVEFMADVTSXPILLDGDTGGNFNNMRRLVRKLEQRGIAGVCIEXKXFPKKNSFIGEKQELADINEFCGKIAAGKDSLDPXFCIVARVEAYIAGWETKEAIRRAEAYHKAGADAILIHSALSQPDQILEFTXEWASRAPLVIVPTXYYSTPTQVFRDANINLIIWANXMIRGAITAMQECAFKIKEQENLTEVEDIASVKEIFRLXG
>2716630121
MEAHNGLSARIAQDVFEGLWASGLSISAALGVRDNNEASWTQVLEVVEFMSDATQIPILLDGDTGGNFNNVRRLVRKLEQRQVAGVCIEDKLFPKTNSYIGEQQPLADVDEFCGRIAAGKDATDPDFVIVARTEAFIAGWGLDEALRRAEAYRRAGADAILVHSKKSTASDIELFMKEWQRRLPVIIVPTTYYSTPTERFRELGVAAVIWANHGLRGALWAMQDVYRQIHRDQSLVNVEDVAPMADVFRLQG
>2787377223
LEAHDGVSARIVEEAFQGIWASGLTMSASMGVRDNNEASWTQVLEKVEFMADATSIPILLDGDTGGNFNNVRRFVRKLEQRGVAGVCIEDKLFPKTNSFIGEQQPLADPEEFAGRIKAAKDSVDADFQVVARVEALIAGWPMEEALSRAETYEAAGADAILIHSKRSTPDEVIGFRRAWGDRLPVVIVPTMYYATPPETLESEGFSLVIWANHLLRSGITAMEQTARTIAHDRSLFNVEGVASVKRIFELQG
>AG-457-K17_NODE_8
MEAHNGMSAKIVEEAFKGIWASGLALSAQYGVRDNNEASWTQIVDMIEFMSDATKIPILLDGDTGGNFNNLRRLVKKLEQRDIAGVCIEDKIFPKTNSFIGEKQQLADISEFSGKIAAGKDSLDDEFSIIARVEAFIAGFDLKEAINRAEAYRVAGADGILIHSALSNPSQILDFAREWGGRCPLIIVPTKYYNTPTEVFKKSNIQLIIWANHLIRSSVKYMQTVASNIQKKETVTEIEDVATVEELFRLQG
>2546941494
MEAHDGLSAKLVEEAFPAIWASGLAISAALGVRDNNEASWTQVLDILEFMADATTLPILVDGDTGGNFNNVRRLVRKLCQRGIAGVCIEDKLFPKTNSFIGEAQPLAAIDEFCGRIKAGKDSTEADFSLVARIEALISGHGLDEALRRAEAYHEAGADAVLIHSKRSTASEILAFAERWANRCPVVIVPTMYYATPTQAFREAGISTVIWANHNLRAALTAMRQTCQRIRADESVLDIEGVASVKDIFSLVG
>2638792108
MEAHNGLSARIVEEAFKGIWASGLTLSAQFGVRDNNEASWTQVVDMVEFMADATRIPILMDGDTGGDFNSMRRLVKKLESRGVAGVCIEDKLFPKMNSLIGHRQPLADVAEFQGKIRAGKDSSDPDFVIVARVEALIAGWGLDEALRRAEAYHAAGADAILIHSRKSRADEILAFAREWAGRSPLVIVPTTYYSTPTDVFRAAGVSVVIWANHTLRAAISAMQALARELRATETLVNVEDIAPVKEIFRLQR
>639003153
LEAHNGISARIAEEAFKGIWASGLALSAQFGVRDNNEASWTQVVDMLEFMADITHIPILLDGDTGGNFNNMRRLVHKLEQRGIAGVCIEDKLFPKTNSFIGERQPLAEIDEFCGKIKAGKDCRDEDFCIIARVEALIAGWEVDEAVRRAGAYHEAGADAILIHSKRSQPDEILAFIDRWENRAPVVIAPTKYYSTPTDVFRRAGVSMVIWANHQIRSAVQAMQASARRIYRDQSLLEVEDIAPMDEIFRLQG
>2741144784
MEAHNGLSARIVEEAFRGIWASGLTISTSLGLRDSNEASWTQVLEILEYMTDATRLPILVDGDTGGNFNNVRRFVRKLCERGVAGICIEDKLFPKTNSFVGERQPLAEIDEFCGRIKAGKDSTDDDFVFVARVEALISGRGMEEALRRAEAYHAAGADAILIHSKQRTAGEVMSFAKEWAGRSPLIIVPTKYYATPTDQFREAKISTVIWANHLLRAAVSAMKLTATNIGANETLVQIEDIAPVDELFRLSR
>2550377075
MEAHNGLSARIVREAFRGIWASGLSISAQFGVRDNNEVSWTQVVDMLEFMVDASNLPILLDGDTGGNFNNMRRLVRKLEQRGVAGVCIEDKQFPKTNSFIGERQPLADIEEFVGKIKAGKDTTDSNFSIVARVEALIAGWGMDEALRRAEAYRLAGADAILIHSKLSKSDEIVAFAREWADRTPLVIVPTRYYSTATDVFRQAGISTVIWANHSVRSAVSAMQSVVKEIYETQTLINVEDIASVNEIFRLQN
>2752930745
MEAHNGLSARIVREAFRGIWASGLSISAQFGVRDNNEASWTQVVDMLEFMVDASNLPILLDGDTGGNFNNMRRLVRKLEQRGVAGVCIEDKQFPKTNSFLGERQPLAEIEEFVGKIKAGKDTSDPNFSIVARVEALIAGWGMDEALHRAEAYRLAGADAILIHSKLSKPDEIVTFAREWAGRSPLVIVPTRYYSTPTDVFRQAGISTVIWANHSVRSAASAMQSVVKEIYQSQTLINVEDIASVNEIFRLQD
>2717807211
LEAHNGISASIAEEAFRGIWASGLALSAQFGVRDNNETSWSQVVDMVEFMADATSVPILLDGDTGGNFNNARRLVRKLEQRGIAGVCIEDKSFPKTNSFIGQRQELADIDEFCGKIAAAKDSLDDDFCVVARVEAYIAGRDTREALARAEAYRRAGADGILIHSSQSKPDQILEFAREWAGRAPLVIVPTKYYSTPTQVFRDAGVSLVIWANHLIRSAVDSMQATARRIFEDESLVEVEDIASITEIFRLQC
>2775002872
MEAHNGLSARIVREAFGGIWASGLAMSAQLGVRDNNEASWTQIVDVVEFMADASDLPILLDGDTGGNFNNVRRLVRKLEQRGVAGVCIEDKQFPKTNSFIGDRQPLAEVEEFCGRIKAGKDSLDEDFVLVARVEAMIAGWGVDEALHRATAYHEAGADAILIHSARSRPDEILEFAAQWRNRAPLVIVPTKYYSTPTTVFREAGISVVIWANHLVRAATSAMQSVAREIHDSRTLVNVEDVAPVGEIFRLQG
>2585378485
MEAHNGLSARIVRESFGGIWASGLAISAQLGVRDNNEASWTQIVDVVEFMADASDLPILLDGDTGGNFNNVRRLVRKLEQRGVAGVCIEDKQFPKTNSFIGDRQPLAEVEEFCGRIKAGKDSLDDDFVLVARVEAMIAGWGVDEALHRAASYHEAGADAILIHSAKSRPDEILEFTAQWQDRAPLVIVPTKYYSTPTTVFREAGISVVIWANHLLRAAASAMQSVAREIHDSRTLVNVEDVAPVREIFRLQG
>2557371707
CEAHNGLSAKIVEEAFKGIWASGLAISAQLGVRDNNEASWTQVLDVIEFMADASSLPIMLDGDTGGNFNNVQRLVRKLEQRDIAAVCLEDKIFPKANSFIGNRQPLADIDEFCGKIKAGKDAFNDNFSIVARVEAFIAGWGLGEALRRAEAYHAAGSDAILIHSALRTPDEILAFKDAWGERCPVVIVPTTYYATPSEVFREHGIALVIWANPTLRASVRAMQQTARALFTSESLVAVEDIAPVREIFRLQG
>2711397138
LEAHNGISARIVEQAFRGIWASGLAISAQFGVRDSNEASWTQVVDVLEFMSDVTRIPILLDGDTGGNFNNMRRLVRKLEQRQVAGVCIEDKQFPKTNSFIGEKQPLADVDEFCGKIKAGKDVTDTDFCVIARVEALIAGWSMAEALRRAEAYRAAGADGILIHSKLSRPDEILEFAQEWAERAPLIIVPTKYFSTPTEVFRSARISVAIWANHMLRAAVESMEQVSAHIKAQETVADVEHVATVNHIFELQG
>2652247773
CEAHNGLSARIVEEAFKGIWASGLSLSAQYGVRDNNEASWTQVLDMLEFMSDAARIPIMLDGDTGGNFNNVQRLVKKLEQRDIAAVCLEDKIFPKTNSFIGHQQPLAKIDEFCGKIKAGKDASDDDFSIVARVEAFIAGWGLQEALIRAEAYHAAGADAILIHSALAVPSEILSFKREWGDRCPVVIVPTKYYATPTEVFREHGISMAIWANHILRSSIQAMQQAASILVREQSLVQVESIASVSEVFRLQG
>2788065136
LEAHNGISASIVESAFKGIWGSGLAISAQFGVRDSNEASWTQVVDMLEFMSDATSIPILLDGDTGGNFNNMRRLVVKLEQRDIAGVCIEDKQFPKTNSFIGNKQPLADIDEFCGKIKAGKDSSDDDFSIVARVEALIAGWGLNEALKRAEAYRQAGADGVLIHSKLSRPDEILTFAKEWAERSPLVIVPTKYYSTPTDAFRKAGINLVIWANHLIRSSVHEMEKTSKAIFDSESLADIEDIASVDHIFQLQG
>2566049302
MEAHNGLSARIVEEAFQGIWGSGLTISSQFGVRDNNEASWTQIIELLEFMSDASSLPILLDGDTGGNFNNLRRLVRKLEQRGIAGVCIEDKQFPKTNSFISERQQLADVDEFCGKIKAGKDTSDPDFNIVARVEALIAGWGMSEALSRAEAYRRAGADAILIHSKRSKPDEILQFAKEWAGRSPLVIVPTKYYSTPTEVFRRAGINLVIWANHLLRAAIPAMQAAAREVFETQTLVGIEEVATVNEIFRLQG
>2773484131
MEAHNGISARIVEEAFKGIWGSGLALSAQFGVRDNNEASWTQVVEMLEFMSDATSIPILLDGDTGGNFNNMRRLVRKLEQRDIAGVCIEDKLFPKTNSFIGERQPLADIDEFCGKIKAGKDSAHDDFSIIARIEALIAGWGIDEALRRAEAYHVAGADAILIHSKLSRPDQILEFAREWADRAPLVIVPTKYYSTPTDVFRKAGISLVIWANHMIRAAVAKMQKVSRQIRENQSLVEVEDIAAVDELFRLQG
>2624350380
LEAHNGISARIVEEAFKGIWASGLAISAQFGVRDNNEASWTQVVDVLEFMSDVTSIPILLDGDTGGNFNNMRRLVRKLEQRDVAGVCIEDKIFPKTNSFIGERQPLADVNEFCGKIAAGKDSIDDDFSIVARVEALIAGWDIAEALRRGEAYRQAGADAILIHSKLSRPDQILEFAREWANRSPLVIVPTKYYSTPTEAFRRAKISLVIWANHMIRSAVSTMQSTARQIYAAESLADVEDVASVDEIFRLQG
>2586327413
MEAHNGVSAKIVEEAFKGIWASGLTMSAQFGVRDNNEASWTQVVDMLEFMSDASTLPILLDGDTGGNFNNFRRLIHKLEQRSIAGVCIEDKLFPKTNSFIGDRQPLADVDEFCGKIKAGKDSNDPDFSIVARVEALISGWGMDEALRRAEAYHRAGADAILIHSKRAKADEIVTFAKEWAGRCPLVIVPTKYYSTPTDVFRRANINLIIWANHLMRAAIPAMQAVAKEIHDSETLIEIEDVATVDEIFRLQG
>2846729328
MEAHNGLSARIVREAFKAIWASGLAISAQFGVRDNNEASWTQVVDTLEFMADSSGLPILVDGDTGGNFNNVRRLVRKLEQRGIAGLCIEDKQFPKTNSFIGERQPLATIDEFCGKIKAGKDTTDADFSIVARVEALIAGWGMDEALRRAEAYRQAGADAILIHSKLSRPDEILEFAREWAGRAPLVIVPTKYYSTPTDVFRQAGISLVIWANHLIRAAASSMQAVAREIHDTQTLVHVEDIAPMSEIFRLQD
>2630325020
MEAHNGLSARIVREAFKAIWASGLAISAQFGVRDNNEASWTQVVDTLEFMADSSGLPILVDGDTGGNFNNVRRLVRKLEQRGIVGLCIEDKQFPKTNSFIGERQPLATIDEFCGKIKAGKDTTDANFSIVARVEALIAGWSMDEALRRAEAYRQAGADAILIHSKLSRPDEILEFASEWAGRAPLVIVPTKYYSTPTEVFRQAGISLVIWANHLIRAAASSMQAVAREIHDTQTLVHVEDIASVSEIFRLQD
>2732712330
MEAHNGLSARIVREAFKAIWASGLAISAQFGVRDNNEASWTQVVDTLEFMADSSGLPILVDGDTGGNFNNVRRLVRKLEQRGIAGLCIEDKQFPKTNSFIGERQPLATIDEFCGKIKAGKDTTDADFSIVARVEALIAGWGMDEALRRAEAYRQAGADAILIHSKLSRPDEILEFAREWAGRAPLVIVPTKYYSTPTEVFRQAGISLVIWANHLVRAAASAMQAVAREIHDTQTLVHVEDIAPVSEIFRLQD
>2555987285
MEAHNGLSARIVREAFKAIWASGLAISAQFGVRDNNEASWTQVVDMLEFMADSSGLPILVDGDTGGNFNNVRRLVRKLEQRGIVGLCIEDKQFPKTNSFIGERQPLATIDEFCGKIKAGKDTTDADFSIVARVEALIAGWGMDEALRRAEAYRQAGADAILIHSKLSRPDEILEFAREWAGRAPLVIVPTKYYSTPTEVFRQAGISVVIWANHLIRAAASSMQAVAKEIHDTQTLVHVEDIAPVSEIFRLQD
>650720979
MEAHNGLSARIVREAFDAIWASGLAISAQYGVRDNNEASWTQVVDTLEFMVDASDLPILLDGDTGGNFNNVRRLVKKLEQRGVAGVCIEDKQFPKTNSFIGERQPLADVDEFCGKIKAGKDSGDPDFSIVARVEALIAGWGMDEALRRAEAYHAAGADAILIHSKLARADEIVAFAREWAHRAPLVIVPTKYYSTPTQVFRNAGISVVIWANHLIRAATSAMQAVAKEIHDSETLVGVEDVASVNEIFRLQG
>2710208599
MEAHNGLSARIVREAFDAIWASGLAISAQYGVRDNNEASWTQVVDTLEFMVDASDLPILLDGDTGGNFNNVRRLVKKLEQRGVAGVCIEDKQFPKTNSFIGERQPLADVDEFCGKIKAGKDSDDPDFSIVARVEALIAGWGMDEALRRAEAYHAAGADAILIHSKLARAEEIVAFAREWAHRAPLVIVPTKYYSTPTQVFRNAGISIVIWANHLIRAATSAMQAVAKEIHDSETLVGVEDIASVNEIFRLQG
>2628519853
MEAHNGLSARIVKEAFKAIWGSGLTISAQFGVRDNNEASWTQVVDMLEFMADASDLPILLDGDTGGNFNNVRRLVKKLEQRGIAGVCIEDKQFPKTNSFLGERQPLAEMDEFCGKIKAGKDSSDPNFSIVARVEALIAGWGMEEALKRAEAYRQAGADAILIHSKLSKPDEILTFAREWAGRGPLVIVPTKYYSTPTDVFRQAGISTVIWANHLLRGATTTMQAIAKEIRSSETLVNVEDVASVNEIFRLQD
>2758208707
MEAHNGLSARIVKEAFKAIWGSGLTISAQFGVRDNNEASWTQVVDMLEFMADASDLPILLDGDTGGNFNNVRRLVKKLEQRGIAGVCIEDKQFPKTNSFLGERQPLAEMDEFCGKIKAGKDSSDPNFSIIARVEALIAGWGMEEALTRAEAYRQAGADAILIHSKLSKPDEILTFAREWAGRGPLVIVPTKYYSTPTDVFRQAGISTVIWANHLLRGATTTMQAIAKEIRSSETLVNVEDVASVNEIFRLQN
>2611858001
MEAHNGLSARIVKEAFKAIWGSGLTISAQFGVRDNNEASWTQVVDTLEFMADASDLPILLDGDTGGNFNNVRRLVKKLEQRGIAGVCIEDKQFPKTNSFLGERQPLAEMDEFCGKIKAGKDSSDPNFSIVARVEALIAGWGMEEALKRAEAYRQAGADAILIHSKLSKPDEILTFAREWAGRGPLVIVPTKYYSTPTDVFRQAGISTVIWANHLLRGAASTMQAIAKEIYSSETLVNVEDVATVNEIFRLQD
>2645512889
MEAHNGLSARIVKEAFKAIWGSGLTISAQFGVRDNNEASWTQVVDTLEFMADASDLPILLDGDTGGNFNNVRRLVKKLEQRGIAGVCIEDKQFPKTNSFLGERQPLAEMDEFCGKIKAGKDSSDPNFSIVARVEALIAGWGMEEALKRAEAYRQAGADAILIHSKLSKPDEILTFAREWAGRGPLVIVPTKYYSTPTDVFRQAGISTVIWANHLLRGAASTMQAIAKEIHTSQTLVNVEDVASVNEIFRLQD
>2651011442
MEAHNGISARIAKEAFKAIWGSGLSISAQFGVRDNNEASWTQVVDNLEFMADASDLPILLDGDTGGNFNNVRRLVRKLKQRGITGVCIEDKQFPKTNSFIGEAQPLADIDEFCGKIKAGKDSSDPNFSIVAHVEALIAGWGMDEALKRAEAYRQAGADAILIHSKLSKPDEILTFYARMGRRSRHRADEVLQHADRCVPSGRHQLRDLGEPSDSRRSVGDAGDGNPRQRDARQRG
>2726945598
MEAHNGLSARIVKEAFKAIWGSGLAISAQFGVRDNNEASWTQVVDMLEFMADASDLPILLDGDTGGNFNNVRRLVRKLEQRGIAGVCIEDKQFPKTNSFIGEAQPLADIDEFCGKIKAGKDSSDPNFSIVARVEALIAGWGMEEALRRAEAYRQAGADAILIHSKLSKPDEILTFAREWAGRGPLVIVPTKYYSTPTDVFRQAGISTVIWANHLIRGATSAMQAIAKEIHESETLVNVEDIAAVNEIFRLQD
>2758128786
MEAHNGLSARIVKEAFKAIWGSGLAISAQFGVRDNNEASWTQVVDMLEFMADASDLPILLDGDTGGNFNNVRRLVRKLEQRGIAGVCIEDKQFPKTNSFIGEAQPLADIDEFCGKIKAGKDSSDPNFSIVARVEALIAGWGMDEALRRAEAYRQAGADAILIHSKLSKPDEILTFAREWAGRGPLVIVPTKYYSTPTDAFRQAGISTVIWANHLIRGAASAMQAIAKEIHESETLVNVEDIAAVNEIFRLQD
>2637198569
MEAHNGISARIAREAFKAIWGSGLSISAQFGVRDNNEASWTQVVDNLEFMADASNLPILLDGDTGGNFNNVRRLVRKLEQRGIAGVCIEDKQFPKTNSFIGEAQPLADIDEFCGKIKAGKDSSDPNFSIVARVEALIAGWGMEEALKRAEAYRQAGADAILIHSKFSKPDEILTFAREWAGCGPLVIVPTKYYGTPTDVFRQAGISCVIWANHLIRSSVLAMQAIAKEIHDSETLVNVEDIAAVNEIFRLQD
>2726917159
MEAHNGISARIAKEAFKAIWGSGLSISAQFGVRDNNEASWTQVVDNLEFMADASDLPILLDGDTGGNFNNVRRLVKKLEQRGIAGVCIEDKQFPKTNSFIGEAQPLADIDEFCGKIKAGKDSSDPNFSIVARVEALIAGWGMEEALKRAEAYRQAGADAILIHSKLSKPDEILTFAREWAGRGPLVIVPTKYYSTPTDAFRQAGISCVIWANHLIRGAVSAMQAIAKEIHDSETLVNVEDIASVNEIFRLQD
>2637138085
MEAHNGISARIAREAFKAIWGSGLSISAQFGVRDNNEASWTQVVDNLEFMADASDLPILLDGDTGGNFNNVRRLVKKLEQRGITGVCIEDKQFPKLNSFIGEAQPLADMDEFCGKIKAGKDSSDPNFSIVARVEALIVGWGMEEALKRAEAYRQAGADAILIHSKLSKPDEILTFAREWAGRGPLVIVPTKYYSTSTDVFRQAGISCVIWANHLIRGSVSAMQAIAKEIHDSETLVNVEDIASVNEIFRLQD
>2726939664
MEAHNGISARIAREAFKAIWGSGLSISAQFGVRDNNEASWTQVVDNLEFMADASDLPILLDGDTGGNFNNVRRLVRKLEQRGIAGVCIEDKQFPKTNSFIGEAQPLADIDEFCGKIKAGKDSSDPNFSIVARVEALIAGWGMEEALKRAEAYRQAGADAILIHSKLSKPDEILTFAREWAGRGPLVIVPTKYYSTPTDAFRQAGISCVIWANHLIRGSVSAMQAIAKEIHDSETLVNVEDIASVNEIFRLQD
>2612025728
MEAHNGISARIAKEAFKAIWGSGLSISAQFGVRDNNEASWTQVVDNLEFMADASDLPILLDGDTGGNFNNVRRLVKKLEQRGVAGVCIEDKQFPKTNSFIGEAQPLADMDEFCGKIKAGKDSSDPNFSIVARVEALIAGWGMEEALKRAEAYRQAGADAILIHSKLSKPDEILTFAREWAGRGPLVIVPTKYYSTPTDVFRQAGISTVIWANHLIRGAVSAMQAIAKEIHDSETLVNVEDIASVNEIFRLQD
>2645750688
MEAHNGISARIAREAFKAIWGSGLSISAQFGVRDNNEASWTQVVDNLEFMADASDLPILLDGDTGGNFNNVRRLVKKLEQRGIAGVCIEDKQFPKTNSFIGEAQPLADMDEFCGKIKAGKDSSDPNFSIVARLEALIAGWGMEETLKRAEAYRQAGADAILIHSKLSKPDEILTFAHEWAGRGPLVIVPTKYYSTPTDVFRQAGISCVIWANHLIRGSVSAMQAIAKEIHDSETLVNVEDIASVNEIFRLQD
>2726901128
MEAHNGISARIAKEAFKAIWGSGLSISAQFGVRDNNEASWTQVVDNLEFMADASDLPILLDGDTGGNFNNVRRLVRKLEQRGIAGVCIEDKQFPKTNSFIGEAQPLADIDEFCGKIKAGKDSSDPNFSIVARVEALIAGWGMEEALKRAEAYRQAGADAILIHSKLSKPDEILTFAREWAGRGPLVIVPTKYYSTPTDVFRQAGISCVIWANHLIRGAVSAMQAIAKEIHDSETLVNVEDIATVNEIFRLQD
>2637910202
MEAHNGISARIAREAFKAIWGSGLSISAQFGVRDNNEASWTQVVDNLEFMADASDLPILLDGDTGGNFNNVRRLVKKLEQRGIAGVCIEDKQFPKTNSFIGEAQPLADMDEFCGKIKAGKDSSDPNFSIVARVEALIAGWGMEETLKRAEAYRQAGADAILIHSKLSKPDEILTFAREWAGRGPLVIVPTKYYSTPTDVFRQAGISCVIWANHLIRGSVSAMQAIAKEIHDSDTLVNVEDIASVNEIFRLQD
>2637540018
VRDNNEASWTQVVDNLEFMADASDLPILLDGDTGGNFNNVRRLVKKLEQRGIAGVCIEDKQFPKTNSFIGEAQPLADIDEFCGKIKAGKDSSDPNFSIVARVEALIAGWGMEEALKRAEAYRQAGADAILIHSKLSKPDEILTFAREWAARGPLVIVPTKYYSTPTDVFRQAGISTVIWANHLIRGAVSAMQAIAKEIHDSETLVNVEDIAAVNEIFRLQD
>2551940078
MEAHNGLSARIVREAFKGIWASGLAISAQFGVRDNNEASWTQVVENLEFMADASQLPILLDGDTGGNFNNMRRLVRKLEQRGVAGVCIEDKVFPKTNSFIGERQPLADIDEFCGKIKAGKDSADDDFSIVARVEALIAGWGMEEALRRAEAYRQAGADAILIHSKLSRADEIVQFAREWGRRCPLVIVPTKYYSTPTDVFREAGISVAIWANHLIRSATSAMQAVAAEIHRSETLVNVEDIATVDEIFRLQD
>2807186923
MEAHNGLSARIVREAFKGIWASGLAISAQFGVRDNNEASWTQVVDNLEFMADASDLPILLDGDTGGNFNNMRRLVRKLEQRGVAGVCIEDKVFPKTNSFIGERQPLADIDEFCGKIKAGKDSADDDFSIVARVEALIAGWGMEEALRRAEAYHQAGADAILIHSKLKRADEIVQFAREWGNRCPLVIVPTKYYSTPTDVFREAGISVVIWANHLIRAATSAMQAVAAEIHRSETLVNVEDIATVDEIFRLQD
>2837096813
MEAHNGLSARIVREAFKGIWASGLAISAQFGVRDNNEASWTQVVDNLEFMADASDLPILLDGDTGGNFNNMRRLVRKLEQRGVAGVCIEDKVFPKTNSFIGERQPLADMDEFCGKIKAGKDSADDDFSIVARVEALIAGWGMEEALRRAEAYRLAGADAILIHSKLKRADEIVQFAREWDNRCPLVIVPTKYYSTPTDVFREAGISVVIWANHLIRSATSAMQAVAAEIHRNETLINVEDIATVDEIFRLQD
>2558649194
MEAHNGLSARIVREAFKGIWASGLAISAQFGVRDNNEASWTQVVDNLEFMADASDLPILLDGDTGGNFNNMRRLVRKLEQRGVAGVCIEDKVFPKTNSFIGERQPLADVDEFCGKIKAGKDSGDDDFSIVARVEALIAGWGMEEALRRAEAYRLAGADAILIHSKLKRADEIVQFAREWDNRCPLVIVPTKYYSTPTDVFRDAGISVVIWANHLIRAATSAMQAVAAEIHRSETLVNVEDIATVDEIFRLQD
>2563938873
MEAHNGLSARIVREAFKGIWASGLAISAQFGVRDNNEASWTQVVENLEFMADASDLPILLDGDTGGNFNNMRRLVRKLEQRGVAGVCIEDKIFPKTNSFIGERQPLADIDEFCGKIKAGKDSADDDFSIVARVEALIAGWGMEEALRRAEAYRQAGADAILIHSKLKRADEIVQFAREWDNRCPLVIVPTKYYSTPTDVFREAGISVVIWANHLIRSATSAMQAVAAEIHRSETLVNVEDIATVDEIFRLQD
>2628839690
MEAHNGLSARIVREAFKGIWASGLAISAQFGVRDNNEASWTQVVDNLEFMADASDLPILLDGDTGGNFNNMRRLVRKLEQRGVAGVCIEDKVFPKTNSFIGERQPLADIDEFCGKIKAGKDSADDDFSIVARVEALIAGWGMEEALRRAEAYRQAGADAILIHSKLKRADEIVQFAREWDNRCPLVIVPTKYYSTPTDVFREAGISVVIWANHLIRAATSAMQAVAAEIHRSETLINVEDIATVDEIFRLQD
>2656624623
MEAHNGISARIVREAFKGIWASGLTISAQFGVRDNNEASWTQVVDNLEFMADASDLPILLDGDTGGNFNNMRRLVRKLEQRGIAGVCIEDKVFPKTNSFIGERQPLADIDEFCGKIKAGKDSADDDFSIVARVEALIAGWGMEEALRRAEAYRQAGADAILIHSKLKRADEIVQFAREWGNRCPLGIVPTKYYSTPTDVFREANISLVIWANHLLRAATSAMQSVAAEIHRNETLINVEDVATVDEIFRLQD
>2840580097
MEAHNGISARIVREAFKGIWASGLTISAQFGVRDNNEASWTQVVDNLEFMADASDLPILLDGDTGGNFNNMRRLVRKLEQRGIAGVCIEDKVFPKTNSFIGERQPLADIDEFCGKIKAGKDSADDDFSIVARVEALIAGWGMEEALRRAEAYHQAGADAILIHSKLKRADEIVQFAREWGNRCPLVIVPTKYYSTPTDVFREAGISLVIWANHLLRAATSAMQSVAAEIHRNETLINVEDVATVDEIFRLQD
>2653815214
MEAHNGLSARIVREAFKGIWGSGLAISAQYGVRDNNEASWTQVVDTLEFMVDASGLPILLDGDTGGNFNNLRRLVHKLEQRGIAGVCIEDKQFPKTNSFIGERQPLAEVDEFCGKIKAGKDSRDDDFSIVARVEALIAGWGMAEALRRAEAYRAAGADAILIHSKLSRPDEILEFTREWAGRAPLVIVPTKYYSTPTDVFRRAGISTIIWANHLIRAATSAMQTTAREIHANQRLIDVEDIAPVNEIFRLQG
>2709731421
MEAHNGVSARIVEEAFRGVWASGLALSAQFGVRDNNEASWSQVVEMLEFMADATTIPIVLDGDTGGNFNNMRRLVKKLEQRHVAGVCIEDKLFPKTNSFIGERQPLADVDEFCGKIKAGKDSEDPDFCIVARVEALIAGWGMEEAIRRAEAYRRAGADAILIHSKLSRPDEIVAFAEEWADRAPLVIVPTKYYSTPTEVYRRAKISVVIWANHMIRAAVVAMQAVAQEIRDSESLIQSEDIAPVNEIFRLQG
>2579628947
MEAHNGLSARIVREAFKGIWASGLAISAQFGVRDNNEASWTQVVDVLEFMADASDLPILLDGDTGGNFNNVRRLVKKLEQRGIAGVCIEDKQFPKTNSFIGERQPLAEIDEFCGKIKAGKDSGDPDFSIVARVEALIAGWGMDEALRRAHAYADAGADAILIHSKLSRPDEILAFTREWGNRAPLVIVPTKYYSTPTDVFRQAGISTVIWANHLIRAAASSMQAVAREIHDSETLVNVEDVASVNEIFRLQD
>2877407252
MEAHNGLSARIVREAFKGIWASGLAISAQFGVRDNNEASWTQVVDVLEFMADASDLPILLDGDTGGNFNNVRRLVRKLEQRGIAGVCIEDKQFPKTNSFIGERQPLAEIDEFCGKIKAGKDSTDPDFSIVARVEALIAGWGMDEALRRANAYAEAGADAILIHSKLSRPDEILQFAREWSGKAPLVIVPTKYYSTPTDVFRQAGISTVIWANHLIRASASAMQAVTREIHENETLINVEDVASVNEIFRLQD
>2793710282
MEAHNGLSARIVREAFKGIWASGLAISAQFGVRDNNEASWTQVVDVLEFMADASDLPILLDGDTGGNFNNVRRLVKKLEQRGIAGVCIEDKQFPKTNSFIGERQPLAEIDEFCGKIKAGKDSSDPDFSIVARVEALIAGWGMDEALRRANAYAEAGADAILIHSKLSRPDEILQFAREWSGKAPLVIVPTKYYSTPTDVFRQAGISTVIWANHLIRASASAMQATAREIHESETLINVEDVASVNEIFRLQD
>2793687609
MEAHNGLSARIVREAFKGIWASGLAISAQFGVRDNNEASWTQVVDVLEFMADASDLPILLDGDTGGNFNNVRRLVKKLEQRGIAGVCIEDKQFPKTNSFIGERQPLAEIDEFCGKIKAGKDSTDPDFSIVARVEALIAGWGMDEALRRANAYAEAGADAILIHSKLSRPDEILQFAREWSGKAPLVIVPTKYYSTPTDVFRQAGISTVIWANHLIRASASAMQATAREIYESQTLINVEDVASVNEIFRLQD
>2860473452
MEAHNGLSARIVREAFKGIWASGLAISAQFGVRDNNEASWTQVVDVLEFMADASDLPILLDGDTGGNFNNVRRLVKKLEQRGIAGVCIEDKQFPKTNSFIGERQPLAEIDEFCGKIKAGKDSSDPDFSIVARVEALIAGWGMDEALRRANAYAEAGADAILIHSKLSRPDEILQFAREWSGKAPLVIVPTKYYSTPTDVFRQAGISTVIWANHLIRASASAMQSVAREIHENQTLINVEDVASVNEIFRLQD
>638151377
MEAHNGLSARIVREAFKGIWASGLAISAQFGVRDNNEASWTQVVDVLEFMADASDLPILLDGDTGGNFNNVRRLVKKLEQRGIAGVCIEDKQFPKTNSFIGERQPLAEIDEFCGKIKAGKDSSDSDFSIVARVEALIAGWGMDEALRRANAYAEAGADAILIHSKLSRPDEILQFAREWSGKAPLVIVPTKYYSTPTDVFRQAGISTVIWANHLIRASASAMQAVAREIHENETLINVEDVASVNEIFRLQD
>2816007490
MEAHNGLSARIVREAFRGIWASGLAISAQFGVRDNNEASWTQVVDVLEFMADASDLPILLDGDTGGNFNNVRRLVKKLEQRGIAGVCIEDKQFPKTNSFIGERQPLAEIDEFCGKIKAGKDSSDPDFSIVARVEALIAGWGMDEALRRANAYAEAGADAILIHSKLSRPDEILQFAREWSGKAPLVIVPTKYYSTPTDVFRQAGISTVIWANHLIRASASAMQAVAREIHQNETLINVEDVASVNEIFRLQD
>2811227588
MEAHNGLSARIVREAFKGIWASGLAISAQFGVRDNNEASWTQVVDVLEFMADASDLPILLDGDTGGNFNNVRRLVKKLEQRGIAGVCIEDKQFPKTNSFIGERQPLAEIDEFCGKIKAGKDSSDPDFSIVARVEALIAGWGMDEALRRAKAYAEAGADAILIHSKLSRPDEILQFAREWSGKAPLVIVPTKYYSTPTDVFRQAGISTVIWANHLIRASASAMQAVAREIHASETLINVEDVASVNEIFRLQD
>2811730283
MEAHNGLSARIVREAFKGIWASGLAISAQFGVRDNNEASWTQVVDVLEFMADASDLPILLDGDTGGNFNNVRRLVKKLEQRGIAGVCIEDKQFPKTNSFIGERQPLAEIDEFCGKIKAGKDSSDPDFSIVARVEALIAGWGMDEALRRANAYAEAGADAILIHSKLSRPDEILQFAREWNGKAPLVIVPTKYYSTPTDVFRQAGISTVIWANHLIRASASAMQAVAREIHVSETLINVEDVASVNEIFRLQD
>2766166011
MEAHNGLSARIVREAFKGIWASGLAISAQFGVRDNNEASWTQVVDVLEFMADASDLPILLDGDTGGNFNNVRRLVKKLEQRGIAGVCIEDKQFPKTNSFIGERQPLAEIDEFCGKIKAGKDSSDPDFSIVARVEALIAGWGMDEALRRANAYAEAGADAILIHSKLSRPDEILQFAREWSGRAPLVIVPTKYYSTPTDVFRQAGISTVIWANHLIRAAASAMQAVAREIHESQTLVNVEEVASVNEIFRLQD
>2754821023
MEAHNGLSARIVREAFKGIWASGLAISAQFGVRDNNEASWTQVVDVLEFMADASDLPILLDGDTGGNFNNVRRLVKKLEQRGIAGVCIEDKQFPKTNSFIGERQPLAEIDEFCGKIKAGKDSSDPDFSIVARVEALIAGWGMDEALRRANAYAQAGADAILIHSKLSRPDEILQFAREWSGRAPLVIVPTKYYSTPTDVFRQAGISTVIWANHLIRASASAMQAVAREIQDGETLVNVEEVASVNEIFRLQD
>2815764410
MEAHNGLSARIVREAFKGIWASGLAISAQFGVRDNNEASWTQVVDVLEFMADASDLPILLDGDTGGNFNNVRRLVKKLEQRGIAGVCIEDKQFPKTNSFIGERQPLAEIDEFCGKIKAGKDSSDPDFSIVARVEALIAGWGMDEALRRANAYAEAGADAILIHSKLSRPDEILRFAREWSGRAPLVIVPTKYYSTPTDVFRQAGISTVIWANHLIRASASAMQAVAREIQDSETLVNVEEVASVNEIFRLQD
>2754958725
MEAHNGLSARIVRETFKGIWASGLAISAQFGVRDNNEASWTQVVDVLEFMADASDLPILLDGDTGGNFNNVRRLVKKLEQRGIAGVCIEDKQFPKTNSFIGERQPLAEVDEFCGKIKAGKDSSDPDFSIVARVEALIAGWGMDEALRRANAYAEAGADAILIHSKLSRPDEILQFAREWSGRAPLVIVPTKYYSTPTDVFRQAGISTVIWANHLIRASASAMQAVAREIQDSETLVNVEEVASVNEIFRLQD
>638970996
MEAHNGLSARIVREAFKDIWASGLAISAQFGVRDNNEASWTQVVDVLEFMADASDLPILLDGDTGGNFNNVRRLVRKLEQRGIAGVCIEDKQFPKTNSFIGERQPLAEIDEFCGKIKAGKDSSDPDFSIVARVEALIAGWGMDEALRRANAYAQAGADAILIHSKLSRPDEILQFAREWSGRAPLVIVPTKYYSTPTDVFRQAGISTVIWANHLIRASASAMQAVAREIQDSETLVNVEEVASVNEIFRLQD
>2635808683
MEAHNGLSARIVREAFKGIWASGLAISAQFGVRDNNEASWTQVVDVLEFMADASDLPILLDGDTGGNFNNVRRLVKKLEQRGIAGVCIEDKQFPKTNSFIGERQPLAEIDEFCGKIKAGKDSSDPDFSIVARVEALIAGWGMDEALRRADAYAEAGADAILIHSKLSRPDEILQFAREWSGRAPLVIVPTKYYSTPTDAFRQAGISTVIWANHLIRASASAMQAVAREIQESETLVNVEEVASVNEIFRLQD
>2872320265
MEAHNGLSARIVREAFKGIWASGLAISAQFGVRDNNEASWTQVVDVLEFMADASDLPILLDGDTGGNFNNVRRLVKKLEQRGIAGVCIEDKQFPKTNSFIGERQPLAEIDEFCGKIKAGKDSSDPDFSIVARVEALIAGWGMDEALRRANAYAEAGADAILIHSKLSRPDEILQFAHEWSGRAPLVIVPTKYYSTPTDAFRQAGISTVIWANHLIRASASAMQAVAREIQESETLVNVEEVATVNEIFRLQD
>2826366194
MEAHNGLSARIVREAFKGIWGSGLSISAALGVRDNNEASWTQVVDVLEFMADASDLPILLDGDTGGNFNNMRRLVRKLEQRGIAGVCIEDKQFPKTNSFIGERQPLAEIDEFAGKIKAGKDSTDPDFSIVARVEALIAGWGMDEALRRAHAYADAGADAILMHSKLSRPDEILEFARQWNNRAPIVIVPTKYYSTPTDVFRQAGISTVIWANHLVRSAAASMQATARDIFENQTLVNVEDVATVNEIFRLQD
>643878182
MEAHNGLSAKIVREAFKAIWGSGLSISAALGVRDNNEASWTQVVDVLEFMADASDLPILLDGDTGGNFNNMRRLVRKLEQRGIAGVCIEDKQFPKTNSFIGERQPLAEIDEFAGKIKAGKDSHDPDFSIVARVEALIAGWGMDEALRRAHAYADAGADAILIHSKLSRPDEILQFAREWGNRAPLVIVPTKYYSTPTDVFRQAGISTVIWANHLVRSSAAAMQATAREIFESETLVNVEDVATVNEIFRLQD
>2706153718
MEAHNGLSARIVREAFRAIWGSGLAISAQYGVRDNNEASWTQVVDTLEFMADASDLPILLDGDTGGNFNNVRRLVRKLEQRGIAGVCIEDKQFPKTNSFIGERQPLAEIDEFCGKIKAGKDSNDANFSLVARVEALIAGWGMDEALRRAEAYRLAGADAILIHSKLSRPDEILTFAREWAGRGPLVIVPTKYYSTPTEVFRQAGISTVIWANHLIRASASAMQAVAREIHDTQTLVDVEDIAPVNEIFRLQD
>2706217312
MEAHNGLSARIVREAFRAIWASGLAISAQYGVRDNNEASWTQVVDMLEFMADASDLPILLDGDTGGNFNNVRRLVRKLEQRGIAGVCIEDKQFPKTNSFIGERQPLAEIDEFCGKIKAGKDSTDASFSIVARVEALIAGWGMDEALRRAEAYRQAGADAILIHSKLSRPDEILAFAREWAGRGPLVIVPTKYYSTPTEAFRQAGISTVIWANHLIRASASAMQAVAHEIHENQTLVDVEDVAPVNEIFRLQD
>2793749047
MEAHNGLSARIVREAFNGIWASGLAISAQFGVRDNNEASWTQVVDTLEFMADASDLPILLDGDTGGNFNNVRRLVRKLEQRGIAGVCIEDKQFPKTNSFIGERQPLADVDEFCGKIKAGKDSSEASFSIVARVEALIAGWGLDEALERAEAYRQAGADAILIHSKLSRPDEILAFAREWAGRAPLVIVPTKYYSTPTEVFRKAGISTVIWANHLVRAAASSMQAVAKEIRESETLVNVEDIASVEEIFRLQD
>2676348312
MEAHNGLSARIAREAFKAIWGSGLSISAQFGVRDNNEASWTQVVDNLEFMADASDLPILLDGDTGGNFNNVRRLVRKLEQRGIAGVCIEDKQFPKTNSFIGEAQPLADIDEFCGKIKAGKDSTDEHFSIVARVEALIAGWGMDEALKRAEAYRLAGADAILIHSKLSKPDEILTFAREWAGRGPLVIVPTKYYSTPTDVFRKAGISCVIWANHQIRAAVSAMQAVTKTIHDTQTLVDVEDIAAVNEIFRLQD
>2501083924
MEAHNGLSARIAREAFKAIWGSGLSISAQFGVRDNNEASWTQVVDNLEFMADASDLPILLDGDTGGNFNNVRRLVRKLEQRGIAGVCIEDKVFPKTNSFIGEAQPLADIDEFCGKIKAGKDSTDEHFSIVARVEALIAGWGMDEALKRAEAYRQAGADAILIHSKLSKADEILTFAREWAGRGPLVIVPTKYYSTPTDVFRKAGISTVIWANHQIRAAVSAMQAVTKTIYETQTLVDVEDIATVNEIFRLQD
>2600823817
MEAHNGLSARIAREAFKAIWGSGLSISAQFGVRDNNEASWTQVVDNLEFMADASDLPILLDGDTGGNFNNVRRLVRKLEQRGIAGVCIEDKQFPKTNSFIGEAQPLAGIAEFCGKIKAGKDSTDEHFSIVARVEALIAGWGMDEALKRAEAYRQAGADAILIHSKLSKPDEILTFAREWAGRGPLVIVPTKYYSTPTEVFRKAGISTVIWANHQIRAAVSAMQAVTRTIYETQTLVDVEDIATVNEIFRLQD
>2772852062
MEAHNGLSARIAREAFKAIWGSGLSISAQFGVRDNNEASWTQVVDNLEFMADASDLPILLDGDTGGNFNNVRRLVRKLEQRGIAGVCIEDKVFPKTNSFIGEAQPLADIDEFCGKIKAGKDSTDEHFSIVARIEALIAGWGMDEALKRAEAYRQAGADAILIHSKLSKADEILTFAREWAGRGPLVIVPTKYYSTPTEVFRKAGISTVIWANHQIRAAVSAMQAVTKTIYDTQTLVDIEDIATVNEIFRLQD
>2756482337
MEAHNGLSARIAREAFKAIWGSGLSISAQFGVRDNNEASWTQVVDNLEFMADASDLPILLDGDTGGNFNNVRRLVRKLEQRGIAGVCIEDKQFPKTNSFIGEAQPLADMDEFCGKIKAGKDSTDEHFSIVARVEALIAGWGMDEALKRAEAYRLAGADAILIHSKLSKPDEILTFAREWAGRGPLVIVPTKYYSTPTEVFRKAGISTVIWANHQIRAAVSAMQAVTRTIYETQTLVDVEDIATVNEIFRLQD
>2516017608
MEAHNGLSARIAREAFKAIWGSGLSISAQFGVRDNNEASWTQVVDNLEFMADASDLPILLDGDTGGNFNNVRRLVRKLEQRGIAGVCIEDKQFPKTNSFIGEAQPLADIDEFCGKIKAGKDSTDEHFSIVARVEALIAGWGMDEALKRAEAYRQAGADAILIHSKLSKPDEILTFAREWAGRGPLVIVPTKYYSTPTDVFRKAGISTVIWANHQIRAAVSAMQAVTKTIYDTQTLVDVEDIATVNEIFRLQD
>2656189236
MEAHNGLSARIAREAFKAIWGSGLSISAQFGVRDNNEASWTQVVDNLEFMADASDLPILLDGDTGGNFNNVRRLVRKLEQRGIAGVCIEDKVFPKTNSFIGEAQPLADIDEFCGKIKAGKDSTDENFSIVARVEALIAGWGMDEALKRAEAYRLAGADAILIHSKLSKPDEILTFAREWAGRGPLVIVPTKYYSTPTDVFRKAGISTVIWANHQIRAAVSAMQAVTRTIYETQTLVDVEDIATVNEIFRLQD
>2710166340
MEAHNGLSARIAREAFKAIWGSGLSISAQFGVRDNNEASWTQVVDNLEFMADASDLPILLDGDTGGNFNNVRRLVRKLEQRGIAGVCIEDKVFPKTNSFIGEAQPLADIDEFCGKIKAGKDSTDEHFSIVARVEALIAGWGMDEALKRAEAYRQAGADAILIHSKLSKADEILTFAREWAGRGPLVIVPTKYYSTPTDVFRKAGISTIIWANHQIRAAVSAMQSVTRTIYETQTLVDVEDIATVNEIFRLQD
>2580610516
MEAHNGLSARIAREAFKAIWGSGLSISAQFGVRDNNEASWTQVVDNLEFMADASDLPILLDGDTGGNFNNVRRLVRKLEQRGIAGVCIEDKVFPKTNSFIGEAQPLADIDEFCGKIKAGKDSTDENFSIVARVEALIAGWGMDEALKRAEAYRQAGADAILIHSKLSKADEILTFAREWAGRGPLVIVPTKYYSTPTDVFRKAGISTIIWANHQIRAAVSAMQAVTKTIHDTQTLVDVEDIATVNEIFRLQD
>2766745048
MEAHNGLSARIAREAFKAIWGSGLSISAQFGVRDNNEASWTQVVDNLEFMADASDLPILLDGDTGGNFNNVRRLVRKLEQRGIAGVCIEDKQFPKTNSFIGEAQPLADMDEFCGKIKAGKDSTDENFSIVARVEALIAGWGMDEALKRAEAYRLAGADAILIHSKLSKPDEILTFAREWAGRGPLVIVPTKYYSTPTDVFRKAGISVVIWANHLVRASASAMQAVAKQIHDSETLVDVEDIASVNEIFRLQD
>2630299204
MEAHNGLSARIAREAFKAIWGSGLSISAQFGVRDNNEASWTQVVDNLEFMADASDLPILLDGDTGGNFNNVRRLVRKLEQRGIAGVCIEDKQFPKTNSFIGEAQPLADMDEFCGKIKAGKDSLDENFSIVARVEALIAGWGMDEALKRAEAYRLAGADAILIHSKLSKPDEILTFAREWAGRGPLVIVPTKYYSTPTDVFRKAGISVVIWANHLVRASASAMQAVAKTIHETQTLVDVEDIASVNEIFRLQD
>2843964538
MEAHNGLSARIAREAFKAIWGSGLSISAQFGVRDNNEASWTQVVDNLEFMADASDLPILLDGDTGGNFNNVRRLVRKLEQRGIAGVCIEDKQFPKTNSFIGEAQPLADIDEFCGKIKAGKDSTDEHFSIVARVEALIAGWGMDEALKRAEAYRLAGADAILIHSKLSKPDEILTFAREWAGRGPLVIVPTKYYSTPTDVFRKAGISVVIWANHLVRASASAMQSVARTIHETQTLVDVEDIAPVNEIFRLQD
>2580958657
MEAHNGLSARIAREAFKAIWGSGLSISAQFGVRDNNEASWTQVVDNLEFMADASDLPILLDGDTGGNFNNVRRLVRKLEQRGIAGVCIEDKQFPKTNSFIGEAQPLADIDEFCGKIKAGKDSTDENFSIVARVEALIAGWGMDEALKRAEAYRLAGADAILIHSKLSKPDEILAFAREWAGRGPLVIVPTKYYSTPTDVFRKAGISVVIWANHLVRASASAMQAVARTIHETQTLVDVEDIAPVNEIFRLQD
>2583270740
MEAHNGLSARIAREAFKAIWGSGLSISAQFGVRDNNEASWTQVVDNLEFMADASDLPILLDGDTGGNFNNVRRLVRKLEQRGIAGVCIEDKQFPKTNSFIGEAQPLADIDEFCGKIKAGKDSTDEHFSIVARVEALIAGWGMDEALKRAEAYRLAGADAILIHSKLSKPDEILTFAREWAGRGPLVIVPTKYYSTPTDVFRKAGISVVIWANHLVRASASAMQAVAKTIHDTQTLVDVEDIASVNEIFRLQD
>2583266275
MEAHNGLSARIAREAFKAIWGSGLSISAQFGVRDNNEASWTQVVDNLEFMADASDLPILLDGDTGGNFNNVRRLVRKLEQRGIAGVCIEDKQFPKTNSFIGEAQPLADMDEFCGKIKAGKDSTDENFSIVARVEALIAGWGMDEALKRAEAYRLAGADAILIHSKLSKSDEILTFAREWAGRGPLVIVPTKYYSTPTDVFRKAGISVVIWANHLVRASASAMQAVAKTIHDTETLVDVEDIASVNEIFRLQD
>2710224126
MEAHNGLSARIVREAFKAIWGSGLTISAQFGVRDNNEASWTQVVDQLEFMADASDLPILLDGDTGGNFNNVRRLVRKLEQRGIAGVCIEDKQFPKTNSFIGERQPLADVEEFCGKIKAGKDSLDDNFSIVARVEALIAGWGMEEALRRAEAYRLAGADAILMHSKLSKPDEILEFAREWAGRSPIVIVPTKYYSTPTEVFRKAGISAVIWANHQLRAAVSAMQAVVKDIYEHQTLVNVEDVATVNEIFRLQD
>2721717249
MEAHNGLSARIVREAFKAIWGSGLTISAQFGVRDNNEASWTQVVDQLEFMADASDLPILLDGDTGGNFNNVRRLVRKLEQRGIAGVCIEDKQFPKTNSFIGERQPLADVDEFCGKIKAGKDSLDENFSIVARVEALIAGWGMEEALRRAEAYRQAGADAILMHSKLSKPDEILEFAREWAGRGPIVIVPTKYYSTPTDVFRKAGISAVIWANHQLRAAVSAMQAVVKDIYEHQTLVNVEDVATVNEIFRLQD
>2856300737
MEAHNGLSARIVREAFKAIWGSGLAISAQFGVRDNNEASWTQVVDTLEFMADASDLPILLDGDTGGNFNNVRRLVRKLEQRGIAGVCIEDKQFPKTNSFIGERQPLAEIDEFCGKIKAGKDSADDDFSIVARVEALIAGWGMEEALKRAEAYRQAGADAILIHSKLSRPDEILQFAREWAGRGPLVIVPTKYYSTPTDVFREAGISTVIWANHLIRAATSAMQAVAKEIHASETLVDVEEIATVNEIFRLQD
>2654005270
MEAHNGLSARIVREAFKAIWASGLAISAQFGVRDNNEASWTQVVDNLEFMADASDLPILLDGDTGGNFNNVRRLVRKLEQRGIAGVCIEDKQFPKTNSFIGERQPLAEMDEFCGKIKAGKDSTDEDFSIVARVEALIAGWGMDEALRRAEAYRQAGADAILIHSKLSRPDEILEFAREWAGRGPLVIVPTKYYSTPTEVFREAGISTVIWANHLIRASTSAMQAVAKEIHASETLVDVEDIASVNEIFRLQD
>2756873138
MEAHNGLSARIVREAFKAIWGSGLAISAQFGVRDNNEASWTQVVDNLEFMADASDLPILLDGDTGGNFNNVRRLVRKLEQRGIAGVCIEDKQFPKTNSFIGERQPLAEMDEFCGKIKAGKDSTDEDFSIVARVEALIAGWGMDEALRRAEAYRLAGADAILIHSKLSRPDEILEFAREWAGRGPLVIVPTKYYSTPTEVFREAGISTVIWANHLIRASTSAMQAVAKEIHASETLVDIEDVATVNEIFRLQD
>2656923645
MEAHNGISARIAREAFKGIWGSGLAISAQYGVRDNNEASWTQVVDTLEFMADASDLPILLDGDTGGNFNNVRRLVRKLEQRGIAGVCIEDKQFPKTNSFIGEAQPLADIDEFCGKIKAGKDSTDEHFSIVARVEALIAGWGMDEALKRAEAYRQAGADAILIHSKLSRPDEILEFAREWAGRGPLVIVPTKYYSTPTEVFRNAGISTVIWANHQIRAATSAMQAVVKEIYESQTLVNVEDIATVNEIFRLQD
>2792835330
MEAHNGISARIAREAFKGIWGSGLAISAQYGVRDNNEASWTQVVDTLEFMADASDLPILLDGDTGGNFNNVRRLVRKLEQRGVAGVCIEDKQFPKTNSFIGEAQPLADIDEFCGKIKAGKDSTDEHFSIVARVEALIAGWGMDEALKRAEAYRQAGADAILIHSKLSRPDEILEFAREWAGRGPLVIVPTKYYSTPTEVFRKAGISTVIWANHQIRAATSAMQAVVKEIYASQTLVNVEDIATVNEIFRLQD
>642595592
MEAHNGISARIVREAFKGIWGSGLAISAQYGVRDNNEASWTQVVDTLEFMADASDLPILLDGDTGGNFNNVRRLVRKLEQRGIAGVCIEDKVFPKTNSFIGEAQPLADIDEFCGKIKAGKDSTDEDFSIVARVEALIAGWGMEEALKRAEAYRQAGADAILIHSKLSRPDEILEFAREWAGRGPLVIVPTKYYSTPTEVFRKAGISTVIWANHQIRAATSAMQAVVKEIYESQTLVNVEDIATVNEIFRLQN
>2514053029
MEAHNGISARIAREAFKGIWGSGLAISAQYGVRDNNEASWTQVVDTLEFMADASDLPILLDGDTGGNFNNVRRLVRKLEQRGIAGVCIEDKIFPKTNSFIGEAQPLADIDEFCGKIKAGKDSTDEDFSIVARVEALIAGWGMDEALKRAEAYRQAGADAILIHSKLSRPDEILEFAREWAGRGPLVIVPTKYYSTPTEVFRKAGISTVIWANHQIRAATSAMQAVVKEIYESQTLVNVEDIATVNEIFRLQN
>2643279532
MEAHNGISARIAREAFKGIWGSGLAISAQYGVRDNNEASWTQVVDTLEFMADASDLPILLDGDTGGNFNNVRRLVRKLEQRGIAGVCIEDKVFPKTNSFIGEAQPLADIDEFCGKIKAGKDSTDEHFSIVARVEALIAGWGMDEALKRAEAYRQAGADAILIHSKLSRADEILEFAREWAGRGPLVIVPTKYYSTPTEVFRKAGISTVIWANHQIRAATSAMQAVVKEIYESQTLVNVEDIATVNEIFRLQD
>2709067352
MEAHNGLSARVVREAFKAIWGSGLAISAQFGVRDNNEASWTQVVDTLEFMADASDLPILLDGDTGGNFNNVRRLVRKLEQRGIAGVCIEDKQFPKTNSFIGEAQPLAEIDEFCGKIKAGKDSTDEHFSIVARVEALIAGWGMDEALRRAEAYAQAGADAILIHSKLSRADEILEFAREWAGRAPLVIVPTKYYSTPTEVFREAGISTVIWANHLIRAAASAMQAVAREIHTSETLVNVEDIAAVNEIFRLQD
>2719643851
MEAHNGLSARIVREAFKAIWGSGLAISAQFGVRDNNEASWTQVVDTLEFMADASDLPILLDGDTGGNFNNVRRLVRKLEQRGIAGVCIEDKQFPKTNSFIGEAQPLADIDEFCGKIKAGKDSNDEHFSIVARVEALIAGWGMDEALRRAEAYAQAGADAILIHSKLSRPDEILEFAREWAGRAPLVIVPTKYYSTPTEVFREAGISTVIWANHLIRAATSAMQAVAKEIHASETLVNVDDVATVNEIFRLQD
>2852766704
MEAHNGLSARIVREAFKAIWGSGLAISAQFGVRDNNEASWTQVVDTLEFMADASDLPILLDGDTGGNFNNVRRLVRKLEQRGIAGVCIEDKQFPKTNSFIGEAQPLADIDEFCGKIKAGKDSNDEHFSIVARVEALIAGWGMDEALRRAEAYRRAGADAILIHSKLSRPDEILEFAREWAGRAPLVIVPTKYYSTPTEVFREAGISTVIWANHLIRAATSAMQAVAKEIHASETLVNVEDIAAVNEIFRLQD
>2852805294
MEAHNGLSARIVREAFKAIWGSGLAISAQFGVRDNNEASWTQVVDTLEFMADASDLPILLDGDTGGNFNNVRRLVRKLEQRGIAGVCIEDKQFPKTNSFIGEAQPLADIDEFCGKIKAGKDSNDEHFSIVARVEALIAGWGMDEALRRAQAYAQAGADAILIHSKLSRPDEILEFAREWAGRAPLVIVPTKYYSTPTEVFREAGISTVIWANHLIRAATSAMQAVVKEIHSSETLVNVEDIAAVNEIFRLQD
>2852797630
MEAHNGLSARIVREAFKAIWGSGLAISAQFGVRDNNEASWTQVVDTLEFMADASDLPILLDGDTGGNFNNVRRLVRKLEQRGIAGVCIEDKQFPKTNSFIGEAQPLADIDEFCGKIKAGKDSNDEHFSIVARVEALIAGWGMDEALRRAQAYAQAGADAILIHSKLSRPDEILEFAREWAGRAPLVIVPTKYYSTPTEVFREAGISTVIWANHLIRAATSAMQAVAKEIHSSETLINVEDIAAVNEIFRLQN
>2773951379
MEAHNGLSARIVREAFKAIWGSGLAISAQYGVRDNNEASWTQVVDTLEFMADASDLPILLDGDTGGNFNNVRRLVRKLEQRGIAGVCIEDKQFPKTNSFIGEAQPLADMDEFCGKIKAGKDSSDENFSIVARVEALIAGWGMDEALRRAEAYRQAGADAILIHSKLSRPDEILEFAREWAGRGPLVIVPTKYYSTPTEVFREAGISTVIWANHLIRSATSAMQAVAKEIHSSQTLVNVEDIAAVNEIFRLQD
>2509122675
MEAHNGLSARIVREAFKAIWGSGLAISAQFGVRDNNEASWTQVVDNLEFMADASDLPILLDGDTGGNFNNVRRLVRKLEQRGIAGVCIEDKQFPKTNSFIGEAQPLADIDEFCGKIKAGKDSTDENFSIVARVEALIAGWGMEEALRRAEAYRQAGADAILIHSKLSRPDEILEFAREWAGRGPLVIVPTKYYSTPTEVFREAGISTVIWANHLIRAATSAMQAVAREIHSSETLVNVEDIAGVNEIFRLQD
>2682437511
MEAHNGLSARIVREAFKAIWGSGLAISAQFGVRDNNEASWTQVVDNLEFMADASDLPILLDGDTGGNFNNVRRLVRKLEQRGIAGVCIEDKQFPKTNSFIGEAQPLADMDEFCGKIKAGKDSSDENFSIVARVEALIAGWGMDEALRRAEAYRRAGADAILIHSKLSRPDEILEFAREWAGRGPLVIVPTKYYSTPTEVFREAGISTVIWANHLIRAATSAMQAVAQEIHTSQTLVNVEDIAGVNEIFRLQD
>2518905125
MEAHNGLSARIVREAFKAIWGSGLAISAQFGVRDNNEASWTQVVDNLEFMADASDLPILLDGDTGGNFNNVRRLVRKLEQRGIAGVCIEDKQFPKTNSFIGEAQPLADIDEFCGKIKAGKDSSDEHFSIVARVEALIAGWGMDEALRRAEAYRRAGADAILIHSKLSRPDEILEFAREWAGRAPLVIVPTKYYSTPTEVFREAGISTVIWANHLIRAATSAMQAVAREIHTSETLVNVEDIAAVNEIFRLQD
>2688772966
MEAHNGLSARIVREAFKAIWGSGLAISAQFGVRDNNEASWTQVVDNLEFMADASDLPILLDGDTGGNFNNVRRLVRKLEQRGIAGVCIEDKQFPKTNSFIGEAQPLADIDEFCGKIKAGKDSSDENFSIVARVEALIAGWGMEEALRRAEAYRRAGADAILIHSKLSRPDEILEFAREWAGRGPLVIVPTKYYSTPTEVFREAGISTVIWANHLIRAATSAMQAVAQEIHTSQTLVNVEDIAAVNEIFRLQD
>648209521
MEAHNGLSARIVREAFKAIWGSGLAISAQFGVRDNNEASWTQVVGNLEFMADASDLPILLDGDTGGNFNNVRRLVRKLEQRGIAGVCIEDKQFPKTNSFIGEAQPLADIDEFCGKIKAGKDSSDENFSIVARVEALIAGWGMEEALRRAEAYRLAGADAILIHSKLSRPDEILEFAREWAGRAPLVIVPTKYYSTPTEVFREAGISTVIWANHLIRAATSAMQAVAREIHTSETLVNVEDIAAVNEIFRLQD
>2775520873
MEAHNGLSARIVREAFKAIWGSGLAISAQFGVRDNNEASWTQVVDTLEFMADASDLPILLDGDTGGNFNNVRRLVRKLEQRGIAGVCIEDKQFPKTNSFIGEAQPLADMDEFCGKIKAGKDSLDEDFSIVARVEALIAGWGMDEALRRAEAYRQAGADAILIHSKLSRPDEILEFAREWAGRAPLVIVPTKYYSTPTEVFREAGISTVIWANHLIRAATSAMQAVAREIHASETLVNVEDIAAVNEIFRLQD
>2844731554
MEAHNGLSARIVREAFKAIWGSGLAISAQFGVRDNNEASWTQVVDNLEFMADASDLPILLDGDTGGNFNNVRRLVRKLEQRGIAGVCIEDKQFPKTNSFIGEAQPLADMDEFCGKIKAGKDSSDENFSIVARVEALIAGWGMDEALRRAEAYRQAGADAILIHSKLSRPDEILEFAREWAGRGPLVIVPTKYYSTPTEVFREAGISTVIWANHLIRAATSAMQAVAKEIHSSETLVNVEDIAAVNEIFRLQD
>2546960908
MEAHNGLSARIVREAFKAIWGSGLAISAQYGVRDNNEASWTQVVDTLEFMADASDLPILLDGDTGGNFNNVRRLVRKLEQRGIAGVCIEDKQFPKTNSFIGEAQPLADMDEFCGKIKAGKDSSDENFSIVARVEALIAGWGMDEALRRAEAYRQAGADAILIHSKLSRPDEILEFAREWAGRGPLVIVPTKYYSTPTEVFREAGISTVIWANHLIRAATSAMQAVAKEIHANETLVNVEDIAAVNEIFRLQD
>2710201500
MEAHNGLSARIVREAFKAIWGSGLAISAQYGVRDNNEASWTQVVDTLEFMADASDLPILLDGDTGGNFNNVRRLVRKLEQRGIAGVCIEDKQFPKTNSFIGEAQPLADMDEFCGKIKAGKDSSDENFSIVARVEALIAGWGMDEALRRAEAYRRAGADAILIHSKLSRPDEILEFAREWAGRGPLVIVPTKYYSTPTEVFREAGISTVIWANHLIRAATSAMQAVAKEIHTSETLVNVEDIAAVNEIFRLQD
>2773576930
MEAHNGLSARIVREAFKAIWGSGLAISAQYGVRDNNEASWTQVVDTLEFMADASDLPILLDGDTGGNFNNVRRLVRKLEQRGIAGVCIEDKQFPKTNSFIGEAQPLADMDEFCGKIKAGKDSSDENFSIVARVEALIAGWGMDEALRRAEAYRQAGADAILIHSKLSRPDEILEFAREWAGRGPVVIVPTKYYSTPTEVFREAGISTVIWANHLIRAATSAMQAVAKEIHSSETLVNVEDIAAVNEIFRLQD
>2774283099
MEAHNGLSARIVREAFKAIWGSGLAISAQFGVRDNNEASWTQVVDTLEFMADASDLPILLDGDTGGNFNNVRRLVRKLEQRGIAGVCIEDKQFPKTNSFIGEAQPLADMDEFCGKIKAGKDSSDENFSIVARVEALIAGWGMDEALRRAEAYRQAGADAILIHSKLSRPDEILEFAREWAGRAPLVIVPTKYYSTPTAVFREAGISTVIWANHLIRAATSAMQAVAKDIHASETLVNVEDIAAVNEIFRLQD
>2687595443
MEAHNGLSARIVREAFKAIWGSGLAISAQFGVRDNNEASWTQVVDTLEFMADASDLPILLDGDTGGNFNNVRRLVRKLEQRGIAGVCIEDKQFPKTNSFIGEAQPLADMDEFCGKIKAGKDSSDEHFSIVARVEALIAGWGMDEALRRAEAYRQAGADAILIHSKLSRPDEILEFAREWAGRAPLVIVPTKYYSTPTEVFREAGISTVIWANHLIRAATSAMQAVAKEIHSSETLVNVEDIAAVNEIFRLQD
>2856302116
MEAHNGLSARIVREAFKGIWASGLAISAQFGVRDNNEASWTQVVDTLEFMADASDLPILLDGDTGGNFNNVRRLVRKLEQRGIAGVCIEDKVFPKTNSFIGERQPLAEIDEFCGKIKAGKDSTESDFSIVARVEALIAGWGLEEALTRAEAYRRAGADAILIHSKLSRPDEILAFAREWAQRAPLVIVPTKYYSTPTEVFRKAGINLVIWANHLVRGAASSMQAVAKEIHDSETLVNVEEIASVDEIFRLQN
>2671605781
MEAHNGLSARIVKEAFRAIWGSGLAISAQYGVRDNNEASWTQVVDTLEFMADASDLPILLDGDTGGNFNNVRRLVRKLEQRGIAGVCIEDKQFPKTNSFIGERQPLAEMDEFCGKIKAGKDSSDDDFSIVARVEALIAGWGMDEALRRAEAYRQAGADAILIHSKLSRPDEILTFAREWAGRGPLVIVPTKYYSTPTEVFRKAGISVVIWANHLIRSAASAMQAVAKEIHDNETLVDVEDIAAVNEIFRLQD
>2832578263
MEAHNGLSARIVKEAFKGIWGSGLAISAQFGVRDNNEASWTQVVDNLEFMADASDLPILLDGDTGGNFNNMRRLVRKLEQRGIAGVCIEDKVFPKTNSFIGERQPLAEIDEFCGKIKAGKDSGDDDFSIVARVEALIAGWGMEEALKRAEAYRQAGADAILIHSKLSRPDEILTFAREWGGRAPIVIVPTKYYSTPTEAFRKAGISTVIWANHLIRGAASAMQSVAKEIHDSQTLVNIEDVASVDEIFRLQD
>2838888676
MEAHNGLSARIVREAFKGIWASGLAISAQFGVRDNNEASWTQVVDTLEFMADASDLPILLDGDTGGNFNNVRRLVRKLEQRGIAGVCIEDKQFPKTNSFISERQPLADIDEFCGKIKAGKDSTEEDFSIVARVEALIAGWGMEEALKRAEAYRVAGADAILIHSKLSRPDEILTFAREWAGRAPLVIVPTKYYSTPTEVFRQAGISLVIWANHLIRAAASSMQLVAREIHASETLVNVEEIASVDEIFRLQD
>2653763640
MEAHNGLSARIVREAFRGIWASGLAISAQYGVRDNNEASWTQVVDTLEFMADASDLPILLDGDTGGNFNNVRRLVRKLEQRGVAGVCIEDKQFPKTNSFIGERQPLAEMDEFCGKIKAGKDSTDDDFSIVARVEALIAGWGMDEALRRAEAYRQAGADAILIHSKLSRPDEILEFAREWAGRGPLVIVPTKYYSTPTEAFRKAGISTVIWANHLIRSATTAMQAVAKEIHAHETLVDVEDIAPVNEIFRLQD
>2551921889
MEAHNGLSARIVREAFKAIWGSGLAISAQYGVRDNNEASWTQVVDTLEFMADASDLPILLDGDTGGNFNNVRRLVRKLEQRGIAGVCIEDKQFPKTNSFIGERQPLAEIDEFCGKIKAGKDSTDDNFSIVARVEALIAGWGMDEALRRAEAYRQAGADAILIHSKLSRPDEILAFAREWAGRAPLVIVPTKYYSTPTDVFRKAGISMVIWANHLVRVAASSMQAVAREIHDSETLVNVEDIASVNEIFRLQD
>2723149344
MEAHNGLSARIVREAFKAIWASGLAISAQYGVRDNNEASWTQVVDTLEFMADASDLPILLDGDTGGNFNNVRRLVRKLEQRGIAGVCIEDKQFPKTNSFIGERQPLAEIDEFCGKIKAGKDSSDDNFSIVARVEALIAGWGMDEALRRAEAYRQAGADAILIHSKLSRPDEILQFAREWAGRGPLVIVPTKYYSTPTEAFRKAGISVVIWANHLIRVAASSMQAVAKEIHDSETLVNVEDIATVNEIFRLQD
>2743576744
MEAHNGLSARIVREAFKAIWGSGLAISAQYGVRDNNEASWTQVVDTLEFMADASDLPILLDGDTGGNFNNVRRLVRKLEQRGIAGVCIEDKQFPKTNSFIGERQPLAEIDEFCGKIKAGKDSSDDNFSIVARVEALIAGWGMDEALRRAEAYRQAGADAILIHSKLSRPDEILAFAREWAGRGPLVIVPTKYYSTPTDVFRKAGISVVIWANHLIRVAASSMQAVAKEIHDSETLVNVEDIASVNEIFRLQD
>2648171832
MEAHNGLSARIVREAFKGIWASGLAISAQFGVRDNNEASWTQVVDNLEFMADASDLPILLDGDTGGNFNNMRRLVRKLEQRGIAGVCIEDKQFPKTNSFIGERQPLAEIDEFCGKIKAGKDSADDDFSIVARVEALIAGWGMDEALRRAEAYRQAGADAILIHSKLSRPDEILTFAREWAGRGPLVIVPTKYYSTPTEAYRKAGISLVIWANHLIRVAASSMQAVAKEIHDSETLVNVEDIATVNEIFRLQD
>2682282878
MEAHNGLSARIVREAFKGIWASGLAISAQFGVRDNNEASWTQVVDNLEFMADASDLPILLDGDTGGNFNNVRRLVRKLEQRGIAGVCIEDKQFPKTNSFIGERQPLADMDEFCGKIKAGKDSADDNFSIVARVEALIAGWGMDEALRRAEAYHQAGADAILIHSKLSKADEILTFAREWAGRCPIVIVPTKYYSTPTDAYRKAGISLVIWANHLIRVAASSMQAVAKDIYENETLVNVEDIATVNEIFRLQD
>2609845858
MEAHNGLSARIVREAFKGIWASGLAISAQFGVRDNNEASWTQVVDNLEFMADASDLPILLDGDTGGNFNNVRRLVRKLEQRGIAGVCIEDKQFPKTNSFIGERQPLAEIDEFCGKIKAGKDSTDDNFSIVARVEALIAGWGMEEALRRAEAYRQAGADAILIHSKLSKPDEILTFAREWAGRGPLVIVPTKYYSTPTEAFRKAGISLVIWANHLVRVAASSMQAVAREIHDSETLVNVEDIASVNEIFRLQD
>2596455227
MEAHNGLSARIVREAFKGIWASGLAISAQFGVRDNNEASWTQVVDNLEFMADASDLPILLDGDTGGNFNNMRRLVRKLEQRGIAGVCIEDKIFPKTNSFIGEQQPLADVDEFCGKIKAGKDSADDDFSIVARVEALIAGWGMEEALRRAEAYHEAGADAILIHSKLSKADEIVTFAREWAGRSPLVIVPTKYYSTPTDVFRKAGISLIIWANHLIRVAASSMQAVAKDIYENETLVNVEDIATVNEIFRLQD
>2852381885
MEAHNGLSARIVREAFKGIWASGLAISAQFGVRDNNEASWTQVVDNLEFMADASDLPILLDGDTGGNFNNVRRLVRKLEQRGIAGVCIEDKIFPKTNSFIGEQQPLADIDEFCGKIKAGKDSADDDFSIVARVEALIAGWGMEEALRRAEAYHQAGADAILIHSKLSKADEIVTFAREWGNRCPLVIVPTKYYSTPTDVFRRAGISLIIWANHLIRVAASGMQAVAKDIYENQTLVNVEDIATVNEIFRLQD
>2802647000
MEAHNGLSARIVREAFKGIWASGLAISAQFGVRDNNEASWTQVVDNLEFMADASDLPILLDGDTGGNFNNMRRLVRKLEQRGIAGVCIEDKIFPKTNSFIGEQQPLADVDEFCGKIKAGKDSADDDFSIVARVEALIAGWGMEEALRRAEAYRQAGADAILIHSKLSKADEIVTFAREWAGRSPLVIVPTKYYSTPTDVFRKAGISLIIWANHLIRVAASGMQAVAKDIYENETLVNVEDIATVNEIFRLQD
>2596466851
MEAHNGLSARIVREAFKGIWASGLAISAQFGVRDNNEASWTQVVDNLEFMADASDLPILLDGDTGGNFNNVRRLVRKLEQRGIAGVCIEDKIFPKTNSFIGEQQPLADIDEFCGKIKAGKDSTDDNFSIVARVEALIAGWGMEEALRRAEAYRQAGADAILIHSKLSKADEIVTFAREWGNRAPLVIVPTKYYSTPTDVFRRAGISLIIWANHLVRVAASGMQAVAKDIYENETLVNVEDIATVNEIFRLQD
>2652625723
MEAHNGLSARIVREAFKGIWASGLAISAQFGVRDNNEASWTQVVDNLEFMADASDLPILLDGDTGGNFNNVRRLVRKLEQRGIAGVCIEDKIFPKTNSFIGEQQPLADIDEFCGKIKAGKDSADDNFSIVARVEALIAGWGMEEALRRAEAYRQAGADAILIHSKLSKADEIVTFAREWAGRAPLVIVPTKYYSTPTDVFRKAGISLVIWANHLIRVAASGMQAVAKEIHDSETLINVEDIATVNEIFRLQD
>2616172329
MEAHNGLSARIVREAFKGIWASGLAISAQFGVRDNNEASWTQVVDNLEFMADASDLPILLDGDTGGNFNNVRRLVRKLEQRGIAGVCIEDKIFPKTNSFIGEQQPLADIDEFRGKIKAGKDSADDNFSIVARVEALIAGWGMEEALRRAEAYRQAGADAILIHSKLSKADEIVTFAREWAGRAPLVIVPTKYYSTPTDVFRKAGISLVIWANHLIRVAASSMQAVAKEIHDNETLVNVEDIATVNEIFRLQD
>2552779243
MEAHNGLSARIVREAFKGIWASGLAISAQFGVRDNNEASWTQVVDNLEFMADASDLPILLDGDTGGNFNNVRRLVRKLEQRGIAGVCIEDKIFPKTNSFIGEQQPLADIDEFCGKIKAGKDSADDNFSIVARVEALIAGWGMEEALRRAEAYRQAGADAILIHSKLSKADEIVTFAREWAGRAPLVIVPTKYYSTPTDVFRKAGISLVIWANHLIRVAASSMQAVAREIHDSQTLVNVEDIATVNEIFRLQD
>2640390958
MEAHNGLSARIVREAFKGIWASGLAISAQFGVRDNNEASWTQVVDNLEFMADASDLPILLDGDTGGNFNNVRRLVRKLEQRGIAGVCIEDKIFPKTNSFIGEQQPLADIDEFCGKIKAGKDSADDNFSIVARVEALIAGWGMEEALRRAEAYRQAGADAILIHSKLSKADEIVTFAREWGNRAPLVIVPTKYYSTPTDVFRKAGISLIIWANHLIRVAASGMQAVAKDIYENQTLVNVEDIATVNEIFRLQD
>2667925865
VEAHSPLAARIVSLAFDGLWISSLADSSLAGLPDTEILGYPKRAQGVSELTRTTHLPMLVDADTGGETSSFVDFIHMLEQIGVSGCVVEDKVFPKKNSLIEADQQLCDCDQFSEKIRIAQAEISPEFMIWARTETLIAKQGMDEALFRAESYIRAGADGIVIQSVDPSGQEVLSFIQGLSWKHPVACIPTAYPQFTAQQMFAAGFHITIFANHLLRASIAAMESVCRSLLNADRSWECESIASIQRLFTLVP
>2792909839
MECHDALSGMIASQAFDGLWISSLCDSLVRGRPDMEVVDISDRLQMIEKIKSVSSKDIIVDIDSGGNISQLFYTVKTLSERGINGIVIEDKIGIKFNSLYDNPQCQDTIENFRKKISIALKAINDDTVIIARIESLTLGKGIDDAVFRGIEYIEAGAEALLIHCITRQADDLFKVIEKIKRKIPIVAVPTKFPEIEEEVLFDRGVNLVIYANHLLRAIIQPMEKVAVSILKNGRTSDVEHLISINEVLNLIP
>2540751280
IEAHDALSAYIIDQTYDGIWISSLCDSIIRGKPDMEVVNITDRLQTIDDILCVTEKHIIVDIDSGGTLAQTASLIEKITLRKIAGIVIEDKIGQKYNSLFKNTQLQDSTESFERKIRVAIKSKNSKTAIIARIESLVLGKSLEDLLYRGNCYIKSGAEALVIHALNSRLDDLYQALKYFKRYIPLIVIPTDFPYVCAEELFESGADLIIYANHLLRSIIKPMEYIAKSILIDGYSNGVENLLPISEILNYIP
>2546605517
IEAHDALSAYIIDQTYDGIWISSLCDSIIRGKPDMEVVNITDRLQTIDDILCVTEKHIIVDIDSGGTLAQTASLIEKITLRKIAGIVIEDKIGQKYNSLFKNTQLQDSTESFERKIRVAIKSKNSKTAIIARIESLVLGKSLEDLLYRGNCYIKSGAEALVIHALNSRLDDLYQALKYFPEIPLIVIPTDFPYVCAEELFESGADLIIYANHLLRSIIRPMEYIAKSILIDGYSNGVENLLPISEILNYIP
>650574589
LEAVNGLEAYVAEHAFDGLWLSGLCHAAAAGMPDDGRMPLSEKLTAVRTIRRVSQKPLLVDCDNGGDFSHTARAYAKAGVSGLVVEDKCGQKHNSLYARVQLLEDPRIFAQKLSDAKAHAPEILLFARLESLIAGQSMEDALERANIYAKAGADGIVIHSLDKTGEQVLEFCHRCPEMPVACIPTMYPQLSCHTLHQAGVNMVIYANHLTRSAYKAMCLTAGSILAAGSSGEADQCAPTTEILRITE
>2788190114
IEAHNGLSAGIIESLFNAIWISSLTESVSRGFCDNEYLNLPSRFQTINEVMGNTSLPLIYDADSGSYAEHLTRTVIDLERLGVSAIVIEDKQGFKVNSLTDDLQKQLDPHEFSEKIKIAQKASTSDFLVIARIETFPLGGKLEDALLRAKMYAKAGADIIMIHSKESEFTQVREFATQYSKPLMIVPSTYFNYTEEMAKEDGVQMVIYANQLLRSAYQAMSGCAQEILSEGHAKSIQSLASVKDILNLKA
>2787653044
LEAHSGLSGIVVEELFDFIWESSLTDSASKGLPDASIVSNESRLHTIDEILNVTTKPMIVDGDTGGDEDNFRFLIKRLENQGVSAVIVEDKIFPKRNSFGTVGXGMENPDTFAXKLAIGMRASTKDFLIIARLESLIAGLGIEETMLRAEKYINAGVDGIMIHSKLKSPEEVLDFTSRYIGRRPYVAVPTTYNSINDKDLIKXGVDIIIHANHLIRSSYRSMLXTAELIFNSGRSFEADKISSVKDIFSAVG
>2787691477
LEAHSGLSGLVTEKLFDFIWESSLTDSASKGLPDASIVGNESRIHTIDEILNVTTKPMIVDGDTGGDEDNFRFLIKRLENQGVSAVIVEDKIFPKRNSFGTVGAGMEDPNIFSKKLEVGMKTTTKDFLIIARLESLIAGLGMNETMMRAEKYINAGVDGIMIHSKLKEPSEVLEFIPKFKKRRPLIAVPTTYNNISDDELIKSGVDIIIHANHLLRAAYKSMMDTATLISNSRRSYESDSISSVKEIFSAVG
>AG-893-A15_NODE_10
IEAHSGLSGLVTEKLFDFIWESSLTDSASKGLPDASIVGNESRLHTIDEILNVTTKPMIVDGDTGGDEDNFRFLIKRLENQGVSAVIVEDKIFPKRNSFGTVGSGMEDPNIFAQKLKIGMETSSDKFLIIARLESLIAGLGMNETMLRAEKYILAGVDGIMIHSKLKDPSEVIEFIPKYERRRPLIAVPTTYNSISDNELIKSGVDIIIHANHLLRASYIAMTEAANLILKSGRSLEVDSISSVKEIFSVVG
>2787671521
IEAHSGLSGLIVESSFDAIWESSLTDSASKGLPDASIVGNEGRLHTINEILNVTTKPMIVDGDTGGDSDNFRFLVKRLERLGVSAVIIEDKVFPKRNSFGTDASSMEDPELFSKKIVAGRNAATDDFLIIARLESLVAGIGMNDTVLRAEKYMRAGADGIMIHSKLKNPEEIITFSKKFCEKRPLISVPTTYNSIKDSELKDLGFNIVIHANHLLRASFEAMSETASKIIDSDRSKEVDDIVSVKKVFSIVG
>2781001868
MEAHSGISAMIVESAFDGIWESSLTDSATKGMPDASIIGTESRLHTINEIAHVTSKPLIVDGDTGGSIPQFEFLISNLERLGVSSVIIEDKIFPKRNSLDSASQELENPEIFANKIKSGIDKSNPDFLIVARIESLIAGTGLKDAINRAEHYIDAGIDGIMIHSNEKKPKDLIDFAKKYFGKRPLVSVPTTYNNYTEKSLIDLGFNIIIHANHLLRASHQAMKETAQIILNDGKSERVDKITPVKEIFQFVG
>2788995518
IEAHNGLSALVGQTAYDGFWESSLTDSASKGLPDAEIVGNPSRLHTIDEILSVTSKPMIVDGDTGGSDVQFEYFVRDLERLGVSAVIIEDKIFPKRNSLDSANQTLEDPDEFARKIVRGREAVTDVFMVIARLESLIAGLGIEDAVMRAKKYIDSGVDGIMIHSKQDSPDEVIEFANLYKPRRPLVCVPTTYNLITDAELAKYGFNVIIHANHLLRASHKAMLATSEVILSNDRGFEAEPCIALPKVFAQVG
>2741390551
IEVHNGISALIGEKIFDGFWESSLTDTASKGMPDAEIVGYDSRLHTINEILNITTKPLIVDGDTGGSPAQFEYFVKHLERLGVSAVIIEDKVFPKRNSLDYAKQTLEDPEVFSQKIHRGRDVISNDFMIIARIESLIAGVGLEDALKRAERYINAGVDGIMIHSKKSDPDDIITFAHEYGRRPPLVSVPTTYNLITDKELADYGFNIIIHANHLLRSAHKSMKKTAETILLNDRNFEAEPCSEIMEIFKEVG
>2780996745
MEAHSGLSGIIAENVFDGLWESSLTDSASKGLPDASIVGNDSRVHTINEILTVTSKPLIVDGDTGGEPAQFEYLVRTLERLGVSAVIIEDKVYPKRNSLDAANQDLEDPWAFAEKIQAGKEVTTDDFMIISRLESLISGAGVADALSRAEQYILAGTDGIMIHSNKSDPAEIFAFTDAYRRRRPLVSVPTTYNTVSDDELIARGFNVIIHANHMLRAAHKAMSEVVSAILEGGSSLAVDECATVPVVFATVG
>2789268112
LEAHSGLSAIIAENVYDGIWESSLTDSATKGLPDASIVGNDSRLHTINEILNVTTKPLIVDGDTGGEPAQFEYLVQGLERLGVSAVIIEDKVYPKLNSLDSANQDLEDPSVFAEKIQAGKEVTTRDFMIISRLESLIAGAGVADALNRAEQYIVAGTDGIMIHSNKSDPAEIFAFADAYKRRSPLVSVPTTYNTVSDDRLIAHGFNVIIHANHTLRAAHKAMSEVAGAILLGGSSLAVDECATVPEVFATVG
>2558012655
IEAHNGLSALVASTSFDGLWISSLTSSASKGLPDIELGSLERRLETIEEIVHVTHKPVIVDGDTGGEAVNFEYFCSKLEQIGVSAVVIEDKQYPKRNSLCKASHTLEDPKVFAAKIQRGRSVLSNDFMIFARLESLIVNQGVEDALARARIYLLAGVDGIMIHSKERTIDQVHAFLNGYLGRKPIICVPTTYNVVTDEDLFRWGADIVIHANHLLRAAHHAMQQVCETILKNNRSLEADECTPVSHLFELVG
>2550080277
IEVHSGLSALICSQSFDALWISSLTGSASKGLPDMEIYLLERRLELIEEVCQVTKLPIIVDGDTGGDPTGFEYFCTKLEALGVSAVVIEDKKHPKRNSLSDSAHVLEDPILFAGKIQRAKKAQSDAFMIFARIESLIAGESIEDALSRANIYLKYGADGIMIHSKSNHGKDITEFLSRFNNIPIICVPTTYNFIYDKELFRLGASIVIHANHTLRAAHKAIEKICEVILENDRSYEADECTPVKEIFSMVG
>2582534403
IEVHNGLSALVCSEAFDALWISSLTGSASRGLPDMEMYVLERRLELIDEVCQASMKPIIVDGDTGGETTSFEYLCTRLESLGVSAVVIEDKQHPKRNSLSDSRHVLEEPNAFGAKIRRARSALSDTFMIFARLESLIAGRTVDDALERAEIYLRNGAHGVMIHSKSKDGDDIIEFITRFAGKEPIICVPTTYNKIRAQDLFEHGANIVIHANHMLRASHFAMKKVCKRILENDRSFEADGCSSVGDIFSLVG
>2846785521
IEAHSGISALISSETFDALWLSSLTSSAARALPDMELYALERRLELVDEILSATSKPLIVDGDTGGDPTAFEYLCARLESAGVSAVVIEDKQHPKRNSLSSSTHVLEDPVTFGQKIYRGREALSEDFRIFARLESLIAGETVEDALRRARVYLEHGAHGVMIHSKERGPTSVFEFLDRFRGEQPVICVPTTYNNVRAQDLHARGASIVIHANHLLRASHFAMRQICMSLLENDRSMEADITPVAEIFREVG
>2695588579
IEAHSGLSALVCSETFDALWLSSLTSSAVRGLPDMELYALERRIELIDEILHVTSNPLIVDGDTGGEATAFEYMCTRLEDMGVSAVVIEDKQHPKRNSLSESAHALEDPTIFGRKIRRGRDVLSGNFMIFARLESLIAGESVSDALTRAEIYLENGAHGVMIHSKDPSPETIFEFLARFAGMQPVICVPTTYNGVHAHELQSRGANIVIHANHMLRAAHFAMQRVCQAILDNDRSMEVDITPVKDIFHSVG
>2656854613
IEAHNGISALIANDAFDGLWESSLTDSASKGYPDAEIVGFDSRINNINQLIDVTNKPIIVDGDTGADASNFEYMVKKLEAIGVSAVIIEDKVFPKRNSLSDARQILEDPEVFANKIERGKKILTDDFMIIARLESLIAGWGNEDALKRARKYLLAGADGIMIHSKSGSPNDVFRFAEHYGFRKPLVCVPTTYNSVREEELKKRGFNVVIYANHLLRVSYKAMENVCKTILLNRRSLEADPCTPVAKIFEKVG
>2653664777
MEAHNGLSGIVANDAFDGIWESSLTDSASKGHPDIEVVSFDSRLQSIQEILAVTNKPMIVDGDTGGEPNNFEYSVTKLEKAGVSAVIIEDKVFPKRNSLEGTSQEQETPEDFAKKIRRGKAVASDDFMIIARIESLIAEAGMDDAKHRARVYLEAGVDGIMIHSKQKSPDEVFEFAKFYKELKPLICVPTTYNSVHEDELRAAGFNIVIYANHLLRAAYQSMLETAKTILINQRSFEADPCAPVREIFKTVG
>2534345810
IEAHNGLSGIIADNAFDAIWESSLTDSASKGHPDIEVISFDSRLHTIHEILAVTKKPMIVDGDTGGDPNMFEYTVSKLERAGVSAVIIEDKVFPKRNSLEGTTQTLQEPQAFAYKIKRGKAVMTDDFMIIARLESLIAGLGLDDALDRARAYLEAGADGIMIHSKSKDPSEILEFAKRYAELKPLVCVPTTYNNIVEEELKQSGFHIVIYANHLLRTAYKSMLETARTILLNQRSFEADPCAPLRDIFDAVG
>2791105721
LEAHNGLSGIIANNIFDALWESSLTDSASKGHPDIEVITFDSRLHTINEILSVTNKPMIVDGDTGGDVNAFEYTVSKLERVGVSAIIIEDKIFPKRNSLEGAQQNLEDPEXXAQKIRRGXQINTSXFMIIARLESLIAGKPMEDAVRRAKIYLQAGVDGIMIHSKSKSADEILEFAKRYKELKXLVCVPTTYNQITENELSNAGFQIIIYANHLLRSAYKAMTETAKTILRDQRSLEADPCSTVREIFKTVG
>2791102726
LEAHNGLSGIIANSNFDAIWESSLTDSASKGHPDIEVITFDSRIHSINEILAVTDKPMIVDGDTGGDANTFEYTVSKLEQAGVSAVIIEDKIFPKRNSLEGVQQNLEDPEVFAQKIQRGKRIKSSDFMIIARIESLIAGKPMEEAIKRATKYLKAGIDGIMIHSKSKNPDEILEFAEKYKTLKPLVCVPTTYNLITEDELNAAGFSIIIYANHLLRSAYQAMTKTAKTLLRKQRSLEVDPCTPVREIFKTVG
>2653671464
LEAHNGLSGIIANSDFDAIWESSLTDSASKGHPDIEVVTFDSRLQSINEILAVTDKPMIVDGDTGGDANTFEYTVSKLEQAGVSAVIIEDKVFPKRNSLEGVQQNLQEPEVFAQKIRRGKSIKSSEFMIIARIESLISGKPMQDAIDRATQYLKAGVDGIMIHSKSKSPDEILEFAEKYKDLKPLVCVPTTYNLITEDELAAAGFNIVIYANHLLRSAYQAMTETAKTILRNQRSIEADPCAPVREIFKTVG
>2682019365
LEAHNGLSGIIANSDFDAIWESSLTDSASKGHPDIEVVTFDSRLHSINEILAVTDKPMIVDGDTGGEANTFEYTVSKLERAGVSAVIVEDKVFPKRNSLAGVQQNLQEPEVFAQKIRRGKSIKSSEFMIIARIESLISGKPMEDALNRATQYLQAGVDGIMIHSKSKNPNEILEFAEKYNDLKPLVCVPTTYNKITENELSSAGFNIIIYANHLLRSAYQAMMETAKTLLRNQRSLEVDPCTPVREIFKTVG
>2787014400
LEAHNGLSGIIANSDFDAIWESSLTDSASKGHPDIEVITFDSRLHTINEILAVTNKPMIVDGDTGGDANSFEYTVSKLERAGVSAVIIEDKVFPKRNSLEGVQQNLQEPELFAQKIRRGKNVKSSEFMIIARIESLIAGKPMEDALDRATLYLKAGVDGIMIHSKSKNPDEILEFAAKYQDLKPLVCVPTTYNLITEDELSAAGFNIIIYANHLLRSAYQAMVETAKTLLRNQRSLESDPCAPVREIFKTVG
>2787018457
LEAHNGISGIIVNSVFDAIWESSLTDSASKGHPDIEVVGIDSRLQTIFEILAVTNKPMIVDGDTGGDPNNFEYLVSKLERAGVSAVIIEDKVFPKRNSLEGTQQTLEDPAAFAQKIRRGKKTLTRDFMIIARIEALIAGKSMSEALERARVYLKAGVDGIMIHSKSEKPDEILEFAKQYEIRRPLVCVPTTYNQITEDELGEAGFNIVIHANHLLRSAYKSMEEVAKTLLLNQRSFEADPCAPVRSIFQAVG
>2653662775
LEAHNGLSAILANNVFDAIWESSLTDSASKGHPDIEVISFDSRLATISEILAVTSKPMIVDGDTGGDPNNFEYMVSKLERAGVSAVIIEDKVFPKRNSLEGAQQTLEDPQVFAQKIRRGKKVLTDDFLIIARIESLIAGKNMEIAVERAKIYLSAGVDGIMIHSKSKQANEVLEFAERYKGKPLVCVPTTYNSITEDELASAGFNIVIYANHLLRSAYKAMEETAKTILSNQRSFEADPCAPVREIFSTVG
>2787008479
LEAHNGLSGILANNVYDAIWESSLTDSASKGHPDIEVISFDSRLATISEILAVTNKPMIVDGDTGGDPNNFEYMVSKLERAGVSAVIIEDKVFPKRNSLEGAQQTLEDPQVFAQKIKRGKNIMTNDFLIIARIESLIAGKDMDTAVQRAKIYLSAGVDGIMIHSKSKQPNEVLEFAKRYENLKPLVCVPTTYNTITEDELAKAGFNIVIHANHLLRSAYKAMEETAKIILSNQRSFEADPCALVRDIFSTVG
>2658482286
LEAHNGLSGIIANNAFDAIWESSLTDSASKGHPDIEIVSFDSRLQSINEILAVTHKPMIVDGDTGGDANNFEYMVTKLERAGVSAVIIEDKVFPKRNSLEGVQQTLQEPEVFAQKIHRGKSVISSDFMIIARLESLIAGKNVDDAISRAQIYLEAGADGVMIHSKEKDPAQIMEFAKRYINKKPMVCVPTTYNTLTEDELRTAGFRVVIYANHLLRSANKAMEETARTILLNQRSFEADPCSPVREIFKTVG
>2264264083
LEAHNGLSGIIANNAFDAIWESSLTDSASKGHPDIEVISFDSRLQSINEILAVTHKPMIVDGDTGGDANNFEYMVTKLERAGVSAVIIEDKVFPKRNSLEGVQQMLQEPEIFSQKIKRGKSAISTDFMIIARLESLIAGKSVDDALFRAQIYLEAGADGVMIHSKEKDPDQIMEFAKHYNCKKPMVCVPTTYNTLTEDQLSAAGFSIVIYANHLLRSANKAMEEAARTILLNQRSFEVDPCSPVREIFQTVG
>2640438185
LEAHNGLSGIIANNAFDAIWESSLTDSASKGHPDIEVVSFDSRLQSINEILAVTHKPMIVDGDTGGDANNFEYMVTKLERAGVSAVIIEDKVFPKRNSLEGVQQMLQEPEIFSQKIQRGKSAISTDFMIIARLESLIAGKSVDDALFRAQIYLEAGADGVMIHSKEKDPDQIMEFAKHYNCKKPMVCVPTTYNTLTEDELRAAGFSIVIYANHLLRSANKAMEETARTILLNQRSFEVDPCSPVREIFQTVG
>2636228868
TDSASKGHPDIEVVSFDSRLQSINEILAVTHKPMIVDGDTGGDANNFEYMVTKLERAGVSAVIIEDKVFPKRNSLEGVQQTLQEPEIFSQKIQRGKSVISTDFMIIARLESLIAGKSVDDALFRAQIYLEAGADGVMIHSKEKDPAQIMEFAKHYNCKKPMVCVPTTYNTLTEDELRAAGFSIVIYANHLLRSANKAMEETARTILLNQRSFEVDPCSPIREIFQTVG
>2682015099
LEAHNGLSGIIANNAFDAIWESSLTDSASKGHPDIEVVSFDSRLQSINEILAVTHKPMIVDGDTGGDANNFEYMVTKLERAGVSAVIIEDKVFPKRNSLEGVQQILEEPEIFSQKIQRGKSAISTDFMIIARLESLIAGKSVDDALLRAQIYLEAGADGVMIHSKEKDPAQIMEFAKLYNCKKPMVCVPTTYNTLTEDELRAAGFSIVIYANHLLRSANKAMEETARTILLNQRSFEVDPCSPVREIFQTVG
>2672290704
MEAHNGLSGIIANNAFDAIWESSLTDSASKGHPDIEVVSFDSRLQTIQEILAVTHKPMIVDGDTGGDANNFEYMVSKLERAGVSAVIIEDKVFPKRNSLGVQQTLQEPEVFAQKIKRGKTVISDEFMIVARLESLIAGKSVDDALHRARIYLEAGVDGIMIHSKSKTPGQILEFAERYKPLVCVPTTYNTLTEDELRSAGFRIIIYANHLLRGAYKTMKEVARTILLNQRSFEADPCAPVRDIFKTVG
>2731790723
LEAHNGLSGIVANNAFDAIWESSLTDSASKGHPDIEIISFDSRLQSINEILAVTNKPMIVDGDTGGDANNFEYMVTKLERVGVSAVIIEDKVFPKRNSLEGVQQTLQEPEVFAQKIRRGKSVISSDFMIIARLESLIAGKSVDDALNRAKIYLDAGADGIMIHSKEKEPDQIMEFAAGYRKMQPLTCVPTTYNTLTEDELHKAGFRIIIYANHLLRGSYKVMEEVARTILLNQRSFEVDPCSPVREIFNTVG
>2786995570
LEAHNGLSGIIANNAFDAIWESSLTDSASKGHPDIEVISFDSRLQSINEILAVTHKPMIVDGDTGGDTNSFEYMVTKLERAGVSAVIIEDKVFPKRNSLEGVQQTLQEPEVFSQKIRRGKSIISNDFMIIARLESLIAGKSVDDALNRARIYLEGGADGVMIHSKEKDPAQIMEFAERYQEMKPMVCVPTTYNTMTEDELRTAGFRIIIYANHLLRGAYKVMEEIARTILLNQRSFEVDPCSPVREIFKTVG
>2724701902
IETHNAISGLIANDSFDGFWESSLTDSASKGFPDIELVSLDSRLETISQILEVTDKPMIVDGDTGGDFNQFEYMVKKLERAGVSMVIIEDKVFPKRNSLEGTRQTLEKPEVFAEKIRRGIEISDPDFLVVARIESLIAGFGLQDAIERAELYLKAGADGIMIHSKDADPSQIIEFAKKFKSFPLICVPTTYNSLTCSQLAGYGFNIIIHANHNLRAAYKAMEDVCKQILTYDRTAEADECTPIKSIFAKVG
>2710732687
IEAHNGLSALLANDTFDAIWESSLTDSASKGFPDIEVVSFDSRLHTINEILEVTSKPLIVDGDTGGDFNQFEYAVKRLERAGVSMVIIEDKTFPKRNSLEGTKQDLEKIEVFAEKIKRGQKIIHKDFMIVARMESLIVGHGIKEALRRARICLKAGADGIMIHSKRTEPTEILEFAKEYYRKFPLIAVPTTYNTITDSELNKNGFHIVIHANHLLRSSFIAIENTAKKILLNDRSFEVEGLATIRKIFHKVG
>2627375595
LEVHNGLSALIVDNFFDGLWESSLTDSASKGLPDIEVVSHDSRLDTINQILEVTGKPMIVDGDTGGDVNHFEYLVKRLIRAGVSMVIIEDKVFPKRNSLVDTKQSLEDQNIFAEKIRRGVQVQKRAFMIVARLESLIAGETVADALRRAKIFLSAGADGIMIHSKSSTPSEILEFAKKYIKNKVLVCAPTTYNTITADELAKAGFQVIIYANHMLRSAYTAMEKTCEIILLNDRSFEVNCGPVASLFEVTG
>2711239158
IEAHNGLSALIADQAFDGFWESSLTDSASKGLPDIEIVTLESRLETISQILQATSKPLIVDGDTGGDFNHFEYMVNKYEDMGASMIIIEDKVFPKRNSLTDSTHTLEDINKFAEKIKRGIAIKNNEFMIVARLEGLIAGHSTKETLERAEAFLKAGADGIMIHSKKTDAKEVLDFAALYRKLPLVCVPTTYNRITAKELASHGFNIIIYANHLLRSSYKAMEEICKTILLNDRSCEGESCVPLKKLFKITE
>2791864648
IEAHSGLSARIAATAFDALWQSSLTDSALRGKPDREIVDKADRLRTIGEISDGTVLPLIYDGDTGGSPDRVYELTRALDSAGVAALCLEDKIGMKRNSLYGKPQTQASIAEFSARITAFCAARSSDMMMIARIESLILGAGQADALARAEAYLDAGAEAILIHSIAESATEVADFTAALGVKVPVFVVPTTYSNTPIAEFEAAGINAVIYANQLLRATVGPMERVAKSILDAGCCNEPEALVGIPQLLDLIP
>AG-891-J16_NODE_7
IEVHNGLSALIADRTFDCLWLSSLTHSASKGKPDIEYIDDTTVNSTINDIFEITLKPLIFDADSGGRIEHLKYSISNLGRLGVSAAIIEDKVGSKKNSLSNNTQKQDSITNFKRKLIEVKKVSQNGVFIFARIESLILGKGLDDAIKRAKNYINAGADGIMIHSKKQTPKEIFDFCKLYVNRKPLVVVPSTFHKTYEKDFYNHGANIVIYANHLLRASIPAMEKVAKSILEFERSSEVESMKKIDDLLDFTD
>AH-326-L15_NODE_37
IEVHNGLSALISSQAFDCLWLSSLTHSASKGKPDIEYIDDTTVTQTINDIFDVSLKPLIFDADSGGRIEHLKFTIKNLSRLGVSAIMLEDKIGNKVNSLENNQKQDSIINFCSKIIESKKIKLKEIKIFARIESLTLNKTVSDAINRAKHYLNAGADGIMIHSKKINPKEVFEFCKRYINKKPLIVVPSTFNKTHETELARNGVNIVIYANQILRSAIPAMQKTAIQILKNGRSYESDKMISIQNTLKIFD
>2823582769
IEVHNGISALIAQKSFDCMWLSSLTHSTSKGKPDIEYIDDTTVNNTINDIFDCSLKPLIFDADSGGRIEHLKFTIKNLERLGVSAIVIEDKVGEKINSLSVEKQKQDSIKNFCKKIRIAKNSVSSNIKIFARIESLIIKKGLDDALLRASEYITSGADGIMIHSNKKTPLEIFKFCKSYKNRVPLIVAPSTYDKTYEKDFEKYGINIVIYANQLIRSAIPSMKKTAEKILKYGRSSEASKIISINEILKLMD
>AG-915-P07_NODE_31
IEVHNGLSALIGSKSFDCMWLSSLTHSTSKGKPDIEYIDDTTVSSTINDIFDCSLKPLLFDADSGGRPEHLKFTIANLDRLGVSAIVIEDKIGEKKNSLSVYSQKQDSIKKFCDKIKIAKKSISSDIKIFARIESLILNKGLDDALQRANAYINAGADGIMIHSKKKTPNEVFAFCKSYKNRMPLIVVPSTFDKTYEKDLEKNGINIVIYANQLIRSAIPSMQKTAENILKNQRSFDEVRMMSIKEILQLLD
>2859847119
LEAHTPLCGLIAQTAFDAVWSSSLSDATIRGKPDIEVVDHSSRLLALHELMDVCTLPIMYDCDTGGNHLQFRNTVRSLERAGVAATIVEDKVGFKQNSLKVPGQRQAPIDEFCTKLQSAKTRRSSDFMIIARIESLVLGGGMEDALLRAREYLRAGADGIMIHSYHTEPNEILEFSQKFGESAPLVVVPTTYSLIDEDTLVKAGINVVIYANHLLRSSHKAMKQVAASILQYGRAAECEECTPISEIIHHLD
>2643814214
LEAHTPLCGLIAQAAFDAVWSSSLSDSAIRGKPDIEVVDHSSRLLSLHELMDVCSLPVIYDCDTGGNHLQLRSTVRSLERAGVSATIVEDKGGLKQNSLKMPGQLQLPIEDFCAKLQSAKTWRNSDFMVIARIESLVLGNGMQDALTRARAYLRAGADGVMIHSHHQDPQEVLEFSKEFGEKAPLVAVPTTYNAVNEETLFQAGVNVIIYANHLLRSSHKAMKQAASSILQYGRAAECEECTPVGDILRCFD
>AG-430-P01_NODE_1
LEAHNPIGGLLIDNLIDGVWCSSLTDSTSRGKPDNGSLDLTTRSNWLSEMFEVSSKPVIFDADNGGPKEHLKFLVNKLEKIGVSAVVIEDKIGIKINSLFQSKTKQDTINNFCKKIKIMCNSVSNDFIIISRIESLILGKGVRDALKRANSYSKAGADMILIHSNKKTPSEIFKFAKLFKYFKPLVAVPSTYPSVTETNLIKHGFKIVIYANHLLRTSYLSMKKTLISILKNGQALKAQKMISIKEIIQMIR
>AH-287-D15_NODE_1
LEAHNPIGGLIIDNLFDGVWCSSLTDSSSRGKPDNQSLDLTTRVNWLSEMFEVTSKPLIFDADNGGSVEHIKFLIRRLEKIGVSAVILEDKIGIKQNSLFQSKTKLDTINNFSKKIKIATKNVSDDFLIIARLESLIVGQGINEAIKRANKYSKAGADMILVHSKKNTPNEIFKFAKKFKFFKPLVAVPSAYPSVKEAQLVKNGFKLVIYANHLLRASYLSMFETAKNILKNKRAKESEKMISIKKIIELIE
>2717176020
IEAHNPLSALIGEKAFDCLWSSSLADSLTRGKPDNQSVDYSTRISGLNEIFDVTTKPIIFDGDNGGEMHHIPYLIKTLERLGTSAIAIEDKIGVKQNSLFQSSSKQDNIKDFCKKIKLIQKTKSEDFMLIARIESLIMKKGLKDALKRAHAYSKAGCDMILIHSKSKDTNELFKFSNQFKYFIPLVCVPSTYSHVKERDLIKNHFSIVIYANQLLRSIYPSMVETSASILRNQRAKESEKLMKVKEIISLIP
>AG-325-N07_NODE_16
IEAHNPLSALIGEKAFDCLWSSSLADSLTRGKPDNQSVDYSTRISGLNEIFDVTTKPIIFDGDNGGEMHHIPYLIKTLERLGTSAIAIEDKIGVKQNSLFQSSSKQDSIKDFCKKIKLIQKTKSEDFMLIARIESLIMKKGLNDALKRAEAYSKAGCDMILIHSKSNDTEELFKFSNRFKYFKPLVCVPSTYSHVKERDLIKNHFSIVIYANQLLRSIYPSMVETTLSILKNQRAKESEKLMRVKEIISLIP
>2823150514
IEAHNPLSALIGEKAFDCLWSSSLADSLTRGKPDNQSVDYSTRISGLNEIFDVTTKPIIFDGDNGGEMHHIPYLIKTLERLGTSAIAIEDKIGVKQNSLFQSSSKQDNIKDFCKKIKLIQKTKSEDFMLIARIESLIMRKGLKDALKRAEAYSKAGCDMILIHSKSNDTNELFKFSNQFKYFIPLVCVPSTYSHVKERDLIKNHFSIVIYANQLLRSIYPSMVETTASILKNQRAKESEKLMRIKEIINLIP
>AG-891-J07_NODE_1
IECHNPISAMIGENSFDALWSSSLTDSVSRGMEDNQSVDYSVRISGVSDIFNVTTKPLIFDIDNGGKIEHLGNTIKKLENLGVSAIVMEDKVGLKRNSLFQKNVQQDTIKNFSKKIKKIINTIDNNFLVVSRIESLILGKSLGDALKRAKSYCDAGTDAVLIHSKQKTPSEIVQFIKRFKYHIPVFCVPSSYPSVSEKELENLGFNVVIYANQLLRTAYLNMKKTCNAILKDGSAKKVNKISSIKEILNLIS
>AG-414-B07_NODE_12
VETHSPLASILAEKKFDGFWSSSLTDSLLKGKPDNQALELTKRIAGIDDIMDVTSKPLIIDADNGGRVEHIGYVVKTLERIGVSAMIIEDKKGLKRNSLFQSGVQQEYIKDFCKKIKEIKKSISKDFLIIARIESLILNRGLNDALKRANSYSKAGADLIMIHSKQKKPTEIFKFAKKFKYAIPLVSVPTSYSKTYEKDLIKNGFKVVIYANHLLRASYYSMNKTLDSILKHERSFECEKIEKVSKLLEYSE
>AG-410-L19_NODE_9
LECHNPLSGLIVENVFDGMWSSSLTDSVSRGMPDNQSVDYSIRTQGVNAIMAVTTKPLIFDVDNGGQIEHLKFVVRDLERTGASAIVMEDKIGLKKNSLFQKDTQQDSIQNFSKKIKVAKQANNKDFMVIARIESIILGKSINDALRRANSYSKAGADCILIHSKSDKPKEIFTFARKFRYYKPLVCVPSTYSITKEKELVKEGFRIIIYANQLLRSAYKSMTVTASKILKNKRAFEVDKITKIKEILTLIK
>2786418981
LESHNPLTGIMVDQIFDGIWSSSLTDSASNGKPDNQAFEISSRINNLNNLLEVTTKPILFDADNGGMKEHLPFTIRNLERYGVSAISIEDKTGLKSNSLFQSKAKQDTIKNFSEKIKIACNSRSKDFLIVARIESFILGKGLNDALKRADAYSKAGADLILIHSKIESPKEIFSFSRKFKYFKPLVAVPSTYSKVTEDELIKNNFQVVIYANHLLRAAYPAMESAALNILKNSRSYELEKIITIKKILNIIP
>AG-913-C18_NODE_12
LESHNPLTGIMVDQIFDGIWSSSLTDSVSNGKPDNQAFEISSRINNLNNLLEVTTKPILFDADNGGMKEHLPFTIRNLERYGVSAIAIEDKTGLKSNSLFQSKAKQDTIKNFSEKIKIACNSRSTDFLIVARIESFILGKDLNDALKRADAYSKAGADLILIHSKIDSPKEIFSFSRKFKYFKPLVAVPSTYSKVTEEELIKNNFKVVIYANHLLRAAYPAMESAALKILKNSRSYELEKIITIKKILNIIP
>2786419046
IESHNPLTGLIVENLFHGIWSSSLTDSVSNGKPDNQSFELSTRINSLNNIIEVTSKPILFDADNGGRPEHIPYTIRNLERLGVSAIAIEDKIGLKTNSLFQSKANQDSIENFCKKIKIAVSSRSNNFLIVARIESFILGGDIKDALKRAESYSKAGADLILIHSKNDNPKEIFNFSKKFKYFIPLVAVPSTYSKVRESELIENGFKVVIYANHLLRAAYPAMEKVALDILKNKRSYETERIISIKKILNIIP
>AG-422-G03_NODE_9
IESHNPLTGLMIENLFDGIWSSSLTDSVSNGKPDNQSLELTTRISNLNNVMEATTKPVLFDADNGGRIEHLQYTIRNLERLGVSAIAIEDKIGLKSNSLFQNKKNHDSVKNFCLKIKTACNARSEDFLIVARIESFILGKNLNDALYRAESYSKAGADLILIHSKQDTPKEIFLFSKEFRFFKPLVAVPSTYSKVKEKELIENGFKVVIYANHLLRAAYPAMEKVALSILKNTRSSEAEKIITIKKILNMIP
>2823153941
IESHNPITGLLIENLFEGIWSSSLTDSVSNGKPDNQSVELSTRINNLNSIMEVTTKPVLFDADNGGRIEHLPYTIRNLERLGVSAIAIEDKIGLKSNSLFQNKENHDSVENFCLKIKTACEARSEDFLIVARIESFILGKNLKDALFRAESYSKAGADLILIHSKVDTPKEIFAFAKKFKNYKPLVAVPSTYSKVNEKQLIDHGFKLVIYANHLLRAAYPAMEKVALNILKNKRSFESEKIISIKKILNMIP
>AG-891-D10_NODE_3
IEGHNPITGLLIENLFDGIWSSSLTDSVSNGKPDNQSLELSTRISNLNSTMEVTTKPVLFDADNGGRIEHLPYTIRNLERLGVSAIAIEDKIGLKSNSLFQNKNNHDTIENFCLKIKTACETRSEDFLIVARIESFILGKNLNDALDRAEKYSKAGADLILIHSKLETPKEVFKFAKQFKYYKPMVAVPSTYSKVTERQLIKNGFKIVIYANHLLRAAYPAMEKVAINILKNKRSFDIEKIISIKKILNMIP
>AG-343-J05_NODE_23
IEAHTPLVGLIIENLFDAMWSSSLTESLIRGKPDNQSVELSTRINALSDVLDLTTKPFIFDADNGGRIEHLPYTINSMERQGVSAIVIEDKIGLKRNSLLQKTTQQDTIKNFCKKINVIKKSKSDDFFIVARIESFILGKGLNDALKRANNYSKAGADAILIHSKEGTPKQIFSFAKEFKFFKPMIAVPSSYSKTYEKDLIKNGFSVVIYANHLLRASYKIMKKTALEILKHKRSFETEKISSVKDILNVKP
>2823152091
IEAHSPLAGLIIENTYDGMWSSSLTESLMRGKPDNQSVELSTRITALNELLDITTKPIIFDADNGGRIEHLSYRINTLERQGVSAIVIEDKIGLKKNSLFQKNAQQDSIKNFCKKLKVAAKSNSKDFFIVARIESFILGKGLQDALKRAKAYSNSGADAILIHSKENNPKEIFKFSKIYNNHKHLIAVPSSYSKTLEKDLIKNGFNIVIYANHMLRASYLSMKKLALDILKNSRSFESEKISKISDLLKYSK
>AG-430-J04_NODE_1
IEAHSPLAGLIVENTYDGMWSSSLTESLLRGKPDNQSVELSTRINAINEVLEITTKPMVFDADNGGRVEHLPFTIKSLERQGVSAIIIEDKIGLKKNSLFQKNAKQDSIKNFCKKLEVATKSKSDDFLIIARIESFILGKGINDALKRANAYSKAGADGILIHSKIDTPKEIFKFSKIFKNFKFLIAVPSSYSKTYEKDLIRNGFSVVIYANHMLRASYLAMNQVAESILKNSRSANIEKISSIKDLLKYSL
>AG-912-A14_NODE_28
IEAHNPLSGLIAESVFDGIWSSSLTDSTVRGKPDNQSVDYATRIIGQNEILEVTKKPIIFDGDNGGRIEHLPYMVRSLERLGVSALVLEDKKGLKRNSLFQTRANQDSINSFKKKISLAKKSISDDFLIIARIESLIFGKGINDALKRAISYSKAGADCIFISCKKKNPKEIFNFSKKFSFFKPLVAVPSTYSKTYEKDLIKNGFKIVIYANQLLRASYPAMLKCAEQILTNQRSLEAEKLMSIDKILTLID
>2738645166
LESHSPLTGLIVENTFDGMWSSSLTDSALRGMPDNQSVDYSTRINGLIDIFNVTTKPLIFDIDNGGRIEHLKFVIKKLESAGVSAIIMEDKVGLKKNSLFQKKTKQDSISNFCKKIKIAKNSVTNDFMVIARIESLILGKNVKDAIKRAEKYSKAGADCIMIHSKNKNPFEIFKFSKIFKYFKPMVAVPSTYSKTYEKKLILNNFKIVIYANHLLRASYVSMKDSAEKILKYERSFEIEKIYPIKKIINLVS
>AG-919-I15_NODE_31
VEAHSPLSALIAERIFDGFWSSSLTDSLLRGKPDNQSVDLNIRITALSEILDITSKPIIFDADNGGRIEHLPFTINSMERQGISAIVLEDKVGLKKNSLFQVNAKQDTIKNFSKKISVAVESKSKDFLIVARIESLILKNGMSDALKRATAYSKAGADAILIHSKQKNPKEIFLFAKKFKYYKPLIAVPSSYSKTFEKDLIKNDFKIVIYANHVLRASYLAINNVLKSILENERSFESEKISPISELLKYSL
>AG-333-J14_NODE_3
LESHNALTGLIIETLFDGMWSSSLADSATRGKPDNQSVDLSTRISSLNEVLETTTKPLVFDADNGGRDEQLPYTVKNLERLGISAIVMEDKIGSKKNSLFQKGVKQQSIQGFSNKIRLAVKAKSENFLVIARIESFILGKKIGDALKRAEAYSKAGVDAILIHSKSKTPDEIFDFAKKFKYYKPLVCVPSTYSSTHENELIKHGFKIVIYANQLLRSAFPAMLKTAKKILIDKKSSFAEKISGLNEILNLIK
>AG-905-B19_NODE_6
LEAHSPLSAMIVENTFDGMWSSSLTDSALRGKPDNESVDISARMNTLTEILSVTTKPIIFDADTGGRNEHLPYTVKALERAGISAIIIEDKIGLKKNSLFQSNAKQDNIKSFCKKIKVAVNAISDDFMVIARIESFILGKNLTDALKRADEYSKAGADAILIHSKEKKPNQIIQFSKKFKFKKPIVAVPSTYSSTYEKTLQNSGVNVIIYANHLLRASYPSMMKVAQSILKYERSKEAEKIIPIKKIISLIK
>AG-333-A18_NODE_1
LETHNPLTGLIVENLFDCMWSSSLTDSVSRGMPDNQSVDYSTRINGIIETFNVTTKPMIFDIDNGGQIDHLPFVVKKLDRAGVSAIIMEDKIGLKKNSLFQKGVKQDSIKDFCLKIRKAKESISDDFFVISRIESLILGKSVKDALRRAIAYCKAGTDCIMIHSKDNNPKTIFQFAKKFKYQRPLIAVPSTYSKTYEKELMKNGFRIVIYANQLLRSSYFSMIGTAKSILKHERASEAEKISSVKEILELIK
>AG-447-B20_NODE_7
LECHNPITGLIVENIFDCMWSSSLTDSVSRGMPDNQSVDYSTRIHGVNDIFNVTTKPLIFDIDNGGQIEHLPNVVKKLERAGVSALIMEDKVGLKKNSLFQKNVRQDSISSFCKKIIKAKNSLSDDFFVISRIESLILGKSVNDALKRAIAYSKAGTDCIMIHSKEKSPKQIFEFSKKFKFARPLVAVPSTYSKTYEKELIINGFSIVIYANHLLRSSYFSMVNTAKKILKNKRSYETEKISSLNEILELIK
>AG-920-C13_NODE_37
LESHSALSGLIIENLFDCMWSSSLTDSTLRGKPDNQSVDISSRIDGLTDILEVTTKPVIFDSDNGGRIEHIKYTVKSLERSGVSAIAIEDKKGLKKNSLFQKGVSQDSIKDFCNKIKAAKNSISDDFMIIARIESLILGKSVADALSRANAYSKAGADAILIHSKKKSPTEIFQFTRQWKNFKPIVAVPSTYSKTTEKELIKNGVKIVIYANHLLRASYPSMVETAKTILLNQRSSPIEKITPIKEILTLIN
>AH-324-K11_NODE_12
LESHNSLTGLIIEKMFDCMWSSSLTDSATKGKPDNQSVDYSSRIRTLNDMLDVTTKPLIFDADNGGQIEHLSYLVKSLERTGVSSIIMEDKIGLKMNSLFQSGAKQDTPNTFAKKIKKVCKIRSKDFLVIARIESFILGKGLKDALKRAKIYSKAGADAILIHSKEKTPKEIFQFSKMFKYSIPLVAVPSTYSKVYEKDLIKNGFKIVIYANHLLRAAYPAMEFVGKKILQNSRSFEIENIIPIKKIINLIE
>AG-464-O15_NODE_1
LECHNSLTGLIIENLFDGMWSSSLTDSLSRGKPDNQSVDLSTRFLGLNEILDVTTKPIIFDADNGGRIEHISYTVKSLERMGVSAMVIEDKVGLKRNSLFQKGVKQDSIKNFSEKISVANKSKINDFFIVARVESLILKKGKNDALKRAEAYSEAGADAILIHSKEKKPNEIFEFSKLFKFYKPLIAVPSTYSIVKEGELARNGIKVVIYANQLLRASYPAMNETARKILQHKRAKEVEKITPIKNIISLIX
>2717476897
LESHNSLVGLIIENLFDAMWSSSLTDSATKGKPDNQSVDYSSRISSLNDLLDVTNKPVIFDADNGGQYEHISFLARSLERIGVSAMIIEDKVGSKKNSLFQSGAKQDSPHSFAKKIKKICSSTSNDFLVLARIESFILGKSLKDALNRAEIYSKAGADGILIHSKEKTPNQIFSFAKKFKYFIPLVAVPSTYSKVYEKELIKNNFKIVIYANHMLRAAYPAMIDTAKKILKNSRSFETEKIISIKKIINLIS
>AG-905-M05_NODE_2
LESHNSLTGLIIENLFDCMWSSSLTDSATKGKPDNQAVDYSSRISSLNDMLDVTSKPLIFDADNGGQFEHLSFLIRSLERNGVSAIIMEDKVGLKKNSLFQKDAKQDTPKAFAKKIKKACTTKSKDFLIIARIESFILGKGLKDALKRAEIYSRAGADAILIHSKEKTAKEIFSFSKIFKFSKPLIAVPSTYSKVYEKDLIKNGFKIVIYANHLLRAAFPAMEFTAKKILENTRSFEIEKIIPIKRIINLIG
>AG-916-I05_NODE_3
LESHNSLTGLIVENLFDGMWSSSLTDSATKGKPDNSSVDFSSRITSLNEMMDVTSKPLIFDADNGGQLEHLPFLVRSLERSGVSAIMMEDKVGLKRNSLFQSGTKQDSIKDFCKKIKIIIKTKSEDFLIGARIESFILGKGLKDALKRAKSYSKAGADLILIHSKEKTPNQIFSFSKIFKLFKPLVSVPSTYSKTSEKMLIKNGFKIVIYANHMLRAAYPAMQNAANTILKNQRSFELENISSVKEVINLIK
>AG-422-K15_NODE_20
LESHNALTGLIIENLFDGMWSSSLTDSATKGKPDNSSVDFSSRILSLNEIMEVTTKPLVFDADNGGQLEHLPFLIRSLERSGVSALIIEDKIGLKKNSLFQDNVKQDNPKNFADKIKKICNSQYNDFMVIARIESLILNKGLKDALKRAELYSKAGADAILIHSKKKLPNEIFSFAKKFKNYIPLVAVPSTYSKVYEKDLIKNGFKLVIYANQLLRSAYPAMLNTAKIILKNQRALEADKIISINEIISLIK
>AG-917-D14_NODE_5
LESHNSLTGLIIENLFDGMWSSSLTDSATKGKPDNSSVDFSSRISSLNDMMDVTTKPLVFDADNGGQLEHLPYLVRSLERSGASAIIIEDKIGLKKNSLFQKNTQQDKSKTFAKKIKKICRVKSRDFLVIARIESFILGKGLDDALKRANIYAKSGADAILIHSKENNPNQIFSFAKKFKNFVPLVSVPSTYSKVYEKDLIKHGFKVVIYANQLLRAAYPAMRSAAKSILENSRAFEIDKIISINEIINLIK
>AG-896-P03_NODE_43
LESHNALTGIIIENLFDGMWSSSLTDSATKGKPDNSSVDFSSRISSLNEMMDVTSKPLVFDADNGGQIEHLPFLIRSLERAGVSSIIMEDKIGLKRNSLFQKNTQQDKPETFAKKIKKVCESFSDDFLVIARIESFILGKGLNDAIRRAEIYSKSGADAILIHSKEKTPKQIFAFAKKFKNFIPLVSVPSTYSRVYEKDLVNNGFKLVIYANQLLRAAYPAMENAAKSILKNGRAYEIDKIIPIKKIINLIK
>2562555535
LESHNALTGLIIENIFDGMWSSSLTDSATKGLPDNSSLSFSARISSLNDMMDVTTKPVVFDADNGGQIEHLPFLIRSLERSGASAIIMEDKVGLKKNSLFQAGTKQDKPTIFAKKIKKICNTQSQDFMVIARIESFIVGKGLNDALHRAEIYSKAGADAILIHSKEKTPSEIFSFAREFKNFIPLVSVPSTYSKVYEKDLVKNGFKLVIYANQLLRAAYPAMQNTAKTILKNKRAFEADKIIPIKEIINLIK
>2786180787
LESHNALAGLIIENLFDGMWSSSLTDSATKGKPDNSSVDFSSRITSLNNIMDVTTKPVVFDADNGGQIEHMSYLIRSLERSGVSAIIIEDKVGLKKNSLFQKNTKQDDPKTFAKKIKKICETNSKDFLAIARIESFIVGKNLKDALNRAQIYAKAGADAILIHSKNKTPQEIFSFARKFESFIPLVAVPSTYSKVHEKDLIKNGFKMVIYANHLLRAAYPAMEIVAKKILQNERSFEIEKIIPIKTIINLVK
>AG-422-D13_NODE_34
LESHNSLTGLIIENLFDGMWSSSLTDSATKGKPDNSSVDFSSRITSLNEMMDVTSKPLVFDADNGGQLEHLPFLVRSLERAGTSAIIMEDKIGLKKNSLFQKGTKQDKPKIFAKKIKKICDTQSRDFMVIARIESFIVGKGLNDALKRAEIYSKAGADAILIHSKEKTPNEIFSFAKEFKNYIPLVSVPSTYSKVYEKELIKNGFKLVIYANQLLRAAYPAMQFAAKNILQNSRAFEIDKIIPIKEIINLIK
>AG-435-B08_NODE_1
LESHNSLTGLIIENLFDGMWSSSLTDSATRGKPDNSSLDLSVRVSSLSDMMDATTKPLIFDADNGGQIEHLPYLIKSLERVGTSAIIIEDKIGLKKNSLFQTGTQQDKPQVFAKKIKKICFSKSKNFMVIARIESFILGKGLDDALKRAKVYSKAGADAILIHSKEKTPKEIFSFSKEFKNFIPLVSVPSTYSKVYEKDLIKNGFKLVIYANQLLRAAYPAMLNTAETILKKGRAFDIEKIIPIKEIISLIK
>AG-908-E21_NODE_2
LESHNSLTGLIIENLFDGMWSSSLTDSATKGKPDNSSLDFSSRISSLNDMMDVTTKPLVFDADNGGQIEHLSFLIKSLERSGVSAIIMEDKIGLKKNSLFQAGTQQDKPKTFANKIKKICSSRSNDFLVIARIESFIVGKGLKDALNRAEIYSKAGADAILIHSKEKTPSEIFTFAKAFRNYIPLVSVPSTYSKVYEKDLIKNGFKLVIYANQLLRAAYPAMQNVAKTILQKGRALEVDKIIPIKEIINLIK
>AG-390-M02_NODE_9
LESHNSLTGLIIENLFDGMWSSSLTDSATKGKPDNSSLDFSSRISSLNDMMDVTTKPLVFDADNGGQIEHLSFLIRSLERSGVSAIIMEDKIGLKKNSLFQSGTQQDKPKTFVNKIKRICSSRSKDFLVIARIESFIVGKGLKDALNRAEIYSKAGADAILIHSKEKTPSEIFTFAKAFRNYIPLVSVPSTYSKVYEKDLIKNGFKLVIYANQLLRAAYPAMQNVAKTILQKGRALEVDKIIPIKEIINLIK
>AG-333-C20_NODE_4
LESHNSLTGLIIENLFDGMWSSSLTDSATKGKPDNSSLDFSSRISSLNDMMDVTTKPLVFDADNGGQLEHLPFLIRSLERSGVSAIIMEDKIGLKKNSLFQSGTQQDKPKIFAKKIKKICSSQSNDFLVIARIESFIVGKGLKDALSRAVIYSKAGADAILIHSKEKTPAEIFSFAKEFKYFVPLVSVPSTYSKVYEKDLIRNGFKLVIYANQLLRAAYPAMQNAAKTILEKTRAFEIDKIIPIKEIINLIK
>AG-365-F20_NODE_15
LESHNSLTGLIIENLFDGMWSSSLTDSATKGKPDNSSLDFSARVSSLNDMMDVTTKPLVFDADNGGQLEHLPFLIRSLERSGVSAIIMEDKIGLKKNSLFQSDTQQDKPQTFAKKIKKICSARSNDFLVIARIESFIVGKGLKDALYRAEIYSKAGADAILIHSKEKTPAEIFSFANAFKYYIPLVSVPSTYSKVYEKDLIRNGFKLVIYANQLLRAAYPAMQNAAKTILQKRRAFEIDKIIPIKEIINLIK
>AG-430-I15_NODE_1
LESHNSLTGLIIENLFDGMWSSSLTDSATKGKPDNSSLDFSARISSLNDMMDVTTKPLVFDADNGGQLEHLPFLIRSLERSGVSAIIMEDKIGLKKNSLFQSDTQQDKPQTFAKKIKKICSAISNDFLVIARIESFIVGKGLKDALYRAEIYSKAGADAILIHSKEKTPAEIFSFAKAFKYYIPLVSVPSTYSKVYEKDLIRNGFKLVIYANQLLRAAYPAMQNAAKTILQKRRAFEIDKIIPIKEIINLIK
>AG-422-N22_NODE_6
LESHNALTGLIIENLFDGMWSSSLTDSATKGKPDNSSVDFSSRLSSLNDMMDVTSKPLVFDADNGGRIEHLPFLIKSLERTGASAIIIEDKIGLKKNSLFQRNTKLDKPEQFAKKIKKICSSQSNDFMVIARIESFIVGKGLKDALKRAEIYSKAGVDAILIHSKEKTPKEIFSFAKEFENFVPLVSVPSTYSSVYEKELIKNGFKLVIYANQLLRAAYPAMVNVAKTILKNSRALEVDKIIPIKEIITLIK
>AG-900-I09_NODE_1
LESHNSLTGLIIENLYDGMWSSSLTDSATKGKPDNSSVDFSSRISSLNDMMDVTTKPLIFDADNGGQLEHLPFLIRSLERSGASAIIIEDKVGLKRNSLFQKGTKQDKPEIFAKKIKKICSSQSKDFMVIARIESFIVGKGINDALKRAEVYSKAGADAILIHSKEKSPAEIFSFSKKFKYSKPLVAVPSTYSKVYEKDLIKNGFKLVIYANQLLRAAYPAMQLAAKKILENGRSFEIEKIIPIKEIINLIK
>AG-337-I18_NODE_14
LESHNALTGLIIDKIFDGMWSSSLTDSATKGLPDNSSLSFSARISSINDMMDVTTKPLVFDADNGGQIEHLPFLVRSLERTGASAIIMEDKVGLKKNSLFQTDTKQDNPKIFAKKIMKICKSQSKDFMIIARIESFILGKGLNDALKRAEIYSKAGADAILIHSKEKTPFEVFSFAKEFKNFIPLVSVPSTYSKVYERDLINNGFKLVIYANQLLRAAYPAMQNTARTILKNTRAFEADKIISIKEIINLIK
>AG-914-L03_NODE_6
LESHNALTGLIIETLFDGMWSSSLTDSAIKGLPDNSSLSFSARISSLNDMMDVTTKPLVFDADNGGQIEHLPFLIRSLERSGVSAIIMEDKVGLKKNSLFQTGTKQDKPKLFAKKIKKICTSKSQDFMVIARIESFIVGKGLKDALQRADIYSKAGADAILIHSKEKTPSEIFSFAREFKNYIPLVSVPSTYSKVYEKDLIKNGFKLVIYANQLLRAAYPSMQNTARTILKNSRAFEADKIIPIKEIINLIK
>2748084234
LESHNSLTGLIIENLFDGMWSSSLTDSATKGKPDNSSVDFSSRISSLNDMMNATTKPLVFDADNGGQLEHLPFLVRSLERSGASAIIIEDKIGLKKNSLLQADTKQDKPELFAKKIKQICKTNSNDFLAIARIESFIVGKGLNNALKRAEIYSKAGADAILIHSKEKTPKEIFSFAKKFKNFIPLVSVPSTYTKVYEKDLIKNGFKLIIYANQLLRAAYPAMKFAARKILENERSFEIEKIIPMKEIINLIK
>AG-453-O10_NODE_3
LESHNSLTGLIIENLFDGMWSSSLTDSATKGLPDNSSLSFSARISSLNDMMDVTTKPVVFDADNGGQIEHLPYLIRSLERSGVSAIIMEDKIGLKKNSLFQTGTKQDKPNLFANKIKRICKTQSNDFMVIARIESFILGKGLQDALKRAEIYSKAGADAILIHSKEKTPSQIFSFAKKFKYYKPLVSVPSTYSKVYEKDLIKHGFKLVIYANQLLRAAYPAMQDTARTILKNSRALEADKIIPIKEIISLIK
>AG-464-K18_NODE_2
LESHNSLTGLIIENLFDGMWSSSLTDSATKGLPDNSSLSFSARISSLNDIMDVTTKPVVFDADNGGQIEHLPYLIRSLERSGVSAIIMEDKIGLKKNSLFQIGTKQDKPNLFANKIKRICGTQSQDFMVIARIESFILGKGLNDALKRAETYSKAGADAILIHSKEKNTKEIFSFAKKFRYFIPLVSVPSTYSKVYEKDLIKNGFKLVIYANQLLRAAYPAMQNTARTILRNSRAFEADKIIPIKEIISLIK
>AH-287-J18_NODE_8
LESHNSLTGLIIENLFDGMWSSSLTDSATKGKPDNSSLDFSARISSLNDMMDVTSKPLVFDADNGGQIEHLPYLIRSLERSGVSAIIMEDKIGLKRNSLFQTDTKQDKPHLFAKKIRKICSSQLDDFMVIARIESFIVGKGLKDALKRAEVYSKAGADAVLIHSKEKTPNEIFSFAKEFKNFIPLVSVPSTYSKVYEKELIKNGFKMVIYANQLLRAAYPAMEHAARRILEKGRAFEIDKIIPIKEIINLIK
>AG-447-J03_NODE_3
LESHNSLTGLIIENLFDGMWSSSLTDSATKGKPDNSSVDFSSRISSLNDMMDVTTKPLVFDADNGGQIEHLSFLIRSLERAGVSAIIMEDKVGLKKNSLFQSDTKQDKAETFAKKIKKICKSQSNDFLVIARIESFIVGKGINDALKRAEIYSKAGADAILIHSKEKTPHEIFSFAKKFKNFVPLVSVPSTYSKVYEKDLIKNGFKIVIYANQLLRAAYPAMQNAAKTILEKSRAFEIDKIIPIKDIINLIK
>AG-447-P18_NODE_4
LESHNSLTGLIIEKLFDGMWSSSLTDSATKGKPDNSSLDFSARISSLNDMMDSTTKPLVFDADNGGQIEHLPFLIRSLERSGASAIIIEDKIGLKKNSLFQKGTKQDKPNIFAKKIKKICSSQSNDFMVIARIESFIVGKGLNDALKRAEIYSKAGADAILIHSKEKTPKEIFAFAQKFKNFIPLVSVPSTYSKVYEKDLIKNGFSLVIYANQLLRAAYPAMQNAAKSILEKSRAFEIDKIISIKEIINLIK
>AG-901-N02_NODE_34
LESHNSLTGLIIENLFDGMWSSSLTDSATKGKPDNSSVDFSSRITSLNEMLDVTSKPLVFDADNGGQLEHLPFLIRSLERAGTSAIIMEDKIGLKKNSLFQTGAKQDKPEIFAKKIKKICKTQSKDFMVIARIESFILGKGLKDALKRAEIYSKAGADGILIHSKEKTPKEIFSFAKEFRNYIPLVSVPSTYSKVYERDLIKNGFKLVIYANQLLRAAYPAMENAAKSILNKSRAFEIDKIIPIKEIINLIK
>AG-470-M18_NODE_39
LESHNSLTGLIIDKVFDGMWSSSLTDSATKGLPDNSSLSFSSRISSLQDMLDVTSKPVVFDADNGGQIEHLPFLVRSLERSGVSAIIMEDKIGLKKNSLFQSGAKQDKPNDFAKKIKKICSSQSTDFMAIARIESFILGKGLRDALKRAEIYSKAGADAILIHSKEKTPSEIFSFAKEFKYYIPLVSVPSTYSKTYEKDLIKNGFKLVIYANQLLRAAYPAMQNTARKILKNSRAFEADKIIPIKEIISLIK
>AG-893-P05_NODE_2
LESHNPLTGLIIEKIFDGMWSSSLTDSATRGLPDNSSLSFSARISSLNDMMDVTSKPVVFDADNGGQIEHLPFLIRSLERSGASAIIMEDKVGLKKNSLFQKDTKQDKPELFAKKIKKICDLQSKDFMVIARIESFIIGKGLTDAIKRADIYSKAGADAILIHSKEKTPAEIFSFAKEFKNFIPLVCVPSTYSKVKEDDLIKHGFKLVIYANQLLRAAYPAMQETARTILKNQRAFEADKIIPINEIINLIK
>2717186836
LESHNALTGMIIDKIFDGMWSSSLTDSATKGLPDNSSLSFSARISSLQDMMDVTSKPLVFDADNGGQIEHLSFLIRSLERSGVSAIIMEDKIGLKKNSLFQSGTKQDNPSHFAKKIKKICATQSEDFMVIARIESFILNKGIKDALKRAEIYSKAGADAILIHSKEKTPAQIFSFAKEFKNFIPLVSVPSTYSKVYEKELIRNGFRIVIYANQLLRAAYPAMEKTAKTILKNSRAYEADKIIPIKEIINLIK
>AG-915-K07_NODE_22
LESHNSLTGLIIDKIFDGMWSSSLTDSATKGLPDNSSLSFSARISSINDIMDVTTKPLIFDADNGGHIEHLPYLVRSLERSGVSAIIMEDKVGFKKNSLFQKGSKLDKPQKFAKKIKKICTSQSQDFMVIARVESFIVGQNLKDALHRAEIYSKAGADAILIHSKEKTPSEIFSFAKQFKNFVPLVSVPSTYSKVYEKDLIKNGFKIVIYANQLLRAAYPAMQNTAITILKNSRALEADKIIPIKEIISLIK
>AG-896-F06_NODE_1
LESHNSLTGLIIENLFDGMWSSSLTDSATKGKPDNSSVDFSSRIASLNEMMDVTSKPLVFDADNGGQLEHLSFLVRSLERSGASAIIMEDKVGLKKNSLFQADAKQDKPHIFANKIKKICNSQQSDFMVIARIESFILGKGLNDALKRAEIYSKAGADAILIHSKEKTPAEIFLFAKKFKNFIPLVSVPSTYSKVYENDLIKNGFKLVIYANQLLRAAYPAMQNTAKTILKNRRAFEADKIIPIKEIISLIK
>AG-359-G17_NODE_6
LESHNSLTGLIIDKIFDGMWSSSLTDSATKGLPDNSSLSFSARIASLNDMMDVTAKPLVFDADNGGQIEHLPFLVRSLERSGASAIIMEDKVGLKKNSLFQSGAKQDKPQLFAKKIKKICNSQSQDFMVIARIESFIVGKSLKDALHRAEIYSKAGADAILIHSKEKTPAQIFSFAKEFKNFKPLVSVPSTYSKVYEKDLIKNGFKLVIYANQLLRAAYPAMQNTARTILKNKRAFEADKIISIKEIINLVK
>2753826324
LESHNSLTGIIIDKIFDGMWSSSLTDSATKGLPDNSSLSFSARISSLNDIMDVTTKPLVFDADNGGQIEHLPFLVRSLERSGVSAIIMEDKVGLKKNSLFQSDTKQDKPQLFAKKIKKICGSRSQDFMVIARIESFIVGKGLKDALNRAEIYSKAGADAILIHSKEKTPAEIFSFAKEFKNFIPLVSVPSTYSKVYEKDLIKNGFKLVIYANQLLRSAYPAMQNTAKTILKNRRAFEADKIIPIKEIINLIK
>AG-422-C20_NODE_11
LESHNSLTGLIIEKIFDGMWSSSLTDSATKGLPDNSSLSFSARISSLNDLMDVTTKPVVFDADNGGLIEHLPFLVRSLERSGVSAIIMEDKIGLKKNSLFQTGTKQDKPKLFANKIKKICNTQSQDFMVIARIESFIVGKGLKDALNRAEIYSKAGADAILIHSKEKTPAEIFSFAREFKNFIPLVSVPSTYSKVYEKDLIKNGFKLVIYANQLLRSAYPAMQNTARTILKNSRALEADKIIPIKEIINLIK
>AG-435-J14_NODE_32
LEAHSPLAGLIIENTFDAMWSSSLTDSSIKGKPDNQSLDFSSRFNGLGDLFDVTSKPLIFDADNGGRLEHILFSVKTLERLGVSAIMIEDKIGLKKNSLFQTGATQDKIKDFCKKIQLIKKTKSNDFLIGARIESFILGKGLKDAIKRAEEYSKAGADLILIHSKEKSPKEIFSFSKIFKYNKPLVAIPSTYSKTNEKKLIENGFKIVIYANQMLRATYPAMQTVVQSILKNKRSYELEKISSVNELINLIR
>AG-915-A06_NODE_4
LEAHSPLSGLLIENTFDAMWSSSLTDSSLKGKPDNQSLDFSSRFNGLGDLLDVTTKPIIFDADNGGRLEHLSFTIRTLERLGVSAIIIEDKVGLKKNSLFQSGSKQDNINEFCKKIKLIKKTKSKDFLIGARIESFILGKGLNDALKRAKAYSNSGADLILIHSKETTPKEIFSFSKIFKWNKPLVSVPSTYSRTTENELFKNGFRIVIYANHMLRAAYPAMQSAVKSILKNKRSYDLENISSVNEIINLIK
>AG-903-D04_NODE_3
LESHSPLSGLIAENTFDAMWSSSLTDSSLRGKPDNQALDFSSRFNGLGDLMDVTTKPLIFDADNGGRLEHLPFSIRTLERLGVSAIMIEDKIGLKKNSLFQSGAKQDSIKDFCKKIELIKKVKSKDFLIGARIESFILGKGLQDGLKRAEAYSKAGADLILIHSKEKKPNEIFAFAKVFIWYKPLVSVPSTYSKTTEKQLIKNGFKIVIYANHMLRAAYPAMENVAKEILKNERSFESESISSVKQVINLIK
>2717184235
LESHSPLSGLIVENMFDAMWSSSLTDSSIKGKPDNQALDFSSRFNGLGDLLDVTTKPLIFDADNGGRLEHLPFTIRTLERLGVSAVMIEDKVGLKKNSLFQSDAKQDTIKDFCKKIDLIKKTSSKDFLIGARIESFILGKGLQDGLKRAKAYSEAGADLILIHSKEKTPKEIFSFSKIFKWYKPLVSVPSTYSKTKESELIKNGFKIVIYANHMLRAAYPAMQNVGLTILKNQRSFELEKISSVKEVINLIK
>AG-907-A11_NODE_2
IEAHSPLSGIIAENMFHGMWSSSLTDSSVKGKPDNQSLDLSARFNSIGDLFDVTTKPLIFDADNGGRIEHLPFSIRTLERLGVSAIMMEDKVGLKKNSLFQSGAKQDSIKNFSQKIRSIVKAHSKDFLIGARIESFILGKGIKDALKRAESYSKAGADLILIHSKSDNPKEIFSFSKIFKNFKPLVSVPSTYSKTYEKDLIKNGFKIVIYANQMLRASYPAMENVAKTILSTQRAYELENISTVKEVINLIK
>AG-349-M13_NODE_8
LEAHSPLSGLIAENSFDAMWSSSLTDSSVKGKPDNQALDFSSRFNSIGDLFDVTTKPLIFDADNGGRLEHLSFTIRTLERLGVSAIMIEDKIGLKKNSLFQSGAQQDTIKDFCKKIDLIKKTNSQDFLIGARIESFILGKGLKDGLKRAEAYSKAGADLILIHSKEKTPKEIFSFSKIFKFFKPLVSVPSTYSKTTESMLIRNGFQIVIYANHLLRASYPAMEDAAKSILKNKRSFELENISSVNEVINLIK
>AG-903-M03_NODE_6
IESHSPLSGLIVENLFDAMWSSSLTDSSLKGKPDNQSLDFSSRFNGLGDLMDVTTKPLIFDADNGGRLEHIPFTVRTLERLGVSAIMMEDKIGLKKNSLFQSGAAQDTIKNFCKKIDLIKKTNSKDFLIGARIESFILGKGLQDGLKRAKAYSQAGADLILIHSKETTSKEIFSFAKFFKYYKPLVSVPSTYSKTREKELVDNGFKIVIYANHMLRAAYPAMKNAAKSILKNQRSFELENISSVKDVINLIK
>AG-912-A04_NODE_5
IESHSPLSGLIIENLFDAMWSSSLTDSSIKGKPDNQSLDFSSRFNGLGDLMDVTTKPLIFDADNGGRLEHIPFTVRTLERLGVSAIMMEDKIGLKKNSLFQSGATQDSIKSFCKKIDLIKKTNSKDFLIGARIESFILGKGLNDGLKRAKAYSEAGADLILIHSKAKTSKEIFSFAKIFKQYKPLVSVPSTYSKTSEKDLIRNGFKIVIYANHMLRAAYPAMKNAAETILKNQRSFELEKISSVKDVINLIK
>AG-365-K15_NODE_2
LESHSALTGKIIENLFDGMWSSSLTDSTLRAKPDNQSVDYTSRISGLSDMLDVTTKPIIFDADNGGRVEHLPFLIKALERAGVSAVIIEDKVGLKKNSLFQIGVKQDTISSFSKKISLVKKVNSDDFLLAARIESFILGKGLKDALQRAYAYSKSGADLIMIHSKSEKPDEIFRFSKIFKLAKPIIAVPSTYSKTYEKDLIKNGIKIVIYANHMMRSSYPSMIKTANSILKNQRAYESEKISTVKEMIELIK
>AG-390-M15_NODE_2
LEAHSALTGLIIENLFDGMWSSSLTDSTIRGKPDNQSVDYSTRILGLNEILDVTTKPFIFDGDNGGRIEHLPFIIKTLDRLGVSAIILEDKVGLKKNSLFQSGVKQDTIKDFSKKIIISKKSVSKDFMVIARIESFILGKDINDALSRANAYSKAGADAIMIHSKEKNPNQVFSFAKKFKYFKPLVAVPSTYSFTTEKKLIENGFKIVIYANQLLRASHPAMVDVASSILKNGRAYESEKLSSIKDIIKLIX
>2727579860
LEAHNSLSGLIIENIFDGMWSSSLTDSVSRGKPDNQSVDISTRQSGLNEILDVTTKPVIFDADNGGRVEHLSYTTKSLERAGVSAIVMEDKIGLKKNSLFQKEVAQDSIKNFCNKIITINKSISEDFMVIARIESFILGKSLSDALKRANAYSKAGADAILIHSKEKTPKQIFAFAKKFKFFKPMVAVPSTYSKTTEKQLIEHGFKIVIYANHMLRAAYPAMVNTAKEILKNEKSAPVEKLTSIKKILTLIN
>AG-439-L02_NODE_4
IETHSALSGLIIEKLFDGFWSSSLTDSALRGKPDNQSVDYSTRMLGLNEIFEVTTKPLIFDADNGGRVEHLPYLVKSLERIGVSAIVLEDKIGLKRNSLFQQKTKQDTVKGFCKKIEISKKSVTDDLMIVARIESFILGKTLNDALKRAEAYSRAGADAILIHSKEKNANQIFTFSKKFKYYKPLIAVPSTYSKTYERDLINNGFKVVIYANHLLRASYPAMLDAAKKILIKQRSFEAERISPINKVLNLIX
>2717491243
LEAHNALTGLIVENTFDGMWSSSLTDSLSRGKPDNQTVDYSTRINGLNEILDVTKKPVIFDGDNGGRLEHLPFLVRTLERLGVSSLIIEDKKGLKKNSLFQSKSDQDSIKNFSKKIKTAKNSISKDFLIIARVESFILNKGLKDALKRAEAYSKSGADAILIHSKEKNAKEIIDFSKKFKYFIPMVAVPSTYSKTYEKNLYKNGFKIVIYANQLMRAAYPAMKRTAEIILKSGRAFESEKIAGINQVINLIK
>AG-461-A07_NODE_1
LETHNSLTGLIVENLFDGMWSSSLTDSLTKGKPDNQSVDYSSRILGLNDIMDVTTKPLIFDADNGGRIEHVPYLVKTLERIGVSAMVMEDKIGEKTNSLFQKKTKQDSVKNFCKKLKIAKNSISEDFFIIARVESFILGKSLNDALNRAINYVKAGADGILIHSKEKNPNQIFQFAQKFKYFCPLVAVPSTYSKVREKELINKGFKIVIYANQMLRAAYPSMVDIGKAILKNGRSFEVEKITPIKEIISLIK
>2823152994
LESHNSLTGLIIEKLFDGMWSSSLTDSISRGKPDNQSVDYSTRILGLNETLDATTKPIIFDADNGGRNEHIRHLVKSLERAGVSAMVIEDKVGLKQNSLFQKNIKQDSIKEFCKKIQIAKDSISNDFMIVARIESFILGKSLKDALNRAEAYSKAGADAILIHSKEKTPKQIFSFSKKFKYYKPMIAVPSKYSKTNEISLIKNNFKVVIYANHLMRASHFAMYKTASQILKNGRSFESEKITNLESILRLIK
>2739417009
LEVHNSLTGLIIENLFDGMWSSSLTDSAIRGKPDNQSVDYSTRMIGLNEILDVTNKPLVFDADNGGRIEHISYLIRGLERAGVSAVVIEDKIGLKKNSLFQLGVKQDSINNFCKKLKKASDSLSPDLLIVARIESLILGKSMKDALKRADAYSQAGADAILIHSKQKNSKEIFLFAQEFRFYKPLVAVPSTYSKTYEKDLIKNGFKIVIYANHLLRAAYPAMVNVAKKILTNQRSYDVENISSIKEVINLI
>2708380726
LEAHNSLTGLIIENLFDGMWSSSLTDSAIRGKPDNQSVDYSTRMIGLNEILDATNKPLIFDADNGGRIEHLPYLIRGLERAGVSAVVIEDKVGLKKNSLFQSGVKQDSISNFCKKLKKVNNSLSPDLLVVARIESLILGKGIKDALKRAEAYSQAGADAILIHSKKKNSKEIFLFAKKFKFYKPLVAVPSTYSKTYEKDLIKNGFKVVIYANHLLRAAYPAMVNVAKKILHNQRSYDVEKISSIKEVINFI
>AG-360-D04_NODE_12
LESHSALTGLIIENLFDAMWSSSLTDSALRGKPDNQSVDYSTRISGLNEICEVTTKPIIFDADNGGRLEHISFMIKSLERIGVSAAIFEDKVGLKKNSLFQKGVKQDSIKNFCKKIKKAVDSISDDFFVIARIESLILGKSVDDALKRAEAYSAAGADAILIHSKDKNPDKIFTFSKNFKYFKPLIAVPSSYSQTYEKQLIKNNFKIVIYANQLIRASYPSMLNTAKSILLNGRSHEAQKITSINEIINLIK
>2717228556
LESHSALTGLIIENLFDGMWSSSLTDSALRGKPDNQSVDYSTRILGLNEILEVTTKPIIFDADNGGRLEHLPYMIKSLERIGVSAAIIEDKVGLKKNSLFQSGSKQDTINSFCKKISKAKETISDDFFIIARIESFILGKGLNDALKRAEAYSKSGADAILIHSKNNSAKEVFSFAKKFKFFKPMVAVPSTYSKTFEKDLIKHGFKIVIYANQMMRASYPAMVNVAKSILINKRSYNSEKISSIKEVINLIK
>2708396206
IEAHNAFTGLIVENLFDGMWSSSLTDSAIRGKPDNQAVDYSTRITGLNEILDVTSKPVIFDADNGGRIEHLQYLVKTLERVGVSAIVLEDKIGLKKNSLFQVGVKQDSIENFCMKLKKAKESISDDLFIVARIESFILGKGLKDAMRRAEAYSRSGADAIVIHSKEKYPNQIFSFSKNFKFSKPLIAIPSTYSKTYESELINNGFKIVIYANHFLRTIHPAMVNVAKMILKNQRSFEAEKMSSIKEVINLVQ
>AG-439-C20_NODE_6
VESHNALTGLIIENTFDGMWSSSLTDSLTRGKPDNQSVDYSARINGLNEILDVTTKPIIFDADNGGRLEHVSFLVKTLERIGVSAIVIEDKIGLKKNSLFQKNAKQDSIKNFCKKLKRANESISDDLLIVARIESFILGKGIKDALKRAEMYSKAGADAILIHSKENSPKEIFKFSKQFKYSKPLIAVPSTYSSVKESDLIKNGFKIVIYANHLLRSAYPAMKKNAEKILKNERTYELEKISSIKEVISLIK
>AG-410-D23_NODE_46
LESHNALTGLIIENLFDGMWSSSLTDSTTRGKPDNQSVDYSARILGLNEMLDVTTKPLIFDADNGGRIEHLPFLIRTLERIGASAIVIEDKIGLKKNSLFQTGIKQDTIKNFSLKIKKAKESISDDFFIVSRIESFILNKGLNDALKRAEAYSRAGADAILIHSKEKTPKEIFSFSKKFKYYKPMIAVPSTYSKTYEKELIKNGFKIVIYANHLLRSAYLAMNNTAKSILKNQRTFEAEKISSIKDAINLIX
>AG-457-I17_NODE_1
LESHNSLTGLIIENLFDGMWSSSLTDSLTRGKPDNQAVDYSTRISGLNEILDVTTKPLIFDADNGGRLEHISYLVKTLERAGVSAVVFEDKIGLKKNSLFQKKTKQDLIKNFCKKITKAKNAISDDLMIVARIESFILGKGLSDAIKRAEAYSKAGADAILIHSKEKNPKEIFSFSKKFKFKKPLIAVPSTYSKTSETMLIKNGFKIVIYANHLLRASYPAMQDVAKKILLSKRSFEVEKISPIKEIISLIK
>AG-313-K22_NODE_14
LESHNSLTGLIIEKLFDGMWSSSLTDSITRGKPDNQSVDYSTRISGLNEILDVTTKPLIFDADNGGRIEHLSYLVKTLERLGVSAMVIEDKVGLKKNSLFQSEVKQDSVKNFCKKINFAKNSKSDDFMIIARIESFILKKGLSDAMKRAEAYSKAGADAILIHSKEKSPDQIFSFSKKFKYNKPLIAVPSSYSKTNEEKLIKNGFKVVIYANHLLRAAYPAMVFAAKKILNYQRSFEIEKITSIKDIINLIH
>2688235016
AHSAISAMIVENSFDGVWVSSLTLSLSKGLPDIELVDITSKLNLIQEIRRISNKPIIVDCDTGSLKEQFGFIVNALERGGVSAIVIEDKFGYKQNSLINENQKQESVENFCDKIRIGVRAQHDTIGIVARIESFILGKGLDDALFRAKAYINAGASGILIHSKDKSADKVIEFAKVFFPNIPLFCVPSKFNSIADEELFSSGFDVVIHANHLLRAAYPAMLNTAKSILQFDRSYEAGTIMEINDILSLIP
>2717299869
IEAHNGLTGLIAETVYDFLWLSSLTDSTAKGKPDIELVDSTSRMQTLQDILEVTTKPIIYDADTGGRLEHFPYLVSSLSRLGVSACVIEDKTGLKRNSLFDVPQLQEDAEVFAKKITQGKQSCNPAFMVIARIESLILGAGIEDAIHRAKVYISAGADAIMIHSRNKTVDEIKLFCDHYSNRPPLVVVPSSFNTSYEGELSEMGANVIIYANQLLRSAYPSMVRCAQSILQNGRSYESDKMMSINEVINLIP
>2717350378
IDVHNGLTSLIGETTFDFLWMSSLTESTAKGKPDTELVDITSRLNTIRDVMDVSTKPIIFDADTGGKLEHFPYLINTLERVGISACIIEDKKGLKRNSLFDVEQFQEEIDDFCKKIEIGKKSISNDFMVIARIESLILEKGLDDALSRAKAYIKSGADGIMIHSRRKSPEEIRGFCIKYDNRPPLVVVPSSFNSIYENELEEMGVNIVIYANQLLRSAYPAMVRTAKSILDNGRSLECDALMSIKEILNLIP
>2667732767
IDVHNGLTGLIAEDTFDFFWLSSLTDSTAKGKPDIELVDVTSRLNTIHDILDITTKPIVFDADTGGIQEHFIYLVKTLERLGVSACVIEDKKGLKRNSLFEVNQEQESIEVFSRKISAGKSSSGEDFMIIARIESLILDKGMDDAIKRAKAYIKAGADGIMIHSRKKEPHEIIDFCRIYKKCPPLVLVPSSYNKVYERELKEIGANIVIYANHLLRSAYPAMRNTAISILKNGRSLECDTIMSIKEILNLIP
>2820311194
IEAHNGLTGLIAEHTFHGMWVSSLCDSTAKGKPDIELVDHTSRLETIEQIMDITTKPIILDGDSGGQTGHFVHNIKTIERSGVSAIIIEDKIGLKANSLFAGGQEQDTIEGFQNKIAEGKKATSKEFRMIARIESLILKKGLEDALTRAKAYIDAGVDGIMIHSNQKDPTEILAFCDKFKTVPLVTVPTTYNTITEDELAKRGVNIVIYANHLIRAAFPAMQNTAISILKHGRSKEADDLMSIKDVISLIP
>2820699418
IEAHNGLTGLIAEKTFDGMWISSLCDSTAKGKPDIELVDHSSRLQTIQEIMDVTTKPIILDGDSGGLIEHFVHNLKSIERSGVSAIIIEDKIGLKQNSLIDSGQNQDSIENFAEKIRQGKKAMSRDFSIIARIESLILGNGLEDAVERAKAYINAGADGIMIHSNKKAPDEVFAFCDEYGGKIPLVAVPTTYNTVTEEELVKRGVRVVIHANHLLRSAFPAMKKTAEAILQHGRSLEADECMSIKEILTLIP
>2820304054
IEAHNGITGLIAEKTFHGMWVSSLCDSTAKGKPDIELVDHSSRLATIQEILDVTTKPIILDGDSGGLTEHFVHNIKSIERAGVSAIIIEDKIGLKKNSLFDVGQNQDDIKSFCEKITAGKKASSQDFSIIARIESLILNKGQEDAIERAKAYIQAGADGIMIHSAKTSPNEIFEFCDEYFGNVPLVAVPSTYNTVTEDELEKRGVKVVIYANHLIRSAFPAMLKTARLILENGRSAEADECMPIKEILTLIP
>2713370387
LEAHNGLTGLVVENTFDGMWESSLADALSKGKPDNAVVDTTSRIMTIHEILDVTTKPILVDLNNGGDPEHFGFTVRTMERMGVSAVVIEDKIGLKRNSLFDVGQSQDDVDSFCEKIKIGRASATVDFMVIARIESLILKKGMDDALARAQAYIRAGADGILIHSKEKTPDEILEFCKRYKTIPLVVVPTTYNTITEAQLVSAGVKMVIYANHLIRSAYPAMLQAAETILKNGRSFETDECTPIAEIINLIP
>2710099206
LEAHNGLTGLIVEKTFDGIWESSLTDSTSKGKPDTSIVDTTSRLLSIQEILEVTTKPIVFDADNGGLIEHFPFTVRSLERMGISAVVIEDKIGFKKNSLFVNNQNQDSVENFCEKIKAGKKSITKDFMVIARIESLIFNKGIDDALRRAKAYLQAGTDGILIHSKMRSPEEILTFANSYKGRPLVVVPTTYNTITEDQLEEAGIKVVIYANHLIRSAYPAMVNVAELILKHQRSSEADCLPIQEVLNLIP
>2717326741
LEAHNPISAIIAERTYGAIWSSSLTDSTARWKPDIESIDLTTRVNNLNEIMEVSSLPIIYDGDTGGKTDHFIYMVRTLERIGVSMVIIEDKTGLKRNSLFDVHQTQIEPSKFVEKIIAGKEALTKDFMICARIESLILQKGIKDAISRAEAYISAGADAIMIHSNKKDGKEIFEFLKIISSKIPIVLVPTSYCDISYQDLELAGANIIIYANHMLRAAYPGMSKVAKAILEKGCSSSVEKMLSIKEILEISG
>2823578542
IESXNGLSGLVAEKSFDGMWGSSLTESSVRGKPDTESVDLSLRLGTINQIFEVXTKPLIFXADTGGSIEHXPAKINSLEXLGVSAIIVEDKTGPKKNSLYXVXQFQDDPTDFSNKXRLXKXSITNDFFIFARIESLILGKTVDDAIERAQMYIDAGADGIMIHDCIKSPKNIFNFCKKINYXGTLICVXTSYNQVKEXRLIDXGIXVVIYANQLLRASYPAMENAAXGILRNSRSLEIEKICSIKKILRNIE
>AG-426-E06_NODE_16
IEAHNGLSGLIAENAFDATWASSLTDSSVRGKPDTESVDLSLRLGTINQIFEVTTKPLIYDGDTGGNIEHFGAKINSLERLGVSGIIIEDKTGLKRNSLYSVKQTQDDPVFFSNKIKIGKKSITEDFFIFARVESLILGKSVDDAIERALMYAEAGADGIMIHDYIKNPKNIFEFCKLINYSGTIIAVPTTYNHVKEKQLIDNGINIVIYANHLLRASYPAMQKAAEKILKFSRSQEVDKICSIKTILEKID
>2837650912
LEAHNGLSAMIVEGAFDAIWLSSLTDSTAKGKPDIEAVDFTSRLQTVNEILEVTTRPIIFDGDTGGRIDQFPFMVRTLERLGVSAIIVEDKIGAKRNSLLSSVHEQDSIIDFCEKIRAGNASITADFRIIARIESLILGKGMEDAYARAEAYVAAGAGGIMIHSKNTSGEDVIEFARRFHPDVPLVAVPSTYPAVSIDALQEAGFNLVIYANHLLRSAYPAMARTAQRLLREGRAEGVEQIISIKDFFKLIP
>2837693421
LEAHNGLSAMIVEGSFDGIWLSSLTDSTAKGKPDIEAVDFTSRLQTVNEILEVTTKPIIFDGDTGGRIDQFPFMVRTLERLGVSAIIIEDKVGAKRNSLLSSVHEQDSIVDFCEKIRAGNNSVTADFRIIARIESLILGKGMEDAWQRSEAYVAAGAGGIMIHSKESSGADVLEFAKRFHPDVPLIAVPSTYPTVSIGTLQEAGFSLVIYANHLLRSAYPAMQRTAQRLLVEGMAAGAEELISIKNLFKLIP
>AG-913-K07_NODE_1
LDIHNALSAIIVENAFDGMWASSLTDSTAKGKPDIEAVDTSSRLATLNEVMEVTTKPIIYDGDTGGKPEHFTYTVQNLERLGVSAVVIEDKKGLKKNSLFDVKQEQDSIENFCEKIKVGINSQTDEFMVIARIESLILGKGIEDALLRGRSYADSGANGVLIHSKDDSEELVFQFVENFDFDVPVIVVPTTYNHVTLDEFKKLGVDIVIYANHLLRSAYPAMLNTAEEILKFGRTQELEKLMSVKEVINFIP
>AH-321-B21_NODE_5
LDIHNALSAIIVENAFDGMWASSLTDSTAKGKPDIEAVDTSSRLATLNEVMEVTTKPIIYDGDTGGKPEHFTYTVQNLERLGVSAVVIEDKKGLKKNSLFDVKQEQDSIENFCEKIKVGINSQTDEFLVIARIESLILGKGIEDALLRGRSYADSGANGVLIHSKDKSEELIFQFVESFDFDVPVIVVPTTYNHVTLDEFKKLGVDIVIYANHLLRSAYPAMLNTAEEILKFGRTQELEKLMSIKKVINFIP
>2815882402
IESHSGLSAMIIENAFDFLWISSLTDSTLKGKPDNEFVDLTSRIVTVNDILEASTKPIIYDGDTGSQIPHFELMVKRLERLGVSAVVIEDKIGLKKNSLCAAKHTQDTIEHFCAKIKAGKEALTDDFMIIARIESLILNMGIEDAMNRAQAYIQAGADGIMIHSRQKDGKEILEFCEKYKNRKPLMAVPTNYPSLSEVELQNAGINIIVYANQLLRASYSAMLETANSILKYRRALEADEYIKALDLINLIK
>2687932976
IEAHNGLSAMIVEDAFDLIWLSSLTDSSAKGKPDIEFVDLTSRMATVNDILEVCTKPIIYDGDTGSEIPHFALTVKRLERLGVSAVVIEDKIGLKKNSLLAAKHTQDDIEHFCDKIKAGKNSITDDFMIIARIESLILGAGMDDAISRAKAYIKAGADGIMIHSRKKDGAEILKFCEIYEDRKPLMVVPTNYPALSEADLQKAGANIIVYANQLLRASYTAMLNTATSILFHKRALEADKYISALDLISLIK
>2657668918
IEAHNGLSAMIVEDVFDLIWLSSLTDSSAKGKPDIEFVDLTSRMTTVNDILEVCTKPIIYDGDTGSEIPHFALTVKRLERLGVSAVVIEDKMGLKKNSLLAAKHTQDSIEHFCEKIKAGKNAITDDFMIIARIESLILGVGMDDAVLRAKKYIEAGADGIMIHSRKKDGAEILEFCEIYKNRKPLMVVPTNYPILSEEDLQKAGANIIVYANQLLRASYTAMLNTATSILSHKRALEADKYISALELISLIK
>2688024916
IEAHNGLSAMIVEDAFDLIWLSSLTDSSAKGKPDIEFVDLTSRMTTVNDILEVCTKPIIYDGDTGSEIPHFALTVKRLERLGVSAVVIEDKMGLKKNSLLAAKHTQDSIEHFCEKIKAGKNAITDDFMIIARIESLILGVGMDDAVLRAKEYIKAGADGIMIHSRKKDGSEILEFCEIYKNRKPLMVVPTNYPILSEEDLQKAGANIIVYANQLLRASYTAMLNTATSILSHKRALEADKYISALELISLIK
>2821825735
IEAHSGLSAMIVEDAFDLIWLSSLTDSSAKGKPDIEFVDLTSRMTTVNDILEVCTKPIIYDGDTGSEIPHFALTVKRLERLGVSAVVIEDKMGLKKNSLLAAKHTQDSIEHFCEKIKAGKNAITDDFMIIARIESLILGVGMDDAVLRAKEYIEAGADGIMIHSRKKDGAEILEFCEIYKNRKPLMVVPTNYPILSEEDLQKAGANIIVYANQLLRASYTAMLNTATSILSHKRALEADKYISALELISLIK
>2665249319
IEAHSGLSAMIVEDAFDLIWLSSLTDSSAKGKPDIEFVDLTSRMTTVNDILEVCTKPIIYDGDTGSEIPHFALTVKRLERLGVSAVVIEDKMGLKKNSLLAAKHTQDSIEHFCEKIKAGKNAITDDFMIIARIESLILGAGMDDAVLRAKEYIEAGADGIMIHSRKKDGAEILEFCEIYENRKPLMVVPTNYPILSEEDLQKAGANIIVYANQLLRASYTAMLNTATSILTHKRALEADKYISALELISLIK
>2660560689
IEAHSGLSAMIVEDAFDLIWLSSLTDSSAKGKPDIEFVDLTSRMTTVNDILEVCTKPIIYDGDTGSEIPHFALTVKRLERLGVSAVVIEDKMGLKKNSLLAAKHTQDSIEHFCEKIKAGKNAITDDFMIIARIESLILGVGMDDAILRAKKYIEAGADGIMIHSRKKDGAEILAFCEIYENRKPLMVVPTNYPILSEEDLQKAGANIIVYANQLLRASYTAMLNTATSILTHKRALEADKYISALELISLIK
>2633892346
IESHSGISALAIENTFDFLWLSSLTDSSSKGKPDIEFVDLTSRIATVNDILEVSTKPIIYDGDTGSQIPHFTFMVKRLERLGVSAVVIEDKIGLKKNSLCDIKHTQDSIENFCLKIQAGKKALSEEFMIIARIESLILNQGMNDAISRARAYIDAGADGIMIHSRKKDGCEIIEFCKKYKDRKPLMVVPTNYPSLGEKKLQEAGVNIVVYANQLLRSAYTAMQNTALSILKNKSSAEADKYISALDLINLIK
>646264848
IESHSGMSALIIEEAFDFLWLSSLTDSSSKGKPDIEFVDLTSRIATVNDILEVSTKPIIYDGDTGSQIPHFAMMVKRLERLGVSAVVIEDKIGLKKNSLCSARHTQDSIENFCAKIKAGKQALTNDFMVIARIESLILEMGMEDAIARARAYIEAGADGIMIHSRKKDGAEILEFCKIYANRKPLMAVPTNYPILSEEDLKNAGVNIVVYANQLLRASYTAMKNTALSILEHKRALEADKYVSALEIINLIE
>2636260755
LEVHNGLTGLIVENLFDGMWLSSLTTSASKGKPDTELVDFSARFQSIEEIIEVTTKPIIVDGDTGGSLQHFPYRVKTLERLGVSAVIIEDKIGDKRNSLFDVYQQQDTIQNFSEKVSAGKKALDKSFMIIARIESFILKNGLNDAIERTEAYLDAGADGIMIHSKEKNGQEIRSYCEYYDFGVPLVVVPSAFPQILEEELIDLGVSIVIYANHMLRSAYPAMVKTAELILQNGRSLEADKCMSIKEIISLIP
>2558102470
IEVHSPLSGCLVDQLFDAMWSSSLTDSTVRGKPDIEIVDLSARISSIDSLFDVTSKPLIYDGDTGGRLEHFGYNVRTLERLGVSAIIIEDKTGNKRNSLYDVVQTQEECEAFCDKIRAGVLATTKDFMIIARIESLILEAGMQDALERAFAYVDAGADGIMIHSRAKTVGEIATFCQKFNENTPLIVVPTSYSDVYEKDLHSYGVNLVIYANHLLRASYPAMEKVARSILEHGRAREADECMSIKDILKLIP
>2779978972
LEAHNGLTGLIVENTFDAIWISSLTDSTAKGKPDTELVNFDSRFNTIEQILEVTTKPLIVDADTGGLAEHFRFHVRTLERLGVSAVIIEDKVGPKRNSLFEIKQEQASIDSFCEKIKAGKSSVTKDFMIIARIESLNLQKGVDDAISRAESYIRSGADAIMIHCKEKDPKELFDFCERFSQKVPLVAVPSSYSQISERQLSKIGINVVIYANHLLRSAYPAMVKTAKSILKEGKSDIADKCMPISKILRLIP
>AG-439-O23_NODE_16
IEVHSGLTGLIGEKAFDGFWGSSLTESTLRGKPDIEAVDISSRLNTLSDILDVTTKPIIFDGDTGGNVEQLKFTVRSLERLGVSAIIIEDKIGLKKNSLYSVSQQQDSISNFSEKIAGAKATVTDEFMVIARIESLILNQGMEDALKRAEAYINAGADAIMIHSCSKDSDEIFAFADHYENKKPLVVVPTTYNAVTEEELHHKGINVVIYANHLLRAAYPSMMNTAISILKNKRSLEEDEIMSVKDVLEIIP
>2705701155
LEAHSGLSALIAEHAFDAIWLSSLTDSTSKGKPDTECVDVTSRLQTVNEILEVTTKPIVYDGDSGGLAENFVFTVRSLERLGVSAVVIEDKVGRKQNSLLGNVQRQAPVEDHCAKISAGKHAITDDFMIVARCESLITGAGVEDALARCAAYVAAGADAILIHSKSASPDEIFAFASRFHPAVPLVAVPSTYPQVSEDDLAAHGIKMVIYANHMLRSAYPAMEKTARAILEHGRALEADACMPIRDIVTLV
>2787336468
LEVHSGLTALIVENTFDGMWISSLTDSVAKGKPDNGLVDLTSRLGTIEEALEGTTKPLILDGDSGGLAEHFVFTVRTLERLGVSAVVIEDKEGLKQNSLYDVPQSQAVPEIFGQKIAAGKKAITEDFSIIARIESLILGAGVEDALHRARTYIDSGADGIMIHSRAETPDEVLEFCEHFPNRVPLVVAPTTFNETFEEELVSAGIQVVIYANHLLRSSYPSMVKTAECILRNGRAKEAEECMPIADCLALIP
>AG-447-D02_NODE_3
LEVHSPISALLVEKTYDGFWSSSLTDSTSKGMPDIEAVDTSSRANSINEIFDVTYKPMIYDGDTGGKPEHFEFTVKTLERIGVSAIIIEDKTGLKKNSLFQVKQSQETISNFCKKIRVGKKSRSNDFMIIARVESLILDKGINDALERALAYSRAGADGIMIHSRKKDPKEIFSFIKKFEKSKILVVVPTSFNKVRFEKFKELGVNIVIYANHMLRSAYPNMKKIAEEILKNGRSYEAEKCLSIKEILELIP
>2717770132
IEAHSPISALISEKMFDGFWSSSLTDSTEMGKPDIELLDLSHRAKNISDIFEVTSKPMIVDLDTGGLPEHFIHSVNRLDRLGVSAVIIEDKTGLKKNSLFEVEQTQADMNEFANKIKIGKNSISQDFMIIARIESLILEKGMNDALKRANKYVKCGADGIMIHSRQKNPDEILEFGKKFFPDVPLICVPSSFNEIYSDDLSNAGFNIIIYANQLMRASYKAMYDTAYSILKHNRSKEIENLISIKEILKLIP
>2712786444
IEAHNGLTGLIAEKAFDGMWLSSLTDSTAKGKPDIEAVDVTARMHTINDIVEVTTKPIIYDADTGGRSEHFAFTVRTLERMGVSAAVIEDKVGPKRNSLFDIHQTQADVREFCEKIETGRRAITDEFMVVARIESLILGKGLEDAVRRAHAYIEAGADGILIHSRMKTVDEIAAFCGQYEKKAQLVVXXXXXXXAPIRPCSTPRSPFSKTAVRKKWTDCCPLPKS
>2807565494
LDLHTPLSGIVIENAFDGMWASSLTDSTSRGKPDIEAVDFSSRAITLNEVFEVTTKPVIYDGDTGGKTEHFTFTVKNLERIGVSAVVIEDKVGLKRNSLHDVEQFQESPEKFCEKIIAGKDAASDDFMIIARIESLILEKGMDDAKLRAEKYLEAGADGILIHSRQQDGLEIKEFSKYYNANKPLVVVPTSYNSYTEEQLFQNGANIIIYANHLLRASYPAMVKTAMSILNNKRSKEADDLISIKEILNLIP
>2265148442
MEAHNGITGLIVEKTFDAMWSSSLTDSTAKGKPDIELVDVTSRVNSLQEILEVTTKPIIYDGDTGGKTEHFVYTVKTLDKLGISAVIIEDKVGLKKNSLFGAGQQQDTIEGFCEKIKAGQNAVSKDFMIIARIESLILKQGMEDALKRAKAYIKGGVDGIMIHSKEKEPDEIIEFCKKFGEGIPLIVVPTSYNKITEDELKNIGVNVCIYANHLIRAAYPAMVKVSKEILENERSYEVDKCLSIKEILHLIP
>AG-907-B09_NODE_4
LDIHNGLSGLIVENTFDGMWGSSLTNSTAKGKPDIEAVDFTERLQLLNEVLEVTTKPIIYDGDTGGKTEHFKFTVKTLERLGVSAIIIEDKIGLKKNSLLTVKQKQDTPVAFAKKIKAGKNAATEEFMIIARIESLVLDKGVKDALSRAKKYIQAGADGIMIHSKNKNPSEIFKFCKIYKVRKPLVIIPSSFSQVSEEKLEREGANIVIYANHLLRSVYPNMLNTARSILKNKRAHQIEKLLSIKNILELIP
>AG-908-K15_NODE_14
IDIHSGLSGLVVENTFDGMWASSLTNTAAKGKPDIEAVDLTERLQLVNEVLEVTTKPIVYDADTGGKTEHFVFTVRTLERLGVSALIIEDKTGLKKNSLFEVFQQQDSIKNFSKKIAAGKKAATEEFMIIARIESLILGRGINDALKRAKAYIKAGADGIMIHSRNKKPTEIFEFCKLYKIKKPLVAVPSSYSIVKEEQLIKHGVNMVIYANHLLRSIYPNMISTAKSILKYKRAKESEKLLSIKEILNLIP
>AG-894-A09_NODE_1
IDIHSGLSGLIVEKTFDGMWASSLTNTAVKGKPDIEAVDLTERLQLIHEVLEVTTKPIVFDADTGGKIEHFIFTVRTLERLGVSGVIIEDKTGLKKNSLLKVFQKQESIKNFSKKIAAGTKATTNEFFVIARIESLILKKSLKDAITRAKAYINAGASAIMIHSINKSPKEIFKFAKIYKNRKPLIVVPTTYNHVKEKEFEKNGINMIIYANHLFRSTYPNMKTTAESILRNKRSKESEKLMSINEILNLIP
>AG-916-G19_NODE_1
IDIHSGLSALIVEKTFDGMWASSLTNTAIKGKPDIEAVDLTERLHLINEVLEVTTKPIVYDADTGGKIEHFTFTVRTLERLGVSGLIIEDKTGLKKNSLFKVFQKQENIKNFCKKIAAGKRANTDEFLIIARIESLILKKGMKDAVKRAKAFINAGADAIMIHSIKKNPKEIFQFCKIYKNRKPLIAVPTTYNQVKESEFVKYGVNMIIYANQLLRSTYPNMRETAESILKHKRSKESEKLMSINQILNLIP
>2709911227
IEAHSGLSALIAEHVFDFFWISSLTDSTNKGKPDIEVVDLTSRLRTVADILEVTTKPIMFDGDTGGSIEHFPYTVRSLERLGVSAVVIEDKCGLKRNSLFAVKQELESVKKFSEKIRRGKQAVTNNFYIIARIESLIASKGLADALKRARAYIDAGADGIMIHSKEKDAKEILVFCKEYKNRAPLLVVPSTYDKITESQLEKAGVNMVIYANHLLRSAYPAMLKTAERILKHGRAHEAKECMPIKEILTLIE
>2710524153
IEAHSGLSALIVEHIFDFIWISSLTDSTLKGKPDTELVDLTSRLGTVADVLEVSTKPVIFDGDTGGQLEHFPYTVRSLERIGVSAVIIEDKTGAKKNSLFSVKQVLADPKEFADKIRAGKKAVTPDFMIIARLESMIAGKGVKDALRRAKMYIDAGADGIMVHSKEKSPKEVLKFCRAYKRRVPLIAVPTTYDTITEDELRKAGVNVVIYANHLLRSAYPAMVKTAQMILSHGRADKASECMPISEILTLVE
>2627483831
LEVHNGLCGKIAERSYDGMWLSSLTDSIAKGKPDTGIVDFTSRLNTINEVFDVTTKPLIMDGDNGGPIEHFGSMVKTLERLGVSGIIIEDKTGAKRNSLYDAAQAQDSVENFCEKISVGKKAITDDFMIIARIESLILKKGMKDALARARAYIKAGADGIMIHSKEKEHSEVLSFCKAYANRVPLVAVPTTYSHITEEELARAGVRMVIYANHLLRSSYPAMVRTAEVILANSRCLETDECISVDGLLEHES
>2627716819
LEVHSGLAGKIVEKTFDGMWLSSLTDSAAKGKTDTGIVDFTSRLNTINEIFDVTTKPLIMDGDNGGSIEHFESMVKRLERLGVSGVIIEDKTGLKRNSLYDVVQDQDSIENFSAKISAGKRAVTDDFIIVARIESLILKKGLKDALVRAKAYISAGADGIMIHSKEKEPSEILAFCGEYTDKVPLVAVPTTYSSMTEEEMIKAGVRMVIYANHLLRSSYPAMVKTATSILENKRCLESEECIPIAELLDLNS
>2800785559
CEAHNGLSGLIVENTFDGIWISSLTQSAAKGKPDIGYLDTTTRLQGMQDILDVTTKPIIYDGDNGGPAEHFVFTVRALEREGVSAVIIEDKIGLKKNSLFEVEQTQDDKNAFAEKIRAGKRAITPYFMIFARIESLILEKGLEDAIERAKTYLDAGADGIMIHSRQKEFTEIKSFAKLYPNKKPLIVVPSSYNHVTEEELVQNGINIVIYANHLLRASYPAMVQTAETILKNHRCKEAEKCMKIKEIITLIP
>2799548011
CEAHNGLSGLIVENTFDGIWISSLTQSAAKGKPDIGYLDTTTRLIGMQDILDVTTKPIIYDGDNGGPAEHFVFTVRALEREGVSAIIIEDKTGLKKNSLFEVEQTQDTKESFAEKIRAGKQAITPYFMIFARIESLILEQGMEDAIERAKTYLDAGADGIMIHSRKKEFDEVKEFARQYPNRKPLIVVPSSYNQVTEEELIENGINIVIYANHLLRAAYPAMVTTAETILRNHRCKEAEECMKIKDIITLIP
>643642572
LDIHNALSALIVEHTFDGMWASSLTDATARGMPDIEVVDVASRLGSLGEVMQVTSKPVIYDADTGGKAEHFAYTVRKLEWLGVSAAIVEDKTGVKRNSLYDVVQSQDTPDNFARKIAIAKKAISQDFMLIARIESFILGKGLDDALMRAEAYLAAGADGIMIHSREKLPDEVFSFCRKYVDRKPLIVVPSSFNMTTEQALADEGVNICIYANQLIRSAYPSMVETARSILTHSRSAERDNMMPIQEILDLIP
>2752956751
MEAHNGLSGLVVEHAFDAMWGSSLTESTVKGKPDIELVDISSRINTINEIFEVTTKPFIFDGDTGGKIEHFVYTVRSLERHGVSAVVIEDKVGLKKNSLFEVKQEQADPDDFADKIRAGKRAVTENFMVVARIESLILEKGVDDAIMRAKKYLEAGADGILIHSRLKQPDEVFEFCRQYPMTKPLFAVPSSYNQTHEDELRDNGVRVVIYANHLLRAAYPSMMGVAETILDNGRSYEVDKCMPIKAVLDLIP
>2709169802
LEAHNGLTGLIAEKIFDGTWLSSLTHSTSKGKPDIQYMDITSMAQTISEIFEIGSKPMIVDVDNGGLAEHFVFTIRTLERLGVSAVIVEDKVGPKRNSLFEVKQTQDNVENFCDKIRAGKAAVTDSFMIIARVESLILGIGLEDALMRARAYIMAGADGIMIHSKNEDPKEVIEFCHAYERKVPLVVVPSSYNTITENELVDAGVNIVIYANQMLRSAYPAMVKTAESILKYQRAFEANECMPIKEIIKLIP
>2711127737
LEVHNGLSGLIVENAFDGMWGSGLTDSASKGKPDNSVVDVTSRLQSLEQILDVTSKPILVDADNGGLPEHFVYTVRKAESLGISGLVIEDKIGAKRNSLFDVKQEQDTPEDFAAKIRAGKRAATDDFMIIARIESLILKQGLKDALKRAHAYIEGGADAILIHSKEKTPDEVLAFCKEYKNRMPLVAIPSTYSIVSEKELEKAGVRIVIYANQMLRASYPAMEKVAQSILENGRAFESEQLMSISEVIRLIP
>2515865778
MEAHNGISSLIVEETFDAIWVSSLTDSTAKGKPDTEYVDRTSRIQTINDILDVTTKPIILDGDTGGPVEHFELLVRNMERLGVSAVIIEDKSGLKRNSLFEVKQQLEDVAVFCEKISRAKKAVTSDFMIISRIESLIANVGMEEALKRAKAYIEAGTDGIMIHSRKKDGEEILEFMKEYDYKVPVVSVPSSYNQFTEQELIDAGFNVVIYANHLLRSAFPAMKRTAESILTNKRSLEADECMSIKDILEILP
>2622735729
METHNGISGLIVEDTFDAMWLSSLTDSTAKGKPDTEYVDRTSRFATINDILDVTTKPMILDGDTGGVAEHFAMLVRNIERLGLSAVVIEDKVGLKRNSLFEVEQTLDTIEGFCEKIQAGKKAVTDEFMIFSRLESLIADKGMEDALTRAKAYIAAGTDGIMIHSRHKDGKEIMEFMKEYEVKVPVISVPSSYNQFTEDELKAAGFSIVIYANHLLRTAFPAMKKTAESILTHKRSKEVDGCMSIKEILTILP
>2690110553
MEAHNGISALIVEETFDAMWVSSLTDSTAKGKPDTEYVDRTSRFQTIGDILDVTTKPIILDGDTGGVTEHFAMQVKNLERLGVSAVIIEDKVGLKRNSLFEVKQELDTIEGFCEKINTGKKAVTEEFMIIARLESLIAEHGMEDALTRAKAYIEAGADGIMIHSRHKDGSEIMEFMKRYEYKVPVVSVPSSYNQFTEDELKEAGFSIVIYANHLLRAAFPAMKKTAESILENKRSLEADKCMSIKEILTILP
>2785839689
LEAHNGLTGLIAEKTFDGIWESSLTDSTSKGKPDTATVDVTSRINTIEQILEVTTKPIVVDGDSGGLAEHFIFTVKSLERLGISAVIIEDKIGSKKNSLYDVEQTQDTIEDFSNKIKFGKQAVTEDFMIIARIESLILKKGMDDALRRAKAYIEAGADAIMIHSKEKSFDEIKEFCQKYENKVPLVVVPSTYSHITEKELADNGINMVIYANHLLRSAYPAMVKVSESILRNERAHEVEDCMPIKQVINLIP
>2553539090
LETHNGLSSLIAEDLFDGIWSSSLTDSTAKGMPDIEAVDPSSRANSVDQIFNVTTKPMIYDSDTGGKLEHFSYTVKNLERLGVSAVVIEDKIGLKKNSLFEVPQQQDTIEDFCSKIRVGKNSVSDDFMIISRCESLILDQGMDDALKRCKAYLEAGSDGIMIHSRKSDGAEILEFCEYYGSGRPLIVVPSSFDKITEAEFEEAGVNIVIYANHMLRAAYPAMYKAAESILKNKRAFEARECMSIKEILEIIP
>2717396118
LETHNGLSSLIAEDLFDGVWSSSLTDSTAKGMPDIEAVDPSSRANSVDQIFNVTTKPMIYDSDTGGKPEHFSYTVKNLERLGVSAVVIEDKIGLKKNSLFEVPQQQDTIEDFCNKIRVGKNSVSDDFMIISRCESLILEQGMDDAVKRCKAYLDSGSDGIMIHSRKSDGAEILEFCEHYSAGRPLIVVPSSFDKITEAEFEEAGVNIVIYANHMLRAAYPAMYRAAKSILENKRAFEARECMSIKEILEIIP
>AG-422-C15_NODE_12
LETHNGLSSLIAEDIFDGVWSSSLTDSTAKGMPDIEAVDPSSRANSVDQIFNVTTKPMIYDSDTGGKPEHFSYTVKNLERLGVSAVVIEDKIGLKKNSLFEVPQQQDSIDDFCNKIRVGKNAVSEDFMIISRCESLILDQGMEDAVKRCRAYLEAGSDGIMIHSRKSDGKEILEFCEYYGAGKPLVVVPSSFDKITEKEFEEAGVNIVIYANHMLRAAYPAMYKTAKSILQNKRAFEARECMSIKEILEIIP
>2667844985
IETHNGLSSLIAEDIFDGVWSSSLTDSTAKGMPDIEAVDPSSRANSVDQIFNVTTKPMIYDSDTGGKPEHFSYTVKNLERLGVSAVVIEDKIGLKKNSLFDVEQQQDSIEDFCNKIRVGKNAVSDDFMIISRCESLILEQGMNDALTRCRAYLEAGSDGIMIHSRKSDGKEILEFCSHYGAGRPLVVVPSSFDKITEKEFEDAGVNIVIYANHMLRAAYPAMYKTAKSILENKRAFEARECMSIKEILEIIP
>2608201270
IETHNGLSSLIAEDIFDGVWSSSLTDSTAKGMPDIEAVDPSSRANSVDQIFNVTTKPMIYDSDTGGKPEHFSYTVKNLERLGVSAVVIEDKIGLKKNSLFDVAQQQDSIEDFCNKIRVGKNAVSDDFMIISRCESLILEQGMNDALTRCRAYLEAGSDGIMIHSRKSDGKEILEFCSHYGAGRPLIVVPSSFDKITEKEFEDAGVNIVIYANHMLRAAYPAMYKTAKSILENKRAFEARECMSIKDILEIIP
>647613317
LETHSGISSLIAENLFDAVWSSSLTDSTNKGKPDIEAVDTSDRANTIGSIFEVTTKPMIYDGDTGGKPEHFAFTVRTLERLGVSAIVIEDKTGLKKNSLFDVAQTQDTIEDFCAKIQTGKNAVSDDFMVFARCESLILDKGMDDAVERCKAYLEAGADGIMIHSRLEDGQEIMDFCKLYGLGRPLIVVPSAFDKITETEFAKAGVNIVIYANHMLRAAYPAMLDVATTILENERCFDVRPCLSIKQILEMIP
>AG-422-M03_NODE_74
LETHSGISSLIADNLFDGIWSSSLTDSTNKGKPDIEAVDTSDRVTTINSIFDVTIKPMIYDGDTGGMSEHFVFTVKTLERLGVSAVIIEDKSGLKKNSLLNVPQTQESIEDFCFKIKSGKNAVSEDFMIFARCESLILEKGMESALNRSKAYLDAGADGIMIHSRKNDGQEIMEFCKFYGAGKPLIVVPSSFDEIKEHEFEAAGVNIVIYANHMLRAAYPAMLKVAETILINGRSKEARECMSINDILKIIP
>2813116147
LEAHSGLTGLIVENSFDGVWISSLTDSLVKGMPDIGVVDFTSRLNTIHQILEVTTKPIILDGDNGGLMEHFGYMVKTLERLGVSAVIIEDKVGLKKNSLFDVEQNQDSIEEFSNKISHGKRSKTDDFMVIARIESLILGVGVEDALTRAEAYIKAGADAVMIHSKEKEPVELMEFCKRYENRVPLIAVPSTYSHMTEEELRGLGINVIIYANHLLRSAYPAMKNAAEKILQNSRAQEADECMPIKEILELIP
>AG-325-F08_NODE_113
MEIHNGVTGSIVENAFDGMWGSSLTDATARAKPDIEAVDISARVATLNEVLEVTTKPIVFDGDTGGLPEHFAFTVKTLERIGVSAIIIEDKTGLKKNSLFDVPQQQDDIESFSDKIRQGKSAATEDFMIIARIESLILDQGMEDALRRAKAYIEAGADGIMIHSRKKTPHEIFNFCHYYEKRRPLVVVPSSFSIVTENELIKNKVDIVIYANQFMRAAYPSMRKVAQSILTNQRAYEIEKLMSITDVLDLIP
>2780280319
LEAHNGLTGLIVENTFDGMWESSLTDSVSKGKPDIGTVDFTSRLATIDQILEVTTKPMIVDGDNGGLPEHFTFFVKNLERLGVSAVIIEDKIGLKKNSLFDVKQNQDTIENFAYKINIGKKSVTEDFMIXARIESLILGQGQDDAIKRAKAYINAGADGIMIHSKDTKPDEILEFCRNYDTGIPLVVVPSTYGTITEKQLSDAGVSVIIYANQLLRSAYPSMKNVAETILRSQHASSVDNCMNIKDILTLIP
>2713270985
MEAHSGLTGLLVEKTFDALWLSSLTSSVVKGKPDIEFVDLTSRMGTANEILETTTKPIIYDGDTGGYPEHFALMVRTLERLGVSAVIIEDKTGLKKNSLYSAGQASESIAAFCDKIRIGREAVTDDFMVFARIESLILEKGLDDALERAKAYVNAGADGIMIHSKAKQPDEILAFCAQYDAKAPLTVVPTTYCSITEEELIGAGVSIVIYANHLLRSAFPAMQRVAESILTHGRAEEASECMSIKEILKLIP
>2713296031
IEAHNGLSALIAENVFDGMWLSSLTDSTAKGHPDIEIVDRTSRFSTINEIMEVTTKPIIYDGDTGGVPEHFPYLVRTLERLGVSAVIIEDKLGLKKNSLFDVQQTQDTIEGFSFKIREGKKAVTSDFMIIARIESLIMGKSVEDAITRAKAYIESGSDGIMIHSCKKDGTDIRNFCEEYKLHSPLVAVPTSYNQFTEEELGEMGINIVIYANHLLRSAYPAMKLTAETILKNSRSLEADACMSISDILTLIP
>2752608650
MEAHNGLSGLIVEGAFDGMWLSSLTDSTAKGRPDIELVDRTSRMQTMNEILEVTTKPIIFDGDTGGPSEHFIFLVKTLERLGVSAVIIEDKVGLKRNSLLDVEQVLDSVDGFCHKLSQGKKAVTEEFMIIARIEALIAGYGVEEAIVRAEAYIAAGADGIMIHSRHKDGEEIRAFCARYERR
>2642791977
MEVHSGLTGLLVENAFDGMWLSSLTDSTAKGKPDIESVDLTSRLITVNNVLEVTTKPIIYDGDSGGLAEHFVYMVRNLERLGISAVIIEDKTGLKRNSLLQSSQEQDTIPSFCRKITAGKKAITDKFMIIARVESLILKAGIKDAIERARAYVDSGADGIMIHSKEKKPDEVFEFCQRFNVEVPLVVVPSTYSQVTEDELMSYGVNVVIYANHLIRSAYPAMKKTAEIILSNSRAFEAEGCLPIQEVVSLIP
>2583644531
MEAHNGLSGLVVEEAFDGIWSGSLTVSASKGKPDVELVDTSARVANLNEVLEVTTKPIIYDGDTGGRPEHFGFTVKTLERLGVSAVFIEDKMGAKRNSLSHVAHELEDIDAFCEKIRTGKAASTEEFMIFARLESLVLGHGLDHALHRAEAFLAAGADGIMVHSRQETPDEVFAFCRAYGFDRPLAVVPSTFDMVDDHEFEAHGVNIVIYANQLLRSAYPAMYQVARSILTNGRAGDCRALMPVRDLLDLLP
>2786495084
LEAHSGLTGLIAEKTFDGMWISSLTVSTTKGKPDTEIIDFSSRFQTIEEILEVTTKPIVVDGDTGGKIEHFKFTVRTLERLGISAVIIEDKIGNKRNSLFSVKQEQDTIQHFCKKIEVGKNAITDDFMIIARIESLIMKKGYQDAIDRAKAYIDAGADGIMIHSKDNNTKELQSFYDIYQNRKPLILVPTAYSQYTELELNKFGANLIIYANQLLRSAYPSMAKVAESILKYSRSEEAKKCMSIKDIITLIP
>2786463964
MEAHNGLTGLIAEKTFDGMWVSSLTVSTIKGKPDTEVIDFSSRFQTIEEILEVTTKPIIVDGDTGGKIEHFKFTVRTLERLGISAVIIEDKVGNKRNSLFDVKQEQDTIEHFCKKIEVGKKSITDDFMIIARIESLIMNKGYEDALNRANEYIKSGADGIMIHSKNKDTTELEKFCNEYENRKPLIVVPTAYAHLTEKELNELGANVVIYANHLLRSAYPSMQLTAESILKHSRGEEAEKCMSIKEIITLIP
>2786443106
LEAHNGLTGLIVEKTFDGIWESSLTDSTAKGKPDTELVDFSSRFSTVEEILEVTTKPIIMDGDTGGKIEHFKFRVKTLERLGVSAIIIEDKIGNKKNSLFSVPQTQDTIDHFCRKIKEGKTSVTEDFMIIARIESLILKKGMSDAINRAQSYINAGADGIMIHSKEKDGEEIVEFCKNYKNRAPLVVVPSTYSHFTEQELQDLEINVVIYANHLLRSAYPAMIKVAESILKNNRAKEADKCMSIKDIITLIP
>2636298152
LEAHNGLTGLIVEKTFDGIWESSLTDSTAKGKPDTELVDFSSRFSTIEEILEVTTKPIIVDGDTGGRIEHFKFRVKTLERLGVSAIIIEDKVDGKRNSLFTLPQEQDSLEHFSQKIYEGKHSVTEDFMIIARVESLILQKGMDDALKRAEAYIAAGADGIMIHSKNKDGKEIFEFCKKFETKVPLVVVPSTYAHITESELQDLGVNVIIYANHLLRSAYPAMVDVADSILENGRAKEADKCMSIKDIITLIP
>2778262070
LEAHNGLTGLIAEKTFDGIWESSLTDSTAKGKPDTELVDFSSRFSTIEEILEVTTKPMIVDGDTGGRIDHFKFRVKTLERLGVSAIIIEDKIGDKRNSLFTVSQEQDSIDHFSQKIHEGKKSVTEDFMIIARVESLILQKGMDDALLRSKAYIKAGADGIMIHSKNKDGKEIIEFCNQFDQRVPLIVVPSTYAHMMENELRDLGVNVVIYANHLLRSAYPAMVNTAKSLLENSRGMEANDCMSIKEIITLIP
>2739868546
LEAHNGLTGLIAEKTFDGIWESSLTDSTAKGKPDTELVDFSSRFSTIEEILEVTTKPIIVDGDTGGRIDHFKFRVKTLERLGVSAIIIEDKIGDKRNSLFTVPQEQDNIEHFSQKIHEGKQSVTEEFMIIARIESLILQKGMTDALKRADAYIAAGADGIMIHSKENDGKEIIQFCREFDTKVPLVVVPSTYAHMNESELEELGVNVVIYANHLLRSAYPAMIDTAKSILQNSRSKEADKCMSIKDIISLIP
>2786437334
LEAHNGLTGLIVEKTFDGIWESSLTDSTAKGKPDTELVDFSSRFSTIEEILEVTTKPIIVDGDTGGRIEHFKFRVKTLERLGVSAIIIEDKIGDKRNSLFTVPQEQDSIEHFSKKIYEGKRSVTEDFMIIARVESLILKKGTADALKRAEAYITAGADGIMIHSKEKDGQEIIEFCEKFETKVPLVVVPSTYAHMSESELQDLGINVVIYANHLLRSAYPAMVDVAQSILENSRAKEADKCMSIKDIITLVP
>2609610832
LEAHNGLTGLIVEKTFDGIWESSLTDSTAKGKPDTELVDFSSRFSTIEEILEVTTKPMIVDGDTGGRIDHFKFRVKTLERLGVSAIIIEDKIGDKRNSLFTVPQEQDSIEHFSQKIHAGKQSVTTDFMIIARVESLILQKGMADALKRAEAYIAAGADGIMIHSKEKDGKEIIEFCENFKTKVPLIVVPSTYAHMTESDLQDLGVNVIIYANHLLRSAYPSMIDAAQSILENSRSKEADECMSIKDIITLIP
>2786468910
LEAHNGLTGLIVEKTFDGIWESSLTDSTAKGKPDTELVDFSSRFSTIEEILEVTTKPMIVDGDTGGRIDHFKFRVKTLERLGVSAIIIEDKVGDKRNSLFTVPQQQDSIEHFSQKIHEGKQSVTTDFMIIARVESLILQKGMADALKRAEAYIAAGADGIMIHSKEKDGKEIIEFCEKFKMKVPLIVVPSTYAHMTESDLQDLGVNVIIYANHLLRSAYPSMIDAAQSILENSRSKEADECMSIKDIITLIP
>2653637999
LEAHNGLTGLIVEKTFDGIWESSLTDSTAKGKPDTELVDFSSRFSTIEEILEVTTKPIIVDGDTGGRIDHFKFRVKTLERLGVSAIIIEDKIGDKRNSLFTVPQQQDSIEHFSKKIEEGKKSVTTDFMIIARVESLILKQGMEDALKRSKAYIEAGADGIMIHSKEKDGNEIMEFCSEFNTRVPLIVVPSTYAHMTESELQDLGVNVIIYANHLLRSAYPSMVATAQSILENSRAKEADECMSIKDIITLIP
>2743053985
LEAHNGLTGLIVEKTFDAMWVSSLCDSTAKGKPDIELVDVTSRLNTINEIMEVTTKPIIVDGDTGGKIEHFTYTVKSLERVGVSAIIIEDKIGLKKNSLFSAKQTQDTIEGFCDKIRAGKAAMTEDFMIIARIESLILKQGMEDALTRAKAYIEAGADGIMIHSIDKTGAEIFEFCEKFPNRVPLVVVPTAYNQIYEQQLFDAGVNIVIHANHLIRSGYKAMQACALNILEHERSYDCNDCLSIKEILTLID
>2236436399
NEVHNGLCGLLTENVFDAMWSSSLTDSTSKGMPDIEAVDMTSRLLSVNHIFEVTTKPMIFDGDTGGKLEHFVFTVKSLERLGVSAIVIEDKVGLKKNSLFDVFQTQDTIENFKEKISAGKNVVTDDFMIIARIESLILDAGMDDAINRAIQYYDAGADVIMIHSRKKDPDEIFEFCEKLNPSIPLMVVPSSFNNVTIEEWEKRGVNIVCYANHMLRSAYPSMQNVAKSILKNGRSYEASNCMNIKEILELIP
>2236340621
NEVHNGLCGLLTDQLFDAMWSSSLTDSTAKGLPDIEAVDMSSRISSVNHIFEVTTKPMIFDGDTGGKIEHFVFTIKSLERLGVSAIVIEDKVGLKKNSLFDVFQSQDSIENFKQKIISGKNAVTEDFMIIARIESLILNAGMEDALLRAREYINSGADAIMIHSRKKLPDEIFEFCEKYELNTPLMVVPSSFNNVTVDEWEQKGVSIVCYANHMMRSAYPAMLSTAKSILTNGRSLEAEKCMPIKEILDLIP
>AG-319-P13_NODE_1
LEAHSGLSGLIVESTFDGMWASSLTDSTLRGKPDIEAVDLTSRLTSINDILEVTTKPIIYDGDTGGKPEHLNFTVKTLERLGVSAIIIEDKIGLKKNSLFEVDQQQDSIESFCHKIKTAKNAVTSEFMVIARIESLILQAGMKDALTRAKSYIDSGVDGIMIHSREKTPNEIFEFCLEYRSHKPLIVVPSSYNKTKEKELINHGVKVVIYANQLLRSSYPSMIKTAKSILNNSRSYESSKMMTIKEILNLIP
>2787801231
IEAHSGLTARIVETAFDAMWSSSLTDSTARGKPDNEAVDISSRLVTVNDIFEVTTKPMIFDGDTGGRIEHFPYMVRSLERTGVSAVIIEDKIGLKQNSLYDVMQTQDDPENFCQKIKAGKAAVTKEFMIIARIESLILEKGMDDAIARAHAYVKAGADGIMIHSREKTPDEILTFCEIFYPDVPLVVVPTSFNEITDEELGRAGVNVVIHANHLLRSAYPAMVKTANSILANDRSFETDECLPIKDILNLIP
>2713826333
MEAHNGLTGLIVENAFDGMWLSSLTESTVRGRPDIEAVDFSSRMTTLNDILEVTTKPIIFDGDTGGKVENFVFMVKTMERLGVSAVIIEDKVGLKQNSLFSVQQTQATPEEFARKIRAGKKAVGHAFMVIARIESLIAGAGVADAILRAKTYIEAGADGIMIHSAKKDPKEIFDFCDAYEKVVPLVVVPSSFNSVYEKDLAERGVNIVIYANQLLRGAYPAMMRVANTILENERALECDDIMPIKEILTLIP
>2722260888
MEVHNGLTGLIVEKTFDGMWESSLTDSISKGKPDIAAVDITSRIQTIEQILEVTTKPMIVDADSGGLPEHFMFTVKSLERLGVSAVIIEDKIGAKRNSLFGVKQAQDTIKGFCNKISAGKRAVTDDFMIIARIESLILKAGLKDALKRAKAYINAGADGIMIHSKEKDPKEILEFCKEYKYKVPLVVVPSTYNQITEKELIKAGVRIVIYANQLLRSAYPAMVKTAKLILKHNRAHEADKCLSIKEILELIP
>2785897119
LEAYNGLSGLIAEKAFDGIWESSLTDSVSKGKPDIATVDVTSRIQTIEQILEVTTKPLIVDGDNGGLIEHFVFTVKSLERLGVSAVIIEDKIGSKRNSLFDVYQEQDTIADFCEKINCGKKAVTDDFMIIARIESLILKIGIEDALKRAKAYIDAGADGIMIHSKEKTPEEIFEFCEKYKFRVPLVAVPSTYSSVREKQLEKAGVRIVIYANQLLRSAYPAMVNAAESILRHGRAQEADKCISVAEVLKLIP
>2710330342
LEVHNGLTGLIAEKTFDAMWESSLTDSTSKGKPDTAVVDVSSRLQTIEQILEVTTKPLIVDGDSGGLTEHFIFTVRSAERLGVSALIIEDKIGPKRNSLFDVAQLQDSIENFAEKITAGKKAVSDDFMIIARIESLILKQGVKDALRRAKAYIEAGADGIMIHSKEKTPDEIFDFCKQYKTKVPLVVVPSTYSQVTEDELQNAGIQMVIYANQMLRSAYPAMVKTAETILKNGRAKEADKCLSIKDILTLIP
>2710403332
LEVHNGLTGLIVENTFDGMWESSLTDSASKGKPDTAAVDITSRLQTIEQILEVTSKPIIVDGDSGGLSEHFVFTVKSLERLGVSAVVIEDKIGAKRNSLFDADQTQDSIENFSEKINTGKKAVTGDFMIIARIESLILGKGIEDALKRAKAYIAAGADGILIHSKKETPSEIFEFCRKYKYRVLLIVVPSTFSSVREKEFIKEGIGMVIYANQLIRSAYPAMKNVAELILKNGRAKEADKCLSIEETIKLIP
>2710015188
MEAHNGLTGLIIEKTFDGMWESSLTDSASKGKPDTSAVDVTSRLQTIEQILEVTTKPLVVDGDNGGVPEHFVFTVKSLERLGVSAVVIEDKIGIKRNSLFDVDQTQDSIEAFCEKINRGKKAVETDFMIIARIESLILKQGIADALKRAKNYIKAGADGILIHSKEKTPDEIFEFCKEYEYKVPLTVVPSTFSSVREEEFEKAGVRMVIYANQLLRSAYPAMQNTAELILKNGRAQEADECLPIGEVIKLIP
>2627775763
MEAHNGLTGLIVEKTFDGMWESSLTDSASKGKPDTSAVDVTSRLQTIEQILEVTTKPLVVDGDNGGVPEHFVFTVKSLERLGVSAVIIEDKVGVKRNSLFNVDQTQDSIEEFSKKINMGKKAVETDFMIIARIESLILKKGMRDALKRADAYIKAGADGILIHSKEKKPDEIFEFCREYGYKVPLVVVPSTYSNVKEEDLMKAGVRMVIYANQFIRSAYPAMKQVAESILKNGRALEADKCIPIEEAIKLIP
>2717400551
LDIHNALTGLIVENAFDGMWASSLTDATSKGKPDIEAVDLTARIQTLNEVMEVTTKPIIYDADTGGKLEHFIFTVRTLERIGVSAVIIEDKTGLKKNSLLEVSQIQESIEEFSKKIKAGKQAITEDFMIIARIESLILDMGMQDALIRAEKYIEAGADGILIHSRKKEPDEIFEFCEKYENRKSLFVVPSSYSHVEEKILIDKGVNVVIYANHLLRAAYPAMMKTAKSILEKQRSFDIESLLSIKEILDLIP
>2709639383
LEAHNGLTSLIVENTFDGIWLSSLTDSTAKGRPDIELVDITSRTATVQNILEVTTKPIVFDGDTGGITEHFVFTVKTLERLGVSAVIIEDKVGLKKNSLFDVRQVQDHKNAFAEKIRAGKSAVTEDFLIVARIESLILKQGVHDALSRAETYIEAGADGIMIHSKEKDPRELFAFCAEYDTRVPLVAVPTAYPHVTETELMDEGVQVVIYANHLLRSAYPAMVKAAETILQNQRALEAESCMPIQEVLTLIP
>2716823568
LEVHNGISARIVEKTFDGMWQSSLTDSASKGKPDIELVDLTSRLQTVDQIFEVSTKPMIFDGDTGGLIEHFVYAVKTLERVGVSAIIIEDKIGPKRNSLFEVAQQQDDIENFCRKITAGKKALTEEFMIIARIESLILKKGLQDAITRAKAYIAAGADGIMIHSSQKDPKEVLDFCNEYDNKVPLVAVPSTYNSIAEDELIKSGVKIVIYANHSLRSAYPAMVKTAETILRNGRSLEADECMPINDILRLIP
>2644491658
MEVHTPLTGVIVEHAFDAMWASSLTESTVKGKPDIEAVDISSRIANLNDICEVTTKPIIFDADTGGKIEHFKFTVRSLERVGVSAAIIEDKVGLKKNSLFDVDQQQDTIDGFCEKIAAGQAAVTEEFMIIARIESLILDRGMDDAVARARAYCEAGVDGIMIHSRRKSPAXILEFCEHFRGDKPLVVVPSSYXSATEEELVAAGANIVIHANHLLRSAYPAMLSTAQSILRXGRSLEADSIMSINEXLSLIP
>2780291454
NEVHNGLSGLITEKTFDAMWSSSLTDSTAKGKPDIEAIDMTSRMQTVNDIFDVTTKPMIFDADTGGKAEHFCFTVKSLERLGVSAVVIEDKIGLKKNSLLDVKQTQDSIVNFQEKIKSGKSSVTEDFMIISRIESLIVGSGINDALTRAKEYIDVGSDAIMIHSKDNKPDEIFKFCEKFEKTVPLMVVPTSFNSVLEEEWEKRGVNIVCYANHMLRSAYPAMLQVAKSILENGRSLESSKCITLKEILDLIP
>2741338388
NEVHHGLSGLITEKVFDAMWSSSLTDSTAKGKPDIEAVDMTSRMQTVNDIFDVTTLPMIFDADTGGQIEHFRFTVKSLERLGVSALVIEDKTGLKKNSLFDVEQTQESIENFQEKISAGKLAVTDDFMIISRIESLILEAGMEDALTRAQEYIEAGTDVIMIHSRQKGPEEIFEFCAKYTKTVPLKVVPSSFNSVTEEEWIDRGVNIVTYANHMLRSSYPAMTKVAESILKNGRSYEANECMSISEILNLIP
>2741333468
NEVHNGLSGLITEKTFDAMWSSSLTDSTAKGKPDIEAVDMTSRMQSVNDIFDVTTLPMIFDADTGGKIEHFRFTVKSLERLGVSAVVIEDKIGLKKNSLFDVNQTQDSIDEFSKKINAGKKSVTDDFIVVSRIESLILDAGMQDALDRSQAYIDAGTDVIMIHSRMQDAGEIFEFCEKYHKVVPLKVVPTSFNSVTEDEWVDRGVNIVTYANHMLRSSYPAMLKVAESILKHGRSLESSDCLSMREILELIP
>647649928
NEVHHGLSGLITEKTFDAMWSSSLTDSTAKGKPDIEAVDMTSRMTSVNDIFEVTTKPMIFDGDTGGKIEHFAFTVRSLERLGVSAVVIEDKVGLKKNSLFEVDQTQDSIENFQNKLRAGKAAVTDDFMIISRIESLILEAGMEDALARAKAYIEAGTDAIMIHSRQKDPAEIFEFCEKYQSRVPLMVVPTSFNEITEAEWQDRGVSIVCYANHMLRSSYPAMLKVAQLILENGRSLECDDCLSIKEILELIP
>2265112483
IEVHNGLSGLIAENVFDGMWSSSLTDSTSKGKPDIECVDLTSRITTLNHILEITTKPIIFDGDSGGLPEHFVFMVRSLERLGVSAVIIEDKIGLKKNSLLAESQPQDDIRHFSNKINCGKKAVTNDFMIIARIESLITGAGQADALTRAKAYIDAGADSIMIHSKKEEPNEIFEFCKSYSNTVPLVAVPSTYCQVTEAQLADFGVNIVIYANQLLRSAYPAMLNTAKLILASGRAKEAEQCMSIKDIVTLVA
>2810385415
LETHSAISALIAENSFDGFWSSSLTDSTSRGKPDIEAVELSSRLNTVNEIFEVTSKPLIYDADTGGKLEHFVFTVRSLERIGVSAVIIEDKIGLKKNSLLDVIQNQDSIEDFCNKIQAGKKAITDDFMIIARIESLILDKGIEDALQRAFAYIKAGADGIMIHSRHKDGNEIIEFLKQFEQDIPVVVVPTSFNEIKASDLAAYGVNIVIYANHMLRASFVAMQNVAKEILENDRSKESEDCMKVDEILNLIP
>2516294166
LETHSAISALIAENTFDGFWSSSLTDSTSRGKPDIEAVELSSRLNTVNEIFEVTSKPLIYDADTGGKLEHFVFTVRSLERIGVSAVIIEDKIGLKKNSLLDVIQNQDSIEDFCSKIQAGKKAITNDFMIIARIESLILDKGMDDALQRAFAYIQAGADGIMIHSRHKDGDEIIDFLKQFDQDTPIVVVPTSFNEIKASDLATYGANIVIYANHMLRASFVAMQNVAKEILKNDRSKESESCMKINEILNLIP
>2683682740
LETHSAISALIAENTFDGFWSSSLTDSTSRGKPDIEAVELSSRLNTVNEIFEVTSKPLIYDADTGGKLEHFVFTVRSLERIGVSAVIIEDKIGLKKNSLLDVIQNQDSIEDFCSKIQAGKKAITNDFMIIARIESLILDKGMDDALQRAFAYIQAGADGIMIHSRHKDGDEIIDFLKQFDQDTPIVVVPTSFNEIKASDLATYGANIIIYANHMLRASFVAMQNVAREILENDRSKESESCMKINEILNLIP
>2702845008
LETHNALSALIAQNAFDGFWSSSLTDSTSRGKPDIEAVELTSRLNTINEIFEVTTKPLIYDADTGGKIEHFAFSVRSLERVGISAVIIEDKTGLKKNSLLDVAQEQDCVKSFCDKIRAGKLAITTDFMIIARIESLILNKGQKDALHRAFAYRDSGADGIMIHSRHKDASEILEFLDAFDSSTPVVVVPTSFNDITASNLANAGANIIIYANQMLRSAFVAMSSVAQGILEHDRSKEIESCMSIKQILSLIP
>2665304277
LETHSALSALIAQNSFDGFWSSSLTDSTSRGKPDIEAVELTSRLNTINEIFEVTTKPLIYDADTGGKIEHFAFSVRSLERVGISAVIIEDKTGLKKNSLLDVPQTQDSVKDFSDKIRAGKLAITSDFMIIARIESLILNKGQKDALHRAFAYRDAGADGIMIHSRHKNASEILTFLDAFDSNTPVVVVPTSFNDITARDLSDAGANIIIYANQMLRASFIAMQRVAQGILEHDRSKEIEGCMSIDSILKLIP
>2807168805
LESHSALSALIAQNVFDGFWSSSLTDSTLRGKPDIEALDLTNRLQSINEIFEVTTKSLIYDADTGGRVEHFIFSVKTLERLGVSAVIIEDKTGLKKNSLLEVAQSQESIEEFCAKITAGKRAVTSDFMIIARIESLILDKGQDDALKRAFAYIEAGADGIMIHSRQKSPSEILSFLRAFDSTTPIVLVPTSFNAITATELADAGANIIIYANHALRASFVAMQEVAQGILEHDRSLEIESCMSVKEILSLIP
>2559320541
IETHSAISALIAQNAFDGFWSSSLTDSTSRGKPDIEAVELQSRLNTINEIFEVTSKPLIYDADTGGKVEHFAFTVRSLERTGVSACIIEDKTGLKKNSLLDVEQTQDSIEDFCDKIRAGKEAITSDFMIIARIESLILDKGLQDALTRAFAYVEAGADGIMIHSRHKDPKEILDFIRAFNSLTPIVVVPTSFNEITARELGEAGANIIIYANHLLRASFIAMKQVAQGILEHDRSAEIEGCMSVKEILSLIP
>2675677533
CETHSAISALIAQNSFDGFWSSSLTDSTSRGKPDIEAVELTSRLNTINEIFEVTSKPLIYDADTGGKLEHFVFSVRSLERTGVSAVIIEDKTGLKKNSLLEVEQTQEDIEVFCEKIKAGKNAITSEFMIIARIESLILEKGQEDALKRAFAYIEAGADGIMIHSRQKTPNEVLAFMKAFDSKTPVIVVPTSFNEITAKELGEAGVNVVIYANHLLRASFIAMKEVAEGILRYDRSKEIETCMSVKEILSLIP
>2565701950
LETHSAISALIAQNAFDGFWSSSLTDSTSRGKPDIEAVELTSRLNTINEIFEVTSKPLIYDADTGGKIEHFVFSVRSLERTGVSAAIIEDKTGLKKNSLLDVEQMQEDIEVFCDKIRAGKNAITQDFMIIARIESLILDKGQEDALKRAFAYINAGADGIMIHSRQKSPDEVLAFLKAFREKTPVVVVPTSFNEITAKELGEAGANIIIYANHLLRASFVAMQKVAQGILEFDRSKEMESCMSVKEILSLIP
>2563551662
LIYDADTGGKIEHFVFSVRSLERTGVSAAIIEDKTGLKKNSLLDVEQMQEDIEVFCDKIRAGKNAITQDFMIIARIESLILDKGQEDALKRAFAYINAGADGIMIHSRQKSPDEVLAFLKAFKDKTPVVVVPTSFNEITAKELGEAGANIIIYANHLLRASFVAMQKVAQGILEFDRSKEMESCMSVKEILSLIP
>2563229948
CETHSAISALIAQNAFDGFWSSSLTDSTSRGKPDIEAVELTSRLNTINEIFEVTSKPLIYDADTGGKIEHFVFSVRSLERTGVSAVIIEDKTGLKKNSLLDVEQTQEDIEVFCDKIRAGKNAITQDFMIIARIESLILDKGQEDALKRAFAYINAGADGIMIHSRQKSPDEVLAFLKAFDSKTPVVVVPTSFNEITAKELGEAGANIIIYANHLLRASFVAMQKVAQGILEFDRSKEMESCMSVKEILSLIP
>2565702497
MSAVIIEDKTGLKKNSLLDVEQTQEDIEVFCDKIRAGKNAITQDFMIIARIESLILDKGQEDALKRTFAYINAGADGIMIHSRQKSPDEVLAFLKAFDSKTPVVVVPTSFNEITAKELGEAGANIIIYANHLLRASFVAMQKVAQGILEFDRSKEMESCMSVKEILSLIP
>2786432006
IEAHNGLTGLVAENVFDGMWASSLTDSTSRGKPDIEAVDLTSRLTNINDLMEVTTKPVIYDGDTGGKIEHFSFTVKTLERLGVSAIIIEDKIGLKKNSLLEVMQKQDSIENFVEKIKAGNKAVTEDFMIIARIESLILKKGINDSIKRAKAYIKAGADGIMIHSKEKEFNEISSFLKKYKIKVPIIVVPSTYAHITEKELASFGVNVVIYANQLLRSAYPAMKNTAELILKHQRALEAEECMPIKEILTLIP
>2709120746
LEAHNGLTGLIVEHTFDAMWISSLTEATAKGKPDIEFPDLSSRTNVLQDILEGTTKPIIFDGDTGGQTEHFVYLVRTLERLGISAVIIEDKVGLKKNSLFEVFQQQEEVHKFADKITTGKKAVSDDFMIIARIESLILGKGIYDAIIRAKAYIEAGADAIMIHSKEKDANEIIKFCNEYEKKVPLVAVPSAYSHVTEKELADLGVNIVIYANHLLRSAYPAMKKTAESILMNDRAKEAEECMSINDILTLIP
>2663976468
LESHSGLTGLIIEKTFDGMWSSSLTDSTSKGKPDIEQVDLTTRLQGINDMLESTTKPMIYDGDTGGKPEHFQFTVRTLERLGISAIIIEDKTGLKKNSLFAVPQTRDTIEDFSHKIRMGKGAITDDFMIIARIESFILGDTLEDALERADAYVEAGADGVMIHSKDKSGDDIKSFCLNFNTATPIVVVPSSYNHIKEEELIEWGANIVIYANHLLRASFPSMQNVAKTILKNKRTSELDNCMSIKEILELIP
>2658550069
IESHSGLTGLIAQNTFDGMWSSSLTDSTLKGKPDIETVDLTKRLQGLNDILECTNKPIIYDGDTGGKIEHFTFTVRTLERHGISAVIIEDKIGLKKNSLLSVPQVQDSIDNFSKKISEGKKAITDHFMIIARVESLILGKSINDALKRSFAYIDAGADGIMIHSKNKNGNDIKEFCKKFNETIPIVVVPTTYNHIKEDEFQKMGVNIVIYANHLLRSSYPAMLNVAKSILIHGRSYETDKCLSIKDILKLIP
>650508971
LEVHDGLSGLIAESVYDGMWSSSLTDSTSKGKPDIEAVDLTTRLQGITDILECTTKPIIYDGDTGGLTEHFVYTVRTLERNGISAIIIEDKIGLKKNSLFDVKHHLAPIEDFSMKISMGKQAVTKDFMIIARLESLIAGGTVDEALERARSYVKAGADGIMIHSKDKSGEDVSEFCTRFYTHVPLVLVPTTYNQFTEQEFQDWGANIVIYANHMLRAAYPAMVNAAKSILENGRSLEADSCMPIKQILELIP
>2658351772
LEVHDGLSGLIAESVFDGMWSSSLTDSTSKGKPDIEAVDLTTRLQGVTDILECTTKPIIYDGDTGGLAEHFVYTVRTLERNGISAIIIEDKMGLKKNSLFDVKQHLAPVEDFSLKISMGKQAVTKDFMIIARLESLIAGGTVTEALARAFAYVKAGADGIMIHSKDKSGDDVKEFCLAFYSHVPLVLVPTTYNQFTEEEFQRWGANIIIYANHMLRAAYPAMVNAAKLILEHGRSLEADPCMPIKQILELIP
>2505691789
LEAHSGLSGLIVENIFDAMWSSSLTDSTVKGKPDIEAVDLTSRLQNLTDILECTTKPIIFDGDTGGLEEHFVFTVRTLERHGVSAVIIEDKVGLKKNSLFEVKQELAPIDEFCSKISAGKRAVTKDFMIIARIESLIAGRDVNEALTRARSYVAAGADGIMIHSKEKSGNDIKEFCLSFYPHVPLVLVPTTYNRFTEDELASWGASIIIYANHLLRASYPAMVKAAELILANKRSLEADECMPIKEILELIP
>2800290994
METHSGLSGLIVEHAFDGMWSSSLTDSTDKGKPDIEAVDLTTRMQSLTDILECTTKPIIYDGDTGGIPEHFVFTVRTLERNGVSAVIIEDKKGLKKNSLLAVKQELATAEEFCAKIAAGKRAVTSDFMIIARIEELIAGRSVDEALEKAYACVQAGADGIMIHSKEKSGMDIKEFCQRFYPTVPLVLVPTTYNQFTEKELASWGANVVIYANHMLRAAYPAMVKCAETILQAERSLEVNDCMPIKNILELIP
>2585365393
MEAHSGLTGLIIENTFDGMWSSSLTDSTDKGKPDIEAVDLTTRMQSLTDILECTTKPIIYDGDTGGIPEHFVFTVRTLERNGVSAVIIEDKKGLKKNSLFEAKQVLATEEEFCEKISAGKKAVTKDFMIIARIEEIIAGYSVDEAVKKAFAAVKAGADGIMIHSKDKSGMDIKEFCEKFYKSIPIVLVPTTYNQFTEAELASWGANVVIYANHMLRAAYPAMVKCAETILQAERSLEVNDCMPIKQILELIP
>2800942075
LEAHSGLSGLIAEHAFDGMWSSSLTDSTSKGKPDIEAVDLTTRMQSLTDILECTTKPIIYDGDTGGIPEHFVFTVRTLERNGVSAVIIEDKKGLKKNSLFEAKQVLATEEEFCEKISAGKRAVTKDFMIIARIEEIIAGYSVDEALKKAFAAVRAGADGIMIHSKDKSGADIKEFCQRFYDKIPIVLVPTTYNQFKEKELAEWGANVIIYANHMLRSSYPAMKKCAETILEAERSLETDGCMPIKEILELIP
>2558943217
MEAHSGLSGLIVENAFDGMWSSSLTDSTSKGKPDIEAVDLTTRMHSLTDILECTTKPIIYDGDTGDIPEHFVFTVRTLERNGVSAVIIEDKKGLKKNSLFEAKQVLATEEEFCEKIAAGKKAVTKDFMIIARIEEIIAGYSVDEAIKKAFAAVRAGADGVMIHSKDKSGMDIKEFCQKFYKNIPIVLVPTTYNQFTEDELAEWGANIIIYANHMLRASYPAMVKCAETILKAERSLEVNDCMPIKQILELIP
>2800949913
MEAHSGLSGLIIENAFDGMWSSSLTDSTSKGKPDIEAVDLTTRMQSLTDILECTTKPIIYDGDTGDIAEHFVFTVRTLERNGISAVIIEDKKGLKKNSLFEVKQELASEEEFCHKISEGKKAVTKDFMIIARIEEIIAGYTVDEAIAKAFAAVKAGADGVMIHSKDKSGMDIKEFCQKFYKQVPIVLVPTTYNQFTEKELAEWGANVIIYANHMLRASYPAMKKCAETILQAERSLEVNDCMPIKQILELIP
>2800953603
LEAHSGLSGLIAERAFDGMWSSSLTDSTSKGKPDIEAVDLTTRMQSLTDILECTTKPIIYDGDTGDIPEHFVFTVRTLERNGVSAVIIEDKKGLKKNSLFEAKQVLATEEEFCEKIAAGKKAVTKDFMIIARIEEIIAGYSVEEALKKAFAAVKAGADGVMIHSKDKSGMDIKEFCQKFYKSVPIVLVPTTYNQFTEKELGEWGANIIIYANHMLRASYPAMYKCAETILQAERSLEVNDCMPIKQILELIP
>2861311084
LEAHSGLSGLIAEHAFDGMWSSSLTDSTSKGKPDIEAVDLTTRLQSLTDILECTTKPIIYDGDTGDIPEHFVFTVRTLERNGVSAVIIEDKKGLKKNSLFEAKQVLATEEEFCEKIAAGKKAVTKDFMIIARIEEIIAGYSVDEAIAKAFAAVKAGADGVMIHSKDKSGMDIKEFCAKFYKNIPIVLVPTTYNQFTEKELGEWGANIIIYANHMLRASYPAMYKCAEKILEAERSLEVNDCMPIKEILELIP
>2600596091
MEAHSGLSGLIVENAFDGMWSSSLTDSTDKGKPDIEAVDLTTRLQSLTDILECTTKPIIYDGDTGGITEHFVFTVRTLERNGVSAVIIEDKVGLKKNSLFDVRQELATEEEFCHKISEGKKAVTKDFMIIARIEEIIAGRSVDEALAKAFASVAAGADGIMIHSKDKSGEDIRTFCEKFYKSIPLVLVPTTYNQFTETELASWGANIVIYANHMLRAAYPAMKKCAETILLSERSLEANECMPIKQILELIP
>2775761147
MEAHSGLSGLIIENIFDGMWSSSLTDSTNKGKPDIEAVDLTTRLQSLTDILECTTKPIIYDGDTGDIAEHFVFTVRTLERNGVSAVIIEDKKGLKKNSLFEVRQELASEEEFCHKIAEGKKAVTKDFMIIARIEEIIAGRSVDEALAKAYACVKAGADGIMIHSKNKSGEDIKEFCQRFYAKIPLVLVPTTYNQFTEKELASWGANVIIYANHMLRASYPAMVKVAETILQAERSLEVNDCMPIKQILELIP
>650839951
MEAHSGLSGLIIENTFDGMWSSSLTDSTDKGKPDIEAVDLTTRLQSLTDILECTTKPIIFDGDTGGLTEHFVFTVRTLERNGVSAVIIEDKVGLKKNSLFEAKQELAPAEEFCRKISEGKKAVTKDFMIIARLEELIAGHTVDEALERADLYVKAGADGVMIHSKEKTGADIKEFCQRFYKNVPIVLVPTTYNQFQEKELKEWGANVIIYANHMLRAAYPAMVKCAETILRTERSLEVNDCMPIKQILELIP
>2621258458
MEAHSGLSGLIIENLFDGMWSSSLTDSTSKGKPDIEAVDLTTRLQTLTDILECTTKPIIYDGDTGGKPEHFIFTVRTLERNGISAVIIEDKVGLKKNSLFEAKQELAPVDDFCYKISAGKKAVTKEFMIIARLESLIAGRTVDEALERAFAYVKAGADGVMIHSKEKDGQDIKDFCLRFYEKVPIVLVPTTYNQFTERELASWGANIIIYANHMLRASYPAMHKVAKTILETERSLEVNDCLSIKNILELIP
>646164886
MEAHSGLSGLIIENLYDGMWSSSLTDSTSKGKPDIEAVDLTTRLQSLTDILECTTKPIIYDGDTGGKPEHFVFTVRTLERNGISAIIIEDKVGLKKNSLFEAKQELAPVEDFCHKIAEGKKAVTKDFMIIARLESLIAGHSVDEALERALAYVKAGADGVMIHSKEKNGEDIKAFCKRFYKKVPIVLVPTTYNQFTESELASWGANIIIYANHMLRASYPAMYKVAKTILEAERSLEVNDCLSIKSILELIP
>2597049884
MEAHSGLSGLIIENLYDGMWSSSLTDSTSKGKPDIEAVDLTTRLQSLTDILECTTKPIIYDGDTGGKTEHFVFTVRTLERNGVSAIIIEDKVGLKKNSLFEAKQELASVEDFCHKISEGKKAVTKDFMIIARLESLIAGHSVDEALERAFAYVKAGADGVMIHSKEKHGNDIKEFCERFYEKVPIVLVPTTYNQFTEKELAAWGANIIIYANHMLRASYPAMLKAAKTILEAERSLEVNDCLSIKQILELIP
>2541313110
MEAHSGLSGLIIENLYDGMWSSSLTDSTSKGKPDIEAVDLTTRLQSLTDILECTTKPIIFDGDTGGKTEHFVFTVRTLERNGVSAIIIEDKVGLKKNSLFEAKQELADVEDFCHKISEGKKAVTKDFMIIARLESLIAGHSVDEALERAFAYVKAGADGVMIHSKEKHGNDIKEFCERFYEKVPIVLVPTTYNQFTEKELASWGANIIIYANHMLRASYPAMLKAAQTILEAERSLEVNDCLSIKQILELIP
>2530785262
MEAHSGLSGLIIENLYDGMWSSSLTDSTSKGKPDIEAVDLTTRLQGLTDILECTTKPIIFDGDTGGKTEHFVFTVRTLERNGVSAIIIEDKVGLKKNSLFEAKQELADVENFCHKISEGKKAVTKDFMIIARLESLIAGHSVDEALERAFAYVKAGADGVMIHSKEKHGNDIKEFCERFYERVPIVLVPTTYNQFTEKELASWGANIIIYANHMLRASYPAMLKAAQTILEAERSLEVNDCLSIKQILELIP
>2819994657
MEAHSGLSGLIIENLFDGMWSSSLTDSTSKGKPDIEAVDLTTRLQDLTNILECTTKPIIFDGDTGGQHFAFTVKTLERNGISAVIIEDKTGQKRNSLFDVNQELCPIPEFCDKIKAGKQAVTKEFMIIARLESLIAGFPVSHAMERARAFVEAGADGVMIHSKEKSGDDIKEFCSLFYPHVPIVLVPTTYNKFTEKELASWGANIIIYANHMLRSAYPAMMNTAKMILENERSLEADSCMPIKEILELIP
>2509798131
MEAHSGLSGLIIENLYDGMWSSSLTDSTSKGKPDIEAVDLTTRLHDLTNILECTTKPIIFDGDTGGQHISFTVKTLERNGISAVIIEDKTGLKRNSLFDVNQELCPISEFCDKIKAGKKAVTKEFMIIARLESLIAGFPVSHAMERAHAFVEAGADGVMIHSKEKSGDDIKEFCSLFYPHVPIVLVPTTYNKFTEKELASWGANIIIYANHMLRSAYPAMMNTAKMILENERSLEADACMPIKEILELIP
>2742473143
MEAHSGLSGLIIERLFDGVWSSSLTDSASKGKPDIEAVDLTTRLQDLTNILECTTKPIIFDGDTGGKPEHFVFTVRTLERNGVSAVIIEDKVGLKKNSLFDVKQELSPVPDFCEKISAGKRAVTKDFMIIARLESLIAGYPLEDALERARAYVASGADGVMIHSKEKSGSDIQAFCGRFYEHVPLVLVPTTYNQFSETELASWGANIVIYANHLLRASYPAMMNAAKLILEHERSLEADSCMPIAQILELIP
>2758025589
MEAHSGLSGLIVENLYDGMWSSSLTDSTSKGKPDIEAVDLTTRLQDLTNILECTTKPIIFDGDTGGICEHFVFTVRTLERNGVSAVIIEDKVGLKKNSLFEVEQNLATIPEFCEKISEGKKAITSDFMIIARLESLIAGKSVDDAIERAFAYVHAGADGVMIHSKEKSGDDIKDFCCRFFSSIPIVLVPTTYNQFTETELASWGANIVIYANHMLRSSYPAMMKTAMMILENERSKEADTCMPIKEILELIP
>2812427095
MEAHSGLSGLIIENIYDGMWSSSLTDSTCKGKPDIEAVDLTTRLQDLTNILECTTKPIIFDGDTGGLTEHFVFTVRTLERNGVSAVIIEDKVGLKKNSLFEVEQNLATIPEFCEKISAGKKAVTKDFMIIARLESLIAGLPVSDALERALAYVKAGADGVMIHSKEKSGEDIKEFCRLFYASVPIVLVPTTYNQFTEKELAAWGANIVIYANHMLRASYPAMHKVAKTILEAERSLEADSCMPIKQILELIP
>2752769202
MEAHSGLSGLIIENIYDGMWSSSLTDSTCKGKPDIEAVDLTTRLQDLTNILECTTKPIIFDGDTGGKTEHFVFTVRTLERNGVSAVIIEDKVGLKKNSLFDVRQDLATIEEFSEKISAGKKAVTKDFMIIARLESLIAGYPVSDALERAFAYVKAGADGVMIHSKEKTGEDIKLFCSEFYSSVPIVLVPTTYNQFTEDDLKKWGANIVIYANHMLRASYPAMVTVAKTILENERSLEADSCMPIKQILELIP
>2752617470
MEAHSGLSGLIIENTYDGMWSSSLTDSTCKGKPDIEAVDLTTRLQDLTNILECTTKPIIFDGDTGGKSEHFVFTVRTLERNGVSAVIIEDKVGLKKNSLFDVQQQLADIPEFSEKISAGKKAVTKDFMIIARLESLIAGFPVSDALKRASAYVKAGADGVMIHSKEKNGEDIREFCLEFYKNVPIVLVPTTYNQFTEDQLREWGANIVIYANHMLRASYPAMLTVARSILEHERSLEADSCMPIKQILELIP
>650882413
MEAHSGLSGLIIENLFDGMWSSSLTDSTSKGKPDIEAVDLTTRLQDLTNVLECTTKPIIYDGDTGGKSEHFVFTVRTLERNGVSAVIIEDKVGLKKNSLFEVNQELASIPEFSEKISAGKRAVTRDFMIIARLESLIAGFPVSHALERAEAYVKAGADGIMIHSKEKSGGDIKEFCEKFYSHVPIVLVPTTYNQFTEKELVAWGAKIIIYANHMLRSSYPAMLKTARVILENERSLEADSCMSIKEILELIP
>2559414603
MEAHSGLSGLIIENLFDGMWSSSLTDSTSKGKPDIEAVDLTTRLQDLTNILECTTKPIIFDGDTGGKPEHFVFTVRTLERNGVSAVIIEDKVGLKKNSLFDVNQELASIPEFCEKIGAGKRAVTRDFMIIARLESLIAGFPVSDALERAAAYVKAGADGIMIHSKEKNGEDIKEFCEIFYSQVPIILVPTTYNRFTEKELASWGAKVIIYANHMLRSSYPAMMNTARVILENERSLEADSCMPIKEILELIP
>650877333
MEAHSGLSGLIIENLFDGMWSSSLTDSASKGKPDIEAVDLTTRMQDLTNILECTTKPIIFDGDTGGKSEHFVFTVRTLERNGISAVIIEDKIGLKKNSLFDVIQELCPIPEFCEKISAGKRAVTRDFMIIARLESLIAGFPVSDALERARAFVAAGADGIMIHSKEKSGSDIREFCLKFYEKVPLVLVPTSYNQFLEKELCQWGASIIIYANHMLRASYPAMMNAARTILENERALEADKCMPIKEILELIP
>2820073349
LEAHSGLSGLIIEHLFDGIWSSSLTDSASKGKPDIEAVDLTTRLQDLTNILECTTKPIIFDGDTGGKPEHFIYTVRTLERNGVSAVIIEDKAGLKKNSLFEVTQELAPIEDFCEKIRSGKRAVTREFMIIARLESLIAGQTPAEALERARAYAEAGADGVMIHSKEKSGEDIREFCQKFYRRLPLVLVPTTYNRFTEQELAGWGASIVIYANHLLRASYPAMMKAARTILENERSLEADACMPIKEILELIP
>2820069534
LEAHSGLSGLIIEHLFDGIWSSSLTDSASKGKPDIEAVDLTTRLQDLTNILECTTKPIIFDGDTGGKSEHFIYTVRTLERNGVSAVIIEDKVGLKKNSLFEVAQELAPIEDFCEKISSGKRAVTKEFMIIARLESLIAGQTPAAALERAHAYVAAGADGVMIHSKEKSGEDIQGFCQKFYRSLPLVLVPTTYNRFTEQELAAWGASIVIYANHLLRASYPAMMKAARSILENERSLEAEACMPIKEILELIP
>2705674834
IESHNGLTGLIAEHTFDGMWASSLTDSTSKGKPDNESVDLTTRLHDLNDTLEVTTKPVIFDGDTGGRIEHFGFTVRTLERLGISAVIIEDKVGLKQNSLFDAVQTQDTIEGFCSKIQAGKNAITRDFMVIARCESLIAGKSVDDALERCHAYVAAGADAIMIHSKDKSGDDIKAFCTQFNTFTPIVAVPTTYNQFTEEELSQWGVNIVIYANHLLRAAYPAMVKCAESILKHSRCLEAEECMPIKQILNLIP
>2752685731
LESHNGLTGLIAEHTFDGMWASSLTDSTSKGKPDIEAVDLTTRLHDLNDTLEVTTKPIIFDGDTGGRIEHFGFTVRTLERLGISCVIIEDKVGLKQNSLFDAVQTQDTIEGFQAKIRAGKEAITRDFMIVSRCESLIAGKPVDDALERCHAYVEAGTDGVMIHSKEKSGADIKEFCTRFDYHTPIIVVPTTYNQFTEEVLAEWGVNVVIYANHMLRSAYPAMLKCAETILRTSRSLEANECMPIKQILNLIP
>2800962539
LESHNGLTGLIAEHTFDGMWASSLTDSTSKGKPDIEAVDLTTRLHDLNDTLEVTTKPVIFDGDTGGKLEHFGFTVRTLERLGISCVIIEDKVGLKQNSLFDAVQTQDTIEGFCAKIRAGKEAITRDFMIVSRCESLIAGKSVDDALERCHAYVAAGADGVMIHSKEKTGEDIKEFCHRFDNHTPIVVVPTTYNQFTEEELAGWGVNVVIYANHMLRSAYPAMLKCAETILRTSRSLEAEECMPIKQILNLIP
>2538507328
LESHNGLTGLIAEHTFDGMWASSLTDSTSKGKPDIEAVDLTTRLHDLNDTLEVTTKPVIFDGDTGGKIEHFGFTVRTLERLGISCVIIEDKVGLKQNSLFDAVQTQDTIEGFQAKIRAGKEAITRDFMIVSRCESLIAGKTVDDALERCHAYVEAGTDGIMIHSKEKSGEDIKEFCLRFNAHTPIIVVPTTYNQFTEEELAEWGINVVIYANHMLRSAYPAMVKCAETILYTSRSLEAEQCMPIKQILNLIP
>2705733821
LESHNGLTGLIAEHTFDGMWSSSLTDSTSKGKPDIEAVDLTTRLHDLNDTLEVTTKPVIFDGDTGGKVEHFGFTVRTLERLGISAVIIEDKVGLKQNSLFDAIQTQDTIEGFCTKIRAGKDAITNDFMVISRCESLIAGKSVDDALERCHAYVEAGTDGIMIHSKDKSGEDIKEFCKRFDAHTPIVAVPTTYNQFTEEELATWGINVVIYANHMLRSAYPAMVKCAESILMHSRSLEANDCMPIKEILNLIP
>650418684
LESHNGLTGLIAEHTFDGMWSSSLTDSTSKGKPDIEAVDLTTRLHDLNDTLEVTTKPVIFDGDTGGKVEHFGFTVRTLERLGISAVIIEDKVGLKQNSLFDAIQSQDTIEGFCTKIRAGKEAITDDFMVISRCESLIAGKSVDDALERCHAYVAAGTDGIMIHSKDKSGEDIKEFCKRFDAHTPIVAVPTTYNQFTEEELSTWGINIVIYANHMLRSAYPAMVKCAESILTHSRSLEANDCMPIKQILNLIP
>2701126682
LESHNGLTGLIAEHTFDGMWSSSLTDSTSKGKPDIEAVDLTTRLHDLNDTLEVTTKPVIFDGDTGGKVEHFGFTVRTLERLGISAVIIEDKVGLKQNSLFDAIQTQDTIDGFCTKIRAGKEAVTEDFMVISRCESLIAGKSVDDALERCHAYVAAGTDGIMIHSKDKSGEDIKEFCKRFDAHTPIVAVPTTYNQFTEEELATWGINIVIYANHMLRSAYPAMVKCAESILTHSRSLEANDCMPIKEILNLIP
>2800402436
LESHNGLTGLIAEHTFDGMWASSLTDSTSKGKPDIEAVDLTTRLHDLNDSLEVTTKPVIFDGDTGGKVEHFVFTVRTLERLGISAVIIEDKVGLKQNSLFDAVQTQDTIDGFCNKIRAGKQAITEDFMIISRCESLIAGKPIEDALERCHAYVAAGADGIMIHSKDKSGDDIKEFCLRFDTQTPIVAVPTTYNQFTEEELATWGINIVIYANHMLRSAYPAMVKCAETILENSRSLEAEKCMPIKEILNLIP
>2800593368
MESHCGLTGLIIEHTFDGMWASSLTDSTSKGKPDIEAVDLTTRLHDLNDSLEVTTKPVIYDGDTGGKTEHFVFTVRTLERLGVSAVIIEDKVGLKQNSLFDAVQTQDTIEGFCAKIKAGKEAVTRDFMIISRCESLIAGKPVDDALERCHAYVAAGADGIMIHSKNKDGMDIKEFCQRFDNHTPIVAVPTTYAQFTEEELASWGINIVIYANHMLRSAYPAMVKCAERILETTRCLEAEECMPIKQILNLIP
>2801058845
MESHCGLTGLIIEHTFDGMWASSLTDSTSKGKPDIEAVDLTTRLHDLNDSLEVTTKPVIYDGDTGGKTEHFVFTVRTLERLGVSAVIIEDKVGLKQNSLFDAVQTQDTIEGFCSKIQAGKEAVTRDFMIIARCESLIAGKPVEDALERCHAYVAAGADGIMIHSKNKDGQDIKEFCQRFDNHTPIVAVPTTYGQFTEAELAEWGINIVIYANHMLRSAYPAMVKCAERILETTRCQEAEECMPIKQILNLIP
>2800406730
LESHNGLTGLIAEHTFDGMWASSLTDSTSKGKPDIEAVDLTTRLHDLNDTLEVTTKPVIYDGDTGGKVEHFVFTVRTLERLGISAVIIEDKVGLKQNSLFDAVQTQDTIEGFCNKIKAGKDAITRDFMIISRCESLIAGKSVDDALERCHAYVAAGADGVMIHSKNKDGQDIKEFCQRFDNHTPIVAVPTTYNQFTEEELAEWGINVVIYANHMLRSAYPAMVKCAERILETSRSLEADECMPIKQILNLIP
>2608627253
LESHNGLTGLIAEHTFDGMWASSLTDSTSKGKPDIEAVDLTTRLHDLNDTLEVTTKPVIYDGDTGGKLEHFVFTVRTLERLGISAVIIEDKVGLKQNSLFDAIQTQDTIEGFCNKIKAGKDAITRDFMIIARCESLIAGKSVEDALERCHSYVAAGADGIMIHSKNNSGEDIKEFCLRFDAHTPIVAVPTTYNQFTEEELAEWGINIVIYANHMLRAAYPAMVKCAKRILETSRSLEADECMPIKQILNLIP
>2595571808
LESHNGLTGLIAEHTFDGMWASSLTDSTSKGKPDIEAVDLTTRLHDLNDTLEVTTKPVIYDGDTGGKLEHFVFTVRTLERLGISAVIIEDKVGLKQNSLFDAVQTQDTIDGFCSKIKAGKAAITRDFMIISRCESLIAGKSVDDALERCHAYVAAGADGVMIHSKNKSGDDIKEFCKRFDAHTPIVAVPTTYNQFTEEELAEWGINIVIYANHMLRAAYPAMVKCAERILETSRSLEADECMPIKQILNLIP
>2562751690
LESHNGLTGLIAEHTFDGMWASSLTDSTSKGKPDIEAVDLTTRLHDLNDTLEVTTKPVIYDGDTGGKLEHFVFTVRTLERLGISAVIIEDKVGLKQNSLFDAIQTQDTIEGFCNKIKAGKDAITRDFMIISRCESLIAGKPVDDALERCHAYVAAGADGVMIHSKNKSGDDIKEFCQRFDAHTPIVAVPTTYNQFTEEELAEWGINVVIYANHMLRSAYPAMVKCAERILETSRSLEADECMPIKQILNLIP
>2624539750
LESHSGLTGLIVEHTFDGMWASSLTDSTSKGKPDIEAVDLTTRLHDLNDTLEVTTKPVIYDGDTGGKLEHFVFTVRTLERLGISAIIIEDKVGLKQNSLFDAIQTQDTIEGFCNKIRAGKEAITRDFMIISRCESLIAGKPVEDALERCHAYVAAGADGVMIHSKNKSGEDIKEFCLRFDPHTPIVAVPTTYNQFTEEELAAWGINIVIYANHMLRSAYPAMVKCAERILETSRSLEAEECMPIKQILNLIP
>2801000735
LESHSGLTGLIVEHTFDGMWASSLTDSTSKGKPDIEAVDLTTRLHDLNDTLEVTTKPVIYDGDTGGKLEHFVFTVRTLERLGISAVIIEDKVGLKQNSLFDAIQTQDTIDGFCNKIKAGKEAITRDFMIISRCESLIAGKPVEDALERCHAYVAAGADGVMIHSKNKSGEDIKEFCLRFDPHTPIVAVPTTYNQFTEDELASWGINIVIYANHMLRSAYPAMVKCAERILETSRSLEADECMPIKQILNLIP
>2820019376
LEAHSGISGLIIENVFDAMWSSSLTDSASKGKPDIEAVDLTARLQDLNNILECTTKPIIFDGDTGGKIEHFGFTVRTLERHGISAVIIEDKIGLKKNSLLDVIQTQDNIEDFCAKIKAGKNAVTKDFMVIARIESLICGQPVSDALERAHAYVKAGADGVMIHSKHTTGEDIKEFCSEFDKTTPIVVVPTTYHHITEDELKQWGVNVVIYANHMLRASYPAMLKVAATILEHQRASEADRCMSINEILELIP
>2819998582
LEAHSGLSGLIIENLFDAMWSSSLTDSTCKGKPDIEAVDLTTRLQDLNNILECTTKPIIFDGDTGGKIEHFVFTVRTLERHGISAVIIEDKIGLKKNSLFDAIQTQDTIEDFCAKIKAGKNAVTDDFMIIARIESLIAGKPIADALQRAHAYVKARADGIMIHSKHKTGEDIKEFCLEFDKTTPIVVVPTTYHHVTEDELKQWGVNVVIYANHMLRASYPAMLRVATTILEHQRASEADQCMPINEILELIP
>2800323677
LEAHDGLSGLIIENLFDGMWSSSLTDSTSKGKPDIEAVDLTTRMQDLTNILECTTKPIIYDGDTGGKLEHFVFTVRTLERNGISAVIIEDKIGLKKNSLFDAIQTQDTIENFCNKIKAGKNAVTKDFMIIARVESLIAGKPVADALERAFAYVEAGADGVMIHSKEKTGEDIKEFCTEFHSQVPIVIVPTTYDQFRTEDFEQWGVNIVIYANHMLRAAYPAMMKVARSILENHRAQEARDCMPIKEILELIP
>2538824665
LETHDGLSGLIAENLFDGMWSSSLTDSTSKGKPDIEAVDLTTRMQDLTNILECTTKPIIYDGDTGGKPEHFAFAVRTLERNGISAVIIEDKVGLKKNSLFDAVQIQDSIEGFCHKIKIGKNAVTDDFMVIARCESLIAGKSVDDALERCFSYVEAGADGIMIHSKNKTGEDIKQFCVKFYTSIPIVVVPTTYNQIKEEELHSWGVNVVIYANHMLRAAYPAMLKCATTILENERSLETDSCMPIKEILELIP
>2587161875
LETHDGLSGLIAENLFDGMWSSSLTDSTSKGKPDIEAVDLTTRMQDLTNILECTTKPIIYDGDTGGKPEHFAFAVRTLERNGISAVIIEDKIGLKKNSLFDAVQIQDSIEGFCHKIKIGKNAVTDDFMVIARCESLIAGKSVDDALERCFFYVEAGADGIMIHSKNKTGEDIKQFCVKFYTSIPIVVVPTTYNQIKEEELHRWGVNVVIYANHMLRAAYPAMLKCATTILENERSLETDPCMPIKEILELIP
>2801016767
MEVHDGLSGLIVENTFDGMWSSSLTDSTSKGKPDIEAVDLTTRMQDLTNILECTTKPIIYDGDTGGKPEHFQFTVRTLERNGISAIIIEDKVGLKKNSLFDAIQTQDTIEGFCHKIRVGKEAVTKDFMIIARCESLIAGKPVEDALERTFAYVEAGADGIMIHSKEKSGEDIKDFCIRFHPAVPIVVVPTTYNHVKEDELKEWGVNIVIYANHMLRAAYPAMQKCAETILENERSLEANPCMPIKQILELIP
>2800957225
LEVHDGLSGLIVENLFDGMWSSSLTDSTSKGKPDIEAVDLTTRMQDLNNILECTTKPIIYDGDTGGKPEHFVFTVRTLERNGISAVIIEDKIGLKKNSLFEAIQTQDTIEGFCHKIRMGKEAITKDFMIIARCESLIAGKDVADALQRCLAYVDAGADGIMIHSKEKTGEDIKAFCQAFHPAVPIVVVPTTYNHIKESELAEWGVNVVIYANHMLRAAYPAMMKCAESILQNERSLEANPCMPIKEILELIP
>2801086707
LEVHDGLSGLIVENLFDGMWSSSLTDSTSKGKPDIEAVDLTTRMQDLNNILECTTKPIIYDGDTGGKPEHFVFTVRTLERNGISAVIIEDKIGLKKNSLFEAIQTQDSVEGFCNKIRMGKEAVTKDFMIIARCESLIAGKTIEDALQRCLAYVDAGADGIMIHSKEKTGEDIKAFCQVFHSAVPIVVVPTTYNHIKESELAEWGVNIVIYANHMLRAAYPAMMKCAESILQNERSLEANPCMPIKEILELIP
>2800528495
LEVHNGLSGLIVENLFDGMWSSSLTDSTSKGKPDIEAVDLTTRLQDLTNILECTTKPIIYDGDTGGKLEHFVFTVRTLERNGISAVIIEDKVGLKKNSLFDAIQTQDTIENFCNKIRAGKEAVTKDFMVIARIESLIAGKSVEDALERAFAYVEAGADGVMIHSKNKSGDDIKEFCRAFHTYVPIVVVPTTYNHITEEELNSWGVNVVIYANHMLRAAYPAMVKVATSILEHHRSYDANDCMPIKEILELIP
>2558268487
LEVHDGLSGLICENLFDGMWSSSLTDSTSKGKPDIEAVDLTTRMQDLTNILECTTKPIIYDGDTGGKLEHFVFTVRTLERNGISAVIIEDKVGLKKNSLFDAIQTQDTIEHFCEKIRAGKNAVTDDFMIIARCESLIAGKSVDDAIERCCAYVEGGADGIMIHSKEKTGDDIREFCRRFHPYVPIVAVPTTYNHFREEELAEWGIKVVIYANHMLRAAYPAMVKVASSILENHRSSDANDCMPIKQILELIP
>2705667787
LEVHDGLSGLICENLFDGMWSSSLTDSTSKGKPDIEAVDLTTRMQDLTNVLECTTKPIIYDGDTGGKLEHFVFTVRTLERNGISAVIIEDKIGLKKNSLFDAIQTQDTIENFCNKIRAGKNAVTKDFMIIARCESLIAGKPVEDALERCCAYVEGGADGIMIHSKEKTGQDIREFCQQFHPYVPIVAVPTTYNHLREEELAEWGIKVVIYANHMLRAAYPAMVKVASSILENHRSYDANDCMPIKQILELIP
>2800477789
LEVHDGLSGLICENLFDGMWSSSLTDSTSKGKPDIEAVDLTTRMQDLTNVLECTTKPIIYDGDTGGKLEHFVFTVRTLERNGISAVIIEDKVGLKKNSLFDAIQTQDSIEHFCEKIRAGKNAVTKDFMIIARCESLIAGKPVEDALERCCAYVEGGADGIMIHSKEKQGSDIREFCLRFHPFVPIVAVPTTYNHLREEELAEWGIKVVIYANHMLRAAYPAMVKVATSILENHRSYDANDCMPIKQILELIP
>2843114093
LEAHSGLSGLIIENIFDGMWSSSLTDSTSKGKPDIEAVDLTTRLQDLNNILECTTKPIIFDGDTGGKIEHFVFTVRTLERHGISAVIIEDKVGLKKNSLFSVEQHQATIEEFCDKLHAGKNAVTKEFMIIARIESLICGQPVEDALERAFAYVEAGADGVMIHSKDKSGEDIKLFCQRFDNVTPIVVVPTTYNQFTETELNGWGINIVIYANHMLRASYPAMYNVAKIILENERSLEADPCMPIKQILELIP
>646277472
LEAHDGLCGLIIENQFDGMWSSSLTDSTSKGKPDIEAVDLTTRLQDLNNILECTTKPIIFDGDTGGKIEHFVFTVRTLERHGISAIIIEDKVGLKKNSLFDVIQTQDTIEGFCNKIKAGKASITDDFMIIARIESLIAGKPVSDALERAFAYVQAGADGIMIHSKNKSGEDIKEFCLAFYAHVPIVVVPTTYDHIYESELCDWGVNIIIYANHMLRAAYPAMMNVAKIILENERALEVRECMPIKEILELIP
>2839648734
LEAHDGLCGLIIENLFDGMWSSSLTDSTSKGKPDIEAVDLTTRLQDLNNILECTTKPIIFDGDTGGKIEHFVFTVRTLERHGISAVIIEDKVGLKKNSLFDAVQTQDTIEGFCDKIRAGKNAVTDDFMVIARIESLIAGKPVSDALERAYAYVGAGADGIMIHSKNKSGEDIREFCEAFYTHVPIVVVPTTYDHVTEAELHSWGVNVVIYANHMLRAAYPAMTRVARAILENGRAQEVRDCMPIKEILELIP
>2612424683
LEAHDGLCGLIIENLFDGMWSSSLTDSTSKGKPDIEAVDLTTRLQDLNNILECTTKPIIFDGDTGGKIEHFVFTVRTLERHGISAVIIEDKVGLKKNSLFDAIQTQDSIEGFCDKIRAGKNAVTGDFMIIARIESLIAGKPMSDALERAYAYVQAGADGIMIHSKDKSGEDIREFCRTFYAHVPIVVVPTTYDHVHESELHEWGANVVIYANHLLRAAYPAMMNVARTILENERAEEVRPCMPIKEILELIP
>650042833
LEAHDGLCGLIIENLFDGMWSSSLTDSTSKGKPDIEAVDLTTRLQDLNNILECTTKPIIFDGDTGGKIEHFVFTVRTLERHGISAVIIEDKVGLKKNSLFDAIQTQDTIEGFCAKIKAGKEAVTQDFMIIARIESLIAGKPMSDALERAYAYVEAGADGIMIHSKNKSGEDIKEFCLTFYAHVPIVVVPTTYDHIHESELCEWGVNVVIYANHMLRAAYPAMMRVACTILENERAQEVRDCMPIKEILELIP
>2541375923
LEAHDGLCGLIIENLFDGMWSSSLTDSTSKGKPDIEAVDLTTRLQDLNNILECTTKPIIFDGDTGGKIEHFTFTVRTLERHGISAIIIEDKVGLKKNSLFDAIQTQDTIEGFCAKIKAGKEAVTQDFMIIARIESLIAGKPMSDALERAYAYVEAGADGIMIHSKNKSGEDIKEFCLTFYAHVPIVVVPTTYDHIHESELRKWGVNVVIYANHMLRAAYPAMMRVACTILENGRAQEVRDCMPIKEILELIP
>AH-287-P14_NODE_1
LESHSGLTGLIVEHSFDGMWSSSLTDSTSRGKPDIEAVDITTRLHSLNDSLECTTKPVIYDGDTGGKIEHFIFTVRTLERLGISAVIIEDKIGLKKNSLFEVVQNQDEIDSFSAKISAGKKAITKDFMIIARVESLILGKSLEDALERANAYVEAGADGIMIHSKNKTGGDIKEFCRIFNQITPIVVVPSTYNQIRESEFIRWGVNIVIYANHMLRSSYPAMQKVAQSILENERSSDNDCMSIKEILELIP
>2709442756
LESHSGLTGLIIENVFDGMWSSSLTDSTSKGKPDIEAVDITTRLHGLNDTLECTSKPFIFDGDTGGKVEHFLFTVRTLERLGISAVIIEDKIGLKKNSLLSVLQNQSTIDDFCIKIKSGKEAVTDDFMIIARVESLILGKGVTDAMERALAYIDAGADGIMIHSKEKSGDDIRDFCSKFNIRTPIVVVPTTFNHITEDEFSEMGVNIVIYANHMLRASYPAMLNVAKSILTHGRSYENECMPISEILELIP
>2597458630
LESHSGLTGLIAENAFDGMWSSSLTDSTSKGKPDIEAVDITTRMHGLNDTLECTTKPVIYDGDTGGKIEHFVFSVRTLERHGVSAVIIEDKTGLKKNSLFSVPQTQDSIENFSAKISAGKNAVTDDFMIIARLESLILGKSVTDALERADAYINAGADAVMIHSKEKSGEEIKEFCVKFNKNTPIVVVPSTYNHITEKEFIEWGVNIVIYANHMLRASYPAMMDVAKSILTNGRSSDNDCMPIKEILELIP
>AG-319-C06_NODE_26
LESHSGLTGLIAENIFDGMWSSSLTDSTSKGKPDIEAVDITTRMHGLTDSLECTTKPIIYDGDTGGKIEHFVFTVRTLERNGVSAIIIEDKTGLKKNSLFDVPQTQDTIESFCRKISAGKNAITDDFMVIARLESLILGKGIEDALERAHAYILAGADAIMIHSKEKSGEEIREFCLKFNKDTPIVVVPSTYNHIKESEFIEWGVNIVIYANHMLRSSYPAMVNVAKSILINGRSSDNNCMPIKEILELIP
>2752611334
MESHSGLTGLLIEHCFDGMWSSSLTDSTSRGKPDIEAVDLTTRLHSINDMLECTTKPFIFDGDTGGKTEHFVYTVRTLERLGISAVIIEDKAGLKRNSLFDVNQVLEDKVLFCEKIASGKRAITTDFMIIARLESLIAGLTVDDALERALAYCDAGADGVMIHSKEQTGTDIKEFCLRFKPQIPIVLVPTTYNSFKEEVLIEWGANVIIYANHMLRSAYPAMLETAKSILENERSLEDSCMSIKQILTLIP
>2625234123
MESHNGLTGLIIENTFDGMWSSSLTDSTSKGKPDTEAVDLTNRLQGLNDALEVTTKPVIFDGDTGGKPSQFRFTVRTLERLGVSAVIIEDKVGDKHNSLFDAAQTQDSIENFCEKIRTGKDAVTEDFMIIARIESLIAGKSVDDALERAAAYVEAGADGIMIHSKEKSGEDIHEFCRRFRPDIPLVAVPTTYDAVTEDELASWGINIVIYANHLLRAAYPAMVACATSILEHGRCKEAEQCMSVKEILELLP
>2566303647
LECHNGLCGLIAENAFDGMWSSSLTDSTSKGKPDIEAVDLTTRLHDLNDILECTTKPIIYDGDTGGKVEHFAFTVRTLERLGISAVIIEDKVGLKQNSLFDAVQMQDTIEGFCHKIRTGKNAVADDFMIISRVESLIAGKPVEDALERAMAYVSAGADGVMIHSKDKSGEDIKEFCTRFNQTTPIIVVPTTYNHIAEDELESWGVNVVIYANHMLRSAYPAMMNCAKSILRNRRSLEANECMPIKEILNLIP
>646230026
LESHNGLTGLIAENVFDGMWSSSLTDSTSKGKPDIEAVDLTTRLHDLNDTLECTTKPVIFDGDTGGKIEHFVFTVRTLERLGISAVIIEDKVGLKQNSLFDAVQIQDTIEGFCNKIRTGKNAVSDDFMIIARIESLIAGKSIDDALARAAAYVEAGADGIMIHSKNKSGDDIKEFCQRFNVSTPIVVVPTTYSHITETELASWGVNVVIYANHMLRSAYPSMVNCAKSILMHERSQEANDCMPIKEILELIP
>2620818225
LESHNGLTGLIAENAFDGMWSSSLTDSTSKGKPDIEAVDLTTRLHDLNDTLECTTKPVIFDGDTGGKVEHFVFTVRTLERLGISAIIIEDKIGLKQNSLFDAVQTQDSIESFCHKIRSGKNAVTDSFMIIARIESLIAGKSMEDALERAAAYVKAGADGVMIHSKDKSGMDIKNFCTCFDSTTPIVAVPTTYNQFTESELASWGINVVIYANHMLRSAYPAMLDCAKSILTHERSLEANDCMPIKEILELIP
>2513817993
CESHSGLTGLIVENEFDGMWCSSLTDSTSKGKPDIEAVDLTTRLHALNDSLECTTKPIIYDGDTGGKLEHFVFTVRTLERLGVSAVIIEDKIGLKQNSLFDAVQTQDSIENFCQKIKAGKRAITQDFMIISRIESFIAGKGLEDALERAYAYVGAGTDGIMIHSKEKNGEDIKEFCQEFCNAIPIVVVPTTFNHIREEELIKWGVNIVIYANHLLRSAYPAMVNTAKSILTNGRSYESDCMPIKQILNLIP
>2813600310
LESHSGLTGLIAENVFDGMWASSLTDSTSKGKPDIEAVDLTTRLHGLNDALEVTTKPFIYDGDTGGKLEHFVFTVRTLERLGVSAVIIEDKVGLKQNSLFDAVQTQDTIEGFCAKIKAGKNAITDDFMIIARCESLIAGKPISDAIKRCFAYVEAGVDGIMIHSKEKTGEDIKEFCRQFYTDVPIVVVPTTYNQFTEEELVSWGINVVIYANHMLRASYPAMMNCAKSILMHSRSKEANECMPIKEILELIP
>2558943032
MESHSGLTGLIIEKTFDGMWASSLTDSTSKGKPDIEAVDLTTRLHGLNDALECTTKPVIFDGDTGGKIEHFVFTVRTLERLGVSAVIIEDKVGLKKNSLFDATQTQDTIEGFCEKIRTGKRAIAPDFMIIARCESLIAGKTIEDALERCFAYVDAGADGIMIHSKNKSGEDIKEFCHKFHAAVPIIVVPTTYNQVTENELQSWGVNVVIYANHMLRSAYPAMVNTAKSILTHHRSFENDCMSIKEILELIP
>2585348003
MESHSGLTGLIIEKTFDGMWASSLTDSTSKGKPDIEAVDLTTRLHGLNDALECTTKPVIYDGDTGGKIEHFVFTVRTLERLGVSAVIIEDKVGLKKNSLFDAIQTQDTIEGFCEKIKAGKRAIANDFMIIARCESLIAGKPMEDALERCFAYVDAGADGIMIHSKDKSGEDIKEFCLKFHSSVPIVVVPTTYNHITEEELQSWGVNVVIYANHMLRSAYPAMVNTAKSILTNHRSYENDCMSIKDILELIP
>2706111646
MESHSGLTGLIIEKTFDGMWASSLTDSTSKGKPDIEAVDLTTRLHGLNDALECTTKPVIYDGDTGGKIEHFVFTVRTLERLGVSAVIIEDKIGLKKNSLFDAIQTQDTIEGFCEKIRTGKRAIAQDFMIIARCESLIAGKPIEDALERCFAYVEAGADGIMIHSKDKSGEDIKEFCKRFHSSVPLVVVPTTYNHVTEEELASWGVNVVIYANHMLRSAYPAMVNTAKSILTHHRSFENDCMSIKEILELIP
>2517120147
CESHSGLTGLIIENVFDGMWSSSLTDSTSKGKPDIEAVDLTTRLHSLNDALECTTKPIIYDGDTGGKVEHFVFTVRTLERLGVSAVIIEDKIGLKKNSLYSVPQTQDSIEGFCEKIKAGKKAITADFMLIARIESFIAGKGLDDALKRGYAYVEAGADGIMIHSKDKSGDDIKSFCNEFYPSTPIVVVPTTYNHITEEELSSWGVNIVIYANHMLRSAYPAMLNTAKSLLTYSRAYESECMPINEILDLIP
>2536072975
CESHSGLTGLIIENTFDGMWSSSLTDSTSKGKPDIEAVDLTTRLHDLNDALECTTKPIIFDGDTGGKIEHFVFTVRTLERLGISAVIIEDKVGLKKNSLFDAIQLQDTIEGFSEKIKAGKLAITSDFMIIARIESFIAGKGLEDAMERALAYVEAGADGIMIHSKDKSGEDIKKFCYTFNKSIPIVVVPTTYNHITETELASWGVNVIIYANHMLRSAYPAMLNTAKIILANERSFENDCMPVREILELIP
>2578749035
CESHSGLTGLIIENTFDGMWSSSLTDSTSKGKPDIEAVDLTTRLHDLNDALECTTKPIIFDGDTGGKIEHFVFTVRTLERLGVSAVIIEDKVGLKKNSLFDAVQLQDTIEGFSEKIKAGKLAITTDFMIIARIESFIAGKGLEDAIERALAYVEAGADGIMIHSKDKSGEDIKKFCYAFNKSIPIVVVPTTYNHITETELASWGVNVIIYANHLLRSAYPAMLNTAKIILANERSFENDCMSVREILELIP
>2565658718
CESHSGLTGLIIENTFDGMWSSSLTDSTSKGKPDIEAVDLTTRLHDLNDALECTTKPVIFDGDTGGKIEHFVFTVRTLERLGISAVIIEDKIGLKKNSLFDAVQTQDTIEGFCDKIQAGKRAITDDFMIIARIESFIAGKGLDDALGRALAYIKAGADGIMIHSKDKSGEDIKNFCLALHKSIPIVVVPTTYNHISEDELASWGVNVVIYANHMLRSAYPAMLNTAKSILANARSYENDCMPIKEILELIP
>2578708962
CESHSGLTGLIIENTFDGMWSSSLTDSTSKGKPDIEAVDLTTRLHDLNDALECTTKPIIFDGDTGGKIEHFVFTVRTLERLGISAVIIEDKIGLKKNSLFDAIQTQDTIDGFCNKIRAGKRAITDDFMIIARIESFIAGKGQEDAMERALAYIEAGADGIMIHSKDKSGEDIRLFCKALNQSVPIVVVPTTYNHVTEEELSLWGANIVIYANHMLRSAYPAMLNTAKSILSHGRSYENECMPVKEILELIP
>2612345861
CESHSGLTGLIIENTFDGMWSSSLTDSTSKGKPDIEAVDLTTRLHDLNDALECTTKPVIFDGDTGGKIEHFVFTVRTLERLGISAIIIEDKVGLKKNSLFDVIQTQDTIEGFCDKISAGKRAITDDFMIVARIESFIAGKGLDDAMKRALAYIEAGADGIMIHSKDKSGEDIRLFCKALNQSIPIVVVPTTYNHITDEELSTWGINVVIYANHMLRSAYPAMLNTAKSILLHGRSYENDCMPVKDILELIP
>2800611893
CESHSGLTGLIIENTFDGMWASSLTDSTSKGKPDIEAVDLTTRLHDLNDALEVTTKPVIFDGDTGGKPEHLAFSVRTLERLGISAIIIEDKVGLKKNSLFEVKQEQDTIEGFCEKIRSGKRAITSDFMLIARIESLIAGKGIDDAMERALAYIEAGADGIMIHSKEQTGEDIKEFCQRLNASVPIVVVPTTYNQITEDELASWGVNVVIYANHLLRAAYPAMVQCAKSILANGRSYENSCMPIKEILELIP
>2800523631
CESHSGLTGLIIENTFDGMWASSLTDSTSKGKPDIEAVDLTTRLHDLNDALEVTTKPVIFDGDTGGKTEHFVFTVRTLERLGISAIVIEDKTGLKKNSLLDTIQTQDSIENFCHKISEGKKAITQDFMIIARCESLIAGHSVDDALIRSFTYVEAGADGIMIHSKHKTGEDIKEFCHRFDTTTPIVVVPTTYNHITEEELASWGVNVIIYANHMLRAAYPAMVNCAKSILTHGRSYENDCMPIKEILELIP
>2800580936
CESHNGLTGLIIENTFDGMWASSLTDSTSKGKPDIEAVDLTTRLHDLNDALEVTTKPVIYDGDTGGKPEHFVFTVRTLERLGVSAIIIEDKVGLKKNSLFDAIQTQDSIEGFSAKIRAGKQAITSDFMIIARCESLIAGKSVDDALERCLAYVEAGADGIMIHSKQRSGEDIKEFCLRFEPNIPLVVVPTTYNHITENELAEWGVNVVIYANHLLRAAYPAMVRCAESILTNGRSFENDCMPIKQILELIP
>2722234781
LEAHNGLTGLIVENTFDAMWISSLCDSTAKGKPDIELVDMTSRLDTINQIMEVTTKPIILDGDTGGQIEHFVFNVKTLERIGVSAVIIEDKVGLKKNSLFEVEQQQDTIENFCRKITAGKQAQTRDFMIIARIESLILDQGMEDALTRASAYVKAGADGIMIHSRRKEPSEILEFCDAFYPKIPIVVVPSSFASIYEEELEKHGVRIVIYANHLIRSAFPAMQRTAESILQHGRCLEASECMSIKEVIRLIP
>2508848090
LEAHNGLSGLIVENTFDAMWVSSLCDSTAKGKPDIELVDMSSRLDTINQIMEVTTKPIILDGDTGGLLEHFVFNVKTLERIGVSAVIIEDKIGLKRNSLFEVAQQQDSIENFCRKITAGKQAQTKDFMIIARIESLILEQGMEDALKRAGAYVRAGADAVMIHSRKKDPAEIFEFCDTFFPHVPIVVVPSSFNSVYEEELAKHNVRVVIYANHLIRSAFPAMQRTAQLILENGRCKEASECMSIKDIITLIP
>2799629573
CEVHNGLTGSIVENTFDGMWASSLTDSTSRAMPDIEAVDISSRLRLVDEVFEVTTKPLIFDGDTGGIPEHFKFTVRQLERLGVSAVIIEDKTGLKKNSLFDVKQTQDSIENFCEKIRIGKESITDDFMIIARIESLILEKGMDDAMSRAKAYIDAGADGIMIHSRKKDPSEIFEFCEKYENRKPLVVVPSSFNQVTEDELQLKGVNIVIYANQLLRAAYPAMRKVAESILINHRSLECDSLMKISEILDLIP
>2710303024
IEAHNGLTGLIAEKTFDAIWLSSLTDSTAKGKPDIEAVDLTSRLHTVHDILEVTTKPIIYDADTGGTTEHFIFHIRTLERLGVSAVIIEDKVGLKKNSLFAVPQTQDSLANFSFKIQSGKKAVTDEFMIIARIESLILQAGLPDAVARAQAYISAGADAIMIHSKESSPVEILEFARAYGSHVPLVAVPSTYNSISEDELATAGFRIVIYANQLLRSAYPAMVESARSILTHGRSLEIDSLTPIKDILTLIP
>2813816348
LEAHNGLTGLIIENAFDGMWSSSLTDSLARGKPDIEAVDVSSRLQTLNELFEVTTKPLVFDGDTGGKPEHFGFTVRSLERLGVSAVIVEDKDGLKRNSLFDVAQTQAPVEDFCERIRIGKRAITDDFMVIARIESLILDKGMDDAVGRAEAYVDAGADGIMIHSRRSEPSEIFEFCKHFTRRVPLVVVPTSYSSVREAELADAGVNMVIYANHLMRAVYPQMTRVAESILQHGRAFEAEPLASIKEALSIIP
>2813952277
LEVHNGLTGLIIENSFDGMWSSSLTDSLARGKPDTEAVDVSSRLQMVNELFEVTTKPLVFDGDTGGKPEHFGFTVRSLERLGVSAVIVEDKEGLKRNSLFDVPQTQSSVEDFSERIRIGKRAITDDFMVIARIESLILEKGMADAVHRAEAYVDAGADGIMIHSRQSDPAEIFEFCRYFPRRVPLVVVPTSYSSVRESELADAGVNMVIYANHLMRAVYPQVTKVVQSILQHGRAHEAESLASIKDALSIIP
>2638754548
LEVHSGLSGLIVENAFDAMWSSSLTDSTMRGKPDIEAVDISSRLQTVNELFEVTTKPLIFDGDTGGKPEHFAFTVRSLERLGVSAVIIEDKEGLKRNSLFEVAQEQSQIDDFCFRLSTGKKAITDDFMVIARIESLILGKGMDDALRRATAYAESGADAVMIHSRAKEPDEIFEFIDAFPNHVPIVVVPTSYDQVYESELIDHGVSVVIYANHLMRAAYPQMSKVAHSILEHGRAREADTLTSVSDALAIIP
>646680130
MESHSPLTGLIIETTFDGMWSSSLTDSTARGKPDIELVDPASRMQGINDLFDVTTKPLIYDGDTGGKPEHFSYTVRSLERLGVSAIIIEDKEGLKRNSLFGAQQTQCSIEDMVHKIQVGKKAVTKDFMVIARIESLILEQGMDDAVKRARAYIDGGVDGIMIHSRQKTPDEVFEFCELFPKRVPLVVVPTSYNTVVEDEFAKRGVNVVIYANQLMRASYKAMASVATSILENGRSAEVDSIANIKEALAIIP
>2730459165
LEAHSGLTGLIIETAFDAMWSSSLTDSTARGKPDIELVDLNSRLQTINDLFEVTTKPLIYDGDTGGKPEHFSYTVRSLERLGVSAVIIEDKEGLKRNSLFEVAQTQSTIEDFVHRIQVGKKAVTDDFMIIARIESLILEMGMEDAVTRAKAYIGGADGIMIHSRQKSPDEIFEFCERFETKVPLVVVPTSYNQVTEEEFIERGVNVVIYANQLMRASYKAMSGVAKSILENARSAEVDSIANIKEALAIIP
>2597413831
LESHSGLTGLIIETAFDGMWSSSLTDSTARGKPDIELVDLNSRLQTINDLFEVTTKPLIYDGDTGGKPEHFSYTVRSLERLGVSAVIIEDKEGLKRNSLFEVAQTQSSIEDFVHRIQVGKKAITKDFMIIARIESLILEQGMEDAVTRAKAYIGGADGIMIHSRQKSPDEVFEFCDRFDKKVPLVVVPTSYNTVTEEEFAARGVNVVIYANQLMRASYKAMSAVAKSILENSRSAEVDSIANIKEALAIIP
>2816394580
LESHSGLTGLIIETAFDGMWSSSLTDSTARGKPDIELVDLNSRLQTINDLFEVTTKPLIYDGDTGGKPEHFSYTVRSLERLGVSAVIIEDKEGLKRNSLFEVAQTQSSIEDFVHRIQVGKKAITKDFMIIARIESLILEQGMEDAVTRAKAYIGGADGIMIHSRQKSPDEVFEFCERFEKKVPLVVVPTSYNTVTEEEFAKRGVNVVIYANQLMRASYKAMSSVAKSILENGRSAEVDSIANIKEALAIIP
>2773747978
MEAHSGLSSLVVESTFDAMWSSSLTDSTSRGKPDIEAVDISSRLQMVNEIFEVTTKPLIFDGDTGGKPEHFPFTVRSLERLGVSAVIIEDKEGLKRNSLFDVSQTQSSIDDFSARIQIGKQAITDDFMVIARIESLILEAGMQDAVERAEAYIDAGADAIMIHSRQKSPDEVLEFCDHASKQVPIVAVPTSYNEITEERLADAGVRVVIYANHMLRASYPQMQRVAQTILEHGRSFEAESLASIADVLQIVP
>2546185072
MEAHSGLSGLVVENTFDGMWSSSLTDSTSRGKPDIEAVDISSRLQTINEIFEVTTKPLIFDGDTGGKPEHFSFTVRSLERLGVSAVIIEDKEGLKRNSLFDVAQTQSSIADFSERLRIGKLAITEDFMVIARIESLILEAGMADAVERAEAYIDAGADAIMIHSRQKSPDEIFEFCDHASKSVPIVAVPTSYHQVTEQELADRGVNVVIYANHMLRSAYPQMNKVATTVLENSRALEADPLSSINEVLTIIP
>2513186549
IEAHSGLTGLIVESTFDAMWSSSLTDSTARGKPDIEAVDISSRLQMINELFEVTTKPLIFDGDTGGKPEHFTFTVRSLERLGVSAVIIEDKEGLKRNSLFDVAQTQSSIEDFSARLAIGKQAITDDFMVIARLESLILEKGMEDAVERAKAYIEGGADALMIHSRRKEPDEIFEFCDRVPEQVPIVAVPSSYNQVTEEELADHGVSVVIYANHMLRAAYPQMVKVARTILENGRSLEADPLANIKDALAIIP
>AH-287-C20_NODE_25
LEVHNALTGLIVENTFDGMWSSSLTESTIKGKPDIEAVDVSARLTTLNEILEVTTKPIIYDADTGGKVEHFEFTIKNLERLGISAAIVEDKTGLKKNSLLDVSQMQDSIENFSLKISSGKKSVTDEFMLIARVESLILNKGIQDALDRASAYIEAGADGIMIHSRQDKPDEIFDFIEKYNNRKPLVCVPSSYKDVTEKELSLRGVNIVIYANHLLRSAYPAMVKTAKSILRNGRASECESLLSIKEILSLIP
>AG-893-G16_NODE_8
LETHSPLCGLIIESLFDAMWSSSLTDSTVRGKPDIEALDTSARLQTINDIFEVTTKPLIFDADTGGKTEHLKFTVRSLERLGVSAMIIEDKKGLKKNSLFDVAQEMESIDDFSEKIHTSKTSITDDFMVIARLESLILSMGMDDALARAAAYEEAGADAIMIHSREKTPKEVLNFCSIFGHYLPIVAVPSAYPSVTEDQLIEAGVGIVIYANHMLRASYPAMHAVASTILKNGRCAEAEQCMSIKEILTLIP
>2713354277
LEVHNGLSGLIVENVFDGMWLSSLADSLAKGKPDIECVDLTSRLNTINEVMEVTTKPIIFDGDTGGIPEHFVFYVKTLERLGVSAIIIEDKTGLKKNSLFDVFQVQDSIKSFSYKISKGKKAITNDFMIIARIESMILGKGVNDAINRAKAYIDAGADGIMIHSSKKDPDEIFNFCDKYRGRVPLVAVPTTYCAIKENSLINAGVNIVIYGNHLLRSAYPAMVKTAESILTHSRSYEASKCTPVNEIITLIP
>646847087
MEAHNGLTGLIVENLFDGMWLSSLTDSTAKGKPDIEAVDVTSRMRTLSDIVEVTTKPILYDADTGGRPEQFAFTVRTLERFGVSGAVIEDKIGAKRNSLFGVGQVQASLEEMADKIQVGNRAITSTFMIIARIESLILEQGQEDALRRAHAYIDAGADGIMIHSRQKTVDEIAAFCAEYKKRVPLVAVPSSYNSVYDHELQEMGVDVVIYANHLLRSAYPAMLDTARSILLNGRSKEADDLLSIKDILTLIP
>2658376852
MEAHNGLTGLIVENAFDGLWLSSLTDSTAKGKPDIEAVDVTARMQTLNEILEITTKPIIFDGDTGGKTEHFVFTVKTLERFGVSAIIIEDKIGLKKNSLLNASQVQDTVESFCYKIAAGKKAVTNDFMMIARIESLILKQGMQDALTRAKAYIQAGADGIMIHSNKPEPNEIFKFCRAYERKVPIVAVPTTYNKVFEKELQEHGVNIVIYANHLLRSAYPAMLTTARSILENGRSQEADALLSISDILNLIP
>2823626622
LDIHNGLSALIVERMFDGMWASSLTDSTAKGKPDIEAVDVSSRINTLDGILEVTTKPIIYDGDTGGLKEHFQYTVRTLERLGVSAVIIEDKIGLKKNSLFDANQTQDTVDNFCEKIRAGKRAFTDDFMIIARIESLILEKGLEDALTRAAEYIAAGADGIMIHSRSQDGEEIFEFCDRYVDRKPLVVVPTSFNSIYESKLSEKGVNVIIYANHLLRSAYPAMLKTAESILENQRSLEADKMISIKEILNLVP
>AG-464-I06_NODE_31
SINHEGFIREFDGMWASSLTDSTSKGKPDIEAVDVTSRTSTLNEILEVTTKPVIYDADTGGMKEHFQFTVRTLERLGVSAIIIEDKVGLKKNSLFDVQQTQDTIEGFSEKIKAGKTSVTNDFMIIARIESLILEQGLDDALLRAKKYIKAGADGIMIHSRKKEPEEILEFCDKYEDRKPLVVVPSSFNSTYENKLSDHGVNIIIYANQLLRSAYPAMLETATSILKHQRSLESDEMMPIKEILELIP
>2739846148
LDIHNGLSALIIENIFDGMWASSLTDSTAKGKPDIEAVDVTSRISTLDGILDVTTKPIIFDGDTGGIKEHFQFTVRTLERLGISAVIIEDKIGLKKNSLFEVEQTQDSIENFNEKIKAGKAAVTDDFMIIARIESLILEKGMKDALERARSYIKAGADGIMIHSRKKDPDEILEFCDEYEERKPLVVVPSSFDSIYEHELSERGVNIIIYANQLLRSAYPAMIKTAESILQNQRALESSSMMSIKDILELIP
>AG-908-C20_NODE_1
LDIHNGLSALIIENIFDGMWASSLTDSTAKGKPDIEAVDVTSRISTLDGILDVTTKPIIFDGDTGGIKEHFQFTVRTLERLGISAVIIEDKIGLKKNSLFEVEQTQDTIENFNEKIKAGKVAVTEDFMIIARIESLILEKGMKDALKRARSYIKAGADGIMIHSRKKKADEILEFCDEYEERKPLVVVPSSFDSIYEHELSERGVNIIIYANQLLRSAYPAMIKTAESILKYQRALESSSMMSIKDILELIP
>2744674998
MEVHNGITSLIVEHAFDGMWGSSLTESVSKGKPDIEAVDLTARLSMINDVLEVSTKPIVFDGDTGGQPEVFAFTVRTLERLGISAVVIEDKVGLKKNSLFEVDQLQDSIEGFCNKISMGKKAVTDDFMIVARIESLILGQGMEDALARAKAYIEAGADGILIHSRAKQPDEVLEFCRRYPQKAVLFAVPTTYNSITEDELAAAGVQVTIYANHLIRSAYPAMWETATSILTHGRSLEVDDIMSIKDTLALIP
>2688751335
LEAHNGLTGLIVENIFDGIWASSLTESTAKGKPDIEAVDVSARVSTLNDLIEVTTKPIVYDADTGGRQEHFQYTVRTLERLGVSAAIIEDKTGLKKNSLLDVVQYQDSIEDFASKIRAGKKAVTNDFMIIARIESLILEKGLEDALKRARAYIDAGADGILIHSRAKTPDEIYAFCSEYPRKVPLFVVPTTYNAVTEDELVEAGVDVVIYANHLIRAAYPAMVKTAKSILIHQRSHEADSLIPIKETLELIP
>2503007027
LEVHNGLTSLIVENIFDGMWSSSLTESTAKGKPDIEAVDVTARMNTLHDIMEVTTKPLIYDADTGGKIEHFKFTVRTLERLGVSAAIIEDKVGLKKNSLFEVKQTQDTIDHFCEKIRAGKAAVTEEFMVIARIESLILEAGMTDAVDRARAYIQAGADGIMIHSRQKEPDEIFEFCKEYYRKVPLVVIPTSYNQVTENDLAEHGINIVIYANHLLRAAYPAMVKTAESILTHKRSKEVDFLFSIKNILELIP
>2780001651
IEAHNGLTGLIAENIFDGMWGSSLTESTAKGKPDIEAVDVTSRTQTLHDIMEVTTKPLIYDADTGGKIEHFEFTIRTLERLGVSAAVIEDKVGLKKNSLFDVFQSQDTIEGFCAKLKAGKSSITDSFMIIARIESLILDAGMQDAVARAEAYIKAGADGIMIHSRHKDPAEIFEFCKIYLNRVPLVVVPSSYNSVTEEELQALGVNIVIYANQLLRAAYPAMENTARSILKYGRSLEADSLLSIGSVLELIP
>639154395
MEAHNGLTGLIVENIFDGMWASSLTESTMKGKPDIEAVDVTSRTNNLHDIMEVTTKPIIYDADTGGKTEHFEFTVRTLERLGVSAAVIEDKIGLKKNSLFEVPQSQDTIEDFCAKLRAGKAAVTDDFMIVARIESLILEAGMDDAVARARAYIEAGADAIMIHSRHKDPAEIFEFCDHYECRVPLIAVPSSYNTVTEDELAAKGVNVVIYANQLLRAAYPAMVSTAESILTHGRSSEADSLLSIKEILELIP
>2714129413
MEAHNGLTGLIVENAFDGMWGSSLTESTAKGKPDIEAVDVTSRTNTLHDILEVTTKPIVYDADTGGKVEHFQFTVRTLERLGVSVAIIEDKVGLKKNSLFDVPQMQDSIEGFCEKIKAGKAAVTDDFMIVARIESLILDQGLEDAITRADAYIKAGADGILIHSRRKTPDEIFEFCDLYERRPPLIVVPSSYNQVTEQELIDRGVRVVIYANHLLRAAYPAMMDTARSILEHGRSKEVDSLLSIKDILELIP
>2713976105
MEAHSGLSALIVEHAFDGMWGSSLTDSTIKGKPDIEAVDVSTRLLTLNEMIEVTTKPIVYDGDTGGLAEHLVFTVKSLERLGVSAIIIEDKTGLKKNSLFDVSQTQDDIDSFGAKIAAAKAAVTDDFMVIARIESLILEKGMEDALTRAQAYIDAGADGIMIHSRRKEATEILEFCDKYANRKPLVVVPTSYNKITEYELGEAGCNIVIHANQLLRSAYPAMMETAKSILQHNRSFEADSMMSIAEILELIP
>2752567059
LDVHSGLTGLIIENLFDGMWASSLTDSTAKGKPDTEAVDITSRMVTLNNILEVTTKPIVFDGDTGGRTEHFVFTVRTLERLGISAVIIEDKEGLKRNSLFEVEQTQASIKDFCEKIQEGKRAATKDFMIIARIESLILDKGIGDAVVRAKAYLEAGADGIMIHSRAKTPDEVFAFCREYDNPKPLVIVPTSYSQVTEDLLVKHGVKIVIYANHLMRSAYPAMVQTARSILQHQRAAEADGLMPVREIIELIP
>2831568666
LDIHNGLTGLIVERTFDGMWASSLTDSTARGKPDIEAVDISSRMNLLSDVLEVTTKPIIFDGDTGGRPEHFVFTVKTLERLGVSAVIIEDKKGLKQNSLLSVPQIQEDIENFCHKIELGKKAITKDFMVIARIESLILGAGMDDAMNRAKAYIEAGTDGIMIHSRKESPWEIYQFCRQYKNRRPLVVVPSTYNHVTEEELQSNGVNIVIYANQLIRSAYPAMVNTAESILKHQCSSKAKCLMSIGEILKLIP
>2848703281
LDLHNALSGLIIENTFDGMWASSLTDSTSKGKPDTEAVDTSARINTLNEIIEVTTKPIIYDGDTGGKPEHFQFTVKTLERLGVSAIIIEDKKGLKKNSLFEVKQTQESIEEFCHKIKVGKSAQSEEFMIIARLESLILGKGIDHAIERANAFIDAGADGIMIHSRQETPKEIFEFCKKYPNRKPLVAVPSSYSQTYEKELEDNGVNIVIYANQLLRAAYPAMINTAKSILQHSRARESEELISISDILNLIP
>2667838739
LDLHNALSGLIIENTFDGMWASSLTDSTSKGKPDIEAVDTSARINTLNEIIEVTTKPIIYDGDTGGKPEHFCFTVKTLERLGVSAIIIEDKTGLKKNSLFEVEQTQDSIEDFSYKIKSGKLAQSDDFMIIARLESLILGKGIDHALERAEAFIDAGADGIMIHSRQKTAEEIFEFARIYSQRKPLIAVPSSYSQTYEKELEENGINIVIYANQLLRAAYPAMINTAKSILENSRAKDSEELISINDILNLIP
>2596410802
LEAHNGITGLIVEKIFDGMWASSLTDSTAKGKPDIEAVDVTSRIVTLNDILEVTTKPIVYDGDTGGKPEHFAFTVKTLERLGVSAVVIEDKTGLKRNSLFDANQTQDSIENFCDKIKTGKRVATPDFMIIARIESLILGKGVKDALIRAKAFLEAGADGIMIHSKSKTAEDVFAFCKLYPNRKPLVAVPSSYNDITEDTLSAHGINVVIYANQLLRTAYPAMVNTAETILKYQRSSEADQMMPIQEILELIP
>2529053440
LDIHNALSGLVIENVFDGMWGSSLTDSTAKGKPDIEAVDVSSRMSTLNEVLEVTTKPVIYDADTGGKPEHFVFTVRTLERLGVSAAIIEDKTGLKKNSLFDVPQTQDSIENFCHKIREGKKAATEEFMIIARIESLILGRSVSDAIERAEAYLEAGADGIMIHSREKQPDEIFEFCDRYKNRRVLVAVPSSYNSVTEDELREKGVDIVIYANHLLRAAYPAMMKVANSILNNSRSLEADSLLSIKEIIELIP
>644406518
MEVHSGLTGLIVEHVFDAMWGSSLTDSTSKGKPDIEAVDVTSRMGTLNEVLEVTTKPIVYDADTGGKPEHFVFTVKTLERLGISAAIIEDKNGLKKNSLFEVVQTQEDIDEFCHKIQMGRNAATDDFMVIARIESLILDKGQEDALTRARAYMDAGVDGIMIHSRRKTPDEVFSFCREYPNRKPLVVVPSSFNTVTEQELMDHGVDMVIYGNQLLRSAYPAMVQTAKLILENQRSAEADNMMPIKEILELIP
>2595078051
IEIHSGLTGLIAENVFDVMWGSSLTDSTSKGKPDIEAVDVTSRIGTLNEVLEVTTKPIIYDADTGGKPEHFVFTVKTLERLGISAAIIEDKNGLKKNSLFEVLQTQESIDAFCHKIQVGRSAATDDFMVIARVESLILNKGLEDALTRTRAYLDAGVDGIMIHSKNKNPDEIFAFCNEYPKRKPLVVVPSSFNTVKESELIDHGVNIVIYGNQLIRSAYPAMVKTARTILEHGRSAEADDMMSIKEILELIP
>2654138228
ADLHTPLSGLVIEKIFDGMWASSLTDSTSRGKPDIEAVDTTQRTTTLGEVMDVTTKPIIYDGDTGGKAEHFVFTVRTLERLGVSAIIIEDKTGLKKNSLFDVAQTQEDIATFSDKIRAGKAAQTDDFMIIARIESLILNQGIDHAMERAEAFVEAGADGIMIHSRNKSPDEILAFCGRYDNRKPLVVVPSSFNTITEDELAAHGVNIVIYANQLLRSAYPAMVHTAQSILTHGRSAEADAMMPIKDILELIP
>2597049054
IEVHNGLTGLIVENVFDGMWGSSLTDSTAKGKPDIEAVDVSSRISTLNEVLEVTTKPIIYDADTGGQPEHFVFTVKTLERLGISAAIIEDKTGLKKNSLFDVEQTQDSIENFCHKIRVGRAAATRDFMIIARIESLILKKGMDDALTRARAYLEAGADGIMIHSKEKTPDEVFAFCKEYPERKPLVVVPSTYNQVREDAFMEHGINVVIYGNQLLRSAYPAMVKTAKMILEHQRSHEASEMLPIKEILELIP
>2641495065
LDIHNGLSGLIIENIFDGMWGSSLTDSTAKGKPDIEAVDVSARMTTLNEVLEVTTKPIVYDGDTGGKMEHFTFTVRTLERLGVSAVIIEDKTGLKKNSLLDVSQTQDSIENFSLKIKEGKRAATDDFMIIARIESLILGKGIDDAMERAKAYLAAGADGIMIHSREKSPDEVLEFCTRYEDRKTLVAVPTSYNSITEEELAAAGVNIVIYANHLLRAAYPAMVKTATSILTHQRSAEADSLLPIKDVLKLIP
>2619962910
LDLHNALSGLIIEKAFDGMWASSLTDSTSKGKPDIEAVDTTGRVVTLNEVLEVTTKPIIYDGDTGGKPEHFQFTVRTLERLGISAVIIEDKTGLKKNSLFDVEQTQDSIEAFSDKIRMGKMAQTEDFMVFARLESLILGKGVDHAMERAEAFLAAGADGIMIHSRQKTPDEVFEFCRRYPNRKPLVAVPSSYNTTTEQELEDNGINVVIYANQLLRSAYPAMLGTALSILEHGRSAECDSMMALSEILELIP
>2718732449
LDIHNALSGLIIEHTFDGMWGSSLTDSTAKGKPDIEAVDVSARVQTLNEVLEVTTKPIIYDGDTGGQPEHFNFTVRTLERLGISAIVIEDKTGLKRNSLFDVPQTQESIENFCNKIRTGKRAATDEFMIIARIESLILDKGVDDAIERAQAYLAAGADGIMIHSRKTTPDEIFAFCERYENRKYLVAVPSTYNTVTEEELQQRGVNIVIYANHLLRSAYPAMVETARCILEHHRSSECDALLPINDILALIP
>2597047638
LDIHNALCGLIIENTFDGMWGSSLTDSTAKGKPDIEAVDVSSRIHTLNEVLEVTTKPIIYDADTGGQPEHFAFTVKTLERLGVSAAIIEDKTGLKKNSLFDVPQTQDSVENFCHKIQVGKKSATDGFMIIARIESLILGKGVEDALMRARAYLQAGADGIMIHSRNKTPDEVFAFCREYENRKPLVAVPSSYNHVTEAELQEHGVNIVIYANHLLRSAYPAMVKTAECILRYGRSSECDALMPIKEILELIP
>2717590046
LDIHNALSGLIVENAFDGMWGSSLTDSTSKGKPDIEAVDVSARMTTLNEVLEVTTKPIIYDADTGGQTEHFQFTVRTLERLGVSAAIIEDKTGLKKNSLFEVAQTQDSIESFCHKISEGKKAATDDFMVIARIESLILDQGIDDAIKRAQAYLNAGADAIMIHSRQKSPDEIFEFCSLYPNKKPLVAVPSSYNSVYEDELCRRGVNIVIYANHLLRSAYPAMMGTAKSILEYGRSAECDEMLSIKEILELIP
>643172441
LDIHNALSGLIVENTFDGMWASSLTDSTAKGKPDIEAVDVSARMTTLNEVIEVTTKPIIYDADTGGQTEHFTFTVRTLERLGVSAVIIEDKTGLKKNSLLDVPQTQDSIENFCQKIRAGKQAATDDFMLIARIESLILGKGLDDALERAQAFIKAGADGIMIHSRQKTPDEVFAFCQDYENRKPLIAVPSSYNSCYEEELQAQGVNIVIYANQLLRSAYPAMVNTAQTILKYQRAQECEPMLPIKDILELIP
>650383331
LDIHNALSGLIVENTFDGMWASSLTDSTAKGKPDIEAVDVSARMTTLNEVIEVTTKPIIYDADTGGKTEHFTFTVRTLERLGVSAVIVEDKTGLKKNSLFEVPQTQDSIENFCQKIRAAKKATTDDFMLIARIESLILGKGLDDALERAQAFIKAGADGIMIHSRQKTPDEVFAFCQDYENRKPLIAVPSSYNSCHEEELQAQGVNIVIYANQLLRSAYPAMVNTAQTILKHQRAQECEPMLPIKDILELIP
>2752879184
LDIHNALSALIIEHTFDGMWGSSLTDSTARGKPDIEAVDVSARMITLNEVLEVTTKPIIYDADTGGQLEHFIFTVRTLERLGVSAAIIEDKTGLKKNSLFDVPQTQDSIDNFCAKIRAGKKAATDDFMIIARIESLILGKGLEDALQRAQAYIEAGADGIMIHSREKEPDEIFAFCKRYHQRKSLVVVPSSYNEVKEKKLIEHGVNIVIYANQLLRSAYPAMRETAKSILINERSAESDAMMSLSEILELIP
>2598169593
IDIHNALSALIIENTFDGMWGSSLTDSTSKGKPDIEAVDISARITTINETLEVTTKPIIFDADTGGQTEHFVYTVKTLERLGVSAAIIEDKTGLKKNSLFDVPQTQESIENFCNKIRAGKKAATNDFMIIARIESLILDKGMEDAVERASAYLEAGADGIMIHSRRKTPDEIFEFCRRYPNRKTLVAVPSSYNTVTEDELAAEGVNIVIYANQLLRSAYPAMLDTAKSILTHGRSAECDAMLPIKDILDLIP
>2600355199
LDIHNALSGLIIENTFDGMWGSSLTDSTAKGKPDIEAVDVSARMTTLNEVLEVTTKPIIYDADTGGQLEHFKFTVRTLERLGVSAAIIEDKTGLKKNSLFEVEQTQDTIENFCLKIQAGKQAATDDFMIIARIESLILDQGIDDAFTRAKAYLEAGADGIMIHSRKKDPAEIFEFCRRYENRKTLVAVPSSYNTVTENELQDHGVNIVIYANQLLRSAYPAMLKTAQSILEHKRSAECDAMLPIKDILELIP
>2599295368
LDIHNALSGLIIENTFDGMWGSSLTDSTAKGKPDIEAVDVSARMTTLNEVLEVTTKPIIYDADTGGQLEHFKFTVRTLERLGVSAAIIEDKTGLKKNSLFDVEQTQDSIENFCLKIQAGKQAATNDFMIIARIESLILDKGIDDAFARAKAYLEAGADGIMIHSRKKDPAEIFEFCRRYENRKTLVAVPSSYNTVTEDELQDHGVNIVIYANQLLRSAYPAMLKTAQSILEHKRSAECDAMLPIKDILELIP
>2721741219
LDIHNALSGLIIENTFDGMWGSSLTDSTAKGKPDIEAVDVSSRMVTLNEVLEVTTKPIIYDADTGGKPEHFVFTVKTLERLGVSAVIIEDKTGLKKNSLFEVDQTQDSIENFCAKIQAGKGAATRDFMIIARIESLILGKGVDDAVKRAEAFLDAGADGIMIHSREKEPTEVFEFCARYENRKPLVAVPSSYNKVTERELIDNGVNIVIYANQLLRSAYPAMMKTAQSILQHGRSAEVDAMMPIKEILELIP
>2836791286
LDIHNALSGLIIENTFDGMWGSSLTDSTAKGKPDIEAVDVSSRMVTLNEVLEVTTKPIIYDGDTGGKTEHFVFTVKTLERLGVSAVIIEDKTGLKKNSLFDVEQTQDSIENFCAKIRAGKNAATRDFMIIARIESLILGMGIDHAMERAEAFLDAGADGIMIHSREKTPDEVFEFCKRYENRKTLVAVPSSYNKVTEKELIDHGVNVVIYANQLLRSAYPAMVKTAQSILTHSRSAEADAMMPIQQILELIP
>2839783270
LDIHNALSGLIIENTFDGMWGSSLTDSTAKGKPDIEAVDVSSRMSTLNEVLEVTTKPIIYDGDTGGKTEHFVFTVKTLERLGVSAVIIEDKTGLKKNSLFDVEQTQDSIENFSLKIKAGKQAATHDFMIIARIESLICGQGIDHAMQRAKAFIEAGADGIMIHSREKSPDEILEFCRQYENKKYLIAVPSSYNSIYESELAEAGVNIVIYANQLLRSAYPAMLNTAQSILQHGRSAEVDEMMPIKQILELIP
>2776221341
LDIHNAISGLIIENTFDGMWGSSLTDSTAKGKPDIEAVDVSSRMGTLNEVLEVTTKPIIYDGDTGGKTEHFVFTVKTLERLGVSAVIIEDKTGLKKNSLFEVEQNQDSIENFSLKIKAGKDAATNDFMIIARIESLIAGKGIDDAMQRAEAFLEAGADGIMIHSREKSPDEIFEFCDLFSNKKTLVVVPSSYNSVYESQLVAKGVNVVIYANQLLRSAYPAMVDTATSILANGRSADVDDMMPIKQILELIP
>2792118213
LDIHNALSGLIIENTFDGMWGSSLTDSTAKGKPDIEAVDVSSRMGTLNEVLEVTTKPIIYDGDTGGKTEHFVFTVKTLERLGVSAVIIEDKTGLKKNSLFDVEQTQDSIENFSLKIQAGKAAATNDFMIIARIESLILGQGIDHALERAQAFLNAGADGIMIHSREKSPDEIFEFCDRYDNKKTLVVVPSSFNSVYESQLQEKGVNVVIYANQLLRSAYPAMVNTAQSILQHGRSAEVDKMMPIKQILELIP
>2831694507
LDIHNALSGLIIENTFDGMWGSSLTDSTAKGKPDIEAVDVSARMTTLNEVLEVTTKPIIYDADTGGQPEHFAFTVKTLERLGVSAAIIEDKTGLKKNSLFDVPQTQDSIENFCHKIKVGKAAATDDFMIVARIESLILGRGIDDAIERAEAFLNAGADAIMIHSREKTPDEILEFCRRYPNRKPLVAVPSSYNSITEDELQAAGVNIVIYANQLLRSAYPAMVDTAKSILTHQRSKECDAMLPIKDILELIP
>2563813915
LDIHNALSGLIIEHAFDGMWGSSLTDSTAKGKPDIEAVDVSARMTTLNEVLEVTTKPIIYDADTGGQTEHFKFTVKTLERLGVSAVIIEDKTGLKKNSLFDVPQTQDSIEGFCEKIKAGKKACTDDFMIIARIESLILGKGQNDAFERAQAYLAAGADGIMIHSREKTPDEIFEFCDRYPNRKPLVVVPSSYNTVTEQELQDRGVNIVIYANQLLRSAYPAMMDTAKSILTNQRSAECDAMLSIKDILELIP
>2664211793
LDIHNALSGLIVEHAFDGMWGSSLTDSTAKGKPDTEAVDVSARMTTLNEVLEVTTKPIIYDADTGGQTEHFKFTVRTLERLGVSAAIIEDKTGLKKNSLFDVPQTQDSIENFCEKIKVGKKAATDDFMIIARIESLILGKGLDDAFERAKAYLAAGADGIMIHSRKKSPDEIFAFCERYPNRKPLVAVPSSYNQVTEKELQDHGVNIVIYANHLLRSAYPAMMDTAKSILTNERSAECDAMLSIKEILELIP
>2854021423
LEAHNGITGLIVENAFDAIWVSSLCDSTAKGKPDIELVDTTSRENTINEIMEVTTKPIILDGDTGGLIEHFVYKIKTLERMGVSAIIIEDKVGLKKNSLFDVQQSQDTIEHFCEKIRAGKNATTSDFMIIARIESLILEQGMEDALQRAFAYVEAGADGIMIHSKKKEPAEIFEFCEKFYEDVPIVVVPTTYNQITEEELGKHGINIVIHANHLIRSAFPAMNKVAHTILENGRSLEASECMPIKEILTLI
>AG-426-P09_NODE_3
LEVHNALSALIAENAYDGMWSSSLTDSTSKGKPDIEAVDTTARLVTINEIFEVTTKPMIYDGDTGGKTEHFEFTVRSLERVGVSAVIIEDKTGLKKNSLFEVVQQQDTIENFCHKIKQGKKSITNDFMIIARVESLILEAGVEDALQRAHAYVEAGADGIMIHSRSKSPEELLHFVRIFDPRTPLIVVPTSFNEVHLDELEREGINVVIYANHMLRSAYPNMMRVARSILKHGRSFEAEKCMPIKEILELIP
>2569033351
LEVHNALSGLIAENAFDGMWSSSLTDSTSKGKPDIEAVDTTARMTTINEIFEVTTKPMIYDADTGGKQEHFEFTVRTLERTGVSAVIIEDKTGLKKNSLFEVEQTQDSIKNFCEKIKAGKKAITDEFMIIARIESLILDKGMDDAIARARAYVIAGADGIMIHSRYKDPKEIIEFITLFDKDTPLVVVPTSFNSVTTNEFAAMGVNIVIYANHMLRAAYPGMMKVAKSILKYKRSFEAESCMEIKEILDLIP
>2841931036
LEVHNALSGLIAENAFDGMWSSSLTDATSKGKPDIEAVDTTARLNTVNEVFEVTTKPMIYDADTGGKPEHFEFTVRSLERTGVSAVIIEDKTGLKKNSLFDVKQTQDTIEGFCHKIKVGKQAITKDFMIIARIESLILEAGMEDALKRAFAYVEAGADGIMIHSRLKDPAEIIEFILEFDNTTPIVVVPSSFNSVTTDEFVKIGVNVVIYANHMLRAAYPGMMNVAKSILKHKRTLEAEPCMSIKEILELIP
>2602605528
LEVHNALSGLIVENAFDGMWSSSLTDSTSKGKPDIEAVDTTARLTTINEIFEVTTKPLIYDADTGGKPEHFEFTVKTLERVGVSAVIIEDKTGLKKNSLFEVEQTQDTIENFCYKIRSGKKVITDDFMIIARIESLILDKGMEDALKRAFAYIDAGADGIMIHSRKKDPTEIINFVKGFDKNTPIVVVPTSFNTVTIDEFSEMGVNVVIYANHMLRAAYPGMMKVAKSILKHKRSLEAEPCMSIKAILELIP
>2831666863
LEAHTPLCGLIIEHAFDAMWSSSLTDSTAKGKPDIEALDLTSRLQNINDTFEVTTKPLIYDADTGGIPEHFAFTVKSLERVGVSAVIIEDKVGLKKNSLFDVDQQQASIEEFCHKIQVGKRAITEDFMIIARIESLILEQGMDDAINRAKAYIDAGADGIMIHSRHKSPAEVLEFCSIYEKQVPLIAVPSSYNSITDTELAEAGVNVVIYANHMLRAAYPAMNNVAHSILQHGRSEECKDCMPIKDILDLIP
>2752806839
LEAHTPLCGLIIEHAFDAMWSSSLTDSTAKGKPDIEALDLTSRLQNINDTFEVTTKPLIYDADTGGIPEHFAFTVKSLERVGVSAVIIEDKVGLKKNSLFDVEQQQASIEEFCHKIAVGKNAITDDFMVIARIESLILERGMDDAVERAKAYIAAGADGIMIHSREKSPAEILEFCAIYETQVPLVAVPSSYNSITDTELADAGVNVVIYANHMLRAAYPAMNDVAHSILEHGRSLECADCMPIKGILDLIP
>2549013950
LEAHNALSGLIAESTFDGMWSSSLTDSTARGKPDIEAVDVTSRLNMVNDIFEVTTKPMIYDADTGGKIEHFEFTVRSLERTGVSAVVIEDKTGLKKNSLFDVVQTQDTIAGFCEKIIAGKKATCKDFMIIARIESLILEVGMDDALARATAYIQAGADGIMIHSRHKDPAEIIEFMQKFDRHTPIVVVPTSFNSVTVEEFAEMGVNIVITANHMLRSAYPAMLKVAKSILSHGRSLEAEPCMSIKEILEFIP
>646815168
METHNALSGLIIENIYDGMWSSSLTDSTSKGKPDIEAVDLSTRINTINEIFEVTTKPMIYDADTGGMAEHFVFTVRTLERTGISAVIIEDKKGLKKNSLFDVFQEQETIESFCEKIQMGKRAITDDFMIIARIESLILEKGINDAIHRAKSYIEAGADGIMIHSRKKTPDEVIEFCEKINEFVPIVAVPTSYNKITALELSKAGVNIVIYANHMLRAAYPGMMSVAKTILENDRSYEVEKLLSIKDILNLIP
>2518284481
MEAHSALSGLIVENIYDGMWSSSLTDSTSKGKPDIEAVDITSRTNTLNEIFEVTTKPMIYDADTGGIAEHFVYTVRTLERLGVSAVIIEDKIGLKKNSLFDVVQSQDSIENFSDKIQMGKRAITDEFMIIARIESLILDKGMDDAVNRAKAYIKAGADGIMIHSRKKEPDEILQFCKILNNSIPIVVVPTSFNQITATQLSKAGVNIVIYANHMLRAAYPGMKNVAKSILDNDRSLETEKLLSIKEILDLIP
>649899614
MEVHNALSGLIVENIFDGMWSSSLTDSTAKGKPDIEAVDITSRISTVNEIFEVTTKPMIFDADTGGIAEHFVFTVRNLERIGVSAVIIEDKTGLKKNSLFEVTQTQDSIENFCHKINMGKRAITDDFMIIARIESLILEKGMDDAITRAKAYVEAGADGIMIHSRQKEPTEILEFCKIFYNDIPIAVVPTSYNQITATELSEAGVNIVIYANHMLRAAYPGMINVAKSILEHDRSLEAEKLLSIKEILELIP
>2599544274
MEAHNALSGLIVENVYDGMWSSSLTDSTSKGKPDIEAVDVSTRVTTINEIFEVTTKPMIYDADTGGIPEHFAFTVRTLERTGISAVIIEDKTGLKKNSLFDVTQTQDSIENFCQKIQAGKKSITEDFMVIARIESLILEQGMDDAIARAKAYVEAGADGIMIHSRLKSPDEILEFCRLFHDTVPIVVVPTSYNQVTANELCRAGVNVIIYANHMLRAAYPGMLNVAKSILENDRSLEAEQLLSIKEILELIP
>2695190579
MEAHNALSGLIVENIYDGMWSSSLTDSTSKGKPDIEAVDVSTRINTINEIFEVTTKPMIYDADTGGIAEHFAFTVRTLERTGISAVIIEDKTGLKKNSLFDVSQTQDTIENFCQKIQSGKKAITDDFMIISRIESLILEAGMDDAVKRAQAYIEAGTDGIMIHSRQKTPDEVLEFCKILNEHIPIIVVPTSYNQITAKELSEAGINVVIYANHMLRAAYPGMKNVAKSILDNDRSLEAEKLLSINEILDLIP
>2569033357
METHNALSGLIVENIYDGMWSSSLTDSTSKGKPDIETVDVTARINTINEIFEVTTKPMIYDADTGGIAEHFAFTVRSLERTGVSAVIIEDKTGLKKNSLFEVEQTQDSIENFCEKIRTGKKSITDDFMIIARIESLILKKGMIDAITRAKAYIEAGADGIMIHSRQKSPNEILEFCKILNENIPIVVVPTSFNQITAKELSQAGVNIVIYANHMLRAAYPGMKNVALSILENDRSQEAEELLSIKEILDLIP
>2871082599
METHNALSGLIVENIYDGMWSSSLTDSTSKGKPDIEAVDVTARINTINEIFEVTTKPMIYDADTGGIAEHFAFTVRTLERTGVSAVIIEDKTGLKKNSLFDVEQTQDSIENFCAKIKIGKKVITDDFMIIARIESLILDKGMEDAIIRAKAYIEAGADGIMIHSRQKSPNEILEFCTILNENIPIIVVPTSFNQITAKELSQAGVNIVIYANHMLRAAYPGMKNVAKSILENDRSLEAEELLSIKEILDLIP
>2871083384
METHNALSGLIVENIYDGMWSSSLTDSTSKGKPDIEAVDVTARINTVNEIFEVTTKPMIYDADTGGIAEHFAFTVRTLERTGVSAVIIEDKTGLKKNSLFEVEQTQDSIENFCAKIKVGKKAITDDFMIIARIESLILDKGMDDAIARAKAYIEAGADGIMIHSRQKSPNEILEFCKILNENIPIVVVPTSFNQITAKELSQAGVNIVIYANHMLRAAYPGMKNVAKSILENDRSLEAEELLSIKEILDLIP
>2786485170
LEAHNALSALITENTFDCIWSSSLTDSTSKGKPDIEAVDITSRLNTVNEIFEVTTKPMIFDGDTGGKIEHFEFTVKSLERTGVSAVVIEDKTGLKKNSLFDVEQTQDSIENFCQKIKAGKAAISDDFMIFARIESLILDAGMDDALIRAKEYMKAGADGIMIHSRKKDPTEIIEFMSKFDTTTPVIVVPSSFNSVTVEEFVKLGVNIVIYANHMLRAAYPAMSEVAKSILTNARSEEAEPCMPIKDILEFIP
>2740265983
LEAHNALSALIGENLFDGVWSSSLTDSTAKGKPDIEAIDISSRINSVNDIFEVSTKPMIFDGDTGGKTEHFEFTVRSLERVGVSAIIIEDKTGLKKNSLLEVKQTQDSIENFSDKIRRGKAALNDDFMIIARIESLILEAGMDDALERADAYIDAGADGIMIHSRLKDPKEIIEFMHKFNTHTPVVVVPTSFNSVTVDEFEKMGVNIVITANHMLRAAYPAMLKVAKSVLENGRTLEVEPCMSVKEILEFIP
>2527578694
LEAHNALSALIAENTFDGVWSSSLTDSTAKGKPDIEAIDMTSRINAVNDMFEVTTKPMIFDADTGGKTEHFEFTVRSLERAGVSAVVIEDKTGLKKNSLFDVKQTQDCIENFCDKIARGKAALSDDFMIVARIESLILEAGMDDALIRADAYIKAGADGIMIHSRHKDPAEIIEFMQKFDQNTPVVVVPTSFNAVTVEEFIDMGVNVVVTANHMLRAAYPAMLKVAKSVLENGRSLEAEPCMPIKEILEFIP
>2528240714
LEAHNALSALIADNTFDGVWSSSLTDSTAKGKPDIEAIDMTSRLNAVSDIFEVTTKPMIFDADTGGKTEHFEFTVRSLERAGISAVVIEDKTGLKKNSLFDVAQTQDSIEGFSDKISRGKAAISDDFMIVARIESLILEAGMEDALTRAEAYIKAGADGIMIHSRHKDPAEIIEFMQKFDKDTPVVVVPTSFNAVTVEEFIDMGVNVVVTANHMLRAAYPAMLNVAKSVLENGRSLEAEPCMSIKEILEFIP
>AG-390-P05_NODE_6
LETHNALSALIAENTFDGFWSSSLTDSTSKGKPDIEAVDMTSRINAVNDIFEVTTKPLIFDADTGGKTEHFEFTVRSLERTGVSAVVIEDKTGLKKNSLLEVKQTQDTIENFCNKIEKGKAAISDDFMIIARIESLILEAGMSDAIKRAKAYIAAGADGIMIHSRHKDPDEIIEFMNKFDKKTPVVVVPTSFNAVTIDEFIDLGVNVVISANHMLRAAYPAMLKVAKSILTHGRTLEAEPCMSIKEILEIIP
>AG-365-P19_NODE_12
LEAHNALSALIAEHTFDGVWSSSLTDSTAKGKPDIEAVDITSRINAVNEIFEVTTKPMIFDGDTGGKIEHFEFTVKSLERTGVSAVVIEDKTGLKKNSLFEVEQKQDSIENFCKKIKAGKDAITDDFMIIARIESLILEQGMEDALTRAEAYISSGADGIMIHSRQKDPSEIIEFMKKFDKKTPVVVVPTSFNSVTVEEFIDLGVNIVISANHMLRSAYPAMSRVAKSILENGRSLESEECMSIKEILEIIP
>2527570709
LEAHNALSALIAENTFDGVWSSSLTDSTAKGKPDIEAIDMTSRINAVNDVFEVTTKPMIFDADTGGKTEHFEFTVKSLERTGVSAVVIEDKTGLKKNSLFDVSQTQDSIENFCDKISRGKAAISDDFMIVARIESLILEAGMEDALIRAEAYIKAGADGIMIHSRHKDPTEIMEFMQKFDTITPVVVVPTSFNSVTVEEFIEMGVNVVVTANHMLRAAYPAMLNVAKSVLENGRSLEAEPCMSIKEILEFIP
>2752680969
LEVHSGLSGLIAEKVFHGMWISSLTDSTSKGKPDIELVDLTSRLQTINDVLEVTIKPIILDGDTGGQVEHFPYMVRTLERLGVSAVIIEDKKGLKKNSLFEVEQTRSTIEEFCEKLSVGKKACTKDFMIIARIESLILKAGMEDAVTRAKAYIKAGADGIMIHSKEKSPAEVLEFLGIFETKVPVIVVPSSYNSITEEELSAAGASLVIYANHMLRSAYPAMVKTAESILSHHRAKEADECMPIKEILNLIP
>2785847933
LEAHNGITGRIVESTFDGIWVSSLTDSLAKGKPDIGFVDFTSRLNTLNHILEVTTKPLILDGDNGGPVEHFTFMVKTLERLGISAVIIEDKIGLKRNSLLEAEQVQDTIENFTTKINEGKKAITDNFMIICRIESLILKKGMDDALTRAKAYIEAGADAIMIHSKEKDAKEIFEFCKEYKDKVPLVAVPSTYSHVTEKELADAGINIVIYANHLLRSAYPGMKKAVETILENGRAYEAENCMPIKEFLNLIP
>2744075025
MEAHNGLTGLIVENTFDAMWLSSLTDSTAKAKPDIGCVDLTSRMNTLTDILETTTKPIIFDGDNGGLPEHFAFMVRTLERMGVSAVIIEDKVGLKKNSLLDVEQQQDSIEEFCLKIIKGKQSITTDFMVIARIESLILKIGMDDALKRAKAYIEAGADGIMIHSKEKSPAEIMEFCAKYEQKVPLVVVPSTYSIITEEELSQAGVRIVIYANHLLRSAYPAMVKTAETILMNHRSYECEPCMSIKDIVALIP
>649727667
LEAHNGLTSLIAEKTFDGMWISSLCDSTVKGKPDIELVDLTSRINTINEILEVTTKPIILDGDTGGKIEHFTFTVKSLERIGVSAVIIEDKIGLKKNSLFEVQQEQDSIEHFCEKIVAGKKAVTDDFMIIARIESLILKAGLEDALKRAKAYIEAGADAIMIHSKIDTPVEILEFCEEYDHKIPLVAVPSSYCQITEDELIEAGINVVIYANQLIRSAYPAMKNTAESILRNNRAKEAEDCMPIKEILTLIP
>2677161741
LEAHNGLTGLIVEKTFDGMWVSSLCDSTSKGKPDIELVDLTSRLNTINDILEVTTKPIILDGDTGGKVEHFVYTVKTLERLGVSAIIIEDKVGLKKNSLFDVDQTQDTTENFCEKIKAGREAVTSDFMIISRIESLIAKAGMEDALSRAKAYIHAGADGIMIHSKEKDGKEIVEFCAKYEKRVPLIVVPTSYNFMTEDELSNLGINVVIYANHLIRSAYPAMVNTAKSILINERAKEASECMPIKEILTLIP
>2776973620
LEAHNGLTGLIVEKTFDGMWISSLCDSTAKGKPDIELVDLTSRLNTINEILEVTTKPIIVDGDTGGQIEHFVYTVKTLERLGMSAIIIEDKTGLKKNSLFEVTQTQDTIEHFCEKIRAGREAVTSDFMIISRIESLIAKNGMDDAIKRAKAYIEAGSDGIMIHSKESDGREIIEFCRLYENRVPLVVVPTSYNFMTENELSELGINVIIYANHLIRSAYPAMVDTAKTILLNERSKEASICMPIKEILNLIP
>2742574066
LEAHNGLTGLIVEKTFDGMWISSLCDSTAKGKPDIELVDLTSRLNTINDILEVTTKPIIVDGDTGGQIEHFVYTVKTLERLGVSAIIIEDKTGLKKNSLFEVKQTQDTIGHFCEKIRAGREAVTSDFMIISRIESLIAKAGMDDAIKEQRLILKLELMES
>2546356674
LEAHNGLTGLIVEKTFDGMWISSLCDSTAKGKPDIELVDLTSRLNTINDILEVTTKPIIVDGDTGGQIEHFVYTVKTLERLGVSAIIIEDKTGLKKNSLFDVKQTQDTIGHFCEKIRAGREAVTSDFMIISRIESLIAKAGMDDAIKRAEAYIEAGTDGIMIHSKEKDGTEIIEFCEKYERRVPLIVVPTSYNFMKEEQLVELGVSVIIYANHLIRSAYPAMVNTAKSILENERSKEASECMPIKEILTLIP
>2706350362
LEAHNGLTGLIVEKTFDGMWISSLCDSTAKGKPDIELVDLTSRLNTINDILEVTTKPIIVDGDTGGQIEHFVYTVKTLERLGVSAIIIEDKTGLKKNSLFEVKQTQDSMEHFSEKIKAGREAVTSDFMIISRIESLILKSGMDDAINRAKAYIEAGTDGIMIHSKEKDGKEIVEFCKRYENKVPLVVVPTSYNFMKEDELVELGISVIIYANHLIRSAYPAMVNTAKSILENERSKEASSCMPIKEILTLIP
>2561451664
LEAHNGLTGLIVEKTFDGMWISSLCDSTAKGKPDIELVDLTSRLNTINDILEVTTKPIIVDGDTGGQIEHFVYTVKTLERLGVSAVIIEDKTGLKKNSLFEVQQTQDTIEHFCDKIRAGREVVTSDFMIISRIESLIAGAGMDDAIERARAYIEAGTDGIMIHSKEKDGREIIEFCRRYENRVPLVVVPTSYNFMKEEELRELGVNVIIYANHLIRSAYPAMVNTAKSILENGRSKEASICMPIKEILTLIP
>2773167901
LEAHNGLTGLIVEKTFDGMWISSLCDSTAKGKPDIELVDLTSRLNTINDILEVTTKPIIVDGDTGGQIEHFVYTVKTLERLGVSAIIIEDKTGLKKNSLFEVQQTQDTIEHFCDKIRAGREAVTSDFMIISRIESLIAGAGMDDAIKRAKAYIEAGTDGIMIHSKEKDGREIIEFCRRYEKRVPLVVVPTSYNFMKEEELMELGVNVIIYANHLIRSAYPAMVNTAKSILENERSKEASICMPIKEILTLIP
>2689906296
LEAHNGLTGLIVEKTFDGMWISSLCDSTAKGKPDIELVDLTSRLNTINDILEVTTKPIIVDGDTGGQIEHFVYTVKTLERLGVSAIIIEDKTGLKKNSLFEVKQTQDTIEHFCDKIRAGREAVTSDFMIISRIESLIAGAGMDDAIKRAKAYIEAGTDGIMIHSKEKDGREIIEFCRRYENRVPLVVVPTSYNFMKEEELMELGVNVIIYANHLIRSAYPAMVNTAKSILENGRSKEASICMPIKEILTLIP
>2620583987
LEAHNGLTGLIVEKTFDGMWVSSLCDSTAKGKPDIELVDLTSRVNTINDILEVTTKPIIVDGDTGGQIEHFVYTVKTLERLGVSAIIIEDKTGLKKNSLFDVTQTQDTIEHFKSKIRAGREAVTSDFMIISRIESLIAKAGMEDAVNRAKAYIEAGTDGIMIHSKEKDGEEIREFCKIYENKVPLIVVPTSYNFMTEEELVELGVSVVIYANHLIRSAYPAMVNTAKSILENGRSKEASVCMPIKEILTLIP
>2706335584
LEAHNGLTGLIVEKTFDGMWISSLCDSTAKGKPDIELVDLTSRLNTINDILEVTTKPIIVDGDTGGQIEHFVYTVKTLERLGVSAIIIEDKIGLKKNSLFEVEQTQDTIEHFSDKIRAGREAVTSDFMIISRIESLIAGAGMDDAVNRAKAYIESGTDGIMIHSKEKDGKEIIEFCRRYEIKVPLIVVPTSYNFMTEEELVNLGISVIIHANHLIRSAYPAMVNTAKSILENGRSKEASVCMPIKEILTLIP
>2852877574
LEAHNGLTGLIVEKTFDGMWVSSLCDSTAKGKPDIELVDLTSRLNTINDILEVTTKPIIVDGDTGGQIEHFVYTVKTLERLGVSAIIIEDKTGLKKNSLFAVVQTQDTIEHFSDKIRAGREAVTSDFMIISRIESLIAGAGMEDAIERAKAYIEVGTDGIMIHSKEKNGEEIIEFCRRYENKVPLVVVPTSYNFMKEDELIELGVSVVIYANHLIRSAYPAMVNTAKSILENGRSKEASICMPIKEILTLIP
>2609357602
LEAHNGLTGLIVEKTFDGMWISSLCDSTAKGKPDIELVDLTSRLNTINDILEVTTKPIIVDGDTGGQIEHFVYTVKTLERLGVSAIIIEDKTGLKKNSLFAVVQTQDTIEHFSDKIRAGREAVTSDFMIISRIESLIAGAGMEDAIERAKAYIEAGTDGIMIHSKEKNGEEIIKFCRRYENKVPLVVVPTSYNFMKEDELIELGVSVVIYANHLIRSAYPAMVNTAKSILENGRSKEASICMPIKEILTLIP
>2516117255
LEAHNGLTGLIVEKTFDGMWISSLCDSTAKGKPDIELVDLTSRLNTINDILEVTTKPIIVDGDTGGQIEHFVYTVKTLERLGVSAIIIEDKTGLKKNSLFEVEQTQDTIEHFSEKIRAGREAVTSDFMIISRIESLIAGAGMDDAIKRAQAYIEAGTDGIMIHSKEKDGKEIIEFCRRYENKVPLVVVPTSYNFMKEDELVELGINVIIYANHLIRSAYPAMVNTAKSILENARSKEASECMPIKEILTLIP
>2713642825
LESHNGLTGLIVEKTFDGMWISSLCDSTAKGKPDIELVDLTSRLNTINDILEVTTKPIIVDGDTGGQIEHFVYTVKTLERLGVSAIIIEDKTGLKKNSLFEVEQTQDTIEHFCDKIRAGREAVTADFMIVSRIESLIAGAGMDDALKRAKAYIEAGTDGIMIHSKEKDGKEITEFCRKYENRVPLVVVPTSYNFMKEDELVELGINVIIYANHLIRSAYPAMVNTAKSILENGRSKEASICMPIKEILTLIP
>2628441759
LEAHNGLTGLIVQKTFDGMWVSSLCDSTAKGKPDIELVDLTSRLNTINDILEVTTKPIILDGDTGGEIEHFVYTVKTLERLGVSAVIIEDKVGLKKNSLFDVKQTQDTIEHFSEKISSGKKAVTNDFMIIARIESLILNAGMEDALERAKAYIEAGADAIMIHSKKKEPSEILEFCRKFENKVPLVAIPTSYCQITETELAKAGVNVVIYANHLIRSAYPAMVDTAKNILMHERSLEASKCMPIKEILTLIP
>2694241810
LEAHNGLTGLIVQKTFDGMWVSSLCDSTAKGKPDIELVDLTSRLNTINDILEVTTKPIILDGDTGGEIEHFVYTVKTLERLGVSAVIIEDKVGLKKNSLFDVQQTQDTIEHFSEKISSGKKAVTNDFMIIARIESLILNAGMEDALERAKAYIEAGADAIMIHSKKKEPSEILEFCRKFENKVPLVAIPTSYCQITETELAKTGVNVVIYANHLIRSAYPAMVNTAKNILMYERSLEASECMPIKEILTLIP
>2587811315
MEAHNGLTGLIVEKSFDAMWISSLCDSTAKGKPDIELVDVTSRLNTINEILEVTTKPIILDGDTGGKIEHFIYTVKTLERLGISAIIIEDKVGLKKNSLFDVSQTQDSIEHFCEKIKAGKRAVTNDFMIIARIESLILKAGMDDAIERAKAYVEAGADGIMIHSKEKDGSEILEFCNRFEKRVPLIVVPTSYNHITETELMEYGVNVVIHANHLIRSAYPAMKKTAESILLNERSKEAEECMPIKEILTLIP
>2553221556
MEAHNGLTGLIAEKTFDGMWVSSLCDSTAKGKPDIELVDLTSRLNTINDILEVTTKPIILDGDTGGKIEHFVYSVKTLERLGVSAIIIEDKVGLKKNSLFEVQQTQDTIENFCDKIRAGRAAVTNDFMIIARIESLILKAGMEDAIARAKAYIEAGADGIMIHSQQKDGKEIVEFLSIYEKKVPVVVVPTSYSHMTDKELYEAGASIVIYANHLIRSAYPAMVNTAKSILENDRALEAKECMPIKEILTLIP
>2578830335
MEAHNGLTGLIAEKTFDGMWISSLCDSTAKGKPDIELVDLTSRLNTINDILEVTTKPIILDGDTGGKIEHFVYTVKTLERLGVSAIIIEDKVGLKKNSLFDVEQTQDTIENFCDKIRSGRAAVTNDFMIIARIESLILKAGMDDAIARAKAYVEAGADGIMIHSQQKDGKEIVEFLSIFEKKVPVVVVPTSYSHMTEKELYEAGASVVIYANHLIRSAYPAMVNTAKSILENDRALEAKECMPIKEILTLIP
>2776994709
MEAHNGLTGLIVEKTFDGMWISSLCDSTAKGKPDIELVDLTSRLNTINDILEVTTKPIILDGDTGGKIEHFIYTVKTLERLGVSAIIIEDKVGLKKNSLFDVAQRQDSIAHFCEKIQAGKRAVTNDFMIIARIESLILNAGMEDAIDRAKAYIEAGADGIMIHSKHKDGSEILEFCSLYDKKVPLVVVPTSYAHISERELKDAGASIIIYANHLIRSAYPAMMKTAKSILEHERALETNECMPIKEILTLIP
>2809652888
LEAHNGLTGLIAEKAFDGMWISSLCDSTAKGKPDIELVDLTSRLNTINDILEVTTKPIILDGDTGGKIEHFIYTVKTLERLGISAIIIEDKVGLKKNSLFDVSQNQDTIENFSKKIRAGKEAVTNDFMIIARIESLILNAGMDDALSRAKAYIEAGADGIMIHSKHKDGSEILEFCARYDKRVPLVVVPTSYAHITERELEDAGVNIIIYANHLIRSAYPAMMNTARTILENERALEADKCMPIKEILNLIP
>2562236688
LEAHNGLTGLIAEKAFDGMWISSLCDSTAKGKPDIELVDFTSRLNTINDILEVTTKPIILDGDTGGKIEHFIYTVKTLERLGVSAIIIEDKVGLKKNSLFDAEQKQDTIENFSKKITAGKEAVTNDFMIIARIESLILNAGMDDALNRAKAYIEAGANGIMIHSKHKDGSEILEFCAKYDKRVPLVVVPTSYAHITERELEDAGANIIIYANHLIRSAYPAMMKTAKTILENERALEADECMPIKEILTLIP
>2641303278
LEAHSGLTGLIAEKTFDAMWISSLCDSTSKGKPDIELVDFTSRLNTINEILEVTTKPVILDGDTGGQVEHFVYTVKSLERLGVSAIIIEDKIGLKKNSLFEVKQEQDSIENFSNKILLGKNAVTKEFMIIARIESLILGKGLEDAITRAKAYIDAGADGIMIHSKEKTAKEIFEFCDLYEARVPLIVVPTSYCYITEEELQEKGVNVVIYANHLIRSAYPAMMNTAKSILENGRAYECNECMSIKEILNLIP
>644401640
LEAHNGLTGLIAEKTFDAMWISSLCDSTAKGKPDIELVDLTSRLNTINDVLEVTTKPIILDGDTGGQVEHFAFNVKTLERLGVSAIIIEDKIGLKKNSLFEVQQNQDSIENFSRKISEGKKAVTDDFMIIARIESLILNAGLDDALKRAEAYIAAGADAIMIHSKEKEPDEIYAFCDHFPNRVPLVVVPSSYNHVTETELMEAGANIVIYANHLIRSAYPAMLKTAQSILEHERSLECSELMPIKEILTLIP
>2706247396
LEAHSGLTGLIVEKTFDGMWISSLCDSTAKGKPDIELVDLTSRLNTINDILEVTTKPIILDGDTGGQVEHFVYAVKSLERLGVSAIIIEDKTGLKRNSLFEVLQWQDSIENFSRKISEGKKAVTEDFMIIARIESLILKAGMEDAVMRAKAYIEAGADGIMIHSKERDPAEIFEFCMLYDTRVPLVVVPTSYSQVTEKELEYNGVNIVIYANHLIRSAFPAMVKTAETILQNERALEADKCLSIREILTLVP
>2721876175
VEAHNGLTGLIAESVFDGMWASSLTDSTAKGKPDIEAVDISSRIANINDLVEVTTKPIIFDGDTGGRPEHFIFTVRTLERLGVSAVIIEDKIGLKKNSMLDAGQQQDTIEDFCHKIMEGKKAVTDDFMIIARVESLILKQGVEDALTRARAYIAAGADGIMIHSKEKTPDEILEFCAGFPRIVPLVVVPSTFDTIYEAELVAAGANIVIYANQLLRSAYPAMVDTAKSILTNQRAFEARPLMSVSEILHLIP
>2509400387
IEAHNGLTGRIVESTFDGMWASSLTDSTVKGKPDIEAVDITARLSNINDLLEVTTKPIIFDGDTGGKTEHFVFTVRTLERLGVSAIIIEDKTGLKRNSLFDVSQTQDSIPHFCSKIRAGKQTVTNDFMIIARIESLILKAGMEDAIQRAKAYIEAGVDAIMIHSKEDTPDEILEFCSLFEVKVPLVVVPTSYDAIYEDELAAKGVKVVIYANQLLRSAYPAMVDTARKILINQRAFEARDMMSIKEILTLIP
>2835196248
IEAHNGLTGLIVENIFDGMWASSLTDSTSMGKPDIEAVDITSRVNNINNLVEVTTKPIIFDGDTGGKIEHFVFTVRTLERLGVSAVIIEDKIGLKKNSLFDVQQFQDSIEDFSKKIEAGRAAITDDFMVIARIESLILKAGMEDALKRAKAYIEAGADAIMIHSKEKSPNEILEFCHKYDRKVPIIAVPSSYNTITEDELADAGVNVVIYANQLLRSAYPAMLDTAKSILTHRRSYESRDCISIKEILELIP
>2722236774
IEAHNGLTGLIVENIFDGMWASSLTDSTAKGKPDIEVLDITTRVSNINDLNEVTTKPIIFDGDTGGKTEHFTFTVRTLERLGVSAVIIEDKVGLKQNSLFDVEQTQESIEGFCEKIKAGKRAVTDDFMIIARIESLILQAGMEDALTRAKAYIEAGADGIMIHSKEKTPDEILEFCRHFPRRVPLVVVPSTFDNIYEEELAEVGVNVVIYANQLLRSAYPAMLDTAKRILTHKRAFECRELMSIKEILTLIP
>2515843836
IEAHSGLTGLIVENLFDGMWASSLTDSTSKGKPDIEAVDITARTENINDLVEVTTKPIIFDGDTGGKIEHFVFTVRTLERLGVSAIIIEDKVGLKKNSLFEVPQQQDSIEGFCEKIKAGKNAVGQDFMIISRIESLILKQGQEDAIKRAKAYINAGVDAVMIHSKESSPNEILDFCKEYDRKVPLVAVPSSYDSVYEDELAEAGVNVVIYANQLLRSAYPAMVDTAKKILTYKRAYEARELMSIKDILTLIP
>2511473619
MEAHNGLTGLIVENTFDGMWLSSLTDSTAKGKPDIECVDVTSRMNTINDILEVTTKPIIFDGDTGGITEHFVFTVKSLERLGVSAVIIEDKIGLKKNSLFDVVQTQDSIENFSHKIASGKKAVTEDFMIIARVESLILKNGINDAVTRAKAYIAAGADGIMIHSKEKSPAEILEFCSIYENRVPLIIVPSSYNSVYENELIAAGANVVIYANHLLRSAYPAMIETAQSILRHGRSLECDQVMPIREILTLIN
>2627435110
MEAHNGLTGLIVDNLFDGMWLSSLTDSTAKGKPDIECVDLTSRLTTVNDIMEVTTKPIIFDGDTGGIPEHFVFGVKTLERMGVSAVIIEDKIGLKKNSLFDVEQTQDNIDSFCHKISMGKKAVTDDFMIIARIESLILKKGLDDAVKRARAYIEAGADGIMIHSREKEADEILEFCREYERKVPLVVVPSSFNKIYESELIEAGVNIIIYANHLLRSAYPAMVNTAKSILLNERSYECENCLSIKEILTLIP
>2619924774
MEAHSGLTGLIVENVFDGMWLSSLTDSTAKGKPDTEAVDLTARLHTLNDIVEVTTKPIIYDGDTGGRTEHFVFTVRTLERLGVSAVIIEDKTGSKKNSLFDVEQTQESIENFCMKISAGKKSVTDDFMIIARIESLILKAGMKDALERAGAYIEAGADGIMIHSKEKSPDEIIEFCREYERKVPLVAVPSSYSSIHEKKLEECGVSIVIYANHLLRSAYPAMLETAKSILENGRSFEADNMMSINEILNLIP
>2709423130
LEAHNGLTGLIIENVFDAIWLSSLTDSTAKGKPDIEAVDVTSRLHSLNDILEVTTKPIIYDGDTGGIPEHFVFTVKTLERLGVSAIIIEDKTGLKKNSLFDVQQTQASIEDFCYKISAGKKAVTKSFMIIARIESFILKQGLEDAITRAKAYIEAGADGIMIHSKEKNGEEILQFCKQYEKKAPLVVAPSSYNHLYEEQLIEAGVNIVIYANHLLRSAYPAMLEVAKSILIHERSLEADECMSIKEILNLIP
>2641884748
IEVHSPAAAIIAERSFDGFWSSSLTDSALRGLPDTELLDPRSRIEWATATVALTKKPLIIDGDTGGRCEHFAFSVRHMEREGLSAVIIEDKAGEKRNSLLDDLHTMAGVDAFAEKIAVGKAAASDGFMVIARLEGLITGLPREEILARAAAYVAAGADGLVVHSRSSDENLVIGLARELRVRTPLVAIPTAYPGTGEDELIRAGINLVIYANQMFRASLLAMESVAQSILDNGRALEAEPCLATHDLLHL
>2862802186
LEVHSPLSAVIAEHAFHGFWSSSLTDSALRGLPDIELLDSNLRLSWIDQIFSVSTLPLVMDGDTGGRVSHFEYLVRAMERRGVSAVVIEDKSGEKRNSLLKGLHTMAPVEEFCEKISRGKAAAGTDFMIIARLEGLITGLPRQEVLDRAGAYVEAGADGLVIHSRSADESLVLDLARELYPHIPLVSIPTAYPSVTEQELHEAGFRLIIYANHMLRAATRAMEEVSHRILDHGRALEAGECIETSKILSMPE
>2866521744
IEVHSPLAAVIAEHAFHGFWSSSLTDSALRGLPDIELLDMEVRLSWIDQIFSVSTLPLVMDGDTGGQTLHFEYLVKAMERRGVSAVVIEDKCGEKRNSLLEGLHTMAPVDEFCDKISRGKAASSDAFMIIARLEGLITGLSRQEILDRAGAYVAAGADGLVLHSRSSDEAPLLDLARELHPDTPLVAIPTAYPSVTEEELHAAGFNMIIYANQMLRAATRAMEEVSHRILDHGRALEAGECIETSKLLTMPD
>2518084903
IEVHSPLAAVIAEHAFHGFWSSSLTDSALRGLPDIELLDMERRLSWIDQIFSVSTLPLVLDGDTGGQPLHFEHTVKEMERRGVSAVVIEDKCGEKRNSLLDGLHRMAPVDEFCEKISRGRAASFTDFMIIARLEGLITGLPRQEILDRAGAYVAAGADGLVLHSRSSDEAPLLDLAHELHPGTPLVAIPTAYPSVTEEELHAAGFSLIIYANQMLRAATRAMEEVSHRILDHGRALEAGECIETSKLLSMPD
>2635432592
VEVHSPLAAVIAEHAFHGFWSSSLTDSALRGLPDIELLDMELRLSWIDQIFSVSTLPLVMDGDTGGQTLHFEHMVKAMERRGVSAVVIEDKAGEKRNSLLDGLHTMARVDEFCEKISRGKAASSTDFMIIARLEGLITGLPRQEILDRAAAYVAAGADGLVLHSRSSDEAPLLDLARELHPGTPLVAIPTAYPSVTEEELHAAGFDLIIYANQMLRAATRAMEEVSHRILDHGRALEAGECIETSKLLSMPD
>2777042588
VEVHSPLAAVIAEHAFHGFWSSSLTDSALRGLPDVELLDMELRLSWIDQIFSVSTLPLVMDGDTGGQTLHFEHMVKAMERRGVSAVVIEDKCGAKRNSLLDGLHTMAPVDEFCEKISRGKAASSTDFMIIARLEGLITGLPRQEILDRADAYVAAGADGLVLHSRGSDGAPVLDLARELHPGTPLVAIPTAYPSVTEEELHAAGFSLIIYANQMLRAATRAMEEVSHRILDHGRALEAGECIETSKLLSMPD
>2768405126
VEVHSPLAAVIAEHAFHGFWSSSLTDSALRGLPDVELLDMELRLSWIDQIFSVSTLPLVMDGDTGGQTLHFEHMVKAMERRGVSAVVIEDKCGAKRNSLLDGLHTMAPVDEFCEKISRGKAASSTDFMIIARLEGLITGLPRQEILDRADAYVAAGADGLVLHSRGSDGAPVLDLARELRRRTPLVAIPTAYPSVTEEELHAAGFSLIIYANQMLRAATRAMEEVSHRILDHGRALEAECIETSKLLSMPD
>2552117990
IEAHNPISAIVAEFDAIWSSSLTDSAVRGLPDIEILDWRIRLAAIDEIFAVTAKPLIMDGDTGGLPEHFEYTVRELERRGVSAVIIEDKRGLKQNSLLSRLQEMESMERFCDKIRRGKATVTQEFQIFARIESLILGEGMHSALQRADEYVNAGSDGIMIHSRDKCPDDVMKFATEFPGVTLIAVPTTYNSVHADELAGAGFNIVIYANHLFRSSMKAMQDACRRILLNGRTAEVEECVDLAEILNLRP
>2645452883
LEAHDPLSAMVGEEVFDGFWSSSLTDSARRGLPDIELVGMRSRLQGIAEMFAVTSKPLLMDGDTGGRVEHFEYTVRDLERAGVSGVVIEDKTGLKQNSLLSVPQLLETVEAFSEKIARGKAASRPEFMIVARIESLILGMPMDDALHRASAYVSAGADAVMIHSRQSSPREVLAFAALFRAAVPLVAVPTTYNTIRAEDLRAAGFNVVIYANHMLRASLRAMDAVARKILNHDRTLEVEPCADLKDLLTVEV
>2753378854
IEAHDPLSAVVGEQTFDGFWSSSLTDSARRALPDIELVGIRSRLERIAEIFAVTAKPLLMDGDTGGRPEHFEFAVRDLERAGVSGVVIEDKTGLKQNSLLEVSQTIADIDEFSDKIARGRAASGDDFMIVARLESLILELGMDDALKRASAYVDSGCDAIMIHSRRKVPDEVLEFAHRFRKSVPLVSVPTSYNSINAEQLREAGFNVVIYANHMLRASMKAMSSVAESILVHDRTLEAEPCSDVKDLLNIEV
>2566154552
IEAHNPISAIIAENAFDGLWSSSLTDSTLHGLPDIEVLDPQTRLANIRDIFAVTTKPLIMDGDTGGKVEHFEFFVRNMELAGVSAVIIEDKTGLKRNSLLTVKQVSTDVGEFTAKIRRGKAARTPEFMIIARIESLILDLGMADALTRADAYVAAGADGIMIHSRKSNPGEVLEFAREFHPSVVLISAPTTYNSIHAKELQSAGFNVIIYANHMLRAAVKAMQDVSMDILRHGRTAEAERCVGLEHILHIGP
>2824184454
IEVHNPVSAIIAEYAFDGFWSSSLADSTSFGLPDIELLGPRKRLENIQDIFTVTTKPLVMDGDTGGPVEHFEYTVRDLERAGVSAVVIEDKTGLKRNSLLSVEQRSAPVAEFCEKIKRGKAATTRDFMIIARIESLILGQGMPEALHRANAYVDAGADGIMIHSREESPREVLEFAAEFHPAVPLVSVPTTYNSVRAGELQEAGFDVVIYANHMMRAALRAMVEVSREILRHDRTAEVESCLGIDAILSLPE
>2753210728
IEAHSPLSAHIIDSIFDGIWSSSLSDSVLNGLPDTEYLDLRSRIKHVHDMMEFTSKPIIFDADTGGDIPHFEKNIRMMERIGISAVIIEDKTGQKKNSLFSVYQQLEDINVFSEKIMAGKKSKYNDLQIFARIESLIAGMPMDDALIRAERYVHAGADGIMIHSCKRNADEVICFAHKFRKKIPLVCVPTTYSDTPPSWLFDAGFNIIIYANHLIRSSYKAMEDTAIQLLRTGMAADVESCVEVKKILSAFE
>AG-390-P19_NODE_20
IETHSPLTGLMIENFFDGMWSSSLCDSLHMGKPDNEVLDLTQRLDNINNIFELTTKPLIMDLDTGGKKEHLSNNIKRLERLGISAAIIEDKVGLKKNSLFKANQQQETIQKFCEKIKIIKKYTTNNFLLFSRIESLILKQGMQDALRRAYSYVEAGTDGIMIHSAEKSPKEIIEFAKKFYKKIPLVSVPSSYSKVSEKTLKKVGFNIVIYANQLTRSIYKPIQETLKNILKYERSYESEKMLKIKEIINLIP
>2766720010
IEAHNPLSALIASKAFDGIWSSSLTDSASRGIPDNETLALSSRLENIADIRNVTDMPIIMDADTGGQPEHFSYYVKRMINNGVNGVIIEDKTGLKKNSLFEVEQTLADINDFSEKIKRGKSAYIDDFMIIARLESLIAGFDVDHALERADAYVEAGADGIMIHSCKKTPDEVFLFSTKFRKKVPLICVPTTYSATSNKELSEAGFNVIIYANHMLRAAYKAMENVSKEILRYGRTAEVENCMSVKEIISLIP
>2576902773
IEAHNPLSALIASKAFDGIWSSSLTDSASRGIPDNETLALSSRLENIADIRNVTDMPIIMDADTGGKPEHFSYYVKRMINNGVNGVIIEDKTGLKKNSLFEVEQTLADINDFSEKIKRGKSAYIDDFMIIARLESLIAGFDVEHALERADAYVEAGADGIMIHSCKKTPDEVFLFSTKFRKKVPLICVPTTYSATSNRELSEAGFNVIIYANHMLRAAYKAMENVSKEILRYGRTAEIEKCMSVKEIISLIP
>2846527480
IEAHNPLSALIIKNTFDGIWSSSLTDSAIKGIPDNETLDINSRLQNIHEIKLLTKMPVIMDADTGGRVEHFVHYVRKMEQIGIDAVIIEDKTGNKRNSLFHVKQELADIKEFSNKIAEGKAAQKNRLMIFARLESLIAGYGMEDALERANAYVKAGANGIMIHSCQNTSDEVIDFSQSFRRKLPLICVPTTYSATYHHDLSEAGFNIIIYANHMLRAAYKAMEHVSHEILKYGRSAEVEKCISIKKSHHS
>2849632253
IEAHNPLSALIIKNTFDGIWSSSLTDSAIKGIPDNETLDINSRLQNIHEIKLLTKMPVIMDADTGGRVEHFVHYVRKMEQIGIDAVIIEDKTGNKRNSLFHVKQELADIKEFSNKIAEGKAAQKNRLMIFARLESLIAGYGMEDALERANAYVKAGANGIMIHSCQNTSDEVIDFSQSFRRKLPLICVPTTYSATYHHDLSEAGFNIIIYANHMLRAAYKAMEHVSHEILKYGRSAEVEKCISIKKVITLIP
>2846553148
IEAHNPLSALIIKNTFDGIWSSSLTDSAVKGIPDNETLDINSRLQNIHEIKSLTKMPVIMDADTGGRVEHFVHYVRKMEQVGIDAVIIEDKTGNKRNSLFNVKQELADITEFSNKIAKGKAAQKSRLMIFARLESLIAGYGMEDALERANAYVKAGANGIMIHSCQNTPDEVIDFSQSFRKKLPLICVPTTYSATYHNDLSKAGFNIIIYANHMLRAAYKAMEHVSHEILKYGRSAEVEKCISIKKVINLIP
>637463664
RCMSALTDSAVKGIPDNETLDINSRLQNIHEIKLLTKMPVIMDADTGGRVEHFVHYVRKMEQVGIDAVIIEDKTGNKRNSLFSVKQELADIKEFSNKIAKGKAAQKSRLMIFARLESLIAGYGMEDALERANAYVKAGANGIMIHSCQNTSDEVIDFSQSFRKKLPLICVPTTYSATYHHDLSEAGFNIIIYANHMLRAAYKAMEHVSHEILKYGRSAEVEKCISIKKVINLIP
>AG-447-M20_NODE_28
IEVHSPISGIIAENAYDGFWSSSLTDSINNGKPDNESLDISRRLENISRIFDVTTKPLIMDFDSGGRIEHFKLNVRSAERMGVSAIIIEDKKGTKQNSLTGNKQPQESIAQFCKKIKSGKQNLTDDFMIIARIESLIMSKPLSDALKRANAYVKAGVDGIMIHSKSNSPDEVLKFAKKFYSKIPLICVPSTYSKIFDAKLKSAGFNIVIYANHLMRASIPSMEKISNLILKNGRTFEIEKISSIKKILNYID
>AG-319-F18_NODE_2
IEAHSPISAIISENIFDGFWSSSLTDSTILGKPDNEILNISERLNKITQIMDVTSKPLIMDIDTGGKIEHLQSHIISLQNQGVSAVIMEDKKGLKKNSLFSVKQYQEAPNKFAQKIKLIKKVINKDFLVIARIESLILGKNVKDALERAKLYIKSGVDGIMIHTAQKNPREIFEFSKKFYKNVPLVSVPSSYSQIKENQLITNGFNIVIYANQMFRSTYPAMQKTALSILKNSRSFEAEKLMSIKDILNLIX
>AH-324-J22_NODE_4
IETHSPLSALLVEKLFDGFWSSSLTDSTLFGRPDTESLDISMRLNNIDKIFDVTSKPLIMDIDTGGKLEHLKMKINSIEKLGISAVIMEDKTGMKRNSLFTSNQKQEDPKRFANKIKFIKTNITNDFMVIARIESFILNKSIHDAINRAKKYVKANVDGIMIHSKEKNPKKVFEFAKRFNPTIPLVCVPSTYDHVSEKVLKQKGFDIVIYANQLLRSSYSAMNKVAKSILKNSKAKNAKKMTSIKEIINLIP
>2717457288
MEAHSPLSALIIEKTFDGFWSSSLTDSTLFGRPDTESLDMSLRLNNIDKIFDVTSKPLIMDIDTGGKFEHLKMKINSIEKIGISAVIMEDKTGLKKNSLFTSDQKQESADKFAKKIKYIKENITNDFMLIARIESFILNKGINDALLRAKKYTKAGVDGIMIHSKQKNPKEIINFAKNFNKIIPLICVPSTYNQIKEDSLKKVGFNIVIYANQLLRSSYYAMLNIATDILKNSRAKESEKMTSIKKIINLIP
>AG-349-P23_NODE_5
MEDKTGLKKNSLFTSDQKQERADKFAKKIKYIKENITNDFMLIARIESFILNKGINDALLRAKKYTKAGVDGIMIHSKQKNPREIVKFAKSFRKFNKVISLILCSFYLX
>AG-404-A15_NODE_17
IEAHNPLSALIIENLFDGFWSSSLTDSTSQGKPDTESLDLSARLNNINNIFNITTKPLIIDCDTGGLSEHFELNVKTMERLGISATIIEDKKGLKKNSLLKVKQEQETVNQFCDKITGGVKAVGEDFMIIARIESLILEKGMKDALKRAYAYVEAGADGIMIHSKNNTPKEIFEFSKLFFEEVPLVSVPSTYNSVKEKDLINNKFNVVIYANHILRAAYPAMFEAGMSILKNQRSLEIEKLAKIKDILKLIP
>AG-337-M06_NODE_48
IETHSPISALIAENAYDGFWSSSLTDASLIGKPDIEVVDISKRLENINNIFEVTSKPLIMDIDTGGKIEHLNLNIKTIERLGISAVIMEDKTGLKKNSLLTTNQLQESVETFSEKIKTIKSNQNQDFMVIARIESFILGKGLEDALMRAEAYLNAGSDGIMIHSKKKNPNEIFEFSKQFFNDVPLVCVPSTYSSIKENELIDNGINVVIYANHLFRAAYPAMVETANSILKNGRSKEVEDLTSIKEMMDLIP
>AG-901-J10_NODE_7
IETHSPISAIIAEKTYDGFWSSSLTDSTKLGMPDNEVLNLSERLENISKIFEVTTKPLIMDIDTGGQLEHLKINAKSIERSGVSAVIMEDKTGLKKNSLFSVKQTQEKIKKFCEKIETIKSNVSEDFMVIARIESLILKKGMSDALKRAKSYVSNGADGIMIHSKEKKPREVFEFSKRFFKNVPLICVPTSYNSVKEIDLIKNNFNLVIYANHLFRASYPAMLNTAKKILKFGRTKEIDKLISIKEILELIP
>AG-390-C19_NODE_1
IETHSPISAIIAEKVYDGFWSSSLTDSTKLGMPDNEVLNLSERLENISKIFEVTTKPLIMDIDTGGQLEHLKINAKSIERAGVSAIIMEDKTGLKKNSLFSVLQTQEKIKKFSEKIETIKLNVSEDFMVIARIESLILEKGMNDALKRAKNYVAHGADGIMIHSKEKKPKEVFAFSKKFFKNVPLICVPTSYNSVKEIELIKNNFNLVIYANHLFRASYPAMFKTAQKILKFGRTKEIDNLISIKKILELIP
>AG-414-K14_NODE_3
LKTKTGFKQYDGFWSSSLTDSTKLGMPDNEVLNLSERLENISKIFEVTTKPLIMDIDTGGQLEHLKINAKSIERAGVSAIIMEDKTGLKKNSLFSVLQTQEKIKKFSEKIETIKLNVSEDFMVIARIESLILEKGMNDALKRAKNYVAHGADGIMIHSKEKKTKRSFCFFKKI
>2737759797
IETHSPISALIAENIFDGFWSSSLTDATKMGKPDIEALDISERLSNINHIFEVTTKPLIMDVDTGGKMEHLKLNAKSMERLGISAIIMEDKTGLKKNSLFHVKQTQEDIKIFCEKIKAANININKEFMIIARIESLILGKGMKDAMNRAIKYIESGADGIMIHSSKNKPKEVFEFAKKFFKSIPLICVPTTYNSVKEKDLIKNGFNIVIYANHLFRAAYPAMYKTAYSILKHGRSKEIDNLIGIKEILELIP
>2739679827
IETHSPISALIAENSFDGFWSSSLTDSTSMGKPDIEALDISERLSNINNIFDVTSKPLIMDIDTGGKIEHLKLNIRSMERLGISAVIMEDKTGLKKNSLNTSNQKQESIKYFCDKIEQINRILNDEFMVFARVESLILGKGMEDALNRAKNYVEAGAAGIMIHSKKSSSKEIFEFSDKFFSFVPLICVPSTYNSVKESDLIKKKFNIVIYANHLFRSAYPAMAKTALSILKHGRSKECDNLIGIKEILKLIP
>AG-447-L20_NODE_43
IEAHNPISSLIAENTFDGFWSSSLTDSTSMGKPDIEALDISERLSNINNIFDVTSKPLVMDIDTGGKTEHLKLNIRSMERLGISAVVMEDKTGLKKNSLNTSNQKQEGIKQFCDKIEQINKVMNDEFMIIARIESLILGKGMSDAIRRANSYVEAGANGIMIHSKSKNPNEIFQFSDIFHPNTPLVCVPSTYNSVKESTLIKKKFNVVIYANHLFRASYPAMQKTALSILKFGRSKELDKLISIKEILKLIP
>AH-326-F06_NODE_9
IEAHNPISALIAENTFDGFWSSSLTDSTSMGKPDIEALDISERLSNINNIFDVTSKPLVMDIDTGGKTEHLKLNIRSMERLGISAVIMEDKTGLKKNSLNTSNQKQEGLKQFCDKIDQINKVMNDEFMIIARIESLILGKGMNDAINRANNYVEAGANGIMIHSKSKKPNEIFQFSDIFYPDTPLVCVPSTYNSVKESTLINKKFNVVIYANHLFRASYPAMQKTAKSILKFGRSKELDSLISIKEILKLIP
>2717355815
IEAHSPISAIIAEKSFDGFWSSSLTDSIEMGMPDIEALDVSKRLLNINNIFDVTTKPLIMDLDTGGKLEHFQINIKTIERLGISAVIIEDKKGLKKNSLFEVSQNQEDVDAFAEKIAIGKSNLSSDFMIIARIESLILEKGMNDAIERAIKYVEAGADAIMIHSRLKEPLEIFTFAKLFFAHIPLVCVPTSYNKTTEDQLLNVGFNIVIYANHLMRSSYPAMKSVAFNILKYGRSAEVEKLISIKEVLDLIP
>2687402150
IEAHSPISAMIAEHAFDGFWSSSLTDSIVRGKPDIEAIEINTRLTGINEIFEVTTKPLIMDADTGGKLEHFELNVRSMERLGVSATIIEDKTGLKRNSLFEVEQTQEDIPAFCEKIRAGRAAFGDDFMVVARIESLILERGMAEALRRAEAYAEAGVDGIMIHSRTPGPDEVYEFARQFFASLPLVAVPTSYNQETDEQLAAHGFNIVIYANHLMRAAYPAMQQAALRILRHGRTFELESLMPVKDTLALIP
>2528838045
IEAHNPISALIAEHAFDGFWSSSLTDSAARGKPDIEALEINSRLQNINDIFDVTTKPLIMDADTGGKIQHFELNVRTMERLGISATIIEDKTGLKKNSLFDVVQTQEDVDVFCDKIRAGRAAVSDDFMIIARIESLILDKGMGDAIERALAYADSGVDGIMIHSRKKTPDEVFEFSRIFFPHLPLVCVPTSYNEVKEHELANHGFNVVIYANHLLRSAYPAMKQVAHEILRNGRSAEVEHLLSINEVIELIP
>2812529296
IEAHNPISALIAENAFDGFWSSSLTDSTARGKPDIEALDISSRLANVNDIFEVTTKPLIFDGDTGGKPEHFELNVRSMERLGISAVVIEDKQGLKKNSLLEVAQTQEEPAAFCEKIRIGRAATGEDLMVIARIESLILERGMADAVARAQAYAAAGVDGIMIHSRRKTPDEVFEFARIFFPHLPLVCVPTSYNACTEDELAAHGFNMVIYANHLLRAAYPAMRSVALDILRHGRSLEVDALLGISEILELIP
>2612205541
IEAHNPISALIAEHAFDGFWSSSLTDSTARGKPDIEALDINSRLANISDIFDVTTKPLIMDADTGGKTEHFELHVRSMERLGISVSIIEDKCGLKKNSLFDVCQTQEEIEPFCEKIRAGRAAVGEDFMIIARIESLIFDKGVNDALRRAVAYAAAGVDGIMIHSRKKAPDEIFEFAKQFFPNLPLVSVPTSYNVVTEEELEEHGFNIVIYANHLMRAAYPAMQKTAQQILRHGRSLEVDSLMSIKDVLELIP
>2645622604
IEAHNPISALIAEHAFDGFWSSSLTDSTARGKPDIEALEINSRLSNINDIFDVTTKPLVMDADTGGKLEHFELNVRSMERLGISATIIEDKIGLKKNSLFEVAQLQDDIQPFCDKIAAGRAAVSDDFMVIARIESLILEKGMEDAVKRAQAYVGAGVDGIMIHSRQKSPDEVFEFAKIFFPTTPLVCVPTSYCTVTEEELAARGFNLVIYANHMMRAAYPAMQRTAMEILKNGRTAEVESLMSINDVLSLIP
>2657197853
IEAHNPISALIAEHVFDGFWSSSLTDSTARGKPDIEAVEINSRLSNINDIFDVTTKPLIMDADTGGKLEHFELNVRSMERLGISATIIEDKIGLKKNSLFEVPQLQDDIEPFCEKIMAGRAAVSDDFMVIARIESLILEKGMEDAVKRAQAYVGAGVDGIMIHSRQKSPDEVFEFANIFFPTTPLVCVPTSYNKVTEEELAARGFNLVIYANHMMRAAYPAMQRTAMEILKNGRTAEVESLMSINDVLELIP
>2634906747
IEAHNPISALIAEHVFDGFWSSSLTDSTARGKPDIEAVEINSRLSNINDIFDVTTKPLIMDADTGGKLEHFELNVRSMERLGISATIIEDKIGLKKNSLFEVPQLQDEIEPFCEKIMAGRAAVSDDFMVIARIESLILEKGMADAVKRAQAYVGAGVDGIMIHSRQKAPDEVFEFAKIFFPTIPLVCVPTSYNKVTEEELAAHGFNLVIYANHMMRAAYPAMQNAAREILKNGRTAEIEALMSINDVLELIP
>2634840547
IEAHNPISALIAEHVFDGFWSSSLTDSTARGKPDIEAVEINSRLSNINDIFDVTTKPLIMDADTGGKLEHFELNVRSMERLGISATIIEDKIGLKKNSLFEVPQLQDEIEPFCEKIAAGRAAVSDDFMVIARIESLILEKGMADAVKRAQAYVGAGVDGIMIHSRQKAPDEVFEFAKIFFPTTPLVCVPTSYNMVTEEELALRGFNLVIYANHMMRAAYPAMQNAAMEILKNGRTAEIESLMSINDVLELIP
>2668600747
IEAHNPISALIAEHVFDGFWSSSLTDSTARGKPDIEAVEINSRLSNINDIFDVTTKPLIMDADTGGKLEHFELNVRSMERLGISATIIEDKIGLKKNSLFEVPQLQDEIEPFCEKIAAGRAAVSDDFMVIARIESLILEKGIADAVQRAQAYVGAGVDGIMIHSRQKTPDEVFEFAKIFFPTTPLVCVPTSYNTVTEEELALRGFNLVIYANHMMRAAYPAMQNAAMEILKNGRTAEIESLMSINDVLELIP
>AG-453-K06_NODE_12
IEAHSPLSALIGEKIFDGFWSSSLTDSTEMGKPDIEALDISKRLENINNIFDVTTKPLIMDADTGGKVEHFNLNIKSMERLGISAVIIEDKKGLKKNSLFDVDQSQDDIEIFSEKIFSAKRNISDDFMIIARVESLILDKGLDDALKRSFAYIEAGADGIMIHSRNKDPDEVFIFSKRFHPYIPLVVVPTSFNNILEEELIDNGFNIVIYANHLLRASYPAMKKVAEQILIDSCSAGVDKIISISEILNLIP
>AG-349-C13_NODE_6
LETHSPISALIAENAFDGFWSSSLTDSTEMGKPDIEALDISKRLSNINNIFDVTTKPLIMDADTGGKVEHFQLNVKSMERLGISAVIIEDKKGLKKNSLLDVLQMQEDIEIFSEKIKVATQSLSNDFMIISRIESLILGRGMDDALKRANAYVDAGSDGIMIHSRKKSPDEIFEFSRLFHPSVPLVCVPTSFNEVKEPELEQHGFNIVIYANHMLRASYPAMNEVAHQILRNQRSLESDNLISIKEILDLIP
>AG-470-J19_NODE_3
LETHSPISAIIAEKTFDGFWSSSLTDSTEMGKPDIEALDISKRLSNINNIFDVTTKPLIMDADTGGKTEHFELNVRSMERLGISAVIIEDKKGLKKNSLLDVFQSQEEIPVFCEKINKAVKALSDDFMLISRIESLIVEKGMQDALTRASAYVEAGSDAIMIHSRQKKPAEIFEFSKLFHPEIPLVCVPTSFNKTKEDELASHGFNIIIYANHLLRASYPAMREVAKEILINQRSYESDQLISINEILNLIP
>AG-912-A22_NODE_2
IETHSPLSALIAESVFDGFWSSSLTDSTLKGKPDIEVLDLNARLNNINEILDVTSKPLIMDGDTGGKSEHFQINIKSIERMGVSAVIIEDKKGLKKNSLLDIKQTQENIKVFCDKIKIGKRSASKGFMLIARVESFILNKGLNDAIKRSRAYVKAGADGIMIHSKSKNPKEIVSFSKKFFPKTPLIAVPTSYNKTKENELQKAGINVVIYANHLLRASYPAMQSVALEILKNKRSFEAEKLLSIKKILKLIP
>AG-903-P17_NODE_1
IETHNPLSAIIAETTFDGFWSSSLTDSTSLGKPDNESVTYSQRLSMVDNIFDVTSKPLIFDGDTGGQIEHLDAKIKSMERLGISAVIFEDKTGFKQNSLFTSNQKQEDKIKFSNKIKVAKKARSNDFMVISRIESFILGKSLSDAFNRAQAYIDAGTDGIMIHSKSNTPAEIFSFSKKFYPNIPLICVPSTYNQVKEKDLINEGFNVVIYANHMLRAAYPAMRKVALQILKSSRSKEANKLYPIKEILTLIP
>AG-918-A19_NODE_1
IESHNPISAIIAENTFDGFWSSSLTDSTALGKPDNESLANSQRLLSIDQIFDVTSKPLIFDGDTGGQIDHLDMKIKSMERLGISAVIFEDKTGLKQNSLFTSNQQQEDKDKFAKKLKIAKKARSDDFMVIARIESFILGKGLNDALNRADSYIGSGADGIMIHSKSDTPDEIFSFSKKFHSNIPLVCVPSTYNQVKEKQLEERGFNIVIYANHMLRAAYPAMRKVALEILKNSRSKEANKLYPINDILNLIP
>2717472665
IEAHSPLSALISENAFDGFWSSSLTDSTSMGKPDNEYVDNSLRLTGINHIFDVTSKPLIFDGDTGGKKEHFDMKIKTIERSGVSAIIIEDKTGLKKNSLLTKNQQQENIKSFSEKISIGKKALSSDFMIIARIESFILGKKINDAMTRAHAYIKAGADGIMIHSKSKNPNEIFSFARKFYKNVPLIGVPSTYNQVTEKELEKNGFNIVIYANQMLRASYPAMMNVAMKILKNGRAKEVEKLFSIKNILNLIP
>AG-912-M05_NODE_26
IEAHSPISALISENAFDGFWSSSLTDSTSMGKPDNEYVDNSLRLNVINNIFDVTSKPLIFDGDTGGKKEHFEMKIKSIERLGISAIIIEDKTGLKKNSLHTSNQTQENADLFAEKISIGKKAGSEDFMIIARIESFILNKGLDDAMRRAKKYVDAGADGIMIHSKSKKPNEVFSFSKKFFSDIPLICVPSSYNQVTEKQLSENGFNLVIYANHMLRASYPAMTKVALEILKNGRSKESDKLMPIKDILNLIP
>AG-422-J20_NODE_16
LEAHSPLSAIIGENTFDGFWSSSLTDSTVVGKPDNESLDFSQRLNGVDQIFEVTTKPLIMDGDTGGKVEHFEMRIKSAERLGISALIIEDKKGLKKNSLLTSRQTQEEKIKFSEKISVGKKAISDDFMIIARIESFILGKGLNDAISRAHSYIEAGADGIMIHSKSKNPKEVTAFSKVFYKKIPLVSVPSSYNQISEKTLYENGFNIVIYANHMLRASYPAMQHVAKTILEKNRSKEVDKLLSIKEILNLIP
>2717202637
LEAHSPLSAIIGENTFDGFWSSSLTDSTVVGKPDNESLDFSQRLNGVDQIFEVTTKPLIMDGDTGGKVEHFEMRIKSAERLGISALIIEDKKGLKKNSLLTSRQTQEGKIKFSEKISVGKKAISDDFMIIARIESFILGKGLNDAISRAHSYIEAGADGIMIHSKSKNPKEVIAFSKVFYKKIPLVSVPSSYNQISEKTLYENGFNIVIYANHMLRASYPAMQHVAKTILEKNRSKEADKLLSIKEILNLIP
>2823111739
LEAHNPISALIGENIFDGFWSSSLTDSTMMGKPDNESVDISQRLQGVNQIFDVTTKPLIFDGDTGGKIEHFEMKIKSAERLGISAIIIEDKTGLKKNSLFTKDQKQEDKKSFAKKISIGKKASSHEFMIIARIESFILGKGLKDAIDRAHSYVEAGADGIMIHSKSKDTKEIFQFSKLFYKNIPLISVPSSYNHVTEKELLKNGFNIVIYANHMLRAAYPAMRNVALDILKNNRSKEADKLLSINEILNLIP
>AG-464-C13_NODE_7
LETHNPISALIAEKIFDGFWSSSLTDSTTMGKPDTEALGISERLVGVNQIFDVTTKPLIFDADTGGKIEHFEMKIKSIERLGVSSIIIEDKTGLKKNSLLTSNQIQENKKKFCEKIKVGKKANSDDFMIIARIESFILGKKLKDAIDRAHAYVDAGADGIMIHSKSKNPKQIFEFSNLFYDNIPLVSVPSSYSQVKESELIDNGFNVVIYANHMLRASYPSMKNAALKILKHGRSKEIDKIFGINEILNLIP
>AG-907-A13_NODE_3
IEAHSPLSALISEKIFDGFWSSSLTDSALRGKPDIEVIEINQRLSNINEIFDVTSKPLIIDVDTGGKPEHFEINVKTIQRYGVSALIVEDKKGLKKNSLFEVKQEQESIKAFSKKIKVGKNVSDSDFMIISRIESLILNKPISDAYKRACEYLNAGADAIMIHSKHKSPKEVLKFADIFYPNVPLVAVPSSYNKIRETDLINSGFNIVIYANQLLRASYPAMYKTALGILRNGRSFEIEKLLSIKEILELIP
>AH-324-L09_NODE_1
IEAHSPLSALISEKIFDGFWSSSLTDSALRGKPDIEVIEINQRLSNINEIFDVTSKPLIIDVDTGGKPEHFEINVKTIQRYGISALIVEDKKGLKKNSLFEVKQEQESINSFAKKISIGKKVSDPDFMIISRIESLILNKPLSDAYKRASAYLNAGTDAIMIHSKQNSPKEVLKFADIFYPNVPLVAVPSSYNKIRETDLINSGFNVVIYANHLLRASYPAMYKAALGILKNGRSFEIEKLLSIKEMLELIP
>AG-430-O05_NODE_2
IETHSPLSALIAENIFDGFWSSSLTDSTLKGKPDIEILDLNQRLLNINEIFDVTTKPLIMDIDTGGKLEHFSINCKVIDRNSISAIIMEDKTGLKKNSLFEVKQKQENIKNFTDKIIVGKKLTKGNMMIISRIESLILGKPLSDALNRAEKYLAAGSDGIMIHSKSKNPKEIFQFSRKFFPNIPLVSVPSSYNQVKERQLINEGFNVVIYANHMLRAAYPAMQKVALDILKNKRSFESDKLMSIKKILNLIP
>AG-410-K13_NODE_1
LEAHSPLSAIIAEQVFDGFWSSSLTDSTLKGKPDIEVLDINQRLTNINDIFDVTSKPLIIDIDTGGKIEHLEINLKTIERSGASAVIMEDKKGLKKNSLFTVKQEQENIKEFSKKISAGKKATTNKLMIIARIESLILGKPLSDAVLRAEKYVEAGADGIMIHSKDKKPNEIFKFAEKFFKDVPLVAVPSSYNSVKDKQLENAGFNIVIYANHMLRASYPAMRKVALEILKNGRTFESEKIMSISNILELIP
>AG-918-P15_NODE_14
LEAHSPLSAIIAEQVFDGFWSSSLTDSTLKGKPDIEVLDINQRLTNINDIFDVTSKPLIIDIDTGGKIEHLEINLKTIERLGASAVIMEDKKGLKKNSLFTVKQEQETIKVFQKKISAGKKATNNNLMIIARIESLILGKPLNDAVLRAEKYVEAGADGIMIHSKNKNPSEIFNFAKKFRKKVPLVAVPSSYNSVKDKQLENAGFNIVIYANHMLRASYPAMRKVALEILKNGRTFESEKIMSIGSILELIP
>2754231608
LEAHSPLTALIVERAFDAIWSSSLTDSTVRGKPDIEVVDLSMRLQTINEMFDVTMKPLVYDADSGGLPEHFVFTVRALERVGVSAVVIEDKVGLKRNSLSVSAQSQIAIGEFCEKIAAGKDAVDDAFMIVARIESFILGAGLDDALQRALAYAQAGADAVLIHSRNHQPVEVLDFCRAFDARTPIFAIPSTYDIVSEHDLEVAGVNGVIYANHLLRAAYPAMTAAAESILRHGRAHECARGASLHDILSVVA
>642417270
MFTVRALERVGVSAVVIEDKVGLKRNSLLVSAQSQIAIAEFCEKIAAGKNAVADEFMIVARIESFILGAGLDDALQRAHAYAQAGADAILIHSRNHEPVEVLDFCRAFDTQTPIFAIPSTYDIVSECDLEAAGVNGVIYANHLLRAAYPAMTAAAESILRHGRAHECAGASLHDILSVVA
>2558087611
MEASNGLTGLIVENTYDAMWLSSLCDSTLKGKPDNEVVDFSSRIKTVEEIFEVTSKPLIFDGDTGGHPEHFAYNIKTLEKLGVSAIIIEDKKGLKQNSLIPSLHTLEDKEIFANKIKQGKKAQTSDFMIIARIESFIANKPLSDALERADCYIEAGADGIMIHSYKEDGAEIMEFLKRFREKVPVVLIPTTYSKYTETELFENGANIVIYANQLLRSAYKSMSAAAKKILEDESSFAAKECTSMKEILNLIG
>2588287791
MEASNGLSGLIVERAYDAMWVSSLCDSVLKGKPDNEVVDFSSRVKTIEEILEVTSKPIIVDGDTGGQVEHFVHHVRTLERMGVSAIIIEDKKGLKQNSLFGTEQILEDKLTFANKITRGKEAQTEEFLIFARIESFIADKSVEEALDRAETYVDAGADGIMIHSYKSDGEEITSFLTRFKKDYPVIVIPTTYSKFTETQLSDLGANVIIYANHLLRSAYPAMLRTAEKILEDECCEEANECLSMEEILQVIR
>2790299047
LEASNGLSGLIVEAAFDAMWVSSLCDSAFKGKPDIELVDFTSRIATITEIMEVTTKPIILDGDTGGRVEHFAHNVRTLERIGVSAVIIEDKTGLKQNSLFQVPQLQDDPHAFAAKILAGKRARTRDFMIFARIESFIAKAGLDDAMMRARIYLEGHADGIMIHSKEKDGKEILEFLSAFWPEVPVVLVPTSYNHITDDELFGAGASVVIHANHLLRAAYMAMRNTADSILEHGRSKEADCLPIHDVLTLVP
>2820522631
IDTSNGLTGIIAENSFDAMWISSLCDSAFKGKPDIELVDLTSRINTINEIMEVTTKPIILDGDTGGKLEHFGFHVKTLERIGVSAVIIEDKTGLKQNSLFDVEQVLDNPADFAVKIAEGKHAATREFMIIARLESLIAGKSVDDAMMRAKIYIDAGADAVMIHSKEKHGDDIFAFMKQFSSTIPIVVVPTTYNQFTEDELHAKGANVIIHANHLLRSAYPSMMKTVQSILTTGSSKEASDCMPLKEVLTFI
>2820667078
IDVSNGLTGIIAENVFDAMWVSSLCDSSFKGKPDIELVDLTSRISTIDEIMEVTTKPIILDGDTGGKIEHFSYHVKTLERIGVSAVIIEDKTGLKQNSLFEVEQTLDDPEHFGAKIAAGKQAATREFMIIARLESLIAGKDTDDAMKRAKIYIEAGADAIMIHSKEKSGDDIFEFMDKFSADIPVVAVPTTYNQFTEEELHKRGANIIIHANYLLRSAYPAMLKTAESILTHNRSEEASDCMSIKDVLTFI
>2820564900
IDVSNGLTGIIAENMFDAMWVSSLCDSAFKGKPDIELVDVTSRINTINEIMEVTSKPIILDGDTGGKIDHFPFHVKTLERVGVSAVIIEDKTGLKQNSLFDAVQVLDEPEEFASKIAAGKRASTRDFMIIARLESLIAGKSVDDAMMRAKIYIEAGADAVMIHSKEKSGEDIFGFLEKFSPDIPVVTVPTTYNQITEEELHKRGANIIIHANFLLRSAYPAMMKTAESILTHGRSKEAADCMSIKDVLTFI
>2820563459
IDVSNGLTGIIAENVFDAMWVSSLCDSAFKGKPDIELVDVTSRINTINEIMEVTSKPIILDGDTGGKIDHFPFHVKTLERVGVSAVIIEDKTGLKQNSLFDAVQVLDEPEDFAAKIAAGKRASTRDFMIIARLESLIAGKSVDDAMMRAKIYIEAGADAVMIHSKEKSGEDIFEFLEKFSGNIPVVAVPTTYNQITEGELHKRGANIIIHANFLLRSAYPAMMKTAESILTHGRSKEAADCMSIKDVLTFI
>2820522069
IDTSNGLTGIIAENAFDAMWISSLCDSAFKGKPDIELVDLTSRINTINEIMEVTTKPIILDGDTGGKVEHFTFHVKTLERIGVSAIIIEDKTGLKQNSLFDVEQVLDDPEEFAAKITAGKHAATRDFMIIARLESLIAGKGVDDAFMRAKIYIDAGADAVMIHSKEKDGRDIFQFMEKFSSNIPIVVVPTTYNQFTEEELHAKGANIIIHANHLLRSAYPAMMKTAQSILTNGNSKQASACMSIKEVLTFIG
>2820378496
IDTSNGLTGIIAENAFDAMWISSLCDSAFKGKPDIELVDLTSRINTINEIMEVTSKPIILDGDTGGKIDHFPFHVKTLERIGVSAVIIEDKTGLKQNSLFDVEQVLDDPEEFAAKIAAGKNAVTRDFMIIARLESLIAGKSVDDALMRAKIYIDAGADAIMIHSKEKTGEDIFSFIEQFTTTVPLVAVPTTYNQFTEDELHKKGVNIIIHANHLLRSAYPAMMKTAESILANGRSKEASECMPIKEVLNFI
>2820492239
IDTSNGLTGIVAENAFDALWISSLCDSAFKGKPDIELVDLTSRINTIHEIMEVTSKPIILDGDTGGKIDHFPFHVKTLERIGVSAVIIEDKTGLKQNSLFDVEQVLDDPKEFAAKISAGKNAVTREFMIIARLESLIAGKTVDDALMRAKIYIDAGADAVMIHSKEKTGEDIFEFMRRFSASIPIVVVPTTYNQFCEEELHKNGANIIIHANHLLRSAYPAMMKTAESILVNGRSKEASDCMPIQEVLTFI
>2820285966
IDTSNGLTGLIAEHTFDAMWISSLCDSSFKGKPDIELVEMTSRIQTINEIMEVTTKPIILDGDTGGKIEHFSYHVKTLERMGVSAVIIEDKTGLKQNSLFDAVQELDEPESFALKIQAGKQAATRDFMVIARLESLIAGKDVDDALMRAKIYVKAGADAVMIHSKEKHGKDIFEFMTKFSSTIPIVVVPTTYNQFTEDELHAAGANIIIHANHLLRSAYPAMVKTAESILSTGSSLQASKCMPIKEVLTFI
>2820684418
IDTSNGLTGIIXENTFDAMWVSSLCDSSFKGKPDTELVDLTSRVNTINEIMEVTTKPIILDGDTGGKIEHFSYHVKTLERIGVSAVIIEDKTGLKQNSLFEVKQELDDPESFAMKIKAGKQATTRDFMIIARLESLIAGKSVDDAMMRAKIYIDAGVDGIMIHSKEKDGSDIFEFMRKFSESIPLVVVPTTYNQFTEDELHARGANIIIHANHLLRSAYPAMLKTAESILEKGRSLEASDCMPINEVLTFI
>2820893893
MEASNGLTGILVEETFDAMWISSLCDSSWKGKPDIELVDLTSRINTINEIMEVTSKPIILDGDTGGKVEHFVFNVRTLERLGVSAIIVEDKKGLKQNSLFDVEQTLEDPAEFAHKIRQGKHAVTRDFMIFARLESLIAGMGVEDALMRADIYIDAGADGIMIHSKHKDGKEIKEFMKRFYPTIPVIVVPTSYNHMTEDELSEIGANIVIYANHLLRTAYPAMQTAAKMILENGRSLEVDAMPIKEVLTFIP
>2820940193
MEASNGLTGILVEETFDAMWISSLCDSSWKGKPDIELVDLTSRINTINEIMEVTSKPIILDGDTGGKVEHFVFNVRTLERLGVSAIIVEDKRGLKQNSLFDVEQTLEDPQEFAHKIRSGKQAVTRDFMIFARLESLIAGQGVDDALMRAEVYIDAGADGIMIHSKHKDGEEIKEFMNRFYPTVPVIVVPTSYNHMTEDELADLGANIVIYANHLLRTAYPAMQTAAKKILECGRSLEVDAMPIKEVLTFIP
>2820871905
MEASNGLTGILVEETFDAMWISSLCDSSWKGKPDIELVDLTSRINTINEIMEVTSKPIILDGDTGGKVEHFVFNVRTLERLGVSAIIVEDKRGLKQNSLFEVEQTLEDPQEFAHKIRQGKQAVTRDFMIFARLESLIADKGVDDAFMRADVYLEAGADGIMIHSKRKDGEEIKEFMNRFYPDVPVIVVPTSYNHMTEDELADLGANIIIYANHLLRTAYPAMQTAAKMILENGRSLEVDAMPIKQVLTFIP
>2820813392
IEASNGLSGLIVESLFDAMWVSSLCDSSFKGKPDIELVDLTSRLATINEIMEVTTKPIILDGDTGGRIEHFAYTVRTLERLGVSAVIIEDKTGLKQNSLFDALQVLEDPDEFARKVNAGKQHVTTDFMVVARVESLIAGAGMDDALGRARTYVEAGADGIMIHSREKDGREIAEFLSLFYPDIPVVLVPTSYNHITEDELCRMGASVVIHANHLLRSAYPAMLGTARTILESGRSREADLMPISEVLSLIP
>2820944247
IEASNGLSALIVENAFDAMWVSSLCDSTFKGKPDIELIDLTSRLTTISEIMEVTTKPVILDADTGGLAEHFVYHVRTLERIGVSAVIVEDKAGLKHNSLLSAHQVMADADEFAEKINAGKKAVGRDFMIIARIESLIAGRGQDDAMRRARRYLDAGADGIMIHSKERSGDDVHAFLVAFFPETPVALVPTTYNQYTEAELHDWGATIIIHANHLLRSAYPAMRQTALDILRAGRSLEVDIMSIDEVLELIP
>2624754438
IEASNGLSALIVENVYDAMWVSSLCDSSFKGKPDIELVDWSSRMDTIDEIMEVSTKPIIVDGDTGGRIEHFKYTVRTLERAGVSAVIIEDKTGLKQNSLFDAKQVLDDPHEFAEKINAGKQAVTRDFMVIARLESLIAGQGVDDAMERAKIYIAAGADGIMIHSKEKDGSEIREFMRRFTKDVPVILVPTTYNHIPEEELSEMGANIIIHANHLLRSAYPAMLHTAEKILESGRSKEVDIMSIKDVLRLIP
>2800250866
MEASNGLTGLLVENTFDCMWVSSLCDSSFKGKPDIELVDLTSRLNTIEQIMEVTTKPIILDGDTGGKVEHFTYNVKTLERLGVSAIIIEDKTGLKQNSLFDAKQVLDDPHEFAHKIKAGKSAVTKDFLIFARIEALIAGRGVEEAMKRAKIYIEGGADGIVIHSKEKDGSEIKEFLRQFSKDIPVVLIPTSYNQFTEEELHAWGGTIIIYANHFLRSAYPAMKKCAESILTHHRSLEASNCISIKEVLALIP
>2800155292
MEASNGLSGLIVENTFDAMWVSSLCDSTFKGKPDIELVDLTSRINTINEIMEVTSKPIILDGDTGGKLEHFYFNVRTLERLGVSAVIIEDKTGLKQNSLFEARQVLDDPHEFAMKLRAGKQAQTRDFMIFARLESLIAGMGIDDAMERAKIYLEGGADGIMIHSREKDGSEIFEFLRRFSPDVPVILVPTSYNQFTEEELHAAGANIIIYANHLLRSAYPAMASTARKILECSRSKEVDCLSIKEVLSLIP
>2800213645
MEASNGLSGLIVENTYDAMWVSSLCDSTFKGKPDIELVDLTSRINTINEIMEVTTKPIILDGDTGGKPEHFFFNVRTLERLGVSAIIIEDKTGLKQNSLFDARQVLDDPHEFAAKLRAGKQAQTRDFMIFARLESLIAGMGIDDAMERAKIYLEGGADGIMIHSREKDGSEIFEFLRRFSPDVPVILVPTSYNQFTEEELHAAGANIIIYANHLLRSAYPAMADTARRILACSRSKEVDCLSIKEVLSLIP
>2648984613
IESHSPISAMIVEKTFDGFWSSSLTDSLLQAKPDIEKLDANFRLKNIHNIFDVTTKPMIYDADTGGKIEHLIYDVKALERAGVSMIVIEDKTGLKKNSLLDVEQTQDDIESFCHKIKMAKKSITQEFMIAARIESLILDKGLEDALMRADAYVEAGADAVLIHSRKSSGNEIREFALRFHANVPLVCVPTSYSHLHYQELKEMGFNIIIYANHMMRSAISSMENVAKTILSEGCSSPIEQCISVKEALAFIP
>2702766516
IESHSPISAMIAEKSFDGFWSSSLTDSLLQAKPDIEKLDANFRLKNINNIFDVTTKPMIYDADTGGKLEHFIYDIKALERAGVSMVVIEDKTGLKKNSLLDVHQTQDDIESFCQKIRVAKKNITHEFMIAARIESLILEKGLDDALTRADAYVAAGADAILIHSRKSCGDEIREFAEKFRSQIPLVCVPTSYSHLHYNELKEMGFNIIIYANHMMRSAINSMEYVANSILSEGCSKPIEQCISVKKALAFIP
>2667891930
IEAHNPMSALIAETLFDGFWSSSLTDSTSMGLPDIEVLDFSRRINNINSIFDVTTKPMIYDADTGGIGEHLAINITTLQRLGVSAVIIEDKTGLKKNSLLEVPQTQDKIESFSQKITIANKAVDPNFMVIARIESLILEAGMDDALTRAKAYIEAGADGIMIHSRKKTPDEVFKFSNLFYSSIPLICVPTSYNKVTETELANNGFNVVIYANQLLRSAYPAMYNAAKSILENGRAYEVDQLMSIKEILNLIP
>2792838566
MEAISPLAALVVETSYDGFWSSSLTDSTMRGKPDIEILDMRSRITNINEIFESTCKPLIIDADTGGKSEHFAMNVVMLENAGVSAAIIEDKTGLKKNSLIRFPQIQEDPEKFSAKIECACKAHSDEFMIIARIESLVLEKGMSDATSRAQRYVDAGADGIMIHSKSAKPDEVLEFASLFRARTPLVCIPTTYNRIKFGELEQAGFNVVIYANHLLRAAYPAMTKVAADILKSGRSYEVEGLFSIEEILRLIP
>643100380
MEAHDGITGLIVENAYDAMWESSLCDSTSRGKPDIELIDWSDRIARINEIMEVTTKPIIVDGDTGGQTEHFIYVVQTLERIGVSAVIIEDKTGTKRNSLFDVKQTQDEPEHFADKIRAAKKVRTGDFMIIARIESLILKKGVDDAVERARCYVRGGADGIMIHSKEKTPDEVYEFCERFFPDVPIVVVPTTYNNIPERELAEHGINVIIHANHLIRSAFPAMEKTAVEILKNGCSQCVDCMPIKKVISFIP
>2562008719
LEAHNGLTGLVVENAFDAMWISSLCDSAARGKPDIELVDWSSKIDRINEIMEVTTKPIIVDGDTGGMPEHFVYNIQTLERIGVSAIIIEDKTGLKKNSLFEANQVQEEPEIFADKIRRGKQAKTKEFMIFARIESLILEKGMEDALHRARVYLQAGADGIMIHSRKKTPDEVFEFCHKLYPETPIVAVPTTYNTVTEDVLSDNGVNIIIHANHLLRSAFPAMQKTAECILLDGCSGKRADCMPIKDVIRFIP
>2653172516
LEAHSGLTGLVAENAFDAMWISSLCDSSSRGKPDIELVDWSSRIDRINEIMEVTTKPIIVDGDTGGLTEHFVYNVQTLERLGVSAVIIEDKTGLKKNSLFEVKQTQADPENFGEKIRLAKHAKTSDFMIFARIESLILEQGMEDALMRAGIYVNAGADGIMIHSRQKSPDEVFEFCGKFYPDIPIVAIPTTYNQIREEELIAHGINIIIHANHLLRSAFPAMTRTAEAILRDGCSGQDAECMPIKEIINFIP
>637635927
LETHNPISALIAEKAYQGFWSSSLTDSVSQGKPDIELLDIKNRISNISDIFEVTSKPLIIDGDTGGKIEHLSFNIRSLERLGVSAIIIEDKTGLKKNSLLEVEQKQDTIESFCTKIKKGKESLTEEFMIIARVESLILDAGMEDALERAFAYSESGADGIMIHSRHQDGKEIFDFAKQYRSKYPLVCVPTSYNEIKFDELKQAGFNIVIYANHMLRAAYKAMEYTSEQILKNGRTSEIESFLSIKRMLDLVP
>2876209193
LETHNPISALIAEDSYQGFWSSSLTDSVSRGKPDIEFLDIKSRMLNISDIFEVTSKPLIIDGDTGGKVDHFLLNIRSLERLGVSAIIVEDKTGLKKNSLFEVEQDQATIGSFCTKIKRGKDSLTQEFMIIARVESLILEAGMNDALERAFAYSESGADGVMIHSRSPDGQEIFEFAKEYRAKYPLVCVPTSYNEVKFNELKNAGFNVVIYANHMLRAAYKAMEYSSKKILKNGRTFETEDLLSIRKILDLVP
>2684950020
LEAHSPIAALLAESIYDGFWSSSLTDSTERGKPDTEVLTIHDRLLNINEIFEATTLPLVADGDTGGLAEHFAFHVRSMERLGISAVVIEDKRGLKRNSLLEVFQEQEDVESFCRKIRIGKAAITPDFMVIARIESLILEAGMDDALRRARAYVEAGADGVMIHSRMTDPGEVIEFAQKFEGVPLVCVPTSYSQTSFEDLQAAGFNVVIYANHMLRSSYQAMRSVAEGILRHGRSLEVEDCLDVKELLSIIS
>2576182350
LEAHSPIAALLAEVVYDGFWSSSLTDSTERGKPDTEVLTIHDRLLNINEIFEATTLPLVADGDTGGLAEHFAFHVRSMERLGISAVVIEDKRGLKRNSLLEVFQEQEDVESFCRKIRIGKAAITPDFMVIARIESLILEAGMDDALRRARAYVEAGADGVMIHSRMTDPGEVMEFAQKFKAEVPLVCVPTSYSQTSFEDLQAAGFNVVIYANHMLRSSYQAMRSVAEGILRHGRSHEVEDCLDVKELLNIIS
>2530233701
METHSPLSAMLVENIYDGFWSSSLTDSAIRGKPDIELIDIAHRLSAVSEIFDVTSKPLIFDADTGGKIEHIVYSISTAERLGISAVIIEDKEGLKKNSLLDVYQKQAKPEEFAEKVSAAAKAKTDEFMLIARIESLILDAGMEDALLRANLYVEAGAKGIMIHSRKTDPTEIFVFAKRFKNSITLVCVPTSFNQVKFDDLVNHGYNIVIYANHLLRAAYPAMKYVAEMILKNGRTQEVEGCMSINDILELIP
>2582248942
IEAHSPLSAMLVEKAFDAFWSSSLTDSTVRGKPDTELLDLKSRLNGVSDIFEVTTKPLILDGDTGGKAEHLPYHIATAERMGVSAVIIEDKTGLKKNSLFDVKQTQADPIEFAEKIRLGKYALSSDFMLIARIESLILDAGLDDALKRALLYVESGADGVMIHSRKKDPSEIIEFAKRFRSHVPLVCVPTSFNDIKFDTLVENGFNVVIYANHMLRAAYPAMLSVANQILKYGRTLEVEDCLDIQEILSLIP
>2548620323
MEAHSPLSALLVEKAFDGFWSSSLTDSTLRCKPDIELIDISSRFSRISDIFDVTTKPMIFDGDTGGKVEHLPYHIAQAENLGISAFIIEDKTGLKKNSLFEVSQTQASIEEFSEKIAIAKQAITPEFMLIARIESLILEAGMDDAINRALTYVDSGADSIMIHSRKKDAGEILKFAKIFYRDVPLVCVPTSFNEVHFDHLIDGGFNIVIYANHLLRASYPAMQYVADQILKYGRTLEIENCLPINKVLDLIP
>2791797290
MEAHSPLAALLVEQAFDAFWSSSLTDSTVRGKPDIELLSLNSRMNSINDIFDVTTKPLILDGDTGGQIEHLPYHINAAEKLGISTIIIEDKTGLKKNSLFDVKQTQDDPVHFAQKISAAKQHLTEDFMVIARVESLILNAGMKDAIDRALTYVEAGADGIMIHSRKKEPNEIIEFAKIFKQSTPLVCVPTSFNNITFNELSDYGFNIIIYANHLLRASYPAMRNILSDILKYGRTQEIEDCMPINEILNLIP
>2832898190
MEAHSPLSALLIEKAFDGFWSSSLTDSTLRGKPDTELVHMHHRFDAINEIFDVTTLPLIFDGDTGGQAEHLIHHVREAENLGISAMIIEDKTGLKKNSLFEVPQTQASIEEFSAKIRAAKAAVTPEFMLIARIESLILEAGMDDALARAFSYADAGADGIMIHSRLKSPDEILEFARRFRERIPLVCVPTSFNDITFDELVAGGFNIVIYANHMLRASYPAMQAILPDILQYGRTLEVEDCMSIKEILDLIP
>2871248366
MEAHSPLSALLIEQAFDAFWSSSLTDSTLRGKPDTELVDISHRFHAITEIFDVTTRPLIFDGDTGGQTEHLAHRIRAAENLGISAMIIEDKTGLKKNSLFEVKQTQASITDFCEKITTAKKALTPEFMLIARIESLILDVGMEDAINRALHYADVGADGIMIHSRHKTPAEILAFAKQFYPHLPLVCVPTSFNDITFDQLIDGGFNIVIYANHMLRAAYPAMKSILPEILKHGRTLEVEDCMSIKDILDLIP
>2632475584
MEAHSPLSALLIEQAFDAFWSSSLTDSTLRGKPDTELVDMSHRFHAITEIFDVTTRPLIFDGDTGGQTEHLAHHIRAAENLGISAMIIEDKTGLKKNSLFEVKQTQASVEDFCEKITTAKKALTPEFMLIARIESLILDAGMEDAINRALRYADAGADGIMIHSRQKNPSEILAFAKQFREHLPLVCVPTSFNDITFDQLIDGGFNIVIYANHMLRAAYPAMKSILPEILKHGRTLEVEDCMSIKDILDLIP
>2871262844
MEAHSPLSALLIEQAFDAFWSSSLTDSTLRGKPDTELVDISHRFHAITEIFDVTSRPLIFDGDTGGQTEHLAHRIRAAENLGISAMIIEDKTGLKKNSLFDVKQTQASVEDFCEKITTAKKALTPEFMLIARIESLILDVGMEDAINRALHYADAGADGIMIHSRHKNPGEILTFAKQFYPHLPLVCVPTSFNDITFDQLIDGGFNIVIYANHMLRAAYPAMKSILPEILKHGRTLEVEDCMSIKDILDLIP
>644863754
MEAHSPLSALLIEQAFDAFWSSSLTDSTLRGKPDTELVDISHRFHAITEIFDVTTRPLIFDGDTGGQTEHLAHRIRAAENLGISAMIIEDKTGLKKNSLFDVKQTQASVEDFCEKITTAKKALTPEFMLIARIESLILDVGMEDAINRALRYADAGADGIMIHSRHKNPSEILAFARQFYPHLPLVCVPTSFNDITFDQLIDGGFNIVIYANHMLRAAYPAMKSILPEILKHGRTLEVEDCMSIKDILDLIP
>2628698379
MEAHSPLSALLIEQAFDAFWSSSLTDSTLRGKPDTELVDISHRFHAITEIFDVTTRPLIFDGDTGGQTEHLAHRIRAAENLGISAMIIEDKTGLKKNSLFDVKQTQASIEDFCEKITTAKKALTPEFMLIARIESLILDVGMEDAINRALHYADAGADGIMIHSRHKNPSEILTFARQFYPHLPLVCVPTSFNDITFDQLIDGGFNIVIYANHMLRAAYPAMKSILPEILKHGRTLEVEDCMSIKDILDLIP
>2855164104
MEAHSPLSALLIEQAFDAFWSSSLTDSTLRGKPDTELVDISHRFHAITEIFDVTTRPLIFDGDTGGQTEHLAHRIRAAENLGISAMIIEDKTGLKKNSLFDVKQTQASIEDFCEKITTAKKALTPEFMLIARIESLILDVGMEDALNRALHYADAGADGIMIHSRHKNPSEILTFARQFREHLPLVCVPTSFNDITFDQLIDGGFNIVIYANHMLRAAYPAMKSILPEILKHGRTLEVEDCMSIKDILDLIP
>2776572206
MEAHSPLSALLIEQAFDAFWSSSLTDSTLRGKPDTELVDISHRFHAITEIFDVTTRPLIFDGDTGGQTEHLAHRIRAAENLGISAMIIEDKTGLKKNSLFDVKQTQASIEDFCEKITTAKKALTPEFMLIARIESLILDVGMEDAINRALHYADAGADGIMIHSRHKNPSEILTFARQFRDSLPLVCVPTSFNDITFDQLIDGGFNIVIYANHMLRAAYPAMKSILPEILKHGRTLEVEDCMSIKDILDLIP
>2527103680
MEAHSPLSALLIEQAFDAFWSSSLTDSTLRGKPDTELVDISHRFQAITEIFDVTTRPLIFDGDTGGQTEHLSHRIRAAENLGISAMIIEDKTGLKKNSLFDVKQTQASVADFCEKITTAKKALTPEFMLIARIESLILDVGMEDAINRALHYADAGADGIMIHSRHKNPSEILAFAKQFYPHLPLVCVPTSFNDITFDQLIDGGFNIVIYANHMLRAAYPAMKSILPEILKHGRTLEVEDCMSIKDILDLIP
>2871281453
MEAHSPLSALLIEQAFDAFWSSSLTDSTLRGKPDTELVDISHRFHAITEIFDVTTRPLIFDGDTGGQTEHLSHRIRAAENLGISAMIIEDKTGLKKNSLFDVKQTQASVADFCEKITTAKKALTPEFMLIARIESLILDVGMEDAINRALHYADAGADGIMIHSRHKNPSEILAFAKQFRDHLPLVCVPTSFNDITFDQLIDGGFNIVIYANHMLRAAYPAMKSILPEILKHGRTLEVEDCMSIKDILDLIP
>2629292009
MEAHSPLSALLIEQAFDAFWSSSLTDSTLRGKPDTELVDISHRFHAITEIFDVTTRPLIFDGDTGGQTEHLAHHIRAAENLGISAMIIEDKTGLKKNSLFDVKQTQASVADFCEKITTAKKALTPEFMLIARIESLILDVGMEDAINRALHYADAGADGIMIHSRHKNPSEILTFARQFRDHLPLVCVPTSFNDITFDQLIDGGFNIVIYANHMLRAAYPAMKSILPEILKHGRTLEVEDCMSIKDILDLIP
>2845667741
MEAHSPLSALLIEAAFDAFWSSSLTDSTMQGQPDTELLDYNRRFKAITDIFHVTTIPLIFDGDTGGQVEHLSYHVRQAENMGISALIIEDKTGLKKNSLFDVTQTQASVDEFCEKLSSAKRALTPEFMLIARVESLILDAGMDDAINRSLRYVEAGADGIMIHSRHKDPDEILEFAKIFRSHIPLVCVPTSFNHITFQELVDHGFNIIIYANHMLRASYPAMRDILPKILENGRTEEIEGCLSIIEILNLIP
>2845704870
MEAHSPLSALLIEEAFDAFWSSSLTDSTLRGQPDTELLDYHRRFTAISDIFHVTSNPLIFDGDTGGQIEHLSHHVRQAENLGVSAIIIEDKTGLKKNSLFDVKQTQASVEDFCAKLTSAKRAVTPEFMLIARIESLILEAGMEDAINRALRYVEAGADGIMIHSRCQTPDEILEFAKIFYPEIPLVCVPTSYNKITFQQLTDYGFNIIIYANHMLRASYPAMKNILPEILKHGRTKEIESCLSIKEILNLIP
>2839693491
MEAHSPLSAMLIEEAFDAFWSSSLTDSTLRGQPDTELVNYSRRFNSIADIFNVTNSPLIFDGDTGGQIEHLVYHIREAENLGISAIIIEDKTGLKKNSLFEVKQTQAAVADFCAKIKAAKQALTPEFMLIARIESLILETGMDDAIHRALRYVEAGADGIMIHSRLKTPDEILEFAKLFRHHIPLICVPTSFNDITFEHLVESGFNIVIYANHMLRASYPAMREILPQILKNGRTKEIEDCISIKEILNLIP
>2579896198
MEAHSPLSAMLIEEAFDAFWSSSLTDSTLRGQPDTELVNYSRRFNSIADIFNVTNSPLIFDGDTGGQIEHLVYHIREAENLGISAIIIEDKTGLKKNSLFEVKQTQATVDDFCTKIRAAKEALTPEFMLIARIESLILETGMDDAIDRALRYVEAGADGIMIHSRLRTPDEILEFAKIFRSHIPLVCVPTSFNEITFEHLVKSGFNIIIYANHMLRASYPAMREILPQILKYGRTREIEDCISIKEILNLIP
>2581728019
MEAHSPLSAMLIEEAFDAFWSSSLTDSTLRGQPDTELVNYSRRFNSIADIFNVTNSPLIFDGDTGGQIEHLVYHIREAENLGISAIIIEDKTGLKKNSLFDVKQTQATVDDFCAKIKAAKQALTPEFMLIARIESLILETGMDDAIDRALRYVEAGADGIMIHSRLKKPDEILEFAKVFRSHIPLVCVPTSFNDITFEHLVDNGFNIIIYANHMLRASYPAMREILPHILKNGRTQEIEDCISIKEILNLIP
>2840550778
MEAHSPLSAMLIEEAFDAFWSSSLTDSTLRGQPDTELVNYSRRFNSIADIFNVTNSPLIFDGDTGGQIEHLVYHIREAENLGISAIIIEDKTGLKKNSLFDVKQTQASVDDFCAKIKAAKQALTPEFMLIARIESLILEAGMDDAIDRALRYVEAGADGIMIHSRLKTPDEILEFAKIFRSHIPLVCVPTSFNDITFEHLVDSGFNIIIYANHMLRASYPAMREILPHILKNGRTQEIEDCISIKEILNLIP
>2839710412
VYHIREAENLGISAIIIEDKTGLKKNSLFDVKQTQASVDDFCAKIKAAKQALTPEFMLIARIESLILEAGMDDAIDRALRYVEAGADGIMIHSRLKTPDEILEFAKIFHYQIPLVCVPTSFNDITFEHLVDSGFNIIIYANHMLRASYPAMREILPHILKNGRTQEIEDCISIKEILNLIP
>2754730778
LCLNNGGQALTYDGFWSSSLTDSTVRGKPDIELLDLRSRLANIGEIFENTNLPLVMDGDTGGQSEHLALNVPLIEAAGVSALIIEDKVGLKRNSLFDVFQEQADIREFSEKLKIAAEANHRDFMIIARIESLILEKGMDDALRRAYAYSEAGADGVMIHSRRACADEVFEFARHYRRNTPLVCVPTSFNSVRYDDLAAAGFNIVIYANQLLRAAYPAMESVARSILEHGRSLEAEPLLPIKDVLSLIP
>2754779074
MESFSPISAMIIENSYDGFWSSSLTDSTVRGKPDIELLDLRSRLANIGEIFENTNLPLVMDGDTGGQSEHLALNVPLIEAAGVSALIIEDKVGLKRNSLFDVFQEQADIREFSEKLKIAADANHRDFMIIARIESLILEKGMDDALRRAYAYSEAGADGVMIHSRRASADEVFEFARHYRRNTPLVCVPTSFNSVRYDDLAAAGFNIVIYANQLLRAAYPAMESVARSILEHGRSLEAEPLLPIKDVLSLIP
>2815763552
IESFSPLSALIVERSYDGFWSSSLTDSTLRGKPDIELLDIRSRLSNISEIFENTNLPLIMDGDTGGQPEHLAINVPLIEAAGVSAVIFEDKIGLKRNSLLDVFQEQASVDDFCEKIEIAMRALHEDFMVIARIESLILDKGIDDALLRACRYTEAGVDGVMIHSRRTSPAEVFEFARRYRRATPLVCVPTSYNDVHFNELAEVGFNVVIYANHLLRAAYPAMRRAAQGILEHGRSLEIESLLPIKDVLSLIP
>641923713
IESFSPLSALIVERSYDGFWSSSLTDSTLRGKPDIELLDIRSRLSNISEIFENTNLPLIMDGDTGGQPEHLAINVPLIEAAGVSAVIFEDKIGLKRNSLLDVFQEQASVDDFCEKIGIAMRALHEDFMVIARIESLILDKGIDDALLRACRYTEAGVDGVMIHSRRTSPAEVFEFARRYPSTPLVCVPTSYNDVHFNELAEVGFNVVIYANHLLRAAYPAMRQAAQGILEHGRSLEIESLLPIKDVLSLIP
>2793716231
IESFSPLSALIIERSYDGFWSSSLTDSTLRGKPDIELLDIRSRLSNISEIFENTNLPLIMDGDTGGQPEHLAINVPLIEAAGVSAVIIEDKIGLKRNSLLDVFQEQASPDDFCEKIEIARRALNDDFMVIARIESLILDKGIDDALLRACRYTEAGVDGVMIHSRRTSPAEVFEFARRYRRATPLVCVPTSYNDVHFSELAGVGFNVVIYANHLLRAAYPAMRRAAQGILENGRSLEIESLLPIRDVLSLIP
>2810350380
IESFSPLSALIIERSYDGFWSSSLTDSTLRGKPDIELLDIRSRLSNISEIFENTNLPLIMDGDTGGQTEHLAINVPLIEAAGVSAVIIEDKIGLKRNSLLDVFQEQASPDDFCEKIEIARRALNDDFMVIARIESLILDKGIDDALLRACRYTEAGVDGVMIHSRRSSPAEVFEFARRYRRATPLVCVPTSYNNVHFSELAGVGFNVVIYANHLLRAAYPAMRRAAQGILENGRSLEIESLLPIRDVLSLIP
>2754957546
IESFSPLSALIIERSYDGFWSSSLTDSTLRGKPDIELLDIRSRLSNISEIFENTNLPLIMDGDTGGQPEHLAINVPLIEAAGVSAVIIEDKIGLKRNSLLDVFQEQASPDDFCEKIEIARRALNDDFMVIARIESLILDKGIDDALLRACRYTEAGVDGVMIHSRRSSPAEVFEFARRYPSTPLVCVPTSYNDVHFSELAGVGFNVVIYANHLLRAAYPAMRRAAQGILENGRSLEIESLLPIRDVLSLIP
>650569725
MVAYDGLSALLVEKTFDGIWISSLCDSTAKGKPDIELVDLTSRLNSVNDIMEVTTKPIIFDADTGGLVEHFVYNIKTLERMGVSAVIIEDKIGLKRNSLLDVEQHQDSIEHFCEKIREGKKAGSSAFMLIARIESLILDQGVDDALERAKAYVEAGADGIMIHSRAKSPDEIFEFADRFDKDTAIVVVPTTYNQVRESEFKEHKINVVIYANHMLRAAFPAMQKVVTSVLENERCYEASQCMSIKDILSLVP
>638002869
LEAHSPISAMLAQSVYDAIWSSSLTDSTQRCLPDIEILSPSDRLERLNEILGVCDLPLIYDADTGGKVEHFAIHVQWLARAGVSAIVIEDKCGLKKNSLLSVHQEQETVEHFCEKIRAGTQHHGDRMMIFARCESLILEKGLEDALARCSAYTEAGADGIMIHSRKRSGEEILEFARRFKHRTPLICVPTSYPQLTFSCLADAGFNAVIYANHMLRGAYSAMRQVATSILENDRAYEIEPCMPIDEILSLVP
>2794583460
LEAHSPISAMLAKDTYDAIWSSSLTDSTQRCLPDIEILSPSDRLERLNEILAVCDLPLIYDADTGGKIEHFAIHVQWLARAGVSAIVIEDKCGLKKNSLLSVHQEQETVEHFCDKIRVGTHHLGGSMMIFARCESLILEKGLDDALARCRAYTQAGADGIMIHSRKSTGEEILEFARRFKQTTPLVCVPTSYPQLTFSCLADAGFNAVIYANHMLRGAYSAMRQVATSILEHDRAYEIEPCMPIDEILSLVP
>2819409360
LEAHSPISAMLAKDSYDAIWSSSLTDSTQRCLPDIEILSPSDRLERLNEILAVCDLPLIYDADTGGKIEHFAIHVQWLARAGVSAIVIEDKCGLKKNSLLSVHQEQETMEHFCDKIRVGTQHLGGSMMIFARCESLILEKGLDDALARCRAYTEAGADGIMIHSRKSTGEEILEFARRFKQTTPLVCVPTSYPQLTFSCLADAGFNAVIYANHMLRGAYSAMRQVATSILEHDRAYEIEPCMPIDEILSLVP
>2637239137
LEAHSPISAMLAKDTYDAIWSSSLTDSTQRCLPDIEILSPSDRLERLNEILAVCDLPLIYDADTGGKIEHFAIHVQWLARAGVSAIVIEDKCGLKKNSLLSVHQEQETVELFCDKIRVGTQHLEGSMMIFARCESLILEKGLDDALARCRAYTEAGADGIMIHSRKSTGEEILEFARRFKQTTPLVCVPTSYPQLTFSCLADAGFNAVIYANHMLRGAYSAMRQVATSILEHDRAYEIEPCMPIDEILSLVP
>2562969452
LEAHSPLSALLAEHTYDAIWSSSLTDSTLRGLPDIEILTPGNRLHGIHEIFDVCSMPLIYDADTGGKPEHFAIYIKMLERAGVAAVVIEDKCGLKKNSLLSVRQEQESVESFCEKIRIGCASEHPNMMVIARCESLILDNGMADAIARSVAYVEAGADAIIIHSRGKDGREILEFAKLFGVQVPLICIPTSYTHLRFDELENAGFNGVIYANHMLRGSYLAMRNIATGILANGRTQELESCLGIDEILDLVP
>2733729119
LEVHSPISALLAEQLFDAVWSSSLTDSTHRGLPDIEILSPSNRLQGIREIFDVCALPMIYDADTGGKPEHFAIHVKMLDRAGVGAVVIEDKCGLKKNSLFEVSQVQESVDGFCQKIRLGRASGPQGAMIIARCESLILDRGMDDALQRCLAYVEAGADGIMIHSRKKDGGEILAFARRFCAHVPLVCVPTSYAHLSFDELQAEGFNVVIYANHMLRSAYMAMREVATDILRHGRTLEVEPCLGIEDILDLIP
>2733757934
LEVHSPISALLAERLFDAVWSSSLTDSTHRGLPDIEILSPSNRLQGIREIFDVCALPMIYDADTGGKPEHFAIHVKMLDRAGVGAVVIEDKCGLKKNSLFEVSQVQESVDGFCQKIRLGRASGPQGAMIIARCESLILDRGMDDALQRCLAYVEAGADGIMIHSRKKDGGEILAFARRFREHVPLVCVPTSYAHLSFDELQAEGFNVVIYANHMLRSAYMAMREVATDILRHGRTLEVEPCLGIEDILDLIP
>2814118211
LEVHSPISALLAEQLFDAVWSSSLTDSTQRGLPDIEILSPSNRLQGIREIFDVCALPLIYDADTGGKPEHFAIHVKMLDRAGVGAVVIEDKCGLKKNSLFEVSQVQESVDGFCQKIRLGRASAPQGMMIIARCESLILDRGMDDALQRCLAYVEAGADGIMIHSRKKDGGEILAFARRFAHVPLVCVPTSYAHLSFDELQAAGFNVVIYANHMLRSAYMAMREVATDILRHGRTLEVEQCLGIEDILGLIP
>2651141014
LEVHSPISALLAEQSYDAIWSSSLTDSTQRGLPDIEILSPSNRLQGIREIFDVCALPMIYDADTGGKPEHFAIHVKMLERAGVGAVVIEDKCGLKKNSLFAVSQVQESIEAFCQKIRLGRASSPEGMMIIARCESLILDRGMDEAMERCLAYAEAGADGIMIHSRRKDGEEVLEFARRFYPDVPLVCVPTSYAHLSFDQLQAAGFNVVIYANHMLRSAYMAMKEVASGILVHGRTLEVEQCLGIEEILDLIP
>2668127154
LEVHSPISALLAEQSYDAIWSSSLTDSTQRGLPDIEILSPSNRLQGIREIFDVCALPMIYDADTGGKPEHFAIHVKMLERAGVGAVVIEDKCGLKKNSLFDVSQAQESIEAFCQKIRLGRASAPQGMMIIARCESLILDRGMDEAMERCLAYAEAGADGIMIHSRRKDGEEVLEFARRFYPDVPLVCVPTSYAHLSFEQLQEAGFNVVIYANHMLRSAYMAMKEVATGILKHGRTLEVEQCLGIDEILDLIP
>2578977697
LEAHSPISALLAERAYDAIWSSSLTDSTHKGLPDIEILSPSNRLQGIREIFDVCALPMIFDGDTGGKPEHFAIHVKMLERAGVSAVIIEDKCGLKKNSLFAVPQTQDDIEDFSEKIRVGCASIGRDLMIVARCESLILDKGIDEAIGRCFSYVEAGADGIMIHSRKKDGQEILDFARQFRRRVPLICVPTSYAHLRFDELQEAGFNVVIYANHMLRSAYMAMRDVAIDILTHGRTLEVEPCLGIDEILDLVP
>2754833003
LEAHSPISALLAERAYDAIWSSSLTDSTHKGLPDIEILSPSNRLQGIREIFDVCALPMIFDGDTGGKPEHFAIHVKMLERAGISAVVIEDKCGLKKNSLFAVPQTQDDVEDFSEKIRVGCASIGRDLMIIARCESLILDKGIDEAIGRCFAYVEAGADGIMIHSRKKDGQEVLDFARQFRRRVPLICVPTSYAHLRFEELQEAGFNVVIYANHMLRSAYMAMRAVAIDILAHGRTLEVEDCLGIDEILDLVP
>2675450930
LEAHSPISALLAQRAYDAIWSSSLTDSTQRGLPDIEILSPSNRLPGIREIFDVCSLPLIFDADTGGKAEHFAIHIKMLERAGVSAVVIEDKCGLKKNSLLEVEQAQESIEAFCAKLQAGCTSTGSGLMMIARCESLILDRGMEEAMARCLAYVEAGADGIMIHSRKQDGLEILEFARQFRPRVPLICVPTSYVHLKFEVLERAGFNAVIYANHMLRSAYLAMRDTAVGILANGRTLELEPCLGIDEILDLVP
>2760580007
LEAHSPISALLAQRAYDAIWSSSLTDSTQRGLPDIEILSPINRLPGIREIFDVCSLPLIFDADTGGKAEHFAIHIKMLERAGVSAVVIEDKCGLKKNSLLEVDQAQESIEAFCAKLQGGCTSTGSGLMMIARCESLILDRGMEEAMARCLAYVEAGADGIMIHSRKQDGLEILEFARQFRPRVPLICVPTSYVHLKFEVLERAGFNAVIYANHMLRSAYLAMRDTAVGILANGRTLELEPCLGIDEILDLVP
>2541828858
LEAHSPISALLAQRAYDAIWSSSLTDSTQRGLPDIEILSPSNRLPGIREIFDVCSLPLIFDADTGGKAEHFAIHIKMLERAGVSAVVIEDKCGLKKNSLLEVDQAQESIEAFCAKLQGGCTSTGSGLMMIARCESLILDRGMEEAMARCLAYVEAGADGIMIHSRKQDGLEILEFARQFQRRVPLICVPTSYVHLKFEVLERAGFNAVIYANHMLRSAYLAMRDTAVGILANGRTLELEPCLGIDEILDLVP
>2696699764
LEAHSPISALLAQRAYDAIWSSSLTDSTQRGLPDIEILSPSNRLPGIREIFDVCSLPLIFDADTGGKAEHLAIHIKMLERAGVSAVVIEDKCGLKKNSLLEVDQAQESIEAFCAKLQAGCTSTGSGLMMIARCESLILNRGMEEAMARCLAYVEAGADGIMIHSRKQDGLEILEFARQFRPRVPLICVPTSYVHLKFEVLERAGFNAVIYANHMLRSAYLAMRDTAVGILANGRTLELESCLGIDEILDLVP
>2705553369
LEAHSPISALLAQRAYDAIWSSSLTDSTQRGLPDIEILSPSNRLPGIREIFDVCSLPLIFDADTGGKAEHFAIHIKMLERAGVSAVVIEDKCGLKKNSLLEVDQAQESIEAFCAKLQAGCTSTGSGLMMIARCESLILNRGMEEAMARCLAYVEAGADGIMIHSRKQDGLEILEFARQFQRRVPLICVPTSYVHLKFEVLERAGFNAVIYANHMLRSAYLAMRDTAVGILANGRTLELESCLGIDEILDLVP
>2644625377
LEAHSPISALLAQRAYDAIWSSSLTDSTQRGLPDIEILSPSNRLPGIREIFDVCSLPLIFDADTGGKAEHFAIHIKMLERAGVSAVVIEDKCGLKKNSLLEVDQAQESVEAFCAKLQAGCASTGSGLMMIARCESLILDRGMEEAMARCLAYVEAGADGIMIHSRKQDGLEILEFARQFRPKVPLICVPTSYVHLKFEVLERAGFNAVIYANHMLRSAYLAMRDTAVGILANGRTLELEPCLGIDEILDLVP
>2651121363
LEAHSPISALLAQRAYDAIWSSSLTDSTQRGLPDIEILSPSNRLPGIREIFDVCSLPLIFDADTGGKAEHFAIHIKMLERAGVSAVVIEDKCGLKKNSLLEVDQAQESIEAFCAKLQAGCASNGSGLMMIARCESLILDRGMEEAMARCLAYVEAGADGIMIHSRKQDGLEILEFARQFRRQVPLICVPTSYVHLKFEVLERAGFNAVIYANHMLRSAYLAMRDTAVGILANGRTLELEPCLGIDEILDLVP
>2641508960
LEAHSPISALLAQRAYDAIWSSSLTDSTQRGLPDIEILSPSNRLPGIREIFDVCSLPLIFDADTGGKAEHFAIHIKMLERAGVSAVVIEDKCGLKKNSLLEVDQAQESIEAFCAKLQAGCASTGSGLMMIARCESLILDRGMEEAMARCLAYVEAGADGIMIHSRKQDGLEILEFARQFQRKVPLICVPTSYVHLKFEVLERAGFNAVIYANHMLRSAYLAMRDTAVGILANGRTLELEPCLGIDEILDLVP
>2870330722
LEAHSPISALLAQRAYDAIWSSSLTDSTQRGLPDIEILSPSNRLPGIREIFDVCSLPLIFDADTGGKAEHLAIHIKMLERAGVSAVVIEDKCGLKKNSLFEVDQAQESIEVFCAKLQAGCASTGSGLMLIARCESLILDRGMEEAMARCLAYVEAGADGIMIHSRRQDGLEILEFARQFRPKVPLICVPTSYVHLKFEVLEQAGFNAVIYANHMLRSAYLAMRDTALGILAHGRTLELEPCLGINEILDLVP
>2769555143
LEAHSPISALLAQRAYDAIWSSSLTDSTQRGLPDIEILSPSNRLPGIREIFDVCSLPLIFDADTGGKPEHFAIHIKMLERAGVSAVVIEDKCGLKKNSLFEVDQAQESIETFCAKLQAGCASTGSGLMLIARCESLILDRGMEEAMARCLAYVEAGADGIMIHSRRQDGLEILEFARQFRPKVPLICVPTSYAHLKFEVLEQAGFNAVIYANHMLRSAYLAMRDTAVGILAYGRTLELEPCLGIEEILDLVP
>2769516559
LEAHSPISALLAQRAYDAIWSSSLTDSTQRGLPDIEILSPSNRLPGIREIFDVCSLPLIFDADTGGKPEHFAIHIKMLERAGVSAVVIEDKCGLKKNSLFEVDQAQEPIETFCAKLQAGCASTGSGLMLIARCESLILDRGMEEAMARCLAYVEAGADGIMIHSRRQDGLEILEFARQFRPRVPLICVPTSYAHLKFEVLEQAGFNAVIYANHMLRSAYLAMRDTAVGILAHGRTLELEPCLGIDEMLDLVP
>2769562553
LEAHSPISALLAQRAYDAIWSSSLTDSTQRGLPDIEILSPSNRLPGIREIFDVCSLPLIFDADTGGKPEHFAIHIKMLERAGVSAVVIEDKCGLKKNSLFEVDQAQESIETFCAKLHAGCASTGSGLMLIARCESLILDRGMEEAMARCLAYVEAGADGIMIHSRRQDGLEILEFARQFRPRVPLICVPTSYAHLKFEVLEQAGFNAVIYANHMLRSAYLAMRDTAVGILAHGRTLELEPCLGIDEILDLVP
>2769505279
LEAHSPISALLAQRAYDAIWSSSLTDSTQRGLPDIEILSPSNRLPGIREIFDVCSLPLIFDADTGGKPEHFAIHIKMLERAGVSAVVIEDKCGLKKNSLFEVDQAQEPIETFCAKLQAGCASTGSGLMLIARCESLILDRGMEEAMTRCLAYVEAGADGIMIHSRRQDGLEILEFARQFRPRVPLICVPTSYAHLKFEVLQQAGFNAVIYANHMLRSAYLAMRDTAVGILAHGRTLELEPCLGIDEILDLVP
>2769563861
LEAHSPISALLAQRAYDAIWSSSLTDSTQRGLPDIEILSPSNRLPGIREIFDVCSLPLIFDADTGGKPEHFAIHIKMLERAGVSAVVIEDKCGLKKNSLFEVDQAQEPIETFCAKLQAGCASTGSGLMLIARCESLILDRGMEEAMTRCLAYVEAGADGIMIHSRRQDGLEILEFARQFQRRVPLICVPTSYAHLKFEVLEQAGFNAVIYANHMLRSAYLAMRDTAVGILAHGRTLELEPCLGIDEILDLVP
>2794976562
LEAHSPMSALLAERAYDAIWSSSLTDSTQRGLPDIEILSPSNRLQGIREIFDVCSMPLIFDADTGGKPEHFAIHIKMLERAGVSAVVIEDKCGLKKNSLFSVVQQQESIEAFCEKIRAGCSNGSGGLLIIARCESLILGNGMDDAIERCLAYVDAGADGIMIHSREKDGMEILEFARRFRQHVPLICVPTSYAHVPFDVLETAGFNAVIYANHMLRSAYLAMRDIAQGILAHGRTLEVEPCLGIDEILDLVP
>2506914471
LEAHSPMSALLAERAYDAIWSSSLTDSTQRGLPDIEILSPSNRLHGIREIFDVCSMPLIFDADTGGKPEHFAIHIKMLERAGVSAVVIEDKCGLKKNSLFSVSQQQESIEEFCEKIRAGCNNNSGGLLIIARCESLILGKGMDDAIERCMAYVDAGADGIMIHSREKDGQEILDFAKRFCLHVPLICVPTSYAHLRFDVLETAGFNAVIYANHMLRSAYLAMRDIAVGILANGRTLEVEPCLGIDEILDLVP
>2744187000
LEAHSPISALLAQRAYDAIWSSSLTDSTQRGLPDIEILSPSNRLHGIREIFDVCSMPLIFDADTGGKSEHFAIHIKMLERAGVSAVVIEDKCGLKKNSLFAVSQEQESIEEFCEKIRAGCASDSQGLMIIARCESLILDKGMQDALERCMAYVDAGADGIMIHSRKKDGLEILEFARLFRLQVPLICVPTSYSHLRFEVLEKAGFNAVIYANHMLRSAYLAMRDIADGILANGRTLEMEPCLGIDEILDLVP
>2774088210
LEAHSPISALLAQRAYDAIWSSSLTDSTQRGLPDIEILSPSNRLHGIREIFDVCSMPLIFDADTGGKSEHFAIHIKMLERAGVSAVVIEDKCGLKKNSLFAVSQEQESIDEFCEKIRTGCASDSQGLMIIARCESLILDRGMDDAITRCMAYVEAGADGIMIHSRKKDGLEILEFARLFRQQIPLICVPTSYAHVRFEVLEQAGFNAVIYANHMLRSAYLAMRDMADGILANGRTLEMENCLGIEEILDLVP
>2521811718
LPLIFDGDTGGKPEHFAIHIKMLERAGVSAVVIEDKCGLKKNSLFAVSQEQDSIEEFCEKIRVGCASSHRDLMIIARCESLILDRGMEDAIERCLAYVEAGADGIMIHSRKKDGLEILEFARLFCAKVPLICVPTSYAHLRFDELEKAGFNAVIYANHMLRSAYLAMREVANGILANGRTLEMEPCLGINEILDLVP
>2844739458
LEAHSPISALLAQQSYDAIWSSSLTDSTHKGLPDIEILSPSNRLHGIREIFDVCSLPMIFDGDTGGKAEHFAIHVKMLDRAGVSAVVIEDKCGLKKNSLFAVNQLQDSIEEFCDKIRVGCSSSHEDLLIIARCESLILDKGMDDAIERCLAYVAAGADGIMIHSRKKDGLEILEFAKLFRHRVPLICVPTSYAHLSFDELEGAGFNAVIYANHMLRSAYMAMRDVAVGILEHGRTLEVEPCLGIDEILDLVP
>2649839678
LEAHSPISALLAQERYDAIWSSSLTDSTHKGLPDIEILSPSNRLHGIREIFDVCSLPMIFDGDTGGKAEHFAIHVKMLDRAGVSAVVIEDKCGLKKNSLFAVNQLQDSIEEFCDKIRVGCSSSHEDLLIIARCESLILDKGMDDAIERCLAYVAAGADGIMIHSRKKDGLEILEFAKLFPRVPLICVPTSYAHLSFDELEGAGFNAVIYANHMLRSAYMAMRDVAVGILEHGRTLEVEPCLGIDEILDLVP
>2671166045
LEAHSPISALLAEQSYDAIWSSSLTDSTHKGLPDIEILSPSNRLHGIREIFDVCSLPMIFDGDTGGKAEHFAIHVKMLDRAGVSAVVIEDKCGLKKNSLFAVSQLQDSIEEFCDKIRVGCSSSHEDLLIIARCESLILDKGMDDAIERCLAYVAAGADGIMIHSRKKDGLEILEFARLFRHRVPLICVPTSYAHLSFDELEGAGFNAVIYANHMLRSAYMAMRDVAVGILEHGRTLEVEPCLGIDEILDLVP
>2599368057
LEAHSPISALLAEQSYDAIWSSSLTDSTHKGLPDIEILSPSNRLHGIREIFDVCSLPMIFDGDTGGKAEHFAIHVKMLDRAGVSAVVIEDKCGLKKNSLFAVSQLQDSIEEFCEKIRVGCANSHEDLLIIARCESLILDKGMDDAIERCLAYVAAGADGIMIHSRKKDGLEILEFARLFRHRVPLICVPTSYAHLSFDELEGAGFNAVIYANHMLRSAYMAMRDVAVGILEHGRTLEVEPCLGIDEILDLVP
>2576915665
LEAHSPISALLAEQSYDAIWSSSLTDSTHKGLPDIEILSPSNRLHGIREIFDVCSLPMIFDGDTGGKAEHFAIHVKMLDRAGVSAVVIEDKCGLKKNSLFAVSQLQDSIEEFCEKIRVGCSSSHEDLLIIARCESLILDKGMDDALERCLAYVAAGADGIMIHSRKKDGLEILEFARLFRHRVPLICVPTSYAHLGFDELEGAGFNAVIYANHMLRSAYMAMRDVAVGILEHGRTLEVEPCLGIDEILDLVP
>2820025144
MEAHNGLTGIIVETVFDAMWVSSLCDSTAKGKPDIELVDFSSRCKTLEEIMEVTTKPIILDGDTGGKTEHLVFNIRTLERMGISAIIIEDKIGLKKNSLFDAQQQQDTIEEFSYKISSCKSVRNPDFMVFARIESLILKAGLEDALKRAYAYVDAGADGIMIHSKEKTPDEVISFLKQFKTKVPTVVVPTSYSSVTEDQLQNAGANIVIYANHFIRSAYPAMVNTAKSILTNQRAEEASDCMSIKEILTLIP
>2752729389
MEAHNGLTGLIVENAFDAMWVSSLCDSTVKGKPDIELVDLTSRIHTLEEIMEVTTKPIILDGDTGGLTEHFVYNLRTLERLGISAIIIEDKTGLKKNSLFDAQQVQAPIEEFCEKIRAGKKARSRDFMIFARCESLILDQGQEDALARCDAYVRAGADGVMIHSCKKTPDEVYAFMAAFHPATPIVVVPTTYNGASEAELAEHGANIIIHANHLLRSAFPAMQKTAELTLQHGRTKEADQCLSIKEILTLIP
>2752732428
MEAHNGLTGLIAENAFDAMWVSSLCDSTVKGKPDIELVDLTSRIHTLEEIMEVTTKPIILDGDTGGLTEHFVYNLRTLERLGISAIIIEDKTGLKKNSLFEAQQVQAPVEAFCEKIRAGKIARSRDFMIFARCESLILNQGMDDALTRCDAYVRAGADGIMIHSCQKTPDEVYAFLERFREITPVVVVPTTYNGATEEELAAHGVNIVIHANHLLRSAFPAMRKTAELTLLHGRTKEAEPCLSIKDILTLIP
>2800281343
MEVHSGLTGLIVEKTFDGMWMSSLCDSTDRGKPDIELVDMTERMHTIDQIMDVTTKPIIVDGDTGGMTEHFVYNVRTLERMGVSAVIIEDKTGLKKNSLFEVVQTQDTIENFCEKIRAGEAIRTDDFMIIARCESLILEKGMEDALKRCRAYVEAGVDGIMIHSRQRDPKEIFDFCDEFDKTTPIVVVPTSFCQCTTEELASHGINIVIYANQLMRAAVPAMTNVCESILINHRSEEVEKLMPFKQIIRLID
>2800256916
MEVHSGLTGLIVEKTFDGMWLSSLCDSTDRGKPDIELVDLTSRMRTIEEIMDVTTKPIILDGDTGGLTEHFVYNVRTLERTGVSAVIIEDKTGLKKNSLFEVKQTQDTIENFSEKITAGKKTRTDDFMIIARCESLILEKGQEDAMKRCLAYVDAGADAIMIHSRRKEPDEIFEFCDNFRKVTPIVVVPTSYCQVTTEELANHGINIVIYANQMMRAAFPAMQDVATEILQNHRSQEVEKLMPFKDIIRLID
>2756861640
IETHSPLSALIAENTYDGFWSSSLTDSTQKGKPDIEILDVSHRLINVTEIFEATSKPLIFDGDTGGRVEHFAINVRSLERAGVSAVIIEDKTGLKKNSLLDVFQEQASIVEFSEKIAAGKSAITQDFMIIARIESLILDAGLTDALERAASYVEAGADAIMIHSRQKDPLEIFEFAVHFFPHVPLVCVPTSYVHVRFNELLEAGFNIVIYANHLLRAAFPAMRSVAQDILRFGRPLESEHCLPINEILELVP
>650763389
LEVHSGITGLIAENTFDAMWLSSLCDSTVKGKPDIELVDMSSRLKTIEEILEVTTKPIILDGDTGGLVEHFNFNIRTLERMGVSAIIIEDKEGLKKNSLFEVHQDQASIESFCEKIRVGKAAKTKEFMLIARIESLILEKGMEDALARAQAYVNAGADGIMIHSRKKEPDEIFAFCDAFNKQTPIIVVPTTFNKVYEEELYNHGINIVIYANQLIRSAFPAMQNTARVILENERAYEVDKCMPVKEILTLIK
>2685519030
IEVHSGLTGLIAEKTFEAMWVSSLCDSTEKGKPDIELVDMTSRFRTINDIMEVTTKPIIFDGDTGGIAEHFVYTVRSLERMGVSAIIIEDKVGLKKNSLFDVEQTQDDIEHFCEKIAAGKKAISDDFMIIARIESLILEKGMDDALKRAFAFRDAGADGIMIHSRKKDPSEILEFCDKFDQKTPIVVVPSSFNSITESELKKHGVNIVIYANQLLRAAFPAMQDAAKSILKHHRAEEIDNLMSIKDIITLID
>2622833774
IEVHSGLTGLIAEKTFDAMWVSSLCDSTEKGKPDIELVDMTSRFRTINDIMEVTTKPIIFDGDTGGIAEHFVYTVRSLERMGVSAVIIEDKIGLKKNSLFEVKQTQDEIGHFCEKIAAGKNALSDDFMIIARIESLILEQGMEDALKRAFAFRDAGADGIMIHSRRKEPDEILEFCDKFDKETPIVVVPSSYNTITEEELIKHGVNIVIYANQLLRAAFPAMQNAAKSILKHHRAHEIDELLSIKDIITLID
>2786838449
IEVHSGLTGLIAEKTFDAMWISSLCDSTEKGKPDIELVDMTSRFRTINDIMEVTTKPIIFDGDTGGIAEHFVYTVRSLERMGVSAVIIEDKIGLKKNSLFEVKQTQDEIDHFCEKISAGKNALSEDFMIIARIESLILEQGMDDALKRAFAFRDAGADGIMIHSRRKEPDEILEFCDKFDKETPIVVVPSSYNTITEDELKAHGVNIVIYANQLLRAAFPSMQNAAKSILKHHRAHEIDELLSIKKIITLID
>2800879364
IEVHSGLTGLIAEKTFEAMWISSLCDSTEKGKPDIELVDMTSRFRTINDIMEVTTKPIIFDGDTGGIAEHFVYTVRSLERMGVSAVIIEDKIGLKKNSLFEVEQTQDEIEHFCEKIAAGKNALSDDFMIIARIESLILEQGMDDALKRAFAFRDAGADGIMIHSRRKEPDEILEFCDKFDSETPIVVVPSSYNTITEDELIEHGVNIVIYANQLLRAAFPAMQNAAKSILKYHRAHEIDELLSIKDIITLID
>2800897967
IEVHSGLTGLIAEKTFDAMWISSLCDSTEKGKPDIELVDMTSRFRTINDIMEVTTKPIIFDGDTGGIAEHFVYTVRSLERMGVSAVIIEDKVGLKKNSLFEVKQTQDDINHFCEKISAGKNALSDDFMIIARIESLILEQGMDDALERAFAFRDAGADGIMIHSRRKEPDEILEFCDKFDKETPIVVVPSSFNTITEDELVNHGVNIVIYANQLLRAAFPAMQNAAKSILKHHRAHEIDELLSIKDIITLID
>2799995947
IEVHSGLTGLIAEKTFDAMWISSLCDSTNKGKPDIELVDISSRLRTIEDVMEVTTKPIIFDGDTGGLTEHFVYTVRTLERMGVSAVIIEDKTGLKKNSLFQVEQTQDSIENFCAKITAGKKALSDDFMIIARIESLILEKGMDDALKRAKAYVSAGADGIMIHSRRKDPGEILEFCDSFDKTTPVVVVPSSYNTVTEAELASHGANICIYANQLMRASFPAMENVAKSILTHHRSHEIDSLMSINDIITLID
>2609145474
CEVHSGLTGLLVEKTFDAMWVSSLCDSTEKGKPDIELVDMTSRFRTIEDVMEVTTKPIIFDGDTGGLTEHFVYTVRSLERMGVSAVIIEDKTGLKKNSLFEVEQTQASIEEFSAKIAAGKNALSDDFMIIARIESLILEKGMEDALARARAFVKAGADGIMIHSRRKEPDEILEFCDRFNKKTPIVVVPSSFNVITEEELAKHGVNICIYANQLLRAAFPAMENAARSILTHHRAKEIDSLMPIKQIITLID
>2705629602
IEVHSGLTGLIAEKTFDAMWISSLCDSTNKGKPDIELVDMTSRFRTIEDVMEVTTKPIIFDGDTGGLTEHFVYTVRSLERMGVSAVIIEDKTGLKKNSLFDVEQTQDSIENFCDKITAGKRALSKDFMIIARIESLILERGMEDALERARSYVKAGADGIMIHSRRKEPDEILEFCDKFDVSTPIVVVPTSFNSITEAELAAHGVNICIYANQLLRAAFPAMENAAKSILMHHRAKEADSLMSIKQIITLID
>2526135018
IEVHSGLTGLIAEKTFDAMWISSLCDSTNKGKPDIELVDMTSRYRTIDDVTEVTTKPIIFDGDTGGMTEHFVYTVRSLERMGVSAVIIEDKKGLKKNSLFEVEQTQDTIEHFCKKIAAGKRALSDDFMIIARIESLILEKGIEDALERAKAYVGAGADGIMIHSRKKEPDEVLEFCDKFDKETPIVVVPSSYNTITEEELVEHGANICIYANQLIRAAFPAMERAAESILKNHRAKEIDSLMSIKKIITLID
>2545782806
IEVHSGLTGLIAEKTFDAMWISSLCDSTNKGKPDIELVDMTSRFRTIDDVMEVTTKPIIFDGDTGGMTEHFVYTVRSLERMGVSAVIIEDKAGLKKNSLFEVAQTQDTIEHFCDKIAAGKRALSEDFMIIARIESLILEKGIEDALERARAYVKAGADSIMIHSRKKEPDEILEFCDRFDKDTPIVVVPSSYDSITDIELAEHGANICIYANQLLRAAFPAMENAARSILIHHRAKEIDSILSIKKIITLID
>2525485988
IEVHSGLTGLIAEKTFDAMWISSLCDSTNKGKPDIELVDMTSRFRTIDDVMEVTTKPIIFDGDTGGMTEHFVYTVRSLERMGVSAVIIEDKAGLKKNSLFEVAQTQDTIEHFCAKIAAGKRALSEDFMIIARIESLILEKGIDDALERARAYVKAGADSIMIHSRKKEPDEILEFCDKFDKDTPIVVVPSSYDSITDTELAEHGANICIYANQLLRAAFPAMENAARSILIHHRAKEIDSILSIKKIITLID
>2624760926
IEVHSGLTGLIAEKTFDAMWVSSLCDSTNKGKPDIELVDMTSRFRTIDDVMEVTTKPIIFDGDTGGMTEHFVYTVRSLERMGVSAVIIEDKAGLKKNSLFEVPQTQDTIEHFCNKIAAGKRALSEDFMIIARIESLILEKGIEDALERARAYVKAGADSIMIHSRKKDPDEILEFCDKFDKDTPIVVVPSSYDSITDIELAEHGANICIYANQLLRAAFPAMENAARSILIHHRAKEIDSILSIKKIITLID
>2525468828
CEVHNGLTGLIVEKTFDAMWISSLCDSTAKGKPDIELVEMTSRFRTVDDVMEVTTKPIIFDGDTGGFIEHFVYNVRSLERMGVSAVIIEDKTGLKKNSLFDVVQTQDTIEHFCQKIKAGKEALSEDFMIIARIESLILERGMDDALERAYAFRDAGADGIMIHSRKTNPDEIFEFCDKFDKKTPIVVVPSSYNTVTETELISHGANIVIYANQLLRAAFPAMENAAKSILRNHRAYEIDNLMPIKQIITLID
>2800654018
CEVHSGLTGLIAEKTFDAMWISSLCDSTDRGKPDIELVDITSRLRTVEDVTEVTTKPIIFDGDTGGLSEHFVYTVRSLERLGVSAVIIEDKTGLKKNSLFEVKQTQDTIENFCDKILAGKEALSDDFMIIARIESLILEKGIEDALTRAKAYVNAGADGIMIHSRKKDPAEILEFCDRFDQKTPIVVVPSTYNTITEAELAAHGVNIVIYANQLIRAAFPAMQNTAKSILRNHRAHEVDRLMPIKQIITLID
>2558957032
IEVHSGLTGLIAERTYDAMWISSLCDSTAKGKPDIELVDMTSRFHTIDEVMEVTTKPIIFDGDTGGLTEHFVYTVRTLERMGVSAVIIEDKIGLKKNSLYEAGQTQASIEEFCEKLRAGKNALSDDFMIIARVESLILEQGMEDALSRAFAYRDAGADGIMIHSRQKSPDEILKFCDKFDKDTPLVVVPSSFNTVTEDELVAHGVNIVIYANQLLRAAFPAMQKVAKSILKYHRGAEADDLMSIGEILGLIE
>2846149530
IEAHSGLTGLIAEKTFDAMWVSSLCDSTEKGKPDIEVVDITSRLRTINDIMEVTTKPIIFDGDTGGLIDHFVYTVRSLERMGVSAIIIEDKIGLKRNSLFEVEQEQDTIEHFCEKIRAGKKVLTSDFMIIARVESLILEKGMEDALDRAKAYVEAGADGIMIHSRKKDPTEILEFCTKFYKDIPLVVVPTSYNSVTEKELGEYGVNVVIYANQLIRSAFPAMQQTAIDILKNHRALEVDEIMPIKEVISLID
>2872313774
AHGALQSFDGFRSNSLTDSTLRGRPAIEILDIASRLLNVQSLERSGVPAVIIEDKTGLKKNSLLDVIQHQESIDDFQIIACVESLILDKGMPAALARAAAYCEAGADGVMIHSRKKDADEVIEFAQRFRERAYLACVPTSFNAISFSELARYFSVVIYANHLLRAASPAMLAVAEGIVAHGRTLEIEECLPVNEILKLIP
>2754783780
VIIEDKTGLKKNSLLDVIQHQESIDDFQIIACVESLILDKGMPAALARAAAYCEAGADGVMIYSRKKDADEVIEFAQRFRSDAYLACVPTSFNAISFSELARYFSVVIYANHLLRAAYPAMLAVAEGIVAHGRTLEIEECLPVNEILKLIP
>2872320160
YVAHGASQSFDGFWSSSLTDSTLRGRPDIEILDIASRLANVQHIFDVTTKPLIIDGDTGGKPEHFALNVQSLERSGVSAVIIEDKTGLKKNSLLDVIQHQESIEDFCEKIRVGKAAITDDFQIIARVESLILDKGMPDALARAAAYCEAGADGVMIHSRKKDADEVIEFAQRFRARDALVCVPTSFNAISFSELARHFSVVIYANHLLRAAYPAMLAVAEGILAHGRTLEIEECLPVNEILKLIP
>640130850
IESHSPISAMISEKVFDGFWSSSLTDSTLRGRPDIEILDIASRLANVQHIFDVTTKPLIIDGDTGGKPEHFALNVQSLERSGVSAVIIEDKTGLKKNSLLDVVQHQESIEDFCEKIRVGKAAITDDFQIIARVESLILDKGMPDALARAAAYCEAGADGVMIHSRKKDADEVIEFAQRFRRDAYLVCVPTSFNAISFSELARHFSVVIYANHLLRAAYPAMLAVAEGILAHGRTLEIEECLPVNEILKLIP
>2754304197
IESHSPISAMISEKVFDGFWSSSLTDSTLRGRPDIEILDIASRLPNVQHIFDVTTKPLIIDGDTGGKPEHFALNVQSLERSGVSAVIIEDKTGLKKNSLLDVIQHQESIDDFCEKIRVGKAAITDDFQIIARVESLILDKGMPDALERAAAYCEAGADGIMIHSRKKDADEVVEFAQRFGHDAYLVCVPTSFNAISFGELARHFSVVIYANHLLRAAYPAMLAVAEGILAHGRTLEIEECLPVNEILKLIP
>2810348707
IESHSPISAMISEKVFDGFWSSSLTDSTLRGRPDIEILDIASRLSNVQHIFDVTTKPLIIDGDTGGKPEHFALNVQSLERSGVSAVIIEDKTGLKKNSLLDVIQHQESIDEFCEKIRVGKAAITDDFQIIARIESLILDKGMQDALERAAAYCEAGADGIMIHSRKKDADEVIEFAQRFGRHAYLVCVPTSFNAISFGELARHFSIVIYANHLLRAAYPAMLVVAEGILAHGRTLEIEECLPVNEILKLIP
>2815764317
IESHSPISAMISEKVFDGFWSSSLTDSTLRGRPDIEILDIASRLSNVQHIFDVTTKPLIIDGDTGGKPEHFALNVQSLERSGVSAVIIEDKTGLKKNSLLDVIQHQESIDEFCEKIRVGKAAITDDFQIIARVESLILDKGMQDALERAAAYCEAGADGIMIHSRKKDADEVIEFAQRFGCHAYLVCVPTSFNAISFSELARHFSVVIYANHLLRAAYPAMLAVAEGILAHGRTLEIEECLPVNEILKLIP
>641923068
DGVSQSFDGFWSSSLTDSTLRGRPDIEILDIASRLSNVQHIFDVTTKPLIIDGDTGGKPEHFALNVQSLERSGVSAVIIEDKTGLKKNSLLDVIQHQESIDEFCEKIRVGKAAITDDFQIIARVESLILDKGMQDALERAAAYCEAGADGIMIHSRKKDADEVIEFAQRFLGHAYLVCVPTSFNAISFSELARHFSVVIYANHLLRAAYPAMLAVAEGILAHGRTLEIEECLPVNEILKLIP
>2743911497
IEAHNGLTGLIAEKTFDAMWVSSLCDSTVKGKPDIELVDISSRMRTLEEIMDVTTKPIILDGDTGGQTEHFIYNVRTLERIGVSAVIIEDKVGLKRNSLFEAEQTQDSIESFCNKIKAGKDARTEEFMIIARIESLILEQGMEDAIKRAFAYVEAGADGIMIHSRQKTPDEIFEFCDKFEKRVPIVVVPTSYNSTTESELISHGVNIVIYANHLTRSAFPAMKNTAISILKNHRSQEVENIMPFNEIIKLID
>2820715561
IEAHSGISGLIAEKTFDAMWVSSLCDSTAKGKPDIELVDISSRMRTLDDILDVTTKPIILDGDTGGQAEHFAYNVRTLERMGISAVIIEDKIGLKRNSLFEVEQTQDTIEAFCNKIKAGKEARTEEFMVIARIESLILEQGMEDALKRAFAYVEAGADGIMIHSRRKTPDEVFEFCDKFEKQTPIVVVPTSYSQVTENELVQHGINIVIYANHLTRSAFPAMKNTAVEILKNHRAKEVENIMPFNEIIKLID
>2820405408
MEAHNGITGLLVEKTFDGMWVSSLCDATSRGKPDIELVDMSSRVKTIDEIMEVTTKPIIMDGDTGGMTEHFAYTVKTLERMGVSAVIIEDKTGLKRNSLLDVVQTQDSIENFAEKIAVGKASKTKEFMIIARIESLILERGMNDALLRAAAFTRAGADGIMIHSRKKDPAEIFEFIEKFDTATPLVVVPTSFNSVTEEEFALRGVNIVIYANHFTRSGFPAMQNAARLILKHHRALEADECMSIQDIVTLIP
>2533131638
IEVHNGLTGLIAEKTFDAMWISSLCDSTARGKPDIELVDFSDRIQTINEVMDVTTKPVILDMDTGGTAEHFSYNVRTLERIGVSAVIVEDKTGAKRNSLFEVAQTQDTIENFSEKIAAGKKARTDEFMIIARIESLILEKGLDDALKRAEAYVTAGADGIMIHSRKKTPDEVLAFCDAFHPDVPIVAVPSSYNTVTEAELAAHGVRIVIYANQLTRSAFPAMEETARSILVHHRAHEADQLMPIKDIIRLIE
>2526283361
IEVHNGLTGLIAEKTFDAMWISSLCDSTARGKPDIELVDFSDRIQTINEVMDVTTKPVILDMDTGGTAEHFAYNVRTLERIGVSAVIVEDKTGAKRNSLFEVAQTQDTIENFSEKIAAGKKARTDEFMIIARIESLILEKGQEDALRRADAYVAAGADGIMIHSRAKTPGEVLAFCDAFHPDIPIVAVPSSYNTITEAELAAHGVRIVIYANQLTRSAFPAMEATARSILVHHRAHEADQLMPIKDIIRLIE
>650191615
IEVHNGLTGLIAEKTFDAMWISSLCDSTTRGKPDIELVDFSDRIQTINEVMDVTTKPVILDMDTGGTAEHFAYNVRTLERIGVSAVIVEDKTGAKRNSLFEVAQTQDTIENFSEKIAAGKKARTDEFMIIARIESLILEKGQEDALRRADAYVAAGADGIMIHSRAKTPDEVLAFCDAFHPDIPIVAVPSSYNTITEAELAAHGVRIVIYANQLTRSAFPAMEETARSILVHHRAHEADQLMPIKDIIRLIE
>2689563294
IEVHNGLTGLIAEKTFDAMWVSSLCDSTSRGKPDIELVDLSDRIQTINEVMDVTTKPIILDMDTGGTAEHFAYNVRTLERIGVSAVIVEDKTGAKRNSLFEVAQTQDTIENFSEKIAAGKSARTEEFMIIARIESLILEKGQEDALARAEAYVAAGADAIMIHSRAKSPDEVIAFCDAFHPDVPIVAVPSSYNTITEAELAAHGVRIVIYANQLTRAAFPSMENAARSILVHHRAHEIDKLLPIKDIIRLIE
>2601480651
IEVHNGLTGLIAEKTFDAMWISSLCDSTSRGKPDIELIDLSDRIQTINEVMDVTTKPIILDMDTGGTAEHFAYNVRTLERIGVSAVIVEDKTGAKRNSLFEVAQTQDTIENFSEKIAAGKAARTEEFMIIARIESLILEKGLDDALERAAAYVVAGADGIMIHSRAKTPDEVIAFCDMFHPNVPIVAVPSSYNTITEAELAAHGVRIVIYANQLTRSAFPAMENAARSILTHHRAHEIDELLPIKDIIRLIE
>646085050
IEVHNGLTGLIAEKTFDAMWISSLCDSTSRGKPDIELIDLSDRIQTINEVMDVTTKPIILDMDTGGTAEHFAYNVRTLERIGVSAVIVEDKTGAKRNSLFEVAQTQDTIENFSEKIAAGKAARTEEFMIIARIESLILEKGIEDALARAEAYVAAGADGIMIHSRAKSPDEVIAFCDAFHPDVPIVAVPSSYNTITEAELAAHGVRIVIYANQLTRSAFPAMENAARSILVHHRAHEIDALLPIKDIIRLIE
>2514456549
IEVHNGLTGLIAEKTFDAMWVSSLCDSTSRGKPDIELVDLSDRIQTINEVMEVTTKPIILDMDTGGTAEHFAYNVRTLERIGVSAVIIEDKTGAKRNSLFEVAQTQDTIPNFSEKIAAGKAARTEEFMIIARIESLILEKGLADALERAEGYVAAGADGIMIHSRAKSPDEVIAFCDAFHPNIPIVAVPSSYNTITEAELAAHGVRIVIYANQLTRAAFPAMESAARSLLVHHRAHEIDSLLPIKDIIRLIE
>2721387455
IEVHNGLTGLIAEKTFDAMWVSSLCDSTSRGKPDIELVDLSDRIQTINEVMEVTTKPIILDMDTGGTAEHFAYNVRTLERIGVSAVIIEDKTGAKRNSLFEVAQTQDTIENFSEKIAAGKAARTEEFMIIARIESLILEKGLDDALERAEGYVAAGADGIMIHSRAKSPDEVIAFCDAFHPNVPIVAVPSSYNTITEAELAAHGVRIVIYANQLTRAAFPAMEGAARSILTHHRAHEIDSLLPIKDIIRLIE
>2834304289
IEVHNGLTGLIAEKTFDAMWISSLCDSTSRGKPDIELVDLSDRIQTINEVMDVTTKPIILDMDTGGTAEHFAYNVRTLERIGVSAVIVEDKTGAKRNSLFEVAQTQDTIENFSEKIAAGKAARTEEFMIIARIESLILEKGLDDALARAEGYVAAGADGIMIHSRAKSPDEVIAFCDAFHPNIPIVAVPSSYNTITEAELAAHGVRIVIYANQLTRAAFPAMESAARSILTHHRAREIDSLLPIKDIIRLIE
>2719166043
IEVHNGLTGLIAEKTFDAMWISSLCDSTSRGKPDIELVDLSDRIQTINEVMDVTTKPIILDMDTGGTAEHFAYNVRTLERLGVSAVIIEDKTGAKRNSLFEVAQTQDTIENFSEKIAAGKAARTEEFMIIARIESLILEKGLDDALVRAEGYVAAGADGIMIHSRAKSPDEVIAFCDVFHPDIPIVAVPSSYNTVTEAELAAHGVRIVIYANQLTRSAFPAMENAARSILVHHRAHEIDSLLPIKDIIRLIE
>2532896663
IEVHNGLTGLIAEKTFDAMWISSLCDSTSRGKPDIELIDLSDRIQTINEVMDVTTKPIILDMDTGGTAEHFAYNVRTLERLGVSAVIIEDKTGAKRNSLFEVAQTQDTIENFSEKIAAGKAARTEEFMIIARIESLILEKGLDDALMRAEGYVAAGADGIMIHSRAKSPAEVIAFCDAFHPNIPIVAVPSSYNTITEAELAAHGVRIVIYANQLTRSAFPAMENAARSILIHHRAHEIDSLLPIKDIIRLIE
>2533133527
IEVHNGLTGLIAEKTFDAMWVSSLCDSTARGKPDIELVDLSDRIQTINEVMDVTTKPIILDMDTGGTAEHFAYNVRTLERLGVSAVIIEDKTGAKRNSLFEVAQTQDTIENFSEKIAAGKAARTEEFMIIARIESLILEKGLDDALARAEGYVAAGADGIMIHSRAKSPDEVIAFCDSFHPNIPIVAVPSSYNTITEAELAAHGVRIVIYANQLTRSAFPAMENAARSILTHHRAHEIDSLLPIKDIIRLIE
>2525447459
IEVHNGITGLIAEKTFDAMWISSLCDSTAKGKPDIELVDMSSRLDTVNDVMDVTTKPIILDGDTGGLVEHFVYNVRTLERMGVSAIIIEDKTGLKKNSLFEVKQTQDTIENFCYKISEGKKARTSEFMIIARIESLILEQGMDDALNRAYAYVEAGADGIMIHSRKKDPAEIFEFCDTFNKETPIVVVPTSFNMVTEEEFVEHGVNIVIYANQLTRSAFPAMQDTATKILQCHRAKEVDELMSIKDIITLID
>2687275165
IEVHNGITGLIAEKTFDAMWVSSLCDSTAKGKPDIELIDMSSRLNTVNDIMEVTTKPIILDGDTGGLVEHFVYNVRTLERMGVSAVIIEDKTGLKKNSLFEVQQTQDSIENFCHKISEGKEARTDEFMIIARIESLILEQGMEDALERAYAYVDAGADGIMIHSRKKDPEEIFEFCDTFDKDTPIVVVPTSFNSVTEEEFITHGVNIVIYANQLTRSAFPAMQQTATKILECHRAKEVDDLMSIKDIITLID
>651272678
IEVHNGITGLIAEKTFDAMWISSLCDSTAKGKPDIELVDMSSRLDTVNDVMEVTTKPIILDGDTGGLVEHFVYNVRTLERMGVSAVIIEDKTGLKKNSLFEVHQTQDTVENFCHKISEAKEARTDEFMIIARIESLILEQGMEDALNRAYAYVNAGADGVMIHSRKKDPTEIFEFCDKFDKDTPIVVVPTSFNTVAEEEFITHGVNIVIYANQLTRSAFPAMQQTATRILECHRAKEVDDLMSIKDIITLID
>2844473048
IEVHNGITGLIAEKTFDTMWISSLCDSTAKGKPDIELVDMSSRLDTVNDVMEVTTKPIILDGDTGGLVEHFVYNVRTLERMGVSAVIIEDKTGLKKNSLFEVQQTQDTVENFCHKISEAKEARTEEFMIIARIESLILEQGMKDALNRAYAYVNAGADGIMIHSRKKDPTEIFEFCDKFDKDTPIVVVPTSFNTVTEEDFITHGVNIVIYANQLTRSAFPAMQQTATKILECHRAKEVDDLMSIKDIITLID
>2703009425
IEVHNGITGLIAEKTFDTMWISSLCDSTAKGKPDIELVDMSSRLDTVNDVMEVTTKPIVLDGDTGGLVEHFVYNVRTLERMGVSAVIIEDKTGLKKNSLFEVQQTQDTVENFCHKISEAKESRTDEFMIIARIESLILEQGMKDALNRAYAYVNAGADGIMIHSRKKDPTEIFEFCDKFDKDTPIVVVPTSFNTVTEEDFITHGVNIVIYANQLTRSAFPAMQQTATKILECHRAKEVDDLMSIKDIITLID
>2685279769
IEVHNGITGLIAEKTFDAMWISSLCDSTAKGKPDIELVDMSSRLDTVNDVMEVTTKPIILDGDTGGLVEHFVYNVRTLERMGVSAVIIEDKTGLKKNSLFEVQQTQDTVENFCYKISEAKEVRTDEFMIIARIESLILEQGMEDALNRAYAYVNAGADGIMIHSRKKDPTEIFKFCDEFDKNIPIVVVPTSFNTVTEEEFIAHGVNVVIYANQLTRSAFPAMQQTATKILECHRAKEVDDLMSIKDIITLID
>2860387970
IEVHNGITGLIAEKTFDAMWISSLCDSTAKGKPDIELVDMSSRLDTVNDVMEVTTKPIILDGDTGGLVEHFVYNVRTLERMGVSAVIIEDKTGLKKNSLFEVQQTQDTVENFCHKISEAKEVRTDEFMIIARIESLILEQGMGDALKRAYAYVNAGADGIMIHSRKKDPTEIFEFCDEFDKDTPIVVVPTSFNTVTEEEFIAHGVNVVIYANQLTRSAFPAMQQTATKILECHRAKEVDDLMSIKDIITLID
>2654723397
IEVHNGITGLIAEKTFDAMWISSLCDSTAKGKPDIELVDMSSRLDTVNDVMEVTTKPIILDGDTGGLVEHFVYNVRTLERMGVSAVIIEDKTGLKKNSLFEVQQNQDTVENFCHKISEAKEARTDEFMIIARIESLILEQGMEDALNRAYAYVNAGADGIMIHSRKKDPTEIFEFCDKFDKDTPIVVVPTSFNTVTEEEFITHGVNIVIYANQLTRSAFPAMQQTATKILECHRAKEVDDLMSIKDIITLID
>2800221875
IEVHSGLTGLIAEKTFDAMWISSLCDSTDRGKPDIELVDMTSRIRTIDDVMDVTTKPIILDADTGGLIEHFVYNVRTLERLGVSAIIVEDKTGLKKNSLFEVQQTQDSIEHFSAKIAAGKRVRTDDFMIIARIESLILEKGLEDALARARAYTAAGADGIMIHSRKKDPTEIFQFCDTFQPDVPIVVVPTSYNQVTEQELAAHGVKVVIYANQLMRAAFPAMENAARSILTHHRAKEIDELLSIKKIITLID
>2608488893
IEVHSGITGLIAEKTFDAMWISSLCDSTAKGKPDIEVVDLTSRFRTIDDVLEVTTKPIIFDGDTGGQTAHFVYAVRTLERMGVSAIIIEDKIGLKRNSLFEAKQEQDDIEHFCSKIKAGKKVLTDDFMIIARIESLVLEKGLTDALVRAHAYVDAGADGIMIHSRKKEPNEVLEFCDKFNKETPIVVVPTSYNTITENELVEHGVNMVIYANQLTRSAFPAMVQTAKDILKYHRAKEVDDLMSIKDIITLID
>646081490
IEVHDGLTGLLAEKTFDALWISSLCDSTAKGKPDIELVDMSSRIRTIDDVMDVTTKPIILDADTGGLIEHFVYHVHTLERMGVSAVILEDKIGLKKNSLFEVEQQQDTIEHFAAKIRAGKEARTDDFMIIARIESLILEKGLPDALERASAYVAAGADGVMIHSRRKEPDEVFAFADAFYAHVPLVAVPTSYSSVTEAELAAHGVNIVIYANQLTRSAFPAMERTAMSILKHHRSLEADALMPFKDIIRLID
>2538035333
IEVHDGLTGLLAEKTFDALWISSLCDSTAKGKPDIELVDMSSRIRTIDDVMDVTTKPIILDADTGGLTEHFVYHVHTLERMGVSAVILEDKIGLKKNSLFEVEQQQDTIEHFAAKIRAGKEARTDDFMIIARIESLILEKGLADALERASAYVAAGADGIMIHSRKKEPDEVFAFADAFHPTVPLVAVPTSYSAVTEAELAVHGVNIVIYANQLTRSAFPAMERTAMSILKHHRALEADALMPFKDIIRLID
>2519064382
LEVHSGLTGLIAEKTFDAMWISSLCDSTAKGKPDIELVDMSSRIRTIDDVLDVTTKPIILDADTGGLIEHFVYNVRTLERMGVSAVILEDKTGLKKNSLFEVEQTQDTIEHFCQKIAAGKAVRTDDFMIIARIESLILEKGLGDALKRAEAYVKAGADGIMIHSRKKEPRELFDFCRYFYPDIPLVVVPTSFPQYTEQELAQHGVKIVIYANQLTRSAFPAMERTAKSILEHHRALEASKLMPIRDIITLID
>2657152342
IEVHSGLTGLIAEKTFDAMWISSLCDSTAKGKPDIELVDMSSRIRTIDDVLDVTTKPIILDADTGGLIEHFVYNVRTLERMGVSAIIVEDKTGLKKNSLFEVEQKQDSVEHFCAKLRAGKKARTDDFMIIARIESLILEKGMEDAIARAQAYVEAGADAIMIHSRKQDPAEVFAFCDRFFERVPLVAVPTSYNQVTEAELAGHGVNVVIYANQLTRSAFPAMEATAKSILTHHRAYEADQLMPIRNIISLID
>2813315040
LEVHSGLTGLIAEKTFDAMWLSSLCDSTAKGKPDIELVDMSSRLRTVDDILEVTTKPIILDGDTGGLVEHFVYNVRTLERMGVSAVIIEDKTGLKKNSLFEVEQTQDSIENFTSKIRTGKRARTQDFMIIARIESLILEKGLEDALVRAFAYVDAGADGIMIHSRKKEPDEVFEFCDKFDKTTPIVVVPTSYNTVYESELQQHGVNIVIYANQLTRSAFPAMQNTAMDILKYHRAKEVDELMPIKDIITLID
>2846163924
LEVHSGLTGLIAEKTFDAMWLSSLCDSTAKGKPDIELVDMSSRLRTVDDVLEVTTKPIILDGDTGGMIEHFVYNVRTLERIGVSAVIIEDKTGLKKNSLFEVEQTQDSIENFTAKIRAGKHARTQDFMIIARIESLILEKGMDDALERASAYVEAGADGIMIHSRKKEPDEIFEFCDKFDAVTPIVVVPTSYNATYESELQAHGVNIVIYANQLTRSAFPAMQKTATDILTYHRAKEIDDLMPIKEIITLID
>2854008184
LEVHSGLTGLIAEKTFDAMWLSSLCDSTAKGKPDIELVDMSSRLRTVDDVLEVTTKPIILDGDTGGMIEHFVYNVRTLERVGVSAVIIEDKTGLKKNSLFEVEQTQDSIENFTAKIRAGKRARTKDFMIIARIESLILEKGLEDALVRAFAYVDAGADGIMIHSRKKTPDEIFAFCDRFDKITPLVVVPTSYNETYESELQQHGINIVIYANQLTRSAFPAMQQTATDILRYHRAKEVDDLMSIKDIITLVD
>2799560618
IEVHSGLTGLIAEKTFDAMWISSLCDSTAKGKPDIELVDLTSRINTISEVMEVTTKPIIFDCDTGGLVEHFVYTVRTLERIGVSAVIIEDKVGLKKNSLFDVEQTQDTIEHFCEKIKGGKKVLSDDFMIIARIESLILEQGMEDALKRAHAFVKAGADGIMIHSRKKDPSEILNFCDLFNKKTPIVVVPTSFNTITEKELHEHGVNIVIYANQLTRAAFPAMESVAKDILKYHRAKEVDNLMPIKDIITLID
>2849742797
IEVHSGLTGLIAEKTFDAMWISSLCDSTAKGKPDIELVDMSSRLRTIDDVLDVTTKPIILDGDTGGLIEHFVYNVRTLERMGVSAVIIEDKTGLKKNSLFEVEQTQDSIENFCAKIRAGKNVRTEEFMIIARIESLILERGMEDALTRAFAYVEAGADGIMIHSRKKTADEIIEFCDKFYSDIPIVVVPTSYNYITEAELAAHGVNIVIYANQLTRSAFPAMENTAKEILKNHRALEVDSLMPFKDIITLID
>2799549349
IEAHSGLTGLIAEKTFDGMWLSSLCDSTDRGKPDIELVDMTSRMRTLNDILEVTTKPIIIDGDTGGLTEHFVYNVRTLERMGAGAVIIEDKTGLKRNSLLEVAQSQDTIENFCAKIAAGKEALTDDFMIIARIESLILERGLDDALKRAYAFREAGADGLMIHSRKKEPTEIFQFCDSFDQHTPLTVVPTSFNAVTEKELIEHGVNIVIYANQLMRAAVPAMQRTAEEILKNHRALEADSLMPFKEIIRLID
>2566175917
MEVHSGLTGLIVEKTFDAMWLSSLCDSTAKGKPDIEVVDMTSRFRTIDDVMEVTTKPIIFDGDTGGLPEHFVYIVRSLERMGVSAVIIEDKTGLKKNSLFEVKQTQDSIENFCEKIKAGKRVLTDDFMIIARIESLILEQGMDDALARARAYVAAGADGIMIHSRKNDPAEILEFCDLFNKDTPIVVVPTSFNSITESELAEHGVNIVIYANQLTRSAFPAMEQTAKDILRYHRAQEVDSLLPIKDIISLID
>2705728757
IEVHNGLTGLIAEKTYDAMWISSLCDSTAKGKPDIELVDMTSRFRTIDEVMEVTTKPIIFDGDTGGLTEHFVYNVRSLERMGVSAVIIEDKTGLKKNSLFDVVQTQDSIENFCEKIAAGKKVLTDSFMIIARIESLILEKGMEDALTRARAYVKAGADGIMIHSRKKDPTEILEFCDFFDPKTPLVVVPTSFNSVTEEELAKHGVNIVIYANQLTRSAFPAMQQTAEDILKYHRAQEVDELMPIKQIISLID
>2563186209
MEAHSGLTGLIVERTFDGMWLSSLCDSTARGKPDIELVDLTSRFRTIDEIMEVTTKPLIFDGDTGGLTEHFVYTVRTLERMGVSAVIIEDKCGLKRNSLFDVSQTQADIEDFTRKIAAGKRALTDDFMIIARIESLILEKGMEDALTRAFAYTAAGADGIMIHSRRTDPTEILDFCDRFDKKTPLVVVPSSFNSITEEELAAHGVSIVIYANQLTRAAFPAMQKTAESILINHRAKEADELMPIKQIITLVD
>2839226075
LEVHNGITGLIAEKTFDAMWISSLCDSTAKGKPDIELVDMTSRFRTIDDVTEVTTKPIIFDGDTGGLTEHFVYTVRSLEKMGVSAVIIEDKTGLKKNSLFDVAQTQDSIEHFSQKIRAGKNALTDDFMIIARIESLILERGMEDALKRATAFVKAGADGIMIHSRKKDPAEILEFCDKFNTETPLVVVPSSFNTITEEELAVHGVNLVIYANQLTRSAFPAMQDTAREILKYHRAKEVDDLLPIKDIITLID
>2846507621
IEAHDGLTGLIAEKTFDGMWVSSLCDSTERGKPDIELVDMSARLRTIDDIMEVTTKPIILDGDTGGLTEHFVYNVRTLERMGVSAVIIEDKTGLKKNSLFEVKQTQAPIDEFCAKIAAGKKVLTDDFMIIARIESLILERGMEDALTRAFAFRDAGADGIMIHSRKKDPSEIYEFCDRFDSKTPIVVVPTSFNGETEEELSAHGINIVIYANQLIRAAFPAMQETARGILKAHRALEVDELMPFKEIITLID
>644252386
IEAHDGLTGLIAEKTFDGMWVSSLCDSTERGKPDIELVDMSARLRTVDDIMEVTTKPIILDGDTGGLTEHFVYNVRTLERMGVSAVIIEDKTGLKKNSLFEVKQTQAPIEDFCAKISAGKKVLTDDFMIIARIESLILERGMEDALTRAFAFRDAGADGIMIHSRKKDPAEIYEFCDRFDATTPIVVVPTSFNGATEEELASHGINIVIYANQLIRAAFPAMQETARGILRAHRALEVDELLPFKDIIRLID
>2541461745
IEAHDGLTGLIAEKTFDGMWVSSLCDSTERGKPDIELVDMSARLRTIDDIMEVTTKPIILDGDTGGLTEHFVYNVRTLERMGVSAVIIEDKTGLKKNSLFEVKQTQAPIEDFCAKISAGKKVLTDDFMIIARIESLILERGMEDALTRAFAFKDAGADGIMIHSRKKDPAEIYEFCDRFDSVTPIVVVPTSFNSATEEELASHGINIVIYANQLIRAAFPAMQETARGILKAHRALEVDELLPFKDIIRLID
>2523622944
LEVHSGLTGLIAEKTFDAMWISSLCDSTAKGKPDIELVDMTSRFRTISDVTEVTTKPIIFDGDTGGKTEHLVYTVRTLERMGVSAIIIEDKVGLKKNSLFDVEQTQDTIEHFCKKISTAKKVLTDDFMIIARIESLILEKGMEDALERARAFVKAGADGIMIHSRKKNPAEILEFCDKFDQTTPIVVVPSSFNTVTEAELAQHGVNIVIYANQLTRSAFPAMEATAKDILRYHRAKEVDDLMPIKKIISLID
>2588064759
IEVHSGLTGLIAEKTFDAMWISSLCDSTAKGKPDIELVDMTSRFRTIDDVMEVTTKPIIFDGDTGGKIEHFVYTVRTLERMGVSAVIVEDKVGLKKNSLFEVSQTQDSIEHFCEKIKAAKDVLTDEFMIIARIESLILEQGMDDALERAHAFVGAGADGIMIHSRKKDPAEILEFCDKFNKETPIVVVPSSFNSITEAELAEHGVNIVIYANQLTRSAFPAMEQTAKDILKYHRAQEVDDLMPIKEIISLIE
>2800084241
MEAHSGLTGLIVEKTFDAMWVSSLCDSTAKGKPDIELVDMTSRFRTIDDIMEVTTKPIIFDGDTGDLTEHFVYTVRSLERMGVSAIIIEDKTGLKKNSLFEVEQTQDSIENFCAKINAGKRVLTDEFMIIARVESLILERGMEDALTRAFAYVEAGADGIMIHSRKKTPDEILEFCDKFDKETPLVVVPSSFNTITNEELAEHGVNIVIYANQLTRSAFPAMQRTATDILKYHRAKEVDELMPIKDIITLID
>2799925431
IEAHSGLTGLIAEKTFDGMWVSSLCDSTVKGKPDIELLDMSSRLRTVDDIMEVTTKPIILDGDTGGLTEHFVYNIRTLERMGVSAIIIEDKKGLKKNSLFEVKQTQASIKEFCDKISAGKHILTEDFMIIARIESLILEKGMKDALERAFAYVNAGADGIMIHSRKKEPDEILAFCDEFDKKTPIVVVPSSFDSITEEELAEHGVNIVIYANQLTRSAFPAMQKTAEDILRYHRAKEVDELLPIKDIITLID
>2834331579
IEVHNGITGLIAEKTFDAMWISSLCDSTAKGKPDIELVDMTSRFQTINDVTEVTTKPIIFDGDTGGLTEHFVYTVRTLEKMGVSAIIIEDKTGLKKNSLFEVKQTQDSIENFSAKIAAGKKALTDDFMIIARIESLILEQGMEDALTRAHAFVKAGADGIMIHSRKKDPTEILEFCDQFNKTTPIVVVPSSFNTITEAELAEHGVNIVIYANQLTRSAFPAMKKTAEDILKYHRAKEVDDLLPIKDIITLID
>2705716889
MEAHSGLTGLITEKTFDGMWISSLCDSTDRGKPDIELVDMTSRMRTINDIMEVTTKPIILDGDTGGLTEHFVYNVRTLERMGVSAVIIEDKCGLKKNSLFEVSQTQDSIENFSAKIAAGKRALTDDFMIIARIESLILEHGMEDALKRAYAFRDAGADGIMIHSRKKDPAEIFEFCDSFDKSTPIVVVPTSFNQVTEEELSEHGVNIVIYANQLMRAAFPVMVQTAEEILKNHRAYEVDSLMPFKDIITLID
>2558991715
MEAHSGLTGLICEKTFDGMWVSSLCDSTDRGKPDIELVDMTSRLRTIDDILEVTTKPIILDGDTGGLAEHFVYNVRTLERVGVSAVIIEDKIGLKKNSLFEVVQTQDSIDNFSAKIAAGKKVLTDDFMIVARIESLILEQGMEDALTRAFAFRDAGADAIMIHSRKKDPAEIFEFCDKFDKHTPIVVVPTSFNSVTEEVLAEHGVNIVIYANQLMRAAFPVMVSTAEDILRNHRALEVDSLMPFKDIITLID
>2525472890
MEAHSGLTGLICEKTFDGMWVSSLCDSTDRGKPDIELVDMTSRMRTIDDILEVTTKPIILDGDTGGLTEHFVYNVRTLERSGVSAVIIEDKVGLKKNSLFEVKQTQDSIENFQTKIRAGKNVLTDDFMIIARIESLILEQGMNDALTRAEAFAAAGADGIMIHSRKKDPAEIFEFCDKFDKHTPIVVVPTSFNSVTEEELSSHGVNIVIYANQLMRAAFPVMVSTAEEILKNHRAMEVDSLMPFKDIIRLID
>2595172634
MEAHSGLTGLICEKTFDGMWVSSLCDSTDRGKPDIELVDMTSRMRTIDDILEVTTKPIILDGDTGGLAEHFVYNVRTLERSGVSAVIIEDKVGLKKNSLFEVKQTQDSIENFSAKIAAGKHALTDDFMIIARIESLILEQGMKDALERAVAFVAAGADGIMIHSRKKDPAEIFEFCDKFDKHTPIVVVPTSFNSVTEEELSSHGVNIVIYANQLMRAAFPVMVSTAEEILKNHRALEVDSLMPFKDIIRLID
>2800029242
IEAHSGLTGLIAEKTFDAMWVSSLCDSTDRGKPDIELVDMSARLKTINDIMEVTTKPIILDGDTGGLTEHFVYNVRTLERMGVSAVIIEDKTGLKKNSLFEVEQTQDSIENFSAKIAAGKKALTDDFMIIARIESLILERGMDDALERARAFVKAGADGIMIHSRKKDPAEIFEFCDRFDAETPLVVVPTSFNSVTEEELASSGVNIVIYANQLMRAAFPAMRQAAELILTSHRALEADSLMPFKEIITLID
>2800159095
IEAHSGLTGLIAEKTFDAMWVSSLCDSTDRGKPDIELVDMSARLRTINDIMEVTTKPIILDGDTGGLTEHFVYNVRTLERMGVSAVIIEDKTGLKKNSLFEVVQTQDSIENFSAKIAAGKKALTDDFMIIARIESLILERGMDDALERAGAFVKAGADGIMIHSRRKEPDEIFEFCDKFDPETPLVVVPTSFNTVTEEELSKHGVNIVIYANQLMRAAFPAMRQTAEVILKNHRALEADELMPFKEIITLID
>2800026675
IEAHSGLTGLIAEKTFDAMWVSSLCDSTDRGKPDIELVDMSSRLRTINDIMEVTTKPIILDGDTGGLTEHFVYNVRTLERMGVSAVIIEDKTGLKKNSLFEVVQTQDSIENFSAKIAAGKKALTDDFMIIARIESLILERGMDDALTRAKAFVEAGADGIMIHSRRKEPDEIFEFCDKFDKTTPIVVVPTSFNTVTEEELSAHGVNIVIYANQLMRAAFPAMKKTAELILSSHRALEADELMPFKEIITLIN
>2558978142
MEAHSGLTGLIVEKTFDAMWVSSLCDSTDRGKPDIELVDMTSRLNTINDIMEVTTKPIILDGDTGGLTEHFVYNVRTLERMGVSAVIIEDKTGLKKNSLFEVVQTQDSIENFSAKIAAGKKALSDDFMIIARIESLILERGMEDALERAFAFTAAGADGIMIHSRKKDPTEIFEFCDRFNKETPIVVVPTSFNQVKDGELALHGVNIVIYANQLMRAAFPVMKKTAESILRAHRAQEVDSLMPFKDIIRLID
>2800927017
MEAHSGLTGLIVEKTFDAMWVSSLCDSTDRGKPDIELVDMTSRLRTINDIMEVTTKPIILDGDTGGLTEHFVYNVRTLERMGVSAVIIEDKTGLKKNSLFEVVQTQDSIENFSAKIAAGKKALSDDFMIIARIESLILERGMDDALERAFAFVAAGADGIMIHSRKKDPAEIFEFCDKFDSKTPIVVVPTSFNQVTEEELHSHGVNIVIYANQLMRAAFPVMKQTAEGILKAHRALEVDSLMPFKDIIRLID
>2588055782
MEAHSGLTGLIVEKTFDGMWVSSLCDSTDKGKPDIELVDMSSRLNTINDIMEVTTKPIILDGDTGGLTEHFVYNVRTLERMGVSAIIIEDKTGLKKNSLFEVVQTQDSIENFSEKIRAGKKALSDDFMIIARIESLILERGMEDALERAFAFAAAGADGIMIHSRKKDPTEIFTFCDKFDKKTPIVVVPTSFNQVTEEELASHGVNIVIYANQLMRAAFPVMKKTAEGILKAHRAKEVDDLMPFKDIIRLID
>2565686881
MEAHSGLTGLIVEKTFDGMWVSSLCDSTDKGKPDIELVDMTSRLRTIDDIMEVTTKPIILDGDTGGLTEHFVYNVRTLERMGVSAVIIEDKTGLKKNSLFEVVQTQDSIENFSAKIAAGKKALSDDFMIIARIESLILECGMEDALERAFAFTAAGADGIMIHSRKKDSAEIFEFCDKFDKKTSIVVVPTSFNQVTEEELASHGVNIVIYANQLMRAAFPVMQKTAENILRAHRAKEVDSLMPFKDIIRLID
>2558975871
IEVHSGITGLIAEKTFDAMWISSLCDSTAKGKPDIELVDMTSRFRTIDDVTEVTTKPIIFDGDTGGLAEHFVYTVRSLEKMGVSAIIIEDKKGLKKNSLFEVKQTQDSIENFCAKIKAGKEALTEDFMIIARIESLILEEGMEDALMRASAFVEAGADGIMIHSRKQEPAEIVEFCDKFNKTTPIVVVPSSFNTITEEELAEHGVNIVIYANQLTRSAFPAMKRTAEDILRYHRAKEVDDLMPIKQIITLID
>2562628644
MEAHSGLTGLIVEKTFDAMWISSLCDSTAKGKPDIELVDMTSRFRTIEDITEVTTKPIIFDGDTGGLTEHFVYTVRTLERLGVSAVIIEDKKGLKKNSLFEVEQTQATIEEFSEKIKAAKKSLTDDFMIIARCESLILEKGMEDALNRAFAYVMAGADGVMIHSRKKDPAEILEFCDKFDLSTPLVVVPSSFNTVTENELIKHGVNIVIYANQLTRAAFPAMKQTAEDILRYHRAKEVDDLLPIKKIISLID
>2608457176
MEAHSGLTGLIVEKTFDAMWISSLCDSTAKGKPDIELVDMTSRFRTIEDITEVTTKPIIFDGDTGGLTEHFVYTVRSLERLGVSAVIIEDKTGLKKNSLFEVEQTQASIEEFSAKISAGKKALTDDFMIIARIESLILEKGMEDALLRAKAFVEAGADGIMIHSRQKDPSEILEFCDKFDKTTPIVVVPTSFNSITEDELSEHGVNVVIYANQLTRSAFPAMQQTAEDILKYHRAKEVDDLMPISKIITLID
>2799720164
MEAHSGLTGLIVEKTFDAMWVSSLCDSTAKGKPDIELVDMTSRFRTIDDIMEVTTKPIIFDGDTGGLTEHFVYTVRSLERMGVSAVIIEDKKGLKKNSLFEVEQTQATIEEMSAKIAAGKKALTDDFMIIARIESLILEKGMDDALERAKAFVKAGADGIMIHSRKKDPAEIVEFCDKFDKETPIVVVPSSFNSITEEELAEHGVNIVIYANQLTRSAFPAMKQTAMDILKYHRAKEVDDLLPIKDIITLID
>2800916531
IEAHSGLTGLIAEKTFDAMWVSSLCDSTAKGKPDIELVDMTSRFRTIDDIMEVTTKPIIFDGDTGGLTEHFVYTVRSLERMGVSAIIIEDKKGLKKNSLFEVKQTQATIEEMSAKIAAGKEALTDDFMIIARIESLILEQGMEDALARAFAFVKAGADGIMIHSRKKDPAEIVEFCDKFDQKTPIVVVPSSFNTITEDELAAHGVNIVIYANQLTRSAFPAMQKTAEDILRYHRAKEVDDLMPIKEIITLID
>2595443907
IEAHSGLTGLIAEKTFDAMWVSSLCDSTAKGKPDIELVDMTSRFRTIDDIMEVTTKPIIFDGDTGGLTEHFVYTVRSLERMGVSAVIIEDKKGLKKNSLFEVKQTQATIEEMSAKIAAGKAALSDDFMIIARIESLILEQGMEDALARAFAFVEAGADGIMIHSRKKDPAEIVEFCDKFDKKTPIVVVPSSFNTITEDELAAHGVNIVIYANQLTRSAFPAMQKTAEDILRYHRAKEVDDLMSIKNIITLID
>2558424836
MEAHSGLTGLIVEKTFDAMWISSLCDSTAKGKPDIELVDMTSRFRTIEDITEVTTKPIIFDGDTGGLTEHFVYTVRSLERLGVSAVIIEDKKGLKKNSLFEVEQTQATIEEMSAKIAAGKKALTDDFMIIARIESLILEKGMEDALSRAFAFVSAGADGIMIHSRKKDPAEICEFCDKFDKTTPIVVVPSSFNTITEDELASHGVNIVIYANQLTRSAFPAMQRTAEDILRYHRAKEVDDLMPIKQIITLID
>2799892166
MEAHSGLTGLIVEKTFDAMWISSLCDSTAKGKPDIELVDMTSRFRTIEDITEVTTKPIIFDGDTGGLTEHFVYTVRSLERLGVSAIIIEDKKGLKKNSLFEVEQTQATIEEMSAKIAAGKKALTDDFMIIARIESLILEKGMEDALERAFAFVKAGADGIMIHSRKKDPAEICEFCDKFDKKTPIVVVPSSFNTITEDELASHGVNIVIYANQLTRSAFPAMQQTAEDILRYHRAKEVDDLMSIKQIITLID
>2752750313
MEAHSGLTGLIVEKTFDAMWISSLCDSTAKGKPDIELVDMTSRFRTIDDITEVTTKPIIFDGDTGGLTEHFVYTVRSLEKMGVSAVIIEDKKGLKKNSLFEVKQTQATIEEFSEKIAAGKKALTDDFMIIARIESLILEQGMEDALTRAKAFVKAGADGIMIHSRKKDPAEILEFCDKFDSTTPIVVVPSSFNVITEEELAQHGVNIVIYANQLTRSAFPAMKQTAEDILRYHRAKEVDDLMSIKEIITLID
>2799992198
MEAHSGLTGLIVEKTFDAMWVSSLCDSTAKGKPDIELVDMTSRFRTIEDITEVTTKPIIFDGDTGGLTEHFVYTVRSLERLGVSAVIIEDKTGLKKNSLFEVKQTQATIEEFSEKIAAGKKALTDDFMIIARIESLILEQGMEDALERAFAFVKAGADGIMIHSRKKDPAEICEFCDKFDPKTPIVVVPTSFNTITEEELAAHGVNIVIYANQLTRSAFPAMQQTAEDILKYHRAKEVDDLMSIKDIITLID
>2752748663
MEAHSGLTGLIVEKTFDAMWISSLCDSTAKGKPDIELVDMTSRFRTIEDITEVTTKPIIFDGDTGGLTEHFVYTVRSLERMGVSAVIIEDKKGLKKNSLFEVKQTQATIEEFSEKIAAGKKALTDDFMIIARIESLILEQGMEDALARAAAFVKAGADGIMIHSRKKDPAEIIEFCDKFDPKTPIVVVPTSFNVITEEELAEHGVNIVIYANQLTRSAFPAMQQTAEDILKYHRAKEVDDLMSIKNIITLID
>2585086086
MEAHSGITGLIVEKTFDAMWISSLCDSTAKGKPDIELVDMTSRFRTIDDIMEVTTKPIIFDGDTGGLTEHFVYTVRSLERMGVSAIIIEDKKGLKKNSLFEVKQTQATIEEMSAKIAAGKKALTDDFMIIARIESLILEKGMEDALERAFAFVKAGADGIMIHSRKKDPAEILEFCDKFDTVTPIVVVPSSFNIITEDELASHGVNIVIYANQLTRAAFPAMQKTAEDILKYHRAKEVDDLMPIKQIITLID
>2595381743
MEAHSGLTGLIVEKTFDAMWISSLCDSTAKGKPDIELVDMTSRFRTIEDITEVTTKPIVFDGDTGGLTEHFVYTVRSLERLGVSAIIIEDKKGLKKNSLFEVEQTQATIEEMSAKIAAGKKALTDDFMIIARIESLILEKGMEDALERAFAFVKAGADGIMIHSRKKDPAEILEFCDKFDKNTPIVVVPSSFNTITEDELVEHGVNIVIYANQLTRSAFPAMQQTAEEILKYHRAKEVDDLMPIKQIITLID
>2595458512
MEAHSGLTGLIVEKTFDAMWISSLCDSTAKGKPDIELVDMTSRFRTIDDITEVTTKPIIFDGDTGGLTEHFVYTVRSLEKMGVSAVIIEDKKGLKKNSLFEVKQTQATIEEFSAKIAAGKKALTDDFMIIARIESLILEQGMEDALERARAFVAAGADGIMIHSRKKDPAEILEFCDKFNKTTPIVVVPSSFNTITEEELASHGVNIVIYANQLTRSAFPAMQQTAEDILKYHRAKEVDDLMSIKQIITLID
>2752735043
MEAHSGLTGLIVEKTFDAMWISSLCDSTAKGKPDIELVDMTSRFRTIDDIMEVTTKPIIFDGDTGGLTEHFVYTVRSLERMGVSAVIIEDKKGLKKNSLFEVKQTQATIEEMSAKIAAGKRALTDDFMIIARIESLILEQGMEDALARAKAFVAAGADGIMIHSRKKDPAEILEFCDKFDKETPIVVVPSSFNTITEEELAAHGVNIVIYANQLTRSAFPAMQKTAEDILKYHRAKEVDDLMSIKEIITLID
>2799792134
MEAHSGLTGLIVEKTFDAMWISSLCDSTAKGKPDIELVDMTSRFRTIDDITEVTTKPIIFDGDTGGLTEHFVYTVRSLEKMGVSAVIIEDKKGLKKNSLFEVEQTQATIEEMSAKIAAGKRALTDDFMIIARIESLILEKGMEDALTRAHAFVKAGADGIMIHSRKKDPAEIVEFCDKFDKTTPIVVVPSSFNTITEEELASHGVNIVIYANQLTRSAFPAMQQTAEDILRYHRAKEVDDLMPIKQIITLID
>2799791721
MEAHSGLTGLIVEKTFDAMWISSLCDSTAKGKPDIELVDMTSRFRTIDDITEVTTKPIIFDGDTGGLTEHFVYTVRSLEKMGVSAVIIEDKKGLKKNSLFEVKQTQATIEEMSAKIAAGKKALTDDFMIIARIESLILEQGMEDALARAHAFVEAGADGIMIHSRKKEPDEILEFCDKFNKETPIVVVPSSFNVITEEELAAHGVNIVIYANQLTRAAFPAMQKTAEDILRYHRAKEVDDLMKIKDIITLID
>2800207987
MEAHSGLTGLIVEKTFDAMWISSLCDSTAKGKPDIELVDMTSRFRTIDDITEVTTKPIIFDGDTGGLTEHFVYTVRSLEKMGVSAVIIEDKKGLKKNSLFEVKQTQATIEEMSAKIAAGKKALTDDFMIIARIESLILEQGMEDALARAHAFVAAGADGIMIHSRKKEPDEILEFCDKFNKETPIVVVPSSFNTITEEELAAHGVNIVIYANQLTRSAFPAMQKTAEDILKYHRAKEVDDLMSIKEIITLID
>2561460074
MEAHSGLTGLIVEKTFDAMWISSLCDSTAKGKPDIELVDMTSRYRTIEDITEVTTKPIIFDGDTGGLTEHFVYTVRTLERLGVSAVIIEDKKGLKKNSLFEVEQTQATSEEMCAKIAAGKKALTDDFMIIARIESLILEKGMDDALNRARAYVKAGADGIMIHSRKKDPGEILEFCDTFEDDTPLVVVPSSFNTITEAELSEHGVNIVIYANQLTRAAFPAMQQTAEDILKYHRAKEVDDLMPIKQIITLID
>2705629375
MEAHSGLTGLIVEKTFDAMWLSSLCDSTAKGKPDIELVDMTSRFRTIEDITEVTTKPIIFDGDTGGLTEHFVYTVRSLERLGVSAVIIEDKTGLKKNSLFEVQQTQDSIENFSAKIAAGKKALTDDFMIIARIESLILERGMEDALKRAHAFVAAGADGIMIHSRKKDPAEILEFCDKFDNETPIVVVPSSFNTITEEELAEHGVNIVIYANQLTRSAFPAMQQTAMDILKYHRAKEVDDLLPIKNIITLID
>2624754867
MEAHSGLTGLIVEKTFDAMWVSSLCDSTAKGKPDIELVDMTSRFRTIEDITEVTTKPIIFDGDTGGLTEHFVYTVRTLERLGVSAVIIEDKTGLKKNSLFEVSQTQDSIENFSAKISAGKKALTDDFMIIARIESLILEQGMDDALERAHAFVKAGADGIMIHSRKSDPAEILEFCDKFDNETPIVVVPSSFNTITEEELAEHGVNIVIYANQLTRSAFPAMQQTAMDILKYHRAKEVDDLLPIKQIITLID
>2596389364
MEAHSGLTGLIVEKTFDAMWVSSLCDSTAKGKPDIELVDMTSRFRTIEDITEVTTKPIVFDGDTGGLTEHFVYTVRTLERLGVSAVIIEDKTGLKKNSLFEVKQTQDTIENFSAKIAAGKKALTDDFMIIARIESLILEQGMDDALNRAMAFVKAGADGIMIHSRKKDPAEILEFCDKFMDTTPIVVVPSSFNTITEEELVSHGVNIVIYANQLTRSAFPAMQQTAKDILKYHRAKEVDDLMPIKQIITLID
>2595465089
MEAHSGLTGLIVEKTFDAMWISSLCDSTAKGKPDIELVDMTSRFRTIEDITEVTTKPIIFDGDTGGLTEHFVYTVRSLERLGVSAVIIEDKKGLKKNSLFEVEQTQATIEEMSDKITAGKKALTDDFMIIARIESLILEKGMDDALERAFAFVEAGADGIMIHSRKKDPAEIVEFCDKFKDTTPIVVVPSSFNVITEDELAAHGVNIVIYANQLTRSAFPAMQQTAMDILKYHRAKEVDDLMSIKDIITLID
>2799966998
MEAHSGLTGLIVEKTFDAMWISSLCDSTAKGKPDIELVDMTSRFRTIEDITEVTTKPIIFDGDTGGLTEHFVYTVRSLERMGVSAVIIEDKKGLKKNSLFEVKQTQCTIEEMCDKIAAGKKALTDDFMIIARIESLILEQGMEDALNRARAFVKAGADGIMIHSRKKDPSEIIEFCDKFEDTTPLVVVPSSFNTITEEELIEHGVNIVIYANQLTRAAFPAMQKTAEDILKYHRAKEVDDLMSIKDIITLID
>2800759347
MEAHSGLTGLIVEKTFDAMWVSSLCDSTAKGKPDIELVDMTSRFRTIEDITEVTTKPIIFDGDTGGLAEHFVYTVRSLERLGVSAVIIEDKTGLKKNSLFEVQQTQASIEEFSEKIRAGKKALTDDFMIIARIESLILERGMEDALTRAEAFVAAGADGIMIHSRKKDPAEILEFCDKFKDKTPIVVVPSSFNTITEAELSAHGVNIVIYANQLTRSAFPAMQKTAEDILKYHRAKEVDDLMSIKDIITLID
>2705745924
MEAHSGLTGLIVEKTFDAMWISSLCDSTAKGKPDIELVDMTSRFRTIEDITEVTTKPIIFDGDTGGLAEHFVYTVRTLERLGVSAVIIEDKTGLKKNSLFEVKQTQADIGEFSAKIRAGKKALTDDFMIIARIESLILERGMEDALTRAEAFVAAGADGIMIHSRRKTPDEILEFCDRFREKTPIVVVPSSYNTITENELVAHGVNIVIYANQLTRAAFPAMQKTAEDILRYHRAKEVDDLMSIKDIITLID
>2847165002
IEAHSGLTGLIAEKTFDAMWVSSLCDSTAKGKPDIELVDMSSRLRTIDDIMEVTTKPIILDGDTGGLTEHFVYNVRTLERMGVSAIIIEDKKGLKKNSLFDVVQTQDSIEAFSEKIAAGKRALTDDFMIIARIESLILEQGMEDALTRAFAFVKAGADGIMIHSRKKDPSEILEFCDKFDKDTPIVVVPSSYNVITEDELAAHGVNIVIYANQLTRSAFPAMKQTAEDILRYHRAKEVDDLLPIKDIITLID
>2800043979
MEAHSGLTGLIVEKTFDAMWVSSLCDSTAKGKPDIELVDMSSRLRTIDDIMEVTTKPIILDGDTGGLTEHFVYNVRTLERMGVSAVIIEDKTGLKKNSLFDVEQTQASIEEFSAKIAAGKAALTDDFMIIARIESLILEKGMEDALARAAAFTAAGADGIMIHSRKKDPAEILEFCDRFDPKTPIVVVPSSFNVITEEELAEHGVNIVIYANQLTRSAFPAMRQTAEDILKYHRAKEVDELLPIKDIITLID
>2814013917
IEAHNGITGLIAEKTFDAMWLSSLCDSTAKGKPDIELVDMSSRLRTADEIMEVTTKPMILDGDTGGLVEHFVYNVRTLERMGVSAVIIEDKTGLKKNSLFEAKQTQDSPENFAAKIRAGKEAKTRDFMIIARIESLILEKGVGDALLRARAYTGAGADGIMIHSRKKDPTEIFAFVEKFDKSTPIVVVPTSFSSVTEEEFARRGINIVIYANQLTRSAFPAMQKAARTILERRRALEADECMPIKDILTLIP
>2601109469
IEVHSGLTGLIAEKTFDAMWLSSLCDSTAKGKPDIELVDLSSRLRTIDDVMEVTTKPIILDGDTGGLVEHFVYNVRTLERMGVSAVIIEDKTGLKKNSLFDVVQTQDSIENFCNKIRAGKNARTEEFMIIARIESLILEKGQEDALQRAAAYVGAGADAIMIHSRQKSPEEIFEFCDRFDKNTPLVVVPTSFNSVTEAELAQHGVNIVIYANQLTRSAFPAMQSTAVEILKNHRALEVDALMPFQEIITLID
>2841553026
MEAHNGLTGLLVENTFDAMWVSSLCDSTSKGKPDIEVVDLTSRLQTINEICEVTTKPIIFDGDTGGLPEHFSYTVRTLERMGVSMVIIEDKKGLKKNSLFEVEQTQCSIEEFCMKIATGKKAKTDDFMICARIESLILEKGMEDALNRAFAFRDAGADAIMIHSRKKDPKEIFEFAEAFRKETPLVVVPTSFNEVTDEQLEAVGFNIIIYANHFTRAEVPAMQKVAETILKNHRSKECDDCMPFKEIIRLIP
>2595461331
MEAHNGLTGLLVENTFDAMWVSSLCDSTSKGKPDIEVVDLTSRLQTINEICEVTTKPIIFDGDTGGLPEHFSYTVRTLERMGVSMVIIEDKKGLKKNSLFEVEQTQCSIEEFCMKIATGKKAKTDDFMICARIESLILEKGMEDALNRAFAFRDAGADAIMIHSRKKDPKEIFEFAEAFDTATPLVVVPTSFNEVTDEQLEAVGFNIIIYANHFTRAEVPAMQKVAETILKNHRSKECDDCMPFKEIIRLIP
>2558743398
MEAHDGLSGLIVENTFDAIWVSSLCDSTAKGKPDMELVDKTSRFRTIDDLTEVTTKPIIFDGDTGGLAEHFVYTVRSLEKLGVSAVIIEDKQGLKKNSLFEAAQAQDSIASFSEKIAAGKRAKSADFMIIARIESLILEQGMEDALARAAAFVQAGADGIMIHSRRKEPDEIFEFAERFDGHTPLVVVPTSFHAVTEAEFKRRGVNVVIYANQLMRSQVPAMRRTAESILKHHRALEADELMPFQEIIRMIP
>2525394696
LEAHNGITGLIVEKTFDAMWISSLCDSTAKGKPDIELVDMTSRFKTIDEIMEVTTKPIIFDGDTGGQIEHFAFTVRSLERMGVSMVIVEDKIGAKKNSLFEVKQTQDTIGGFCEKIRVGKQAKTSDFMICARIESLILEKGIKDASDRARAYVDAGADAIMIHSRSPKPDEVFEFIRQFDKKTPIVLVPTTYNTVYEEEFKEKGANIVIYANHLIRTGFPAMQDAARTILETHRGKECSECMSIKDIITLIP
>2752719724
LEAHSGLTGLIAEKTFDAMWVSSLCDSTAKGKPDIELVDMTSRFRTIDEIMDVTTKPVIFDGDTGGLTEHFVHTVRTLERMGVSMVVIEDKTGLKKNSLFEAAQTQAEIPDFCAKIRAGKNAKTDTFMICARIESLILERGMEDALTRAFAYTDAGADAVMIHSRKTDPSEILAFADRFDPVTPLVVVPTAFNTITEEELKAHGINVVIYANQLTRSSFPAMQKAAELILTHHRAKECDACMPFQQIIRLIP
>2596805892
MEAHDGLTGLIVENTFDAMWVSSLCDSTAKGKPDIELVDMTSRFRTIEDIAEVTTKPIIFDGDTGGLAEHFCYTVRSLERLGVSAVIIEDKKGLKKNSLFEVQQVQDEISSFCEKIRMGKRAKTKEFMIIARIESLILERGLDDALERAKAYVNAGADGIMIHSRKKEPDEVFAFLKCFDKTTPIVLVPTSFNSVTEDEFKRRGANIIIYANQLMRAAVPAIKDTAESILRNHRSMEIDTLMPFKEIIRLIP
>2601091948
IEAHSGLTGLIAENTFDAMWVSSLCDSTAKGKPDIEVVDMTSRFRTIDDIMEVTTKPIIFDGDTGGQTEHFVYTVKTLERMGVSMVIIEDKTGLKKNSLFEVEQVQESIDKFCEKIKSGKKAKTNDFMICARIESLILNQGMEDALERAFAYTKAGADAIMIHSRKKEPEEIFEFVKAFDTGTPIVVVPTAFHSVREEEFKEIGVNVVIYANHLTRAGFPAMQTAARMILQNHRAKECDDCMPFQEIISLIP
>2800206693
MEAHDGISGLIVENTFDGMWVSSLCDSTAKGKPDIELVDMTSRFRTIDDIMEVTTKPIIFDGDTGGLTEHFVYTVRSLERMGVSAVIIEDKKGLKKNSLFEVKQTQATIEEMSAKIAAGKRALTDDFMIIARIESLILEQGMEDALARAKAFVEAGADGIMIHSRKKDPAEILEFCDKFDKTTPIVVVPSSFNTITEEELAAHGVNIVIYANQLTRSAFPAMQKTAEDILKYHRAKEVDDLMSIKEIITLID
>2595183522
[truncated: 28,135 more chars]
