# Supplementary material for: Global and seasonal variation of marine phosphonate metabolism
Source: ISME J. 2022 Jun 23;16(9):2198–212. doi: 10.1038/s41396-022-01266-z (PMC9381506; doi:10.1038/s41396-022-01266-z)
Supplement: Supplementary file 14 — Supplementary Files S1 [file 41396_2022_1266_MOESM14_ESM.txt]

>AG-891-J16_NODE_7
MNKTQTALRLKSEFNDLKRTSASVADETKFPLEKINKILSGKFTVNFEFLEVFSKTYPVDISDLIIEKKDTVNGILFYPRNKSKKNTRFFKRLNSEYYEYRDTAKSHLSFFYPEWIAQTRHVKDSNPNNPDVIYNHGHFLHQLNLFVGPVNFYYEIKNKKYCIEMNTGDSSYISPYIKHSFTSRDKNQKAYIVAVTTGSNLKRNQKEIRKFGSSFLQKSFSDLKKSDNFIFSIIKKSLKNEFINEEKFKILKQIYENKSINLTVKELLKISEILKIPVGELLGEDDKDNVVNKFISKSNFDYFPQKKKFKIFRLASSNKYKDLKGFIIEVLSKNKSFIQFSTNLYLINFSSQPVELKWKIYTKKIMPDDSIYIEPYVKFTFNKNPMLYLVSCETCMDSKLLREMSVISEPLRFIDAKQWF
>2823582768
FDKKQSSLRLKSEFNDLKRTADSVAKELNYNISEINNFLSGKYDLKLEFLIKFCDFYPVNMSNLIIYKKDTKNGILFFNVKDSIKSTRIFKRKNKSYYEYRDTAKSNLSNFYPEWIAQTRYVKDSDPYNPDVIYNRGHLLHQLNLFVGPVNFYYEINGKKICKEMNTGDTSYISPYVKHSFTTRDKSKLAYIVAVTSGTSLKRNQNELRMFGKYTFNKLLDNKKEEFYLFKKIINRALNNEVMNLRNFEKTTKVNNKERFDLKMSEILKISESLKISSSEIFYSIKNEKVINKFFDPKDFHYFPNKKFYKIYKSARSENFPNLKGFIIEVSSKKDLDFKFTLNIYLINYGIKNLKINWKSYTKLIKPGDSIYIEPFLNFNLTPTGLIFIVTSESGIDLNTQKEITTIKKADRLIDNEQWF
>2616551426
HEVKEAAVRRILLNSIKRNDELAAEELGVSLERFQAFMSGSNADAIDILARAVDKWPVSEREFFAVRDDAPSGFVKMSAAASKSSERCIARRGERYFNYRDSAMSTVSPIRPELVEMLVTVNDADPSNPAVRWNTGHFFYQITYFVGKVNFYYEDRGNRVCVEMNTGDSSFLGRYIPHSFAKRSDEEAYILALTFAGPLGDAQSELSTLPDSAAQRLAGNVTSKGYLPLRDLAGDASLPLDELSRLIEEAIAAGEDMTDGERLKIASALRVSPIELLPREVMPPSQVLHAGSNRTWRIGNLTVKELAGSLTTPFARALEFSVGGDQRSDIETRLHQFFYNIGHTSVEVEIANTTVVLEPHASLYVKPYVRVAFQAKGKLLALRVAGNLYGTTNIEALGCGEATRLRDAALWY
>AG-900-I15_NODE_18
KKEIFSSIRLRQIINDLKRRPEDASKDLKIKYSVFNKYLSGKKRINEQFVKKAVNIWPVNISDFINPYYQKTKPFKIMRAKDSIKTKRVMKRGGKDYYEYRDTVMDKDAPFRPEWIRELVHVTKNNPNDKSLMWNRGHLLHQLTYFVGKVNFYYLKNNKKRVAAMNTGDSMYIAPYVPHTFASREKKCEGYIIAITFSDKITQIQNEVSTFKNQKIKQIIFKNKFKKISKVTIKKNKKNVSYSGPIQIIKLAENKIIPSTKFFELNVRKNNSKNFTNNYHQYIYVLSNQAENKKVNLKKGDTLYLKPFTNLRMPTKTKLLIAQVESIFKQDTIQQLFYIGQNKRLKDNAQWF
>AG-905-M05_NODE_2
MTKKKINIKFKKILNDLKRRPEDAASDLGLTKKKILEILDGKRKLEFDLIEKAVKKWPVNFNEFFSVEDDTKNGYKIFKNKASNSTERKMYRAGYPYYLYKDTVMSKVSTFRPEWIQQLKIVKNSNPNNVGVRFNNGHFLHQFTYFIGPVNFYYKINNKKKVVKMNTGDSMYISPYIPHSFTTRENKKNGNILALTYADKLTESLNEFSAIGYELTKRFNLNLKNKVNAFKSSLLYHLNNSSISKQNFFELIQKEIFKKKLPNSNVINRIANILKINSRDLLPPIQDHYVKIQKYNNNRSWYYPKKKEFLFVELTNLAHLPMSKAFELNILKENTTEFMIPTHQYLYNIGSTTIDITFKKIKQKFDPGDSIYIKPNLIYKFKGKGKILILRIGGSISSDALYHLSWLSQNKRLLDNKPWF
>2562555536
MSISNIKFRKILNDLKRRPEDAARDLKISNKKLLQILNNKTKTDFDIIEKATKIWPVNYGDFFSFEDDTKNDFKIMRASISDKSSRIMSRGKKPYYLYKDTVMSKLSPFKPELITELQIVSDNYSNNIDVKFNNGHFLHQFTYFIGPVNFYYMLNGKKKVAVMNTGDSMYISPYIPHSFATRKNNQGGKIIAITYSDKLNETLNESSSIGFNLIKKLKVNLKDEYNSFWSNLEKQINNSFISFNMLNELYDGSLKKNKIPKINTIKKIAKYLNLNLRDLLPPNNLTDVKIQKYKDNRSWFYPTKRDYKIIELTNVSELPYSRGFEIKILKNKNCFLEVPTHQYIYNIGKKDIKIKIDGINEKLNKNDSMYIKPNKKHKFISEGKVLVLRLGGRLSGDSLYQLSKMSDKKRTLDNKPWF
>AG-903-O08_NODE_1
MISNIKFRKLLNDLKRRPEDAAKDLNITKKEILKFLNNKKEISHKILNQATKVWPVNHGDFFSFSDDTQNGFKIMRSDKSNKSKRIMIRGKKPYYLYKDTVMSKVSPFKPELITELVVVENDNPNNPKVKFNNGHFLHQFTYFIGPVNFYYLKNNKKKIARMNTGDSMYISPYVPHSFTTRKNKKNGKILALTYSDQINETLNELNVLGFDIANKYRIDLTNENRAFWGNLDIFFNNSSISLDEFKKKIDNKLRKKKVPNLNTLKKISNFLNIGLRDLLPPKEKIEVKIQKYSQNRNWYFPKKKDYLFVELTNIPQLPYSRGYEFHILSNINRTLEVPSHQYIYNIGHTNVQAIINKKKIKIYPGDSLYIKPNLKHYFNQKGKLLILRLGGRISGDRLYQLSMLSKQFKTIDIKPWF
>AG-430-B09_NODE_2
MVSNIKLRKVLNDLKRRPEDAAKDLKISVTKINNILSNKSKLDFKTISRAVKIWPINYGDFFSFYDDAKLGFKIMRHNESEKSKRIMKRGGKPYYLYKDTVMSKLSPFRPELITELEVVANDSPKNSKVRFNNGHFLHQFTYFIGPVNFYYIEKNRKKVAKMNTGDSMYISPYVCHSFTTRKNKKKGKILALTYSDKLNETLNEITALGFNITKKYKINLKDHKTAFWSNIENFFKNSSITFKEFKRNIDDKIKKSKIPSEKIIKKISHNLKLNYRDLFPPNNTLEVKIQKYSNCKNWFYPKKKDYLFKELTNIPQLPFSRGYELTLLNEHKSFLDVPSHQYIYNLGTTKINFIINGKKGYLNPSDSIYIKPNNKHIFYKKGKLLILRLGGRISGDSLYQLSMISEKKKTIDNRPWF
>AG-439-A19_NODE_44
MISNKKFKKILNDIKRRPEDASKELGIEEKVFQKYLNGEMLIPFDVVKKSVEMWSLNYNDFFSVEDDAPKGFKYMSSSDSDLSKRLMHRNNKPYYLYKDTAYSRLSPFKPEWIEELLVVDNNDPENNEIAYNNGHFLHQFTYFIGEVNFYYIESGVKKVAVMSTGDSMYISPYIPHSFATRKNENNGIILALTYADKLHNCVDELNAIGVTLSKKYKMNLENEIQAFKSNLKYFLQINSINIETLSEKLNTNFEKINLPDYDTINKVAKYLEINLRDLLPIHNDAKVTIKKNSECNQWYYPKNKTYIFTVLAGAKKLPVSKAFEMQILQEEMSDLESPTHQYVYNIGQNPCNFYVSHFEKEILPGDSLYIKPNLRHAFSSNSKLLVLRTGGKISGDPLYHFSHVEDNSRVIDNKQWF
>2717477472
DTKLFSTVRLRQILNDLKRRPEDAARELKISHTKIKKILNGKANLDFKTVKKIIKIWPVNHKFFYKKSPDIKIFTKKQSLKTSRIIKRNGKDYYEYRDTVMEKFAPFRPEWIRTICKVNNNKPTNKNVIWNKGHLLHQFTYFVGNINFYYVDKGVKSVAKMKTGDSMYISPYVPHSFASRDNLENFIIALTYLDKVPQLQDNLTLIGNLNAKKILVDVKDGSKINKDLIKRFKNNLLLTDEEISKRLKIKKNNVYEKYSNILGVNTKDVMAFDKRNKVTINKKNNSNKWYFPRQKTFQISELASSKFVPDAKSIEINVLKNNYIVLENFCHQYLYVLSDNIKLKIFKLNRDDTFYLKPFVKFSIINNANVLILRVPGNISGDNLLQLSQLGKKERVLENSRWY
>2637748937
NELKKSGSNLRGLLNDLKRRPEDAAQELNFPLDELKKYLDGEKVISSEFISLACKKWPVNERDFFVVKDDTEYGYKKMSAKTSKESSRIMQRAGKDYYEYRDTVLTTVTTFRPEWIKQLCFVENNSPSNSKVQWNNGHFMHQFTYFIGCVNFYYIEDGEKCIEQMNTGDSCYITPFVPHSFTTREESEEGLILALTFGSNLGDS
>2708364497
LQLKKSGQTFLGILNDIKRRPEDAASELGVTTNEIYSIINGEKPISQDLVDKAIRIWPVNSRDFFNIRDDCPLGVKIMTAEESKQSSRIMDRAGKPYYEYRDTAMSTTASFRPEWIEELCIVENNDATSTIVQWNNGHFLHQFTYFVGNVNFYYEENGIKKIAVMKTGDSMYITPFTRHTFATRSGSDTGLILALTYGNKIGDTQQEMSCLPISQGSNLALDFSTTNNSSASLIKFYREISNLTVEEMSKRFSDTFENGEIPDIAETKKIAYSLGINTRDLLPNDKIENVIIKKHENTNFWYYPNKKSYKFSELASTTTLPDSKAFEVEVFDSENLDLEVGLHQYVYNIGNTQISINWTKHSKIFKSDDSCYVKPFTPHNFRGTGKLLILRIGGNLTGDSKRELSFIGKDKRAIETMQWF
>2787671978
KESKRIGSNFLGILNDLKRRPEDAARELHVELEIINGIISGEIELPNEIVKNAVKIWPVNERDFYIISDDCMTGVKIMRSEESEKSSRIMERAGKPYYEYRDTVSSTLAPFRPEWIMELCYVEDNEANNSEIQWNHGHFMHQFTYFIGEVNFYYQSDGVKKVAVMNTGDSMYITPFTPHTFATRKGAKEGLILALTFGNKIGDVKQELSAISSELGREFALDFSSNRQTVASLIKFHRHMCSIGIKELSKRIHNEIESGQEPAKQEINKIAEILNVNSRDLLPNDKIEDVIISHHNENNSWDFPDEKRYSFTELANSTTLPYSKSFEIDVCYDDILDLRMGLHQYIYNVSEENISLNWKQYCEIIRPGDSVYIKPFVSHNFRGNGKLLVLRLGGKVVGDSQRELSVIGKEKRAVESMQWF
>2524175024
LLGILNDLKRRPVDAAEELNISLEEMNDILEGYKEISPEIITRAKTIWPINLRDFYLLEDDCPNGVKIMRENESAESSRIMTRGENPYYEYRDTVMSQVAPFRPEWIKELCVVDDNDPKNILAKWNNGHFMHQFTYFIGDVNFYYLSDGKKQVAIMNTGDSMYVTPFVPHTFTTRSGAKTGLILALTYGDKLGDAKQELACFSTELAKQFSLDFSTREKSSGSLIKFHRQISSLTLSEFSKRISLKFENGKIPDNVDLVKIAQAFNVNTRELLANDLIEKLSSKNMMSVVNGNFLKNDTSFMN
>2636219065
KELIKSGRNFLGILNDIKRRPEDAARELEVSLDEINSILSGKKELSVEIIEKATKIWSVNARDFYIIHDDCTQGVKIMRSDESKQSSRVMERAGYPYYEYRDTAMSKTAPFRPEWIMELCFVDDNDPRNKSVQWNNGHFMHQFTYFIGEVNFYYISDGEKKVAVMNTGDSMYITPFVSHSFASRNSAKQGLILALTYGNKIGDIQQELSTLLNLGQEFALDFSTVEKSTSALLKYFREISSLSYDEISKRIPVEFESGKTPSNSDLQKLAEALTANLRDLLPNDKTENVIVKHHDEGKKWFYPQTRAYEFVELANTTILPYSKSFEIKINNVNELDLRAGLHQYVYNIGNNTITINWQIFSEKIHPNDSLCIKPFVEHNFRGEGKLLVLRIGGKIAGDSQRELSFVGKKKRAIETIQWF
>2513476363
KKLIKSGKNFLGILNDIKRRPEDAARELKVSLDEINSILSGKKELSADIIEKATKIWPVNARDFYIIHDDCPQGIKIMRSEESKQSSRIMERAGHPYYEYRDTAMSKTAPFRPEWIMELCSVDDNDPRNKLVQWNNGHFLHQFTYFIGEVNFYYISDGGKKVAVMNTGDSMYITPFVSHSFASRNGAKQGLILALTYGSKIGDTQQELSTLLNLGQEFALDFSTVEKSTSALLKYFIEISSLSLDEISKRIPIEFESGKTPSNIDLQNLAKALTTNLRDLLPNDKTENVIVKHHDEGKKWFYPQTCAYEFIELANTTTLPHSKSFEIKINNVNELDLRAGLHQYVYNIGNNAITINWQNFSEKIHPNDSLYIKPFVEHNFRGEGKLLVLRIGGKIAGDSQRELSFVGKKKRAIETMQWV
>2517874079
KKLIKSGKNFLGILNDVKRRPEDAARELKVPLDEINSILSGKKELSADIIEKAAKIWPVNARDFYVIYDDCPQGIKIMRSEESKQSSRIMERSGHPYYEYRDTAMSKTAPFRPEWIMELCSVDDNDPRNKLVQWNNGHFLHQFTYFIGEVNFYYISDGEKKVAVMNTGDSMYITPFVPHSFA
>2667455828
LENKRMGNNFLGILNDIKRTTVEAAEELEISKEEIENIINGKIKLSSKIISKATEIWPVNARDFYIMHDDCPNGLKMMRSEDSIKSSRVMHRSGKPYYEYRDTAMSSVGPFRPEWIEMLCVADDNEPSSRQVQWNNGHFMHQFTYFLGDVNFYYIENGEKKVGVMNIGDSNYITPFTPHSFATRKDAKKGMILALTYGNNLGDSQHELSSMGKKLGKEFALDFSSKENASASLIKFHRNNSSLTLHELSKRMDKDFENGKIPTYSEYTILAEHFNVNIRDLFSYDKISNVIVRFHKNTKKWFYPDTKNYELVELANANSLPYSKALEVNVLSEKTLDLKVGLHQYGYNIGNTDVSISYGLKDDIIKPGDSFYLKPFVEHNFRGKGKLLILRISGKIIGEPQRELSLIGKKQRVIESIQWF
>2731910107
LENKRIGSNFLGILNDIKRRPSDAAKELGISEEDIENIINGEMGLSTEIISKAAKIWPVNPRDFYIMHDDCPNGLKVMRCEDSIKSSRIMHRGGKPYYEYRDTAMSSVGPFRPEWIEELCVVDDNELDNREVQWNNGHFMHQFTYFIGDVNFYYIDDGKKKVSVMNTGDSNYITPFTPHSFATRRGARKGLILALTYGNNLGDSQHELSSIGKKLGKEFAFDFSSKEIASVSLLKFHRNNSSLTLDELSKRMNKGFENGKIPTYSEYAILAECLQVNIRDLLPYDEISNVIIQFHKNTKKWFYPNTKNYELVELANTISLPYSKALEVNILNEKTLDLKIGLHQYGYNIGDTEVTISYGLKDDMIKPGDSFYIKPFLAHNFRGKGKLLILRISGKIIGEPQRELSLIGKKVRVIETTQWF
>2524171618
MHRSGKPYYEYRDTAMSSVGPFRPEWIEELCLVDDNEPTNKQVQWNNGHFMHQFTYFIGEVNFYYLENNEKKVAIMDTGDSNYITPFTPHSYATRIGAKKGLILALTYGNNLGDSQHELSSIGKKLGKEFALDFSSKDNASSSLIKFHRNNSSLTQHELSKRIPKDFENGKIPTHSEYVILAECLGVNVRDLLPYDEISNVIVQLHKNTKKWFYPDSKNYELVELANSSSLPYSKALEVNVLNQHTLDLKVGLHQYGYNIGETDVSISYGLKTDMIKPGDSFYLKPFVEHNFKGKGKLLILRISGKIIGEPQRELSLIGQKTRVIENLQWF
>2636225103
LENKRIGSNFLGILNDIKRRPSDAAKELGISNEEIQNIINGKIILSSEIISKAVKIWPVNSRDFYIMHDDCPSGLKIMRCEDSVKSSRVMHRAGKPYYEYRDTAMSSVGPFRPEWIEELCLVDDNEPTNKQVQWNNGHFMHQFTYFIGEVNFYYLENDEKKVAIMNTGDSNYITPFTPHSFTTRSGAKKGLILALTYGNNLGDSQHELSSIGKKLGKEFALDFSSKGHAS
>2516651018
LYHVRSGNNFLGILNDIKRRPEDAANELGISLNEINSIISGRKKISPELIEKAVKIWPVNERDFYIISDDCPTGVLIMSSDESKKTSRIMERAGKPYYEYRDTAMSKTAPFRPEWILELCKVKDNDPNNPEVQWNNGHFMHQFTYFIGQVNFYFKDDGKKHVAVMNTGDSMYITPFTPHTFTTRDGSQSGLILALTYGSKLGDVQQEISLLPINSGSNYALDFSSKERSSSSLINYYYKISNLSMDEFEKRISTSYLEKNIPSFEDLEKIAKALNVNCRDLMSNDKIESVIVKHHDESNSWSYPNSKTYDFLQLASTTALPHSKAFEIITKESETLDLNIGLHQYVYNVGDTPVLLSWKLFKKSLNPGDSAYIKPFVAHNFRNKGKLLNLRIGGKINGD
>641315773
SYLIRSGNNFLGILNDIKRRPEDAANELGVSIEEINSIISGKQKISPSLIEKAVNIWPVNERDFYIVSDDCSSGILIMTSQDSIKSSRIMERAGKPYYEYRDTAMSKTAPFRPEWILELCKVENNDPENPKAQWNNGHFMHQFTYFIGEVNFYYKPEGKKHVAIMNTGDSMYITPFTPHTFTTRDGASQGLILALTYGSKLGDIQQELSSLSLDCGSQYALDFTNHENASLSLLEYYFELSNLTKEKFAKRFSADFFTKKLPTFDELKIIAKALNVNSRDLMPNDLTESVIVKTHDQCDHWKYPESGNYEFYELASTTALPHSKAFEIDVSSSLNLDLKVGLHQYVYNIGDSALTINWKTYQKSLNPGDSAYIKPFVPHNFRGNGKILILRIGGKISGDSQRELSFVGREQRAIETMQWF
>2823626620
NQVKLIGQRLLAEANDLKRTVPTIERELGLPNGKFDSIKTGETELSLNIAYCFAQSYPVKIGDILIDSDDTFNSMILMRSEQSHDSSRIYLRKNKPYYEYRDTATSKFSPFKPEWIKELRFVNDSDPKNADVAYNNGHFLHQMTAVVGPVNFYWEINGEKYCEEMSTGDSNFISPFWKHSFASRNSSKNAYIIAVTFSGSVGRARSELYALGSDSVSNFAFDSEDKRKAIAQLIRQVLKNNMLNPNFLIKKVDSALMNEEPKSTSDLRALSDFLELPEDTFYLPTLHPNIVVKRYSETDSYLYDELIDYKITQLAKSPYMPECNGFNIQILANHASLLESTLHTFIYNYTDNPIHILWKLMSDIISSEDSVYFPPNIQHKFWSDGAVFLFRAPSLIDLKVQKELSSFANKSRVLENSPWF
>2739846150
ELTKRIGQRILSEANDLKRTLETVSQDISVSLDTLNSLIEGKLDSGFDIAQKFSKVYPVKVSDILLDFENSFERVIFSKSSESKASSRVYSRLNREYYEYRDAAISKLSPFRPEWIKELRIVDNNDPNNPDVAYNNGHLMHQMTTFVGPVNFYWEVNGKRFCREMNTGDSNFITPFWKHSFTSRDKSKEAYIVAVTFSGDVGRARNELYALGEESIQKFCFDNIDYNNAVTQVIRQVMDDQLLCPEKLQEILSDDLLNESEKDQKSLDSFCKVFDLPLDIFNLPINDTQVIVKNHDSQESYFYNKFKDYKLNVLAKNPRMPECLGFNLQVFSKKSSELNSALHNFIYNYGDHPVNFSWSWKHKTIDPGDSIYMYPHVTHKMWSVATLFLFRVPGYVNLSVQKELSSFANVDRIIETSPWF
>AG-908-C20_NODE_1
ELTKRIGQRILSEANDLKRTLETVSQDISVSLDTLNSLIDGKLDSGFDIAQKFSKVYPVKVSDILLDFESSSERVVFSKNSESIESSRVYSRLNKEYYEYRDAAISKLSPFRPEWIKELRIVDNNDPNNPDVAYNNGHLMHQMTTFVGPVNFYWEVNGKKFCKEMNTGDSNFITPFWKHSFTSRDKTKEAYIVAVTFSGDVGRARNELYALGEESIQKFCFDNANFNNAVTQVIRQIMDDQLLCPEKLQEILSDDLLNESEKNQKSLDSFCKVLNLPLDIFNLPINNTEVIVKNHDSQESYFYKFKDYKLNMLAKNPRMPECLGFNLQVFSEKSSELNSALHNFIYNYGEHPVNFSWSWKHKTIEPGDSIYMYPHVTHKMWSIATIFLFRVPGYVNLSVQKELSSFANVDRIIETSPWF
>2717350377
KYLKAVGSRIRCELNDLKRTTESAAKELEVPLKDLKDIIEGKKDEEFRFIDRLSDFYPIDGKQLYLLKDDTINGIRYMGSSASYKSRRVFNRKSKPYYEYRDTAMSRLCLFKPEWILMLREVNDFDPYNPDMVLNKGHNLHQFGLFVGPVNFYWEINGINHCTKMQTRDSNYITPFLKHSFTTRDANELAYIVACTNGGEVSRAQREAYALGPELLKNFILNFRSKNEASIQLLKQYIFNDIHSLDSIDKLKKYKIISTDAITSYEYEVLSSILKVEVSDLVFPEYREEMVLNYNSSTKPHSYPENPRYLIHQCAKTSKMPFLKGSIIEVLCTISYPIKRSLHTYMINFGKSEINLEYKIYKKKLYPYDSIYLKPFIQFALGNKSNLFCVGISGSMNLAAQKELSTLAEPPRVIELQEWY
>2717515774
RYHRALGARILAVANDLKRTSDSLAKELNFSLETVNSVISGESDEKHELIYAMVEKYPISLPEIWIDKDDTDAGVKVMTSSESRASARVFDRVDSPYYEYRDTAMSRGAQYKPEWIRQLRIPKTMDPYDLDVVYNNGHALHQTTFFVGEVNFYWQHGDVRYCAELNTGDSNYITPYVPHSFASRSEKELGLIIAVTFGAEVQRSLADMNYLDEDAAVDLVADPRITQKAFLARVRRWAQAESLSFTQLTDRIDRKLLDEGYTVEELDVIAQALRIKPTDLQVTSLLEDVVVSRRIDQLPRSYPNTPTCELRELARTRHQPLLKSFEVCTIPGAVTEFRHSLHEYIYNFGEIPVHLHWSSYSQILNPGDSAYVRPFVKHSFKSTGSLLVVRTPGGLSESVVAEFSTYQENNRIIETTQWF
>2739886836
DYLRKLGARVLSEANDLKRTPAALAADLGLTQDTVDTVISGKADVSQGLLTAMAEIYPISLGDIWAERNDTDSGVLIMRDADSVASRRVFDRRDRPYYEYRDTAMSRTAPFKPEWIQQLRFVDDADPDNPDVSYNNGHLMHQTTFFVGEVNFYWRAGGRGYCVEMNTGDSNYIMPLVPHSFASRRRDAPGLIIAVTYSGQVRRALEALGHMGTDAAAELAGDLRSTTITHQVRLARHLAAESLTTGGLVERMDGALATSDQPLSHELQAMAAALHIHSADLMADLFNKNVVVSHIRDNPSRLHPNRPICRLTELARVHHQPGLKGFEITVLDSLDGEFRHGLHQYVYNYGNDPVNLHWKARWDTLAPGDSAYLQPMTRHSFAREGHLVAVRVPGILTDKVLDEYGSYAKEGRATEDRTWF
>2739873621
LHLKSLGARIRSEANDLKRTPEALASELNLSAGLVEAVMAGKADLGQNLLRAMADNYPISLADIWVDADDTDQGVRLMTAAMSRKSSRVFKRPDKEYYEYRDTAMSRGAPFKPEWILELRSVEDANPYNPDIAYNNGHFMHQTTFFIGPVNFYWETGGKRYCAEMNTGDSNYITPFVPHSFASRDPNQPGLIIAVTFSGLVGRALRDFIAIGADAINCAAGDLRAADLFHHRLARHCKAESMSIQSLRIDIGREIIEGAIPNLREIEILATVLAVRPSDLMVFPLEQQVIVKRFRRDAGRAFPNSPAYRMTQLARSQHQPYMKGFEIAVLGGDSAFFEHCLHQYVYNYGVEPVDLIWPERSATLQPGDSAYIRPLIRHRFDIEGRLVAIRVPGQLTDQVLDEYAGFATTNRVVETRRWF
>AG-430-I09_NODE_58
AYLKALCARIRSEANDLKRTPEALASELGVSGRTVESVLSGAADLNQNLLRAMTEAYPISLADVWIDSDDTDHGVRVMSAAASESSSRIFDRLDKPYYEYRDTAMSRGAPFKPEWILELRTVDDADADNPDIAFNNGHLMHQTTFFIGPVNFYWETDGKRHCAELNTGDSNYITPFVPHSFASRDKDRPGLIIAITFSGLVGRALRDFTSIGADAANRAAGDLRSNTVFHDRLKRHCAAESIQLEELEKQIENAILQGDMPTMDEIAILANLLTVRISDLMVHPLERSVVVQKFHDSRSRLYPNSPAYRITELARSRQQPYMKGFELTVLDGDGGEFEHSLHQYVYNYGDQPVKLLWPECTAILNPGDSACIRPMVRHRFEREGHLVVIRVSGQLTDQVLDEYATFATGDRVAETKRWF
>2636212284
DFMKKFAARLWTETNDLKRTPKALAQDLGEKVNFVEKVLSGESTKELSLVYKMGATYPIDYLQLIPLEDDTENGLKCMSAEESKASSRIFSRLDRPYYEYRDTAMSSMALFKPEWIAQLREVQDSDPNNPDVVFNHGHFQHQYGIFVNDVNFYWEVNGEKFGLEMNTGDSNYITPYWPHSFTSRNKDSNPYIIAVTNAADISRALRELHVLGENGINNYALNYRKINQAQSELIKKIMKDEGITEERLSDRLEDMVLDGTSLTFYEIEQIALALNVEPYDLMLPDYKPEVAVRKIKEHEPYPFPDLRMYDVHELVRTSKMPNLKGNIIDVKAKSNLTMENRLHRYMINFGDEPVDIKWEEYQNRIYPLDSIYMLPGIDYAFGANARLLIVGISGNIHIGVQREISAITNPSRIIEDKPWF
>AG-319-P13_NODE_1
KYFELIGSRIRSELNDLKRTPESAAFELNFEVSELNKILEGKSSKKNTLINKMGDFYPIDISDLYILEDDCSNGIKIMTGKDSIKTSRVFNRKNSPYYEYRDSAMSKLGPFKPEWIKELRNVNNSDPHNPEIAYNNGHFLHQLTFFIGPVNFYWKEGENYYCEEMNTGDSNYITPFYPHSFSSRDNSKDAIIIAVTFGGEVRRAQKEMYWLGEERVNKYKNFGKQKKENFNPIIISKNKIFNENKNYLIKDLAYPNHLEIAKGMEIQVLNTETDYFESPFHSFLFNYGNCKILFNWVIHQHILLPGDSIYIQPFISYSFTNNAKLIVYEVAGAMNSLAQIELSYFNDSSRLAETKKWF
>2813116146
NHFKVMGARIFSELNDLKRTPEAAARDLGIEFDELDDVIKGNASMEYGVIGKMGQVYPIDSSDLMVPEDDTTNGVRIMRAEEAEKTKRIFERDDRPYYDYRDSAMSRLAPLKPEWIRELRVVGDNNPNNPDVAYNNGHFMHQITFFKGPVNFYWEKNGERHCAEMNTGDSNYITPFHRHSFTSRSQDKEALILAVTFGGEARRAQKELYALGERVVEDVPDYRDQHKAIGQLLDWHMNNGKVSVKNLRVRREEGVLSGQPLTPHDRNSLARVLGIEPSDLMIPQYNPDVVVRQRGEGYSYPTERHYEIRELARTSKMPMMKGFDIRPLRPLLNGFQSSLHGWGYNYGDADIGLAWEEYGKTLKPGDSFYMQPYIQHGFSDNAEIVTIGVSGALNLATQRELAYFTDPKRAVETRQWF
>2636298151
QLTKKLGKRILSEANDLKRTIGSLASEIGLKKDILDKIINGQCELEYGVIKKMGSVYSIDISDLYLIENDCENAIKIMRAEDSIKSSRVFNRINKPYYEYRDTAMSNLGPFKPEWIKELRNVDNSDPHNPEVVYNNGHFMHQTTLFIGPVNFYWEVNDKKFCREMNTGDSNYITPYWPHSFTNRDPEQEAYILAITFGGDVRRAQKELYALGDKSNSYVIEYRDHSKAIRQLIKQHMMNENMTINHLTNLIEKEMMDGNEIPSKDLRIIAAFLNIELEDLLIPFYKPEVVVKHSKTENKYYYPDNIAYRIEALARTSKMPLLKGFTIEVLTDLEKNMTTSLHSYIYNYGDSEVIICWCTYQEVIRKHDSLYMQPFVNHGFSCNGKLYVVRVSGSVNLGTQKELSYMPDVERVYEKKSWF
>2785839690
DFLKLVGSRILSELNDLKRTPEACATEVGMDAGKLNSILSGDCKKEYELINKIGLSYPIDVSDLHLIEDDCKNGVRIMREEESKETSRIFDRKDKDYYDYRDTAMSKLSGFKPEWIKELRYVENSDPNNLDVAYNNGHFMHQMTFFIGPVNFYYEVNGKRYCEEMNTGDSNYITPFWPHSFTNRSKEDEALIIAVTFGGDISRAQKEFYALGERAIEGFTLDYRNHNKAVSQLIKQHMDNERISLESLRDLIDDRILDENDKSFEDLQKIANVLNIEISDLMIPDYKPNVVVKRKDEEEGYFYPENKNYRLHPLARSSKMPFMKGFEIEVLSKLENGFYNSLHTYVYNYGDSDLDFSWETFNDILRKGDSMYIQPFIRHAFSNNGRIATLGISGAINLSTQKELSYLPSGERVAETKKWF
