# Supplementary material for: Global and seasonal variation of marine phosphonate metabolism
Source: ISME J. 2022 Jun 23;16(9):2198–212. doi: 10.1038/s41396-022-01266-z (PMC9381506; doi:10.1038/s41396-022-01266-z)
Supplement: Supplementary file 15 — Supplementary Files S1 [file 41396_2022_1266_MOESM15_ESM.txt]

>647682545
RRRAGATFRGIINDLKRTTEAAAADPDVLAAVIRGDRELPLLRRAVEVWPVNERDFLPHDDAPHGVRICRAESVATSRIFQRGGADYYEYRDTAMSRAMFRPEWIRMLQPDNPAVQWNAGHFLYQFTYFVGAVNYYYAWAGRRFCVETVTGDSVAGLPYAPHSFAYRAGGSGLILALTYGGRLLGDAQHELAGPDLAERYAPDPDDAAAAALRQHLDDTMTPAARLAEASGVPAGRLADLLAGRAPDELAALAAALRVPVRDLLPVSGDEENGVCQMPRSAAPVWSWPAEAYRVRGLAGTLLCPNSRALELEVTGRDPATLRTGLHQYCFVLGPDPVRCWESAGTVHAILQPDDSLYVKPFVPHGFTGRSTVLALRIGGKVAGDTRREAAALGASSLRRLVSDTTQWYD
>2872996906
RRRAGALLHSAAGDLRRTSRSAAADDADYAAHLAQGFSWDLVQRAATVWPLNERDLVPRNDCPRGVRVLRTESASSARVFQRGGIDYYEYRATAMSRASFRPAWIRMLSPHNADVHWNNGHMLYQFTYCVGPVNYYYRWNGRDHVLRMNTGDSIWGLPFSPHTFTARAEEPAYVLALTYGGELMGDAQHELAGPDTARGFALDTDSAQGRLLRSYLDASALPLEHAAELSGIPAGRLAGVADGGTPDEVTALAAALRLSPRDLLPVVPDAVDGVSVCPAATSRSWYHPSADYRVRELAGDRLHPHTRALEIHPQRADSTPLRTHQHQYLHNVGGGPVRAWQHGGERYTVLEPGASAYVTPFVRAEFTGRGRLLALRIGGRVTTEARSALGSMPGSLERYLHEDRQWYE
>2824323003
QARLSALLRSTANDLKRPDAYADTDTGTFARLVDEPVSWQILVAAAAAWPVNLRDLLPQDDTDRDVRILRAESEASSRILDRAGRPYYEYRDTVMSRGSFRPEWIRMLCPDNPAVQWNRGHLLYQLTYVVGPVNYYCSWNGTRRCIPMRTGDSVFGLPYAPHSFTSRPDEPAYILALTYGGDLTGDPQRELAGEQAAHDLAYRPDGLFAQLLTSFLHAKMLSPAELAGRAGLDPRRVEALLTGKPPTELAQLAAGLRVNVRDLMPVTSATTDGISVQFAADARRWRTGADAYEITELAGDPLHPHTTAVDVRPLLPQPAWMRTYQHQYVYVLEADGTRSWDSGGRQHAELHAGDSIYLKPQVPVAFTGAGRLLVLRIAGAVRADVRFALGHMAGGGQDRYVRDTQLWYS
>2646533394
HRRAAALLRAVANDLKRDDASAEADVGSFAELTGRPITWEIVRRACEVWPLNERDLLPHDDCDAGIRVVRGESVRSARIIDRAGKPYYEYRDTAMSRASYRPEWIRMLCPENPEVRWNNGHLLYQFTYFVGPVNYYYRWNGESRCTPMNTGDSVWGLPFAPHSFTARSDEPAYILALTYGANLVGDAQRELSGPGATKDMVLPLGSGSLLTSFMDARMLTSAQLAHASGIAHSRLRSVCADEMPDELTALANVLGVAVRELLAPEETTHFGVHIQKRTDTTSWDYHGAYHVTRLAGDSLHPHTTAVEVDVHTEEPAWAATYQHQYLYVLGERSVRHWEHGGRKHTVLAAGDSAYLMPYVRCGFSGEATVLVLRIGGMAGTDVRFALGAMADGGIDRYLDEDRLWFD
>2805015650
QTRAAALLRAAANDLKRNDANAEDDRGTFSELTSRPVTWDLIRKAARVWPLNERDLLPHDDCPAGVRIVRKESVASARVIERGAVPYYEYRDTAMSRSSYRPEWIRMLQPENPDVRWNNGHLLYQFTYFIGPVNYYYRWGAEKRCVPMNTGDSVWGLPYAPHSFTARAAEPALILALTYGGSLVGDAQRELSGPEVAAAAALPPGPGRAALLRSFLDSRITTVADIAERAAMPIPRAAEVFSGKTWAELSALADAFGVNPRELLPGGSAAVDGVAITPHARARTRLHPDPAYRLTALAGDRLHPHTTAFEVEALRYEEASLTTYQHQYLYVLGESPVRTWVHGGRSYEVLEPGDSAYLRPQLPAALLGTAKVLLLRIGGAVTTEVRFGLGAMAEGGVNRYLAEDRLWYR
>2805037827
QTRAAALLRAAANDLKRNDANAEDDRGTFSELTSRPVTWDLIRKAARMWPLNERDLLPHDDCPAGVRIVREESVASARVIERGAVPYYEYRDTAMSRSSYRPEWIRMLQPENPDVRWNNGHLLYQFTYFIGPVNYYYRWGAKKRCVPMNTGDSVWGLPYAPHSFTARAAEPALILALTYGGSLVGDAQRELSGPEVAAAAALPPGPGRAALLRSFLDSRITTVADIAERAAIPIPRAADVFSGKSWAELSALADAFGVNPRELLPGGSAAVDGVAIAPHARARTRLHPDPAYRLTTLAGDRLHPHTTAFEVEALRYEEARLTTYQHQYLYVLGESSVRTWVHGGRSYEVLEPGDSAYLRPYLPAALLGTAKVLLLRIGGAVTTEVRFGLGAMAEGGLNRYLAEDRLWYR
>2517958595
GRRAAALLRAAANDLKRDEDSADLDPGTFAGHLARPITWALITEAARVWPLNERDLLPHDDCPQGVLVFRKDSMASSRTLSRAGIEYYEYRDTAMSRASYRPEWIRMLQPDNPLVRWNRGHLLYQFTYFVGPVNYYYQWGDRRYCVPMRTGDSVWGLPYAPHSFTARADEPAYILALTYGGDLVGDAQRELGGSDAAHRFALPAGPGTTELIRAFTAARALTGAETARRTGLPAARVAALLDGATPEELPTLAAAFGVSVRDLLAPRTDTRDGVRIRRRTAAPRWSYPDGGYLLRELAGDPLHPHTTSLEVEVVARAPHRLVTGQHQYLYVLGDDPVRTWDVAGAGSVLAPGDSMYIRPMTSTAFSGQPRLLLLRIGGTVTTDVRFALHSIAAGGIERYVREERLWYP
>2554031295
QARAAALLRSTANDLKRNDRDAEADPGAFAEYTSRPVTWELIERAARVWPVNERDLLPRDDAPTGVRVCRKESAATSRVIERGGGPYYEYRDTAMSRSSYRPEWIRMLRPDNPAVEWNKGHLLYQFTYFVGPVNYYHEWEGVRHCVPMTTGDSVWGLPFGPHSFAARDAEPAYILALTYGGDLTGDAQREIAGTGAAADLALPSGAGALLASFLQARAMSPEELARRSGLSPGRVHTLCAGAEWSELAALAPALGVSVRELLAPSTRARSGVSVRKGADVRRWTYPDSAYRVAELAGDPLHPHTSALEVEVLTREEPPLTTHQHQYAYVLGDAPVTSWTRDGRTRERLEPGDSAYAVPGVPLSLAGPARLLLLRIRGAVTPDVRFALGAMAADGIDRYVAEDRLWY
>2660164351
AARAAALLRAAANDLKRNDRAAEADPGSFGDYVSLPITWDLISRAARAWPLNERDLLPHNDTPQGLRMMRKESEASSRIIERGGGPYYEYRDTAMSRASYRPEWISMLRPDNPLVEWNKGHLLYQFTYFVGPVNYYFRSGGRSHCVPMNTGDSVWGLPFAPHSFTARADEPAYILALTYGGELTGDAQRELAGRAVTNSLALTPGDGAMLRSVMAARLTTVTELADRSGLKTDRVAALCQTPEWPELSALAEALGVSVRELLVPHTTTEADVRIQPGRTAPRWSYPGPAYRFTQLAGDPLHPHTTSLAVDVLTARPPLPPTYQHQYLYVLGEQPVSRWRYNGEQYGRLEPGDSAYVIPGIEFSLSAEKELLMLRIGGSATPDVRFALGAMPDGAIDRYIAEDRLWY
>2768408545
DRRAAALLRAAANDLKRDDTTAEADPGTFAGLTSQPVDLALLGRAAEVWPLNERDLLPHDDTSRRVRIMRKESQASSRVLARGGDDYYEYRDTAMSRASYRPEWIRMLQADNPAVRWNRGHLLYQFTYFVGPVNYYYRWQDRSVCVPMETGDSVWGLPFAPHSFTARTDEPAYILALTYGGDLVGDAQRELAGNAAAHQAKLTPDGGPAALLRSFLQARAVTVEELARRTGLSAEHLAVLVDGDTGAERAQLAEALGVSERDLLPPSTRTDGGVVVQRSATAHRWHYPADAYRFTQLAGDASHPHTTALETEVLARSAAWLSTYQHSYLYVLGDQPVRLWEADGERYEELQPGDSAYLMPEVPLSFVRTDQVLLLRIAGAVLPEVRHALGAMPEGGIERYVNEDRLWYS
>2777439339
AAALLRAAANDLKRDDTAAEADPGTFAGLTSQPVDLALLGRAAEVWPLNERDLLPHDDTSRRVRVMRKESEASSRVLARGGDDYYEYRDTAMSRASYRPEWIRMLQADNPAVRWNRGHLLYQFTYFVGPVNYYYRWQDRSVCVPMETGDSVWGLPFAPHSFTARTDEPAYILALTYGGDLVGDAQRELAGNAAAHRAKLSTEGPAALLRSFLEARAVTVEELARRSGLPAGHLAALVAGDSDAERAALAEALGVSERDLLPPSTRTDGGVVVQRSATAHRWNYPADAYRFTQLAGDASHPHTTALETEVLARSAAWLSTYQHSYLYVLGDQPVRRWEADGEQYEELQPGDSAYVMPEVPLSLVRADRVLLLRIAGAVLPEVRYALGAMPDGGIERYVNEDRLWYS
>2873104764
DRRAAALLRAAANDLKRDDDNAERDPGSFAEYTSRPVDWALLQRAAEVWPLNERDLLPHDDCPTGLSVLRKESEASSRVLARGGTDYYEYRDTAMSRASYRPEWIRMLQADNPDVRWNRGHLLYQFTYFVGPVNYYYRWQGESYCVPMETGDSVWGLPFAPHSFTARDAEPAYILALTYGGGLVGDAQRELAGRRAAHELALPVTRSADGQIRSFMAAGCVTPAELAARTGLPPERIRQLTGPGTQDELTVLADGLGVSVRDLLPPRSTSRHGVSIQHARDARSWVHPDEAYRLTRLAGDPLHPHTSALQVDVLATADAPLATHQHQYLFVLGDAPVRSWERDGERRDVLGPGDSAYTEPLVPVTFSAAPRVLMLRIGGHVTPDVRHALGAMAEQGIDRYIAEDRLWYS
>2870743597
HRRAGALLRAAANDLKRDDENAEREQGSFAEYTARPVTWDLMRRAAEVWPLNERDLLPHDDCPAGVRITRQESVASGRVLSRGGEPYYEYRDTAMSRASYRPEWIRMLRPDNPLVQWNRGHLLYQFTYFIGPVNYYYRWNGVSHCVPMNTGDSVWGLPFAPHSFASRKTEPACILALTYGGSLLGDAQRELAGNATTRALAVPLDGRPGAMIRSFMDAGAVTVAELADRTGLTRERAEELAGGADPEELDLLAAALGVSVRDLLPPRTGTADGVSLRYARDARSWVWPDEAYRMTRLAGDPLHPHTSALRVDVLADTAAPLTTYQHQYLYVLGAEPVSSWEFGGRRVETLAPGDSAYVRPQVPITFAGRRQILLLRISGSVTPEVRYAVGTMAAGGVDRYVAEDRLWYS
>2795926393
TRRAGALLRAAANDLKRDDENAEREKGSFAEFAARPVTWELMRRAAEVWPLNERDLLPHDDCPAGVRITRKESVASGRVLSRGGEPYYEYRDTAMSRASYRPEWIRMLRPDNPLVQWNRGHLLYQFTYFIGPVNYYYRWNGVSHCVPMDTGDSVWGLPFAPHSFTSRATEPACILALTYGGSLLGDAQRELAGNATTRALAVPLEGRPGAMIRSFMDAGAVTVAELADRTGLTRERAEELAGGAGPEEIDLLADALGVSVRDLLPPRTGTADGVSLRFARDARSWVWPDEAYRMTRLAGDPLHPHTSALQVDVLADGAAPLTTYQHQYLYILGAEPVTSWEFGGRRVETLAPGDSAYVRPQVPVTFAGRRQILLLRISGSVTPEVRYAVGTMAAGGVDRYVAEDRLWYS
>2660181972
TRRAGALLRAAANDLKRDDENAEREKGSFAQYASRPVTWELMRRAAEVWPLNERDLLPHDDCPAGVRITRKESVASGRVLSRGGEPYYEYRDTAMSRASYRPEWIRMLRPDNPLVQWNRGHLLYQFTYFIGPVNYYYRWNGVSHCVPMGTGDSVWGLPFAPHSFTSRKTEPACILALTYGGSLLGDAQRELAGNATTRALAVPLEGRPGAMIRSFMDAGAVTVAELADRTGLARERAEELAGGADPEELGLLAVALGVSVRDLLPPRTGMADGVSLRFARDARSWVWPDEAYRMTRLAGDPLHPHTSALQVDVLADGAAPLTTYQHQYLYVLGAEPVSSWEFGGRRVETLAPGDSAYVRPQVPVTFAGRQQILLLRISGSVTPEVRYAVGTMAAGGVDRYVAEDRLWYS
>2772479634
TRRAGALLRAAANDLKRDDENAEREKGSFAEFAARPVTWELMRRAAEVWPLNERDLLPHDDCPAGVRITRKESVASGRVLSRGGEPYYEYRDTAMSRASYRPEWIRMLRPDNPLVQWNRGHLLYQFTYFIGPVNYYYRWNGVSHCVPMDTGDSVWGLPFAPHSFTSRKTEPACILALTYGGSLLGDAQRELAGNATTRALAVPLEGRPGAMIRSFMDAGAVTVAELADRTGLARERAEELAGGAEPEELDLLAVALGVSVRDLLPPRTGTADGVSLQFARDARSWVWPDEAYRMTRLAGDPLHPHTSALQVDVLADGAAPLTTYQHQYLYVLGAEPVSSWEFGGRRVETLAPGDSAYVRPQVPVTFAGRQQILLLRISGSVTPEVRYAVGTMAAGGVDRYVAEDRLWYS
>2717400553
LKINKEHLLYFMNLRKLTPKHMQDAGDIAQLLEKDTLLEKIGQIANKLNINKSALIKSKQAEKLIFLPKEELEKTKREVFRDGIHFYNYFTLPTPVGYVSPVILDILCPSNRVPKLNNGHFEEAITVNLGPDDIYGRWSKENFSIIKANGDSYFEPSYCKHSYSLAPNSSAKIISYTAFNELSDLKEATKNILNRESIFANRKFLKWQIVEKFRKSSFISKEILCKLANIKKTDYERLKENSSLESIASVLKIDPRLLKTGSSGGDKGKEYMSIEESRNLKSDYLGYKVAPTARSSRSPDLKGTFIKVLGNSGENLELQHNIHYLVTQGDLIFYWDDLSEPVIELNPFDSLWLPPGLKHRYMGNGSLLALTNGEKFGYLSDFALANINNEVTNRLIENEIGWYD
>2686762908
ITINRYKLMHWLNARKVTPIMAAERTADIDRLLTGGLESDAAQRLAGALHVPEGYLSDDSLPAVIYASRKDVEATCRPVDRDGIHFYNYYTLPSPKGLICPVILDILCPADKLPKQNNGHLEPAITVNIGPGDINGRWNNDTWQVMHHNGDSYVEPSFCPHTYSLAGTQPAQILSYTIKTSLEAFLAQSNADHAFKEMLGSYEGKFPGRTLLTHMDRRGFDAASLSKASGIGLNALTAFLDGDAIPELKRLGGTLGCDWRLLLAPVHANDSGKTWASIEDSVASIRPYKSYTVASLAMGARVPDMIGLFMKVAKPEDLDLVEPSATHYLVSGGAMTLRWMEDGSVQRSLEYRDALWIGPYVRHSFAGQGSLVKMGNGEGVSYLNQFELSNTLADTLKRGRHDLADWYD
>2856773497
VEIGSVKLMRWLNARKLTVSAFSAAAAQVEAGLGDVLRWELATRAAEALDVGVEQLAVPAAETAVHLSAAASRAGSRVVRRGGIDFYVYYSLAGPRGQVAPVILDILCPPGRLPELNRGHLEPAITVNLGPGDINGRWTGDTWSVLAANGDSYVEPSFCPHTYSLVGDEPARILSYTGASPLAGLVDRADTAESFAALLDDVGEREPAGILAQAMRRRAFDVKTLCSAAGVDERSVGDFLGGDLAALRRGGATVHCDYRLLLPVDVVRDGGKSSRTIQESKDSIRSFGEYVVADLAGSPSAPDLLGTFLLVDRAEHTDLRDQAATFYLVTSGTATAWWTGGEVRQELGQWDSLWIGPGVAHGFTGQAGLLRMGDASSYSYADTLELTNTPAWTLGRARHDRQGWYD
>2585375329
SVVDPYKLRHWLNARKVTPDLVGAHSAVLDEILRRRTRLPDAAELADFLNITVGQLGDDDLPTVLHQTAEQLKATGRTVERGGIEFYNYYTLPAPLGWIAPVILDILCPHDRLPELNNGHLEPAITVNLGPGDINGRWSDATWSVLRANGDSYVEPPYCPHTYSLASREPARILSYTTRSNLHRFTEGLNTEPAFARLTADLGEAEGAALLTIELARRGFDARIAAEAAGVDPERVVAYLQGRDPADITALSHCLGVDYRTLLPVHRSHDAGKTYGSFDDSIAGIRRFRTYTVASMAASSQLPDLYGLFVLVDNRSPPDLCEHGPTHYLVTEGSPLLHWTSDGTSRTELGVDDSLWVGACVTHGFSGQGALIKMSGGEGYSYLDRMEMTNTTDATLRRGRHDRIGWDQ
>2596754565
TSVDVYKLMHWLNARKLTPTHLRELLDLPGKDAPEEIPLADVRLLAKALNVAPDKLTAGGRQPAVIHQSAAETEATRRAVWRDNIHFYNYYSLPAPTGWIAPVVLDILCPQGRLPKLNNGHLEPAITINIGPGDIFGRWNELTWARLAANGDSYLEPSYRPHSYALATAEPARIISYTCKSNLQALLALANHDPVFDRFVEDWSADAHAAMLAIAATRRGFTVAALASAAGISRQHLDDHLAGDDLVALRRLGAVLGLDYRLLLPPAHQHDAGKTSCSIEQSRATIREFHSYTVASMAAAPQLPDLVGLFMRVDRSAAANLVDHGASHYLATDGSMIAWWLTDGTLRQRLNRDDSLWVGPCVPHGFTGNGSLIKLGNGEGYGYLDQVELTNTRTATLRRSRHDRADWYD
>2766457706
VSVDLYKLMHWLNARKLTPDHVLDLLDLGAGEAGGRLTLPELRRLAAALDIAPAQLAPAGRTPAAIFQSRAETEATRRAVRRDGIHFYNYYSLPAPSGYIAPVILDILCPADRLPQLNNGHLEPAITVNIGPGDIHGRWTELNWAVLRANGDSYLEPSYRPHSYSLAGDESARIISYTAKSNLHALLTLANDDGSYDRFVADWSAGDQAAMLGIAMARRAYGPRALAAAADVPRDAVERCLAGDDTAALRRVGALLGVDHRLLLPPEPLHDEGKTWCTIEQGIASVREFGGYRAASMAGAPQLPDLVGLYLAVDREERLDLFDHGASHFLVTRGTPTAWWTPDGTVRQPLAPDDSLWVAPCVAHGFSGAGALIKLGNGEGYGYLEHLELNHTREATLRRARHDRADWYE
>2777293328
PTIDPYKLMHWLNARKLTPEHVRDRLDLRPDSADAGLELSEIRKLAESLDVPVEELAAAARQPAVLFQSRAETAASRRAVQRDGIHFYNYYSLPAPSGYIAPVILDILCPDGRLPKLNNGHLEPAITVNIGPGDIHGRWNDLNWAVLKANGDSYLEPSYRPHSYSLAGQEPARIISYTCKSNLHALLTRANEDASYERFVEDWSADGQAAVLGVCLRRRAHTAGSLAAAAGIPEQRITACLSGDDLADLRRVGPALGVDHRLLLPAEPVHDEGKTWCSVEDGIASVREFGAYRAASMAGAPQLPDIVGLYLAVDRADALDLFDHGAGHYLATRGAPTAWWAENGTVHQRMAPDDSLWVGPCVAHGFTGTGALIKLGNGEGYGYLEHLELTQPRPQTLRRARHDRADWYE
>2818468802
PAVDPYKLMHWLNARKLTPEHVRDRLDLRPDTTDKNLELSEVRKLAASLDIPVEELAVPARQPAALFQSRAETAATRRAVQRDGIHFYNYYSLPAPSGYIAPVILDILCPQGRLPKLNNGHLEPAITVNIGPGDIHGRWNDLTWAVLKANGDSYLEPSYRPHSYSLAGQEPARIISYTCKSNLHALLTRANEDGSYDRFVEDWSADGQAAVLGVALRRRAHTAASLTAATGVPEQRIAACLSGDTLTDLRSIGRALGVDHRLLLPAEPVHDEGKTWCSVEDGIAAIREFGAYRATSMAGAPQLPDIVGLYLAVDRADTLDLFDHGAGHYLATRGAPVAWWTENGAVHQQLAPDDSLWVGPCVPHGFSGTGALIKLGNGEGYGYLEHLELTQTRPQTLRRARRDRTNWYE
>2768267031
PTIDPYKLMHWLNARKLTPEHVQDRLDLRPDTVEESLELSEIRKLAESLDVPVEELAVRARQPAALFQSRADTAATRRAVQRDGFHFYNYYSLPAPSGYIAPVILDILCPAGRLPKLNNGHLEPAITVNIGPGDIHGRWNELTWAVLKANGDSYLEPSYRPHSYSLAGQEPARIISYTCKSNLHALLSRANEDASYDRFVEDWSADGQAAVLAIALRRRAHTAASLAAATGVPKRKIAACLSGDGLADLRRIGPVLGVDHRLLLPAEPVHDEGKTWCSVEDGIASIREFGAYRAASMAGAPQLPDIMGLYLSVDRADTLDLFDHGAAHYLATRGAPTAWWAEHGTVHQQLAPDDSLWVGPCVPHGFSGTGALIKLGNGEGYGYLEHLELTQTRPQTLRRARRDRADWYE
>2818421475
PTIDPYKLMHWLNARKLTPEHVQDRLDLHPDVVEESLELSEIRKLAESLDVPVEELAVRARQPAALFQSRADTAATRRAVQRDGIHFYNYYSLPAPSGYIAPVILDILCPAGRLPKLNNGHLEPAITVNIGPGDIHGRWNDLTWAVLKANGDSYLEPSYRPHSYSLAGQEPARIISYTCKSNLHALLSRANEDASYDRFVEDWSADGQAAVLAIALRRRAHTAASLAAATGVPKRKIAACLSGDGLTDLRRIGPVLGVDHRLLLPAEPVHDEGKTWCSVEDGIASIREFGAYRAASMAGAPQLPDIMGLYLSVDRADTLDLFDHGAAHYLATHGAPTAWWAEHGTVHQQLAPDDSLWVGPCVPHGFSGTGALIKLGNGEGYGYLEHLELTQTRPQTLRRARRDRADWYE
>2818591548
PTIDPYKLMHWLNARKLTPEHVQDRLDLRPDTVEESLELSEIRKLADSLDVPVEELAVRARQPAALFQSRADTAATRRAVQRDGFHFYNYYSLPAPSGYIAPVILDILCPEGRLPKLNNGHLEPAITVNIGPGDIHGRWNDLTWAVLKANGDSYLEPSYRPHSYSLAGQEPARIISYTCKSNLHALLSRANEDASYDRFVEDWSADGQAAVLAIALRRRAHTAASLATATGVPKRKIAACLSGDGLADLRRIGPVLGVDHRLLLPAEPVHDEGKTWCSVEDGVASVREFGAYRAASMAGAPQLPDIVGLYLSVDRADTLDLFDHGAGHYLATRGAPIAWWTEHGTVHRQLAPDDSLWVGPCVPHGFSGTGALIKLGNGEGYGYLEHLELTQTRPQTLRRARRDRADWYE
>2818512436
PTIDPYKLMHWLNARKLTPEHVRDRLDLRPDTVEESLELSEIRKLAESLDVPVEELTVRARQPAALFQSRADTAATRRAVQRDGFHFYNYYSLPAPSGYIAPVILDILCPEGRLPKLNNGHLEPAITVNIGPGDIHGRWNDLTWAVLKANGDSYLEPSYRPHSYSLAGQEPARIISYTCKSNLHALLSRANEDASYDRFVEDWSADGQAAVLAIALRRRAHTAASLAAATGIPKQKIAVCLSGDGLADLRRIGPVLGVDHRLLLPAEPVHDEGKTWCSVEDGVASIREFGAYRAASMAGAPQLPDIVGLYLSVDRADTLDLFDHGAGHYLATLGAPIAWWAEHGTVHQQLAPDDSLWVGPCVPHGFSGSGALIKLGNGEGYGYLEHLELTQTRPQTLRRARRDRAGWYE
>2818538891
PTIDPYKLMHWLNARKLTPEHVRDRLDLRPDTVEESLELSEVRKLADSLDVPVEELAVRARQPAALFQSRADTAATRRAVQRDGFHFYNYYSLPAPSGYIAPVILDILCPEGRLPKLNNGHLEPAITVNIGPGDIHGRWNDLTWAVLKANGDSYLEPSYRPHSYSLAGQEPARIISYTCKSNLHALLSRANEDASYDRFVEDWSADGQAAVLAIALRRRAHTAASLATATGIPKQKIAACLSGDGLADLRRIGPVLGVDHRLLLPAEPVHDEGKTWCSVEDGVASIREFGAYRAASMAGAPQLPDIVGLYLSVDRADTLDLFDHGAGHYLATHGAPIAWWAEHGTVHQQLAPDDSLWVGPCVPHGFSGTGALIKLGNGEGYGYLEHLELTQTRPQTLRRARRDRAGWYE
>2818573046
PTIDPYKLMHWLNARKLTPEHVRERLDLRPDTVGESLELSEIRKLAESLDVPAEELAVRARQPAALFQSRADTAATRRAVQRDGFHFYNYYSLPAPSGYIAPVILDILCPEGRLPKLNNGHLEPAITVNIGPGDIHGRWNDLTWAVLKANGDSYLEPSYRPHSYSLAGQEPARIISYTCKSNLHALLSRANEDASYDRFVEDWSADGQAAVLAIALRRRAHTAASLAAATGIPEGKIAACLSGDGLADLRRIGPVLGVDHRLLLPAEPVHDEGKTWCSVEDGIASIREFGAYRAASMAGAPQLPDIVGLYLSVDRADTLDLFDHGADHYLATRGAPIAWWAEHGTVHQQLAPDDSLWVGPCVPHGFSGTGALIKLGNGEGYGYLEHLELTQTRPQTLRRARRDRADWYE
>2818599915
PTIDPYKLMHWLNARKLTPEHVRDRLDLRPDTVEESLELSEIRKLAESLDVPVEELAVRARQPAALFQSRADTAATRRAVQRDGFHFYNYYSLPAPSGYIAPVILDILCPEGRLPKLNNGHLEPAITVNIGPGDIHGRWNDLTWAVLKANGDSYLEPSYRPHSYSLAGQEPARIISYTCKSNLHALLSRANEDASYDRFVEDWSADGQAAVFAIALRRRAHTAVSLAAATGIPEGKIAACLSGDGLADLRRIGPVLGVDHRLLLPAEPVHDEGKTWCSVEDGVASIREFGAYRAASMAGAPQLPDIVGLYLSVDRADTLDLFDHGAGHYLATRGAPIAWWTEHGTVHQQLAPDDSLWVGPCVPHGFSGTGALIKLGNGEGYGYLEHLELTQTRPQTLRRARRDRADWYE
>2856905476
VLVDVFKVVHWMNVRKMTSHELADRVEEFGRLLADELDLAVAEALARHLEIELPQLRGTAATDVVVRTAAELRATRRVVARDGIAFYNYYTMAAPLGRVAPVILDILCPAGRLPALNNGHLEPAITVNLGPGDIRGRWTPATWRQMRAGGDSYVEPSFCPHTYALASDRPARIISYTGESGLRALLTEANADHAFEAMVAMAADGSPAAVLRDALARRGHDLTSLARRTGIARDRLAALADLTLDELRAIAAVLATDYRTLLPARRQHDEGKTFCSVEDSVASIRPFRGYQVADLAAAPHLPDLTGLYLRVDADASLDLCDTTQTHYFVLDGDVTLWWRGGCAAGARLGADGSVWVPPFVAHGWTGHGSLVKLGSGPHLSYRDHLELSNTAGRALRRGRRDRLAWYD
>2565386256
VLLDTFKVVHWMNARKITGHQLAARDGEFGRLLADEFDVPFAELLAGQLEIELSQLSGTVKDLVVIRTAAEMRATCRAVPRDGIHFYNYYTMAAPTGKVAPVVLDILCPADRLPALNNGHLEPAITVNLGPGDINGRWTEATWQRMRAGGDSYVEPSFCPHTYSLATDVPARIISYTGVSGLEALVAETNTDHAFDTMAESVSDGSPAAILRSLLARRGHDVTSLAKETGIPHERLAAVADLTLDELRTVAGVLATDYRVLLPPMRAYDEGKTFCSVDSSVASIRPFHDYEVASLAAAPHLPDLTGLYVRIDNDTPLDLCDLGETHYFVLDGEITLWWRDGDGIGARLTADGSAWVSPFVAHGWSGSGSVVKLGSGKHMSYLDYLELSNTARQVLRRGRRDRLGWYD
>2626639882
MNARKITSQELAVREEEFGQLLADEFDVAFAELLVRQLEIELPQISVTGKNVVVXRTAAEMRATCRAVRRDGIHFYNYYTMAAPAGRVAPVILDILCPADRLPALNNGHLEPAITVNLGPGDINGRWTAATWRRMRAGGDSYVEPSFCPHTYSLATDVPXRIISYTGRSGLQALVEETNSDHAFEAMVEXVSDGSPAAILRSVLARRGHDLTSLARQTGIPQERLADTADLTLDEVRAVARVLATDYRILLPAMXEHDQGKTFRSVESSVASIRPFRSYEVASLAAAPHLPDLTGLYMHVDNGTPLDLCDFAEAHYLVLDGEITLWWRESGRRQARLTGDGSAWVSPFVAHGWSGSGSVVKLGSGKHLSYVDYLELSNTAQRVLRRGRRDRLGWYD
>638103019
LLLDTFRIVHWMNARKITSQELAVREEEFGQLLADEFDVAFAELLVRQLGIELPQISVTGKNVVVLRTAAEMRATCRAVRRDGIHFYNYYTMAAPAGRVAPVILDILCPADRLPALNNGHLEPAITVNLGPGDINGRWTAATWRRMRAGGDSYVEPSFCPHTYSLATDVPARIISYTGRSGLQALVEETNSDHAFEAMVESVSDGSPAAILRSVLARRGHDLTSLARQTGIPQERLADTADLTLDEVRAVARVLATDYRILLPAMREHDQGKTFRSVESSVASIRPFRSYEVASLAAAPHLPDLTGLYMHVDNGTPLDLCDFAEAHYLVLDGEITLWWRESGRRQARLTGDGSAWVSPFVAHGWSGSGSVVKLGSGKHLSYVDYLELSNTAQRVLRRGRRDRLGWYD
>2585378639
MTPDRFRLMHWMNARKTTPDVLGAAQAVLTAVLDSRTEIPQFTALCAALRVTPEQIAAEDIAPVAIVQSAKDMHATRRPIQRAGIHFYNYYTMAAPQGRVAPVILDILCPANTLPTLNNGHLEPAITINLGPGRIHGRWDDVTWRVLEPGDSYVEPSYCPHTYGLVDATAARIVSYTGVSNLARLLDETNVDPAAEAMLTDLEAVAVSAMLRAALRRRGFDADGAGRLSGVSAEHISAFCDGKALDELRELGAALGFDFRTLIEPVRRRDAGKTHLTAAQSRASTRTFASYTAASAAMTPELPDLVGVFLTVDGEAALDLSDHGENHYLVTEGELTLRWQADGPVAAVLGPDGTAWLAPFVAHSWSGSGSVIKLGSGDHLGYLDQIELTNTPVATLRRGRRDAHGWYE
>2860657844
MNARKTTPELLGAETAVLTAVLDSRTEIPQFTALCTALRVTPEQIAAEDTAPVAIVQSAQDMHATRRPIQRAGIHFYNYYTMAAPPGRVAPVILDILCPADTLPTLNNGHLEPAITINLGPGRIHGRWDDVTWRVLEPGDSYVEPSYCPHTYGLVDDTPARIVSYTGVSNLARLLDETNVDPAAEAMLTDLDAVAVSAILRAALRRRACDADGAGRLAGVSAEHISAFCDGKTLDELRELGAALGFDFRTLIEPVRRRDAGKTHLTAAQSRASTRTFASYTAASAAMTPELPDLIGVFLTVDGEADLDLCDHGENHYLVTEGEPTLRWQPDGTVAAVLGPDGTAWLAPFVAHSWSGSGSVIKLGSGDHLGYLDQIELTNTPVATLRRGRRDAHGWYE
>2514657744
MLVDNYKVVHWLNIRKVTTGQIAGTPAELAKLLAGDCEWPLVAIMTRTLQITPEHLVAGRRDLTVLVRTARELRDTRRPIQRDGIHFYNYYTMAAPPGAVAPVVLDILCPANRLPALNNGHLEPAITINLGPGDIHGRWDESTWQVIVANGDSYVEPSYCPHTYSLAGTEPARIVSYTGRSPLAGLLEEVNDDPAARELLAWLDGGDPQQVARLLLARRGHTVESAGVTLGLTPDALVAAIDDGAVEVLRELGTTLGFDYRLLIRPVARHDAGKTFKDVAECRKEARDFRGYTVTSLAAAPHLPDLTGLYLRVDGAAGEQLFEPAETHYLVTAGTPTLHWIADGQQAAELAVDGSAWVAPFVAHRWSGQGALIKLGSGRHLGYLDLFELTNTASATVQRGHRDNRGWYD
>2587504079
MLVDNYKVVHWLNIRKVTTGQIAGTHAELTKLLTGDCEWPIVAVLTRTLQITPEHLVAGRRDLTVLVRTARELRDTRRPIQRDGIHFYNYYTMAAPPGAVAPVVLDILCPANRLPALNNGHLEPAITINLGPGDIHGRWDESTWQVIVANGDSYVEPSYCPHTYSLAGTEPARIVSYTGRSPLAGLLEEVNDDPAARELLAWLDGGDPQQVARLLFARRGHTVESAGVTMGLTPEALIAAIDDGTLAVLRELGTTLGFDYRLLIRPAARHDAGKTFKDIAECRKEARDFRGYTVTSLAAAPHLPDLTGLYLRVDGAAGEDLREPAETHYLVTAGTPTLHWIADGQQAADLEVDGSAWVAPFVAHRWSGQGALIKLGSGRHLGYLDLFELTNTAGATVRRGHRDNRGWYD
>2814721686
MLVDNYKVVHWLNIRKVTTGQIAGTHAELAKLLAGDCEWPIVAIMTRTLQITPEHLAAGRRDLTVLVRTARELRDTRRPIQRDGIHFYNYYTMAAPPGAVAPVVLDILCPANRLPALNNGHLEPAITINLGPGDIHGRWDESTWQVIVANGDSYVEPSYCPHTYSLAGPEPARIVSYTGRSPLAGLLEEVNDDPAARELLAWLDGGHPQQVARLLFARRGHTVESAGVTVGLTPDALVAAIDDGTLAVLRELGTTLGFDYRLLIRPAARHDAGKTFKDIAECRKEARDFRGYTVTSLAAAPHLPDLTGLYLRVDGAAGEYLREPAETHYLVTAGTPTLHWIADGQQTAELEVDGSAWVAPFVAHRWSGQGALIKLGSGRHLGYLDLFELTNTAGATVQRGHRDNRGWYD
>2772859923
MLVDNYKVVHWLNIRKVTTGQIAGTHAELTKLLAGDCEWPIVAVMTRTLQITPEHLVAGRRDLTVLVRTARELRDTRRPIQRDGIHFYNYYTMAAPPGAVAPVVLDILCPANRLPALNNGHLEPAITINLGPGDIHGRWDESTWQVIVANGDSYVEPSYCPHTYSLAGPEPARIVSYTGRSPLAGLLEEVNDDPAARELLAWLDGGDPQQVARLLLARRGHTVESAGVTVGLTPDALIAAIDDGTLAVLRELGTTLGFDYRLLIRPAARHDAGKTFKDIAECRKEARDFRGYTVTSLAAAPHLPDLTGLYLLVDGAAGEHLREPAETHYLVTAGTPTLHWIADGQQAAELEVDGSAWVAPFVAHRWSGQGALIKLGSGRHLDYLDLFELTNTASATVQRGHRDNRGWYD
>2647055249
MRVDNYKVVHWLNIRKTTTGQLAAAHEHLAKLMSGETDWPIVDAVARALQLTPEQLVAGRSDLTVLIRTPEQLRETRRPIQRDGIHFYNYYTMAAPPGAVAPVILDILCPADRVPALNNGHLEPAITINLGPGDIHGRWDEATWQVIETNGDSYVEPSYCPHSYSLAGAVPARIVSYTGQSSLAGLIEDVNDDPAATAMFEWLAGEIPRQVATLLLSRRGHTSASAAASLGVREADLAAAIDAGSPELLRELGTALGFDYRLLIPPTTRHDAGKTFKSVAECRAEIRAFQGYRVASTASAPHLPDLTGLFLLVAGEGGRLCEPAESHYLVTGGAPTLHWIADGSEQAELAADASVWVAPFVAHRWSGAGALIKLGSGRHLGYLDLFELTNTPAATLRRGRRDSRGWYD
>2733039445
MRVDNYKVVHWLNIRKTTTGQLAAAHEHLAKLMSGESDWPIADAVARALQLTPEQLVAGRSDLTVSIRTPEQLRDTRRPIQRDGIHFYNYYTMAAPPGAVAPVILDILCPVDRVPALNNGHLEPAITINLGPGDIHGRWDESTWQVIETNGDSYVEPSYCPHSYSLAGTTPARIVSYTGQSSLAGLIEDLNDDPAATAMFEWLAGEVPRQVALLLLSRRGHTLASAAAGLGVREADLAAAIDAGSPELLRELGTALGFDYRLLIPPTTRHDAGKTFKSVAECRAEIRAFQGYRVTSMASAPHLPDLTGLFLRVAGEGGRLCEPAQSHYLVTGGAPTLHWIADGSEEAELAADASVWVAPFVSHRWSGAGALIKLGSGRHLGYLDLFELTNTPAATLRRGRRDSRGWYD
>2552113300
MRVDNYKVMHWLNARKLTTGQAAEAHAQLDKLMAGEDEWPIALAVARALLLSPEQLVAGRSELTALVRTARELRDTRRPIQRDGIHFYNYYTMAAPQGAVAPVILDILCPADRLPALNNGHLEPAITINLGPGDIHGRWSEATWQVIAANGDSYVEPSYCPHTYSLAGDAPARIVSYTGQSSLAGLMEDANDDPAAAAMLDRLDDHTPDRVAALLLARRGHTIESAASGMGVPATDLVAALDRGEVELLRALGTTLGFDYRLLLRPATRHDAGKTFQDVDGCRRETRVFQGYRVASMASAPHLPDLTGLFMRVTGDDGASLCEPAESHYLVTSGTPRLHWTADGREEADLEVDASAWVAPFVAHRWSGDAALIKLGSGRHLGYLDLYELTNTAASTLRRGRRDSRGWYD
>2856898550
MRVDNYKVMHWLNTRKMTTGQTADAHEQLAKMMSSQEWPLATAVARALQITPEQFAAGRSGLTVLVRTAQDLHDTRRPIQRDGIHFYNYYTMAAPQGAVAPVILDILCPADRLPALNNGHLEPAITINLGPGDIHGRWSEATWQVIRSNGDSYVEPSYCPHTYSLAGAAPARIVSYTGQSSLAGLMEDVNDDPAAQAMFGRLEEGDPQQVATLLLDRRGHTLESAAALLGAGEADLVAALDEGGIELLRALGTTLGFDYRLLIRPATRHDAGKTFKDIEECRRETRAFKGYQVTSTASAPHLPDLTGLFMLVSGHGGDLCEPAESHYLVTAGSPTLHWTADGHEEAELSADASAWVAPFVTHHWSGDGAVLKLGSGRHLGYLDLYELTNTAVSTLRRGRRDNRGWYD
>2865721406
MRVDNYKVMHWLNTRKMTTGQTADAHEQLEKMLSSEEWPLAAAVARALQITPEQFAAGRSGLTVLVRTAQDLHDTRRPIQRDGIHFYNYYTMAAPQGAVAPVILDILCPADRLPALNNGHLEPAITINLGPGGIHGRWSEATWQVIRANGDSYVEPSYCPHTYSLAGAAPARIVSYTGQSSLAGLMEDVNDDPAAHAMFGWLEEGAPQQVATLLLDRRGHTLESAAALLGAGEADLLAALDEGGIELLRALGTTLGFDYRLLIRPATRHDAGKTFKDIGECRREVRTFKGYQVTSTASAPHLPDLTGLFMLVSGHGANLGEPAESHYLVTAGSPTLHWTADGREEAELSVDASAWVAPFVTHHWSGDGAVLKLGSGRHLGYLDLYELTNTAVSTLRRGRRDNRGWYD
>2776345397
MRLDTYKIVHWMNVRKMTLRQVAEAQARLTDLLEGGDEWPDVAPLAHALGVAPQHLSAGRRDLTVVTRTAAQLAETRRPIQRDGIHFYNYYTMAAPPGAVAPVILDILCPADRLPALNNGHLEPAITVNLGPGDIHGRWTDATWQVIEANGDSYLEPSYCPHSYSLASGTPARIVSYTGQSNLAALLEDVNDEPAAEELFGWLGDESPRALADLLLARRGHTLESAAAALGMSGEKLAAALDYGAVDDLRELGWKLGLDDRLLLRRQLRHDAGKTYKDIAECRREARDFRGYRVASLAGAPHLPDLSGLYLRVTGDAGGDLVEPAETHYLVTGGSLRLEWAGDGAASCELGADGTAWVAPFVRHRWSGDGSLIKLGSGRHLTYLDLYELTNTAAATLRRGRRDGRSWYD
>2870521591
MRVDTYKVMHWMNVRKVTAAQVAEAPERFAASLSGDDEWPMAAAVARTLVIEPEKLAAGRRDLTVITRTARELHDTRRPIQRDGIHFYNYYTMAAPPGAVAPVILDILCPADRVPALNNGHMEPAITVNLGPGDIHGRWTGATWQVMRANGDSYVEPSFCPHSYSLASDAPARIVSYTGHSNLASLVEDVNDERPAQELVEWLGDGTPYRLAVELLARRGHTTDSAAAALGMSAGKLAAALEEGSDGVLRELASVLGFDHRLLLRPERRHDSGKTYRDVAECRRDARRFRGYRATSLACAPHLPDLTGLYLRVDGDAGEDLRELAETHYLVTGGEVTLHWTADGSAAARLGADGTAWVAPFVAHRWTGDGALIKLGSGRHLSYLDLYELTNTAAATLRRARRDGRGWYD
>2870851896
MLVDPFKVAHWMNARKHTSAQVAELGGALTDLLGGVAEVDLLGRIALALRVDPAQLCAGARDLTVVHQSADGLAATCRPIQRDGIHFYNYYSMAAPPGRVAPVILDILCPADRLPALNNGHLEPAITVNLGPGDIHGRWTPQTWQVLHANGDSYVEPSYCPHSYSLAGTAPARIVSYTGQSNMAPVIEEANADSAYARYLELLDGGPPGDLLDLLLARRGHQRSSAAAAIGLDPAALDKAISDPGIPVLRALARTVGLDYRLLLPAERSHDEGKSYRDVPGARASRRRLGPYEVASMASAPHLPDLTGLYLLVDSDGSADLVESAESHYFVASGVLTLDWDAQGQRQTTLTADGSAWVGPFVRHRWSGDGALLKFGSGSHVGYLDLVELTNTPAATARRGRRDLSSWYD
>2753317818
VRIDPFKLAHWMNARKYTPAQTAELADTLRGLLERQETGGELAAVAAALRLDPGQLAAGARDLAVVHQSAEAMHATRRPIQRDGIHFYNYYGLAAPEGRVAPVVLDILCPPERIPALNNGHLEPAITVNLGPGDINGRWGPDTWQVLRANGDSYVEPSYCPHSYSLAGTRPARIVSYTGESPLAGLLAEADDAAAFERAVREVDGAPGPLLDLLLTRRLHTRATAARAAGLTERRLAEAVEEPAPAVLRMLGRALGFDYRVLLPPERRLDPGKTWATLDQARRGIRRFGPYTVASMACAPHLPDLTGAFLRIDHEADAELADHGQSHYLVLEGELNLSWDEPGGPRVKCATDDSVWVGPFTAHRWSGRGSVLKFGSGTHPGSQDWLELGNTPSATLRRSRHDLAGWYE
>2641421809
VRIDPFKLAHWMNARKYTVAQTADLLEELRRLLGEGYEPGAADALAAALSVELSQLAGAHRNLTVVHKSAAEMHASRRPIQRDGIHFYNYYTLAAPEGRVAPVVLDILCPADRLPALNNGHLEPAITVNLGPGDINGRWTPQTWRVLHANGDSYVEPSYCPHSYSLAGDAPARIVSYTAQSNISPLMAEANGSGAFEEALKALSGKTAGSVLDLFLARRVHTRASAAEAAGVNPADLEEALRSPGTGVLRRLGSAVGFDYRVLLPADDQHDGGKTWTTVDDSRRSRRAWGTYEAASMASAAHLPDLVGTFLRVDSDGGADLIDHAENHYIVTEGRLTLEWDPDGPSSAELEPDGSAWTGPFVRHRWHGTGTVLKFGSGAHLGYQDWLELTNTPAATLRRGRRDVAGWYD
>645408885
MRIDPFKLAHWMNARKYTAAQTADLLDDLRRLLGEANEPDAATALAEALSVEPSQLAAAHRNLTVVHKSAEEMHASRRPIQRDGIHFYNYYTLAAPEGRVAPVVLDILCPSDRLPALNNGHLEPAITVNLGPGDINGRWTPQTWRVLHANGDSYVEPSYCPHSYSLAGDAPARIVSYTAQSNISPLMTEANNTGAFEEALKALSGKSAGSVLDLFLARRAHTRTSAAEAAGVPPADLEAALRSPGLTVLRTLGRALGFDYRVLLPADDQHDGGKTWTTIEDSRRSRRTFGTYEAASMASAAHLPDLVGSFLRVDADGRADLIDHAENHYVVTEGRLTLEWDPDGPASVELEPDGSAWTGPFVRHRWHGTGTVLKFGSGAHLGYQDWLELTNTPAATLRRGRRDLAGWYD
>AG-453-P15_NODE_4
FFLDIVKINHWLNARKITLNFIKKKNGGLYKKLRKNFKASELQFLLKNLNIEKNDLVLRRSLPEFIFHSKKKIDTSKRPIMRDGIHFYNYYSLPSPKGFKAPVILDILCPHNKIPKLNNGHLEQAITINLGPGNIYGRWKKENFSKIKFNGDTYLEPTFLPHTYSLVDKTPSQILSYTAKSQLQKFVDNSNLVLSYKNFIKDIELHNNISFLKTYLNSRGIENHYIAEKTKISLKEINRFFRKKDKNILSKICKLISIDPNIFIRKKFDHDLGKTYLSYKDSIKSIRKYKSYKVSSMSASERYPDLFGFFIKVSKKKKKDLFYHASTHYLITSGEMYFNVNSKQIIKKGDAIWISPFIKHGFSGKGSLIKISNGECLDYQDIYEINNIYKDVLKRAHKDKINWYQ
>AG-905-M05_NODE_4
IDIDVLKINHWLNARKITLLQVKNKNKKLYNKIKKNFSISELSFLKKYLNIQQNDILLKKKLPDFIYFSKKKILSTKRPIKRDSIHFYNYYTLPSPQGFKSPVILDILCPHYKVPKLNNGHLEQAITVNLGPGDIYGRWKKENFSIIKSNGDTYLEPTYLSHSYSLVDKTPSQILSYTAKSQLQKFSENSNINQSYKNMIKAITKNQKITFIKSFLDSRGLDINYIAKKLRISKKQIENFLKSKNKKILEKICKIMNVEPSIFNESKFNEDRGKTYKSYKDCFKSIRKFKSYLVSSMSASEKYPDLFGIFMKVSKKKMKDLEFYASTHYLATSGKMFFYIKNKIRFENGDSIWIAPFLKHGFSGDGSIIKISNGECIDYQDINEINNLYKKTLKRIYKDNINWYD
>2739417011
HSLDKTKLNRWLNVRKTTIEHLSKLKNKLNFKVTNCESLESIDIIAEALDVPVEKLLRENNSPSFIFKSKSEIEKTRRSIYKDDIHFYNYYTLPTPKGYISPVILDILCPKERKPKLNNGHLEPAITISLGPNDIYARFSKTTWVKFKVNGSSYFEPSFCRHTYSRATDGPGRILSYTTRSNLENLTEGKLNNISYKNLLSTSQNLINRYLLKQEINDKGYSLEEVSRKSKVSIKKINNYINKKNRKDLNKICQIINSDPHLFLDKIHKEDSGKLYFDYNESLKTIRKFKSYTVSSIVSSKRFPDLSGYFLKVANSNKIDIFDSKCSHYLVTSGKMKFYIKLGDLIRITITEGDSLWTSAFAHHGFSGNGSLIKISDGQNINYLEKIDLINTSQHVLNRAKSDLLNWYD
>2708380724
QNLDKIELNRWLNVRKTTLEHLNKLKDKINFKITNCDSLDSVNIIAETLDVPVSKLLKKNNLPSFIFKSKNEIEKTRRPIYKDGIHFYNYYTLPTPKGYISPVILDILCPKERKPKLNNGHLEPAITISLGPNDIYARFNKTTWVKFKVNGSSYFEPSFCRHTYSRATDGPGRILSYTTRSNLENLTDGKLNDNSYKNLLNASKNLVNRYLLKQEINDKGYSLEEISKKSKVSVKKINNYINKKKRKDLNKICETINSDPNLFLDKTHKEDSGKLYFDYKESLKTIRKFKSFTVSSLVSSKRFPDLSGYFLKIDNLNRIDIFDSKCSHYLVTGGKMKFYIKLGDLIRITIQEGDSIWTSAFVYHGFTGSGSLIKISDGQNINYLEKIDLVNTSHKVLYRAKLDLLNWYD
>AG-907-A11_NODE_2
YEIDKVKFNRWLNIRKTTIKHLNFDKNKLNFNLSNCHELDGISIVAEYLEISINKLTKEVPIPSFLISKKKDISKTKRPIIKDGIHFYNYYTLPTPKGYISPVLLDILCPKNKLPKLNNGHLEPAITISMGPNDIYARFNKDTWIKFKVNGSSYFEPSFCTHTYSRATNGPGRIISYTTRSNIENLLSTKLNKNSYKNFYKISKNKINRTLLKLEIETKGYSLENISKRVNISLKTIKEFFHNKSNKTLKNICNYINSDINLFLKTKFNEDSGKLYFDYKKSIKTIRDFKSYCVASIANSKRFPDLSGYFMKVSNKKSYDLFDSKCCHYFVTGGKFKFHLKENNKNLRNVGEGDCLWVSAFTYHGFTGNGSLLKISDGQNINYMEKIEMKNTFNNVLKRSENDMQNWYD
>AG-903-M03_NODE_6
ATIDKTKFNRWLNIRKTTLKELNLKKNKLNYQITNCEKLDAISIISNCLDISITKITKHRSVPIFILKTKKEIDKTKRPIIKDGIHFYNYYTLPTPKGYVAPVLLDIMCPKEKLPKLNNGHLEPAITISMGPNDIYARFNKDSWVKFKINGSSYYEPSFCKHSYSRATNGLGRIISYTTKSNIESLLNDKLSENSFKNLVKTNKGKINRTLLKLEIESKGFSVKDLAKKAKLSIKKLNGYFNNTDKKHIIKICNIINSDPNLFLDKKQKEDKGKLYFDFKESIKSIRKFKSYQVASIANSKRFPDLSGYFMKVSNKKKNDLFDSKCSHYFVTGGKLKLHISSQEKKMKNLEKGDCIWVSSFTYHGFTGQGSLLKISDGQNISYLDKEDLTNTINGVLNRVRGDMQNWHD
>AG-912-A04_NODE_5
SSLDKTKFNRWLNIRKTTLKELNRKKGKLNFEISNCETIDAISLVSDCLEVSPSKIIKHNFVPTFILKTKKEIENTKRPITKDGIHFYNYYTLPTPSGYVAPVLLDIMCPKNKLPKLNNGHLEPAITISMGPNDIYARFSKDSWIKFKVNGSSYFEPSFCRHSYSRVDSGLGRIISYTTKSNIESLLNDKLNDNSFQNLAKANKGKINRTLLKLEIESKGFSIDEIAKKINLSLKKLKNFFNNSDKKYIIKICQILNSDPYFFLDKKQKEDSGKLYFDYKDSIKSIRKFKSYRVASIANSKRFPDLSGYFMKVDNKKNNDLFDSKCSHYFVTGGKIKIHINSKNKKIKNLNNGDCLWISAFTHHGFTGSGSLLKISDGQNISYLDKEDLTNTINGVLKRVRGDMQNWHD
>AG-390-F17_NODE_8
KIVDKFRLIHWLNIRKTTIDVLNQLSNKINRKISDFENLDTASEIAEVLSIPVSNILKNPETPSFLYSSKKDLEKTKRPITRDGIHFYNYYTLPSPNGYVAPVLIDILCPKEKLPKLNNGHLESAITLSLGPNDIYARFNKTNWCKFKVNGDNYFEPSYCLHTYSRATDGPGRILSYTTTSHVEDLFTKKLNDDSFNNFLKLSKNKFKRSLLLQTLEDKGFELEYISKNIKISLVKLRNYFKNKTQKQFQRLCNFANLDPRLFSELKHEEDGGKLYVSHKDSIKTIRKYKSYTIASIVSSTRFQDLHGYYMKVDKKEKLDLLDSACSHYLVTGGNMIFYHKKNGKIITNCSDGDALWVGSFIEHSFYGKGSLAKISDGQNLNYLEKFDVGNLLPFTLKRARKDKVNWYD
>AG-913-C18_NODE_12
NRIDKIKFNHWLNIRKTSLDVLNDMRGVLNYEIKNLDKLDAIHKITEILKIKKNDLTQSNEVPTYIYNSKQQIKKSKRPIKRGGIHFYNYYTLPSPEGYVAPVLIDILCPKNKLPTLNNGHLEPAITVSLGPNDIYARFNDITFLKFRVNGSNYYEPSYCLHTYSRATDKPGMILSYTTRSNLENLFNSKLSQNSFKNFKKQINSQPERSFLKQDLTDKGYSLEYLSKKAKVSLTRIKNYFKNNTWNELQKICKLINSDPSRYIDKEFKEDSGKYYFDYKDSLKTIRSFKSYKIASIASSPRSPDLTGYFIKVFNNSKTDLLDSTCSHYLNTKGTLNFFVRDGKSLKIKMFKGDSIWVSSFSSHGFSGNGALIKISDGQNFNYLEKIDLSNTLKKTLSRGRKDVVNWYD
>AG-414-D07_NODE_3
MSLDVFNKMLRKNTNHEIQLDNLENIDTVNEIIKILDIPKDYIINVEVPPYIYNSKDQIEKTKRPIVRDGIHFYNYYTLPSPKGYVAPVLIDILCPKEKLPKLNNGHLEPAITVSLGPNDIYARFNKFTFLKFKINGSNYYEPSYCLHTYSRATNGPGKILSYTTQSNTEKLFDSKLNENSFNALSKTTDPDPNRSFLMQDILNRGYNLETVAKETKVSLNKLKKYFDKKNPKELNKICSLINTDPSFYNDKSYKEDKGRYYYDYKDSLKTARKFKSYEVATIAGSARSPDLTGLFLKVKNNKTCDLLDSNCSHYLVTKGNIEFHSRVNDKFEIKMNEGDSIWVASYTKHGFTGFGALIKISDGQNFNYLEKIDLINTLRKTLRRGRKDKVNWYD
>2786419050
NRVDGIKLNHWLNVRKTSLDVLNKHSSYINYQITNLDQLDAINQIVKFLSIPKDFIQSENIPAFIFSSKEQMQKTKRPIRRGGIHYYNYYTLPSPKGYVAPVLIDILCPKEKMPVLNNGHLEPAITVSLGPNDIYARFNKTNFVKFRINGSNYYEPSYCLHTYSRATDKPGKILSYTTKSNIESLFDSKLNSNSFKNLGKNIDAEPNRSFLLQDILNRGYDLEAISKKTKISLKKMKKYFSKKSLNDIKKICKIINTDSSFYIDKTYKEDKGKYYYDYKDSLKTIRNFKSYKVASIACSARSPDLTGYFLKVDNKSETDLIDSNCSHYLVTKGNLTFFSKENDQISTKMKEGDSLWVSSYTEHGFSGSGALVKISDGQNFNYLEKIDITNTLKKTLTRGRKDKINWYD
>AG-422-G03_NODE_9
NRIDRIKLNHWLNIRKTSLDVLNDLSKHLNYTINNLENLDAIEKISEVLSVPKNKLLINDEVPSFIYNSKKQIENTKRPIRRGGIHYYNYYTLPSPKGYVAPVLIDILCPKNKLPVLNNGHLEPAITVSLGPNDIYARFDKDTFLKFRINGSNYYEPSYCLHTYSRATDGPGRILSYTTKSHIEDLFDHKFNENSFKHLKKNLNIEPNRTFLFQDILNRGYDLDYISKKTKISKKKLENFFKDNSLKELTKICNIINTNPADYIDREFKQDKGKYYYDYKDSIKTIRKFKSYEVASIACSARDPDLTGYFIKVKNNTKLDLIDSNCSHYLVTKGKVNFFSIDNKKLNIKMKEGDSIWVASYTAHGFSDKGALIKISDGQNFNYLEKIDLTNTLKMTLKRGRKDKVNWYD
>AG-891-D10_NODE_3
NRIDKLKLNHWLNIRKMTIDVLNDLSKHINLSVSNLDNLDAIEKISEILSIPKSNLIKNEEVPSFIFNSKKQIEETKRPIRRGGIHYYNYYTLPSPKGYVAPVLIDILCPKNKMPVLNNGHLEPAITVSLGPNDIYARFNKNTFVKFRVNGSNYYEPSYCLHTYSRATNGPGKILSYTTKSYIEGLFGNKLNENSFNYLKKNLNLKPNRSFLYQDITNKGYDLNYIHKKTKINKKKLENYFKDHDLKEITKICNIINSNPSDYLDKKFKEDPGKYYYDYKDSIKTIRNFKSYEVASIACSARDPDLSGYFVKVDNRTKTDIIDSNCSHYLVTKGNVKFFSKDKKKFNINMNEGDSVWVASFTEHGFSGSGALIKISDGQNFNYLEKIDLNNTLKMTLARGRKDKINWYD
