# Supplementary material for: Global and seasonal variation of marine phosphonate metabolism
Source: ISME J. 2022 Jun 23;16(9):2198–212. doi: 10.1038/s41396-022-01266-z (PMC9381506; doi:10.1038/s41396-022-01266-z)
Supplement: Supplementary file 20 — Supplementary Files S1 [file 41396_2022_1266_MOESM20_ESM.txt]

>2787412636
TTTPIPLVPCRINGEEVTSDDLLEVRYPYTSEVISHVPMLTPADGERAIEAALAGGPMEDHYSRFQVLEKARQLLEQRSEEFAATILKDTGLCLRETRYEVGRCLDVLRFAAMESIRDEGQVLCGDVSPHGKKRRILTVREPLPVALAITPFNHPLNQVVHKVAPAIAAGTPVILKPSEKTPTAAIKFTELLLEAGLPTHMIAVLLGPVETTVRSLIEDDRISLVSFTGGTEVGKTIADIAGYKKLCLELGGNSPLIIHADADLELAVQLAAEGCFRNSGQRCTAVKRLLVDRSVVDAFTEAFVPVAATYICGDPEDEATRVGTVIDEDAAKLLERRVQDAVAMGARVLHGGGRDGALMEPTVLTDVPRDAEMVREESFGPLAPILVTDGIDDAIALANDSAYGLSTGVVTSDLSVAFAAAKQIRTGTVNINDVPGWRTETSPFGGVKDSGLGIKEGVVEAMKVLSTIKSISLPW
>2861700831
MSLDLPSYIAGRPIESEDRLEVFNPWNNELVGRVARITPAQLEEAIQTSLRAGPALNRYQRSVILQQTASALQERTEEFAQLITAESGLCLRETRYEVGRACDVFRFAAMEALRDDGEVFSCDIAPGGKARKIFTTREPLNLIAAITPFNHPLNQVAHKLAPAIAAGAPIILKPSEKTPLTAVRLAEVLYASGLPGWMLSVIHGDLDLITRPMIQDERIDLVTFTGSAAVGKDIAATAGYKKLCLELGGHSPMLVLEDADLDLAALLACEGSFRNSGQRCTSARRLLVHQAVLVDFTERFVAKASEYVYGDPTDEATRVGTVIDERSAMNLEKAVQDALASGAQLLAGGTRRGAQFQPTILANVSRTSYIAQNECFGPIAPIFPVSDLEDALALANSTPYGLSSSVVTRSLETALTAVKRIRAGTVNINEIPGYRLELSPFGGVKDSGLGIKEGVIEAIKFMSTVKTFSLPW
>642335033
NLELPSYLAGVATQSADRLEVFNPWDGSRVGSVARITRSQLDEVIASHLAPHGPLTRYERATILNRTHDLLNGRREELARIITREAGLCLKETRYEVGRACDVFSFAAMEALRDDGQTFSCDISPTGKARKIFTHREPLSLVAAITPFNHPLNQVAHKLAPAIAAGAPIILKPSEKTPLTAARLAEVLYEAGLPGWMLSVVHGSLEEITTPLIQDERVELVTFTGSASVGKKIAATAGYKKLCLELGGHSPMIILEDADLDLAAKLACEGSFRNSGQRCTAVRRLLVHEKVIQEFTDRFVKLAATYVHGDPAEESTVVGTVIDEPAAIALEGAVLEAVGKGAAVLLGGSRQGAQMAPTILENVPRSAYLATNECFGPLAPIFPVKDLDDALEFSNATAYGLSSAIVTNSMDAVIKTVKTLKVGTVNVNEIPGYRLELSPFGGVKDSGLGIKEGVIEAMKFMTTVKTFSLPW
>2612358431
NLELPSYLAGVATQSDDRLEVFNPWDGSRVGSVARITRSQLDEVIATHLAPHVPLTRYERATILNRAHVLLNDRREELAQIITREAGLCLKETRYEVGRACDVFSFAAMEALRDDGQTFSCDISPTGKARKIFTHREPLSLVAAITPFNHPLNQVAHKLAPAIAAGAPIILKPSEKTPLTAARLAEVLYEAGLPGWMLSVVHGSLEEVTTPLIQDERVELVTFTGSASVGKKIAATAGYKKLCLELGGHSPMIILEDADLDLAAKLACEGSFRNSGQRCTAVRRLLVHEKVIQEFTARFVKLAATYIHGDPAEESTVVGTVIDEPAAIALERALQEATGKGATVLLGGVRQGAQMAPTILANVPRSAYLATNECFGPLAPIFPVKDLDDALEFSNATPYGLSSAIVTNSMDAVIKTVKTLKVGTVNVNEIPGYRLELSPFGGVKDSGLGIKEGVIEAMKFMTTVKTFSLPW
>2612386213
NLELPSYLAGVATQSDDRLEVFNPWDGSRVGSVARITRSQLDEVIATHLAPHVPLTRYERATILNRTHDLLNGRREELAQIITREAGLCLKETRYEVGRACDVFSFAAMEALRDDGQTFSCDISPTGKARKIFTHREPLSLVAAITPFNHPLNQVAHKLAPAIAAGAPIILKPSEKTPLTAARLAEVLYDAGLPGWMLSVVHGSLEEVTTPLIQDERVELVTFTGSAAVGKKIAATAGYKKLCLELGGHSPMIILEDADLDLAAKLACEGSFRNSGQRCTAVRRLLVHEKVIQEFTDRFVKLAATYVHGDPAEESTVVGTVIDEPAAIALERAVQEAVGKGAAVLLGGSRQGAQMAPTILANVPRSAYLATNECFGPLAPIFAIKDLDDALEFSNATPYGLSSAIVTNSMDAVIKTVKTLKVGTVNVNEIPGYRLELSPFGGVKDSGLGIKEGVIEAMKFMTTVKTFSLPW
>2684261491
SREETLDLPGYLAGQPIRTDSTLEVINPYSGELVGTVARAGRDHLDRACEEALAWKGSLTRYQRHEILLNTRSALQKRAEEFALLVTRESGLCLRDTTYEVGRALDVLQCAAVEALKDEGQVFSGDVSTHGKARKIFTLREPVPLVGAIAPFNHPLNQVVHKVAPAVAVGSPLILKPSEKTPLAAIRFAELLYQAGLPGPMLSVLLGSVEEFAEPLVMHDRIEAVSFTGSGAVGRRLAAIAGYKKLCLELGGNSPLLILEDADLELAAGLAAEGCYRNSGQRCTAVKRLLVHERVVEPFTRLFLDKTGEYTAGDPEQWETRVGTVIDETAAAGLERRVQDAVAAGARILRGGRRKGALLEPTVVADVPRTCEMVVEESFGPLAPILAIRDLEDGIALANATAYGLSAGVVTRDIQAAIEAVKGIRTGTVNINQVPGYRIESTPFGGVKDSGLGIKEGVIEAMKFMSTVKTFSLPW
>2684260951
SREGTLELPGYLAGQPLRTDGTMEVFNPYSGELVGTVATAGREHLDRACEEALAWTGSLTRYQRHEILLNTRSALQQRAEEFALLVTRESGLCLRDTTYEVGRALDVLQCAAVEALKDEGQVFSGDVSTHGKARKIFTLREPVPLVGAIAPFNHPLNQVVHKVAPAVAVGAPLILKPSEKTPLAGIRFAELLYQAGLPGPMLSVLLGSVEEFAEPLVRHDRIEAVSFTGSGAVGRRLAAIAGYKKLCLELGGNSPLLILEDADLELAAGLAAEGCYRNSGQRCTAVKRLLVHERVVEPFTRLFLDKTGEYTAGDPAQWETRVGTVIDETAAAGLERRVEEAVAAGARILRGGRRKGALLEPTVVADVPRTCEMVVKESFGPLAPILAIRDLEDGIALANATAYGLSAGVVTRNIQAAIEAVKGIRTGTVNINQVPGYRIESTPFGGVKDSGLGIKEGVIEAMKFMSTVKTFSLPW
>2612409795
MSFTPVHLPSYIAGEPVTTGRTLEVRYPWDDSLTGSAALIGPEHLEQAITKALAFNESLTRHHRYEILRKAAAILAERRDEFAALITRETGLAIREAKYETTRSSDVLEFAAMEALRDDGRIFSCDITPNGRPRKVFTSRYPVRLVGAITPFNHPLNQVVHKLAPAIAAGAPVLLKPSDRTPLTALKFAEVLYEAGLPGPMLSLFVGGIDDIVTPMITDDRVEVVTFTGSVEIGKSIARTCGYKRICLELGGNSPLIVLNDADPDLAAKLAAEGSFRNSGQRCTAVKRILVQEGILAAFTERFVKLVREYSCGDPEDPATVIGTVIHAPAAVELQRRVEAAAAMGAKVLHGGCRRGALLEPTIIANVPREAEMVALESFGPLAPIIPIRDLDDAIQCYNSGPFGLSGAIVTNDLSLALKACKELKAGTTNVNEVPGYRLELTPFGGTRDSGLGVKEGVIEAIKFFTHEKTWSLPW
>2817742301
ISESPLVWPCYIAGKPVQTDDTLEVRYPWDGSLTGTLPKITPEQLEQAIVAALGQAQPPTKNERYEILMRARELLEKRTDEFANLIRLEAGLCMRETRYEVGRAQEVFKFAAAEALRDDESIFSCDAAKNGPARKIFTLREPLSLVAAITPFNHPLNQVAHKLAPAIAAGVPVLLKPSSKTPLTAIRLTELLYEAGLPSAMLSTFVGDRKKITEALVRDPRVDLVTFTGGTGPGKHLTTIAGYKKLCLELGGNAPLIVLQDADLDLAATLATEGSFRNSGQRCTAVKRILVEEAVLDEFMXKFVXKAGEFTVGDPADEATRIGTVIDEPAAIELXQRVNKAVAAGAEVLLGGQRNGAQLEPTIIANVPRDAEMVCEESFGPLAPIMPVRDLDDAIALANASDFGLSSGVVTNDMAAAIRVVKELKTGAVNVNQVPGFRMECSPFGGVKDSGLGIKEGVIEAMKFMTTTKTFSLPW
>2817688570
TDQLPLAWPSYIAGEPVQSDETLEVRYPWDGSLTGTLPKITPEQLEQAIAAALGQAQPPTKNERYEILMRARELLAKRTDEFANLIRLEAGLCMRETRYEVGRAQEVFKFAAAEALRDDESIFSCDAAKNGPARKIFTLREPLSLVAAITPFNHPLNQVAHKLAPAIAAGVPVLLKPSSKTPLTAIRLTELLYEAGLPPAMLSAFVGDRKTITETLVRDPRVXLVTFTGGTDPGKHLTTIAGYKKLCLELGGNAPLIVLRDADLELAATLATEGSFRNSGQRCTAVKRILVDDSVLDEFTTKFVAKAGEFTVGDPADEATRIGTVIDEAAAIELEERVNKAVISGAEVLLGGQRNGAQLEPTIIANVPRDAEMVCEESFGPLAPIMPVRDIDDAIALANASDFGLSSGVVTNDMAAAIRVVKELKTGAVNVNQVPGFRMECSPFGGVKDSGLGIKEGVIEAMKFMTTTKTFSLPW
>2817855198
TDQLPLAWPSYIAGEQVQSDDTLEVRYPWDGSLTGTLPKITPEQLEQAIAAALGQVQPPTKNERYEILMLARELLAKRTDEFANLIRLEAGLCMRETRYEVGRAQEVXKFAAAEALRDDESIFSCDAAKNGPARKIFTLREPLSLVAAITPFNHPLNQVAHKLAPAIAAGVPVLLKPSSKTPLTAIRLTELLYEAGLPPAMLSTFVGDRKAITEALVRDPRVDXVTFTGGTGPGKHLTTXAGYKKLCLELGGNAPLIVLRDADLDLAATLATEGSFRNSGQRCTAVKRILVEESVLDEFTARFLAKAEEFTVGDPADEATRIGTVIDEPAAIELEERVXKAVAAGAEVLLGGNRNGAQLEPTIIANVPRDAEMVCEESFGPLAPIMPVRDLDDAIALANSSDFGLSSGVVTNDMAAAIRVVKELKTGAVNVNQVPGFRMECSPFGGVKDSGLGIKEGVIEAMKFMTTTKTFSLPW
>2817713132
TDQLPLAWPSYIAGEQVQSDDTLEVRYPWDGSLTGTLPKITPEQLEQAIAAALGQAQPPTKNERYEILMRARELLAKRTDEFANLIRLEAGLCMRETRYEVGRAQEVFKFAAAEALRDDESIFSCDAAKNGPARKIFTLREPLSLVAAITPFNHPLNQVAHKLAPAVAAGVPVLLKPSSKTPLTAIRLTELLYEAGLPPAMLSTFVGDRKTITEALVRDPRVDLVTFTGGTGPGKHLTTIAGYKKLCLELGGNAPLIVLRDADLDLATTLATEGSFRNSGQRCTAVKRLLVEEAVLDEFTARFVAKAGEFTVGDPADESTRIGTVIDEPAAIELEDRVNKAVAAGAEVLLGGNRNGAQLEPTIIANVPRDAEMVCEESFGPLAPIMPVRDLDDAIALANSSDFGLSSGVVTNDMAAAIRVVKELKTGAVNVNQVPGFRMECSPFGGVKDSGLGIKEGVIEAMKFMTTTKTFSLPW
>2817730548
ISQLPLAWPSYIAGEPVQTDDTLEVRYPWDGSLTGTLPKITPEQLEQAIQAALGQAQPPTKSERYEILMRARSLLAKRADEFANLIRLEAGLCMRETRYEVGRAQEVFKFAAAEALRDDESIFSCDAAKNGPARKIFTLREPLSLVAAITPFNHPLNQVAHKLAPAIAAGVSVLLKPSSKTPLTAIRLTELLYEAGLPPAMLSTFVGDRKTITEALVRDPRVDLVTFTGGTGPGKHLTTIAGYKKLCLELGGNAPLIVLRDADLDLAATLATEGSFRNSGQRCTAVKRILVEETVLEEFTNKFVAMAKEFTVGDPADEATRIGTVIDEPAAIVLEERVAKAVAAGAEVLLGGQRNGAQLEPTIIANVPRDAEMVCEESFGPLAPIMPVRDLDDAIALANASDFGLSSGVVTNDMAAAIRVVKELKTGAVNVNQVPGFRMESSPFGGVKDSGLGIKEGVIEAMKFMTTTKTFSLPW
>2817874801
TSQLPLAWPSYIAGEPVQSGDTLEVRYPWDGSLTGTLPRITPEQLEQAIAAALGQAQPPTKNERYEILMRARDLLAKRTDEFAHLIRLEAGLCMRETRYEVGRAQEVFKFAAAEALRDDESIFSCDAAKNGPARKIFTMREPLGLVAAITPFNHPLNQVAHKLAPAIAAGVPVLLKPSSKTPLVAIRLTELLYEAGLPPAMLSTFVGDRKTITEALVRDPRVDLVTFTGGTGPGKHLTTIAGYKKLCLELGGNAPLIVLRDADLDLAATLATEGSFRNSGQRCTAVKRILVEEPVLAEFTARFVAKAGEFTVGDPADEAICIGTVIDEPAAIVLEERVAKAVSAGAEVLLGGQRNGAQLEPTIIANVPRDAEMVCEESFGPLAPIMPVRDLDDAIALANASDFGLSSGVVTNDMAAAIRVVKELKTGAVNVNQVPGFRMESSPFGGVKDSGLGIKEGVIEAMKFMTTTKTFSLPW
>2817929106
TEKLPLAWSSYIAGERVESDDLLEIHYPWDNSLTGTLSKITPEQLEEAIKVATENQQIPTKNERYEILMGARELLDNNADEFANLIRLEAGLCMRETRYEVGRAQEVFKFAAAEALRDDESIFSCDAAKNGPARKIFTXREPLSLVAAITPFNHPLNQVAHKXAPAIAAGVPVLLKPSSKTPLTAIRLTELLYEAGLPKAMLSTFVGDRKTITEALVKDTRVNLVTFTGGTEPGKHLTRIAGYKKLCLELGGNAPLIILRDADLDLAATLATEGXFRNSGQRCTAVKRILVEEKVLEEFTSXFLIKAAEFKIGDPADEETLMGTVIDEPAAXELEERVVKAVNSGAKVLLGGRRNGAQLEPTIIANVPRDAXMVCEESFGPLAPIMPVRDIDDAIALANSSDFGLSSGVVTNDMTSAIKVVKELKTGAVNVNQVPGFRMXCSPFGGVKDSGLGIKEGVIEAMKFMTTTKTFSLPW
>2817862304
TKSLPLAWSSYIAGEPVKSDDILEIRYPWDGSLTGTLSKITPKQLEQAIQAALGNKLIPTKNERYEILMRARVLLAERADEFANLIRLEAGLCMRETRYEVGRAQEVLKFAAAEALRDDETIFSCDAAKNGPARKIFTLREPLSLIVAITPFNHPLNQVAHKLAPAIAAGVPVLLKPSSKTPLTAIRLTELLYEAGLPKPMLSTFVGDRKTITEALVKDTRVDMVTFTGGTEPGKHLTKIAGYKKLCLELGGNAPLIILRDADLDLAATLATEGSFRNSGQRCTAVKRILVEKEVLEQFTEKFLDKASKFKVGDPADEETLMGTVIDEKAAAELEQRVIKAVNSGAKVLLGGNRNGSQLEPTIIANVPRDAEMVCEESFGPLAPIMSVRDIDDAISLANSSPFGLSSGVVTNDMAAAIKVVKELKTGAVNINQVPGFRMECSPFGGVKDSGLGIKEGVIEAMKFMTTTKTFSLPW
>2817859906
TKSLPLSWSSYVAGQRVKSDDTLEIRYPWDGSLTGTLSKITSEQLEEAIQAALGNKEMPTKNERYEILMRARDLLAQYADEFANLIRLEAGLCMRETRYEVGRAQEVFKFAAAEALRDDESIFSCDAAKNGPARKIFTLREPLSLVVAITPFNHPLNQVAHKLAPAIAAGVPVLLKPSSKTPLTAIRLTELLYEAGLPKPMLSTFVGDRKMITEALVKDKRVDLVTFTGGTEPGKHLTKIAGYKKLCLELGGNAPLIVLRDADLDLAATLATEGSFRNSGQRCTAVKRILVEEEVLEQFTAKFLDKASEFKAGDPANEETLMGTVIDEPAAIELEQRVIKAVKSGAKVLLGGNRNGAQLEPTVIANVPRDAEMVCEESFGPLAPIMPVRDIDDAIALANSSPFGLSSGVVTNDMAAAIKVIKELKTGAVNVNQVPGFRMECSPFGGIKDSGLGIKEGVIEAMKFMTTTKTFSLPW
>2817710522
TKSLPLAWSSYIAGQPVKSDDMLEVRYPWDGSLTGTLSKINSEQLEQAIQAALDNKEMPTKNERYEILMRARDLLAMHADEFANLIRLEAGLCMRETRYEVGRAQEVFKFAAAEALRDDESIFSCDAAKNGPARKIFTLREPLSLVVAITPFNHPLNQVAHKLAPAIAAGVPVLLKPSSKTPLTAIRLTELLYEAGLPKPMLSTFVGDRKTITEALVKDSRVDLVTFTGGTEPGKHLTNIAGYKKLCLELGGNAPLIILRDADLDLAAILATEGSFRNSGQRCTAVKRILVEEEVLEQFTTKFLNKASEFKVGDPADEGTLMGTVIDESAAIELEQRVIKAVDSGAKVLLGGNRKGAQLEPTIIANVPRDAEMVCEESFGPLAPIMSVRDIDDAIALANSSAFGLSSGVVTNDMAAAIKVVKELKTGAVNVNQVPGFRMECSPFGGVKDSGLGIKEGVIEAMKFMTTTKTFSLPW
>2817856765
TKSLPLAWSSYIAGQPVKSDDMLEVRYPWDGSLTGTLSKINSEQLEQAIQAALDNKEMPTKNERYEILMRARDLLAMHADEFANLIRLEAGLCMRETRYEVGRAQEVFKFAAAEALRDDESIFSCDAAKNGPARKIFTLREPLSLVVAITPFNHPLNQVAHKLAPAIAAGVPVLLKPSSKTPLTAIRLTELLYEAGLPKPMLSTFVGDRKTITEALVKDSRVDLVTFTGGTEPGKHLTNIAGYKKLCLELGGNAPLIILRDADLDLAAILATEGSFRNSGQRCTAVXRILVEEEVLEQFTTKFLNKASXFKVGDPADEGTLMGTVIDESAAIELEQRVXKAVDSGAKVLLGGNRKGAQLEPTIIANVPRDAEMVCXXSFGPXAPIMSVRDIDDAIALANSSAFGLSSGVVTNDMAAAIKVVKEXKTGAVNVNQVPGFRMECSPFGGVKDSGLGIKEGVIEAMKFMTTTKTFSLPW
>2739762915
LSLVGAELACLVAGEPVEGVGRLDVINPYTGQSAGCVATVDGTAVEAAMAVATGEQEPLTRYQRFEVLDRARDLLQERADAFAGLICAESGLCLRETRYEVGRACDVLQFGAIESLRDDGDIYSCDISPQGKARKIFTFREPVRLVSAITPFNHPLNQVVHKLAPAIAAGAPVLLKPSEKTPLTAIRFAELLYEAGLPGWMLSVVLGPHGIVSRMLVEDERVELVSFTGSVAIGKLIAQASGYKKLVLELGGNSPLIILDDADLDLAVHLATEGCYRNSGQRCTAVKRILVQEGIREAFTEQFVERSREYTVGDPADPETRVGTVIDEDAAIRLHGVLDQAVAAGARVLLGGGRRGAQLEPTVVTDVPRDATLVVEEAFGPFAPILAVSDLAEAIEVANSTAYGLSSGIVTSSLESARRAIKGIRTGTVNVNEVPGYRIESSPFGGVKDSGLGIKEGVIEAIRGMTTVKTFSLPW
>2653678723
LPTLSGDMPSYIAGVPVESSDVVEVFDPYSGQRVGSVANVTPAQLEQAIVSADLGSPALTRYERQQILEKARQLLAERAEEFAQLIRWEAGLCMRETRYEVGRAQDVLQFSAMEALRDDGQVFSCDLTAHGKQRKIFTVREPLQLVAAITPFNHPLNQVVHKLGPAIAAGAPVILKPSEKTPLTAVRFAELLYEAGLPGPMLSVLLGPIAEVVQPLVKDPRVELVSFTGSVAVGKEIAETAGYKKLCLELGGNSPLIVLADADFELAVNLAVQGCFRNSGQRCTAVKRVLVQREIAESFTEALVAEAKKFTCGDPSSEETMVGTVIDEPAAQYLETVIEEAVAAGARVLCGGERNGAQLQPTVLCNVPRDARMVVHESFGPLSPVMEIEDLSDAIQLANSTAYGLSAGIVTRDIESARRAIRELRTGTVNVNEVPGYRIESSPFGGIKDSGLGVKEGVIEAVKWMTYTKTFSLPW
>2740245567
LPALTGDLPSYIAGVPVESSDVLEVFDPYSGQRVGSVANVTPAQLEQAIVAADASAAALTRHDRQQILETARQLLASRAEEFAQLIRWEAGLCMRETRYEVGRAQDVLQFSGMEALRDDGQIFSCDLTAHGKQRKIFTLREPLKLVAAITPFNHPLNQVVHKLGPALAAGAPVILKPSEKTPLTAIRFAELLYEAGLPGSMLSVLVGPIDEVVRPLVRDPRVELVSFTGSVAVGKEIAETAGYKKLCLELGGNSPLIVLADADLELAVNLATQGCFRNSGQRCTAVKRILVHREIAEPFTEALVAQAKDFVCGDPSDEETMIGTVIDEAAAQYLETVIQEAVAAGAQVLCGGERRGAQLQPTVLRGVPRDARMVVHESFGPLAPVMEIEDLSDAIQLANSTAYGLSAGVVTRDLEAATRAIRELRTGTVNINEVPGYRIESSPFGGIKDSGLGVKEGVIEAVKWMTYTKTFSFPW
>2684317794
SGNGTVDLPCYIAGQSVTANERLTVINPYDNSVAGTVASLTRSHAEQAISAALQSRQTLSRYQRFEVLMKARTILQEQAESFAHLITAESGLCLHETHYEVGRSCDVLQFSAMEALKDDGQVFSCDISPKGKARKIFTLREPHRLVGAITPFNHPLNQVMHKLAPAIACGAPVILKPSEKTPLTAIRCVELLYEAGLPGSMLSVIVGPVEEVATPLVVDPRVEVLSFTGSAEIGKQLASQAGYKRLILELGGNSPLIILEDANLDLAVHLATEGCYRNSGQRCTAVKRLLIHEAILDEFTERFVEASKSYTYGDPMDGNTRVGTVIDEAAAIRLETAVNKAVDDGARVLFGGERSGALFSPTVLTDVPRTTEMVVCESFGPLAPIMAIKDLEDAIELANSTAYGLSSGVVTEDLNQALKAVRSIRSGTVNVNEVPGYRIEMSPFGGVKDSGLGVKEGVIEAIKGMTVVKTFSLPW
>2787378179
MNDYPCYIAGQAVTSDKKLTVYNPYTGETAGTVASLGKAETNRAIEAALEGGETLSRYQRYEILDSARRMLMERAEEFSSLITEEAGLCLKETTYEVGRGHDVLQFSAMEALKDDGEIFSCDVSPHGKSRKIFTLREPHKLVAAITPFNHPLNQVLHKIAPAIAAGAPTILKPSSKTPLVAVKITELLYEAGLPGWMLSVLLGPSSEVADTLVTDPRVEVVSFTGGEEVGKLIAERAGYKKLVLELGGNSPLIIMEDADLELAINLATEGCFRNSGQRCTAVKRLLVHEDILDEFTGRFVEEAATYNYGDPADPDTRVGTVIDEEAAIYLENVVKDAVALGARVLLGGTREGALMTPTVIADVPRDADIVVKESFGPLAPIMKVSDIDDAIELANATAYGLSSGIVTRDMDRAIRAVKGIQTGTVNINQVPGYRIECSPFGGVKDSGLGVKEGVIEAMKGMTYVKTFSLPW
>2787414593
MXDXPCYIAGQAVNREDKLSVYNPYNGEVAGTVANLGKAETIXAIETALXGGETLSRYQRYEILDKARRMLLEXAEEFSSLITAESGLCLKETTYEVGRGHDVLQFSAMEALKDDGEIFSCDVSPHGKSRKIFTLREPHKLVAAITPFNHPLNQVLHKIAPAIACGAATILKPSSKTPLVAVKITELLYEAGLPGWMLSVLVGPXSEVADTLVTDPRVEVVSFTGGEVVGKMIAXRAGYKXLVLELGGNSPLIIMEDADLDLAINLAAXGCFRNSGQRCTAVKRLLVHEAILETFTERFVEEAGKYNYGDPSDPDTRVGTVIDEXAAIYLEKVVNDAVALGARVLLGGTRXGALMTPTVIADVPRDAEMVVXESFGPLAPIMSVSDIEDAISLANATAYGLSSGIVTRDMDRAIRAVKGIXTGTVNINQVPGYRIECSPFGGVKDSGLGVKXGVIEAMKGMTYVKTFSMPW
>2620491436
IKTGPVELSCYVAGQRVPQGATHTVLNPYNNEVVGIVHLAGAAEVEAAIKAPLKAHTSLSHYERFEILDRTRILLKERSEQFAQLITAESGLAIREARYEVGRALDVLRFASIECIKDEAKVFSCDLSSNGKQRKIFTNREPLNLAVCITPFNHPLNQVLHKIAPAIAAGTPVILKPSEKTPLTAIRITELLYEAGLPPYMLSVLLGPTKEVAAPLIQSSCVDIVSFTGSVAVGKRIAATAGYKKVVLELGGNDPLIIMNDADLKFAALLAAEGCFRNSGQRCTAVKRILVHQEVEAPFTAQFLAKAATYTCGDPADPDTMVGTVIDEQAAIHLEEQVKNAQVSGAKVLLGGKRNGALMEPTVISDVPRDAPVVVNESFGPLAPIMTFKDIDDAILLSNATAYGLSSGIVTNNLSAAFRFIKELKVGTVNINEIPGFRIESSPFGGIKDSGLGVKEGVIEAINAFSYTKTYSLPW
>2819576285
ELANNLSLHCYAAGKITGSGEQLTIRSPYDHRIIGTLSTVNESDTLAAIAAALEPKAIMSHFERYQVLDKAHRLLGERRAEFAALISAESGLCIREATYETGRAMDVLMFAAIAALQESGQVLSCDVSPQGKARKIYTLQEPLSLAVAITPFNHPLNQVAHKVAPALAAGTPVILKPSEKTPLTAVRFVELLYEAGLPHHMLSVLLGPTAEVAEVLVRDPRVAVVSFTGSVAVGKHIARTAGYKKVILELGGNDPLIILSDADMDLAVSLAAEGAFRNSGQRCTAVKRILVQENIHDEFVRKFVEKTKTYTCGDPADPSTIVGTVIDEAAAIHLEQLIAKATAAGARLLTGGTRQGALLQPAVLSHVPRTAEMVVQEAFGPLAPIMAVRDLEDAVNVANSTAYGLSSGVVTNNLQHALYAIKHIKAGTVNINEVPGYRIEHSPFGGIKDSGLGIKEGVTEAMKTFSFTKTYSLPW
>2839173322
EQDNNLSLHCYAAGKMIRGEELLTIRSPYDRRIVGTLSTVKKEDTLAAIAAALAPNALMSHFERYQVLNKAQTLLGERKGEFAALISAESGLSIREAMYETGRAMDVLMFAAIAGLQEPGQVLSCDVSPQGKTRKIYTVQEPVSLAVAITPFNHPLNQVAHKVAPALAAGTPVILKPSEKTPLTAIRFVELLYEAGLPPHMLSVLLGPTHEVAEVLVADPRVAVVSFTGSVSVGKRIAQTAGYKKVILELGGNDPLIILEDAELELAVTLAAEGAFRNSGQRCTAVKRILVQESIHNEFVSRFIEKTKTYTCGNPADPATIVGTVIDEAAAIHLERLIEKAVAQGANLVQGGARQGALLQPAILTQVPRHAEMVVQEAFGPLAPIMAVTHLEDAVSVANSTAYGLSSGLVTNNLEHAMYAIKHIKAGTVNINEVPGYRIEHSPFGGIKDSGLGIKEGVTEAMKTFSFTKTYSLPW
>2821142513
EPGNNLNLHCYAAGKIIQGEDQLTIHSPYDNRVVGTLSTVKKADTLATIEAAIAQKPFMSHFERYQVLHKAMTLLGERKAGFAALISAESGLCIREAMYETGRAIDVLLFAAIAALQEPGQILSCDVSPQGKARKIYTVQEPVSLAVAITPFNHPLNQVAHKVAPALAAGTPVILKPSEKTPLTAIRFVELLYEAGLPPHMLSVLLGPTSEVAEVLVSDPRVAVVSFTGSVAVGKRIAQTAGYKKVILELGGNDPLIILEDADMELAVTLAAEGAFRNSGQRCTAVKRILVQESIHDEFVTRFIEKTKTYTCGDPANPETRVGTVIDEAAAIHLEGLIKKALAQGAQLVQGGTRQGALLQPAVLTHVPRHAEMVVQEAFGPLAPVLPVTDLEDAVHLANGTAYGLSSGVVTNNLDHVMYAIKHIKAGTVNINEVPGYRIEHSPFGGIKDSGLGIKEGVTEAMKTFSFTKTYSLPW
>2596561570
EPVNKYSLHCYAAGNIIQGQDQLTIRSPYDQRVIGTLSTVKRADTLATIEAAFVQKPLMSHFERYQVLNKAQTLLGERKAEFGALISAESGLCIREAMYETGRAMDVLLFAAIAALQEPGQVFSCDVSPHGRARKIYTVQEPVALAVAITPFNHPLNQVAHKVAPALAAGTPVILKPSEKTPLTAIRFVELLYEAGLPPHMLSVLLGPTNEVAEVLVSDPRVSVVSFTGSVAVGKRIAQTAGYKKVILELGGNDPLIILEDADMELAVTLAAEGAFRNSGQRCTAVKRILVQESIHDEFVTNFIEKTKTYTCGDPAHPDTIVGTVIDEAAAIHLELLIEKAVAQGAQLLQGGTRQGALLQPAVLTQVPRHAEMVVQEAFGPLAPVMAVKDIEDAVTLANSTAYGLSSGIVTSNLQHAMYAIKHIKAGTVNINEVPGYRIEHSPFGGIKDSGLGIKEGVTEAMKTFSFTKTYSLPW
>2839166608
VPGKVKALTGYIAGKPLASASLLEVRSPYDGRVAGTVTLASRKDTEAAIEAGLKGGVKLTRYERFAILDKTRQLLEERKEEFAELITSESGLCIRETRYEVGRARDVLHFAALEALKDDGQIFSCDISPQGKARKIFTVREPLSLAVAITPFNHPLNQVAHKIAPAIATGTPVILKPSEKTPLTAIRLAELLYEAGLPHYMLSVLLGPTAEVAEVLVTDPRVELVSFTGSVAVGKHIAKNAGYKKVILELGGNDPLIVLEDADMELAVTLAAEGAYRNSGQRCTAVKRILVQESIHDEFVAKLVEKTKEYVTGDPASPETRVGTVIDEPAAIYLEDVVKKSVAQGAKVLIGGKRNGAQLEPTVIVNVPRDAQMVVQESFGPLAPVMKVRDLDDAIALANSTAFGLSSGIVTNDMQKAIKAVKELRMGTVNINEVPGYRIESSPFGGIKDSGLGIKEGVIEAMKCFTYVKTFSLPW
>2843494389
VSGSALALTGYIAGEPVQSGEKLVVKSPYDDRVAGTVTLAGREHTEAAITAALKGGAKLSRYDRFAILDKTRQLLEARKEEFAQLITAESGLCLRETRYEVGRARDVLHFAALEALKDDGQIFSCDISPQGKARKIFTLREPLQLAVAITPFNHPLNQVAHKIAPAIASGTPVILKPSEKTPLTAIRLAELLYEAGLPHYMLSVLLGPTKEVAEVLVKDPRVELVSFTGSVAVGKHIAQEAGYKKVILELGGNDPLIILEDADMELAVTLAAEGAYRNSGQRCTAVKRILVQESIHDEFVQRLVERTKEYVCGDPAHADTRVGTVIDEPAAIYLEDVVKKAVAAGARVLQGGRREGALLEPTVIVDVPRDAQMVVQESFGPLAPVMKVKDLEDAIQLANSTAFGLSSGIVTRDMEKAIYAVKHLRMGTVNINEVPGYRIENSPFGGVKDSGLGIKEGVIEAMKCFTYVKTFSLPW
>2638983688
VLDEVTSLTGYIAGTPLQSDVLLEVKSPYDGRLVGTVTLGNRKDTEAAIAAGLKGGPLLTRYDRFAVLDKARQLLEERKEEFAQLIMSESGLCLRETRYEVGRARDVLHFAAIEALKDDGQVFSCDISPQGKARKIFTLREPLSLAVAITPFNHPLNQVAHKIAPAIATGTPVILKPSEKTPLTAIRLVELLYEAGLPHHMLSVLLGPTAEVAEVLVQDPRVELVSFTGSVAVGKHIAKQAGYKKVILELGGNDPLIILEDADMDLAVTLAAEGSYRNSGQRCTAVKRILVQESIHDEFVKRFVEKTKEYICGDPADAATRVGTVIDEPAAVYLEDVVKKAVAQGAKVLYGGRRKGASLEPTVIVDVPRDAQMVVQESFGPLAPIMKVKDLEDAIALANGTAYGLSSGIVTRDMEKAIYAVKHLRMGTVNINEVPGYRIENSPFGGVKDSGLGIKEGVIEAMKCFTYVKTFSMPW
>2738756408
SIQNKLTLASLVASVPVASGKLLTVTNPYNGNVVGTVETASAEDTQRAISTALKGGKILSRYERYQVLDTAKKLLIQRKQEFAQLISSESGLCIYEAEYEIGRAHDVLLFASIECLKDDGQIYSCDISPKGKQRKIFTTREPLNLAVAITPFNHPLNQVAHKIAPALAAGTPVILKPSEKTPLTAIRFVELLYEAGLPPYMLSVLLGETKDVAEVLVQAPEVDLVSFTGSVPVGKKIAQTAGYKKVILELGGNDPIIVLEDANLNLAVELAAEGAFRNSGQRCTAVKRILVQQSIAEEFTKRFLKKATEYTSGDPSNPVTKVGTVIDEASAIYLEEVINQAVKQGARVLLGGKRSGALLEPTVIVNVPRDAQMIVKESFGPLAPILTFTDIDDAIALSNSTDYGLSSGVVTNNMEHAIRFIKELKVGTVNINEVPGYRIENSPFGGIKDSGLGIKEGVIEAIKCFSYVKTFSMPW
>2623198110
ATENIIKLASLIAGKPVSSGQQLNVKSPYDGRLVGTVELATLSHTNAAIETALKGGSVPNRYERYTILDKARTLLLERKEEFAQLITAESGLCIAESNYEIGRAHDVLLFAAIECLKDNGQIYSCDISPNGKQRKIFTTYEPLKLAVAITPFNHPLNQVAHKIAPALAAGTPVILKPSEKTPLTAIRFVELLYEAGLPPHMLSVLLGDTKEVAEILVQDARIDVVSFTGSVAVGKMIAKTAGYKKIILELGGNDPLIVLEDADLELAVELAAEGSFRNSGQRCTAVKRILVQESIVEAFTTRFVEKAKEYTCGDPADPETKVGTVIDEQSAIYLENVIQKAVNQGAKVLLGGKRTGALLEPTVITAVPRDAQMVMQESFGPLAPILKFKDIDDAIELANSTAFGLSSGIITNNMGHAIRFVKELKVGTVNINEVPGYRIENSPFGGIKDSGLGIKEGVIEAIKCFSYMKTFSMPW
>2743770322
NAHKVLKLASLIAGKPVSSGNQLAVHNPYNGDLVGTVETADLNDTNNAIETALKGGISMSRFERYAVLEKARTLLLERKEEFAQLITAESGLCISESHYEIGRAHDVLLFAAIECLKDNGQIYSCDISPNGKQRKIFTTSEPLNLAVAITPFNHPLNQVAHKIAPALAAGTPVILKPSEKTPLTAIRFVELLYEAGLPPYMLSVLLGDTKAVAEVLVQDPRIDLISFTGSVAVGKMIAKTAGYKKVILELGGNDPLIVLEDADLNLAVELAAEGAFRNSGQRCTAVKRILVQESIAEEFTKRFVEKAKEYVCGDPTNPTTKVGTVIDEQSAIYLESVVNKAVAQGAKVLLGGKRSGALLEPTVITDVPRDAQMVVQESFGPLAPILTFKNIDDAIELSNSTAFGLSSGVVTVNMEHAIRFIKELKVGTVNINEVPGYRIENSPFGGIKDSGLGIKEGVIEAIKCFSYVKTFSMPW
>2776612560
ITQNIIKLSSLIAGKPVSSGNQLVVHNPYNGELVGTVETADLNDTNNAIETALKGGVLMSRFERYTVLERARLLLLQRKEEFAQLITAESGLCISESTYEIGRAHDVLLFSAMECLKDNGQIFSCDISPNGKQRKIFTTSEPLKLAVAITPFNHPLNQVAHKIAPALAAGTPVILKPSEKTPLTAIRFVELLYEAGLPPYMLSVLLGDTKVVSEILVQDPRIDVVSFTGSVAVGKLIAKTAGYKKVILELGGNDPLIILEDADLNLAVELAAEGSFRNSGQRCTAVKRILVQENIADEFTKRFIEKAKGYTCGDPANPATKVGTVIDEQSAIYLEGVVQKAVSQGAKILLGGKRTGALLEPTVITNVPRNAQMVVQESFGPLAPILTFKDIDDAIELSNSTAFGLSSGVVTTNMQHAIRFVKELKVGTVNINEVPGYRIENSPFGGIKDSGLGIKEGVIEAIKCFSYVKTFSMPW
>2738760443
STHKILKLASLIAGKPVSSGNQLAVHNPYNGELIGTVETADLNDTNNAIETALKAGPAMTRFERYTVLDKARTLLLERKEEFAQLITAESGLCISESTYEIGRAHDVLLFAAIECLKDNGQIYSCDISPNGKQRKIFTTSEPLKLAVAITPFNHPLNQVAHKIAPALAAGTPVILKPSEKTPLTAIRFVELLYEAGLPQYMLSVLLGDTKVVAEILVQDPRIDVVSFTGSVAVGKMIAKTVGYKKVILELGGNDPLIILEDADINLAVELAAEGSFRNSGQRCTAVKRILVHENLAEEFTKRFVEKAKEYICGDPANPATKVGTVIDEQSAIYLESVVKKAVVQGAKVLLGGKRTGALLEPTVITNVPRDAQMVVQESFGPLAPILTFKDINDAIKLSNSTAFGLSSGVVTTNMEHAIRFVKELKVGTVNINEVPGYRIENSPFGGIKDSGLGIKEGVIEAIKCFSYVKTFSMPW
>2524412758
NARNILKLASLVAGKPVLSGNQLAVHNPYNGELVGTVETADLNDTNNAIETALKGGVAMTRFERYTVLDKARTLLLERKEEFAQLITSESGLCISESTYEIGRAHDVLLFAAIECLKDNGQIYSCDISPNGKQRKIFTTYEPLKLAVAITPFNHPLNQVAHKIAPALAAGTPVILKPSEKTPLTAIRFVELLYEAGLPPYMLSVLLGDTKVVSEILVQDPRIDVVSFTGSVAVGKLIAKTAGYKKVILELGGNDPLIVLEDADLELAVELAAEGSFRNSGQRCTAVKRILVHESISEEFTKRFVEKAKGYTCGNPSSPATRVGTVIDEQSAMYLEDVVNKAVAQGAKVLLGGKRTGALLEPTVITNVPRDAQMVVQESFGPLAPILTFKDIADAIELSNSTAFGLSSGVVTTNMEHAIRFVKELKVGTVNINEVPGYRIENSPFGGIKDSGLGIKEGVIEAIKCFSYVKTFSMPW
>2700394867
ATENILRLASLVAAKPVSSGKQLAVYSPYDGRLVGTVEMADQSDTRNAIATALKGGTVLSRYERYRILDGARMLLLERKEAFARLITAESGLCIREADYEIGRAHDVLLFAAIECLKDDGQIYSCDISPNGKQRKIFTLREPLKLAVAITPFNHPLNQVAHKIAPALAAGTPVILKPSEKTPLTAIRFVELLYEAGLPEYMLSVLLGETKEVAEVLIQAPEVDLVSFTGSVAVGKKIAATAGYKKVILELGGNDPLIVLEDADLDLAVNLAAEGAFRNSGQRCTAVKRILVQERIAEAFTERFVEKTKEYLSGDPADPETRVGTVIDEQSAIYLEEVVAKAVAQGAKVLFGGKRQGALLEPTVIVNVPRDAQMVVQESFGPLAPIMTFKDIDDAIALSNSTAFGLSSGVVTNNMDHAIRFVKELKVGTVNINEVPGYRIENSPFGGIKDSGLGIKEGVVEAIKCFSYVKTFSMPW
>2622862209
ATENIIKLASLVAAKPVSSQKQLAVHSPYDGRLVGTVEMAGESDTRNAITTALRGGVVLSRYERYRILDGARVLLLQRKEAFAQLITAESGLCIREAHYEIGRAHDVLLFASIECLKDDGQIYSCDISPNGKQRKIFTLREPLKLAVAITPFNHPLNQVAHKIAPALAAGTPVILKPSEKTPLTAIRFVELLYEAGLPEYMLSVLLGETKEVAEVLVQAPEVDLISFTGSVAVGKRIAATAGYKKVILELGGNDPLIILEDADLELAVTLAAEGAYRNSGQRCTAVKRILVQESIAETFTKRFVEKTKEYLCGDPADPETRVGTVIDEASAIYLEEVVAKAVAEGAKVLFGGKRNGALLEPTVIVDVPRTTQMVVQESFGPLAPILTFSDIDDAIALSNSTAFGLSSGVVTNNMDHAIRFVKELKVGTVNINEVPGYRIENSPFGGIKDSGLGIKEGVVEAIKCFSYVKTFSMPW
>2678958041
ATDNIIRLASLVAGKPVSSQKQLLVNSPYDGRLVGTVEMASQADTQNAIAIALKGGTVLSRYERYSILDKARALLLLRKEEFAQLITAESGLCIREAEYEIGRAHDVLLFASIECLKDDGQIYSCDISPNGKQRKIFTLREPLKLAVAITPFNHPLNQVAHKIAPALAAGTPVILKPSEKTPLTAIRFVELLYEAGLPEYMLSVLLGETKEVAEVLVQAPEVDLVSFTGSVAVGKKIAATAGYKKVILELGGNDPLIVLEDADLDLAVTLAAEGAFRNSGQRCTAVKRILVQESIADEFTKRFVEKTKEYTCGDPADPETRVGTVIDEASAIYLEEVVARAVVQGAKVLYGGKRNGALLEPTVIVDVPRDAQMVVQESFGPLAPILTFTDVDDAIALSNSTAFGLSSGVVTNNMDHAIRFVKELKVGTVNINEVPGYRIENSPFGGIKDSGLGIKEGVVEAIKCFSYVKTFSMPW
>2823759721
STDNMFKLASLIAGEPVSSGKILAVNNPYNGQLVGTVEMAGGNDIQAAIDIALKGGQILTRYERYSILDKAKTMLLDRKEEFAKLITAESGLCISEARYEIGRAHDVLLFASIECLKDDGQVFSCDISPNGKQRKIFTLREPLKLAVAITPFNHPLNQVAHKIAPALAAGTPVILKPSEKTPLTAIRFVELLYQAGLPAYMLSVLLGDTKDVAEALVQDPRVDLVSFTGSVAVGKKIAQTAGYKKVILELGGNDPLIVLEDANLDLAVTLAAEGAFRNSGQRCTAVKRILVQENIAKEFTERFVEKAKEYTCGDPADPETRVGTVIDEQSAIYLESVVDKAVARGARILLGGKRTGALLQPTVIIDVPRDAQMVVQESFGPLAPILTFKDINDAIALSNSTAFGLSSGVVTTNMDHAIRFVKELKVGTVNINEVPGYRIESSPFGGVKDSGLGIKEGVIEAIKCFTTVKTFSMPW
>2690502405
TTENTLKLASLIAGEPVLSGKTLAVNNPYNGKLVGTVEMAGVNDTQAAIDIALKGGKVLTRYERYSVLDKTRMMLLERKEEFAQLITAESGLCITEARYEIGRAHDVLLFASIECLKDDGQVFSCDISPNGKQRKIFTLREPLKLAVAITPFNHPLNQVAHKIAPALAAGTPVILKPSEKTPLTAIRFVELLYEAGLPHYMLSVLLGATKDVAEALVQDPRVDLVSFTGSVAVGKKIAQTVGYKKVILELGGNDPLIVLEDADLELAVTLAAEGSFRNSGQRCTAVKRILVQENIAKEFTERFVEKAKEYTCGDPADPETKVGTVIDEQSAIYLESVVDKAVARGARVLLGGKRTGALLQPTVIVDVPRDAQMVVQESFGPLAPILTFTDIDDAISLSNSTAFGLSSGVVTTNMDHAIRFVKELKVGTVNINEVPGYRIESSPFGGIKDSGLGIKEGVIEAIKCFTTVKTFSMPW
>2849187563
TTENIIKSASLIAGKPVISGKTLAVNNPYNGHLVGTVEMAGLNDTQAAIDIALKGGRVLTRYERYSVLDKTRTMLLERKEEFAQLITAEAGLCITEARYEIGRAHDVLLFASMECLKDDGQVFSCDISPNGKQRKIFTLREPLKLAVAITPFNHPLNQVAHKIAPALAAGTPVILKPSEKTPLTAIRLVELLYQAGLPTYMLSVLLGDTKDVAEALVQDPRVDLVSFTGSVAVGKKIAQTAGYKKVILELGGNDPLIVLEDANLDLAVTLAAEGSFRNSGQRCTAVKRILVQESIAKEFTKRFVEKAKEYTCGDPANPETKVGTVIDEQSALYLESVVDKAVARGARVLLGGKRTGALLQPTVIVDVPRDAQMIVQESFGPLAPILTFKDIDDAISLSNSTAFGLSSGVVTNNMEHAIRFVKELKVGTVNINEVPGYRIENSPFGGIKDSGLGIKEGVIEAIKCFTTVKTFSMPW
>2849169110
ETINIIKLASLVAGKPVSSGKQLYINNPYNGQLVGTVEMANLSDTQAAVKAALKGGTVLNRYERYSILEKARILLLERKEEFAQLITAESGLCITESTYEIGRAHDVLLFSAMECLNDDGQVFSCDISPNGKQRKIFTLREPLKLAVAITPFNHPLNQVAHKIAPALAAGTPVILKPSEKTPLTAIRFVELLFEAGLPPYMLSVLLGNTKDVAEALVQNPEVDIVSFTGSVVVGKRIAQTAGYKKVILELGGNDPLIILEDANLDLGVVLAAEGAFRNSGQRCTGVKRILVQESISEEFTKRFVEKAKEYTSGNPADPQTKVGTVIDEQAAIYLENVVDKAVAQGAKVLLGGKRTGALLEPTVIINVPRDAQMVVQESFGPLAPILTFKDIDDAIQLSNSTAFGLSSGIVTANMENAIRFVKELQVGTVNINEVPGYRTERSPFGGIKDSGLGIKEGVVEAIKCFTYVKTFSMPW
>2609587954
VTENIIKLASLVAGKPVSSGKQLVVNNPYNGRPVGTVEMAGLSDTQAAIEMALKGGKVLNRYERYSVLDKARTLLLERKEAFAQLITAESGLCITETNYEIGRAHDVLLFAAMECLKDDGQVFSCDISPNGKQRKIFTLREPLKLAVAITPFNHPLNQVVHKIAPALAAGTPVILKPSEKTPLTAIRFVELLYEAGLPAYMLSVLLGNTKDVAEALVQDPRVDLVSFTGSVAVGKRIAQTAGYKKVILELGGNDPLIILEDADLNLAVELAAEGSFRNSGQRCTAVKRILVHDSIAEEFTKRFVKKAKEYTCGDPADPKTKVGTVIDEQAAIYLENVVDKAVAAGAKILLGGKRTGALLQPTVIINVPRDAQMVVQESFGPLAPILTFKDLDDAIALSNSTAFGLSSGVVTSNMENAIRFVKELQVGTVNINEVPGYRIESSPFGGIKDSGLGIKEGVIEAIKCFTYVKTFSMPW
>2837739409
NGTHVLNLSCYVAGKPIASDNVLQVRSPYDNRIVGTVALAGAKETNEAIEAALKGGKKLNRYERYSVLDKTRHLLMQRKEEMAQLISAESGLAIREARYEMGRANDVLMFAAIECLKDDGQIFSCDISPNGKARKIFTFREPLNVAVAITPFNHPLNQVVHKIAPAIASGTPVILKPSEKTPLTAIRLTEILYEAGLPHYMLSVLLGPTSEVAEQLVKDERIDLVSFTGSVAVGKHIAKTAGYKKVILELGGNDPLIILEDADMNLAVTLAAEGAFRNSGQRCTAVKRILVHENIKAAFTKCLVEKAKEYTCGDPADSETKVGTVIDEPAAIYLEDVTKKAVAAGAKVLLGGKREGALLEPTVIADVPRDAQMVMCESFGPLAPILGFTDIDDAIALSNSTSYGLSAGVVTNNMQHAIRFVKELKVGTVNINEVPGYRIENSPFGGIKDSGLGIKEGVIEAMKCFSFIKTFSMPW
>2516425165
QSESALHLHCYVAGKGVDTSKYLSVHSPYDNRLVGTVALAGIKETNEAIEAALEGGKTLSRYERYTVLDKTRQLLMKRKEEIAQLISAESGLCIREGRYEIGRAHDVLLFAAMECLKDDGQVFSCDISPTGKTRKIFTVREPLKLAVAITPFNHPLNQVAHKIAPAIASGTPVILKPSEKTPLTAIRLTEMLYEAGLPPYMLSVLLGPTTEVAEQLLKDDRIELVSFTGSVPVGKKIAQTAGYKKVILELGGNDPLIILEDADLELAVTLAAEGSFRNSGQRCTAVKRILVQESIREEFTKRFVEKAKEYTCGDPSDPDTRVGTVIDERAAVYLEEVTKKAVSQGAKILLGGKRTGALMEPTVIADVPRDAQMIVQESFGPLAPILGFKDIDDAISLSNSTAYGLSSGIVTNNMQNAIRFIKELKVGTVNINEVPGYRIENSPFGGIKDSGLGIKEGVIEAMKCFSFVKTFSMPW
>2628451427
NGVPAWHLTSYIAGQPITSQQLLKVHSPYDNRLVGTVTLAGKADATAAIEKALQGGTALSRYERFSILDKTRQLLVERKEAIAQIISAESGLAIREARYETGRAHDVLMFAAMECLKDDGQIFSCDISPTGKARKIFTQREPLSLAVCITPFNHPLNQVAHKIAPAIAAGTPVILKPSEKTPLTAIKLVELLYEAGLPKHMLSVLLGPTAEIAEPLVKDPRVDIVSFTGSVAVGKHIASTAGYKKVILELGGNDPLIVMEDADLDLAVNLAAEGAYRNSGQRCTAVKRILVHESIADTFIQKLVAKTKEYTCGDPANPETRVGTVIDEAAAIYLESVVEQAVAQGARVLIGGKRHGALLEPTVIVNVPRNAVMVVRESFGPLAPVLTFTDIDDAIRLSNSTDYGLSSGIVTNNMAYALRFIRELKVGTVNINEVPGYRIESSPFGGIKDSGLGIKEGVIEAIKCFTYVKTFSLPW
>2828585240
MQTQPIRATSYIAGEPVQNNRLLEVKSPYDGRLVGTVTTAGAADVEKAITRALATGTKLTRYERYQILEKTRQLLSEHRKEIADLISAESGLAIREAVYETGRAHDVLMFAAIECLKDDGQIFSCDISPAGKARKIFTLREPLNLGVAITPFNHPLNQVAHKIAPAIAAGCPVILKPSEKTPLTAIRLTELLYEAGLPKNMLSVLLGPTNEVAEPLVKDHRVDIVSFTGSVPVGKHIAAAAGYKKVILELGGNDPVIIMEDADLDKAVLLAAEGAFRNSGQRCTAVKRILIHQKIKDAFVEKFVKKAGEYTCGDPADPETLVGTVIDEAAAICLENMVNKAVAQGARVLLGGRRRGALMEPTVIDDVPRHADIVVHEAFGPLAPILTFKDIDDAIALSNSTAYGLSSGIVTNNMDDALRFVKELKVGTVNINEVPGYRIESSPFGGIKDSGLGIKEGVIEAIKCFTFVKTFSLPW
>2628642569
IGTSVMNLNCYVGGNPVSSDKLLKVRSPYDNRLVGTVQLCEAVHASEAIDIALKGGVKLTRYERYSILEKARQLLVERKEEFARVISAESGLAIREAYYETGRAHDVLMFAAIESLKDDGQVFSCDISPSGKARKIFTTREPLSLAVCITPFNHPLNQVVHKIAPAIAVGTPVILKPSEKTPLTAIKLAELLYEAGLPPYMLSVLLGATKEIAEPLVKDVRVDIVSFTGSVAVGKQIAAIAGYKKVILELGGNDPLIIMEDADLDKAAFLAAEGSFRNSGQRCTAVKRILVHERIHDAFVEKLVETAKKYPCGDPADPDTKVGTVIDEPAAIYLESVVQKAVEQGAEILLGGQRMGALLQPTVIVNVPRHSQMVVQESFGPLAPVMKFRDIDDAIILSNSTAYGLSAGIVTNNMDYALRFIKDLKVGTVNINEVPGYRIESSPFGGIKDSGLGIKEGVIEAMKCFTYVKTFSLPW
>2757664435
NSTSVITLPCYVAGEAIESDKILEVRSPYDNRLVGTVTLANASHAEQAIETALKGGQKLSRYERYVILEKTRQLLTERKEEFAQVISAESGLAIREARYETGRAHDVLMFAAIEALKDDGQIFSCDISPSGKARKIFTLREPLSLAVCITPFNHPLNQVIHKIAPAIAVGTPVILKPSEKTPLTAVKLVELLYEAGLPHYMLSVLLGPTREIAESLVKDSRVDIVSFTGSVAVGKHIAATAGYKKVILELGGNDPLIIMEDADLDKAVFLAAEGAFRNSGQRCTAVKRILVHEKIKDAFVEKFVAKAKEYTSGDPKDDNTKVGTVIDEAAAIYLETVVKKSVEQGAKVLLDGKRKGALLGPTVIVDVPRDADMVVHESFGPLAPILTFKDIDDAIALSNATAYGLSSGIVTNNMEYALRFVKELKVGTVNINEVPGYRIESSPFGGIKDSGLGVKEGVIEAMKCFTYVKTFSMPW
>2730478470
NGAAVIERPCYVAGKPIVSDNILEVRSPYDQRLVGTVKLANAAHVEEAIETALKGGQKLSRYERYSILEKTRQLLTERKEEFAQVISAESGLAITEARYETGRAHDVLMFAAIESLKDDGQIFSCDISPSGKARKIFTLREPLSLAVCITPFNHPLNQVVHKIAPAIAVGTPVILKPSEKTPLTAIKLVELMYEAGLPHYMLSVLLGPTKEIAEPLVKDNRVEIVSFTGSVAVGKHIAAAAGYKKVILELGGNDPLIIMEDADLDKAVFLAAEGSFRNSGQRCTAVKRILVHEKIKDAFIEKFVPKAKEYICGDPADEKTKVGTVIDEAAAIYLETVVKKAIEQGAKVILDGKRKGALFGPTVIVDVPRNAEMIVHESFGPLAPIVTFKDIDDAIALSNSTAYGLSSGVVTNNMEYALRFVKELKVGTVNINEVPGYRIESSPFGGVKDSGLGVKEGVIEAMKCFTYVKTFSMPW
>2779702821
MIPDYHCLIAGEPVKSDRFVEVENPYNNAIVGRVSECNAAHTEKAIQSALSSNSRLTRYERFEILDKTRRDLLSKKEEFAKLITSEAGLCMRETLYEVGRACDVLQFSAMEALKDDGQIFSCDVSPQGKARKIFTIREPLNAAVAITPFNHPLNQVAHKLGPAIAAGTPIILKPSEKTPLTAIRLAELLYKNGLPGWMLSVVLGATAEVAEPLVLDERVELVSFTGSVAVGKHISRTAGYKKLVLELGGNDPLIILEDADMDLALHLACEGSFRNSGQRCTAVKRILVHKSLVKSFTEAFVKKAETYRSGDPASMDTRVGTVIDEASAKRLESSVREAVEQGAKVLLGGNRNGALLEPTVISNVRRDAKMITSESFGPLAPILAVDDIEDAIGLANSTPYGLSSGVVTNNMEHALKAVRELRCGTVNINEVPGYRIECSPFGGIKNSGLGIKEGVIEAIKCMTTVKTFSMPW
>2779690880
MQHMLHSLLAGQPIQGNDCISVTNPYDQTVIGNVTVAQADHTHLAIETALEQKETLTRYQRFEILDQSRRELLNRKEEFAQLITSEAGLCMRETLYEVGRACDVLQFSAMESLKDDGQVFSCDVSPQGKARKIFTLREPLRVAVAITPFNHPLNQVAHKLGPAIAAGTPIILKPSEKTPLTAIKFAELLHKNGLPGPMLSVLLGPTQEVAERLVQDERVEMVSFTGSVSVGKHIARSAGYKKLVLELGGNDPLIILEDADLDQAVHLACEGAFRNSGQRCTAVKRIMVQRSILEKFTQAMVERAKSYTAGDPSSMETRIGTVIDEASAIHLEGTIKKAVSDGARVLLGGGRQGALLEPTVIADVPRETEMVCSESFGPLAPIMGIEDIDDAIACANSTPYGLSSGVITQHMGHALKAVRELRCGTININEVPGYRIECSPFGGIKDSGLGIKEGVIEAMKCLSTVKTFSLPW
>2788376183
NLPSYIAGEARGGGERLEVFYPWDNSLTGTVTKITPGELQQAVEAAGGEELSRYDRHAILRRASTLMAERRAEFSELIRLETGLCQRDTDYETGRTSDVLEFAAIEALGDDGEVFSCDISPQGKRRKIVTFRQPVSLAVAITPFNHPLNQVAHKVAPAIAAGAPMLLKPSDKTPLTAIKFTELLYEAGLPGWMLSTFVGDLDEVVTPMIRHPAVELVSFTGSVAIGKQVARTAGYRKLCLELGGNSPLIVLDDADLELAVTLAAEGSFRNSGQRCTAVKRILVQQGILEAFTGRFVEKAREYTGGDPADPATRVGTVIDEAAAELLKERVDTCGGSLLLGGGQSGALMEPTVVAGVPRDAELVAQESFGPIAPILPIEDLDDAIDYYNSGPFGLSTGIVTNDLNXAMDAARRLRTGTTNINEVPGFRIESSPFGGVKDSGLGVKEGVIEAIRTMTSVKTFSFPW
>2585419862
NLPSYIAGEAVHSDQKLEVYYPWDNSLTGTVSKISRADLERAITTALEGKNPLSRYDRHAILRKAAQLMAENREEMAKVICRETGLCMRETRYETGRTSDVLEFAAAAALEDDGQVFSCDISPQGKNRKIVTFRQPLQLVSAITPFNHPLNQVAHKVAPAIAAGAPMILKPSEKTPLTAIRFAEIMYEAGLPGWMLSVFVGDLDEIVQPMITDDRVELVSFTGSVQIGKLIASQAGYKKTCLELGGNSPLIILNDADLDKAVTLAAEGSFRNSGQRCTAVKRILVQEGIVEEFTKRFVEKAKEYVSGDPEDSETRVGTVIDENAAIVLEERVKQAEKDGAKVLLGGGRRGALMEPTVIANVPRDTPMVAEESFGPLAPIITIKDLDDAIEYYNSGNFGLSSGIVTNDLQAALKAAKHLRTGTTNINEVPGYRIEKSPFGGIKDSGLGIKEGVNEAMKFMTTTKTFSFPW
>2817923318
TIDTPLDLPSYIGGEAVSTGRKLDVSYPWDGSLTGAVAMIGPKELEQAITAALTKRERLTRYQRFEILDQARQLLAARAEEFAHLIRLETGLCMRESRYETGRAQDVLQFAAMEALNDDGQTFSGDISPQGKARKIFTQREPLKLIAAITPFNHPLNQVAHKVAPAIAVGAPILLKPSAKTPLTAIRFAELLYEAGLPGWMLSVFVGEIGDVVEPMIRDERINLVTFTGGTPVGKRIASIAGYKKLCLELGGNSPLIVLADADLDLAVTLAAEGCYRNSGQRCTAVKRLLIHERIVEEFTERLVAKTAGYTCGDPADEATRVGTVIDEEAAKVLENRVQQAVDEGARVLFGGTRTGAMLEPTVISDVPRTTEMVCQESFGPLAPILQVRDLDDAIDVANSSNFGLSSGVVTNDLAAATKAINALETGTVNINQIPGYRIELSPFGGIKDSGLGIKEGVIEAMKYMTSVKTFSLPW
>2787388503
TTLRGLELPALIAGREVHTTERLEVRYPYTGETTGTVSLVGPDELEEAVAAAWQGGEALSRHERHAILERARVLLGERTDEFANLILSETGLCVRETRYEVGRSQDVLQFAAIAALEDDGQAFACDVSPNGQARRIFTMREPVRSMAAVTPFNHPLNQVVHKIAPAIAAGAPAILKPSEKTPLVAVRFTELLYEAGLPGWMLSCVVGPVDEVVEPLIRDERVELVSFTGSAAIGKQIARTAGYKKLCLELGGNSPLIVLADADLELAVTLAAEGCYRNSGQRCTAVKRLLVANSILDEFTERLVSRTAEYTCGDPADPRTRVGTLIDEAAAMRLEGVVETAVSEGARVLCGGKRDGALLEPTVITDVPRTTEMVVEESFGPLAPIMAVRDVDDAIELANATAYGLSSGIVTNDLDAALKAVRSIRTGTVNVNQVPGFRIERSPFGGVKDSGLGIKEGVIESMKTMSNVKTFSLPW
>2817714209
EPNKILELPSCIAGEAAGDELLDVIYPYNGEVTGRVRQVDGAGLEHALAATKPVELSRWARHEILTKARALLSERAEEFAQLIRSESGLCMRETHYEVGRSQDVLQFAAMEALKDDGQIFSCDISPQGQERKIFTLREPLKLVAAITPFNHPLNQVAHKLSPAIAAGAPVILKPSEKTPLTAIRFTELLYEAGMPPEMLSTIVGPVDTVVSSLIADDRVELVSFTGSVAIGKSISRTAGYKKLCLELGGNSPLIVLDDADLDLAVKLAAEGCFRNSGQRCTAVKRLLIHEAILGQFTEAFVAKVAEYPCGDPADEATRVGTVIDEAAATLLESRVEKAVTSGARVLAGGNRNGAQLEPTVIADVPRDAEMVVEESFGPLAPILPVRDLDDAIALANGTDFGLSSGVVTNNMEAALACVKGIRTGTVNINAVPGYRIESSPFGGVKDSGLGIKEGVIEAIKYMTNVKTFSLPW
>2695200252
EKTEVLELPSYIAGDAAGGELLDVIYPYTGEVAGCVRQVDAARLERALTATQSVELTRWARHEILTNARALLAERAEEFAQLIRSESGLCMRETRYEVGRSQDVLQFAAMEALRDGGQIFSCDVSPQGQARKIFTLREPLRLVAAITPFNHPLNQVAHKLSPAIAAGAAVILKPSEKTPLTALRFTELLYEAGLPPSMLSTIVGSVDEVVTPLIADDRVELVSFTGSVAIGKTISRTAGYKKLCLELGGNSPLIVLDDADLDLAVTLAAEGCFRNSGQRCTAVKRLLIHEAVLEEFTEAFVAKVAEYPCGDPADDATRVGTVIDEPAAKLLEARVEKAEAAGARVLAGGNRNGALLEPTIIADVSRVAEMVVQESFGPLAPIIAVKDLDDAIELANGTAFGLSSGVVTRNMDAALTCVKRIRTGTVNINAVPGYRIESSPFGGVKDSGLGIKEGVIETIKYMTNVKTFSLPW
>2788363085
DQDGIPELPCLVAGEEMGGELLDVHYPYNGELAGRVRMVDGEGLECALNRARQVKMSRWERHEVLMKARETLSGRAEEFANLIRSESGLCMRETRYEVGRTQDVLQFAAMEALRDDGQVFSCDVSPQGKARKIFTLREPLKLAAAITPFNHPLNQVAHKLAPAIAAGTPMILKPSEKTPLTAITFTKLLYEAGLPPEMLSVVLGSLEEVVTPLIRDERVELVSFTGSVAIGKSISKTAGYKKLCLELGGNSPLIILDDADLELAVELAAEGCFRNSGQRCTAVKRLLVHQSVVDRFTESLVAKVSEYPCGDPADEETRVGTVIDESAARVLERRVEDAVGQGARVLAGGTRRGAAIEPTIIADVPRDAQMVVEESFGPLAPILPVGDLDDAIELANGTAFGLSSGIVTRDMEAALTAVRRIRTGTVNVNAIPGYRIESSPFGGVKDSGLGIKEGVIEAIKYMTNVKTFSLPW
>2788369458
ESTGIPELSCHVAGEEVGEELLEVIYPYSGELAGRVRMVDASGLERALSATRQVDMTRWQRHEVLMKARELLSGRAEEFAHLIRSESGLCMRETRYEVGRTQDVLQFAAMEALRDDGQVFSCDVSPQGKARKIFTLREPLQLATAITPFNHPLNQVAHKLAPAIAAGTPMILKPSEKTPLTAITFTRLLYEAGLPPEMLSVIVGPLDEVVTPLIGDERVELVSFTGSVAIGKTIARTAGYKKLCLELGGNSPLIVLDDADLDLAVELAAEGCFRNSGQRCTAVKRLLIHQSVLDEFTGAFVAKISEYPCGDPADDDTRVGTVIDESAARLLENRVEQAVEQGARVLAGGGRKGAALEPTIIADVPRDAEMVVEESFGPLAPILPVRDLDDAIELANGTAFGLSSGVVTGDMQAAIAAVKRIRSGTVNINTIPGYRIESSPFGGVKDSGLGIKEGVIEAIKYMTNVKTFSLPW
>2789302568
PAAKSLTLPAYLAGKPVSGDQVLEVLNPFDGSLAGTTSLLATEQLEEAIVASLNYSTSLTRYDRSQILEKARSLLNARAEEFATLMCSESGLCMRETRYEVGRSQDVLQFAAAEALKDDGQIFSCDVSPQGKQRKIFTLREPLRLAAAITPFNHPLNQVAHKIAPAIAAGVPMILKPSEKTPLTAIRFAELLYEAGLPGPMLSVLLGTIDDLVTPLIQDERVELVTFTGSAAIGKQIAKTAGYKKLCLELGGNSPLIVLDDADLSLAVTLAAEGCFRNSGQRCTAVKRLLIHEAILADFTEAFVAKASEYVCGDPTDDATRVGTVIDEEAAVSLQGRVENAVEAGAKVLVGGGRQGALLEPTVIANVPRDAEMVVEESFGPLAPIMSVADLDDAIQLANATAFGLSSGIVTRDLEKALQAVKGIRTGTVNVNQIPGYRIECSPFGGVKDSGLGIKEGVIEAIKYMTNVKTFSLPW
>2787382756
TLTDILNFPCYLAGETVHTDSSLEVHNPYTDELVGTVPMLDRSGLDRAIEAHLAAEQALTRFQRSEILLEARRLVGERAEEFAHLIRREAGLCMRETRYEVGRTQDVLQFAAAEALKDDGQIFSCDISPQGKARKIFTTREPLRLGAAITPFNHPLNQVAHKLAPAVAAGLPMILKPSEKTPLTAIRFTELLYDAGLPGWMLSAVMGSIDELVSPLIEDSRVEFVSFTGSAGVGKQISKRAGYKKLCLELGGNSPLIVMDDADMDLAVTLAAEGCYRNSGQRCTAVKRLLVHESVLEEFTDRFVAKTAEYPCGDPADEATGVGTVIDEEAAKRLEKRIEDAVARGAKVLCGGGRNGAQIEPTVIADVPRDAEMVVEESFGPLAPIMSVKDIDDAIALANDSAFGLSSGIVTNNMEAALKAVRGIRTGTVNVNQVPGYRIESSPFGGVKDSGLGVKEGVIEAIKYMTNVKTFSLPW
>2786192205
TLTDILSLPCYLAGEAIHMDSSLEVHNPYTDELVGTVPMLDRAGLDRAIEAHLAAEQALTRFQRSEILLEARRLVGERAEDFAHLIRREAGLCMRETRYEVGRTQDVLQFAAAEALKDDGQIFSCDISPQGKARKIFTTREPLRLGAAITPFNHPLNQVAHKLAPAVAAGLPMILKPSEKTPLTAIRFTELLYDAGLPGWMLSAVMGSIDELVSPLIEDSRVEFVSFTGSAGVGKQISKRAGYKKLCLELGGNSPLIVMDDADMDLAVTLAAEGCYRNSGQRCTAVKRLLVHESVLEEFTDRFVAKTAEYPCGDPADEATGVGTVIDEEAAKRLEKRIEDAVARGAKVLCGGGRNGAQIEPTVIADVPRDAEMVVEESFGPLAPIMSVKDIDDAIALANDSAFGLSSGIVTNNMEAALKAVRGIRTGTVNVNQVPGYRIESSPFGGVKDSGLGVKEGVIEAIKYMTNVKTFSLPW
>2789329703
PTESALELPCYVAGXPVLGSSKLEVHYPYTGEVSGVVPMLGRAELDASIDAALHYKSQLTRYHRYEILERARALLSERAEEFAHLIRSEAGLCMRETHYEVGRAQDVLQFAAMESLKDDGQIFSCDVSPQGKARKIFTLREPLNLVAAITPFNHPLNQVAHKLAPAIAAGVPVVLKPSNKTPLTAIRFVELLYEAGLPGPMLSVLLGSVDDLIEPMVADERVDLVTFTGSTHVGKQLPKVAGYKKLCLELGGNAPLIILDDAKLDLAVTLAAEGCFRNSGQRCTAVKRLLVHENILADFTGRFLEKVKEYPAGDPADEATRVGTVIDEPAAVELEDRVKAAVAQGAKVLAGGNREGALLEPTVIADVPRDAKMVVEESFGPLAPILSVKDLDDALAVANSSQFGLSSGIVTESMDSALTAVKGIRSGTVNVNQVPGYRIECSPFGGVKDSGLGIKEGVIEAIKFMTTVKTFSLPW
>AH-324-P18_NODE_26
PTESALELPCYVAGEPVLGTSKLEVHYPYTGEVSGVVPMLGRSELDASIDAALNYKEQLTRYQRYEILERARGLLSERAEEFAHLIRSEAGLCMRETRYEVGRAQDVLQFAAMESLKDDGQIFSCDVSPQGKARKIFTIREPLNLAAAITPFNHPLNQVAHKLAPAIAAGVPVILKPAKKTPLTAIRFVELLYEAGLPGPMLSVLLGTVDELLDPLVADERVELVTFTGSTRVGKQLPKVAGYKKLCLELGGNAPLIIMDDAKMDLAVTLAAEGCFRNSGQRCTAVKRLLVHEKILPEFTERFVEKVKEYPAGDPADEATRVGTVIDEPAAVELEDRVKAAVAQGAKVLAGGKRDGALLEPTVIADVPRDAEMVVEESFGPLAPILSVRDLDDALAVANSSQFGLSSGIVTESMDAALTAVKGIRSGTVNINQVPGYRIECSPFGGVKDSGLGIKEGVIEAIKFMTTVKTFSLPW
>2716855025
MREFGSIVEGQQHSSGKWIDVYNPFTLEQTGRVAAIDPQALNEIAKKTHDSDVRLSRHERHNILMKMSAEIESRSDDVSRLITDETGLSRKDTRYEAQRVCDVLRFSAMAALQDDSEIFPCDISAQGRPRRIYTSRYPLRLITAITPFNHPMNQVAHKIGPAIATNNNVILKPSEKTPLSAYFLAELSIQCGLPVESLTVLNGSTKDLAKAMVTHELVDLVTFTGSSSVGRHLASLAKYKRLILELGGSSPLLVLEDADPAIAAQIAVAGIFKNSGQRCTAIRRIIVQEKIADPFADSLSKEVALLRCGDPYDDKTDVGTVISETAARQIQARVENSLSQGAKLLVGNHREGALYHPTVLDKVNPAHDLVAQETFGPVAPIIRVDSFNEAIRVANDTCYGLSAGVVSNHWPSIQRAIGELEVGTVNINEAPSYRLETTPFGGIKASGLGYKEGVLETMKAMTYVKTYSLPW
>2788348682
VLEFGTIAGGLQESGSDWLEVRSPWTGDVVGRVVLARPQRIEEILQQTHAARIGLSRRDRADVLEAMAAIVEQRRDEVSGMITDETGLCVQDTRYESGRVVDVLKFAAMKALDDDSNVYPCDITPHGKARRIYTTRQPLRLVSAITPFNHPMNQVAHKIAPAIATNTPVVLKPSEKTPLSAYWLAQIAIDAGLPANALNVVNGPIAETADLLVTHDLVDMVTFTGSSQIGRQIAGRAGYKRLVLELGGSSPLLVLEDADVEEAVDIAVAGIFKNSGQRCTAIRRLVVHRSLADDFARGLAARAAELNCGDPYDPASDMGTVIDEEAAQRIERRVQATLDCGARLLCGHQRQGALYPPTVVDGVDNDHPLVSEETFGPVAAILRFDTLDEAIEIANDTEYGLSSGVVSDHWPAIQRCISEIDAGTVNVKEAPGYRLEWTPFGGIKASGLGYKEGVIETMKAMTWVKTYSLPW
>2814941430
MLEFGTIANGTQASGDQWLDVTSPYDGRVVGRVAMIGAERGAQILEETYSTRVELTRRQRADVLESMADAIDERRSEVSQLITDEAGLCVKDSMYEAGRVGDVLRFSAARALEDDSEVFPCDITPHGRARRIYTMREPLRLVSAITPFNHPMNQVVHKVAPAIAVGTPVVLKPSEKTPLSAYWLGQLALDCGLPANALNVINGPLAEIAPLLVQHERVEMVTFTGSSAIGRQIAEQAGYKRLILELGGSSPLLVLEDADVEAAVEIAMAGIFKNSGQRCTAIRRLVVHRSLADRFAESLAAATAQLTCGDPYDEATDMGTVIDEDAARLLESRVSGAVKAGARVLTGNRREGALYWPTVVDQVENDYDLVRSESFGPIASILRFDDLSEALAIANDTEYGLSSGVVSQHWPSIQACISGIEAGTVNVNEAPSYRLEWTPFGGIKASGLGYKEGVIETMKAMTYVKTYSLPW
>2814893148
MHQFGSIIGGAQIESGQWLDVHNPYSNDLVGRVAAIDATTAGKILYQTHATTFDLSRHDRAQILNRMADEIEDRSDEIARLITDESGLCLKDTRYESSRVCDVLRFSAIKALDDDSEVFPCDITQNGRRRRIYTTRQPLHLIAAITPFNHPMNQVAHKVAPAIATNNAVVLKPSEKTPLAAYYLAQLALDCGLPSDMLNVINGPDVANLLVTSDLVDLITFTGSSAIGRSIAERAGYKRLVLELGGSSALLVLSDADIAAAVEITVAGLFKNSAQRCTAIRRILVHSSSADAFAAMLAEQTTKITYGDPYDPQNDMGTVISVEAAKEIECRVDDALARGARLLTGHKRDGALYPPTVLDCVENDYPLVAQETFGPVAPIIRFDTLDEAIAIANDTPYGLSSGVVSNHWPSIQRAISELEVGTVNVNEAPSYRLEWTPFGGIKASGLGYKEGVIETMKAMTNVKTYSLPW
>2636267114
MREYGSIIGGEEIFTEKWIDVKNPYTGKIVGRVNSLPPAEIEKVVQVTHDTTITLSRYERHQILNKMADAIDERVEEISLMITDESGLCLSDTMYEASRVADVLRFSAIRTYDDDSQVFPCDISKNGRKRRIYTTRIPLKLIACITPFNHPMNQVVHKIAPAIATNNTVILKPAQRTPLSSYYLAKLALDCGLPPHMLNVINGPTKETYDILVKSEMVSMVSFTGSTEVGKDIANNCGYKKIVIELGGSSALIICPDADIDEAVEITMGGLFKNSAQRCTAIRRLVVHESIADEYAAKLTEKASKLNYGDPYNPNNDMGTVISEEAATMMEQRVNATIAAGAKLLLGNIRQGAVYSPTVLDHVKNEHAVVCEETFGPVAPIIRYSTLDEAIEIANDSAYGLSGGVVSNHWPTIQRVINELETGTINVNEAPSYRLEWTPFGGIKDSGLGYKEGVIETMKAYTNVKTYSLPW
>2808621084
NDDGIIEFGAIINGKQVTTGEWIEVHNPYTKKLVGRVASIDIETLDQVLKDTYKTKITLTRYQRYEILNKIADELEKRVDEVSQMITDETGLCLKDTRYEASRVSDVLRFSAMKALDDDSKVFPCDVSKNGKPRRIYTTRVPLGLISAITPFNHPMNQVVHKIAPAIATNNTVVLKPSERTPLSAYYFTQLALDCGLPPNMLNCINGKDIEATSEMMTHPDITMVSFTGGSKIGKIIASKAGYKKLVLELGGSSALLILDDADIDEAVEVTMAGTFKNSAQRCTAIRRILVHHSIADEYASKLADRVQNIKYGDPYDANNDMGTVITEAAAEEMEARVKDAIANGAVCLAGNKRDGALFAPTVLDHIKNDHEVVAKETFGPVAPIIRFETLDEAIEIANDTPYGLSGGVVSNHWPSIQRVITELDTGTVNVNEAPSYRLEWTPFGGVKDSGLGYKEGVIEAMKGYTYVKTYSLPW
>2623256560
MIEFGSIINGKQVKGDEWIDVFNPYTKKKVGRVSSINLKDLDKVLKDTRNTKITLTRYERYDILNKIANALEERVEEVSKMITDETGLCYKDTRYEASRVSDVLRFSAMKALDDDSQVFPCDVSKNGKPRRIYTTRVPLGLISAITPFNHPMNQVVHKIAPAIATNNTVVLKPSERTPLSAYYFAQLALDCGLPPNMLNVINGADVEATAEMMTHPDITMVSFTGGSRVGKIIASRAGYKKLVLELGGSSALLVLEDADIDEAVEVTMSGTFKNSAQRCTAVRRILVHESIAETYAERLANRVKALKYGDPYDENNDMGTVITEASAKEMEARVQDAIDNGAVCLAGHKRDGALYAPTVLDHVQNAHEVVAKETFGPVAPIIRFKTLDEAIEIANDTPYGLSGGVVSNHWPSIQRVITELDTGTVNVNEAPSYRLEWTPFGGVKDSGLGYKEGVIETMKGYTYVKTYSLPW
>2523299713
MIEFGSIVNGKQVKSGNWIDVYNPYTNKKVGRVSSIDTKTLDKVLTDTRNTKITLTRYERYDILNKIANALEDRVDEVSKMITDETGLCLKDTRYEASRVSDVLRFSAMKTLDDDSEVFPCDVSKNGKPRRIYTTRVPLGLISCITPFNHPMNQVVHKIAPAIATNNTVVLKPSEKTPLSAYYFAQLALDCGLPPNMLNVINGADVQAIAEMMTHPDITMVSFTGGSKVGKIIASKAGYKKIVLELGGSSALLVLEDANIDEAVEVTMSGTFKNSAQRCTAIRRILVHEDIADIYASKLANRVKALKYGDPYDSENDMGTVITEEAAIEMETRVQNAIDNGAVLLVGHKRDGALYSPTVLDHVDNAHEVVAKETFGPVAPIIRFKTLDEAIEIANDTPYGLSGGVVSNHWPSIQRVITELDTGTVNVNEAPSYRLEWTPFGGVKDSGLGYKEGVIETMKGYTYVKTYSLPW
>2835199631
MIEFGSIINGKQVKSGEWIDIYNPFTKKQVGRVSSIDTKTLDKVLTDTKNSKMTLTRYERYDILNKIANALEERVDEVSKMITDETGLCLKDTRYEASRVSDVLRFSAMKALDDDSQVFPCDVSKNGKPRRIYTTRVPLGLISCITPFNHPMNQVVHKIAPAIATNNTVVLKPSEKTPLSAYYFAQLALDCGLPPNMLNVINGADVQATAEMMTHPEITMVSFTGGSRVGKIIASKAGYKKLVLELGGSSALLILEDADIDEAVEVTMSGTFKNSAQRCTAIRRILVHESIADTYATKLATRVKALKYGDPYNAENDMGTVITEESAMEMEARVQNAIDNGAVLLAGHKREGALYAPTVLDHVQNAHEVVAKETFGPVAPIIRFKTLDEAIDIANDTPYGLSGGVVSNHWPSIQRVITELDTGTVNVNEAPSYRLEWTPFGGVKDSGLGYKEGVIETMKGYTYVKTYSLPW
>2792179156
MIEFGSIINGKQVVSGEWIDIYNPYTKKQVGRVASIDTKTLDKVLTDTKNTKMTLTRYERYDILNKIANALEERVDEVSRMITDETGLCLKDTRYEASRVSDVLRFSAMKTLDDDSQVFPCDVSKNGKPRRIYTTRVPLGLISCITPFNHPMNQVVHKIAPAIATNNTVVLKPSEKTPLSAYYFAQLALDCGLPPNMLNVINGADVQATAEMMTHPEITMVSFTGGSKVGKIIASKAGYKKLVLELGGSSALLVLEDADIDEAVEVTMSGTFKNSAQRCTAIRRILVHESIADTYAAKLATRVKALKYGDPYNADNDMGTVITEESAKEMEARVQNAIDNGAVLLAGHKRDGALYAPTVLDHVQNAHEVVAKETFGPVAPIIRFKTLDEAIEIANDTPYGLSGGVVSNHWPSIQRVITELDTGTVNVNEAPSYRLEWTPFGGVKDSGLGYKEGVIETMKGYTYVKTYSLPW
>2595662540
MIEFGSIINGKQVTSGEWIDIYNPYTKKQVGRVASLDTKTLDKVLTDTKNTKMTLTRYERYDILNKIANALEERVDEVSKMITDETGLCLKDTRYEASRVSDVLRFSAMKALDDDSQVFPCDVSKNGKPRRIYTTRVPLGLISCITPFNHPMNQVVHKIAPAIATNNTVVLKPSEKTPLSAYYFAQLALDCGLPPNMLNVINGADVQATAEMMTHPEITMVSFTGGSKVGKIIASKAGYKKLVLELGGSSALLVLEDADIDEAVEVTMSGTFKNSAQRCTAIRRILVHESIADTYAAKLATRVKALKYGDPYDAENDMGTVITEESAKEMESRVQDAIDNGAVLLAGHKRDGALYAPTVLDHVQNAHEVVAKETFGPVAPIIRFKTLDEAIDIANDTPYGLSGGVVSNHWPSIQRVITELDTGTVNVNEAPSYRLEWTPFGGVKDSGLGYKEGVIETMKGYTYVKTYSLPW
>2837432213
MIEFGSIINGKQVKSGQWINIYNPYTKKQVGRVASLDTKTLDKVLTDTKNTKINLTRYERYDILNKIASALEERVDEVSKMITDETGLCLKDTRYEASRVSDVLRFSAMKALDDDSQVFPCDVSKNGKPRRIYTTRVPLGLISCITPFNHPMNQVVHKIAPAIATNNTVVLKPSEKTPLSAYYFAQLALDCGLPPNMLNVINGADVQATAEMMTHPEITMVSFTGGSKVGKIIASKAGYKKLVLELGGSSALLVLEDADIDEAVEVTMSGTFKNSAQRCTAIRRILVHESIADDYAAKLTARVKALKYGDPYDAENDMGTVITEESAKEMELRVQDAIDNGAVLLAGHKRDGALYAPTVLDHVQNAHEVVAKETFGPVAPIIRFKTLDEAIDIANDTPYGLSGGVVSNHWPSIQRVITELDTGTVNVNEAPSYRLEWTPFGGVKDSGLGYKEGVIETMKGYTYVKTYSLPW
>2744165977
MIEFGSIINGKQVTSGEWIDIYNPYTKKQVGRVASLDTKTLDKVLTDTKNTKINLTRYERYDILNKIANALEERVDEVSKMITDETGLCLKDTRYEASRVSDVLRFSAMKALDDDSQVFPCDVSKNGKPRRIYTTRVPLGLISCITPFNHPMNQVVHKIAPAIATNNTVVLKPSEKTPLSAYYFAQLALDCGLPPNMLNVINGADVQATAEMMTHPEITMVSFTGGSRVGKIIASKAGYKKLVLELGGSSALLVLEDADIEEAVEVTMSGTFKNSAQRCTAIRRILVHESIADAYAAKLTARVKALKYGDPYDAENDMGTVITEESAKEMEFRVQNAIDNGAVLLAGHKRDGALYAPTVLDHVQNAHEVVAKETFGPVAPIIRFKTLDEAIDIANDTPYGLSGGVVSNHWPSIQRVITELDTGTVNVNEAPSYRLEWTPFGGVKDSGLGYKEGVIETMKGYTYVKTYSLPW
>2635107360
MIEFGSIINGKQVKTGEWIDIYNPYTKKQVGRVASIDTKTLDKVLTDTKNTKINLTRYERYDILNKIANALEERVDEVSKMITDETGLCLKDTRYEASRVSDVLRFSAMKALDDDSQVFPCDVSKNGKPRRIYTTRVPLGLISCITPFNHPMNQVVHKIAPAIATNNTVVLKPSEKTPLSAYYFAQLALDCGLPPNMLNVINGADVQATAEMMTHPEITMVSFTGGSKVGKIIASKAGYKKLVLELGGSSALLVLEDADIDEAVEVTMSGTFKNSAQRCTAIRRILVHESIADDYAAKLTARVEALKYGDPYDAENDMGTVITEESAKEMQLRVQDAIDNGAVLLAGHKRDGALYAPTVLDHVQNAHEVVAKETFGPVAPIIRFKTLDEAIDIANDTPYGLSGGVVSNHWPSIQRVITELDTGTVNVNEAPSYRLEWTPFGGVKDSGLGYKEGVIETMKGYTYVKTYSLPW
>2592974045
MIEFGSIINGKQVTSGEWIDIYNPYTKKQVGRVASLDTKTLDKVLTDTKNTKINLTRYERYDILNKIANALEERVDEVSKMITDETGLCLKDTRYEASRVSDVLRFSAMKALDDDSQVFPCDVSKNGKPRRIYTTRVPLGLISCITPFNHPMNQVVHKIAPAIATNNTVVLKPSEKTPLSAYYFAQLALDCGLPPNMLNVINGADVQATAEMMTHPEITMVSFTGGSKVGKIIASKAGYKKLVLELGGSSALLVLEDADIDEAVEVTMSGTFKNSAQRCTAIRRILVHESIADDYASKLTARVEALKYGDPYDAENDMGTVITEESAKEMELRVQDAIDNGAILLAGHKRDGALYAPTVLDHVQNAHEVVAKETFGPVAPIIRFKTLDEAIDIANDTPYGLSGGVVSNHWPSIQRVITELDTGTVNVNEAPSYRLEWTPFGGVKDSGLGYKEGVIETMKGYTYVKTYSLPW
>2820932329
MSTVATLAVQSPYTGEQVGEVPLLGPDQIREVLAAGANYENALSRHERSQVLFKVADELGARRDELSALITSESGLSLQDTRHEIGRAVDVFRFAAIEALRDDGEAFSGDISAHGRDRRAHTLRVPVRLVGAITPFNHPINQVAHKLAPAIAAGAPIVLKPSEKVPLSAVALFEIVHRAGLPAAAAQVLCGDPAMVLDEFLAEPAVELISFTGGIGVGKSIAARLGYRRAVLELGGNDPLIVLPDADLDEAAALAVSGSFRNSGQRCTAVKRIIAVGAIAQELVERVAAGAAELKAGDPFDPDTDIGTVIDERAAIAIEERVQEAVADGARLLHGGQRDGAQLIPAVLDHVPPQTRLVATETFGPVAPIIRVANLDEAIAVANSTPYALSSGVCTFDWRAISRCIKELRAGTVNIREVPGWRTELTPFGGIGDSGLGVKEGVREAIKAMSFTKLYTLPW
>2723654034
IGQPPFEFPCIVGGAAVNAEARLTVRYPYTGEVVGSVPKIGPDQVVTAIRQAAAAAPKISRHERNQILLRAAARVEKEKEQVARLITWESGLCLKDTRHEVARALDVLRFAAAEALRDDGQCFAFDVSPNGRNRRGFTVREPLKLATAITPFNHPLNQVAHKVAPAIAVGTPMVLKPSERTPLSALYLAHVLHESGLPPNALNVVTGDPEVLGPLLVEHPEVELVSFTGGVEIGKHISRMLGYRRAVLELGGNDPLVILGDADLDEAVKLAVSGCFGNSGQRCTAVKRLIVVERIADAFAARLAEAASRLVVGDPMSDATDMGTVITEESARRLEELAHRTIADGARLLYGNRREGALFWPTVMDFVRAGSESVQRETFGPHAPILRVADADEAIRVANGTPYGLSAGVCTNDLGLAMRFVKELRCGTVNIREVPGLRTEATPFGGIRDSGIGVKEGVVEAMRAMSFTKLYTLPL
>2856846648
ERPAFHFPCLVAGEPVSRDERILVRFPFTGEVIGSVPRLGEEDVLRALASASSGPPRPSRHERSQILLRAAARIEAEAEAAARLITWESGLCLKDTRHEVQRALDVLRFAAYEALRDDGQCLAFDVSANGKPRRGYTLREPLGLVTAITPFNHPLNQVAHKVAPSVASGSAMVLKPSEKTPLSALYLASVLHESGLPPGMLSVVTGDPVEIGRALVTHPAVELVSFTGGVEVGKRIAGMLGYRRAVLELGGNDPLIVLDDADLDEAVRLAVHGCYRNSGQRCTAVKRLIVSERVADELAARLAVASAEVRVGDPRDPSTDMGTVISEAAARRLEAAAEDTLARGARLLFGNERRGALYGPTVMDHVPRDAPSVQRETFGPHAPILRVRDLDEAIEVANGTSYGLSAGVCTNDLRHVHRLVRELRCGTVNVREVPGYRSELSPFGGIKDSGLGIKEGVIEAMRAMTHVKLYTVPW
>641346758
DRPAFHFPCLIGGRPVSRDEVILVRYPFTGEVIGSVPRLDEGTVLEALASVSSGPPRLSRHERSEILLRAAAHIEAQAGAVARLITWESGLCLKDTAYEVRRALDVLRFSAYEALRDDGQCLAFDISANGKPRRGYTLREPLRLVTAITPFNHPLNQVAHKVAPSVASGSSMVLKPSEKTPLSAIYLASVLHESGLPPGMLSVVTGDPAEIGRALVTHPAVELVSFTGGVEIGKRIASLLGYRRAVLELGGNDPLIVLDDADLDEAVRLAAYGCYRNSGQRCTAVKRLIVSERVADELAGRLAAASAQIKVGDPLDPATDMGTVISEAAARQLEAAAEDTLARGARLLFGNERRGALYGPTVMDHVPRDAPSVQRETFGPHAPILRVRDIDEAIAVANGTSYGLSAGVCTNDLGRVHRLVRELRCGTVNVREVPGYRSELSPFGGIKDSGIGIKEGVVEAMKAMTNVKLYTVPW
>2841208485
ERPGFHFPCLIGGRPVSRDERILVRYPFTGEVIGSVPRLDEREVTRAIETASSGPPRLSRHERSQILLRAAALIEAQADAVARLITWESGLCLKDTAYEVRRALDVLRFAAYEALRDDGQCLAFDISANGKPRRGYTLREPLRLVTAITPFNHPLNQVAHKVAPSIASGSAMVLKPSEKTPLSAVYLAAVLHESGLPPGMLSVVTGDPAEIGRALVTHPAVELVSFTGGVEIGKRIAGMLGYRRAVLELGGNDPLIVLDDADLDEAARLAVYGCYKNSGQRCTAVKRLIVSERVADEFAARLAAASAELKVGDPRDPATDMGTVISEAAARQLQAAAADTLARGARLLFGNARRGALYGPTVMDRVPRDAPSVQQETFGPHAPILRVRDVDEAIAVANGTSYGLSAGVCTNDMRHVHRLVRELRCGTVNVREVPGYRSELSPFGGIKDSGTGVKEGVVEAMKAMSNVKLYTVPW
>2563704234
ERPGFHFPCLIGGRPVSRDERILVRYPFTGEEIGSVPRLDEQEVTRAIETAASGPPRLSRHERSQILLRAAALIEAQADAVARLITWESGLCLKDTAYEVRRALDVLRFAAYEALRDDGQCLAFDISANGKPRRGYTLREPLRLVTAITPFNHPLNQVAHKVAPSIASGSAMVLKPSEKTPLSAVYLAAVLHESGLPPGMLSVVTGDPAEIGRALVTHPAVELVSFTGGVEIGKRIAGMLGYRRAALELGGNDPLIVLDDADLDEAARLAVYGCYKNSGQRCTAVKRLIVSERVADEFAARLAAASAQVKVGDPRDPATDMGTVISEAAARQLEAAAADTLARGATLLFGNERRGALYGPTVMDRVPRDAPSVQQETFGPHAPILRVRDIDEAIAVANGTSYGLSAGVCTNDMRHVHRLVRELRCGTVNVREVPGYRSELSPFGGIKDSGTGVKEGVVEAMKAMSNVKLYTVPW
>2733256040
ERPGFHFPCLIGGRPVSRDERILVRYPFTGEVIGSVPRLDEQEVTRAIETASPGPPRLSRHERSQILLRAAALIEAQADAVARLITWESGLCLKDTAYEVRRALDVLRFAAYEALRDDGQCLAFDISANGKPRRGYTLREPLRLVTAITPFNHPLNQVAHKVAPSVASGSAMVLKPSEKTPLSAVYLAAVLHESGLPPGMLSVVTGDPAEIGRALVTHPAVELVSFTGGVEIGKRIAGMLGYRRAVLELGGNDPLIVLDDADLDEAVRLAVYGCYKNSGQRCTAVKRLIVSERVADEFAARLAAASAQVKVGDPRDPATDMGTVISEAAARQLQAAAADTLARGAELLFGNERRGALYGPTVIDRVPRDAPSVQQETFGPHAPILRVRDIDEAIAVANGTSYGLSAGVCTNDMRHVHRLVRELRCGTVNVREVPGYRSELSPFGGIKDSGTGVKEGVVEAMKAMSNVKLYTVPW
>2650061797
AAFARVARALDARGKTSSGATLVVSHPYNRETVAELPLDSGDDARRKLQRAARFRSALSRHERIAVFDKAIALLAAEKRDASILITLESGLCRKDTMYEVDRVINVLHAAIAELNRDDGQTFSCDNATSDERRKIFTVREPLGVIVAITPFNHPMNQVAHKICPAIASNNRIVLKPSEKTPLSALYLLDLFREAGLPEPMFDVVIGEPNALGAALVCDEHVELVAFTGSVAVGKRIAQMAGYRRTVLELGGNDPLIVMEDADLERAAQLAAKGSYKNSGQRCTAVKRILVERTVARPFTELLVEHSRRWQTGDPMDERVDIGTLIDDAAAIECARRVDEARDAGARVLLGHQRDGAAYAPTVLERVGPALRLVQQETFGPVSPVITFCGLDEAVAIANSTRYGLSSGVCTNRLDYITHLIAHLDVGTVNVWEVPGFRLESTPFGGVKDSGLGSKEGMQEAIKNFTNLKTYSLPW
>2754304200
AAFDRVARALGARGKTSSGTTLIVSNPYNRETIAELPLNDGDDARRKLQAAARFRSTLSRHDRIAVFEKAIALLAAEKRDASILVTLESGLCRKDTMYEIDRVINVLRAAIVELNRDDSQTFSCDNTSSADKRKIFTVREPLGVVAAITPFNHPMNQVAHKICPAIASNNRVVLKPSDKTPLSALYLLDLFREAGLPEPMFDVVIGEPDVVGSELVRNEHVELVAFTGSVAVGKRIAEMAGYRRAILELGGNDPLIVMEDADLDRAARLAARGSYKNSGQRCTAVKRILVERSVAGKFIELLVEHSRSWKTGDPMDEHVDIGTLIDDAAATECARRVDEAADAGARVLFGHRRDGAAYAPTVLDRVDPALRLVQEETFGPVSPVITFSGVDEAIAIANGTRYGLSSGVCTNRFDYIMHLIAHLDVGTVNVWEVPGFRMESTPFGGVKDSGLGSKEGMQEAIKNFTNLKTYSLPW
>2810348710
PTAAFRRIARALDTRGAASDSPLIVSNPYDGETIAELPLENGDDARRKLQTAACFTSTLSRHDRIAVFEKAIALLAAEKRDASILITLESGLCRKDTMYEIERVINVLRAAIAELNRDDSQTFSCDNATTADKRKIFTVREPLGVVAAITPFNHPMNQIAHKICPAIASNNRVVLKPSEKTPLSALYLLDLFREAGLPEPMFDVVIGAPDIVGAELVRNEQVELVAFTGSVAVGKRIAEMAGYRRTILELGGNDPLIVMEDADLDRAAQLAVKGSYKNSGQRCTAVKRILVERTVAGRFTELLVEHSRRWKIGDPMDEHVDIGTLVDDAAAIECARRVDEAIDAGARVLLGHRRDGAAYAPTVLDHVDPALRLVQQETFGPVSPVITFSGLDEAVAIANSTRYGLSSGVCTNRLDYITHLIANLDVGTVNVWEVPGFRLESTPFGGVKDSGLGSKEGMQEAIKNFTNLKTYSLPW
>2815764320
AAFRRVARALDARGSASSGSTLIVSNPYDGEAIAELPLENGDDARRKLQTAARFTSTLSRHDRIAVFEKAIALLAAEKRDASILITLESGLCRKDTMYEIERVINVLRAAIAELNRDDSQTFSCDNATTADKRKIFTVREPLGVVAAITPFNHPMNQIAHKICPAIASNNRVVLKPSEKTPLSALYLLDLFREAGLPEPMFDVVIGAPDVVGAELVRNDQVELVAFTGSVAVGKRIAEMAGYRRTILELGGNDPLIVMEDADLDRAAQLAVKGSYKNSGQRCTAVKRILVERTVAGRFTELLVEHSRRWKIGDPMDEHVDIGTLIDDAAAIECARRVDEAIDAGARVLLGHRRDGAAYAPTVLDRVDPALRLVQQETFGPVSPVIAFSGLDEAVAIANSTRYGLSSGVCTNRLDYITHLIANLDVGTVNVWEVPGFRLESTPFGGVKDSGLGSKEGMQEAIKNFTNLKTYSLPW
>2598002391
RALEPIYQPMLLAGAPADADRVIEVRNPFSGALVGTVPQAEPRQIRAAFKAAARFRPKLSRRERSDILLGTARAIASDQDRLAQLITAETGLCLRDSLHETRRACDVWSFAAHALIQNDGEIYPGDIGGNPHQRRIFSMRTPLGVIAAITPFNHPLNLVSHKLAPAIATNNRVVLKPSEQTPLTALALGRILREQGLPEGMLSIVTGTPHDLGDCVFTDEDAELVTFTGSVRVGHQIAERAGYRRLVLELGGNDPFIVLADADVDRAAHLAVQGAVRHSGQRCTAVKRALVVEELADHFAERALHHMRQLSTGDPSDPSVDLGTVISEDAAQLIARRVAGAVAAGARLLLGGEPRGAFCPPTLLDHVSPACELVAEETFGPVLPIIRCNDVDEIVMMANATKFGLSAAICSNRLDHVTRLIEGLAVGSVNVWEVPGYRTELTPFGGIKQSGLGHKEGILEAMRSFTQVKTYSLPW
>2597912327
SDSARLYHPMKIAGENVLADSSIDVRNPFTDQVIAAVPQAHPEHVRRAFAIARAFRPRLTRRERARILQATADAIEANRDRLAHLITSESGLCLKDSLHETLRARDVWSFAAHAVLHDDGKIYAGDIGGSAQSRRIFSTRTPLGVISAITPFNHPLNLVSHKLAPAFATNNRVVLKPAETTPLTALALADLLYEAGLPPQMLSVVTGDPRSIGDAMINDPDIDLVTFTGSVSIGKRIAERVGYRRLVLELGGNDPLIVMGDADLDRAAQLAVQGATRNSGQRCTAVKRVLVVDGVADRFAEATLALMKRLTAGDPMDPNTDVGTVINAKAASTIAGRVEAAVRSGARLLLGNTPQGALYPPTMLDHVSPDCELVREETFGPVLPIIRCDDVEQIVAIANSSAFGLSAGVCTNRLDYVTRFVDALDVGCVNVWEVPGYRTELTPFGGIKDSGLGHKEGVLEAMKSFTNIKTYSLPW
>2733970576
LDSTRLYHPMKIAGEDVLADSTIDVRNPFTNQVIAAVPQARPEHARRAFAIARAFRSRLTRQERARILLATAEAIDANRDRLAHLITSESGLCLRDSLHETARAKDVWSFAAHAVLQDDGAIYAGDIGGNAQSRRIFATRTPLGVISAITPFNHPLNLVSHKLAPAIATNNRVVLKPAEATPLTALALAELLYEAGLPPEMLSIVTGDPRSLGDAMINDPDIDLVTFTGSVSAGKKIAERVGYRRLVLELGGNDPLIVMGDADLDRAARLAVQGATRNSGQRCTAVKRALVVESAADRFAEATLSLMKRLAAGDPMDPNTDVGTVINARAASIIAGRVEAAIQDGARLLLGNTPKSALYPPTLLDHVPYDCELVREETFGPVLPIIRCDDVEHIISIANSTAFGLSAGLCTNRLDYVTRFVDALDVGCVNVWEVPGYRTELTPFGGVKDSGLGHKEGVLEAMKSFTNIKTYSLPW
>2733940182
VRRAFAIARVFRPRLTRRERARILFATAEAIEANRDRLAHLITSESGLCLKDALHETARAQDVWSFAAQAVLQDDVAVYAGDIGGGAQSRRIFATRTPLGVISAITPFNHPLNLVSHKLAPAIATNNRVVLKPAEATPLTALALAELLYEAGLPPEMLSVVTGDPRSLGDAMINDPDIDLVTFTGSVSAGKKIAERVGYRRLVLELGGNDPLIVMGDADLDRAARLAVQGATRNSGQRCTAVKRVLVVDDVADRFAEATLSLMKRLRTGDPMDPNTDVGTVINARAASIIAGRVDAAIEGGARLLLGNTPEGALYPPTLLDHVPPDRELVREETFGPVLPIIRCDDVEHIIAIANSTAFGLSAALCTNRLDYITRFVDALDVGCVNVWEVPGYRTELTPFGGIKDSGLGHKEGVLEAMKSFTNIKTYSLPW
>2733972354
LDVTRLYHPMKIAGENVVSESSIEVRNPFTGQVIAAVPQASPEHVRRAFAIARTFRPRLTRRERSRILLATAEAIEANRERLAHLITSESGLCLKDSLYETTRARDVWSFAAQAVLQDDGAIYAGDIGGGAQDRRIFATRTPLGVISAITPFNHPLNLVSHKLAPAIATNNRVVLKPAEATPLTALALAELLYEAGLPPEMLSVVTGEPRSLGDAMINDPDIDLVTFTGSVSAGKKIAERVGYRRLVLELGGNDPLIVMGDADLDRAAGLAVQGATKNSGQRCTAVKRVLVVDDVADRFAEATLSLMKRLRAGDPMDPDTDVGTVINAKAASTIAGRVQAATAGGARLLLGNTPEGALYPPTLLDHVPPDCELVREETFGPVLPILRCDDVEHIIAVANSTAFGLSAGLCTDRLDTITRFVDALDVGCVNVWEVPGYRTELTPFGGIKDSGLGHKEGVLEAMKSFTNIKTYSLPW
>2774612393
MYIAGKEATAEKTLDVINPYNNKTVATVPAASKEQVNQAFKIAANYQSKLTRYERQQILQKTAELLVKNKEEISDIITSELGICKQDSLYEVGRAFDVFSLTSQLVTQDDGEIFSCDLTPHGKARKIFTHREPLNTISIITPFNHPLNTVAHKIAPAIATNNCVVCKPTELTPLTALKLTEIVYEAGLPPEMISMITGWPEDIGSEFIQNPEIDMITFTGSVAVGKHIANTAGYKRTVLELGGNDPLIICNDEDLVKAAELAVLGATKNSGQRCTAVKRILCQENVADKFVPLVLDRAKKIKFGDPQNMKTDMGTVVSEDAAKLFEERALKAAEDGAEVLYQPERQGALLPPIVLDHVKSNSELVVEETFGPIIPIIRVNDLEEVAKVSNSTAFGLSSGVCTNDLRTANFFIKNLKVGTVNIWEVPGYRIEMSPFGGIKDSGLGYKEGALEAMKSYTNLKTYSLPW
>AG-313-A14_NODE_7
MKKKMYIAGKEISSDTDIDVTNPFNNKVVGSVPAATKDQVSEAFRIGANYHPKLTRYERQQILQKISELLIKNKEEISDIITSELGICKQDSLYEVGRAFDVFSLTSQLVIHDDGEIFSCDLTPHGKARKIFTHREPLKTISVITPFNHPLNTVAHKIAPAIATNNCVVCKPTELTPLTALKLTEIIYEAGLPPEMLSMITGWPEDIGNEFIQNPEIEMITFTGSVSVGKMIANKAGYKRTVLELGGNDPIIICNDDDLEKAAELAVLGATKNSGQRCTAVKRILCQEKIADKFVPLVLERTKKINFGNPQDLKTDMGTVVSEEAAKLFEQRVQAAAEEGAEILYQPKREGALLPPVVLDNVKPTSELVVEETFGPIVPILRVNDIEDVAKVSNSTAFGLSSGVCTNDMRASNFFIQNLNVGTVNIWEVPGYRIEMSPFGGIKDSGLGYKEGALEAMKSYTNLKTYSLPW
>AG-333-O11_NODE_1
MKTKMYIAGKGTSADKSIDVINPYNNKVVASVPAATKDQVSEAFRIGANYQAKLTRYERQQILQKIAELLIKNKDEFSDIITSELGICKQDSLYEVGRAFDVFSLTSQLVIHDDGEIFSCDLTPHGKARKIFTHREPLNTISVITPFNHPLNTVAHKIAPAIATNNCIVCKPTELTPLTALKLTEIIYDAGLPPEMLSMITGWPEDIGDEFIQNGEIDMITFTGSVAVGKMIAHKAGYKRTVLELGGNDPLIICNDEDLEKAAELAVLGATKNSGQRCTAVKRILCQEKVSDKFVPLVLERAKKIKFGNPQDLKTDMGTVVSKEAAKLFESRVQAAAEQGAEILYQPKREGALLPPVVLDNVNPNSELVVEETFGPIVPILRVNNIEEVAQVSNSTAFGLSSGVCTNDMRTSNFFIQNLNVGTVNIWEVPGYRIEMSPFGGIKDSGLGYKEGALEAMKSYTNMKTYSLPW
>2814949005
SKNQIRHESMRIGGEKIQTKNHIEITHPFTEDIIGTVPSAEIFHIEDAFDIAANYKPQLSRYERQQILFKTAELIRKRQNEIAYWLSLELGICIQHSLYETNRSFDVFTLAGQLAIQDDGQIFSCDLTPQGKNRKIYTKREPVRAISAITPFNHPLNMVAHKIAPSIATNNCMVCKPTELTPLTAITLADILYEAGLPPQMFQIVTGLPDIIGKEIVTNHHVDIVTFTGGVEVGKIIAQNACQKRIALELGGNDPFIVLNDSDLTKAAAIAVAGSTGNSGQRCTAIKRILAQESIADDLVRAILEQAKTIKYGDPMDKEIQLGCVINASAAELFEKRVEDAARLGXRILYHPRRQGALLPPIVVDFVPPNCELVQEETFGPXIPIVRVDDDAAVIEISNGTPYGLSSGVCTNNIKRAITFIEGLDVGTVNIWEQPGYRIEMSPFGGIKNSGNGIKEGVVEAMKFYTNIKTYSFPW
>AG-899-O08_NODE_16
MTDKIINEGMRIGGKTVHADNKIDVIYPFTGKVIGRVPAGTAEHAQKAFDIAANYKPNLSRYDRQKILQKTAETLVERKEQISDLISLESGLSKQDTLYEVGRAFDVFSLTAQLCIQDDGEIYSCDLTPHGKQRKIFTIREPLNTISAITPFNHPLNMVAHKIAPSIATNNCTVCKQTELTPLTAMLLADILYECGLPPEMFSILTGWPEDIGNEVIKNKNIDLITFTGSVGVGKLIAENAGYKRTVLELGGNDPLIVLSDDDLNKAADLAITGATKNSGQRCTAVKRILVQESVADKFVELALEKAKAIKFGDPMDINNQLGTVINKEAASIFNDRVNKAEQDGAKILYNPGVQEALVPPIFIDNVNYKSELVVEETFGPIVPVIRVDDDEKVMEISNSTAFGLSSGVCGNDFRRIKKYISGLNVGTVNIWEVPGYRIEMSPFGGIKDSGLGYKEGVIEAMKSYTNVKTFSLPW
>AG-908-G17_NODE_8
MTDKIINEGMRIGGKTVHADNKIDVIYPFTGKVIGTVPAGTAEHAQKAFDIAANYKPNLSRYDRQKILQKTAETLVERKEQISDLISLESGLSKQDTLYEVGRAFDVFSLTAQLCIQDDGEIYSCDLTPHGKQRKIFTIREPLNTISAITPFNHPLNMVAHKIAPSIATNNCTVCKQTELTPLTAMLLADILYECGLPPEMFSILTGWPEDIGNEVIKNKSIDLITFTGSVGVGKLIAENAGYKRTVLELGGNDPLIVLSDDDLNKAADLAITGATKNSGQRCTAVKRILVQESVADKFVELALEKAKAIKYGDPMDVNNQLGTVINKEAASMFNDRVNKAEQDGAKILYNPGVQEALVPPIFLDNVNYKSELVVEETFGPIVPVIRVDDDEKVMEISNSTAFGLSSGVCGNDFRRIKKYISGLNVGTVNIWEVPGYRIEMSPFGGIKDSGLGYKEGVIEAMKSYTNVKTFSLPW
>AH-326-N10_NODE_1
MTDKIINEGMRIGGKTVHADNKIDVIYPFTGKVIGTVPAGTAEHAQKAFDIAANYKPNLSRYDRQKILQKTAETLVERKEQISDLISLESGLSKQDTLYEVGRAFDVFSLTAQLCIQDDGEIYSCDLTPHGKQRKIFTIREPLNTISAITPFNHPLNMVAHKIAPSIATNNCTVCKQTELTPLTAMLLADILYECGLPPEMFSILTGWPEDIGNEVIKNKNIDLITFTGSVGVGKLIAENAGYKRTVLELGGNDPLIVLSDDDLNKAADLAMMGATKNSGQRCTAVKRILVQESVADKFVELALEKAKAIKYGDPMDVNNQLGTVINKEAASMFNDRVNKAEQDGAKILYNPGVQEALVPPIFLDNVNYKSELVVEETFGPIVPVIRVNDDDKVMEISNSTAFGLSSGVCSNDFRRIKKYISGLNVGTVNIWEVPGYRIEMSPFGGIKDSGLGYKEGVIEAMKSYTNVKTFSLPW
>2739786208
MTDKIINEGMRIGGKTVHTDNKIDVIYPFTGKVIGTVPAGTAEQAQKAFDIAANYKPNLSRYDRQKILQKTAETLVERKEQISDLISLESGLSKQDTLYEVGRAFDVFSLTAQLCIQDDGEIYSCDLTPHGKQRKIFTIREPLNTISAITPFNHPLNMVAHKIAPSIATNNCTVCKQTELTPLTAMLLADILYECGLPPEMFSILTGWPEDIGNEVIKNKNIDLITFTGSVGVGKLIAENAGYKRTVLELGGNDPLIVLSDDDLNKAADLAIMGATKNSGQRCTAVKRILVQESVADKFVELALKKAKAIKFGDPMDINNQLGTVINKEAASMFNDRVNKAEQDGAKILYNPGVQEALVPPIFIDNVNYKSELVVEETFGPIVPVIRVNDDEKVMEISNSTAFGLSSGVCSNDFRRIKKYISGLNVGTVNIWEVPGYRIEMSPFGGIKDSGLGYKEGVIEAMKSYTNVKTFSLPW
>AG-912-C15_NODE_1
MADKIINEGMRIGGKTVHTDNKIDVIYPFTGKVIGKVPAGTAEHAQKAFDIAANYKPNLSRYDRQKILQKTAETLVERKEQISDLISLESGLSKQDTLYEVGRAFDVFSLTAQLCIQDDGEIYSCDLTPHGKQRKIFTIREPLNTISAITPFNHPLNMVAHKIAPSIATNNCTVCKQTELTPLTAMLLADILYECGLPPEMFSILTGWPEDIGNEVIKNKNIDLITFTGSVGVGKLIAENAGYKRTVLELGGNDPLIVLSDDDLNKAADLAIMGATKNSGQRCTAVKRILVQESVADKFVELALERAKAIKYGDPMDVNNQLGTVINKEAASMFNDRVNKAEQDGAKILYNPGVQEALVPPIFLDNVNYKSELVVEETFGPIVPVIRVNDDEKVMEISNSTAFGLSSGVCSNDFRRIKKYISGLNVGTVNIWEVPGYRIEMSPFGGIKDSGLGYKEGVIEAMKSYTNVKTFSLPW
>AG-919-D10_NODE_3
MTDKIINEGMRIGGKTVHTDNKIDVIYPFTGKVIGTVPAGTAEHAQKAFDIAANYKPNLSRYDRQKILQKTAETLVERKEQISDLISLESGLSKQDTLYEVGRAFDVFSLTAQLCIQDDGEIYSCDLTPHGKQRKIFTIREPLNTISAITPFNHPLNMVAHKIAPSIATNNCTVCKQTELTPLTAMLLADILYECGLPPEMFSILTGWPEDIGNEVIKNKNIDLITFTGSVGVGKLIAENAGYKRTVLELGGNDPLIVLSDDDLNKAADLAIMGATKNSGQRCTAVKRILVQESVADKFVELALEKAKAIKFGDPMDVNNQLGTVINKEAASMFNDRVNKAEQDGAKILYNPGVQEALVPPIFLDNVNYKSELVVEETFGPIVPVIRVNDDEKVMEISNSTAFGLSSGVCSNDFRRIKKYVSGLNVGTVNIWEVPGYRIEMSPFGGIKDSGLGYKEGVIEAMKSYTNVKTFSLPW
>AG-470-L07_NODE_27
MTDKIINEGMRIGGKAVHTDNKIDVIYPFTGKVIGTVPAGTSEHAQKAFDIAANYKPNLSRYDRQKILQKTAETLVERKEQISDLISLESGLSKQDTLYEVGRAFDVFSLTAQLCIQDDGEIYSCDLTPHGKQRKIFTIREPLNTISAITPFNHPLNMVAHKIAPSIATNNCTVCKQTELTPLTAMLLADILYECGLPPEMFSILTGWPEDIGNEVIKNKNIDLITFTGSVGVGKLIAENAGYKRTVLELGGNDPLIVLSDDDLNKAADLAIMGATKNSGQRCTAVKRILVQESVADKFVELALEKAKAIKFGDPMDVNNQLGTVINKEAASMFNDRVNKAEQDGAKILYNPGVQEALVPPIFLDKVNYKSELVVEETFGPIVPVIRVNDDEKVMEISNSTAFGLSSGVCSNDFRRIKKYINGLNVGTVNIWEVPGYRIEMSPFGGIKDSGLGYKEGVIEAMKSYTNVKTFSLPW
>2807640410
MTKFIRDESMRIGGKKINTDEKINVQYPFTEEIIGTVPAGTSEHAKKAFDIASNFKSKLSRYERQKILQKTAETLIKRKEEISDVITLELGISKKDSLYEVGRSFDVFSLTSQLCILDDSEIFSCDLTPHGKDRKIFTTREPLNAISAITPFNHPLNMVSHKIAPAIATNNKVVCKQTELTPMTIMILADILYESGLPPEMFSVVTGWPKDIGLEMIKNANIDLITFTGGIPVGKYIAEQAGYKRTVLELGGNDPLIVCNDDDLQKAVELAVTGATKNSGQRCTAVKRILCQNKIADEFVDLVVARAKKIVFGDPMNIKTDLGTVINKEAAELFDNRVTKAQEDGAEILYHPGRKGALLPPIVVDKVDYKSELVFQETFGPVIPIIRVDEDDKVINISNSTVFGLSSGVCTNNFNRAKLYIKNLNVGTVNIWEVPGYRTEMSPFGGIKDSGLGYKEGVIEAMKSYTNIKTFSLPW
>2807645338
MTKFIRDESMRIGGKKIKTDEKINVQYPFTEEIIGTVPAGKSEHAKKAFDIASNYKSKLTRYERQKILQKTAETLVKRKEEISDVITLELGISKKDSLYEVGRSFDVFSLTSQLCILDDSKIFSCDLTPHGKARKIFTTREPLNAISAITPFNHPLNMVSHKIAPAIATNNKVVCKQTELTPLTIMILADILYESGLPPEMFSVVTGWPKDIGLEMIKNPNIDLITFTGGIPVGKYIAEQAGYKRTVLELGGNDPLIVCNDDDLQKAVELAVTGATKNSGQRCTAVKRILCQNKIADEFVQLVVARAKKIVFGDPMDINTDLGTVINKEAAELFDSRVTKAQENGAEVLYHPGRKGALLPPIVIDKVDYKSELVFEETFGPVIPIIRVDDDDKVIEISNSTVFGLSSGVCTNNLNRAKKYIQNLNVGTVNIWEVPGYRTEMSPFGGIKDSGLGYKEGVIEAMKSFTNVKTFSLPW
>2640447825
MREKKQHEPMRIAGKKVDAEKIIEVEYPYTGEIIGTVPAGNVKHAKQALDIAANYNAKLTRYERQKILQNAAEQLIKRKEEISDVITYELGISKQDSLYEVGRAFDVFSLTAQLCIYDDGEIFSCDLTPHGKARKIFTIREPLQAISAITPFNHPLNMVAHKIAPSIATNNCTVCKQTELTPMTALLLADILYEAGLPPEMFSVVTGWPDEIGLEMITNPKIELITFTGSVPVGKYIAKNAGYKRTILELGGNDPLIVLNDHDLKKAVELAITGATKNSGQRCTAVKRILCQNKVADRFVEMSLERAKKIKFGDPMDLSTELGTVINIKAAELFDKRVSKAEEEGAKVLYHPGRKDALLPPIVIDNVNPKSELVLEETFGPVIPIIRVDEDEKVIEISNSTAFGLSSGVCTNNFIRAKKYIQNLKVGTVNIWEVPGYRIEMSPFGGIKDSGLGYKEGVIEAMKSFTNIKTFSLPW
>2807566783
MNKTIIHXPMRIAGKKIETEKTINVHYPYTNEVIGTVPAGXAQHAKDAINIAANYKPNLTRYERQQILQKTAEELVRRKEEISDIITLELGISKQDSLYEVGRAFDVFSLTAQLCILDDGEIFSCDLTPHGKARKIFTIREPLNVISAITPFNHPLNMVAHKIAPSIATNNCTVCKQTELTPMTVMILADILYEAGLPPEMFSVVTGWPQDIGLEMIQXPXIXLITFTGXVGVGXYIAEQAGYKRTVLELGGNDPXIVLDDDXLKKAADLAVTGATKNSGQRCTAVKRILCQNKVADKFVEMALERAKKIKFGDPMNLETDLGTVVNAEAAELFDKRVSKAEEDGAKILYHPGRNGALLPPIVVDNVDPKSELVLEETFGPVIPIIRVNDDDEVMKISNSTAFGLSSGVCTNNFMRAKKYIQGLNVGTVNIWEVPGYRIEMSPFGGIKDSGLGYKEGVIEAMKSFTNVKTFSLPW
>AG-457-C19_NODE_8
MNKTIIHQPMRIAGKKIETEKTINVHYPYTNEVIGTVPAGSAQHAKDAINIAANYKPNLTRYERQQILQKTAEELVRRKKEISDIITLELGISKQDSLYEVGRAFDVFSLTAQLCILDDGEIFSCDLTPHGKARKIFTIREPLNVISAITPFNHPLNMVAHKIAPSIATNNCTVCKQTELTPMTVMILADILYEAGLPPEMFSVVTGWPQDIGLEMIQNPNIDLITFTGSVGVGKYIAEQAGYKRTVLELGGNDPLIVLDDDDLKKAADLAVTGATKNSGQRCTAVKRILCQNKVADKFVEMALERAKKINFGDPMNLKTDLGTVVNAEAAELFDKRVSKAEEDGAKILYHPGRNDALLPPIVVDNVDPKSELVLEETFGPVIPIIRVNDDDEVMKISNSTAFGLSSGVCTNNFMRAKKYIQGLDVGTVNIWEVPGYRIEMSPFGGIKDSGLGYKEGVIEAMKSFTNVKTFSLPW
>AG-894-F19_NODE_5
MNKTIIHQPMRIAGKKIETETTINVHYPYTNEVIGTVPAGNAQHAKDAINIAANYKPNLTRYERQQILQKTAEELVRRKEEISDIITLELGISKQDSLYEVGRAFDVFSLTAQLCILDDGEIFSCDLTPHGKARKIFTIREPLNVISAITPFNHPLNMVAHKIAPSIATNNCTVCKQTELTPMTVMILADILYEAGLPPEMFSVVTGWPQDIGLEMIQNPNIDLITFTGSVGVGKYIAEQAGYKRTVLELGGNDPLIVLDDDDLKKAADLAVTGATKNSGQRCTAVKRILCQKKVADKFVEMALERAKKIKFGDPMNLETDLGTVVNAEAAELFDKRVSKAEEDGAKILYHPGRNGALLPPIVVDNVDPKSELVLEETFGPVIPIIRVNDDDEVMKISNSTAFGLSSGVCTNNFMRAKKYIQGLNVGTVNIWEVPGYRIEMSPFGGIKDSGLGYKEGVIEAMKSFTNVKTFSLPW
>AG-905-G23_NODE_21
MTKTIKHEPMRIAGKKVDAEKNINVHYPYTNEIIGTVPAGSAEHAKQALDIATKYQPKLTRYERQQILQNTAEELVRRKEEVSNVITYELGISKQDSLYEVGRAFDVFSLTAQLSILDDGEIFSCDLTPHGKARKIFTIREPLRAISAITPFNHPLNMVAHKIAPSIATNNCMVCKQTELTPMTAMLLADILYEAGLPPEMFSVITGWPQDIGLEMIQNPNIDLITFTGSVGVGKYIAEQAGYKRTVLELGGNDPLIILNDDDLKKAVELAVTGATKNSGQRCTAVKRILCQNKIADRFVEMALERAKKIKFGDPLNLSTDLGTVVNAEAAELFDKRVSMAEEDGAKVLYHPGREGALLPPIVVDHVDYKSELVLEETFGPIIPIIRVDEDEEVIKISNSTAFGLSSGVCTNNFMRAKNYIKNLEVGTVNIWEVPGYRIEMSPFGGIKDSGLGYKEGVIEAMKSFTNVKTFSLPW
>AG-390-E23_NODE_1
MTKNIDHQSMRIAGKKVDAEKNIDVYYPYSNQVIGTVPAGTAEHAKQALDIAANFKPKLTRYERQQILQKTAEELVRRKDEISDVITYELGISKQDSLYEVGRAFDVFSLTAQLCILDDGEIFSCDLTPHGKARKIFTIREPLTAISAITPFNHPLNMVAHKIAPSIATNNCTVCKQTELTPMTAMILADVLYEAGLPPEMFSVVTGWPEDIGLEMIKNPNIDLITFTGSVGVGKYIAEQAGYKRTVLELGGNDPLIVLNDDDLKKAVELAVTGATKNSGQRCTAVKRILCQDKVADKFVEMALERAKKIKFGDPMDMQTDLGTVVNAEAAELFDKRVSMAEEDGAKVLYHPGRNGALLPPIVVDNVNYKSELVREETFGPVIPIIRVDEDEEVIKISNSTAFGLSSGVCTNNFNRAKNYIQELNVGTVNIWEVPGYRIEMSPFGGIKDSGLGYKEGVIEAMKSFTNVKTFSLPW
>AG-319-E03_NODE_7
MTNTIKHEPMRIAGKKIDAETKIEVLYPYTNEIIGTVPAGTSDHAKQALEIASNYQSKLTRYERQQILQKTAEELVRRKDEISDVITYELGISKQDSLYEVGRAFDVFSLTAQLCILDDGEIFSCDLTPHGKARKIFTIREPLRAISAITPFNHPLNMVAHKIAPSIATNNCTVCKQTELTPMTAMLLADVLYDSGLPPEMFSVVTGWPQDIGLEMIKNPNIDLITFTGSVGVGKYIAEQAGYKRTVLELGGNDPLIVLNDDDLKKAVELAVTGATKNSGQRCTAVKRILCQNKIADKFVAMILDRAKKITYGDPMDLKTELGTVVNIEAAELFDKRVSMAEEEGANILYHPGRNGALFPPIVVDNVNPKSELVLEETFGPVIPIIRVDNDDDVITISNSTAFGLSSGVCTNNFIRAKKYIQNLNVGTVNIWEVPGYRIEMSPFGGIKDSGLGYKEGVIEAMKSFTNVKTFSLPW
>AG-319-D07_NODE_1
MTNAIKHEPMRIAGKKVDAENKIDVLYPYTNEIIGTVPAGTAEHAKQALNIASNYQSKLTRYERQQILQKTAEELVRRKDEISDVITYELGISKQDSLYEVGRAFDVFSLTAQLCILDDGEIFSCDLTPHGKARKIFTIREPLRAISAITPFNHPLNMVAHKIAPSIATNNCTVCKQTELTPMTAMLLADVLYDSGLPPEMFSVVTGWPQDIGLEMIKNPNIDLITFTGSVGVGKYIAEQAGYKRTVLELGGNDPLIVLNDDDLKKAVELAVTGATKNSGQRCTAVKRILCQNKIADKFVAMALERAEQITYGDPMDLKIDLGTVVNSEAAELFDKRVSMAEEDGAKVLYHPGRKGALLPPILVDNVNPKSELVLEETFGPVIPIIRVDNDDEVITISNSTAFGLSSGVCTNNFIRAKKYIQNLNVGTVNIWEVPGYRIEMSPFGGIKDSGLGYKEGVIEAMKSFTNVKTFSLPW
>AG-447-P14_NODE_26
MKNTIKHEPMRIAGKKVDAENKIDVLYPYTNEIIGTVPAGTAEHAKEALNIASNYQSKLTRYERQQILQKTAEELVRRKDEISDVITYELGISKQDSLYEVGRAFDVFSLTAQLCILDDGEIFSCDLTPHGKARKIFTIREPLRAISAITPFNHPLNMVAHKIAPSIATNNCTVCKQTELTPMTAMLLADVLYDSGLPPEMFSVVTGWPQDIGLEMIKNPNIDLITFTGSVGVGKYIAEQAGYKRTVLELGGNDPLIVLNDDDLKKAVELAVTGATKNSGQRCTAVKRILCQNKIADKFVAMALERAKQITYGDPMDLKTDLGTVVNTEAAELFDKRVSMAEEEGAKVLYHPGRKGALLPPIVVDNVNPKSELVLEETFGPVIPIIRVDNDDEVITISNATAFGLSSGVCTNNFIRAKKYIQNLNVGTVNIWEVPGYRIEMSPFGGIKDSGLGYKEGVIEAMKSFTNVKTFSLPW
>AG-453-I22_NODE_6
MNKKMINEAMRIAGKKITFEKTIDVEYPFTGEIIGTVPAGNAEHAKKALEIAANYQPKLTRYERQKILQTAAEMLVKRKEEISDIITLELGISKQDSLYEVGRAFDVFSLTAQLCIHDDGEIFSCDLTPHGKARKIFTIREPLTAISAITPFNHPLNMVAHKIAPSIATNNCTVCKQTELTPLTAMVLADVLYEAGLPPEMFSVVTGWPQDIGSEMIKNPNIDLITFTGSVGVGKFIAEQAGYKRTVLELGGNDPLIVLNDDDLKKAVELAVTGATKNSGQRCTAVKRILVQEKIADKFIEMALKRAKKIKFGDPMNIETDLGTVVNAQAAELFDKRISMAAEEGAKILYHPGRKGALLPPIVIDNVDPKSELVLEETFGPVIPIIRVNDDESVMEISNSTAFGLSSGVCTNNFIRAKKFIQGLNVGTVNIWEVPGYRIEMSPFGGIKDSGLGYKEGVIEAMKSFTNIKTFSLPW
>AG-439-N02_NODE_17
MEKKIINEAMRIAGKKVNFEKTIDVEYPFTGEVIGTVPAGNAEHAKQALEIAANYQPKLTRYERQKILQTAAEVLVKRKEEISDIITLELGISKQDSLYEVGRAFDVFSLTAQLCIHDDGEIFSCDLTPHGKARKIFTIREPLTAISAITPFNHPLNMVAHKIAPSIATNNCTVCKQTELTPLTAMVLADVLYEAGLPPEMFSVVTGWPQDIGSEMIKNPNIDLITFTGSVGVGKLIAEQAGYKRTVLELGGNDPLIVLNDDDLKKAVELAVTGATKNSGQRCTAVKRILLQEKIADQFVEMALERAKKIKFGDPMSMETDLGTVVNAQAAELFDKRVSMAEADGAKILYHPGRKGALLPPIVIDNVDPKSELVLEETFGPVIPIIRVNDDESVIKISNSTAFGLSSGVCTNNFMRAKKYIQGLNVGTVNIWEVPGYRIEMSPFGGIKDSGLGYKEGVIEAMKSFTNVKTFSLPW
>AG-426-C22_NODE_5
MEKKMINEAMRIAGKKVTFEKTIDVEYPFTGEVIGTVPAGNAEHAKQALEIAANYQPKLTRYERQKILQTAAEVLVKRKEEISDIITLELGISKQDSLYEVGRAFDVFSLTAQLCIHDDGEIFSCDLTPHGKARKIFTIREPLTAISAITPFNHPLNMVAHKIAPSIATNNCTVCKQTELTPLTAMVLADVLYEAGLPPEMFSVVTGWPQDIGSEMIKNSNIDLITFTGSVGVGKLIAEQAGYKRTVLELGGNDPLIVLNDDDLKKAVELAVTGATKNSGQRCTAVKRILVQEKIADQFVELALERAKKIKFGDPMSMETDLGTVVNAQAAELFDKRVSMAEGDGAKILYHPGRKDALLPPIVIDNVDPKSELVLEETFGPVIPIIRVNDDESVIKISNSTAFGLSSGVCTNNFMRAKKYIQNLNVGTVNIWEVPGYRIEMSPFGGIKDSGLGYKEGVIEAMKSFTNVKTFSLPW
>AG-404-N08_NODE_5
MEKKMINEAMRIAGKKVTFEKTIDVEYPFTGEVIGTVPAGNAEHARQALEIAANYQPKLTRYERQKILQTAAEVLVKRKEEISDIITLELGISKQDSLYEVGRAFDVFSLTAQLCIHDDGEIFSCDLTPHGKARKIFTIREPLTAISAITPFNHPLNMVAHKIAPSIATNNCTVCKQTELTPLTAMVLADVLYEAGLPPEMFSVVTGWPQDIGSEMIKNPNIDLITFTGSVGVGKLIAEQAGYKRTVLELGGNDPLIVLNDDDLKKAVELAVTGATKNSGQRCTAVKRILVQEKIADQFVEMVLERAKKIKFGDPMSMETDLGTVVNAQAAELFDKRVSMAEAEGAKILYHPGRKGALLPPIVIDNVDPKSELVLEETFGPVIPIIRVNDDESVIKISNSTAFGLSSGVCTNNFMRAKKYIQNLNVGTVNIWEVPGYRIEMSPFGGIKDSGLGYKEGVIEAMKSFTNVKTFSLPW
>AG-337-A07_NODE_11
MHKKMINEAMRIAGEKVTSDKSINVVYPFTGEVIGTVPAGTAEHASKAFDIAANYQPKLTRYERQKILQTAAEVLVKRKDEISDIITLELGISKQDSLYEVGRAFDVFSLTAQLCILDDGEIFSCDLTPHGKARKIFTIREPLTAISAITPFNHPLNMVAHKIAPSIATNNCTVCKQTELTPLTVMVLADVLYEAGLPPEMFSVVTGWPQDIGSEMIKNPNIDLITFTGSVGVGKLIAEQAGYKRTVLELGGNDPLIILNDDDLKKAVELAVTGATKNSGQRCTAVKRILVQESIADQFVELALERAKKIKFGDPMNMETDLGTVVNAEAAELFDKRVSMAEEDGAKILYHPGRNGALLPPIVVDNVDPKSELVLEETFGPVIPIIRVNDDDAVMKISNSTAFGLSSGVCTNNFMRAKKYIQGLNVGTVNIWEVPGYRIEMSPFGGIKDSGLGYKEGVIEAMKSFTNVKTFSLPW
>AH-324-C03_NODE_7
MHKKMINEAMRIAGEKVTSDKTINVEYPFTGEVIGTVPAGTAEHARKALDIAANYQPKLTRYERQKILQTAAEVLVKRKEEISDIITLELGISKQDSLYEVGRAFDVFSLTAQLCILDDGEIFSCDLTPHGKARKIFTIREPLTAISAITPFNHPLNMVAHKIAPSIATNNCTVCKQTELTPLTAMVLADVLYEAGLPPEMFSVVTGWPQDIGSEMIKNPNIDLITFTGSVGVGKLIAEQAGYKRTVLELGGNDPLIVLNDDDIKKAVELAVTGATKNSGQRCTAVKRILVQESIADQFVEMALERAKKIKFGDPMNMETDLGTVVNAEAAELFDKRVSMAEEDGAKILYHPGRKGALLPPIVVDNVDPKSELVLEETFGPVIPIIRVNDDEAVMKISNSTAFGLSSGVCTNNFMRAKKYIQGLNVGTVNIWEVPGYRIEMSPFGGIKDSGLGYKEGVIEAMKSFTNVKTFSLPW
>AG-907-D22_NODE_1
MHKKMINEAMRIAGEKVTSDKTINVEYPFTGEVIGTVPAGTTEHARKALDIAANYQPKLTRYERQKILQTAAEVLVKRKEEISDIITLELGISKQDSLYEVGRAFDVFSLTAQLCILDDGEIFSCDLTPHGKARKIFTIREPLTAISAITPFNHPLNMVAHKIAPSIATNNCTVCKQTELTPLTAMILADVLYEAGLPPEMFSVVTGWPQDIGSEMIKNPNIDLITFTGSVGVGKLIAEQAGYKRTVLELGGNDPLIVLNDDDLKKAVELAVTGATKNSGQRCTAVKRILVQESIADQFVEMALERAKKIKFGDPMNMETDLGTVVNAKAAELFDKRVSMAEEDGAKILYHPGRKGALLPPIVVDHVDPKSELVLEETFGPVIPIIRVNDDEAVMKISNSTAFGLSSGVCTNNFMRAKKYIQGLNVGTVNIWEVPGYRIEMSPFGGIKDSGLGYKEGVIEAMKSFTNVKTFSLPW
>2717468282
MHKKMINEAMRIAGEKVTSDKTINVEYPFTGEVIGTVPAGTAEHARKALDIAANYQPKLTRYERQKILQTAAEVLVKRKDEISDIITLELGISKQDSLYEVGRAFDVFSLTAQLCIHDDGEIFSCDLTPHGKARKIFTIREPLTAISAITPFNHPLNMVAHKIAPSIATNNCTVCKQTELTPLTAMVLADVLYEAGLPPEMFSVVTGWPQDIGSEMIKNPNIDLITFTGSVGVGKLIAEQAGYKRTVLELGGNDPLIVLNDDDLKKAVELAVTGATKNSGQRCTAVKRILVQESIADQFVEMALERAKKIKFGDPMNMETDLGTVVNAQAAELFDKRVSMAEEDGAKILYHPGRKGALLPPIVIDHVDPKSELVLEETFGPVIPIIRVNDDEAVMKISNSTAFGLSSGVCTNNFMRAKKYIQGLNVGTVNIWEVPGYRIEMSPFGGIKDSGLGYKEGVIEAMKSFTNVKTFSLPW
>AG-896-J18_NODE_3
MHKKMINEAMRIAGEKVTSDKTINVEYPFTGEVIGTVPAGTAEHARKALDIAANYQSKLTRYERQKILQTAAEVLVKRKEEISDIITLELGISKQDSLYEVGRAFDVFSLTAQLCILDDGEIFSCDLTPHGKARKIFTIREPLTAISAITPFNHPLNMVAHKIAPSIATNNCTVCKQTELTPLTAMVLADVLYEAGLPPEMFSVVTGWPQDIGSEMIKNPSIDLITFTGSVGVGKLIAEQAGYKRTVLELGGNDPLIVLNDDDLKKAVELAVTGATKNSGQRCTAVKRILVQESIADQFVEMALERAKKIKFGDPMNMETDLGTVVNAQAAELFDKRVSMAEEDGAKILYHPGRKGALLPPIVVDHVDPKSELVLEETFGPVIPIIRVNDDEAVMKISNSTAFGLSSGVCTNNFMRAKKYIQGLNVGTVNIWEVPGYRIEMSPFGGIKDSGLGYKEGVIEAMKSFTNVKTFSLPW
>AG-325-E10_NODE_2
MHKKMINEAMRIAGEKVTSEKTIDVEYPFTGDVIGTVPAGTAEHARKALDIAANYQPKLTRYERQKILQTAAEALVKRKDEISDIITLELGISKQDSLYEVGRAFDVFSLTAQLCILDDGEVFSCDLTPHGKARKIFTIREPLTAISAITPFNHPLNMVAHKIAPSIATNNCTVCKQTELTPLTAMVLADVLYEAGLPPEMFSVVTGWPQDIGSEMIKNPNIDLITFTGSVGVGKLIAEQAGYKRTVLELGGNDPLIVLNDDDLKKAVELAVTGATKNSGQRCTAVKRILVQESIADQFVEMALERAKKIKFGDPMDMETHLGTVVNVQAAELFDKRVSMAEEDGAKILYHPGRKGALLPPIVVDHVDPKSELVLEETFGPVIPIIRVNDDEAVMKISNSTAFGLSSGVCTNNFMRAKKYIQGLNVGTVNIWEVPGYRIEMSPFGGIKDSGLGYKEGVIEAMKSFTNVKTFSLPW
>AG-464-I09_NODE_11
MNIKIKNESMRIAGKKVDAEKVIEVEYPYTKEIIGTVPAGNAEHAKKALDIAANYTPKLTRYERQIILQKTAEKLVAKKEEISDVITYELGISKQDSLYEVGRAYDVFSLTAQLCIYDDGEIFSCDLTPHGKARKIFTVREPLKSISAITPFNHPLNMVAHKIAPSIATNNCTVCKQTELTPMTAMLLADVLYEAGLPPEMFSVVTGWPDDIGLEMIKNPNIDLITFTGSVGVGKYIAEQAGYKRTVLELGGNDPLIVLNDDDLKKAVELAVTGATKNSGQRCTAVKRILCQNKVADRFVEMALDRAKKIKFGDPMDLATELGTVIDAQAAELFDKRVSMAEEEGAKILYHPGRKDALLPPILVDYVNPKSELVMEETFGPVIPIIRVDEDDKVIEISNSTSFGLSSGICTNNFIRAKNYIQNLKVGTVNVWEVPGYRIEMSPFGGIKDSGLGYKEGVVEAMKSFTNLKTFSLPW
>2807642454
MNKKIKNESMRIAGKKVNAEKVIDVEYPYTGEIIGTVPAGNAEHAKKALEIAANYTPXLTRYERQKILQNTAEALINKKEEISDVISYELGLSKQDSLYEVGRAFDVFSLTAQLCIYDDGEIFSCXLTPHGKARKIFTLREPLTAISAITPFNHPLNMVAHKIAPSIATNNCTVCKQTELTPMTAMLLADILYESGLPPEMFSVVTGWPDEIGLEMIQNPNIDLITFTGSVGVGKYIAEQAGYKRTVLELGGNDPLIVLNDDDLKKAVELAVTGATKNSGQRCTAVKRILCQNKIADKFVEMALERAKKIKFGDPMDLSTDLGTVVNAEAAELFDKRVSMAEEEGAKILYHPGRNGALLPPIVVDNVNPKSELVLEETFGPVIPIIRVDEDEEVIKISNSTAFGLSSGVCTNNFMRAKNYIQNLNVGTVNIWEVPGYRIEMSPFGGIKDSGLGYKEGVIEAMKSFTNVKTFSLPW
>2786453075
MNNKIINESMRIAGKKVNSEKVIEVEYPFTGDVIGTVPAGNAEHAKQALDIAANFTPKLTRYERQKILQNTAELLVKRKDEISDMITMELGLSKQDSLYEVGRAFDVFSLTAQLCIYDDGEIFSCDLTPHGKARKIFTIREPLTAISAITPFNHPLNMVAHKIAPSIATNNCTVCKQTELTPMTAMLLADILYEAGLPPEMFSVVTGWPDDIGLEMIQNPNIDLITFTGSVGVGKYIAEQAGYKRTVLELGGNDPLIVLNDDDLKKAVELAVTGATKNSGQRCTAVKRILCQNKIADRFVEMALERAKKIKFGDPMDSKTDLGTVVNAEAAQLFDKRVSMAAEDGAKILYHPGLEGALLPPIVIDHVNPKSELVMEETFGPVIPIIRVDEDDEVITISNSTAFGLSSGVCTNNFMRAKKYIQNLNVGTVNIWEVPGYRIEMSPFGGIKXSGLGYKEGVIEAMKSFTNVKTFSLPW
>AG-891-A21_NODE_7
IKNKIINESMRIGGQKISTDNKIDVFYPFTGELVGTVPAGQISNVQDAFSIASEYSSKLNRYERQQILFKTADSIKNKKLELAKLLTLELGISHQHAIYETSRAYDVFMFAGQLSTFDDGQIFSCDLTSNGKSRKIYTLRKPVRSISAITPFNHPLNMVAHKVAPAIATNNCMVCKPTELTPLTAIFLADILYEAGLPPEMFQIVTGWPEDIGNEMVTNSNADIITFTGSVQVGKKIAKLAGYKRTALELGGNDPFIILNDDDLKRAASIAIAGATGNSGQRCTAIKRILVQEDIADFFVEILLEKVKKIKYGDPQNPDTELGCVISKEAAKLFEERVIQSQEDGAEILYHPERKGALLPPIVVDKVPYKCELVVEETFGPIVPIIRVNDDDEVIKISNSTAFGLSSGVCTNDINRAIKYINSLDVGTVNIWEQPGYRIELSPFGGIKDSGNGIKEGVLEAMKFFTYIKTYSLPW
>2789895286
SARSIRKEAMRIGGRKVSTEDVVEVHYPYTNEVIGTVPAGSAEHAREAFEIAAQYKPKLTRYERQQILFRAAELIRQRREQLAAVITLELGICHQHALYETGRAYDVFTLAGQLAILDDGQIFSCDLTPHGKARKIYTKREPVNVISAITPFNHPLNMVAHKIAPAIATNNCVVCKPTEQTPLTAIALADILYEAGLPPEMFQVVTGWPQDIGEEMIINNHIDIITFTGGVPVGKMIAAKAGYKRLALELGGNDPLIILDDDDLVKAAEIAVAGATGNSGQRCTAVKRILVQESIADKIVPHILEKAKKINFGDPEDPETQLGCVIHEQAAEIFENRVFAAEKQGAKILYHPGRKGALLPPIVIDHVPHDSDLVFEETFGPIVPIVRVNDDVELMKISNSTPFGLSAGVCTNRLDRITRFVDGLDVGTVNIWEQPGYRIEMSPFGGVKDSGNGVKEGVLEAMKFFTNVKTYSLPW
>2795698822
MADIRHEGMRIGGEAVFTDEVIEVRYPYTDEVIGTVPAGRAEHARRAFQIAGDYTARLTRYERQQVLSRAAELIRERREALARGLVLELGICWQHALYETGRACDVFTFAGQLALMDDGQIFSCDLTPNGKDRRIYTMREPVRAISAITPFNHPLNMVAHKVAPAIATNNCVVCKPTELTPLTAIALADILYDAGLPPEMFQVVTGWPKDIGDEMIANENIDIVTFTGGVPVGKMIAAKAVYKRQALELGGNDPLIVLNDADLAKAAQIAVAGATGNSGQRCTAVKRILVQESVADAFVPMVLERARAIRFGDPMDPATELGCVISAQAAELFERRVHDAEARGAEILYHPGRQGALLPPITVDRVPHDSELVMEETFGPIVPIVRVNDDAEVMRISNSTPFGLSSGVCTNDFRRMQAFIAGLNVGTVNIWEQPGYRIEMSPFGGIKDSGNGVKEGVMEAMKFFTNVKTYSLPW
>2719048638
ISQTVRHEAMRIGGEKVSTDDVVEVLYPYTEEVIGTVPAGNGEHAARAFEIAANYKPQLTRYERQQILFRAGALIRERREEIAHWLTLELGICQQHALYETGRSYDVFMLAGQLAIQDDGQIFSCDLTPHGKDRRIYTMREPARAISAITPFNHPLNMVAHKVAPAIATNNCMVCKPTELTPLTAITLADILYEAGLPSEMFQVVTGWPQDIGEEMIVNDHIDIVTFTGGVPVGKMIASKAGYKRTALELGGNDPLIILNDTDLEKAATIAVAGATGNSGQRCTAVKRILVQESVADRIVPMILEKAKALKFGDPMDPQTQLGCVIHARAAETFENRVLAAEQKGAKILYHPGRKGALLPPIVVDHVPHDSELVMDETFGPIVPVVRVDDDAEVMAISNSTPFGLSSGVCTNDFRRMQAYIGGLDVGTVNIWEQPGYRIEMSPFGGIKDSGNGVKEGVLEAMKFFTNVKTYSLPW
>2833276702
SKSEVRREGMRIEGEKVFTDEVVEVRYAYTDEVIGTVPAGKAEHARKAFEIAAAYKPKLTRYERQQILFRAAELIRGRREEIAHWLVLELGICKQHALYETGRSYDVFTLAGQLAIQDDGQIFSCDLTPHGKDRKIYTKREPVRAISAITPFNHPLNMVAHKIAPAIATNNCVVCKPTEQTPLTAITLADILYEAGLPPEMFQIVTGWPKDIGEEMITNENIDIITFTGGVSVGKLIAAKAGYKRQALELGGNDPLIVLNDGDLDKAAALAVAGATGNSGQRCTAVKRILVQESVADRFVPMVLKKAKAIRFGDPMDPETQLGCVIHAEAAALFEKRVYMAAEQGAKVLYDPGRSGALLPPIVVDHVPHDSELVMEETFGPIVPIVRVDDDAEVIRISNSTPFGLSSGVCTNDFRRMQSYIEGLNVGTVNIWEQPGYRIEMSPFGGIKDSGNGVKEGVLEAMKFFTNVKTYSLPW
>2694936671
PQAAIRNEAMRIGGEKVFTDAVVEVRYPYTDEVIGTVPAGGAQHAARAFEIAAGYTPTLTRYERQQILFRAAELIRARREEIAHWLTLELGICKQHALYEAGRSYDVFTLAGQLAIQDDGQIFSCDLTPHGKARKIYTKREPVRAISAITPFNHPLNMVAHKIAPAIATNNCVVCKPTELTPLTAITLADILYEAGLPPEMFQIVTGWPADIGDEMITNEHIDIITFTGGVPVGKMIAGKAGYKRTALELGGNDPLIILNDSDLEEAATIAVAGATGNSGQRCTAVKRILVQQGVADRIVPIILEKARAIRFGDPMDPETQLGCVIHAQAAEMFEKRVHMAAEQGAEVLYDPGRQGALLPPIVVDHVPHDSELVMEETFGPIVPIVRVDDDAEVMRISNATPFGLSSGVCTNDFRRMQAYIEGLDVGTVNIWEQPGYRIEMSPFGGIKDSGNGVKEGVLEAMKFFTNVKTYSLPW
>2817746406
GAKEVRHEAMRIGGKKIYTDKIVEVHYPYTDEVIATVPAGTAKHVKEAFEIAAAYKPRLTRYERQKILFQTAELIRDRRESIAHWLTLELGISNQHALYETGRSYDVFTLAGQAAIQDDGQIFSCDLTPHGKPRKIYTIRQPVRAISAITPFNHPLNMVAHKIAPAVATNNCVVCKPTELTPLTAITLADILYEAGLPEEMFQIVTGWPQDIGDEMVTNENIDIVTFTGGVPVGKIIAQKAAYKRAALELGGNDPLIILNDEDLEKAATIAVAGATGNSGQRCTAVKRILAQNSIAEKFSTLVLEKAKAIRFGDPMDPETQLGCVIHAEAAELFENRVYMAEAKGAEILYHPGRNGALLPPIVIDHVPHTSELVMEETFGPIVPIVRVDDDMEVMKISNSTQFGLSSGVCTNDFNRMQAFIEGLDVGTVNIWEQPGYRIEMSPFGGIKDSGNGVKEGVLEAMKFFTNVKTYSLPW
>AG-319-F15_NODE_9
AIEKIRHEAMRIGGEKVFTDDVVEIRYPYTDEVIATVPAGTAEHAAKAFEIAAAYKPRLTRYERQKILFRAAELIRERRDNIAHWLTLELGICQQHALYETGRSYDVFTLAGQAAIQDDGQIFSCDLTPHGKPRKIFTKREPVRAISAITPFNHPLNMVAHKIAPAIATNNCVVCKPTELTPLTAITLADILYEAGLPVEMFQIVTGWPKDIGDEMVTNGNIDIVTFTGGVPVGKMIAQKAGYKRTALELGGNDPLIILNDSDLEKAATIAVAGATGNSGQRCTAVKRILVQNSVADKFVPLVLEKTKAIRFGDPMDPDTQLGCVIHAQAAELFEKRVYMAEAEGAEILYHPERKGALLPPIVIDKVPHNSELVMEETFGPIVPIVRVDDDAVVMEISNSTEFGLSSGVCTNDFNRMQAFIEGLDVGTVNIWEQPGYRIEMSPFGGIKDSGNGVKEGVLEAMKFFTNVKTYSLPW
>2627882885
ATEEIRHEAMRIGGEKVFTDDVVEVRYPYTDEVVATVPAGTAEHAAKAFAIAAAYKPSLTRYERQKILFRAAELIRERRDSIAHWLTLELGICQQHALYETGRSYDVFMLAGQAAIQDDGQIFSCDLTPHGKPRKIFTKREPVRAISAITPFNHPLNMVAHKIAPAIATNNCVVCKPTELTPLTAITLADILYEAGLPVEMFQIVTGWPKDIGDEMVTNENIDIVTFTGGVPVGKMIAQKAGYKRAALELGGNDPLIILNDADLEKAATIAVAGATGNSGQRCTAVKRILVQESVADKFVPLVLEKAKAIRFGDPMDPDTQLGCVIHAQAAELFEKRVYMAEAEGAEILYHPGRNGALLPPIVIDKVPHGSELVMEETFGPIVPIVRVDDDAAVMEISNSTEFGLSSGVCTNDFTRMQAFIEGLDVGTVNIWEQPGYRIEMSPFGGIKDSGNGVKEGVLEAMKFFTNVKTYSLPW
>2817892700
ATEEIRHEAMRIGGEKVFTDDVVEVRYPYTDEVVATVPAGTAEHAAQAFAIAAAYKPSLTRYERQKILFRAAELIRERRDSIAHWLTLELGICQQHALYETGRSYDVFMLAGQAAIQDDGQIFSCDLTPHGKPRKIFTKREPVRTISAITPFNHPLNMVAHKIAPAIATNNCVVCKPTELTPLTAITLADILYEAGLPVEMFQIVTGWPKDIGDEMVTNENIDIVTFTGGVPVGKMIAQKAGYKRAALELGGNDPLIILNDADLEKAATIAVAGATGNSGQRCTAVKRILVQNSVADKFVPLVLEKAKAIRFGDPMDPDTQLGCVIHAKAAELFEKRVYMAEAEGAEILYHPGRNGALLPPIVIDKVPHSSELVMEETFGPIVPIVRVDDDDAVMEISNSTEFGLSSGVCTNDFTRMQAFIEGLDVGTVNIWEQPGYRIEMSPFGGIKDSGNGVKEGVLEAMKFFTNVKTYSLPW
>AG-891-D09_NODE_1
MRHEAMRIGGEKVFTDDVVEVRYPYTDEVVATVPAGTAEHAAKAFAIAAAYKPSLTRYERQKILFRAAELIRERRDSIAHWLTLELGICQQHALYETGRSYDVFMLAGQAAIQDDGQIFSCDLTPHGKPRKIFTKREPVRAISAITPFNHPLNMVAHKIAPAIATNNCVVCKPTELTPLTAITLADILYEAGLPVEMFQIVTGWPKDIGDEMITNENIDIVTFTGGVPVGKMIAQKAGYKRAALELGGNDPLIILNDADLEKAATIAVAGATGNSGQRCTAVKRILVQESVADKFVPLVLEKAKAIRFGDPMDPDTQLGCVIHAQAAELFEKRVYMAEAEGAEILYHPGRNGALLPPIVIDKVPHSSELVMEETFGPIVPIVRVDDDVAVMAISNSTKFGLSSGVCTNDFARMQAFIEGLDVGTVNIWEQPGYRIEMSPFGGIKDSGNGVKEGVLEAMKFFTNVKTYSLPW
>AG-359-A03_NODE_135
ATKQMRHEAMRIGGEKVFTDDVVEVRYPYTDEVVATVPAGTAEHAAKAFAIAAAYKPSLTRYERQKILFRAAELIRERRDSIAHWLTLELGICQQHALYETGRSYDVFMLAGQAAIQDDGQIFSCDLTPHGKPRKIFTKREPVRAISAITPFNHPLNMVAHKIAPAIATNNCVVCKPTELTPLTAITLADILYEAGLPVEMFQIVTGWPKDIGDEMITNENIDIVTFTGGVPVGKMIAQRAGYKRAALELGGNDPLIILNDADLEKAATIAVAGATGNSGQRCTAVKRILVQESVADKFVPLVLEKAKAIRFGDPMDPDTQLGCVIHAQAAELFEKRVYMAEAEGAKILYHPGRNGALLPPIVIDKVPHSSELVMEETFGPIVPILRVDDDVAVMAISNSTEFGLSSGVCTNDFARMQAFIEGLYVGTVNIWEQPGYRIEMSPFGGIKDSGNGVKEGVLEAMKFFTNVKTYSLPW
>2682201832
DKAEQRHEGMRIGGDVVFADDVIEVRYPYTDEVVGSVPAGTDEHARRAFQIAADYKPTLTRYERSEILKRAGELIGERREYLAKWLVLELGICHQHAIYETKRAQDVYQFAAAQALMDDGEVFSCDLTHNGKARKIYTMREPVRCISAITPFNHPLNMVSHKIAPSIATNNCMVCKPTELTPLTAIALADILYEAGLPPEMFQIVTGLPDAIGDEMITNEHIDIITFTGGVPVGKMIASKAGYKRQALELGGNDPLIVLNDADLEKAATIAVAGATGNSGQRCTAIKRILVQDSIADRFVPLVLEKAKKIKFGDPMDPETELGCVIHARAAEIFENRVMAAGEAGATILYHPERRGALLPPIVVDHVPHDSELVMDETFGPVIPIVRVDDDGEVMKISNGTPFGLSSGVCTNDLNRAIAYINGLNVGTCNIWEQPGYRIEMSPFGGIKDSGNGVKEGVIEAMKFFTNVKTYSLPW
>2831605674
TQIEPRHEGLRIGGEVVFTDALIEVTYPYTGEVVGTVPAGTADHARRAFEIAAIYKPKLSRYERSEILKRAGELIGERRDYLAKWLVLELGICHQHAIYETKRAQDVYNFAASQALIDDGEIFSCDLTHNGKPRKIFTLREPVRAISAITPFNHPLNMVSHKIAPAIATNNCVVCKPTELTPLTAIALADILYEAGLPPEMFQIVTGWPKDIGDEMITNPNIDIITFTGGVPVGKMIAAKAGYKRQALELGGNDPLIICNDADLDKAATIAVAGATGNSGQRCTAIKRILVQESVADRFVPLVLEKAKAIRFGDPMDPDTQLGCVVHEKAAETFENRVLDAEKRGAEILYHPERQGALLPPIVVDHVPHDSELVMDETFGPIIPIVRVDDDAEVMRISNSTPFGLSSGVCTNDLNRAITYINGLDVGTCNIWEQPGYRIEMSPFGGIKDSGNAVKEGVIEAMKFFTNVKTYSVPW
>2616721537
TESEIRNEGMRIGGEVVFTDDVVPVHYPYTNEVVGTVPAGKAEHAARAFEIAANYKSTLSRYERSQILTRAGELIGEKRDWLAKWLTLELGICHQHAIYETKRAQDVFGFAAQMALVDDGEIFSCDLTHNGKERKIFTKREPVRAISAITPFNHPLNMVSHKIAPAVATNNCVVCKPTELTPLTAIALADILYEAGLPPEMFQIVTGWPQDIGEEMMLNDNIDIITFTGGVPVGKLIASKAGYKRLALELGGNDPLIVLNDADLDKAATIAVAGATGNSGQRCTAVKRILVQESVADRFVPLVLEKAKALKFGDPMDPETQLGCVVHEQAAELFEKRVYMAEEEGAKILYHPGRQGALLPPIVVDHVRHDSELVMEETFGPIVPIVRVDDDVEVMRISNSTQFGLSSGVCTNDLNRAIAYINGLDVGTCNIWEQPGYRIEMSPFGGIKDSGNAVKEGVQEAMKFFTNQKTYSLPW
>2647582335
PVTDIRHEAMRIGGEKVTTNDVIEVRYPYTDEVIGTVPAGTAEHAARAFEIAANYTSSLTRYERSQILQRTGEIIGQKRDYLAKWLTLELGICHQHAIYETKRAQDVYQFAAAEAMKDDGEIFSCDLTHNGKARKIFTMREPVRAISAITPFNHPLNMVSHKIAPSIATGNCMVCKPTELTPLTAITLADILYEAGLPPEMFQIVTGMPADIGDEMVTNDNIDIITFTGGVPVGKIIAGKAGYKRTALELGGNDPLIVCNDADLDKAASIAVAGATGNSGQRCTAIKRILVQESVADEFVPLVVEKAKKIKFGDPQDPATELGCVIHAEAAALFETRVLMAADAGAEILYHPKRRGALLPPIVVDHVPHDSELVMEETFGPIIPIVRVDDDAEVMKISNGTQFGLSSGVCTNDLNRAIAYINGLDVGTCNIWEQPGYRIEMSPFGGIKDSGNGIKEGVIEAMKFFTNVKTYSLPW
>2698433522
MTDIRHDQMRIGGEKVDTKERLEVQYPYTDEVIGTVPMGTAEHARKAFEIAANYQPKLTRYERSQILQRTGEIIGERRDYLAKWLTLELGICHQHSIYETKRAQDVYQFAAAEALKDDGEIFSCDLTHNGKARKIFTMREPVRAISAITPFNHPLNMVSHKIAPSIATNNCMVCKPTELTPLTALTLADILYEAGLPPEMFQVVTGMPADIGDEMVTNENIDIITFTGGVPVGKLIASKAGYKRTALELGGNDPLIVCNDADLDKAATIAVAGATGNSGQRCTAIKRILVQESVADKFVPLVVEKAKKIKFGDPQDPETELGCVIHAQAAELFEKRVLMAAEDGATILYHPERQGALLPPIVVDHVPHDSELVMEETFGPIIPIVRVDDDAEVMRISNSTDFGLSSGVCTNDLNRAIAYINGLNVGTCNIWEQPGYRIEMSPFGGIKDSGNGVKEGVIEAMKFFTNVKTYSLPW
>2730545319
MTEIRHEQMRIGGEKVDTDARLEVRYPYTDEVIGTVPMGTAEHARRAFEIAANYQPKLTRYERSRILQRAGELIGERRDYLAKWLTLELGICHQHSIYETKRAQDVYQFAAAEALKDDGEIFSCDLTHNGKARKIFTMREPVRAISAITPFNHPLNMVSHKIAPSIATNNCMVCKPTELTPLTALTLADILYEAGLPPEMFQVVTGMPADIGDEMVTNENIDIITFTGGVPVGKLIASKAGYKRTALELGGNDPLIVCNDADLDKAATIAVAGATGNSGQRCTAIKRILVQESVADKFVPLVVEKAKKIKFGDPQDPATELGCVIHAQAAELFEKRVYMAADQGAKVLYDPGRRGALLPPIVVDHVPHDSELVMEETFGPIIPIVRVDNDEEVMRISNSTDFGLSSGVCTNDLNRAIAYINGLNVGTCNIWEQPGYRIEMSPFGGIKDSGNGVKEGVIEAMKFFTNVKTYSLPW
>2791936810
MTEIRHEQMRIGGEKVDTEARLEVRYPYTDEVIGTVPMGTAEHARRAFEIAANYQSKLTRYERSQILQRAGEIIGEKREYLAKWLTLELGICHQHSIYETKRAQDVYQFAAAEALKDDGEIFSCDLTHNGKARKIFTMREPVRAISAITPFNHPLNMVSHKIAPSIATNNCMVCKPTELTPLTALTLADILYEAGLPPEMFQVVTGMPADIGDEMVTNPNIDIITFTGGVPVGKLIASKAGYKRTALELGGNDPLIICNDADLDKAATIAVAGATGNSGQRCTAIKRILVQESVADRFVPLVVEKAKKIKFGDPQDPATELGCVIHAQAAELFEKRVYMAADQGAKVLYDPGRKGALLPPIVVDHVPHDSELVMEETFGPIIPIVRVDNDEEVMRISNSTDFGLSSGVCTNDLNRAIAYINGLNVGTCNIWEQPGYRIEMSPFGGIKDSGNGVKEGVIEAMKFFTNVKTYSLPW
>2817904986
EKKDIRHEGMRIGGEKVVTEKVIEVRYPYTNEVVGTVPAGTSEHAAKAFKIASDYKPSLSRYXRSQILRRTGELIGERQEYLAKWLTLELGICHQHAIYETKRAQXVYQFAAAQAMNDDGQIFSCDLTHNGKERKIFTKREPVRSISAITPFNHPLNMVSHKIAPSIATNNCMVCKPTELTPLTAITLADILYEAGLPPEMFQIVTGLPEDIGEEMMLNEHIDIITFTGGVPVGKLIASKAGYKRQALELGGNDPLIVCNDSDLEKAATIAVAGATGNSGQRCTAIKRILVQESVADVFVPLVLEKAKKIXYGXPQDPNTELGCVIHEQAAELFEKRVIQAEKEGAEILYHPGRRGALLPPIVVDKVPHDSELVMEETFGPIIPXVRVDIDXEVISISXSTQFGLSSGVCTNDLNRAITYINSLDVGTCNIWEQPGYRIEMSPXGGIKDSGNAVKEGVIEAMRFFTNVKTYSLPW
>2627893851
EKQDIRHEGMRIGGEKVVTEKVIEVRYPYTNEVVGTVPAGTSEHAAKAFKIASDYKPSLSRYERSQILRRTGELIGERQEYLAKWLTLELGICHQHAIYETKRAQDVYQFAAAQAMNDDGQIFSCDLTHNGKERKIFTKREPVRSISAITPFNHPLNMVSHKIAPSIATNNCMVCKPTELTPLTAITLADILYEAGLPPEMFQIVTGLPEDIGEEMMLNEHIDIITFTGGVPVGKLIASKAGYKRQALELGGNDPLIVCNDSDLEKAATIAVAGATGNSGQRCTAIKRILVQESVADVFVPLVLDKAKKIKYGDPQDLNTELGCVIHEQAAELFENRVIQAEKEGAEILYHPGRIGALLPPIVVDKVPHDSELVMEETFGPIIPIVRVDIDEEVISISNSTQFGLSSGVCTNDLNRAIKYINSLDVGTCNIWEQPGYRIEMSPFGGIKDSGNAVKEGVIEAMRFFTNVKTYSLPW
>2781067372
EKQDIRHEGMRIGGEKVVTEKVIEVRYPYTNEVVGTVPAGTSEHAAKAFKIASDYKPSLXRYERSQILRRTGELIGERQEYLAKWLTLELGICHQHAIYETKRAQDVYQFAAAQAMNDDGQIFSCDLTHNGKERKIFTKREPVRSXSAITPFNHPLNMVSXKIAPSIATNXXMVCXPTELTPLTAITLADILYEAGXPPEMXXIVTGLPEDIGXEMMLNEHIDIITFTGGVPVGKLIASKAGYKRQALELGGNDPLIVCNDSDLEKAATIAVAGATGNSGQRCTAIKRILVQESVADVFVPLVLDKAKKIKYGDPQDXNTELGCVIHXQAAELFENRVIQAEKEGAEILYHPGRXGALLPPIVVDKVPHXSELVMEETFGPIIPIVRVDIXEEVISISNXTQFGLSSGVCTNDLNRAIXYINSLDVGTCNIWEQPGYRIEMSPFGGIKDSGNAVKEGVIEAMRFFTNVKTYSLPW
>2813119819
EKQDIRHEGMRIGGEKVVTEKVIEVRYPYTNEVVGTVPAGTSEHAAKAFKIASDYKPSLSRYERSQILRRTGELIGERQKYLAKWLTLELGICHQHAIYETKRAQDVYQFAAAQAMNDDGQIFSCDLTHNGKERKIFTKREPVRSXSAITPFNHPLNMVSXKIAPSIATNXCMVCXPTELTPLTAITLADIXYEAGXPPEMXQIVTGLPEDIGXEMMLNEHIDIITFTGGVPVGKLIASKAGYKRQALELGGNDPLIVCNDSDLEKAATIAVAGATGNSGQRCTAIKRILVQESVADVFVPLVLEKAKKIKYGDPQDPNTELGCVIHEQAAELFEKRVIQAEKEGAEILYHPGRRGALLPPIVVDKVPHDSELVMEETFGPIIPIVRVDIDKEVISISNSTQFGLSSGVCTNDLNRAITYINSLDVGTCNIWEQPGYRIEMSPFGGIKDSGNAVKEGVIEAMRFFTNVKTYSLPW
>2813183575
LKNDIRHEGMRIGGEKVVTEKVIEVKYPYTNEVVGTVPAGNAEHAAKAFKIAADYKPSLSRYERSQILQRTGELIAEKQAYLAKWLTLELGICHQHAIYETKRAQDVYQFAAAQAMNDDGQIFSCDLTHNGKERKIFTKREPVRSISAITPFNHPLNMVSHKIAPSIATNNCMVCKPTELTPLTAITLADILYEAGLPPEMFQIVTGLPGDIGEEMMLNEHIDIITFTGGVPVGKLIASKAGYKRQALELGGNDPLIVCNDSDLEKAATIAVAGATGNSGQRCTAIKRILVQESIADAFVPIVLEKAKKIKYGDPQDPKTELGCVIHDEAAELFENRVLQAEKEGAEILYHPGRSGALLPPIVVDKVPHDSELVMEETFGPIIPIVRVDSDEEVIKISXSTQFGLSSGVCTNDLNRAITYINNLDVGTCNIWEQPGYRIEMSPFGGIKDSGNAVKEGVIEAMRFFTNVKTYSLPW
>AG-461-K02_NODE_32
LKNDIRHEGMRIGGEKVFTEKVIEVKYPFTNEVVGTVPAGNAEHAAKAFKIAADYKPSLSRYERSQILQRTGELIAEKQAYLAKWLTLELGICYQHAIYETKRAQDVYQFAAAQAMNDDGQIFSCDLTHNGKERKIFTKREPVRSISAITPFNHPLNMVSHKIAPSIATNNCMVCKPTELTPLTAVTLADILYEAGLPPEMFQIVTGLPGDIGEEMMLNEHIDIITFTGGVPVGKLIASKAGYKRQALELGGNDPLIVCNDSDLEKAATIAVAGATGNSGQRCTAIKRILVQESIAEAFVPIVLEKAKKIKYGDPQDPKTELGCVIHDEAAELFENRVLQAEKEGAEILYHPGRSGALLPPIVVDKVPHDSELVMEETFGPIIPIVRVDSDEEVIKISNSTQFGLSSGVCTNDLNRAIKYINNLDVGTCNIWEQPGYRIEMSPFGGIKDSGNAVKEGVIEAMRFFTNVKTYSLPW
>2817906262
LKNDIRHEGMRIGGEKVFTEKVIEVKYPYTNEVVGTVPAGTXEHAAKAFKIAADYXPSLSRYERSKILQRTGEIIAEKQDYLAKWLTLELGICHQHAIYETKRAQDVYQFAAAQAMNDDGQIFSCDLTHNGKERKIFTKREPVRSISAITPFNHPLNMVSHKIAPSIATNNCMVCKPTELTPLTAITLADILYEAGLPPEMFQIVTGLPGDIGEEMMLNENIDIITFTGGVPVGKLIASKAGYKRQALELGGNDPLIVCNDSDLEKAATIAVAGATGNSGQRCTAIKRILVQESIADAFVPIVLEKAKKIKFGDPQDPETELGCVIHNEAAELFENRVLQAEKEGAEILYHPGRSGALLPPIVVDKVPHDSELVMEETFGPIIPIVRVDSDEEVIKISNSTQFGLSSGVCTNDLNRAITYINSLDVGTCNVWEQPGYRIEMSPFGGIKDSGNAVKEGVIEAMRFFTNVKTYSLPW
>AG-390-B07_NODE_6
LKNDIRHEGMRIGGEKVVTEKVIEVKYPYTNEVVGTVPAGTAEHAAKAFKIAADYKPSLSRYERSKILQRTGEIIAEKQDYLANWLTLELGICHQHAIYETKRAQDVYQFAAAQAMNDDGQIFSCDLTHNGKERKIFTKREPVRSISAITPFNHPLNMVSHKIAPSIATNNCMVCKPTELTPLTAITLADILYEAGLPPEMFQIVTGLPGDIGEEMMLNENIDIITFTGGVPVGKLIASKAGYKRQALELGGNDPLIVCNDSDLEKAATIAVAGATGNSGQRCTAIKRILVQESIADAFVPIVLEKAKKIKYGDPQDPETELGCVIHDEAAELFENRVLQAEKEGAEILYHPGRSGALLPPIVVDKVPHDSELVMEETFGPIIPIVRVDTDEDVIKISNSTQFGLSSGVCTNDLNRAITYINNLDVGTCNIWEQPGYRIEMSPFGGIKDSGNAVKEGVIEAMRFFTNVKTYSLPW
>2813094779
KKNDIRHEGMRIGGEKVLTEKVIEVKYPYTNEVVGTVPAGTAEHAAKAFKIASDYKPSLSRYERSQILQRTGEIIAERQDYLAKWLTLELGICHQHAIYETKRAQDVYQFAAAQAMNDDGQIFSCDLTHNGKERKIFTKREPVRAISAITPFNHPLNMVSHKIAPSIATNNCMVCKPTELTPLTAITLADILYEAGLPPEMFQIVTGLPEDIGEEMMLNEHIDIITFTGGVPVGKLIASKAGYKRQALELGGNDPLIVCNDSDLDKAATIAVAGATGNSGQRCTAIKRILVQESVADVFVPLVLEKAKKIXFGDPQDXETQLGCVIHDQAAEXFENRVLQAEXEGAEILYHPGRQGALLPPIVVDKXXHNSELVXEETFGPIIPIVRVXSDEEVIXXSNXTQFGLSSGVCTNDXNRAIKYINSLDVGTCNIWEQPGYRIEMSPFGGIKDSGNAVKEGVIEAMRFFTNVKTYSLPW
>2813200935
KKNDIRHEGMRIGGEKVLTEKVIEVKYPYTNEVVGTVPAGTAEHAAKAFKIASDYKPSLSRYERSQILQRTGEIIAERQDYLAKWLTLELGICHQHAIYETKRAQDVYQFAAAQAMNDDGQIFSCDLTHNGKERKIFTKREPVRAISAITPFNHPLNMVSHKIAPSIATNNCMVCKPTELTPLTAITLADILXEAGLPPEMFQIVTGLPEDIGEEMMLNEHIDIITFTGGVPVGKLIASKAGYKRQALELGGNDPLIVCNDSDLDXAAAIAVAGATGNSGQRCTAIKRILVQESVADAFVPLVLEKAKKIKFGDPQDPETQLGCVIHDQAAELFENRVLQAEXEGAEILYHPGRXGALLPPIVVDKVPHNSELVMEETFGPIIPIVRVDSDEEVIRISNSTQFGLSSGVCTNDLNRAIKYINSLDVGTCNIWEQPGYRIEMSPFGGIKDSGNAVKEGVIEAMRFFTNVKTYSLPW
>AG-896-A01_NODE_22
KKNDIRHEGMRIGGEKVLTEKVIEVKYPYTNEVVGTVPAGTAEHAAKAFTIASDYKPSLSRYERSQILQRTGEIIAERQDYLAKWLTLELGICHQHAIYETKRAQDVYQFAAAQAMNDDGQIFSCDLTHNGKERKIFTKREPVRAISAITPFNHPLNMVSHKIAPSIATNNCMVCKPTELTPLTAITLADILYEAGLPSEMFQIVTGLPEDIGEEMMLNEHIDIITFTGGVPVGKLIASKAGYKRQALELGGNDPLIVCNDSDLDKAATIAVAGATGNSGQRCTAIKRILVQESVADAFVRLVLEKAKKIKFGDPQDPETQLGCVIHDQAAELFENRVLKAEQEGAEILYHPGRQGALLPPIVVDKVPHNSELVMEETFGPIIPIVRVDSDEEVISISNSTQFGLSSGVCTNDLNRAIKYINSLDVGTCNIWEQPGYRIEMSPFGGIKDSGNAVKEGVIEAMRFFTNVKTYSLPW
>2813127100
KKNDIRHEGMRIGGEKVLTEKVIEVKYPYTNEVVGTVPAGAAQHAAKAFKIASDYKPSLSRYERSQILQRTGEIIAERQDYLAKWLTLELGICHQHAIYETKRAQDVYQFAAAQAMNDDGQIFSCDLTHNGKERKIFTKREPVRAISAITPFNHPLNMVSHKIAPSIATNNCMVCKPTELTPLTAITLADILYEAGLPPEMFQIVTGLPEDIGEEMMLNEHIDIITFTGGVPVGKLIASKAGYKRQALELGGNDPLIVCNDSDLDKAATIAVAGATGNSGQRCTAIKRILVQESVADAFVPLVLEKAKKIKFGDPQDPETQLGCVIHDQAAELFENRVLQAEQEGAEILYHPGRQGALLPPIVVDKVPHNSELVMEETFGPIIPMVRVDSDEEVIRISNSTQFGLSSGVCTNDLNRAIKYINSLDVGTCNIWEQPGYRIEMSPFGGIKDSGNAVKEGVIEAMRFFTNLKTYSLPW
>AG-917-D08_NODE_7
KKNDIRHEGMRIGGEKVLTEKVIEVKYPYTNEVVGTVPAGTAEHAAKAFKIASDYKPSLSRYERSQILQRTGEIIAERQDYLAKWLTLELGICHQHAIYETKRAQDVYQFAAAQAMNDDGQIFSCDLTHNGKERKIFTKREPVRAISAITPFNHPLNMVSHKIAPSIGTNNCMVCKPTELTPLTAITLADILYEAGLPPEMFQIVTGLPEDIGEEMMLNEHIDIITFTGGVPVGKLIASKAGYKRQALELGGNDPLIVCNDSDLDKAATIAVAGATGNSGQRCTAIKRILVQESVADAFVPLVLEKAKKIKFGDPQDPETQLGCVIHDQAAELFENRVLQAEQEGAEILYHPGRQGALLPPIVVDNVPHNSELVMEETFGPIIPIVRVDSDEEVIRISNSTQFGLSSGVCTNDLNRAIKYINSLDVGTCNIWEQPGYRIEMSPFGGIKDSGNAVKEGVIEAMRFFTNVKTYSLPW
>2813120266
KKNDIRHEGMRIGGEKILTEKVIEVKYPYTNEVVGTVPAGTAEHAAKAFKIASDYKPSLSRYERSQILQRTGEIIAERQDYLAKWLTLELGICYQHAIYETKRAQDVYQFAAAQAMNDDGQIFSCDLTHNGKERKIFTKREPVRAISAITPFNHPLNMVSHKIAPSIATNNCMVCKPTELTPLTAITLADILYEAGLPPEMFQIVTGLPEDIGEEMMLNEHIDIITFTGGVPVGKLIASKAGYKRQALELGGNDPLIVCNDSDLDKAATIAVAGATGNSGQRCTAIKRILVQESVADVFVPLVLEKAKKIKFGDPQDPETQLGCVIHDQAAELFENRVLQAEQEGAEILYHPGRQGALLPPIVVDKVPHNSELVMEETFGPIIPIVRVDSDEEVIRISNSTQFGLSSGVCTNDLNRAIKYINSLDVGTCNIWEQPGYRIEMSPFGGIKDSGNAVKEGVIEAMRFFTNVKTYSLPW
>2730668044
MSENFRKEGMRIGGEAVFTDDVIEVRYPYTDEVVGTVPAGTAEHARKAFEIAANYTPTLTRYERSQILQRTGEIIGEKRDWMAKWLTLELGISHQHAIYETKRAQDVYQFAAAEALKDDGEIFSCDLTHNGKQRKIFTKREPVKAISAITPFNHPLNMVSHKIAPSIATNNCMVCKPTELTPLTAIALADILYEAGLPPEMFQIVTGWPKDIGEEMMVNDNIDIITFTGGVPVGKIIADKAGYKRTALELGGNDPLIVCNDADLDKAATIAVAGATGNSGQRCTAIKRILVQESVAEKFVPLVLEKAKKIKFGDPQDPETELGCVIHAQAAELFENRVLQAAEEGAEILYHPERKGALLPPIVVDKVPHSSELVMEETFGPIIPIVRVDNDDEVMAISNSTDFGLSSGVCTNDLNRAIAFINGLDVGTCNIWEQPGYRIEMSPFGGIKDSGNGVKEGVIDAMKFFTNVKTYSLPW
>2840896220
AKTDIRHEGMRIGGEKVFTDAVIEVRYPYTDELVGTVPAGTAEHAARAFEIAANYKPKLTRYERSQILHRAGELIGERRDDLAKWLTLELGICHQHAIYETKRAQDVYQFAAAQALIDDGEIFSCDLTHNGKARKIYTKREPVRTISAITPFNHPLNMVSHKIAPSIATNNCMVCKPTERTPLTAIALADILYEAGLPPEMFQIVTGWPGDIGDEMMVNEHIDIITFTGGVPVGKLIAEKAGYKRQALELGGNDPLIVCNDADLEKAATIAVAGATGNSGQRCTAIKRILVQESVAEKFVPLVLEKAKKIRFGDPQDPATELGCVIHADAAELFENRVFQAEKEGAKILYHPERQGALLPPIVVDHVRHDSELVMEETFGPVIPIVRVDDDAEVMRISNSTPFGLSSGVCTNDLNRAIAYINGLDVGTCNIWEQPGYRIEMSPFGGIKDSGNAVKEGVIEAMKFFTNVKTYSLPW
>2837144238
DSIEIRNEGMRIGGEVVFTDDVVEVLYPYTDEVVGTVPAGKAEHAARAFEIAANYKSKLTRYERSEILKRAGELIGERRDYLAKWLTLELGICHQHAIYETKRAQDVYQFAAAQAMNDDGEIFSCDLTHNGKDRKIFTLREPVKAISAITPFNHPLNMVSHKIAPSIATNNCMVCKPTELTPLTCIALADILYEAGLPPEMFQVVTGRPEDIGDEMITNEHIDIITFTGGVPVGKIIASKGVYKRQALELGGNDPLIVLNDADLDKAATIAVAGATGNSGQRCTAIKRILVQESVADAFVPKVLAKAKAIKFGDPQDPETELGCVIHAQAAEVFENRVLDAEKQGAEILYHPGRQGALLPPIVVDHVPHDSELVMEETFGPIVPIVRVDDDAEVMRISNGTQFGLSSGVCTNDLNRAIAFINGLDVGTCNIWEQPGYRIETSPFGGIKDSGNAVKEGVTEAMKFFTNVKTYSLPW
>2832175880
SGQEIRHEGMRIGGEVVFTDKVVEVRYPYTDEVIGTVPAGTAEHAAKAFGIAAAYQAKLTRYERSQILTRAGELIGEKREYLAKWLTLELGICHQHAIYETKRAQDVYQFAAMQSMNDDGEIFSCDLTHNGKARKIYTKREPVRAISAITPFNHPLNMVSHKIAPSIATNNCMVCKPTELTPLTCIALADILYEAGLPPEMFQVVTGLPADIGDEMITNDNIDIITFTGGVPVGKMIASKAGYKRQALELGGNDPLIICNDTDLDRAATIAVAGATGNSGQRCTAIKRILVQESVADIFVSLVLEKAQRIKFGDPQDPETELGCVIHAQAAELFERRVFMAEAAGAQILYHPGREGALLPPIVVDHVPHESELVMEETFGPIIPIVRVDDDAEVMRISNGTEFGLSSGVCTNDLNRAIAYINGLNVGTCNIWEQPGYRIEMSPFGGIKDSGNGVKEGVIEAMKFFTNVKTYSLPW
>2620100400
STTEIRNEGMRIDGKVVFTEDTIPVLYPYTNEVVGTVPAGTAEHARQAFEIAANYTPKLTRYERSQILHRASELIGERRDYLAKWLTLELGICHQHAIYETKRAQDVYQFAAAEALKDDGEIFSCDLTHNGKARKIFTTREPVRTISAITPFNHPLNMVSHKIAPAIATNNCMVCKPTELTPLTALALADILYEAGLPPQMFQVVTGLPADIGDEMITNDNIDIITFTGGVPVGKMIATKAGYKRTALELGGNDPLIICNDADLDKAATIAVAGATGNSGQRCTAVKRILVQESVADRFVPLVLEKAKSIKFGDPQDPETELGCVIHDKAAELFEQRVYLAERDGAEILYHPGRQGALLPPIVVDKVPHDSELVMEETFGPIVPIVRVDNDDEVMAISNSTEFGLSSGVCTNDLNRAIAYINGLNVGTCNIWEQPGYRIEMSPFGGIKDSGNGVKEGVIEAMKFFTNVKTYSLPW
>2598759619
NTSDIRNEGMRIGGEIVFTDATVPVHYPYTNEVVGTVPAGTAEHARKAFEIAANYTPKLTRYERSQILQRAGELIGEKREYLAKWLTLELGICHQHAIYETKRAQDVYQFSAAEALKDDGEIFSCDLTHNGKERKIFTKREPAKAISAITPFNHPLNMVSHKIAPSIATNNCMVCKPTELTPLTALTLADILYEAGLPPEMFQVVTGWPQDIGDEMVTNDNIDIITFTGGVPVGKMIAAKAGYKRQALELGGNDPLIVLNDADLDKAATIAVAGATGNSGQRCTAIKRILVQESVADKFVPLVLEKAKAIRFGDPQGPETQLGCVIHAQAAELFEKRVYMAEADGAEILYHPGRQGALLPPIVVDRVPHDSELVMEETFGPIVPIVRVDDDAAVMDISNGTEFGLSSGVCTNDLNRAIAYINGLDVGTCNIWEQPGYRIEMSPFGGIKDSGNGVKEGVIEAMKFFTNVKTYSLPW
>2715049197
TSIEIRNEGMRIGGEAVFTEATVPVHYPYTGELVGTVPAGQAEHARMAFEIAANYRPRLTRYERSQILQRAGELIGEKRGWLAEWLVLELGISRQHAIYETKRAQDVFQFAAAEALKDDGEIFSCDLTHNGKARKIFTKREPVRVISAITPFNHPLNMVSHKVAPAIATNNCMVCKPTELTPLTCIALADILYEAGLPPEMFQVVTGWPQDIGDEMITNENIDIITFTGGVPVGKMIAEKGVYKRQALELGGNDPLIVLNDDDLDKAAAIAVAGATGNSGQRCTAIKRILVQESVADRFVPLVLEKARKIRFGDPQDPETELGCVIHEPAAELFENRVLQAERAGAEILYHPGRQGALLPPIVVDKVPHGSELVMEETFGPIIPIVRVDDDAEVMRISNSTQFGLSSGVCTNDLNRAIAYINGLDVGTCNIWEQPGYRIEMSPFGGIKDSGNGVKEGVIEAMKFFTNVKTYSLPW
>2521647329
TSIEIRNEGMRIGGEAVFTEATVPVRYPYTGEVVGTVPAGQAEHARMAFEIAANYRPKLTRYERSRILQRAGELIGEKRGWLAEWLVLELGISRQHAIYETKRAQDVFQFAAAEALKDDGEIFSCDLTHNGKARKIFTKREPVRAISAITPFNHPLNMVSHKVAPAIATNNCMVCKPTELTPLTCIALADILYEAGLPPEMFQVVTGWPQDIGDEMITNGNIDIITFTGGVPVGKMIAEKGVYKRQALELGGNDPLIVLNDGDLDKAAAIAVAGATGNSGQRCTAIKRILVQESVADRFVPMVLEKARKIRFGDPQDPETELGCVIHEQAAELFENRVLQAEREGAEILYHPGRQGALLPPIVVDKVPHGSELVMEETFGPIIPIVRVDDDAEVMRISNSTQFGLSSGVCTNDLNRAIAFINGLDVGTCNIWEQPGYRIEMSPFGGIKDSGNGVKEGVIEAMKFFTNVKTYSLPW
>2521637930
TNIDIRNEGMRIGGEIVFTDETVPVHYPYTNEVVGYVPAGKAEHARMAFEIAANYTPKLTRYERSRILQRAGELIGERREDLAKWLTLELGICHQHAIYETKRAQDVYQFAEAEALKDDGEIFSCDLTHNGKARKIFTKREPVKAISAITPFNHPLNMVSHKIAPSIATNNCMVCKPTELTPLTCLALADILYDAGLPPEMFQVVTGWPQDIGDEMITNENIDIITFTGGVPVGKMIAEKGVYKRQALELGGNDPLIVCNDTDLEKAATIAVAGATGNSGQRCTAIKRILVQESVADRFVPLVLEKARAIKFGDPQDPETELGCVIHDKAAELFENRVLQAEKDGAEILYNPGRQGALLPPIVMDKVPHGSELVMEETFGPIVPIVRVDNDAEVIKISNTTDFGLSSGVCTNDLNRAIAYINGLDVGTCNIWEQPGFRIEMSPFGGIKDSGNGVKEGVIEAMKFFTNVKTYSLPW
>2836646899
TNTEIRNEGMRIGGEIVFTDETVPVHYPYTNEVVGYVPAGKAEHARMAFEVAANYTPKLTRYERGRILQRASELIGEKREWLAKWLTLELGICHQHAIYETKRAQDVYQFAAAEALKDDGEIFSCDLTHNGKARKIFTKREPVKAISAITPFNHPLNMVSHKIAPSIATNNCMVCKPTELTPLTCIALADILYEAGLPPEMFQVVTGWPKDIGDEMITNENIDIITFTGGVPVGKMIAEKGVYKRQALELGGNDPLIVLNDADLDKAAAIAVAGATGNSGQRCTAIKRILVQESVADRFVPLVLEKARAIKFGDPQDPATELGCVIHDKAAELFENRVLQAEKDGAEILYHPPRQGALLPPIVIDRVPHGSELVMEETFGPIVPIVRVDNDAEVMKISNSTEFGLSSGVCTNDLNRAIAYINGLDVGTCNIWEQPGYRIEMSPFGGIKDSGNGVKEGVIEAMKFFTNVKTYSLPW
>2692601120
TNIEIRNEGMRIGGETVFTDETVPVHYPYTNEVVGYVPAGKAEHARMAFEVAANYKPKLTRYERSQILQRTAELIGERREYLAKWLTLELGICHQHSIYETKRAQDVYQFAAAEALKDDGEIFSCDLTHNGKPRKIFTKREPVKAISAITPFNHPLNMVSHKIAPSIATNNCMVCKPTELTPLTCIALADILYEAGLPKEMFQVVTGWPQDIGDEMITNENIDIITFTGGVPVGKMIAEKGVYKRQALELGGNDPLIVLNDADLDKAATIAVAGATGNSGQRCTAIKRILVQESVADKFVPLVLEKAKKIKFGDPQDPATELGCVIHDKAAELFENRVLQAEKEGAEILYHPGRDGALLPPIVVDKVPHNSELVMEETFGPIVPIVRVDNDAEVMKISNSTEFGLSSGVCTNDLNRAIAYINGLDVGTCNIWEQPGYRIEMSPFGGIKDSGNGVKEGVIEAMKFFTNVKTYSLPW
>2693017606
SDIEIRNEGMRIGGEVVFTEETVPVLYPYTNEVVGHVPAGQAEHARKAFEIAANYTPKLTRYERSQILQRAGELIGEKREWLAKWLTLELGICHQHAIYETKRAQDVYQFAAAEALKDDGEIFSCDLTHNGKARKIFTKREPVKAISAITPFNHPLNMVSHKIAPAIATNNCMVCKPTELTPLTCIALADILYEAGLPPEMFQVVTGWPKDIGDEMITNENIDIITFTGGVPVGKMIAEKGVYKRQALELGGNDPLIVCNDADLEKAATIAVAGATGNSGQRCTAIKRILVQESVADRFVPLVLEKAQKIKFGDPQDPETELGCVIHDKAAELFEKRVYMAEAEGAEILYHPGRQGALLPPIVVDKVPHNSELVMEETFGPIVPIVRVDDDAEVMRISNSTEFGLSSGVCTNDLNRAIAYINGLDVGTCNIWEQPGYRIEMSPFGGIKDSGNGVKEGVIEAMKFFTNVKTYSLPW
>2693276287
SDTEIRNEGMRIGGEVVFTEETVPVLYPYTNEVVGHVPAGQAEHARKAFEIAANYTPKLTRYERSRILQRAGELIGEKREWLAKWLTLELGICHQHAIYETKRAQDVYQFAAAEALKDDGEIFSCDLTHNGKARKIFTKREPVKAISAITPFNHPLNMVSHKIAPAIATNNCMVCKPTELTPLTCIALADILYEAGLPPEMFQVVTGWPKDIGDEMITNENIDIITFTGGVPVGKMIAEKGVYKRQALELGGNDPLIVLNDADLEKAATIAVAGATGNSGQRCTAIKRILVQESVAERFVPLVLEKAKKIKFGDPQDPETELGCVIHDKAAELFEKRVYMAEAEGAEILYHPGRQGALLPPIVVDKVPHNSELVMEETFGPIVPIVRVDDDAEVMRISNSTEFGLSSGVCTNDLNRAIAYINGLDVGTCNIWEQPGYRIEMSPFGGIKDSGNGVKEGVIEAMKFFTNVKTYSLPW
>2840612912
SKIEVRNEGMRIGGEIVFTDDTVPVLYPYTNEVVGHVPAGKAEHARRAFEIAANYKPKLTRYERSQILQRAGELIGEKRDYLAKWLTLELGICHQHAIYETKRAQDVYQFAAAEALKDDGEIFSCDLTHNGKARKIFTTREPVKAISAITPFNHPLNMVSHKIAPSIATNNCMVCKPTELTPLTALTLADILYEAGLPPEMFQVVTGWPGDIGDEMITNEHIDIITFTGGVPVGKMIAEKGVYKRQALELGGNDPLIVLNDADLDKAATIAVAGATGNSGQRCTAVKRILVQESVADKFVPLVLEKAKKIKFGDPQDPETELGCVIHDKAAEIFENRVLQAEKEGAEILYHPGRQGALLPPIVVDKVPHDSELVMEETFGPIVPIVRVDNDEEVMAISNGTEFGLSSGVCTNDLNRAIAFINGLNVGTCNIWEQPGYRIEMSPFGGIKDSGNGVKEGVIEAMKFFTNVKTYSLPW
>2792417155
SKIEIRNEGMRIGGEVVFTDETVPVLYPYTNEVVGYVPAGKAEHARKAFEIAANYTPKLTRYERSQILQRAGELIGERREYLAKWLTLELGICHQHAIYETKRAQDVYQFAAAEAMKDDGEIFSCDLTHNGKDRKIFTMREPVNAISAITPFNHPLNMVSHKIAPSIATNNCMVCKPTELTPLTALTLADILYDAGLPPEMFQVVTGWPDDIGDEMITNDNIDIITFTGGVPVGKMIAEKGVYKRQALELGGNDPLIVLNDADLEKAATIAVAGATGNSGQRCTAIKRILVQESVADKFVPLVLEKAKKIKFGDPQDPETELGCVIHDKAAELFESRVYQAEKEGAEILYHPGRQGALLPPIVVDKVPHDSELVMEETFGPIVPIVRVDDDDEVMRISNSTEFGLSSGVCTNDLNRAISFINGLNVGTCNIWEQPGYRIEMSPFGGIKDSGNGVKEGVIEAMKFFTNVKTYSLPW
>2728044251
SKIEIRNEGMRIGGEIVFTDETVPVLYPYTNEIVGHVPAGKAEHARKAFEVAANYTPKLTRYERSQILQRAGELIGERREYLAKWLTLELGICHQHAIYETKRAQDVYQFAAAEAMKDDGEIFSCDLTHNGKDRKIFTMREPVNAISAITPFNHPLNMVSHKIAPSIATNNCMVCKPTELTPLTALTLADILYDAGLPPEMFQVVTGWPGDIGDEMITNENIDIITFTGGVPVGKMIAEKGVYKRQALELGGNDPLIVLNDADLEKAATIAVAGATGNSGQRCTAIKRILVQESVADKFVPLVLEKAKKIKFGDPQDPETELGCVIHDKAAELFEKRVYMAEADGAEILYHPGRQGALMPPIVVDKVPHDSELVMEETFGPIVPIVRVDNDDEVMRISNGTEFGLSSGVCTNDLNRAIAFINGLNVGTCNIWEQPGYRIEMSPFGGIKDSGNGVKEGVIEAMKFFTNVKTYSLPW
>2778074861
LKSEIRNEGMRIGGEIVFTDDVIPVHYPFTNEVVGSVPAGTAEHAKRAFEIAANYTPKLSRYERSQILRRTGELIGERRDYLARWLTLELGICHQHAIYETKRAQDVYLFAAQQALVDDGEIFSCDLTHNGKPRKIFTKREPVRAISAITPFNHPLNMVSHKIAPSIATNNCMVLKPTELTPLTAIALADILYEAGLPYEMLQIVTGWPKDIGEEMMVNENIDIVTFTGGVPVGKLIAAKAGYKRLALELGGNDPFIVCNDEDLEKAATIAVAGAIGNSGQRCTAIKRILVQESVADRFVPMVLAKAKAVKFGDPQDPETELGCVIHAEAAELFEKRVFMAEKEGAKILYHPGRQGALLPPIVIDHVRHDSELVMEETFGPIVPIVRVDDDTEVMRISNSTNFGLSSGVCTNDLNRAIAYINGLDVGTCNIWEQPGYRIEMSPFGGIKDSGNAVKEGVIEAMKFFTNVKTYSLPW
>2513217321
NTIDIRHEGMRIGGEVVFTDAVIEVKYPYTNEVVGTVPAGTAEHARKAFAIAAAYKSKLSRYERSKILQRTGELIGEKREYLAKWLVLELGICHQHAIYETKRAQDVYQFASHQALNDDGEIFSCDLTHNGKERKIFTKREPVRAISAITPFNHPLNMVSHKIAPSIATNNCMVLKPTELTPLTAIALADILYDAGLPPEMLQVVTGLPEDIGDEMITNENIDIITFTGGVPVGKLIASKASYTRQALELGGNDPLIVCNDEDLERAATIAVAGATGNSGQRCTAIKRILVQESVADKFVPMVLEKAKAIKFGDPQDPETELGCVIHAQAAELFENRVFQAEKEGAKILYHPGRQGALLPPIVVDYVPHDSELVMEETFGPIIPIVRVDNDEEVMAISNSTDFGLSSGVCTNDLHRAIAYINGLDVGTCNIWEQPGYRIETSPFGGIKDSGNAVKEGVTEAMKFFTNVKTYSLPW
>2791889185
DTIEVRHEGMRIGGEIVFTDDVIEVKYPYTEDVVGTVPAGQAEHARRAFEIAANYTPKLSRYERSQILQRAGELIGEKRDDLAKWLTLELGICHQHAIYETKRAQDVYQFAAGQAMNDDGEIFSCDLTHNGKERKIYTTREPVRAISAITPFNHPLNMVSHKIAPSIATNNCMVCKPTELTPLTCIALADILYEAGLPPEMFQVVTGLPGDIGDEMITNDNIDIITFTGGVPVGKIIAAKAGYKRQALELGGNDPLIICNDADLDKAATIAVAGATGNSGQRCTAVKRILVQESVADRFVPLVLEKAKKIRFGDPQDPATELGCVIHAQAAELFEKRVFMAEEQGAEILYHPGRQGALLPPIVVDKVPHDSELVMEETFGPIVPIVRVDDDAKVMAISNSTQFGLSSGVCTNDLNRAIAYINGLNVGTCNIWEQPGYRIEMSPFGGIKDSGNGVKEGVIEAMKFFTNVKTYSLPW
>647777280
TKTDIRNEGMRIGGEVVFTDNVVEVLYPYTDEVVGTVPAGTAEHAHKAFEIAANYKSKLTRYERSEILKKAGVLIGEKREYLAKWLTLELGICHQHAIYETKRAQDVYDFAAAQVLNDDGEIFSCDLTHNGKARKIFTKREPVNAISAITPFNHPLNMVSHKIAPSIATNNCMVCKPTELTPLTCLALADILYEAGLPPEMFQVVTGMPQDIGDEMITNENIDIITFTGGVPVGKIIAAKAGYKRQALELGGNDPLIICDDADLEKAATIAVAGATGNSGQRCTAIKRILVQESVADKFVPLVLEKAKKIKFGDPQDPATELGCVIHSQAAKVFENRVFDAEKHGAKILYHPERRGALLPPIVVDHVPHECELVMEETFGPIIPIVRVDDDVAVMEISNSTDFGLSSGVCTNDLNRAISYINGLDVGTCNIWEQPGYRIETSPFGGIKDSGNGVKEGVTEAMKFFTNVKTYSLPW
>2524265706
DKTEIRHEGMRIGGEIIFTDEVIEVRYPYTNEVIGTVPAGKAEHVKRAFEIAANYKSKLSRYERSQILRRAGELIGERREYLAKWLVLELGICHQHAIYETKRAQDVYQFASQQALNDDGEIFSCDLTHNGKERKIFTKREPVRAISAITPFNHPLNMVSHKIAPSIATNNCMVCKPTELTPLTAIALADILYEAGLPPEMFQIVTGWPKDIGEEMMVNEHIDIITFTGGVPVGKLIAAKAGYKRQALELGGNDPLIICNDADLEKAATIAVAGATGNSGQRCTAIKRILVQESVADRFVPMVLAKAKAIKFGDPQDPATELGCVIHAKAAELFEKRVFMAEKDGAEILYHPGRQGALLPPIVVDRVPHGSELVMEETFGPIIPIVRVDDDAEVMRISNSTPFGLSSGVCTNDLHRAIAYINGLDVGTCNIWEQPGYRIEMSPFGGIKDSGNAVKEGVIEAMKFFTNVKTYSLPW
>2668155113
DKTEIRHEGMRIGGEIVFTDEVIEVRYPYTDEVIGTVPAGKAEHAKRAFEIAANYKSKLSRYERSQILRRAGELIGERREYLAKWLVLELGICHQHAIYETKRAQDVYQFASQQALNDDGEIFSCDLTHNGKERKIFTKREPVRAISAITPFNHPLNMVSHKIAPSIATNNCMVCKPTELTPLTAIALADILYEAGLPHEMFQIVTGWPKDIGEEMMVNEHIDIITFTGGVPVGKLIAAKAGYKRQALELGGNDPLIICNDADLEKAATIAVAGATGNSGQRCTAIKRILVQESVADRFVPMVLAKAKAIKFGDPQDPATELGCVIHAQAAELFEKRVFMAEKEGAEILYHPGRQGALLPPIVIDRVPHGSELVMEETFGPIIPIVRVDDDVEVMRISNSTPFGLSSGVCTNDLHRAIAYINGLDVGTCNIWEQPGYRIEMSPFGGIKDSGNAVKEGVIEAMKFFTNVKTYSLPW
>2741304255
SKTEIRNEGMRIGGEIVFTKAVVEVKYPYTDEVIGTVPAGTAKHAKRAFEIAANYQSKLTRYERSQILQRAGELIGEKRDYLAKWLTLELGICHQHAIYETKRAQDVYQFAAAQALNDDGEIFSCDLTHNGKDRKIFTKREPVNAISAITPFNHPLNMVSHKIAPSIATNNCMVCKPTELTPLTAIALADILYEAGLPPEMFQIVTGLPEDIGEEMMLNEHIDIITFTGGVPVGKLIANTAGYKRQALELGGNDPLIVCNDTDLEKAATIAVAGATGNSGQRCTAIKRILVQESVAEKFVPLVLEKAKKIKFGDPQDPETELGCVIHSQAAELFETRVFMAEEQGAEILYHPGRKGALLPPIVVDKVPHNSELVMEETFGPIIPIVRVDDDEEVMAISNSTAFGLSSGVCTNDLNRAISYINGLDVGTCNIWEQPGYRIETSPFGGIKDSGNAVKEGVTEAMKFFTNVKTYSLPW
>2821732929
SKTEIRNEGMRIGGEIVFTDAVIEVKYPYTDEVIGTVPAGTAEHAARAFEIAANYKSKLSRYERSQILQRAGELIGERREYLAKWLVLELGICHQHAIYETKRAQDVYLFAAAQALQDDGQIFSCDLTHNGKERKIYTKREPVRAISAITPFNHPLNMVSHKIAPSIATNNCMVCKPTELTPLTAIALADILYDAGLPPEMFQIVTGLPQDIGEEMMMNDNIDIITFTGGVPVGKLIASKAGYKRQALELGGNDPLIVCNDADLEKAATIAVAGATGNSGQRCTAIKRILVQESVADRFVPLVLEKAKAIKFGDPQDPETQLGCVIHAQAAELFENRVYQAEKEGAKILYHPGRQGALLPPIVVDHVPHGSELVMEETFGPIIPIVRVDNDDAVMEISNSTDFGLSSGVCTNDLNRAISYINGLDVGTCNIWEQPGYRIETSPFGGIKDSGNAVKEGVTEAMKFFTNVKTYSLPW
>2647116681
DKIQIREEGMRIGGKVVFTKEVIEVKYPYTDEVVGTVPAGTAEHARQAFEIAANYKSKLTRYERSQILQRAGELIGERREYLAKWLTLELGICHQHAIYETKRAQDVYQFAAAQSLQDDGEIFSCDLTHNGKDRKIFTKREPVKAISAITPFNHPLNMVSHKIAPSIATNNCMVCKPTELTPLTAIALADILYEAGLPPEMFQIVTGWPKDIGEEMMVNEHIDIITFTGGVPVGKLIAEKAGYKRQALELGGNDPLIVCNDADLEKAATIAVAGATGNSGQRCTAIKRILVQESVADKFVPMVLEKAKKIKFGDPQDPETELGCVIHAQAAELFEKRVFQAEKEGAEILYHPGRQGALLPPIVVDKVPHDSELVMEETFGPIVPIVRVDNDEEVMAISNSTDFGLSSGVCTNDLNRAIAYINGLDVGTCNIWEQPGYRIETSPFGGIKDSGNAVKEGVTEAMKFFTNVKTYSLPW
>2574319006
TKTEIRNEGMRIGGEIVFTDDVIEVKYPYTEEVIGTVPAGTAEHARKAFEIAANYKPKLSRYERSQILQRAGELIGERREYLAKWLTLELGICHQHAIYETKRAQDVYQFAAAQALNDDGEIFSCDLTHNGKERKIFTKREPVKAISAITPFNHPLNMVSHKIAPSIATNNCMVCKPTELTPLTAIALADILYDAGLPPEMFQIVTGLPQDIGKEMMVNEHIDIITFTGGVPVGKLIAETAGYKRQALELGGNDPLIVCNDADLEKAATIAVAGATGNSGQRCTAIKRILVQESVADKFVPLVLEKAKKIKFGDPQDPETELGCVIHAQAAELFENRVFQAAKEGAEVLYHPERRGALLPPIVVDKVPHDSELVMEETFGPIIPIVRVDNDEDVMAISNSTDFGLSSGVCTNDLNRAIAYINGLDVGTCNIWEQPGYRIETSPFGGIKDSGNAVKEGVTEAMKFFTNVKTYSLPW
>2689996772
SKDHIRHEGMRIGGEIVFTDDVVPVKYPYTDEVIGTVPAGQAEHARRAFDIAANYKSKLSRYERSQILQRAGELIGERREFLAKWLVLELGICHQHAIYETKRAQDVYQFAAAQALNDDGEIFSCDLTHNGKERKIFTKREPVRAISAITPFNHPLNMVSHKIAPSIATNNCMVCKPTELTPLTAIALADILYEAGLPPEMFQVVTGWPQDIGEEMIVNENIDIITFTGGVPVGKMIAEKASYKRQALELGGNDPLIVCNDVDLDKAATIAVAGATGNSGQRCTAIKRILVQESVADKFVPLVLEKAKKIKFGDPQDPDTELGCVIHAQAAELFEKRVFMAEKDGAEILYHPGRDGALLPPIVVDHVPHDSELVMEETFGPIIPIVRVDDDDEVMRISNSTQFGLSSGVCTNDLNRAIAFINGLDVGTCNIWEQPGYRIETSPFGGIKDSGNAVKEGVTEAMKFFTNVKTYSLPW
>2789658661
DKTDIRHEGMRIGGEVVFTDKVINVHYPYTDEVIGTVPAGTAEHAAKAFEIAANYKSKLSRYERSQILQRAGELIGEKREFLAKWLTLELGICHQHAIYETKRAQDVYQFAAAQAMNDDGEIFSCDLTHNGKERKIFTKREPVRAISAITPFNHPLNMVSHKIAPSIATNNCMVCKPTELTPLTAIALADILYEAGLPPEMFQIVTGLPEDIGDEMITNKNIDIITFTGGVPVGKIIANKAGYKRQALELGGNDPLIVCNDADLDKAATIAVAGATGNSGQRCTAVKRILVQESVADKFVPLVLEKAKKIKFGDPQDPATELGCVIHAAAAELFEKRVFMAESDGAEILYHPGRNGALLPPIVVDKVPHNSELVMEETFGPIIPIVRVDDDAEVMRISNSTEFGLSSGVCTNDLNRAIAYINGLDVGTCNIWEQPGYRIEMSPFGGIKDSGNGVKEGVIEAMKFFTNVKTYSLPW
>2792407875
TKSDIRVEGMRIGGEIVHTDDVVEVLYPYTDEVVGTVPAGTAEHARKAFEIAANYKPKLTRYERSQILQRVGELIGEKRDYLAKWLTLELGICHQHAIYETKRAQDVYQFAAAEALKDDGEIFSCDLTHNGKDRKIFTTREPVKAISAITPFNHPLNMVSHKIAPSIATNNCMVCKPTELTPMTCLTLADILYEAGLPPEMFQVVTGMPQDIGDEMITNDNIDIITFTGGVPVGKIIAEKAGYKRQALELGGNDPLIICNDADLDKAATIAVAGATGNSGQRCTAIKRILVQESVADKFVPLVLEKAKKIKFGDPQDPATELGCVIHSQAAELFENRVYQAEKEGAEILYHPGRQGALLPPIVIDKVPHDSELVMEETFGPIVPIVRVDDDEEVMRISNSTEFGLSSGVCTNDLNRAIAYINGLDVGTCNIWEQPGYRIEMSPFGGIKDSGNGVKEGVIEAMKFFTNVKTYSLPW
>2834249215
TKHDIRHDGMRIGGEVVFTDNVVEVLYPYTDEVIGTVPAGTAEHAARAFEIAANYKPKLTRYERSQILQRAGELIGEKREYLAKWLTLELGICHQHAIYETKRAQDVYQFAAAEALKDDGEIFSCDLTHNGKDRKIFTTREPVNAISAITPFNHPLNMVSHKIAPSIATNNCMVCKPTELTPLTCIALADILYEAGLPPEMFQVVTGMPQDIGDEMITNDNIDIITFTGGVPVGKIIASKAGYKRQALELGGNDPLIICNDADLDKAATIAVAGATGNSGQRCTAIKRILVQESVADRFVPLVLEKAKKIKFGDPQDPATELGCVIHSQAAELFEKRVFMAEKEGAEILYHPGRQGALLPPIVVDKVPHDSELVMEETFGPIVPIVRVDDDTEVMRISNSTDFGLSSGVCTNDLNRAISYINGLDVGTCNIWEQPGYRIEMSPFGGIKDSGNGVKEGVIEAMKFFTNVKTYSLPW
>2682263831
DKIDIRHEGMRIGGEIVFTDDVVEVKYPYTDEVIGTVPAGKAEHAAKAFEIAANYKPKLSRYERSQILQRAGELIGEKREYLAKWLTLELGICHQHAIYETKRAQDVYQFAAQQAMNDDGEIFSCDLTHNGKERKIYTTREPVKAISAITPFNHPLNMVSHKIAPSIATNNCMVCKPTELTPLTAIALADILYEAGLPPEMFQIVTGMPQDIGDEMITNENIDIITFTGGVPVGKIIAAKGGYTRQALELGGNDPLIICNDADLEKAATIAVAGATGNSGQRCTAIKRILVQESVADKFVPMVLEKAKKIKFGDPQDPETELGCVIHSQAAELFENRVYMAEKQGAKILYHPERRGALLPPIVVDHVPHDSELVMEETFGPIIPIVRVDNDEEVMAISNSTDFGLSSGVCTNDLNRAIAYINGLDVGTCNIWEQPGYRIEMSPFGGIKDSGNGVKEGVIEAMKFFTNVKTYSLPW
>2698134202
DKIDIRHEGMRIGGEIVFTDDVVEVKYPYTDEVIGTVPAGKAEHAAKAFEIAANYKSKLSRYERSQILQRAGELIGERREYLAKWLTLELGICHQHAIYETKRAQDVYQFAASQAMNDDGEIFSCDLTHNGKERKIYTTREPVKAISAITPFNHPLNMVSHKIAPSIATNNCMVCKPTELTPLTAIALADILYEAGLPPEMFQIVTGMPQDIGDEMITNENIDIITFTGGVPVGKIIASKAGYKRQALELGGNDPLIVCSDADLEKAATIAVAGATGNSGQRCTAIKRILVQESVADKFVPMVLAKAKKIKFGDPQDPETELGCVIHAQAAELFENRVYMAGKQGAKILYHPKRQGALLPPIVVDHVPHDSELVMEETFGPIIPIVRVDNDEEVMAISNSTDFGLSSGVCTNDLNRAIAYINGLDVGTCNIWEQPGYRIEMSPFGGIKDSGNGVKEGVIEAMKFFTNVKTYSLPW
>2682264926
DKIDIRHEGMRIGGEIVFTDDVVEVKYPYTDEVIGTVPAGKAEHAAKAFEIAANYKPKLSRYERSQILQRAGELIGERREYLAKWLTLELGICHQHAIYETKRAQDVYQFAASQAMNDDGEIFSCDLTHNGKERKIYTTREPVKAISAITPFNHPLNMVSHKIAPSIATNNCMVCKPTELTPLTAIALADILYEAGLPPEMFQIVTGMPQDIGDEMITNENIDIITFTGGVPVGKIIASKAGYKRQALELGGNDPLIVCNDADLEKAATIAVAGATGNSGQRCTAIKRILVQESVAEKFVPMVLAKAKKIKFGDPQDPETELGCVIHAQAAELFENRVYMAEKQGAKILYHPERRGALLPPIVVDHVPHDSELVMEETFGPIIPIVRVDNDEEVMAISNSTDFGLSSGVCTNDLNRAIAYINGLDVGTCNIWEQPGYRIEMSPFGGIKDSGNGVKEGVIEAMKFFTNVKTYSLPW
>2718373760
TNPRIRSEGMRIGGEVVFTDDVVEVLFPYTDEVIGTVPAGTAEHARRAFEIAANYRPRLSRYERSQILQRARELIGERRDELAKWLTLELGICHQHAIYETKRAQDVYQFAAAEAMKDNGEIFSCDLTHNGKARKIFTKREPVRAISAITPFNHPLNMVSHKIAPSIATNNCMVCKPTELTPLTCIALADILYEAGLPPEMFQVVTGMPQDIGDEMITNENIDIITFTGGVPVGKIIAAKAGYKRQALELGGNDPLIICNDADLEEAATIAVAGATGNSGQRCTAIKRILVQESVAEKFVPLVLEKARRIKFGDPRDPETELGCVIHSQAAELFENRVLQAEKDGAKILYHPERRGALLPPIVVDHVPHDSELVMEETFGPIIPIVRVDIDEEVMAISNSTDFGLSSGVCTNDLNRAISYINGLEVGTCNIWEQPGYRIEMSPFGGIKDSGNGVKEGVIEAMKFFTNVKTYSLPW
>2512613007
TKTDIRNEGMRIGGEVVFTDDVVEVLYPYTDEVIGTVPAGTAEHARKAFEIAANYKPKLSRYERSQILQRAGELIGERRDDLAKWLTLELGICHQHAIYETKRAQDVYQFAAAEAMKDDGEIFSCDLTHNGKARKIFTKREPVRTISAITPFNHPLNMVSHKIAPSIATNNCMVCKPTELTPLTCIALADILYEAGLPPEMFQVVTGMPQDIGDEMITNDNIDIITFTGGVPVGKIIAAKAGYKRQALELGGNDPLIICNDAELDKAATIAVAGATGNSGQRCTAIKRILVQESVAEKFVPLVLEKAKKIKFGDPRDPETELGCVIHSQAAELFENRVLQAEKDGAKILYHPERRGALLPPIVVDHVPHDSELVMEETFGPIIPIVRVDVDEEVMAISNSTDFGLSSGVCTNDLNRAIAYINGLDVGTCNIWEQPGYRIEMSPFGGIKDSGNGVKEGVIEAMKFFTNVKTYSLPW
>AG-461-K23_NODE_3
QDIKIRHEGMRIGGETVFTDAVVEVRYPYTDQVIGTVPAGTAEHARKAFDIAASYKSTLTRYERQQILFRAGELIRERREELAYWLTLELGICQQHALYETGRAYDVFTLAGQLAILDDGQVFSCDLTPQGKDRKIFTKREPVGVISAITPFNHPLNMVSHKIAPAIATNNCVVCKPTELTPLTAIALADILYDAGLPPEMFQIVTGWPQDIGEEMIVNDQIDIITFTGGVPVGKLIASKAGYKRTALELGGNDPLIILNDADLEKAATIAVAGATGNSGQRCTAVKRILVQESVGDRFVLLVLEKAKAIRFGDPMDPDTQLGCVVHSQAAELFENRVLDAERQGAEILYHPGRKGALLPPIVIDKVPHTSELVMEETFGPIVPIVRVDDDDAVMRISNSTEFGLSSGVCTNDLHRATAFINGLDVGTCNIWEQPGYRIEMSPFGGIKDSGNGVKEGVLEAMKFFTNVKTYSLPW
>2806769548
DSIEIRNEGMRIGGEVVFTDEVIEVRYPYTDEVVGTVPAGRAEHAARAFDIAAAYKPALTRYERQQILFRAGELIREKRDWLAKWLVLELGICHQHALYETGRAYDVFTLAGQMAILDDGQIFSCDLTPQGKARKIYTKREPVRAISAITPFNHPLNMVSHKIAPAIATNNCVVCKPTELTPLTAIALADILYEAGLPHEMFQIVTGWPRDIGDEMVTNDNIDIITFTGGVPVGKLIAGKAGYRRTALELGGNDPLIVLNDADLDKAATIAVAGATGNSGQRCTAVKRILVQDSVADAFVPLVLEKARAIRFGNPQDPETQLGCVISEQAAETFERRVYDAEKQGAKVLYDPGRKGALLPPIVVDHVPHDCELVMEETFGPIVPILRVDDDAAVMEISNGTPFGLSSGVCTNDLNRAIAYVNGLDVGTCNIWEQPGYRIEMSPFGGIKDSGNAVKEGVLEAMRFFTNVKTYSLPW
>2752987596
RKIVPKHEAMRIGGEKVFTDEVVEVRYPFTDEVIGTVPAGRAEHAARAFEIAAAYKPKLSRYERQQILFRAGALIKERREELAYWLVLELGICWQHALYETGRAYDVFTLAGQMAILDDGQIFSCDLTPQGKERKIFTLREPVRAISAITPFNHPLNMVSHKIAPSIATNNCMVCKPTELTPLTAIALADILYEAGLPPEMFQVVTGWPKDIGDEMITNPNIDIITFTGGVPVGKLIAAKAGYKRMALELGGNDPLIICNDDDLEKAAVIAVAGATGNSGQRCTAVKRILVQESVADRFVPMVLARAKALRFGDPMDPDTQLGCVVHAQAAETFERRVMDAERQGAKILYHPGRKGALLPPIVVDHVPHGSELVMEETFGPIVPIVRVDDDAAVMQISNSTQFGLSSGVCTNDLNRAIAYVNGLDVGTVNIWEQPGYRIEMSPFGGIKDSGNAVKEGVLEAMKFFTNVKTYSLPW
>2656607062
RKREIRHEGMRIGGEKVFTDAVVEVHYPYTDEMIGTVPAGQAEHARRAFSIAAAYKPKLSRYERQQILFRTAELIRERREELAYWLVLELGICWQHALYETGRAYDVFSLAGQMAILDDGQIFSCDLTPQGKERKIFTLREPVGAISAITPFNHPLNMVSHKIAPAIATNNCVVCKPTELTPLTAIALADILYEAGLPHEMFQVVTGWPKDIGDEMITNPDIDIITFTGGVPVGKMIASKAGYKRCALELGGNDPLIILNDADLEKAATIAVAGATGNSGQRCTAVKRILVQESVADRFVPLVLEKAKKLRFGDPMDPETQLGCVVHAKAAETFENRVHDAEAQGAKVLYHPGRQGALLPPIVVDHVPHGSELVMEETFGPIIPIVRVDNDIEVMAISNSTQFGLSSGVCTNDLNRAIAFVNGLEVGTVNIWEQPGYRIEMSPFGGIKDSGNAVKEGVLEAMKFFTNVKTYSLPW
>2729845729
SRVEIRNEGMRIGGEVVFTEDTVPVHYPYTNEVIGTVPAGKAEHARQAFQIAADYKPTLSRYERQKILFRAAELIVEKREWLAKWLTLELGICHQHALYETGRAYDVYMLAGQMTIIDDGQIFSCDLTPHGKERKIFTKREPVRSISAITPFNHPLNMVSHKIAPAIATNNCVVCKPTELTPLTAIALADILYEAGLPPEMFQVVTGWPQDIGEEMIVNDNIDIITFTGGVPVGKIIANKAGYKRTALELGGNDPLIILNDEDLDKAAALAVAGATGNSGQRCTAVKRILVQESVADRFVPMVLEKAKKIKFGDPQDPETQLGCVIHEQAAELFEKRVYQAKEQGAEILYHPGRQGALLPPIVVDKVPHDSELVREETFGPIVPIVRVDDDTQVMEISNSTEFGLSSGVCTNDLNRAIAYIEGLDVGTCNIWEQPGYRIEMSPFGGIKDSGNAVKEGVLEAMKFFTNVKTYSLPW
>2790770643
SKDELRHEGMRIGGEVVFTDEVIEVRYPYTNEVVGTVPAGRAEHAARAFEIAANYKPSFTRYERQQILFRAAELIRERRDWLAKWLTLELGICHQHALYETGRAYDVFTLAGQMAILDDGEVFSCDLTPQGKDRKIYTMREPVRAISAITPFNHPLNMVSHKIAPAIATNNCVVCKPTELTPLTAIALADILYEAGLPHEMFQIVTGWPKDIGDEMVTNENIDIITFTGGVPVGKMIAEKAGYKRTALELGGNDPLIICNDADLEKAATLAVAGSCGNSGQRCTAVKRILVQESVADRFVPMVVEKAKAIRFGDPQDPETQLGCVIHAEAAELFEKRVYMAQEQGAEILYHPGREGALLPPIVVDRVPHESELVMEETFGPIVPIVRVDDDAEVMKISNGTPFGLSSGVCTNDLNRAIAYINGLNVGTCNIWEQPGYRIEMSPFGGIKDSGNGVKEGVLEAMKFFTNVKTYSLPW
>2790777714
SKDELRHEGMRIGGEVVFTDEVIEVRYPYTNEVVGTVPAGRAEHAARAFEIAANYKPSFTRYERQQILXRAAELIRERRDWLAKWLTLEXGICHQHALYETGRAYDVFTLAGXMAILDDXEVFSCDLTPQGKDRKIXTMREPVRAISAITPFNHPLNMVSHKXAPAIATNNCVVCKPTELTPLTAIALADILYXAGLPHEMFQIVTGWPKDIGDEMVTNENIXIITFTGGVPVGKMIAEKAGXKRTALELGGNXPLIXXNXADLEKAATLAVAGSCGNSGQRCTAVKRXLVQESVADRFVPMVVEKAKAXRFGDPQDPETQLGCVIHAEAAELFXKRVYMAXEQGAEILXHPGREGALLPPIVVDRVPHESELVMEETFGPIVPIVRVDDDAEVMKISNGTPFGLSSGVCTNDLNRAIAYINGLNVGTCNIWEQPGYRIEMSPFGGIKDSGNGVKEGVLEAMKFFTNVKTYSLPW
>2521518015
MKIEPRNEGMRIGGEVVFTDNVVPIHYPYTDQIIGTVPAGQAEHAARAFEVAASYKPRLTRYERQQILFRAGELIREKRDWLAKWLTLELGICHQHALYETGRAYDVFTLAGQMAILDDGQIFSCDLTPQGKARKIYTKREPVRAISAITPFNHPLNMVSHKIAPAIATNNCVVCKPTELTPLTAIALADILYEAGLPPEMFQIVTGWPADIGDEMITNDNIDIITFTGGVPVGKMIAAKAGYKRTALELGGNDPLIICNDADLDKAATIAVAGATGNSGQRCTAVKRILVQDSVADRFVPLVLQKAKAIRFGDPMDPETQLGCVVHAQAAELFEKRVHMAADQGAEILYNPGRQGALLPPIVVDRVPHDSELVMEETFGPIIPIVRVDDDVAVMEISNSTEFGLSSGVCTNDLNRAIAYINGLDVGTVNIWEQPGYRIEMSPFGGIKDSGNAVKEGVLEAMKFFTNVKTYSLPW
>2711904593
INVEIRNEGMRIGGEVVFTDDVVPVHYPYTNEMVGTVPAGKAEHAARAFEIAANYKPTLTRYERQQILFRAAELIREKRDWLAKWLTLELGICHQHALYETGRAYDVFTLAGQMAILDDGQIFSCDLTPQGKDRKIFTKREPVKAISAITPFNHPLNMVSHKIAPAIATNNCVVCKPTELTPLTAIALADILYEAGLPHEMFQIVTGWPKDIGDEMITNDNIDIITFTGGVPVGKMIAGKAGYKRTALELGGNDPLIILNDADLEKAATIAVAGATGNSGQRCTAVKRILVQESVADRFVPLVLEKAKGIRFGDPMDPETQLGCVVHAQAAELFEKRVFMAEEQGAEILYHPGRNGALLPPIVVDKVPHGSELVMEETFGPIVPIVRVDNDAEVMAISNSTEFGLSSGVCTNDLNRAIAYINGLDVGTCNIWEQPGYRIEMSPFGGIKDSGNAVKEGVLEAMKFFTNVKTYSLPW
>2834518625
INVEIRNEGMRIGGEKVFTDDVVPVHYPYTDEIIGTVPAGGAGHAARAFQIAAXYTPXXTRYERQQILFRAAELIREKRDWLAKWLTLELGICHQHALYETGRSYDVFTLAGQMAILDDGQIFSCDLTPQGKDRKIFTKREPVRAISAITPFNHPLNMVSHKIAPAIATNNCVVCKPTELTPLTAIALADILYEAGLPHEMFQIVTGWPKDIGDEMITNDNIDIITFTGGXPVGKMIADKAGYKRTALELGGNXPLIILNDADLEKAATIAVAGATGNSGQRCTAVKRILVQESVADRFVPKVLEKAXAIKFGDPMDPDTQLGCVVHARAAELFEKRVLMAAEEGAEILYHPGRQGALLXPIVVDRVPHGSELVMEETFGPIVPIVRVDNDEEVMAISNSTEFGLSSXVCTNDLNRAIAYINGLNVGTCNIWXQPGYRIEMSPFGGIKDSGNAVKEGVLEAMKFFTNVKTYSLPW
>2502307036
INVEIRNEGMRIGGEKVFTDDVVPVHYPYTDEIIGTVPAGRAGHAARAFQIAADYTPVLTRYERQQILFRAAELIREKRDWLAKWLTLELGICHQHALYETGRSYDVFTLAGQMAILDDGQIFSCDLTPQGKDRKIFTKREPVRAISAITPFNHPLNMVSHKIAPAIATNNCVVCKPTELTPLTAVALADILYEAGLPHEMFQIVTGWPKDIGDEMITNDNIDIITFTGGVPVGKMIADKAGYKRTALELGGNDPLIILNDADLEKAATIAVAGATGNSGQRCTAVKRILVQESVADRFVPKVLEKARAIKFGDPMDPDTQLGCVVHARAAELFEKRVLMAAGEGAEILYHPGRQGALLPPIVVDRVPHGSELVMEETFGPIVPIVRVDNDEEVMAISNSTEFGLSSGVCTNDLNRAIAYINGLNVGTCNIWEQPGYRIEMSPFGGIKDSGNAVKEGVLEAMKFFTNVKTYSLPW
>2711911711
INVEIRNEGMRIGGEKVFTDDVVPVHYPYTDEIIGTVPAGGAGHAARAFQIAADYTPALTRYERQQILFRAAELIREKRDWLAKWLTLELGICHQHALYETGRSYDVFTLAGQMAILDDGQIFSCDLTPQGKDRKIFTKREPVRAISAITPFNHPLNMVSHKIAPAIATNNCVVCKPTELTPLTAIALADILYEAGLPHEMFQIVTGWPKDIGDEMITNDNIDIITFAGGGPVGKMIADKAGYKRTALELGGNDPLIILNDADLEKAATIAVAGATGNSGQRCTAVKRILVQESVADRFVPKVLEKARAIKFGDPMDPDTQLGCVVHARAAELFEKRVLMAAEEGAEILYHPGRQGALLPPIVVDRVPHGSELVMEETFGPIVPIVRVDNDEEVMAISNSTEFGLSSGVCTNDLNRAIAYINGLNVGTCNIWEQPGYRIEMSPFGGIKDSGNAVKEGVLEAMKFFTNVKTYSLPW
>2833611185
TERTIRREAMRIGGEKVTTKDVVEVLYPYTDEVIGTVPAGTAEHAARAFEIAAAYKPKLTRYERQQILFRAAELIRERREEIAHWLTLELGICKQHSLYETGRSYDVFTLAGQLAILDDGQIFSCDLTPQGKDRKIFTKREPVTAISAITPFNHPLNMVAHKIAPSIATNNCMVCKPTELTPMTAITLADILYEAGLPPEMFQIVTGMPGDIGDEMITNDNIDIITFTGGVPVGKMIAGKAGYKRTALELGGNDPLIILNDSDLEKAAALACAGATGNSGQRCTAIKRILVQESVADKIVPMILERAKTIRFGDPQDPDTQLGCVIHSKAAEVFENRVYDAEKQGAKILYHPERKGALLPPIVVDHVPHGSELVMEETFGPIVPIVRVDNDEEVMRISNSTAFGLSAGVCTNNLIRATSYIEGLDVGTVNIWEQPGYRIEMSPFGGIKDSGNGVKEGVLEAMKFFTNVKTYSLPW
>AG-918-G04_NODE_12
TSQDIRTEGMRIGGEIVHADDVVEVRYPYTDEVIGTVPAGRAEHARRAFEIAAACQPKLTRYERQQILFRAAGLIRERREDIAHWLTLELGICKQHSLYETGRSYDVFTLAGQLAIQDDGQIFSCDLTPHGKSRKIYTKREPVRAISAITPFNHPLNMVAHKIAPSIATNNCMVCKPSELTPLTAITLADILYEAGLPPEMFQVVTGWPADIGDEMVTNPNIDIVTFTGGVPVGKMIAEKAGYRRTALELGGNDPLIILNDEDLERAAAIAIAGATGNSGQRCTAVKRILVQDSVADALIPFITEKARAIRFGGPMDPQTQLGCVIDAEAAALFERRVMQAEAAGAKILYHPGRNGALLPPIVVDRVPHDSELVMEETFGPVVPILRVDDDDAVMAISNSTAFGLSSGVCTNDLIRATRFIEGLNVGTVNIWEQPGYRIEMSPFGGIKDSGNGVKEGVLEAMRFFTNVKTYSLPW
>2789799067
SNKTIRNEAMRIGGEKVFTEALVEVTYPFTEEVIATVPAGTAEHVKKAFDIAAKYEPSLTRYERQQILFRAAELIRERREDIAHWLTLELGICKQHALYETGRSYDVFTLAGQLAIHDDGQIFSCDLTPHGKSRKIFTKREPVRTISAITPFNHPLNMVAHKIAPAVATNNCVVCKPTEQTPLTAIALADILYEAGLPPEMFQIVTGMPQDIGDEMITNPNIDIITFTGGVPVGKMIAEKAGYRRTALELGGNDPLIILNDDDFDKAATIAVAGATGNSGQRCTAVKRILIQESVAEQIVPLILEKARAIKFGDPMDLDTQLGCVINSKAAELFEQRVFEAEAKGGKILYHPGRNGASLPPIVIDHVPHECDLVMEETFGPIIPIVRVDDDEAVMAISNSTEFGLSSGVCTNDLIRATNYIEGLDVGTVNIWEQPGYRIEMSPFGGIKDSGNGIKEGVLEAMKFFTNVKTYSLPW
>2813174894
SKQTIRKEAMRIGGEKIFTDKTVDVTYPYTEEVIATVPAGTAKHVKQAFEIAANYKPSLTRYERQQILFRAAEIIRDRREDIAHWLTLELGICKQHALYETGRSYDVFTLAGQLAIQDDGEIFSCDLTPHGKSRKIFTKRESVRSISAITPFNHPLNMVAHKIAPAIATNNCVVCKPTEQTPLTAITLADILYEAGLPPEMFQIVTGLPQDIGDEMITNENIDIITFTGGVPVGKMIAEKAGYKRTALELGGNDPLIILNDSDFDKAATIAVAGATGNSGQRCTAVKRILIQESIADEVVPLILEKAQAIKFGDPMDPDTQLGCVINAQAAELFEKRVFEAEAKGAKILYHPGRDGALLPPIVIDYVPHECDLVMEETFGPIVPIVRVDDDQSVMNISNSTEFGLSSGVCTNDLIRATNYIEGLDVGTVNIWEQPGYRIEMSPFGGIKDSGNGVKEGVLEAMKFFTNVKTYSLPW
>2236675819
SKQTIRKEAMRIGGEKIFTDTTVDVTYPYTEEVIATVPAGTAKHAKQAFEIAANYKPSLTRYERQQILFRAAEIIRDRREDIAHWLTLELGICKQHALYETGRSYDVFTLAGQLAIQDDGEIFSCDLTPHGKSRKIFTKREPVRSISAITPFNHPLNMVAHKIAPAIATNNCVVCKPTEQTPLTAITLADILYEAGLPPEMFQIVTGLPQDIGDEMITNENIDIITFTGGVPVGKMIAEKAGYKRTALELGGNDPLIILNDSDFDKAATIAVAGATGNSGQRCTAVKRILIQESIADEVVPLILEKAQAIKFGDPMDPDTQLGCVINAQAAELFETRVFEAEAKGAKILYHPGRDGALLPPIVIDHVPHECDLVMEETFGPIVPIVRVDDDQLVMNISNSTEFGLSSGVCTNDLIRATNYIEGLDVGTVNIWEQPGYRIEMSPFGGIKDSGNGVKEGVIEAMKFFTNVKTYSLPW
>2817779175
SKQTIRKEAMRIGGEKIFTDTTVDVTYPYTEEVIATVPAGTAKHAKQAFEIAANYKPSLTRYERQQILFRAAEIIRDRREDIAHWLTLELGICKQHALYETGRSYDVFTLAGQLAIQDDGEIFSCDLTPHGKSRKIFTKREPVRSISAITPFNHPLNMVAHKIAPAIATNNCVVCKPTEQTPLTAITLADILYEAGLPPEMFQIVTGLPQDIGXEMITXEXIDIITFTGGVPVGKMIAEKAGYKRTALELGGNDPLIILNDSDFDKAATIAVAGATGNSGQRCTAVKRILIQESIADEVVPLILEKAQAIKFGDPMDPDTQLGCVINAQAAELFEKRVFEAEAKGAKILYHPGRDGALLPPIVIDHVPHECDLVMEETFGPIVPIVRVDDDQSVMNISNSTEFGLSSGVCTNDLIRATNYIEGLDVGTVNIWEQPGYRIEMSPFGGIKDSGNGVKEGVLEAMKFFTNVKTYSLPW
>AG-461-P07_NODE_21
SKQTIRNEAMRIGGEKIFTDKTVDVTYPYTQEVIATVPAGTAEHAKEAFEIAANYQPSLTRYERQQILFRAAEIIRDRREDIAHWLTLELGICKQHALYETGRSYDVFTLAGQLAIQDDGEIFSCDLTPHGKSRKIFTKREPVRSISAITPFNHPLNMVAHKIAPAIATNNCVVCKPTEQTPLTAITLADILYDAGLPPEMFQIVTGLPQDIGDEMITNPNIDIITFTGGVPVGKMIAEKAGYKRTALELGGNDPLIILNDSDFDKAATIAVAGATGNSGQRCTAVKRILIQESIADQVVPLILEKAQAIKYGDPMDPDTQLGCVINAKAAEHFEKRVFEAEAKGAKILYHPGRDGALLPPIVIDHVPHECDLVMEETFGPIVPIVRVDSDLEVMAISNSTEFGLSSGVCTNDLIRATNYIEGLDVGTVNIWEQPGYRIEMSPFGGIKDSGNGVKEGVLEAMKFFTNVKTYSLPW
>AH-326-L19_NODE_15
SKRTIRNEAMRIGGEKIFTDKTVDVTYPYTEEVIATVPAGIAEHAKKAFEIASNYKPSLTRYERQQILFRAAEIIRDRREDIAHWLTLELGICQQHALYETGRSYDVFTLAGQLAIQDDGEIFSCDLTPHGKSRKIFTKREPVRSISAITPFNHPLNMVAHKIAPAIATNNCVVCKPTEQTPLTAITLADILYDAGLPPEMFQIVTGLPQDIGGEMITNPNIDIITFTGGVPVGKMIAEKAGYKRTALELGGNDPLIILNDGDFDKAATIAVAGATGNSGQRCTAVKRILIQESIADQVVPLILEKAQSIKYGDPMDPDTQLGCVINAKAAELFEKRVFEAEAKGAKILYHPGRDGALLPPIVIDHVPHECDLVMEETFGPIVPIVRVDDDLEVMAISNSTEFGLSSGVCTNDLIRATNYIEGLDVGTVNIWEQPGYRIEMSPFGGIKDSGNGVKEGVLEAMKFFTNVKTYSLPW
>2813146007
SDHIIRREGMRIGGETVHTDEVVEVRYPYTDEVIGTVPAGTAEHARKAFSIAAAYQPKLTRYERQQILFRAAELIRERREEIAHWLTLELGICKQHSLYETGRSYDVFTLAGQLAIQDDGQIFSCDLTPHGKSRKIFTKREPVRTISAITPFNHPLNMVAHKIAPSIATNNCMVCKPTEQTPLTAITLADILYDAGLPPEMFQIVTGMPADIGDEMITNPDIDIITFTGGVPVGKMIAEKAGYRRTALELGGNDPLIILNDANIEKAATIAVAGATGNSGQRCTAVKRILVQESVADELVPLILEKAKAIRFGDPMDADTQLGCVINADAAELFEARVFAAEKQGAKILYHPGRDGALLPPIVIDHVPHDSELVMEETFGPIVPIVRVDDDAAVMAISNSTDFGLSSGVCTNDLIRATNYIEGLDVGTVNIWEQPGYRIEMSPFGGIKDSGNGVKEGVLEAMKFFTNVKTYSLPW
>2653693462
VQQTIRHDAMRIGGEKIKTDAVVDVRYPYTNEVIGTVPAGTAEHVRKAFEIAAAYEPKLTRYERQQILFRAAELIRARREEIAHWLTLELGICKQHSLYEAGRSYDVFTLAGQLAIQDDGQIFSCDLTPHGKSRKIFTKREPVRAISAITPFNHPLNMVAHKIAPSIATNNCMVCKPTELTPLTALTLADILYEAGLPPEMFQVVTGWPQDIGDEMITNPNIDIITFTGGVPVGKMIAQKAGYRRCALELGGNDPLIILNDDDLEKAATIAVAGATGNSGQRCTAVKRILVQESIADKITPLILEKAKAIRFGDPQDPETQLGCVISAEAAALFEQRVLDAEKAGAKILYHPGRNGALLPPIVVDHVPHDSELVMEETFGPIVPIVRVDDDDAVMAISNSTAFGLSSGVCTNNLIRATKYIEGLNVGTVNIWEQPGYRIEMSPFGGIKDSGNGIKEGVLEAMKFFTTVKTFSLPW
>2817780999
RGLALRHEPMRIAGRKVDADGVIEVRYPYTDAVIGTVPAGQAAHAREAFAIAAAYKPTLTRYERQQILFRAAELLVERKAEIAKTITLELGISQKDAFYEVGRAYDVFTLSAQMCIIDDGEVFSCDLTPHGKARKIFTTREPLNAISAITPFNHPLNMVAHKVAPAVATNNCIVVKPTELTPMTALMLADVLYDAGLPPEMLSVVTGLPKDIGAEMITNPEIELVTFTGGVPVGKMIAETAGYKRTVLELGGNDPLIVLDDEDLAKAADLAVAGATKNSGQRCTAVKRILAQEKIADRLVEMIEERARKIVFGDPMDPDTDLGTVVHAGAAEMFDARVAKAAEEGAKVLYHPGRDGALLPPIVVDHVRHESELVLEETFGPVIPVVRVGDDADVMAISNSTAFGLSSGVCTNRMDRATAYVKGLNVGTVNIWEVPGYRIEMSPFGGIKDSGLGYKEGVIEAMKSYTNIKTFSLPW
>2525924171
RGLALRHEPMRIAGRKVDADGVIEIRYPYTDAVIGTVPAGQAAHAREAFAIAAAYKPTLTRYERQKILFRAAELLVERKAEIAKTITLELGISQKDAFYEVGRAYDVFTLSAQMCIIDDGEVFSCDLTPHGKARKIFTTREPLNAISAITPFNHPLNMVAHKVAPAVATNNCIVVKPTELTPMTALMLADVLYDAGLPPEMLSVVTGLPKDIGAEMITNSEIELVTFTGGVPVGKMIAETAGYKRTVLELGGNDPLIVLDDEDLAKAADLAVAGATKNSGQRCTAVKRILAQEKIADRLVEMIEERARKIVFGDPMDPDTDLGTVVHAGAAEMFDARVAKAAEEGAKVRYHPGREGALLPPIVVDHVRHESELVLEETFGPVIPVVRVGDDAEVMAISNSTAFGLSSGVCTNRMDRATAYVKGLNVGTVNIWEVPGYRIEMSPFGGIKDSGLGYKEGVIEAMKSYTNIKTFSLPW
>2821446534
AERPLRREKMRIAGRSVGTDEVIEIRYPYTGTLVGTVPAGRAEHARQAFAAAAAYRPKLSRYERQRILLRTAELLAERRDALSHLITLELGISKKDSLYEIGRAFDVFTLAGQLAILDDGQTFSCDVTPHGKERKIYTLRQPVGVISAITPFNHPLNMVAHKVAPAIATNNCVVCKPAEATPLTAIALADILYEAGLPPEMFQVVTGWPAEIGDQMITDPDIALITFTGGVAVGKMIASKAGYKRQVLELGGNDPLIILNDDDLARAADLAVQGATRNSGQRCTAVKRILCQQGVADRFVPLVLERARRLRFGDPMDPATDLGTVVNEHAAATFERRVHDAAELGAEVLYNPGRKGALLPPIVVDRVPHESELVMQETFGPVIPIVRVDDDIATMAISNSTAFGLSSGVCTNRLDRMVAYVNGLDVGTVNLWEVPGYRTEMSPFGGIKDSGNGHKEGVVEAMKSFTNVKTYSLPW
>2824284924
ALSSPRHEPMRIAGRKVDADDVIEVRYPYTDQVIGTVPAGNALHAREAFQIAADYKPKLSRYDRQKILFRTAELLEARKNEISDVITLELGISKKDSFYEVGRCYDVLTLAGQLAILDDGQVFSCDVTPQGKARKIFTTREPLKAISAITPFNHPLNMVAHKVAPAVATNNCMVCKPTELTPMTALLLADLLYEAGLPPEMYSVVTGWPADIGDEMITNPNAELITFTGGVPVGKMIAEKAGYRRTVLELGGNDPLIICDDAELDKAAELAVAGATKNSGQRCTAVKRILVQEAVAEAFVPMVLEKAKKIRFGDPMNPDTDLGTVVHEKAARTFEARVYAAAEQGAEVLYDPGRQGAVLPPIVVDHVPHESELVLEETFGPIIPIIRVSDDEEVRRISNSTAFGLSSGVCTNRLDRMTAYINGLNVGTVNIWEVPGYRIEMSPFGGIKDSGLGYKEGVQEAMKSYTNIKTFSMPW
>2790432549
DVGHIRHEAMRIAGRKVSADAAIEVRNPWDDSLVGTVPAATAEQVREAFAIAGAYEAKLTRHERQKILLRTAELLAARREALSELITLELGVSRADARYEVGRAVDVFTLTGQLCLLDDGEAFACDISPNGKQRRIFTLREPLTAISAITPFNHPLNMVAHKIAPAIATNNCTVVKPTELTPLTAIALADVLYEAGLPPEMLSVVTGWPGDIGDEMILNPNADLVTFTGGVPVGKLIAAKAAYKRCVLELGGNDPLIVLKDDDLAVAADLAVTGATKNSGQRCTAVKRILVQDSVADRFVPMVLERARALRFGDPMDEATQLGCVVNAASAELFDRRVTMAAEDGADVLYHPGRRGALLPPIVVDNVRPDSELVREETFGPVIPVIRVDDDEAVMAISNGTAFGLSSGVCTHDYRRMQHYIRGLKVGTVNIWEVPGYRTEMSPFGGIKDSGNGEKEGVVEAMKSYTNLKTFSLPW
>2558677387
AGTAEHVREAFSIAKGYTPTLTRYERQQILLNVARIIRDRTAELAPIITAELGISLADARYECGRARDVYTLAGQLCIQDDGEVFSCDLTPQGKARKIFTMREPLRAISAITPFNHPLNMVSHKIAPAIATNNCVVLKPTELTPLTALWLADALYEAGLPGEMLSVVTGWPGDLGEEMITNPDFDLITFTGGVPVGKMIAAKAVYKRQVLELGGNDPLIVCSDADLARAADLAVAGATKNSGQRCTAVKRILCQESVADRFVPLVRERAAALVYGDPMDPATELGTVVHEKAAALFEERVWQAEGQGAQVLYHPGRKGALLPPIVLDHVPHESALVMEETFGPVVPVVRVDDDAATIALSNSTAFGLSSGVCTNDFRRMQHYIRDLQVGTVNIWEVPGYRTEMSPFGGIKDSGNGTKEGVIEAMKSFTNVKTFSLPW
>2651086560
APIAMRHEAMRIAGRKVDTKDRVPVHYPYTGDVIGSVPAGNAEHVREAFAIAKDYQPTLTRYERQKILLNVARIINDRKAELAPIITAELGISLADSLYECGRAYDVYTLAGQMCIHDDGEIFSCDLTPHGKARKIFTTREPLRAISAITPFNHPLNMVSHKLAPAIATNNCVVLKPTELTPLTAIWLADALYEAGLPPQMLSVITGWPQDIGDEMVVNPDYDLITFTGGVPVGKMIAAKAVYKRQVLELGGNDPLIICNDADLAKAADLAVAGATKNSGQRCTAVKRILVQESVADRFVPLVLERAQKLRYGDPMDPTTELGTVVHARAAETFEDRVFKAEAQGAKVLYHPGRNGASLPPIVVDHVPHESELVMEETFGPIVPIVRVDCDEQTIAISNSTAFGLSSGVCTNDYRRMQHYIRDLVVGTVNIWEVPGYRIEMSPFGGIKDSGNGYKEGVIEAMKSFTNIKTFSLPW
>2776592643
PPIALRHEAMRIAGRKVQTKDRVPVHYPWSGEVIGTVPAGTAEHAREAFAIAAAYRPTLTRYERQKILLNVAQIINDRKTELAPIITAELGISLADALYECGRAYDVYTLAGQICILDDGEIFSCDLTPHGKSRKIFTLREPLRAISAITPFNHPLNMVSHKIAPAIATNNCIVVKPTELTPLTALWLADAIYEAGLPPEMLSVLTGWPQDIGDEMITNADFDLITFTGGVPVGKMIAAKAVYKRQVLELGGNDPLIILNDADLAKAADLAVAGATKNSGQRCTAVKRILVQESVADRFVPLVLERAKRLRFGDPMDPATELGCVVHDRAAETFERRVLDAEAQGAKILYHPGRQGALLPPIVVDHVNHESELVMDETFGPVIPIVRVDDDTEVMRISNSTPFGLSSGVCTNDYRRMQAFISGLVVGTVNIWEVPGYRIEMSPFGGIKDSGNGYKEGVIEAMKSFTNVKTFSLPW
>2833395513
PPIAMRHEAMRIAGRKVDTVDRVPVHYPWTNEVIGSVPAGTAEHAREAFAIAAAYEPRLTRYERQTILLNTARIISERKAELAPIITAELGISLADAMYECGRAYDVYTLAGQMCIHDDGEIFSCDLTPHGKARKIFTTREPLRAISAITPFNHPLNMVSHKIAPAIATNNCIVVKPTELTPLTALWLADALYEAGLPPQMLSVVTGWPKDIGDEMITNPDFDLITFTGGVPVGKMIAAKAAYKRQVLELGGNDPLIICNDADQARAADLAVAGATKNSGQRCTAVKRILVQESVADRFVPMVLERARALRFGDPMDPATELGCVVHERAAEVFEERVFKAEAQGAKILYHPGRQGALLPPIVVDHVPHESELVMEETFGPVVPIVRVDSDVETMRISNSTPFGLSSGVCTNDYRRMQSYIRGLVVGTVNVWEVPGYRIEMSPFGGIKDSGNGYKEGVIEAMKSFTNVKTFSLPW
>2595655494
DARPIRHEPMRIAGEKVDAEDVIEVRYPWDNSVIGTVPAGRAEHARRAFEIAASYTPTLTRYERQRILLNTAEIIISRKEELAELITLELGISKADSYYEVGRAFDVYTLAGQLCIQDDGEIFSCDLTPHGKKRKIFTLREPLTAISAITPFNHPLNMISHKIAPAIATNNCVVAKPTEKTPLTALVLADILYEAGLPPQMLSVVTGWPQDIGEEMITNPHAELVTFTGGVPVGKLIAQKAGYRRTILELGGNDPLIVLNDDDLKKAAELAVLGATKNSGQRCTAVKRILVQESVADRFVPMVLERAKKIRFGDPMDPETELGTVVDEESAALFERRVQDAAKMGAEVLYDPGRRGALLPPIVVDRVPVEAELVMQETFGPVIPIIRVDDDGEVMRISNSTPFGLSSGVCTKDFRRMQSFIAGLKVGTVNIWEVPGYRIEMSPFGGIKDSGNGFKEGVIEAMKSYTNVKTFSLPW
>2772035704
TIIKTRHEPMRIAGKKVDADAVFDVHYPYTNAVIGTVPAGRAEHAREAFRIAAAYKPKLTRYERQKILLRTAELLVARKEEMADLITSELGISKMDSYYEVGRAYDVFTLAGQMCLHDDGEIFSCDLTPHGKARKIFTFREPLRSISAITPFNHPLNMVSHKVAPAIATNNCVVVKPTELTPMTALLLCDIMYEAGLPPEMLSVVTGLPKDIGSEMITNPDIDLITFTGGVPVGKMIANTAGYKRTVLELGGNDPLIILNDDDLAKAADLAVAGATKNSGQRCTAVKRILCQESVADRFVPMVLERAKKIRFGDPMDPKTELGTVVHEQAAARFEKLVYMAAEQGAKILYDPGRQGALLPPIVVDEVPHSSELVMQETFGPVIPIIRADDDDALIALSNSTDFGLSSGVCTNDYRRMQKYIRGLNVGTVNIWEVPGYRIEMSPFGGIKDSGNGYKEGVIEAMKSFTNVKTFSLPW
>2854886214
TQIKARHEPMRIAGRQVDADTTFDIHYPYTNAVIGTVPAGRSEHAREAFRIAASYESKLTRYERQKILLRTAELLVERKEEMASLITSELGISKMDAYYEVGRAYDVFTLSGQMCLHDDGEIFSCDLTPHGKARKIFTTREPLRAISAITPFNHPLNMVAHKVAPAIATNNCVVVKPTELTPMTALMLCDIMYEAGLPPQMLSVVTGLPNDIGLEMITNPDIDLITFTGGVPVGKMIARTGGYKRMVLELGGNDPLIILNDDDLAKAADLAVAGATKNSGQRCTAVKRILCQGSVADRFVPMVLERAKKIRFGDPMDPKTELGTVVHEQAAARFEQLVYSAAEQGAKVLYDPGRQGALLPPIVVDEVPHHSELVMQETFGPVIPIIRAEDDDALIALSNSTDFGLSSGVCTNDYRRMQKYIRGLKVGTVNIWEVPGYRIEMSPFGGIKDSGNGYKEGVIEAMKSFTNVKTFSLPW
>2844224595
TQIKTRHEPMRIAGRKVDADTTFDVHYPYTNAVIGTVPAGRAEHAREAFRIAASYQSKLTRYERQKILLRTAELLVERKEEMASLITSELGISKMDAYYEVGRAYDVFTLSGQMCLHDDGEIFSCDLTPHGKARKIFTTREPLQAISAITPFNHPLNMVAHKVAPAIATNNCVVVKPTELTPMTALLLCDIMYEAGLPPQMLSVVTGLPNDIGLEMITNPDIDLITFTGGVPVGKMIARTGGYKRMVLELGGNDPLIILNDDDLAKAADLAVAGATKNSGQRCTAVKRILCQGSVADRFVPMVLERAKKIRFGDPMDPQTELGTVVHEQAAARFEQLVYSAAEQGAKVLYDPGRQGALLPPIVVDEVPHGSELVMQETFGPVIPIIRAEDDDALIALSNSTDFGLSSGVCTNDYRRMQKYIRGLKVGTVNIWEVPGYRIEMSPFGGIKDSGNGYKEGVIEAMKSFTNVKTFSLPW
>2512529110
VTIAVRHEPMRIAGRLIDTDDRIEVRYPWNDTVVGTVPAGRAEHAREAFAIAAAYQAKLTRYERQKILLATAEALAARKEEISDVITLELGISKADSLYEVGRAFDVFTLAGQMCIRDDGEIFSCDLTPHGKARKIFTMREPLTAISAITPFNHPLNMVAHKVAPAIATNNCVVVKPTELTPMTALLLADILYEAGLPPEMLSVVTGWPADIGMEMITNPHVDLVTFTGSVPVGKLIAANAHYKRQVLELGGNDPLIILNDDDLAMAADLAVAGATKNSGQRCTAVKRILCQESVADRFVPMVLERAKRLRFGDPMDRSTDLGTVIHKKAAALFEQRVMRAAEEGADILYHPGRSGALLPPIVVDRVPHQSDLVLEETFGPIIPVVRVDDDDATIALSNSTAFGLSSGVCTNDYRRMQKYIAGLKVGTVNIWEVPGYRIEMSPFGGIKDSGNGYKEGVIEAMKSFTNVKTFSLPW
>2515612495
VTIAVRHEPMRIAGRLIDTDDRIEVRYPWNDTVVGTVPAGRAEHAREAFAIAAAYQPKLTRYERQKILLATAEALAARKEEISDVITLELGISKADSLYEVGRAFDVFTLAGQMCIRDDGEIFSCDLTPHGKARKIFTMREPLTAISAITPFNHPLNMVAHKVAPAIATNNCVVVKPTELTPMTALLLADILYEAGLPPEMLSVVTGWPADIGMEMITNPHVDLVTFTGSVPVGKLIAANAHYKRQVLELGGNDPLIILNDDDLARAAELAVAGATKNSGQRCTAVKRILCQESVADRFVPMVLEQAKRLRFGDPMDRSTDLGTVIHEKAAALFEERVMRAAEGGADILYHPGRSGALLPPIVVDRVPHQSDLVLEETFGPIIPIVRVDDDEATIALSNSTAFGLSSGVCTNDYRRMQKYIAGLKVGTVNIWEVPGYRIEMSPFGGIKDSGNGYKEGVIEAMKSFTNVKTFSLPW
>2524449836
VTIAVRHEPMRIAGRLVDTDDRIEVRYPWNDTVVGTVPAGHAEHAREAFAIAAAYQPKLTRYERQKILLATAEALAARKEEISDVITLELGISKADSLYEVGRAFDVFTLAGQMCIRDDGEIFSCDLTPHGKARKIFTMREPLTAISAITPFNHPLNMVAHKVAPAIATNNCVVVKPTELTPMTALLLADILYEAGLPPEMLSVVTGWPADIGMEMITNPHVDLVTFTGSVPVGKLIAANAHYKRQVLELGGNDPLIILNDDDLARAADLAVAGATKNSGQRCTAVKRILCQESVADRFVPMVLERAKRLRFGDPMDRSTDLGTVIHEKAAALFEERVMRAAEEGADILYHPGRSGALLPPIVVDRVPHQSDLVLEETFGPIVPIVRVDDDDATIALSNSTAFGLSSGVCTNDYRRMQKYIAGLKVGTVNIWEVPGYRIEMSPFGGIKDSGNGYKEGVIEAMKSFTNVKTFSLPW
>2519415490
VRIAVRHEPMRIAGRLVDTDDRVEVRYPWNDTVVGTVPAGRAEHAREAFAIAAAYQPKLTRYERQKILLATAEALAARKEEISDVITLELGISKADALYEVGRAFDVFTLAGQMCIRDDGEIFSCDLTPHGKARKIFTMREPLTAISAITPFNHPLNMVAHKVAPAIATNNCVVVKPTELTPMTALLLADILYEAGLPPEMLSVVTGWPADIGMEMITNPHVDLVTFTGSVPVGKLIAANAHYKRQVLELGGNDPLIILNDDDLARAADLAVAGATKNSGQRCTAVKRILCQESVADRFVPMVLERAKRLRFGDPMDRSTDLGTVIHEKAAALFEERVMRAAEEGADILYHPGRSGALLPPIVVDRVPHQSDLVLEETFGPIVPIVRVDDDDATITLSNSTAFGLSSGVCTNDYRRMQKYIAGLKVGTVNIWEVPGYRIEMSPFGGIKDSGNGYKEGVIEAMKSFTNVKTFSLPW
>2599051028
VTIAVRHEPMRIAGRLVDTDDRVEVRYPWNDTVVGTVPAGRAEHAREAFAIAAAYQPKLTRYERQKILLATAEALAARKEEISDVITLELGISKADSLYEVGRAFDVFTLAGQMCIRDDGEIFSCDLTPHGKARKIFTMREPLSAISAITPFNHPLNMVAHKVAPAIATNNCVVVKPTELTPMTALLLADILYEASLPPEMLSVVTGWPADIGMEMITNPHVDLVTFTGSVPVGKLIAANAHYKRQVLELGGNDPLIILNDDDLARAADLAVAGATKNSGQRCTAVKRILCQESVADRFVPLVLERAKRLRFGDPMDRSTDLGTVIHEKAAALFEERVMRAAEEGADILYHPGRSGALLPPIVVDRVPHQSDLVLEETFGPIVPIVRVDDDDATITLSNSTAFGLSSGVCTNDYRRMQKYIAGLKVGTVNIWEVPGYRIEMSPFGGIKDSGNGYKEGVIEAMKSFTNVKSFSLPW
>2844160511
VTIAVRHEPMRIAGRLVDTDDRVEVRYPWNDTVVGTVPAGRAEHAREAFAIAAAYQPKLTRYERQKILLATAEALAARKEEISDVITLELGISKTDSLYEVGRAFDVFTLAGQMCIRDDGEIFSCDLTPHGKARKIFTMREPLTAISAITPFNHPLNMVAHKVAPAIATNNCVVVKPTELTPMTALLLADILYEAGLPPEMLSVVTGWPADIGMEMITNPHVDLVTFTGSVPVGKLIAANAHYKRQVLELGGNDPLIILNDDDLARAADLAVAGATKNSGQRCTAVKRILCQESVADRFVPLVLERAKRLRFGDPMDRSTDLGTVIHEKAAALFEERVMRAAEEGADILYHPGRSGALLPPIVVDRVPHQSDLVLEETFGPIIPIVRVDDDDATITLSNSTAFGLSSGVCTNDYRRMQKYIAGLKVGTVNIWEVPGYRIEMSPFGGIKDSGNGYKEGVIEAMKSFTNVKTFSLPW
>2855833789
MAASQRXXXXXXGRAEHAREAFAIAAAYQPKLTRYERQKILLTAAETLASRKEEISDVITLELGISKTDSLYEVGRAFDVFTLAGQMCIHDDGEIFSCDLTPHGKARKIFTTREPLTAISAITPFNHPLNMVAHKVAPAIATNNCVVVKPTELTPITALLLADILYEAGLPPEMLSVVTGWPADIGMEMITNPYIDLVTFTGSVPVGKLIAANAHYKRQVLELGGNDPLIILNDDDLARAADLAVAGATKNSGQRCTAVKRILCQESVADRFVPMVLERAKRLRFGDPMDRSTDLGTVIHEKAAALFEERVLSAAGEGADILYHPGRSGALLPPIVVDRVPHHSDLVLEETFGPIIPIVRVDDDEATIALSNSTAFGLSSGVCTNDYRRMQKYIAGLKVGTVNVWEVPGYRIEMSPFGGIKDSGNGYKEGVIEAMKSFTNVKTFSLPW
>2517565919
VSIAVRHEPMRIAGQLIDTDDRIEVRYPWNNTVVGTVPAGRAEHAREAFAIAAAYQPKLTRYERQKILLTAAETLASRKEEISDVITLELGISKTDSLYEVGRAFDVFTLAGQMCIHDDGEIFSCDLTPHGKARKIFTTREPLTAISAITPFNHPLNMVAHKVAPAIATNNCVVVKPTELTPITALLLADILYEAGLPPEMLSVVTGWPADIGMEMITNPYVDLVTFTGSVPVGKLIAANAHYKRQVLELGGNDPLIILNDDDLARAADLAVAGATKNSGQRCTAVKRILCQASVADRFVPMVLERAKRLRFGDPMDRSTDLGTVIHEKAAALFEERVLSAAGEGADILYHPGRSGALLPPIVVDRVPHYSDLVLEETFGPIIPIVRVDDDEATIALSNSTAFGLSSGVCTNDYRRMQKYIAGLKVGTVNIWEVPGYRIEMSPFGGIKDSGNGYKEGVIEAMKSFTNVKTFSLPW
>2855852971
MTKPVRHEPMRIAGQLIDTDDRIEVRYPWNNTVVGTVPAGRAEHAXAAAYQPKLTRYERQKILLTAAETLASRKEEISDVITLELGISKTDSLYEVGRAFDVFTLAGQMCIHDDGEIFSCDLTPHGKARKIFTTREPLTAISAITPFNHPLNMVAHKVAPAIATNNCVVVKPTELTPITALLLADILYEAGLPPEMLSVVTGWPADIGMEMITNPYIDLVTFTGSVPVGKLIAANAHYKRQVLELGGNDPLIILNDDDLARAADLAVAGATKNSGQRCTAVKRILCQESVADRFVPMVLERAKRLRFGDPMDRSTDLGTVIHEKAAALFEERVLSAAGEGADILYHPGRSGALLPPIVVDRVPHHSDLVLEETFGPIIPIVRVDDDEATIALSNSTAFGLSSGVCTNDYR
>2644147183
TTFAIRHEPMRIAGRHVDAEGLIEVHYPWNDAVIGTVPAGNAEHARKAFEIAAAYQPKLTRYERQRILLKAAEMLVARKEEISDVITLELGISKQDSLYEVGRAFDVLTLSGQMCIRDDGEIFSCDLTPHGKARKIFTMREPLTVISAITPFNHPLNMVAHKVAPAIATNNCVVLKPTELTPMTALIFADILYEAGLPPEMLSVVTGWPADIGMEMMTNPNFDLITFTGSVPVGKLIAANAHYKRQILELGGNDPLIILNDDDLAKAADLAVAGATKNSGQRCTAVKRILCQESVADRFVPLVLERAKKLRFGDPMDRATELGTVVHARAAETFERRVHKAAEEGAEILYDPGRRGALLPPIVVDRVPHSSELVMEETFAPIIPIVRADDDDALIALSNSTAFGLSSGVCTNDFRRMQKYIAGLRVGTVNIWEVPGYRIEMSPFGGIKDSGNGYKEGVIEAMKSFTNVKTFSLPW
>2753434663
TTFAIRHEPMRIAGKTVDAEGVIEVHYPWNDAVIGTVPAGSAEHARRAFEIAAAYQPKLTRYERQRILLKAAEMLVARKEEISDIITLELGISKQDSLYEVGRAFDVLTLSGQMCIRDDGEIFSCDLTPHGKARKIFTMREPLTAISAITPFNHPLNMVAHKVAPAIATNNCVVLKPTELTPMTALVFADILYEVGLPPEMLSVVTGWPADIGMEMMTNPNFDLITFTGSVPVGKLIAANAHYKRQILELGGNDPLIILNDDDLAKAADLAVAGATKNSGQRCTAVKRILCQESVADRFVPLVLERAKKLRFGDPMDRATELGTVVHARAAETFERRVHQAAEQGADILYDPGRRGALLPPIVVDRVPHSSELVMEETFAPIIPIVRADDDDALIALSNSTAFGLSSGVCTNDFRRMQKYIASLRVGTVNIWEVPGYRIEMSPFGGIKDSGNGYKEGVIEAMKSFTNVKTFSLPW
>2850095885
TTFALRHEPMRIAGKKVDAEGVIEVHYPWNDAVIGTVPAGNAEHARKAFEIAAAYQPKLTRYERQRILLKAAEMLVARKEEISDIITLELGISKQDSLYEVGRAFDVLTLSGQMCIRDDGEIFSCDLTPHGKARKIFTMREPLNAISAITPFNHPLNMVAHKVAPAIATNNCVVLKPTELTPMTALVFADILYEAGLPPEMLSVVTGWPADIGMEMMTNPNFDLITFTGSVPVGKLIAANAHYKRQILELGGNDPLIILNDDDLAKAADLAVAGATKNSGQRCTAVKRILCQESVADRFVPLVLERAKKLRFGDPMDRAIDLGTVVHARAAETFERRVHKAAEQGAEILYDPGRRGALLPPIVVDRVPHSSELVMEETFAPIIPIVRADDDDALIALSNSTAFGLSSGVCTNDFRRMQKYIAGLKVGTVNIWEVPGYRIEMSPFGGIKDSGNGYKEGVIEAMKSFTNVKTFSLPW
>2753440735
TTFALRHEPMRIAGRKVDAEGVIEVHYPWNDAVIGTVPAGNAEHARTAFEIAAAYQPKLTRYERQRILLKAAEMLVARKEEISDIITLELGISKQDSLYEVGRAFDVLTLSGQMCIRDDGEIFSCDLTPHGKARKIFTMREPLTAISAITPFNHPLNMVAHKVAPAIATNNCVVLKPTELTPMTALVFADILYEAGLPPEMLSVVTGWPADIGMEMMTNPNFDLITFTGSVPVGKLIAANAHYKRQILELGGNDPLIILNDDDLAKAADLAVAGATKNSGQRCTAVKRILCQESVADRFVPLVLERARKLRFGDPMDRATELGTVVHARAAETFERRVHQAAEQGADILYDPGRRGALLPPIVVDRVPHSSELVMEETFAPIIPIVRADDDDALIALSNSTAFGLSSGVCTNDFRRMQKYIAGLRVGTVNIWEVPGYRIEMSPFGGIKDSGNGYKEGVIEAMKSFTNVKTFSLPW
>2647257488
TTFALRHEPMRIVGKKVDAEGVIEVHYPWNDAVIGTVPAGNAEHARKAFEIAAAYQPKLTRYERQRILLKAADMLVARKEEISDIITLELGISKQDSLYEVGRAFDVLTLSGQMCIRDDGEIFSCDLTPHGKARKIFTMREPLTAISAITPFNHPLNMVAHKVAPAIATNNCVVLKPTELTPMTALIFADILYEAGLPPEMLSVVTGWPADIGMEMMTNPNFDLITFTGSVPVGKLIAANAHYKRQILELGGNDPLIILNDDDLAKAADLAVAGATKNSGQRCTAVKRILCQESVADRFVPLVLERAKKLRFGDPMDRATELGTVVHARAAETFERRVHQAAEQGADILYDPGRRGALLPPIVVDRVPHSSELVMEETFAPIIPIVRADDDDALIALSNSTAFGLSSGVCTNDFRRMQKYIAGLRVGTVNIWEVPGYRIEMSPFGGIKDSGNGYKEGVIEAMKSFTNVKTFSLPW
>2817378602
TAFAIRHEPMRIAGKTVDTEGRIEVRYPFNDAVIGTVPAGSAEHARKAFEIAAAYQPKLTRYERQRILLKAADLLVARKEEISDLITLELGISKQDSLYEVGRAFDVLTLSGQMCIHDDGEIFSCDLTPHGKARKIFTTREPLNAISAITPFNHPLNMVAHKVAPAVATNNCVVLKPTELTPMTALIFADILYEAGLPPEMLSVVTGWPADIGMEMITNPNFDLITFTGSVPVGKLIAAHAHYKRQILELGGNDPLIILNDDDLARAADLAVAGATKNSGQRCTAVKRILCQESVADRFVPLVLERAKKLRFGDPMDRATDLGTVVHAKAAEVFERRVHRAAEEGAEILYDPGRKGALLPPIVVDRVKHSSELVMEETFAPIIPIVRADDDDALIALSNSTAFGLSSGVCTNDFRRMQKYIAGLKVGTVNIWEVPGYRIEMSPFGGIKDSGNGYKEGVIEAMKSFTNVKTFSLPW
>2526422131
TAFSIRHEPMRIAGKAVDTEGRVEVRYPFNDAVIGTVPAGNAEHARKAFEIAAAYQPKLTRYERQRILLKAADLLVARKEEISDLITLELGISKQDSLYEVGRAFDVLTLSGQMCIHDDGEIFSCDLTPHGKARKIFTTREPLNAISAITPFNHPLNMVAHKVAPAVATNNCVVLKPTELTPMTALIFADILYEAGLPPEMLSVVTGWPADIGMEMITNPNFDLITFTGSVPVGKLIAAHAHYKRQILELGGNDPLIILNDADLARAADLAVAGATKNSGQRCTAVKRILCQESVADRFVPLVLERAKKLKFGDPMDRATDLGTVVHAKAAEVFEKRVHRAAEEGAEILYDPGRKGALLPPIVVDRVKHSSELVMEETFAPIIPIVRADDDDALIALSNSTAFGLSSGVCTNDFRRMQKYIAGLKVGTVNIWEVPGYRIEMSPFGGIKDSGNGYKEGVIEAMKSFTNVKTFSLPW
>2753415244
TAFAIRHEPMRIAGKAVDTEGRIEVRYPFNDAVIGTVPAGNAEHARKAFEIAAAYQPKLTRYERQRILLKAADLLVARKEEISDLITLELGISKQDSLYEVGRAFDVLTLSGQMCIHDDGEIFSCDLTPHGKARKIFTTREPLNAISAITPFNHPLNMVAHKVAPAVATNNCVVLKPTELTPMTALVFADILYEAGLPPEMLSVVTGWPGDIGMEMITNPNFDLITFTGSVPVGKLIAAHAHYKRQILELGGNDPLIILNDADLAKAADLAVAGATKNSGQRCTAVKRILCQESVADRFVPLVLERAKKLKFGDPMDRATELGTVVHARAAEVFEQRVYKAAEEGAEILYNPGRQGALLPPIVVDRVTHSSELVMEETFAPIIPIVRADDDDALIALSNSTAFGLSSGVCTNDFRRMQKYIAGLKVGTVNIWEVPGYRIEMSPFGGIKDSGNGYKEGVIEAMKSFTNVKTFSLPW
>2600194485
TAFAIRHEPMRIAGKAVDTEGRIEVHYPWNDAVIGTVPAGNAEHARKAFEIAAAYQPKLTRYERQRILLKAADLLVAHKEEISDLITLELGISKQDSLYEVGRAFDVLTLSGQMCIHDDGEIFSCDLTPHGKARKIFTTREPLTAISAITPFNHPLNMVAHKVAPAVATNNCVVLKPTELTPMTALVFADILYEAGLPPEMLSVVTGWPVDIGMEMINNPNFDLITFTGSVPVGKLIAAHAHYKRQVLELGGNDPLIILNDADLAKAADLAVAGATKNSGQRCTAVKRILCQESVADRFVPLVLERAKKLKYGDPMDRATELGTVVHARAAEVFEQRVYKAAEEGAEILYNPGRKGALLPPIVVDRVAHSSELVMEETFAPIIPIVRADDDDALIALSNSTAFGLSSGVCTNDFRRMQKYIAGLKVGTVNIWEVPGYRIEMSPFGGIKDSGNGYKEGVIEAMKSFTNVKTFSLPW
>2757660499
TTFAIRHESMRIAGKAVDTEGRIEVRYPFNDAVIGTVPAGNAEHARKAFEIAAAYQPKLTRYERQRILLKAADLLVARKEEISDLITLELGISKQDSLYEVGRAFDVLTLSGQMCIHDDGEIFSCDLTPHGKARKIFTTREPLTAISAITPFNHPLNMVAHKVAPAVATNNCVVLKPTELTPMTALVFADILYEAGLPPEMLSVVTGWPADIGMEMITNPNFDLITFTGSVPVGKLIAAHAHYKRQVLELGGNDPLIILNDADLARAADLAVAGATKNSGQRCTAVKRILCQESVADRFVPLVLERAKKLKYGDPMDRATELGTVVHARAAEVFEQRVYKAAEEGAEILYNPGRKGALLPPIVVDRVAHSSELVMEETFAPIIPIVRADDDDALIALSNSTAFGLSSGVCTNDFRRMQKYIAGLKVGTVNIWEVPGYRIEMSPFGGIKDSGNGYKEGVIEAMKSFTNVKTFSLPW
>2722908068
TTFAIRHEPMRIAGKMVDTEGVVEVHYPWNDAVIGTVPAGNAEHARKAFEIAAAYQPKLTRYERQRILLKAAELLVARKEEISDLITLELGISKQDSLYEVGRAFDVFTLSGQMCIHDDGEIFSCDLTPHGKQRKIFTTREPLTAISAITPFNHPLNMVAHKVAPAIATNNCVVLKPTELTPMTALVLADILYEAGLPPEMLSVVTGWPGDIGMEMITNPNFDLITFTGSVPVGKLIATHAHYKRQILELGGNDPLIILNDDDLARAADLAVAGATKNSGQRCTAVKRILCQERVADRFVPLVLERAKKLRFGDPMDRTMDLGTVVHAKAAEVFERRVHKAAEEGAQILYDPGRRGALLPPIVVDHVSHASELVMEETFAPIIPIVRADDDDALIALSNSTAFGLSSGVCTNDFRRMQKYIAGLKVGTVNIWEVPGYRIEMSPFGGIKDSGNGYKEGVIEAMKSFTNVKTFSLPW
>2585167292
TTFAIRHEPMRIAGKRVDTEGVVPVHYPWNDAVIGTVPAGNAEHARKAFEIAAAYQPKLTRYERQRILLKAAELLVARKEEMSDLITLELGISKQDSLYEVGRAFDVLTLSGQMCIHDDGEIFSCDLTPHGKARKIFTTREPLTAISAITPFNHPLNMVAHKVAPAIATNNCMVLKPTELTPMTALVFADILYEAGLPPEMLSVVTGWPGDIGMEMITNPNFDLITFTGSVPVGKLIAANAHYKRQVLELGGNDPLIILNDDDLARAADLAVAGATKNSGQRCTAVKRILCQERVADRFVPLVLERAKKLKFGDPMDRATDLGTVVHAGAAEIFERRVHQAAEEGADILYNPGRRGALLPPIVIDRVSHSSELVMEETFAPIIPIVRADDDDALIALSNSTAFGLSSGVCTNDFRRMQKYIAGLKVGTVNIWEVPGYRIEMSPFGGIKDSGNGYKEGVIEAMKSFTNVKTFSLPW
>2558278934
TTFAIRHEPMRIAGKKVDTEGRVEVHYPWNDAVIGTVPAGNAEHARKAFEIAAAYQPKLTRYERQRILLKAAELLVARKEEISDLITRELGISKQDSLYEVGRAFDVLTLSGQMCIHDDGEIFSCDLTPHGKARKIFTTREPLTAISAITPFNHPLNMVAHKVAPAVATNNCVVLKPTELTPMTALIFADILYEAGLPPEMLSVVTGWPGDIGMEMITNPNFDLITFTGSVPVGKLIAAHAHYKRQILELGGNDPLIILNDDDLARAADLAVAGATKNSGQRCTAVKRILCQERVADRFVPLVLERAKKLKFGDPMDRATELGTVVHARAAEVFERRVHQAAEEGAEILYNPGRKGALLPPIVVDRVSHASELVMEETFAPIIPIVRADDDDALIALSNSTAFGLSSGVCTNDFRRMQKYIAGLKVGTVNIWEVPGYRIEMSPFGGIKDSGNGYKEGVIEAMKSFTNVKTFSLPW
>2739021313
TRFAIRHEPMRIAGKMVDTERRIEVHYPWNDAVIGTVPAGNAEHARKAFEIAAACQPKLTRYERQRILLKAAELLVARKEEVSDLITLELGISKQDSLYEVGRAFDVLTLSGQMCIHDDGEIFSCDLTPHGKARKIFTTREPLTAISAITPFNHPLNMVAHKVAPAIATNNCVVLKPTELTPMTALVFADILYEAGLPPEMLSVVTGWPGDIGMEMITNPNFDLITFTGSVPVGKLIAAHAHYKRQVLELGGNDPLIILNDDDLARAADLAVAGATKNSGQRCTAVKRILCQERVADRFVPLVLERAKKLKFGDPMDRTTDLGTVVHARAAEVFERRVHKAAEEGAEILYDPGRRGALLPPIVIDRVSHSSELIMEETFAPIIPIVRADDDDALIALSNSTAFGLSSGVCTNDFRRMQKYIAGLKVGTVNIWEVPGYRIEMSPFGGIKDSGNGYKEGVIEAMKSFTNIKTFSLPW
>2839558197
TTFAIRHEPMRIAGKAVDTEGRIEVRYPWNDAVIGTVPAGHAEHARKAFEIAAAYQPKLTRYERQRILLKAAELLVARKEEVSDLITLELGISKQDSLYEVGRAFDVLTLSGQMCIHDDGEIFSCDLTPHGKARKIFTTREPLTAISAITPFNHPLNMVAHKVAPAIATNNCVVLKPTELTPMTALVFADILYEAGLPPEMLSVVTGWPGDIGMEMITNPNFDLITFTGSVPVGKLIAAHAQYKRQVLELGGNDPLIILNDDDLARAADLAVAGATKNSGQRCTAVKRILCQERVADRFVPLVLERAKKLRFGDPMDRTTDLGTVVHARAAEVFERRVYKAAEEGAEVLYDPGRRGALLPPIVVDRVSHASELVMEETFAPIIPIVRADDDDALIALSNSTAFGLSSGVCTNDFRRMQKYIAGLKVGTVNIWEVPGYRIEMSPFGGIKDSGNGYKEGVIEAMKSFTNVKTFSLPW
>2688918478
TTFAIRHEPMRIAGKAVDTEGRIEVHYPWNDAVIGTVPAGNAEHARKAFEIAASYQPKLTRYERQRILLKAAELLVARKEEVSDLITLELGISKQDSLYEVGRAFDVLTLSGQMCIHDDGEIFSCDLTPHGKARKIFTTREPLTAISAITPFNHPLNMVAHKVAPAIATNNCVVLKPTELTPMTALVFADILYEAGLPPEMLSVVTGWPGDIGMEMITNPNFDLITFTGSVPVGKLIAAHAQYKRQVLELGGNDPLIILNDDDLARAADLAVAGATKNSGQRCTAVKRILCQERVADRFVPLVLERAKKLKFGDPMDRATELGTVVHAKAAEVFERRVHRAAEEGAEVLYDPGRRGALLPPIVVDRVSHASELVMEETFAPIIPIVRADDDDALIALSNSTAFGLSSGVCTNDFRRMQKYIAGLKVGTVNIWEVPGYRIEMSPFGGIKDSGNGYKEGVIEAMKSFTNVKTFSLPW
>2644191914
MEFNLRHEPMRIAGRKVTTDAVVEVRYPWNDAVVGTVPAGRAEHAREAFSIAAAYQPKLTRYERQRILLTAAEALVARKEEISDLITLELGISKQDSLYEVGRAYDVMTLSGQMCIRDDGEIFSCDLTPHGKARKIFTTREPLNAISAITPFNHPLNMVAHKVAPAIATNNCVVLKPTELTPMTALVLADILYEAGLPPEMLSVVTGWPADIGMEMITNPDFDLITFTGSVPVGKLIAAHAHYKRQVLELGGNDPLIILNDDDLARAADLAVAGATKNSGQRCTAVKRILCQERVADRFVPFVLERAKKLRFGDPMDRSTDLGTVVHAKAAEIFENRVYMAAEQGAEILYNPGRSGALLPPIVLDRVPHSSELIMEETFAPIIPIVRADDDDALIALSNSTAFGLSSGVCTNDFRRMQKYIAGLKVGTVNIWEVPGYRIEMSPFGGIKDSGNGYKEGVIEAMKSFTNVKTFSLPW
>2858633476
TDFKLRNEPMRIAGRPVSTDAVIEVRYPWNDAVVGTVPAGHAEHAREAFAIAAAYQPKLTRYERQRILLTAADALVAKKEEISDLITLELGISKQDSLYEVGRAYDVLTLSGQMCIRDDGEIFSCDLTPHGKARKIFTMREPLTAISAITPFNHPLNMVAHKIAPAIATNNCVVLKPTELTPMTALVLADILYEAGLPPEMLSVVTGWPVDIGMEMITNPEFDLITFTGSVPVGKLIAANARYKRQVLELGGNDPLIILNDDDLARAADLAVAGATKNSGQRCTAVKRILCQESVADRFVPLVLERAKRLRFGDPMDRSTDLGTVVHAKAAETFEKRVHMAAEQGAEVLYNPGRNGALLPPIVLDHVPHSSELVMEETFAPIIPIVRADDDDALIALSNSTAFGLSSGVCTNDFRRIQKYIAGLKVGTVNIWEVPGYRIEMSPFGGIKDSGNGYKEGVSEAMKSFTNVKTFSLPW
>2821095162
AEFKVRHEPMRIAGRKVDADDVIEVHYPYTNAVIGTVPAGRTEHARQAFEIAANYKPKLTRYERQQILFRTAEALASRREEIANLITLELGISKADSLYEVGRAYDVFTLSAQMCIQDDGQIFSCDLTPHGKARKIFTMREPLQAISAITPFNHPLNMVSHKIAPAIATNNCVVCKPTELTPMTALVLADILYDAGLPPEMLSVVTGWPADIGMEMITNPNIELITFTGGVPVGKMIANTAGYKRAVLELGGNDPLIILNDDDLAKAADLAVAGATKNSGQRCTAVKRILCQEKVADRFVPLVLERAKKLRFGDPMDRSTDLGTVVHEKAAALFEARVHMAAEQGAEILYNPGRQGALLPPIVVDHVPHASELVMEETFGPIIPIIRADDDDALIALSNSTAFGLSSGVCTNDFRRMQKYIAGLHVGTVNIWEVPGYRIEMSPFGGIKDSGNGYKEGVSEAMKSYTNIKTYSLPW
>2821102321
AEFRVRHEPMRIAGRKVDADDVIDVHYPYTNAVVGTVPAGRTEHARQAFEIAANYKPKLTRYERQQILFRTAEALASRREEIADLITLELGISKVDSLYEVGRAYDVFTLSAQMCIQDDGQIFSCDLTPHGKARKIFTMREPLKAISAITPFNHPLNMVSHKIAPAIATNNCVVCKPTELTPMTALVLADILYEAGLPPEMLSVVTGWPADIGMEMITNPNIELITFTGGVPVGKMIANTAGYKRAVLELGGNDPLIILNDDDLAKAADLAVAGATKNSGQRCTAVKRILCQEKVADRFVPLVLERAKRLRFGDPMDRSTDLGTVVHEKAATLFEARVHMAAEQGADILYNPGRHGALLPPIVVDRVPHASELVMEETFGPIIPIIRADDDDALIALSNSTAFGLSSGLCTNDFRRMQKYIAGLQVGTVNIWEVPGYRIEMSPFGGIKDSGNGYKEGVSEAMKSYTNVKTYSLPW
>2689669436
AEFKVRHEPMRIAGRKVDADDVIDVHYPYTNAVVGTVPAGRTEHARQAFEIAANYKPKLTRYERQQILFRTAEALASRREEIADLITLELGISKADSLYEVGRAYDVFTLSAQMCIQDDGQIFSCDLTPHGKARKIFTMREPLRAISAITPFNHPLNMVSHKIAPAIATNNCVVCKPTELTPMTALVLADILYEAGLPPEMLSVVTGWPADIGMEMITNPNIELITFTGGVPVGKMIANTAGYKRAVLELGGNDPLIILNDDDLAKAADLAVAGATKNSGQRCTAVKRILCQEKVADRFVPLVLERAKKLRFGDPMDRSTDLGTVVHEKAATLFEARVHMAAEQGADILYNPGRQGALLPPIVIDHVPHASELVMEETFGPIIPIIRADDDDALIALSNSTAFGLSSGVCTNDFRRMQKYIAGLQVGTVNIWEVPGYRIEMSPFGGIKDSGNGYKEGVSEAMKSYTNVKTYSLPW
>2514592743
AAFTVRHEPMRIAGRMVNADGVVNVHYPYTNAVIGTVPAGRAEHARQAFEIAANYTSKLTRYERQQILFRTADALASRREEISDLITLELGISKADSLYEIGRAYDVFTLSAQMCIQDDGQIFSCDLTPHGKARKIFTTREPLKAISAITPFNHPLNMVSHKVAPAIATNNCVVVKPTELTPMTALILADILYEAGLPPEMLSVVTGWPADIGMEMITNDNIESITFTGGVPVGKMIANTAGYRRAVLELGGNDPLIILNDDDLAKAADLAVAGATKNSGQRCTAVKRILCQESVADRFVPLVLERAKKIRFGDPMDRDIDLGTVVHEKAAALFEARVHMAEEQGAEVLYNPGRRGALLPPIVVDRVPHQSELVMEETFGPIIPIIRADDDDAMIALSNSTAFGLSSGVCTNDFRRMQKYIAGLKVGTVNIWEVPGYRIEMSPFGGIKDSGNGYKEGVIEAMKSYTNLKAFSLPW
>2841731596
PTIKVRHEPMRIAGRHVDADGVVEVRYPWNDTVVGTVPAGGAEHARQAFAIAAAYKPKLTRYERQKILLRTAELLSSRKEEISDLITLELGISKQDSLYEVGRAYDVFTLSGQMCIQDDGQIFSCDLTPHGKARKIFTMREPLNAISAITPFNHPLNMVSHKVAPAIATNNCVVVKPTELTPMTALVLADILYEAGLPPEMLSVVTGWPKDIGDEMITNENIDLITFTGGVPVGKLIASKAGYRRQVLELGGNDPLIILNDDDLAKAADLAVAGATKNSGQRCTAVKRILVQESIADRFVPLVLERARKIRFGDPMDRTTDLGTVVHERAAKLFEDRVHMAAEQGADILYNPGRNGALLPPIVVDRVPHASELVMEETFGPIIPIIRADDDDALIALSNSTAFGLSSGVCTNDFRRMQKYIAGLQVGTVNIWEVPGYRIEMSPFGGIKDSGNGYKEGVIEAMKSFTNVKTFSLPW
>2517465727
TTFKVRHEPMRIAGRKVDADGVVNVHYPYTNAVIGTVPAGRAEHARQAFEIAANYKPKLTRYERQQILFRTAEALAARKEEISDVITLELGISKADSLYEVGRAYDVFTLSAQMCIQDDGQIFSCDLTPHGKARKIFTTREPLRAISAITPFNHPLNMVAHKVAPAIATNNCVVVKPTELTPMTALILADILYEAGLPPEMLSVVTGMPADIGAEMITNDNIELITFTGGVPVGKLIARTAGYKRQVLELGGNDPLIILNDADLAKAADLAVAGATKNSGQRCTAVKRILCQESVADRFVPMVLERAKKLKFGDPMDRSMDLGTVVHEKAAVLFESRVYMAAEQGAEVLYDPGRRGALLPPIVVDRVPHKSELVMEETFGPVIPIVRADNDDELIALSNSTAFGLSSGVCTNDFRRMQKYIAGLQVGTVNIWEVPGYRIEMSPFGGIKDSGNGYKEGVIEAMKSFTNVKTFSLPW
>2829783315
TSIKVRHEPMRIAGRKVDADGVVNVHYPYTDAVIGTVPAGRAEHARQAFEIAANYRPKLTRYERQQILFRTAEALAARKEEISDVITLELGISKADSLYEVGRAYDVFTLSAQMCIQDDGQIFSCDLTPHGKARKIFTTREPLKAISAITPFNHPLNMVSHKVAPAIATNNCVVVKPTELTPMTALILADILYEAGLPPEMLSVVTGMPADIGAEMITNDNIELITFTGGVPVGKLIARTAGYKRQVLELGGNDPLIILNDDDLAKAADLAVAGATKNSGQRCTAVKRILCQESVADRFVPMVLERAKKLRFGDPMDRSTDLGTVVHEKAAALFEKRVYMAAEQGAEVLYDPGRKGALLPPIVVDRVPHTSELVMEETFGPIIPIVRADNDDALIALSNSTAFGLSSGVCTNDFRRMQKYIAGLQVGTVNIWEVPG
>2861409835
TTFKVRHEPMRIAGRKVDADGVVNVHYPYTDAVIGTVPAGRAEHARQAFEIAANYKPKLTRYERQQILFRTAEALAARKEEISDIITLELGISKADSLYEVGRAYDVFTLSAQMCIQDDGQIFSCDLTPHGKARKIFTTREPLRAISAITPFNHPLNMVAHKVAPAIATNNCVVVKPTELTPMTALILADILYEAGLPPEMLSVVTGMPADIGAEMITNDNIELITFTGGVPVGKLISRTAGYKRQVLELGGNDPLIILNDDDLAKAADLAVAGATKNSGQRCTAVKRILCQESVADRFVPMVLERAKKIRFGDPMDRSTDLGTVVHEKAAALFESRVYMAAEQGAEVLYDPGRKGALLPPIVVDRVPHRSELVMEETFGPIIPIVRADNDDALIALSNSTAFGLSSGVCTNDFRRMQKYIAGLQVGTVNIWEVPGYRIEMSPFGGIKDSGNGYKEGVIEAMKSFTNVKTFSLPW
>2739305808
TTFKVRHEPMRIAGRKVDADGVVNVHYPYTDAIIGTVPAGRAEHARQAFEIAANYKPKLTRYERQQILFRTAEALAARKEEISDIITLELGISKADSLYEVGRAYDVFTLSAQMCIQDDGQIFSCDLTPHGKARKIFTTREPLKAISAITPFNHPLNMVSHKVAPAIATNNCVVVKPTELTPMTALILADILYEAGLPPEMLSVVTGMPADIGAEMITNENIELITFTGGVPVGKLIARTAGYKRQVLELGGNDPLIILNDDDLARAADLAVAGATKNSGQRCTAVKRILCQESVADRFVPMVLERAKKLRFGDPMDWTTDLGTVVHEKAATLFESRVYMAAEQGAEVLYDPGRKGALLPPIVVDRVPHTSELVMEETFGPIIPIVRADNDDELIALSNSTAFGLSSGVCTNDFRRMQKYIAGLQVGTVNIWEVPGYRIEMSPFGGIKDSGNGYKEGVIEAMKSFTNVKTFSLPW
>2790421159
TTFKVRHEPMRIAGRKVDADGVVNVHYPYTNAVIGTVPAGRAEHARQAFDIAANYRSKLTRYERQQILFRTAEALAARKEEISDVITLELGISKADSLYEVGRAYDVFTLSAQMCIQDDGQIFSCDLTPHGKARKIFTTREPLKAISAITPFNHPLNMVSHKVAPAIATNNCVVVKPTELTPMTALILADILYEAGLPPEMLSVVTGMPADIGAEMITNENIELITFTGGVPVGKLIARTAGYKRQVLELGGNDPLIILNDDDLAKAADLAVAGATKNSGQRCTAVKRILCQESVADRFVPMVLERAKKIRFGDPMDRTTDLGTVVHEKAAALFENRVYMAAEQGAEVLYDPGRKGALLPPIVVDRVPHKSELVMEETFGPIIPIVRADNDDELIALSNSTAFGLSSGVCTNDFRRMQKYIAGLQVGTVNIWEVPGYRIEMSPFGGIKDSGNGYKEGVIEAMKSFTNVKTFSLPW
>2829776389
TTFKVRHEPMRIAGSKVDADGVVNVHYPYTNAVIGTVPAGRAEHARQAFDIAANYRSKLTRYERQQILFRTAEALAARKEEISDVITLELGISKVDSLYEVGRAYDVFTLSAQMCIQDDGQIFSCDLTPHGKARKIFTTREPLKAISAITPFNHPLNMVSHKVAPAIATNNCVVVKPTELTPMTALILADILYEAGLPPEMLSVVTGMPADIGAEMITNENIDLITFTGGVPVGKLIARTAGYKRQVLELGGNDPLIILNDDDLAKAADLAVAGATKNSGQRCTAVKRILCQESVADRFVPMVLERAKKIRFGDPMDRTTDLGTVVHEKAAALFEKRVYMAAEQGAEVLYDPGRKGALLPPIVVDRVPHTSELVMEETFGPIIPIVRADNDDELIALSNSTAFGLSSGVCTNDFRRMQKYIAGLQVGTVNIWEVPGYRIEMSPFGGIKDSGNGYKEGVIEAMKSFTNVKTFSLPW
>2785405798
TTFKVRHEPMRIAGRKVDADGVVNVHYPYTDAVIGTVPAGRAEHARQAFEIAANYKPKLTRYERQQILFRTAEALAARKEEISDIITLELGISKADSLYEVGRAYDVFTLSAQMCIQDDGQIFSCDLTPHGKARKIFTTREPLKAISAITPFNHPLNMVSHKVAPAIATNNCVVVKPTELTPMTALILADILYEAGLPPEMLSVVTGMPTDIGAEMITNENIELITFTGGVPVGKLIARTAGYKRQVLELGGNDPLIILNDDDLAKAADLAVAGATKNSGQRCTAVKRILCQESVADRFVPMVLERAKKIRFGDPMDRSTDLGTVVHEKAAALFEKRVYMAAEQGAEVLYDPGRKGALLPPIVVDRVPHTSELVMEETFGPIIPIVRADNDDELIALSNSTAFGLSSGVCTNDFRRMQKYIAGLQVGTVNIWEVPGYRIEMSPFGGIKDSGNGYKEGVIEAMKSFTNVKTFSLPW
>2597293075
TTFKVRHEPMRIAGRMVDADGVVPVHYPYTNAIVGTVPAGHAEHARQAFEIAAGYRSKLTRYERQQILFRTGEALASRKEEISDLITLELGISKADSLYEVGRAYDVFTLSAQLCIQDDGQIFSCDLTPHGKARKIFTTREPLKAISAITPFNHPLNMVSHKVAPAIATNNCVVVKPTELTPMTALLLADILYEAGLPPEMLSVVTGWPADIGNEMITNENIDLITFTGGVPVGKMIARTAGYKRQVLELGGNDPLIILNDNDLAKAADLAVAGATKNSGQRCTAVKRILVQESVADRFVPLVLERAKKIRFGDPMDRSTDLGTVVHEKAAALFEARVQRAAEQGAEILYNPGRQGALLPPIVVDRVSHRSELVMEETFGPIIPIVRADDDEALIALSNSTAFGLSSGVCTNDFRRMQKYIAGLQVGTVNIWEVPGYRIEMSPFGGIKDSGNGYKEGVVEAMKSYTNVKTFSLPW
>2510316890
PAIKVRHEPMRIAGRRVDADGVVEVRYPWNDTVIGTVPAGRAEHARKAFEIAAGYKSKLTRYERQQILFRTAQALASRREEISDLITLELGISKTDSLYEVGRAYDVFTLSAQMCIQDDGQIFSCDLTPHGKARKIFTTREPLKAISAITPFNHPLNMVSHKVAPAIATNNCVVVKPTELTPMTALLLADILYEAGLPPEMLSVVTGWPADIGNEMITNDNIDLITFTGGVPVGKMISRTAGYKRQVLELGGNDPLIVLNDEDLARAADLAVAGATKNSGQRCTAVKRILVQESVADRFVPLVLERAKKIRFGDPMDRSTDLGTVVHEKAAALFEARVHMAAEQGAEILYNPGRQGALLPPIVVDRVPHISELVMEETFGPIIPIVRADDDDALIALSNSTAFGLSSGVCTNSFPRMQKYIAGLQVGTVNIWEVPGYRIEMSPFGGIKDSGNGYKEGVIEAMKSYTNVKTFSLPW
>2869259489
PSIKVRHEPMRIAGKKVDADGVVEVRYPWNDTVIGTVPAGRAEHARKAFEIAAGYKSRLTRYERQQILFRAAEALASRREEISDLITLELGISKTDSLYEVGRAYDVFTLSAQMCIQDDGQIFSCDLTPHGKARKIFTTREPLKAISAITPFNHPLNMVSHKVAPAIATNNCVVVKPTELTPMTALLLADILYEAGLPPEMLSVVTGWPADIGNEMITNDNIDLITFTGGVPVGKMIARTAGYKRQVLELGGNDPLIILNDEDLARAADLAVAGATKNSGQRCTAVKRILVQESVADRFVPLVLERAKKIRFGDPMDRSTDLGTVVHEKAAALFEARVHMAAEQGAEILYNPGRQGALLPPIVVDRVPHTSELVMEETFGPIIPIVRADDDDALIALSNSTAFGLSSGVCTNSFPRMQKYIAGLQVGTVNIWEVPGYRIEMSPFGGIKDSGNGYKEGVIEAMKSYTNVKTFSLPW
>2509398312
PAIKVRHEPMRIAGKKVDAGGVVEVRYPWNDTVIGTVPAGRAEHARQAFEIAAGYKSKLTRYERQQILFRTAEALALRREEISDLITLELGISKADSLYEVGRAYDVFTLSAQMCIQDDGQIFSCDLTPHGKARKIFTTREPLKAISAITPFNHPLNMVSHKVAPAIATNNCVVVKPTELTPMTALVLADILYEAGLPPEMLSVVTGWPVDIGNEMITNENIDLITFTGGVPVGKMIARTAGYRRQVLELGGNDPLIILNDDDLAKAADLAVAGATKNSGQRCTAVKRILVQESVADRFVPLVLERAKKIRFGDPMDRSTDLGTVVHEKAAALFEARVHMAAEQGAEILYNPGRQGALLPPIVVDRVPHTSELVKEETFGPIIPIVRADDDEALIALSNSTAFGLSSGVCTNSFPRMQKYIAGLQVGTVNIWEVPGYRIEMSPFGGIKDSGNGYKEGVIEAMKSYTNVKTFSLPW
>2513931035
PSIKVRHEPMRIAGKKVDADGIVEVRYPWNDTVIGTVPAGRAEHARRAFEIAAGYKSKLTRYERQQILFRTAEALASRREEISDLITLELGISKTDSLYEVGRAYDVFTLSAQMCIQDDGQIFSCDLTPHGKARKIFTIREPLKAISAITPFNHPLNMVSHKVAPAIATNNCVVVKPTELTPMTALLLADILYEAGLPPEMLSVVTGWPADIGNEMITNDNIDLITFTGGVPVGKMIARTAGYKRQVLELGGNDPLIILNDEDLARAADLAVAGATKNSGQRCTAVKRILVQESVADRFVPLVLERAKKIRFGDPMDRSTDLGTVVHEKAAALFEARVHMAAEQGADILYNPGRQGALLPPIVVDRVPHTSELVMEETFGPIIPIVRADDDEALIKLSNSTAFGLSSGVCTNSFPRMQKYIAGLEVGTVNIWEVPGYRIEMSPFGGIKDSGNGYKEGVIEAMKSYTNVKTFSLPW
>2714743947
PAIKVRHEPMRIAGKKVDADDIVKVRYPWNDTVIGTVPAGRAEHARRAFEIAAGYKSKLTRYERQQILFRTAEALASRREEISDLITLELGISKTDSLYEVGRAYDVFTLSAQMCIQDDGQIFSCDLTPHGKARKIFTTREPLKAISAITPFNHPLNMVSHKVAPAIATNNCVVVKPTELTPMTALLLADILYEAGLPPEMLSVVTGWPADIGSEMITNENIDLITFTGGVPVGKMIARTAGYKRQVLELGGNDPLIILNDDDLAKAADLAVAGATKNSGQRCTAVKRILVQESVADRFVPLVLERAKKIRFGDPMDRSTDLGTVVHEKAATLFETRVHMAAEQGAEILYNPGRQGALLPPIVVDRVPHTSELVMEETFGPIIPIVRADDDEALIALSNSTAFGLSSGVCTNSFPRMQKYIAGLQVGTVNIWEVPGYRIEMSPFGGIKDSGNGYKEGVIEAMKSYTNVKTFSLPW
>2876401817
PAIKVRHEPMRIAGRRVDAEGVVEVRYPWNDTVIGTVPAGRADHARQAFEIAAGYKSKLTRYERQQILFRTAEALASRRDEISDLITLELGISKTDSLYEVGRAYDVFTLSAQMCIQDDGQIFSCDLTPHGKARKIFTTREPLKAISAITPFNHPLNMVSHKVAPAIATNNCVVVKPTELTPMTALLLADILYEAGLPPEMLSVVTGWPADIGNEMITNENIDLITFTGGVPVGKMIARTAGYKRQVLELGGNDPLIILNDEDLAKAADLAVAGATKNSGQRCTAVKRILVQESVADRFVPLVLERAKKIRFGDPMDRATDLGTVVHEKAAALFEARVHMAAEQGAEILYNPGRQGALLPPIVVDRVPHTSELVMEETFGPIIPIVRADDDEALIALSNSTAFGLSSGVCTNSFPRMQKYIAGLQVGTVNIWEVPGYRIEMSPFGGIKDSGNGYKEGVIEAMKSYTNVKTFSLPW
>2874132052
PAIKVRHEPMRIAGKKVDAEGVVEVRYPWNDTVIGTVPAGRADHARQAFEIAAGYKSRLTRYERQQILFRTAEALASRRDEISDLITLELGISKTDSLYEVGRAYDVFTLSAQMCIQDDGQIFSCDLTPHGKARKIFTTREPLKAISAITPFNHPLNMVSHKVAPAIATNNCVVVKPTELTPMTALLLADILYEAGLPPEMLSVVTGWPADIGNEMITNDNIDLITFTGGVPVGKMIARTAGYKRQVLELGGNDPLIILNDEDLAKAADLAVAGATKNSGQRCTAVKRILVQESVADRFVPLVLERAKKIRFGDPMDRATDLGTVVHEKAAALFEARVHMAAEQGADILYNPGRQGALLPPIVVDRVPHTSELVMEETFGPIIPIVRADDDEALIALSNSTAFGLSSGVCTNSFPRMQKYIAGLQVGTVNIWEVPGYRIEMSPFGGIKDSGNGYKEGVIEAMKSYTNVKTFSLPW
>2688600693
PAIKVRHEPMRIAGRRVDADGVVEVRYPWNDTVIGTVPAGRADHARQAFEIAAGYKSKLTRYERQQILFRTAQALASRREEISDLITLELGISKTDSLYEVGRAYDVFTLSAQMCIQDDGQIFSCDLTPHGKARKIFTTREPLKAISAITPFNHPLNMVSHKVAPAIATNNCVVVKPTELTPMTALLLADILYEAGLPPEMLSVVTGWPADIGNEMITNDNIDLITFTGGVPVGKMIARTAGYKRQVLELGGNDPLIILNDEDLAKAADLAVAGATKNSGQRCTAVKRILVQESVADRFVPLVLERAKKIRFGDPMDRATDLGTVVHEKAAALFEARVHMAAEQGADILYNPGRQGALLPPIVVDRVPHTSELVMEETFGPIIPIVRADDDEALIALSNSTAFGLSSGVCTNSFPRMQKYIAGLQVGTVNIWEVPGYRIEMSPFGGIKDSGNGYKEGVIEAMKSYTNVKTFSLPW
>2871456548
PAIKVRHEPMRIAGRRVDADGVVEVRYPWNDTVIGTVPAGRAEHARKAFEIAAGYKSKLTRYERQQILFRTAEALASRREEISDLITLELGISKADSLYEVGRAYDVFTLSAQMCIQDDGQIFSCDLTPHGKARKIFTTREPLKAISAITPFNHPLNMVSHKVAPAIATNNCVVVKPTELTPMTALLLADILYEAGLPPEMLSVVTGWPTDIGNEMITNENIDLITFTGGVPVGKMIARTAGYKRQVLELGGNDPLIILNDDDLAKAADLAVAGATKNSGQRCTAVKRILIQESVADRFVPLVLERAKKIRFGDPMDRLTDLGTVVHEKAAALFEARVHMAAEQGAEILYNPGRQGALLPPIVVDRVPHTSELVMEETFGPIIPIVRADDDDALIALSNSTAFGLSSGVCTNSFPRMQKYIAGLQVGTVNIWEVPGYRIEMSPFGGIKDSGNGYKEGVIEAMKSYTNVKTFSLPW
>2509117372
PAIKVRHEPMRIAGKEVDADGVVEVRYPWNDTVIGTVPAGRAEHARQAFEIAAGYKSKLTRYERQQILFRTAEALASRREEISDLITLELGISKTDSLYEVGRAYDVFTLSAQMCIQDDGQIFSCDLTPHGKARKIFTTREPLKAISAITPFNHPLNMVSHKVAPAIATNNCVVVKPTELTPMTALLLADILYEAGLPPEMLSVVTGWPADIGNEMITNENIDLITFTGGVPVGKMIARTAGYKRQVLELGGNDPLIVLNDADLAKAADLAVAGATKNSGQRCTAVKRILVQESVADRFVPLVLERAKKIRFGDPMDRSTDLGTVVHEKAAALFEARVHMAAEQGADILYNPGRQGALLPPIVVDRVLHKSELVMEETFGPIIPIVRADDDEALIALSNSTAFGLSSGVCTNSFPRMQKYIAGLQVGTVNIWEVPGYRIEMSPFGGIKDSGNGYKEGVVEAMKSYTNVKTFSLPW
>2503203972
PAIKVRHEPMRIAGRKVDAEGVVEVRYPWNDTVIGTVPAGSAEHARKAFEIAAGYKSKLTRYERQQILFRTAEILASRREEISDLITLELGISKADSLYEVGRAYDVFTLSAQMCIQDDGQIFSCDLTPHGKARKIFTTREPLKAISAITPFNHPLNMVSHKVAPAIATNNCVVVKPTELTPMTALLLADILYEAGLPPEMLSVVTGWPADIGNEMITNENIDLITFTGGVPVGKMIARTAGYKRQVLELGGNDPLIILNDDDLAKAADLAVAGATKNSGQRCTAVKRILVQESVADRFVPLVLERAKKIRFGDPMDRSTDLGTVVHEKAAALFEARVYMAAEQGAEILYNPGRLGALLPPIVVDRVPHTSELVMEETFGPIIPIVRADDDEALIALSNSTAFGLSSGVCTNSFPRMQKYIAGLQVGTVNIWEVPGYRIEMSPFGGIKDSGNGYKEGVIEAMKSYTNVKTFSLPW
>2512964030
PAIKVRHEPMRIAGRKVDADGVVEVRYPWNDTVIGTVPAGRAEHARQAFEIAAGYKSKLTRYERQQILFRTAEALASRREEISDLITLELGISKADSLYEVGRAYDVFTLSAQMCIQDDGQIFSCDLTPHGKARKIFTTREPLKAISAITPFNHPLNMVSHKVAPAIATNNCVVVKPTELTPMTALLLADILYEAGLPPEMLSVVTGWPADIGNEMITNENIDLITFTGGVPVGKMIARTAGYKRQVLELGGNDPLIILNDDDLAKAADLAVAGATKNSGQRCTAVKRILVQESVADRFVPMVLERAKKIRFGDPMDRSTDLGTVVHEKAAALFEARVHMAAEQGADILYNPGRQGALLPPIVVDRVPHTSELVMEETFGPIIPIVRADDDEALIALSNSTAFGLSSGVCTNSFPRMQKYIAGLQVGTVNIWEVPGYRIEMSPFGGIKDSGNGYKEGVIEAMKSYTNVKTFSLPW
>2514035927
PAIKVRHEPMRIAGKKVDADGIVEVRYPWNDTVIGTVPAGRAEHARQAFEIAAGYKSKLTRYDRQQILFRTAEALASRREEISDLITLELGISKTDSLYEVGRAYDVFTLSAQMCIQDDGQIFSCDLTPHGKARKIFTTREPLKAISAITPFNHPLNMVSHKVAPAIATNNCVVVKPTELTPMTALLLADILYEAGLPPEMLSVVTGWPADIGNEMITNENIDLITFTGGVPVGKMIARTAGYKRQVLELGGNDPLIILNDEDLAKAADLAVAGATKNSGQRCTAVKRILVQESVADRFVPLVLERAKKIRFGDPMDRSTDLGTVVHEKAAALFEARVHMAAEQGADILYNPGRQGALLPPIVVDRVPHTSELVMEETFGPIIPIVRADDDEALIALSNSTAFGLSSGVCTNSFPRMQKYIAGLQVGTVNIWEVPGYRIEMSPFGGIKDSGNGYKEGVIEAMKSYTNVKTFSLPW
>2557114267
PAIKVRHEPMRIAGKKVDADGVVEVRYPWNDTVIGTVPAGRAEHARQAFEIAAGYKSKLTRYERQRILFRTAQALASRREEISDLITLELGISKTDSLYEVGRAYDVFTLSAQMCIQDDGQIFSCDLTPHGKARKIFTTREPLKAISAITPFNHPLNMVSHKVAPAIATNNCVVVKPTELTPMTALLLADILYEAGLPPEMLSVVTGWPADIGNEMITNENIDLITFTGGVPVGKMIARTAGYKRQVLELGGNDPLIILNDDDLAKAADLAVAGATKNSGQRCTAVKRILVQESVADRFVPLVLERAKKIRFGDPMDRSTDLGTVVHEKAAALFEARVHMAAEQGADILYNPGRQGALLPPIVVDRVPHTSELVMEETFGPIIPIVRADDDDALIALSNSTAFGLSSGVCTNSFPRMQKYIAGLEVGTVNIWEVPGYRIEMSPFGGIKDSGNGYKEGVIEAMKSYTNVKTFSLPW
>2856326301
PAIKVRHEPMRIAGKKVDADGIVEVRYPWNDTVIGTVPAGRAEHARKAFEIAAGYRSKLTRYERQQILFRTAEALASRREEISDLITLELGISKTDSLYEVGRAYDVFTLSAQMCIQDDGQIFSCDLTPHGKARKIFTTREPLKAISAITPFNHPLNMVSHKVAPAIATNNCVVVKPTELTPMTALLLADILYEAGLPPEMLSVVTGWPVDIGNEMITNENIDLITFTGGVPVGKMIARTAGYKRQVLELGGNDPLIILNDEDLAKAADLAVAGATKNSGQRCTAVKRILVQESIADRFVPLVLERARKIRFGDPMDRSTDLGTVVHEKAAALFETRVHMAAEQGADILYNPGRQGALLPPIVVDRVPHKSELVMEETFGPIIPIVRADNDDALIALSNSTAFGLSSGVCTNSFPRMQKYITGLQVGTVNIWEVPGYRIEMSPFGGIKDSGNGYKEGVIEAMKSYTNVKTFSLPW
>2869284075
PAIKVRHEPMRIAGKKVDADGIVEVRYPWNDTVIGTVPAGRAEHARKAFEIAAGYRSKLTRYERQQILFRTAEALASRREEISDLITLELGISKTDSLYEVGRAYDVFTLSAQMCIQDDGQIFSCDLTPHGKARKIFTTREPLKAISAITPFNHPLNMVSHKVAPAIATNNCVVVKPTELTPMTALLLADILYEAGLPPEMLSVVTGWPADIGNEMITNENIDLITFTGGVPVGKMIARTAGYKRQVLELGGNDPLIILNDEDLAKAADLAVAGATKNSGQRCTAVKRILVQESVADRFVPLVLERAKKIRFGDPMDRSTDLGTVVHEKAAALFETRVHMAAEQGADILYNPGRRGALLPPIVVDRVPHKSELVMEETFGPIIPIVRADDDEALIALSNSTAFGLSSGVCTNSFPRMQKYIAGLQVGTVNIWEVPGYRIEMSPFGGIKDSGNGYKEGVIEAMKSYTNVKTFSLPW
>2874144695
TSIRVRHEPMRIAGRKVRADDVVPVHYPYTNAVVGTVPAGRAEHARKAFEIAAGYRSKLTRYERQQILFRTAEALASRRVEISDLITLELGISKTDSLYEVGRAYDVFTLSAQMCIQDDGQIFSCDLTPHGKARKIFTTREPLKAISAITPFNHPLNMVSHKVAPAIATNNCVVVKPTELTPMTALLLADILYEAGLPPEMLSVVTGWPADIGNEMITNHNIDLITFTGGVPVGKMIARTAGYKRQVLELGGNDPLIILNDDDLAKAADLAVAGATKNSGQRCTAVKRILVQESVADRFVPLVLERAKKIRFGDPMDRSTDLGTVVHEKAAALFETRVHMAAEQGADILYNPGRQGALLPPIVVDRVPHSSELVMEETFGPIIPIVRADDDDALIALSNSTAFGLSSGVCTNSFPRMQKYIAGLQVGTVNIWEVPGYRIEMSPFGGIKDSGNGYKEGVIEAMKSYTNVKTFSLPW
>2760297233
TSIKVRHEPMRIAGRKVDAADVVPVHYPYTNAVIGTVPAGRAEHARKAFEIAAGYKSKLTRYERQQILFRTAEALASRREEISDLITLELGISKTDSLYEVGRAYDVFTLSAQMCIQDDGQIFSCDLTPHGKARKIFTTREPLKAISAITPFNHPLNMVSHKVAPAIATNNCVVVKPTELTPMTALLLADILYEAGLPPEMLSVVTGWPADIGNEMITNENIDLITFTGGVPVGKMIARTAGYKRQVLELGGNDPLIILNDEDLAKAADLAVAGATKNSGQRCTAVKRILVQESVADRFVPLVLERAKKIRFGDPMDRSTDLGTVVHEKAAALFEARVHMAAEQGADILYNPGRRGALLPPIVVDRVPHTSELVMEETFGPIIPIVRADDDEALIALSNSTAFGLSSGVCTNSFPRMQKYIAGLQVGTVNIWEVPGYRIEMSPFGGIKDSGNGYKEGVIEAMKSYTNVKTFSLPW
>2790988899
RAIQVRHEPMRIAGRKVDADDVIAVRNPYTDTIIGTVPAGRAEHAHLAFEIAGNYKPRLTRYERQRILLGTAERLTARKEEISDLITLELGISKQDSLYEVGRAFDVFTLSGQMCIRDDGEIFSCDLTPHGKARKIFTFREPLKTISAITPFNHPLNMVAHKVAPAIATNNCVVLKPTELTPMTALVLADILYDAGLPPEMLSVVTGWPSDIGDEMITNANIDLITFTGGVPVGKSIASKAGYKRQVLELGGNDPFIILNDDDLAKAANLAVAGATKNSGQRCTAVKRILCQESVAERFVPLVLERAKAIRFGDPADRATQLGTVVHEAAASLFEKRVNMAAEAGADILYHPGRQGALLPPIVIDRVPHSSELVMEETFGPIVPIIRADDDDDLIALSNSTAFGLSSGVCTNDFRRMQKYIAGLEVGTVNIWEVPGYRIEMSPFGGIKDSGNGYKEGVIEAMKSYTNVKTFSLPW
>2638369489
TSFTVRHESMRIAGKKVDADETLNVHYPYTDAVVGTVSAGNAEHARRAFEIAANYKPKLSRYDRQRILLRTAELLNARKEEISDLVTLELGISKQDSLYEVGRAFDVYTLAGQFCLHDDGEIFSCDLTPHGKQRKIFTTREPLGAISAITPFNHPLNMVSHKIAPAIATNNCIVVKPTELTPMTALVLADILYEAGLPPEMLSVVTGWPKDIGDEMITNPNIDLITFTGGVPVGKLIASKAGYKRQVLELGGNDPLIILNDEDLKKAADLAVAGATKNSGQRCTAVKRILVQQSIADRFVPLVLERAKKLKFGDPMDRSTDLGTVVHEKAAALFEKRVYQAAEQGAEVLYDPGRKGALLPPIVVDRVPHASELVMEETFGPIVPIIRADNDDDLIALSNSTAFGLSSGVCTNDYRRIQKYIAGLNVGTVNIWEVPGYRIEMSPFGGIKDSGNGYKEGVIEAMKSFTNVKTFSLPW
>2565983140
KTIKVRHEPMRIAGRLVEAEATVEVRYPYTDTVIGTVPAGRAEHARQAFEIAAGYQSKLSRYDRQKILLKTAELLNARRDEISDLVTSELGISKQDSLYEVGRAFDVFTLAGQMCIHDDGQIFSCDLTPHGKQRRIFTQREPLTAISAITPFNHPLNMVAHKVAPAIATNNCVVVKPTELTPMTALILADILYEAGLPPQMLSVVTGWPAEIGDEMITNPHIDLITFTGGVPVGKMIAYKAGYKRQVLELGGNDPLIILNDADLARAADLAVAGATKNSGQRCTAVKRILVQEKVADRFVPLVLERAKAIRFGDPFDPATQLGTVVHEKAAALFERRVHMAAEAGAQILYDPGRQGALLPPIVVDKVPHESELVMEETFGPIVPIIRADDDEALIALSNSTAFGLSSGVCTNDFRRMQAFITGLRVGTVNIWEVPGYRIEMSPFGGIKDSGNGYKEGVIEAMKSFTNVKTFSLPW
>2832187824
KTIKVRHEPMRIAGRLVEAEATLEVRYPYTDAVVGTVPAGRAEHARQAFEIAAGYQSKLTRYDRQKILLKTAELINARKDEISDLVTSELGISKQDSLYEVGRAFDVFTLAGQMCIHDDGQIFSCDLTPHGKQRRIFTQREPLTAISAITPFNHPLNMVAHKVAPAIATNNCVVVKPTELTPMTALVLADILYEAGLPPQMLSVVTGWPAEIGDEMITNPHIDLITFTGGVPVGKMIASKAGYKRQVLELGGNDPLIILNDADLARAADLAVAGATKNSGQRCTAVKRILVQEKVADRFVPLVLERAKAIRFGDPFDPATQLGTVVHEKAAALFERRVHMAAEAGAEILYDPGRQSALLPPIVVDRVPHASELVMEETFGPIVPIIRADDDEALIALSNSTAFGLSSGVCTNDFRRMQAFITGLRVGTVNIWEVPGYRIEMSPFGGIKDSGNGYKEGVIEAMKSFTNVKTFSLPW
>2694798175
PSINLRHEPMRIAGRKVDAERRLEVRFPWNDAVIGTVAXGGAEHARRAFEIAAKYEPKLTRYERQRILLKTAELLNARKDELSDLITLELGISKQDSLYEVGRAFDVFTLAGQLAIVDDGEIFSCDLTPHGKQRKIFTLREPLRAISAITPFNHPLNMVSHKVAPAIATNNCVVVKPTELTPITALILADILYEAXLPPEMLSVVTGWPADIGDEMITNPNIDLITFTGGVPVGKMIASKAGYKRQVLELGGNDPLIVLNDEDLAKAADLAVAGATKNSGQRCTAVKRILVQEKVADRFVPMVLERAKAIRFGDPRDPXTQLGTVVHEKAAALFEKRVHMAAEQGAEVLYDPGRKGALLPPIVVDRVPHQSELVMEETFGPIVPIVRADDDEALIALSNSTAFGLSSGVCTNDFRRMQKYITGLKVGTVNIWEVXGYRIEMSPFGGIKDSGNGYKEGVIEAMKSYTNVKTFSLPW
>2729220722
PSIKVRHEPMRIAGRKVDAERRLEVRFPWNDTVIGTVPAGEAEHARRAFEIAANYQPKLTRYERQKILLKTAELLNARKDELSDLITLELGISKQDSLYEVGRAFDVFTLAGQLAIHDDGEIFSCDITPHGKQRKIFTIREPLKAISAITPFNHPLNMVSHKVAPAIATNNCVVVKPTELTPITALLLADILYEAGLPPEMLSVVTGWPADIGDEMITNPNIDLITFTGGVPVGKMIASKAGYKRQVLELGGNDPLIVLNDEDLAKAADLAVAGATKNSGQRCTAVKRILVQEKVADRFVPMVLERAKAIRFGDPRDPATQLGTVVHEKAAALFEKRVHMAAEQGAQVLYNPGRKGALLPPIVVDRVPHQSELVMEETFGPIVPIVRADDDDALIALSNSTAFGLSSGVCTNSFPRMQKYIAGLKVGTVNIWEVPGYRIEMSPFGGIKDSGNGYKEGVIEAMKSYTNVKTFSLPW
>2856369321
PAIKVRHEPMRIAGEKVDAEHRLEVRFPWNDTVIGTVPAGRAEHAKRAFEIAAAYQPKLTRYERQKILLRTAELLNARKDELSDLITLELGISKQDSLYEVGRAFDVFTLSGQLAIQDDGQIFSCDLTPHGKQRKIFTIREPLSAISAITPFNHPLNMVSHKVAPAIATNNCVVVKPTELTPITALMLADILYEAGLPPEMFSVVTGWPADIGDEMITNPNIDLITFTGGVPVGKMIASKAGYKRQVLELGGNDPLIVLNDEDLAKAADLAVAGATKNSGQRCTAVKRILVQEKVADRFVSMVLERAKAIKFGDPRDPATQLGTVVHEKAAALFEKRVCMAAEQGAEVLYDPGRKGALLPPIVVDRVPHQSELVMEETFGPIVPIVRADDDEALIKLSNSTAFGLSSGVCTNDFRRMQKYITGLKVGTVNVWEVPGYRIEMSPFGGIKDSGNGYKEGVIEAMKSYTNVKTFSLPW
>2630750578
PAIKVRHEPMRIAGEKVDAERRLEVRFPWNDTVIGTVPAGRAEHAKRAFEIAAAYQPKLTRYERQKILLRTAELLNARKDELSDLITLELGISKQDSLYEVGRAFDVFTLSGQLAIQDDGQIFSCDLTPHGKQRKIFTLREPLSAISAITPFNHPLNMVSHKVAPAIATNNCVVVKPTELTPITALMLTDILYEAGLPPEMLSVVTGWPADIGDEMITNANIDLITFTGGVPVGKMIASKAGYKRQVLELGGNDPLIVLNDADLAKAADLAVAGATKNSGQRCTAVKRILVQEKVADRFVPMVLERAKAIRFGDPRDPATQLGTVVHEKAAALFESRVHMAAEQGAEVLYDPGRKGALLPPIVVDRVPHQSELVMEETFGPIVPIVRADDDEALITLSNSTAFGLSSGVCTNDFRRMQKYITGLKVGTVNIWEVPGYRIEMSPFGGIKDSGNGYKEGVIEAMKSYTNVKTFSLPW
>2876378809
PAIKVRHEPMRIAGRKVDAEHRLEVRFPWNDTVIGTVPAGGAEHARRAFEIAAAYQPKLTRYERQKILLRTAELLNARKEELSDLITLELGISKQDSLYEVGRAFDVFTLSGQSAIQDDGQIFSCDLTPHGKQRKIFTLREPLNAISAITPFNHPLNMVSHKVAPAIATNNCVVVKPTELTPITALMLADILYEAGLPPEMLSVVTGWPADIGDEMITNANIDLITFTGGVPVGKMIASKAGYKRQVLELGGNDPLIVLNDGDLAKAADLAVAGATKNSGQRCTAVKRILVQEKVADRFVPMVLERAKAIKFGDPRDPATQLGTVVHEKAAALFEKRVHMAAEQGADVLYDPGRKGALLPPIVVDRVPHQSELVMEETFGPIVPIVRADDDEALIKLSNSTAFGLSSGVCTNDFRRMQKYITGLKVGTVNIWEVPGYRIEMSPFGGIKDSGNGYKEGVIEAMKSYTNVKTFSLPW
>2650922215
PAIKVRHEPMRIAGEKVDAERRLEVRFPWNDTVIGTVPAGGAQHARRAFEVAAAYQPKLTRYERQKILLRTAELLNARKDELSDLITLELGISKQDSLYEVGRAFDVFTLSGQLAVQDDGQIFSCDLTPHGKQRKIFTLREPLNAISAITPFNHPLNMVSHKVAPAIATNNCVVVKPTELTPITALMLADILYEAGLPPEMLSVVTGWPADIGDEMITNANIDLITFTGGVPVGKMIASKAGYKRQVLELGGNDPLIVLNDGDLAKAADLAVAGATKNSGQRCTAVKRILVQEKVADRFVPMVLERAKAIRFGDPRDSATQLGTVVHEKAAALFEKRVHMAAEQGAEVLYDPGRKGALLPPIVVDRVPHQSELVMEETFGPIVPIVRADDDEALITLSNSTAFGLSSGVCTNDFRRMQKYITGLKVGTVNIWEVPGYRIEMSPFGGIKDSGNGYKEGVIEAMKSYTNVKTFSLPW
>2694636575
PAIKVRHEPMRIAGEKVDAERRLEVRFPWNDTVIGTVPASGAEHARRAFEIAAAYQPKLTRYERQKILLRXAELLNARKDELSDLITLELGISKQDSLYEVGRAFDVFTLSGQLAIQDDGQIFSCDLTPHGKQRKIFTLREPLNAISAITPFNHPLNMVSHKVAPAIATNNCVVVKPTELTPITALMLADILYEAGLPPEMLSVVTGWPADIGDEMITNPNIDLITFTGGVXVGKMIASKAGYKRQVLELGGNDPLIVLNDDDLAKXADLAVAGATKNSGQRCTAVKRILVQEKVADRFVPMVLERAKAIRFGDPRDPATQLGTVVHEKAAALFEKRVHMAAEQGAEVLYDPGRKGALLPPIVVDRVPHQSELVMEETFGPIVPXVRADDDEALITLSNSTXFGLSSGVXTNDFRRMQKYITGLKVGTVNIWEVPGYRIEMSPFGGIKDSGNGYKEGVIEAMKSYTNVKTFSLPW
>2630913729
PAIKVRHEPMRIAGRKVDAERRLEVRFPWNDTVIGTVPAGGAEHARRAFEIAAAYQPKLTRYERQKILLRTAELLNARKDELSDLITLELGISKQDSLYEVGRAFDVFTLSGQLAIQDDGQIFSCDLTPHGKQRKIFTIREPLNAISAITPFNHPLNMVSHKVAPAIATNNCVVVKPTELTPITALMLADILYEAGLPPEMLSVVTGWPADIGDEMITNANIDLITFTGGVPVGKMIASKAGYKRQVLELGGNDPLIVLNDDDLAKAADLAVAGATKNSGQRCTAVKRILVQEKVADRFVPMVLERAKAIRFGDPRDPATQLGTVVHEKAAALFEKRVHMAAEQGAEVLYDPGRKGALLPPIVVDRVPHQSELVMEETFGPIVPIVRADDDEALITLSNSTAFGLSSGVCTNDFRRMQKYITGLKVGTVNIWEVPGYRIEMSPFGGIKDSGNGYKEGVIEAMKSYTNVKTFSLPW
>2712393815
ATFAIRHEPMRIAGKRVDADDVVEVRYPWNDAVIGTVPAGNAGHARQAFEIAAAYQPKLTRYERQRILLKAAELLVARREEVSDLITLELGISRQDSLYEVGRAFDVFTLCGQMCIHDDGEIFSCDLTPHGKQRKIFTTREPLTAISAITPFNHPLNMVAHKIAPAIATNNCIVVKPTELTPMTALVLADILYEAGLPPQMLSVVTGWPQAIGDEMITNPNIDLITFTGGVPVGKLIAAKAGYKRQVLELGGNDPLIILNDDDLARAADLAVAGATKNSGQRCTAVKRILCQERVADRFVPMVLERAKAITFGDPMDRATQLGTVVHEKAAALFEKRVYMAAEQGADVLYDPGRKGALLPPIVVDRVPHGSELVMEETFGPIIPIIRADDDDALIALSNSTAFGLSSGVCTNDFRRMQKYITGLKVGTVNIWEVPGYRIEMSPFGGIKDSGNGYKEGVIEAMKSFTNVKTFSLPW
>2770896239
TSIKVRHEPMRIAGREVDADETLAVHYPYTDAVVGTVPAGNAEHARKAFEIAVNYTPKLTRYDRQKILLKAAELLDARKEELSDLITLELGISKQDSLYEVGRAFDVYTLTGQMVLKDDGEIFSCDLTPHGKQRKIFTTREPLGAISAITPFNHPLNMVSHKIAPAIATNNCIVVKPAELTPMTALVLARILYEAGLPPEMLSVVTGWPKDIGEEMITNPNIDLITFTGGVPVGKLIASKAGYKRQVLELGGNDPLIILNDDDLAKAADLAVAGATKNSGQRCTAVKRILVQEKIADRFVPLVLERAKKLKFGDPMDRATDLGTVVHERAAKLFEDRVHMAAEQGADILYHPGRQGALLPPIVVDRVPHKSELVMEETFGPIVPIVRADDDDALIALSNSTAFGLSSGVCTNDYRRMQKYIAGLKVGTVNIWEVPGYRIEMSPFGGIKDSGNGYKEGVIEAMKSFTNVKTFSLPW
>2579984207
TSIKVRHEPMRIAGRKVDADDVIEVRYPWNDTVAGTVPAGGAAHAREAFEIAAGYTSKLTRYERQKILLKTAELLNARKEEISDLVTLELGISKQDSLYEVGRAHDVFTLAGQMAIQDDGQIFSCDLTPHGKQRKIFTLREPLKAISAITPFNHPLNMVAHKVAPAVATNNCVVVKPTELTPITALVLADILYEAGLPPQMLSIVTGWPKDIGDEMITNPNIDLITFTGGVPVGKMIALKAGYRRQVLELGGNDPLIILNDDDLAKAADLAVAGATRNSGQRCTAVKRILVQEKVADRFVPLVLERARKIVFGDPMNLATQLGTVVHEKAAALFERRVHMAAEQGAEVLYNPGRKGALLPPIVVDRVPHSSELVMEETFGPIIPIIRADDDDALIALSNSTAFGLSSGVCTNDFRRMQKYISGLQVGTVNIWEVPGYRIEMSPFGGIKDSGNGYKEGVIEAMKSYTNVKTFSLPW
>2574142807
TSIKVRHEPMRIAGKKVDADDVVEVRYPWDDTVAGTVPAGNATHAREAFAIAAGYTSKLTRYERQKILLKTAELLNARKEEISDLVTLELGISKQDSLYEVGRAYDVFTLAGQMAIQDDGQIFSCDLTPHGKQRKIFTLREPLKAISAITPFNHPLNMVAHKVAPAIATNNCVVVKPTELTPMTALVLADILYEAGLPPQMLSVVTGWPKDIGDEMITNPNIELITFTGGVPVGKMIAAKAGYRRQVLELGGNDPLIILNDDDLAKAADLAVAGATKNSGQRCTAVKRILVQEKVADRFVPMVLERAKKIVFGDPMDLATQLGTVVHEKAAALFERRVHMAAEQGADVLYNPGRKGALLPPIVVDRVPHQSELVMEETFGPIVPIIRADDDDALIALSNSTAFGLSSGVCTNDFRRMQKYISGLQVGTVNIWEVPGYRIEMSPFGGIKDSGNGYKEGVIEAMKSFTNVKTFSLPW
>2847684368
TSIKVRHEPMRIAGRKVDADDVIEVRYPWDDTVAGTVPAGGAAHAREAFEIAAGYTSKLTRYERQKILLKTAELLNARKDEISDLVTLELGISKQDSLYEVGRAYDVFTLAGQMAIQDDGQIFSCDLTPHGKQRKIFTLREPLKAISAITPFNHPLNMVAHKVAPAIATNNCVVVKPTELTPMTALVLADILYEAGLPPQMLSVVTGWPQDIGDEMITNPNIELITFTGGVPVGKMIASKAGYRRQVLELGGNDPLIILNDDDLVKAADLAVAGATKNSGQRCTAVKRILVQEKVADRFVPMVLERARKIVFGDPMDLATQLGTVVHEKAAALFERRVHMAAEQGAEVLYNPGRRGALLPPIVVDRVPHASELVMEETFGPIVPIIRADDDDALIALSNSTAFGLSSGVCTNDFRRMQKYISGLQVGTVNIWEVPGYRIEMSPFGGIKDSGNGYKEGVIEAMKSYTNVKTFSLPW
>2643840399
TSIKVRHEPMRIAGRKVDAEGLVEVRYPWNDTVVGTVPAGGADHAREAFEIAANYKPKLTRYERQKILLRTAELLNARKEEISDLVTLELGISKQDSLYEVGRAFDVFTLTGQMCIVDDGEIFSCDLTPHGKQRKIFTTREPLKAISAITPFNHPLNMVSHKVAPAIATNNCIVVKPTELTPMTALVLADILYEAGLPPEMLSVVTGWPKDIGDEMITNPNIDLITFTGGVPVGKLIASKAGYKRQVLELGGNDPLIILNDDDLARAADLAVAGATKNSGQRCTAVKRILVQEKVADRFVPMVLERAKAIKFGDPRDPATQLGTVVHEKAAALFEKRVYMAAEQGAEVLYDPGRKSALLPPIVVDRVPHGSELVMEETFGPIVPIIRADDDDALIALSNSTAFGLSSGVCTNDFRRMHKYIAGLQVGTVNIWEVPGYRIEMSPFGGIKDSGNGYKEGVIEAMKSYTNVKTFSLPW
>2643770248
TAIKVRHEPMRIAGRKVDAGDVVEVRYPWNDTVVGTVPAGRAEHAREAFEIAANYTPKLTRYERQKILLRTAELLNARKEEISDLVTLELGISKQDSLYEVGRAFDVFTLSGQMAIQDDGQIFSCDLTPHGKQRKIFTTREPLKAISAITPFNHPLNMVSHKVAPAVATNNCVVVKPTELTPMTALVLADILYEAGLPPEMLSVVTGWPKDIGDEMITNPNIDLITFTGGVPVGKLIASKAGYKRQVLELGGNDPLIILNDDDLAKAADLAVAGATKNSGQRCTAVKRILVQEKVADRFVPLVLERAKAIRFGDPRDPATQLGTVVHEKAAALFEKRVYMAAEQGAEVLYDPGRKGALLPPIVVDRVPHGSELVMEETFGPVVPIIRADDDDALIALSNSTAFGLSSGVCTNDFRRMHKYIAGLQVGTVNIWEVPGYRIEMSPFGGIKDSGNGYKEGVIEAMKSYTNVKTFSLPW
>2802699880
GAIKVRHEPMRIAGEKVDAEGVVEVRYPWNDTVVGTVPAGGAEHARRAFQIASSYQPKLTRYERQKILLKTADLLDARKEEISDLVTLELGISKQDSLYEVGRAFDVFTLSGQLCLLDDGEIFSCDLTPHGKQRKIFTLREPLNAISAITPFNHPLNMVSHKVAPAIATNNCIVVKPTELTPMTALVLADILYEAGLPPEMLSVVTGWPQDIGDEMITNPNIDLITFTGGVPVGKMIAQKAGYKRQVLELGGNDPLIILNDADLARAADLAVAGATKNSGQRCTAVKRILVQEKVADRFVPLVLERAKRLKFGDPMDRTTDLGTVVHEKAAALFEKRVHMAAEAGADILYHPGRNGALLPPIVVDKVPHASELVMEETFGPIVPIIRADDDEALIALSNSTAFGLSSGVCTNDFRRMQKYIAGLKVGTVNIWEVPGYRIEMSPFGGIKDSGNGYKEGVIEAMKSFTNVKTFSLPW
>2505834026
PAIATNNCVVVKPTELTPMTALMLADILYEAGLPPQMLSVVTGWPQDIGDEMITNPNIDLITFTGGVPVGKMIASKAGYKRQVLELGGNDPLIILNDEDLARAADLAVAGATKNSGQRCTAVKRILVQEKVADRFVPMVLERAKKLKFGDPMDRATELGTVVHERAAALFEQRVYMAAEAGAEILYHPGRQGALLPPIVVDRVPHSSELVMEETFGPIVPIIRADDDDALIALSNSTAFGLSSGVCTNDFRRMQKYIAGLKVGTVNIWEVPGYRIEMSPFGGIKDSGNGYKEGVIEAMKSYTNVKTFSLPW
>2688919043
TAIKVPHEPMRIAGKHVDAEGAVEVRYPYTDTVIGTVPAGGAEHARKAFEIAASYKPTLTRYERQRILLRTAELLNARKEEISDLVTLELGISKQDSLYEVGRAFDVFTLSGQMCIHDDGEIFSCDLTPHGKARKIFTTREPLKAISAITPFNHPLNMVSHKIAPAIATNNCVVVKPTELTPITALVLADILYEAGLPPEMLSVVTGWPGDIGDEMITNPNIDLITFTGGVPVGKLIASKAGYRRQVLELGGNDPLIILNDDDLARAADLAVAGATKNSGQRCTAVKRILCQERIADRFVPMVLERAKKLKFGDPMDRTTQLGTVVHERAAALFETRVHMAAEAGAEILYHPGRQGALLPPIVVDRVPHSSELVMEETFGPIVPIIRADDDDALIALSNSTAFGLSSGVCTNDFRRMQKYIAGLEVGTVNIWEVPGYRIEMSPFGGIKDSGNGYKEGVIEAMKSYTNVKTFSLPW
>2802698992
TAIKVPHEPMRIAGKHVDAEGAVEVRYPYTDTVIGTVPAGGAEHARKAFEIAASYKPTLTRYERQRILLRTAELLNARKEEISDLVTLELGISKQDSLYEVGRAFDVFTLSGQMCIHDDGEIFSCDLTPHGKARKIFTTREPLKAISAITPFNHPLNMVSHKIAPAIATNNCVVVKPTELTPITALVLADILYEAGLPPEMLSVVTGWPGDIGDEMITNPNIDLITFTGGVPVGKLIASKAGYRRQVLELGGNDPLIILNDDDLAWAADLAVAGATKNSGQRCTAVKRILCQERVADRFVPKVLERAKAIRFGDPMDRTTQLGTVVHERAAALFEKRVHMAAEAGAEILYHPGRQGALLPPIVVDRVPHSCELVMEETFGPIVPIIRADDDDALIALSNSTAFGLSSGVCTNDFRRMQKYIAGLEVGTVNIWEVPGYRIEMSPFGGIKDSGNGYKEGVIEAMKSYTNVKTFSLPW
>2688355712
TTINVRHETMRIAGQRVDNDRRIEVRYPFTNALVGTVPMATLDDVRGAFRSAAAYKPTLTRYERHRILQRTAELLLARKDEISDLITLEAGLSKKDSLYEVTRAYDVFMLSGLLCLQDDAQVFSCDITPNGQQRKIYTTRSPLRAIAAITPFNHPLNQVAHKIAPSIATNNCMVLKPSEKTPLTALLLADLLYEAGLPPQMFSVITGDPAEICDEMLTSEHSDMITFTGGVAIGKYISGKAVYKRQLLELGGNDPLIVMEDADLERASTLAVNGATKNSGQRCTAVKRILVVESVADRFVELVTAKAKLIRFGDPMSADNDMGTVIDEEAAELFERRVNDAIVAGAELKYGHQRDGAVYGPTVLDRVPPEAEVVLQETFGPVIPIIRCDDIEAVIRISNATAYGLSSGVCTDNFKYITRFIDGLEVGSVNVWEVPGYRIEMSPFGGIKDSGLGYKEGVLEAMKHYTHLKTYSLPW
>2551908856
TGADVRHEHLRIAGRKVETGARLEVRFPWDNRLVGTVPRATPELVAEAFQIAHDYKPKLTRYQRQQILLKTADLLVARKEELSRLITLESGLCLKDSLYEVGRAYDVFTFAGQLCMLDDGQTFSCDLTPHGKSRKIFTLRQPLNAISAITPFNHPLNMVAHKLAPAFATNNCVVLKPTELTPLTALFLADTLYEAGLPPEMLSVITGNPSDIGDAMIVDPRADLVTFTGSVRVGKYIAEKAGYKRIVLELGGNDPLIVMEDADLDKAADLAVAGATKNSGQRCTAVKRILVVEKVADVFVERVLAKAKKLKAGDPLDPETDVGTVIHERAATLFQNRVSEAVAKGAKLLHGNDRRGALFPPTVVDHVDPQAELVREETFGPAIPIIRVKDIADAIRVSNGTAYGLSSGVCTDRLDYITRFVDELQVGTVNIWEVPGYRIEMSPFGGIKDSGLGYKEGVLEAMKSFTNVKTWSLPW
>2710742143
IRGDVRNEYLRIAGKKVETKARLEVRFPWDNRLVGTVPRATPDLVAQAFRIAHAYKPKLTRYQRQQILLKTADLLVARKEELSRLITLESGLCLKDSLYEVGRAYDVFTFAGQLCLFDDGQTFSCDLTPHGKPRKIFTLRQPLNAISAITPFNHPLNMVAHKLAPAFATNNCVVLKPTELTPLTALFLADTLYEAGLPPEMLSVITGNPSDIGDAMITDPRADLITFTGSVRVGKYIADKAGYKRIVLELGGNDPLIVMEDADLDKAADLAVAGATKNSGQRCTAVKRIIVVDKVADAFVERVLAKARKLKAGDPLDPETDVGTVIHERAATLFQNRVSEAVAKGAKLLHGNDRRGALFPPTVVDHVDPTCELVREETFGPAIPIIRVKDIDHAIRVSNGTAYGLSSGVCTDRLDYITRFVDELQVGTVNIWEVPGYRIEMSPFGGIKDSGLGYKEGVLEAMKSFTNVKTWSLPW
>2593181821
IRGDVRHEMLRIAGKKVETKARLEVRFPWDNRLVGSVPRATPELVAEAFRTAHAYKPKLTRYQRQQILLKTAELLVARKEELSRLITLESGLCLKDSLYEVGRAFDVFTFAGQLCLLDDGQTFSCDLTPHGKPRKIFTLRQPLNAISAITPFNHPLNMVAHKLAPAFATNNCVVLKPTELTPLTALFLADTLYEAGLPPEMLSVITGNPSDIGDAMITDPHADLVTFTGSVRVGKHIAATAGYKRLVLELGGNDPLIVMEDADLDKAADLAVAGATKNSGQRCTAVKRIIVVDSVADAFVERVLAKAKKLKAGDPLDPETDVGTVIHERAATLFQNRVSEAVARGAKLLHGNDRRGALFPPTVVDHVDPACELVREETFGPAIPVIRVKDIDHAIKVSNGTAYGLSSGVCTDRLDYITRFVDELQVGTVNIWEVPGYRIEMSPFGGIKDSGLGYKEGVLEAMKSFTNVKTWSLPW
>2756641605
KCPAIVSDAMRIGGREVKTDETLDVVNPFTGAVVGKVPSARPEHVREAFARARAFRSRLTRYERQKILFRTAEILSSRRDWLARLITSESGLCLKDTLYEVSRACDVYNFSGQLAVRDDGAIFSCDISPNGVPRKIYTTRTPLGVISAITPFNHPLNMVSHKIAPAIATNNRVVLKPTELTPLTALALADILYEAGLPPQMLSVVTGNPGTMGDSMMTDPDADLVTFTGSVRVGKHIARTAGYKRLILELGGNDPLIVMEDADLDRAAELAVTGATKNSGQRCTAVKRILAVESVADEFAEKVAQRAANLTCGDPMDPSTDVGTVINENAAALFERRVADAVAKGAVVLHGAMRQGAVFPPTVVDHVPYDCELVHEETFGPVIPIIHCDDISEVIRISNSTAYGLSSGVCTNRLDYITRFIDELDVGNVNIGEVPGFRSELSPFGGIKDSGLGYKEGVSEAMAAYTNKKTYSLAL
>2837191431
PVKLPRHETMRIAGRLADTGETIEVRNPYSGEIVGTVPAARPEHVREAFAKARAFRSALSRFERQRILQRTAELLRDRKEEFARLISAETGLCWKDALYEASRAYDVWSFAGQLTIKDDGEAFACDISPNGKARRIFTMRTPLGVISAITPFNHPLNMVSHKLAPAIATNNRLVLKPTELTPLTALALADVLYEAGLPPEMLSVVTGNPSTMGDAMITDPDADLITFTGSVRVGKYIADKAGYRRVVLELGGNDPLIVMEDADLDKAAELAVQGATKNSGQRCTAVKRILVVESVADAFSALVLDKAKKLKCGNPADPEVDVGTVINERSAKLFEARVIDAVAKGARLLHGNDRQGALYPPTVVDHVPYDCELVREETFGPVIPMIRCDDIGEVIRISNSTAYGLSSGVCTNRLDHITRFVTELEVGTVNVWEVPGYRTEMSPFGGIKDSGLGEKEGVVEAMKGFTHVRTYSLPW
>2732512856
GKLPMRLEAMRIAGKLVRTDDVIEVTNPYDNSVVGTVPAARAEHVREAFQAAKAFKPRLTRHERQRILQRTAELLRDRQELFARLIVSETGLCWKDGLYEASRAYDVWSFAAQLTIKDDGEIYACDISSMGKPRKIFTTRLPLGVISAITPFNHPLNMVSHKLAPAIATNNRVVLKPTELTPLTALALADVLYEAGLPPEMLSVVTGSPSTMGDAMITDPDADLITFTGSVRVGKHIANTAGYKRRILELGGNDPLIVMEDADLDKAAELAVTGATKNSGQRCTAVKRILVVDAVADEFSRLVTEKAKKLKSGDPMDPETDVGTVINERSAILFESRVKDAAAKGAAILHGPERRGALFAPTVVDHVPHDCELVLEETFGPVIPILRCNDISEVILISNSTAYGLSSGVCTNRLDYIERFVAELEVGTVNVWEVPGYRIEMSPFGGIKDSGLGDKEGVVEAMKSFTNVRTWSLPW
>2683345976
PSQPVRLESMRIAGKLVQTDDVIEVRNPYDNTLTGTVPAARPEHVREAFRTAKAFKPKLSRYERQQILQRTAELLRDRKEKFARLIVAETGLCWKDGLYEASRAYDVWSFAAQLTIKDDGEIYACDISPMGKERKIFTTRVPLGVVSAITPFNHPLNMVSHKLAPAIATNNRVVLKPTELTPLTALALADVLYEAGLPPEMLSVITGNPSTMGDAMITDPDADLVTFTGSVRVGKHIANTAGYKRKVLELGGNDPLIVMEDADLDKAAELAVAGATKNSGQRCTAVKRILVVDSVADDFAKLVAEKAKLLKSGDPMDPSTDVGTVINERSAILFENRVNDAVERGAEILHGAPRRGALFAPTVVDHVPADCELVFEETFGPVIPIVRCDDISEVIRISNSTAYGLSSGVCTNRLDYVTRFVAELEVGTVNVWEVPGYRIEMSPFGGIKDSGLGDKEGVVEAMKGFTNVRTWSLPW
>2874611366
MRIAGKHITTDDVIEVRNPYDGSLVGTVPAARPEHVRDAFARAKAFKSKLSRFERQQILQKTAELLRGRRASFARIISAESGLCWKDAIYESTRAYDVWSFAAQLAVKDDGESYACDISPNGKPRRIHTLRTPLGAISAITPFNHPLNMVSHKLAPAIATNNRVVLKPTELTPLTALALADVLYEAGLPPEMLSVVTGNPSTMGDAMITDPDADLVTFTGSVRVGKHIAHTAGYKRIVLELGGNDPLIVMEDADLDKAAELAVQGATKNSGQRCTAVKRILVVEKVADEFSKHVLEKAKKLKCGNPADPETDVGTVINERSAALFESRVNDAVTKGAELLHGNDRQGALYAPTVVDRVPYDCELVREETFGPVIPIIRCNDIAEVIRISNSTAYGLSSGLCTNRFDYITRFVNELEVGTVNIWEVPGYRTEMSPFGGIKDSGQGYKEGVVEAMKGFTNVRTYSLPW
>2821091861
IKPVFRRESMRIAGKLVQTEDQIEVLNPYDNSVVGTVPAARAEHVREAFVKANAFKPKLTRYERQTILQRTAELLRDRQQDFARLITAESGLCWKDSLYEATRAFDVWSFAAQLTIKDDGEIYSCDISPNGKSRKIYTTRLPLGVISAITPFNHPLNMVSHKIAPAIATNNRVVLKPTELTPLTALALADVLYEAGLPPEMLSVVTGNPSTMGDAMITDPNADLVTFTGSVRVGKHIAATAGYKRIVLELGGNDPLIVMEDADLEKAAELAVTGATKNSGQRCTAVKRILVVDSVADAFSKLVVEKAQKLKCGNPADPDTDVGTVINERSAELFERRVEDAQRFGAEVLHTAPRRGALYAPTVVDHVPYDCELVREETFGPVIPIVRCDNIAEVIRISNSTAYGLSSGVCTNRVDYVSRFVSELEVGTVNIWEVPGYRIEMSPFGGIKDSGLGYKEGVHEAMKSFTNVRTWSLPW
>2574144094
AVKAYRPESMRIAGKLVRTDDIIEVLNPYDNSVVGTVPAARPEHVREAFTKARAFKPKLTRYERQAILQRAAELLRDRKEDFARLITAESGLCWKDSLYEASRAYDVWSFAAQLSIKDDGEIYSCDISPNGKTRKIYTTRLPLGVISAITPFNHPLNMVSHKIAPAIATNNRVVLKPTELTPLTALALADLLYEAGLPPEMLSVITGNPSTMGDAMITDPDADLVTFTGSVRVGKHIAATAGYKRIVLELGGNDPLIVMEDADLEKAAELAVTGATKNSGQRCTAVKRILVVESVADAFSKLVVEKAKRLSCGDPMDPETDIGTVINERSAVLFEARVENARSLGAEVLHDASRKGAIFPPTVVDHVPYACELVREETFGPVIPIIRCNDIAEVIRISNSTAYGLSSGVCTNRFDYISRFVAELEVGTVNIWEVPGYRIEMSPFGGIKDSGLGYKEGVVEAMKSFTNVRTWSMPW
>2609742945
TTLSPRREAMRIAGKLVDTDDRIEVLNPYDNSVVGTVPAARAEHVRDAFAKARAFKPKLTRYERQTILQRAAELLRDRKEDFARLITAEAGLCWKDSLYEASRAYDVWSFAAQLSIKDDGEIYSCDISPNGKNRKIYTTRLPLGVISAITPFNHPLNMVSHKIAPAIATNNRVVLKPTELTPLTALALADLLYEAGLPPEMLSVVTGNPSTMGDAMITDPDADLVTFTGSVRVGKHIASTAGYKRVVLELGGNDPLIVMEDADLDKAAELAVTGATKNSGQRCTAVKRILVVESVADAFSKLVVEKTKRLKCGNPMDADTDIGTVINERSAALFETRVKDAERFGAEVLHGPPRRGALFPPTVVDRVPYDCELVHEETFGPVIPIIRCDNIAEVVRISNTTAYGLSSGVCTNRFDYISRFVAELEVGTVNIWEVPGYRIEMSPFGGIKDSGLGYKEGVVEAMKSFTNVRTWSMPW
>2616396007
ITLSPRREAMRIAGKLVDTDDRIEVLNPYDNSVVGTVPAARAEHVRDAFAKARAFKPKLTRYERQTILQRAAELLRDRKEDFARLITAEAGLCWKDSLYEASRAYDVWSFAAQLSIKDDGEIYSCDISPNGKNRKIYTTRLPLGVISAITPFNHPLNMVSHKIAPAIATNNRVVLKPTELTPLTALALADLLYEAGLPPEMLSVVTGNPSTMGDAMITDPDADLVTFTGSVRVGKHIASTAGYKRVVLELGGNDPLIVMEDADLDKAAELAVTGATKNSGQRCTAVKRILVVESVADAFSKLVVEKAKRLKCGNPMDPETDIGTVINERSAALFETRVKDAESLGAEVLHGPPRRGALFPPAVVDRVPYECELVHEETFGPVIPIIRCDDIAAVVRISNSTAYGLSSGVCTNRFDYISHFVAELEVGTVNIWEVPGYRIEMSPFGGIKDSGLGYKEGVVEAMKSFTNVRTWSMPW
>2644047854
VNPPLRREAMRIAGKLVQTDEQIEVFNPYDNTVVGTVPAARAEHVRDAFAKARAFKPALTRFERQNILQRTAELLHDRREDFARLITAESGLCWKDSLYEASRAYDVWSFAAQLTIKDDGEIYSCDISPNGKMRKIFTTRLPLGVISAITPFNHPLNMVSHKLAPAIATNNRLVLKPTELTPLTALALADVLYEAGLPPEMLSVVTGNPSTMGDSMITDPDADLVTFTGSVRVGKHIAATAGYKRIVLELGGNDPLIVMEDADLDKASDLAVSGATKNSGQRCTAVKRILVVESIADAFAERVAQKATLLKCGDPMDPQTDVGTVINERSAVLFENRVRDAESRGAVVLHGAPRHGALFSPTVVDHVPFDCELVREETFGPVIPIVRCNDIAEVIRVSNSTAYGLSSGVCTNRLDYVLRFIGELDVGTVNIWEVPGYRIEMSPFGGIKDSGLGYKEGVVEAMKSFTNVRTWSMPW
>2585167279
VKPPLRREAMRIGGKLVQTDDQIEVFNPYDNTVVGTVPAARAEHVRDAFAKARTFKPALTRFERQNILQRTAELLRDRREDFARLITAESGLCWKDSLYEASRAYDVWSFAAQLTIKDDGEIYSCDISPNGKMRKIFTTRLPLGVISAITPFNHPLNMVSHKLAPAIATNNRLVLKPTELTPLTALALADVLYEAGLPPEMLSVVTGNPSTMGDSMITDPDADLVTFTGSVRVGKHIAATAGYKRIVLELGGNDPLIVMEDADLHRAADLAVTGATKNSGQRCTAVKRILVVESIADAFAELVAQKAKLLKCGDPMDPQTDVGTVINERSAVLFENRVRDAESRGAVVLHGAPRRGALFSPTVVDHVPFDCELVHEETFGPVIPIVRCNDIAEVIRVSNSTAYGLSSGVCTNRLDYVSQFIAELEVGTVNVWEVPGYRIEMSPFGGIKDSGLGYKEGVVEAMKSFTNVRTWSMPW
>2829893106
VKPPFRREAMRIAGKLVQTDDIVEVFHPYDNSVVGTVPAARPEHVRDAFAKARAFKPKLTRYERQQILQRTAEILRDRKEEFARLIVAETGLCWKDGLYEASRAYDVWSFAAQLTIRDDGEIYACDISPMGKARKIFTTRTPLGVISAITPFNHPLNMVSHKLAPAIATNNRVVLKPTELTPLTALALADVLYEAGLPPEMLSVVTGNPSTMGDAMITDPDADLVTFTGSVRVGKHIANTAGYKRVVLELGGNDPLIVMEDADLDKAAELAVAGATRNSGQRCTAVKRILVVNAVADEFSKLVAEIAKTLKSGDPLDPSTDVGTVINERSAILFENRVNAAVELGAEVLHGAPRQGALFAPTVVDHVPYDCELVREETFGPVIPIIRCGDIAEVIRISNSTAYGLSSGVCTDRLDYINRFVTELEVGTVNVWEAPGYRIEMSPFGGIKDSGLGDKEGVVEAMKSFTHVRTWSMPW
>2619133494
FKPSVRREAMRIAGKPVHTDDTVAVLNPYDGATVGTVPAARAEHVREAFAKARAFKPALTRYERQQILQKTAETLRDRREDFARLITAESGLCWKDSLYEASRAYDVWSFAAQLTIKDDGEIYSCDISPNGKARKIYTTRLPLGVISAITPFNHPLNMVSHKLAPAIATNNRVVLKPTELTPLTALALADVLYEAGLPPEMLSVVTGNPSTMGDSMITDPDADLVTFTGSVRVGKHIASTAGYKRIVLELGGNDPLIVMEDADLDKAAELAVTGATKNSGQRCTAVKRILVVEDVADAFARLVVEKAQRLTCGDPMDPATDVGTVINERSAILFENRVNAAAELGAEVLHGMTRRGALFPPTVVDRVPYDCELVREETFGPVIPIIRCRDIAQVIRISNSTAYGLSSGVCTNRLDYVARFVAELEVGTVNIWEVPGYRIEMSPFGGIKDSGLGYKEGVVEAMKSFTNVRTWSLPW
>2516923545
NKLPFRQEAMRIAGKLVNTDNIVEVFNPYDNSLVGTVPAAREEHVRDAFQKAHAFKPKLTRYERQQILQKTAELLRDRRDEFARLIVAEAGLCWKDGLYEASRAYDVWSFAAQLTIKDDGEIYSCDISPNGKARKIFTTRTPLGVISAITPFNHPLNMVSHKLAPAIATNNRVVLKPTELTPLTALALADVLYEAGLPPEMLSVVTGNPSTMGDAMITDPDADLVTFTGSVRVGKHIANTSGYKRTVLELGGNDPLIVMEDADLDRAADLAVAGATKNSGQRCTAVKRILVVESVADEFSRLVVEKAKKLKSGDPMDPATDVGTVINERSAILFENRVNDAVSKGAEVLHGAPRQGALFAPTVVDYVPYDCELVHEETFGPVIPIVRCDDIAEVIRISNSTNYGLSSGVCTDRLDYVSRFVSELEVGTVNVWEVPGYRIEMSPFGGIKDSGLGDKEGVVEAMKGFTHIRTWSMPW
>2837191244
VKLPFRREAMRIAGKLVRTDDMVEVFNPYDNSVVGTVPAARAEHVREAFAKAKAFKPVLTRYERQQILQKTAEMLRDRREEFARIITAESGLCWKDSLYEASRAYDVWSFAAQLTIKDDGEIYSCDISPNGKARKIYTTRLPLGVISAITPFNHPLNMVSHKLAPAIATNNRLVLKPTELTPLTALALADVLYEAGLPPEMLSVVTGNPSTMGDSMITDPDADLVTFTGSVRVGKHIARTAGYKRIVLELGGNDPLVVMEDADLDRAAELAVAGATKNSGQRCTAVKRILVVDSVAEDFSRLVVEKAKKLRSGDPMDPATDVGTVINERSAILFENRVNEAARLGAEILHGAPRQGALFAPTVVDRVPHDCELVHEETFGPVIPIVRCNDIAEVIRISNSTAYGLSSGVCTNRLDYVARFVAELEVGTVNVWEVPGYRIEMSPFGGIKDSGLGYKEGVVEAMKSFTNVRTWSMPW
>2541185794
VKPPFRAESMRIAGKLVQTDDIVEVKNPYDNSVVGTVPAARAEHVREAFAKAKAFKPTLTRYERQQILQKTAELLRDRKEEFARLITAEAGLCWKDSLYEASRAYDVWSFAAQLTIKDDGEIYSCDISPNGKARKIFTTRLPLGVISAITPFNHPLNMVSHKLAPAIATNNRLVLKPTELTPLTALALADVLYEAGLPPEMLSVVTGNPSTMGDAMITDPDADLVTFTGSVRVGKHIANTAGYKRIVLELGGNDPLIVMEDADLDKAAELAVTGATKNSGQRCTAVKRILVVESVADEFSKLVVEKAKKLKCGDPMDPATDVGTVINERSAIQFEGRVNDAVAKGAEVQHGAPRRGALFAPTVVDNVPYDCELVHEETFGPVIPIVRCNDIAEVIRISNSTEYGLSSGVCTNRLDYVLRFVAELEVGTVNVWEVPGYRIEMSPFGGIKDSGLGYKEGVVEAMKSFTNVRTWSMPW
>2791942684
VKPPFRKESMRIAGRLVQTDDIVEVKNPYDNSVVGTVPAARAEHVREAFAKAKAFKPTLTRYERQQILQKTAELLRDRKEEFARLITAEAGLCWKDSLYEASRAYDVWSFAAQLTIKDDGEIYSCDISPNGKARKIFTTRLPLGVISAITPFNHPLNMVSHKLAPAIATNNRLVLKPTELTPLTALALADVLYEAGLPPEMLSVVTGNPSTMGDAMITDPDADLVTFTGSVRVGKHIAKTAGYKRIVLELGGNDPLIVMEDADLDKAAELAVTGATKNSGQRCTAVKRILVVESVADEFSKLVVEKAKKLKCGDPMDPATDVGTVINERSAIQFEGRVNDAVAKGAEVLHGAPRRGALFAPTVVDHVPYDCELVHEETFGPVIPIVRCNDIAEVIRISNSTEYGLSSGVCTNRLDYVSRFVAELEVGTVNVWEVPGYRIEMSPFGGIKDSGLGYKEGVVEAMKSFTNVRTWSMPW
>2622856592
IKPPVRREAMRIAGKLVSTDDMLEVRNPYDNTVVGLIPAARPEHVRDAFAKAKAFKPKLTRYERQQILQKTAELLRDRKDEFARLITAEAGLCWKDSLYEASRAYDVWSFAAQLTIKDDGEMFACDISPNGKARKIFTTRQPLGVISAITPFNHPLNMVSHKLAPAIATNNRLVLKPTELTPLTALALADVLYEAGLPPEMLSVVTGNPSTMGDAMITDPDADLVTFTGSVRVGKHIANTAGYKRIVLELGGNDPLIVMEDADLDKAAELAVTGATKNSGQRCTAVKRILVVESVADAFSKLVVEKARKLKCGDPMDPETDVGTVINERSAQLFEARVEDAVRHGARVLHGAPRQGALFHPTVVDHVPYDCELVHEETFGPVIPIVRCNDIAAVIAISNSTAYGLSSGICTNRMDYASRFVAELEVGTVNIWEVPGYRIEMSPFGGIKDSGLGYKEGVVEAMKSFTNVKTWSQPW
>2644743877
VKPPLRRETMRIAGKLTTTDDMVEVRNPYDDSVVGLIPAARPEHVREAFAKAKAFKPTLTRYERQQILQKTAELLRDRREEFARLITAETGLCWKDSLYEASRAYDVWSFAAQLTIKDDGEMFSCDISPNGKARKIFTTRQPLGVISAITPFNHPLNMVSHKLAPAIATNNRLVLKPTELTPLTALALADVLYEAGLPPEMLSVVTGNPSTMGDAMITDPDADLVTFTGSVRVGKHIAATAGYKRIVLELGGNDPLIVMEDADLDKAAELAVTGATKNSGQRCTAVKRILVVKSVADAFSKLVVEKASKLKCGDPMDPATDVGTVINARSAALFQARVDDAVTKGAKVLHGKRAEGALFHPTVVDHIPHTCELVHEETFGPVIPIVRVDDIAEVIRISNSTAYGLSSGVCTNRFDYLQRFVAELEVGTVNLWEVPGYRIEMSPFGGIKDSGLGYKEGVVEAMKSFTNVKTWSTPW
>2861310455
VKPPVRRETMRIAGKLVSTQDMVEVRNPYDDSVVGLIPAARPEHVREAFAKARAFKPKLSRYERQQILQKTADLLRDRKEEFARLITAEAGLCWKDSLYEASRAYDVWSFAAQLTIKDDGEMFSCDISPNGKARKIFTTRQPLGVISAITPFNHPLNMVSHKLAPAIATNNRLVLKPTELTPLTALALADVLYEAGLPPEMLSVVTGNPSTMGDAMITDPDADLVTFTGSVRVGKHIADKAGYKRIVLELGGNDPLIVMEDADLDKAAELAVTGATKNSGQRCTAVKRILVVESVADAFSKLAVEKAKTLKCGDPMDPETDVGCVINARSAALFQARVDDAVAKGAKVLHGKRAEGALFHPTVVDHIPYDCELVHEETFGPVIPIVRVDDIAEVIRISNSTAYGLSSGICTNRFDYIQRFVAELEVGTVNLWEVPGYRIEMSPFGGIKDSGLGYKEGVVEAMKSFTNVKTWSMPW
>2644729793
VKPPVRRETMRIAGKFVSTDDMVEVRNPYDNSLVGLIPAARPEHVREAFAQAKAFKPKLTRYERQQILQKTAELLRDRKELFAKLITAEAGLCWKDSLYEASRAYDVWSFAAQLTIKDDGEMFSCDISPNGKARKIFTTRQPLGVISAITPFNHPLNMVSHKLAPAIATNNRLVLKPTELTPLTALALADVLYEAGLPPEMLSVVTGNPSTMGDAMITDPDADLVTFTGSVRVGKHIAAHAGYKRIVLELGGNDPLIVMEDADLDKAAELAVTGATKNSGQRCTAVKRILVVESVADAFSKLVVEKAKKLKCGDPMDPQTDVGTVINARSASLFQARIDDAVSKGAEVLHGKRAEGALFHPTVVDHIPYDCELVHEETFGPVIPIVRVNDIADVIRISNSTAYGLSSGVCTNRFDYIQRFVAELEVGTVNLWEVPGYRIEMSPFGGIKDSGLGYKEGVVEAMKSFTNVKTWSLPW
>2714725281
VKPPVRREAMRIAGKLVTTDEMVEVRNPYDNSVVGLIPAARPEHVREAFAQAKAFKPKLTRYERQQILQKTAELLRDRKELFAKLITAEAGLCWKDSLYEASRAYDVWSFAAQLTIKDDGEMFSCDISPNGKARKIFTTRQPLGVISAITPFNHPLNMVSHKLAPAIATNNRLVLKPTELTPLTALALADVLYEAGLPPEMLSVVTGNPSTMGDAMITDPDADLVTFTGSVRVGKHIANTAGYKRIVLELGGNDPLIVMEDADLDKAAELAVTGATKNSGQRCTAVKRILVVESVADAFSKLVVEKAKKLKCGDPRDPETDVGTVINARSASLFQARVDDAVSKGAEVLYGKRAEGALFHPTVVDKIPYSCELVHEETFGPVIPIIRVNDIAEVIRISNSTAYGLSSGICTNRYDYIQRFVAELEVGTVNLWEVPGYRIEMSPFGGIKDSGLGYKEGVVEAMKSFTNVKTWSMPW
>2526430002
VKPPVRREAMRIAGKLVTTDDMVEVHNPYDDSVVGLIPAARPEHVREAFAKAKAFKPKLSRYERQQILQKTAELLRDRKELFAKLITAEAGLCWKDSLYEASRAYDVWSFAAQLTIKDDGEMFSCDISPNGKARKIFTTRQPLGVISAITPFNHPLNMVSHKLAPAIATNNRLVLKPTELTPLTALALADVLYEAGLPPEMLSVVTGNPSTMGDAMITDPDADLVTFTGSVRVGKHIADKAGYKRIVLELGGNDPLIVMEDADLDKAAELAVTGATKNSGQRCTAVKRILVVESVADAFSKLVVAKAKKLKCGDPMDPETDVGCVINARSAALFQARVDDAVTKGAEVLYGKRAEGALFHPTVVDRIPYTCELVHEETFGPVIPIIRVDDIAEVIRISNSTAYGLSSGICTNRYDYIQRFVADLEVGTVNLWEVPGYRIEMSPFGGIKDSGLGYKEGVVEAMKSFTNVKTWSMPW
>2644732908
VKPPVRREAMRIAGKLVTTDDMVEVRNPYDDSVVGLIPAARPEHVREAFAQAKAFKPTLSRYERQQILQKTAELLRDRKELFARLITAEAGLCWKDSLYEASRAYDVWSFAAQLTIKDDGEMFSCDISPNGKARKIFTTRQPLGVISAITPFNHPLNMVSHKLAPAIATNNRLVLKPTELTPLTALALADVLYEAGLPPEMLSVVTGNPSTMGDAMITDPDADLVTFTGSVRVGKHIANTAGYKRIVLELGGNDPLIVMEDADLDKAAELAVTGATKNSGQRCTAVKRILVVESVADAFSRLVVEKARKLTCGDPMDPATDVGCVINARSASLFQARVDDAVSKGAEVLHGKRAEGALFHPTVVDRIPYTCELVHEETFGPVIPIIRVXDIAEVIRISNSTAYGLSSGICTNRYDYIQRFV
>2676846796
VKPPVRREAMRIAGKLVTTDDMVEVRNPYDDSIVGLIPAARPEHVREAFAKAKAFKPTLSRYERQQILQKTAELLRDRKELFARLITAEAGLCWKDSLYEASRAYDVWSFAAQLTIKDDGEMFSCDISPNGKARKIFTTRQPLGVISAITPFNHPLNMVSHKLAPAIATNNRLVLKPTELTPLTALALADVLYEAGLPPEMLSVVTGNPSTMGDAMITDPDADLVTFTGSVRVGKHIADKAGYKRIVLELGGNDPLIVMEDADLDKAAELAVTGATKNSGQRCTAVKRILVVESVADAFSRLVVEKARKLKCGDPMDPATDVGCVINARSAALFQARVDDAVSKGAEVLHGKRAEGALFHPTVVDRIPYTCELVHEETFGPVIPIIRVDDIAEVIRISNSTAYGLSSGICTNRYDYIQRFVADLEVGTVNLWEVPGYRIEMSPFGGIKDSGLGYKEGVVEAMKSFTNVKTWSMPW
>2582560846
VKPPVRREAMRIAGKLVTTDDMVEVRNPYDNSVVGLIPAARPEHVREAFAKARAFKPTLSRYERQQILQKTAELLRDRKELFAKLITAEAGLCWKDSLYEASRAYDVWSFAAQLTIKDDGEMFSCDISPNGKARKIFTTRQPLGVISAITPFNHPLNMVSHKLAPAIATNNRLVLKPTELTPLTALALADVLYEAGLPPEMLSVVTGNPSTMGDAMITDPDADLVTFTGSVRVGKHIAATAGYKRIVLELGGNDPLIVMEDADLDKAAELAVTGATKNSGQRCTAVKRILVVESVADAFAKLVVEKAKKLKCGDPMDPNTDVGCVINARSAALFQARVDDAVSKGAEVLHGKRAEGALFHPTVVDRIPYTCELVHEETFGPVIPIIRVDDIAQVIAISNSTAYGLSSGICTNRYDYIQRFVADLEVGTVNLWEVPGYRIEMSPFGGIKDSGLGYKEGVVEAMKSFTNVKTWSMPW
>2782311527
VKPPVRREAMRIAGKLVTTDDMVEVRNPYDDSIVGLIPAARPEHVREAFAKAKAFKPTLSRYERQQILQKTAELLRDRKELFAKLITAEAGLCWKDSLYEASRAYDVWSFAAQLTIKDDGEMFSCDISPNGKARKIFTTRQPLGVISAITPFNHPLNMVSHKLAPAIATNNRLVLKPTELTPLTALALADVLYEAGLPPEMLSVVTGNPSTMGDAMITDPDADLVTFTGSVRVGKHIAATAGYKRIVLELGGNDPLIVMEDADLDKAAELAVTGATKNSGQRCTAVKRILVVESVADAFSRLVVEKAKKLKCGDPMDPATDVGCVINARSAALFQARVDDAVSKGAEVLYGKRAEGALFHPTVVDKIPYTCELVHEETFGPVIPIIRVDDIAEVIRISNSTAYGLSSGICTNRYDYIQRFVADLEVGTVNLWEVPGYRIEMSPFGGIKDSGLGYKEGVVEAMKSFTNVKTWSMPW
>2819721821
VKPPVRREAMRIAGKLVTTDDMVEVRNPYDDSVVGLIPAARPEHVREAFAKAKAFKPTLSRYERQQILQKTAELLRDRKELFAKLITAEAGLCWKDSLYEASRAYDVWSFAAQLTIKDDGEMFSCDISPNGKARKIFTTRQPLGVISAITPFNHPLNMVSHKLAPAIATNNRLVLKPTELTPLTALALADVLYEAGLPPEMLSVVTGNPSTMGDAMITDPDADLVTFTGSVRVGKHIANTAGYKRIVLELGGNDPLIVMEDADLDKAAELAVTGATKNSGQRCTAVKRILVVESVADVFAKLVVEKAKKLKCGDPMDPATDVGCVINARSAALFQARVDDAVSKGAEVLYGKRAEGALFHPTVVDKIPYTCELVHEETFGPVIPIIRVDDIAQVIAISNSTAYGLSSGICTNRYDYIQRFVADLEVGTVNLWEVPGYRIEMSPFGGIKDSGLGYKEGVVEAMKSFTNVKTWSMPW
>2799266260
VKPPVRREAMRIAGKLVTTDDMVEVRNPYDDSVVGLIPAARPEHVREAFAKAKAFKPTLSRYERQQILQKTAELLRDRKELFAKLITAEAGLCWKDSLYEASRAYDVWSFAAQLTIKDDGEMFSCDISPNGKARKIFTTRQPLGVISAITPFNHPLNMVSHKLAPAIATNNRLVLKPTELTPLTALALADVLYEAGLPPEMLSVVTGNPSTMGDAMITDPDADLVTFTGSVRVGKHIAATAGYKRIVLELGGNDPLIVMEDADLDKAAELAVTGATKNSGQRCTAVKRILVVESVADAFAKLVVEKARKLKCGDPMDPATDVGCVINARSAALFQARVDDAVSKGAEVLYGKRAEGALFHPTVVDRIPYTCELVHEETFGPVIPIIRVDDIAEVIRISNSTAYGLSSGICTNRYDYIQRFVADLEVGTVNLWEVPGYRIEMSPFGGIKDSGLGYKEGVVEAMKSFTNVKTWSMPW
>2611934294
FNHPLNMVSHKLAPAIATNNRLVLKPTELTPLTALALADVLYEAGLPPEMLSVVTGNPSTMGDAMITDPDADLVTFTGSVRVGKHIAATAGYKRIVLELGGNDPLIVMEDADLDKAAELAVTGATKNSGQRCTAVKRILVVESVADAFSKLVVEKAKTLKCGNPMDPETDVGTVINARSAALFQARVDDAVTKGAEVLYGQRAEGALFHPTVVDRIPYACELVHEETFGPVIPIIRVDDIAEVIRISNATAYGLSSGVCTNRFDYIQRFVAELEVGTVNLWEVPGYRIEMSPFGGIKDSGLGYKEGVVEAMKSFTNVKTWSLPW
>2635102453
VKPPVRREAMRIAGKLVSTEDMVEVRNPYDDSVVGLIPAARPEHVREAFAKAKAFKPVLTRYERQRILQKTAELLFARKEDFARLITAEAGLCWKDSLYEASRAYDVWSFAAQLTIKDDGEMFSCDISPNGKARKIFTTRQPLGVISAITPFNHPLNMVSHKLAPAIATNNRLVLKPTELTPLTALALADVLYEAGLPPEMLSVVTGNPSTMGDAMITDPDADLVTFTGSVRVGKHIANTAGYKRIVLELGGNDPLIVMEDADLDKAAELAVTGATKNSGQRCTAVKRILVVESVAEAFSKLVVEKAKKLTCGDPMDPATDVGTVINARSAALFQARVDDAVTKGAEVLYGKRAEGALFHPTVVDKIPYTCELVHEETFGPVIPMIRVDDIAKVIAISNSTAYGLSSGICTNRFDYIQRFVAELEVGTVNLWEVPGYRIEMSPFGGIKDSGLGYKEGVVEAMKSFTNVKTWSMPW
>2851184706
VKPPVRREAMRIAGKLISTDDMVEVRNPYDDSLVGLIPAARPEHVREAFARARAFKPVLTRYERQKILQKTAELLFARREEFARLITAEAGLCWKDSLYEASRAYDVWSFAAQLTIKDDGEMFSCDISPNGKARKIFTTRQPLGVISAITPFNHPLNMVSHKLAPAIATNNRLVLKPTELTPLTALALADVLYEAGLPPEMLSVVTGNPSTMGDAMITDPDADLVTFTGSVRVGKHIAATAGYKRIVLELGGNDPLIVMEDADLDKAAELAVTGATKNSGQRCTAVKRILVVESVADAFAKLIVEKAKKLKCGDPMDPTTDVGTVINARSAALFQARVDDAVAKGAHVLHGRRAEGALFHPTVVDHIPYTCELVHEETFGPVIPIIRVDDIAEVIRISNSTAYGLSSGICTNRFDYIQRFVAELEVGTVNLWEVPGYRIEMSPFGGIKDSGLGYKEGVVEAMKSFTNVKTWSLPW
>2851247681
VKPPVRREAMRIAGKLISTDDMVEVRNPYDDSVVGLVPAARPEHVREAFAKAKAFKPVLSRYERQRILQKTAELLFARKEDFARLITAEAGLCWKDSLYEASRAYDVWSFAAQLTIKDDGEMFSCDISPNGKARKIFTTRQPLGVISAITPFNHPLNMVSHKLAPAIATNNRLVLKPTELTPLTALALADVLYEAGLPPEMLSVVTGNPSTMGDAMITDPDADLVTFTGSVRVGKHIAATAGYKRIVLELGGNDPLIVMEDADLDKAAELAVTGATKNSGQRCTAVKRILVVESVADAFSKLVVEKAKKLTCGDPMDPATDVGTVINARSAALFQARLDDAVAKGAQVLHGRRAEGALFHPTVVDHIPYTCELVHEETFGPVIPIIRVDDIAEVIRISNSTAYGLSSGICTNRFDYIQRFVAELEVGTVNLWEVPGYRIEMSPFGGIKDSGLGYKEGVVEAMKSFTNVKTWSLPW
>2582519118
VKPPVRREAMRIAGKKVETGEVIEVFNPYTNEVVGTVPAARPEHVRDAFAKARAFKAKLTRYERQQILQRTAEILRDRKEEFARLITAESGLCWKDSLYEASRAYDVWSFAAQLTIKDDGEIYSCDISPNGKSRKIYTTRVPLGVISAITPFNHPLNMVSHKLAPAIATNNRLVLKPTELTPLTALALADVLYEAGLPPEMLSVVTGNPSTMGDAMITDPDADLITFTGSVRVGKYIAEKAGYRRLVLELGGNDPLIVMEDADLDKAADLAVQGATKNSGQRCTAVKRILVVESMADAFVEKVLPRAKALKCGDPTDPTVDVGTVISERSAILFQSRVEDAVTRGAKLLHGNDRRGALFPPTVVDHVPHDCELVREETFGPVIPIIRVDNIDAVIKVSNSTAYGLSSGVCTNRLDYITRFISELDVGTVNVWEVPGYRIEMSPFGGIKDSGLGYKEGVVEAMKSFTNVRTYSLPW
>2788150230
AKPPIRREAMRIAGRQVTTDEVVEVFNPYTNEVVGTVPAARPEHVREAFAKARAYKPRLTRYERQQILLRTADILRDRKEEFARLITAESGLCWKDSLYEAGRAYDVYSFAGQLCIKDDGEIYSCDISPQGKQRKIFTQRMPLGVISAITPFNHPLNMVSHKLAPAIATNNRVVLKPTELTPLTALALADVLYEAGLPPEMLSVVTGNPGTMGDSMITDPDADLITFTGSVRVGKYIAEKAGYRRIVLELGGNDPLIVMEDADLDKAAELAVQGATKNSGQRCTAVKRILCVDSVADAFSKLVVEKARKLKCGDPMDPTVDVGTVIHEGAAKLFERRVQDAVALGAEILHGAPRQGALFPPTVVDRAPYDCELVHEETFGPVIPIIRVNDIDSVIRISNSTAYGLSSGVCTNRMDYVARFVNELDVGTVNVWEVPGYRIEMSPFGGIKDSGLGYKEGVVEAMKSFTNVRTWSMPW
>2562186151
QSQVIRHEAMRIAGARVETEERIDVYNPYTNKLVGTVSTARPEHVRAAFAKAKAFKSKLTRYERQQILLKTSEILALRKEEFAGLISSETGLCWKDSTYEVGRACDVYSFAGQLTIKDDGEIFSCDISPQGRARKIFTMRTPLGTISAITPFNHPLNMVSHKIAPAIATNNRIVLKPTELAPLTALALADVLYEAGLPPEMLSIVTGNPHSMGDAMITDPDADLITFTGSVRVGKHIAAKAGYKRLVLELGGNDPLIVMEDADLEKAAELAVLGATKNSGQRCTAVKRILCVEAVADRFVEQVLKRAKKLKCGDPMDPSVDIGTVIHEDAAKEFERRVEAAVQDGARLLHGNNREGALYPPTVVDHVPHTCELILQETFGPVIPIVRTNDIESVIKISNSTAFGLSSGVCTNRLDYITRFVNELEVGTVNVWEVPGFRIEMSPFGGIKDSGLGYKEGVQEAMKSFTNLKTYSIPW
>2671121529
MRIAGSLVDVDERVEVFNPYTNKVVGTVPAARPEHVRQAFAKAGAFRPKLSRYERQQILLKTADILSRRKEDFARLITSESGLCWKDSLYEAGRAYDVYSFAGQLTIKDDGETFSCDISPQGKARKIFTTRTPLGAISAITPFNHPLNMVSHKIAPAIATNNRVVLKPTELTPLTALALADVLYEAGLPPEMLSVITGNPHSMGDAMITDPDADLVTFTGSVRVGKHIAATAGYKRIVLELGGNDPLIVMEDADLEKAAELAVAGATKNSGQRCTAVKRILCVEAVVDDFAALVLKKARGLKCGDPMDPTVDVGTVIHEGAAKEFERRVNAAVQNGAELLHGNDRKGALYPPTVVDHVPYTSELVMQETFGPVIPIIRVNDIESVIRISNSTAFGLSSGVCTNRLDYITRFVNELDVGTVNVWEVPGYRIEMSPFGGIKDSGLGYKEGVQEAMKSFTNVKTYSLPW
>2513674238
QTPPVRHEQMRIAGARIDVDERVEVFNPYTGKAIGSVPAARPEHVRQAFAKAKAFKPKLSRYERQQILFKSADILSRRKEEFARLITAESGLCWKDSLYEAGRAYDVYSFAGQLAIKDDGETFSCDISPQGKARKIFTTRTPLGAISAITPFNHPLNMVSHKITPAIATNNRVVLKPTELTPLTALALADVLYEAGLPPEMLSVVTGNPHSMGDAMITDPDADLVTFTGSVRVGKHIAENAGYKRMVLELGGNDPLIVMEDADLEKAAELAVVGATKNSGQRCTAVKRILCVEAVADDFAALVLKRARGLKCGDPMDPTVDVGAVIHEGAAKEFERRVSAAVQDGAELLHGNDREGALYPPTVVDRVAYTSELVMQETFGPVIPIIRVNDIDSVIRISNSTAFGLSSGVCTNRLDYITRFVNELDVGTVNVWEVPGYRIEMSPFGGIKDSGLGYKEGVQEAIKSFTNVKTYSLPW
>2776818072
QTPAVRHEQMRIAGTLVDTEEHVEVFNPYTNKVVGTVPAARPEHVRSAFAKAAAFKPKLTRYERQRILLRTAELLAGRKEEFARLITAESGLCWKDSLYEAGRAYDVYSFAGQLAIKDDGETFSCDISPQGKARKIFTTRTPLGAISAITPFNHPLNMVSHKIAPAIATNNRVVLKPTELTPLTALALADVLYEAGLPPEMLSVVTGNPHSMGDAMITDPDADLVTFTGSVRVGKHIAAKAGYKRLVLELGGNDPLIVMEDADLEKAAELAVTGATKNSGQRCTAVKRILCVEAVADDFSALVLKKARMLKCGDPMDPTVDVGTVIHEGAAKEFERRVNAAVTDGAELLHGNDRQGALYPPTVVDRIPWTSELVMQETFGPVIPIIRVNDIESVIRISNATAFGLSSGVCTNRLDYITRFVSELDVGTVNVWEVPGYRIEMSPFGGIKDSGLGYKEGVQEAIKSFTNVKTYSLPW
>2876835777
QTPAVRHEQMRIAGTLVDTDEHVDVFNPYTNKVVGTVPAARPEHVRSAFAKAAAFKPKLTRYERQRILLRTADILASRKEEFARLITAESGLCWKDSLYEAGRAYDVYSFAGQLTIRDDGETFSCDISPQGKARKIFTTRTPLGAISAITPFNHPLNMVSHKIAPAIATNNRVVLKPTELTPLTALALADVLYEAGLPPEMLSVVTGNPHSMGDAMITDPDADLVTFTGSVRVGKHIAMKAGYKRLVLELGGNDPLIVMEDADLEKAAELAVTGATKNSGQRCTAVKRILCVEAVADDFSALVLKKARALKCGDPMDPTVDVGTVIHEGAAKEFERRVNAAVADGAELLHGNNRDGALYPPTVVDRIPYTSELVMQETFGPVIPIIRVNDIESVIRISNATAFGLSSGVCTNRLDYITRFVNELDVGTVNVWEVPGYRIEMSPFGGIKDSGLGYKEGVQEAIKSFTNVKTYSLPW
>2655423422
VRSAFAKAAAFKPKLTRYERQRILLRTAEILASRKEEFARLITAESGLCWKDSLYEAGRAYDVYSFAGQLAIQDDGETFSCDISPQGKARKIYTTRTPLGAISAITPFNHPLNMVSHKIAPAIATNNRVVLKPTELTPLTALALADVLYEAGLPPEMLSVVTGNPHSMGDAMITDPDADLVTFTGSVRVGKHIATRAGYKRLVLELGGNDPLIVMEDADLEKAAELAVTGATKNSGQRCTAVKRILCVEAVADDFAALVLKKARKLKCGDPMDPTVDVGTVIHEGAAKEFERRVNAAVADGAELLHGNGRDGALYPPTVVDRIPHTSELVMQETFGPVIPIIRVNDIDSVIRISNSTAFGLSSGVCTNRLDYITRFVNELDVGTVNIWEVPGYRIEMSPFGGIKDSGLGYKEGVQEAIKSFTNVKTYSLPW
>2793073760
QSPAVRHEQMRIAGSLVDTDEHVEVFNPYTNKVVGTVPAARPEHVRSAFARAAAFKPKLTRYERQRILLRTAEILAGRKEEFARLITAESGLCWKDSLYEAGRAYDVYSFAGQLAIQDDGETFSCDISPQGKARKIFTTRTPLGAISAITPFNHPLNMVSHKIAPAIATNNRVVLKPTELTPLTALALADVLYEAGLPPEMLSVVTGNPHSMGDAMITDPDADLVTFTGSVRVGKHIADRAGYKRLVLELGGNDPLIVMEDADLEKAAELAVTGATKNSGQRCTAVKRILCVEAVADDFAALVLQKARKLKCGDPMDPTVDVGTVIHEGAAKEFERRVSAAVADGAELLHGNDRNGALYPPTVVDRIPYTSELVMQETFGPVIPIIRVNDIESVIRISNATAFGLSSGVCTNRLDYITRFVNELDVGTVNVWEVPGYRIEMSPFGGIKDSGLGYKEGVQEAIKSFTNVKTYSLPW
>2665775962
QSPTVRHEQMRIAGSLVDTDEHVEVFNPYTNKVVGTVPAARPEHVRSAFARAAAFKPKLTRYERQRILLRTAEILAGRKEEFARLITAESGLCWKDSLYEAGRAYDVYSFAGQLAIKDDGETFSCDISLQGKARKIFTTRTPLGAISAITPFNHPLNMVSHKIAPAIATNNRVVLKPTELTPLTALALADVLYEAGLPPEMLSVVTGNPHSMGDAMITDPDADLVTFTGSVRVGKHIASKAGYKRLVLELGGNDPLIVMEDADLEKAAELAVTGATKNSGQRCTAVKRILCVEAVADDFAALVLKKARKLKCGDPMDPTVDVGTVIHEGAAREFERRVNAAVADGAELLHGNDRDGALYPPTVVDRIPYTSELVMQETFGPVIPIIRVDDIESVIRISNATAFGLSSGVCTNRLDYITRFVNELDVGTVNVWEVPGYRIEMSPFGGIKDSGLGYKEGVQEAIKSFTNVKTYSLPW
>2655411250
QSPAVRHEQMRIAGILVDTDEHVEVFSPYTNKVVGTVPAARPEHVRSAFAKAAAFKPKLTRYERQRILLRTAEILAGRKEEFARLITAESGLCWKDSLYEAGRAHDVYSFAGQLAIKDDGETFSCDISPQGKARKIFTTRTPLGAISAITPFNHPLNMVSHKIAPAIATNNRVVLKPTELTPLTALALADVLYEAGLPPEMLSVVTGNPHSMGDAMITDPDADLVTFTGSVRVGKHIANKAGYKRLVLELGGNDPLIVMEDADLDKAAELAVTGATKNSGQRCTAVKRILCVEAVADDFAALVLTKARKLKCGDPMDPTVDVGTVIHEGAAKEFERRVNAAVADGAELLHGNARDGALYPPTVVDRIPYTSELVMQETFGPVIPIIRVNDIDSVIRISNATAFGLSSGVCTNRLDYITRFVNELDVGTVNIWEVPGYRIEMSPFGGIKDSGLGYKEGVQEAIKSFTNVKTYSLPW
>2659736577
QSQAVRHEQMRIAGSLVDTDEHVEVFNPYSNKVVGTVPAARPEHVRSAFSRAAAFKPKLTRYERQRILLRTAEILAGRKEEFARLITAESGLCWKDSLYEAGRAYDVYSFAGQLAIKDDGETFSCDISPQGKARKIFTTRTPLGAISAITPFNHPLNMVSHKIAPAIATNNRVVLKPTELTPLTALALADVLYEAGLPPEMLSVVTGNPHSMGDAMITDPDADLVTFTGSVRVGKHIASKAGYKRLVLELGGNDPLIVMEDADLEKAAELAVTGATKNSGQRCTAVKRILCVEAVADDFSGLVLKKARKLKCGDPMDPTVDVGTVIHEGAAKEFERRVNAAVADGAELLHGNDRDGALYPPTVVDRIPYTSELVMQETFGPVIPIIRVNDIDSVIRISNATAFGLSSGVCTNRLDYITRFVNELDVGTVNVWEVPGYRIELSPFGGIKDSGLGYKEGVQEAIKSFTNVKTYSLPW
>2876829880
QSPAVRHEQMRIAGSLVDTDEHVEVFNPYTNKVVGTVPAARPEHVRSAFARAAAFKPKLTRYERQRILLRTAEILAGRKEEFARLITAESGLCWKDSLYEAGRAYDVYSFAGQLAIKDDGETFSCDISPQGKARKIFTTRTPLGAISAITPFNHPLNMVSHKIAPAIATNNRVVLKPTELTPLTALALADVLYEAGLPPEMLSVVTGNPHSMGDAMLTDPDADLVTFTGSVRVGKHIASKAGYKRLVLELGGNDPLIVMEDADLEKAAELAVTGATKNSGQRCTAVKRILCVEAVADDFAALVLKKARKLKCGDPMDPTVDVGTVIHEGAAKEFERRVNAAVADGAELLHGNARDGALYPPTVVDRIPYTSELVMQETFGPVIPIIRVNDIDSVIRISNATAFGLSSGVCTNRLDYITRFVNELDVGTVNVWEVPGYRIELSPFGGIKDSGLGYKEGVQEAIKSFTNVKTYSLPW
>2513862677
QSPAVRHEQMRIAGSLVDTDEHVEVFNPYTNKVVGTVPAARPEHVRSAFARAAAFKPKLTRYERQRILLRTAEILAGRKEEFARLITAESGLCWKDSLYEAGRAYDVYSFAGQLAIKDDGETFSCDISPQGKARKIFTTRTPLGAISAITPFNHPLNMVSHKIAPAIATNNRVVLKPTELTPLTALALADVLYEAGLPPEMLSVVTGNPHSMGDAMITDPDADLVTFTGSVRVGKHIAAKAGYKRLVLELGGNDPLIVMEDADLDKAAELAVTGATKNSGQRCTAVKRILCVEAVADDFAALVLEKARKLKCGDPMDPTVDVGTVIHEGAAKEFERRVNAAVADGAELLHGNARDGALYPPTVVDRIPYTSELVIQETFGPVIPIIRVNDIDSVIGISNATAFGLSSGVCTNRLDYITRFVNELDVGTVNVWEVPGYRIEMSPFGGIKDSGLGYKEGVQEAIKSFTNVKTYSLPW
>2513659649
QSPAVRHEQMRIAGSLVDTDEHVEVFNPYTNKVVGTVPAARPEHVRSAFARAAAFKPKLTRYERQRILLRTAEILAGRKEEFARLITAESGLCWKDSLYEAGRAYDVYSFAGQLAIKDDGETFSCDISLQGKARKIFTTRTPLGAISAITPFNHPLNMVSHKIAPAIATNNRVVLKPTELTPLTALALADVLYEAGLPPEMLSVVTGNPHSMGDAMITDPDADLVTFTGSVRVGKHIASKAGYKRLVLELGGNDPLIVMEDADLDKAAELAVTGATKNSGQRCTAVKRILCVEAVADDFAALVLKKARKLKCGDPLDPTVDVGTVIHEGAAKEFERRVNAAVADGAELLHGNARDGALYPPTVVDRIPYTSELVMQETFGPVIPIIRVNDIDSVIRISNATAFGLSSGVCTNRLDYITRFVNELDVGTVNVWEVPGYRIEMSPFGGIKDSGLGYKEGVQEAIKSFTNVKTYSLPW
>2636524695
QIPAVRHEQMRIAGSLIDTDEHVEVFNPYTNKVVGTVPAARPEHVRSAFAKAAAFKPKLTRYERQRILLRTAEILAGRKEDFARLITAESGLCWKDSLYEAGRAYDVYSFAGQLAIKDDGETFSCDISPQGKARKIFTTRTPLGAISAITPFNHPLNMVSHKIAPAIATNNRVVLKPTELTPLTALALADVLYEAGLPPEMLSVVTGNPHSMGDAMITDPDADLVTFTGSVRVGKHIADRAGYKRLVLELGGNDPLIVMEDADLEKAAELAVTGATKNSGQRCTAVKRILCVEAVADDFAALVLKKARTLKCGDPMDPTVDVGTVIHEGAAKEFERRVNAAVTDGAELLHGNDRKGALYPPTVVDRIPYTSELVMQETFGPVIPIVRVNDIDSVVRISNATAFGLSSGVCTNRLDYITRFVNELDVGTVNVWEVPGYRIEMSPFGGIKDSGLGYKEGVQEAIKSFTNVKTYSLPW
>2693390276
QSPAVRHEQMRIAASLVDTEEHVEVFNPYTNKVVGTVPAARPEHVRSAFAKAAAFKPKLTRYERQRILLRTAEILAGRKEEFARLITAESGLCWKDSLYEAGRAYDVYSFAGQLAIKDDGETFSCDISPQGKARKIFTTRTPLGAISAITPFNHPLNMVSHKIAPAIATNNRVVLKPTELTPLTALALADVLYEAGLPPEMLSVVTGNPHSMGDAMITDPDADLVTFTGSVRVGKHIADRAGYKRLVLELGGNDPLIVMEDADLEKAAELAVTGATKNSGQRCTAVKRILCVEAVADDFAALVLKKARTLKCGDPMDPTVDVGTVIHEGAAREFERRVNDAVADGAELLHGNDRKGALYPPTVVDRIPYTSELVMQETFGPVIPIVRVNDIESVIRISNATAFGLSSGVCTNRLDYITRFVNELDVGTVNVWEVPGYRIEMSPFGGIKDSGLGYKEGVQEAMKSFTNVKTYSLPW
>2790829549
QAQAVRHEQMRIAGSLVDTDERVEVFNPYTNKVVGTVPAARPEHVRNAFAKAKAFKPKLSRYERQQILLKTADILASRKEYFARLITSESGLCWKDSLYEAGRAYDVYSFAGQLTIKDDSEVFSCDISPQGKARKIFTMRAPLGTISAITPFNHPLNMVSHKVAPAIATNNRIVLKPTELTPLTALALADVLYEAGLPPEMLSIVTGSPHSMGDAMITDPDADLITFTGSVRVGKHIAATAGYKRLVLELGGNDPLIVMEDADLEKAAELAVLGATKNSGQRCTAVKRILCVEAVADAFSELVLKKAKTLKCGDPIDPTVDIGTVIHEKAAMEFERRVNDAVKDGARLLHGNDRKGALYPPTVVDHIPYTSELVMQETFGPVIPIIRVNDIESVIRISNSTAFGLSSGVCTNRLDYITRFVNELDVGTVNVWEVPGYRIEMSPFGGIKDSGLGYKEGVQEAMKSFTNVKTYSLPW
>2698421644
QTPAVRHEQMRIAGVRVDTDERVEVYNPYTNKVVGTVPAARPEHVRNAFAKAKAFKSKLTRYERQQILLRTAEILAARKEDFARLITAESGLCWKDSLYEAGRAYDVYSFAGQLTIKDDSEVFSCDISPQGKARKIFTMRTPLGTISAITPFNHPLNMVSHKIAPAIATNNRIVLKPTELTPLTALALADVLYEAGLPPEMLSVVTGNPGSMGDAMITDPDADLITFTGSVRVGKHIAANAGYKRLVLELGGNDPLIVMEDADLEKAAELAVLGATKNSGQRCTAVKRILCVEAVAGEFADLVLERAKKLKCGDPMDPAMDVGTVIQERAAKEFERRVEDAVHHGARLLHGNDRKGALYPPTVVDHVPYTCELVMEETFGPVIPIIRVNDIESVIRISNATAFGLSSGVCTNRLDYITRFVNELDVGTVNVWEVPGYRIEMSPFGGIKDSGLGYKEGVQEAIKSFTNVKTYSLPW
>2847902675
QAQAVRHEQMRIAGARIDTDERVNVVNPYTNKVVGTVPAARPEQVRDAFAKAKAFKSKLTRYERQQILLRTADLLASRKEEFARLITAESGLCWKDSLYEAGRAYDVYSFAGQLTIKDDSEVFSCDISPQGKSRKIFTMRTPLGTISAITPFNHPLNMVSHKIAPAIATNNRIVLKPTELTPLTALALADVLYEAGLPPEMLSVVTGNPQSMGDAMITDPDADLVTFTGSVRVGKHIAANAGYKRLVLELGGNDPLIVMEDADLEKAAELAVLGATKNSGQRCTAVKRILCVEAVADEFAELVLKRARKLKCGDPMDPSVDVGTVIHEGAAKEFERRVEDAVKDGARLLHGNDRQGALYPPTVVDHVPYTSELVLQETFGPVIPIIRVNDIESVIRISNSTAFGLSSGVCTNRLDYITRFVNELDVGTVNVWEVPGYRIEMSPFGGIKDSGLGYKEGVQEAMKSFTNVKTYSLPW
>2694650586
QAQAVRHEKMRIAGALVDTDERVNVVNPYTNKVIGTVPAARPEHVRDAFARAKAFKSKLTRYERQQILLRTADILASRKEEFARLITAESGLCWKDSLYEAGRAYDVYSFAGQLTIKDDSEVFSCDISPQGKSRKIFTMRTPLGVISAITPFNHPLNMVSHKIAPAIATNNRIILKPTELTPLTALALADVLYEAGLPPEMLSIVTGNPHSMGDAMITDPDADLVTFTGSVRVGKHIAANAGYKRLVLELGGNDPLIVMEDADLEKAAELAVLGATKNSGQRCTAVKRILCVEAVADEFAELVLKRARKLKCGDPMDPSVDVGTVIHEGAAKEFERRVGDAVKDGAHLLHGNDRQGALYPPTVVDHVPYTSELVLQETFGPVIPIIRVNDIESVIRISNSTAFGLSSGVCTNRLDYITRFVNELDVGTVNVWEVPGYRIEMSPFGGIKDSGLGYKEGVQEAMKSFTNVKTYSLPW
>2690560004
TKPAIRRESMRIAGKLVTTEDVVEVFNPYTNAVIGTVPAGRPEHVREAFAKARAYRPTLSRYERQRILQTTAETLRDRKEEFARLITAESGLCWKDSLYEASRAYDVWSFAAQLTIKDDGEIYSCDISPNGKSRKIFTTRLPLGVISAITPFNHPLNMVSHKLAPAIATNNRVVLKPTELTPLTALALADVLYEAGLPPEMLSVVTGNPRTMGDAMITDPDCDLITFTGSVRVGKYIAEKAGYRRIVLELGGNDPLIVMEDADLDKAAELAVQGATKNSGQRCTAVKRILVVESIADAFAARVLAKAKTLSCGDPMDPSVDIGTVINEQAAQLFERRVSDAVGKGAELLHGAKRHGALFPPTVLDRVPYDCELVHEETFGPVIPIIRVDAIDEVIRISNSTAYGLSSGVCTNRMDYITKFIAGLEVGTVNVWEVPGYRIEMSPFGGIKDSGLGYKEGVVEAMKSFTNIRTWSMPW
>2785490734
MKPAIRRESMRIAGKRVDTDEVIEVFNPYNNEVVGTVPAGRPEHVREAFARARAYRPTLTRFERQRILQTTAEILRNRKDDFARLITAESGLCWKDSLYEASRAYDVWSFAAQLVIKDDGEIYSCDISPNGKNRKIFTMRTPLGAISAITPFNHPLNMVSHKLAPAIATNNRIVLKPTELTPLTALALADVLYEAGLPPEMLSVVTGNPRTMGDSMITDPDCDLVTFTGSVRVGKYIAEKAGYRRVVLELGGNDPLIIMADADLDRAALLAVQGATKNSGQRCTAVKRILVVESVADAFVERVLVHAKKLKCGDPMDPSVDVGTVITEAAAQLFERRVQDAVAQGAKVLYGGPRQGALFAPCVVDHIPYKCELVREETFGPVIPIIRVDQIEEIIRISNSTAFGLSSGVCTNRLDHITKFVNELEVGTVNIWEVPGYRIEMSPFGGIKDSGNGYKEGIVEAMKSYTNVRTWSMPW
>2856310449
TQSPVRQESMRIAGRHVSTDDVIEVFNPYTNEVVGTVPTGRPEHVQEAFAKAHAARPKLTRFERQRILQTAAETLRDRKEDFARLITAEAGLCWKDALYEASRAYDVWSFAAQLTIKDDGEVYACDVSPNGKNRKIFTMRTPLGVISAITPFNHPLNMVSHKLAPAIATNNRVVLKPTELTPLTALALADVLYEAGLPPEMLSVVTGNPRTLGDAMITDPHCDLITFTGSVRVGKYIAQNAGYRRTVLELGGNDPLIVMEDVDLDRAAQLAVAGATKNSGQRCTAVKRILVVESVADAFVERVLVHAKKLKCGDPMDPTVDVGTVINEAAAALFERRVEDAVSHGARVLYGAPRRGALFAPTVVDHVPYDCELVHEETFGPVIPIVRVDRIDDVIRISNSTAYGLSSGVCTNRLDYTTRFVQELEVGTVNVWEVPGYRTEMSPFGGIKDSGNGYKEGMVEAMKSYTNVRTWSLPW
>2778170299
TKPAIRQESMRIAGRHVSTDELIEVFNPYTNEVVGTVPAGRPEHVQEAFAKAHAFKPRLTRYERQRILQRTAELLSERKEDFARLITAESGLCWKDGLYEASRAFDVWSFAAQLTCKDDGEIYSCDISPNGKNRKIFTTRLPLGVISAITPFNHPLNMVSHKLAPAIATNNRVVLKPTELTPLTALALADVLYEAGLPPEMLSVVTGNPRTMGDAMITDPHADLITFTGSVRVGKYIAQHAGYRRTVLELGGNDPLIVMEDADLDRAAQLAVTGATKNSGQRCTAVKRILVVQSVADAFVERVLVHAKKLKCGDPMDPSVDVGTVINEASAQLFERRVADAQTRGARVLYGAPRQGALFHPTVVDHVPYDCELVYEETFGPVIPIIRVDALDEVIRISNSTNYGLSSGVCTNRLDYITRFVRELEVGTVNVWEVPGYRTEMSPFGGIKDSGNGYKEGMVEAMKSYTNVRTWSMPW
>2852798813
TKPAVRQESMRIAGQHTTTDELIEVFNPYTNEVVGTVPAGRPEHVQEAFAKAHAFKPRLTRFERQRILQRTAEMLSDRKEDFACLITAESGLCWKDGLYEASRAYDVWSFAAQLTIRDDGEIYSCDVSPNGRNRKIFTTRLPLGVISAITPFNHPLNMVSHKLAPAIATNNRVVLKPTELTPLTALALADVLYEAGLPPEMLSVVTGNPRAMGDAMITDPHCDLVTFTGSVRVGKYIAQNAGYRRTVLELGGNDPLIVMEDADLDKAAQLAVTGATKNSGQRCTAVKRILVVQSVADAFVERVLVHAKKLKCGDPMDPSVDVGTVINEASAQLFERRVADAQTQGARVLYGAPREGALFHPTVVDHVPYGCELVREETFGPVIPIIRVDALDEVIRISNSTAYGLSSGVCTNRLDYITRFVRELEVGTVNVWEVPGYRTEMSPFGGIKDSGNGYKEGMVEAMKSYTNVRTWSLPW
>2852765223
TKPAFRQESMRIAGQHTSTDELIEVFNPYTNEVVGTVPAGRPEHVQQAFAKAHAFKPRLTRFERQRILQRTAEILSERKEDFARLITAESGLCWKDGLYEASRAYDVWSFAAQLTIKDDGEVYACDISPNGKNRKIFTTRLPLGVISAITPFNHPLNMVSHKLAPAIATNNRVVLKPTELTPLTALALADVLYEAGLPPEMLSVVTGNPRTMGDAMITDPHCDLVTFTGSVRIGKYIAQHAGYRRTVLELGGNDPLIVMEDADLDKAAQLAVTGATKNSGQRCTAVKRILVVQSVADAFVERVLVHAKKLKCGDPMDPSVDVGTVINEASAQLFERRVADAQAHGARVLYGAPREGALFHPTVVDHVPYDCELVREETFGPVIPIIRVDAIEEVIRVSNSTAYGLSSGVCTNRLDYITRFVRELEVGTVNVWEVPGYRTEMSPFGGIKDSGNGYKEGMVEAMKSYSNVRTWSMPW
>2852756517
TKPAFRQESMRIAGQHTTTDELIEVFNPYTNEVVGTVPAGRPEHVQQAFAKAHAFKPRLTRFERQRILQRTAEMLSERKEDFARLITAESGLCWKDGLYEASRAYDVWSFAAQLTIKDDGEVYSCDISPNGKNRKIFTTRLPLGVISAITPFNHPLNMVSHKLAPAIATNNRVVLKPTELTPLTALALADVLYEAGLPPEMLSVVTGNPRTMGDAMITDPHCDLVTFTGSVRVGKYIAQHAGYRRTVLELGGNDPLIVMEDADLDKAAQLAVTGATKNSGQRCTAVKRILVVQSVADAFVERVLVHAKKLKCGDPMDPSVDVGTVINEASAQLFERRVADAQAHGAQVLYGAPRQGALFHPTVVDHVPYDCELVREETFGPVIPLIRVDAIEEVIRVSNSTAYGLSSGVCTNRLDYITRFVRELEVGTVNVWEVPGYRTEMSPFGGIKDSGNGYKEGMVEAMKSYSNVRTWSMPW
>2843963883
TQPAVKQESMRIAGRQVATDEVIEVLNPYTNEVVGTVPAGRPEHVAQAFAKAHAAVPKLTRFERQRILQTTAEVLRDRKEDFARLITAESGLCWKDSLYEASRAYDVWSFAAQLTIKDDGEVYACDISPNGKNRKIFTTRTPLGVISAITPFNHPLNMVSHKLAPAIATNNRVVLKPTELTPLTALALADVLYEAGLPPEMLSVVTGNPRTMGDSMITDPHCDLVTFTGSVRVGKYIAQNAGYRRTVLELGGNDPLIVMEDADLDRAAQLAVAGATKNSGQRCTAVKRILVVESVADEFVERVLVHAKKLKCGDPMDPSVDVGTVINEASAQLFERRVADAEAHGARVLYGAPRKGALFAPTVVDHVPYNCELVREETFGPVIPVIRVDRIDEVIRISNSTAYGLSSGICTNRLDYTTKFIKELDVGTVNVWEVPGYRTEMSPFGGIKDSGNGHKEGMVEAMKGYTNIRTWSMPW
>2709061298
TKPALKQESMRIAGRQVATDEVIEVLNPYTNEVVGTVPAGRPEHVAEAFAKAHAARPQLTRFERQRILQTTAEVLRDRKEDFARLITAESGLCWKDTLYEASRAYDVWSFAAQLTIRDDGEVYACDISPNGKNRKIFTTRLPLGVISAITPFNHPLNMVSHKLAPAIATNNRVVLKPTELTPLTALALADVLYEAGLPPEMLSVVTGNPRTMGDAMITDPHCDLVTFTGSVRVGKYIAEHAGYRRTVLELGGNDPLIVMEDADLDRAAQLAVTGATKNSGQRCTAVKRILVVESVADAFVERVLVHAKKLKCGDPMDPTVDVGTVINEASAQLFERRVADAEARGARVLHGAPRRGALFAPTVVDHVPYDCELVREETFGPVIPIIRVDRIEEVIRISNSTAFGLSSGICTNRLDYTTRFVRELEVGTVNVWEVPGYRTEMSPFGGIKDSGNGYKEGMVEAMKSYSNVRTWSLPW
>2630296947
TKPAFKQESMRIAGRQVATDEVIEVLNPYTNEVVGTVPAGRPEHVQEAFAKGHAYKPTLTRFERQRILQTTAEALRDRKEDFARLITAESGLCWKDSLYEASRAYDVWSFAAQLTIKDDGEVYSCDISPNGKNRKIFTTRLPLGVISAITPFNHPLNMVSHKLAPAIATNNRVVLKPTELTPLTALALADVLYEAGLPPEMLSVVTGNPRTMGDSMITDPHCDLITFTGSVRVGKYIAQNAGYRRTVLELGGNDPLIVMEDADLERAAQLAVTGATKNSGQRCTAVKRILVVESVADEFVERVLVHAKKLKCGDPMDPSVDVGTVINEAAAQLFERRVADAETRGARVLYGAPRRGALFAPTVVDHVPYDCELVHEETFGPVIPIIRVNNLDEVIRISNSTAYGLSSGICTNRLDYTTRFVKDLEVGTVNVWEVPGYRTEMSPFGGIKDSGNGYKEGMVEAMKSYTNVRTWSMPW
>2843967466
TKPAFKQESMRIAGRHVTTDEVIEVFNPYTNEVVGTVPAGRPEHVQEAFAKAHAVKPSLTRFERQRILQTTAEALRDRKEDFARLITAESGLCWKDSLYEASRAYDVWSFAAQLTIKDDGEVYSCDISPNGKNRKIFTTRLPLGVISAITPFNHPLNMVSHKLAPAIATNNRVVLKPTELTPLTALALADVLYEAGLPPDMLSVVTGNPRTMGDSMITDPHCDLVTFTGSVRVGKYIAQNAGYRRTVLELGGNDPLIVMEDADLDRAAQLAVTGATKNSGQRCTAVKRILVVESVVDAFVERVLVHAKKLKCGDPMDPSVDVGTVINEAAAQLFERRVADAEAHGARVLYGAPRRGALFAPTVVDHVPYDCELVHEETFGPVIPIIRVDNLEEVIRISNSTAYGLSSGICTNRLDYTTRFVKELEVGTVNVWEVPGYRTEMSPFGGIKDSGNGYKEGMVEAMKSYTNVRTWSMPW
>2580959462
TKPAFKQESMRIAGRHVTTDEVIEVLNPYTNEVVGTVPAGRPEHVQEAFAKAHAVKPSLTRFERQRILQTTAEALRDRKEDFARLITAESGLCWKDSLYEASRAYDVWSFAAQLTIKDDGEVYSCDISPNGKNRKIFTTRLPLGVISAITPFNHPLNMVSHKLAPAIATNNRVVLKPTELTPLTALALADVLYEAGLPPDMLSVVTGNPRTMGDAMITDPHCDLITFTGSVRVGKYIAQNAGYRRTVLELGGNDPLIVMEDADLDRAAQLAVTGATKNSGQRCTAVKRILVVESVADAFVERVLVHAKKLTCGDPMDPDVDVGTVINEASAQLFERRVADAEAKGARVLYGAPRRGALFAPTVVDHVPYDCELVHEETFGPVIPIIRVDNLEEVIRISNSTAYGLSSGICTNRLDYTTRFVKDLEVGTVNVWEVPGYRTEMSPFGGIKDSGNGYKEGMVEAMKSYTNVRTWSMPW
>2756496190
TKPAFRQESMRIAGRKVSTDEVIEVFNPYTNEVVGTVPAGRPEHVQDAFAKAHAARPHLTRFERQRILQTTAEALRDRKEDFARLITAESGLCWKDSLYEASRAYDVWSFAAQLTIKDDGEVYSCDISPNGKNRKIFTTRLPLGVISAITPFNHPLNMVSHKLAPAIATNNRVVLKPTELTPLTALALADVLYEAGLPPEMLSVVTGNPHTMGDAMITDPHCDLVTFTGSVRVGKYIAQHAGYRRTVLELGGNDPLIVMEDADLDRAAQLAVLGATKNSGQRCTAVKRILVVESVADAFVERVLVHAQKLKCGDPMDPSVDVGTVINEAAAQLFERRVADAEAHGARVLHGAPRRGALFAPTVVDHVPYDCELVREETFGPVIPIIRVNRLDEVIRISNSTAFGLSSGVCTNRLDYTTKFVNELEVGTVNVWEVPGYRTEMSPFGGIKDSGNGYKEGMVEAMKSYTNVRTWSMPW
>2600821926
TKPAFRQESMRIAGRQVSTDEVIEVFNPYTNEVVGTVPAGRPEHVQEAFAKAHAARAHLTRFERQRILQTTAEALRERKEDFARLITAESGLCWKDSLYEASRAYDVWSFAAQLTIKDDGEVYSCDISPNGKNRKIFTTRLPLGVISAITPFNHPLNMVSHKLAPAIATNNRVVLKPTELTPLTALALADVLYEAGLPPEMLSVVTGNPRTMGDSMITDPHCDLVTFTGSVRVGKYIAQHAGYRRTVLELGGNDPLIVMEDADLDRAALLAVTGATKNSGQRCTAVKRILVVQSVADAFVERVLVHAKKLKCGDPMDPSVDVGTVINEAAAQLFERRVADAEAHGARVLYGAPRQGALFAPTVVDHVPYDCELVHEETFGPVIPIIRVDQIQEVIRISNSTAYGLSSGVCTNRLDYTTKFVNELEVGTVNVWEVPGYRTEMSPFGGIKDSGNGYKEGMVEAMKSYTNVRTWSMPW
>2772856777
TKPAFKQESMRIAGRQVSTDEVIEVFNPYTNEVVGTVPAGRPEHVQEAFAKAHAARPHLTRFERQRILQTTAEALRDRKEDFARLITAESGLCWKDSLYEASRAYDVWSFAAQLTIKDDGEVYSCDISPNGKNRKIFTTRLPLGVISAITPFNHPLNMVSHKLAPAIATNNRVVLKPTELTPLTALALADVLYEAGLPPEMLSVVTGNPRTMGDSMITDPHCDLVTFTGSVRVGKYIAQHAGYRRTVLELGGNDPLIVMEDADLDRAALLAVTGATKNSGQRCTAVKRILVVESVADAFVERVLVHAKKLKCGEPMDPSVDVGTVINEAAAQLFERRVADAEAHGARVLYGAPRQGALYAPTVVDHVPYDCELVREETFGPVIPIIRVNQIEDVIRISNSTAYGLSSGVCTNRLDYTTKFVNELEVGTVNVWEVPGYRTEMSPFGGIKDSGNGYKEGMVEAMKSYTNVRTWSMPW
>2771865970
MVNHIRHETMRIAGRKVDTEGRIEVHYPYTDEVIGTVPRGTAEHAKEAFQIAADYKPTLSRYERQQILFRVAEILESRKDEISDLITLESGLCKKDSLYEVGRAYDVYTLSAQMCIKDDGEIFSCDITPQGKKRKIFTQREPLKAISAITPFNHPLNMISHKIAPAVATNNCIVCKPTEKTPLTALLLADILYEAGLPHEMLSIITGLPEDLGDEFIRNENIELVTFTGGVPVGKYIAENAGYRRTVLELGGNAPLIVMEDADLEKAAELAVSGATKNSGQRCTAVKRILVVEEVADAFSKLVLEKAKKLKCGDPMDPETDIGTVIDEPSAKLFEARVNKAVEEGATLLHGNNREGALYPPTVIDHVPFDSELVREETFGPAIPIIRVKDIDDAIRVSNSTAFGLSSGVCTDNLNYIQRFVAELVTGTVNVWEVPGYRIEMSPFGGIKDSGLGYKEGVIEAMKSYTNVKTFSLPW
>2515727277
SVKIVGHEPMRIAGKLVDTEGRIDVHYPYTNEIVGSVPRGTAAHAREAFEIAANYNSTLTRYDRQQILFRIAETLVRRKEEISDVITAESGLCKKDSLYEVGRAYDVYTLAGQMCILDDGEIYSCDITPHGKQRKIYTEREPLKAISAITPFNHPLNMISHKIAPSIATNNCIVCKPTEKTPLTALLLADIIYEAGLPKEMLSIITGLPEDLGNEFITNKNIELVTFTGGVPVGKYIAENAGYRRTVLELGGNAPLIVMEDADLDKAAELAVSGATKNSGQRCTAVKRILVVEEVADELSRLILEKAKKLKYGDPMDPETDLGTVIDEQSAMLFERRVNDAVGVGAKLLYGNNREGALYPPTVVDHVPFDCELVREETFGPAIPIIRVKDIDDAIRVSNSTAFGLSSGVCTDNFNYIKRFIKELKTGTVNVWEVPGYRIEMSPFGGIKDSGLGYKEGVIEAMKSYTNVKTYSLPW
>2631394891
SVKIVGYEPMRIAGKKVDTEGRIDVHYPYTNEVIGSVPRGTAAHAKEAFEIAANYESKLTRYERQQILFRVAEILNERKEEISDIITAESGLCKKDSLYEVGRAYDVYTLAGQMCILDDGEIFSCDITPQGKSRKIFTEREPLKAISAITPFNHPLNMISHKIAPAIATNNCIVCKPTEKTPLTALILADIIYEAGLPKEMLTIITGLPEDLGDEFIRNENIELVTFTGGVPVGKYIAENAGYRRTVLELGGNAPLIVMEDADLDKAAELAVSGATKNSGQRCTAVKRILVVEEIADEFSKLVLEKAQKIKYGDPMDPETDLGCVIDAESASMFERRVNDAVEVGAKLLYGNNREGALYPPTVVDHVPFDCELVREETFGPAIPIIRVKDIDDAIRVSNSTAFGLSSGVCTDNFKYIQRFIKELRTGTVNVWEVPGYRIEMSPFGGIKDSGLGYKEGVIEAMKSYTNVKTYSLPW
>2635941444
SVKIVGHEPMRIAGKKVDTEGRIDVHYPYTNEVIGTVPRGTAAHAKEAFEIAANYESKLTRYERQQILFRVAEILNDRKEEISDIITAESGLCKKDSLYEVGRAYDVYTLAGQMCILDDGEIFSCDITPHGKSRKIFTEREPLKAISAITPFNHPLNMISHKIAPAIATNNCIVCKPTEKTPLTALILADIIYEAGLPKEMLTIITGLPEDLGNEFITNKNIELVTFTGGVPVGKYIAENAGYRRTVLELGGNAPLIVMEDADLDKAAELAVAGATKNSGQRCTAVKRILVVEEIADEFSKLVLEKAQKIKYGDPMDPETDLGCVIDAESASMFERRVNNAVEVGAKLLYGNNRDGALYPPTVVDHVPYDCELVREETFGPAIPIIRVKDIDDAIRVSNSTAFGLSSGVCTDNFKYIQRFIKELRTGTVNVWEVPGYRIEMSPFGGIKDSGLGYKEGVIEAMKSYTNVKTYSLPW
>2832232256
SVKIVGHEPMRVAGKKVDTEGRIDVHYPYTNEVIGTVPRGTAAHAKEAFEIAANYESKLTRYERQQILFRVAEILNERKEEISDIITAESGLCKKDSLYEVGRAYDVYTLAGQMCILDDGEIFSCDITPQGKSRKIFTEREPLKAISAITPFNHPLNMISHKIAPAIATNNCIVCKPTEKTPLTALILADIIYEAGLPKEMLTIITGLPKDLGNEFITNENIELVTFTGGVPVGKYIAENAGYRRTVLELGGNAPLIVMEDADLDKAAELAVAGATKNSGQRCTAVKRILVVEEIADEFSKLVLEKAQKIKYGDPMDPEIDLGCVIDAESASMFERRVNDAVEVGAKLLYGNNREGALYPPTVVDHVPYDCELVREETFGPAIPIIRVKDIDDAIRVSNSTAFGLSSGVCTDNFKYIQRFIKELRTGTVNVWEVPGYRIEMSPFGGIKDSGLGYKEGVIEAMKSYTNVKTYSLPW
>2805283619
VDSNIIQETMRLGGKNVIGEGTIEVFNPYNNKVTGIVPKASKAQVAKAFKIANDFKPNLTRYERQQILHKTANAIAGRKDEIANLITAESGLSKKDSLYETGRSFDVFTLAGQLCIQDYGEIFSCDLTPHGKKRKIFTQYEPLGVISAITPFNHPLNMVAHKIAPSIATNNRMVCKPTEQTPLTCLLLADILYEAGLPPEMFQVVTGVPTDIGDSMITDPHIDLVTFTGSVPVGKMIAQKAGYKRTILELGGNAPLIVMEEADLDRAAVLAVEGATKNSGQRCTAVKRILVIDSVADEFGALVVEKAKTLKYGDPSDPATDIGTVITEEAAKTFQQRVRKAVSSGATLLYGNNREGAIFPPTVVDQVPWDSELVFEETFGPAIPIVRVKGIDEAIRVANGTPFGLSAGVCTNRLDYITRFIDELNHGTVNIWEVPGYRIEMSPFGGIKDSGLGYKEGVIEAIKSFSNVKTFSLPW
>2653700204
MRIAGKKVDGQGVIDVLNPYTNETVGTVPRASREQVSDAFTVANDFKPDLTRYERQKILMTTAEKLIERKDEISDLITAECGLCKKDSLYEVGRAYDVFHLAGQLCIIDDGEIFSCDLTPHGQRRKIFTQRDPMGVISAITPFNHPLNMVAHKIAPSIATNNRMVCKPTDLTPLTALLLADVLYEAGMPPEMFSVVTGLPEDIGDEMITNEHVDLVTFTGGVPVGKLIAERAGYRRTVLELGGNAPLIVMEDADLERAATMAVAGAVKNSGQRCTAVKRILVIDQIADEFAALVVEKAKGYKYGDPRDPETDVGTVITEAAAKLFQDRVNRACDTGATLLHGNNRDGAVFPPTVIDHVDPDSELVREETFGPAIPIIRVKDIDDAIRVANGTSFGLSSGVCTNRLDYVTRFINELNHGTVNIWEVPGYRIEMSPFGGIKDSGLGYKEGVIEAMKSYTNVKTFSMPW
>2805291010
VSTQIINETMRIGGEKIDGTGRIEVMNPYTNEVMGTIPRASREQVRSAFDIAATYTPTLTRYERQQILTKTAELLIDRRDKISDLITAECGLSKKDSLYEVGRAFDVFTLTAQLCILDDGEIFSCDLTPHGQKRKIFTQREPLGVISAITPFNHPLNMVAHKIAPSVATNNRMVCKPTELTPLTALLLADVLYEAGLPPEMFQVITGLPEDVGDEMITNPHVDLITFTGGVPVGKMIAEKAGYRRTVLELGGNAPLIVMEDADLDRAATLAVAGATKNSGQRCTAVKRILIVDSVADAFAKLVVEKAKSLTAGDPMDPATDVGTVIHENAAKLFQQRVIDAVDAGATLLHGNDRQGAVFPPTVVDHVPWNSELVMEETFGPAIPIVRIKDIDEAIEVANGTAFGLSSGVCTNRLDYITRFIAELNHGTVNIWEVPGYRIEMSPFGGIKDSGLGYKEGVIEAMKSFTNVKTFSLPW
>2780911418
SAPQRNETMRIGGQKISGDGSLEVFNPYNNEVVGTVPRASRGQVQQALQIAKEFKPKLTRYERQQILTKTAHLLVARRDEISDLITAEAGLSKKDSLYEVERAFDVFSLASQLCILDDGQIFSCDLTPRGQKRKIFTQREPLGVISAITPFNHPLNMVAHKIAPSIATNNRMVCKPTELTPLTALLLADVLYEAGLPPAMFQVVTGRPEDIGDEIICNPLIDLVTFTGSVRVGKMIAEKAGYHRIVLELGGNSPLIVMEDADLDRAATLAFEGATKNSGQCCTAVKESW
>2739773836
MRIGGQKVTGDGSLEVFNPYSNEIVGTVPRASRRQVQQALQIAKDFKPQLTRYERQRVLTKTADLLVARLDEISDLITTEAGLSKKDSLYEVGRAFDVCSLAGQLCILDDGQIFSCDLTPHGQKRKIFTQREPLGVISAITPFNHPLNIVAHKIAPSIATNNCMVCKPTELTPMTALLLADVLYEAGLPPEMFQVVTGRPEDIGDEMICNPLIDLVTFTGSVRVGKMIAEKAGYRRTVLELGGNSPLIVMEDADLDRAATLAVAGATKNSGQRCTAVKRILVIDSIADDFVRLVTEKAKKLNYGDPMDLQTDVGTVINEQSAILFQRRVGDAVAAGAKLLYGNNRQGAVFPPTVVDHVLWDCELVMQETFGPVIPIIRIQNIDEAIRIANGTTFGLSSGVCTNRLDYITRFIAELNHGTVNIWEVPGYRIEMSPFGGIKDSGLGYKEGVIEAMKSYTNLKTFSMPW
>2779849868
PAVQRNETMRIGGQKVSGDGSLEVFNPYNNELVGRVPRASREQVQQTLQIAKDFKPKLTRYERQQILTKTADLLVARRDEISDLITAETGISKKDSLYEVGRAFDVFSLAGQLCILDDGQIFSCDLTPHGQKRKIFTQREPLGVISAITPFNHPLNMVAHKIAPSIATNNRMVCKPTELTPMTALLLADVLYEAGLPPEMFQVVTGQPEDIGDEMICNPLIDLVTFTGSVRVGKMIAEKVGYRRIMLELGGNSPLIVMEDADLDRAATLAVAGATKNSGQRCTAVKRILVIDSIADDLVGLVTEKAKKLKYGDPMDPQTDVGTVINEQSAILFQRRVEDAVATGAKLLHGNNRQGAVFPPTVVDHVPWDCELVMQETFGPAIPIIRIQNIDEAIWIANGTAFGLSSGVCTNRLDYITRFIAELNHGTVNIWEVPGYRIEMSPFGGINDSGLGYKEGAIEAMKSYTNLKTFSMPW
>2717213488
MFDKKMYIGGKKVEGEGSVEVINPFNGKVVGTVPRASKRQVDHAMEIAKNFQSNLTRYERQQILTKTADLLISRRDEISDIITAESGLCKKDSLYEVGRAFDVFSLTGQLCILDDGQIFSCDLTPHGQKRKIFTQREPLGVISAITPFNHPLNMVAHKIAPSIATNNRMICKPTEKTPLTALLLADILTEAGLPPEMFQVITGLPEDIGDAMISHPHIDLVTFTGSVGVGKYIAEKAGYRRTVLELGGNAPLIIMEDADLERASNLAVAGATKNSGQRCTAVKRILVEESIADALVEKIVLKASKLICGDPVNMQTDVGTVIDESSAILFETRVKNAISLGAKKLYGNERQGALFHPTVLDHVPWDCELVMEETFGPVIPIIRINDIDDAIKIANGTSFGLSSGVCTNRLDSITRFINELNHGTVNIWEVPGYRIEMSPFGGIKDSGLGYKEGVIEAMKSFSNLKTFSMPW
>AG-426-E09_NODE_11
MIEEKMRIGGEKVTGEGSLDILNPFNGEKVGSVPRASSSQVEKAMRIAQDFKPKLTRYERQQILSKTAEILVSRREEISDLITAESGLSKKDSLYELGRAFDVFSLTGQLCILDDGQIFSCDLTPHGQKRKIFTQREPLGVISAITPFNHPLNMVAHKIAPSIATNNRMVCKPTEKTPLTALLLADVLYEAGMPPEMFQVITGYPQDIGDAMITHPNIDLITFTGSVSVGKYIAEKAGYRRTVLELGGNAPLIIMEDADLERASTLAVAGATKNSGQRCTAVKRILAIESIADELVEKIIQKASKLNCSDPSNPQTDVGTVIDEASAMLFERRVEDAVSKGAKKLYGKQREGALFHPTVVDHVPWDCELVMEETFGPAIPVIRIKDIDDAIRVANGTNFGLSSGVCSNRFDYITRFINELNHGTVNIWEVPGYRIEMSPFGGIKDSGLGYKEGVIEAMKSFTNLKTFSMPW
>2654256923
MIEEKMRIGGEKVTGEGSLDVLNPFNGEKVGSVPRASSSQVEKAMRIAQDFKPKLTRYERQQILSKTAEILVSRREEISDLITAESGLSKKDSLYEVGRAFDVFSLTGQLCILDDGQIFSCDLTPHGQKRKIFTQREPLGVISAITPFNHPLNMVAHKIAPSIATNNRMVCKPTEKTPLTALLLADVLYEAGMPPEMFQVITGFPQDIGDAMITHPNIDLITFTGSVSVGKYIAEKAGYRRTVLELGGNAPLIIMEDADLERASTLAVAGATKNSGQRCTAVKRILAIESIADELVEKIVQKASKLNCSDPSNPQTDVGTVIDEASAMLFERRVEDAVSKGARKLYGKQREGALFHPTVVDHVPWDCELVMEETFGPAIPVIRIKDIDDAIRVANGTNFGLSSGVCSNRFDYITRFINELNHGTVNIWEVPGYRIEMSPFGGIKDSGLGYKEGVIEAMKSFTNLKTFSMPW
>2654238355
MIEEKMRIGGEKVTGEGSLDVLNPFNGEKVGSVPRASSSQVEKAMRIAQEFKPNLTRYERQQILSKTAEILVSRREEISDLITAESGLSKKDSLYEVGRAFDVFSLTGQLCILDDGQIFSCDLTPHGQKRKIFTQREPLGVISAITPFNHPLNMVAHKIAPSIATNNRMVCKPTEKTPLTALLLADVLYETGMPPEMFQVITGFPQDIGDAMITHPNIDLITFTGSVSVGKYIAEKAGYRRTVLELGGNAPLIIMEDADLDRASTLAVAGATKNSGQRCTASAMLFERRVEDAVSKGARKLYGKQREGALFHPTVVDHVPWDCELVMEETFGPAIPVIRIKDIDDAIRVANGTNFGLSSGVCSNRFDYITRFINELNHGTVNIWEVPGYRIEMSPFGGIKDSGLGYKEGVIEAMKSFTNLKTFSMPW
>2654260477
KEYRRQRQMCIRDSNMVAHKIAPSIATNNRMVCKPTEKTPLTALLLADVLVEAGMPPEMFQVVTGLPEDVGDAMITHPHIDLITFTGSVRVGKYIAEKAGYRRTVLELGGNAPIIIMEDADLERASGLAVAGATKNSGQRCTAVKRILAQESIADALVEKIVEKASKLKCGDPVDPQTDVGTVIDEASAKLFESRVKDAVSLGAKKLYGNERDGALFHPTVVDHVPWDCELVMEETFGPAIPIIRVKDIDDAIKVANGTSFGLSSGVCTNRLDYITRFINELNHGTVNIWEVPGYRIEMSPFGGIKDSGLGYKEGVIEAMKSFTNLKTFSMPW
>2654254338
MLEEKMRIGGIKVEGEGSVDVMNPFNGEKVGSVPRASESQVDQAMEIANNFQPKLTRYERQQILSKTAELLVSRRDEISDLITAESGLSKKDSLYEVGRAFDVFSLTGQLCILDDGQIFSCDLTPHGQKRKIFTQREPLGVISAITPFNHPLNMVAHKIAPSIATNNRMVCKPTEKTPLTALLLADVLVEAGMPPEMFQVVTGLPEDVGDAMITHPHIDLITFTGSVRVGKYIAEKAGYRRTVLELGGNAPIIIMEDADLERASGLAVAGATKNSGQRCTAVKRILAHGTVIDEASAKLFESRVKDAVSLGAKKLYGNERDGALFHPTVVDHVPWDCELVMEETFGPAIPIIRVKDIDDAIKVANGTSFGLSSGVCTNRLDYITRFINELNHGTVNIWEVPGYRIEMSPFGGIKDSGLGYKEGVIEAMKSFTNLKTFSMPW
>2654247212
MLEEKMRIGGIKVEGEGSVDVMNPFNGEKVGSVPRASESQVDQAMEIANNFQPKLTRYERQQILSKTAELLVSRRDEISDLITAESGLSKKDSLYEVGRAFDVFSLTGQLCILDDGQIFSCDLTPHGQKRKIFTQREPLGVISAITPFNHPLNMVAHKIAPSIATNNRMVCKPTEKTPLTALLLADVLVEAGMPPEMFQVVTGLPEDVGDAMITHPHIDLITFTGSVRVGKYIAEKAGYRRTVLELGGNAPIIIMEDADLERASGLAVAGATKNSGQRCTAVKRILAQESIADALVEKIVEKASKLKCGDPVDPQTDVGTVIDEASAKLFESRVKDAVSLGAKKLYGNERDGALFHPTVVDHVPWDCELVMEETFGPAIPIIRVKDIDDAIKVANGTSFGLSSGVCTNRLDYITRFINELNHGTVNIWEVPGYRIEMSPFGGIKDSGLGYKEGVIEAMKSFTNLKTFSMPW
>2823538426
MIDEKMRIGGKKVDGEGTIDVFNPFNGEKVGSVPRASKGQVDQTMEIAKNFQPKLTRYERQQVLSKTAELLVSRRDEISDLITAESGLSKKDSLYEVGRAFDVFSLTGQLCILDDGQIFSCDLTPHGQKRKIFTQREPLGVISAITPFNHPLNMVAHKIAPSIATNNRMVCKPTEKTPLTALLLADVLVEAGMPPEMFQVVTGLPEDVGDAMITHPHIDLVTFTGSVAVGKYIAEKAGYRRTVLELGGNAPLIIMEDADLERASSLAVAGATKNSGQRCTAVKRILVEESVADALVEKIVQKASILKCGDPSDPKSDIGTVIDEASAILFERRVNEAVSLGAKKLYGKQRDGALFPPTVVDHVPWDCELVMEETFGPAIPIIRVKDIEEAIRVANGTNFGLSSGVCTNRLDDITRFINELNHGTVNIWEVPGYRIEMSPFGGIKDSGLGYKEGVIEAMKSFTNLKTFSMPW
>2823553889
MIEETMRVGGKKMEGEGSIDVLNPFNGEKVGTVPRASKNQVDQAMEIAKNFQPKLTRYERQQILSKTAELLVSRRDEISDLITAESGLSKKDSLYEVGRAFDVFSLTGQLCILDDGQIFSCDLTPHGQKRKIFTQREPLGVISAITPFNHPLNMVAHKIAPSIATNNRMVCKPTEKTPLTALLLADVLVEAGMPPEMFQVVTGLPEDVGDAMITHPHIDLVTFTGSVGVGKYIAEKAGYRRTVLELGGNAPLIIMEDADLERASRLAVAGATKNSGQRCTAVKRILVEEPVADALVEKIVQKASNLQCGDPSDPQTDVGTVIDEASAILFERRVNDAVSLGAKKLYGKQRNGALFPPTVVDHVPWDCELVMEETFGPAIPIIRVKNIDDAIRIANGTNFGLSSGVCTNRFDDITRFISELNHGTVNIWEVPGYRIEMSPFGGIKDSGLGYKEGVIEAMKSFTNLKTFSMPW
>2805305181
SKAAPIHETLRIAGEKTDRDERIEVFNPWDNSIVGTVPCARREDVARAFDIAASYTPTLTRYERQQILVRTAEILTSRREAISDLITAELGISKQDSLYEVGRAFDVFSLAGQLCIIDDGEIFSCDLTPHGKQRRIYTQRDPLKAISAITPFNHPMNMVAHKVAPAIATNNCMVCKPTELTPLTALLLADTLYEAGLPPEMFSVVTGLPGEIGEEMITNPNAELITFTGGVAVGKHIANHAGYRRTVLELGGNSSLIVMEDADLEKAAIMAVQGATKNSGQRCTAVKRVLCVDSIADEFVPLIAEQARKIRYGDPMSLDTDMGTVINEAAAESFEKRVTEAMGLGAELIYGNERQGALYSPTVLDRVPRDAELVVEETFGPPIPVIRVRDIDDAIAVDNGTAFGLSTGVCTNRWDYITRFVSELKTGTVNIWEVPGYRIEMSPFGGIKDSGLGYKEGVIEAMKSYTTVKTYSLPW
>2805205530
MTXTPXXETLRIGGEKPXRXERIEVXNPWDNSVVGTVPXATREDVARAFDIAAAYTPTLTRYERQQILMRTAEILXSRRDEISDLITAEXGISKQDSLYXVGXAFDVFXLAGXLCIIDDGEIFSXDLTPHGXQRXIXTQRDPLKAISAITPXXHPMNMVAHKVAPAIATNNCMVCKPTXLTPLTALXLADVLYEAGLPPEMXSVVTGLPGDIGEEMIXNDHIXLXTXTGGVAVGXHXANHAGYRRTVLELGGNSSLXVMEXADLEKAAXMAVQGATKNSGQRCTAVKRVLCVESVADEFAPLVVSXAQKIRXGDPMSSDTDMGTVVHXGAAQLFETRVXAAIXEGATLLYGNDRQGALYSPTVLDHVPRNAELVVEXTFGPPIPIIRVXDIDDAIAVDNGTAFGLSTGVCTNRWDHITRFVSELKTGTVNIWEVPGYRIEMSPFGGVKDSGLGYKEGVIEAMKSXTTVKTXSLPW
>2789901027
MTRAPIHETLRIGGEKPDRDERIEVFNPWDNSVVGTVPCATREDVARAFDIAAAYTPTLTRYERQQILMRTAEILTSRRDEISDLITAELGISKQDSLYEVGRAFDVFSLAGQLCIIDDGEIFSCDLTPHGKQRRIYTQRDPLKAISAITPFNHPMNMVAHKVAPAIATNNCMVCKPTELTPLTALLLADVLYEAGLPPEMFSVVTGLPGDIGEEMITNDHIELITFTGGVAVGKHIANHAGYRRTVLELGGNSSLIVMEDADLEKAAAMAVQGATKNSGQRCTAVKRVLCVESVADEFAPLVVSEAQKIRYGDPMSSDTDMGTVVHEGAAQLFETRVDAAISEGATLLYGNDRQGALYSPTVLDHVPRNAELVVEETFGPPIPIIRVKDIDDAIAVDNGTAFGLSTGVCTNRWDHITRFVSELKTGTVNIWEVPGYRIEMSPFGGVKDSGLGYKEGVIEAMKSYTTVKTYSLPW
>2805204041
MTKAPIHETLRIGGEKPDRDERIEVFNPWDNSVVGTVPCATREDVARAFYIAAAYTPTLTRYERQQILMRTAEILASRRDEISDLITAELGISKQDSLYEVGRAFDVFSLAGQLCIIDDGEIFSCDLTPHGKQRRIYTQRDPLKAISAITPFNHPMNMVAHKVAPAIATNNCMVCKPTELTPLTALLLADVLYEAGLPPEMFSVVTGLPGDIGEEMIANDHIELITFTGGVAVGKHIANHAGYRRTVLELGGNSSLIVMEDADLEKAAVMAVQGATKNSGQRCTAVKRVLCVESVADEFAPLVVSEAQKIRYGDPMSSDTDMGTVVHEGAAQLFETRVDAAISEGATLLYGNDRQGALYSPTVLDHVPRNAELVVEETFGPPIPIIRVKDIDDAIAVDNGTAFGLSTGVCTNRWDHITRFVSELKTGTVNIWEVPGYRIEMSPFGGVKDSGLGYKEGVIEAMKSYTTVKTYSLPW
>2788016614
FNGGVRQEQMRINGESVDGDEVVEVLNPYTNEVAGTVPRASRAQVAHAFEIAADYTPMLTRYERQQILMKTAEVLVSRREEISDLITAECGLSKKDSLYEVGRAFDVFSLAGQLCILDDGEIFSCDLTPHGKQRKIFTQREPLKALSAITPFNHPLNMVAHKVAPSIATNNCMVCKPTELTPLTALMLADALYEAGLPPQMFSVVTGLPEDIGDEMLTNEHIELITFTGGVPVGKYIAXTAGYRRTVLELGGNSPLMVMADADLNKAADLAVAGGTKNSGQRCTAVKRVLCEDSVGDEFAALVADKASKLKYGDPRDPDXDVGTVINERSAILFQSRVEDAVAKGASLLYGNDRQGAVYSPTVLDHVPADCELVVEETFGPPIPIIRVNDIDHAIEVANSTAFGLSSGVCTNRLDYITRFVNELRTGTVNVWEVPGYRIEMSPFGGVKDSGLGYKEGVIEAMKSYTTVKTFSLPW
>2678983791
MTIRHEKMRIAGELVDGEENIEVFNPYNGDLVGTVPRASRAQIAAAFEIAANYKAALTRYERQKILLRIAELIVARKQEISDLITAECGLSKKDSVYEVGRAFDVYSLAGQLCINDDSQVFSCDLTPHGKQRKIFTQREPLGAISAITPFNHPLNMISHKIAPAIATNNCMVAKPTEQTPLTALLLADIIYEAGLPPAMLSVVTGLPEDMGDEMLTNEHIDLISFTGSVPVGKYIAETAGYRRTVLELGGNSPLIVMDDADLDKAAELAVAGGTKNSGQRCTAVKRVLCIDSVADEFARLVALKAARLKYGDPMDPATDVGTVINEAAAILFQQRVNDAIEKGATLLYGNERQGAVYSPTVLDHVPYDCELVREETFGPPIPIVRVRDIDHAIEVANSTAFGLSSGVCTNRMDDIVRFINELDTGTVNIWEVPGYRIEMSPFGGIKDSGLGYKEGVIEAMNSYTNVKSFSLPW
>2779011568
LNDEVIHERLRIVGDDGNRDERIEVLNPYSGAVVGTVPKASVADVRKAFQTAADYQPTLTRHERAEILKKTGEILYSRRNEVSDLITAECGISKKDSLYEAGRSNSVFSLAAALTLMDDGEVFSCDVSPSGPKRKIFTTRNPLTAISAITPFNHPLNQVAHKIAPSVATNNCMVLKPTEKTPLTALLLADVLYEAGLPMEMLQIITGDPAEIADEFITNEHAELVTFTGGVPIGKYIAEKAGYKRTVLELGGNDPLIVMEDADLEKAATLAAAGATKNSGQRCTAVKRILVVDAVADAFVEILKGKVEAIKYGDPMDPDTDVGTVVDEKAAMMFERRV
>2788075174
ANDEVIHERLRIVGDDGVRDARIEVMNPYTNQVVGTVPKASVADVKKAFQTAAEYQPKLTRHERAEILKKTGEILYSRRDAVSDLITAECGISKKDSLYEASRSQSVFNLAAALTLMDDGEVFSCDVAPSGPKRKIFTTRSPLSAISAITPFNHPLNQVAHKIAPSVATNNCMVLKPTEKTPLTALLLADVLYEAGLPPEMFQVITGDPAEIADEMITNEHAELVTFTGGVAVGKYIAEHAGYRRLVLELGGNDPLIVMEDADLERAATLAVAGATKNSGQRCTAVKRILVVDAVADDFVKLCESKVKELKYGDPMDPKTDVGTVIEEKAAMLFERRVNDAVSKGAELLYGNRRDGAVYSPTLVDRVPYDCELVREETFGPVVPIIRCNDIEKVIAISNSTAFGLSSGVCTNNMEYITRFIDGLKVGSVNVWEVPGFRIEMSPFGGIKDSGLGYKEGVIEAMKSFTNVKTFSMPW
>2805286634
LKNEVIHEKLRLVGDSGVRDERIEVMNPYTNKVVGTVPKASVADVKKAFKTAAEYKPTLTRHERAEILKKTGEILYSRRDQVSDLITAECGLSKKDSMYEAGRSNSVFNLSAALTLMDDGEVFSCDVSPSGPKRKIFTTRQPLRAISAITPFNHPLNQVAHKIAPSVATNNCMVLKPTEKTPLTALLLADVLYEAGLPPEMFQVITGDPKDIADEMITNEHADLVTFTGGVAVGKYIADHAGYRRMVLELGGNDPLIVMEDADLEKAATLAVAGATKNSGQRCTAVKRILVVDAVADEFVKIALEKVKAIKYGDPMDPDTDVGTVIDEKAAMQFERRVNDAVAKGAELLYGNKRDGALYSPTLVDRVPFDCELVREETFGPVVPIIRCNDIAEVIKISNSTAFGLSSGVCTNNMEYITRFIDDLVVGTVNVWEVPGFRIEMSPFGGIKDSGLGYKEGVIEAMKSFTNVKTFSMPW
>2558101995
DNFPVRHEAMRIAGEKVVTEDRIDVVSPYSGALVGTIPKGQVEDVRRAFKVAANYQSKLTRHERYEILQKTADILVARKDEISDIITAEAGLCKKDSLYEVGRAYDVFSLSARICTQDDGEIFSCDITPHGKKRKIFTVREPLRAISAITPFNHPLNQVAHKVAPSIATNNCMVLKPTEKTPLTALKLADILYEAGLPPEMFQVVTGAPQDIADEMLVNEDVDLVTFTGGVPIGKYIAEKAGYKRKILELGGNDPLIVLADADLEKAADLAVAGSFKNSGQRCTAVKRIIVLDEIADAFSALVVEKTKKLRYGNPMDPDNDMGTVINEQSAILFQDRVNDAVAKGAKLLYGNERNGALYSPTVVDHVPFDCELVREETFGPVAPIIRCKSVDEIIEVSNSTAFGLSSGVCTDHWPTIQRFIRELNVGTVNIWEVPGYRIEMSPFGGIKDSGLGYKEGVLEAMKSFTNLKTYSLPW
>2628127267
HPTEPRIESMRIAGEKVSTADVIDVVNPFSNKVVGTIPMGQVEHVRAAFRAAADYQPTLTRHERYEILQKTADILVSRKEEISDMITSEAGLCKKDSLYEVGRAYDVFSLSARLCTQDDGEIYSCDITPHGKQRKIFTLREPLGAISAITPFNHPLNQVAHKVAPSIATNNCMVLKPTEKTPLTALMLADVLYEAGLPPAMFSVVTGRPQDIADEMLINEDAELVTFTGGVPIGKYIAEKAGYKRKILELGGNDPLIVLEDADLDKASDLAVAGAYKNSGQRCTAVKRILVADAVADQFVELLTEKSKTIKYGDPFDPEMDMGTVINEASAIQFQDRVNDAIAKGAVLKYGNERQGALYSPTVVDHVPYDCDLVREETFGPVAPVIRFKDVDDAIRISNSTAFGLSSGVCTDHWPTIQRFIRELNVGTVNVWEVPGYRIEMSPFGGIKDSGLGYKEGVIEAMKSFTNVKTYSLPW
>2587194850
MVLKPTEKTPLTALLLADILYEAGLPPEMFSVVTGRPEDIADEMLLNEHAELVTFTGGVPIGKYIAEKAGYKRKVLELGGNDPLIVLDDADLDKASDLAVAGAYKNSGQRCTAVKRILVDNKVADEFVNLLAQKTAQLKYGDPFDLEMDMGTVINEASAKLFEKRVKDAVAKGAELVFGNKREGALYSPTVVDHVPYDCELVREETFGPVAPIIRFETVDEAIRISNSTAFGLSSGVCTDSWPLIQRFIKELNVGTVNIWEVPGYRIEMSPFGGIKDSGLGYKEGVLEAMKSFTNLKTYSLPW
>2776286361
MSYREELLRLRGERVAGDGRFEVIDPSTGEPVGSAAKASREQVEQALHHAKAYRSPLSRFERAEILRRAAALLSQRADEAAQLITAESGLSLQDSRYEIGRVSDVLLFGATEALSDDGQVFACDLTAHGRQRKVISMREPLGVIVAITPFNHPMNQVAHKVVPAIASNNRLVLKPSEKVPLSALWFADLLYEAGLPPAMFQVLTGDPAEIGDTLITHPAVELVTFTGGVEIGKRIAERAGYRRTVLELGGNDPLIVCEDADLDRAAALAAQGSYKNSGQRCTAVKRILVHSGIAEAFTERLVAATEAWTYGDPRDERNAMGTVIDEAAARLLERRVDAAIAAGARLRCGHRRRGALLAPTVLDRVRPEMELVFEESFGPISPVMTFGSVDEAIALVNASRFGLSSGVCTQRMDWITRFAKELQVGTVNVWEVPGYRTELTPFGGIKDSGLGHKEGVQEAIKAYTQLKTFTLPW
>2788701618
EADGLRHETLRIAGERVDNPRRIDVHYPWDNRVIGSVPKATEADVARAFEVAAAFRSPLSRHERGAILQRTARILVERTAEVSDLITLESGLSKKDSVYEVGRAHDVFMLAGQAALNDDGQIFSCDISPHGKKRRIYTQRDPLRAISAITPFNHPLNQVAHKIAPSIATNNKMVLKPSEKTPLTAFLLADILYEAGLPPAMFQVVTGDPREIGLALIKCPEIDLVTFTGGVGVGKWIADNLGYRRCVLELGGNDPLIVMEDADLEEATTLAAAGSYKNSGQRCTAVKRMLVHESLADAFAARLVEKTKALKYGDPMDPATDMGTVIDEESATRIEGRVTDAIARGARLLHGHERRGALYAPTVVDHVPVDAPLVMEETFGPVSPILRFRDIDEAIRISNGTAYGLSSGIVTNRLDYITRFVQELNVGTVNVREVPGYRIESSPFGGIKDSGLGYKEGVLEAMKAFTNVKTYSLPW
>2558303260
MGVIRKETMRVAGKFGENDRTFNVLNPYTNQVVGTCPKATVDDIRQAFAVAKAYKPMLSRADRSAILRKTAEILVSRRQQIAELITAESGLSLKDTLYEVGRAYDVFHLAGSIVIKDDGEIFSCDITPHGKKRRIYTQRDPLGVISAITPFNHPLNQVAHKVAPAIATNNRMVLKPSEKTPLSALMLADVLYEAGLPREMFQVVTGDPTEIADTLLTDPDVDLITFTGGVSVGKYIASHMGYRRAVLELGGNDPLIVMEDADIEEAATLAAAGSYKNSGQRCTAVKRMIVHEAVADRFVELLLEKTKAVKYGDPANPDTDMGTVIDEASAIYCEEAVNDAVKAGAKLLTGNIRRGALYSPTVVDHVPYDCRLVHIETFGPVSPVIRVKNIDEAIKVSNSTDYGLSSGVCTNRLDYITRFVRELEVGTVNVREVPGYRIEMSPFGGIKDSGLGYKEGVIEAMKCFTNVKTYSLPW
>2667986622
MGILRKEKMRIVNSSTAGDRHFEVFNPYSNEVIGTCPKASLEDIASAFRTAKNYKASLSRAERSQILRKTAEILVSRKQEIAELITAESGLCLKDSTYEVGRAYDVFHLASTIVIKDDGEIFSCDITPHGKKRRIYTQRDPLNAISAITPFNHPLNQVAHKVAPSIATNNRMVLKPSEKTPLTALILADILYEAGLPREMFQVVTGDPREIADALLTDPNVDLITFTGGVSVGKYISTHMGYRRAVLELGGNDPLIVMEDADLEEAATLAVAGSYKNSGQRCTAVKRMIVVEKVADKFVELLLEKTKKIKYGDPMDPETDMGTVIDEASARYCEDKVNDAVAHGAKLLYGNIRKGALYSPTVVDHVPFDCDLVRVETFGPVSPVIRVKDIDDAIRVSNSTAYGLSSGICTNRLDYITRFVKELEVGTVNIREVPGYRIEMSPFGGIKDSGLGYKEGVIEAMKCFTNVKTYSLPW
>2752213194
AAKEVRREAMRIAGDAVHSERVIAVHYPYSGEIVATVPRAGVDDVRRAIRIARDYRPRLTRHERYRILMRAGELIAQRKDAIARQITLESGLCLKDSTYEVGRASDVLLFAAQQALVDDGQSFACDLTHHGKQRRVHTMREPLGVISAITPFNHPLNQVIHKVAPAVATNNRMVLKPSEKTPLAALTLADILYEAGLPPPMLSVVTGEPAEIADEMLTHPDVDLVSFTGGVAIGKHIAARAVYKRQVLELGGNDPLVVMDDADVNKAADLAASGSYKNSGQRCTAVKRIFVHQRLADDFTQALLERTRAWRHGDPLDPKVDMGTVIDERAAMLFERRVADAVAQGARLLHGNQREGALYAPTLLDQVRGAMEVVQQETFGPVSPVMTFKDVDDAIAQVNSTAFGLSSGVCSNRLDDIMRFVRELHVGSVNVWEVPGYRLESTPFGGIKDSGLGYKEGVQEACKSFTNVKTYSLPW
>2595265342
MHYDTLRIGRDRKKTDRTATVMNPYTGGIAGTVPMATVDDVRAAIAAARAYKPTLTRYERSQICLRTAALLRERIQVISDLITAESGLSKKDSLYEVGRACDVFTFAGNAALVDDGQIFSCDLTPHGKKRRVYTMREPLGVISAITPFNHPLNQVAHKVAPSIATNNRMVLKPSEKTPLTAILLADLLVEAGLPPEMFQVITGDPKEIADEMLTHPDVDVVTFTGGVPIGKYIAAKAVYKRQVLELGGNDPIIVMEDADIEEAASLAVAGSYKNSGQRCTAVKRILVHTAVADRFVELLVEKTRAFTYGDPMDPSTDVGTVIDEAAAMEFEAKVNDAIARGAKLLYGNVRQGALYSPTVLDNVTADMPVVKTETFGPVSPVIRFSSIEEAIELVNSTAYGLSSAVCTNRLDYITRFVTELNVGTVNVREVPGYRLEVTPFGGIKDSGTGIKEGVQEAMKSFTNTKTYSLPW
>2806035719
GALRILKQKMRIAGEHVGSDRIIEVCNPYTGKLIGTVPKASVPDIQNAFRIAKNFKSPLTRYDRYKIMMRTAELLRANADAISDLITAEAGLCKKDTLYEVGRACDVFLFAGNQALVDDGQVFSCDLTPHGKQRKVYTMKEPLGAISAITPFNHPLNQVAHKVAPSIATNNRMVLKPTEKTPFSALLLADILYEAGLPPEMFSVVTGDPREIADEMLTNDDIDLVTFTGGVPIGKYIAAKAVYKRQVLELGGNDPIIVMEDADLDEASSLAVSGSYKNSGQRCTAIKRMIVHEQVADRFVELLVEKTRAIKYGDPTDPANDMGTVIDERAACYFENKVNEAVARGAKLLYGNKRQGALYSPTVLDHVPEDCSLVAEETFGPVSPVIRCKDIADAIRISNSTPYGLSSSVCTNRLDYITRFVRELQVGSVNMREVPGYRLELTPFGGIKDSGLGYKEGVLEAMKSFCNTKTYSLPW
>2851239319
SALRPLHQKMRIAGKLVGGDGVIEVRNPYTGALVGSVPRANVEQIKSAFRTAREFKSPLTRYDRYKIMLRTSELLRANAEAISDLITAEAGLCKKDTLYEVGRACDVFLFAGNQALVDDGQVFSCDLTPHGKQRKVYTLREPLGAISAITPFNHPLNQVAHKVAPSIATNNRMVLKPTEKTPLTALLLADILYEAGLPPEMFSVVTGDPRDIADEMLTNADVDLVTFTGGVPIGKYIAAKAVYKRQVLELGGNDPIIVMEDADIEEAAALAVSGSYKNSGQRCTAIKRMIVHQAVADRFVELLVEKTKAIKYGDPMDASNDMGTVIDEGAARAFEAKVNDAVAHGAKLLHGNVRRGALYSPTVLDHVPETCTLVAEETFGPVSPVIRCKDIADAIRISNSTPYGLSSSVCTNRLDYITRFVRELQVGTVNVREVPGYRLELTPFGGIKDSGLGYKEGVLEAMKSFCNTKTYSLPW
>2839089722
RRGEPLHQKMRIAGQLMGGERVIDVTNPYTGALIGTIPKASVAEIQHAFRTAKNFKSTLTRYDRYKIMLRASELLRANADAISDLITAESGLCKKDTLYEVGRACDVFQFAANQSLVDDGQVFSCDLTPHGKQRKVYTMREPLGAISAITPFNHPLNQVAHKVAPSIATNNRMVLKPTEKTPFSALLLADILYEAGLPPEMFSVVTGDPREIADEMLTNADMDLVTFTGGVPIGKYIAGKAVYKRQVLELGGNDPIIVMEDADIEEAATLAVSGSYKNSGQRCTAVKRMIVHEKIADRFVELLVEKTRAIKYGDPMNPDNDMGTVIDEPAARGFESKVNDAIEHGAKLLYGNVRKGALYSPTVLDHVPETCALVAEETFGPVSPVIRCKDIADAIRISNSTPYGLSSSVCTNRLDYITRFVRELEVGSVNVREVPGYRLELTPFGGIKDSGLGYKEGVQEAMKSFCNTKTYSLPW
>2550695027
SKLKPLHQKMRIGGKLVGSDRVIEVRNPYNGKLVGTIPKATVGDIRDAFRIGCQFKSSLTRFERSKIMLRASELLRANTDAISDLITAESGLCKKDSLYEVGRACDVFVFAANQTLVDDGQVFSCDLTPHGKQRKVYTMKEPLGAISAITPFNHPLNQVAHKVAPSIATNNRMVLKPTEKTPFSALLLADILYEAGLPPEMFSVVTGDPKEIADEMLTNADVDLVTFTGGVPIGKYIAGKAVYKRQVLELGGNDPIIVMEDADIEEAATLAVSGSYKNSGQRCTAIKRMIVHQAVADEFVDKLVAKTRAIKFGNPMDAGNDMGTVIDERAAMEFEAKVKDAERCGAKLLYGNVRDGALYSPTVLDHVPADCKLVAQETFGPVSPVIRCTDIADAIRISNSTPYGLSSSVCTNRMDYITRFVRELEVGSVNVREVPGYRLELTPFGGIKDSGLGYKEGVLEAMKSFSNTKTYSVPW
>2677209753
KKIKPLRQKMRIAGRLAGNERLIEVLNPYNGKLVGTIPKATVGDIRDAFRTARQFKSTLTRFERSKIMLRAAEILRANTDAVSDLITAEAGLCKKDSLYEVGRACDVFVFAANQALVDDGQVFSCDLTPHGKQRKVYTMKEPLGAISAITPFNHPLNQVAHKVAPSIATNNRMVLKPTEKTPFSALLLADILYEAGLPPEMFSVVTGDPKEIADEMLTNPDVDLVTFTGGVPIGKYIAGKAVYKRQVLELGGNDPIIVMEDADIEEAATLAVSGSYKNSGQRCTAIKRMIVHQAVADEFVEKLVAKTRAIKFGDPMDPNNDMGTVIDECAAIEFEAKVKDAERHGAKLLYGNIRNGAVYSPTVLDHVPADCKLVAEETFGPVSPVIRCTDIADAIRISNSTPYGLSSSVCTNRMDYITRFIRELEVGSVNVREVPGYRLELTPFGGIKDSGLGYKEGVLEAMKSFCNTKTYSLPW
>2609816023
HKIKPLREKMRIAGKLVGNDRLIEVLNPYNGKLVGTIPKATVGDIRDAFRIARQFKSKLTRFERSKIMLRAAEILRANTDAVSDLITAEAGLCKKDSLYEVGRACDVFVFAANQALVDDGQVFSCDLTPHGKQRKVYTMKEPLGAISAITPFNHPLNQVAHKVAPSIATNNRMVLKPTEKTPFSALLLADILYEAGLPPEMFSVVTGDPKEIADEMLTNADVDLVTFTGGVPIGKYIAGKAVYKRQVLELGGNDPIIVMEDADIEEAATLAVSGSYKNSGQRCTAIKRMIVHQAVADEFVELLVKKTKAIKYGDPMDPNNDMGTVIDERAAIEFEAKVKDAERHGAKLLYGNIRNGAVYSPTVLDHVPADCKLVAEETFGPVSPVIRCTDIADAIRISNSTPYGLSSSVCTNRMDYITRFVRELEVGSVNVREVPGYRLELTPFGGIKDSGLGYKEGVLEAMKSFSNTKTYSLPW
>2752383501
KKIKPLRQQMRIAGKLVGNERLIEVLNPYNGKLVGTIPKATVGDIRDAFRIARQFKSKLTRFERSRIMLRAAEILRANTDAVSDLITAEAGLCKKDSLYEVGRACDVFVFAANQALVDDGQVFSCDLTPHGKQRKVYTMKEPLGAISAITPFNHPLNQVAHKVAPSIATNNRMVLKPTEKTPFSALLLADILYEAGLPPEMFSVVTGDPKEIADEMLTNADVDLVTFTGGVPIGKYIAGKAVYKRQVLELGGNDPIIVMEDADIEEAATLAVSGSYKNSGQRCTAIKRMIVHQAVADEFVEKLVAKTRAIKYGDPMDPDNDMGTVIDERAAIEFEAKVKDAERHGARLLYGNIRNGAVYSPTVLDHVPADCKLVAEETFGPVSPVIRCTDIADAIRISNSTPYGLSSSVCTNRMDYITRFVRELEVGSVNVREVPGYRLELTPFGGIKDSGLGYKEGVLEAMKSFSNTKTYSLPW
>2686684910
KKIKPLHQKMRIAGKLVGNERLIEVLNPYNGKLVGTIPKATVGDIRDAFRIARQFKSTLTRFERSKIMLRAAEILRANTDAVSDLITAEAGLCKKDSLYEVGRACDVFVFAANQALVDDGQVFSCDLTPHGKQRKVYTMKEPLGAISAITPFNHPLNQVAHKVAPSIATNNRMVLKPTEKTPFSALLLADILYEAGLPPEMFSVVTGDPKEIADEMLTNADVDLVTFTGGVPIGKYIAGKAVYKRQVLELGGNDPIIVMEDADIEEAATLAVSGSYKNSGQRCTAIKRMIVHQAVADEFVEKLVAKTRAIKYGDPMDPHNDMGTVIDERAAVEFEAKVKDAEHHGAKLLYGNIRNGAVYSPTVLDHVPADCKLVAEETFGPVSPVIRCTDIADAIRISNSTPYGLSSSVCTNRMDYITRFVRELEVGSVNVREVPGYRLELTPFGGIKDSGLGYKEGVLEAMKSFSNTKTYSLPW
>2609804383
SKLKPLHQNMRIAGKPVGNPRRIEIRNPYNGVLVGSVPKATVEDIRLAFRIARQFKSALTRFERSQIMLRAAEILRANTDAISDLITAEAGLCKKDSLYEVGRACDVFVFAANQALVDDGQVFSCDLTPHGKQRKVYTLKEPLGAISAITPFNHPLNQVAHKVAPSIATNNRMVLKPTEKTPLSALLLADILYQAGLPPAMFSVVTGDPAEIADEMLTNPDVDLVTFTGGVPIGKYIAGKAVYKRQVLELGGNDPIIVMEDADLEEAATLAVSGSYKNSGQRCTAIKRMIVHQAVADEFVELLVNKTKAVKYGDPMNPHNDMGSVIDARSASAFEAKVNDAQQRGAKLLFGNVRDGALYSPTVLDHVPADCQLVAEETFGPVSPVIRCTDIAEAIRISNSTPYGLSSSVCTNRLDYITRFVRELEVGSINVREVPGYRLELTPFGGIKDSGLGYKEGVQEAMKSFCNTKTYSLPW
>2689070736
KQGEPLHQNMRIAGKLVGNERRIEIRHPFNNALIGSVPKATVDDIRHAFQIARAFRSPLTRYERSRIMLRTAELLRANADAISDLITAEAGLCKKDTLYEVGRACDVFVFAANQALVDDGQVFSCDLTPHGKQRKVYTLKEPLGAISAITPFNHPLNQVAHKVAPSIATNNRMVLKPTEKTPLSALLLADILYEAGLPPEMFSVVTGDPAEIADEMLTNPDVDLVTFTGGVPIGKYIAAKAVYKRQILELGGNDPIIVMEDADLEEAATLAVSGSYKNSGQRCTAIKRMIVHQTVADEFVELLLNKTKAIKYGDPMDPHNDMGTVIDARSACAFEAKVIDAQQRGAKLLYGNLRDGALYSPTVLDHVPADCQLVAEETFGPVSPVIRCNDIADAIRISNSTPYGLSSSVCTNRLDYITRFIRELQVGSVNVREVPGYRLELTPFGGIKDSGLGYKEGVQEAMKSFCNTKTYSLPW
>2676230629
SKLKPLHQDMRIAGKLVGNPRRIEIRNPFNGALVGSVPKATVDDIRHAFKTARAFRSPLTRYERSRIMLRTAELLRANTDAISDLITAEAGLCKKDSLYEVGRACDVFVFAANQALVDDGQVFSCDLTPHGKQRKVYTLKEPLGAISAITPFNHPLNQVAHKVAPSIATNNRMVLKPTEKTPLSALLLADILYEAGLPPEMFSVVTGDPAEIADEMLVNPDVDLVTFTGGVPIGKYIAGKAVYKRQVLELGGNDPIIVMEDADLEEAATLAVSGSYKNSGQRCTAIKRMIVHQAVADEFVDLLVRKTKAVKYGNPMDLQNDMGTVIDARSASVFEAKVNDACQRGAKLLFGNQRDGAVYSPTVLDHVPADCQLVAEETFGPVSPVIRCTDIADAIRISNSTPYGLSSSVCTNRLDYITRFVRELEVGSINVREVPGYRLELTPFGGIKDSGLGYKEGVQEAMKSFCNTKTYSLPW
>2686681400
KQGEPLHQDMRIAGKLVGNPRRIEIRNPFNGALVGSVPKATVDDIRHAFKAARAFRSPLTRFERSRIMLRAAELLRANTDAISDLITAEAGLCKKDSLYEVGRACDVFVFAANQALVDDGQVFSCDLTPHGKQRKVYTLKEPLGAISAITPFNHPLNQVAHKVAPSIATNNRMVLKPTEKTPLSALLLADILYEAGLPPEMFSVVTGDPAEIADEMLINPDVDLVTFTGGVPIGKYIAGKAVYKRQVLELGGNDPIIVMEDADLEEAATLAVSGSYKNSGQRCTAIKRMIVHQAVADEFVDLLVRKTKAVKYGNPMDLQNDMGTVIDARSASAFEAKVNDACQRGAKLLFGNQRDGAVYSPTVLDHVPADCQLVAEETFGPVSPVIRCTDIADAIRISNSTPYGLSSSVCTNRLDYITRFVRELEVGSINVREVPGYRLELTPFGGIKDSGLGYKEGVQEAMKSFCNTKTYSLPW
>2628878526
SKLKPLHQDLRIAGKLVGNPRRIEIRNPFNGALVGSVPKATVEDIRHAFRVARAFRSPLTRYERSRIMLRTAELLRANTDAISDLITAEAGLCKKDSLYEVGRACDVFVFAANQALVDDGQVFSCDLTPHGKQRKIYTLKEPLGAISAITPFNHPLNQVAHKVAPSIATNNRMVLKPTEKTPLSALLLADILYEAGLPPEMFSVVTGDPAEIADEMLTNPDVDLVTFTGGVPIGKYIAGKAVYKRQVLELGGNDPIIVMEDADLDEAATLAVSGSYKNSGQRCTAIKRMIVHQAVADEFVDLLVSKTRAIKYGDPMDLHNDMGTVIDARSAAAFEAKVNDAQQRGAKLLFGNIRDGAVYSPTVLDHVPADCQLVAEETFGPVSPVIRCTDIADAIRISNSTPYGLSSSVCTNRLDYITRFVRELEVGSINVREVPGYRLELTPFGGIKDSGLGYKEGVQEAMKSFCNTKTYSLPW
>651045132
SKLKPLHQDMRIAGKLVGNQRRMEIRNPFNGALVGSVPKATVEDIRHAFQVARAFRSPLTRYERSRIMLRTAELLRANTDAISDLITAEAGLCKKDSLYEVGRACDVFVFAANQALVDDGQVFSCDLTPHGKQRKVYTLKEPLGAISAITPFNHPLNQVAHKVAPSIATNNRMVLKPTEKTPLSALLLADILYEAGLPPEMFSVVTGDPAEIADEMLTNPDVDLVTFTGGVPIGKYIAGKAVYKRQVLELGGNDPIIVMEDADLEEAATLAVSGSYKNSGQRCTAIKRMIVHQAVADEFVDLLVNKTKAIKYGDPMDPHNDMGTVIDARSASAFEAKVKDAQQHGAKLLFGNLRDGALYSPTVLDHVPADCQLVAEETFGPVSPVIRCTDIADAIRISNSTPYGLSSSVCTNRLDYITRFVRELQVGSINVREVPGYRLELTPFGGIKDSGLGYKEGVQEAMKSFCNTKTYSLPW
>2752385223
KQGEPLHQDMRIAGKLVGNPRRIEIRNPFNGALVGSVPKATVEDIRHAFQVARAFRSPLTRYERSRIMLRASELLRANTDAISDLITAEAGLCKKDSLYEVGRACDVFVFAANQALVDDGQVFSCDLTPHGKQRKVYTLKEPLGAISAITPFNHPLNQVAHKVAPSIATNNRMVLKPTEKTPLSALLLADILYEAGLPPEMFSVVTGDPAEIADEMLTNPDVDLVTFTGGVPIGKYIAGKAVYKRQVLELGGNDPIIVMEDADLEEAATLAVSGSYKNSGQRCTAIKRMIVHQAVADEFVDLLVSKTKAIKYGDPMDPHNDMGTVIDARSASTFEAKVKDAQQHGAKLLFGNLRDGALYSPTVLDHVPADCQLVAEETFGPVSPVIRCTDIADAIRISNSTPYGLSSSVCTNRLDYITRFVRELQVGSINVREVPGYRLELTPFGGIKDSGLGYKEGVQEAMKSFCNTKTYSLPW
>2677208096
KQGEPLHQDMRIAGKLVGNPRRIEIRNPFNGALVGSVPKATVEDIRHAFQVARAFRSPLTRYERSRIMLRTSELLRANTDAISDLITAEAGLCKKDSLYEVGRACDVFVFAANQALVDDGQVFSCDLTPHGKQRKVYTLKEPLGAISAITPFNHPLNQVAHKVAPAIATNNRMVLKPTEKTPLSALLLADILYEAGLPPEMFSVVTGDPAEIADEMLTNPDVDLVTFTGGVPIGKYIAGKAVYKRQVLELGGNDPIIVMEDADLEEAATLAVSGSYKNSGQRCTAIKRMIVHQAVADEFVDLLVSKTKAIKYGDPMDISNDMGTVIDARSASAFEAKVKDAQQHGAKLLFGNLRDGALYSPTVLDHVPADCQLVAEETFGPVSPVIRCTDIADAIRISNSTPYGLSSSVCTNRLDYITRFVRELQVGSINVREVPGYRLELTPFGGIKDSGLGYKEGVQEAMKSFCNTKTYSLPW
>2609808124
KQGEPLHQEMRIAGKLVGNPRRIEIRNPFNGALVGSVPKATVEDIRHAFQAARAFCSPLTRYERSRIVLRASELLRANADAISDLITAEAGLCKKDSLYEVGRACDVFVFAANQALVDDGQVFSCDLTPHGKQRKVYTLKEPLGAISAITPFNHPLNQVAHKVAPSIATNNRMVLKPTEKTPLSALLLADILYEAGLPPAMFSVVTGDPAEIADEMLTNPDVDLVTFTGGVPIGKYIAGKAVYKRQVLELGGNDPIIVMEDADLEEAATLAVSGSYKNSGQRCTAIKRMIVHQAVADEFVELLVSKTKAVKYGDPMDPHNDMGTVIDARSASAFEAKVKDAQQHGAKLLFGNLRDGALYSPTVLDHVPADCLLVAEETFGPVSPVIRCTDIADAIRISNSTPYGLSSSVCTNRLDYITRFVRELQVGSINVREVPGYRLELTPFGGIKDSGLGYKEGVQEAMKSFCNTKTYSLPW
>2819544620
KQGEPLHQEMRIAGKLVGNPRRIEIRNPFNGTLVGSVPKATVEDIRQAFQAARAFRSPLTRYERSRIMLRASELLRANTDAISDLITAEAGLCKKDSLYEVGRACDVFVFAANQALVDDGQVFSCDLTPHGKQRKVYTLKEPLGAISAITPFNHPLNQVAHKVAPAIATNNRMVLKPTEKTPLSALLLADILYEAGLPPEMFSVVTGDPAEIADEMLTNPDVDLVTFTGGVPIGKYIAGKAVYKRQVLELGGNDPIIVMEDADLEEAATLAVSGSYKNSGQRCTAIKRMIVHQAVADEFVELLVSKTKAVKYGDPMDPHNDMGTVIDARSASAFETKVKDAQQHGAQLLFGNLRDGALYSPTVLDHVPADCQLVAEETFGPVSPVIRCTDIADAIRISNSTPYGLSSSVCTNRLDYITRFVRELQVGSINVREVPGYRLELTPFGGIKDSGLGYKEGVQEAMKSFCNTKTYSLPW
>2743780759
DVPLREGLRIGGETVHRDRVIEVRYPYTGEVIATVPKATIDDVKRAFRVARQYKPTLTRHERYKILMRAGEIIATRKDALARLITLESGLCLKDTLYEVGRASDVLLFAANQALVDDGQVFSCDLTHHGKQRKVYTLREPLGVISAITPFNHPLNQVIHKVAPSVATNNRMVLKPTEKTPLAALALADILYEAGLPPPMLQVVTGDPGEIADEMLTNADVDLVTFTGGVPIGKYIAAKAVYKRTVLELGGNDPLIVMDDADLDKAAELAASGSYKNSGQRCTAVKRILVHEKVAGAFTEALLARTKAWTYGDPLDPTVDMGTVIDEKAALHFEGLVNEAVTMGARLLHGNVRRGASYSPTLLDRVHPDMPLVKFETFGPVSPVITFKDRDDAIRIVNGTAFGLSSGLCTNRLDDITYFVRHLVVGSVNVWEVPGYRLELTPFGGIKDSGLGYKEGVQEAMKSFTNTKTYSLPW
>639848877
EASAILHESLRIDGNEIACERRIEVRHPYTGKVVATIPKASVEQVRQAFSTAAAYRSRLTRHDRYRILMRAGELIAARRESFARLITLESGLCLKDSMYETGRASDVLLFAANQALIDDGQIFSCDLTAHGKSRKVYTLKEPLGVISAITPFNHPLNQVIHKVAPAIATNNRIVLKPSEKTPLCAFALADVLYEAGLPPQMLSVVTGDPSEIADELLTNQHIDLVTFTGGVAIGKYIAAKAVYKRQILELGGNDPLIVMEDADVEEAATLAASGSYKNSGQRCTAIKRMLVHEHVADRFVELLVKKTKALRYGDPFDADVDMGTVIDEAAASRFESVVDQAIAAGARLLVGNRRQGASYSPTVLDRVTPEMTVVREETFGPVSPVIRISGIDEAIRIANGTAYGLSSSVCTNRLDYITRFITELNVGSVNVREVPGYRLELTPFGGIKDSGLGYKEGVLEAMKSFTNTKTYSLPW
>2758634696
SHNQIIRESLRIAGDKVACERSIDVAHPYTGKVIATIPKASVDQVRKAFSIAAAYRSTLTRHERYRILMRAGELIAARREQFARLITLESGLCLKDSMYETGRASDVLLFAANQALIDDGQIFSCDLTEHGKRRKVYTMKEPLGVISAITPFNHPLNQVIHKVAPAIATNNRIVLKPSEKTPLTAYALADVLYEAGLPPQMLSVVTGDPKEIADELLTNEHVDLVTFTGGVAIGKYIAAKAVYKRQILELGGNDPIIVMEDADIEEAATLAANGSYKNSGQRCTAIKRMLVHERVADQFVELLVEKTKALRYGDPFDAHVDMGTVIDEAAAIRFESVVNEAVAAGAKLLVGNQRRGASYSPTVLDHVQPQMTVVREETFGPVSPVIRVSGIDEAIRIANGTAYGLSSSVCTNRLDYITRFISELNMGSVNVREVPGYRLELTPFGGIKDSGLGYKEGVQEAMKSFTNTKTYSLPW
>2732741710
KSHSVIHESLRIAGEKVARDRVIEVRHPYSGELVATVPKAMLEDVKRALRIARDYRSKLTRHDRYRILMKAGEIVAARRDEIARLITLESGLCLKDTQYEVGRASDVMLFAANQALVDDGQVFSCDLTAHGKSRKVYTLKEPLGAITAITPFNHPLNQVIHKIAPAVATNNRVVLKPSEKTPLAAYLIADILYEAGLPPEMLSVVTGDPAEIADELLTSPDVDLVTFTGGVTIGKYIAAKAVYKRQILELGGNDPIIVMEDADLEEAATLAVSGSYKNSGQRCTAIKRMLVQESVADRFVELLVQKTRALKYGDPFDPAMDMGTVIDEPAAIHFEKVVNEAIAQGAKLLVGNVRCGALYSPTVLDHVRPEMTVVREETFGPVSPVIRFKTLDEAIQIVNGTAYGLSSSLCTNRLDIITRVVQELHVGSVNVREVPGYRLEMTPFGGIKDSGLGYKEGVLEAMKSFCNSKTYSLPW
>637942888
LPSRVLHESLRIAGEKVSRDRVIEVKHPYSGKIVATVPKATLDDVRRALRIARDYRSTLTRHDRYRILMKAGELVAHRRDEIARLITLESGLCLKDTQYEVGRASDVMLFAANQALVDDGQVFSCDLTAHGKSRKVYTLKEPLGAITAITPFNHPLNQVIHKIAPAVATNNRVVLKPSEKTPLAAYLIADILYEAGLPPQMLSVVTGDPAEIADELLTSPDVDLVTFTGGVAIGKYIAGKAIYKRQILELGGNDPIIVMDDADIEEAATLAASGSYKNSGQRCTAIKRILVQESVADRFVELLVEKTRALKYGDPFDPAMDMGTVIDEPAAIHFEKVVNEAIAQGAKLLVGNVRRGALYAPTVLDHVRPGMTVVREETFGPVSPVIRFKTLDEAIAIVNGTAYGLSSSLCTNRLDTITRVVQELHVGSVNVREVPGYRLEMTPFGGIKDSGLGYKEGVLEAMKSFCNTKTYSLPW
>2873570591
KAPELRHETLRIAGQRVETKERIDVTYPYTGEVIGSVGKAALEDVRRAYQIARGYQSKLTRYERYKILMRAGEIIATRLDEISKLITLESGLCRKDSLYEVGRASDVLLFAANQALVDDGQVFSCDLTHHGKSRKVYTMREPLGAITAITPFNHPLNQVIHKLAPAIATNNRTVLKPSEKTPFTAYVLADILYEAGLPPEMLSVISGDPREICDEMLTSDDVDLVTFTGGVPIGKYIAGKAVYKRQILELGGNDPIIVMEDADVEEAATLAASGSYKNSGQRCTAIKRMLVHESVADRFVELLVEKTKVIKYGDPMDANVDMGTVIDEEAAIYFETVVNEAIAAGATLKCGNIRKGALYSPTVLDNVTLDMRVAREETFGPVSPVIRFKTIEEAIKLSNGTAFGLSSSICTNRLDYITRFISELNVGSVNIREVPGYRLELTPFGGIKDSGLGYKEGVLEAMKSFTNTKTYSLPW
>2873574238
KAPELRHETLRIAGERVETKERIDVTYPYTGEVIGSVGKATLEDVRRAYKIARGYKSKLTRYERYKILMRAGEIIATRLDEISKLITLESGLCRKDSLYEVGRASDVLLFAANQALVDDGQVFSCDLTHHGKSRKVYTMREPLGAITAITPFNHPLNQVIHKIAPAIATNNRTVLKPSEKTPFTAYVLADILYEAGLPPEMLSVISGDPREICDEMLTSDDVDLVTFTGGVPIGKYIAGKAVYKRQILELGGNDPIIVMEDADVEEAATLAASGSYKNSGQRCTAIKRMLVHESVADRFVELLVEKTKALKYGDPMDPNMDMGTVIDEEAAIYFETVVNEAIAAGATLKCGHIRKGALYSPTVLDNVTLDMRVAKEETFGPVSPVIRFKTIEEAIQLSNGTAFGLSSSICTNRMDYITRFISELNVGSVNVREVPGYRLELTPFGGIKDSGLGYKEGVLEAMKSFTNTKTYSLPW
>637695309
ATSNIRHEALRIAGEKVYRDRVIEVTYPYTGEVIATVPKANIEDVRRALRIAHQYRSTLTRYERYRILMRAGEIIAKRKEEIATLITLESGLSLKDTLYEVGRASDVLLFAANQALVDDGQVFSCDLTPHGKSRKVYTLKEPLGAISAITPFNHPLNQVIHKVAPAVATNNRMVLKPSEKTPLAAFALADILYEAGLPPQMLSVVTGDPREIADELLTSQYVDLVTFTGGVSIGKYIAAKAAYKRQVLELGGNDPIIVMEDADLEEAATLAAGGSYKNSGQRCTAVKRMLVQESVADRFVELLVAKTQEVKYGDPLDPATDMGTVIDEAAAIQFESVVNAAIAGGARLLAGHTRDGALYAPTVLDHVDPEMAVVRHETFGPVSPVIRFKDIDDAIRISNGTAYGLSSSVCTNRLDYITRFIRELQVGTVNVREVPGYRLEMTPFGGIKDSGLGYKEGVLEAMKSFCNTKTYSLPW
>2848830563
AATGIRHEALRIAGEKVYRDRVIEVTYPYTGEVIATVPKADLEDVRRALRIAHQYRSTLTRYDRYRILMRAGELIAQRKEEMATLITLESGLSLKDTLYEVGRASDVLLFAANQALVDDGQVFSCDLTPHGKSRKVYTLKEPLGAISAITPFNHPLNQVIHKVAPAVATNNRIVLKPSEKTPLAAFALADILYEAGLPPQMLSVVTGDPREIADELLTSPHVDLVTFTGGVPIGKYIAAKAAYKRQVLELGGNDPIIVMEDADLEEAATLAAGGSYKNSGQRCTAVKRMLVQESVADRFVELLVARTQAVKYGDPLDPATDMGTVIDEAAAIQFESVVNAAIAGGARLLAGHKRDGALYAPTVLDHVDPEMTVVREETFGPVSPVIRFKDIDHAIRISNGTAYGLSSSVCTNRLDYITRFIRELHVGTVNVREVPGYRLEMTPFGGIKDWGLGYKEGVLEAMKSFCNTKTYSLPW
>2732576068
KPGTVHREALRIAGERVHRDQVIEVTYPYTGEVIATVPKATLDDVRKAYSVARAYKSKLTRYERYKILMRAGEIIASRLDEISRVITYESGLSRKDSLYEVGRASDVLLFAANQALVDDGQVFSCDLTHHGKSRKVYTLREPLGVITAITPFNHPLNQVIHKVAPAVATNNRMVLKPSEKTPLSAFVLADILYEAGLPPPMLSVITGDPREIADEMLTNPDVDLVTFTGGVPIGKYIAAKAVYKRQILELGGNDPIIVMEDADIEEAATLAASGSYKNSGQRCTAIKRMLVHESVADRFVDLLVQKTLGIKHGDPMDPATDVGTVIDEEAATHFKSVVDDAIAAGAKLLHGNVQRGALYSPTVLDRVQPEMKVVKHETFGPVSPVIRFKDIEEAIRISNGTAFGLSSSVCTNRLDYITRFVSELNVGSVNVREVPGYRLELTPFGGIKDSGLGYKEGVLEAMKSFCNTKTYSLPW
>2689488477
SDTPIRRESLRIAGEKVGRDEVIEVAYPYTGEVVATVPKATLEDVRRAYRIARDYQPTLTRFDRYKILMRAGEIIASRLDEISRVITLESGLCRKDSLYEVGRASDVLLFAANQALVDDGQVFSCDLTHHGKSRKVYTLREPLGTITAITPFNHPLNQVIHKVAPSVATNNRMVLKPSEKTPLSAYVLADILYEADLPPQMLSVITGDPREIADTMLTHEDVDLVTFTGGVAIGKYIAGKAAYKRQVLELGGNDPIIVMEDADLEEAATLAASGSYKNSGQRCTAIKRMLVHTSVADEFVERLVAKTEALKYGDPMDPATDMGTVIDEAAAIQFEQVVNEAIAAGAQLRYGNIRRGALYSPTVLDHVDPQMSVVKHETFGPVSPVVRFDTIEDAIRIANGTAYGLSSSVCTNRLDYITRFIRELKVGSVNIREVPGYRLELTPFGGIKDSGLGYKEGVLEAMKSFTNTKTYSLPW
>2652627330
PIPTLRHEALRIAGEKVYRDDVIEVTYPYTGEVIATVSKATRDDVRRAYRIARDYRPTLTRYERYQILMRAGEIIASRLDEISRTITMESGLCRKDSLYEVGRASDVLLFAANQALVDDGQVFSCDLTHHGKRRKVYTLREPLGVITAITPFNHPLNQVIHKVAPAVATNNRMVLKPSEKTPLAAFLLADILYEAGLPPQMLSVITGDPSEIADDMLTHPDVDLVTFTGGVSIGKYIASKAIYKRQVLELGGNDPIIVMEDADLEEAATLAVSGSYKNSGQRCTAIKRMLVQESVADRFVELLVAKTEAIRYGDPMDPNVDMGTVIDEAAAIQFEQAVNEAIAAGARLRYGNLRRGALYSPTVLDNVDPEMTVVKHETFGPVSPVIRFKDIDDAIRISNGTAYGLSSSVCTNRLDYITRFISELKVGSVNVREVPGYRLELTPFGGIKDSGLGYKEGVLEAMKSFCNTKSYSLPW
>2732711045
AIPQIRHEALRIAGEKIYREDVIEVTYPYTGEVIATVPRATLDDVRRAYRIARDYQPALTRYERYRILMRAGEIIASRLDEISRTITLESGLCRKDSLYEVGRASDVLLFAANQALVDDGQVFSCDLTHHGKSRKVYTLREPLGVITAITPFNHPLNQVIHKVAPAVATNNRMVLKPSEKTPLAAFMLADILYEAGLPPQMLSVVTGDPREIADEMLTHPDVDLVTFTGGVPIGKYIAATAAYKRQVLELGGNDPIIVMEDADLEEAASLAASGSYKNSGQRCTAIKRMLVHEAVADRFVELLVQKTEAVNYGDPMDPRVDMGTVIDEAAAIQFEKVVNDAIAAGATLRYGNIRRGALYSPTVLDHVDPEMTVVKHETFGPVSPVIRFRDIDDAIRISNGTAYGLSSSVCTNRLDHITRFVRELKVGSVNVREVPGYRLELTPFGGIKDSGLGYKEGVLEAMKSFCNTKTYSLPW
>2858742804
AIPDIRHEALRIAGEKIYREDVIEVTYPYTGEVIATVPRATLDDVRRAYRIARDYQPTLTRYERYKILMRAGEIIASRLDEISRTITLESGLCRKDSLYEVGRASDVLLFAANQALVDDGQVFSCDLTHHGKSRKVYTLREPLGVITAITPFNHPLNQVIHKVAPAVATNNRMVLKPSEKTPLAAYMLADILYEAGLPPQMLSVLTGDPREIADEMLTNADVDLVTFTGGVPIGKYIAAKATYKRQVLELGGNDPIIVMEDADLEEAATLAASGSYKNSGQRCTAIKRMLVHEAVAERFIELLVQKTEALNYGDPMDPKVDMGTVIDEAAAIQFEKVVNEAIAAGATLRYGNIRRGALYSPTVLDHVDPEMTVVKHETFGPVSPVIRFKDIDDAIRISNGTAYGLSSSVCTNRLDYITRFVRELRVGSVNVREVPGYRLELTPFGGVKDSGLGYKEGVLEAMKSFCNTKTYSLPW
>2766777452
AISDIRHEALRIAGEKIYREDVIEVTYPYTGEVIATVPKATLDDVRRAYRIARDYQPTLTRYERYKILMRAGEIIASRLDDISRTITLESGLCRKDSLYEVGRASDVLLFAANQALVDDGQVFSCDLTHHGKSRKVYTLREPLGVITAITPFNHPLNQVIHKVAPAVATNNRMVLKPSEKTPLAAFMLADILYEAGLPPQMLSVITGDPREIADEMLTHPDVDLVTFTGGVPIGKYIAAKATYKRQVLELGGNDPIIVMEDADLGEAATLAASGSYKNSGQRCTAIKRMLVHEAVADRFVELLVAKTEAVCYGDPLDPKVDMGTVIDEAAAIQFEKVVNEAIAAGATLRYGNIRRGALYSPTVLDHVNPEMTVVKHETFGPVSPVIRFKDIDDAIRISNGTAYGLSSSVCTNRLDYITRFVRELKVGSVNVREVPGYRLELTPFGGIKDSGLGYKEGVLEAMKSFCNTKTYSLPW
>2858674258
AIAEIRHEALRIAGEKIYREDVIEVTYPYTGEVIATVPKATLDEVRRAYRIARDYQPTLTRYERYKILMRAGEIIASRLDEISRTITLESGLCRKDSLYEVGRASDVLLFAANQALVDDGQVFSCDLTHHGKSRKVYTLREPLGVITAITPFNHPLNQVIHKVAPAVATNNRMVLKPSEKTPLAAYLLADILYEAGLPPQMLSVITGDPREIADEMLTHPDVDLVTFTGGVPIGKYIAATATYKRQVLELGGNDPIIVMEDADLEEAATLAASGSYKNSGQRCTAIKRMLVHESVADRFVDLLVAKTEALNYGDPMDPKVDMGTVIDEAAAIQFEAVVNEAIAAGATLRYGNIRRGALYSPTVLDHVDPEMTVARHETFGPVSPVIRFRDIEDAIRISNGTAYGLSSSVCTNRLDYITRFVRELKVGSVNVREVPGYRLELTPFGGIKDSGLGYKEGVLEAMRSFTNTKTYSLPW
>650988998
AIPEIRHEALRIAGEKIYREDVIEVTYPYTGEVIATVPKATLDDVRRAYRIARDYQPTLTRYDRYKILMRAGEIIASRLDEISRTITLESGLCRKDSLYEVGRASDVLLFAANQALVDDGQVFSCDLTHHGKSRKVYTLREPLGVITAITPFNHPINQVIHKVAPSVATNNRMVLKPSEKTPLAACLLADILYEAGLPPQMLSVITGDPREIADEMLTHPDVDLVTFTGGVPIGKYIAATATYKRQVLELGGNDPIIVMEDADLEEAATLAASGSYKNSGQRCTAIKRMLVHESVADRFVDLLVAKTEALSYGDPMDPKVDMGTVIDEAAAIQFEAVVNEAIAAGATLRYGNIRRGALYSPTVLDHVDPGMTVARHETFGPVSPVIRFRDIEEAIRISNGTAYGLSSSVCTNRLDYITRFVRELKVGSVNVREVPGYRLELTPFGGIKDSGLGYKEGVLEAMKSFTNTKTYSLPW
>2753471689
AIPEIRHEALRIAGEKIYREDVIEVTYPYTGEAIATVPKATLDDVRRAYRIARDYQPTLTRYERYKILMRAGEIIASRLDEISRTITLESGLCRKDSLYEVGRASDVLLFAANQALVDDGQVFSCDLTHHGKSRKVYTLREPLGVITAITPFNHPLNQVIHKVAPSVATNNRMVLKPSEKTPLAAYLLADILYEAGLPPQMLSVITGDPREIADEMLTHPDVDLVTFTGGVPIGKYIAATATYKRQVLELGGNDPIIVMEDADLEEAATLAASGSYKNSGQRCTAIKRMLVHESVADRFVDLLVAKTEALSYGDPMDPKVDMGTVIDEAAAIQFEAVVNEAIAAGATLRYGNIRRGALYSPTVLDHVDPGMTVAKRETFGPVSPVIRFRDIEDAIRISNGTAYGLSSSVCTNRLDYITRFVRELKVGSVNVREVPGYRLELTPFGGIKDSGLGYKEGVLEAMKSFTNTKTYSLPW
>2858688016
AIPEIRHEALRIAGEKIYREDVIEVTYPYTGEVIATVPKATLDDVRRAYRIARDYQPTLTRYERYKILMRAGEIIASRLDEISRTITLESGLCRKDSLYEVGRASDVLLFAANQALVDDGQVFSCDLTHHGKSRKVYTLREPLGVITAITPFNHPLNQVIHKVAPAVATNNRMVLKPSEKTPLAAYLLADILYEAGLPPQMLSVITGDPREIADEMLTHPEVDLVTFTGGVPIGKYIAAKATYKRQVLELGGNDPIIVMEDADLEEAATLAASGSYKNSGQRCTAIKRMLVHESVAERFVQLLVQKTEAVNYGDPMDSKVDMGTVIDEAAAIQFEAVVNHAIAAGAALRYGNIRRGALYSPTVLDHVDPEMTVAKHETFGPVSPVIRFKDIDDAIRISNGTAYGLSSSVCTNRLDYITRFVRELKVGSVNVREVPGYRLELTPFGGIKDSGLGYKEGVLEAMKSFCNTKTYSLPW
>2858733352
HIPEIRHEALRIAGEKIYRDNVIEVTYPYTGEVIATVPRATLDDVRRAYRIARDYQPTLTRYERYKILMRAGEIIASRLDEISRTITLESGLCRKDSLYEVGRASDVLLFAANQALVDDGQVFSCDLTHHGKSRKVYTLREPLGVITAITPFNHPLNQVIHKVAPAVATNNRMVLKPSEKTPLAAYLLADILYEAGLPPQMLSVITGDPREIADEMLTHPDVDLVTFTGGVPIGKYIAATATYKRQVLELGGNDPIIVMEDADLEEAATLAASGSYKNSGQRCTAIKRMLVHESVAERFVDLLVAKTEALNYGDPMDPKVDMGTVIDEAAAIQFEAVVNEAIAAGATLRYGNIRRGALYSPTVLDHVDPEMTVVKHETFGPVSPVIRFKDIDDAIRISNGTAYGLSSSVCTNRLDYITRFVRELKVGSVNVREVPGYRLELTPFGGIKDSGLGYKEGVLEAMKTFCNTKTYSLPW
>2513952653
AIPDIRHEALRIAGEKIFREDVIEVTYPYTGEVIATVPRATPDDVRRAYRIARDYQPTLTRYERYKILMRAGEIIASRLDEISRTITLESGLCRKDSLYEVGRASDVLLFAANQALVDDGQVFSCDLTHHGKSRKVYTLREPLGVITAITPFNHPLNQVVHKVAPAVATNNRMVLKPSEKTPLAAYMLADILYEAGLPPQMLSVITGDPREIADEMLTHPDVDLVTFTGGVPIGKYIAATATYKRQVLELGGNDPIIVMEDADLEEAATLAASGSYKNSGQRCTAIKRMLVHEAVADRFVDLLVAKTEALHYGDPMDPKVDMGTVIDEAAAIQFEQVVNEAIAAGATLRYGNIRRGALYSPTVLDHVDPEMTVVKHETFGPVSPVIRFSDIDEAIRISNGTAYGLSSSVCTNRLDYITRFVRELKVGSVNVREVPGYRLELTPFGGIKDSGLGYKEGVLEAMKSFTNTKTYSLPW
>2846738355
AIPDVRHEALRIAGEKIFREDVIEVTYPYTGEVIATVPRATLDDVRRAYRIARDYQPTLTRYERYKILMRAGEIIASRLDEISRTITLESGLCRKDSLYEVGRASDVLLFAANQALVDDGQVFSCDLTHHGKSRKVYTLREPLGVITAITPFNHPLNQVIHKVAPAVATNNRMVLKPSEKTPLAAYMLADILYEAGLPPQMLSVITGDPREIADEMLTHPDVDLVTFTGGVPIGKYIAAKATYKRQVLELGGNDPIIVMEDADLEEAATLAASGSYKNSGQRCTAIKRMLVHEAVADRFVDLLVAKTEALNYGDPMDPKVDMGTVIDEAAAIQFEAVVNEAIAAGATLRYGNIRRGALYSPTVLDHVDPEMTVVKHETFGPVSPVIRFSDIDEAIRISNGTAYGLSSSVCTNRLDYITRFVRELKVGSVNVREVPGYRLELTPFGGIKDSGLGYKEGVLEAMKSFCNTKTYSLPW
>2846716757
AISDIRHEALRIAGEKIYREDVIEVTYPYTGEVIATVPRATLDDVRRAYRIARDYQPTLTRYERYKILMRAGEIIASRLDEISRTITLESGLCRKDSLYEVGRASDVLLFAANQALVDDGQVFSCDLTHHGKSRKVYTLREPLGVITAITPFNHPLNQVIHKVAPAVATNNRMVLKPSEKTPLAAYLLADILYEAGLPPQMLSVITGDPREIADEMLTHPDVDLVTFTGGVPIGKYIAAKATYKRQVLELGGNDPIIVMEDADLEEAATLAASGSYKNSGQRCTAIKRMLVHESVAERFVDLLVAKTEVLNYGDPMDPKVDMGTVIDEAAAIQFEQVVNEAIASGATLRYGNIRRGALYSPTVLDHVDPEMTVVKHETFGPVSPVIRFRDIDEAIRISNGTAYGLSSSVCTNRLDYITRFVRELKVGSVNVREVPGYRLELTPFGGIKDSGLGYKEGVLEAMKSFCNTKTYSLPW
>2855616019
AIPDIRHEALRIAGEKIYREDVIEVTYPYTGEVIATVPKATLDDVRRAYRIARDYQPTLTRYERYKILMRAGEIIASRLDEISRTITLESGLCRKDSLYEVGRASDVLLFAANQALVDDGQVFSCDLTHHGKSRKVYTLREPLGVITAITPFNHPLNQVIHKVAPAVATNNRMVLKPSEKTPLAAFMLADILYEAGLPPQMLSVITGDPREIADEMLTHPDVDLVTFTGGVPIGKYIAAKATYKRQVLELGGNDPIIVMEDADLEEAATLAASGSYKNSGQRCTAIKRMLVHESVAERFVDLLVAKTEVLNYGDPMDPKVDMGTVIDEAAAIQFEQVVNEAIASGATLRYGNIRRGALYSPTVLDHVDPEMTVVKHETFGPVSPVIRFKDIDDAIRISNGTAYGLSSSVCTNRLDYITRFVRELKVGSVNVREVPGYRLELTPFGGIKDSGLGYKEGVLEAMKSFCNTKTYSLPW
>2855641067
AIPDIRHEALRIAGEKIYREDVIEVTYPYTGEVIATVPKAALDDVRRAYRIARDYQPTLTRYERYKILMRAGEIIASRLDEISRTITLESGLCRKDSLYEVGRASDVLLFAANQALVDDGQVFSCDLTHHGKSRKVYTLREPLGVITAITPFNHPLNQVIHKVAPAVATNNRMVLKPSEKTPLAAFMLADILYEAGLPPQMLSVITGDPREIADEMLTHPDVDLVTFTGGVPIGKYIAATATYKRQVLELGGNDPIIVMEDADLEEAATLAASGSYKNSGQRCTAIKRMLVHESVAERFVDLLVAKTEALNYGDPMDPKVDMGTVIDEAAAIQFEAVVNEAIAAGATLRYGNIRRGALYSPTVLDHVDPEMTVVKHETFGPVSPVIRFKDIDEAIRISNGTAYGLSSSVCTNRLDYITRFVRELKVGSVNVREVPGYRLELTPFGGIKDSGLGYKEGVLEAMKSFCNTKTYSLPW
>2858718205
AIPDIRHEALRIAGEKIYREDVIEVTYPYTGEVIATVPKATLDDVRRAYRIARDYQPTLTRYERYKILMRAGEIIASRLDEISRTITLESGLCRKDSLYEVGRASDVLLFAANQALVDDGQVFSCDLTHHGKSRKVYTLREPLGVITAITPFNHPLNQVIHKVAPAVATNNRMVLKPSEKTPLAAYLLADILYEAGLPPPMLSVITGDPREIADEMLTHPDVDLVTFTGGVPIGKYIAATATYKRQVLELGGNDPIIVMEDADLEEAATLAASGSYKNSGQRCTAIKRMLVHESVAERFVDLLVAKTEALNYGDPMDPKVDMGTVIDEAAAIQFEAVVNEAIAAGATLRYGNIRRGALYSPTVLDHVDPEMTVVKHETFGPVSPVIRFKDIDDAIRISNGTAYGLSSSVCTNRLDYITRFVRELKVGSVNVREVPGYRLELTPFGGIKDSGLGYKEGVLEAMKSFCNTKTYSLPW
>2609828374
KPVAIHREALRIAGEKVYRDEVIEVTYPYTGEVIATVPKATLEDVRRAYRIARDYKPTLTRYERYKILMRAGEIIASRLDEISRTITLESGLCRKDSLYEVGRASDVLLFAANQALVDDGQVFSCDLTHHGKSRKVYTMKEPLGAITAITPFNHPLNQVIHKVAPSIATNNRMVLKPSEKTPLTAFILADILYEAGLPPQMLSVITGDPREIADEMLTSPDVDLVTFTGGVAIGKYIAGKAAYKRQILELGGNDPIIVMEDADIEEAATLAAAGSYKNSGQRCTAIKRMLVQESVADRFVELLLEKTKALKYGDPMDPNTDMGTVIDEPAAMHFEAVVNEAIAGGAKLLYGNVRRGALYSPTLLDHVDPEMTVAKQETFGPVSPVIRFKTIEDAIRISNGTAYGLSSAVCTNRLDYITRFIRELNVGSVNVREVPGYRLELTPFGGIKDSGLGYKEGVLEAMKSFSNCKTYSLPW
>2757830941
KPAPIHREALRIAGERVYCERSIEVTYPYTGEVIATVPKATLDDVRRAYRIARDYKPTLTRYERYKILMRAGEIIASRLDEISRTITLESGLCRKDSLYEVGRASDVLLFAANQALVDDGQVFSCDLTHHGKSRKVYTLKEPLGAITAITPFNHPLNQVIHKVAPSIATNNRMVLKPSEKTPLTAFILADILYEAGLPPPMLSVITGDPREIADEMLTSPDVDLVTFTGGVAIGKYIAGKAAYKRQILELGGNDPIIVMDDADIEEAATLAASGSYKNSGQRCTAVKRMLVHEAVADQFVELLVAKTRALKYGDPMDPKTDMGTVIDEAAAKHFEAVVNEAIAAGAKLLCGHERQGALYAPTVLDRVDPEMTVAKQETFGPVSPVIRFKDIDDAIRISNGTAYGLSSSVCTNRLDHITRFIRELNVGSVNVREVPGYRLELTPFGGIKDSGLGYKEGVLEAMKSFTNTKTYSLPW
>2556944120
KPADIHCEALRIAGERVYRDEVIEVTYPYTGEVVATVPKATLEDVRRAYRIARDYNPTLTRYERYKILMRAGEIIASRLDEISRTITLESGLCRKDSLYEVGRASDVLLFAANQALVDDGQVFSCDLTHHGKSRKVYTLREPLGVITAITPFNHPLNQVIHKVAPAIATNNRIVLKPSEKTPLTAFVLADILYEAGLPPEMLSVITGDPREIADEMLTHPDVDLVTFTGGVAIGKYIAGKATYKRQILELGGNDPIIVMEDADIEEAATLAASGSYKNSGQRCTAVKRMLVHEAVADRFVDLLVQKSEALKYGDPMDPGMDMGTVIDEAAAIQFESVVNEAIAGGAKLLCGNVRRGALYSPTVLDRVDPEMTVAKHETFGPVSPVIRFGSIEEAIRISNGTAYGLSSSVCTNRLDYITRFIRELNVGSVNVREVPGYRLELTPFGGIKDSGLGYKEGVLEAMKSFTNSKTYSLPW
>2643555445
KTAGIHHEALRIAGERVYRDEVIEVTYPYTGEVIATVPKATLSDVRRAYRIACDYRPTLTRYERYRILMRAGEIIASRLDEISRTITLESGLCRKDSLYEVGRASDVLLFAANQALVDDGQVFSCDLTHHGKSRKVYTLREPLGAITAITPFNHPLNQVIHKVAPSIATNNRMVLKPSEKTPLTAFILADILYEAGLPPQMLSVVTGDPKEIADEMLTSADVDLVTFTGGVAIGKYIAGKAVYKRQILELGGNDPIIVMEDADVEEAATLAASGSYKNSGQRCTAIKRMLVHEAVADQFVELLVRKTKALKYGDPMDPHTDMGTVIDEAAAKHFEAVVDEAIAGGAKLLYGNVRDGALYSPTVLDHVEPGMRVVKHETFGPVSPVIRFSSIEEAIRISNGTAYGLSSAVCTNRMDYITCFIRELNVGSVNVREVPGYRLELTPFGGIKDSGLGYKEGVLEAMKSFTNTKTYSLPW
>2599691953
KTNEVHHEALRIAGERVYRDEVIEVTYPYTGEVIATVPKATLADVRRAYRIACDYRPTLTRYERYRILMRAGEIIASRLDEISRTITLESGLCRKDSLYEVGRASDVLLFAANQALVDDGQVFSCDLTHHGKSRKVYTLREPLGAITAITPFNHPLNQVIHKVAPSIATNNRMVLKPSEKTPLSAFILADILYEAGLPPQMLSVITGDPREIADEMLTSADVDLVTFTGGVAIGKYIAGKAVYKRQILELGGNDPIIVMEDADVEEAATLAASGSYKNSGQRCTAIKRMLVHEAVADRFVELLVRKTEALKYGDPMDPHTDMGTVIDEAAAKQFESVVGEAIAGGAKLLYGNVRRGALYSPTVLDHVEPGMTVAKHETFGPVSPVIRFSSIEEAIRISNGTAYGLSSAVCTNRMDYITRFIRELNVGSVNVREVPGYRLELTPFGGIKDSGLGYKEGVLEAMKSFTNTKTYSLPW
>2758161941
KPGTVHKEALRIAGEKVHRERTIEVTYPYTGEVIATVPKATLDDVRQAYRIARDYKPTLTRYERYKILMRAGEIIASRLDEISRVITLESGLCRKDSLYEVGRASDVLLFAANQALVDDGQVFSCDLTHHGKSRKVYTLREPLGAITAITPFNHPLNQVIHKVAPSVATNNRMVLKPSEKTPLTAFILADILYEAGLPPPMLSVLTGDPREIADEMLTSADVDLVTFTGGVAIGKYIAGKAVYKRQILELGGNDPIIVMDDADVEEAATLAASGSYKNSGQRCTAIKRMLVHEAVADRFVELLVEKTRALRHGDPMDPATDVGTVIDEAAARQFEAVVNEAIAAGARLLHGNVRHGASYAPTVLDRVSPEMTVAKQETFGPVSPVIRFKSIDEAIRISNGTAYGLSSSVCTNRLDHITRFIRELNVGSVNVREVPGYRLELTPFGGIKDSGLGYKEGVLEAMKSFTNTKTYSLPW
>2738883058
KPGTVHKEALRIAGEKIHRDRTIEVTYPYTGEVIATVPKATLEDVRLAYRIARDYKPTLTRYERYKILMRAGEIIASRLDEISRVITLESGLSRKDSLYEVGRASDVLLFAANQALVDDGQVFSCDLTHHGKSRKVYTLREPLGVITAITPFNHPLNQVIHKVAPSVATNNRMVLKPSEKTPLAAFLLADILYEAGLPPPMLSVVTGDPREIADEMLTHADVDLVTFTGGVAIGKYIAGKAVYKRQILELGGNDPIIVMDDADIEEAATLAASGSYKNSGQRCTAIKRMLVQESVADRFVELLVEKTRALKHGDPMDPATDVGTVIDEAAARQFEAVVNEAIAAGARLLHGNVRDGASYSPTVLERVSPEMTVAKRETFGPVSPVIRFKTIEDAIRISNGTAYGLSSSICTNRLDDITRFIRELNVGSVNVREVPGYRLELTPFGGIKDSGLGYKEGVLEAMKSFTNTKTYSLPW
>2791321930
KPGTIHKEALRIAGEKVYRDRTIEVTYPYTGEVIATVPKASLEDLRVAYRIARDYKPTLTRYERYKILMRAGEIIASRLDEISRVITMESGLCRKDSLYEVGRASDVLLFAANQALVDDGQVFSCDLTHHGKSRKVYTLREPLGAITAITPFNHPLNQVIHKVAPSVATNNRMVLKPSEKTPLTAFILADILYEAGLPPQMLSVITGDPREIADEMLTSADVDLVTFTGGVAIGKYIAGKAVYKRQILELGGNDPIIVMEDADIEEAATLAASGSYKNSGQRCTAIKRMLVHEAVADRFVELLVAKTRALKYGDPMDPATDMGTVIDEAAAIQFESVVNEAIKAGARLLCGNERRGALYSPTVLDHVDPQMTVAKHETFGPVSPVIRFKNIEEAIRISNGTAYGLSSAVCTNRMDYITRFIRELNVGSVNVREVPGYRLELTPFGGIKDSGLGYKEGVLEAMKSFTNCKTYSLPW
>2735496517
KPGTIHREALRIAGERIHRDRTIDVTYPYTGEVIATVPKATLEDVRVAYKIARDYKPTLTRYERYKILMRAGEIIASRLDEISRVITMESGLCRKDSLYEVGRASDVLLFAANQALVDDGQVFSCDLTHHGKSRKVYTLREPLGAITAITPFNHPLNQVIHKVAPSIATNNRMVLKPSEKTPLTAFILADILYEAGLPPPMLSVITGDPREIADEMLTSADVDLVTFTGGVAIGKYIAGKAVYKRQILELGGNDPIIVMEDADIEEAATLAASGSYKNSGQRCTAIKRMLVHEAVADRFVELLLAKTRALKYGDPMDPATDMGTVIDEAAAIQFEAVVNEAIKAGAKLLYGNERSGALYSPTVLDHVDPGMTVARHETFGPVSPVIRFRTIEEAIRISNGTAYGLSSAVCTNRMDYITRFIRELNVGSVNVREVPGYRLELTPFGGIKDSGLGYKEGVLEAMKSFTNTKTYSLPW
>2643557687
KPGTVHREALRIAGERVHRDRTIEVTYPYTGEVIATVPKATLEDVRVAYKIASDYKPTLTRYERYKILMRAGEIIASRLDEISRVITMESGLCRKDSLYEVGRASDVLLFAANQALVDDGQVFSCDLTHHGKSRKVYTLREPLGAITAITPFNHPLNQVIHKVAPSIATNNRMVLKPSEKTPLTAFILADILYEAGLPPQMLSVVTGDPKEIADEMLTSADVDLVTFTGGVAIGKYIAGKAVYKRQVLELGGNDPIIVMEDADVEEAATLAASGSYKNSGQRCTAIKRMLVHESVADRFVELLVAKTKALKYGDPMDPATDMGTVIDEAAAIQFEAVVNEAIKAGAQLLYGNERRGALYSPTVLDHVDPQMTVARHETFGPVSPVIRFRNIEEAIRISNGTAYGLSSAVCTNRMDYITRFIRELNVGSVNVREVPGYRLELTPFGGIKDSGLGYKEGVLEAMKSFTNTKTYSLPW
>2831271413
KPGTVHREALRIAGERVHRDRTIEVTYPYTGEVIATVPKATLEDVRVAYKIARDYKPTLTRYERYKILMRAGEIIASRLDEISRVITMESGLCRKDSLYEVGRASDVLLFAANQALVDDGQVFSCDLTHHGKSRKVYTLREPLGAITAITPFNHPLNQVIHKVAPSIATNNRMVLKPSEKTPLTAFILADILYEAGLPPQMLSVVTGDPKEIADEMLTSADVDLVTFTGGVAIGKYIAGKAVYKRQVLELGGNDPIIVMEDADVEEAATLAASGSYKNSGQRCTAIKRMLVHESVADRFVELLVTKTKALKYGDPMDPATDMGTVIDEAAAIQFEAVVNEAIKAGAKLLYGNERRGALYSPTVLDHVDPAMTVAKHETFGPVSPVIRFRNIEEAIRISNGTAYGLSSAVCTNRMDYITRFIRELNVGSVNVREVPGYRLELTPFGGIKDSGLGYKEGVLEAMKSFTNTKTYSLPW
>2802769064
KPGTIHREALRIAGERVYRXRTIEVTXPYTGXVIATVPKATLDDVRNALRIARDYKPTLTRXXRYKILMRAGEIIASRLDEISRTITLESGLSRKDSLYEVGRASDVLLFAANQALVDDGQVFSCDLTHHGKSRKVYTLREPLGAITAITPFNHPLNQVIHKVAPAIATNNRIVLKPSEKTPLAAFLLADILYEAGLPPPMLSVLTGDPSEIADELLTNADVDLVTFTGGVPIGKYIAAKAVYKRQILELGGNDPIIVMGDADIEEAATLAASGSYKNSGQRCTAIKRMLVHESVADQFVELLVAKTRALKYGDPMDPDTDMGTVIDEAAAKQFEGVVNEAIAAGAKLLYGNERRGALYSPTVLDRVDPGMAVAKHETFGPVSPVIRFKTIDEAIRISNGTAYGLSSSICTNRLDHITRFIRELNVGSVNVREVPGYRLELTPFGGIKDSGLGYKEGVLEAMKSFTNTKTYSLPW
>2704249358
KPGTIHREALRIAGERVYRDRTIEVTYPYTGEVIATVPKATLDDVRNALRIARDYKPTLTRYERYKILMRAGEIIASRLDEISRTITLESGLSRKDSLYEVGRASDVLLFAANQALVDDGQVFSCDLTHHGKSRKVYTLREPLGAITAITPFNHPLNQVIHKVAPAIATNNRIVLKPSEKTPLAAFLLADILYEAGLPPPMLSVLTGDPREIADELLTNADVDLVTFTGGVPIGKYIAAKAVYKRQILELGGNDPIIVMDDADIEEAATLAASGSYKNSGQRCTAIKRMLVHESVADQFVELLVAKTRALKYGDPMDPDTDMGTVIDEAAAKQFEGVVNEAIAAGAKLLYGNERRGALYSPTVLDRVDPGMTVAKHETFGPVSPVIRFKTIDEAIRISNGTAYGLSSSICTNRLDHITRFIRELNVGSVNVREVPGYRLELTPFGGIKDSGLGYKEGVLEAMKSFTNTKTYSLPW
>2738458306
KPGTVHREALRIAGEKVHRDRTIDVTYPYTGEVIATVPKATLDDVRNALRIARDYKPTLTRYERYKILMRAGEIIASRLDEISRTITLESGLCRKDSLYEVGRASDVLLFAANQALVDDGQVFSCDLTHHGKSRKVYTLREPLGAITAITPFNHPLNQVIHKVAPSIATNNRMVLKPSEKTPLTAFILADILYEAGLPPQMLSVITGDPAEIADELLTNADVDMVTFTGGVSIGKYIAGKAVYKRQILELGGNDPIIVMEDADIEEAATLAANGSYKNSGQRCTAVKRMLVHESVADQFVELLVAKTKALKYGDPMDPATDMGTVIDEAAAKQFEAVVNEAIKSGAKLLYGNERRGALYSPTVLDHVDPEMTVAKQETFGPVSPVIRFKNIEEAIRISNGTAYGLSSSICTNRLDYITRFIRELNVGSVNVREVPGYRLELTPFGGIKDSGLGYKEGVLEAMKSFTNTKTYSLPW
>2518267213
KPGTVHREALRIAGEKVHRDRTIEVTYPYTGEVIATVPKATLDDVRNALRIARDYKPTLTRYERYKILMRAGEIIASRLDEISRVITMESGLCRKDSLYEVGRASDVLLFAANQALVDDGQVFSCDLTHHGKSRKVYTLREPLGAITAITPFNHPLNQVIHKVAPAVATNNRIVLKPSEKTPLAAFMLADILYEAGLPPQMLSVITGDPKEIADELLTNADVDLVTFTGGVPIGKYIAGKAAYKRQILELGGNDPIIVMEDADIEEAATLAASGSYKNSGQRCTAVKRMLVHEAVADQFVELLVAKTKALKYGDPMDPATDMGTVIDEAAAKQFEAVVNEAIAAGAKLLYGNERRGALYSPTVLDHVDPEMTVAKQETFGPVSPVIRFKNIEEAIRISNGTAYGLSSSICTNRLDYITRFIRELNVGGVNVREVPGYRLELTPFGGIKDSGLGYKEGVLEAMKSFTNCKTYSLPW
>2732569575
KPGTVHREALRIAGEKVHRDRTIEVTYPYTGEVIATVPKATLDDVRQALRIARDYKPTLTRYERYKILMRAGELIAARLDEISRVITMESGLCRKDSLYEVGRASDVLLFAANQALVDDGQVFSCDLTHHGKSRKVYTLREPLGAITAITPFNHPLNQVIHKVAPAIATNNRIVLKPSEKTPLAAFLLADILYEAGLPPQMLSVITGDPKEIADELLTNADVDLVTFTGGVPIGKYIAGKAAYKRQILELGGNDPIIVMEDADIEEAATLAASGSYKNSGQRCTAVKRMLVHEAVADQFVELLVAKTKALKYGDPMDPATDMGTVIDEAAAKQFEAVVNEAIAAGAKLLYGNERQGALYSPTVLDHVDPEMTVAKQETFGPVSPVIRFKNIEEAIRISNGTAYGLSSSICTNRLDYITRFIRELNVGSVNVREVPGYRLELTPFGGIKDSGLGYKEGVLEAMKSFTNCKTYSLPW
>2609223551
KPGIVHREALRIAGERVHRDRTIEVTYPYTGEVIATVPKATLDDVRHALRIARDYKPTLTRYERYKILMRAGEIIASRLDEMSRTITLESGLSRKDSLYEVGRASDVLLFAANQALVDDGQVFSCDLTHHGKSRKVYTMREPLGAITAITPFNHPLNQVIHKVAPAIATNNRIVLKPSEKTPLTAFLLADILYEAGLPPQMLSVLTGDPKEIADELLTNADVDLVTFTGGVPIGKYIAGKAVYKRQILELGGNDPIIVMEDADVEEAATLAANGSYKNSGQRCTAVKRMLVHESVADQFVELLVAKTRALKYGDPMDPDTDMGTVIDEAAAKQFEAVVNEAIAAGAKLRYGNERRGALYSPTVLDHVSPEMTVAKHETFGPVSPVIRFKNIDEAIRISNGTAYGLSSAVCTNRLDYITRFIRELNVGSVNVREVPGYRLELTPFGGIKDSGLGYKEGVLEAMKSFTNTKTYSLPW
>2606082255
KPGTIHREALRIAGERVHRDRTIDVTYPYTGEVIATVPKATLEDVRNALRIARDYKPTLTRYERYKILMRAGEIIASRLDEMSRTITLESGLSRKDSLYEVGRASDVLLFAANQALVDDGQVFSCDLTHHGKSRKVYTMREPLGAITAITPFNHPLNQVIHKVAPAIATNNRIVLKPSEKTPLTAFLLADILYEAGLPPQMLSVLTGDPKEIADELLTNADVDLVTFTGGVPIGKYIAGKAVYKRQILELGGNDPIIVMEDADVEEAATLAANGSYKNSGQRCTAVKRMLVHESVADQFVELLVAKTRALKYGDPMDPDTDMGTVIDEAAARQFEAVVNEAIAAGAKLRYGNERRGALYSPTVLDHVDPEMTVAKHETFGPVSPVIRFKNIDEAIRISNGTAYGLSSAVCTNRLDYITRFIRELNVGSVNVREVPGYRLELTPFGGIKDSGLGYKEGVLEAMKSFTNTKTYSLPW
>649884974
KPGTIHREALRIAGERVHRDRTIEVTYPYTGEVIATVPKATLDDVRNALRIARDYKPTLTRYERYKILMRAGEIIASRLDEMSRVITMESGLCRKDSLYEVGRASDVLLFAANQALVDDGQVFSCDLTHHGKSRKVYTMREPLGAITAITPFNHPLNQVIHKVAPAIATNNRIVLKPSEKTPLTAFLLADILYEAGLPPQMLSVLTGDPKEIADELLTNADVDLVTFTGGVPIGKYIAGKAVYKRQILELGGNDPIIVMEDADVEEAATLAANGSYKNSGQRCTAVKRMLVHESVADQFVELLVAKTRALKYGDPMDPDTDMGTVIDEAAAKQFEAVVNEAIAAGAKLRYGNERRGALYSPTVLDHVDPEMTVAKHETFGPVSPVIRFKNIDEAIRISNGTAYGLSSAVCTNRLDYITRFIRELNVGSVNVREVPGYRLELTPFGGIKDSGLGYKEGVLEAMKSFTNTKTYSLPW
>2823735353
KPGTIHREALRIAGERVHRDRTIEVTYPYTGEVIATVPKATLDDVRNALRIAREYKPTLTRYERYKILMRAGEIIASRLDEMSRTITLESGLSRKDSLYEVGRASDVLLFAANQALVDDGQVFSCDLTHHGKSRKVYTMREPLGAITAITPFNHPLNQVIHKVAPAIATNNRIVLKPSEKTPLTAFLLADILYEAGLPPQMLSVLTGDPKEIADELLTNADVDLVTFTGGVPIGKYIAGKAVYKRQILELGGNDPIIVMEDADVEEAATLAANGSYKNSGQRCTAVKRMLVHESVADQFVELLVAKTRALKYGDPMDPDTDMGTVIDEAAAKQFEAVVNEAIAAGAKLRCGNERRGALYSPTVLDHVDPEMTVAKHETFGPVSPVIRFKNIDEAIRISNGTAYGLSSAVCTNRLDYITRFIRELNVGSVNVREVPGYRLELTPFGGIKDSGLGYKEGVLEAMKSFTNTKTYSLPW
>2844301772
REALRIAGEKVHRDRTIEVAYPYTGEVIATVPKATLDDVRNALRIARDYKPTLTRYERYKILMRAGEIIASRLDEMSRTITLESGLSRKDSLYEVGRASDVLLFAANQALVDDGQVFSCDLTHHGKSRKVYTMREPLGAITAITPFNHPLNQVIHKVAPAIATNNRIVLKPSEKTPLTAFLLADILYEAGLPPQMLSVLTGDPKEIADELLTNADVDLVTFTGGVPIGKYIAGKATYKRQILELGGNDPIIVMEDADIEEAATLAANGSYKNSGQRCTAVKRMLVHESVADQFVELLVAKTRALKYGDPMDPDTDMGTVIDEAAAKQFEAVVNEAIAAGARLRYGNERRGALYSPTVLDHVDPEMTVAKHETFGPVSPVIRFRNIDEAIRISNGTAYGLSSSICTNRLDYITRFIRELNVGSVNVREVPGYRL
>2732567711
KPGTVYREALRIAGEKVHRDRTIEVTYPYTGEVIATVPKATLDDVRHALRIARDYKPTLTRYERYKILMRAGEIIASRLDEMSRTITLESGLSRKDSLYEVGRASDVLLFAANQALVDDGQVFSCDLTHHGKSRKVYTMREPLGAITAITPFNHPLNQVIHKVAPAIATNNRIVLKPSEKTPLTAFLLADILYEAGLPPQMLSVLTGDPKEIADELLTNADVDLVTFTGGVPIGKYIAGKATYKRQILELGGNDPIIVMEDADIEEAATLAANGSYKNSGQRCTAVKRMLVHESVADRFVELLVEKTRALKYGDPMDPDTDMGTVIDEAAAKQFEAVVNEAIAAGAKLLYGNERRGALYSPTVLDHVDPEMTVAKHETFGPVSPVIRFRNIDEAIRISNGTAYGLSSSICTNRLDYITRFIRELNVGSVNVREVPGYRLELTPFGGIKDSGLGYKEGVLEAMKSFTNTKTYSLPW
>2644468913
KPGTVHREALRIAGEKVHRDRTIEVTYPYTGEVIATVPKATLDDVRHALRIARDYKPTLTRYERYKILMRAGEIIASRLDEISRVITLESGLCRKDSLYEVGRASDVLLFAANQALVDDGQVFSCDLTHHGKSRKVYTMREPLGAITAITPFNHPLNQVIHKVAPAIATNNRIVLKPSEKTPLTAFLLADILYEAGLPPQMLSVLTGDPKEIADELLTNADVDLVTFTGGVPIGKYIAGKATYKRQILELGGNDPIIVMEDADVEEAATLAANGSYKNSGQRCTAVKRMLVHESVADRFVELLVEKTRALKYGDPMDPDTDMGTVIDEAAAKQFEAVVNEAIAAGAKLLYGNERRGALYSPTVLDHVDPEMTVAKHETFGPVSPVIRFRNIDEAIRISNGTAYGLSSSICTNRLDYITRFIRELNVGSVNVREVPGYRLELTPFGGIKDSGLGYKEGVLEAMKSFTNTKTYSLPW
>2804951473
KPGTVHREALRIAGEKVHRDRTIEVTYPYTGEVIATVPKATLDDVRNALRIARDYKPTLTRYERYKILMRAGEIIASRLDEMSRTITLESGLSRKDSLYEVGRASDVLLFAANQALVDDGQVFSCDLTHHGKSRKVYTMREPLGAITAITPFNHPLNQVIHKVAPAIATNNRIVLKPSEKTPLTAFLLADILYEAGLPPQMLSVLTGDPKEIADELLTNADVDLVTFTGGVPIGKYIAGKATYKRQILELGGNDPIIVMEDADIEEAATLAANGSYKNSGQRCTAVKRMLVHEAVADRFVELLVQKTKALKYGDPMDPDTDMGTVIDEAAAKQFEAVVNEAIAAGAKLLYGNERRGALYSPTVLDHVDPEMTVAKHETFGPVSPVIRFRNIDEAIRISNGTAYGLSSSICTNRLDYITRFIRELNVGSVNVREVPGYRLELTPFGGIKDSGLGYKEGVLEAMKSFTNTKTYSLPW
>2557428588
KPIDIRRESLRIAGERVHRDEVIEVTYPYTGEVIGTVPKATLDDVRRAYRIARDYKPTLTRYERYQILMRAGEIIASRLDEISRVITLESGLCRKDSLYEVGRASDVLLFAANQALVDDGAVFSCDLTHHGKSRKVYTTKEPLGVITAITPFNHPLNQVIHKVAPAIATNNRVVLKPSEKTPLTAFVLADILYEAGLPPQMLSVVTGDPREIADEMLTHPDVDLVTFTGGVAIGKYIAAKAVYKRQILELGGNDPIIVMEDADVEEAATLAASGSYKNSGQRCTAVKRMLVHEKVADQFVELLVQKTKAMNYGDPMDPHTDMGTVIDEEAAIHFENVVNEAIEDGAKLLAGHVRSGALYAPTVLDHVKPEMTVALQETFGPVSPVIRFKDIDEAIRISNGTAYGLSSSVCTNRLDYITRFVRELNVGSVNVREVPGYRLELTPFGGIKDSGLGYKEGVLEAMKSFCNTKTYSLPW
>649859113
KPAEIRHEALRIAGERVFRDEVIEVTYPYTGEVIATVPKATLEDVRRAYRIARDYKPTLTRYERYRILMRAGEIIASRLDEISRLITLESGLSRKDTLYEVGRASDVLLFAANQALVDDGQVFSCDLTHHGKSRKVYTTKEPLGVITAITPFNHPLNQVIHKVAPAVATNNRMVLKPSEKTPLSACVLADILYEAGLPPEMLSIVTGDPREIADEMLTHPDVDLVTFTGGVAIGKYIAGKSVYKRQILELGGNDPIIVMEDADVEEAATLAASGSYKNSGQRCTAVKRMLVHEKVADQFVELLVQKTKAVKYGDPMDPHTDMGTVIDEPAAQHFERVVDEAIAGGARLLAGHVRRGALYAPTVLDQVKPEMTVVKHETFGPVSPVIRFKDIDEAIRISNGTAYGLSSSVCTNRLDYITRFVRELNVGSVNVREVPGYRLELTPFGGIKDSGLGYKEGVQEAMKSFCNTKTYSLPW
>650804131
KPAEIRHEALRIAGEKVYRDEVIEVTYPYTGEVVATVPKATLEDVRRAYRIARDYKPTLTRYERYRILMRAGEIIASRLDEISRLITLESGLSRKDTLYEVGRASDVLLFAANQALVDDGQVFSCDLTHHGKSRKVYTTKEPLGVITAITPFNHPLNQVIHKVAPAVATNNRMVLKPSEKTPLSAYVLADILYEAGLPPEMLSIVTGDPREIADEMLTHPDVDLVTFTGGVAIGKYIAGKSVYKRQILELGGNDPIIVMEDADVEEAATLAASGSYKNSGQRCTAVKRMLVHEKVADQFVELLVAKTQALKYGDPMDPHTDMGTVIDEPAARHFEQVVDEAIAGGARLLAGHVRRGALYAPTVLDQVRPEMTVVKHETFGPVSPVIRFKDIDEAIRISNGTAYGLSSSVCTNRLDYITRFVRELNVGSVNVREVPGYRLELTPFGGIKDSGLGYKEGVQEAMKSFCNTKTYSLPW
>2723243001
MSAVPRDRTIEVVNPFNGALAGTVPKATVDDVRRAFAAARAYKSKLTRYDRASILQKAAALLRDRVEAASDLITAESGLCKKDSTYEVGRVCDVLNFSATEALKDDGQSFSCDLTPHGKNRRVFTKREPLGAISAITPFNHPMNQVAHKVAPSIATNNRMVLKPSEKTPLAALYFAELLYEAGLPKPMLQIVTGDPREIADELITNADVDLVTFTGGVAVGKYIASKAGYRRIVLELGGNDPIIVMEDADLEEAATLAVQGSYKNSGQRCTAVKRMLVQESVAERFVELVVRKTKAWKYGDPSDRTMDMGTVIDEAAARQFEARVNEAVSQGARLLAGNERRGALYAPTVIDGVKPEMTVVKQETFGPVSPILRFKTIDEAIAISNGTAYGLSSAVCTNRLDYIMKFVAELQVGTVNVREVPGYRLELTPFGGIKDSGLGYKEGVQEAMKSFTNLKTFSLPG
>2832576726
EHPAFRAASMLIGGRREHRARTLDVCDPFSGQRVGTVPMASVDDVRRAIETADAYRAHLTRFERAQILERAAALVRERIETASDLITRESGLSKKDTRYEIGRVADVFQFAAKEALRDDGQAFSCDLTPHGKARRVFTQHEPLGVIVAITPFNHPMNQVAHKVAPAIATNNRVVLKPSEKVPLSAYYLAELLYEAGLPEPMLQVVTGDPGEIADELVTHARVQLVTFTGGVAIGKRIAARAGYRRVVLELGGNDPLIVLEDADLDRAAALAVQGSYRNSGQRCTAVKRMLVQRSIAPAFTERVVDLTRRWTYGDPFDENKEMGTVIDERAAALFEARVNEALAQGARLLAGNVRHGANYAPTVIDRVDPAMTVVREETFGPVSPIIAFDTIDDAIRISNGTAYGLSSGLCTDRLDLIRRFVDELQVGSVNVWEVPGYRIELSPFGGIKDSGLGYKEGVQEAMKSFTNLKTFSLPW
>2872312498
DHPAYRRETLRWRGERATRARTLDVFDPYSGRRVGTVPLATVDDVRRAFDYAAAYRPALSRYERSQILERAAARLIACAEEASTLISLESGLSKQDSRYEIGRVADVFKFASIEALRDDAQSYSCDLTPHGTSRRVFSQRQPLGVIVAITPFNHPMNQVAHKIAPAIATNNRVIVKPSEKVPLSALYLADVLYEAGLPEPMLQVLTGDPREIADELLTHPSATLITFTGGVAIGKYIAAKAGYRRIVLELGGNDPLIVLDDADLERAATLAAQGSYKNSGQRCTAVKRILVQKRVAPRFTELLVEQTRAWTYGDPFDPANRMGTVIDEAAAALFEARVDEAVSHGARLLTGNARRGALYAPTVLDRVDASMTLVREETFGPVSPIIAFDTIDDAIRISNGTAFGLSSGVCTDRADAIVRFVNELNVGTVNVWEVPGYRLELTPFGGIKDSGLGYKEGVQEAMKSFTNLKMFSLPW
>2872320399
DHPAYRRETLRWCGQRAARARTLDVFDPYSGRRVGTVPLATVDDVRRAFDYAGAYRPTLSRYERSQILERAAARLVACAEEASTLISLESGLSKQDSRYEVGRVADVFKFASIEALRDDAQSYSCDLTPHGTSRRVFSQRQPLGVIVAITPFNHPMNQVAHKIAPAIATNNRVIVKPSEKVPLSALYLADVLYEAGLPEPMLQVLTGDPREIADALLTHPSAALITFTGGVAIGKSIAAKAGYRRIVLELGGNDPLIVLDDADLERAATLAAQGSYKNSGQRCTAVKRILVQKRVAPRFTELLVEHTRAWTYGDPFDPANRMGTVIDEAAAALFEARVDEAVARGARLLTGNARRGALYAPTVLDRVDASMTLVREETFGPVSPIIAFDTIDDAIRISNGTAFGLSSGVCTDRADAIVRFVNELNVGTVNVWEVPGYRLELTPFGGIKDSGLGYKEGVQEAMKSFTNLKTFSLPW
>2860457874
DHPAFRRETLRWCGERAARARSLDVFDPYSGGRVGTVPLASVDDVRRAFDYAAAYRPTLSRYERSQILERAAARLRACAEEASTLISLESGLSKQDSRYEIGRVADVFKFASIEALRDDAQSYSCDLTPHGKSRRVFSQRQPLGVIVAITPFNHPMNQVAHKIAPAIATNNRVIVKPSEKVPLSALYLADVLYEAGLPEPMLQVLTGDPREIADELLTHPSATLITFTGGVAIGKSIAAKAGYRRIVLELGGNDPLIVLDDADLERAAALAAQGSYKNSGQRCTAVKRILVHKRVAPRFTELLVEHTRAWTYGDPFDPANRMGTVIDEAAAALFEARVDEAVAQGARLLTGNARRGALYAPTVLDRVDASMTLVREETFGPVSPIIAFDTIDDAIRISNGTAFGLSSGVCTDRADAIVRFINELNVGTVNVWEVPGYRLELTPFGGIKDSGLGYKEGVQEAMKSFTNLKTFSLPW
>637569787
DHAAYRRETLRWCGQRAARARTLDVFDPYSGLRVGTVPLATVDDVRRAFDYAVAYRPALSRYERSQILERAAARLTARAEEASTLISLESGLSKQDSRYEIGRVADVFKFASIEALRDDAQSYSCDLTPHGKSRRVFSQRQPLGVIVAITPFNHPMNQVAHKIAPAIATNNRVIVKPSEKVPLSALYLADVLYEAGLPEPMLQVLTGDPREIADELLTHPSATLITFTGGVAIGKSIAAKAGYRRIVLELGGNDPLIVLDDADLERAAALAAQGSYKNSGQRCTAVKRILVHKRVAPRFTELLVEHTRAWTYGDPFDPANRMGTVIDEAAAALFEARVDEAVAQGARLLTGNARRGALYAPTVLDRVDASMTLVREETFGPVSPIIAFDTIDDAIRISNGTAFGLSSGVCTDRADAIVRFVNELNVGTVNVWEVPGYRLELTPFGGIKDSGLGYKEGVQEAMKSFTNLKTFSLPW
>2778204901
DHPAFRAETLRWCGERAARARTLDVFDPYSGMRVGTAPLASVDDVRCAFDYAAAYRPALSRYERSQILERAAARLNACAEEASTLISLESGLSKQDSRYEIGRVADVFKFASIEALRDDAQSYSCDLTPHGTSRRVFSQRQPLGVIVAITPFNHPMNQVAHKIAPAIATNNRVIVKPSEKVPLSALYLADVLYEAGLPEPMLQVLTGDPREIADELLTHPSATLITFTGGVAIGKYIAAKAGYRRIVLELGGNDPLIVLDDADLERAAALAAQGSYKNSGQRCTAVKRILVQKGVAPRFTELLVEKTRAWTYGDPFDPANRMGTVIDEAAAALFEARVDEAVSQGARLLAGNARRGALYAPTVLDRVDASMTLVREETFGPVSPIIAFDTIDDAIRISNGTAFGLSSGVCTDRADAIVRFVNELNVGTVNVWEVPGYRLELTPFGGIKDSGLGYKEGVQEAMKSFTNLKIFSLPW
>2815764592
DHPAFRRETLRWCGERAARARSLDVFDPYSGGRVGTVPLASVDDVRRAFDYSAAYRPTLSRYERSQILERAAARLRACAEDASTLISLESGLSKQDSRYEIGRVADVFKFASIEALRDDAQSFSCDLTPHGTSRRVFSQRQPLGVIVAITPFNHPMNQVAHKIAPAIATNNRVIVKPSEKVPLSALYLADVLYEAGLPEPMLQVLTGDPREIADELLTHPCATLITFTGGVAIGKYIAAKAGYRRIVLELGGNDPLIVLDDADPERAATLAAQGSYGNSGQRCTAVKRILVQKGVAPRFTELLVEKTRAWSHGDPFDPANRMGTVIDEAAAALFEARVDEAVSQGARLLTGNERRGALYAPTVLDRVDASMTLVREETFGPVSPIIAFDTIDDAIRIGNGTAFGLSSGVCTDRADAIVRFVNELNVGTVNVWEVPGYRLELTPFGGIKDSGLGYKEGVQEAMKSFTNLKTFSLPW
>641922873
DHPAFRRETLRWCGERAARARSLDVFDPYSGGRVGTVPLASVDDVRRAFDYAAAYRPTLSRYERSQILERAAARLRACAEEASTLISLESGLSKQDSRYEIGRVADVFKFASIEALRDDAQSFSCDLTLHGTSRRVFSQRQPLGVIVAITPFNHPMNQVAHKIAPAIATNNRVIVKPSEKVPLSALYLADVLYEAGLPEPMLQVLTGDPREIADELLTHPCATLITFTGGVAIGKYIAAKAGYRRIVLELGGNDPLIVLDDADPERAATLAAQGSYGNSGQRCTAVKRILVQKGVAPRFTELLVEKTRAWSHGDPFDPANRMGTVIDDAAAVLFEARVDEAVSQGARLLTGNERRGALYAPTVLDRVDASMTLVREETFGPVSPIIAFDTIDDAIRIGNGTAFGLSSGVCTDRADAIVRFVNELNVGTVNVWEVPGYRLELTPFGGIKDSGLGYKEGVQEAMKSFTNLKTFSLPW
>2754958098
DHPAFRRETLRWCGERAARARTLDVFDPYSGMRVGEVPLASVDDVRRAFDYAAAYRPTLSRYERSQILERAAARLRACAEEASTLISLESGLSKQDSRHEIGRVADVFKFASIEALRDDAQSYSCDLTPHGTSRRVFSQRQPLGVIVAITPFNHPMNQVAHKIAPAIATNNRVIVKPSERVPLSALYLADVLYEAGLPEPMLQVLTGDPREVADELLTHPRATLITFTGGVAIGKYIAAKAGYRRIVLELGGNDPLIVLDDADLERAATLAAQGSYKNSGQRCTAVKRILVQKGVAPRFTELLVEKTRAWSYGDPFDPANRMGTVIDEAAAALFEARVDEAVLQGARLLTGNERRGALYAPTVLDRVDASMTLVREETFGPVSPIIAFDTIDDAIRIGNGTAFGLSSGVCTDRADAIVRFVNELNVGTVNVWEVPGYRLELTPFGGIKDSGLGYKEGVQEAMKSFTNLKTFSLPW
>2793719345
DHPAFRRETLRWCGERAARARTLDVFDPYSGMRVGEVPLASVDDVRRAFDYAAAYRPTLSRYERSQILERAAARLRACAEQASTLISLESGLSKQDSRYEIGRVADVFKFASIEALRDDAQSFSCDLTPHGTSRRVFSQRQPLGVIVAITPFNHPMNQVAHKIAPAIATNNRVIVKPSEKVPLSALYLADVLYEAGLPEPMLQVLTGDPREIADELLTHPCATLITFTGGVAIGKYIAAKAGYRRIVLELGGNDPLIVLDDADLERAATLAAQGSYRNSGQRCTAVKRILVQKGVAPRFTELLVEKTRAWSYGDPFDPANRMGTVIDEAAAALFEARVDEAVSQGARLLTGNERRGALYAPTVLDRVDASMTLVREETFGPVSPIIAFDTIDDAIRIGNGTAFGLSSGVCTDRADAIVRFVNELNVGTVNVWEVPGYRLELTPFGGIKDSGLGYKEGVQEAMKSFTNLKTFSLPW
>2579627684
DHDAFRAEALRLCGERVSRTRTFDVTDPYTGRRVGTAPLASADDVRAAFDYAMAYRPRLTRYERSQILERAAALLRERAEEASDLITLESGLSKQDSRYEIGRVADVLKFASVEALRDDAQSFACDLTPHGKARRVFSQREPLGVIVAITPFNHPMNQVAHKVAPAIATNNRVIVKPSEKVPLSAFYFADLLYEAGLPEPMLQILTGDPREIADELLTHPHTSLVTFTGGVAIGKYIAAKAGYRRVVLELGGNDPLIVLNDADLERAASLAVQGSYRNSGQRCTAVKRILVQRAAAPAFTELLVEKTRRWSYGDPFDPANEMGTVIDVAAARLFEARVGEAVAQGARLLSGNVRKGALYAPTVLDRVDPAMTLVREETFGPVSPIISFDTIDDAIRISNDTVFGLSSGVCTDSAEAIVRFVNELKVGSVNVWEVPGYRIELAPFGGVKDSGLGDKEGVQEAMKSFTNLKTFSLPW
>2527196991
DHPAFRAETLRWCGTHAARSRSFDVTDPYTGMRVGTAPLASVDDVRAAFDYALAYRPALTRYERSQILERAAVLLRERTEQASDLITLESGLSKQDSRYEIGRVADVLKFASVEALRDDAQSFSCDLTPHGKARRVFSQRQPLGAIVAITPFNHPMNQVAHKIAPAIATNNRVIVKPSEKVPLSAFYLADLLYEAGLPAPMLQVLTGDPREIADELVTHPHAALITFTGGVSIGKAIAARAGYRRVVLELGGNDPLIVLEDADLDRAASLAVAGSYRNSGQRCTAVKRILVQRSVASAFTERLVEKTRAWKYGDPFDPANDMGTVIVESAARLFEARVDDAIARGARLLTGNVRRGALYAPTVLDGVDPSMTLVREETFGPVSPVIAFDTIDDAIRISNGTPFGLSSGVCTDSAAAIVRFVNELNVGTVNVWEVPGYRIELTPFGGIKDSGLGYKEGVQEAMKSFTNLKTFSLPW
>2766172060
DHPAFRAEALRWCGLRATRERTFDVTDPYTGMRVGTAPLASGDDVRAAFDYAMAYRPVLTRYERSQILERAAALLRERTEEASDLITLESGLSKQDSRYEIGRVADVLKFASVEALRDDAQSFSCDLTPHGKARRVFSQRQPLGVIVAITPFNHPMNQVAHKIAPAIATNNRVIVKPSEKVPLSAFYLADLLYEAGLPEPMLQVVTGDPREIADELVTHSHASLITFTGGVAIGKAIAAKAGYRRVVLELGGNDPLIVLGDADLDRAASLAVQGSYRNSGQRCTAVKRILVQRSVAPAFTERLVAKTRAWSYGDPFDPANEMGTVIDEAAARLFEARVDEAVAQGARLLTGNVRRGALYAPTVLDRVDPAMALVREETFGPVSPVIAFDTIDDAIRISNGTAFGLSSGVCTDSTEAVVRFVNELNVGTVNVWEVPGYRIELTPFGGIKDSGLGYKEGVQEAMKSFTNLKTFSLPW
>2851323933
DHPAFRAEALRWCGARAARERTFDVTDPYTGMRVGTVPLASVDDVRAAFDYAMAYRPVLTRYERSQILERAAALLRERTDEASDLITLESGLSKQDSRYEIGRVADVLKFASVEALRDDAQSFSCDLTPHGKARRVFSQRQPLGVIVAITPFNHPMNQVAHKVAPAIATNNRVIVKPSEKVPLSAFYLADLLHEAGLPEPMLQVVTGDPREIADELVTHPHASLITFTGGVAIGKAIAAKAGYRRVVLELGGNDPLIVLGDADLDRAASLAVQGSYRNSGQRCTAVKRILVQRSVAPAFTERLVEKTRAWSYGDPFDPANEMGTVIDEAAARLFEARVDEAVAQGARLLAGNVRRGALYAPTVLDRVDPAMALVREETFGPVSPVIAFDTIDDAIRISNGTAFGLSSGVCTDSTEAVVRFVNELNVGTVNVWEVPGYRMELTPFGGIKDSGLGYKEGVQEAMKSFTNLKTFSLPW
>2810915339
DHPAFRAEALRWCGARAARERTFDVTDPYTGMRVGTVPLASVDDVRAAFDYAMAYRPVLTRYERSQILERAAALLRERTEEASDLITLESGLSKQDSRYEIGRVADVLKFASVEALRDDAQSFSCDLTPHGRARRVFSQRQPLGVIVAITPFNHPMNQVAHKVAPAIATNNRVIVKPSEKVPLSAFYLADLLHEAGLPEPMLQVVTGDPREIADELVTHPHASLITFTGGVAIGKAIAAKAGYRRVVLELGGNDPLIVLGDADLDRAASLAVQGSYRNSGQRCTAVKRILVQRSVAPAFTERLVEKTRAWSYGDPFDPANEMGTVIDEAAARLFEARVNEAVAQGARLLAGNVRRGALYAPTVLDRVDPAMALVREETFGPVSPVIAFDTIDDAIRISNGTAFGLSSGVCTDSTEAVVRFVNELNVGTVNVWEVPGYRIELTPFGGVKDSGLGYKEGVQEAMKSFTNLKTFSLPW
>2811523604
DHPAFRAEALRWCGARADRERTFDVTDPYTGMRVGTAPLASASDVRAAFDYAMAYRPVLTRYERSQILERAAALLRERAEEASDLITLESGLSKQDSRYEIGRVADVLKFASVEALRDDAQSFSCDLTPHGKARRVFSQRQPLGVIVAITPFNHPMNQVAHKVAPAIATNNRVIVKPSEKVPLSAFYLADLLHEAGLPEPMLQVVTGDPREIADELVTHPHASLITFTGGVAIGKAIAAKAGYRRVVLELGGNDPLIVLGDADLDRAASLAVQGSYRNSGQRCTAVKRILVQRSVAPAFTDRLVEKTRAWSYGDPFDPANEMGTVIDEAAARLFEARVNEALAQGARLLTGNVRRGALYAPTVLDRVDPAMALVREETFGPVSPVIAFDTIDDAIRISNGTAFGLSSGVCTDSTEAVVRFVNELNVGTVNVWEVPGYRIELTPFGGIKDSGLGYKEGVQEAMKSFTNLKTFSLPW
>2811226199
DHPAFRAETLRWCGARAARERTFDVTDPYTGLRVGTAPLASGDDVRAAFDYAMAYRPVLTRYERSQILERSAALLRERTEEASDLITLESGLSKQDSRYEIGRVADVLKFASVEALRDDAQSFSCDLTPHGKARRVFSQRQPLGVIVAITPFNHPMNQVAHKVAPAIATNNRVIVKPSEKVPLSAFYLADLLHEAGLPEPMLQVVTGDPREIADELVTHPHASLITFTGGVAIGKAIAAKAGYRRVVLELGGNDPLIVLGDADLDRAASLAVQGSYRNSGQRCTAVKRILVQRSVAPAFTERLVEKTRAWSYGDPFDPANEMGTVIDEAAARLFEARVNEAVAQGARLLAGNVRRGALYAPTVLDRVDPAMALVREETFGPVSPVIAFDTIDDAIRISNGTAFGLSSGVCTDSTEAVVRFVNELNVGTVNVWEVPGYRIELTPFGGIKDSGLGYKEGVQEAMKSFTNLKTFSLPW
>2810985688
DHPAFRAEALRWCGARAARERTFDVTDPYTGMRVGTAPLASGDDVRAAFDYAMAYRPVLTRYERSQILERAAALLRERTEEASDLITLESGLSKQDSRYEIGRVADVLKFASVEALRDDAQSFSCDLTPHGKARRVFSQRQPLGVIVAITPFNHPMNQVAHKVAPAVATNNRVIVKPSEKVPLSAFYLADLLHEAGLPEPMLQVVTGDPREIADELVTHPHASLITFTGGVAIGKAIAAKAGYRRVVLELGGNDPLIVLGDADLDRAASLAVQGSYRNSGQRCTAVKRILVQRSVAPAFTECLVEKTRAWSYGNPFDPANEMGTVIDEAAARLFEARVNEAVVQGARLLTGNVRRGALYAPTVLDRVDPAMALVREETFGPVSPVIAFDTIDDAIRISNGTAFGLSSGICTDSTEAVVRFVNELNVGTVNVWEVPGYRIELTPFGGIKDSGLGYKEGVQEAMKSFTNLKTFSLPW
>2810908958
DHPAFRTEALRWCGARADRERTFDVTDPYTGMRVGTAPLASVDDVRAAFDYAMAFRPVLTRYERSQILERAAALLRERTEEASDLITLESGLSKQDSRYEIGRVADVLKFASVEALRDDAQSFSCDLTPHGKARRVFSQRQPLGVIVAITPFNHPMNQVAHKVAPAVATNNRVIVKPSEKVPLSAFYLADLLHEAGLPEPMLQVVTGDPREIADELVMHPHASLITFTGGVAIGKAIAAKAGYRRVVLELGGNDPLIVLGDADLDRAALLAVQGSYRNSGQRCTAVKRILVQRSVAPAFTERLVEKTRACSYGDPFDPANEMGTVIDEAAARLFEARVNEAVAQGARLLTGNVRRGALYAPTVLDRVDPAMALVREETFGPVSPVIAFDTIDDAIRISNGTAFGLSSGVCTDSTEAVVRFVNELNVGTVNVWEVPGYRIELTPFGGIKDSGLGYKEGVQEAMKSFTNLKTFSLPW
>2811594598
DHPAFRAEALRWCGARAARERTFDVTDPYTGMRVGTAPLASVDDVRAAFNYAMAYRPVLTRYERSQILERAAALLRERTEEASDLITLESGLSKQDSRYEIGRVADVLKFASVEALRDDAQSFSCDLTPHGKARRVFSQRQPLGVIVAITPFNHPMNQVAHKVAPAIATNNRVIVKPSEKVPLSAFYLADLLHEAGLPEPMLQVVTGDPLEIADELVTHPHASLITFTGGVAIGKAIAAKAGYRRVVLELGGNDPLIVLGDADLDRAASLAVQGSYRNSGQRCTAVKRILVQRSIAPAFTERLVEKTRTWSYGDPFDPANEMGTVIDEAAARLFEARVDEAVAQGARLLTGNVRRGALYAPTVLDRVDPAMALVREETFGPVSPVIAFDTIDDAIRISNGTAFGLSSGVCTDSTEAVVRFVNELNVGTVNVWEVPGYRIELTPFGGIKDSGLGYKEGVQEAMKSFTNLKTFSLPW
>2811199657
DHPAFRAEALRWCGARAARKRTFDVTDPYTGLRVGTAPLASVDDVRAAFDYAMAYRPVLTRYERSQILERAAALLRERAEEASDLITLESGLSKQDSRYEIGRVADVLKFASVEALRDDAQSFSCDLTPHGKARRVFSQRQPLGVIVAITPFNHPMNQVAHKVAPAIATNNRVIVKPSEKVPLSAFYLADLLHEAGLPEPMLQVVTGDPREIADELVTHPHASLITFTGGVAIGKAIAAKAGYRRVVLELGGNDPLIVLGDADLDRAALLAVQGSYRNSGQRCTAVKRILVQRSVAPAFTERLVEKTRAWSYGDPFDPANEMGTVIDEAAARLFEARVNEAVAQGARLLTGNVRRGALYAPTVLDRVDPAMALVREETFGPVSPVIAFDTIDDAIRISNGTAFGLSSGVCTDSTEAVVRFVNELNVGTVNVWEVPGYRIELTPFGGIKDSGLGYKEGVQEAMKSFTNLKTFSLPW
>2811541709
DHPAFRAEALRWCGARATRERTFDVTDPYTGVRVGTAPLASIDDVRAAFDYAMAYRPVLTRYERSQILERAAALLRERAEEASDLITLESGLSKQDSRYEIGRVADVLKFASVEALRDDAQSFSCDLTPHGKARRVFSQRQPLGVIVAITPFNHPMNQVAHKVAPAIATNNRVIVKPSEKVPLSAFYLADLLHEAGLPEPMLQVVTGDPREIADELVMHPHASLITFTGGVAIGKAIAAKAGYRRVVLELGGNDPLIVLGDADLDRAASLAVQGSYRNSGQRCTAVKRILVQRSVAPAFTERLVEKTRAWSYGDPFDPANEMGTVIDEAAARLFEARVNEAVAQGARLLTGNVRRGALYAPTVLDRVDPAMALVREETFGPVSPVIAFDTIDDAIRISNGTAFGLSSGVCTDSTEAVVRFVNELNVGTVNVWEVPGYRIELTPFGGIKDSGLGYKEGVQEAMKSFTNLKTFSLPW
>2811126445
DHPAFRAEALRWCGARAARERTFDVTDPYTGMRVGTAPLASVDDVRAAFDYAMAYRPVLTRYERSQILERAAALLRERTEEASDLITLESGLSKQDSRYEIGRVADVLKFASVEALRDDAQSFSCDLTPHGKARRVFSQRQPLGVIVAITPFNHPMNQVAHKVAPAVATNNRVIVKPSEKVPLSAFYLADLLHEAGLPEPMLQVVTGDPREIADELVTHPHASLITFTGGVAIGKAIAAKAGYRRVVLELGGNDPLIVLGDADLDRAALLAVQGSYRNSGQRCTAVKRILVQRSVAPAFTERLVEKTRAWSYGDPFDPANEMGTVIDEAAARLFEARVDEAVAQGARLLTGNVRRGALYAPTVLDCVDPAMALVREETFGPVSPVIAFDTIDDAIRISNGTAFGLSSGVCTDSTEAVVRFVNELNVGTVNVWEVPGYRIELTPFGGIKDSGLGYKEGVQEAMKSFTNLKTFSLPW
>2811123020
DHPAFRAEALRWCGARAARERTFDVTDPYTGLRVGTAPLASVDDVRAAFDYAMAYRPVLTRYERSQILERAAALLRERTEEASDLITLESGLSKQDSRYEIGRVADVLKFASVEALRDDAQSFSCDLTPHGKARRVFSQRQPLGVIVAITPFNHPMNQVAHKVAPAVATNNRVIVKPSEKVPLSAFYLADLLHEAGLPEPMLQVVTGDPREIADELVTHPHASLITFTGGVAIGKAIAAKAGYRRVVLELGGNDPLIVLGDADLDRAASLAVQGSYRNSGQRCTAVKRILVQRSVAPAFTERLVEKTRAWSYGDPFDPANEMGTVIDEAAARLFEARVNEAVAQGARLLTGNVRRGALYAPTVLDRVDPAMALVREETFGPVSPVIAFDAIDDAIRISNGTAFGLSSGVCTDSTEAVVRFVNELNVGTVNVWEVPGYRIELTPFGGIKDSGLGYKEGVQEAMKSFTNLKTFSLPW
>2811573374
DHPAFRAEALRWCGARAARERTFDVTDPYTGMRVGTAPLASIDDVRAAFDYAMAYRPVLTRYERSQILERAAALLRERAEEASDLITLESGLSKQDSRYEIGRVADVLKFASVEALRDDAQSFSCDLTPHGKARRVFSQRQPLGVIVAITPFNHPMNQVAHKVAPAVATNNRVIVKPSEKVPLSAFYLADLLHEAGLPEPMLQVVTGDPREIADELVTHPHASLITFTGGVAIGKAIAAKAGYRRVVLELGGNDPLIVLGDADLDRAALLAVQGSYRNSGQRCTAVKRILVQRSVAPAFTERLVEKTRAWSYGDPFDPVNEMGTVIDEAAARLFEARVNEAVAQGARLLTGNVRRGALYAPTVLDRVDPAMALVREETFGPVSPVIAFDTIDDAIRISNGTAFGLSSGVCTDSTEAVVRFVNELNVGTVNVWEVPGYRIELTPFGGIKDSGLGYKEGVQEAMKSFTNLKTFSLPW
>2811632602
DHPAFRAEALRWCGARAARERTFDVTDPYTGMRVGTAPLASVDDVRAAFDYAVAYRPVLTRYERSHILERAAALLRERAEEASDLITLESGLSKQDSRYEIGRVADVLKFASVEALRDDAQSFSCDLTPHGKARRVFSQRQPLGVIVAITPFNHPMNQVAHKVAPAIATNNRVIVKPSEKVPLSAFYLADLLHEAGLPEPMLQVVTGDPREIADELVMHPHASLITFTGGVAIGKAIAAKAGYRRVVLELGGNDPLIVLGDADLDRAALLAVQGSYRNSGQRCTAVKRILVQRSVAPAFTERLVEKTRAWSYGDPFDPANEMGTVIDEAAARLFEARVNEAVAQGARLLTGNVRRGALYAPTVLDRVDPAMALVREETFGPVSPVIAFDTIDDAIRISNGTAFGLSSGVCTDSTEAVVRFVNELNVGTVNVWEVPGYRIELTPFGGIKDSGLGYKEGVQEAMKSFTNLKTFSLPW
>2811291825
DHPAFRAEALRWCGAHAARERTFDVTDPYTGMRVGTAPLASVDDVRAAFDYAMAYRPVLTRYERSQILERAAALLRERTEEASDLITLESGLSKQDSRYEIGRVADVLKFASVEALRDDAQSFSCDLTPHGKARRVFSQRQPLGVIVAITPFNHPMNQVAHKVAPAIATNNRVIVKPSEKVPLSAFYLADLLHEAGLPEPMLQVVTGDPREIADELVTHPHASLITFTGGVAIGKAIAAKAGYRRVVLELGGNDPLIVLGDADLDRAASLAVQGSYRNSGQRCTAVKRILVQRSVAPAFTERLVEKTRAWSYGDPFDPANEMGTVIDEAAARLFEARVNEALAQGARLLTGNVRRGALYAPTVLDRVDPAMALVREETFGPVSPVIAFDTIDDAIRISNGTAFGLSSGVCTDSTEAVVRFVNELNVGTVNVWEVPGYRIELTPFGGIKDSGLGYKEGVQEAMKSFTNLKTFSLPW
>2811678135
DHPAFRAEALRWCGARAARERTFDVTDPYTGMRVGTAPLASVDDVRAAFDYAMAYRPVLTRYARSQILERAAALLRERTEEASDLITLESGLSKQDSRYEIGRVADVLKFASVEALRDDAQSFSCDLTPHGKARRVFSQRQPLGVIVAITPFNHPMNQVAHKVAPAIATNNRVIVKPSEKVPLSAFYLADLLHEAGLPEPMLQVVTGDPREIADELVTHPHASLITFTGGVAIGKAIAAKAGYRRVVLELGGNDPLIVLGDADLDRAVSLAVQGSYRNSGQRCTAVKRILVQRSVAPAFTERLVEKTRAWSYGDPFDPANEMGTVIDEAAARLFEARVDEAVAQGARLLTGNVRRGALYAPTVLDRVDPAMALVREETFGPVSPVIAFDTIDDAIRISNGTAFGLSSGVCTDSTEAVVRFVNELNVGTVNVWEVPGYRIELTPFGGIKDSGLGYKEGVQEAMKSFTNLKTFSLPW
>2811732415
DHPAFRAEALRWCGARAARERTFDVTDPYTGMRVGTAPLASVDDVRAAFDYAMAYRPVLTRYERSQILERAAALLHERTEEASDLITLESGLSKQDSRYEIGRVADVLKFASVEALRDDAQSFSCDLTPHGKARRVFSQRQPLGVIVAITPFNHPMNQVAHKVAPAIATNNRVIVKPSEKVPLSAFYLADLLHEAGLPEPMLQVVTGDPREIADELVTHPHASLITFTGGVAIGKAIAAKAGYRRVVLELGGNDPLIVLGDADLDRAALLAVQGSYRNSGQRCTAVKRILVQRSVAPAFTERLVEKTRAWSYGDPFDPANEMGTVIDEAAARLFEARVNEAVAQGARLLTGNVRRGALYAPTVLDRIDPAMALVREETFGPVSPVIAFDTIDDAIRISNGTAFGLSSGVCTDSTEAVVRFVNELNVGTVNVWEVPGYRIELTPFGGIKDSGLGYKEGVQEAMKSFTNLKTFSLPW
>2754469820
DHPAFRAEALRWRGERAVRERTLDVTDPYTGMRVGTVPLASVDDVRAAFDYAMAYRPALTRYERSQILERAAALLRERTEEASDLISLESGLSKQDSRYEIGRVADVLKFASVEALRDDAESFSCDLTPHGKARRVFSQRQPLGVIVAITPFNHPMNQVAHKVAPAIATNNRVILKPSEKVPLSAFYLAGLLVEAGLPEPMLQVVTGDPGEIADELVTHPHASLITFTGGVAIGKAIAAKAGYRRVVLELGGNDPLIVLDDADLDRAASLAVRGSYRNSGQRCTAVKRILVQRSVAPAFTERLVELTRAWSYGDPFDPANEMGTVIDEAAARLFEARVNEAVAQGARLLAGNVRRGALYAPTVLDRVDPAMTLVREETFGPVSPVIAFDTIDDAIRISNGTAFGLSSGVCTDSTAAVVRFVNELNVGTVNVWEVPGYRIELTPFGGVKDSGLGYKEGVQEAMKSFTNLKTFSLPW
>2754499791
DHPAFRAEALRWRGERAVRERTLDVTDPYTGMRVGTAPLASVDDVRAAFDYAMAYRPALTRYERSQILERAAALLRERTEEASDLISLESGLSKQDSRYEIGRVADVLKFASVEALRDDAQSFSCDLTPHGKARRVFSQRQPLGVIVAITPFNHPMNQVAHKVAPAIATNNRVILKPSEKVPLSAFYLADLLVEAGLPEPMLQVVTGDPGEIAEELVTHPHASLITFTGGVAIGKAIAAKAGYRRVVLELGGNDPLIVLDDADLDRAASLAVQGSYRNSGQRCTAVKRILVQRSVAPAFTERLVELTRAWSYGDPFDPANEMGTVIDEAAARLFEARVNEAVAQGARLLAGNVRRGALYAPTVLDSVDPAMTLVREETFGPVSPVIAFDTIDDAIRISNGTAFGLSSGVCTDSTAAVVRFVNELNVGTVNVWEVPGYRIELTPFGGVKDSGLGYKEGVQEAMKSFTNLKTFSLPW
>2754538464
DHPAFRAEALRWRGERAVRERTLDVTDPYTGMRVGTVPLASGDDVRAAFDYAMAYRPALTRYERSQILERAAALLRERTEEASDLISLESGLSKQDSRYEIGRVADVLKFASVEALRDDAQSFSCDLTPHGKARRVFSQRQPLGVIVAITPFNHPMNQVAHKVAPAIATNNRVILKPSEKVPLSAFYLADLLVEAGLPEPMLQVLTGDPGEIADELVTHPHASLITFTGGVAIGKAIAAKAGYRRVVLELGGNDPLIVLDDADLDRAASLAVQGSYRNSGQRCTAVKRILVQRSVAPAFTERLVELTRAWSYGDPFDPANEMGTVIDEAAARLFEARVNEAVAQGARLLAGNVRRGALYAPTVLDRVDPAMTLVREETFGPVSPVIAFDTIDDAIRISNGTAFGLSSGVCTDSTAAVVRFVNELNVGTVNVWEVPGYRIELTPFGGVKDSGLGYKEGVQEAMKSFTNLKTFSLPW
>2552800712
DHPAFRAETLRWRGARAVRERTLDVTDPYTGMRVGTVPLASVDDVRAAFDYAMAYRPVLTRYARAQILERAAALLRERTEEASDLISLESGLSKQDSRYEIGRVADVLKFASVEALRDDAQSFSCDLTPHGKARRVFSQRQPLGVIVAITPFNHPMNQVAHKVAPAIATNNRVILKPSEKVPLSAFYLADLLVEAGLPEPMLQVLTGDPDEIADELVTHPHASLITFTGGVAIGKAIAAKAGYRRVVLELGGNDPLIVLEDADLDRAASLAVQGSYRNSGQRCTAVKRILVQRSVAPAFTERLVELTRAWSYGDPFDPANEMGTVIDEAAACLFEARVNEAVAQGARLLAGNVRRGALYAPTVLDCVDPAMALVREETFGPVSPVIAFDTIDDAIRISNGTAFGLSSGVCTDSTAAVVRFVNELNVGTVNVWEVPGYRIELTPFGGVKDSGLGYKEGVQEAMKSFTNLKTFSLPW
>2813934695
DHPAFRAETLRWRGERAVRERTLDVTDPFTGMRVGTVPLASVDDVRAAFDYAMAYRPVLTRYARAQILERAAALLRERSEEASDLISLESGLSKQDSRYEIGRVADVLKFASVEALRDDAQSFSCDLTPHGKARRVFSQRQPLGVIVAITPFNHPMNQVAHKVAPAIATNNRVILKPSEKVPLSAFYLADLLVEAGLPEPMLQVLTGDPDEIADELVTHPHASLITFTGGVAIGKGIAAKAGYRRVVLELGGNDPLIVLEDADLDRAASLAVQGSYRNSGQRCTAVKRILVQRSVAPAFTERLVELTRAWSYGDPFDPANEMGTVIDEAAACLFEARVNEAVAQGARVLAGNVRRGALYAPTVLDRVDPAMALVREETFGPVSPVIAFDTIDDAIRISNGTAFGLSSGVCTDSTAAVVRFVNELNVGTVNVWEVPGYRIELTPFGGVKDSGLGYKEGVQEAMKSFTNLKTFSLPW
>2817463036
DHPAFRAEALRWCGTRASRARVFDIDDPYTGTRVGTAPLASVDDVRAAFDYAIAYRPALTRYERSQILERAAALLRARCEEASDLITLESGLSKQDSRYEIGRVADVLKFASVEALRDDAQSFSCDLTPHGKARRVFSQRQPLGVIVAITPFNHPMNQVAHKIAPAIATNNRVIVKPSEKVPLSAFYLADLLYEAGLPEPMLQVLTGDPREIADELVTHPHAALITFTGGVSIGKAIAARAGYRRIVLELGGNDPLIVLDDADLERAASLAVVGSYRNSGQRCTAVKRILVQRSIAPAFTELLVEKTRAWKYGDPFDVANEMGTVIDAAAGSFVISCGTQHSQ
>2817292422
DHPAFRAEALRWCGTRATRARVFDIDDPYAGARVGTAPLASVDDVRAAFDYAIAYRPALTRYERSQILERAAALLRTRCEEASDLITLESGLSKQDSRYEIGRVADVLKFASVEALRDDAQSFSCDLTPHGKARRVFSQRQPLGVIVAITPFNHPMNQVAHKIAPAIATNNRVIVKPSEKVPLSAFYLADLLYEAGLPEPMLQVLTGDPREIADELVTHPHAALITFTGGVSIGKAIAARAGYRRIVLELGGNDPLIVLDDADLERAASLAVVGSYRNSGQRCTAVKRILVQRSIAPAFTELLVEKTRAWKYGDPFDVANEMGTVIDAAAARLFEARVEEAVAHGARLLTGNVRRGALYAPTVLDNVDPSMTIVREETFGPVSPVIAFDTIDDAIRISNGTAFGLSSGVCTDSTAAVVRFVNELKVGTVNVWEVPGYRIELSPFGGIKDSGLGYKEGVQEAMKSFTNLKTFSLPW
>2816028434
DHPAFRAEALRWCGTRASRARVFDIDDPYTGARVGTAPLASVDDVRAAFDYAIAYRPALTRYERSQILERTAALLRTRCEEASDLITLESGLSKQDSRYEIGRVADVLKFASVEALRDDAQSFSCDLTPHGKARRVFSQRQPLGVIVAITPFNHPMNQVAHKIAPAIATNNRVIVKPSEKVPLSAFYLADLLYEAGLPEPMLQVLTGDPREIADELVTHPHAALITFTGGVSIGKAIAARAGYRRIVLELGGNDPLIVLDDADLERAASLAVVGSYRNSGQRCTAVKRILVQRSIAPAFTELLVEKTRAWKYGDPFDVANEMGTVIDAAAARLFEARVGEAIARGARLLTGNVRRGALYAPTVLDNVDPSMTIVREETFGPVSPVIAFDTIDDAIRISNGTAFGLSSGVCTDSTAAVVRFVNELKVGTVNVWEVPGYRIELSPFGGIKDSGLGYKEGVQEAMKSFTNLKTFSLPW
>2816005556
DHPAFRAEALRWCGTRASRARVFDIDDPYTGTRVGTAPLASVDDVRAAFDYAIAYRPALTRYERSQILERAAALLRARCEEASDLITLESGVSKQDSRYEIGRVADVLKFASAEALRDDAQSFSCDLTPHGKARRVFSQRQPLGVIVAITPFNHPMNQVAHKIAPAIATNNRVIVKPSEKVPLSAFYLADLLYEAGLPEPMLQVLTGDPREIADELVTHPHAALITFTGGVSIGKAIAARAGYRRIVLELGGNDPLIVLDDADLERAASLAVVGSYRNSGQRCTAVKRILVQRSIAPAFTELLVEKTRAWKYGDPFDVANEMGTVIDAAAARLFEARVGEAIARGARLLTGNVRRGALYAPTVLDNVDPSMTIVREETFGPVSPVIAFDTIDDAIRISNGTAFGLSSGVCTDSTAAVVRFVNELKVGTVNVWEVPGYRIELSPFGGIKDSGLGYKEGVQEAMKSFTNLKTFSLPW
>2817372473
DHPAFRAEALRWCGTRASRARVFDIDDPYTGARVGTAPLASVDDVRAAFDYAIAYRPALTRYERSQILERTAALLRTRCEEASDLITLESGLSKQDSRYEIGRVADVLKFASAEALRDDAQSFSCDLTPHGKARRVFSQRQPLGVIVAITPFNHPMNQVAHKIAPAIATNNRVIVKPSEKVPLSAFYLADVLYEAGLPEPMLQVLTGDPREIADELVTHPHAALITFTGGVSIGKAIAARAGYRRIVLELGGNDPLIVLDDADLERAAALAVVGSYRNSGQRCTAVKRILVQRSIAPAFTELLVEKTRAWKYGDPFDVANEMGTVIDAAAARLFEARVEEAVAHGARLLTGNVRRGALYAPTVLDDVDPSMTIVREETFGPVSPVIAFDTIDDAIRISNGTAFGLSSGVCTDSTAAVVRFVNELKVGTVNVWEVPGYRIELSPFGGIKDSGLGYKEGVQEAMKSFTNLKTFSLPW
>2817303881
DHPAFRAEALRWCGTRATRARVFDIDDPYTGARVGTAPLASVDDVRAAFDYAIAYRPALTRYERSQILERAAALLRARCEEASDLITLESGLSKQDSRYEIGRVADVLKFASAEALRDDAQSFSCDLTPHGKARRVFSQRQPLGVIVAITPFNHPMNQVAHKIAPAIATNNRVIVKPSEKVPLSAFYLADVLYEAGLPEPMLQVLTGDPREIADELVTHPHAALITFTGGVSIGKAIAARAGYRRIVLELGGNDPLIVLDDADLERAAALAVVGSYRNSGQRCTAVKRILVQRSIAPAFTELLVEKTRAWKYGDPFDVANEMGTVIDAAAARLFEARVEEAVAHGARLLTGNVRRGALYAPTVLDNVDPSMTIVREETFGPVSPVIVFDTIDDAIRISNGTAFGLSSGVCTDSTAAVVRFVNELKVGTVNVWEVPGYRIELSPFGGIKDSGLGYKEGVQEAMKSFTNLKTFSLPW
>2817285490
DHPAFRAEALRWCGTRASRARVFDIDDPYTGARVGTAPLASVDDVRAAFDYAIAYRPALTRYERSQILERAAALLRARCEEASDLITLESGLSKQDSRYEIGRVADVLKFASAEALRDDAQSFSCDLTPHGKARRVFSQRQPLGVIVAITPFNHPMNQVAHKIAPAIATNNRVIVKPSEKVPLSAFYLADLLYEAGLPEPMLQVLTGDPREIADELVTHAHAALITFTGGVSIGKAIAARAGYRRIVLELGGNDPLIVLDDADLERAAVLAVVGSYRNSGQRCTAVKRILVQRSIAPAFTELLVEKTRAWKYGDPFDVANEMGTVIDAAAARLFEARVEEAVAHGARLLTGNVRRGALYAPTVLDDVDPSMTIVREETFGPVSPVIAFDTIDDAIRISNGTAFGLSSGVCTDSTAAVVRFVNELKVGTVNVWEVPGYRIELSPFGGIKDSGLGYKEGVQEAMKSFTNLKTFSLPW
>2754629992
DHPAFRAETLRWCGTRALRDRVFDVADPYTGTRVGTAPLASVEDVRAAFDYAIAYRPALTRYERSQILERAAALLRERADEASDLITLESGLSKQDSRYEIGRVADVLKFASAEALRDDAQSFSCDLTPHGKARRVFSQRQPLGVIVAITPFNHPMNQVAHKIAPAIATNNRVIVKPSEKVPLSAFYLADLLYEAGLPEPMLQVLTGDPREIADELVTHPHASLITFTGGVSIGKAIAARAGYRRIVLELGGNDPLIVLDDADLERAASLAVLGSYRNSGQRCTAVKRILVQRSIAPAFTELLVEKTRAWKYGDPFDPANDMGTVIDDAAARLFEARVDDAVARGARLLIGNVRRGALYAPTVLDNVDPSMTIVRDETFGPVSPIIAFDTIDDAIRISNGTAFGLSSGVCTDSTAAVVRFVNELKVGTVNVWEVPGYRIELSPFGGIKDSGLGYKEGVQEAMKSFTNLKTFSLPW
>2875051994
DHPAFRAEALRWCGARAARERTFDVTDPYTGTRVGTVPLASVDDVRAAFDYAMAYRPTLTRYERSQILERAAALLRERTEEASDLITLESGLSKQDSRYEIGRVADVLKFAAVEALRDDAQSFSCDLTPHGRARRVFSQRQPLGVIVAITPFNHPMNQVAHKIAPAIATNNRVIVKPSEKVPLSAFYLADLLYEAGLPEPMLQVLTGVPREIADELVTHPHASLITFTGGVAIGKAIAARAGYRRIVLELGGNDPLIVLDDADLERAASLAVLGSYRNSGQRCTAVKRMLVQRAIAPAFTELLVEKTRAWKYGDPFDPANEMGTVIDEEAARLFETRVAEAVAQGARLLTGNVRRGALYAPTVLDNVDPSMTIVREETFGPVSPVIAFDTIDDAIRISNGTAFGLSSGVCTDSTAAVVRFVNELNVGTVNVWEVPGYRIELSPFGGIKDSGLGYKEGVQEAMKSFTNLKTFSLPW
>2754758460
DHPAFRAEALRWCGTRAPRARVFDVTDPYTGTRVGTAPLAGVDDVRAAFDYAMAYRPALTRYERSQILERAAALLRERADEASDLITLESGLSKQDSRYEIGRVADVLKFAAIEALRDDAQSFSCDLTRHGKARRVFSQRQPLGVIVAITPFNHPMNQVAHKIAPAIATNNRVIVKPSEKVPLSAFYLADLLYEAGLPEPMLQVLTGNPAEIADELVTHPHASLITFTGGVAIGKAIAARAGYRRIVLELGGNDPLIVLADADLDRAASLAVCGSYRNSGQRCTAVKRILVQRSIAPAFTELLVEKTRAWKHGDPFDPANEMGTVIDEAAARLFEARVNEAVAQGARLLTGNVRRGALYAPTVLDNVDPSMTIVREETFGPVSPVIAFDTIDDAIRISNGTAFGLSSGVCTDSTAAVVRFVSELKVGTVNVWEVPGYRIELSPFGGIKDSGLGYKEGVQEAMKSFTNLKTFSLPW
>2817356019
DHPAFRAEALRWCGTRAPRARVFDVTDPYTGARVGTAPLASVDDVRAAFDYAMAYRPALTRYERSQILERAAALLRERADEASDLITLESGLSKQDSRYEIGRVADVLKFAAVEALRDDAQSFSCDLTPHGKARRVFSQRQPLGVIVAITPFNHPMNQVAHKIAPAIATNNRVIVKPSEKVPLSAFYLADLLYEAGLPEPMLQVLTGNPAEIADELVTHPHASLITFTGGVAIGKAIAARAGYRRIVLELGGNDPLIVLADADLDRAASLAVCGSYRNSGQRCTAVKRILVQRSIAPAFTDLLVEKTRAWKHGDPFDPANEMGTVIDEAAARLFEARVNEAVAQGARLLTGNVRRGALYAPTVLDNVDPSMTIVREETFGPVSPVIAFDTIDDAIRISNGTAFGLSSGVCTDSTAAVVRFVNELKVGTVNVWEVPGYRIELSPFGGIKDSGLGYKEGVQEAMKSFTNLKTFSLPW
>2546958407
DHPSFRAEALRWCGTRAMRERTLDVTDPYTGTRVGTAPLASVDDVRAAFDYAMAYQPTLTRYARSQILERAAALLRERTEEASDLITLESGLSKQDSRYEIGRVADVLKFAAAEALRDDAQSFSCDLTPHGKTRRVFSQRQPLGVIVAITPFNHPMNQVAHKIAPAIATNNRVIVKPSEKVPLSAFYLADLLYEAGLPEPMLQVLTGAPAEIADELVTHPHASLITFTGGVAIGKAIAARAGYRRIVLELGGNDPLIVLADADLDRAASLAVLGSYRNSGQRCTAVKRMLVQRSIAPAFTELLVEKTRAWRYGDPFDSANEMGTVIDEAAARLFETRVNEAVARGARLLTGNVRRGALYAPTVIDNVDPSMTIVREETFGPVSPVIAFDTIDDAIRISNGTAFGLSSGVCTDSTAAVVRFVNELNVGTVNVWEVPGYRIELSPFGGVKDSGLGYKEGVQEAMKSFTNLKTFSLPW
>2540308370
DHPAFRAEAMRWRGTRAMRERTLDVADPYTGTRVGTAPLASVDDVRAAFDYAMAYRPTLTRYERSQILERAAALLRERTEQASDLITLESGLSKQDSRYEIGRVADVLKFAAVEALRDDAQSFSCDLTPHGKARRVFSQRQPLGVIVAITPFNHPMNQVAHKIAPAIATNNRVIVKPSEKVPLSAFYLADLLYEAGLPEPMLQVLTGDPAEIADELVTHPHASLITFTGGVAIGKAIAARAGYRRIVLELGGNDPLIVLADADLERAASLAVLGSYRNSGQRCTAVKRMLVQRSIAPAFTELLVEKTRAWKYGDPFDSANEMGTVIDAAAARLFETRVNEAVAQGARLLTGNVRRGALYAPTVLDNVDPSMTIVREETFGPVSPVIAFDTIDDAIRISNGTAFGLSSGVCTDSTAAVVRFVNELNVGTVNVWEVPGYRIELSPFGGIKDSGLGYKEGVQEAMKSFTNLKTFSLPW
>2793596823
DHPSFRAEALRWRGTPAMRERTLDVTDPYTGTRVGTAPLASVDDVRAAFDYAMAYRPMLTRYERSQILERAAALLRERTEEASDLITLESGLSKRDSRYEIGRVADVLKFAAVEALRDDAQSFSCDLTPHGKARRVFSQRQPLGVIVAITPFNHPMNQVAHKVAPAIATNNRVIVKPSEKVPLSAFYLADLLYEAGLPEPMLQVLTGDPAEIADELVTHPHASLITFTGGVAIGKAIAARAGYRRIVLELGGNDPLIVLADADLDRAASLAVLGSYRNSGQRCTAVKRMLVQRSIAPAFTELLVEKTRAWKYGDPFDPANEMGTVIDEAAARLFEARVNEAVAQGARLLTGNVRRGALYAPTVLDNVDPSMTIVREETFGPVSPVIAFDTIDDAIRISNGTAFGLSSGVCTDSTAAVVRFVNELNVGTVNVWEVPGYRIELSPFGGVKDSGLGYKEGVQEAMKSFTNLKTFSLPW
>2754815067
DHPSFRAEALRWRGTRAMRERTLDVTDPYTGTRVGTAPLASVDDVRAAFDYAMAYRPTLTRYERSQILERAAALLRERTEEASDLITLESGLSKRDSRYEIGRVADVLKFAAVEALRDDAQSFSCDLTPHGKARRVFSQRQPLGVIVAITPFNHPMNQVAHKIAPAIATNNRVIVKPSEKVPLSAFYLADLLYEAGLPEPMLQVLTGDPAELADELVTHPHASLITFTGGVAIGKAIAARAGYRRIVLELGGNDPLIVLADADLDRAASLAVLGSYRNSGQRCTAVKRMLVQRSIAPAFTDLLVEKTRAWKYGDPFDPANEMGTVIDEAAARLFEARVNEAVAQGARLLTGNVRRGALYAPTVLDNVDPSMTIVREETFGPVSPVVAFDTIDDAIRISNGTAFGLSSGVCTDSTAAVVRFVNELNVGTVNVWEVPGYRIELSPFGGVKDSGLGYKEGVQEAMKSFTNLKTFSLPW
>2754824082
DHPSFRAEALRWRGTRAMRERTLDVTDPYTGTRVGTAPLASVDDVRAAFDYAMAYRPTLTRYERSQILERAGALLRERTEEASDLITLESGLSKRDSRYEIGRVADVLKFAAVEALRDDAQSFSCDLTPHGKVRRVFSQRQPLGVIVAITPFNHPMNQVAHKIAPAIATNNRVIVKPSEKVPLSAFYLADLLYEAGLPEPMLQVLTGNPAELADELVTHPHASLITFTGGVAIGKAIAARAGYRRIVLELGGNDPLIVLADADLDRAASLAVLGSYRNSGQRCTAVKRMLVQRSIAPAFTDLLVEKTRAWKYGDPFDPENEMGTVIDEAAARLFEARVNEAVAQGARLLTGNVRRGALYAPTVLDNVDPSMTIVREETFGPVSPVIAFDTIDDAIRISNGTAFGLSSGVCTDSTAAVVRFVNELNVGTVNVWEVPGYRIELSPFGGIKDSGLGYKEGVQEAMKSFTNLKTFSLPW
>2793732333
DHPSFRAEALRWCGTRAMRERTLDVTDPYTGTRVGTVPLASVDDVRAAFDYAMACRPTLTRYARSQILERAAALLRERTEEASDLITLESGLSKQDSRHEIGRVADVLKFAAVEALRDDAQSFSCDLTPLGKTRRVFSQRQPLGVIVAITPFNHPMNQVAHKIAPAIATNNRVIVKPSEKVPLSAFYLADLLYEAGLPEPMLQVLTGSPAEIADELVTHPHASLITFTGGVAIGKAIAARAGYRRIVLELGGNDPLIVLADADLDRAASLAVLGSYRNSGQRCTAVKRMLVQRSIAPAFTELLVEKTRAWKYGDPFDPANEMGTVIDEAAARLFEARVNEAVAQGARLLTGNVRRGALYAPTVLDNVDPSMTIVREETFGPVSPVIAFDTIDDAIRISNGTAFGLSSGVCTDSTAAVVRFVNELNVGTVNVWEVPGYRIELSPFGGIKDSGLGYKEGVQEAMRSFTNLKTFSLPW
>2793652454
DHPSFRAEALRWCGTRAMRERTLDVTDPYTGTRVGTVPLASVDDVRAAFDYAMAYRPTLTRYVRSQILERAAALLRERTEEASDLITLESGLSKQDSRYEIGRVADVLKFAALEALRDDAQSFSCDLTPHGKTRRVFSQRQPLGVIVAITPFNHPMNQVAHKIAPAIATNNRVIVKPSEKVPLSAFYLADLLYEAGLPEPMLQVLTGSPVEIADELVTHPHASLITFTGGVAIGKAIAARAGYRRIVLELGGNDPLIVLADADLDRAASLAVLGSYRNSGQRCTAVKRMLVQRSIAPAFTELLVEKTRAWKYGDPFDSANEMGTVIDEAAARLFEARVNEAVAQGARLLTGNVRRGALYAPTVLDNVDPSMTIVREETFGPVSPVIAFDTIDDAIRISNGTAFGLSSGVCTDSTAAVVRFVNELNVGTVNVWEVPGYRIELSPFGGIKDSGLGYKEGVQEAMKSFTNLKTFSLPW
>2912493189
DHPSFRAEALRWCGTRAMRERTLDVTDPYTGARVGTAPLASVDDVRAAFDYAMAYRPTLTRYERSQILERAAALLRERTEEASDLITLESGLSKQDSRYEIGRVADVLKFAAVEALRDDAQSFSCDLTPHGKARRVFSQRQPLGVIVAITPFNHPMNQVAHKIAPAIATNNRVIVKPSEKVPLSAFYLADLLYEAGLPEPMLQVLTGDPAEIADELVTHPHASLITFTGGVAIGKAIAARAGYRRIVLELGGNDPLIVLADADLDRAASLAVLGSYRNSGQRCTAVKRMLVQRSIVPAFTELLVEKTRAWKYGDPFDPSNEMGTVIDEAAARLFEARVNEAVAQGARLLTGNVRRGALYAPTVLDNVDPAMALVREETFGPVSPVIAFDTIDDAIRLSNGTAFGLSSGVCTDSTAAVVRFVNELNVGTVNVWEVPGYRIELSPFGGIKDSGLGYKEGVQEAMKSFTNLKTFSLPW
>2774114328
DHPSFRAEALRWCGTRAMRERTLDVTDPYTGTRVGTAPLASVDDVRAAFDYAMAYRPTLTRYERSQILERAAALLRERTEEASDLITLESGLSKQDSRYEIGRVADVLKFAAVEALRDDAQSFSCDLTPHGKARRVFSQRQPLGVIVAITPFNHPMNQVAHKIAPAIATNNRVIVKPSEKVPLSAFYLADLLYEAGLPEPMLQVLTGDPAEIADELVTHPHASLITFTGGVAIGKAIAARAGYRRIVLELGGNDPLIVLADADPDRAASLAVLGSYRNSGQRCTAVKRMLVQRSIAPAFTELLVEKTRAWKYGDPFDPSNEMGTVIDEAAARLFEARVNEAVAQGARLLTGNVRRGALYAPTVLDNVDPSMTLVREETFGPVSPVIAFDTIDDAIRLSNGTAFGLSSGVCTDSTAAVVRFVNELNVGTVNVWEVPGYRIELSPFGGIKDSGLGYKEGVQEAMKSFTNLKTFSLPW
>2582472946
DHPSFRAEALRWCGTRAIRERTLDVTDPYTGTRVGTAPLASVDDVRAAFDYAMAYRPTLTRYERSQILERAAALLRERTEEASDLITLESGLSKQDSRYEIGRVADVLKFAAAEALRDDAQSFSCDLTPHGKARRVFSQRQPLGVIVAITPFNHPMNQVAHKIAPAIATNNRVIVKPSEKVPLSAFYLADLLYEAGLPEPMLQVLTGNPAEIADELVTHPHASLITFTGGVAIGKAIAARAGYRRIVLELGGNDPLIVLADADLDRAASLAVLGSYRNSGQRCTAVKRMLVQRSIAPAFTELLVEKTRAWKYGDPFDSANEMGTVIDETAARLFEARVNEAVAQGARLLTGNVRRGALYAPTVLDNVDPSMTIVREETFGPVSPVIAFDTIDDAIRISNGTAFGLSSGICTDSTAAVVRFVNELKVGTVNVWEVPGYRIELSPFGGIKDSGLGYKEGVQEAMKSFTNLKTFSLPW
>2872277012
DHPSFRAEALRWCGTRAMRERTLDVTDPYTGTRVGTAPLAGVDDVCAAFDYAMAYRPTLTRYARSQILERAAALLRERTEEASDLITLESGLSKQDSRYEIGRVADVLKFAAVEALRDDAQSFSCDLTPHGKARRVFSQRQPLGVIVAITPFNHPMNQVAHKIAPAIATNNRVIVKPSEKVPLSAFYLADLLYEAGLPEPMLQVLTGDPREIADELVTHPHASLITFTGGVAIGKAIAARAGYRRIVLELGGNDPLIVLADADLDRAASLAVLGSYRNSGQRCTAVKRMLVQRSIAPAFTELLVEKTRAWKYGDPFDPANEMGTVIDEAAARLFEARVNEAVAQGARLLTGNVRRGALYAPTVLDNVDPSMTIVREETFGPVSPVIAFDTIDDAIRISNGTAFGLSSGVCTDSTAAVVRFVNELNVGTVNVWEVPGYRIELSPFGGIKDSGLGYKEGVQEAMKSFTNLKTFSLPW
>638757727
DHPSFRAEALRWCGTHAMRERTLDVTDPYTGTRVGTAPLASVDDVRAAFDYAMAYRPTLTRYARSQILERAAALLRERTEEASDLITLESGLSKQDSRYEIGRVADVLKFAAVEALRDDAQSFSCDLTPHGKARRVFSQRQPLGVIVAITPFNHPMNQVAHKIAPAIATNNRVIVKPSEKVPLSAFYLADLLYEAGLPEPMLQVLTGDPVEIADELVTHPHASLITFTGGVAIGKAIAARAGYRRIVLELGGNDPLIVLADADLDRAASLAVLGSYRNSGQRCTAVKRMLVQRSIAPAFTELLVEKTRAWKYGDPFDPANEMGTVIDETAARLFEVRVNEAVAQGARLLTGNVRRGALYAPTVLDNVDPSMTIVREETFGPVSPVIAFDTIDDAIRISNGTAFGLSSGVCTDSTAAVVRFVNELKVGTVNVWEVPGYRIELSPFGGIKDSGLGYKEGVQEAMKSFTNLKTFSLPW
>2611612675
DHPAFRAEALRWCGTRAMRERTLDVTDPYTGMRVGTAPLASVDDVRAAFDYALAYRPKLTRYERSQILERAAALLRERTEEASDLITLESGLSKQDSRYEIGRVADVLKFAAVEALRDDAQSFSCDLTPHGKARRVFSQRQPLGVIVAITPFNHPMNQVAHKIAPAIATNNRVIVKPSEKVPLSAFYLADLLYEAGLPAPMLQVLTGDPAEIADALVTHPHASLITFTGGVAIGKAIAARAGYRRIVLELGGNDPLIVLEDADLERAASLAVLGSYRNSGQRCTAVKRMLVQRSIASAFTELLVEKTRAWTYGDPFDLANEMGTVIDEAAARLFEARVEEAVAQGARLLTGNVRRGALYAPTVLDNVDPSMTIVREETFGPVSPVITFDTIDDAIRISNGTAFGLSSGVCTDSTAAVVRLVNELNVGTVNVWEVPGYRIELAPFGGIKDSGLGYKEGVQEAMKSFTNLKTFSLPW
>2754320743
DHPAFRAEALRWCGTRAMRERTLDVTDPYTGMRVGTAPLASGDDVRAAFDYALAYRPKLTRYERSQILERAAALLRERTEEASDLITLESGLSKQDSRYEIGRVADVLKFAAVEALRDDAQSFSCDLTPHGKARRVFSQRQPLGVIVAITPFNHPMNQVAHKIAPAIATNNRVIVKPSEKVPLSAFYLADLLYEAGLPAPMLQVLTGDPAEIADGLVTHPHASLITFTGGVAIGKAIAARAGYRRIVLELGGNDPLIVLEDADLERAASLAVLGSYRNSGQRCTAVKRMLVQRSIAPAFTELLVEKTRAWTYGDPFDPANEMGTVIDEAAARLFEARVEEAVAQGARLLTGNVRRGALYAPTVLDNVDPSMTIVREETFGPVSPVITFDTIDDAIRISNGTAFGLSSGVCTDSTAAVVRLVNELNVGTVNVWEVPGYRIELSPFGGIKDSGLGYKEGVQEAMKSFTNLKTFSLPW
>2662416072
DHPSFRAEALRWCGTRATRERTLDVTDPYTGTRVGTAPLASVDDVRAAFDYAMAYRPKLTRYERSQILERAAALLRERTEEASDLITLESGLSKQDSHYEIGRVADVLKFAAVEALRDDSQSFSCDLTPHGKARRVFSQRQPLGVIVAITPFNHPMNQVAHKIAPAIATNNRVIVKPSEKVPLSAFYLADLLYEAGLPEPMLQVLTGDPAEIADELVTHPHASLITFTGGVAIGKAIAARAGYRRIVLELGGNDPLIVLDDADLERAASLAVLGSYRNSGQRCTAVKRMLVQRSIAPAFTELLVEKTRAWNYGDPFDPANEMGTVIDEAAARLFEARVEEAVAQGARLLTGNVRRGALYSPTVLDNVDPSMTIVREETFGPVSPVMTFDTVDDAIRISNGTAFGLSSGVCTDSTSAVVRFVNELNVGTVNVWEVPGYRIELSPFGGIKDSGLGYKEGVQEAMKSFTNLKTFSLPW
>2870073741
DHPEFRAAALRWRGTRATRERTFDIDDPYTGARVGTAPLASVDDVRAAFGYAMAYRPKLTRYERSQILERAAALLRERTEEASDLITLESGLSKRDSRYEIGRVADVLKFAAVEALRDDAQSFSCDLTPHGKARRVFSQRQPLGVIVAITPFNHPMNQVAHKIAPAIATNNRVIVKPSEKVPLSAFYLADLLYEAGLPEPMLQVLTGDPREIADELVTHPHASLITFTGGVAIGKAIVARAGYRRVVLELGGNDPLIVLEDADLERAASLAVVGSYRNSGQRCTAVKRMLVQRSIAPAFTELLVEKTRAWKYGDPFDPANEMGTVIDEAAARLFEARVDEAVARGARLLTGNVRRGALYAPTVLDSVDPSMALVREETFGPVSPVIAFDTIDDAIRISNGTAFGLSSGVCTDSTAAVVRFVNELNVGTVNVWEVPGYRIELSPFGGIKDSGLGYKEGVQEAMKSFTNLKTFSLPW
>2754639878
DHPAFRAEALRWCGTRAPRERTFDVTDPYTGTRVGTAPLASVDDVRAAFDYAMAYRPKLTRYERSQILERAAALLRERTEEASDLITLESGLSKQDSRYEIGRVADVLKFASVEALRDDAQSFSCDLTPHGKARRVFSQRQPLGVIVAITPFNHPMNQVAHKIAPAIATNNRVILKPSEKVPLSAFYLADLLYEAGLPEPMLQVLTGDPREIADELVTHPHASLITFTGGVAIGKAIAARAGYRRIVLELGGNDPLIVLEDADLERAASLAVLGSYRNSGQRCTAVKRMLVQRSVAPAFTELLVEKTRAWKYGDPFDPANEMGTVIDEAAARLFEARVGEAVAQGARLLTGNVRRGALYAPTVLDNVDPSMTIVREETFGPVSPVITFDTIDDAIRISNGTAFGLSSGVCTDSTSAVVRFVNELNVGTVNVWEVPGYRIELTPFGGIKDSGLGYKEGVQEAMKSFTNLKTFSLPW
>2877405801
DHPAFRAEALRWCGTRAVRERTLDVTDPYSGMRVGTAPLASVDDVRAAFDYAMAYRPTLTRYERSQILERAAALLRERTEEASDLITLESGLSKQDSRYEIGRVADVLKFAAIEALRDDAQSFSCDLTPHGKARRVFSQRQPLGVIVAITPFNHPMNQVAHKIAPAIATNNRVIVKPSEKVPLSAFYLADLLVEAGLPEPMLQVLTGDPREIADELVTHPHASLITFTGGVAIGKAIAARAGYRRIVLELGGNDPLIVLEDADLERAASLAVLGSYRNSGQRCTAVKRLLVQRSIAPAFTELLVEKTRAWKYGDPFDPANEMGTVIDEAAARLFEARVGEAVAQGARLLTGNVRRGALYAPTVLDNVDPSMTIVREETFGPVSPVIAFDTIDDAIRISNGTAFGLSSGVCTDSAAAVVRFVNELNVGTVNVWEVPGYRIELSPFGGIKDSGLGYKEGVQEAMKSFTNLKTFSLPW
>2631381504
DHPEFRAEALRWCGTRATRERTFDIDDPYTGARVGTAPLASGDDVRAAFDYAMAYRPTLTRYERSQILERAAALLRERTEEASDLITLESGLSKQDSRYEIGRVADVLKFAAIEALRDDAQSFSCDLTPHGKARRVFSQRQPLGVIVAITPFNHPMNQVAHKIAPAIATNNRVIVKPSEKVPLSAFYLADLLYEAGLPEPMLQVLTGDPGEIADELVTHPHASLITFTGGVAIGKAIAARAGYRRIVLELGGNDPLIVLEDADLDRATSLAVLGSYRNSGQRCTAVKRMLVQRSIAPAFTELLVEKTRAWKYGDPFDPANEMGTVIDEAAARLFEARVGEAVAQGARLLTGNVRRGALYAPTVLDNVDPSMTIVREETFGPVSPVMTFDTIDDAIRISNGTAFGLSSGVCTDSTAAVVRFVNELNVGTVNVWEVPGYRIELSPFGGIKDSGLGYKEGVQEAMKSFTNLKTFSLPW
>2793766354
DHPAFRAEALRWCGTRATRERSFDVTDPYTGTRVGTAPLASVDDVRAAFDYAMAYRPKLTRYERSQILERAAALLRERTEEASDLITLESGLSKQDSRYEIGRVADVLKFAAVEALRDDAQSFSCDLTPHGKARRVFSQRQPLGVIVAITPFNHPMNQVAHKIAPAIATNNRVIVKPSEKVPLSAFYLADLLVEAGLPEPMLQVLTGDPREIADELVTHPHASLITFTGGVAIGKAIAARAGYRRIVLELGGNDPLIVLEDADLERAASLAVLGSYRNSGQRCTAVKRMLVQRSIAPAFTELLVEKTRAWKYGDPFDPANEMGTVIDEEAARLFEARVGEAVAQGARLLTGNVRRGALYAPTVLDNVDPSMTIVREETFGPVSPVIAFDTIDDAIRISNGTAFGLSSGVCTDSTAAVVRFVNELNVGTVNVWEVPGYRIELSPFGGVKDSGLGYKEGVQEAMKSFTNLKTFSLPW
>2633143642
DHPEFRAEALRWCGTRATRERTFDIVDPYTGARVGTAPLASVDDVRAAFDYAMAYRPKLTRYERSQILERAAALLRERTEEASDLITLESGLSKQDSRYEIGRVADVLKFAAVEALRDDAQSFSCDLTPHGKARRVFSQRQPLGVIVAITPFNHPMNQVAHKIAPAIATNNRVIVKPSEKVPLSAFYLADLLVEAGLPEPMLQVLTGDPREIADELVTHPHASLITFTGGVAIGKAIAARAGYRRIVLELGGNDPLIVLEDADLERAASLAVLGSYRNSGQRCTAVKRMLVQRSIAPAFTELLVEKTRAWKYGDPFDPANEMGTVIDEAAARLFEARVEEAVAQGARLLTGNVRRGALYAPTVLDNVDPSMTIVREETFGPVSPVITFDTIDDAIRISNGTAFGLSSGVCTDSTAAVVRLVNELNVGTVNVWEVPGYRIELSPFGGIKDSGLGYKEGVQEAMKSFTNLKTFSLPW
>2598941532
DHPEFRAEALRWCGTRATRERTFDIDDPYTGARVGTAPLASVDDVRAAFDYAMAYRPKLTRYERSQILERAAALLRERTEEASDLITLESGLSKQDSRYEIGRVADVLKFAAVEALRDDAQSFSCDLTPHGKARRVFSQRQPLGVIVAITPFNHPMNQVAHKIAPAIATNNRVIVKPSEKVPLSAFYLADLLYEAGLPEPMLQVLTGDPREIADELVTHPHASLITFTGGVAIGKAIVARAGYRRIVLELGGNDPLIVLEDADLERAASLAVLGSYRNSGQRCTAVKRMLVQRSIAPAFTELLVEKTRAWKYGDPFDPANEMGTVIDEAAARLFEARVDEAVAQGARLLTGNVRRGALYAPTVLDNVDPSMTIVREETFGPVSPVITFDTIDDAIRISNGTAFGLSSGVCTDSTAAVVRFVNELNVGTVNVWEVPGYRIELSPFGGIKDSGLGYKEGVQEAMKSFTNLKTFSLPW
>2732181750
DHPAFRAEALRWCGTRATRERTLDVMDPYTGTRVGTVPLASVDDVRAAFDYAMAYRPTLTRYERSEILERTAALLRERTEEASDLITLESGLSKQDSRYEIGRVADVLKFAAVEALRDDAQSFSCDLTPHGKARRVFSQRQPLGVIVAITPFNHPMNQVAHKIAPAIATNNRVIVKPSEKVPLSALYLADLLVEAGLPEPMLQVLTGDPREIADELVTHPHASLITFTGGVAIGKAIAARAGYRRIVLELGGNDPLIVLDDADLERAASLAVLGSYRNSGQRCTAVKRLLVQRSIAPAFTELLVEKTRAWRYGDPFDPANEMGTVIDEEAARLFEARVGEAVAQGARLLTGNVRRGALYAPTVLDNVDPSMTIVREETFGPVSPVIAFDTIDDAIRISNGTAFGLSSGVCTDSTAAVVRFVNELNVGTVNVWEVPGYRIELSPFGGIKDSGLGYKEGVQEAMKSFTNLKTFSLPW
>2766151930
DHPAFRAEALRWCGTRATRERTLDVMDPYTGTRVGTVPLASVDDVRAAFDYAMAYRPKLTRYERSQILERAAALLRERTEEASDLITLESGLSKQDSRYEIGRVADVLKFAAIEALRDDAQSFSCDLTPHGKARRVFSQRQPLGVIVAITPFNHPMNQVAHKIAPAIATNNRVIVKPSEKVPLSAFYLADLLVEAGLPEPMLQVLTGRPAEIADELVTHPHASLITFTGGVAIGKAIAARAGYRRIVLELGGNDPLIVLDDADLERAASLAVLGSYRNSGQRCTAVKRMLVQRSIAPAFTELLVEKTRAWKYGDPFDSANEMGTVIDEEAARLFEARVNDAVAQGARLLTGNVRRGALYAPTVLDNVDPSMTIVREETFGPVSPVITFDTIDDAIRISNGTAFGLSSGVCTDSTAAVVRFVNELNVGTVNVWEVPGYRIELSPFGGIKDSGLGYKEGVQEAMKSFTNLKTFSLPW
>2793747074
DHPAFRAEALRWCGTRATRERTLDVMDPYTGTRVGTAPLASVDDVRAAFDYAMAYRPTLTRYERSQILERAAALLRERTEEASDLITLESGLSKQDSRYEIGRVADVLKFAAVEALRDDAQSFSCDLTPHGKARRVFSQRQPLGVIVAITPFNHPMNQVAHKIAPAIATNNRVIVKPSEKMPLSAFYLADLLYEAGLPEPMLQVLTGDPREIADELVTHPHASLITFTGGVAIGKAIAARAGYRRIVLELGGNDPLIVLDDADLERAASLAVLGSYRNSGQRCTAVKRMLVQRSIAPAFTELLVEKTRAWKYGDPFDSANEMGTVIDEAAARLFEARVGEAVAQGARLLTGNVRRGALYAPTVLDNVDPSMTIVREETFGPVSPVITFDTIDDAIRISNGTAFGLSSGVCTDSTAAVVRFVNELNVGTVNVWEVPGYRIELSPFGGIKDSGLGYKEGVQEAMKSFTNLKTFSLPW
>2735846560
DHPAFRAEALRWCGTRAMRERTLDVMDPYTGTRVGTAPLASVDDVRVAFDYAMAYRPTLTRYERSQILERAAALLRERTEEASDLITLESGLSKQDSRYEIGRVADVLKFAAVEVLRDDAQSFSCDLTPHGKARRVFSQRQPLGVIVAITPFNHPMNQVAHKIAPAIATNNRVIVKPSEKVPLSAFYLADLLYEAGLPEPMLQVLTGDPREIADELVTHPHASLITFTGGVAIGKAIAARAGYRRIVLELGGNDPLIVLDDADLERAASLAVLGSYRNSGQRCTAVKRMLVQRSIAPAFTELLVEKTRAWKYGDPFDPANEMGTVIDEEAARLFEARVAEAVAQGARLLTGNVRRGALYAPTVLDNVDPSMTIVREETFGPVSPVITFDTIDDAIRISNGTAFGLSSGVCTDSTAAVVRFVNELNVGTVNVWEVPGYRIELSPFGGIKDSGLGYKEGVQEAMKSFTNLKTFSLPW
>2612094303
DHPAFRAETLRWCGTRAARERTLDVMDPYTGTRVGTAPLASVDDVRAAFDYAMAYRPTLTRYERSQILERAAALLRERTEEASDLITLESGLSKQDSRYEIGRVADVLKFAAVEALRDDAQSFSCDLTPHGKARRVFSQRQPLGVIVAITPFNHPMNQVAHKIAPAIATNNRVIVKPSEKVPLSAFYLADLLYEAGLPEPMLQVLTGDPREIADELVTHPHASLITFTGGVAIGKAIAARAGYRRIVLELGGNDPLIVLEDADLERAASLAVLGSYRNSGQRCTAVKRMLVQRSIAPAFTELLVEKTRAWKYGDPFDPANEMGTVIDEEAARLFEARVGEAVAQGARLLTGNVRRGALYAPTVLDNVDPSMTIVREETFGPVSPVITFDTIDDAIRISNGTAFGLSSGVCTDSTAAVVRFVNELNVGTVNVWEVPGYRIELSPFGGIKDSGLGYKEGVQEAMKSFTNLKTFSLPW
>2811371587
DHPAFRAEALRWCGTRATRERTLDVMDPYTGTRVGTAPLASVDDARAAFDYAMAYRPKLSRYERSQILERAAALLRERTEEASDLITLESGLSKQDSRYEIGRVADVLKFAAVEALRDDAQSFSCDLTPHGKARRVFSQRQPLGVIVAITPFNHPMNQVAHKIAPAIATNNRVIVKPSEKVPLSAFYLADLLYEAGLPEPMLQVLTGEPREIADELVTHPHASLITFTGGVAIGKAIAARAGYRRIVLELGGNDPLIVLDDADLERAASLAVLGSYRNSGQRCTAVKRMLVQRSIAPAFTELLVEKTRAWKYGDPFDPANEMGTVIDEDAAWLFEARVEEAVAQGARLLTGNVRRGALYAPTVLDNVDPSMTIVREETFGPVSPVITFDTIDDAIRISNGTAFGLSSGVCTDSTAAVVRFVNELNVGTVNVWEVPGYRIELSPFGGIKDSGLGYKEGVQEAMKSFTNLKTFSLPW
>2793628319
DHPAFRAEALRWCGTRATRERTLDVTDPYTGTRVGTAPLASVDDVRAAFDYAMAYRPKLTRYERSQILERAAALLRERTEEASDLITLESGLSKQDSRYEIGRVADVLKFAAVEALRDDAQSFSCDLTPHGKARRVFSQRQPLGVIVAITPFNHPMNQVAHKIAPAIATNNRVIVKPSEKVPLSAFYLADLLYEAGLPEPMLQVLTGEPREIADELVTHPHASLITFTGGVAIGKAIAARAGYRRIVLELGGNDPLIVLDDADLERAASLAVLGSYRNSGQRCTAVKRMLVQRSIAPAFTELLVEKTRAWKYGDPFDPANEMGTVIDEAAARLFEARVEEAVAQGARLLTGNVRRGALYAPTVLDNVDPSMTIVREETFGPVSPVIAFDTIDDAIRISNGTAFGLSSGVCTDSTAAVVRFVNELNVGTVNVWEVPGYRIELSPFGGIKDSGLGYKEGVQEAMKSFTNLKTFSLPW
>2870103572
DHPAFRAEALRWCGTRATRERTLDVMDPYTGTRVGTVPLASVDDVRAAFDYAMAYRPQLTRYERSQILERAAALLRERTEEASDLITLESGLSKQDSRYEIGRVADVLKFAAIEALRDDAQSFSCDLTPHGKARRVFSQRQPLGVIVAITPFNHPMNQVAHKIAPAIATNNRVIVKPSEKVPLSAFYLADLLVEAGLPEPMLQVLTGDPREIADELVTHPHASLITFTGGVAIGKAIAARAGYRRIVLELGGNDPLIVLDDADLERATSLAVLGSYRNSGQRCTAVKRMLVQRSIAPAFTELLVEKTRAWKYGDPFDPANEMGTVIDEEAARLFEARVEEAVAQGARLLTGNVRRGALYAPTVLDNVDPSMTIVREETFGPVSPVITFDTIDDAIRISNGTAFGLSSGVCTDSTAAVVRFVNELNVGTVNVWEVPGYRIELSPFGGIKDSGLGYKEGVQEAMKSFTNLKTFSLPW
>2793725379
DHPAFRAEALRWCGTRATRERTLDVMDPYTGTRVGTVPLASIDDVRAAFDYAMAYRPKLTRYERSQILERAAALLRERTEEASDLITLESGLSKQDSRYEIGRVADVLKFAAVEALRDDAQSFSCDLTPHGKARRVFSQRQPLGVIVAITPFNHPMNQVAHKIAPAIATNNRVIVKPSEKVPLSAFYLADLLYEAGLPEPMLQVLTGDPREIADELVTHPHASLITFTGGVAIGKAIAARAGYRRIVLELGGNDPLIVLEDADLERAASLAVLGSYRNSGQRCTAVKRMLVQRSIAPAFTELLVEKTRAWKYGDPFDPANEMGTVIDEEAARLFEARVEEAVAQGARLLTGNVRRGALYAPTVLDNVDPSMTLVREETFGPVSPVITFDTIDDAIRISNGTAFGLSSGVCTDSTAAVVRFVNELNVGTVNVWEVPGYRIELSPFGGIKDSGLGYKEGVQEAMKSFTNLKTFSLPW
>2793700736
DHPAFRAEALRWCGTRATRERTLDVMDPYTGTRVGTAPLASVDDVRAAFDYAMAYRPKLTRYERSQILERAAALLRERTEEASDLITLESGLSKQDSRYEIGRVADVLKFAAVEALRDDAQSFSCDLTPHGKARRVFSQRQPLGVIVAITPFNHPMNQVAHKIAPAIATNNRVIVKPSEKVPLSAFYLADLLYEAGLPEPMLQVLTGDPREIADELVTHPHASLITFTGGVAIGKAIAARAGYRRIVLELGGNDPLIVLDDADLDRATSLAVLGSYRNSGQRCTAVKRMLVQRSIAPAFTELLVEKTRAWKYGDPFDPVNEMGTVIDEEAARLFEARVEEAVAQGARLLTGNVRRGALYAPTVLDNVDPSMTIVREETFGPVSPVITFDTIDDAIRISNGTVFGLSSGICTDSTAAVVRFVNELNVGTVNVWEVPGYRIELSPFGGIKDSGLGYKEGVQEAMKSFTNLKTFSLPW
>2793615352
DHPAFRAEALRWCGTRATRERTLDVMDPYTGTRVGTVPLASVDDVRAAFDYAMAYRPKLTRYERSQILERAAALLRERTEEASDLITLESGLSKQDSRYEIGRVADVLKFAAVESLRDDAQSFSCDLTPHGKARRVFSQRQPLGVIVAITPFNHPMNQVAHKIAPAIATNNRVIVKPSEKVPLSAFYLADLLYEAGLPEPMLQVLTGDPREIADELVTHPHASLITFTGGVAIGKVIAARAGYRRIVLELGGNDPLIVLDDADLDRATSLAVLGSYRNSGQRCTAVKRMLVQRSIAPAFTELLVEKTRAWKYGDPFDPANEMGTVIDEEAARLFEARVEEAVAQGARLLTGNVRRGALYAPTVLDNVDPSMTLVREETFGPVSPVITFDTIDDAIRISNGTAFGLSSGVCTDSTAAVVRFVNELNVGTVNVWEVPGYRIELSPFGGIKDSGLGYKEGVQEAMKSFTNLKTFSLPW
>2793667780
DHPAFRAEALRWCGTRATRERTLDVMDPYTGTRVGTAPLASADDVRAAFDYAMAYRPKLTRYERSQILERAAALLRERTEEASDLITLESGLSKQDSRYEIGRVADVLKFAAVEALRDDAQSFSCDLTPHGKARRVFSQRQPLGVIVAITPFNHPMNQVAHKIAPAIATNNRVIVKPSEKVPLSAFYLADLLYEAGLPEPMLQVLTGDPREIADELVTHPHASLITFTGGVAIGKAIAARAGYRRIVLELGGNDPLIVLDDADLDRATSLAVLGSYRNSGQRCTAVKRMLVQRSIAPAFTELLVEKTRAWKYGDPFDPANEMGTVIDEEAARLFEARVEEAVARGARLLTGNVRRGALYAPTVLDNVDPSMTIVREETFGPVSPVITFDTIDDAIRISNGTAFGLSSGVCTDSTAAVVRFVNELNVGTVNVWEVPGYRIELSPFGGIKDSGLGYKEGVQEAMKSFTNLKTFSLPW
>2860474830
DHPAFRAEALRWCGTRATRERVFDVTDPYTGTRVGTAPLASVDDVRAAFDYAMAYRPTLTRYERSQILERAAALLRERTEEASDLITLESGLSKRDSRYEIGRVADVLKFASVEALRDDAQSFSCDLTPHGKARRVFSQRQPLGVIVAITPFNHPMNQVAHKIAPAIATNNRVIVKPSEKVPLSAFYLADLLYEAGLPEPMLQVLTGDPREIADELVTHPHASLITFTGGVSIGKAIAARAGYRRIVLELGGNDPLIVLDDADLERATSLAVFGSYRNSGQRCTAVKRMLVQRSIAPAFTELLVEKTRAWTYGDPFDPANEMGTVIDDAAARLFEARVNEAVAQGARLLTGNVRRGALYAPTVLDNVDPSMTIVREETFGPVSPVIAFDTIDDAIRISNGTAFGLSSGLCTDSTAAVVRFVNELNVGTVNVWEVPGYRIELSPFGGIKDSGLGYKEGVQEAMKSFTNLKTFSLPW
>2705865357
DHPAFRAEALRWCGMRAPRERVFDVTDPYTGTRVGTAPLASVDDVRAAFDYAMAYRPTLTRYERSQILERAAALLRERTEEASDLITLESGLSKRDSRYEIGRVADVLKFASVEALRDDAQSFSCDLTPHGKARRVFSQRQPLGVIVAITPFNHPMNQVAHKIAPAIATNNRVIVKPSEKVPLSAFYLADLLYEAGLPEPMLQVLTGDPREIADELVTHPHASLITFTGGVSIGKAIAARAGYRRIVLELGGNDPLIVLDDADLERATSLAVLGSYRNSGQRCTAVKRMLVQRSIAPAFTELLVEKTRAWTYGDPFDPANEMGTVIDDAAAQLFEARVSEAVAQGARLLTGNVRRGALYAPTVLDNVDPSMTIVREETFGPVSPVIAFDTIDDAIRISNGTAFGLSSGLCTDSTAAVVRFVNELNVGTVNVWEVPGYRIELSPFGGIKDSGLGYKEGVQEAMKSFTNLKTFSLPW
>642438390
DHPAFRAEALRWCGTRATRERTFDVTDPYTGTRVGTAPLASVDDVRAAFDYAMAYRPKLTRYERSQILERAAALLRERTEEASDLITLESGLSKQDSRYEIGRVADVLKFAAVEALRDDAQSFSCDLTPHGKARRVFSQRQPLGAIVAITPFNHPMNQVAHKIAPAIATNNRVIVKPSEKVPLSAFYLADLLYEAGLPEPMLQVLTGDPREIADELVTHPRASLITFTGGVSIGKAIAARAGYRRIVLELGGNDPLIVLADADLERAASLAVLGSYRNSGQRCTAVKRILVQRSIAPAFTELLVEKTRAWNYGDPFDPANEMGTVIDDAAARLFEARVGEALAQGARLLTGNVRRGALYSPTVLDNVDPSMTIVREETFGPVSPVIRFDTIDDAIRISNGTAFGLSSGVCTDSTAAVVRFVNELNVGTVNVWEVPGYRIELSPFGGVKDSGLGYKEGVQEAMKSFTNLKTFSLPW
>2646922956
DHPAFRAEALRWCGTRAVRDRVFDVTDPYTGTRVGTAPLASVDDVRAAFEYAMAYRPALTRYERSQILERAAALLRERMEEASDLITLESGLSKQDSRYEIGRVADVLKFASGEALRDDAQSFSCDLTPHGKARRVFSQRQPLGVIVAITPFNHPMNQVAHKIAPAIATNNRVIVKPSEKVPLSAFYLADLLYEAGLPEPMLQVLTGDPREIADELVTHPHASLITFTGGVSIGKAIAARAGYRRIVLELGGNDPLIVLDDADLERAASLAVLGSYRNSGQRCTAVKRILVHRSIAPAFTELLVEKTRAWKYGDPFDPANQMGTVIDDAAARLFEARVGEAVAQGARLLTGNVRRGALYAPTVLDNVDPAMTIVREETFGPVSPVMTFDTIDDAIRISNGTAFGLSSGVCTDSTAAVVRFVNELKVGTVNVWEVPGYRIELSPFGGIKDSGLGYKEGVQEAMKSFTNLKTFSLPW
>638152500
DHPAFRAEALRWCGTRATRDRVFDVTDPYTGTRVGTAPLASVDDVRAAFEYAMAYRPALTRYERSQILERAAALLRERAEAASDLITLESGLSKRDSRYEIGRVADVLKFASVEALRDDAQSFSCDLTPHGKARRVFSQRQPLGVIVAITPFNHPMNQVAHKIAPAIATNNRVIVKPSEKVPLSAFYLADLLYEAGLPEPMLQVLTGDPREIADELVTHPHASLITFTGGVSIGKAIAARAGYRRIVLELGGNDPLIVLDDADLERAASLAVLGSYRNSGQRCTAVKRILVQRSIAPAFTELLVEKTRAWNYGDPFDPANEMGTVIDDAAARLFEARVGEALAQGARLLTGNVRRGALYSPTVLDNVDPSMTIVREETFGPVSPVMTFDTIDDAIRISNGTAFGLSSGVCTDSTAAVVRFVNELNVGTVNVWEVPGYRIELSPFGGVKDSGLGYKEGVQEAMKSFTNLKTFSLPW
>642419197
DHPAFRAEALRWCGTRATRDRVFDVTDPYTGTRVGTAPRTSVDDVRAAFDYAMAYRPALTRYERSQILERAAALLRERTEAASDLITLESGLSKQDSRYEIGRVADVLKFASVEALRDDAQSFSCDLTPHGKARRVFSQRQPLGVIVAITPFNHPMNQVAHKIAPAIATNNRVIVKPSEKVPLSAFYLADLLYEAGLPEPMLQVLTGDPCEIADELVTHPHASLITFTGGVSIGKAIAARAGYRRIVLELGGNDPLIVLDDADLERAASLAVLGSYRNSGQRCTAVKRILVQRSIAPAFTELLVEKTRAWSYGDPFDPANEMGTVIDDAAARLFEARVGEALAQGARLLTGNVRRGALYSPTVLDNVDPSMTIVREETFGPVSPVIAFDTIDDAIRISNGTAFGLSSGVCTDSTAAVVRFVNELNVGTVNVWEVPGYRIELSPFGGVKDSGLGYKEGVQEAMKSFTNLKTFSLPW
>2754488473
DHLAFRTEALRWCGTRATRDRVLDVTDPYTGTRVGTVPLASIDDVRAAFDYAMAYRPALTRYERSQILERAAALLRERTEEASDLITLESGLSKQDSRYEIGRVADVLKFASVEALRDDAQSFSCDLTPHGKARRVFSQRQPLGVIVAITPFNHPMNQVAHKIAPAIATNNRVIVKPSEKVPLSAFYLADLLYEAGLPEPMLQVLTGDPREIADELVTHPHASLITFTGGVSIGKAIAARAGYRRIVLELGGNDPLIILDDADLERAASLAVLGSYRNSGQRCTAVKRILVQRSIAPAFTELLVEKTRAWKYGDPFDPANEMGTVIDGAAARLFEARVREAVAQGARLLIGNVRRGALYSPTVLDNVDPSMTIVREETFGPVSPVIAFDTIDDAIRISNGTAFGLSSGVCTDSTAAVVRFVNELNVGTVNVWEVPGYRIELSPFGGIKDSGLGYKEGVQEAMKSFTNLKTFSLPW
>2810343078
DHLAFRAEALRWCGTRATRDRVLDVTDPYTGMRVGTVPLASVDDVRAAFDYAMAYRPALTRYERSQILERAAALLRERTEEASDLITLESGLSKQDSRYEIGRVADVLKFASVEALRDDAQSFSCDLTPHGKARRVFSQRQPLGVIVAITPFNHPMNQIAHKIAPAIATNNRVIVKPSEKVPLSAFYLADLLYEAGLPEPMLQVLTGDPREIADELVTHPQASLITFTGGVSIGKAIAARAGYRRIVLELGGNDPLIVLDDADLERAASLAVLGSYRNSGQRCTAVKRILVQRSIAPAFTELLVEKTRAWKYGDPFDPANEMGTVIDGAAARLFEARVREAVAQGARLLIGNVRRGALYSPTVLDNVDPSMTIVREETFGPVSPVIAFDTIDDAIRISNGTAFGLSSGVCTDSTAAVVRFVNELNVGTVNVWEVPGYRIELSPFGGIKDSGLGYKEGVQEAMKSFTNLKTFSLPW
>2633537157
DHPAFRAETLRWCGTRATRDRVLDVADPYTGTRVGTAPLASVDDVRAAFDYAMAYRPALTRYERSQILERAAALLRERAEEASDLITLESGLSKQDSRYEIGRVADVLKFASVEALRDDAQSFSCDLTPHGKARRVFSQRQPLGVIVAITPFNHPMNQVAHKIAPAIATNNRVIVKPSEKVPLSAFYLADLLYEAGLPEPMLQVLTGDPREIADELVTHPHASLITFTGGVSIGKAIAARAGYRRIVLELGGNDPLIVLDDADLERAASLAVLGSYRNSGQRCTAVKRILVQRSVAPAFTELLVEKTRAWKYGDPFDPANEMGTVIDDVAARLFEARVGEAVAQGARLLTGNVRRGALYSPTVLDNVDPSMTLVREETFGPVSPVIAFDTIDDAIRISNGTAFGLSSGICTDSTAAVVRFVNELNVGTVNVWEVPGYRIELSPFGGIKDSGLGYKEGVQEAMKSFTNLKTFSLPW
>2521979925
DHPAFRAEALRWCGTRAARDRVFDVIDPYTGTRVGTAPLASVDDVRAAFDYAMAYRPALTRYERSQILERAAALLRERTEEASDLITLESGLSKQDSRYEIGRVADVLKFAAVEALRDDAQSFSCDLTPHGKARRVFSQRQPLGVIVAITPFNHPMNQVAHKIAPAIATNNRVIVKPSEKVPLSAFYLADLLYEAGLPEPMLQVLTGDPREIADELVTHPHASLITFTGGVSIGKAIAARAGYRRIVLELGGNDPLIVLDDADLDRAASLAVLGSYRNSGQRCTAVKRILAQRSIAPAFTELLVEKTRAWKYGDPFDPANEMGTVIDDAAARLFEARVGEAVAQGARLLTGNVRRGALYSPTVLDNVDPSMTIVREETFGPVSPVIAFDTIDDAIRISNGTAFGLSSGVCTDSTAAVVRFVNELNVGTVNVWEVPGYRIELSPFGGIKDSGLGYKEGVQEAMKSFTNLKTFSLPW
>2754968595
DHPAFRAEALRWCGTRATRDRVLDVTDPYTGTRVGTAPLASVDDVRAAFDYAMAYRPALTRYERSQILERAAALLRERTEEASDLITLESGLSKRDSRYEIGRVADVLKFASVEALRDDAQSFSCDLTPHGKARRVFSQRQPLGVIVAITPFNHPMNQVAHKIAPAIATNNRVIVKPSEKVPLSAFYLADLLYEAGLPEPMLQVLTGDPREIADELVTHSHASLITFTGGVSIGKAIAARAGYRRIVLELGGNDPLIVLDDADLERAATLAVLGSYRNSGQRCTAVKRILVQRTIAPAFTELLVEKTRAWKYGDPFDPANEMGTVIDDAAARLFEARVGEAVSQGARLLIGNVRRGALYSPTVLDNVDPSMTIVREETFGPVSPVIAFDTIDDAIRISNGTAFGLSSGICTDSTAAVVRFVNELNVGTVNVWEVPGYRIELSPFGGVKDSGLGYKEGVQEAMKSFTNVKTFSLPW
>2754574037
DHPAFRAEALRWRGTRATRERVLDVADPYTGTRVGTAPLASVDDVRAAFDYAMAYRPALTRYERSQILERAAALLRERTEEASDLITLESGLSKRDSRYEIGRVADVLKFASVEALRDDAQSFSCDLTPHGKARRVFSQRQPLGVIVAITPFNHPMNQVAHKIAPAIATNNRVIVKPSEKVPLSAFYLADLLYEAGLPEPMLQVLTGDPSEIADELVTHPHASLITFTGGVSIGKAIAARAGYRRIVLELGGNDPLIVLDDADLERAATLAVLGSYRNSGQRCTAVKRILVQRTIAPAFTELLVEKTRAWKYGDPFDPANEMGTVIDDAAARLFEARVGEAVSQGARLLIGNVRRGALYSPTVLDNVDPSMTIVREETFGPVSPVIAFDTIDDAIRISNGTAFGLSSGICTDSTAAVVRFVNELNVGTVNVWEVPGYRIELSPFGGIKDSGLGYKEGVQEAMKSFTNVKTFSLPW
>2754707293
DHPAFRAEALRWRGTHATRDRVLDVTDPYTGTRVGTAPLASVDDVRAAFDYAMAYRPALTRYERSQILERAAALLRERTEEASDLITLESGLSKRDSRYEIGRVADVLKFASVEALRDDAQSFSCDLTPHGKARRVFSQRQPLGVIVAITPFNHPMNQVAHKIAPAIATNNRVIVKPSEKVPLSAFYLADLLYEAGLPEPMLQVLTGDPREIADELVTHPHASLITFTGGVSIGKAIAARAGYRRIVLELGGNDPLIVLDDADLERAATLAVLGSYRNSGQRCTAVKRILVQRTIAPAFTELLVEKTRAWKYGDPFDPANEMGTVIDDAAARLFEARVGEAVSRGARLLIGNVRRGALYSPTVLDNVDPSMTIVREETFGPVSPVIAFDTIDDAIRISNGTAFGLSSGICTDSTAAVVRFVNELNVGTVNVWEVPGYRIELSPFGGIKDSGLGYKEGVQEAMKSFTNVKTFSLPW
>2754556754
DHPAFRAEALRWRGTRATRDRVLDVTDPYTGTRVGTAPLASVDDVRAAFDYAMAYRPALTRYERSQILECAAALLRERTEEASDLITLESGLSKRDSRYEIGRVADVLKFASVEALRDDAQSFSCDLTPHGKARRVFSQRQPLGVIVAITPFNHPMNQVAHKIAPAIATNNRVIVKPSEKVPLSAFYLADLLYEAGLPEPMLQVLTGDPCEIADELVTHPHASLITFTGGVSIGKAIAARAGYRRIVLELGGNDPLIVLDDADLERAATLAVLGSYRNSGQRCTAVKRILVQRTIAPAFTELLVEKTRAWKYGDPFDPANEMGTVIDDAAARLFEARVGEAVSQGARLLIGNMRRGALYSPTVLDNVDPSMTIVREETFGPVSPVIAFDTIDDAIRISNGTAFGLSSGICTDSTAAVVRFVNELNVGTVNVWEVPGYRIELSPFGGIKDSGLGYKEGVQEAMKSFTNVKTFSLPW
>2872301416
DHPAFRAEALRWCGTRASRDRVLDVTDPYTGTRVGTAPLASVDDVRAAFDYAMAYRPALTRYERSQILERAAALLRERTEEASDLITLESGLSKRDSRYEIGRVADVLKFASVEALRDDAQSFSCDLTPHGKARRVFSQRQPLGVIVAITPFNHPMNQVAHKIAPAIATNNRVIVKPSEKVPLSAFYLADLLYEAGLPEPMLQVLTGDPREIADELVTHPHASLITFTGGVSIGKAIAARAGYRRIVLELGGNDPLIVLDDADLERAATLAVLGSYRNSGQRCTAVKRILVQRSIAPAFTELLVEKTRAWKYGDPFDPANEMGTVIDDAVARLFEARVGEAVAQGARLLIGNVRRGALYSPTVLDNVDPSMTIVREETFGPVSPVIAFDTIDDAIRISNGTAFGLSSGICTDSTAAVVRFVNELNVGTVNVWEVPGYRIELSPFGGIKDSGLGYKEGVQEAMKSFTNLKTFSLPW
>2825672013
DHPAFRAEALRWCGTRATRDRVLDVSDPYTGTRVGTVPLASVDDVRAAFDYAMAYRPALTRYERSQILERAAALLRERTEEASDLITLESGLSKRDSRYEIGRVADVLKFASVEALRDDAQSFSCDLTPHGKARRVFSQRQPLGVIVAITPFNHPMNQVAHKIAPAIATNNRVIVKPSEKVPLSAFYLADLLYEAGLPEPMLQVLTGDPREIADELVTHPHASLITFTGGVSIGKAIAARAGYRRIVLELGGNDPLIVLDDADLERAASLAVLGSYRNSGQRCTAVKRILVQRSIAPAFTELLVEKTRAWKYGDPFDSANEMGTVIDDAAARLFEARVGEAVARGARLLIGNVRRGALYSPTVLDNVDPSMTIVREETFGPVSPVIAFDTIDDAIRISNGTAFGLSSGICTDSTAAVVRFVNELNVGTVNVWEVPGYRIELSPFGGIKDSGLGYKEGVQEAMKSFTNLKTFSLPW
>2810379484
DHPAFRAEAMRWCGTRATRDRVLDVADPYTGTRVGTVPLASVDDVRAAFDYAMAYRPALTRYERSQILERAAALLRERTEEASDLITLESGLSKRDSRYEIGRVADVLKFAAVEALRDDAQSFSCDLTPHGKARRVFSQRQPLGVIVAITPFNHPMNQVAHKIAPAIATNNRVIVKPSEKVPLSAFYLADLLYEAGLPEPMLQVLTGDPREISDELVTHPHASLITFTGGVSIGKAIAARAGYRRIVLELGGNDPLIVLDDADLERAASLAVLGSYRNSGQRCTAVKRILVQRSIAPAFTELLVEKTRAWKYGDPFDATNEMGTVIDDAAARLFEARVGEAVAQGARLLTGNVRRGALYSPTVLDNVDPSMTIVREETFGPVSPVIAFDTIDDAIRISNGTAFGLSSGVCTDSTAAVVRFVNELNVGTVNVWEVPGYRIELSPFGGIKDSGLGYKEGVQEAMKSFTNLKTFSLPW
>2754221699
DHPAFRAEALRWCGTRATRDRVLDVTDPYTGTRVGTVPLASVDDVRAAFDYAMAYRPALTRYERSQILERAAALLRERTEEASDLITLESGLSKRDSRYEIGRVADVLKFAAVEALRDDTQSFSCDLTPHGKARRVFSQRQPLGVIVAITPFNHPMNQVAHKIAPAIATNNRVIVKPSEKVPLSAFYLADLLYEAGLPEPMLQVLTGDPREISDELVTHPHASLITFTGGVSIGKAIAARAGYRRIVLELGGNDPLIVLDDADLERAASLAVLGSYRNSGQRCTAVKRILVQRSIAPAFTELLVEKTRAWKYGDPFDPANEMGTVIDDAAARLFEARVGEAVARGARLLIGNVRRGALYSPTVLDNVDPSMTIVREETFGPVSPVIAFDTIDDAIRISNGTAFGLSSGVCTDSTAAVVRLVNELNVGTVNVWEVPGYRIELSPFGGIKDSGLGYKEGVQEAMKSFTNLKTFSLPW
>2754231376
DHPAFRAEALRWCGTRATRDRVLDVADPYTGTRVGTVPLASVDDVRAAFDYAMAYRPALTRYERSQILERAAALLRERTEEASDLITLESGLSKRDSRYEIGRVADVLKFAAVEALRDDAQSFSCDLTPHGKARRVFSQRQPLGVIVAITPFNHPMNQVAHKIAPAIATNNRVIVKPSEKVPLSAFYLADLLYEAGLPEPMLQVLTGDPREISDELVTHPHASLITFTGGVSIGKAIAARAGYRRIVLELGGNDPLIVLDDADLERAASLAVLGSYRNSGQRCTAVKRILVQRSIAPAFTELLVEKTRAWKYGDPFDPANEMGTVIDDAAARLFEARVGEAVEQGARLLIGNVRRGALYSPTVLDNVDPSMTIVREETFGPVSPVIAFDTIDDAIRISNGTAFGLSSGVCTDSTAAVVRFVNELNVGTVNVWEVPGYRIELSPFGGIKDSGLGYKEGVQEAMKSFTNLKTFSLPW
>2754974311
DHPAFRAEALRWCGTRATRERSFDVVDPYTGARVGTAPLASVDDVRAAFDYALAYRPTLTRYERSQILERAAALLRERTEEASDLISLESGLSKRDSRYEIGRVADVLKFASVEALRDDAQSFSCDLTPHGKARRVFSQRQPLGVIVAITPFNHPMNQVAHKIAPAIATNNRVIVKPSEKVPLSAFYLADLLYEAGLPEPMLQVLTGDPREIADELVTHPHASLITFTGGVAIGKAIAAKAGYRRIVLELGGNDPLIVLDDADPERAATLAALGSYRNSGQRCTAVKRILVQRAIAPAFTEALVEKTRAWTYGDPFDPANEMGTVIDEAAARLFEARVGDAVAQGARLLAGNLRRGALYAPTVLDNVDPSMTLVREETFGPVSPVIRFDTIDDAIRISNGTAFGLSSGVCTDSTAAVVRFVNELNVGTVNVWEVPGYRIELTPFGGIKDSGLGYKEGVQEAMKSFTNLKTFSLPW
>2813913765
DHPAFRAEALRWCGTRATRERSFDIVDPYTGARVGTAPLASVDDVRAAFDYALAYRPALTRYERSQILERAAALLRARTEEASDLISLESGLSKRDSRYEIGRVADVLKFASVETLRDDAQSFSCDLTPHGKARRVFSQRQPLGVIVAITPFNHPMNQVAHKIAPAIATNNRVIVKPSEKVPLSAFYLADLLYEAGLPEPMLQVLTGDPREIADELVTHPHASLITFTGGVAIGKAIAAKAGYRRIVLELGGNDPLIVLDDADPERAATLAALGSYRNSGQRCTAVKRILVQRAIAPAFTEALVEKTRAWTYGDPFDPANEMGTVIDEAAARLFEARVGDAVARGARLLAGNLRRGALYAPTVLDNVDPSMTLVREETFGPVSPVIRFDTIDDAIRISNGTAFGLSSGVCTDSTAAVVRFVNELKVGTVNVWEVPGYRIELTPFGGIKDSGLGYKEGVQEAMKSFTNLKTFSLPW
>2813976224
DHPAFRAEALRWCGTRATRERSFDVVDPYTGTRVGTAPLASVDDVRAAFDYALAYRPALTRYERSQILERAAALLRARTEEASDLVSLESGLSKRDSRYEIGRVADVLKFASVESLRDDAQSFSCDLTPHGKARRVFSQRQPLGVIVAITPFNHPMNQVAHKIAPAIATNNRVIVKPSEKVPLSAFYLADLLYEAGLPEPMLQVLTGDPREIADELVTHPHASLITFTGGVAIGKAIAAKAGYRRIVLELGGNDPLIVLDDADPERAATLAALGSYRNSGQRCTAVKRILVQRAIAPAFTEALVEKTRAWTYGDPFDPANEMGTVIDEAAARLFEARVGDAVAQGARLLAGNLRRGALYAPTVLDNVDPSMTLVREETFGPVSPVIRFDTIDDAIRISNGTAFGLSSGVCTDSTAAVVRFVNELKVGTVNVWEVPGYRIELTPFGGIKDSGLGYKEGVQEAMKSFTNLKTFSLPW
>2618412395
DHPAFRAEALRWCGTRATRERTFDVMDPYTGTRVGTAPLASVDDVRAAFDYAAAYRPTLTRYERSQILERAAALLRERAEEASDLITLESGLSKQDSRYEIGRVADVLKFAAVEALRDDAQSFSCDLTPHGKARRVFSQRQPLGVIVAITPFNHPMNQVAHKIAPAIATNNRVIVKPSEKVPLSAFYLADLLYEAGLPEPMLQVLTGDPREIADELVTHAQASLITFTGGVAIGKAIAAKAGYRRVVLELGGNDPLIVLDDADPERAASLAALGSYRNSGQRCTAVKRILVQRSIAPAFTEALVEKTRAWRYGDPFDPTNEMGTVIDDAAARLFEARVADALAHGARLLTGNVRRGALYAPTVLDRVDPSMTLVREETFGPVSPVIAFDTIDDAIRISNGTAFGLSSGVCTDSTAAVVRFVNELNVGTVNVWEVPGYRIELTPFGGIKDSGLGYKEGVQEAMKSFTNLKTFSLPW
>644232395
DHPAFRAEALRWCGTRAPRERTFDVMDPYTGTRVGTAPLASVDDVRAAFDYAVAYRPTLTRYERSQILERAAALLRERAEEASDLITLESGLSKQDSRYEIGRVADVLKFAAVEALRDDAQSFSCDLTPHGKARRVFSQRQPLGVIVAITPFNHPMNQVAHKIAPAIATNNRVIVKPSEKVPLSAFYLADLLYEAGLPEPMLQVLTGDPREIADELVTHAQASLITFTGGVAIGKAIAATAGYRRVVLELGGNDPLIVLDDADPERAASLAALGSYRNSGQRCTAVKRILVQRSIAPAFTEALVEKTRAWRYGDPFDPTNEMGTVIDDAAARLFEARVADALAHGARLLTGNIRRGALYAPTVLDRVDPSMTLVREETFGPVSPVIAFDTIDDAIRISNGTAFGLSSGVCTDSTAAIVRFVNELNVGTVNVWEVPGYRLELTPFGGIKDSGLGYKEGVQEAMKSFTNLKTFSLPW
>644249966
DHPAFRAEALRWCGTRAPRERTFDVRDPYTGTRVGTAPLASVDDVRAAFDYAVAYRPTLTRYERSQILERAAALLRERAEEGADLITLESGLSKQDSRYEIGRVADVLKFAAVEALRDDAQSFSCDLTPHGKARRVFSQRQPLGVIVAITPFNHPMNQVAHKIAPAIATNNRVIVKPSEKVPLSAFYLADLLYEAGLPEPMLQVLTGDPREIADELVTHAQASLITFTGGVAIGKAIAAKAGYRRVVLELGGNDPLIVLDDADAERAASLAALGSYRNSGQRCTAVKRILVQRSIAPAFTEALVEKTRAWRYGDPFDPTNEMGTVIDDAAARLFEARVADALAHGARLLTGNIRRGALYAPTVLDRVDPSMTLVREETFGPVSPVIAFDTIDDAIRISNGTAFGLSSGVCTDSTAAIVRFVNELNVGTVNVWEVPGYRLELTPFGGIKDSGLGYKEGVQEAMKSFTNLKTFSLPW
>2793749362
NHDAFRAEALRLCGERATRERTLDVFDPYTGLRVGTVPLASVDDVGAAFEYACAYRPTLTRFERAQILERAAALLRERLEAASDLITLESGLSKEDSRYEIGRVADVFKFAAIEALRDDAQSFSCDLTPHGKQRRVFTQREPLGVIVAITPFNHPMNQVAHKIAPAIATNNRVVLKPSEKVPLSALWLADLLYEAGLPAPMLQVLTGDPREIADALIAHPLVTLVTFTGGVAIGKYIASRAGYRRTVLELGGNDPLIVLDDADVERAAQLAVQGSYRNSGQRCTAVKRMLVDRRIADAFAECVVDMTRAWTYGDPFDAANRMGTVIDEQAACTFEARVNEAIAGGARLLAGHRRDGALYAPTVLDRVTPSMTLVREETFGPVSPIMTFDSIDEAIALSNGTPFGLSSGICTNRQDLIARFVNELHVGTVNVWEVPGYRIELTPFGGIKDSGLGYKEGVQEAMKSFTNLKTFSLPW
>2856304576
DHPDFRVEALRWCGERAMRARTFDVFDPFTGLRVGTVPCASVDDVRAAFDYAAAYRSTLTRYERAQILERAATLLRERTEQASDLITLESGLSKEDSCYEIGRVADVLKFAAIEALRDDGQSFSCDLTPHGKKRRVFTQREPLGVIVAITPFNHPMNQVAHKVAPAIATNNRVLLKPSEKVPLSALWFADLLYEAGLPAPMLQVLTGDPREIADELVTHPLAELVTFTGGVAIGKHIAARAGYRRVVLELGGNDPLIVLDDADVERAALLAAQGSYKNSGQRCTAVKRMLVQRGILARFTECLVEKTRAWTYGDPFDAGNRMGTVIDEAAARYFEARVDEAVAQGARVLAGHRREGALYAPTVVDGVLPHMTLVREETFGPVSPIIAFDTLDEAIAIANGTAFGLSSGLCTNRQDAIARCVNELRVGTVNVWEVPGYRIELTPFGGIKDSGLGYKEGVQEAMKSFTNLKTFSLPW
>2726948589
EQQALRVEKLRLKGERVARARTLDVIDPYTNTRVGTVPMASVDDVRDAFEYAANYRPKLTRHERAQILERAAALLRERTEEASDLISLESGLSKQDSRYEIGRVADVLRFAAMESLRDDAQSFSCDLTPHGKARRVFSQREPLGVIVAITPFNHPMNQVAHKLAPAIATNNRVVLKPSEKVPLSAYYLADVLYEAGLPAPMLQVLTGDPREIADELVTHRHAALITFTGGVAIGKAIAARAGYRRVVLELGGNDPLIVLEDADVERAATLAVQGSYKNSGQRCTAVKRMLVQKGIASRFKEIVVEKTLAWRYGDPFDTDNQMGTVIDAAAAQLFETRVIDAVSKGARLLCGNRRNGALYSPTVLDRVDPSMTLVREETFGPVSPIIEFDTIDDAIRISNGTAFGLSSGVCTDRADLITRFVNELHVGTVNVWEVPGYRIELTPFGGIKDSGLGYKEGVQEAMKSFTNLKTFSLPW
>2616331918
EQQALRVEKLRLKGERAARTRTLDVIDPYTNTRVGTVPMASIDDVRDAFDYAANYRPKLTRYERAQILERAAVLLRERTEEASDLISLESGLSKQDSRYEIGRVADVLRFAAMESLRDDAQSFSCDLTPHGKARRVFSQREPLGVIVAITPFNHPMNQVAHKLAPAIATNNRVILKPSEKVPLSAYYLADVLYEAGLPAPMLQVLTGDPREIADELVTHRHAALITFTGGVAIGKAIAARVGYRRVVLELGGNDPLIVLDDADVERAATLAVQGSYKNSGQRCTAVKRMLVQKGIASRFKELVVEKTLAWRYGDPFDTDNQMGTVIDAAAAELFETRVNDAVSKGARLLCGNRRNGALYSPTVLDRVDPSMTLVREETFGPVSPIIEFDTIDDAIRISNGTAFGLSSGVCTDRADLITRFVNELHVGTVNVWEVPGYRIELTPFGGIKDSGLGYKEGVQEAMKSFTNLKTFSLPW
>2726881668
EQQALRVEKLRLKGERAARARTLDVIDPYTNTRVGTVPMASVDDVREAFDYAANYRPTLTRHERAQILERTAALLRERTEEASDLISLESGLSKQDSRYEIGRVADVLRFAAMESLRDDAQSFSCDLTPHGKARRVFSQREPLGVIVAITPFNHPMNQVAHKLAPAIATNNRVILKPSEKVPLSAYYLADVLYEAGLPAPMLQVLTGDPREIADELVTHRHAALITFTGGVAIGKAIAARAGYRRVVLELGGNDPLIVLDDADVERAATLAVQGSYKNSGQRCTAVKRMLVQKGIASRFKELVVEKTLAWRYGDPFDTDNPMGTVIDAAAAQLFETRVNDAVSKGARLLCGNRRNGALYSPTVLDRVDPSMTLVREETFGPVSPIIEFDTIDDAIRISNGTAFGLSSGVCTDRADLITRFVNELHVGTVNVWEVPGYRIELTPFGGIKDSGLGYKEGVQEAMKSFTNLKTFSLPW
>2726966895
AEHALRVEKLRLKGQRIARARTIDVMDPYTNTRVGTVPMASVDDVRDAFEYAANYRAKLTRYERSQILERAAALLRERAEEASDLISLESGLSKQDSRYEIGRVADVLKFSAMETLRDDAQSFSCDLTPHGKARRVFTQREPLGVIVAITPFNHPMNQVAHKIAPAIATNNRVILKPSEKVPLSAYYLADVLYEAGLPAPMLQVLTGDPREIAEELVTHRHAELVTFTGGVAIGKAIAAKAGYRRVVLELGGNDPLIVLDDADVQRAATLAVQGSYKNSGQRCTAVKRMLVQKGIAARFTELVIEKTLAWTYGDPFDSDNQMGTVIDAAAAELFERRVNEAVSGGARLLCGNRRNGALYSPTVLDRVGPSMSVVREETFGPVSPIIEFDTVDDAIRISNGTAFGLSSGVCTDRADLITRFVNELQVGTVNVWEVPGYRIELTPFGGIKDSGLGYKEGVQEAMKSFTNLKTFSLPW
>2715151674
EQHALRVEKLRLKGECAARTRTIDVFDPYTNTRVGTVPMASVQDVRDAFEYAAKYRATLTRYERSQILERAAQLMRERTEEASDLISLESGLSKQDSRYEIGRVADVLRFAAMEALRDDGQSFSCDLTPHGKARRVFSQREPLGAIVAITPFNHPMNQVAHKIAPAIATNNRVILKPSEKVPLSAYYFADVLYEAGLPAPMLQVLTGDPREIANELVTHRHAELVTFTGGVAIGKAIAAKAGYRRVVLELGGNDPLIVLDDADVERAATLAVQGSYKNSGQRCTAVKRMLVQKGIAARFTECVFEKTRAWSYGDPFDTANQMGTVIDVAAAQSFETRVNEAVRQGARLLCGNRRNGALYSPTLLDRVDPAMTLVSEETFGPVSPIIEFDTVDDAIRISNGTAFGLSSGICTDRADLITRFVNELRVGTVNVWEVPGYRIELTPFGGIKDSGLGYKEGVQEAMKSFTSLKTFSLPW
>2645517503
EQHALRVEKLRLKGERAARTRNLDVFDPYTNTRVGTVPMASIDDVRDAFEYAANYRATLTRYERSQILERAAAIMRERTEEASDLISLESGLSKQDSRYEIGRVADVLKFASMEALRDDGQSFSCDLTPHGKARRVFSQREPLGVIVAITPFNHPMNQVAHKIAPAIATNNRVILKPSEKVPLSAYFFADVLYEAGLPAQMLQVLTGDPREIANELVTHRHAELVTFTGGVAIGKAIAAKAGYRRVVLELGGNDPLIVLDDADVERAATLAVQGSYKNSGQRCTAVKRMLVQKGIAARFTELVLEKTRAWSYGDPFDTANQMGTVIDAAAAESFETRVNEAVRQGARLLCGNRRNGALYSPTVLDRVDPSMTLVREETFGPVSPIIEFDTIDDAIRISNGTAFGLSSGVCTDRADLITRFVNELRVGTVNVWEVPGYRIELTPFGGIKDSGLGYKEGVQEAMKSFTSLKTFSLPW
>2689001511
EQHALRMEKLRLKGERAARTRNLDVLDPYTNTRVGTVPMASVDDVRDAFEYAANYRATLTRYERSQILERAASIMRERTEEASDLISLESGLSKQDSRYEIGRVADVLKFASMEALRDDGQSFSCDLTPHGKARRVFSQREPLGVIVAITPFNHPMNQVAHKIAPAIATNNRVILKPSEKVPLSAYYFADVLYEAGLPAPMLQVLTGDPREIADELVTHRLAELVTFTGGVAIGKAIAAKAGYRRVVLELGGNDPLIVLDDADVERAATLAVQGSYKNSGQRCTAVKRMLVQKGIAARFTELVLEKTHAWSYGDPFDTANRMGTVIDAGAAESFETRVNEAVRQGARLLCGNRRNGALYSPTVLDRVDPSMTLVREETFGPVSPIIEFDTIDDAIRISNGTAFGLSSGVCTDRADLITRFVNELRVGTVNVWEVPGYRIELTPFGGIKDSGLGYKEGVQEAMKSFTSLKTFSLPW
>2810317371
EQHALRMEKLRLKGERAARTRNLDVFDSYTNTRVGTVPMASVDDVRDAFEYAANYRATLTRYERSQILERAASIMRERTEEASDLISLESGLSKQDSRYEIGRVADVLKFASMEALRDDGQSFSCDLTPHGKARRVFSQREPLGVIVAITPFNHPMNQVAHKIAPAIATNNRVILKPSEKVPLSAYYFADVLYEAGLPAPMLQVLTGDPREIADELVTHRLAELVTFTGGVAIGKAIAAKAGYRRVVLELGGNDPLIVLDDADVERAATLAVQGSYKNSGQRCTAVKRMLVQKGIAARFTELVLEKTHAWSYGDPFDTANQMGTVIDAAAAESFETRVNEAVRQGARLLCGNRRNGALYSPTVLDRVDPSMTLVRDETFGPVSPIIEFDTIDDAIRISNGTAFGLSSGVCTDRADLITRFVNELRVGTVNVWEVPGYRIELTPFGGIKDSGLGYKEGVQEAMKSFTSLKTFSLPW
>2628515915
EQHPLREEKLRLKGERVARARTIDVFDPYTNTRVGTVPMASVDDVRDAFEYAANYRATLTRYERSQILERAGALLRERTEEASDLISLESGLSKQDSRYEIGRVADVLKFASMEALRDDGQSFSCDLTPHGKARRVFSQREPLGVIVAITPFNHPMNQVAHKIAPAIATNNRVILKPSEKVPLSAYYFADVLYEAGLPAPMLQVLTGDPREIAEELVTHRHAELVTFTGGVAIGKAIAEKAGYRRVVLELGGNDPLIVLDDADVERAATLAVQGSYKNSGQRCTAVKRMLVQKGVAARFTELVVEKTLAWRHGDPFDPANQMGTVIDAAAAELFEARVNDAVSKGARLLCGNHRHGALYSPTVLDRVDPAMTLVREETFGPVSPIIEFDTIDDAIRISNGTVFGLSSGVCTDRADLITRFVNELRVGTVNIWEVPGYRIELTPFGGIKDSGLGYKEGVQEAMKSFTSLKTFSLPW
>2755419750
EQHALREEKLRLKGERVARARTIDVFDPYTNTRVGTVPMASVDDVRDAFEYAANYRATLTRYERSQILERAAALLRERTEEASDLISLESGLSKQDSRYEIGRVADVLKFASMEALRDDGQSFSCDLTPHGKARRVFSQREPLGVIVAITPFNHPMNQVAHKIAPAIATNNRVILKPSEKVPLSAYYFADVLYEAGLPAPMLQVLTGDPREIAEELVSHRHAELVTFTGGVAIGKAIAERAGYRRVVLELGGNDPLIVLDDADVERAATLAVQGSYKNSGQRCTAVKRMLVQKGVAARFTELVVEKTLAWRHGDPFDPANQMGTVIDAAAAELFETRVNDAVSKGARLLCGNHRHGALYSPTVLDRVDPAMTLVREETFGPVSPIIEFDTIDDAIRISNGTVFGLSSGVCTDRADLITRFVNELRVGTVNIWEVPGYRIELTPFGGIKDSGLGYKEGVQEAMKSFTSLKTFSLPW
>2611862749
EQHALRVEKLRLKGERVARSRNIDVFDPYTNTIVGTVPMASVDDVRDAFEYAANYRSTLTRYERSQILERAAALLRERTEEASDLISLESGLSKQDSRYEIGRVADVFKFAAMEALRDDGQSFSCDLTPHGKARRVFSQREPLGVIVAITPFNHPMNQVAHKLAPAIATNNRVILKPSEKVPLSAYYLADVLYEAGLPAPMLQVLTGDPREIADELVTNRHADLVTFTGGVAIGKDIAARAGYRRVVLELGGNDPLIVLDDADLERAATLAVQGSYKNSGQRCTAVKRMLVQKDVVARFTELVVEKTLAWNHGDPFDPANQMGTVIDEAAAKLFEARVNEAVSKGARLLCGNHRHGALYSPTVLDRVNPSMTLVREETFGPVSPIIEFDTIDDAIRISNGTAFGLSSGLCTDRADLITRFVNELRVGTVNVWEVPGYRIELTPFGGIKDSGLGYKEGVQEAMKSFTNLKTFSLPW
>2715165189
ERQALRVETLRLKGERAARARTIDVFDPYTNTRVGTVPMASVDDVRDAFEYAVNYRSTLTRYERSQILERAAALLRERTEEASDLISLESGLSKQDSRYEIGRVADVLKFAAMEALRDDGQSFSCDLTPHGKARRVFSQREPLGVIVAITPFNHPMNQVAHKLAPAIATNNRVILKPSEKVPLSAYYLADVLYEAGLPAPMLQVLTGDPREIAVELVTNPHADLVTFTGGVAIGKEIAAKAGYRRVVLELGGNDPLIVLDDADLDRAATLAVQGSYKNSGQRCTAVKRLLVQKGVAARFTELVVEKTLAWTYGDPFDPANQMGTVIDEAAAKLFEVRVNEAVSKGARLLCGNHRDGALYSPTVLDRIDPSMTLVREETFGPVSPIIEFDTIDDAIRISNGTAFGLSSGVCTDRADLITRFVNELRVGTLNVWEVPGYRIELTPFGGIKDSGLGYKEGVQEAMKSFTNLKTFSLPW
>2784273442
ERQTLRVETLRLKGERAARARTIDVFDPYTNTRVGTVPMASVDDVRDAFEYAVNYRSTLTRYERSQILERAAALLRERTEEASDLISLESGLSKQDSRYEIGRVADVLKFAAMEALRDDGQSFSCDLTPHGKARRVFSQREPLGVIVAITPFNHPMNQVAHKLAPAIATNNRVILKPSEKVPLSAYYLADVLYEAGLPAPMLQVLTGDPREIAEELVTNRHADLVTFTGGVAIGKEIAARAGYRRVVLELGGNDPLIVLDDADLERAATLAVQGSYKNSGQRCTAVKRLLVQKGVAARFTELVVEKTLAWTYGDPFDPANQMGTVIDAAAAELFEARVNEAVSKGARLLCGNHRHGALYSPTVLDRVDPSMTLVREETFGPVSPIIEFDTIDDAIRISNGTAFGLSSGVCTDRADLITRFVNELRVGTVNVWEVPGYRIELTPFGGIKDSGLGYKEGVQEAMKSFTNLKTFSLPW
>2860492080
DHPAFRAEALRIKGERAVRERTLDVFDPYTGQRAGTVPLASVEDVREALTYAANYRAKLSRYERSHILERAGALLRERTEAASDLISLESGLSKQDSRYEIGRVADVLKFSAIEALRDDGQSFSCDLTPHGKSRRVFTQREPLGVIVAITPFNHPMNQVAHKIAPAIATNNRVVLKPSEKVPLSAYLLADILYEAGLPAPMLQVLTGDPREIADELITNPAVELVTFTGGVAIGKYIASKAGYRRVVLELGGNDPLIVLDDADIERAASLAVQGSYKNSGQRCTAVKRMLVQKSIAERFTERVVEKTLAWSYGDPFDESNQMGTVIDEPAAQLFEARVNEAVAQGARLLVGNKRAGALYSPTVVDRVDPSMTLVREETFGPVSPIITFDTIDDAIRISNGTAFGLSSGLCTYRSDVIARFVNELRVGTVNVWEVPGYRIELTPFGGIKDSGLGYKEGVQEAMKSFTNLKTFSLPW
>2856309351
DHRLFRAETLRLQGKRVARERTVDVFDPYSGQRVGTVPKASVDDVRAALEHAAAFQSTLSRYERSQILERAAALLRERTEEASDLISAESGLSKQDSRYEIGRVADVLRFASIETMRDDGQSFSCDLTPHGRKRRVFTQREPLGVIVAITPFNHPMNQVAHKIAPAIATNNRVLLKPSEKVPLSAFYLADLLYEAGLPAPMLQVITGDPGEIADELVTHPLAELVTFTGGVAIGKLIAAKAGYRRVVLELGGNDPLIVLEDADLDRAAELAVQGSYKNSGQRCTAVKRMLVQKSVAARFTELVVEKTHAWSYGDPFDASNQMGTVIDEAAATLFESRVNEAVAQGARLLTGNTRRGALYAPTVVDNVSPSMTLVREETFGPVSPILTFDTLDDAIRLSNGTPFGLSSGVCTNRQDAITRFINELRVGTVNVWEVPGYRIELTPFGGIKDSGLGYKEGVQEAMKSFTNLKTFSLPW
>2856286115
DHPAFRAETLRLAGQRVAHERTLDVFDPYSGMRVGTVPLASVDDVRAAFDYAGAYQAKLTRYERSQILERAGALLRERAEQASDLISLESGLSKQDSRYETGRVADVLKFASIEALRDDGQSFSCDLTPHGRQRRVFTQREPLGVIVAITPFNHPMNQVAHKVAPAVATNNRVLLKPSEKVPLSALWFADLLYEAGLPHPMLQVLTGDPREIADELITHPLAELVTFTGGVAIGKYIASKAGYRRTVLELGGNDPLIVLADADLERAATLAVQGSYKNSGQRCTAVKRMLVQRDVAERFTELVVEKTRAWTYGDPFDSSSQMGTVIDEAAAKCFEARVDEAVAQGARLLVGNRRDGALYSPTVLDGVEASMTLVREETFGPVSPVIAFDTLDDAIRLSNGTAFGLSAGVCTNRQDAIVRFVNELRVGTVNVWEVPGYRIELTPFGGIKDSGLGYKEGVQEAMKSFTNLKTFSLPW
>2553408761
AHPAFRAETLRLAGARVVRERTLDVFDPYSGMRVGTVPLASVDDVRAAFDYAGAYQAKLTRYERSQILERAGMLLRERAEEASDLISLESGLSKQDSRYETGRVADVLKFASIEVLRDDGQSFSCDLTPHGKPRRVFTQREPLGVIVAITPFNHPMNQVAHKVAPAVATNNRVLLKPSEKVPLSALWFADLLYEAGLPHPMLQVLTGDPREIADELITHPLAELVTFTGGVAIGKYIASKAGYRRTVLELGGNDPLIVLDDADLERAATLAVQGSYKNSGQRCTAVKRMLVQRNVAERFTELVVEKTREWTYGDPFDPSSQMGTVIDEAAAKCFEVRVDEAVAQGARLLTGNRREGALYAPTVLDRVDPSMTLVREETFGPVSPVITFDTIDDAIQLSNGTAFGLSAGVCTNRQDAIVRFINELRVGTVNVWEVPGYRIELTPFGGIKDSGLGYKEGVQEAMKSFTNLKTFSLPW
>2600814532
AHPAFRAETLRLAGARVARERTLDVFDPYSGMRVGTVPLASVDDVRAAFDYAGAYQAKLTRYERSQILERAGMLLRERAEEASDLISLESGLSKQDSRYETGRVADVLKFASIEALRDDGQSFSCDLTPHGKQRRVFTQREPLGVIVAITPFNHPMNQVAHKVAPAVATNNRVLLKPSEKVPLSALWFADLLYEAGLPHPMLQVLTGDPREIADELITHPLAELVTFTGGVAIGKYIASKAGYRRTVLELGGNDPLIVLDDADLERAATLAVQGSYKNSGQRCTAVKRMLVQRNVAERFTELVVEKTREWTYGDPFDPASQMGTVIDEAAAKCFEVRVDEAVAQGARLLTGNRREGALYAPTVLDHVDPGMTLVREETFGPVSPVITFDTIDDAIRLSNGTAFGLSAGVCTNRQDAIVRFINELRVGTVNVWEVPGYRIELTPFGGIKDSGLGYKEGVQEAMKSFTNLKTFSLPW
>2656923277
DHPAFRAEALRLKGERAARSRTLDVLDPYTGMRVGTVPMASVDDVRAAFDYAAVYSAKLTRYERSQILERAGMLLRERTEEASDLISLESGLSKQDTLYEIGRVADVLKFASIEALRDDGQSFSCDLTPHGKKRRVFTQRDPLGVIVAITPFNHPMNQVAHKIAPAIATNNRVILKPSEKVPLSALYLADVLYEAGLPAPMLQVLTGDPREIADELVTNPLAELVTFTGGVAIGKHIAERAGYRRVVLELGGNDPLIVLEDADLERAAALAVQGSYKNSGQRCTAVKRMIVQKSIAARFTELVVEKTREWTYGDPFDGANQMGTVIDEAAARLFESRVNEAVAQGARLLVGNERKGALYSPTVVDGVDPSMTLIREETFGPVSPIITFDTFDDAIRISNGTPFGLSCGLCTNRQDAIPRFINELRVGTVNVWEVPGYRVELTPFGGIKDSGLGYKEGVQEAMKSFTNLKTFSLPW
>2792836780
DHPAFRAEALRLKGERAARPRALDVFDPYTDMRVGTVPMASVDDVRAAFDYAAAYSAKLTRYERSQILERAGMLLRERAEEASDLISLESGLSKQDTLYEIGRVADVLKFASIEALRDDGQSFSCDLTPHGKKRRVFTQRDPLGVIVAITPFNHPMNQVAHKIAPAIATNNRVILKPSEKVPLSALYLADVLYEAGLPAPMLQVLTGDPREIADELITNPLAELVTFTGGVAIGKHIAERAGYRRVVLELGGNDPLIVLEDADIERAAALAVQGSYKNSGQRCTAVKRMIVQKSIAARFTELVVEKTREWTYGDPFDRSKQMGTVIDEAAARLFESRVNEAVAQGARLLVGNERKGALYSPTVVDRVDPSMTLIREETFGPVSPIITFDTLDDAIRISNGTPFGLSCGLCTNRQDAIPRFINELRVGTVNVWEVPGYRVELTPFGGIKDSGLGYKEGVQEAMKSFTNLKTFSLPW
>2514054291
DHPAFRAEALRLKGERAARSRTLDVLDPYTGMRVGTVPMASVDDVRAAFDYASAYQAKLTRYERSQILERAGILLRERLEQASDLITLESGLSKQDSRYEIGRVADVLKFASIEALRDDGQSFSCDLTPHGKKRRVFTQRDPLGVIVAITPFNHPMNQVAHKIAPSIATNNRVILKPSEKVPLSAYFLADILYEAGLPSPMLQVLTGDPREIADELITNPLAELVTFTGGVAIGKHIAERAGYRRVVLELGGNDPLIVLDDADVERAAALAVQGSYKNSGQRCTAVKRMIVQKSIAARFTELVVEKTREWTYGDPFDESNQMGTVIDAEAARLFESRVNEAVAQGARLLAGNQRKGALYAPTVVDQVDPSMTLIREETFGPVSPIITFDTIDDAIRISNGTPFGLSCGLCTNRQDAIPRFINELRVGTVNVWEVPGYRVELTPFGGIKDSGLGYKEGVQEAMKSFTNLKTFSLPW
>642597916
DHPAFRAEALRLKGERATRARTLDVFDPYTGMRVGTVPMASVDDVRAAFEYAGAYSAKLTRYERSQILERAGILLRERLEDASDLISLESGLSKQDSRYEIGRVADVLKFASIEALRDDGQSFACDLTPHGKKRRVFTQRDPLGVIVAITPFNHPMNQVAHKIAPSIATNNRVILKPSEKVPLSACYLADILYEAGLPAPMLQVLTGDPREIADELITNPLAELVTFTGGVAIGKHIAERAGYRRVVLELGGNDPLIVLDDADVERAAALAVQGSYKNSGQRCTAVKRMIVQKSIAARFTELVVEKTREWTYGDPFDTSNQMGTVIDVDAARLFEARVNEAVAQGARLLTGNRREGALYSPTVVDQVDPSMTLIREETFGPVSPIITFDTIDDAIRISNGTPFGLSCGLCTNRQDAIPRFINELRVGTVNVWEVPGYRVELTPFGGIKDSGLGYKEGVQEAMKSFTNLKTFSLPW
>2713557288
DHPAFRAEALRLKGERAARARTLDVFDPYSGMRVGTVPMASVDDVRAAFEYAGAYQATLSRYERSQILERAGILLRERLEAASDLISLESGLSKQDSRYEIGRVADVLKFASIETLRDDGQSFSCDVTPHGKKRRVFTQRDPLGVIVAITPFNHPMNQVAHKIAPSIATNNRVILKPSEKVPLSAYFLADVLYEAGLPAPMLQVLTGDPREIADELITNPLAELVTFTGGVAIGKHIAERAGYRRVVLELGGNDPLIVLEDADIERAATLAVQGSYKNSGQRCTAVKRIIVQKSIAARLTELVVEKTREWTYGDPFDTSNQMGTVIDAEAARLFEARVNEAVAQGARLLTGNQRKGALYAPTVVDQVDPSMTLIREETFGPVSPIITFDTIEDAIRISNGTPFGLSCGLCTNRQDVIPRFINELRVGTVNVWEVPGYRVELTPFGGIKDSGLGYKEGVQEAMKSFTNLKTFSLPW
>2775204598
DHPAFRAEALRLKGERAARARTLDVFDPYSGMRVGTVPMASVDDVRAAFEYAGAYQAKLSRYERSQILERAGILLRERLEAASDLISLESGLSKQDSRYEIGRVADVLKFASIETLRDDGQSFSCDLTPHGKKRRVFTQRDPLGVIVAITPFNHPMNQVAHKIAPSIATNNRVILKPSEKVPLSAYFLADVLYEAGLPAPMLQVLTGDPREIADELITNPLAELVTFTGGVAIGKHIAERAGYRRVVLELGGNDPLIVLEDADIERAATLAVQGSYKNSGQRCTAVKRIIVQKSIAARFTELVVEKTREWTYGDPFDTSNQMGTVIDADAARLFEARVNEAVAQGARLLTGNQRKGALYAPTVVDQVDPSMTLIREETFGPVSPIITFDTIEDAIRISNGTPFGLSCGLCTNRQDVIPRFINELRVGSVNVWEVPGYRVELTPFGGIKDSGLGYKEGVQEAMKSFTNLKTFSLPW
>2812794691
DHPAFRAEALRLKGERAARTRTLDVFDPYSGMRVGTVPMASVDDVRAAFEYASAYQATLSRYERSQILERAGILLRERLEAASDLISLESGLSKQDSRYEIGRVADVLKFASIEALRDDGQSFSCDLTPHGKKRRVFTQRDPLGVIVAITPFNHPMNQVAHKIAPSIATNNRVILKPSEKVPLSAFYLADVLYEAGLPAPMLQVLTGDPREIADELITNPLAELVTFTGGVAIGKHIAERAGYRRVVLELGGNDPLIVLEDADIERAATLAVQGSYKNSGQRCTAVKRIIVQKSIAARFTELVVEKTREWTYGDPFDTSNQMGTVIDVDAARLFEARVNEAVAHGARLLTGNQRKGALYAPTVVDQVDPSMTLIREETFGPVSPIITFDTIDDAIRISNGTPFGLSCGLCTNRQDAIPRFINELRVGTVNVWEVPGYRVELTPFGGIKDSGLGYKEGVQEAMKSFTNLKTFSLPW
>2643278251
DHPAFRAEALRLKGERAARARTLDVFDPYSGMRVGTVPMASVDDVRAAFEYASAYQATLSRYERSQILERAGNLLRERLEAASDLISLESGLSKQDSRYEIGRVADVLKFASIEALRDDGQSFSCDLTPHGKKRRVFTQRDPLGVIVAITPFNHPMNQVAHKIAPSIATNNRVILKPSEKVPLSAFYLADILYEAGLPAPMLQVLTGDPREIADELITNPLAELVTFTGGVAIGKHIAERAGYRRVVLELGGNDPLIVLEDADIERAATLAVQGSYKNSGQRCTAVKRIIVQKSIAARFTELVVEKTREWTYGDPFDTSNQMGTVIDADAARLFEARVNEAVAHGARLLTGNQRKGALYAPTVVDQVDPSMTLIREETFGPVSPIITFDTIEDAIRISNGTPFGLSCGLCTNRQDAIPRFINELRVGTVNVWEVPGYRVELTPFGGIKDSGLGYKEGVQEAMKSFTNLKTFSLPW
>2710224131
VVDRFRSEALRLAGARAQRERTLDVIDPYSGLRVGCVPLASVDDVRAAFEYAHAYPATLTRYERSQILERAAALLRERADAASDLISLESGLSKQDSLYEIGRVADVFKFASIEALRDDGQSFSCDLTPHGKRRRVFTQREPLGVIVAITPFNHPMNQVAHKVAPSIATNNRVLLKPSEKVPLSAYYLADLLYEAGLPEPMLQVLTGDPREIADELITHPLAELVTFTGGVAIGKHIAARAGYRRVVLELGGNDPLIVLEDADLERAAELAVQGSYKNSGQRCTAVKRMLVQRSVVARFTELVVEKTRAWSYGDPFNPSNQMGTVIDEAAARMFEARVNEAVAQGARLLTGNQRDRALYAPTVVDRVEPSMTLIREETFGPVSPIVAFDTLDDAIRLSNGTPYGLSCGVCTNRQDAILRFINELRVGTVNVWEVPGYRVELTPFGGIKDSGLGYKEGVQEAMKSFTNLKTFSLPW
>2721717308
DHAAFREEALRLAGARARRERTLDVVDPYRGLRVGSVPLASVDDVRAAFEYAFAYPAKLTRYERSQILERAAALLRERAEAASDLISLESGLSKQDSRYEIGRVADVFKFASIEALRDDGQSFSCDLTPHGKRRRVFTQREPLGVIVAITPFNHPMNQVAHKIAPAIATNNRVLLKPSEKVPLSAYYLADLLYEAGLPEPMLQVLTGDPREIADELITHPLAELVTFTGGVAIGKHIATRAGYRRVVLELGGNDPLIVLEDADLERAAELAVQGSYKNSGQRCTAVKRMLVQRSVAARFTELVVEKTRAWSYGDPFDPANQMGTVIDEAAARLFEARVNEALAQGARLLTGHRRDGALYAPTVVDCVDPSMTLIREETFGPVSPIVAFDTLDDALRISNGTPYGLSCGVCTNRQDAILRFINELRVGTVNVWEVPGYRVELTPFGGIKDSGLGYKEGVQEAMKSFTNLKTFSLPW
>2653763553
DHPAFRVEALRLKGERARRDRTLDVFDPYTGLRVGAVPLASVDDVRGAFEYAAAYQSKLTRYERSRILERAAELVRERTEEASDLISLESGLSKQDSRYEIGRVADVLKFSSIETLRDDGQSFSCDLTPHGKKRRVFTQREPLGVIVAITPFNHPMNQVAHKVAPAIATNNCVLLKPSEKVPLSAYYLADILYEAGLPSPMLQVVTGDPREIADELVTNPRAELVTFTGGVAIGKHIAARAGYRRVVLELGGNDPLIVLEDADLERAATLAVQGSYKNSGQRCTAVKRMLVQKSVAARFTELVVEKTLAWVYGNPFDSANQMGTVIDEAAAMFFESRVNEAVAQGARLLVGNQRRGALYSPTVLDHVDPSMALVREETFGPVSPVITFDTLDDAIRISNGTAFGLSSGVCTNRQDAIIRFVNELRVGTVNVWEVPGYRSELTPFGGIKDSGLGYKEGVQEAMKSFTNLKTFSLPW
>2671605940
DHPAFRAEALRLQGERVTRERVLDVFDPYTRTRVGTVPLASVEDVRAAFTYAASYQAKLTRYERSQILERAAALLRERTEAASDLISLESGLSKQDSRYEIGRVADVFKFASIEALRDDGQSFSCDLTPHGKKRRVFTQREPLGVIVAITPFNHPMNQVAHKIAPAIATNNRVILKPSEKVPLSAFYLADLLYEAGLPEPMLQVLTGDPREIADELVTNPLADLVTFTGGVAIGKHIAARAGYRRVVLELGGNDPLIVLEDADLERAASLAVQGSYKNSGQRCTAVKRILVQKSIAAQFTELVVEKTRAWSYGDPFDPSNQMGTVIDEAAAQQFQARVDAAVAQGARLLVGNTRKGALYAPTVVDRVDPSMTLVREETFGPVSPILTFDTLDDAIRISNGTPFGLSSGVCTNRQDAITRFVNELRVGTVNVWEVPGYRVELTPFGGIKDSGLGYKEGVQEAMKSFTNLKTFSLPW
>2784458986
DHPAFRAEALRLKGERAVRERTLDVFDPYAGLRVGTVPLASVDDVRSALTYAAGYQPKLTRYERSQILERAAALLRERIEEASDLISRESGLSKQDSRYEIGRVADVLKFSSIEALRDDGQSFSCDLTPHGRKRRVFTQREPLGVIVAITPFNHPMNQVAHKVAPAIATNNRVLLKPSEKVPLSAFYLADILYEAGLPEPMLQVLTGDPREIADELVTNRLAELVTFTGGVAIGKQIAAKAGYRRVVLELGGNDPLIVLEDADLERAATLAVQGSYKNSGQRCTAVKRMLVQKTVASRFTELVVEKTRAWSYGDPFDAANQMGTVIDEAAAMLFEARVNEAVAQGARLLVGNERNGALYAPTVVDQVDPAMTLVREETFGPVSPIIVFDTLDDAIRISNGTPIGLSSGVCTNRQDAIIRFVNELRVGTVNVWEVPGYRIELTPFGGIKDSGLGYKEGVQEAMKSFTNLKTFSLPW
>2778172531
DHPAFRTEALRLRGERATRPRTFDVFDPYTGMRVGTVPLASIDDVRAAFDYALAYQPVLSRYERSQILERAAGLLRERTEPASDLISLESGLSKQDSRYEVGRVADVLRFASIEALRDDAQSFSCDLTPHGRKRRVFSQREPLGVIVAITPFNHPMNQVAHKIAPAIATNNRVVLKPSEKVPLSALYLADLLYEAGLPAPMLQVLTGDPREIADELITHASVELVTFTGGVAIGKSIATRAGYRRIVLELGGNDPLIVLDDADLERAATLAVQGSYKNSGQRCTAVKRMLVQRRVAAEFAERVVEKTRAWTYGDPFDASNQMGTVIDAAAAQLFEARVNEAVAAGARLRIGNERSGALYVPTVLDNVDPSMTLVREETFGPVSPIIAFDTLDDAIRISNGTPFGLSSGVCTNRQDAITRLINELRVGTVNVWEVPGYRIELTPFGGIKDSGLGYKEGVQEAMKSFTNLKTFSLPW
>2719644100
DHPAFRAEALRLCGERATRARTLDVFDPYTGMRVGTVPLASIDDVRAAFDYALAYRPTLSRYERSQILERAAVLLRERIEPASDLISLESGLSKQDSRYEIGRVADVFRFASIEALRDDAQSFSCDLTPHGKKRRVFSQREPLGVIVAITPFNHPMNQVAHKVAPAIATNNRVVLKPSEKVPLSALYLADLLSEAGLPAPMLQVLTGDPRDIADELITHAAVELVTFTGGVAIGKYIAAKAGYRRVVLELGGNDPLIVLDDADLERAATLAVQGSYKNSGQRCTAVKRMLVQQRVAAEFTELVVEKTRAWTYGDPFDASNQMGTVIDAAAAQSFEARVNEAVAAGARLRVGNERRGALYAPTVLDNVDPSMTLVREETFGPVSPVIAFDTLDDAIRISNGTPFGLSSGVCTNRQDAITRFINELRVGTVNVWEVPGYRIELTPFGGIKDSGLGYKEGVQEAMKSFTNLKTFSLPW
>2852766363
DHPAFRVEALRLRGERATRARTLDVFDPYTGMRVGTVPLASIDDVRAALDYALAYRPTLSRYERSQILERTAVLLRERIEQASDLISLESGLSKQDSRYEIGRVADVFRFASFEALRDDGQSFSCDLTPHGKKRRVFSQREPLGVIVAITPFNHPMNQVAHKVAPAIATNNRVVVKPSEKVPLSALYLADLLYEAGLPAPMLQVLTGDPREIAEELITHASVELVTFTGGVAIGKYIAAKAGYRRVVLELGGNDPLIVLDDADLERAATLAVQGSYKNSGQRCTAVKRMLVQQRVAAEFTERVVEKTRAWTFGDPFDASKQMGTVIDAAAAQLFEARVNEAVAAGARLRIGNERSGALYAPTVLDNVDPSMTLVREETFGPVSPIIAFDTLDDAIRISNGTPFGLSSGVCTNRQDAITRFINELRVGTVNVWEVPGYRIELTPFGGIKDSGLGYKEGVQEAMKSFTNLKTFSLPW
>2852780409
DHPAFRVEALRLGGERATRDRTLDVFDPYTGMRVGTVPLASMDDVRAAFDYALAYRPTLSRYERSQILERAAVLLRERIEQASDLISLESGLSKQDSRYEIGRVADVFRFASFEALRDDGQSFSCDLTPHGKKRRVFSQREPLGVIVAITPFNHPMNQVAHKVAPAIATNNRVVVKPSEKVPLSALYLADLLYEAGLPAPMLQVMTGDPREIADELIMHASVELVTFTGGVAIGKYIATKAGYRRVVLELGGNDPLIVLDDADLERAATLAVQGSYKNSGQRCTAVKRMLVQQRVAVEFTERVVEKTRAWTFGDPFDASNQMGTVIDAAAAQLFEARVNEAVAAGARLRIGNERSGALYAPTVLDNVDPSMTLVREETFGPVSPIIAFDTLDDAIRISNGTPFGLSSGVCTNRQDAITRFINELRVGTVNVWEVPGYRIELTPFGGIKDSGLGYKEGVQEAMKSFTNLKTFSLPW
>2852758998
DHPAFRVEALRLGGERATRDRTLDVFDPYTGMRVGTVPLASIDDVRAAFDYALAYRPTLSRYERSQILERAAVLLRERIEQASDLISLESGLSKQDSRYEIGRVADVFRFASFEALRDDAQSFSCDLTPHGRKRRVFSQREPLGVIVAITPFNHPMNQVAHKVAPAIATNNRVVVKPSEKVPLSALYLADLLYEAGLPAPMLQVLTGDPREIADELITHASVELVTFTGGVATGKYIATKAGYRRVVLELGGNDPLIVLDDADLERAATLAVQGSYKNSGQRCTAVKRMLVQQRVAAEFTERVVEKTRAWTFGDPFDASNQMGTVIDAAAAQLFEARVNEAVAAGARLRIGNERSGALYAPTVLDNVDPSMTLVREETFGPVSPIIAFETLDDAIRISNGTPFGLSSGVCTNRQDAITHFINELRVGTVNVWEVPGYRIELTPFGGIKDSGLGYKEGVQEAMKSFTNLKTFSLPW
>2856300465
DHPAFREETLRLAGARARRERTLDVFDPYTGLRVGTVPMASVDDVRAAFEYAGAYHSTLSRYERSQILECAAQLLRERTEAASDLISLEAGLSKQDSRYEIGRVADVLKFASFEALRDDGQSFSCDLTPHGKKRRVFSQREPLGVIVAITPFNHPMNQVAHKIAPAIATNNRILLKPSEKVPLSAFFLADILYEAGLPEPMLQVLTGDPREIADELITHPLAELVTFTGGVAIGKYIAGKAAYRRVVLELGGNDPLIVLEDADLDRAATLAVQGSYKNSGQRCTAVKRMLVQKSVAAEFTERVVEKTRAWTYGDPFDEANQMGTVIDEAAARLFERRVNEAVAQGARLLTGNRRVGALYAPTVVDRVDPAMALVREETFGPVSPIITFDTLDDAIRISNGTAFGLSSGVCTNRQDAIVRLVNELRVGTVNVWEVPGYRIELTPFGGIKDSGLGYKEGVQEAMKSFTNLKTFSLPW
>2698504288
DHPAFRVEALRLEGERCLRERTLDVFDPYTGLRVGTVSLASVDDVRAAFQYAGAYQSKLTRYERSQILERAAVLLRERAEVASDLISLESGLSKQDTRYEIGRVADVFKFAAIEALRDDAQSFSCDLTPHGKKRRVFAQREPLGVIVAITPFNHPMNQVAHKIAPAIATNNRVLLKPSEKVPLSAFYLADILYEAGLPEPMLQVLTGDPHEIADELITHPLAELVTFTGGVAIGKYIAAKAAYRRVVLELGGNDPLIVLEDADLDRAATLAVQGSYKNSGQRCTAVKRMLVQKSVAAEFTERVVEMTRAWSYGDPFDLANQMGTVIDEAAAQLFEARVNAAAAQGARLLTGNQRSGALYAPTVIDRVDPAMSLVREETFGPVSPIITFDTLDDAIRISNDTVFGLSSGVCTNRQDAITRFINELRVGTVNVWEVPGYRIELTPFGGIKDSGLGYKEGVQEAMKSFTNLKTFSLPW
>2756873384
DHPAFRVEALRLLGGRTLRERTLDVFDPYTGLRVGTVPLASVDDVRAAFQYAGAYQSTLTRYERSQILERAAALLRERSEAASDLISLESGLSKQDTRYEVGRVADVFKFAAIEALRDDAQSFSCDLTPHGKKRRVFAQREPLGVIVAITPFNHPMNQVAHKIAPAIATNNRVLLKPSEKVPLSAFYLADILYEAGLPEPMLQVLTGDPREIADELITHPLAELVTFTGGVAIGKYIAAKAAYRRVVLELGGNDPLIVLEDADLERAAALAVQGSYKNSGQRCTAVKRILVQKSVAAEFTDLVVEKTRAWSYGDPSDLANQMGTVIDEAAAQLFEARVNAAVAQGARLLTGNQRSGALYAPTVVDRVDPAMPLVREETFGPVSPIITFDTLDDAIRISNDTVFGLSSGVCTNRQDAITRFINELRVGTVNVWEVPGYRIELTPFGGIKDSGLGYKEGVQEAMKSFTNLKTFSLPW
>2653998987
DHPAFRAEALRLKGERAQRERTLDVFDPYTGLRVGTVPLASVDDVRAAFEYAGAYQSKLTRYERSQILERAADLLRQRCEAASDLISLESGLSKQDSRYEIGRVADVLKFAAIEALRDDGQSFSCDLTPHGKKRRVFAQREPLGVIVAITPFNHPMNQVAHKVAPAIATNNRVLLKPSEKVPLSAFYLADLLYEAGLPEPMLQVLTGDPREICDELITHPLAELVTFTGGVAIGKYIAAKAAYRRVVLELGGNDPLIVLEDADLERAATLAVQGSYKNSGQRCTAVKRMLVQKSVAARFTELVVEKTSAWSYGDPFDAANQMGTVIDEAAARLFEARVNEAVAQGARLLIGNQREGALYAPTVVDRVEPAMSLVREETFGPVSPIITFDTLDDAIRISNGTAFGLSSGVCTNRQDAITRFINELRVGTVNVWEVPGYRLELTPFGGIKDSGLGYKEGVQEAMKSFTNLKTFSLPW
>2695456800
DHPAFRVEALRLKGERASRERTLDVFDPYTGLRVGTVPLASIDDVRAAFEYAGAYQAKLTRYERSQILERAAGLLRERSEAASDLISLESGLSKQDSRYEIGRVADVFRFAAIEALRDDCQSFSCDLTPHGKKRRVFAQREPLGVIVAITPFNHPMNQVAHKVAPAIATNNRVLLKPSEKVPLSAFYLADLLYEAGLPEPMLQVLTGDPREIADELITHPLAELVTFTGGVAIGKYIAAKAAYRRVVLELGGNDPLIVLEDADLERAATLAVQGSYKNSGQRCTAVKRMLVQKSVAAPFTELVVEKTRAWSYGDPFDAANQMGTVIDEAAAQLFEARVNEAVACGARLLVGNERSGALYAPTVVDRVDPAMSLVREETFGPVSPIITFDTLDDAIRISNGTAFGLSSGVCTNRQDAITRLINELRVGTVNVWEVPGYRIELTPFGGIKDSGLGYKEGVQEAMKSFTNLKTFSLPW
>2753566389
DHPAFRAEALRLRGERATRARTFDVFDPYTGTRVGTVPLASVDDVRAAFDYAAAYQPTLTRYERSQILERASVLLRERTEAASDLISLESGLSKQDSRYEIGRVADVFKFASIEALHDDGQSFCCDVTPHGRKRRVFSQREPLGVIVAITPFNHPMNQVAHKVAPAIATNNRVVLKPSEKVPLSALYLADVLYEAGLPAPMLQVLTGDPREIADELITHALAELVTFTGGVAIGKYIAAKAAYRRVVLELGGNDPLIVLDDADLERAATLAVQGSYKNSGQRCTAVKRMLVQKRAAAEFSDLVVEKTRAWSFGDPFDASNQMGTVIDVAAAQLFEARVNEAIAGGARLRFGNQRDGALYSPTVLDGVDPSMTLVREETFGPVSPIITFDSLDDAIRISNGTPFGLSSGVCTNRQDAITRLINELRVGTVNVWEVPGYRIELTPFGGIKDSGLGYKEGVQEAMKSFTNLKTFSLPW
>2857683048
DHPAFRAEALRLKGERATRSRTLDVFDPYTGMRVGTVPLASIDDVRAAFDYAAAYQATLTRYERSQILERAAALLRERTEDASDLISLESGLSKQDSHYEIGRVADVLKFASIEALRDDGQSFSCDLTPHGKKRRVFSQREPLGVIVAITPFNHPMNQVAHKIAPAIATNNRVVLKPSEKVPLSALYLADILYEAGLPAPMLQVLTGDPREIADELITHPLAELVTFTGGVAIGKYIAAKAAYRRIVLELGGNDPLIVLEDADLDRAATLAVQGSYKNSGQRCTAVKRILVQKIIAADFTDLVVEKTRAWTYGDPFDASNQMGTVIDVAAAQLFEVRVNEAIAAGARLRIGNERVGALYAPTVLDGVDPSMALVREETFGPVSPIITFDTLDDAIRISNGTPFGLSSGVCTNRQDAITRFINELRVGTVNVWEVPGYRIELTPFGGIKDSGLGYKEGVQEAMKSFTNLKTFSLPW
>2710228980
DHPAFRAEALRLKGERATRSRTLDVFDPFSGTRVGTVPLASIDDVRAAFEYAAAYQAKLTRYERSQILERAAVLLRERTEEASDLISLESGLSKQDSRYEIGRVADVLKFASIEALRDDGQSFSCDLTPHGKQRRVFSQREPLGVIVAITPFNHPMNQVAHKIAPAIATNNRVLLKPSEKVPLSAFYLADILYEAGLPAPMLQVLTGDPREIADELITHPLAELVTFTGGVAIGKYIASKAAYRRVVLELGGNDPLIVLEDADLERAATLAVQGSYKNSGQRCTAVKRMLVQKSIAADFTDLVVEKTRAWTYGDPFDASNQMGTVIDVAAAQLFESRVNEAVAAGARLRIGNQRDGALYSPTVLDGVDPSMTLVREETFGPVSPIITFDTLDDAIRISNGTPFGLSSGVCTNRQDAITRFINELRVGTVNVWEVPGYRIELTPFGGIKDSGLGYKEGVQEAMKSFTNLKTFSLPW
>2706160566
DHPAFRAEALRLKGERATRSRTLDVFDPFSGTRVGTVPLASIDDVRAAFEYAAAYQAKLTRYERSQILERAAVLLRERTEEASDLISLESGLSKQDSRYEIGRVADVLKFASIEALRDDGQSFSCDLTPHGKQRRVFSQREPLGVIVAITPFNHPMNQVAHKIAPAIATNNRVLLKPSEKVPLSAFYLADILYEAGLPAPMLQVLTGDPREIADELITHPLAELVTFTGGVAIGKYIASKAAYRRVVLELGGNDPLIVLEDADLDRAATLAVQGSYKNSGQRCTAVKRMLVQKSIAADFTDLVVEKTRAWSYGDPFDAGNQMGTVIDVAAAQLFEARVNEAVAAGARLRIGNQRDGALYSPTVLDGVDPSMALVREETFGPVSPIITFDTLDDAIRISNGTPFGLSSGVCTNRQDAITRFINELRVGTVNVWEVPGYRIELTPFGGIKDSGLGYKEGVQEAIKSFTNLKTFSLPW
>2713551225
DHPAFRAEALRLKGERAMRSRTLDVFDPYTGTRVGTVPLASIDDVRAAFEYAAAFQPKLTRYERSQILERAAALLRERTEEASDLISLESGLSKQDSRYEIGRVADVFKFASIEALRDDGQSFSCDLTPHGKQRRVFSQREPLGVIVAITPFNHPMNQVAHKIAPAVATNNRVVLKPSEKVPLSALYLADILYEAGLPTPMLQVLTGDPREIADELITHPLADLVTFTGGVAIGKYIAAKAAYRRVVLELGGNDPLIVLEDADLDRAATLAVQGSYKNSGQRCTAVKRMLVQKNIAADFTNLVVEKTRAWTYGDPFDAANQMGTVIDVAAAQLFEARVNEAVASGARLRIGNQRDGALYSPTVLDGVDPSMTLVREETFGPVSPIITFDTLDDAIRISNGTPFGLSSGVCTNRQDAITRFINELRVGTVNVWEVPGYRIELTPFGGIKDSGLGYKEGVQEAMKSFTNLKTFSLPW
>2774282673
DHPAFRAEALRLKGERATRSRTLDVLDPFTGTRVGTVPLASIDDVRAAFEYAAAYQANLTRYERSQILERAAALLRERTEDASDLISLESGLSKQDSRYEIGRVADVFKFASIEALRDDGQSFSCDLTPHGKKRRVFSQREPLGVIVAITPFNHPMNQVAHKIAPAIATNNRVVLKPSEKVPLSALYLADILYEAGLPTPMLQVLTGDPREIADELITHPLAELVTFTGGVVIGKYIAAKAAYRRVVLELGGNDPLIVLEDADLDRAATLAVQGSYKNSGQRCTAVKRMLVQKSIAADFTDLVVEKTRAWTYGDPFDASNQMGTVIDVAAAQLFEARVNEAIAAGARLRIGNQRDGALYAPTVLDGVDPSMTLVREETFGPVSPIITFDTLDDAIRISNGTPFGLSSGVCTNRQDAITRFINELRVGTVNVWEVPGYRIELTPFGGIKDSGLGYKEGVQEAMKSFTNLKTFSLPW
>2843953822
DHPAFRAEALRLKGEHATRSRTLDVFDPFSGTRVGTVPLASIDDVRAAFEYAAAYQAKLTRYERSQILERAAALLRERAEEASDLISLESGLSKQDSRYEIGRVADVFKFASIEALRDDGQSFSCDLTPHGKKRRVFSQREPLGVIVAITPFNHPMNQVAHKIAPAIATNNRVVLKPSEKVPLSALYLADILYEAGLPTPMLQVLTGDPREIADELITHPLADLITFTGGVAIGKYIAAKAAYRRVVLELGGNDPLIVLEDADLERAATLAVQGSYKNSGQRCTAVKRMLVQKSIAADFTDLVVEKTRAWTYGDPFDASNQMGTVIDVAAAQLFEARVNEAVASGARLRIGNQRDGALYSPTVLDGVDPSMTLVREETFGPVSPVITFDTLDDAIRISNGTPFGLSSGVCTNRQDAITRFINELRVGTVNVWEVPGYRIELTPFGGIKDSGLGYKEGVQEAMKSFTNLKTFSLPW
>2671592892
DHPAFRAEALRLKGERAMRSRTLDVFDPYSGTRVGTVPLASIEDVRAAFEYAAAYQAKLTRYERSQILERAAALLRERTEEASDLISLESGLSKQDSRYEIGRVADVFKFASIEALRDDGQSFSCDLTPHGKKRRVFSQREPLGVIVAITPFNHPMNQVAHKIAPAIATNNRVVLKPSEKVPLSAFYLADILYEAGLPTPMLQVLTGDPREIADELITHPLADLVTFTGGVAIGKYIASKAAYRRVVLELGGNDPLIVLEDADLDRAATLAVQGSYKNSGQRCTAVKRMLVQKSIAADFTDLVVEKTRAWTYGDPFDASNQMGTVIDVAAAQLFEARVNEAVASGARLRIGNQRDGALYSPTVLDGVDPSMTLVREETFGPVSPIITFDTLDDAIRISNGTAFGLSSGVCTNRQDAITRFINELRVGTVNVWEVPGYRIELTPFGGIKDSGLGYKEGVQEAMKSFTNLKTFSLPW
>2687595295
DHPAFRAEALRLKGERATRSRTLDVFDPFTGTRVGTVPLASIDDVRAAFEYAAAYQAKLTRYERSQILERAAALLRERTEEASDLISLESGLSKQDSRYEIGRVADVFKFSSIEALRDDGQSFSCDLTPHGKKRRVFSQREPLGVIVAITPFNHPMNQVAHKIAPAIATNNRVVLKPSEKVPLSALYLADILYEAGLPTPMLQVLTGDPREIADELITHPLADLVTFTGGVAIGKYIAAKAAYRRVVLELGGNDPLIVLEDADLDRAATLAVQGSYKNSGQRCTAVKRMLVQKSIAADFIDLVVEKTRAWTYGDPFDASNQMGTVIDVAAAQLFEARVNEAVASGARLRIGNQRDGALYSPTVLDGVDPSMTLVREETFGPVSPIITFDTLDDAIRISNGTPFGLSSGVCTNRQDAITRFINELRVGTVNVWEVPGYRIELTPFGGIKDSGLGYKEGVQEAMKSFTNLKTFSLPW
>2698055476
DHPAFRAEALRLKGERATRSRTLDVFDPFTGTRVGTVPLASIDDVRAAFEYAAAYQATLTRYERSQILERAAALLRERTEEAADLISLESGLSKQDSRYEIGRVADVFKFASIEALRDDGQSFSCDLTPHGKKRRVFSQREPLGVIVAITPFNHPMNQVAHKIAPAIATNNRVVLKPSEKVPLSALYLADILYEAGLPTPMLQVLTGDPREIADELITHPLAELVTFTGGVAIGKYIAAKAAYRRVVLELGGNDPLIVLEDADLERAATLAVQGSYKNSGQRCTAVKRMLVQKSIAADFTDLVVEKTRAWTYGDPFDASNQMGTVIDVAAAQLFEARVNEAVGSGARLRIGNQRNGALYSPTVLDGVDPSMTLVREETFGPVSPIITFDTLDDAIRISNGTPFGLSSGVCTNRQDAITRLINELRVGTVNVWEVPGYRIELTPFGGIKDSGLGYKEGVQEAMKSFTNLKTFSLPW
>2710240623
DHPAFRAEALRLKGERVLRSRTLDVFDPYTGTRVGTVPLASVDDVRAAFEYAAAYSAKLTRYERSQILERAGALLRERTEQASDLISLESGLSKQDSRYEIGRVVDVLKFASIEALRDDGQSFSCDLTPHGKQRRVFSQREPLGVIVAITPFNHPMNQVAHKIAPAIATNNRVLLKPSEKVPLSAFYLADVLYEAGLPAPMLQVLTGDPREIADELITHPLAELVTFTGGVAIGKYIAAKAAYRRVVLELGGNDPLIVLEDADLDRAATLAVQGSYKNSGQRCTAVKRMLVQQSVAADFTDLVVEKTRAWSFGDPFDMANQMGTVIDVAAAQLFEARVNEAVAAGARLRLGNQRNGALYSPTVLDGVDPSMAVVREETFGPVSPIITFNTLDDAIRISNGTAFGLSSGVCTNRQDAITRFINELRVGTVNVWEVPGYRIELTPFGGIKDSGLGYKEGVQEAMKSFTNLKTFSLPW
>2844730930
DHPAFRAEALRLKGERAQRSRTLDVFDPYTGTRVGTVPLASVDDVRAAFEYAAAYVAKLTRYERSQILERAAALLRERTEQASDLISLESGLSKQDSRYEIGRVADVLKFASIEALRDDGQSFSCDLTPHGKQRRVFSQREPLGVIVAITPFNHPMNQVAHKIAPAIATNNRVLLKPSEKVPLSAFYLADVLYEAGLPAPMLQVLTGDPREIADELITHPLAELVTFTGGVAIGKYIAAKAAYRRVVLELGGNDPLIVLEDADLERAATLAVQGSYKNSGQRCTAVKRMLVQKSVAADFTDLVVEKTRAWSFGDPFDAANQMGTVIDVAAAQLFETRVNEAVAAGARLRLGNQRNGALYSPTVLDGVDPSMAVVREETFGPVSPIITFDTLDDAIRISNGTAFGLSSGVCTNRQDAITRFINELRVGTVNVWEVPGYRIELTPFGGIKDSGLGYKEGVQEAMKSFTNLKTFSLPW
>2710183974
DHPAFRAEALRLKGERALRSRTLDVFDPYTGTRVGTVPLASVDDVRAAFEYAAAYDAKLTRYERSQILERAAALLRERTEQASDLISLESGLSKQDSRYEIGRVADVLKFASIEALRDDGQSFSCDLTPHGKQRRVFSQREPLGVIVAITPFNHPMNQVAHKIAPAIATNNRVLLKPSEKVPLSAFYLADVLYEAGLPAPMLQVLTGDPREIADELITHPLAELVTFTGGVAIGKYIAVKAAYRRVVLELGGNDPLIVLEDADLERAATLAVQGSYKNSGQRCTAVKRMLVQKSVAAQFTDLVVEKTRAWSFGDPFDTANQMGTVIDVAAAQLFETRVNEAVAAGARLRLGNQRNGALYSPTVLDGVDPSMAVVREETFGPVSPIITFDTLDDAIRISNGTAFGLSSGVCTNRQDAITRFINELRVGTVNVWEVPGYRIELTPFGGIKDSGLGYKEGVQEAMKSFTNLKTFSLPW
>2746085421
DHPAFRAEALRLKGERATRSRTLDVLDPYTGTRVGTVPLASVDDVRAAFEYAAAYQAKLTRYERSQILESAAALLRERAEEASDLISLESGLSKQDSRYEIGRVADVFKFAAIEALRDDGQSFSCDLTPHGKKRRVFSQREPLGVIVAITPFNHPMNQVAHKIAPAIATNNRIVLKPSEKVPLSALYLADILYEAGLPAPMLQVLTGDPREIADELITHPLVELVTFTGGVAIGKYIAAKAAYRRVVLELGGNAPLIVLDDADLERAATLAVQGSYKNSGQRCTAVKRMLVQKSVAADFTDLVVEKTRAWSFGDPFDASNQMGTVIDAAAAQLFEARVNEAVANGARLRIGNQRNGALYSPTVLDGVDPSMTLVREETFGPVSPIITFDTLDDAIRISNGTAFGLSSGVCTNRQDAITRFINELRVGTVNVWEVPGYRIELTPFGGIKDSGLGYKEGVQEAMKSFTNLKTFSLPW
>2775521091
DHPAFRAEALRLKGERTTRSRTLDVFDPYTGARVGTVPLASVDDVRAAFEYAAAYQAQLTRYERSQILERAAALMRERTEEASDLISLESGLSKQDSRYEIGRVADVLKFASIEALRDDGQSFSCDLTPHGKKRRVFSQREPLGVIVAITPFNHPMNQVAHKIAPAIATNNRVVLKPSEKVPLSALYLADVLYEAGLPAPMLQVLTGDPREIADELITHPLAELVTFTGGVAIGKYIAAKAAYRRVVLELGGNDPLIVLEDADLERAATLAVQGSYKNSGQRCTAVKRMLVQKSVAADFTDLVVEKTRAWTFGDPFDASNQMGTVIDVAAAQLFETRVNEAVASGARLLTGNRRDGALYAPTVLDGVDPSMTVVREETFGPVSPIITFDTLDDAIRISNGTAFGLSSGVCTNRQDAITRFINELRVGTVNVWEVPGYRIELTPFGGIKDSGLGYKEGVQEAMKSFTNLKTFSLPW
>2598516951
DHPAFRAEALRLKGERVTRPRTLDVFDPYTGTRVGTVPLASVDDVRAAFEYAAAYQAQLTRYERSQILERAASIMRERTEEASDLISLESGLSKQDSRYEIGRVADVLKFASIEALRDDGQSFSCDLTPHGKKRRVFSQREPLGVIVAITPFNHPMNQVAHKIAPAIATNNRVLLKPSEKVPLSALYLADVLYEAGLPAPMLQVLTGDPREIADELITHPLAELVTFTGGVAIGKYIAARAAYRRVVLELGGNDPLIVLDDADLERAATLAVQGSYKNSGQRCTAVKRMLVQKSVAADFTDLVVEKTRAWTFGDPFDASSQMGTVIDVAAAQLFEARVNEAVASGARLLTGNQRNGALYAPTVLDGVDPSMTLVREETFGPVSPIITFDTLDDAIRISNGTAFGLSSGVCTNRQDAITRFINELRVGTVNVWEVPGYRIELTPFGGIKDSGLGYKEGVQEAMKSFTNLKTFSLPW
>2508680109
DHPAFRAEALRLKGERVTRSRTLDVFDPYTGTRVGTVPLASVDDVRAAFEYAAAYQAQLTRYERSQILERAAALIRERTEEASDLISRESGLSKQDSRYEIGRVADVLKFASIEALRDDGQSFSCDLTPHGKKRRVFSQREPLGVIVAITPFNHPMNQVAHKIAPAIATNNRVVLKPSEKVPLSALYLADILYEAGLPAPMLQVLTGDPREIADELITHPLAELVTFTGGVAIGKYIAARAAYRRVVLELGGNDPLIVLDDADLERAATLAVQGSYKNSGQRCTAVKRMLVQKSVAADFTDLVVEKTRAWSFGDPFDASSQMGTVIDVAAAQLFEARVNEAVASGARLLTGNQRNGALYAPTVLDGVDPSMTLVREETFGPVSPIITFDTLDDAIRISNGTAFGLSSGVCTNRQDAITRFINELRVGTVNVWEVPGYRIELTPFGGIKDSGLGYKEGVQEAMKSFTNLKTFSLPW
>2710200282
DHPAFRAEALRLKGERVTRSRTLDVSDPYTGTRVGTVPLASVDDVRAAFEYAAAYEAKLTRYERSQILERAASLMRERTEEASDLISLESGLSKQDSRYEIGRVADVFKFASIEALRDDGQSFSCDLTPHGKKRRVFSQREPLGVIVAITPFNHPMNQVAHKIAPAIATNNRVVLKPSEKVPLSALYLADVLYEAGLPAPMLQVLTGDPREIADELITHPLAELVTFTGGVAIGKYIASKAAYRRVVLELGGNDPLIVLDDADLERAATLAVQGSYKNSGQRCTAVKRMLVQKSVAADFTDLVVEKTRTWSFGDPFDASNQMGTVIDVAAAQLFEARVNEAVASGARLRIGNQRKGALYAPTVLDGVDPSMALVREETFGPVSPIITFDTIDDAIRISNGTAFGLSSGVCTNRQDAITRFINELRVGTVNVWEVPGYRIELTPFGGIKDSGLGYKEGVQEAMKSFTNLKTFSLPW
>2773577279
DHPAFRAEALRLKGERVTRSRKLDVFDPYTGMRVGTVPLASVDDVRAAFEYAAAYEAKLTRYERSQILERAASLMRERTEEASDLISLESGLSKQDSRYEIGRVADVLKFASIEALRDDGQSFSCDLTPHGKKRRVFSQREPLGVIVAITPFNHPMNQVAHKIAPAIATNNRVVLKPSEKVPLSALYLADVLYEAGLPAPMLQVLTGDPREIADELITHPLAELVTFTGGVAIGKYIAGKAAYRRVVLELGGNDPLIVLDDADLERAATLAVQGSYKNSGQRCTAVKRMLVQKSVVADFTDLVVEKTRAWSFGDPFDAANQMGTVIDVAAAQLFEARVNEAVASGARLRIGNQRKGALYAPTVLDGVDPSMTLVREETFGPVSPIITFDTIDDAIRISNGTAFGLSSGVCTNRQDAITRFINELRVGTVNVWEVPGYRIELTPFGGIKDSGLGYKEGVQEAMKSFTNLKTFSLPW
>2710218096
DHPAFRAEALRLKGERVTRSRTLDVFDPYTGTRVGTVPLASVDDVRAAFEYAAAYSAQLARYERSQILERAASLMRERTEEASDLISLESGLSKQDSRYEIGRVADVLKFASIEALRDDGQSFSCDLTPHGKKRRVFSQREPLGVIVAITPFNHPMNQVAHKIAPAIATNNRVVLKPSEKVPLSALYLADVLYEAGLPAPMLQVLTGDPREIADELITHPLAELVTFTGGVAIGKYIAGKAAYRRVVLELGGNDPLIVLDDADLERAATLAVQGSYKNSGQRCTAVKRMLVQKSVAADFTDLVVEKTRAWSFGDPFDTSNQMGTVIDVAAAQLFEARVNEAVASGARLRIGNQRKGALYAPTVLDGIDPSMTLVREETFGPVSPIITFDTIDDAIRISNGTAFGLSSGVCTNRQDAITRFINELRVGTVNVWEVPGYRIELTPFGGIKDSGLGYKEGVQEAMKSFTNLKTFSLPW
>642615877
DHPAFRAEALRLKGERVTRSRTLDVFDPYTGTRVGTVPLASVDDVRAAFEYAAAYEAKLTRYERSQILERAASLMRERTEEASDLISLESGLSKQDSRYEIGRVADVLKFASIEALRDDGQSFSCDLTPHGKKRRVFSQREPLGVIVAITPFNHPMNQVAHKIAPAIATNNRVVLKPSEKVPLSALYLADVLYEAGLPAPMLQVLTGDPREIADELITHPLAELVTFTGGVAIGKYIAGKAAYRRVVLELGGNDPLIVLDDADLERAATLAVQGSYKNSGQRCTAVKRMLVQKSVAADFTDLVVEKTRAWSFGDPFDASNQMGTVIDVAAAQLFEARVNEAVANGARLRIGNQRKGALYAPTVLDGVDPSMTLVREETFGPVSPIITFDTIDDAIRISNGTAFGLSSGVCTNRQDAITRFINELRVGTVNVWEVPGYRIELTPFGGIKDSGLGYKEGVQEAMKSFTNLKTFSLPW
>2773969927
DHPAFRAEALRLKGERVTRSRTLDVFDPYTGTRVGTVPLASVDDVRAAFEYAAAYQTQLTRYERSQILERAASLMRERTEEASDLISLESGLSKQDSRYEIGRVADVLKFASIEALRDDGQSFSCDLTPHGKKRRVFSQREPLGVIVAITPFNHPMNQVAHKIAPAIATNNRVVLKPSEKVPLSALYLADVLYEAGLPAPMLQVLTGDAREIADELITHPLAELVTFTGGVAIGKYIAGKAAYRRVVLELGGNDPLIVLDDADLERAATLAVQGSYKNSGQRCTAVKRMLVQKSVAADFADLVVEKTRAWSFGDPFDASNQMGTVIDVAAAQLFEARVNEAVASGARLRIGNQRKGALYAPTVLDGVDPSMTLVREETFGPVSPIITFDTIDDAIRIGNGTAFGLSSGVCTNRQDAITRFINELRVGTVNVWEVPGYRIELTPFGGIKDSGLGYKEGVQEAMKSFTNLKTFSLPW
>2774056161
DHPAFRAEALRLKGERVTRSRTLDVFDPYTGTRVGTVPLASVDDVRAAFEYAAAYQAQLTRYERSQILERAAALMRERTEEASDLISLESGLSKQDSRYEIGRVADVFKFASIEALRDDGQSFSCDLTPHGKKRRVFSQREPLGVIVAITPFNHPMNQVAHKIAPAIATNNRVVLKPSEKVPLSALYLADVLYEAGLPAPMLQVLTGDPREIADELITHPLAELVTFTGGVAIGKYIAGKAAYRRVVLELGGNDPLIVLDDADLDRAATLAVQGSYKNSGQRCTAVKRMLVQKSVAADFTDLVVAKTRAWSFGDPFDASNQMGTVIDVAAAQLFEARVNEAVASGARLLVGNQRKGALYAPTVLDGVDPSMTLVREETFGPVSPIITFDTLDDAIRISNGTPFGLSSGVCTNRQDAITRFINELRVGTVNVWEVPGYRIELTPFGGIKDSGLGYKEGVQEAMKSFTNLKTFSLPW
>2546960680
DHPAFRAEALRLKGERVTRSRTLDVFDPYTGTRVGTVPLASVDDVRAAFEYAAAYQAQLTRYERSQILERAAALMRERTEEASDLISLESGLSKQDSRYEIGRVADVLKFASIEALRDDGQSFSCDLTPHGKKRRVFSQREPLGVIVAITPFNHPMNQVAHKIAPAIATNNRVVLKPSEKVPLSALYFADVLYESGLPAPMLQVLTGDPREIADELITHPLAELVTFTGGVAIGKYIAGKAAYRRVVLELGGNDPLIVLEDADLDRAATLAVQGSYKNSGQRCTAVKRMLVQKSVAADFTDLVVEKTRAWSFGDPFDASNQMGTVIDVAAAQLFEARVNEAVASGARLMSGNQRNGALYAPTVLDRVDPSMTLVREETFGPVSPIIGFDTLDDAIRISNGTPFGLSSGVCTNRQDAITRFINELRVGTVNVWEVPGYRIELTPFGGIKDSGLGYKEGVQEAMKSFTNLKTFSLPW
>2690219658
DHPAFRAEALRLKGERVTRSRTLDVFDPYTGTRVGTVPLASVDDVRAAFEYAAAYQAQLTRYERSQILERAAALMRERTEEASDLISLESGLSKQDSRYEIGRVADVFKFASIEALRDDGQSFSCDLTPHGKKRRVFSQREPLGVIVAITPFNHPMNQVAHKIAPAIATNNRVVLKPSEKVPLSALYLADVLYEAGLPAPMLQVLTGDPREIADELITHPLAELVTFTGGVAIGKYIAGKAAYRRVVLELGGNDPLIVLEDADLDRAATLAVQGSYKNSGQRCTAVKRMLVQKSVAADFTDLVVEKTRAWSFGDPFDGSNQMGTVIDVAAAQLFETRVNEAVASGARLLSGNQRNGALYAPTVLDRVDPSMTLVREETFGPVSPIITFDTLDDAIRISNGTPFGLSSGVCTNRQDAITRFINELRVGTVNVWEVPGYRIELTPFGGIKDSGLGYKEGVQEAMKSFTNLKTFSLPW
>2509123535
DHPAFRAEALRLKGERAARPRSFDVFDPYTGTRVGTVARASVEDVRAAFEYAAAYQAKLTRYERSQILERAAALLRDRTEEASDLISLESGLSKQDSRYEIGRVADVFKFAAIEALRDDGQSFSCDLTPHGKRRRVFSQREPLGVIVAITPFNHPMNQVAHKIAPAIATNNRVVLKPSEKVPLSALYLADILYEAGLPAPMLQVLTGDPREIADELITHPLAELVTFTGGVAIGKYIAAKAAYRRVVLELGGNDPLIVLEDADLERAATLAVQGSYKNSGQRCTAVKRMLVQKRVAADFADLVVEKTRAWTFGDPFDAANQMGTVIDVAAAQLFEARVNEAIAGGARLRIGNRRNGALYSPTVLDGVEPGMTLVREETFGPVSPIISFDTLDDAIRMSNGTAFGLSSGVCTNRQDAITRLINELRVGTVNVWEVPGYRTELTPFGGIKDSGLGYKEGVQEAMKSFTNLKTFSLPW
>2682435876
DHPAFRTEALRLKGERAARPRTLDVVDPYTGTRVGTVALASVDDVRAAFEYAGAYQAKLTRYERSQILERAATLLRDRTEEASDMISLESGLSKQDSRYEIGRVADVFKFAAIEALRDDGQSFSCDLTPHGKRRRVFSQREPLGVIVAITPFNHPMNQVAHKVAPAIATNNRVVLKPSEKVPLSALYLADILYEAGLPAPMLQVLTGDPREIADELITHPLAELVTFTGGVAIGKYIAAKAAYRRVVLELGGNDPLIVLEDADLERAATLAVHGSYKNSGQRCTAVKRMLVQKRVAADFTDLVVEKTRAWTFGDPFDAANQMGTVIDVAAAQLFEARVNEAIAGGARLRIGNRRNGALYSPTVLDGVEPGMTLVREETFGPVSPIISFDTLDDAIRISNGTCFGLSSGVCTNRQDAITRFINELRVGTVNVWEVPGYRTELTPFGGIKDSGLGYKEGVQEAMKSFTNLKTFSLPW
>2521672491
DHPAFRAEALRLEGERAARPRSLDVVDPYTGTRVGTVALASVDDVRAAFEYAAAYQAKLTRYERSQILERAAALSRDRTEEASDLISLESGLSKQDSRYEIGRVADVFRFAAIEALRDDGQSFSCDLTPHGKRRRVFSQREPLGVIVAITPFNHPMNQVAHKVAPAIATNNRVVLKPSEKVPLSALYLADILYEAGLPAPMLQVLTGDPREIADELITHPLAELVSFTGGVAIGKYIAAKAAYRRVVLELGGNDPLIVLEDADLERAATLAVHGSYKNSGQRCTAVKRMLVQKRVAADFADLVVEKTRAWTFGDPFDAANQMGTVIDVAAAQLFEARVNEAIAGGARLLIGNRRNGALYSPTVLDGVEPDMTLVREETFGPVSPIISFDTLDDAIRISNGTCFGLSSGVCTNRQDAITRFINELRVGTVNVWEVPGYRTELTPFGGIKDSGLGYKEGVQEAMKSFTNLKTFSLPW
>2582266966
DHPAFRAEALRLEGERAARPRSLNVVDPYTGTRVGTVALASVDDVRAAFEYAVAYQAKLTRYERSQILERAATLLRDRTEEASDLISLESGLSKQDSRYEIGRVADVFKFAAIEALRDDGQSFSCDLTPHGKRRRVFSQREPLGVIVAITPFNHPMNQVAHKVAPAVATNNRVVLKPSEKVPLSALYLADILYEAGLPAPMLQVLTGDPREIADELITHPLAELVSFTGGVAIGKYIAAKAAYRRVVLELGGNDPLIVLEDADLERAATLAVLGSYKNSGQRCTAVKRMLVQKRIAADFADLVVEKTRAWTFGDPFDAANQMGTVIDVAAAQLFEARVNEAIAGGARLRIGNRRNGALYSPTVLDGVEPDMTLVREETFGPVSPIISFDTLDDAIRISNGTCFGLSSGVCTNRQDAITRFINELRVGTVNVWEVPGYRTELTPFGGIKDSGLGYKEGVQEAMKSFTNLKIFSLPW
>2847667517
DHPAFRAEALRLEGERAARPRSLDVVDPYTGTRVGTVALASVDDVRAAFEYAVAYQAKLTRYERSQILERAATLLRDRTEEASDLISLESGLSKQDSRYEIGRVADVFKFSAIEALRDDGQSFSCDLTPHGKRRRVFSQREPLGVIVAITPFNHPMNQVAHKVAPAIATNNRVVLKPSEKVPLSALYLADILYEAGLPAPMLQVLTGDPREIADELITHPLAELVSFTGGVAIGKYIAAKAAYRRVVLELGGNDPLIVLEDADLERAATLAVHGSYKNSGQRCTAVKRMLVQKRIAADFADLVVEKTRAWTFGDPFDAANQMGTVIDVAAAQLFEARVNEAIAGGAWLRIGNRRNGALYSPTVLDGVEPDMTLVREETFGPVSPIISFDTLDDAIRISNGTCFGLSSGVCTNRQDAITRFINELRVGTVNVWEVPGYRTELTPFGGIKDSGLGYKEGVQEAMKSFTNLKTFSLPW
>2527076433
DHPAFRAEALRLKGERAARARSFDVFDPYTGTRVGTAALASVDDVRAAFEYAAAYQPKLTRYERSQILERAAALLRERAEEASDLISLESGLSKQDSRYEIGRVADVLKFAAIEALRDDGQSFACDLTPHGKRRRVFSQREPLGVIVAITPFNHPMNQVAHKVAPAIATNNRVLVKPSEKVPLSALYLADILYEAGLPAPMLQVLTGNPREIADELITHPLAELVTFTGGVAIGKYIAAKAAYRRVVLELGGNDPLIVLDDADLERAATLAVQGSYKNSGQRCTAVKRMLVQKRVAADFADLVVEKTRAWRFGDPFDEENQMGTVIDVAAAQLFESRVNEAIAGGARLLAGNRRNGALYSPTVLDRVEPCMTVVREETFGPVSPIISFDTLDDAIRISNGTQFGLSSGVCTNRQDAITRFINELRVGTVNVWEVPGYRIELTPFGGIKDSGLGYKEGVQEAMKSFTNLKTFSLPW
>2688774559
DHPAFRAETLRLEGERAARPHSFDVFDPYTGTRVGTAALASVDDVRAAFNYAAAYQPKLTRYERSQILERAAALLRGRTEEASDLISLESGLSKQDSRYEIGRVADVFKFAAMEVLRDDGQSFACDLTPHGKRRRVFSQREPLGVIVAITPFNHPMNQVAHKIAPAIATNNRVVVKPSEKVPLSALYLADILYEAGLPAPMLQVLTGDPREIADELITHPLAELVTFTGGVAIGKYIAAKAAYRRVVLELGGNDPLIVLDDADLERAATLAVQGSYKNSGQRCTAVKRMLVQQRVAADFAELVVEKTRAWRFGDPFDAANQMGTVIDVAAAQLFESRVNEAIAGGARLLAGNRRNGALYSPTVLDRVEPEMSVVREETFGPVSPIITFDTLDDAIRISNGTRFGLSSGVCTNRQDAITRFINELRVGTVNVWEVPGYRIELTPFGGIKDSGLGYKEGVQEAMKSFTNLKTFSLPW
>2848624602
DHPAFRAETLRLEGERPARPRSFDVFDPYTGTRVGTAALASVDDVRAAFNYAAAYQPKLTRYERSQILERAAALLRERTEEASDLISLESGLSKQDSRYEIGRVADVFKFAAMEALRDDGQSFACDLTPHGKRRRVFSQREPLGVIVAITPFNHPMNQVAHKIAPAIATNNRVVVKPSEKVPLSALYLADILYEAGLPAPMLQVLTGDPREIADELITHPLAELVTFTGGVAIGKYIAAKAAYRRVVLELGGNDPLIVLDDADLERAATLAVQGSYKNSGQRCTAVKRMLVQQRVAADFAELVVEKTRAWRFGDPFDAANQMGTVIDVAAAQLFESRVNEAIAGGARLLAGNRRNGALYSPTVLDRVEPQMSVVREETFGPVSPIITFDTLDDAIRISNGTRFGLSSGVCTNRQDAITRFINELRVGTVNVWEVPGYRIELTPFGGIKDSGLGYKEGVQEAMKSFTNLKTFSLPW
>2644302557
DGAMFRAQALRIDGEKVRTERHLDVLNPYNGERVGTVGLATLEHVRRAYEVAHAYVPTLTRYERAAILNRAAALLRERAEEASDLITAESGLSKKDSLYEIGRVADVLGFGASEALRDDGQVFSCDLTPHGKRRKVITMREPLGVITAITPFNHPMNQVAHKVVPSIASNNRMVLKPSEKVPLSAIYLADLLYEAGLPPPMLQVLTGDPREIADELLTNPHVDLITFTGGVSIGKYIAHKAGYRRIVLELGGNDPLIVMDDADLDKASDLAVQGSYKNSGQRCTAVKRMLVHEKVAHEFTERVVAKTRAWRYGDPMDKGNEMGTVIDAAAAQLFEARVEEAVAQGARLLVGNQRDGALYSPTVLDRVRPEMTLVREETFGPVSPIITFKNIDEAIAISNGTAFGLSSGICTNRMDDATRFAKELKVGTVNLWEVPGYRIELTPFGGIKDSGLGYKEGVQEAIKSFCNGKTFTLPW
>2732457602
ESDCFREEALRIGGERVHTGRSIDVLNPFNGERVGSVAMASVDDVRRAMDIAQAYLPTLTRYERSAILNRAAALLRERTEAASDLITAESGLSKKDSVYEIGRVADVLNFGANEALRDDGQVFSCDLTPHGKRRKVITTREPLGVITAITPFNHPMNQVAHKVVPSVATNNRMVLKPSEKVPLSAYWFADLLYEAGLPPEMLQVVSGDPREIADELITHPKVDLITFTGGVPIGKYIAATAGYKRLVLELGGNDPLIVMDDADLDKASDLAVQGSYKNSGQRCTAVKRMLVHQKVLAEFTERVVAKTRAWTYGDPMDRRNEMGTVIDEAAAEHFQRVVDEAVLQGARLLVGNRRDGAIYSPTVLDRVHPDMTVVREETFGPVSPIIGFKDIDEAIRISNGTAFGLSSGICTNRFDDAARFARELKVGSVNLWEVPGYRIELTPFGGIKDSGLGYKEGVQEAIKSFTNCKTFSMPW
>2831243608
ESPCFREEALRIGGEQVHTGRRFDVLNPYNGERVGSVAMASVEDVRRAMDIAQAYQPRLTRYERSAILNRAAALLRERTEAGSDLITAESGLSKKDSVYEIGRVADVLNFGANEALRDDGQVFSCDLTPHGKRRKVITTREPLGVITAITPFNHPMNQVAHKVVPSVATNNRMVLKPSEKVPLSAYWFADLLYEAGLPPEMLQVVSGDPREIADELITNPHVDLITFTGGVAIGKYIAAKAGYKRLVLELGGNDPLIVMDDADLDKASDLAVQGSYKNSGQRCTAVKRMLVHQKVLADFTERVVAKTRAWTYGDPMDRRNEMGTVIDEAAAAHFQRVVDDAVVQGARLLVGNRRDGALYSPTVLDRVRPEMTVVREETFGPVSPIIGFKDIDEAIRLSNGTAFGLSSGICTNRFDDAARFARELKVGSVNLWEVPGYRIELTPFGGIKDSGLGYKEGVQEAIKSFTNCKTFSMPW
>2834452172
ESHGFREEALRIGGEQVHTGRRFDVLNPYNGERVGSVAMASVEDVRRAMDIAQAYQPRLSRYERSAILNRAAALLRERTEAGSNLITAESGLSKKDSVYEIGRVADVLNFGANEALRDDGQVFSCDLTPHGKRRKVITTREPLGVITAITPFNHPMNQVAHKVVPSVATNNRMVLKPSEKVPLSAYWFADLLYEAGLPPEMLQVVSGDPREIADELITNPHVDLITFTGGVAIGKYIAAKAGYKRLVLELGGNDPLIVMDDADLDKASELAVQGSYKNSGQRCTAVKRMLVHQKVLADFTERVVAKTRAWTYGDPMDRRNEMGTVIDAAAAAHFQRVVDDAVVQGARLLVGNRRDGALYSPTVLDRVRPEMTVVREETFGPVSPIIGFKDIDEAIRLSNGTAFGLSSGICTNRFDDAARFARELKVGSVNLWEVPGYRIELTPFGGIKDSGLGYKEGVQEAIKSFTNCKTFSMPW
>2831473758
PHVKFRAEGLRIGGERIRTDRSLDVLNPFTGERVGTVAMASLAHVRRAMDIAHAYQSTLSRYERSAILNRAAALLRERTAEASDLITRESGLSKKDSVYEIGRVADVLGFGATEALRDDGQVFSCDLTPHGKRRKVLTTREPLGVITAITPFNHPMNQVAHKVVPAVATNNRMVLKPSEKVPLSALYFADLLYEAGLPPEMLQVVTGDPREIADELLTHPHVDLITFTGGVSIGKYIAHKAGYRRIVLELGGNDPLIVMDDADLDKASDLAVQGSYKNSGQRCTAVKRMLVHEAVRARFTELVVEKTRAWRFGDPMDSGTDMGCVIDEAAARHFERVVDEAVAQGARLLVGNRREGALYSPTVLDQVRPEMTVVREETFGPVSPIIGFRDIDEAIAISNGTAFGLSSGLCTNRMDDITRFAKELKVGTVNLWEVPGYRIELTPFGGIKDSGLGYKEGVQEAMKSFTNCKTFTMPW
>2844198997
ESQDFRAEALRIGGEKVYTQRTMDVCNPYDGERVGTVAMATLEDVRRAYEIAHAYVPKLSRYERSAILNRAAALLRERTEEASTLITSESGLSKKDSIYEIGRVADVLNFGANEALRDDGQVFSCDLTPHGKSRKVITTREPLGVITAITPFNHPMNQVAHKVVPSVASNNRMVLKPSEKVPLSALYFADLLYEAGLPPQMLQVITGDPREIADELLINPHVDLITFTGGVEIGKYIAAKAGYRRVVLELGGNDPLIVMDDADLDRASDLAVQGSYKNSGQRCTAVKRMLVHEKVAAAFTERVVEKTRAWKWGNPMDKANDMGTVIDAAAARRFQQVVNEAVAQGARLLTGNQREGALYSPTVLDRVHPQMTVVREETFGPVSPILTFSNIDEAIAISNGTAFGLSSGICTNRTDDVTRFAKELKVGTVNLWEVPGYRIELTPFGGIKDSGLGYKEGVQEAIKSFTNCKTFTLPW
>2802771606
DRQDIRVEALRIGGXKVHTPRTIAVRNPYTGETVGTVAMATLEDVRRAYEIAHAYVPRLSRYERSAILNRAALLLRARTDEASTLITSESGLSKKDSIYEIGRVADVLNFGANEALRDDGQVFSCDLTPHGKQRKVITTREPLGVITAITPFNHPMNQVAHKVVPSVATNNRMVLKPSEKVPLSALYFADLLYEAGLPPEMLQVITGDPREIADEMXTHRHVXLITFTGGVEIGKYIANKAGXRRIVLELGGNXPLIVMDDADLDRASXLAVQGSYKNSGQRCTAVKRMLVHEKVAAXFTERVVAKTRAWKFGXPMXAGNDMGTVIDEAAARRFQAVVEEAVEQGARLLAGNEREGALYAPTVLDRVRPEMTVVREETFGPVSPILRFANIDEAIAMSNGTAFGLSSGICTNRMDDVMRFAKELKVGTVNLWEVPGYRIELTPFGGIKDSGLGYKEGVQEAIKSFTNCKTLSLPW
>2704251333
DRQDIRVEALRIGGEKVHTPRTIAVRNPYTGETVGTVAMATLEDVRRAYEIAHAYVPRLSRYERSAILNRAALLLRARTDEASTLITSESGLSKKDSIYEIGRVADVLNFGANEALRDDGQVFSCDLTPHGKQRKVITTREPLGVITAITPFNHPMNQVAHKVVPSVATNNRMVLKPSEKVPLSALYFADLLYEAGLPPEMLQVITGDPREIADEMLTHRHVELITFTGGVEIGKYIANKAGYRRIVLELGGNDPLIVMDDADLDRASDLAVQGSYKNSGQRCTAVKRMLVHEKVAAEFTERVVAKTRAWKFGDPMDAGNDMGTVIDEAAARRFQAVVEEAVAQGARLLAGNEREGALYAPTVLDRVRPEMTVVREETFGPVSPILRFANIDEAIVMSNGTAFGLSSGICTNRMDDVMRFAKELKVGTVNLWEVPGYRIELTPFGGIKDSGLGYKEGVQEAIKSFTNCKTLSLPW
>2772026623
ENTNFRAEALRIGGEKLRTARTLDVYNPYSGERVGAVAMAGIGEVRRAMDIAQAYKPTLSRYERSAILNRAAALLRERMEEASDLITAESGLCKKDSLYEIGRVADVLNFGANEALRDDGQVFSCDLTPHGKKRKVITMREPLGVITAITPFNHPMNQVAHKVVPSVATNNRMVLKPSEKVPLSAYYFADLLYEAGLPPEMLQVVSGDPAEIADELLTHRHVDLVTFTGGVSIGKYIAAKAGYRRMVLELGGNDPLIVMDDADLDKASDLAVQGSYKNSGQRCTAVKRMLVHHKVLGEFTERVLAKTLAWRHGDPADRSNDMGTVIDAAAARHFEKVVNEAVAQGARLLTGNVRAGALYAPTVLDRVRPEMAVVREETFGPVSPIIGFQDIDEAIRISNGTAYGLSSGVCTNRLDDVTRFARELQVGTVNLWEVPGYRIELTPFGGIKDSGLGYKEGVQEAIKSFTNCKTFTLPW
>2523937582
ESADFRAEALRIGGARVRTARTIDVMNPYSGERVGTVGMASVEDVRRAIDIAKAYVPTLSRYERSAILNRAAVLLRERTEEASNIITAESGLCKKDSLYEIGRVADVLNFGANEALRDDGQVFSCDLTPHGKKRKVITMREPLGVITAITPFNHPMNQVAHKVVPAVATNNRMVLKPSEKVPLSAYYFADLLYEAGLPMEMLQVVTGDPREIADELLTHHHVDLVTFTGGVSIGKYIASKAGYRRMVLELGGNDPLIVMDDADLDKASDLAVQGSYKNSGQRCTAVKRLLVHEKVVTEFTERVVAKTQAWRYGNPMDKTNEMGTVIDTAAARHFETVVNEAIAQGARLLVGNAREGALYSPTVLDNVRPEMTVVREETFGPVSPIISFCDIDEAIRISNGTAYGLSSGVCTNRLDDMTRFAKELHVGTVNLWEVPGYRIELTPFGGIKDSGLGYKEGVQEAMKSFTNCKTFTMPW
>2644063026
ESADFRAEALRIGGVKVRTERSIDVVNPYSGERVGTVAMASVEDVRRAMDIAHAYVPTLSRYERSAILNRAAALLRERTDEASSIITAESGLCKKDSTYEIGRVADVLNFGANEALRDDGQVFSCDLTPHGKKRKVITTREPLGVITAITPFNHPMNQVAHKVVPAVATNNRMVLKPSEKVPLSAYYFADLLYEAGLPVEMLQVVTGDPREIADELLTHRHVDLVTFTGGVAIGKYIASKAGYRRMVLELGGNDPLIVMDDADLDKASDLAVQGSYKNSGQRCTAVKRMLVHEKVVAEFTERVVAKTRAWRYGDPMDKANEMGTVIDEAAARHFETVVNEAIAQGARLLAGNVREGALYSPTVLDRVRPEMTVVREETFGPVSPIITFKDIDEAIRISNGTAFGLSSGICTNRMDDVTRFAKELQVGTVNLWEVPGYRIELTPFGGIKDSGLGYKEGVQEAIKSFTNCKTFTLPW
>2757831927
ESADFRAEALRIGGAKVRTARNIDVINPYSGERVGTVGMASVEDVRRAMDIAQAYVPTLSRYERSAILNRAAALLRERTDEASNIITAESGLCKKDSTYEIGRVADVLNFGANEALRDDGQVFSCDLTPHGKKRKVITTRDPLGVITAITPFNHPMNQVAHKVVPAVATNNRMVLKPSEKVPLSAYYFADLLYEAGLPVEMLQVVTGDPREIADELLTHRHVDLVTFTGGVSIGKYIASKAGYRRMVLELGGNDPLIVMDDADLDKASDLAVQGSYKNSGQRCTAVKRMLVHEKVAAEFTERVVAKTKAWRYGDPMDRANEMGTVIDEAAARHFETVVNEAIAQGARLLAGNVREGALYSPTVLDRVRPEMTVVREETFGPVSPIITFKDIDEAIRISNGTAFGLSSGICTNRMDDVTRFAKELEVGTVNLWEVPGYRIELTPFGGIKDSGLGYKEGVQEAIKSFTNCKTFTLPW
>2739247407
ESVEFRAEALRIGGSKVRTTRAIDVRNPFTGERVGTAPMASLEDVRRAFDIAHGFVPRLSRYERSAILNRAASLLRERTEEASDLITSESGLSKKDSIYEIGRVADVLNFGANEALRDDGQVFSCDLTPHGKHRKVITTREPLGVITAITPFNHPMNQVAHKVVPAVATNNRMVLKPSEKVPLSAYYFADLLYEAGLPPEMLQVVTGDPREIADELLTHRHVDLITFTGGVPIGKYIAAKAGYRRIVLELGGNDPLIVMDDADLDKASDLAVQGSYKNSGQRCTAVKRMLVHEKVAAAFTELVVEKTRKWKYGDPMDKNNDMGTVIDEASARRFEALVDEAVANGARLLTGNVREGALYSPTVLDRVRPDMTLVREETFGPVSPILTFANIDEAIAISNGTAYGLSSGICTNRLEDATRFAKELKVGTVNLWEVPGYRIELTPFGGIKDSGLGYKEGVQEAIKSFTNCKTFTLPW
>2776676100
QSIEFRAEALRIGGAEVRTARSIDVCNPYSGERVGTAPMASVEDVRRAFDIAQAYVPKLSRYERSAILNRAAALLRERIDAASDLITSESGLSKKDSAYEIGRVADVLNFGAAEALRDDGQVFSCDLTPHGKQRKVITMREPLGVITAITPFNHPMNQVAHKVVPAVATNNRMVLKPSEKVPLSAYYFADLLYEAGLPPEMLQVVTGDPREIADELLTHRHVDLITFTGGVPIGRYIASKAGYRRIVLELGGNDPLIVMDDADLDRASDLAVQGSYKNSGQRCTAVKRMLVHQKIASAFTELVVEKTRAWTYGDPMDTRNEMGTVIDEAAARHFESLVNEAVAQGARLLAGNRREGALYSPTVLDRVRPEMTVVREETFGPVSPIITFGSIDEAIAISNGTAFGLSSGICTDRLDDATRFAKELKVGTVNLWEVPGYRIELTPFGGIKDSGLGYKEGVQEAIKSFTNCKTFTLPW
>2606081924
DSAGFRAEALRIGGERVRRERTLDVFNPYTNERVGTVPLASVDDVREAFRIGHAYRSTLSRYERASILQRACALLRARADEAAAVITMESGLCRKDALYEIGRVADVLTFGATEALRDDGQVFSCDLTAHGKKRKVITLREPLGVITAITPFNHPMNQVAHKVVPSIATNNRMVLKPSEKVPLSAFYLADILYEAGLPPEMFQVVTGDPREIADELITNAQVDLVTFTGGVAIGKYIASKAGYRRIVLELGGNDPLIVMEDADLDRASDLAVQGSYKNSGQRCTAVKRMLVHKAVVGEFTERVVEKTKRWKHGDPADANNDMGTVIDEAAARRFELLVDEAVAQGARLLVGNRREGALYSPTVLDRVRPEMTVVREETFGPVSPIISFGSIEEAIEISNGTAYGLSSGICTDRMDYATRFANELKVGTVNVWEVPGYRIELTPFGGIKDSGLGYKEGVQEAIKSFTNGKTFTMPW
>649885379
DSAGFRAESLRIGGERVRRERKLDVFNPYTNERVGTVPLASVDDVREAFRVGHAYRSTLSRYERASILQRACALLRARADEGAAIITMESGLCKKDALYEIGRVADVLTFGGTEALRDDGQVFSCDLTAHGKKRKVITLREPLGVITAITPFNHPMNQVAHKVVPSIATNNRMVLKPSEKVPLSAFYLADILYEAGLPPEMFQVLTGDPREIADELITNAQVDLVTFTGGVAIGKYIAAKAGYRRIVLELGGNDPLIVMEDADLDRASDLAVQGSYKNSGQRCTAVKRMLVHKDVASEFTERVVEKTKRWKYGDPADANNDMGTVIDEAAARRFELLVDEAVALGARLLVGNRREGALYSPTVLDNVRPEMTVVREETFGPVSPIIRFGSIDEAIAISNGTAYGLSSGICTDRMDYATRFANELKVGTVNVWEVPGYRIELTPFGGIKDSGLGYKEGVQEAIKSFTNGKTFTMPW
>2629314219
DSAAFRAESLRIGGERVRRERTLDVFNPYTNERVGTVPLASVDDVREAFRIGHAYRSTLSRYERASILQRACALLRERADEGAAIITMESGLCRKDALYEIGRVADVLTFGATEALRDDGQVFSCDLTAHGKKRKVITLREPLGVITAITPFNHPMNQVAHKVVPSIATNNRMVLKPSEKVPLSAFYLADILYEAGLPPEMFQVVTGDPREIADELITNAQVDLVTFTGGVAIGKYIAAKAGYRRIVLELGGNDPLIVMEDADLDRASDLAVQGSYKNSGQRCTAVKRMLVHKDVASEFTERVVEKTRRWKHGDPADAGNDMGTVIDEAAARRFELLVEEAVAQGARLLVGNRREGALYSPTVLDNVRPEMTVVREETFGPVSPIIRFGSIDEAIAISNGTAYGLSSGICTDRMDYATRFANELKVGTVNVWEVPGYRIELTPFGGIKDSGLGYKEGVQEAIKSFTNGKTFTMPW
>2616377529
DSPLFREEALRIGGERLLRERTIAIHNPFNRERIGTVPMATLADVRQAYRIAQAYRPTLSRYERSNILNRASALLRARADEASTLITLESGLCKKDSMYEIGRVADVLVFGANEALRDDGQVFSCDLTPHGKKRKVITTREPLGVITAITPFNHPMNQVAHKVVPSIATNNRMVLKPSEKVPLSALFLADILYEAGLPPEMFQVVTGDPREIADEMLTNEHVDLITFTGGVSIGKYIAGKAGYRRIVLELGGNDPLIVMDDADLNKASDLAVQGSYKNSGQRCTAVKRMLVHEKVAADFTDLVVEKTRNWRHGNPMDAGNDIGTVIDEAAARLFETRVNEAVAQGARLLVGNQRDGALYSPTVLDKVRPEMTLVREETFGPVSPIITFSNIDEAIQISNGTAFGLSSGICTNRMDDVTRFAKELVVGTVNLWEVPGYRIELTPFGGIKDSGLGYKEGVQEAMKSFCNGKTFTMPW
>2609828227
PPIKFRAEALRIGGERVTRERTLNVFNPYSRERVGTVPLATLDDVREAYRIAHAFRPTLSRYERSSILNKASTLLRARADEASTLITLESGLCKKDSLYEIGRVADVLVFGANEALRDDGQVFSCDLTPHGKKRKVITTREPLGVITAITPFNHPMNQVAHKVVPSIATNNRMVLKPSEKVPLSAFFLADILYEAGLPPEMFQVITGDPREIADEMLINEHVDLITFTGGVPIGKYIASKAGYRRIVLELGGNDPLIVMDDADLDKASDLAVQGSYKNSGQRCTAVKRLLVQESVARDFTELVVEKTRRWRHGDPMDAACDMGTVINEQSARSFELLVNEAVSQGARLLTGNQRDGALYAPTVLDNVRPEMTVVREETFGPVSPIISFRDIDEAIAISNGTAYGLSSGICTNRMDYATRFANELNVGTVNLWEVPGYRIELTPFGGIKDSGLGYKEGVQEAMKSFCNGKTFTMPW
>2755584596
KPQQFREEALRIDGKKLTRDRVIEVTNPYTGDVVGTVPKASVEDVRLAYEVALRYRPTLSRFERASILNRAAELLRSRTEEAAALITLESGLCMKDSRYEIGRVADVFNFSASEALRDDGQVFSCDLTPHGKKRRVITQREPLGVITAITPFNHPMNQVAHKIAPAIATNNRTVLKPSEKVPLSAYYLADLLYEAGLPSPMLQVVTGNPAEIADELITNPNVALVTFTGGVAIGKYIAARAGYRRVVLELGGNDPLIVMEDADLERASDLAVLGSYKNSGQRCTAVKRILVQRTVADRFTELVVEKTRAWKCGDPGDANSDMGTVIDEAAASLFEARVNEAISQGARLLIGNERQGALFPPTVLDRVTPAMELVAQETFGPVSPIIAFNDLDDAIRIANGTAYGLSSGVCTDSLENITRFANELNVGTVNVWEVPGYRIELTPFGGIKDSGLGHKEGVQEAMKSFTNVKTFTLPW
>2756912059
KPQQFREEALRIDGNKLTRDRVIEVTNPYTGEVVGTVPKASVDDVRLAYAVAARYRPTLSRFERASILNRAAELLRSRTEEAAALITLESGLCMKDSRYEIGRVADVFNFSANEALRDDGQVFSCDLTPHGKKRRVITQREPLGVITAITPFNHPMNQVAHKIAPAIATNNRTVLKPSEKVPLSACYLADLLYEAGLPPPMLQVVTGAPAEIADELITNPNVALVTFTGGVAIGKYIAARAGYRRVVLELGGNDPLIVMDDADLGRASDLAVLGSYKNSGQRCTAIKRILVHRTVADRFTELVVEKTRAWKCGDPSDASTDMGTVIDEAAAALFETRVNEAIAQGARLLIGNERQGALFPPTVLDRVTPAMELVAQETFGPVSPIIAFNDLDDAIRIANGTAYGLSSGVCTDSLENITRFANELNVGTVNVWEVPGYRIELTPFGGIKDSGLGHKEGVQEAMKSFTNVKTFTLPW
>2741127193
KPQQFREEALRIDGNKLTRDRVIEVTNPYTGDVVGTVPKASVDDVRLAYEVAARYRPTLSRFERASILNRAAELLRTRTEEAAALITLESGLCMKDSRYEIGRVADVFNFSANEALRDDGQVFSCDLTPHGKKRRVITQREPLGVITAITPFNHPMNQVAHKIAPAIATNNRTVLKPSEKVPLSAYYLADLLYEAGLPPPMLQVVTGDPAEIADELITNPNVALVTFTGGVAIGKYIAARAGYRRVVLELGGNDPLIVMDDADLGRASDLAVLGSYKNSGQRCTAIKRMLVHRTVADRFTELVVEKTRAWKCGDPSDASTDMGTVIDEAAAALFETRVNEAIAQGARLLIGNERQGALFPPTVLDRVTPAMELVAQETFGPVSPIIAFNDLDDAIRIANGTAYGLSSGVCTDSLENITRFANELNVGTVNVWEVPGYRIELTPFGGIKDSGLGHKEGVQEAMKSFTNVKTFTLPW
>2571057343
DSEHFRAEGLRIDGQRVMRPRTSDVLDPYSGERVGTVARATLEDVREAMRVAHACRPRLTRHERAAILQRAAALLRERADEASALITRESGLCRKDSLYEVGRVADVLVFGAGEALRDDGQVFSCDLTPHGKRRKVVTMREPLGVITAITPFNHPMNQVAHKVVPSIATNNRMVLKPSEKVPLSALYLTDLLYEAGLPTGMLQVVTGDPREIADELLTHPHVEMITFTGGVAIGKYIASKAGYRRIVLELGGNDPLIVMEDADLDRASELAVQGSYKNSGQRCTAVKRMLVHRAVAGEFTERVVEKTRHWRFGDPADTRVDMGTVIDEPAARLFEQRVDEAVAQGARLLCGNQRAGALYAPTVVDRVDPAMALVREETFGPVSPIITFGDIDEAIRISNGTAFGLSSGVCTNRMDYFTRLANELQVGTVNLWEVPGYRIELTPFGGIKDSGLGYKEGVQEAMKSFTTCKTFTLPW
>2514551578
VSPHFRAEALRIDGKKVMRERVIEVCNPYDGSLVGTVPMASVEDVRQAFAVARAYRSTLTRFERAAILNRAAVLLRERVEEASDLITLESGLCKKDSLYEIGRVADVLGFAANETLRDDGQLFSCDLTPHGKKRRVMTQRSPFGVICAITPFNHPMNQVAHKVAPSIATNNRMVLKPSEKVPLSAYYLADILYEAGLPPQMLQVVTGDPREIADELITHPSVDLVTFTGGVGIGKYIANKAGYKRVVLELGGNDPLIVMDDADLERATDLAVQGSYKNSGQRCTAVKRMLVHQAVAERFTELVVEKTRNWKYGDPMDRTVDMGTVIDAEAAALFESRVNEAVAQGARLVLGNHREGARYSPTVIDRVDPAMTVVREETFGPVSPIITFRDIDDAIRISNGTAFGLSSGVCTNRMDDFARFADELQVGTVNLWEVPGYRIELTPFGGIKDSGLGYKEGVQEAIKSFTNLKSITMPW
>2743580235
VSPHFRAEALRIDGKKITRERVIEVCNPYDGSLVGTVPMASVEDVRHAFAVARAYRSTLTRFERAAILNRAAALLRERVEEASDLITLESGLCKKDSLYEIGRVADVLGFAANETLRDDGQLFSCDLTPHGKKRRVMTQRSPFGVICAITPFNHPMNQVAHKVAPSIATNNRMVLKPSEKVPLSACYLADILYEAGLPPQMLQVVTGDPREIADELITHPSVDLVTFTGGVGIGKYIASKAGYKRVVLELGGNDPLIVMDDADLERAADLAVQGSYKNSGQRCTAVKRMLVHQAVADRFTELVVEKTRAWKYGDPMDRTVDMGTVIDAEAAALFESRVKEAVAQGARLVLGNHRDGARYSPTVIDRVDPGMTVVREETFGPVSPIITFRDIGDAIRISNGTAFGLSSGVCTNRMDDFARFADELQVGTVNLWEVPGYRIELTPFGGIKDSGLGYKEGVQEAIKSFTNLKSITMPW
>2648801077
VSPHFRAEALRIDGERVVRDRVIEVRNPYDGTLVGTVPKATVEDVRRAYAVARAYRSTLTRYERAAILDRAAALLRERTEPASDLITLESGLSKKDSLYEIGRVADVLNFAANEALRDDGQMFSCDLTPHGKKRRVMTQREPLGVITAITPFNHPMNQVAHKVAPSIATNNRMVLKPSEKVPLSAYYLADLLVEAGLPPQMLQLLTGDPAEIADELITHPAVDLITFTGGVAIGKYIAAKAGYKRVVLELGGNDPLIVMDDADLDRASDLAVQGSYKNSGQRCTAVKRMLVHQAVAARFTELVVEKTRAWKYGDPMDRGVDMGTVIDAQAAALFEARVNEAVAQGARLLIGNQRDGARYAPTVVDRVDPAMTLVREETFGPVSPIITFRDIDEAIRISNGTAFGLSSGICTNRIEDFTRFANELHVGTVNLWEVPGYRIELTPFGGIKDSGLGYKEGVQEAIKSFTNLKSITMPW
>637693156
VSPQFRAEALRIDGQKVVRERVIEVRNPYDGTLVGTVPKATVEDVRRAYEVAHGYRSTLTRYERAAILNRAAALLRERTEEASDLITLESGLSKKDSIYEIGRVADVLGFAATETLRDDGQMFSCDLTPHGKRRRVMTQREPLGAICAITPFNHPMNQVAHKVAPSIATNNRMVLKPSEKVPLSAYYLADLLYESGLPPQMLQVITGDPREIADELITHPLVDLITFTGGVAIGKYIANKAGYKRVVLELGGNDPLIVLDDADLDRASDLAVQGSYKNSGQRCTAVKRMLVHEAVAARFTELVVEKTRAWRYGNPMDRSVDMGTVIDAQAAELFEARVNEAVAQGARLLIGNKRNGASYSPTVLDRVDPSMTVVREETFGPVSPIITFRDVDDAIRISNGTAFGLSSGVCTNRMDDFTKIANSLQVGTVNLWEVPGYRIELTPFGGIKDSGLGYKEGVQEAVKSFTNLKTVTLPW
>2858689647
VSPQFRAEALRIDGQKVVRERVIEVRNPYDGTLVGTVPKATVEDVRRAYEVAHGYRSTLTRYERAAILDRAAALLRERTEEASDLITLESGLSKKDSIYEIGRVADVLGFAATETLRDDGQMFSCDLTPHGKRRRVMTQREPLGAICAITPFNHPMNQVAHKVAPSVATNNRMVLKPSEKVPLSAYYLADLLYEAGLPPQMLQVITGDPREIADELITHPLVDLITFTGGVSIGKYIANKAGYKRVVLELGGNDPLIVLDDADLDRATDLAVQGSYKNSGQRCTAVKRMLVHEAVAVRFTELVVEKTRAWTYGNPMDRGVDMGTVIDAQAAALFEARVNEAVAQGARLLVGNQRNGASYSPTVLDRVDPSMTVVREETFGPVSPIITFRDVDDAIRISNGTAFGLSSGVCTNRMDDFTKIANALHVGTVNLWEVPGYRIELTPFGGIKDSGLGYKEGVQEAVKSFTNLKTVTLPW
>2732714030
VSPHFRAEALRIDGQKIVRERVIEVRNPYDGTLVGTVPKATLDDVRRAFGVAQAYRSTLTRYERAAILNRAAALLRERTEEASDLITLESGLSKKDSLYEIGRVADVLGFAATEALRDDGLLFSCDLTPHGKKRRVLTQREPLGVICAITPFNHPMNQVAHKVAPSIATNNRMVLKPSEKVPLSAYYLADLLYEAGLPPQMLQVVTGDPREIADELITHPAVDLVTFTGGVAIGKYIASKAGYKRVVLELGGNDPLIVLADADLERASDLAVQGSYKNSGQRCTAVKRMLVHQAVAARFTELVVEKTRAWTYGNPMDRGVDMGTVIDEEAARLFEARVNEAVAQGARLLAGNQRNGASYAPTVIDRVDPAMTVVREETFGPVSPIITFRDVEDAIRISNGTAFGLSSGVCTNDIEAFTKIANSLQVGTVNLWEVPGYRIELTPFGGIKDSGLGYKEGVQEAAKSFTNLKTVTLPW
>2846726189
VSPHFRAEALRIDGQKIVRERVIEVRNPYDGTLVGTVPKATLDDVRRAFGVAQAYRSKLTRYERAAILNRAAALLRERTEEASDLITLESGLSKKDSLYEIGRVADVLGFAATEALRDDGQLFSCDLTPHGKKRRVLTQREPLGVICAITPFNHPMNQVAHKVAPSIATNNRMVLKPSEKVPLSAYYLADLLYEAGLPPQMLQVVTGDPREIADELITHPAVDLVTFTGGVAIGKYIASKAGYKRVVLELGGNDPLIVLADADLERASDLAVQGSYKNSGQRCTAVKRMLVHQAVAARFTEMVVEKTRAWTYGNPMDRGVDMGTVIDEEAAMLFEARVNEAVAQGARLLAGNQRIGASYAPTVIDRVDPAMTVVREETFGPVSPIITFRDINDAIRISNGTAFGLSSGVCTNDIEAFTKIANSLHVGTVNLWEVPGYRIELTPFGGIKDSGLGYKEGVQEAAKSFTNLKTVTLPW
>2630325255
LSPHFRAEALRIDGQRVVRERVIEVRNPYDGTLVGTVPKATLEDVRRAYEVGQAYRATLTRFERAAILNRAAALLRERTEEASDLITLESGLSKKDSVYEIGRVADVLGFAATEALRDDGQLFSCDLTPHGKKRRVMTQREPLGVICAITPFNHPMNQVAHKVAPSIATNNRMVLKPSEKVPLSAYYLADLLYEAGLPPQMLQVLTGDPREIADELITHPAADLITFTGGVAIGKYIASKAGYKRVVLELGGNDPLIVLADADLDRASDLAVQGSYKNSGQRCTAVKRMLVHEAVAARFTELVVEKTRAWKYGDPMDRGVDMGTVIDEQAAQLFEARVNEAVAQGARLLAGNQRNGASYSPTVIDRVDPAMTVVREETFGPVSPIITFRDVDDAIRISNGTAFGLSSGVCTNDIEAFTKIASALHVGTVNLWEVPGYRIELTPFGGIKDSGLGYKEGVQEAAKSFTNLKTVTFPW
>2574402577
VADVLGFAATEALRDDGQMFSCDLTPHGKKRRVMTQREPLGVICAITPFNHPMNQVAHKVAPSIATNNRMVLKPSEKVPLSAYYLADLLYEAGLPPQMFQVVTGDPREIADELITHPSADLVTFTGGVAIGKYIASKAGYKRVVLELGGNDPLIVLDDADLDRASDLAVQGSYKNSGQRCTAVKRMLVHEAVAARFTELVVEKTRAWKYGDPMDRRVDMGTVIDAEAAALFEARVNEAVAQGARLLVGNQRSGASYSPTVLDRVDPSMTVVREETFGPVSPLITFRDVDDAIRISNGTAFGLSSGVCTNNIEAFTRIANSLHAGTVNLWEVPGYRIELTPFGGIKDSGLGYKEGVQEAAKSFTNLKSITLPW
>2858743701
VSPHFRAEALRIDAQKIVRERVIEVRNPFDGALVGTVPKATLEDVRRAFEVGQAYRATLTRYERAAILNRAAALLRERTEEASDLITLESGLSKKDSLYEIGRVADVLGFAATEALRDDGQLFSCDLTPHGKKRRVMTQREPLGVICAITPFNHPMNQVAHKVAPSIATNNRMVLKPSEKVPLSAFYLADLLYEAGLPPQMLQVVTGDPREIADELITHPAVDLVTFTGGVAIGKYIASKAGYKRVVLELGGNDPLIVLDDADLDRASDLAVQGSYKNSGQRCTAVKRMLVHQAVAARFTELVVEKTRAWKYGDPMDRGVDMGTVIDEQAAQLFEARVNEAVAQGARLLAGNQRNGASYSPTVLDRVDPSMTVVREETFGPVSPIITFRDVDDAIRISNGTAFGLSSGVCTNNIEAFTKIANSLHVGTVNLWEVPGYRIELTPFGGIKDSGLGYKEGVQEAAKSFTNLKTITLPW
>2858734297
VSPHFRAEALRIDGQKIVRERLIEVRNPFDGSLVGTVPKATLDDVRRAFEVGQAYRATLTRYERAAILNRAAALLRERTEEASDLITLESGLSKKDSLYEIGRVADVLGFAATEALRDDGQLFSCDLTPHGKKRRVMTQREPLGVISAITPFNHPMNQVAHKVAPSIATNNRMVLKPSEKVPLSAFYLADLLYEAGLPPQMFQVVTGDPREIADELITHPAVDLVTFTGGVAIGKYIASKAGYKRVVLELGGNDPLIVLDDADLDRASDLAVQGSYKNSGQRCTAVKRMLVHQAVAARFTELVVEKTRAWKYGDPMDRGVDMGTVIDEDAAMLFEARVNEAVAQGARLLVGNQRNGASYAPTVLDRVDPSMTVVREETFGPVSPIITFRDVDDAIRISNGTAFGLSSGVCTNNIEAFTRIANSLHVGTVNLWEVPGYRIELTPFGGIKDSGLGYKEGVQEAAKSFTNLKTITLPW
>2688185111
VSPHFRAEALRIDGQKIVRERVIEVRNPFDGSQVGTVPKATLEDVRRAFEVGQAYRATLTRYERAAILNRAAALLRERTEEASDLITLESGLSKKDSLYEIGRVADVLGFAATEALRDDGQLFSCDLTPHGKKRRVMTQREPLGVISAITPFNHPMNQVAHKVAPSIATNNRMVLKPSEKVPLSAFYLADLLYEAGLPPQMFQVVTGDPREIADELITHPAVDLVTFTGGVAIGKYIASKAGYKRVVLELGGNDPLIVLDDADLDRASDLAVQGSYKNSGQRCTAVKRMLVHQAVAARFTELVVEKTRAWKYGDPMDRGVDMGTVIDEQAAQLFEARVNEAVAQGARLLVGNQRNGASYSPTVIDRVDPSMTVVREETFGPVSPIITFRDVDDAIRISNGTAFGLSSGVCTNNIEAFTRIANSLHVGTVNLWEVPGYRIELTPFGGIKDSGLGYKEGVQEAAKSFTNLKTITLPW
>2850564009
VSPHFRAEALRIDGQKIVRERVIEVRNPFDGSLVGTVPKATLEDVRRAFEVGQAYRATLTRYERAAILNRAAALLRERTEEASDLITLESGLSKKDSLYEIGRVADVLGFAATEALRDDGQLFSCDLTPHGKKRRVMTQREPLGVISAITPFNHPMNQVAHKVAPSIATNNRMVLKPSEKVPLSAFYLADLLYEAGLPPQMFQVVTGDPREIADELITHPAVDLVTFTGGVAIGKYIASKAGYKRVVLELGGNDPLIVLDDADLDRASDLAVQGSYKNSGQRCTAVKRMLVHQAVAARFTELVVEKTRAWKHGDPMDRNVDMGTVIDEQAAQLFEARVNEAVAQGARLLVGNQRRGASYSPTVLDRVDPSMTVVREETFGPVSPIITFRDVDDAIRISNGTAFGLSSGVCTNNIEAFTRIANSLHVGTVNLWEVPGYRIELTPFGGIKDSGLGYKEGVQEAAKSFTNLKTITLPW
>2846720639
VSPHFRAEALRIDGQKIVRERVIEVRNPFDGSLVGTVPKATVDDVRRAFEVGQAYRATLTRYERAAILNRAAALLRERTEEASDLITLESGLSKKDSLYEIGRVADVLGFAATEALRDDGQLFSCDLTPHGKKRRVMTQREPLGVISAITPFNHPMNQVAHKVAPSIATNNRMVLKPSEKVPLSAFYLADLLYEAGLPPPMFQVVTGDPREIADELITHPAVDLVTFTGGVAIGKYIASKAGYKRVVLELGGNDPLIVLDDADLDRASDLAVQGSYKNSGQRCTAVKRMLVHQAVAARFTELVVEKTRAWKYGDPMDRGVDMGTVIDEQAAQLFEARVNEAVAQGARLLVGNQRSGASYAPTVIDRVDPSMTVVREETFGPVSPIITFRDVDDAIRISNGTAFGLSSGVCTNNIEAFTKIANSLHVGTVNLWEVPGYRIELTPFGGIKDSGLGYKEGVQEAAKSFTNLKTITLPW
>2858686622
VSPHFRAEALRIDGQKIVRERVIEVRNPFDGSLVGTVPKATLDDVRRAFEVGQAYRATLTRYERAAILNRAAALLRERTDEASDLITLESGLSKKDSLYEIGRVADVLGFAATEALRDDGQLFSCDLTPHGKKRRVMTQREPLGVISAITPFNHPMNQVAHKVAPSIATNNRMVLKPSEKVPLSAFYLADLLYEAGLPPQMFQVVTGDPREIADELITHPAVDLVTFTGGVAIGKYIASKAGYKRVVLELGGNDPLIVLDDADLDRASDLAVQGSYKNSGQRCTAVKRMLVHQAVAARFTELVVEKTRAWKYGDPMDRGVDMGTVIDEQAAQLFEARVSEAVAQGARLLVGNQRNGASYAPTVIDRVDPSMTVVREETFGPVSPIITFRDVDDAIRISNGTAFGLSSGVCTNNIEAFTKIANSLHVGTVNLWEVPGYRIELTPFGGIKDSGLGYKEGVQEAAKSFTNLKTITLPW
>2848830587
VSPHFRAEALRIDGQKIVRERVIEVRNPFDGTLVGTVPKATLEDVRRAFEVGQAYRATLTRYERAAILNRAAALLRERTEEASDLITLESGLSKKDSLYEIGRVADVLGFAATEALRDDGQLFSCDLTPHGKKRRVMTQREPLGVISAITPFNHPMNQVAHKVAPSIATNNRMVLKPSEKVPLSAFYLADLLYEAGLPPQMFQVVTGDPREIADELITHPAVDLVTFTGGVAIGKYIASKAGYKRVVLELGGNDPLIVLDDADLDRATDLAVQGSYKNSGQRCTAVKRMLVHQAVAARFTELVVEKTRAWKYGDPMDRGVDMGTVIDEQAAQLFEARVNEAVAQGARLLVGNQRSGASYAPTVIDRVDPSMTVVREETFGPVSPIITFRDVDDAIRISNGTAFGLSSGVCTNNIEAFTKIANSLHVGTVNLWEVPGYRIELTPFGGIKDSGLGYKEGVQEAAKSFTNLKTITLPW
>2855642000
VSPHFRAEALRIDGQKIVRERVIEVRNPFDGSLVGTVPKATLEDVRRAFEVGQAYRATLTRYERAAILNRAAALLRERTEEASDLITLESGLSKKDSLYEIGRVADVLGFAATEALRDDGQLFSCDLTPHGKKRRVMTQREPLGVISAITPFNHPMNQVAHKVAPSIATNNRMVLKPSEKVPLSAFYLADLLYEAGLPPQMFQVVTGDPREIADELITHPAVDLVTFTGGVAIGKYIAGKAGYKRVVLELGGNDPLIVLDDADLDRASDLAVQGSYKNSGQRCTAVKRMLVHQAVAARFTELVVEKTRAWKYGDPMDRGVDMGTVIDEQAAQLFEARVNEAVAQGARLLVGNQRSGASYAPTVLDRVDPSMTVVREETFGPVSPIITFRDVDDAIRISNGTAFGLSSGVCTNNIEAFTRIANSLHVGTVNLWEVPGYRIELTPFGGIKDSGLGYKEGVQEAAKSFTNLKTITLPW
>2855616088
VSPHFRAEALRIDGQKIVRERVIEVRNPFDGSLVGTVPKATLEDVRRAFEVGQAYRATLTRYERAAILNRAAALLRERTEEASDLITLESGLSKKDSLYEIGRVADVLGFAATEALRDDGQLFSCDLTPHGKKRRVMTQREPLGVISAITPFNHPMNQVAHKVAPSIATNNRMVLKPSEKVPLSAFYLAALLYEAGLPPQMFQVVTGDPREIADELITHPAVDLVTFTGGVAIGKYIASKAGYKRVVLELGGNDPLIVLDDADLDRASDLAVQGSYKNSGQRCTAVKRMLVHQAVAARFTELVVEKTRAWKYGDPMDRGVDMGTVIDEQAAQLFEARVNEAVAQGARLLVGNQRNGASYAPTVLDRVDPSMTVVREETFGPVSPIITFRDVDDAIRISNGTAFGLSSGVCTNNIEAFTKIANALHVGTVNLWEVPGYRIELTPFGGIKDSGLGYKEGVQEAAKSFTNLKTITLPW
>2858675409
VSPHFRAEALRIDGQKIVRERMIEVRNPYDGTLVGTVPKATLDDVRRAFEVGQAYRSTLTRYERAAILNRAAALLRERTEEASDLITLESGLSKKDSLYEIGRVADVLGFAATEALRDDGQLFSCDLTPHGKKRRVMTQREPLGVICAITPFNHPMNQVAHKVAPSIATNNRMVLKPSEKVPLSAFYLADLLYEAGLPPQMLQVITGDPREIADELITHPAVDLVTFTGGVAIGKYIASKAGYKRVVLELGGNDPLIVLDDADLDRASDLAVQGSYKNSGQRCTAVKRMLVHEAVAARFTELVVEKTRAWKYGDPMDRGVDMGTVIDEQAAMLFEARVNEAVAHGARLLVGNHRNGASYSPTVIDRVDPSMTVVREETFGPVSPIITFRDVDDAIRISNGTAFGLSSGVCTNNIEAFTKIANSLHVGTVNLWEVPGYRIELTPFGGIKDSGLGYKEGVQEAAKSFTNLKTVTLPW
>2514025348
VSPHFRAEALRIDGQKIVRERVIEVRNPYDGALVGTVPKATLDDVRRAFEVGQAYRSTLTRYERAAILNRAAALLRERTEEASDLITLESGLSKKDSLYEIGRVADVLGFAATEALRDDGQLFSCDLTPHGKKRRVMTQREPLGVICAITPFNHPMNQVAHKVAPSIATNNCMVLKPSEKVPLSAFYLADLLYEAGLPPQMLQVITGDPREIADELITHPAVDLVTFTGGVAIGKYIASKAGYKRVVLELGGNDPLIVLDDADLDRASDLAVQGSYKNSGQRCTAVKRMLVHQAVAARFTELVVEKTRAWKYGDPMDRGVDMGTVIDEQAAQLFEARVNEAVAQGARLLVGNQRNGASYSPTVLDRVDPSMTVVREETFGPVSPIITFRDVDDAIRISNGTAFGLSSGVCTNRIEDFTKIANSLQVGTVNLWEVPGYRIELTPFGGIKDSGLGYKEGVQEAAKSFTNLKTITLPW
>650990100
VNPHFRAEALRIDGQKIVRERVIEVRNPYDGTLVGTVPKATLDDVRRAFEVVQAYRSTLTRYERAAILNRAAALLRERTEEASDLITLESGLSKKDSLYEIGRVADVLGFAATEALRDDGQLFSCDLTPHGKKRRVMTQREPLGVICAITPFNHPMNQVAHKVAPSIATNNRMVLKPSEKVPLSAFYLADLLYEAGLPPQMLQVITGDPREIADELITHPAVDLVTFTGGVAIGKYIASKAGYKRVVLELGGNDPLIVLDDADLDRASDLAVQGSYKNSGQRCTAVKRMLVHEAVAARFTELVVEKTRAWKYGDPMDRGVDMGTVIDEQAAQLFEARVNEAVAQGARLLVGNQRNGASYSPTVLDRVDPSMTVVREETFGPVSPIITFRDVGDAIRISNGTAFGLSSGVCTNRIEDFTRIANSLHVGTVNLWEVPGYRIELTPFGGIKDSGLGYKEGVQEAAKSFTNLKTITLPW
>2815171095
VSPHFRAEALRIDGQKVVRERVIEVRNPYDGTLVGTVPKATLDDVRRAFEVGQAYRSTLTRYERAAILNRAAALLRERTEEASDLITLESGLSKKDSVYEIGRVADVLGFAATEALRDDGQLFSCDLTPHGKKRRVMTQREPLGVICAITPFNHPMNQVAHKVAPSIATNNRMVLKPSEKVPLSAFYLADLLYEAGLPPQMLQVVTGDPREIADELITHPAVDLVTFTGGVAIGKYIASKAGYKRVVLELGGNDPLIVLDDADLDRASDLAVQGSYKNSGQRCTAVKRMLVHEAVAARFTELVVEKTRAWKYGDPMDRGVDMGTVIDEQAAQLFEARVNEAVAQGARLLVGNQRNGASYSPTVLDRVDPSMTVVREETFGPVSPIITFRDVDDAIRISNGTAFGLSSGVCTNRIEDFTKIANSLHVGTVNLWEVPGYRIELTPFGGIKDSGLGYKEGVQEAAKSFTNLKTITLPW
>2649140825
IHPQFRAEALRIGGEKVLRERVIDVFNPYTNELVGTVPKATQDDVRRAYGIARQYRSRLTRFERANILNRAAALLRERTSEAAGLITLESGLCKKDAVYEIGRVADVLNFAATEALRDDGQAFSCDLTPHGKKRRVITQRDPLGAICAITPFNHPMNQVAHKVAPSIATNNRMVLKPSEKVPLSAFYLADVLYEAGLPPEMLQVVTGDPREIADELLTNENVDLITFTGGVQIGKYIAAKAGYRRIVLELGGNDPLIVMEDADLDKASDLAVQGSYKNSGQRCTAVKRMLVQRDVAARFTELVVEKTRAWKYGDPNDGGVDMGTVIDEEAARLFESRVNEAVAQGARLLAGNRRDGALYPPTVIDRVDPAMTVVREETFGPVSPIITFGDIAEAIHISNGTAFGLSSGVCTNRLDYITRFASELEVGTVNVWEVPGYRIELTPFGGIKDSGLGYKEGVQEAMKSFTNQKTFTLPW
>2558648398
LHPEFRAEALRIGGEKVTRERIIEVFNPYSGDLVGTVPKASLDDVRRAFSIARQFRSTLTRFERANILEKAAALLRERTTQAAAIITMESGLCQKDAIYEIGRVADVLGFAAGEALKDDGQAFSCDLTPHGKKRRVVTQREPLGAISAITPFNHPMNQVAHKVAPSIATNNRMVLKPSEKVPLSAYYLADTLYEAGLPPEMLQVITGDPMEIADELITNENIDLITFTGGVSIGKYIASKAGYRRIVLELGGNDPLIVMEDADLDRASDLAVQGSYKNSGQRCTAVKRMLVHQDIAARFTELVVEKTRAWKYGDPADGNNDMGTVIDEAAARLFEARVNEAVAQGARLLVGNRRDGALYSPTVIDRVDPKMTVVREETFGPVSPIITFGSIDEAIAISNGTAFGLSSGVCTNRLDYVTRFTNDLQVGTVNVWEVPGYRIELTPFGGIKDSGLGYKEGVQEAMKSFTNTKTFTLPW
>2551938807
LHPQFRAEALRIGGEKVTRDRIIEIFNPYSGDLVGTVPKASLDDVRRAFSIAKQYRSTLTRFERANILDKAAALLRERTVEAAAIITMESGLCKKDAVYEIGRVADVLGFAAGEALKDDGQAFSCDLTPHGKKRRVVTQREPLGAISAITPFNHPMNQVAHKVAPSIATNNRMVLKPSEKVPLSAYYLADTLYEAGLPPEMLQVVTGDPMEIADELITNENIDMITFTGGVSIGKYIASKAGYRRIVLELGGNDPLIVMEDADLDRASDLAVQGSYKNSGQRCTAVKRMLVHRDIAAQFTDLVVEKTRAWKYGDPADGANDMGTVIDEAAARLFEARVNEAVSQGARLLVGNRREGALYSPTVIDRVDPKMTVVREETFGPVSPILTFGSIDEAIAISNGTAFGLSSGVCTNRLDYVTRFTNELQVGTVNIWEVPGYRIELTPFGGIKDSGLGYKEGVQEAMKSFTNTKTFTLPW
>2837098005
LHPEFRAEALRIGGEKVTRERIIEVFNPYSGDLVGTVPKASLDDVRRAFSIAKQYRSKLTRFERANILDKAAALLRERTAEAAAIITMESGLCKKDAVYEIGRVADVLGFAAGEALKDDGQAFSCDLTPHGKKRRVVTQREPLGAISAITPFNHPMNQVAHKVAPSVATNNRMVLKPSEKVPLSAFYLADTLYEAGLPPEMLQVITGDPMEIADEMLTNENIDMITFTGGVSIGKYIASKAGYRRIVLELGGNDPLIVMEDADLDRASDLAVQGSYKNSGQRCTAVKRMLVHRDIAAQFTEMVVEKTRAWKYGDPSDGNNDMGTVIDEGAARLFEARVNEAVAQGARLLVGNKREGALYSPTVIDRVDPKMTVVREETFGPVSPIITFGSIDEAIAISNGTAFGLSSGVCTNRLDYVTRFTDELQVGTVNVWEVPGYRIELTPFGGIKDSGLGYKEGVQEAMKSFTNTKTFTLPW
>2807187902
LHPEFRAEALRIGGEKVTRERIIEVFNPYSGDLVGTVPKASLDDVRRAFAIAKQYRSTLTRFERANILEKAAALLRERTAEAAAIITMESGLCKKDVVYEIGRVADVLGFAAGEALKDDGQAFSCDLTPHGKKRRVVTQREPLGAISAITPFNHPMNQVAHKVAPSIATNNRMVLKPSEKVPLSAYYLADTLYEAGLPPEMLQVVTGDPMEIADELITNENIDMITFTGGVSIGKYIASKAGYRRIVLELGGNDPLIVMEDADLDRASDLAVQGSYKNSGQRCTAVKRMLVHRDVAAAFTELVVEKTRAWKYGDPADGANDMGTVIDEAAARLFESRVNEAVSQGARLLVGNRREGALYSPTVIDRVDPKMTVVREETFGPVSPILTFGSIDEAIAISNGTAFGLSSGVCTNRLDYVTRFTNELQVGTVNVWEVPGYRIELTPFGGIKDSGLGYKEGVQEAMKSFTNTKTFTLPW
>2840577279
LHPEFRAEALRIGGEKVTRERIIEVFNPYSGDLVGTVPKASLDDVRRAFSIAKQYRSTLTRFERANILEKAAALLRARTAEAAAIITMESGLCKKDAVYEIGRVADVLGFAAGEALKDDGQAFSCDLTPHGKKRRVVTQREPLGAIAAITPFNHPMNQVAHKVAPSIATNNRMVLKPSEKVPLSAYYLADTLYEAGLPPEMLQVITGDPMEIADELITNENIDMITFTGGVSIGKYIASKAGYRRIVLELGGNDPLIVMEDADLERASDLAVQGSYKNSGQRCTAVKRMLVHKDIAAQFTELVVEKTRAWKYGDPADGDNDMGTVIDEAAARLFESRVNEAVSQGARLLVGNKREGALYSPTVIDRVDPKMTVVREETFGPVSPIITFGSIDEAIAISNGTAFGLSSGVCTNRLDYVTRFTNELQVGTVNVWEVPGYRIELTPFGGIKDSGLGYKEGVQEAMKSFTNTKTFTLPW
>2563938400
LSPEFRAEALRIGGEKVTRERIIEVFNPYSGDLVGTVPKASLDDVRRAFSIAKQYRSTLTRFERANVLDKAAVLLRERAAEAAAIITMESGLCKKDAVYEIGRVADVLGFAAGEALKDDGQAFSCDLTPHGKKRRVVTQREPLGAISAITPFNHPMNQVAHKVAPSIATNNRMVLKPSEKVPLSAFYLADTLYEAGLPPEMLQVITGDPVEIADEMITNENVDMITFTGGVSIGKYIASKAGYRRIVLELGGNDPLIVMEDADLERATDLAVQGSYKNSGQRCTAVKRMLVHRDVAARFTELVVEKTRAWKYGDPADGANDMGTVIDEAAARLFEARVNEAVSQGARLLVGNKRDGALYSPTVIDRVDPSMTVVREETFGPVSPILTFGSIDEAIAMSNGTAFGLSSGVCTNRLDYVTRFTNELQVGTVNVWEVPGYRIELTPFGGIKDSGLGYKEGVQEAMKSFTNTKTFTLPW
>2638386745
LHPEFRAEALRIGGEKVTRERIIEVFNPYSGDLVGTVPKASLDDVRRAFSIAKQYRSTLTRFERANILDKAAALLRERTAEAAAIITMESGLCKKDAVYEIGRVADVLGFAAGEALKDDGQAFSCDLTPHGKKRRVVTQREPLGAISAITPFNHPMNQVAHKVAPSIATNNRMVLKPSEKVPLSAFYLADTLYEAGLPPEMLQVITGDPVEIADEMITNENIDMITFTGGVSIGKYIASKAGYRRIVLELGGNDPLIVMEDADLDRATDLAVQGSYKNSGQRCTAVKRMLVHRDVAAQFTELVVEKTRAWTYGDPADGSNDMGTVIDEAAARLFESRVNEAVSQGARLLVGNKRDGALYSPTVIDRVDPKMTVVREETFGPVSPILTFGSIDEAIAMSNGTAFGLSSGVCTNRLDYVTRFTNELQVGTVNVWEVPGYRIELTPFGGIKDSGLGYKEGVQEAMKSFTNTKTFTLPW
>2628841320
LHPEFRAEALRIGGEKVTRERIIEVFNPYSGDLVGTVPKASLDDVRRAFSIAKQYRSTLTRFERANILDKAAALLRERTAEAAAIITMESGLCKKDAVYEIGRVADVLGFAAGEALKDDGQAFSCDLTPHGKKRRVVTQREPLGAISAITPFNHPMNQVAHKVAPSIATNNRMVLKPSEKVPLSAFYLADTLYEAGLPPEMLQVITGDPMEIADEMITNENIDMITFTGGVSIGKYIASKAGYRRIVLELGGNDPLIVMEDADLDRATDLAVQGSYKNSGQRCTAVKRMLVHRDIAAQFTELVVEKTRAWKYGDPADGANDMGTVIDEAAARLFEARVNEAVSQGARLLVGNKREGALYSPTVIDRVDPKMTVVREETFGPVSPILTFGSIDEAIAMSNGTAFGLSSGVCTNRLDYVTRFTNELQVGTVNVWEVPGYRIELTPFGGIKDSGLGYKEGVQEAMKSFTNTKTFTLPW
>2509123583
AHAGPRHEALRIDGEKIVRDEVIEVRNPYDGTLVGTVPKATLKDLQRAFEVARAYRPTLTRYDRAAILRRAGDAVRARTDEIAALITAEAGLCIKDSTYEAGRVADVLGFGAGEVLKDDGQIFSCDLTPHGKKRRVYTQREPLGVISAITPFNHPMNQVAHKIVPSIATNNRIVVKPSEKVPLSCYLLADILYEAGLPPQMLQVVTGDPAVIADELITNPAVDLITFTGGVSIGKSIAARMGYRRAVLELGGNDPIIVMEDADLDEASSLAVSGSYKNSGQRCTAIKRMLVHEAVADRFTDLVVEKTRAWKHGNPADSTVDMGTLIDEAAAQFCERQVNDAVARGARLLTGNQREGALYAPTVVDRITPDMPLVKYETFGPVSPILRFRNIDEAIQMSNSTDYALSSSVCTNRLDYITRFITELEVGSVNVREVPGYRLELTPFGGVKDSGLGYKEGVQEAIKSFTNTKTYSLPW
>2579625448
AAGDIRHEALRIDGERIRHDDVIEVRNPYDGALVGTVPKATLDDVRRAFAVARAYRPTLTRHERAAILRGAADIVRARTAEIARLITAESGLCVKDSTYEAGRVADVLTFGAGEVLKDDGQIFSCDLTPHGKKRRVYTQRDPLGVISAITPFNHPMNQVAHKIVPSVATNNRIVVKPSEKVPLSCCLFADILYEAGLPVQMLQVVTGDPRVIADELITNPAIDMITFTGGVAIGKSIAARMGYRRAVLELGGNDPIIVMEDADLDEASTLAVSGSYKNSGQRCTAIKRMLVHEAVAERFTELVVEKTRAWRYGDPADPSIDMGTVIDEAAARFCERQVSDAMSRGARLLVGNRRDGALYSPTVVDRVTPDMPLVKHETFGPVSPIMRFRDIDEAIRMSNSTDYALSSSICTNRFDYITRFITELEVGSVNVREVPGYRLELTPFGGVKDSGLGYKEGVQEAMKSFTNTKTYSLPW
>2766176501
DIGEIRHEALRIDGERIRRDATIDVRNPYDGARVGTVPKATLDDVRRAFAVAHAYRPQLTRHDRAAILRRAADLVRARTAEIARLITAEAGLCIKDSTYEAGRVADVLTFGAGEVLKDDGQIFSCDLTPHGKKRRVYTQREPLGVISAITPFNHPMNQVAHKIVPAVATNNRIVVKPSEKVPLSCCLFADILYEAGLPPQMLQVITGDPKEIADELITNPAIDLITFTGGVSIGKSIAARMGYRRAVLELGGNDPIIVMEDADLDEASTLAVSGSYKNSGQRCTAIKRMLVHEAVADRFTELVVEKTRAWPYGNPADPSIDMGTVIDEAAARFCEQQVNDALARGARLLAGNVRDGALYAPTVVDRVTPDMPLVKHETFGPVSPIMRFRDIDDAIRMSNSTDYALSSSICTNRFDYITRFITELEVGSVNVREVPGYRLELTPFGGVKDSGLGYKEGVQEAMKSFTNTKTYSLPW
>2811224816
DVSEIRHEALRIDGERIRRDATIDVRNPYDDALVGTVPKATLDDVRHAFAVARAYRPSLTRHDRAAILRRAADIVRSRTAEIAALITAESGLCIKDTTYEAGRVADVLTFGAGEVLKDDGQIFSCDLTPHGQKRRVYTQREPLGVISAITPFNHPMNQVAHKVVPAVATNNRIVVKPSEKVPLSCCLFADILYEAGLPPQMLQVITGDPKEIADELVTNPAIDLITFTGGVSIGKSIAARMGYRRAVLELGGNDPIIVMEDADLDEASTLAVSGSYRNSGQRCTAIKRMLVHEAVADRFTELVVEKTRAWSYGNPADPSVDMGTVIDEAAARFCEQQVNDALARGARLLAGNVRDGALYAPTVVDRVTPDMPLVKHETFGPVSPIMRFRDIDDAIRMSNSTDYALSSSICTNRFDTITRFITELEVGSVNVREVPGYRLELTPFGGVKDSGLGYKEGVQEAMKSFTNTKTYSLPW
>2851320755
GGGEIRREALRIDGERIRRDATIDVRNPYDGALVGTVPKATLDDVRRAFAVARAYRPTLTRHDRAAILRRAADIVRSRTAEIAALITAESGLCIKDTTYEAGRVADVLTFGAGEVLKDDGQIFSCDLTPHGQKRRVYTQREPLGVISAITPFNHPMNQVAHKVVPAVATNNRIVVKPSEKVPLSCCLFADILYEAGLPPQMLQVITGDPKEIADELVTNPAIDLITFTGGVSIGKSIAARMGYRRAVLELGGNDPIIVMEDADLDEASTLAVSGSYRNSGQRCTAIKRMLVHEAVADRFTELVVEKTRAWSYGDPADPSVDMGTVIDEAAAKFCEQQVNDALARGARLLAGNVRDGAVYAPTVVDRVTPDMPLVKHETFGPVSPIMRFRDIDDAIRMSNSTDYALSSSICTNRFDTITRFITELEVGSVNVREVPGYRLELTPFGGVKDSGLGYKEGVQEAMKSFTNTKTYSLPW
>2810981224
EVGEIRHEALRIDGERIRRDATIDVRNPFDGALVGTVPKATLDDVRRAFAVARTYRPTLTRHDRAAILRRAADLVRSRTDEIAALITAESGLCIKDTTYEAGRVADVLTFGAGEVLKDDGQIFSCDLTPHGQKRRVYTQREPLGVISAITPFNHPMNQVAHKVVPAVATNNRIVVKPSEKVPLSCCLFADILYEAGLPPQMLQVLTGDPKEIADELITNPAIDLITFTGGVSIGKSIAARMGYRRAVLELGGNDPIIVMEDADLDEASTLAVSGSYRNSGQRCTAIKRMLVHEAVADRFTELVVEKTRAWSYGNPADPSVDMGTVIDEAAAKFCEQQVNDALARGARLLAGNVRDGALYAPTVVDRVTPDMPLVKHETFGPVSPIMRFRDIDDAIRMSNSTDYALSSSICTNRFDTITRFITELEVGSVNVREVPGYRLELTPFGGVKDSGLGYKEGVQEAMKSFTNTKTYSLPW
>2811358117
GGGEIRHEALRIDGERIRRDATIDVRNPYDGALVGTVPKATLDDVRRAFAVARAYRPQLTRHDRAAILRRAADIVRSRTAGIAALITAESGLCIKDTTYEAGRVADVLTFGAGEVLKDDGQIFSCDLTPHGQKRRVYTQREPLGVISAITPFNHPMNQVAHKVVPAVATNNRIVVKPSEKVPLSCCLFADILYEAGLPPQMLQVITGDPKEIADELVTNPAIDLITFTGGVSIGKSIAARMGYRRAVLELGGNDPIIVMEDADLDEASTLAVSGSYRNSGQRCTAIKRMLVHEAVADRFTELVVEKTRAWSYGDPADPSVDMGTVIDEAAARFCEQQVNDALARGARLLAGNVRDGALYAPTVVDRVTPDMPLVKHETFGPVSPIMRFRDIDDAIRMSNSTDYALSSSICTNRFDTITRFITELEVGSVNVREVPGYRLELTPFGGVKDSGLGYKEGVQEAMKSFTNTKTYSLPW
>2811234439
EVGEIRHEALRIDGERIRRDATIDVRNPYDGALVGTVPKATLDDVRRAFAVARAYRPTLTRHDRAAILRRAADIVRSRTTEIAALITAESGLCIKDTTYEAGRVADVLTFGAGEVLKDDGQIFSCDLTPHGQKRRVYTQREPLGVISAITPFNHPMNQVAHKVVPAVATNNRIVVKPSEKVPLSCCLFADILYEAGLPPQMLQVITGDPKEIADELITNPAIDLITFTGGVSIGKSIAARMGYRRAVLELGGNDPIIVMEDADLDEASTLAVSGSYRNSGQRCTAIKRMLVHEAVADRFTELVVEKTRAWSYGNPADPSVDMGTVIDEAAAKFCEQQVNDALARGARLLAGNVRDGALYAPTVVDRVTPDMPLVKHETFGPVSPIMRFRDIDDAIRMSNGTDYALSSSICTNRFDTITRFITELEVGSVNVREVPGYRLELTPFGGVKDSGLGYKEGVQEAMKSFTNTKTYSLPW
>2811517269
EVGEIRHEALRIDGERIRRDATIDVRNPYDGALVGTVPKATLDDVRRAFAVARAYRPTLTRHDRAAILRRAADIVRSRTAGIAALITAESGLCIKDTTYEAGRVADVLTFGAGEVLKDDGQIFSCDLTPHGQKRRVYTQREPLGVISAITPFNHPMNQVAHKVVPAVATNNRIVVKPSEKVPLSCCLFADILYEAGLPPQMLQVITGDPKEIADELITNPAIDLITFTGGVSIGKSIAARMGYRRAVLELGGNDPIIVMEDADLDEASTLAVSGSYKNSGQRCTAIKRMLVHEAVADRFTELVVEKTRAWTYGNPADPSVDMGTVIDEAAAKFCEQQVNDAIARGARLLAGNVRDGALYSPTVVDRVTPDMPLVKHETFGPVSPIMRFRDIDDAIRMSNSTDYALSSSICTNRFDTITRFITELEVGSVNVREVPGYRLELTPFGGVKDSGLGYKEGVQEAMKSFTNTKTYSLPW
>2811490992
EVGEIRHEALRIDGERIRRDATIDVRNPYDGALVGTVPKATLDDVRRAFAVARAYRPTLTRHDRAAILRRAADIVRSRTAGIAALITAESGLCIKDTTYEAGRVADVLTFGAGEVLKDDGQIFSCDLTPHGQKRRVYTQREPLGVISAITPFNHPMNQVAHKVVPAVATNNRIVVKPSEKVPLSCCLFADILYEAGLAPQMLQVITGDPKEIADELVTNPAIDLITFTGGVSIGKSIAARMGYRRAVLELGGNDPIIVMEDADLDEASTLAVSGSYRNSGQRCTAIKRMLVHEAVADRFTELVVEKTRAWSYGNPADPSVDMGTVIDEAAAKFCEQQVNDALARGARLLAGNVRDGALYAPTVVDRVTPDMPLVKHETFGPVSPIMRFRDIDDAIRMSNSTDYALSSSICTNRFDTITRFITELEVGSVNVREVPGYRLELTPFGGVKDSGLGYKEGVQEAMKSFTNTKTYSLPW
>2552804310
AVREIRHEALRIDGEQIRRDEVIDVRNPYDGARVGTVPKATLDDVRRAFAVARAYRPSLTRHDRAAILRRAADLVRARTAQIAALITAEAGLCIKDSTYEAGRVADVLTFGAGEVLKDDGQIFSCDLTPHGKKRRVYTQREPLGVISAITPFNHPMNQVAHKVVPSVATNNRIVVKPSEKVPLSCYLFADILYEAGLPPQMLQVITGDPTEIADELITNPAIDLITFTGGVSIGKSIASRMGYRRAVLELGGNDPIIVMEDADIDEASTLAVSGSYKNSGQRCTAIKRMLVHEAVADRFTELVVEKTRAWSYGNPADPSVDMGTVIDEAAARFCEQQVNDAIARGARLLAGNVRDGALYAPTVVDRVTPDMPLVKHETFGPVSPIMRFRDIDEAIRMSNSTDYALSSSICTNRFDYITRFITELEVGSVNVREVPGYRLELTPFGGMKDSGLGYKEGVQEAMKSFTNTKTYSLPW
>2754743589
AAREIRHEVLRIDGEQIRRDEVIEVRNPYDGALVGTVSKATLDDVRRAFAVARAYRPSLTRHDRAAILRRAADLVRARTAQIAALITAEAGLCIKDSTYEAGRVADVLTFGAGEVLKDDGQIFSCDLTPHGTKRRVYTQREPLGVISAITPFNHPMNQVAHKVVPSVATNNRIVVKPSEKVPLSCYLFTDILYEAGLPPQMLQVITGDPTEIADELITHPAIDLITFTGGVSIGKSIAARMGYRRAVLELGGNDPIIVMEDADLDEASTLAVSGSYKNSGQRCTAIKRMLVHEAVADRFTELVVEKTRAWSYGDPADPSVDMGTVIDEAAARFCEQQVNDAIACGARLLAGNVRDGALYAPTVVDRVTPDMPLVKHETFGPVSPIMRFRDIDEAIRMSNSTDYALSSSICTNRFDYITRFITELEVGSVNVREVPGYRLELTPFGGVKDSGLGYKEGVQEAMKSFTNTKTYSLPW
>2754499340
AAREIRHEALRIDGEQVRRDEVIEVRNPYDGARVGTVPKATLDDVRRAFAVARAYRPSLTRHDRAAILRRAADLVRARTAQIAALITAEAGLCIKDSTYEAGRVADVLTFGAGEVLKDDGQIFSCDLTPHGKKRRVYTQREPLGVISAITPFNHPMNQVAHKVVPSVATNNRIVVKPSEKVPLSCYLFADILYEAGLPPQMLQVITGDPRHIADELITHPAIDLITFTGGVSIGKSIAARMGYRRAVLELGGNDPIIVMEDADLDEASTLAVSGSYKNSGQRCTAIKRMLVHEAVADRFTELVVEKTRAWSYGDPADPSVDMGTVIDEAAARFCEQQVNDAIARGARLLAGNVRDGALYAPTVVDRVTPDMPLVKHETFGPVSPIMRFRDIDEAIRMSNSTDYALSSSICTNRFDYITRFITELEVGSVNVREVPGYRLELTPFGGVKDSGLGYKEGVQEAMKCFTNTKTYSLPW
>2754909641
AAREIRHEALRIDGEQVRRDEVIEVRNPYDGARVGTVPKATLDDVRRAFAVARAYRPSLTRHDRAAILRRAADLVRARTAQIAALITAEAGLCIKDSTYEAGRVADVLTFGAGEVLKDDGQIFSCDLTPHGTKRRVYTQREPLGVISAITPFNHPMNQVAHKVVPSVATNNRIVVKPSEKVPLSCYLFADILYEAGLPPQMLQVITGDPTEIADELITHPAIDLITFTGGVSIGKSIAARMGYRRAVLELGGNDPIIVMEDADLDEASTLAVSGSYKNSGQRCTAIKRMLVHEAVADRFTALVVEKTRAWSYGDPADPSVDMGTVIDEAAARFCEQQVNDAIARGARLLAGNVRDGALYAPTVVDRVTPDMPLVKHETFGPVSPIMRFRDIDEAIRMSNSTDYALSSSICTNRFDYITRFITELEVGSVNVREVPGYRLELTPFGGVKDSGLGYKEGVQEAMKSFTNTKTYSLPW
>2754467198
AASEIRHEALRIDGEQVRRDEVIDVRNPYDGARVGTVPKATLDDVRRAFAVARAYRPQLTRHDRAAILRRAADLVRARTAQIAALITAEAGLCIKDSTYEAGRVADVLTFGAGEVLKDDGQIFSCDLTPHGTKRRVYTQREPLGVISAITPFNHPMNQVAHKVVPSVATNNRIVVKPSEKVPLSCYLFADILYEAGLPPQMLQVITGDPMEIADELITHPAIDLITFTGGVSIGKSIAARMGYRRAVLELGGNDPIIVMEDADLDEASTLAVSGSYKNSGQRCTAIKRMLVHEAVADRFTELVVEKTRAWSYGDPADPSVDMGTVIDEAAARFCEQQVNDAIARGARLLAGNVRDGALYAPTVVDRVTPDMPLVKHETFGPVSPIMRFRDIDEAIRMSNSTDYALSSSICTNRFDYITRFITELEVGSVNVREVPGYRLELTPFGGVKDSGLGYKEGVQEAMKSFTNTKTYSLPW
>644245722
PVADARHEALRIDGQRVWRDATIDVRNPYDGTLVGTVPKATLDDVRRAFAVARAYRPTLTRHERAAILRRAADIVRARTGEIAALITAEAGLCIKDSTYEAGRVADVLTFGAGEVLKDDGQIFSCDLTPHGKKRRVYTQREPLGAISAITPFNHPMNQVAHKVVPSIATNNRIVVKPSEKVPLSCYLFADILYEAGLPPQMLQVITGDPNEIADELVTNPAIDLITFTGGVSIGKSIASRMGYRRAVLELGGNDPIIVMEDADLDEASTLAVSGSYKNSGQRCTAIKRMLVHEAVADRFTELVVEKTRAWSYGNPADPSNDMGTVIDEAAAMFCESRVNDAIARGARLLVGNVRDGALYSPTVVDRVTPDMPLVKYETFGPVSPIMRFRDIDEAIRMSNSTDYALSSSICTNRFDYITRFITELEVGSVNVREVPGYRLELTPFGGVKDSGLGYKEGVQEAMKSFTNVKTYSLPW
>2642237056
PVSDVRHEALRIDGQRVWRDATIDVRNPYDGTLVGTVPKATLDDVRRAFAVARAYRPTLTRHERAVILRRAADIVRARTAEIAALITAEAGLCIKDSTYEAGRVADVLTFGAGEVLKDDGQIFSCDLTPHGKKRRVYTQRESLGAISAITPFNHPMNQVAHKVVPSIATNNRIVVKPSEKVPLSCYLFADILYEAGLPPQMLQVITGDPNEIADELVTNPAIDLITFTGGVSIGKSIASRMGYRRAVLELGGNDPIIVMEDADLDEASTLAVSGSYKNSGQRCTAIKRMLVHEAVADRFTELVVEKTRAWSYGNPADPSNDMGTVIDEAAAMFCESRVNDAIARGARLLVGNVRDGALYSPTVVDRVTPDMPLVKYETFGPVSPIMRFRDIDEAIRMSNSTDYALSSSICTNRFDYITRFITELEVGSVNVREVPGYRLELTPFGGVKDSGLGYKEGVQEAMKSFTNVKTYSLPW
>2642238196
AACDIRHEALRIDGERIRRDATIDVRNPYDGTLVGTVPKATLDDVRRAFAVARAYRPTLTRHERAAILRRAADIVRARTGEIAALITAEAGLCIKDSTYEAGRVADVLTFGAGEVLKDDGQIFSCDLTPHGKKRRVYTQREPLGAISAITPFNHPMNQVAHKVVPSIATNNRIVVKPSEKVPLSCYLFADILYEAGLPPQMLQVITGDPNEIADELVTNPAIDLITFTGGVSIGKSIASRMGYRRAVLELGGNDPIIVMEDADLDEASTLAVSGSYKNSGQRCTAIKRMLVHEAVADRFTELVVEKTRAWSYGNPADPSNDMGTVIDEAAAMFCESRVNDAIARGARLLIGNVRDGALYSPTVVDRVTPDMPLVKYETFGPVSPIMRFRDIDEAIRMSNSTDYALSSSICTNRFDYITRFITELEVGSVNVREVPGYRLELTPFGGVKDSGLGYKEGVQEAMKSFTNTKTYSLPW
>2538710830
AACDVRHEALRIDGERIRRDATIDVRNPYDGTLVGTVPKATLDDVRRAFAVARAYRPTLTRHERAAILRRAADIVRARTAEIAALITAEAGLCIKDSTYEAGRVADVLTFGAGEVLKDDGQIFSCDLTPHGKKRRVYTQREPLGAISAITPFNHPMNQVAHKVVPSIATNNRIVVKPSEKVPLSCYLFADILYEAGLPPQMLQVITGDPSEIADELVTNPAIDLITFTGGVSIGKSIASRMGYRRAVLELGGNDPIIVMEDADLDEASTLAVSGSYKNSGQRCTAIKRMLVHEAVADRFTDLVVEKTRAWSYGNPADPSNDMGTVIDEAAAMFCESRVNDAIARGARLLVGNVRDGALYSPTVVDRVTPDMPLVKYETFGPVSPIMRFRDIDEAIRMSNSTDYALSSSICTNRFDYITRFITELEVGSVNVREVPGYRLELTPFGGVKDSGLGYKEGVQEAMKSFTNTKTYSLPW
>2546953170
DVRTPHREALRIDGEKIYRDAVIDVRNPYDGARVGTVPKATLDDVRRAFAVARAYRPTLTRHERAAILRRAADIVRARTAEIAALITAEAGLCIKDSTYEAGRVADVLTFGAGEVLKDDGQIFSCDLTPHGKKRRVYTQRDPLGVISAITPFNHPMNQVAHKIVPSVATNNRIVVKPSEKVPLSCYLFADLLYEAGLPPQMLQVITGDPKEIADELITNPAIDMITFTGGVSIGKSIAARMGYRRAVLELGGNDPIIVMEDADLDEASTLAVSGSYRNSGQRCTAIKRMLVHEAVADRFTELVVEKTRAWSYGDPSDPSVDMGTVIDEAAAKFCEQQVNDALVRGARLLVGNVRDGALYAPTVVDRVTPDMPLVKHETFGPVSPIMRFRDIDEAIRMSNSTDYALSSSVCTNRFDHITRFITELEVGSVNVREVPGYRLELTPFGGVKDSGLGYKEGVQEAMKSFTNTKTYSLPW
>2872274126
DVRTPRREALRIDGEKIDRDAVIDVRNPYDGALVGTVPKATLDDVRRAFAVARAYRPTLTRHERAAILRRAADIVRARTAQIAALITAEAGLCIKDSTYEAGRVADVLTFGAGEVLKDDGQIFSCDLTPHGKKRRVYTQRDPLGVISAITPFNHPMNQVAHKIVPSVATNNRIVVKPSEKVPLSCYLFADMLYEAGLPPQMLQVITGDPREIADELITHPAIDMITFTGGVSIGKSIAARMGYRRAVLELGGNDPIIVMEDADLDEASTLAVSGSYRNSGQRCTAIKRMLVHEAVADRFTELVVEKTRAWSYGNPSDPSVDMGTVIDEAAAKFCEQQVNDAIARGARLLAGNVRDGALYSPTVVDRVTPDMPLVKHETFGPVSPIMRFRDIDEAIRMSNSTDYALSSSVCTNRFDHITRFITELEVGSVNVREVPGYRLELTPFGGVKDSGLGYKEGVQEAMKSFTNTKTYSLPW
>2599744459
AVSEIRREALRIDGERVHRDAVIDVRNPYDGSLVGTVPKATLEDVRRAFAVARAYRPTLTRHERAAILRRAADIVRSRTAEIAALITAEAGLCIKDSTYEAGRVADVLTFGAGEVLKDDGQIFSCDLTPHGKKRRVYTQRDPLGVISAITPFNHPMNQVAHKIVPAVATNNRIVVKPSEKVPLSCYLFADILYEAGLPPQMLQVLTGDPTEIADELITNPAIDLITFTGGVSIGKSIAARMGYRRAVLELGGNDPIIVMEDADLDEASTLAVSGSYKNSGQRCTAIKRMLVHEAVADRFTELVVEKTRAWSYGNPSDPSVDMGTVIDEAAAKFCEQQVNDAIARGARLLVGNVRDGALYSPTVIDRVTPDMPLVKHETFGPVSPIMRFGDIDEAIRMSNSTDYALSSSVCTNRFDNITRFITELEVGSVNVREVPGYRLELTPFGGVKDSGLGYKEGVQEAMKSFTNTKTYSLPW
>2598939029
AVREIRREALRIDGERIHRDAVIDVRNPYDGSLVGTVPKATLEDVRRAFAVARAYRPTLTRHERAAILRRAADIVRSRTAGIAALITAEAGLCIKDSMYEAGRVADVLTFGAGEVLKDDGQIFSCDLTPHGKKRRVYTQRDPLGVISAITPFNHPMNQVAHKIVPSVATNNRIVVKPSEKVPLSCYLFADILYEAGLPPQMLQVLTGDPTEIADELITNPAIDLITFTGGVSIGKSIAARMGYRRAVLELGGNDPIIVMEDADLDEASTLAVSGSYKNSGQRCTAIKRMLVHETVADRFTELVVEKTRAWSYGNPSDPSVDMGTVIDEAAAKFCEQQVNDAIARGGRLLVGNVRDGALYSPTVIDRVTPDMPLVKHETFGPVSPIMRFRDIDEAIRMSNSTDYALSSSVCTNRFDNITRFITELEVGSVNVREVPGYRLELTPFGGVKDSGLGYKEGVQEAMKSFTNTKTYSLPW
>2793730284
DVRELRREALRIDGEKIYRDAVIEVRNPYDGALVGTAPKATLDDVRRAFAIARAYRPTLTRHDRAAILRRAADVVRARTAEIAALITAEAGLCVKDSTYEAGRVADVLTFGAGEVLKDDGQIFSCDLTPHGKKRRVYTQRDPLGVISAITPFNHPMNQVAHKIVPSVATNNRIVVKPSEKVPLSCYLFADILYEAGLPPRMLQVITGDPKEIADELITNAAIDMITFTGGVSIGKSIAARMGYRRAVLELGGNDPIIVMEDADLDEASTLAVSGSYRNSGQRCTAIKRMLVHEAVADRFTELVVEKTRAWSYGNPSDPSVDMGTVIDEAAAKFCERQVNDAIARGARLLVGNVRDGALYSPTVVDRVTPDMPLVKHETFGPVSPIMRFRDIDEAIRMSNSTDYALSSSVCTNRFDHITRFITELEVGSVNVREVPGYRLELTPFGGVKDSGLGYKEGVQEAMKSFTNTKTYSLPW
>2793650440
DVHELRREALRIDGEKIYRDAVIDVRNPYDGARVGTVPKATLDDVRRAFAVARAYRPALTRHERAAILRRAADIVRARTAAIAALITAEAGLCIKDSTYEAGRVADVLTFGAGEVLKDDGQIFSCDLTPHGKKRRVYTQRDPLGVISAITPFNHPMNQVAHKIVPSVATNNRIVVKPSEKVPLSCYLFADILYEAGLPPQMLQVITGDPKEIADELITNPAIDMITFTGGVSIGKSIAARMGYRRAVLELGGNDPIIVMEDADLDEASTLAVSGSYRNSGQRCTAIKRMLVHEAVADRFTELVVEKTRAWSYGNPSDPSVDMGTVIDEAAAKFCEQQVNDAIARGARLLAGNVRDGALYSPTVVDRVTPDMPLVKHETFGPVSPIMRFRDIDEAIRMSNSTDYALSSSVCTNRFDHITRFITELEVGSVNVREVPGYRLELTPFGGVKDSGLGYKEGVQEAMKSFTNTKTYSLPW
>2793680163
AVREIRREALRIDGERIQRDAAIDVRNPYDGALVGTVPKATLDDVRRAFAVARAYRPTLTRHDRAAILRRAADIVRARTAEIAALITAEAGLCIKDSTYEAGRVADVLTFGAGEVLKDDGQIFSCDLTPHGKKRRVYTQRDPLGVISAITPFNHPMNQVAHKVVPSVATNNRIVVKPSEKVPLSCYLFADILYEAGLPPQMLQVITGDPKDIADELITNAAIDLITFTGGVSIGKSIAARMGYRRAVLELGGNDPIIVMEDADLDEASTLAVSGSYRNSGQRCTAIKRMLVHEAVADRFTELVVEKTRAWSYGNPSDPSVDMGTVIDEAAAQFCEQQVNDAIARGARLLVGNVRDGALYSPTVVDRVTPDMPLVKHETFGPVSPILRFRDIDEAIRMSNSTDYALSSSVCTNRFDHITRFITELEVGSVNVREVPGYRLELTPFGGVKDSGLGYKEGVQEAMKSFTNTKTYSLPW
>2540307449
DVGTLHREALRIDGEKIYRDAVIDVRNPYDGSLVGTVPKATLDDVRRAFAVARAYRPTLTRHDRAAILRRAADIVRARTAQIAALITAEAGLCIKDSTYEAGRVADVLTFGAGEVLKDDGQIFSCDLTPHGKKRRVYTQRDPLGVISAITPFNHPMNQVAHKIVPSVATNNRIVVKPSEKVPLSCYLFADILYEAGLPPQMLQVITGDPKEIADELITNPAIDMITFTGGVSIGKSIAARMGYRRAVLELGGNDPIIVMEDADLDEASTLAVSGSYKNSGQRCTAIKRMLVHEAVADRFTELVVEKTRAWSYGNPSDPSVDMGTVIDEAAAKFCEQQVNDAIARGARLLVGNVREGALYSPTVVDRVTPDMPLVKHETFGPVSPIMRFRDIDEAIRMSNSTDYALSSSVCTNRFDHITRFITELEVGSVNVREVPGYRLELTPFGGVKDSGLGYKEGVQEAMKSFTNTKTYSLPW
>2754832940
DVRTLRREALRIDGERIYRDAVIDVRNPYDGALVGTVPKATLDDVRRAFAVARAYRPTLTRHDRAAILRRAADIVRARTAEIAALITAEAGLCIKDSTYEAGRVADVLTFGAGEVLKDDGQIFSCDLTPHGKKRRVYTQRDPLGVISAITPFNHPMNQVAHKIVPSVATNNRIVVKPSEKVPLSCYLFADILYEAGLPPQMLQVITGDPKEIADELITNPAIDMITFTGGVSIGKSIAARMGYRRAVLELGGNDPIIVMEDADLDEASTLAVSGSYRNSGQRCTAIKRMLVHESVADRFTELVVEKTRAWSYGDPSDPSIDMGTVIDEAAAKFCEQQVNDAIARGARLLVGNVRDGALYSPTVVDRVTPDMPLVKHETFGPVSPIMRFRDIDEAIRMSNSTDYALSSSVCTNRFDHITRFITELEVGSVNVREVPGYRLELTPFGGVKDSGLGYKEGVQEAMKSFTNTKTYSLPW
>2754812250
DVRTLHREALRIDGERLYRDAVIDVRNPYDGALVGTVPKATLDDVRRAFAVAHAYRPTLTRHDRAAILRRAADIVRARTAQIAALITAEAGLCIKDSTYEAGRVADVLTFGAGEVLKDDGQIFSCDLTPHGKKRRVYTQRDPLGVISAITPFNHPMNQVAHKIVPSVATNNRIVVKPSEKVPLSCYLFADILYEAGLPPQMLQVITGDPKEIADELITNPAIDLITFTGGVSIGKSIAARMGYRRAVLELGGNDPIIVMEDADLDEASTLAVSGSYRNSGQRCTAIKRMLVHEAVADRFTELVVEKTRAWSYGNPSDPSIDMGTVIDEAAAKFCEQQVNDAIARGARLLVGNVRDGALYSPTVVDRVTPDMPLVKHETFGPVSPIMRFRDIDEAIRMSNSTDYALSSSVCTNRFDHITRFITELEVGSVNVREVPGYRLELTPFGGVKDSGLGYKEGVQEAMKSFTNTKTYSLPW
>2582477634
DVRTPHREALRIDGEKIYRDAVIEVRNPYDGTLVGTVPKATLDDVRRAFAVARAYRPTLTRHDRAAILRRAADIVRARTAEIAALITAEAGLCIKDSTYEAGRVADVLTFGAGEVLKDDGQIFSCDLTPHGKKRRVYTQRDPLGVISAITPFNHPMNQVAHKIVPSVATNNRIVVKPSEKVPLSCYRFADILYEAGLPPQMLQVITGDPKEIADELITNPAIDMITFTGGVSIGKSIAARMGYRRAVLELGGNDPIIVMEDADLDEASTLAVSGSYKNSGQRCTAIKRMLVHEAVADRFTALVVEKTRAWSYGNPSDPSVDMGTVIDEAAAKFCEQQVNDAIARGARLLVGNVRDGALYSPTVVDRVNPDMPLVKHETFGPVSPIMRFRDIDEAIRMSNSTDYALSSSVCTNRFDHITRFITELEVGSVNVREVPGYRLELTPFGGVKDSGLGYKEGVQEAMKSFTNTKTYSLPW
>2693405138
DVRTPHREALRIDGEKIYRDAVIEVRNPYDGTLVGTVPKATLDDVRRAFAVARAYRPTLTRHDRAAILRRAADIVRARTAEIAALITAEAGLCLKDSTYEAGRVADVLTFGAGEVLKDDGQIFSCDLTPHGKKRRVYTQRDPLGVISAITPFNHPMNQVAHKIVPSVATNNRIVVKPSEKVPLSCYRFADILYEAGLPPQMLQVITGDPKEIADELITNPAIDMITFTGGVSIGKSIAARMGYRRAVLELGGNDPIIVMEDADLDEASTLAVSGSYRNSGQRCTAIKRMLVHEAVADRFTELVVEKTRAWSYGNPSDPSVDMGTVIDEAAAKFCEQQVNDAIARGARLLVGNVRAGALYSPTVVDRVTPDMPLVKHETFGPVSPIMRFRDIDEAIRMSNSTDYALSSSVCTNRFDHITRFITELEVGSVNVREVPGYRLELTPFGGVKDSGLGYKEGVQEAMKSFTNTKTYSLPW
>2633148867
TVREIRREALRIDGERIDRDAVIDVRNPYDGSLVGTVPKATLEDVRRAFAVARAYRPTLTRHDRAAILRRAADIVRSRTAEIAALITAEAGLCIKDSTYEAGRVADVLTFGAGEVLKDDGQIFSCDLTPHGKKRRVYTQRDPLGVISAITPFNHPMNQVAHKIVPSVATNNRIVVKPSEKVPLSCYLFADILYEAGLPPQMLQVVTGDPKEIADELITNPAIDLITFTGGVSIGKSIAARMGYRRAVLELGGNDPIIVMEDADLDEASTLAVSGSYKNSGQRCTAIKRMLVHEAVADRFTELVVEKTRAWSYGNPSDPSVDMGTVIDEAAAKFCEQQVNDAIARGARLLVGNVRNGALYSPTVIDRVTPDMPLVKHETFGPVSPIMRFRDIDEAIRMSNSTDYALSSSVCTNRFDNITRFITELEVGSVNVREVPGYRLELTPFGGVKDSGLGYKEGVQEAMKSFTNTKTYSLPW
>2870069764
AVREIRREALRIDGERIQRDAVIDVRNPYDGSLVGTVPKATPEDVRRAFAVARAYRPTLTRHDRAAILRRAADIVRSRTAGIAALITAEAGLCIKDSTYEAGRVADVLTFGAGEVLKDDGQIFSCDLTPHGKKRRVYTQREPLGVISAITPFNHPMNQVAHKIVPSVATNNRIVVKPSEKVPLSCYLFADILYEAGLPPQMLQVLTGDPKEIADELITNPAIDLITFTGGVSIGKSIAARMGYRRAVLELGGNDPIIVMEDADLDEASTLAVSGSYKNSGQRCTAIKRMLVHEAVADRFTELVVEKTRAWSYGNPSDPSVDMGTVIDEAAAKFCEQQVNDAIARGARLLVGNVRDGALYSPTVIDRVTPDMPLVKHETFGPVSPIMRFRDIDEAIRMSNSTDYALSSSVCTNRFDNITRFITELEVGSVNVREVPGYRLELTPFGGVKDSGLGYKEGVQEAMKSFTNTKTYSLPW
>2805011656
AVREIRREALRIDGERIHRDAVIDVRNPYDGSLVGTVPKATLDDVRRAFAVARAYRPTLTRHDRAAILRRAADIVRSRTAEIAALITAEAGLCIKDSTYEAGRVADVLTFGAGEVLKDDGQIFSCDLTPHGKKRRVYTQRDPLGVISAITPFNHPMNQVAHKIVPSVATNNRIVVKPSEKVPLSCYLFADILYEAGLPPQMLQVLTGDPKEIAEELITNPAIDLITFTGGVSIGKSIAARMGYRRAVLELGGNDPIIVMEDADLDEASTLAVSGSYKNSGQRCTAIKRMLVHEAVADRFTELVVEKTRAWSYGNPSDPSVDMGTVIDEAAAKFCEQQVNDAIARGARLLVGNVRDGALYSPTVVDCVTPDMPLVKHETFGPVSPIMRFRDIDEAIRMSNSTDYALSSSVCTNRFDNITRFITELEVGSVNVREVPGYRLELTPFGGVKDSGLGYKEGVQEAMKSFTNTKTYSLPW
>2563024793
AVREIRREALRIDGERIHRDAVIDVRNPYDGALVGTVPKATLDDVRRAFAVARAYRPTLTRHDRAAILRRAADIVRSRTAEIAALITAEAGLCIKDSTYEAGRVADVLTFGAGEVLKDDGQIFSCDLTPHGKKRRVYTQRDPLGVISAITPFNHPMNQVAHKIVPSVATNNRIVVKPSEKVPLSCYLFADILYEAGLPPQMLQVITGDPKEIADELITNPAIDLITFTGGVSIGKSIAARMGYRRAVLELGGNDPIIVMEDADLDEASTLAVSGSYKNSGQRCTAIKRMLVHEAVADRFTALVVEKTRAWSYGNPSDPSVDMGTVIDEAAAKFCEQQVNDAIARGARLLVGNVRDGALYSPTVVDRVTPDMPLVKHETFGPVSPIMRFRDIDEAIRMSNSTDYALSSSVCTNRFDHITRFITELEVGSVNVREVPGYRLELTPFGGVKDSGLGYKEGVQEAMKSFTNTKTYSLPW
>2912491801
PASDVRHEALRIDGQRVWRDAVIDVRNPYDGALVGTVPKATLDDVRRAFAVARAYRPTLTRHDRAAILRRAADIVRSRTAEIAALITAEAGLCIKDSTYEAGRVADVLTFGAGEVLKDDGQIFSCDLTPHGKKRRVYTQRDPLGVISAITPFNHPMNQVAHKIVPSVATNNRIVVKPSEKVPLSCYLFADILYEAGLPPQMLQVITGDPKEIADELITNPAIDLITFTGGVSIGKSIAARMGYRRAVLELGGNDPIIVMEDADLDEASTLAVSGSYKNSGQRCTAIKRMLVHEAVADRFTALVVEKTRAWSYGNPSDPSVDMGTVIDEAAAKFCEQQVNDAIARGARLLVGNVRDGALYSPTVVDRVTPDMPLVKHETFGPVSPIMRFGDIDEAIRMSNSTDYALSSSVCTNRFDHITRFITELEVGSVNVREVPGYRLELTPFGGVKDSGLGYKEGVQEAMKSFTNVKTYSLPW
>2754638336
PVSDERHEALRIDGQRVWRDAVIDVRNPYDGSLVGTVPKATLEDVRRAFAVARAYRPTLTRHDRAAILRRAADIVRARTAEIAALITAEAGLCIKDSTYEAGRVADVLTFGAGEVLKDDGQIFSCDLTPHGKKRRVYTQRDPLGVISAITPFNHPMNQVAHKVVPSVATNNRMIVKPSEKVPLSCYLFADILYEAGLPPQMLQVLTGDPKEIADELITNPAIDLITFTGGVSIGKSIASRMGYRRAVLELGGNDPIIVMEDADLDEASTLAVSGSYKNSGQRCTAIKRMLVHESVADRFTELVVEKTRAWSYGNPADPSVDMGTVIDEAAAKFCEQQVNDAIARGARLLVGNVRDGALYSPTVVDCVTPDMPLVKYETFGPVSPIMRFRDIDEAIRMSNSTDYALSSSVCTNRFDNITRFITELEVGSVNVREVPGYRLELTPFGGVKDSGLGYKEGVQEAMKSFTNVKTYSLPW
>2810344350
PASDVRHEALRIDGQRVWRDAVIDVRNPYDGTLVGTVPKATLDDVRCAFAAARAFRPTLTRHERAAILRRAADIVRARTVEIASLITAEAGLCIKDSTYEAGRVADVLTFGAGEVLKDDGQIFSCDLTPHGKKRRVYTQREPLGVISAITPFNHPMNQVAHKVVPSVATNNRIVVKPSEKVPLSCYLFADILYEAGLPPQMLQVLTGDPKEIADELITNPAIDLITFTGGVSIGKSIASRMGYRRAVLELGGNDPIIVMDDADLDEASTLAVSGSYKNSGQRCTAIKRMLVHETVADRFTELVVEKTRAWSYGNPSDPSVDMGTVIDEAAATFCEQQVNDAIARGARLLVGNVRDGALYSPTVIDRVTPDMPLVKYETFGPVSPIMRFRDIDEAIRMSNSTDYALSSSVCTNRFDNITRFITELEVGSVNVREVPGYRLELTPFGGVKDSGLGYKEGVQEAMKSFTNVKTYSLPW
>2587549288
DAREIRREALRIDGERIHRDAVIDVRNPYDGTLVGTVPKATLDDVRRAFAVARAYRPTLTRHDRAAILRRAADIVRARTAEIAAVITAEAGLCIKDSTYEAGRVADVLTFGAGEVLKDDGQIFSCDLTPHGKKRCVYTQRDPLGVISAITPFNHPMNQVAHKIVPSVATNNRIVVKPSEKVPLSCYLFADILYEAGLPPQMLQVVTGDPKEIADELITNPAIDLITFTGGVSIGKSIASRMGYRRAVLELGGNDPIIVMEDADLDEASTLAVSGSYKNSGQRCTAIKRMLVHEAVADRFTALVVEKTRAWSYGNPADPSVDMGTVIDEAAAKFCEQQVNDAIARGARLLAGNVRDGALYAPTVIDRVTPDMPVVKYETFGPVSPIMRFRDIDEAIRMSNSTDYALSSSVCTNRFDHITRFITELEVGSVNVREVPGYRLELTPFGGVKDSGLGYKEGVQEAMKSYTNVKTYSLPW
>2766148841
AATDIRREALRIDGERIHRDAVIEVRNPYDGALVGTVPKATLDDVRRAFAAARAYRPTLTRHDRAAILRRAADIVRARTAEIAALITAEAGLCIKDSTYEAGRVADVLTFGAGEVLKDDGQIFSCDLTPHGKKRRVYTQRDPLGVISAITPFNHPMNQVAHKIVPSVATNNRIVVKPSEKVPLSCYLFADILYEAGLPPQMLQVITGDPKEIADELITNPAIDLITFTGGVSIGKSIASRMGYRRAVLELGGNDPIIVMEDADLDEASTLAVSGSYKNSGQRCTAIKRMLVHESVADRFTELVVEKTRAWSYGNPSDPAVDMGTVIDEAAAKFCEQQVNDAIARGARLLVGNVRDGALYAPTVIDRVTPDMPVVKYETFGPVSPIMRFRDIDDAIRMSNSTDYALSSSVCTNRFDHITRFITELEVGSVNVREVPGYRLELTPFGGVKDSGLGYKEGVQEAMKSFTNTKTYSLPW
>2793629777
PASSVRHEALRIDGQREWRDAVIDVRNPYDGALVGTVPKATLDDVRRAFAAARAYRPTLTRHDRAAILRRAADIVRARTAEIAALITAEAGLCIKDSTYEAGRVADVLTFGAGEVLKDDGQIFSCDLTPHGKKRRVYTQRDPLGVISAITPFNHPMNQVAHKIVPSVATNNRIVVKPSEKVPLSCYLFADILYEAGLPPQMLQVLTGDPKEIADELITNPAIDLITFTGGVSIGKSIASRMGYRRAVLELGGNDPIIVMEDADLDEASTLAVSGSYKNSGQRCTAIKRMLVHESVADRFTELVVEKTKTWSYGNPADPSVDMGTVIDEAAARFCEQQVNDAIARGARLLVGNVHSGALYSPTVIDRVTPDMPLVKYETFGPVSPIMRFRDIDDAIRMSNSTDYALSSSVCTNRFDHITRFITELEVGSVNVREVPGYRLEVTPFGGVKDSGLGYKEGVQEAMKSFTNVKTYSLPW
>2754318551
AVRGIRREALRIDGERIHRDAVIDVRNPYDGSLVGTVPKATLDDVRRAFAVARAYRPALTRHDRAAILRRAADIVRARTAEIAALITAEAGLCLKDSTYEAGRVADVLTFGAGEVLKDDGQIFSCDLTPHGKKRRVYTQRDPLGVISAITPFNHPMNQVAHKIVPSIATNNRIVVKPSEKVPLSCYLFADILYEAGLPPQMLQVITGDPKEIADELITNPAIDLITFTGGVSIGKSIAARMGYRRAVLELGGNDPIIVMEDADLDEASTLAVSGSYKNSGQRCTAIKRMLVHESVADRFTELVVEKTRAWSYGNPSDPAVDMGTVIDEAAAKFCEQQVNDAIARGARLLVGNVRDGALYSPTVIDRVTPDMPIVKYETFGPVSPILRFRDIDDAIRMSNSTDYALSSSVCTNRFDHITRFITELEVGSVNVREVPGYRLELTPFGGVKDSGLGYKEGVQEAMKSFTNTKTYSLPW
>637764815
DVREIRREALRIDGERIHRDAVIEVRNPYDGSLVGTVPKATLDDVRRAFAVARAYRPTLTRHDRSAILRRAADIVRARTAEIAGLITAESGLCVKDSTYEAGRVADVLTFGAGEVLKDDGQIFSCDLTPHGKKRRVYTQRDPLGVISAITPFNHPMNQVAHKIVPSVATNNRMVVKPSEKVPLSCYLFADILYEAGLPPQMLQVLTGDPKEIADELITNPAIDLITFTGGVSIGKSIASRMGYRRAVLELGGNDPIIVMEDADLDEASTLAVSGSYKNSGQRCTAIKRMLVHESVADRFTELVVEKTRAWSYGNPADPSVDMGTVIDEAAAKFCEQQVNDAIARGARLLVGNVRNGALYSPTVIDRVTPDMPLVKYETFGPVSPIMRFSDIDEAIRMSNSTDYALSSSVCTNRFDSITRFITELEVGSVNVREVPGYRLELTPFGGVKDSGLGYKEGVQEAMKSFTNTKTYSLPW
>2793723993
PASDVRHEALRIDGQRVWRDAVIDVRNPYDGALVGTVPKATLDDVRRAFAVARAYRPTLTRHDRAAILRRAADIVRSRTVEIAALITAESGLCIKDSTYEAGRVADVLTFGAAEVLKDDGQIFSCDLTPHGKKRRVYTQRDPLGVISAITPFNHPMNQVAHKIVPSVATNNRIVVKPSEKVPLSCYLFADILYEAGLPPQMLQVLTGDPKEIADELIANPAIDLITFTGGVSIGKSIASRMGYRRAVLELGGNDPIIVMEDADLDEASTLAVSGSYKNSGQRCTAIKRMLVHESVADRFTELVVEKTRAWSYGNPSDPSVDMGSVIDEAAAKFCEQQVNDAIARGARLLVGNVRSGALYSPTVIDRVTPDMPLVKYETFGPVSPIMRFRDIDEAIRISNSTDYALSSSVCTNRFDHITRFITELEVGSVNVREVPGYRLEVTPFGGVKDSGLGYKEGVQEAMKSFTNVKTYSLPW
>2662414596
PASGVRHEALRIDGQRVWRDAVIDVRNPYDGTLVGTVPKATLDDVRRAFAVARAYRPTLTRHDRAAILRRAADIVRSRTAEIAALITAEAGLCIKDSTYEAGRVADVLTFGAGEVLKDDGQIFSCDLTPHGKKRRVYTQRDPLGVISAITPFNHPMNQVAHKIVPSVATNNRIVVKPSEKVPLSCYLFADILYEAGLPPQMLQVITGDPKEIADELITNPAIDLITFTGGVSIGKSIALRMGYRRAVLELGGNDPIIVMEDADLDEASTLAVSGSYKNSGQRCTAIKRMLVHESVADRFTELVVEKTRAWSYGNPSDPSVDMGTVIDEAAAKFCEQQVNDAISRGARLLVGNVRDGALYSPTVIDRVTPDMPLVKYETFGPVSPIMRFRDIDEAIRMSNSTDYALSSSVCTNRFDNITRFITELEVGSVNVREVPGYRLEVTPFGGVKDSGLGYKEGVQEAMKSFTNVKTYSLPW
>2793702173
PASDVRHEALRIDGQRVWRDAVIDVRNPYDGALVGTVPKATLDDVRRAFAVARAYRPTLTRYDRAAILRRAADIVRSRTAEIAALITAESGLCIKDSTYEAGRVADVLTFGAGEVLKDDGQIFSCDLTPHGKKRRVYTQRDPLGVISAITPFNHPMNQVAHKIVPSVATNNRIVVKPSEKVPLSCYLFADILYEAGLPPQMLQVLTGDPEEIADELITNPAIDLITFTGGVSIGKSIASRMGYRRAVLELGGNDPIIVMEDADLDEASTLAVSGSYKNSGQRCTAIKRMLVHESVADRFTELVVEKTRAWSYGNPSDPSVDMGTVIDEAAAKFCEQQVNDAIARGARLLVGNVRSGALYSPTVIDRVTPDMPLVKYETFGPVSPIMRFRDIDDAIRMSNSTDYALSSSVCTNRFDHITRFITELEVGSVNVREVPGYRLEVTPFGGVKDSGLGYKEGVQEAMKSFTNVKTYSLPW
>2793613971
PASDVRHEALRIDGQRVWRDAVIDVRNPYDGTLVGTVPKATLDDVRRAFAVARAYRPTLTRYDRATILRRAADIVRSRTAEIAALITAESGLCIKDSTYEAGRVADVLTFGAGEVLKDDGQIFSCDLTPHGKKRRVYTQRDPLGVISAITPFNHPMNQVAHKIVPSVGTNNRIVVKPSEKVPLSCYLFADILYEAGLPPQMLQVLTGDPKEIADELITNPAIDLITFTGGVSIGKSIASRMGYRRAVLELGGNDPIIVMEDADLDEASTLAVSGSYKNSGQRCTAIKRMLVHESVADRFTELVVEKTRAWSYGNPADPSVDMGTVIDEAAAKFCEKQVNDAIARGARLLVGNVRSGALYSPTVIDRMTPDMPLVKYETFGPVSPIMRFRDIDDAIRMSNSTDYALSSSVCTNRFDHITRFITELEVGSVNVRDVPGYRLEVTPFGGLKDSGLGYKEGVQEAMKSFTNVKTYSLPW
>2793637418
PASDVRHEALRIDGQRVWRDAVIDVRNPYDGELVGTVPKATLDDVRRAFAVARAYRPTLTRYDRAAILRRAADIVRSRTAEIAALITAESGLCIKDSTYEAGRVADVLTFGAGEVLKDDGQIFSCDLTPHGKKRRVYTQRDPLGVISAITPFNHPMNQVAHKIVPSVATNNRIVVKPSEKVPLSCYLFADILYEAGLPPQMLQVLTGDPKEIADELITNPAIDLITFTGGVSIGKSIASRMGYRRAVLELGGNDPIIVMEDADLDEASTLAVSGSYKNSGQRCTAIKRMLVHESVADRFTELVVEKTRAWSYGNPADPSVDMGTVIDEAAAKFCEQQVNDAIARGARLLVGNVRNGALYSPTVIDRVTPDMPLVKYETFGPVSPIMRFRDIDDAIRMSNSTDYALSSSVCTNRFDHITRFITELEVGSVNVRDVPGYRLEVTPFGGLKDSGLGYKEGVQEAMKSFTNVKTYSLPW
>2793666322
PASDVRNEALRIDGQRVWRDAVIEVRNPYDGALVGTVPKATLDDVRRAFAVARAYRPTLTRHDRAAILRRAADIVRARTAEIAALITAESGLCIKDSTYEAGRVADVLTFGAGEVLKDDGQIFSCDLTPHGKKRRVYTQRDPLGVISAITPFNHPMNQVAHKIVPSVATNNRIVVKPSEKVPLSCYLFADILYEAGLPPQMLQVITGDPKEIADELITNPAIDLITFTGGVSIGKSIASRMGYRRAVLELGGNDPIIVMEDADLDEASTLAVSGSYKNSGQRCTAIKRMLVHEAVADRFTELVVEKTRAWSYGNPSDPSVDMGTVIDEAAAKFCEQQVNDAIARGARLLVGNVRSGALYSPTVIDRVTPDMPLVKYETFGPVSPIMRFRDIDEAIRMSNSTDYALSSSVCTNRFDHITRFITELEVGSVNVREVPGYRLELTPFGGVKDSGLGYKEGVQEAMKSFTNVKTYSLPW
>2793644468
PASDVRHEALRIDGQRVWRDAVIDVRNPYDGTLVGTVPKATLDDVRRAFAAARAYRPTLTRHDRAAILRRAADIVRARTAEIAALITAEAGLCIKDSTYEAGRVADVLTFGAGEVLKDDGQIFSCDLTPHGKKRRVYTQRDPLGVISAITPFNHPMNQVAHKIVPSVATNNRIVVKPSEKVPLSCYLFADILYEAGLPPQMLQVLTGDPKEIADELITNPAIDLITFTGGVSIGKSIASRMGYRRAVLELGGNDPIIVMEDADLDEASTLAVSGSYKNSGQRCTAIKRMLVHEAVADRFTELVVEKTRAWSYGNPSDPSVDMGTVIDEAAAKFCEQQVNDAIARGARLLVGNVRDGALYSPTVIDRVTPDMPLVKYETFGPVSPIMRFRDIDEAIRMSNSTDYALSSSVCTNRFDHITRFITELEVGSVNVREVPGYRLEVTPFGGVKDSGLGYKEGVQEAMKSFTNVKTYSLPW
>637766836
PASDVRYEALRIDGQRVWRDAVIDVRNPYDGSLVGTVPKATLDDVRRAFAVARAYRPTLTRHDRSAILRRAADIVRARTAEIAGLITAESGLCVKDSTYEAGRVADVLTFGAGEVLKDDGQIFSCDLTPHGKKRRVYTQRDPLGVISAITPFNHPMNQVAHKIVPSVATNNRMVVKPSEKVPLSCYLFADILYEAGLPPQMLQVLTGDPKEIADELITNPAIDLITFTGGVSIGKSIASRMGYRRAVLELGGNDPIIVMDDADLDEASTLAVSGSYKNSGQRCTAIKRMLVHESVADRFTELVVEKTRAWSYGNPADPSVDMGTVIDEAAAKFCEQQVNDAIARGARLLVGNVRNGALYSPTVIDRVTPDMPLVKYETFGPVSPIMRFSDIDEAIRMSNSTDYALSSSVCTNRFDHITRFITELEVGSVNVREVPGYRLELTPFGGVKDSGLGYKEGVQEAMKSFTNVKTYSLPW
>2811369996
PASDVRHEALRIDGQRVWRDAVIDVRNPYDGVLVGTVPKATLDDVRRVFAAARAYRPTLTRYDRAAILRRAADIVRLRTAEIAALITAESGLCIKDSTYEAGRVADVLTFGAGEVLKDDGQIFSCDLTPHGKKRRVYTQRDPLGVISAITPFNHPMNQVAHKIVPSVATNNRIVVKPSEKVPLSCYLFADILYETGLPPQMLQVLTGDPKEIADELITNPAIDLITFTGGVSIGKSIASRMGYRRAVLELGGNDPIIVMEDADLDEASTLAVSGSYKNSGQRCTAIKRMLVHESVADRFTELVVEKTKAWSYGNPADPSVDMGTVIDEAAAKFCEQQVNDAIARGARLLVGNVRSGALYSPTVIDRVTPDMPLVKYETFGPVSPIMRFRDIDEAIRMSNSTDYALSSSVCTNRFDHITRFITELEVGSVNVREVPGYRLEVTPFGGVKDSGLGYKEGVQEAMKSFTNVKTYSLPW
>2793745791
YRPTLTRHDRAAILRRAADIVRSRTAEIAALITAEAGLCLKDSTYEAGRVADVLTFGAGEVLKDDGQIFSCDLTPHGKKRRVYTQRDPLGVISAITPFNHPMNQVAHKIVPSVATNNRIVVKPSEKVPLSCYLFADILYEAGLPPQMLQVITGDPAEIADELITNPAIDLITFTGGVSIGKSIASRMGYRRAVLELGGNDPIIVMEDADLDEASTLAVSGSYKNSGQRCTAIKRMLVHESVADRFTALVVEKTNAWSYGNPSDPSVDMGTVIDEAAAKFCEQQVNDAIARGARLLVGNVRSGALYSPTVIDRVTPDMPLVKYETFGPVSPIMRFRDIDEAIRMSNSTDYALSSSVCTNRFDNITRFITELEVGSVNVREVPGYRLELTPFGGVKDSGLGYKEGVQEAMKSFTNTKTYSLPW
>2793741255
YRPTLTRHDRAAILRRAADIVRSRTAEIAALITAEAGLCLKDSTYEAGRVADVLTFGAGEVLKDDGQIFSCDLTPHGKKRRVYTQRDPLGVISAITPFNHPMNQVAHKIVPSVATNNRIVVKPSEKVPLSCYLFADILYEAGLPPQMLQVITGDPAEIADELITNPAIDLITFTGGVSIGKSIASRMGYRRAVLELGGNDPIIVMEDADLDEASTLAVSGSYKNSGQRCTAIKRMLVHESVADRFTELVVEKTRAWSYGNPSDPSVDMGTVIDEAAAKFCEQQVNDAIARGARLLVGNVRNGALYSPTVIDRVTPDMPLVKYETFGPVSPIMRFRDIDEAIRMSNSTDYALSSSVCTNRFDTITRFITELEVGSVNVREVPGYRLELTPFGGVKDSGLGYKEGVQEAMKSFTNVKTYSLPW
>2662420032
DVREIRREALRINGERIHRDAVIDVRNPYDGTLVGTVPKATLDDVRRAFAVARAYRPTLTRHDRAAILRRAADIVRSRTAEIAALITAEAGLCIKDSTYEAGRVADVLTFGAGEVLKDDGQIFSCDLTPHGKKRRVYTQRDPLGVISAITPFNHPMNQVAHKIVPSVATNNRIVVKPSEKVPLSCYLFADILYEAGLPPQMLQVITGDPREIADELITNPAIDLITFTGGVSIGKSIASRMGYRRAVLELGGNDPIIVMEDADLDEASTLAVSGSYKNSGQRCTAIKRMLVHESVADRFTELVVEKTRAWSYGNPSDPSVDMGTVIDEAAAKFCEQQVNDAISRGARLLVGNVRDGALYSPTVIDRVTPDMPLVKYETFGPVSPIMRFRDIDEAIRMSNSTDYALSSSVCTNRFDNITRFITELEVGSVNVREVPGYRLELTPFGGVKDSGLGYKEGVQEAMKSFTNTKTYSLPW
>2735852424
DVSEIRREALRIDGERIHRDAVIEVRNPYDGSLVGTVPKATLDDVRRAFAAARAYRPMLTRHDRAAILRRAADIVRARTAEIAALITAEAGLCIKDSTYEAGRVADVLTFGAGEVLKDDGQIFSCDLTPHGKKRRVYTQRDPLGVISAITPFNHPMNQVAHKIVPSVATNNRIVVKPSEKVPLSCYLFADILYEAGLPPQMLQVITGDPREIADELITNPAIDLITFTGGVSIGKSIASRMGYRRAVLELGGNDPIIVMEDADLDEASTLAVSGSYKNSGQRCTAIKRMLVHESVADRFTALVVEKTRAWSYGNPADPLVDMGTVIDEAAAKFCEQQVNDAIARGARLLVGNVRNGALYSPTVIDRVTPDMPLVKYETFGPVSPIMRFRDIDDAIRMSNSTDYALSSSVCTNRFDHITRFITELEVGSVNVREVPGYRLELTPFGGVKDSGLGYKEGVQEAMKSFTNTKTYSLPW
>2870105241
PASDVRHEALRIDGQRVWRDAVIDVRNPYDGSLVGTVPKATLDDVRRAFAAARAYRPTLTRYDRAAILRRAADIVRARTAEIAALITAESGLCLKDSTYEAGRVADVLTFGAGEVLKDDGQIFSCDLTPHGKKRRVYTQRDPLGVISAITPFNHPMNQVAHKIVPSVATNNRMVVKPSEKVPLSCYLFADILYEAGLPPQMLQVLTGDPKEIADELITNPAIDLITFTGGVSIGKSIASRMGYRRAVLELGGNDPIIVMEDADLDEASTLAVSGSYKNSGQRCTAIKRMLVHESVADRFTELVVEKTKAWSYGNPADPSVDMGTVIDEAAAKFCEQQVNDAIARGARLLVGNVRNGALYSPTVIDRVTPDMPLVKYETFGPVSPIMRFRDIDEAIRMSNSTDYALSSSVCTNRFDSITRFITELEVGSVNVREVPGYRLELTPFGGVKDSGLGYKEGVQEAMKSFTNVKTYSLPW
>2811376412
DVREIRREALRIDGERIHRDAVIEVRNPYDGALVGTVPKATLDDVRRAFAAARAYRPTLTRHDRAAILRRAADIVRARTAEIAALITAESGLCIKDSAYEAGRVADVLTFGAGEVLKDDGQIFSCDLTPHGKKRRVYTQRDPLGVISAITPFNHPMNQVAHKIVPSVATNNRIVVKPSEKVPLSCYLFADILYEAGLPPQMLQVLTGDPKEIADELITNPAIDLITFTGGVSIGKSIASRMGYRRAVLELGGNDPIIVMEDADLDEASTLAVSGSYKNSGQRCTAIKRMLVHESVADRFTELVVEKTKAWSYGNPADPSVDMGTVIDEAAAKFCEQQVNDAIARGARLLVGNVRSGALYSPTVIDRVTPDMPLVKYETFGPVSPIMRFRDIDEAIRMSNSTDYALSSSVCTNRFDNITRFITELEVGSVNVREVPGYRLELTPFGGVKDSGLGYKEGVQEAMKSFTNTKTYSLPW
>2793612830
DVREIRREALRIDGERIHRDAVIEVRNPYDGELVGTVPKATLDDVRRAFAAARAYRPTLTRHDRAAILRRAADIVRSRTAEIAALITAEAGLCIKDSTYEAGRVADVLTFGAGEVLKDDGQIFSCDLTPHGKKRRVYTQRDPLGVISAITPFNHPMNQVAHKIVPSVATNNRIVVKPSEKVPLSCYLFADILYEAGLPPQMLQVLTGDPQEIADELITNPAIDLITFTGGVSIGKSIASRMGYRRAVLELGGNDPIIVMEDADLDEASTLAVSGSYKNSGQRCTAIKRMLVHESVADRFTELVVEKTRAWSYGNPADPSVDMGTVIDEAAAKFCEQQVNDAIARGARLLVGNVRNGALYSPTVIDRVTPDMPLVKYETFGPVSPIMRFRDIDDAIRMSNSTDYALSSSVCTNRFDHITRFITELEVGSVNVREVPGYRLELTPFGGVKDSGLGYKEGVQEAMKSFTNTKTYSLPW
>2793643330
DVRELRREALRIDGERIHRDAVIEVRNPYDGALVGTVPKATLDDVRRAFAAARAYRPTLTRHDRAAILRRAADIVRSRTAEIAALITAEAGLCIKDSTYEAGRVADVLTFGAGEVLKDDGQIFSCDLTPHGKKRRVYTQRDPLGVISAITPFNHPMNQVAHKIVPSVATNNRIVVKPSEKVPLSCYLFADILYEAGLPPQMLQVLTGDPKEIADELITNPAIDLITFTGGVSIGKSIASRMGYRRAVLELGGNDPIIVMEDADLDEASTLAVSGSYKNSGQRCTAIKRMLVHEAVADRFTELVVEKTRAWSYGNPSDPSVDMGTVIDEAAAKFCEQQVNDAIARGARLLVGNVRDGALYSPTVIDRVTPDMPLVKYETFGPVSPIMRFRDIDEAIRMSNSTDYALSSSVCTNRFDHITRFITELEVGSVNVREVPGYRLELTPFGGVKDSGLGYKEGVQEAMKSFTNTKTYSLPW
>2793722868
DVREIRREALRIDGERIHRDAVIEVRNPYDGALVGTVPKATLDDVRRAFAAARAYRPTLTRHDRAAILRRAADIVRSRTAEIASLITAEAGLCIKDSTYEAGRVADVLTFGAGEVLKDDGQIFSCDLTPHGKKRRVYTQRDPLGVISAITPFNHPMNQVAHKIVPSVATNNRIVVKPSEKVPLSCYLFADILYEAGLPPQMLQVLTGDPKEIADELITNPAIDLITFTGGVSIGKSIASRMGYRRAVLELGGNDPIIVMEDADLDEASTLAVSGSYKNSGQRCTAIKRMLVHESVADRFTELVVEKTKAWSYGNPADPSVDMGTVIDEAAAKFCEQQVNDAIARGARLLVGNVRNGALYSPTVIDRVTPDMPLVKYETFGPVSPIMRFRDIDEAIRMSNSTDYALSSSVCTNRFDHITRFITELEVGSVNVREVPGYRLELTPFGGVKDSGLGYKEGVQEAMKSFTNTKTYSLPW
>2793707818
DVREIRREALRIDGERIHRDAVIEVRNPYDGSLVGTVPKATLDDVRRAFATARAYRPTLTRHDRAAILRRAADIVRSRTAEIAALITAEAGLCIKDSTYEAGRVADVLTFGAGEVLKDDGQIFSCDLTPHGKKRRVYTQRDPLGVISAITPFNHPMNQVAHKIVPSVATNNRIVVKPSEKVPLSCYLFADILYEAGLPPQMLQVLTGDPREIADELITNPAIDLITFTGGVSIGKSIASRMGYRRAVLELGGNDPIIVMEDADLDEASTLAVSGSYKNSGQRCTAIKRMLVHESVADRFTELVVEKTKAWSYGNPADPSVDMGTVIDEAAAKFCEQQVNDAIARGARLLVGNVRDGALYSPTVIDRVTPDMPLVKYETFGPVSPIMRFRDIDEAIRMSNSTDYALSSSVCTNRFDSITRFITELEVGSVNVREVPGYRLELTPFGGVKDSGLGYKEGVQEAMKSFTNTKTYSLPW
>2870101915
DVREIRREALRIDGERIHRDAVIEVRNPYDGSLVGTVPKATLDDVKRAFAAARAYRPTLTRHDRAAILRRAADIVRSRTAEIAALITAEAGLCIKDSTYEAGRVADVLTFGAGEVLKDDGQIFSCDLTPHGKKRRVYTQRDPLGVISAITPFNHPMNQVAHKIVPSVATNNRIVVKPSEKVPLSCYLFADILYEAGLPPQMLQVLTGDPKEIADELITNPAIDLITFTGGVSIGKSIASRMGYRRAVLELGGNDPIIVMEDADLDEASTLAVSGSYKNSGQRCTAIKRMLVHESVADRFTELVVEKTRAWSYGNPSDPSVDMGTVIDEAAAKFCEQQVNDAIARGARLLVGNVRDGALYSPTVIDRVTPDMPLVKYETFGPVSPIMRFRDIDEAIRMSNSTDYALSSSVCTNRFDSITRFITELEVGSVNVREVPGYRLELTPFGGVKDSGLGYKEGVQEAMKSFTNTKTYSLPW
>2819635891
DIREIRREALRIDGERIHRDAVIEVRNPYDGALVGTVPKATLDDVRRAFAAARAYRPALTRHDRAAILRRAADIVRARTAEIAALITAEAGLCIKDSTYEAGRVADVLTFGAGEVLKDDGQIFSCDLTPHGKKRRVYTQRDPLGVISAITPFNHPMNQVAHKIVPSIATNNRIVVKPSEKVPLSCYLFADILYEAGLPPQMLQVITGDPREIADELITNPAIDLITFTGGVSIGKSIAARMGYRRAVLELGGNDPIIVMEDADLDEASTLAVSGSYRNSGQRCTAIKRMLVHESVADRFTGLVVEKTRAWSYGNPADPSVDMGTVIDEAAAKFCERQVNDAIARGARLLVGNVRDGALYSPTVIDRVTPDMPLVKYETFGPVSPIMRFRDIDEAIRMSNSTDYALSSSVCTNRFDHITRFITELEVGSVNVREVPGYRLELTPFGGVKDSGLGYKEGVQEAMKSFTNTKTYSLPW
>2793763963
AVREIRREALRIDGERIHRDAVIDVRNPYDGSLVGTVPKATLDDVRRAFAVAHAYRPTLTRHDRAAILRRAADIVRSRTAEIAALITAEAGLCIKDSTYEAGRVADVLTFGAGEVLKDDGQIFSCDLTPHGKKRRVYTQRDPLGVISAITPFNHPMNQVAHKIVPSIATNNRIVVKPSEKVPLSCYLFADILYEAGLPPQMLQVLTGDPKEIADELITNPAIDLITFTGGVSIGKSIASRMGYRRAVLELGGNDPIIVMEDADLDEASTLAVSGSYKNSGQRCTAIKRMLVHEAVADRFTELVVEKTRAWSYGNPADPSVDMGTVIDEAAAKFCEQQVNDAIARGARLLVGNVRDGALYSPTVIDRVTPDMPLVKYETFGPVSPIMRFRDIDEAIRMSNSTDYALSSSVCTNRFDTITRFITELEVGSVNVREVPGYRLELTPFGGVKDSGLGYKEGVQEAMKSFTNTKTYSLPW
>2631380646
DVREIRREALRIDGERIHRDAVIDVRNPYDGSLVGTVPKATLDDVRRAFAVAHAYRPTLTRHDRAAILRRAADIVRSRTAEIAALITAEAGLCIKDSTYEAGRVADVLTFGAGEVLKDDGQIFSCDLTPHGKKRRVYTQRDPLGVISAITPFNHPMNQVAHKIVPSVATNNRIVVKPSEKVPLSCYLFADILYEAGLPPQMLQVITGDPTEIADELITNPAIDLITFTGGVSIGKSIASRMGYRRAVLELGGNDPIIVMEDADLDEASTLAVSGSYKNSGQRCTAIKRMLVHESVADRFTELVVEKTRAWSYGNPADPSVDMGTVIDEAAAKFCEQQVNDAVARGARLLVGNVRDGALYSPTVVDCVTPDMPLVKYETFGPVSPIMRFRDIDEAIRMSNSTDYALSSSVCTNRFDSITRFITELEVGSVNVREVPGYRLELTPFGGVKDSGLGYKEGVQEAMKSFTNTKTYSLPW
>2754636321
DVREIRREALRIDGERIHRDAVIDVRNPYDGSLVGTVPKATLDDVRRAFAVARAYRPTLTRHDRAAILRRAADIVRSRTAEIAALITAEAGLCIKDSTYEAGRVADVLTFGAGEVLKDDGQIFSCDLTPHGKKRRVYTQRDPLGVISAITPFNHPMNQVAHKIVPSVATNNRIVVKPSEKVPLSCYLFADILYEAGLPPQMLQVLTGDPKEIADELITNPAIDLITFTGGVSIGKSIASRMGYRRAVLELGGNDPIIVMEDADLDEASTLAVSGSYKNSGQRCTAIKRMLVHESVADRFTELVVEKTRAWSYGNPADPSVDMGTVIDEAAAKFCEQQVNDAIARGARLLVGNVRDGALYSPTVVDCVTPDMPLVKYETFGPVSPIMRFRDIDEAIRMSNSTDYALSSSVCTNRFDNITRFITELEVGSVNVREVPGYRLELTPFGGVKDSGLGYKEGVQEAMKSFTNTKTYSLPW
>2875049243
DVREIRREALRIDGERIHRDAVIEVRNPYDGALVGTVPKATLDDVRRAFAAARAYRPALTRHDRAAILRRAADIVRARTAEIAALITAEAGLCIKDSTYEAGRVADVLTFGAGEVLKDDGQIFSCDLTPHGKKRRVYTQRDPLGVISAITPFNHPMNQVAHKIVPSVATNNRIVVKPSEKVPLSCYLFADILYEAGLPPQMLQVITGDPKEIADELITNPAIDLITFTGGVSIGKSIAARMGYRRAVLELGGNDPIIVMEDADLDEASTLAVSGSYKNSGQRCTAIKRMLVHESVADRFTELVVEKTRAWSYGNPADPSVDMGTVIDEAAAKFCEQQVNDAISRGARLLVGNVRDGALYSPTVIDRVTPDMPLVKYETFGPVSPIMRFRDIDEAIRMSNSTDYALSSSVCTNRFDHITRFITELEVGSVNVREVPGYRLELTPFGGVKDSGLGYKEGVQEAMKSFTNTKTYSLPW
>2732183161
DVREIRREALRIDGERIHRDAVIEVRNPYDGALVGTVPKATLDDVRRAFAVARAYRPALTRHDRAAILRRAADIVRARTAEIAALITAEAGLCIKDSTYEAGRVADVLTFGAGEVLKDDGQIFSCDLTPHGKKRRVYTQRDPLGVISAITPFNHPMNQVAHKIVPSIATNNRIVVKPSEKVPLSCYLFADILYEAGLPPQMLQVITGDPKEIADELITNPAIDLITFTGGVSIGKSIAARMGYRRAVLELGGNDPIIVMEDADLDEASTLAVSGSYRNSGQRCTAIKRMLVHESVADRFTELVVEKTCAWSYGNPADPSVDMGTVIDEAAAKFCEQQVNDAIARGARLLVGNVRDGALYSPTVIDRVTPDMPLVKYETFGPVSPIMRFRDIDEAIRMSNSTDYALSSSVCTNRFDHITRFITELEVGSVNVREVPGYRLELTPFGGVKDSGLGYKEGVQEAMKSFTNTKTYSLPW
>2793710352
PASDVRHEALRIDGLRVWRDAVIDVRNPYDGSLVGTVPKATLDDVRRAFAAARAYRPTLTRHDRAAILRRAADIVRARTVEIAALITAESGLCLKDATYEAGRVADVLTFGAGEVLKDDGQIFSCDLTPHGKKRRVYTQRDPLGVISAITPFNHPMNQVAHKIVPSVATNNRIVVKPSEKVPLSCYLFADILYEAGLPPQMLQVLTGDPKEIADELITNPAIDLITFTGGVSIGKSIASRMGYRRAVLELGGNDPIIVMEDADLDEASTLAVSGSYKNSGQRCTAIKRMLVHESVADRFTELVVEKTRAWSYGNPADPSVDMGTVIDEAAAKFCEQQVNDAIARGARLLVGNVRDGALYSPTVIDRVTPDMPLVKYETFGPVSPIMRFRDIDEAIRMSNSTDYALSSSVCTNRFDSITRFITELEVGSVNVREVPGYRLELTPFGGVKDSGLGYKEGVQEAMKSFTNVKTYSLPW
>2732179172
PASDVRHEALRIDGQRVWRDAVIEVRNPYDGALVGTVPKATLDDVRRAFAAARAYRPALTRHDRAAILRRAADIVRARTAEIAALITAEAGLCIKDSTYEAGRVADVLTFGAGEVLKDDGQIFSCDLTPHGKKRRVYTQRDPLGVISAITPFNHPMNQVAHKIVPSIATNNRIVVKPSEKVPLSCYLFADILYEAGLPPQMLQVLTGDPKEIADELITNPAIDLITFTGGVSIGKSIAARMGYRRAVLELGGNDPIIVMEDADLDEASTLAVSGSYRNSGQRCTAIKRMLVHESVADRFTGLVVEKTRAWSYGNPADPSVDMGTVIDEAAAKFCERQVNDAIARGARLLVGNVRDGALYSPTVIDRVTPDMPLVKYETFGPVSPIMRFRDIDEAIRMSNSTDYALSSSVCTNRFDHITRFITELEVGSVNVREVPGYRLELTPFGGVKDSGLGYKEGVQEAMKSFTNVKTYSLPW
>2819632316
DDGQIFSCDLTPHGKKRRVYTQRDPLGVISAITPFNHPMNQVAHKIVPSIATNNRIVVKPSEKVPLSCYLFADILYEAGLPPQMLQVITGDPKEIADELITNPAIDLITFTGGVSIGKSIAARMGYRRAVLELGGNDPIIVMEDADLDEASTLAVSGSYMNSGQRCTAIKRMLVHESVADRFTELVVEKTRAWSYGNPADPSVDMGTVIDEAAAKFCEQQVNDAIARGARLLVGNVRDGALYSPTVIDRVTPDMPLVKYETFGPVSPIMRFSDIDEAIRMSNSTDYALSSSVCTNRFDHITRFITELEVGSVNVREVPGYRLELTPFGGVKDSGLGYKEGVQEAMKSFTNVKTYSLPW
>2634068064
HKIVPSIATNNRIVVKPSEKVPLSCYLFADILYEAGLPPQMLQVLTGDPKEIADELITNPAIDLITFTGGVSIGKSIAARMGYRRAVLELGGNDPIIVMEDADLDEASTLAVSGSYKNSGQRCTAIKRMLVHESVADRFTELVVEKTRAWSYGNPADPSVDMGTVIDEAAAKFCEQQVNDAIARGARLLVGNVRDGALYSPTVIDRVTPDMPLVKYETFGPVSPIMRFRDIDEAIRMSNSTDYALSSSVCTNRFDHITRFITELEVGSVNVREVPGYRL
>2813912455
PASSVRHEALRIDGQRVWRDAVIEVRNPYDGALVGTVPKATLDDVRRAFSVARAYRPSLTRHERAAILRRAAEIVRARTADIAALITAEAGLCVKDSTYEAGRVADVLTFGAGEVLKDDGQIFSCDLTPHGKKRRVYTQREPLGAISAITPFNHPMNQVAHKVVPSVATNNRIVVKPSEKVPLSCYLFADILYEAGLPPQMLQVLTGDPREIADELVTNPAIDLITFTGGVAIGKSIALRMGYRRAVLELGGNDPIIVMDDADLDEASTLAVSGSYKNSGQRCTAIKRMLVHESVADRFTELVVEKTRAWSYGNPADPSVDMGTVIDEAAAKFCEQQVNDAIARGARLLVGNVREGALYSPTVVDRVTPDMPLVKYETFGPVSPIMRFRDIDEAIRMSNSTDYALSSSICTNRFDAITRFITELEVGSVNVREVPGYRLELTPFGGVKDSGLGYKEGVQEAMKSFTNVKTYSLPW
>2536145630
AACGIRHEALRIDGERIRRDAVIEVRNPYDGALVGTVPKATLDDVRRAFSVARAYRPSLTRHERAAILRRAAEIVRARTADIAALITAEAGLCVKDSTYEAGRVADVLTFGAGEVLKDDGQIFSCDLTPHGKKRRVYTQREPLGAISAITPFNHPMNQVAHKVVPSVATNNRIVVKPSEKVPLSCYLFADILYEAGLPPQMLQVLTGDPREIADELVTNPAIDLITFTGGVAIGKSIASRMGYRRAVLELGGNDPIIVMDDADLDEASTLAVSGSYKNSGQRCTAIKRMLVHESVADRFTELVVEKTRAWSYGNPADPSVDMGTVIDEAAAKFCEQQVNDAIARGARLLVGNVREGALYSPTVVDRVTPDMPLVKYETFGPVSPIMRFRDIDEAIRMSNSTDYALSSSICTNRFDAITRFITELEVGSVNVREVPGYRLELTPFGGVKDSGLGYKEGVQEAMKSFTNVKTYSLPW
>2754486803
EARAFHREALRVDGERIHRDAVIEVRNPYDGTLVGTVPKATLDDVRRAFAAARAYRPSLTRHERAAILRRAADIVRERTAEIAALITAEAGLCIKDSTYEAGRVADVLTFGAGEVLKDDGQIFSCDLTPHGKKRRVYTQREPLGVISAITPFNHPMNQVAHKVVPSVATNNRIVVKPSEKVPLSCYLFADILYEAGLPPQMLQVLTGDPKEIADELITNPAIDLITFTGGVSIGKSIASRMGYRRAVLELGGNDPIIVMDDADLDEASSLAVSGSYKNSGQRCTAIKRMLVHEAVADRFTELVVEKTRAWSYGNPSDPSVDMGTVIDEAAAKFCEQQVNDAIARGARLLVGNVRDGALYSPTVIDRVTPDMPLVKYETFGPVSPIMRFRDIDEAIRMSNSTDYALSSSVCTNRFDNITRFITELEVGSVNVREVPGYRLELTPFGGVKDSGLGYKEGVQEAMKSFTNTKTYSLPW
>2810342749
EVRSFHREALRIDGALIHRDAVIEVRNPYDGTLVGTVPKATLDDVRRAFAAARAFRPTLTRHERAAILRRAADIVRARTAEIAALITAEAGLCIKDSTYEAGRVADVLTFGAGEVLKDDGQIFSCDLTPHGKKRRVYTQREPLGVISAITPFNHPMNQVAHKVVPSVATNNRIVVKPSEKVPLSCYLFADILYEAGLPPQMLQVLTGDPKEIADELITNPAIDLITFTGGVSIGKSIASRMGYRRAVLELGGNDPIIVMDDADLDEASTLAVSGSYKNSGQRCTAIKRMLVHEAVADRFTELVVEKTRAWSYGNPSDPSVDMGTVIDEAAAKFCEQQVNDAIARGARLLVGNVRDGALYSPTVIDRVTPDMPLVKYETFGPVSPIMRFRDIDEAIRMSNSTDYALSSSVCTNRFDNITRFITELEVGSVNVREVPGYRLELTPFGGVKDSGLGYKEGVQEAMKSFTNTKTYSLPW
>638151035
DACGFHREALRIDGERIHRDAVIEVRNPYDGALVGTVPKATLDDVRRAFAVARAYRPSLTRHERAAILRRAADIVRARTAEIAALITAEAGLCLKDSTYEAGRVADVLTFGAGEVLKDDGQIFSCDLTPHGKKRRVYTQREPLGVISAITPFNHPMNQVAHKVVPSVATNNRIVVKPSEKVPLSCYLFADILYEAGLPPQMLQVVTGDPQDIADELITNPAIDLITFTGGVSIGKSIASRMGYRRAVLELGGNDPIIVMEDADLDEASTLAVSGSYRNSGQRCTAIKRMLVHEAVADRFTELVVEKTRAWAYGNPADPSVDMGTVIDEAAAKFCEQQVNDAIARGARLLVGNVRDGALYSPTVVDRVTPDMPLVKYETFGPVSPIMRFRDIDEAIRMSNSTDYALSSSVCTNRFDSITRFITELEVGSVNVREVPGYRLELTPFGGVKDSGLGYKEGVQEAMKSFTNTKTYSLPW
>2851354187
VARELHHEALRIDGERIHRDAVIEVRNPYDGALVGTVPKATLDDVRRAFAVARAYRPSLTRHERAAILRRAADIVRTRTAEIAALITAEAGLCVKDSTYEAGRVADVLTFGAGEVLKDDGQIFSCDLTPHGKKRRVYTQREPLGVISAITPFNHPMNQVAHKVVPSVATNNRIVVKPSEKVPLSCYLFADILYEAGLPPQMLQVLTGDPKDIADELITNPAIDMITFTGGVSIGKSIAARMGYRRAVLELGGNDPIIVMEDADLDEASTLAVSGSYKNSGQRCTAIKRMLVHEAVADRFTELVVEKTRAWAYGNPADPSVDMGTVIDEAAAKFCEQQVNDAIARGARLLVGNVRDGALYSPTVVDRVTPDMPLVKYETFGPVSPIMRFRDIDEAIRMSNSTDYALSSSVCTNRFDSITRFITELEVGSVNVREVPGYRLELTPFGGVKDSGLGYKEGVQEAMKSFTNTKTYSLPW
>2754230675
AARSPHREALRIDGERIHRDAVIEVRNPYDGTLVGTVPKATLDDVRRAFAVARAYRPLLTRHERAAILRRAADIVRARTAEIAALITAEAGLCIKDSTYEAGRVADVLTFGAGEVLKDDGQIFSCDLTPHGKKRRVYTQREPLGVISAITPFNHPMNQVAHKVVPSVATNNRIVVKPSEKVPLSCYLFADILYEAGLPPQMLQVITGDPNEIADELITNPAIDLITFTGGVSIGKSIASRMGYRRAVLELGGNDPIIVMEDADLDEASTLAVSGSYKNSGQRCTAIKRMLVHEAVADRFTELVVEKTRAWAYGNPADPSVDMGTVIDEAAAKFCEQQVNDAIARGARLLVGNVRDGALYSPTVVDRVTPDMPLVKYETFGPVSPIMRFRDIDDAIRMSNSTDYALSSSVCTNRFDSITRFITELEVGSVNVREVPGYRLELTPFGGVKDSGLGYKEGVQEAMKSFTNTKTYSLPW
>2754797958
ETASPHREALRIDGERIHRDAVIEVRNPYDGTLVGTVPKATLDDVRRAFAVARAYRPSLTRHERAAILRRAADIVRARTAEIAALITAEAGLCIKDSTYEAGRVADVLTFGAGEVLKDDGQIFSCDLTPHGKKRRVYTQREPLGVISAITPFNHPMNQVAHKVVPSVATNNRIVVKPSEKVPLSCYLFADILYEAGLPPQMLQVITGDPKEIADELITNPAIDLITFTGGVSIGKSIASRMGYRRAVLELGGNDPIIVMEDADLDEASTLAVSGSYKNSGQRCTAIKRMLVHEAVADRFTELVVEKTRAWAYGNPADPSVDMGTVIDEAAAKFCEQQVNDAIARGARLLVGNVRHGALYSPTVVDRVTPDMPLVKYETFGPVSPIMRFRDIDDAIRMSNSTDYALSSSVCTNRFDSITRFITELEVGSVNVREVPGYRLELTPFGGVKDSGLGYKEGVQEAMKSFTNTKTYSLPW
>2810384226
ETASPHREALRIDGERIHRDAVIEVRNPYDGTLVGTVPKATLDDVRRAFAVARAYRPSLTRHERAAILRRAADIVRARTAEIAALITAEAGLCIKDSTYEAGRVADVLTFGAGEVLKDDGQIFSCDLTPHGKKRRVYTQREPLGVISAITPFNHPMNQVAHKVVPSVATNNRIVVKPSEKVPLSCYLFADILYEAGLPPQMLQVVTGDPKDIADELITNPAIDLITFTGGVSIGKSIASRMGYRRAVLELGGNDPIIVMEDADLDEASTLAVSGSYKNSGQRCTAIKRMLVHEAVADRFTELVVEKTRAWAYGNPADPSVDMGTVIDEAAAKFCEQQVNDAIARGARLLVGNVRDGALYSPTVIDRVTPDMPLVKYETFGPVSPIMRFRNIDDAIRMSNSTDYALSSSVCTNRFDSITRFITELEVGSVNVREVPGYRLELTPFGGVKDSGLGYKEGVQEAMKSFTNTKTYSLPW
>2633538899
EVRTVHREALRIDGERIQRDAVIEVRNPYDGSLVGTVPKATLDDVRRAFAVARAYRPSLTRHERAAILRRAADIVRARTAAIAALITAEAGLCIKDSTYEAGRVADVLTFGAGEVLKDDGQIFSCDLTPHGKKRRVYTQREPLGVISAITPFNHPMNQVAHKVVPSVATNNRIVVKPSEKVPLSCYLFADILYEAGLPPQMLQVITGDPKEIADELITNPAIDLITFTGGVSIGKSIASRMGYRRAVLELGGNDPIIVMEDADLDEASTLAVSGSYKNSGQRCTAIKRMLVHEAVADRFTELVVEKTRAWAYGNPADPSVDMGTVIDEAAAKFCEQQVNDAIARGARLLVGNVRDGALYSPTVVDRVTPDMPLVKYETFGPVSPIMRFRDIDEAIRMSNSTDYALSSSVCTNRFDSITRFITELEVGSVNVREVPGYRLELTPFGGVKDSGLGYKEGVQEAMKSFTNTKTYSLPW
>2825663017
EAGTVHREALRIDGERIHRDAVIEVRNPYDGTLVGTVPKATLDDVRRAFAVARAYRPSLTRHERAAILRRAADIVRARTAAIAALITAEAGLCLKDSTHEAGRVADVLTFGAGEVLKDDGQIFSCDLTPHGKKRRVYTQREPLGVISAITPFNHPMNQVAHKVVPSVATNNRIVVKPSEKVPLSCYLFADILYEAGLPPQMLQVITGDPKEIADELITNPAIDLITFTGGVSIGKSIASRMGYRRAVLELGGNDPIIVMEDADLDEASTLAVSGSYKNSGQRCTAIKRMLVHEAVADRFTELVVEKTRAWVYGNPADPSVDMGTVIDEAAAKFCEQQVNDAIARGARLLVGNVRDGALYSPTVIDRVTPDMPLVKYETFGPVSPIMRFRDIDEAIRMSNSTDYALSSSVCTNRFDNITRFITELEVGSVNVREVPGYRLELTPFGGVKDSGLGYKEGVQEAMKSFTNTKTYSLPW
>2872299444
EAGTVHREALRIDGERIHRDAVIEVRNPYDGTLVGTVPKASLDDVRRAFAVARAYRPSLTRHERAAILRRAADIVRARTAAIAALITAEAGLCIKDSTYEAGRVADVLTFGAGEVLKDDGQIFSCDLTPHGKKRRVYTQREPLGVISAITPFNHPMNQVAHKVVPSVATNNRIVVKPSEKVPLSCYLFSDILYEAGLPPQMLQVITGDPKEIADELITNPAIDLITFTGGVSIGKSIASRMGYRRAVLELGGNDPIIVMEDADLDEASTLAVSGSYKNSGQRCTAIKRMLVHEAVADRFTELVVEKTRAWTYGNPADPSVDMGTVIDEAAAKFCEQQVNDAIARGARLLVGNVRDGALYSPTVVDRVTPDMPLVKYETFGPVSPIMRFRDIDEAIRMSNSTDYALSSSVCTNRFDNITRFITELEVGSVNVREVPGYRLELTPFGGVKDSGLGYKEGVQEAMKSFTNTKTYSLPW
>2754967780
EAGTIHREALRIDGERIHRDAVIEVRNPYDGSLVGTVPKATLDDVRRAFAVARAYRPSLTRHERAAILRRAADIVRARTAAIAALITAEAGLCIKDSTYEAGRVADVLTFGAGEVLKDDGQIFSCDLTPHGKKRRVYTQREPLGVISAITPFNHPMNQVAHKVVPSVATNNRIVVKPSEKVPLSCYLFADILYEAGLPPQMLQVITGDPTEIADELITNPAIDLITFTGGVSIGKSIASRMGYRRAVLELGGNDPIIVMEDADLDEASTLAVSGSYKNSGQRCTAIKRMLVHEAVADRFTELVVEKTRAWTYGNPADPSVDMGTVIDEAAAKFCEQQVNDAIARGARLLVGNVRDGALYSPTVVDRVTPDMPLVKYETFGPVSPIMRFRDIDEAIRMSNSTDYALSSSVCTNRFDNITRFITELEVGSVNVREVPGYRLELTPFGGVKDSGLGYKEGVQEAMKSFTNTKTYSLPW
>642439052
DVRELHREALRIDGERVHRDAVIEVRNPYDGSLVGTVPKATLDDVRRAFAAARAYRPSLTRHERAAILRRAADIVRARTAEIAALITAEAGLCVKDSTYEAGRVADVLTFGAGEVLKDDGQIFSCDLTPHGKKRRVYTQREPLGVISAITPFNHPMNQVAHKVVPSVATNNRIVVKPSEKVPLSCYLFADILYEAGLPPQMLQVLTGDPKEIADELITNPAIDLITFTGGVSIGKSIASRMGYRRAVLELGGNDPIIVMEDADLDEASTLAVSGSYKNSGQRCTAIKRMLVHEAVADRFTELVVEKTRAWAYGNPADPSVDMGTVIDEAAAKFCEQQVNDAIARGARLLIGNVRDGALYSPTVIDRVTPDMPLVKYETFGPVSPIMRFRDIDEAIRMSNSTDYALSSSVCTNRFDSITRFITELEVGSVNVREVPGYRLELTPFGGVKDSGLGYKEGVQEAMKSFTNTKTYSLPW
>2646916607
[truncated: 25,795 more chars]
