# Supplementary material for: Global and seasonal variation of marine phosphonate metabolism
Source: ISME J. 2022 Jun 23;16(9):2198–212. doi: 10.1038/s41396-022-01266-z (PMC9381506; doi:10.1038/s41396-022-01266-z)
Supplement: Supplementary file 21 — Supplementary Files S1 [file 41396_2022_1266_MOESM21_ESM.txt]

>2792118904
MTQQTISILAELFEEFGQNTYGEACSQIAHAISCAQFAALKQYSELLVISAFLHDIGHLREQLSGLTELGYPQHDELAANWLCAQGFPPTVTEPIRLHVAAKRYQARIGLQHLSPASLATLEEQGGLMDDEEAQSFEQHPYSNEALLLRQCDDAGKPDSTAEIDLKFWLNLVETFLVR
>2832395876
MSTIHDIEQLFTEYGHLHYGEQCSQLIHAVSCAWHAQQDNASATLITAALLHDIGHFKQKFTGVDDFGHKEHASIGANWLKDRGFPASVYQPIRYHVQAKRYLVTLINQNTAHLSLASQHTLQQQGGKMSNDELKDFERLACFSTALTLRQYDDLGKPNLHVTTLKPWLPLIIQVLKEEVGTSST
>2688071330
MTDTIDEIACLFRQFGDNTYGEACTQISHAVSSAWHAQQHQAAPDMVCAAFLHDIGHFIADKAQLDGLHSEHADIASHWLAQRGFPASVYLPIRYHVQAKRYAANIAGTRCLSDASWQTLQQQGGAMTDSEARAFEALGCFAQAMELRRYDDSGKPSHIIDTDIAPWLALTTQVLTGQ
>2731058877
MIDSAITDIAHLFKQFGDKTYGEACDQRTHAISSAWHAQQQNAPKTMVCAAFLHDIGHFIADKNQLAGLHIDHDILASNWLQQKGFAASVYLPIRYHIEAKRYAARRSGTDALSNASRQTLQQQGGPMTDSEARDFEQLACFSQAMELRRYDDLGKNQAIDTSLSPWLAITKQVLTG
>2704189783
VDTVDELEAVLMSLRGIWDEEAVDELDHALQAGYLAHADRADDELLLASVLHDIGHSLLGPACDHRHDSVAREWLTPRLGKRVGWLAGSHVAAKRYLALTDSDYASHLSAASVASLASQGGAGADSRWSEHPWWPDALRLRRFDDGAKIPGANGLSIPHVLALARKVVTR
>2865365175
VSIREQTVTLLDSLGVWDELAVDELDHALQSAARALDDDTDDELVLAAALHDIGHSPLLVADSVAHERVAREWLTPRFGARVGWLAGAHVAAKRYLAATEPGYAGALSDVSVASLHRQGGAAVDPGLVTHRWWPDALRLRRYDDAAKDPGASGVDIETVVVVAQRVAAYSS
>2638755567
MVAVLESLRGVWDEDVVDEFDHACQCAAIALADGADDELVLAAALHDIGHSPLLADGSRAHDAIARDWLTPRFGARVGWLAGAHVAAKRFLVATRPGYGETLSAVSVASLVNQGGAAADVEFAGHPWWPDALRLRAYDDAAKQPGAAGVELGVLIAIAERLAEGRR
>2727073252
VTVCEEMVTVLESLRGVWDDAVDDFDHACQSAALALADGADDELVLAAALHDIGHSPLLAGTSAAHDVIARDWLTPRFGTRVGWLAGAHVAAKRYLVATRPGYGQMLSAVSATSLAHQGGATADIAFTDHPWWPDALRLREYDDAAKVPGVQGISLEELVVIADRVA
>2652637529
MDALTEVGRILGSLQGIWDEEAVDELDHALQAAARAQEDGADDELVLAAALHDLGHSLLGGPHIAAHERIAKDWLTERFGERVGWLAGAHVAAKRYLAATDPDYRLSDTSMTSLHHQGGAGIDPETVAHPWFADALRLRRYDDAAKDPQGRGLSVDEVLTIAERVVANAGPAR
>2638294002
VVSAVADLLRSMRGVWDEVDVDEWDHALQCAARALDDDADDELVLAAALHDIGHSLLGGPGVADHSKLAGDWLRPRFGERVAWLAGAHVAAKRHLAAVDADYGAALSPVSKMSLSEQGGSAVDPAFAAHPWCADALQLRRFDDAAKVPGARTASLDTVLAIARRLAR
>2804491654
MVGGVSPRADEIRAETAAVLDSLRGVWDEESVDEWDHAMQCAARALDDDADPELVLAAALHDIGHSLLGGPGVEDHSGLAHDWIAPRFGARVAWLAGAHVWAKRHLAAIDPAYAAGLSPTSVASLADQGGARIDPFFAAHPWCEDALRLRRYDDAAKDPAAVGASADAVLDLAHRLAK
>639803566
MRYRGGMSLRAREIRAETAAVLESLRGVWDEEMVDEWDHAMQAAACAIEDGADDELVLAAALHDIGHSPLLGGPHVHDHCGLDWITPRFGPRVGWLAGAHVSAKRHLAAVDPAYTAALSPTSVASLAAQGGAHVDPEFAEHPWCADALRLRRYDDAAKDPDAVGASADLVLDLAQKLAR
>2834404906
TGKLKPDNHTVVEAIRHLRYLFQQFGHRSLGESCSQLEHARQCAALAQAEGAAPSLVCAAFLHDIGHLQGTDDEGHRDHDRIGAQLLRQLGFAASVFVPVARHVEAKRYLAACDTDYLQRLSPASKRSLEIQGAAMSTAEQRRFLEASHAQDAIALRTWDEAGKRDNQAIPDLDQWLSLCERLLTTTHSLKTE
>2632467749
MNNIIEEIESLYLNYGSQSYEEKCTQLQHAQQCGTLALEQGFDDELVLAAFLHDIGHFVAQRDKAAGFGHPAHDDIGAEFLAKNGFSERIVMLVKEHVKVKRYLAAIQPGYLEQLSHASTVTLTQQGGAMTAKEVESYRKMPFLEDIITLRRLDDSGKMPQMACKPLDYWLEQIERLNL
>2633638060
MSDIIKEIEALYLDYGSQTYEEKCSQLQHAQQCGTLAIEQGFDDELALAAFLHDIGHFINTKGFTDFGHPAHDNIGAAFLAKHGFSRRIVMLVKEHVKVKRYLAASQPGYLEQLSHASKITLTQQGGAMTAQEVENYQKIAHLKDILTLRTLDDSGKLPQMTCKPLSYWLQIAEHLRCK
>2520453794
MRANVVDKIKQLFLQYGNLTLGEKCTQLQHATQCATLAELSGISDEMTVAAFLHDIGHLHKIPGTDTEGYSAHDLIGADLLERWGFSNTVTKPIALHVQAKRFLMSTDNIYETRLSAASHKTLKKQGKIMTDKEKDNFLNTPFAEDALRLREWDDSGKVPGLAVAPLDHWLKICSKVLSR
>2691582119
AHSKPGLVIKPVRPVAAIRNLLEQYGALTLGERCTQYQHGAQCAALAQAAGASEALIGAAFLHDIGHLIRLLGTNRGHRDHAVIGASQLRRWGFPPEVVEPIALHVEAKRYLASTATDYRAKLSAASADTLQQQGMQMSDAQQYAFITNPFSEDALALRHWDDAGKQADIDCRNLAHWLQVCERLLPPTFA
>2836916282
MISHQFLTELERLFSLYGNRSYGEHCTQYEHMAQCGWCAQRQGGSKALIGAAFLHDIGHLLAEDRNPGRDQHHDSLAESWLREHGLPENLIRPIGMHVQAKRYLVATRPEYAKGLSVASQATLLQQGGPFTEEQCREFEADPAFHDAIRLRELDELGKAEEFELPPLQEWVSWLERHFSQTQ
>637833405
MASSQFLAELERLFDLYGHRNYGEHCTQYEHMAQCGWWAQRQGGSTALIGAAFLHDIGHLLAEDRNPGRDRHHDSLAESWLREHRLPESLVRPIALHVQAKRYLVATRPEYAEGLSTASKATLAQQGGPFTSQQCREFEADPASRDAIRLRELDELGKAEEFELPPLKVWVSWLERHMT
>2520612941
TSSNSALSHPVHDFRAELARLFRLYGGQGYGETCTQYEHMAQCGWWAEQKGYDASTIVAAFLHDIGHLIAQDIPGRDRGYVHHDSLAEEWLRKQGFSENVYQPVGLHVQAKRYLVAAKPGYAEGLSLASRTTLEQQGGAFTKEECLEFERLPGFVNAIRLRELDELGKAEDFTLPELDYWLDKSCTVE
>2832517020
TQHDPQLSQLKSDFRQELERLFRLYGDHGYGENCTQYEHMAQCGWWAEQKGYDSAMAVAAFLHDVGHLDQDLAGRDQWGYVHHDTLAEEWLRRWGFPEEVCQSVGMHVQAKKYLVTAQPGYAEGLSKASRTTLEQQGGPFSDEECREFEKLPGFQNAIRLRELDELGKAEEFELPDLQYWLDASCKLLAM
>2788485556
MFAMETIWDLYRKSGLDMYIGEEVTLTDHMLQSAYLAKEAQCSEXVVLACFFHDVGHFLPDDKTGQNMRHEHVGAKFLESSGISTEICHMVSNHVAAKRYLCTKRPQHLSDLSPASRETLNYQGGNMNQKEVEVFESDMAFEDIINLRLFDERAKQPGAPKTLDEMWDLTLKFHLS
>AG-360-O02_NODE_21_356_4282
MFAMETIWDLYRKSGLDMYIGEEVTLTDHMLQSAYLAKEAQCSEAVVLACFFHDVGHFLPDDKTGQNMRHEHVGAKFLESSGISTEICHMVSNHVAAKRYLCTKRPQHLSDLSPASRETLNYQGGNMNQKEVEEFESDMAFEDIINLRLFDERAKQPGAPKLTLDEMWDLTLKFHQC
>2841350740
VNAIAQIKQLFEQYGHATYDEACSQIYHAEQCATLAKEYGYDQATQIAAFLHDIGHFIHKFTPQGYSNHGDLGADHLTQLGFDPAVTILVRKHVDAKRYLVSMDEKYYQTLSSASQLTLARQGGKMSCEELTAFSKLPELDAIIALRRFDDLGKDPSFSVLPSSYWFSQIEAYLAS
>2551821608
VNAIAQIKQLFEQYGHATYDEACSQICHAEQCATLAKESGYDQATQIAAFLHDIGHFVAQHNPDFGYSNHGDLGADHLTQLGFDPAVTILVRKHVDAKRYLVSIDEEYYQTLSPASQLTLTRQGGKMSCEELAAFSKLPELDAIIALRRFDDLGKDQSLAVLPSSYWFSQIEAYLAS
>2844041823
VNAIAQIKQLFEQYGHATYDEACSQICHAEQCATLAKENGYEQATQIAAFLHDIGHFVAQNNPDFGYSNHGDLGADHLTQLGFDPSVTILVRKHVDAKRYLVSIDEEYYQTLSSASQLTLARQGGKMSCEELAAFSKLPELDAIIALRRFDDLGKDPNLAVLPSSYWFSQIEAYLAS
>2817555932
VNAITQIKQLFEQYGHATYDEACSQIYHAEQCATLAKENGYDQATQIAAFLHDIGHFVAQHNPDFGYSNHGDLGADHLTQLGFDRAVTILVRKHVDAKRYLVSMDKEYYQTLSPASQLTLARQGGKMSSEELAAFSKLPELDAIIALRRFDDLGKDPSLSVLPSRYWFSQIEAYLAR
>2505177875
VNAIAQIKQLFEQYGHATYDEACSQIYHAEQCATLAKENGYDQATQIAAFLHDIGHFVAQNNPDFGYSNHGDLGADHLTQLGFDHAVTMLVRKHVDAKRYLVSIDEKYHQTLSPASRLTLTRQGGKMSPEELSAFSKQPELDAIIALRRFDDLGKDPSLAVLPSSYWFSQIEAYLAS
>2673868317
VNAIAQIKQLFEQYGHATYDEACSQIYHAEQCATLAKENGYDQATQIAAFLHDIGHFQYQNGYSNHGDLGADHLTQLGFDRAVTILVRKHVDAKRYLVSIDEEYYQTLSPASQLTLTRQGGKMSCEELTAFSKLPELDAIIALRRFDDLGKDPSLAVLPSSYWFSQIEAYLAS
>2699492342
VNAIAKIKQLFEQYGHATYDEACSQIYHAEQCATLAKENGYDQATQIAAFLHDIGHFQSQHNPDPQGYSNHGDLGADHLTQLGFDPAVTMLVRKHVDAKRYLVSMDEEYYQTLSPASQLTLTRQGGKMSPEELAAFSKLPELDAIIALRRFDDLGKDPSLTVLPSSYWFSQIEAYLAS
>2776794608
VNAIAQIKQLFEQYGHATYDEACSQIYHAEQCATLAKENGYDQATQIAAFLHDIGHFQNNFTPQGYSNHGDLGADHLTQLGFDRAVTMLVRKHVDAKRYLVSIDEEYYQTLSPASQLTLTRQGGKMSSVELAAFSKLPELDAIIALRRFDDLGKDPSLAVLPSSYWFSQIEAYLAS
>2550711715
VNAIAQIKQLFEQYGHATYDEACSQIYHAEQCATLAKENGYDQATQIAAFLHDIGHFQNNFTPQGYSNHGDLGADHLTQLGFDRAVTMLVRKHVDAKRYLVSMDEKYYQTLSPASQLTLTRQGGKMSSEELAAFSKLPELDAIIALRRFDDLGNDPSLAVLPSSYWFSQIEAYLAS
>2629401890
VNAIAQIKQLFEQYGHATYDEACSQIYHAEQCATLAKENGYDQATQIAAFLHDIGHFVAQHDFTPQGYSNHGDLGADHLTQLGFDRAVTTLVRKHVDAKRYLVSMDEKYYQTLSPASQLTLTRQGGKMSSEELAAFSKLPELDAIIALRRFDDLGKDPSLAVLPSSYWFSQIEAYLAS
>2753744125
MSKQDFPAIASTIAEISFLYLTYGNIHYDEACSQFAHGAQCASLAQRQGHKDDIVIAAFLHDIGHLHQLSDMNQQGYVHHSKLGAEFLKAHNFSHAVVRMVQYHVQAKRYLVSTSKCYRALLSTASRKTLQQQGNGLTKHQQQVFENQADFEDLLILRHLDDAGKDPDMVTPALSYWLQKIELVSAYAKI
>2641838077
MTITHQQTITQICYLFEQFGYQHYDEICTQYSHAAQCAGLALQQKLSADTVVAAFLHDIGHLIAQQQNLTKQGYVNHCELGAIFLKENNFNDAVVSMVSQHVQAKRYLVAKNAGYEQTLSPASTLTLQQQGGPLSLQQANQFSAQPFFEEILQLRELDDCAKDPNMHIEPLSFWLDYLDNYLIS
>2871507601
MTITHQQTITQIRYLFEQFGYQHYDEICTQYSHAAQCAGLALQQKLSTDTVVAAFLHDIGHLQQNLTMTKQGYVNHCELGAIFLKENNFNDAVVAMVSQHVQAKRYLVAKNEGYEQTLSPASTLTLQQQGGPLSLQQANQFAAQPYFEEILQLRELDDCAKDPNMHIEPLSFWLDYLDNYLIS
>2789394801
MXITHQXTITQIXYLFEQFGYQHYDEICTQYSHAAQCAGLALQQKLSADTVVAAFLHDIGHLIAQQQNLTKQGYVNHCELGAIFLKENNFNXAVVAMVSQHVQAKRYLVAKNAGYEQTLSPASTLTLQQQGGPLSLQQANQFAAQPYFEEILQLRELDDCAKDPNMHIEPLSFWLDYLDNYLIS
>2745002611
MTITHQPTITQIRYLFEQFGYQHYDEICTQYSHAAQCAGLALQQKLSADTVVAAFLHDIGHLIAQQQNLTKQGYVNHCELGAIFLKENNFNAAVVAMVSQHVQAKRFLVAKNAGYEQTLSPASTLTLQQQGGPLSLQQANQFAAQPYFEEILQLRELDDCAKDPNMHIPLSFWLDYLDNYLIS
>2742217074
MTITHQPTITQIRYLFEQFGYQHYDEICTQYSHAAQCAGLALQQKLSADTVVAAFLHDIGHLIAQNLMTKQGYVNHCELGAIFLKENNFNAAVVAMVSQHVQAKRYLVAKNAGYEQTLSPASTLTLQQQGGPLSLQQANQFAAQPYFEEILQLRELDDCAKDPNMHIPLSFW
>2817759042
MTITHQQTITRIRYLFEQFGYQHYDEICTQYSHAAQCAGLALRQKLSADTVVAAFLHDIGHLIAQQQNLTKQGYVNHCELGAIFLKENNFNDAVVAMVSQHVQAKRFLVAKNAGYEQTLSPASTLTLQQQGGPLSLQQANQFAAQPYFEEILQLRELDDCAKDPNMHIEPLSFWLDYLDNYLIS
>2869378128
MTITHQQTITRIRYLFEQFGYQHYDEICTQYSHAAQCAGLALRQKLSADTVVAAFLHDIGHLIAQQQNLTKQGYVNHCELGAIFLKENNFNDAVVAMVSQHVQAKRYLVAKNTGYEQTLSPASTLTLQQQGGPLSLQQANQFAAQPYFEEILQLRELDDCAKDPNMHIEPLSFWLNYLDNYLIS
>2775748365
MDMHSDVKTRTRDLIKILESADNSPYIGEPVSQLEHALQSAFFARTRFKSTTITLSALLHDIGHLLANGHDQMDDLGTLEHEGVGARYLKSLGFSDAVCHLVQSHVLAKRYLCFRKKGYHQGLSPASEQTLMWQGGPMNLDEAMRFEDDPWFETILALRMIDERAKDPTLTVPGLTDYAPVIEEHIRGGEYVIG
>2624426441
MAPEQIADEIMALLAASANADYYGEAVSQLAHALQAAQSARDANADEELILAALLHDIGHNISDARAIGEVGVINHDDLGAEWLAERGFSPRLRTLVRGHVDAKRYLVTTNANYAKRLSPASTETLKHQGGPMSIEEAEAFGAAAELKDCLRLRNWDELAKEPGRPVTPIEAYRDMIVRHARPVQHA
>2774722837
MNKHIKSQIEIAKQVLCKNAEADYIGEDITQLAHALEGGYFAAKAKHSPDVVVASLFHDIGHYIKRPEMDGLGVLHHEWVGARIMRELGFNTSVCSLIKNHVDAKRYLAKKKLSYYEKLSAASRETLEFQGGPMNTSELLEFENNNLFKEIIQVRANDEKAKEIDLRLQSKDFNNYMLASLDNSPNKEIL
>2574264411
MLDNDPVGRILSLYERYGQEHYGEAVTQIQHAVQTGALAIAEGYPDDVVLAAFLHDIGHLMINEVPDERDDRHQRVGAERLRDLGFSEQVVDLVATHVDSKRYLTAIDTGYLSTLSPASMESLGFQGGPMTADEVAAFEARPDLYLHVRLRHWDDLAKDPDNDRDISPFVSRMREHLRLDLSIAGN
>2681974921
MPMRDPVAEILHLFERHGQGHYGEAVTQTQHAVQAGALAIAEGHPDDVVIGAFLHDIGHLVNVPEAQRRHQQIGADLLRELGFSELVIDLVATHVDSKRYLTAVDPDYLATLSPASVESLAFQGGPMSADEVSEFQARPDMYLHVRLRHWDDLAKDPHNDKVDIAPFVSRMRDHFRGQAGAAD
>2617609327
MTADPRATADRILDFLSTEGTAEYHGEQVSQLEHALQAAHLARKDGAGEEEVIAALLHDIGHIWEGRRMTNVGVVSHDAIGAAVLTDLGFSFDVANIVSGHVAAKRYLVATDEAYAAQLSDASVESLRLQGGPMSPEEVRDFSQSPNWRSKVRVRIWDDRAKTPGAEVPGLASYRDLLATHLSRRQEGNC
>641159165
MDREAAVNEVMAALRAAGEADYVGEPVSQLEHALQAGALALAAGAPVFEAVAALVHDLGHLDETCEAGALLGVVGHEGIGADWLDGLGFDPRVGELVRAHVDAKRYLVATRPAYAARLSDASRQTLALQGGPMDTGEVARFEADPLLEAKLRVRSWDERAKDPDAVVPALEDWAPRLRDCRS
>2698118430
MAPKFVVAEIMDLFALHGAEDYDGEPVSQASHMMQCALIAEVETGDADLVVAGLLHDIGHLEPHETMYGFGVVNHELLGGAYLRARGFSPRVCSIVENHVAAKRYLVAKDEDYRRKLSPASLVTLQWQGGAMGANEARLFEQLPFFNDIIAVRRWDELGKDTMVLVPPPTYFEPVILQHLMR
>2655610363
MAPQFMDADLVTNEIMQLFYDHGNDDYDGEPVSQAAHMIQCGMLAIEHGSDQELVLGAFLHDIGHLLRHYAPTEEMGLAVNHEGIGAAYLRDRGFSEKICAVVDKHVDAKRYLVATDSQYKQKLSPASMQTLEWQGGPMDDAAIATFRQHPYFKEIIQVRLWDEEGKRTDLEMLPLQHFAAMITNTLHA
>2837739411
MNQQINTGSVSDELLSLFEKYGDEDYDGEPVSQTSHMIQCAMQAINEGADTELVLGAFLHDIGHLRQKEAMGKYGVVNHEGIGAEYLRTNGFSERICAVVEKHVDAKRYLVTAQPGYKEKLSFASLQTLEWQGGAMSKEEAAVFEKHPFFKDIIRVRLWDEGAKDRNAKTLPLHYFINAINEYLDSKA
>2516425163
MLQKKVIPKGADVSAEINDLFIKYGDEDYDGEPVSQASHMIQCAMLAMGEGEVELTIGAFLHDIGHLRQEEAMGNFGVVNHEGIGAAYLRERGFSDRICAVVANHVNAKRYLVATDKTYAEKLSPASQETLKWQGGPMTDKEVKAFRNHSFFDDIIKVRLWDEKAKDTQVKMLPLSYFINLIANYLKSRKETE
>2832306460
MSETTPAIKALQTANEIMRLFERYGDEDYDGEPVSQASHMIQCAMLAMDHACDTELILGAFLHDVGHFLKQATEAMGTYGVVNHEGVGAAYLRERGFPERICAAVEQHVAAKRYLVATDADYQKKLSPASVQTLQWQGGPMSADEVREFQQHPYFHDIIKVRFWDEGAKDTKATLLPLSFFRTMIQEYLASTN
>2717501746
MSNQINASNATQEIMQLFEKYGNNDYDGEPVTQTSHMVQCAMLAMKNNVDKELVLGAFLHDIGHLQQHEAMGSFGAVNHEGIGAQYLKEKGFSDRVCAMVDGHVAAKRYLVATDATYAAKLSPASQETLRWQGGAMSKEEAEAFSKHPYFKEIIQVRLWDEGAKDYNAVLPLSTFEDMINDYLSN
>2845932372
MIHSDKNQQIAAGIMQLFKQHGAADYDGEPVTQSSHMIQCAMQALAEGGDMELVLGAFLHDIGHLLKQPTEAMGDYGVVNHEGIGAAYLKQHGFSDRICAMVDMHVQAKRYLVATDPGYRAKLSPASLQTLEWQGGPMSDTEAAAFSRHPFFEDIIKVRRWDELAKSTDTVLLPLSHFKMMVDYLNDN
>2836907641
MPDTIATLRRLLQEHGQQHYGEAITQADHAIQAATLARDWGCDEEMQLAALLHDVGHLLEHDGATMGEYGVQAHDRLGADYLLELGFSARVARLVGMHVAAKRYLCAIDPTYLQQLSSASSATLAYQGGPMSAAEVEAFARQPDLHDILLLRRLDEAAKDGGWQLQQLWPVMAAHLRCSLAGGAD
>2771780305
MPDTITTLRRLLLEHGQQHYGEAITQADHAIQAATLARDWGCDEEIQLAALLHDVGHLLEHDGVAAMGEYGVQAHDRLGADYLLELGFSARVARLVGMHVAAKRYLCAIDPAYLQQLSSASTATLAYQGGPMSAVEVETFARLPDLQDILLLRRLDEAAKDGGWQLQQVEWLAAHLKRH
>2832403470
MADTIATLRRLLLEHGQQHYGEAITQADHAIQAATLARDWGCDEEIQLAALLHDVGHLLEHDGAAAMGEYGVQAHDRLGADYLLALGFSARVARLVGMHVAAKRYLCAIDPAYLQQLSSASTATLAYQGGPMSATEVAAFAHQPDLQDILLLRRLDEAAKDGGWQLQQVEWLWPVMAEHLAKRH
>2846035897
MLDAIAVLQQLYREHGARHYGEAVSQFDHAIQAATLARDWGHDDEMVLAAFLHDVGHLLEHDGAEMGDYGVMAHDKLAQDYLLSLGFSPRLSRLVGMHVEAKRYLCAIDPAYLTALSPASTATLGYQGGPMRQDEAEAFARLPDLGDILAIRRLDEAAKDGGWSLDAADWVPLMSRV
>2776460786
MFDAIAALRQLYREHGARHYGEAVSQFDHAIQAATLARDAGCDDELTLAAFLHDVGHLLEHDGAEMGDYGVMAHDKLARDYLLQLGFSSRLARLVGMHVEAKRYLCAVDPAYLAALSPASAATLAYQGGPMGAGEAEAFASLPELADILALRRLDEAAKDGGWSPDAADWVPLLAAHLATGG
>2629457407
MFDAIAVLQQLYREHGARHYGEAVSQFDHAIQAATLARDWGHDDEMVLAAFLHDIGHLLEHDGAQGDYGVMAHDKLARDYLLQLGFSPRLARLVGMHVEAKRYLCAVDPAYLAALSPASAATLGYQGGPMDADEADAFSRQPDLADILALRKLDEAAKDGGWSLDAADWVQLMPRPGA
>2721282429
MFDAIAVLQQLYREHGARHYGEAVSQFDHAIQAATLARDWGHDDEMVLAAFLHDIGHLLEHDGAQAMGDYGVMAHDKLARDYLLQLGFSPRLARLVGMHVEAKRYLCAVDPAYLAALSPASAATLGYQGGPMRADEADAFSRLPDLADILALRKLDEAAKDGGWSLDAADWVPLMAGHLAKPRPGA
>2840599348
MCDAIAALRQLYREHGARHYGEAVSQFDHAIQAATLALDAGCDDELTLAAFLHDVGHLLEHDGAAGDYGVMAHDKRARDYLLQLGCSPRLARLVGMHVEAKRYLCAVDPAYLAALSSASAATLGYQGGPMRADEADAFSRQPDLADILALRKLDEAAKDGGWSLDAADWVPLMAGHLAPGA
>2848856948
MGDAIAALRQLYREHGARRYGEAVSQFDHAIQAATLALDAGCDDELTLAAFLHDVGHLLEHDGAAMGDYGVMAHDKRARDYLLQLGCSPRLARLVGMHVEAKRYLCAVDPAYLAALSSASAATLGYQGGPMRADEADAFSRQPDLADILALRKLDEAAKDGGWSLDAADWVPLMQRPG
>2579021985
MFDAIAALRQLYREHGARHYGEAISQFDHAIQAATLARDAGCGDELTLAAFLHDVGHLLEHDGAEGDYGVMAHDKLARDCLLQLGFSPRLARLVGMHVEAKRYLCAVDPAYLAALSPASAATLGYQGGPMRAEEADAFSRQPDLADILALRKLDEAAKDGGWSLDAADWVWPLMAGHLAK
>2848470616
MFDAIAALRQLYREHGARHYGEAISQFDHAIQASTLARDAGCGDELTLAAFLHDVGHLLEHDGAEMGDYGVMAHDKLARDYLLQLGFSPRLARLVGMHAEAKRYLCAVDPAYLAALSPASAATLGYQGGPMRAEEADAFSRQPDLADILALRKLDEAAKDGGWSLDAADWVPLMAGHLAK
>2628330167
MRQAIARLQQLYREHGARHYGEAVTQFDHAIQAAALARDAGCDDELTLAAFLHDVGHLLEHDGAQGGYGVMAHDKLARDYLLQLGFSPRLARLVGMHVEAKRYLCAIDPAYLAALSPASAATLGYQGGPMRADEAEAFSRLPDLADILALRRLDEAAKDGGWSLDAADWVRLMSRV
>637452639
MRQAIATLQQLYREHGARHYGEAVSQFDHAIQAATLARDAGCDDELTLAAFLHDVGHLLEHDGAQGGYGVMAHDKLARDYLLQQGFSPRLARLVGMHVEAKRYLCSVDPAYLAALSPASAATLGYQGGPMRADEADAFSRLPDLADILALRRLDEAAKDGGWSLDAADWVPLMQRPAAWPA
>2651549675
MFDAIAALRQLYRQHGARHYGEAVSQFDHAIQAATLARDAGCDDELTLAAFLHDVGHLLEHDDAQGGYGVMAHDKLARDYLLQLGFSPRLARLVGMHVEAKRYLCSVDPAYLAALSPASAATLGYQGGPMRADEADAFSRLPDLADILALRRLDEAAKDGGWSLDAADWVPLMAAHWPA
>2845986462
MFDAIAALRPLYREHGARHYGEAVSQFDHAIQAATLARDASCDDELTLAAFLHDVGHLLEHDGAQGGYGVMAHDKLARDYLLQLGFSPRLARLVGMHVEAKRYLCAIDPAYLAALSPASAATLDYQGGPMRADEADAFSRLPDLADILALRRLDEAAKDGGWSLDAADWVPLMAAHWPA
>2843697559
MFDAIAVLRQLYRQHGARHYGEAVSQFDHAIQAATLARDAGCDDELTLAAFLHDVGHLLKHDGAQGGYGVMAHDKLARDYLLQLGFSPRLARLVGMHVEAKRYLCAIDPAYLAALSPASAATLGYQGGPMRADEADAFSRLPDLADILALRRLDEAAKDGGWSLDAADWVPLMAAHWPA
>2636609843
MFDAIGALRQLYREHGARHYGEAVSQFDHAIQAATLARDAGCDDELTLAAFLHDVGHLLEHDGAQGGYGVMAHDKLARDYLLQLGFSPRLARLVGMHVEAKRYLCAIDPAYLAALSPASAATLGYQGGPMRADEADAFSRLPDLADILALRRLDEAAKDGGWSLDAADWVPLMAAHA
>2846012821
MFDAIAALRQLYRQHGARHYGEAVSQFDHAIQAATLARDAGCDDELTLAAFLHDVGHLLEHDGAQGSYGVMAHDKLARDYLLQLGFSPRLARLVGMHVEAKRYLCAIDPAYLAALSPASAATLGYQGGPMRADEADAFSRLPDLADILALRRLDEAAKDGGWSLDAADWVPLMAAHWPA
>2633942693
MFDAIAALRQLYREHGARHYGEAVSQFDHAIQAATLARDAGCDDELTLAAFLHDVGHLLEHDGAQGGYGVMAHDKLARDYLLQLGFSPRLARLVGMHVEAKRYLCAIDPAYLAALSPASAATLGYQGGPMRADEADAFSRLPDLADILALRRLDEAAKDGGWSLDAADWVPLMAAHWPA
>2846024076
MFDAIAALRQLYRQHGARHYGEAVSQFDHAIQAATLARDAGCDDELTLAAFLHDVGHLLEHDGAQAMGGYGVMAHDKLARDYLLQLGFSPRLARLVGMHVEAKRYLCAIDPAYLAALSPASAATLGYQGGPMRADEADAFSRLPDLADILALRRLDEAAKDGGWSLDAADWVPLMQRPAAWPA
>2807249233
MMDIEQKIHTAFQWLTLAKDMDYIGEQVSQCEHALQCAYFAEQSGHDCDVILACLFHDIGHFTPQYKMADLGIVNHEWIGAKLAYDLGFSAKVALLIGYHVDAKRYLAGKKKNYFARLSEASKGTLTFQGGVMSGEETSHLETHTYFRDILRVRINDEKAKEVGLNVPDLNHYHPYLHDHLKKYIDNLWV
>2561984325
MNTLNIYQKVDKSLQYLSLANEMDYIGEPVSQLEHALQCAYFAEKAGHCHEVILACLFHDIGHFTQQRNMENLGIVHHEWIGAKIAYDLGFSAKVALLIGQHVNAKRYLAGKKKDYFGRLSEASKKTLAFQGGVMSDDEMHQFECNPHYKDILRVRIHDEKAKQLNIKVPDLYHYRSYLVNHLKKYVDNQWV
>2547427876
MKTMNAINQKIERAFQYLRSAKKMDYIGEPISQLEHALQCAYFAEQAGHSEEIVLACLFHDIGHFTKQNRMADLGIVLHEWIGASLAYELGFSAKIALLIGNHVNAKRYLAGRKKDYFERLSEASKKTLLFQGGVMSAEEMFCFEANIHFKDVLRVRVNDEKAKETGLKVELDYYRPYLYSHFERNITVPD
>2670924184
MNTINYIDQKIDKFHYLYDAKNLDYIGEPVSQFEHALQCAYFAEQAGHSQEVILACLFHDIGHYNQNRMADLGVVHHEWIGASLAYGLGFSAKVALLIGHHVNAKRYLAGKKKEYFERLSAASKKTLFFQGGVMLEEEMVLFEKNIHFKDILRVRVNDEKAKEMDIEIPDLTYYRPYLYRHFEIMLESECYEK
>2661194071
MNTMNYIDQKIDRFQYLYRAKDLDYIGEHISQFEHALQCAYFAEQAGHSQEVILACLFHDIGHFTKQNKMADLGVVYHEWIGASLIYELGFSAKIALLIGNHVNAKRYLAGKKTDYSERLSEASKKTLSFQGGVMSEDEMFRFETNIHFKDILRVRVNDEKAKEIGLVIPELAYYRPYLYKHVLPVFLESEC
>2558438696
MNTMNDIDQKINRFQYLNFAHDMEYIGEPISQFEHALQCAYFAEQAGHNQEVILACLFHDIGHFTQQNKMADLGVVHHEWIGANVAYELGFSAKIALLIGNHVNAKRYLAGKKKDYFARLSEASKKTLFFQGGVMSEEEMLLFETHIHFKDILRVRVNDEKAKEIGMDVPDLAYYRPYLEKTMHRQLKVFLE
>2663830810
MKTMNIDQQIERVFQLYIAQDMDYIGEPVSQLEHALQCAYFAEQAGHSQEVILACLFHDIGHFTLQNSMANLGVVHHEWIGAKLAYSLGFSAKIALLIGNHVKAKRYLAGKKKDYFDRLSEASKQTLSFQGGVMTDEEMFQFEKNPHFKDILRVRVNDEKAKKMGIDVPNLSYYRPYLYNHFEKNTLLPN
>2662745500
MKTMDHIDKKIDRAFQLYLSNGMDYIGESVSQLEHALQSAYFAEQAGHSQEVILACLFHDIGHFTKQNKMADLGVVHHEWIGATLAYTLGFSAKVALLIGHHVNAKRYLAGKKKDYFERLSAASKKTLLFQGGVMTDEEMRHFEANTHFKDILRVRVNDEKAKEIGMEVDLVYYRPYLYKHFVEHISLPN
>2663501422
MKTINHIDQKIDRFQCLYLSKDMDYIGESVSQLEHALQCAYFAEQAGHSQEVILACLFHDIGHFTKQNKMADLGIVHHEWIGATLAYTLGFSAKVALLIGHHVNAKRYLAGKKKDYFERLSTASKKTLLFQGGVMSDEEMLHFEANTHFKDILRVRINDEKAKEIGMEVPDLDSYRPYLYQHVRSAWVEQFK
>2696515848
MKTVNHIDQKIDRLQRLCFSKDMDYIGESVSQLEHALQCAYFAEQAGHSQEVILACLFHDIGHFTKQNKMADLGVVHHEWIGAKLAYDLGFSAKVALLIGYHVNAKRYLAGKKKDYFERLSAASKKTLFFQGGVMSDEEMLQFEANTHFKDILRVRVNDEKAKEIGMEVPNLVYYRPYLYKHFAENIVLPN
>2552918726
MKTMNHIDQKIDRFQYLWLSEGMDYIGESVSQLEHALQCAYFAEQAGHSQEVILACLFHDIGHFTKQNKMADLGVVHHEWIGAQLAYILGFSAKVALLIGNHVNAKRYLAGKKKDYFERLSAASKKTLLFQGGVMSDEEMLHFEANTHFKEILRVRVNDEKAKEIGLEVDLVYYRPYLYKHLRSLWVEQFK
>2601790874
MDKYLEATVSNVIDCLTQAANSDYIGESVSQLEHALQCAYFAECAGHSKEVVLACLLHDIGHFTKQSNMDNLGVVYHEWIGAKLAYDLGFCAKICLLIGYHVEAKRYLAAKKNSYLERLSSASKGTLNFQGGAMSPEEMKFFEVHPLFKEILQVRINDEKAKVTNLSVPDLNYYRKTHERMLVLFLEREYS
>2766097549
MKINLENKINNTLDCLIQAAHSDYIGESVSQLEHALQCAYFAEQAGHSREVILACLLHDIGHFTQQFSMDNLGIFYHEWIGAKLAYDLGMSAKVCLLIGYHVEAKRYLAGKNSNYCTRLSPASKGTLNFQGGVMLNEEMKNFEAHPFFKEILQVRINDEKAKIIDLVVPNLEYYRSHLKVISAESLITN
>2656555344
MSNYLENQITSALDCLMFAAKTDYIGEAVSQLEHALQCAYFAEQETHDSEVILASLFHDIGHFTQQNTMANLGIIYHEWIGAKLAYDLGFSAKVALLIGYHVDAKRYLAGKKTSYFERLSPASKGTLNFQGGVMSSEESEAFESHPYFKEILQVRVNDEKAKEKELVVPGLDYYRQHLTEHFKKYVDALWV
>2692023255
MENLENKINRAFSCLKSVKDTDYIGESVSQLEHALQAAYFAEQAGHSREVILASLFHDMGHFTQQFTMANLGVVNHEWIGAKLAYDLGFSAKVALLVGYHVEAKRYLAAKKSNYFDRLSEASKGTLAFQGGVMSFEEMHHFETHPYFKEILQVRVNDEKAKEIDLKVPELNYYRPHLCEHFKENYIDVRW
>2729653200
MNIHSKAREATEEVMYLIRTFGHEDYLGEAVSQLEHMCQCAELARLAQQQDEVILAAFLHDIGHLLLYKVGDYGVIDHDVLGAKYLFQKGFSTEVVTLVGSHVQAKRYLAYVQPSYLKQLSPASIETLKLQGGAMTPEEARRFEQDPHFELYIQLRKWDEQAKVPGTLLPDLDMYEKLIQFKSD
>2788904739
MESKRAIARIIDLYRHHGAESYGEDISQLDHALQAADLAIAEGRDNEVVAAAFLHDVGHLLEGAAPMGDYGTMAHDLLGADYLRSLGFPERVATLVASHVQAKRYLCAMEPGYYDQLSEASKETLHWQGGVMSTDEVSEFSCRKDLDDVIALRRYDEAAKKQEQATGLRSIEAVLQSVLER
>2582785159
MERVTASEIAEEVINLLISNGGSEYIGEPVTKLEHMVQSAEIAAEMGLGEDLVLAALLHDIGHITTENNMGGLGLQDHEFLGATYLQSRGFSEIVIQSVALHVAAKRYLCYKYPEYLSLLSDASLQTLALQGGSMSESEANIFEQNPYMNDIIAIRRIDEQAKIPNKALPSFDIYKQMMIRHQIE
>2519195699
MQKRNAAAIAEEIVQLLLSKGGSEYIGEPVTKLEHMVQSAEIAQEKAYSEELILAALLHDIGHVCETSENDMEGLGLLDHEYLGAQFLKERGFSEKIIQAVENHVPAKRYLCYKYPSYLSQLSEASLQTLKLQGGVMTYHEAIRFEQNPFFEDIIAIRKIDEQAKIANKPLPNLDFFKEMMIRHLDQNA
>2588039877
MQKRNTAVIAEEIVQLLLSKGGSEYIGEPVTKLEHMVQSAEIAEEKACSEDLILAALLHDIGHVCETSENDMEGLGLLDHEYLGAQFLKDRGFSEKIIQAVENHVPAKRYLCYKYPSYLSQLSEASLQTLKLQGGVMTYHEAIRFEQNPFFEDIIAIRKIDEQAKIANKPLPALDFYKEMMIRHLDQNA
>2509856032
MDFTNQTTDQKISYLFGLFAQHGHNEYIGEPVTVLEHSLQSAQLAVDAHETPIVVLAALFHDIGHLHESEDMAGNGHLRHEIVGAELLDNIGFPSNMGLLVRNHVQAKRYLTYKHPQYFEQLSEASKITLSFQGGIMTAQEAELFEKHPLFKKSLQLRAWDELAKETNKEVLSINYYYPMAHELFI
>2832837400
MKNNPEQIVEEIFALFDQQGGNEYIGEPVTILEHSLQAGQLALDANEEPLVVLASFFHDIGHLQASEDMEGMGHLRHEVIGADFLVSKGLPENMAILVKNHVQAKRYLTYKHPKYYEQLSEASKTTLKYQGGVMTPDEAEAFEKHPLFKKSLQLRAWDEQAKLTDCEVPLDFYRKLLLEFLVT
>2628449173
MQTPEAVTREIFTLFELQGAKEYAGEKVSQLEHMYQAAILAMEEGCEDEIVLAAFLHDIGHLLTVMTDGKHYGVTDHEQLGADWLQRRGAGERMCKLIASHVTAKRYLTFADPLYYNQLSEASKQTLTLQGGVMTAAEAATFEADDLFEWYIRMRRWDEAAKEQHQPVLEQKLYQYLKNRAEA
>2629043913
MLSPEEICFRIFSLYDHYGAGEYAGEKVSQLEHMCQSAELAIREGCDDEVVLAAFLHDIGHLNEQGDGNNYGVLDHEKIGAQWLRELGVGERICRLIESHVQAKRYLTYKYPKYYAYLSDASKKTLAFQGGRMGEEEASAFEKDPLFTLYIKMRKWDEAAKVQDHPLPDLRIFKEMLTNYLLRRSVAY
>2775753678
MHALEALFALYESDGEQDYIGEPVTQLAHMQQAAFLAKSAGADDALVLAAFFHDIGHLCAQADAPMDGLGVIEHEHIGAAHLKSLGFSDRVTEGVASHVAAKRYLCCRKPGYYAKLSEASKGTLEFQGGPMSEEEALAFEAHPHHKDFLRLRAWDEAAKKRDGAILTLDEIKAMANEAEHP
>2775803158
MHALEALFALYESDGEQDYIGEPVTQLAHMQQAAFLAKSAGADDALVLAAFFHDIGHLCAQADAPMDGLGVIDHEHIGAAHLKSLGFSDRVTEGVASHVAAKRYLCCRKPGYYAKLSEASKGTLEFQGGPMSEEEALAFEAHPHHKDFLRLRAWDEAAKKRDGEILTLDEIKAMANEAEHP
>2517147502
MTPDQTILQLRALFDQQGQDPYFGEPVTQLEHALQCAALAERADSDNDTVVAAFLHDIGHLLVEAYMDGYGTVDHERLGADHLRSLGFSEKTAVLIENHVNAKRYLVAKFPEYDARLSDASRKTLAFQGGPMSAEEMMAFEVNPYFNEILALRRWDEEAKEVDFETPSPDYYLAYCRDHLSR
>2789098271
MNTQQTMADITALFDRNGQEAYYGEDVTQLQHALQCAHLAERAGLDDEFIIAALLHDIGHLSDVEHMDGYGRVDHEKLAADYLRERGFSEKTAQLIEHHVNAKRYLVARNPDYLANLSEASLQTLTFQGGPMSPEEAAAFEQNPFFHGILQMRRWDELAKDTDALTPSLGHYLQVCERFLNQA
>2562455739
MNEITDLFTQNGADAYYGEPVTQLAHALQCAQLAEEAGADAETIAAAFLHDIGHMLPDGTAYMDDGTVDHEGLGADFLRQQGFPEKVAQLVEHHVNAKRYLVFKNAEYRARLSEASQQTLLFQGGPMTADEAATFEQHPYFKPIIQLRLWDERAKLIDHVTPDAAHYLAIAAQVVQ
>2832547928
MTTEQTITEITELFDQHGSDDYYGEPVSQLEHMLQSAMLAERAGADDETIIAAFLHDIGHLSDLEDHMDDYGRVDHEKLGADWLRERGFSEKVAQLIEHHVNAKRYLTYKNPAYFNKLSEASLKTLEFQGGPMSAEEAQAFEANPYFRGILQVRGWDELAKETEVEMPPVGQYLEKCRLYK
>2595695821
MTTDETISEITELFEKHGADDYYGEPVSQLEHMLQSAMLAERAGADDETIIAAFLHDIGHLSELEDHMDNYGRVDHEKLGADWLRERGFSEKVAQLIEHHVNAKRYLTYKHPAYFNKLSEASLKTLEFQGGPMTEAEAHDFEQNPYFRGILQVRGWDEQAKETDVAMPSANHYLDLCRTYLRS
>2802616299
MTTEQTISEITELFEKHGADDYYGEPVSQLEHMLQSAMLAERAGADEETIIAAFLHDIGHLSELEDHMDNYGRVDHEKLGADWLRERGFSEKVAQLIEHHVNAKRYLTYKHPAYFAKLSEASLKTLEFQGGPMTETEAQEFEQNPYFRGILQVRGWDEQAKETAIAMPSANHYLDLCRTYLESR
>2538745350
MIEQTISDISTLFERSGNDAYFGEPVTQLEHALQCAGLAERAGADDETIIAAFLHDIGHLPDMGGYMDGYGTVDHERLGADYLRQRGFSEKVAQLIEHHVNAKRYLVAKKPEYLARLSEASLKTLEFQGGPMTVDETESFEKNPYFRQILQVRGWDEQAKETGMVLPDPIHYLEKCYNHLRL
>2832108120
MIEQTISDLSTLFEQGGNDAYFGEPVTQLEHALQCASLAERAGADDETIIAAFLHDIGHLLAGGYMDGYGTVDHERLGADYLRQRGFSEKVAQLIEHHVNAKRYLVAQKPEYLARLSEASLKTLEFQGGPMSTDEATAFEKNPYFRQILQVRGWDEQAKETGIVLPDIRYLENHLESRLA
>2730527394
MQTIAQIFAQSGQDEYYGEPVTQLEHALQCAQLAEQAGADDETVVAAFLHDIGHLVESEGYMDGYGTVDHERLGADFLRQRGFSEKIAQLIEHHVNAKRYLVYKHPEYRARLSEASTQTLMFQGGPMTADEAAQFEQNPYFREILQVRGWDERAKEIDLPTPGIEHYLALCERVRR
>2829975197
MTTILDLFAQGGQDAYYGEPVTQLEHALQTALLAEQAGADQETVQAALLHDIGHLADAEGYMDGYGTVDHERLGADFLRQRGYSEKVAQLIENHVNAKRYLVTRHPEYFAQLSDASLRTLEFQGGPMTTDEAARFEQHPYFAEILQLRRWDEQAKIPGLPTPDVAYYLALSA
>2515732446
MIAQLFAQSGQDAYYGEPVTQLEHALQCAHLAEQHGADHETVAAAFLHDIGHLLPNGESTLGYMDDHEKLGADFLRKQGFPEKVAQLIENHVNAKRYLVFKHPDYFARLSEASVRTLEFQGGPMKAGEALSFETNPYFKGILQLRAWDEQAKIPGLPTPDTAHYLSLCESLL
>2515839986
MIAQLFAQSGQDAYYGEPVTQLEHALQCAHLAEQHGADNETVVAAFLHDIGHLLANGYMDGYGTVDHEKLGADFLREQGFSEKVAQLIENHVNAKRYLVYKHPDYFARLSEASVRTLEFQGGPMKAGEALAFETNPYFKGILQLRAWDEQAKIPGLTTPGMEHYLEKFENLL
>2515910652
MQVIADLFAQGGQDAYYGEPVTQIEHALQCAHLAEKAGADEETIVAAFLHDIGHLPDLNGYMDGYGTVDHERLGADYLRELGFSEKVAQLIEHHVNAKRYLVYKNAAYFDRLSEASLKTLEFQGGPMKPGEALAFETNPYFREILQVRGWDEQAKIPGLPTPDMAYYLAMAQRVESAN
>2600232881
METIATLFAQGGQDAYFGEPVTQLEHALQCALLAEQAGADEETVVAAFLHDIGHLPAMDGYMDGYGTVDHERLGADYLRNLGFSEKVAQLIEHHVNAKRYLVFKNPKYFARLSEASLKTLEFQGGPMTQEEAADFEANPYFKGILQMRTWDEQAKIPGLPTPGIAYYLTIANRNHN
>2623408868
METIKNLFAQSGDDAYFGEPVTQLEHALQCAQLAEQAGADDETIVAAFLHDIGHLPELGGYMDGYGTIDHERLGADYLRERGFSEKVAQLIEHHVNAKRYLVFKNPNYFARLSEASLRTLEFQGGPMSAGEALSFETNPYFKGILLLRTWDEQAKIPHLPTPGIEYYVAMSERLIG
>2776297733
MQAIANLFAQGGDDAYFGEPITQLEHALQCAQLAEEAGADDDTIVAAFLHDIGHLMPPMDGYGTVDHERLAADYLRERGFSEKVAQLIENHVNAKRYLVFKNPAYFARLSEASLKTLEFQGGPMTAAEALSFETNPYFKGILLMRTWDEQAKIPGLPTPDINYYMSIVERTVD
>2729646421
METIANLFAQGGDDAYFGEPITQLEHALQCAQLAEEAGADDDTIVAAFLHDIGHLLPPDLAGGYMDDHERLGADYLRERGFSEKVAQLIENHVNAKRYLVYKNPAYFARLSEASLKTLEFQGGPMTAAEALLFETNPYFKGILLMRTWDEQAKIPGLPTPGIDYYMSIVERNVD
>646496970
METIANLFAQGGDDAYFGEPITQLEHALQCAQLAEEAGADDDTIVAAFLHDIGHLLPPDLAGDGYTVDHERLGADYLRERGFSEKVAQLIENHVNAKRYLVYKNPAYFARLSEASLKTLEFQGGPMTAAEAMLFETNPYFKGILLMRTWDEQAKIPGLPTPGIDYYMAIVERNVD
>2861395800
MPYPTQETLREIRELFDQFGREPYYGEEVSQFEHAAQAAELARRDGYDEEVQLAAFLHDIGHMLPDPADLMEEYGRRDHESAASDWLQERGFSQKVGTLIENHVNAKRYLTYKYPEYLRALSHASLQTLRFQGGPMPEAEATAFEQNPHFGLIIRMRRWDEAAKMTDYPTPDLGHYLAMAERYLEA
>2506486413
MAQKIISEIRQLFVNQGDDEYYGEKISQYEHAAQAAILAKRQGYDEEVQIAAFLHDIGHLFPAEEELMEVYGRKDHESVAADWLRERGFSEKIAILVENHVNAKRYLTYLDEDYYEALSEASKQTLMFQGGRMTENEAKNFEQNPYFELIIKMRRWDEAAKVENMPLPQLEHFLDIINIYLTQQ
>2528305396
MSAITTIRQLFEAQGDDQYFGEDVSQLEHAAQGADLARKGGFDTEVQVAAFLHDIGHLTELELMAEYGRKDHEEVAAEWLRAQGFPEKVCILVANHVNAKRYLTFKNPKYFAGLSEASLKTLEFQGGAMSAEEAAAFEQNPYFELIIQMRRWDEAAKVTGLAKPDLEHYLQLCEEVLV
>2827970246
MSAITTIRQLFEAQGDDQYYGEDVSQLEHAAQGADLARKGGFDQEVQVAAFLHDIGHLTELELMAEYGRKDHEEVAADWLRDQGFPEKVCILVANHVNAKRYLTFKNPKYFAGLSEASLKTLEFQGGPMNAEEAATFEQNPYFDLIIQMRRWDEAAKVTGLAKPNLEYYLQLCEEVLA
>2525255661
MTPTTSLDEIRRLFESQGDEQYYGEDVSQLEHAAQGADLARKAGYDKEVQVAAFLHDIGHLAQQELMAIYGRKDHEEVAADWLRDQGFPEKVCVLVANHVNAKRYLTYKNPKYFAGLSEASRKTLEFQGGPMQAEEAAQFEQNPYFELIIQMRRWDEAAKVTGLAKPDLEKYLSLCEEVLGQS
>2505793281
MPNSLTEIRQLFESQGDEQYYGEDVSQLEHAAQGADLARKGGFDKEVQVAAFLHDIGHLAEKELMELYGRKDHEEIAADWLRDRGFPEKVCILVANHVNAKRYLTYKNPKYFAGLSDASRKTLEFQGGPMQAEEAAAFEQNPYFELIIQMRRWDEAAKVTGLPKPDLETYLTLCGEVLG
>2832452275
MPSSITEIRQLFESQGDEQYYGEDVSQLEHAAQGADLARKGGFDKEVQAAAFLHDIGHLTEKELMEMYGRKDHEEVAADWLRDQGFPEKVCILVANHVNAKRYLTYKNPKYFAGLSDASRKTLEFQGGPMQAEEAEAFEQNPYFELIIQMRRWDEAAKVTGLPKPDLETYLKLCEEVLG
>2832968543
MPSSITEIRQLFESQGDEQYYGEDVSQLEHAAQGAELARKGGFDKEVQAAAFLHDIGHLAEKELMEMYGRKDHEEVAADWLRDQGFPEKVCILVANHVNAKRYLTYKNPKYFAGLSDASRKTLEFQGGPMQADEAKAFEQNPYFELIIQMRRWDEAAKVTGLPKPDLEKYLKLCEEVLG
>2738758806
MNLKKEEISHSVEEIFGLYEKYGNEDYGENVTQLMHMTQCANLAIEEGASDEMVLAAFLHDIGHFLENETSMDGYGRQDHDRLGGEYLLSHGFSERMVKLVSSHVRVKRYLTFKDKTYYDELSEASRITLGFQGGPMNAEEASAFEEDPDKNDCIKIRFWDDLGKDENIPVQDLHRLRTLMTAYLGL
>2738762367
MHLHKSEIIAKVDEIFNMYAKYGNEEYGENVTQLMHMMQSANCAIKEGASNEMVIAAFLHDIGHFLEGKEMGGYGRQDHDHLGAEYLLKSGFPERLAKLVNSHVATKRYLTFKDKDYLNELSEASKITLKFQGGPMNAAEALAFEADPMKELYIKIRLWDDLGKEIGLLVTRLTAYLMEVHQVSE
>2743771177
MPLTKTDIAAKVDEIFSLYEKYGNEEYGENVTQLMHMMQSANCAIKENASNEMVIAAFLHDIGHFLEGKEDMEGYGRQDHDRLGAEYLLKSGFPERLAKLVSSHVNTKRYLAFKDQNYLNELSEASQITLRYQGGPMNAAEALAFEADPMRDLYIKIRLWDDLGKETEIPVTRLTDYLEEVHQINE
>2688236699
MEQQQVEDTVERIFGLYETLGGEEYGESVTMTMHMIQCAQLAQQTGEADEVIIAAFLHDIGHFLEGDEMDNYGTQHHDELGGKFLLDLGFPQRIADLVSSHVVAKKYLVYAEPAYYEDLSEVSKITLEFQGGKMTAEEAAEFEKDPLLPLYVKLRKWDDLGKDAHKPVAEIQLMKEMIRNYLMN
>2678957036
MEQQQINDTIARIFGLYEAHGAEEYGERVSMLMHMMQCAQLAQAAGEEDEIILAAFFHDIGHFFENEEKHIYGTQKHDDLGGKCLIDMGFPQKMASLVASHVAAKRYLVYAEPAYYDELSEASKITLEFQGGKMSAEEAAAFEKDPLVPLYVKLRKWDDLGKDAEKPVSDIQQMKDMTYNYLLQQPD
>2690501733
MEQQQIQDTVEHIFSLYEAYGAQEYGERVSMLMHMMQCAQLAQSAGEDDEIVLAAFFHDIGHFFEDEEKMGIYGTQSHDDLGGKCLMDMGFPHSMARLVSSHVIAKKYLVYVEPAYYNELSEASKKTLEFQGGKMTPEEAAEFEKDPLAPIYVKIRKWDDLGKDADKPMKDMTQYLLKLTRSTSQ
>2638981613
MSNSAQQTVDEIFELYQQHGHHEYGESVTMMMHMMQAALIAEQEGYDDEMVLAAFLHDIGHFFETEEQMHVYGTMKHDDLGGRYLMERGFPEKMAKLVASHVAAKRYLTYADPAYYDTLSEASKQTLGFQGGPMSAEEAAAFKSDPLFDAYIRIRIWDDMGKDANQPVEDIARLRYKTYQYLSA
>2730479261
MTNKELQVNTVVNKIFDLYAIHGNQTYGEQVTMLMHMMQSALIAETTGFDDEMIVAAFLHDVGHFFEQGEQMGTYGTHAHDHLGAAFLIECGFPERMAKLVSSHVAAKRYLTWSDSAYYDTLSEASKETLTYQGGPMNDEEAAAFRSDPLFHQYIEIRIWDDMGKEADMPVPDMERMREKTYQYLLA
>2639025927
MTDTELHAQSVINKIFDLYDTYGQHEYGEDVTMLMHMMQAALIAESTGFDDEMIIAAFLHDIGHFFENAPMGGLGTRAHDDLGSAFLLECGFPARMAQLVGSHVNAKRYLTWSDSAYYDTLSEASKQTLEYQGGPMTEEEALAFRSDPLFQQYIQLRIWDDMGKETDMAVPDVARMRARTLAYLLA
>2757669191
MTDNELHAHAVIEQIFDLYNNYGNEEYGEQVTMLMHMMQAALIAERTGFDDEMIVAAFLHDIGHFFEHTEKMGAYGSLAHDDLGSAYLLECGFPEKMAKLVGSHVAAKRYLTWTDSAYYDTLSEASKQTLEYQGGPMKEEEALAFRNDPLFSQYIQIRIWDDMGKETDQPVPDVARMRHKTLSYLLK
>2596231062
MTISESILRQRLDSIFGFYEINGSNEYLGESVSILEHSFQTAQLAENEGFDEDVVLAAFLHDIGHFLPNKNEMNGLNISHEVAGANFLYKNGFSNRVAQLVRNHVEAKRYLTYKYPTYFEKLSEASRKTLEFQGGKMTEEEAILFEKSPMFDLYLKMREWDDNAKEVDLEDSSIDKYKEIAWRHLER
>2864836712
MTISESILRQRLDSIFGLYEINGADEYVGEPLTILEHSFQAAMLAEEEGYDEEVILAAFFHDIGHFLPNRMNGLNIRHEIAGANFLYKNGFSNRIALLVRNHVEAKRYLTFKYPDYYHKLSEASKKTLEYQGGVMTEEDAKSFERMPLFDLYIRMRDWDDKAKEVEFEKPSLEKYKQMAWKHLN
>2639024000
MTTQQKIDTLFELYTTYGHLDYGEGVTQLMHMVQAAKLAHKEGYEEEVILAAFFHDIGHFLEEGEEMGIYGKHDHDRMGGEYLVSLGFTEKMAKLVASHVAAKRYLTYKIPGYYEQLSDASKKTLGFQGGPMEAAAAKAFEEDPLFELYLKMRYWDDLAKETDQAVPDVQWMKEMGTRFLQQ
>2757664879
MTNERNVLQQKIDTLFGLYTTYGHLDYGEGVTQLMHMVQAAKLAQAEGFEEEVILAAFFHDIGHFLEEGEEMGIYGKHDHDRMGGEYLVSLGFSDKMAKLVASHVAAKRYLTYKIPGYYEQLSDASKKTLEYQGGPMEAIAAKAFEEDALFDLYLKMRYWDDLAKETDQVVPEVLWLKEMGTRVLMN
>2525607819
MAGQSGRVNAEAAIAEVFALCRLQAEVDYIGEPISQLEHMVQAAELAQADGADDELVLAAFCHDVGHFCTPPSPHNSMGLRMGHEQVGAHCLRRLGFPDRLCGLVARHVDAKRYLCLREPGYLAALSSASWQTLAWQGGPMSVPEAEAFERDPLFADSLRLRRWDEQAKVTGRPMADLADFERIALQVYDR
>2671349016
MTAEAAVAELFALRRLQADLDYIGEPISQLEHMSQAAELALAEGADDELVLAAFCHDIGHFPADINMAGLGRVGHEHVGAHWLRQRGFPDRLCGLVARHVDAKRYLCLREAGYLARLSPASCQTLAWQGGAMSDAEADAFERNPLFNDRLQLRRWDEAAKMTGRPLDLSDFERTAVKVFICADLAALA
>2739295196
MANGMSAEQAVSQLFALCQQQAEADYIGEAISQLEHMAQAAELAEREGADDELVLAAFLHDVGHFLQDNRMAEKGRQGHEQVGAHWLRSLGFPQRLCDLVASHVDAKRYLCAREPGYFEALSPASRQTLVWQGGPMSLEQAVAFEREPLFADALRLRRWDEAAKVVGKPLPDLAKWQSTAARLLTAVS
>2757753701
MADGITAEQRVSELFALCRQQAQADYIGEAISQLEHMAQAAELAEGEGADSELVLAAFLHDVGHFLENNRMAANGRQGHEQVGAHWLRGLGFPPRLCALVASHVDAKRYLCAREPGYLEALSPASRQTLVWQGGPMSAQQAAQFERDPLFADALRLRRWDEAAKVVGKPLPDLSRWQQLAQLLV
>2725022651
MSAEQAVAELFALCRQQAQADYIGEAVSQLEHMVQAAELARDEGADEELVLAAFCHDVGHFCAQNSMAGLRRGHERVGSNWLLGLGFSQRLAGLVARHVDAKRYLSWREPAYLAGLSEASRQTLDWQGGPMTTREAEAFEADPLFADSLRLRRWDEAAKVAGRPPDLSDLELLAIRVHQAAIP
>2773771068
MRAEQAVAELFALCRQQAQADYIGEAVSQLEHMVQAAELARDEGADEELVLAAFCHDVGHFCAQNSMAGLRRGHERVGANWLLGLGFSQRLAGLVARHVDAKRYLSWREPAYLVGLSEASRQTLDWQGGPMTTREAEAFEADPLFADSLRLRRWDEAAKVAGRPPDLSDLELLAIRVIP
>2632690273
ANAASLHPMSAEQAVAELFALCRQQAQADYIGEAVSQLEHMVQAAELARDEGADEELVLAAFCHDVGHFCAQNSMAGLRRGHERVGANWLLGLGFSQRLAGLVARHVDAKRYLSWREPAYLAGLSAASRQTLHWQGGPMTTPEAKAFEADPLFADSLRLRRWDEAAKVAGRLPDLSGLEQLAIRVHQR
>2648836876
ANAASLHPMSAEQAVAELFALCRQQAQADYIGEAVSQLEHMVQAAELARDEGADEELVLAAFCHDVGHFCAQNSMAGLRRGHERVGANWLLGLGFSQRLAGLVARHVDAKRYLSWREPAYLAGLSAASRQTLHWQGGPMTPPEAKAFEADPLFADSLRLRRWDEAAKVAGRPPDLSGLEQLAIRVHQDPQAQGS
>2647535540
ANATSLHRMNAEQAVAELFALCRQQAQADYIGEAVSQLEHMVQAAELARDEGADEELVLAAFCHDVGHFCAENSMAGLRRGHERVGANWLLGLGFSQRLAGLVARHVDAKRYLSWREPAYLAGLSEASRQTLHWQGGPMTTPEAEAFEADPLFADSLRLRRWDEAAKVAGRPSTDLGDLEQLAIRVYQA
>650775772
MSAEQAVAELFALCRQQAQADYIGEAVSQLEHMVQAAELARDEGADEELVLAAFCHDVGHFLTTNSMAGLGRRGHERVGANWLLGLGFSQRLAGLVARHVDAKRYLSWREPAYLAGLSEASRQTLHWQGGPMTPPEAEAFEADPLFADSLRLRRWDEAAKVAGRPSTDLSDLEQLAIRVHQAAIP
>2688810345
MIPVAAVDQLLALCREQAQADYIGEAVSQLEHMVQAAELARQEGADEELVLAAFCHDVGHFCATARMGELGRQGHERVGAHWLRSLGFPARLCDLVAGHVAAKRYLCAREPGYLAGLSLASRQTLDWQGGPMSEAEACAFERDPLCGEILRLRRWDEAAKVPGLPVDLGWIEALARRVLA
>2708875779
MTPVAAVDQLLAVCREQAQADYIGEAVSQLEHMVQAAELARQEGADEELVLAAFCHDVGHFCATARMGELGRQGHERVGAHWLRSLGFPARLCDLVAGHVAAKRYLCAREPGYLAGLSLASRQTLDWQGGPMSEAEACAFERDPLCGDILRLRRWDEAAKVPGLPVDLGWIEALARRVLA
>2725825660
MNAAQAVTELFALCRQQAQADYIGEAVSQLEHMVQAAELARDEGADEELILAAFCHDVGHFLTANRMGELGRQGHERVGAHWLRGLGFSARLCDLVAGHVDAKRYLCAREPGYLAALSLASRQTLDWQGGPMSEAEAGAFETSPLCADILRLRRWDEAAKVPGRPVELAWIEALALRVA
>2790438436
MDYSKTITQEILQLFEKYGREQYGEDITQEEHALQSAILAEREGFEDEVIIAALLHDIGHLFSEDSEEMGVYGIMSHEKVGADYLREKGFAEIVALLVEGHVEAKRYLTYKYPDYYTQLSEASKKTLEYQGGVMNDDEAKAFELLPHFKLNLKMREWDDMAKIEDLKLPTMADYKAMIEKHLEAKN
>2806913600
MTDLSPQTITDEIFSLYDRYGNESYGESVTQAEHMVQSAQLAEQQGFDEEIILAAFFHDVGHFLEHEPRMGEGAQQHDKLGGDYLRQRGFSEKMAQLVESHVAAKRYLTFRHPDYYETLSDASKQTLKFQGGPMTAAEARKFEQDELFDLKVKMRQWDDEAKIPDRPVNLDRYRSMCLDYLLQ
>2623616096
MKEFEIQATVDALFGLYESYGDTEYIGEPVSVLEHSVQSAQLAHEEGYDDDVVLAALFHDIGHLLPQRPSEDMGFHRRHERVGAEYLLKNGFSDKIAQLVQKHVEAKRYLCWKFPEYFARLSDASRETLAFQGGVMPEREAKAFEAGPYFRLSIKMREWDEAAKETNKPIPDLQLYKEMAVSHLKRTVEAG
>2635155263
MSIIESMLEKRVEAIFGLYESYGDTEYIGEPVSVLEHSIQSAQLAQQGGYDDDVILAAFFHDIGHLLPIGMDMRGFGHRSHERVGANYIIQNGFSQKIADLILNHVQAKRYLTFTNPEYFAKLSEASKETLKFQGGPMTLQEARSFERNSLFQLSLQMREWDEMAKLTDQTIPSLEELKEMSVKHLLSYHGHQNY
>2727815348
MHSLTKPEETVEAIFRLYEQYGSEDYIGEKVSQIEHMTQAAALAEAAGYDDEVILSAFFHDIGHLQEMERMEQYGVVNHENIGYDYLIQKGFSETIAKLVKSHVAAKRYLAFKEPAYYNILSEASKQTLAHQGGKMTEAEALEFEADPLHSLYVQLRRWDDEAKEQNIPVPSLNKYKAIAHLQNK
>2752945719
MKKEQIEQTAHEIIELYKKYGHEDYIGEPVSQLEHMCQCAQLAEEGGYDDEVILAAFFHDIGHLIPEGSTAGNGLVDHEKLGAAYVLEKGFSLKIAKLIESHVNAKRYLTYKDPEYYAQLSEASKQTLQFQGGRMAEAEAAEFEADPLFPLYIALRRWDEQAKLTNKPLPSLEVYQQRIIQHLKQQS
>2595639332
MVPGNIEKTAQEIIGLYEKFGHEDYIGEPVSQIEHMCQCAQLAEDAGYDNDVVLAAFLHDVGHLVDVSATMDKYGMVDHEKLGAAFVLEKGFSLKIAKLIESHVNAKRYLTYKYPEYYNQLSEASKQTLAFQGGKMKAEEAALFEADPLFPLYIVLRKWDEQAKQTHKPLPSLSTYQRIIQHLTQQ
>2771167411
MVPGNIEKTAQEIIGLYEKFGHEDYIGEPVSQIEHMCQCAQLAEDAGYDNDVVLAAFLHDVGHLVDVSATMDKYGMVDHEKLGAAFVLEKGFSLKVAKLIESHVNAKRYLTYKYPEYYNQLSEASKQTLAFQGGKMNAEEAALFEADPLFPLYIVLRKWDEQAKQTHKPLPSLSTYQRIIQHLTQQ
>2771168783
MVPGNIEKTAQEIIGLYEKFGHEDYIGEPVSQIEHMCQCAQLAEDAGYDNDVVLAAFLHDVGHLLPVSATADKYGMVDHEKLGAAFVLEKGFSLKVAKLIESHVNAKRYLTYKYPEYYNQLSEASKQTLAFQGGKMNAEEAALFEADPLFPLYIVLRKWDEQAKQTHKPLPSLSTYRHLTQQQ
>2634891092
METQKRITATVDEIIALYERFGGEDYIGEPVSQIEHMCQCAQLAENEGYDAEVILAAFFHDIGHLHIMAHMDGYGVFEHEKLGADYLIDKGFSKKIAQLVASHVAAKRYLTYRYPEYFEKLSPASRETLAFQGGMMTEEEAIAFENDPLADLYITLRKWDEKAKEEHIPLPSLNHYREMMQTQEN
>2634954093
METQKRITATVDEIIALYERFGGEDYIGEPVSQIEHMCQCAQLAEREGYDAEVILAAFFHDIGHLHIMAHMDGYGVFEHEKLGADYLIDKGFSKKIAQLVASHVAAKRYLTYRYPEYFEKLSPASRETLAFQGGMMTEEEAIAFENDPLADLYITLRKWDEKAKEEHIPLPSLHHYREMMLQHLQT
>2694967731
MTQQEVTQIVKEILALYEQYGDADYIGEPVSQLEHMCQCAQLAEEEGYDNEVILAAFMHDIGHLNLLAEMNGFGIVDHEKLGEVYIRSKGFSEKVAKLVGSHVASKRYLTFKYPEYYAKLSPASKETLVMQGGTMTVEEAEAFEQEELFHLYVTLRRWDEEAKRENVPLVSLQHYERIMEHLLKQ
>2516227328
MTQQEVTQIVKEILALYEQYGDADYIGEPVSQLEHMCQCAQLAEEEGYDNEVILAAFMHDIGHLNLLSEMNGFGIVDHEKLGEVYIRSKGFSEKVAKLVGSHVASKRYLTFKYPEYYAKLSPASKETLVMQGGMMTVEEAEAFEQEELFHLYVTLRRWDEEAKRENVPLVSLQHYERIMEHLLKQ
>2510057675
MTQQEVTQIVKEILALYEQYGDADYIGEPVSQLEHMCQCAQLAEEEGYDNEVILAAFMHDIGHLNLLSEMNGFGIVDHEKLGEVYIRSKGFSEKVAKLVGSHVASKRYLTFKYPEYYAKLSPASKETLVMQGGAMTVEEAEAFEQEELFHLYVTLRRWDEEAKRKNVPLVSLQHYERIMEHLLKQ
>2738729514
MNILAANIANEVIQLYEQYGGSEYAGEKVTQLEHMVQAARLAEQEGYDEEVVLAAFLHDIGHICEENAMDGWGIKDHEEVGADYLREKGFSKRLARLVASHVEAKRYLTWKDPLYYDQLSEASKKTLEYQGGPMLTDEAKAFEEHPLFSLIIKMRHWDDVAKIEHLEVGDLGKYRAMMIRHLEQNYSAV
>2506618508
MNSTLATNIANEIIQLYKQYGGSEYAGEKVTQLEHMVQAARLAEQQGYEEEVILAAFLHDIGHICEHNAMDGWGIKDHEEVGAVFLKEKGFSKRLSRLVESHVEAKRYLTWKDPLYYEQLSEASKKTLEYQGGPMLTDEAVAFEQDPLFHLIIQMRHWDDVAKIEGMEVSGLDRYREMIVRLLES
>2599728052
MNSIQATNIANEIIQLYKQYGGSEYAGEKVTQLEHMVQAARLAEKEGYEEEVILAAFLHDIGHIAAQNAMGGWGIKDHEAIGADFLREKGFSKRLSRLVESHVEAKRYLTWKDPLYFEQLSEASKKTLEYQGGPMLTDEAFAFEQHPLFHLIVQMRHWDDVAKVEFLQVELDRYREMIVRHLIT
>2623476542
MLLQQAEQTVSTIFSLYEKYGAADYIGEPVSQLEHMCQAALLAEQAGSREEVILAAFFHDIGHLCEEGSAGGYGVQDHEKWGGIFLKQHGFSDALIRLVGSHVDAKRYLTFKYPSYYAQLSEASKQTLAYQGGPMTETEAAAFEADPLFADMVRLRTWDDQAKATDQPLPDLQRFKALHHLMNQ
>2776464697
MDYQQALAVTTEIFRLYELHGAEDYIGEPVSQLEHMSQAAQLAELAGCRDEVVLAAFFHDIGHLCAASHGYGVVDHEGLGAAYLEEKGFPSTLAQLVGSHVEAKRYLTYKFPSYYEQLSVASRETLAMQGGPMTEEEAQVFESHPLYTDMVLLREWDDQAKETDMPVPDLARYKEMAIRVLQK
>2582809804
MKTSLDYIFDLYALHGSEDYIGEPVSQLEHMLQSGELARREGQPDEVILAAFFHDLGHLEGVDHMEGFGVVSHEKLGADLLRDAGFSERVASLVESHVEAKRYLTCKHPVYYDLLSEASKATLDLQGGRMNDEEAIAFEKDPLFDLKIKLRYWDDEAKSTEPVGQSLAFYRELAEKHLHQ
>2582666713
MNKDIIDEVFGLYVLHGDEDYIGEPVSQLEHMLQAGELARSEGYDDEVILAAFFHDIGHLLSAEGITMEGYGVVSHESIGADYLRARGFSERLAMLVESHVVAKRYLTYRNPDYYNKLSSASKETLGFQGGMMDEKEALAFEQDPISELKIKLRLWDDEAKLTVPTSQSLDFFRKLAEKHLQQ
>2832858320
MNPEQINTIAEEIIQLYVQHGADDYVGEPVSQLEHMSQCAVLAQQEGYADDVILAAFLHDIGHICRAEESMDGFGVIRHEKVGADFLRSKGFSERVARLVESHVPAKRYLTFKDPEYYNQLSEASKQTLEFQGGRMTAAEATAFEQDDLFNLSIRMRRWDELGKETDQPVVELAQIKEMFIRHLANQ
>2843068859
MEPEQIKNIAEEIIQLYVQHGADDYVGEPVSQLEHMSQCAQLAQQEGYGEDVILAAFLHDIGHICRAEESMDGFGVIRHEKVGADFLRSKGFSERVARLVESHVPAKRYLTFKDPEYYNQLSEASKQTLEFQGGRMTAEEAAAFEADDLFNLSIRMRRWDELGKETDQPVVELGRFKEMFIRHLASR
>2582670771
MKKEEAEIIVDEIFSLYEHHGNADYIGEPVSQLEHMCQAAQLAEAEGYDDEVVLAAFFHDIGHLCEFIMPLMEGGVLDHESIGQEYLVNRGFSDRLAKLVRSHVEAKRFLTFKYPDYFEKLSDASKLTLQHQGGSMNAEEAEAFETDPMFDLFIKMRTWDDLAKITNKALPDLNKYKAVLHLMQNN
>2848473238
MLPHIPDTPQATVEAIFALYEAHGHADYIGEPVSQLEHMWQAAALAEAAGYGEEVVLAAFFHDLGHLTADAAMDGFGAVDHERLGAEYLRARGFSERLATLVESHVLAKRYLTHKHPAYLRRLSPASQATLAFQGGPMGAAEAAAFEQHPDAATIIRLRGWDDQAKEEHYPVGSLDHFKRMALRHLASR
>2792389497
RMTPSSPPTTPQATVDALFALYDARGHDDYIGEPVSQLEHMWQAAALAAAEGYEDEVVLAAFFHDLGHLDGDGSMDGFGAVDHERLGADYLRARGFSERLAALVESHVLAKRYLTHKQPAYLRRLSPASLATLAFQGGPMSAAEATAFEQNPDADLILRLRDWDDRAKEEHRPVGSLEHLKRMALRHLLR
>2719483729
MTPTTTNPQETVAALFALYEAHGDDDYIGEPVSQLEHMWQAAALAQANGYEDEVVLAAFFHDLGHLCAHGGAMSGFGAVDHERLGADYLRARGFSERLAALVESHVLAKRYLTHKYPEYLRRLSPASQATLAFQGGVMSAVEAAAFEQNPDADIIIRLREWDDQAKEEHRPVGSLDHLKQMTLRHLANQ
>2860290896
MTPTTTNPQETVEALFALYAAHGGDDYIGEPVSQLEHMWQAAALAKAEGYDDEVVLAAFFHDLGHLDAASMDGFGAVDHERLGADYLRARGFSERLAALVESHVLAKRYLTHKYPEYLRRLSPASQATLAFQGGVMSAAEAAAFEHNPDAATIVRLREWDDQAKEAHRPVGPLDSLKMALQHLLNQ
>2506646084
MTFNPVAIVDSLFALYELHGNDDYIGEPVSQLEHMSQAAALAEAEGFEDEVILAAFFHDIGHLCAADGESMDGFNVDHEKIGGDYLRKQGFSERMAALVESHVVAKRYLTYKFPEYYQQLSEASKATLQFQGGVMTAEEAREFELNPDAELIIKIRTWDDMAKETSIPVNNIDILQKAISHLVKN
>2775567058
MTLHATAIVNHVFALYELHGDDDYIGEPVSQLEHMSQAAALAEAEGFEDEVILAAFFHDIGHLCAAGGETLSMDGFNVDHEKIGADYLRKQGFSERVAALVESHVVAKRYLTYKFPQYYQQLSEASKATLQFQGGVMTAAEAAEFELNADAELIIKLRQWDDMAKETSIPVNIDHIKQKAINHLTH
>2694976475
MPVSARNAQIIVNEIFALYEKHGDEDYIGEPVSQLEHMSQAAALASAEGYDDEVILAAFFHDIGHLCASDEASMDGMAADHEKLGAEYLSEKGFSDRLTQLVQSHVIAKRYLTYKFPEYYEKLSDASKTTLNFQGGRMSTEEAAEFESHPDATLMIQLRYWDDKAKETHLEVNITFLKQLSLKHLSN
>2728053888
MTVSARNAQIIVNEIFALYEKHGDEDYIGEPVSQLEHMSQAAALAAADGHDDEVILAAFFHDIGHLCADAASMDGMGAVDHEKLGAEYLSEKGFSDRLTQLVQSHVIAKRYLTYKFPKYYEKLSDASKVTLEFQGGRMSAEEGAAFEAHPDAELMIQLRYFDDKAKETHMEVNITFLKQLSIKHLSN
>2671154324
MLALSTETKVDKVFALYEKYGDEDYIGEPVSQLEHMSQAAALAEAEGHDDEVILAAFFHDIGHLCAPGESMDGMNVDHEKLGADFLRELGFSERLATLVESHVVAKRYLTYKYPEYYNKLSPASKTTLEFQGGVMNAEEAHTFEANPDAELIIKLRYWDDKAKEMHIPVDNINHIKSLAVKHLNKDN
>2849167352
MLALSTETKVEKVFALYEKYGDEDYIGEPVSQLEHMSQAAALAEAEGHDDEVVLAAFFHDIGHLCAPHGENVDHEKLGADFLRELGFSERLATLVESHVIAKRYLTYKYPEYYNKLSPASKTTLEFQGGVMSTEEAHAFEANPDAELIIKLRYWDDKAKEMHIPVDNIKHLKSLAVKHLNKGN
>2824263041
MSPTINPEAVVNEVFSLYEKHGDEDYIGEPVSQLEHMSQAARLAEEEGYDDEVILAAFFHDIGHLCAGAQTMDGMNMDHEKLGADYLLAHGFSERIAELVQAHVIAKRYLTYRYAEYYNKLSPASKVTLEFQGGMMSPEEAAAFEQKPDLDLIIRLRYWDDMAKETDVAVNNIGHLKMLNRAV
>2609591491
MRSAANNHKAIVNEVFSLYEKFGDEDYIGEPVSQLEHMSQAAALAQEEGYDDEVILAAFFHDIGHLCAEEGESMDGMNVDHEKLGADYLLERGFSERVANLVQGHVLAKRYLTYKYPEYYNKLSEASKTTLEFQGGRMSKEEADEFELNPDADLIIRLRYWDDMAKEMNVPVDNVVHLKELALAHLDG
>2597214191
MRVPKNNNQAIVNEVFSLYEKFGDEDYIGEPVSQLEHMSQAASLAEEEGYDDEVILAAFFHDIGHLCADAEAGSMDGMNVDHEKLGADYLLEKGFSERVAALVQGHVLAKRYLTYKYPEYYNKLSSASKTTLEFQGGVMSSAEADEFEQNPDAELIIRMRYWDDTAKEMNVPVNNIEYLKKLALDHLNR
>2849197103
YIIMRSPKNNNQAIVNEVFSLYDKFGDEDYIGEPVSQLEHMSQAALLAEEEGYDDEVILAAFFHDIGHLCADEAESMDGMNVDHEKLGADYLLERGFSERVAALVQGHVLAKRYLTYKYPEYYNKLSPASKTTLEFQGGVMSSMEADEFEANPDAELIIRLRYWDDTAKEMNVPVNNVEYLKKLALDHLNR
>2824415534
MSYSAYDPHAVIKEVFSLYEKFGDEDYIGEPVSQLEHMSQAAALAQAEGYDDEVVLAAFFHDIGHLCTEAGEASMDGMNVDHEQIGADFLLERGFSERVANLVQGHVIAKRYLTYKYPEYYNRLSDASKATLNFQGGVMTEDEAADFELNPDAELIIRLRYWDDMAKEMNIPVNIQHLKNIALTHLQQ
>2849321632
MTYSAYNPQAVVKEVFSLYEKFGDEDYIGEPVSQVEHMSQAAALAQAEGYDDEVVLAAFFHDIGHLCAEAEAMNGMNVDHEQIGADFLLERGFSERVANLVQGHVIAKRYLTYKYPEYYNRLSDASKATLNFQGGVMSAAEAADFELNPDAELIVRLRYWDDMAKEINTPVNIGYLKNIALNHLLQ
>2686407029
MTYSAYDPQAVVNEIFSLYEKYGDEDYIGEPVSQLEHMSQAAALAKAEGFDDEVVLAAFFHDIGHLCAEAAEDGMNVDHEQIGADFLLERGFSERVANLVQGHVIAKRYLTFKYPEYYNRLSDASKATLNFQGGVMTADEAANFELNPDSELIIRLRYWDDMAKEMNTPVNIDYLKGIALAHLQQ
>2671577618
MATNSYDPQCVIKEVFSLYEKYGDEDYIGEPVSQLEHMSQAAALAQAEGFDDEVILAAFFHDIGHLCEDGTESMDGLNVDHEQLGADYLLERGFSERVANLVQGHVIAKRYLTYKFPEYYNRLSDASKTTLNFQGGVMTESEAADFELNPDAELIIRLRYWDDMAKETHVPVNIDHLKKIALAHLQQ
>2599479428
MAPSQYNPNAVVDEVFSLYEKFGDADYIGEPVSQLEHMSQAASLAEAEGYDDEVVLAAFFHDIGHLCADAEAGSMDGMNVDHERLGADYLLERGFSERVANLVQGHVIAKRYLTYKYPEYYNRLSDASKATLEFQGGVMTAAEAAEFELNQDAELIIRLRYWDDMAKEMHVPVNNLDHLKAIAQVVNE
>2823743345
MAPSQYNPKAVVDEVFSLYEKFGDADYIGEPVSQLEHMSQAASLAEAEGYDDEVVLAAFFHDIGHLCADAEAGSMDGMNVDHERLGADYLLERGFSERVANLVQGHVIAKRYLTYKYPEYYNRLSDASKATLEFQGGVMTAAEAAEFELNQDAELIIRLRYWDDMAKEMYVPVNNLDHLKAIALAVNE
>2840967234
MVPSHYNPKAVVAEVFSLYEKFGDADYIGEPVSQLEHMSQAASLAEAEGYDDEVVLAAFFHDIGHLCADAEEAMDGMNVDHERLGADYLLERGFSERVANLVQGHVIAKRYLTYKYPEYYNRLSDASKATLEFQGGVMTEAEAAEFELNQDAELIIRLRYWDDMAKEMHVPVNLDHLKAIALAHLQV
>2616771373
MAPSRYNPKAVVDEVFSLYEKFGDADYIGEPVSQLEHMSQAAALAEAEGYDDEVILAAFFHDIGHLCAEEAGSMDGMNVDHERLGADYLLERGFSERVANLVQGHVIAKRYLTYKYPEYYNRLSDASKATLEFQGGVMTAEEAAEFELNQDAELIIRLRYWDDMAKEMHVPVNNVDHLLAHLQVVNE
>2757727195
MAPSQYNPKAVVDEVFSLYEKFGDADYIGEPVSQLEHMSQAAALAEAEGYDDEVVLAAFFHDIGHLCADAEESMDGMNIDHERLGADYLLERGFSERVANLVQGHVIAKRYLTYKHPEYYNQLSDASKATLEFQGGVMTAEEAAEFELNQDAELIIRLRYWDDMAKEMHVPVNNVDHLLAHLQVVNE
>2653792927
MAPSQYNPKAVVDEVFSLYEKFGDADYIGEPVSQLEHMSQAADLAEAEGYDDEVVLAAFFHDIGHLCAEEAGSMDGMNVDHERLGADYLLERGFSERVANLVQGHVIAKRYLTYKYPEYYNRLSDASKATLEFQGGVMTADEAAEFELNQDAELIIRLRYWDDMAKETHVAVNNIDHLLAHLQVVNG
>2843460438
MAPSQYNPKAVVDEVFSLYEKFGDADYIGEPVSQLEHMSQAAALAEAEGYDDEVVLAAFFHDIGHLCAEEAGSMDGMNVDHERLGADYLLERGFSERVANLVQGHVIAKRYLTYKYPEYYNRLSDASKATLEFQGGVMTAEEAAEFELNQDAELIIRLRYWDDIAKETHVPVNNIDHLLAHLQVVNE
>2852265392
MAPSQYNPKAVVDEVFSLYEKFGDADYIGEPVSQLEHMSQAAALAEAEGYDDEVVLAAFFHDIGHLCADAEEAMDGMNVDHERLGADYLLERGFSERVANLVQGHVIAKRYLTYKYPEYYNRLSDASKATLEFQGGVMTAEEAAEFELNQDAELIIRLRYWDDMAKETHVPVNIDHLKAMAHQVVNE
>2840673946
MAPAQYNPKAVVEEVFSLYERFGDADYIGEPVSQLEHMSQAAALAEAEGYDDEVVLAAFFHDIGHLCADAEESMDGMNVDHERLGADYLLERGFSERVANLVQGHVIAKRYLTYKYPEYYNRLSDASKATLEFQGGVMTEAEAADFELNPDAELIVRLRYWDDMAKEMEVPVNNIAQLLSHLQTVNS
>2590838345
MAQYNPKAVVEEVFSLYERFGDADYIGEPVSQLEHMSQAAALAEAEGYDEEVILAAFFHDIGHLCAAGSMDGMNVDHERLGADYLLERGFSERVANLVQGHVIAKRYLTYKYPEYYNRLSEASKATLEFQGGVMSADEAADFELNPDAELIVRLRYWDDMAKEMNVPVNNIEHLLNHLQTVNA
>2596432906
MAQYNPKAVVEEVFSLYERFGDADYIGEPVSQLEHMSQAAALAEAEGYDEEVILAAFFHDIGHLCADAEEAMDGMNVDHERLGADYLLERGFSERVANLVQGHVIAKRYLTYKYPEYYNRLSEASKATLEFQGGVMSADEAADFELNPDAELIVRLRYWDDMAKEMNVPVNNIDHLKQMALTVNA
>2849175877
MAFSQYNPHAVVKEVFSLYEKFGDEDYIGEPVSQLEHMSQAAALAQAEGYDDEVVLAAFFHDIGHLCADAEDVESMDGMNVDHEKLGADYLLERGFSERVANLVQGHVIAKRYLTYKFPEYYNRLSDASKTTLDFQGGVMTADEAADFELNPDAELIVRLRYWDDMAKEMHVPVDNIDGLMALTHQLVNS
>2849192343
MAFSQYNPLAVVNEVFSLYEKFGDEDYIGEPVSQLEHMSQAAALAQAEGFDDEVILAAFFHDIGHLCADAEEAGSMDGMNVDHEKLGADYLLERGFSERVANLVQGHVIAKRYLTYKYPEYYNRLSDASKGTLQFQGGVMTDEEASDFELNPDAELIIRLRYWDDMAKEMNQPVNNLDYLKSIAQLVNS
>2690498144
MAFSQYDPQAVVNEVFSLYVKFGDEDYIGEPVSQLEHMSQAAALAQAEGFDDEVVLAAFFHDIGHLCADAEEAGSMDGMNVDHEKLGADYLLERGFSERVANLVQGHVIAKRYLTYKYPEYYNRLSDASKATLEFQGGVMTEEEATDFESNPDAELIIRLRYWDDMAKEMNQPVNNLDYLKSIAQLVNS
>2823760284
MAFSQYDPQAVVNEVFSLYEKFGDEDYIGEPVSQLEHMSQAAALAQAEGFDDEVILAAFFHDIGHLCADAEEAGSMGMNVDHEKLGADYLLERGFSERVANLVQGHVIAKRYLTYKYPEYYNRLSDASKGTLEFQGGVMTEEEATDFELNPDAELIIRLRYWDDMAKEMHQPVNNIDYLKSIAQLVNS
>2586881269
MEKSLSPQLIVDEVFALYEAHGNDDYIGEPVSQLEHMSQAANLALAEGYDDEVILAAFFHDIGHLCAAGSAVMDGMNLNHEQIGADYLLARGFSTRVAKLVNGHVIAKRYLTYKYPEYFDKLSPASRVTLGFQGGPMNALEAAAFETDPDLDITIRMRFWDDEAKLTEIPVNMNQLKAIAIAHLSN
>2802703804
MMEKSLNPQLIVDEVFALYEAHGNDDYIGEPVSQLEHMSQAANLALAEGYDDEVVLAAFFHDIGHLCAAGSTVMDGMNVNHEQIGADYLLARGFSARVAKLVKGHVIAKRYLTYKYPEYFDKLSPASRVTLGFQGGPMNAMEAAAFETDPDLDIIIRMRFWDDEAKLTEIPVNINQLKAIAIAHLSN
>2846640023
MELEHYTPEQVVDKVFALYEQHGDEDYIGEPVSQLEHMAQAADLAKAEGYDDEVVLAAFFHDIGHLCAAEGEASMDGMNVDHEKLGHDYLLNLGFSKRLANLVQGHVIAKRYLTFKYPDYYEKLSPASRATLNFQGGVMTAEEAVEFEANPDKDLIIRFRHWDDEAKVEHVPVTSVNELKQMANQAVA
>2852626242
MPLTSRTPEQVVDQVFALYEQHGDEDYIGEPVSQLEHMAQAAALAQNEGYDDEVVLAAFFHDIGHLCAAEGEAMAGMNVDHEKLGADYLLKLGFSKRLTALVQSHVIAKRYLTYKYPEYYEKLSPASRATLSFQGGVMSAHEAAVFEANPDKELIIRFRHWDDEAKIEHLPVTNIRHLKQMANRTTA
>2623227694
MTTIPTSPELIVEEVFALYTLHGDEDYIGEPVSQIEHMSQAAALAEAEGYDDEVILAAFFHDLGHLQAAMDGFGAVDHEKLGAEYLRERGFSDRLANLVQGHVIAKRYLTYKHPEYYKKLSPASKATLNFQGGVMSAAEAAQFELNPDANLIVRMRYWDDEAKLEEIPVNINHLMDIAINHLKR
>2731631948
MNKTTQTPEEIVDEVFDLYTLHGDEDYIGEPVSQLEHMSQAANLAQVEGYEDEVVLAAFFHDIGHLCAAGAEGSMGGMNIDHEKLGADYLIDKGFSTRLATLVNGHVIAKRYLTYINPDYFEKLSPASRVTLEFQGGVMTINEAAEFEKNPDAELIVRMRYWDDEAKLTETPVNNIEYLKSIAIKHLYQ
>2690425055
MENFLSPEDIVKEVFALYENHGHEDYIGEPVSQLEHMSQAASLADAEGYDDEVVLAAFFHDIGHLCVSGAKGSMDGMNINHEKLGADYLLARGFSARLARLVNGHVLAKRYLTYKHPEYFDKLSEASRTTLNFQGGRMTAAEAAEFERDPDATLIIRMRYWDDEAKLTEVPVNNLYYLKEIALNHLNQ
>2738853059
MENFLSPEDIVKEVFALYENHGHEDYIGEPVSQLEHMSQAASLADAEGYDDEVVLAAFFHDIGHLCVSGTKSMDGMNINHEKLGADYLLARGFSARLARLVNGHVLAKRYLTYKHPEYFDKLSEASRTTLNFQGGRMTAAEAAEFEQDPDAALIIRMRYWDDEAKLTDLPVNNLYHLKEIALNHLNQ
>2843086211
MPLPVHTPEEIADEVFGLYEQHGDEDYIGEPVSQLEHMAQAAALAEAEGYDDEVILAAFFHDIGHLCAAGAEGSMDGMNVDHEKLGADYLLDMGFSARVATLVQSHVVAKRYLTFKHPDYYEKLSPASRVTLGFQGGVMSADEAAAFEANPDKDLIIRFRYWDDEAKLQNIPVNNVAHLKAMAVAHLRR
>2775678575
MTTTAYSPEEIVDEVFALYEQHGDEDYIGEPVSQIEHMSQAAMLAQAEGYDDEVVLAAFFHDIGHLCAAGAEGSMDGMNIDHEKLGADYLLARGFSPRLANLVNGHVIAKRYLTYKHPEYFEKLSPASRATLNFQGGVMDADEAAEFERNPDADLIIRMRYWDDEAKLQNIPVNNVAHLKAIAVKHLKRV
>2829968480
MATTAFTSPEEIVDEVFALYTQHGDEDYIGEPVSQLEHMSQAAMLAQAEGYDDEVVLAAFFHDIGHLCAAGAESMDGMNIDHEKLGADYLLARGFSPRLANLVNGHVIAKRYLTYKHPEYFEKLSPASRATLNFQGGVMSAEEAARFEQNPDADLIIRMRYWDDEAKLQNTPVNNVAQLKAMAVSHLKR
>2687248985
MPSSLHQPEEIVVEVFALYERHGDDDYIGEPVSQLEHMSQAAALAQAEGYDDEVILAAFFHDIGHLCASSESMDGMNVDHEKLGAEYLISRGFSHRLANLVNGHVIAKRYLTFKHPEYYEKLSPASRVTLNFQGGVMSAAEAAEFENHPDADLIVRMRYWDDEAKLQNIAVDNIAFLKAIALKHLQHN
>2846145123
KSPMTLTSRTPEEIVDEVFALYELHGDEDYIGEPVSQLEHMSQAAVLAEAEGYDGEVILAAFFHDIGHLCATSESMDGMNIDHEKLGHDYLVERGFSERLAGLVNAHVIAKRYLTYKYPEYYEKLSPASKVTLGFQGGVMSAEEAAAFETNPDADLIVRMRYWDDEAKLEHIPVDNVAHLKELALAHLKR
>2846635380
MPLMPLTPEKIVDEVFALYELHGNEDYIGEPVSQLEHMSQAAALAEAEGHDDEVILAAFFHDIGHLCASAESMDGMNVDHEKLGADYLLERGFSTRLANLVNGHVIAKRYLTYKYPEYFDKLSPASKVTLGFQGGVMSAAEASIFEQHPDADLIIRMRYWDDEAKLQNVAVNNVAHLKSIALSHLKR
>2582814542
MNAQQKQNSIDEIFGMYKQFGVSEYVGEPVSLIEHMSQSAQLAMQAGFDEEVILAAFFHDIGHMCEENSMGIYGAKSHEKIGADYLRSKGFSERMAKLVENHVQAKRYLTFKHPEYFSNLSEASKKTLEYQGGSMNAEEAAQFESDPLFEISILMRRWDEEAKLTEIPLVDLEKIKSSALKALDFA
>2619918419
MKTIKERIEDVFSLYERFGAADYIGEPVSQLEHMSQTAQLAIDEGFDDEVVLAAFFHDIGHLCSENNMNGYGIKSHEKIGADFLRDLGFPERVARLVENHVQAKRYLTHKYPSYYDALSEASKQTLALQGGVMTAEEAEHFQHDPLFDLSLLLRKWDELAKETNHPVINLSEMRRKAENVLAGIKINTF
>2676898561
MNPELLIDKIFTLYELHGHDDYIGEPVSQLEHMAQAAQLAEREGFDEEVILAAFFHDIGHLCASSSAMDGYGVVSHEKIGADFLRAHGFSERVARLVEGHVQAKRYLTYKYPDYYNRLSEASQQTLRFQGGRMSPDEAEQFEVSPLFGVSLRMRHWDEEAKEEHLPVPDLKRYKKMAQRHLEQQGFVFSD
>2532507306
MSSAEQRVDEVFGLYRRHGHSDYIGEPVSQVEHMSQAAQQAMAEGFDDEVVLAAFFHDIGHICADEAAMGGYGAVSHERLGADYLRRQGFSERLARLVEYHVQAKRYLTLRQPGYYQRLSEASRRTLEYQGGVMSAAQADAFERDPLCQVSLRMRHWDEEAKQVDVPLVDLALLRARALRLLSA
>2703156311
MTAEQVIADIFGLYERYGAADYIGEQVSQIEHMSQAAQLAMAEGFDDEVILAAFFHDVGHLCGQGGDDMGGYGVVSHERLGADYLRRAGFSERMARLVEYHVQAKRYLTFSQPDYYARLSEASRHTLAYQGGVMNAEQARAFEQDPLYAVSLRMRDWDERAKQMHVPVLNLKILKAKARRLLAA
>2655689525
MHPEQVIDEVFGLYEQHGTADYIGEAVSQIEHMSQAAQQAVAEGFDDEVVLAAFFHDIGHLCDQRAEGGYGVVSHERLGADYLRRAGFSERLTRLVEYHVQAKRYLTFSQPDYYAQLSEASRRTLAYQGGVMSAVEARAFEQDPLCAVSVRLRYWDEQAKQANVPLLDLEWLKAKARRLLTAQS
>2864855854
MHPEQVIAEVFGLYEQHGTADYIGEAVSQIEHMSQTAQQAVAEGFDDEVVLAAFFHDIGHLCDQRAESMGGYGVVSHERLGADYLRRAGFSERLARLVEYHVQAKRYLTFSQPDYYAQLSEASRRTLAYQGGVMSAVEARAFEQDPLCAVSVRLRYWDEQAKQANVPLLDLAWLKAKARRLLTAQS
>2714294239
MHPEQVIAEVFGLYEQHGTADYIGEAVSQIEHMSQAAQQAVAEGFDDEVVLAAFFHDIGHLCDQRAESMGGYGVVSHERLGADYLRRAGFSERLARLVEYHVQAKRYLTFSQPDYYAQLSEASRRTLAYQGGVMSAVEARAFEQDPLCAVSVRLRYWDEQAKQANVPLLDLAWLKAKARRLLQS
>650145661
MTNREQGVDEVFGLYERYGTADYIGEPVSQIEHMSQTAQLAMAEGFDDEVVLAAFFHDIGHICGEGGENMGGYGVVSHERLGADYLRRAGFSERMTKLVEYHVQAKRYLTFSQPDYYARLSEASRRTLGYQGGVMSAEEARVFEQDPLCRISLRMRHWDEQAKHRHVPLLDLAMLKAKARQVRR
>2664870229
MSRERLIAELFGLYERHGTADYIGEPVSQIEHMSQAAQCAMNEGFDDEVVLAAFFHDIGHLCSGEGMGGYGVLSHERLGADYLRRAGFSERMAKLVEYHVQAKRYLTFTQPDYYAQLSEASRRTLAYQGGVMTAQQAQAFEQDPLCHISLRMRHWDEQAKQMHVSLLDLEVLKAKALRLSR
>2769503012
MTRERLLAELFGLYERHGTADYIGEPVSQIEHMSQAAQLAMAEGFDDEVVLAAFFHDIGHLCGQGGEMGGYGVLSHERLGADYLRRAGFSERMARLVEYHIQAKRYLTFKQPDYYAQLSEASRRTLAYQGGVMTAQQAQAFEQDPLCHISLRMRHWDEQAKQMHISLDLEVLKAKALRLLAD
>2769561376
MTRERLLAELFGLYERHGTVDYIGEPVSQIEHMSQAAQLAMAEGFDDEVVLAAFFHDIGHLCGQGGEMGGYGVLSHERLGADYLRRAGFSERMARLVEYHVQAKRYLTFKQPDYYAQLSEASRRTLAYQGGVMTAQQAQAFEQDPLCHISLRMRHWDEQAKQMHVSLDLEVLKAKALRLLAD
>2769566279
MTRERLLAELFGLYERHGTADYIGEPVSQIEHMSQAAQLAMAEGFDDEVVLAAFFHDIGHLCGQGGEMGGYGVLSHERLGADYLRRAGFSERMAKLVEYHVQAKRYLTFKQPDYYAQLSEASRRTLAYQGGVMTAQQAQAFEQDPLCHISLRMRHWDEQAKQMHISLDLEVLKAKALRLLAD
>2769508836
MTRERLLAELFGLYERHGTADYIGEPVSQIEHMSQAAQLAMAEGFDDEVVLAAFFHDIGHLCGQGGEMGGYGVLSHERLGADYLRRAGFSERMAKLVEYHVQAKRYLTFKQPDYYAQLSEASRRTLAYQGGVMTAQQAQAFEQDPLCHISLRMRHWDEQAKQMHVSVDLEVLKAKALRLLAD
>2769519335
MTRERLLAELFGLYERHGTADYIGEPVSQIEHMSQAAQLAMAEGFDDEVVLAAFFHDIGHLCGQGGEMGGYGVLSHERLGADYLRRAGFSERMAKLVEYHVQAKRYLTFKQPDYYAQLSEASRRTLAYQGGVMTAQQAQAFEQDPLCHISLRMRHWDEQAKQMHVSLLDLEVLKAKALRLSR
>2807706987
MTRERLLAELFGLYERHGTADYIGEPVSQIEHMSQAAQLAMAEGFDDEVVLAAFFHDIGHLCGQGGEGMGGYGVLSHERLGADYLRRAGFSERMAKLVEYHVQAKRYLTFKQPDYYAQLSEASRRTLAYQGGVMTAQQAQAFEQDPLCHISLRMRHWDEQAKQMHVSLLDLEVLKAKALRLLAS
>2794731593
MMNPEQAIAEVFGLYEQHGAADYIGEPVSQIEHMSQAAQLAMAEGFDDEVVLAAFFHDIGHLCGQGGESMGGYGVASHERLGADYLRRVGFSERLARLVEYHVEAKRYLTFSQPDYYARLSEASRRTLAYQGGAMTPDEARAFEQDPLYAISLRLRHWDEQAKQAQVPVLDLQLLKAKAARLLAA
>2738859149
MMNPQQVIAEVFGLYEQHGTADYIGEAVSQLEHMSQAAQWAMAEGFDDEVVLAAFFHDIGHLCGQGGANMGGYGVVSHERLGADYLRRVGFSERLARLVEYHVEAKRYLTFSQPDYYARLSEASRRTLAYQGGAMTPDEARAFEQDPLYAISLRLRHWDEQAKQAQVPVLDLQVLKAKAARLLVA
>2617956591
MSPEQAIAEVFGVYEQHGMADYIGEPVSQIEHMSQTAQQAMAEGFDDEVVLAAFFHDIGHLCGQGGENMGSYGVVSHERLGADYLRRAGFSERMARLVEYHVQAKRYLTFSQPGYYARLSEASRRTLAYQGGMMSVEEAQAFEQDPLCAVSLRMRHWDEQAKHVSIPVLDLEVLKAKARHLLAA
>2689555191
MMTPEQAITEVFGVYEQHGTADYIGEPVSQLEHMSQAAQQAMAEGFDDEVVLAAFFHDIGHLCGQGGENMSGYGVVSHERLGADYLRRAGFSERLVKLVEYHVQAKRYLTFSQPGYYARLSEASRRTLGYQGGMMSAKEAQAFEQDPLCAVSLRMRHWDEQAKQISIPVLDLEVLKAKARQLLAA
>2745598349
MMTPEQAIAEVFGVYEQHGRADYIGEPVSQLEHMSQAAQQAMAEGFDDEVVLAAFFHDIGHLCGQGGENMSGYGVVSHERLGADYLRRAGFSERLVKLVEYHVQAKRYLTFSQPGYYARLSEASRRTLGYQGGMMSAEEAQAFEQDPLCAVSLRMRHWDEQAKQISIPVLDLEVLKAKARHLLAA
>2549948281
MNPEQAITEVFGLYERHGTADYIGESVSQIEHMSQAAQLAMAEGFDDEVVLAAFFHDIGHLCDEGGAMGGYGVVSHERLGADYLRRAGFSERLARLVEYHVEAKRYLTFSQPDYYERLSEASRRTLVYQGGVMSAEEARAFEQDPLCAVSLRLRHWDEEAKVMQVPVLDLEVLKAKARRVLAAA
>2755218251
MGREQLIAEVFGLYERHGAADYIGEPVSQIEHMSQAAQLAMAEGFDDEVVLAAFFHDIGHLCGQGEENMGGYGVVSHERLGADYLRRAGFSERMATLVESHVQAKRYLTFSQPDYYARLSEASRRTLAYQGGVMTAEEAQAFEQDPLCAVSVRMRHWDEQAKEMHVALDLEVLKAKALQLLVD
>2639761217
MMSPEQAIADVFGLYERHGAADYIGEPVSQLEHMSQAAQLAMAEGVDDEVILAAFFHDIGHLCGQGGENMGGYGVVSHERLGADYLRHAGFSERLARLVEYHVLAKRYLTFSQPDYYARLSEASRRTLAYQGGVMSAEEAKAFEQDPLYAISLRLRHWDEQAKQTHVPVLDLELLKAKARQVLAA
>2657689902
MNPEQAIAEVFGLYEQHGAADYIGEPVSQIEHMSQAAQWAMAEGFDDEVVLAAFFHDIGHLCGEGGAMGGYGVVSHERLGADYLRRAGFSERIARLVEYHVQAKRYLTFSQPSYYARLSEASRITLGYQGGVMTAEEAQAFEQDPLYLISLRLRHWDEQAKQMRVPLLDLEVLKAKARKVLAA
>2702915920
MDREQAIAAVFGLYEQHGTADYIGEPVSQLEHMSQAAQQAMAEGFDDEVVLAAFFHDIGHLCGQGGENMGGYGVVSHERLGADYLRRAGFSERLAKLVEYHVQAKRYLTFTQPHYYARLSEASLRTLGYQGGVMTAEEAQTFEQDPLCEVSLRMRHWDEQAKAMHVPVVDLELLKCKARRLLGLPA
>2769480184
MSPEQAIAEVFGLYEAHGTADYIGEPVSQIEHMSQAAQLAMAEGFDDEVVLAAFFHDIGHLCGRGDAMGGYGVVSHERLGADYLRRAGFSERMTRLVEYHVQAKRYLTFSQPGYYARLSDASRRTLAYQGGVMNAEEAVAFEQDPLCAVSLRMRYWDEQAKKIHVPVDLEVLKAKARKLLMP
>2639627819
MSPEQAITQVFGLYEQHGTADYIGEPVSQIEHMSQAAQLAMAEGFDDEVVLAAFFHDIGHLCGQGGAMGGYGVVSHERLGADYLRRAGFSERLARLVEYHVQAKRYLTFSQPDYFARLSEASRRTLGYQGGVMSAEEARAFEQDPLYAVSLRMRHWDEQAKQMQVPMLDLEVLKAKARQVLMTA
>2541829087
MSPEQAIAQVFGLYEQHGTADYIGEPVSQIEHMSQAAQLAMAEGFDDEVVLAAFFHDIGHLCGQGGAMGGYGVVSHERLGADYLRRAGFSERLARLVEYHVQAKRYLTFSQPDYFARLSEASRRTLGYQGGVMSAEEARTFEQDPLYAVSLRMRHWDEQAKQMQAPVLDLEVLKAKARQVLMTA
>2760577845
MSPEQAIDQVFGLYEQHGTADYIGEPVSQIEHMSQAAQLAMAEGFDDEVVLAAFFHDIGHLCGQGGAMGGYGVVSHERLGADYLRRAGFSERLARLVEYHVQAKRYLTFSQPDYFARLSQASRRTLAYQGGVMSAEEARTFEQDPLYAVSLRMRHWDEQAKQMQVPVLDLEVLKAKARQVLMTA
>2601693494
MSPEQAIDQVFGLYEQHGTADYIGEPVSQIEHMSQAAQLAMAEGFDDEVVLAAFFHDIGHLCGQGGANMGGYGVVSHERLGADYLRRAGFSERLARLVEYHVQAKRYLTFSQPDYFARLSEASRRTLAYQGGVMSAEEARTFEQDPLYAVSLRMRHWDEQAKQMQVPVDLEVLKAKARQVLMTA
>2562293011
MSPEQAIAQVFGLYEQHGTADYIGEPVSQIEHMSQAAQLAMAEGFDDEVVLAAFFHDIGHLCGQGGAMGGYGVVSHERLGADYLRRAGFSERLARLVEYHVQAKRYLTFSQPDYFARLSEASRRTLAYQGGVMSAEEARTFEQDPLYAVSLRMRHWDEQAKQMQVPVLDLEVLKAKARQVLTTA
>2675454990
MSPEQATAQVFGLYEQHGTADYIGEPVSQIEHMSQAAQLAMAEGFDDEVVLAAFFHDIGHLCGQGGAMGGYGVVSHERLGADYLRRAGFSERLARLVEYHVQAKRYLTFSQPDYFARLSEASRRTLAYQGGVMSAEEARTFEQDPLYAVSLRMRHWDEQAKQMQVPVLDLEVLKAKARQVLMTA
>2644620118
MNPEQAIVQVFGLYEQHGTADYIGEPVSQIEHMSQAAQLAMAEGFDEEVVLAAFFHDIGHLCGQGGAMGGYGVVSHERLGADYLRRAGFSERLARLVEYHVQAKRYLTFSQPDYLARLSQASRRTLGYQGGVMSAEEARTFEQDPLYAVSLRMRHWDEQAKQTQVPVLDLQLLKAMAARLLAA
>2597866581
MSPEQAIAQVFGLYEQHGTADYIGEPVSQIEHMSQAAQLAMAEGFDDEVVLAAFFHDIGHLCGQGCANMGGYGVVSHERLGADYLRRAGFSERLAKLVEYHVQAKRYLTFSQPDYFARLSQASRRTLGYQGGVMSAEEARAFEQDSLYAVSLRMRHWDEQAKQTQVPVLDLQLLKAMAARLLAA
>2651121884
MSPEQAIAQVFGLYEQHGTADYIGEPVSQIEHMSQAAQLAMAEGFDDEVVLAAFFHDIGHLCGQGGANMGGYGVVSHERLGADYLRRAGFSERLAKLVEYHVQAKRYLTFSQPDYYARLSQASRRTLGYQGGVMSAEEARAFEQDSLYAVSLRMRHWDEQAKQTQVPVLDLQLLKAMAARLLAA
>2574528098
MNPEQAIAQVFGLYEQHGTADYIGEPVSQLEHMSQAAQLAMAEGFDDEVVLAAFFHDIGHLCGQGGAMGGYGVVSHERLGADYLRRAGFSERLAKLVEYHVQAKRYLTFSQPDYFARLSQASRRTLGYQGGVMSAEEARAFEQDPLYALSLRMRHWDEQAKQTQVPVLDLQLLKAMAARLLAA
>2777924214
MNPEQAIAQVFGLYEQHGTADYIGEPVSQLEHMSQAAQLAMAEGFDDEVVLAAFFHDIGHLCSQGGANMGGYGVVSHERLGADYLRRAGFSERLAKLVEYHVQAKRYLTFSQPDYFARLSQASRRTLGYQGGVMSAEEARAFEQDPLYAVSLRMRHWDEQAKQTQVPVLDLQLLKAMAARLLAA
>2686387950
MNPEQAIADVFGLYEQYGTADYIGEPVSQLEHMSQAAQLAMAEGVDDEVVLAAFFHDIGHLCGQGGENMDGYGVVSHERLGADYLRRAGFSERMAKLVEYHVQAKRYLTFVQPDYYARLSEASRRTLVYQGGVMSAEEARAFEQDPLCAVSLRMRHWDEQAKGVNVPVLDVEVLKVMLR
>2744279438
MNPEQAIADVFGLYEQYGTADYIGEPVSQLEHMSQAAQLAMAEGVDDEVVLAAFFHDIGHLCGQGGENMDGYGVVSHERLGADYLRRAGFSERMAKLVEYHVQAKRYLTFVQPDYYARLSEASRRTLAYQGGVMSAEEARAFEQDPLCAVSLRMRHWDEQAKGVNVPVLDVEVLKVKARGMLR
>2597872438
MSPEQAIAQVFGLYEQHGTADYIGEPVSQIEHMSQAAQLAMAEGFDDEVVLAAFFHDIGHLCGQGAEMGGYGVVSHERLGADYLRRAGFSERMAKLVEYHVPAKRYLTFSQPGYYAGLSEASRRTLGYQGGVMTAEEAQIFEQDPLCQISLRMRHWDEQAKETQVPVLDLQILKSKAARLLAT
>2660428967
MNLEQTIAEVFGLYEQRGTADYIGEPVSQIEHMSQAAQLAMAEGFDDEVVLAAFFHDIGHLCGEGSDMGGYGVVSHERLGADYLRRAGFSERMAKLVEYHVQAKRYLTFSQPGYYARLSEASRRTLEYQGGVMTQEEALAFEQDPLCEISLRMRHWDEQAKEVHVPVLNLGVLKTKAARLLAE
>2637836764
MNPEQAIAQVFGLYEQHGMADYIGEPVSQIEHMSQAAQLAMAEGFDDEVVLAAFFHDIGHLCGRGAAMGGYGVVSHERLGADYLRRAGFSERLAKLVEYHVQAKRYLTFSQPDYYARLSEASRRTLGYQGGAMSVEEARAFEQDPLCAVSLRMRDWDEQAKETQVPVLDLDVLKAKARQLLAA
>2769521514
MNPEQAIADVFGLYEQHGTADYIGEPVSQLEHMSQTAQRAMAEGFDDEVVLAAFFHDIGHLCGQGRENMGGYGVVSHERLGADYLRRAGFGERLARLVEYHVQAKRYLTFSQPDYYARLSEASRRTLAYQGGVMSAEEAHAFEQDPLCHISLRLRHWDEQAKVMHVPVDLGLLKVKARQVLATLASASTC
>2703143355
MNPEQTIADVFALYEQHGTADYIGEPVSQLEHMSQAAQRAMAEGFDDEVVLAAFFHDIGHLCGQGRENMGGYGVVSHERLGADYLRRAGFGERLARLVEYHVQAKRYLTFSQPDYYARLSEASRRTLAYQGGVMSAEEAQAFEQDPLCHISLRLRHWDEQAKVMHVPVDLGLLKVKARQVLATLASASTC
>2540612975
MNPEQAIADVFGLYEQHGTADYIGEPVSQLEHMSQAAQRAMAEGFDDEVVLAAFFHDIGHLCGQGRENMGGYGVVSHERLGADYLRRAGFGERLARLVEYHVQAKRYLTFSQPDYYARLSEASRRTLAYQGGVMSAEEAQAFEQDPLCHISLRLRHWDEQAKVMHVPVDLGLLKVKARQVLATLASASTC
>2670057833
MNPEQAIADVFGLYEQHGTADYIGEPVSQLEHMSQAAQRAMAEGFDDEVVLAAFFHDIGHLCGQDREGGYGVVSHERLGADYLRRAGFGERLARLVEYHVQAKRYLTFIQPDYYARLSEASRRTLAYQGGVMSAEEAQAFEQDPLCHISLRLRHWDEQAKVMHVPVLDLDLLKAKARQVLRLASASTCS
>2543175577
MNPEQAIADVFGLYEQHGTADYIGEPVSQLEHMSQAAQRAMAEGFDDEVVLAAFFHDIGHLCGQGRENMGGYGVVSHERLGADYLRRAGFGERLARLVEYHVQAKRYLTFSQPDYYARLSEASRRTLAYQGGVMSAEEAQAFEQDPLCHISLRLRHWDEQAKVMHVPVLDLDLLKAKARQVLATLASASTC
>2616890423
MNPEQAIADVFGLYEKHGTADYIGEPVSQLEHMSQAAQLAMAEGFDDEVVLAAFFHDIGHLCGHGGENMGGYGVVSHERLGADYLRRAGFSERMATLVEYHVQAKRYLTYSQPDYYARLSEASRRTLVYQGGVMSAREAQAFEQDPLCAVSLRLRQWDEQAKEMHVPVLDLEVLKAKARQVLAA
>2805214350
MNPEQAIADVFGLYEKHGTADYIGEPVSQLEHMSQAAQLAMAEGFDDEVVLAAFFHDIGHLCGHGGENMGGYGVVSHERLGADYLRRAGFSERMATLVEYHVQAKRYLTYSQPDYYARLSEASRRTLAYQGGVMSAREAQAFEQDPLYAVSLRLRQWDEQAKEMHVPVLDLEVLKAKARQVLAA
>2602490453
MNPQQTLAEIFGLYEQHGTADYIGEPVSQIEHMSQAAQLAMAEGFDDEVVLAAFFHDIGHICGQGGENMGGFGVVSHERLGADYLRRAGFSERMAKLVEYHVQAKRYLTFSQPDYYACLSEASRRTLAYQGGAMSADEAHAFEQDPLCAVSLRMRHWDEQAKQMHVPVLDLQVLKAMAARLLAA
>2794548850
MISPEHAIAEVFGLYERYGAADYIGEPVSQIEHMSQAAQCAMAEGFDDEVVLAAFFHDIGHLCGDGHEMGGYGVVSHERLGADYLRRAGFSERVARLVEYHVQAKRYLTFCQPDYYARLSEASRRTLGYQGGVMSAEEAHAFEQDPLCAVSLRLRHWDEQAKAMHVPLLDLEVLKAKARQVLAA
>2648358375
MNRERAIAEVFDLYERHGTADYIGEPVSQIEHMSQAAQRAMAEGFDDEVVLAAFFHDIGHLCGQGGENMGGYGVVSHERLGADYLRRVGFSERLAKLVEYHVQAKRYLTFSQPGYYARLSEASRRTLAYQGGVMNAEEAQSFEQDPLCAVSLRMRHWDEQAKEMHVPVLDLEVLKAKARRVLVA
>2639182232
MNKEQVIAELFALYEQHGTADYIGEPLSQLEHMSQAAQLAMAEGFDDEVVLAAFFHDIGHLCGQGGEMAGYGVVSHERLGADYLRRAGFSERMAKLVEYHVQAKRYLTFTQPDYYAHLSEASRHTLGYQGGVMTAEDAHAFEQDPLCQVSLRMRHWDEQAKDMHAPVDLEPLKAMAHRLLIATQPGSGG
>2640090838
MTAEQVIADVFGLYERHGAADYIGEPVSQIEHMSQAAQWAMAEGFDDEVVLAAFFHDIGHLCGQGGENMGGYGVVSHERLGADYLRRAGFSERMARLVEYHVQAKRYLTFSQPDYYTRLSEASRRTLEYQGGVMTAEEARAFEQDPLCQVSLRLRYWDEQAKQMHVPVLDLEVLKGKARQALAT
>2677897076
MNPEQAIAEVFGLYERHGAADYIGEPVSQIEHMSQAAQWAMTEGFDDEVVLAAFFHDIGHLCSGENMGGYGVVSHERLGADYLRRAGFSERMARLVEYHVQAKRYLTFSQPDYYTRLSEASRRTLEYQGGAMTAEEARAFEQDPLCQVSLRLRYWDEQAKQMHVPVLDLEVLKDKARQVLAT
>2805347417
MNPEQAIAEVFGLYERHGAADYIGEPVSQIEHMSQAAQWAMTEGFDDEVVLAAFFHDIGHLCGQGGENMGGYGVVSHERLGADYLRRAGFSERMARLVEYHVQAKRYLTFSQPDYYTRLSEASRRTLEYQGGVMTAEEARAFEQDPLCQVSLRLRYWDEQAKQMHVPVLDLEVLKGKARQVLAT
>2552238377
MSPEQAIAEVFGLYERYGTEDYIGEPVSQIEHMSQAAQWAMAEGFDDEVVLAAFFHDIGHLCGQGGENMGGYGVVSHERLGADYLRRAGFSERMAKLVEYHVQAKRYLTFSQPDYYARLSEASRRTLGYQGGVMSAEEAHAFEQDPLCAVSVRMRYWDEQAKAMHVPVLDLELLKAKARQVLAA
>2580302830
MNREQVITDVFGLYEQHGTADYIGEPVSQIEHMSQAAQLAMAEGFDDEVVLAAFFHDIGHLCGQGGAMGGYGVVSHERLGADYLRRAGFSERMARLVEYHVQAKRYLTFSQPDYYARLSEASRRTLAYQGGVMTADEARAFEQDPLCHVSLRMRHWDEQAKDMHVPLLDLEVLKAKARKVLAA
>2655715329
MNPEQAIADVFGLYEQHGAADYIGEPVSQIEHMSQAAQWAMAEGFDDEVVLAAFFHDIGHLCGQGGENMGGYGVVSHERLGADYLRRAGFSERMAQLVEYHVQAKRYLTFSQPDYYARLSEASRRTLGYQGGVMTAEEARTFEQDPLCAVSLRMRHWDEQAKAMQVPVLDLQILKAKAARLLAM
>2814929452
MSPEQAIADVFGLYEQHGTADYIGEPVSQIEHMSQAAQWAIAEGFDDEVVLAAFFHDIGHLCGHGEEMGGYGVVSHERLGADYLRRAGFSERMAKLVEYHVQAKRYLTFSQPDYYARLSEASRRTLGYQGGVMSAAEAYAFEQDPLCAVSLRMRYWDEQAKEMHVPLLDLEVLKAKARRLLAA
>2583894184
MNPEQIIAEVFGLYEQHGTADYIGEPVSQIEHMSQAAQLAMAEGFDDEVVLAAFFHDIGHLCGQGEEMGGYGVVSHERLGADYLRRAGFSERMATLVEYHVQAKRYLTFSQPDYYACLSEASRRTLAYQGGVMSAEEAQAFAQGPLCAVSLRMRHWDEQAKQRHVPVLDLQILKAKAARLLVA
>2580718479
MNPEQAIAEVFGLYEKHGTADYIGEPVSQIEHMSQAAQLAMAEGFDDEVVLAAFFHDIGHLCGQGGENMGGYGVVSHERLGADYLRRAGFSERMAKLVEYHVQAKRYLTFSQPDYYARLSEASRRTLAYQGGVMSAEEAQAFEQDPLCAVSLRMRHWDEQAKEMHVPVLDLQTLKVKAERLLTV
>2718422857
MNPEQAIAEVFGLYEKHGTADYIGEQVSQIEHMSQAAQLAMAEGFDDEVVLAAFFHDIGHLCGQGGENMGGYGVVSHERLGADYLRRAGFSERMARLVEYHVQAKRYLTFSQPDYYARLSEASRRTLAFQGGVMSPEEAQAFEQDPLCAVSLRMRHWDEQAKEMHVPVLDLQVLKAKAARLLVA
>2775270780
MNPEQAIAEVFGLYEKHGTADYIGEPVSQIEHMSQAAQLAMAEGFDDEVVLAAFFHDIGHLCGQGGENMGGYGVVSHERLGADYLRRAGFSERMARLVEYHVQAKRYLTFSQPDYYARLSEASRRTLAFQGGVMSTEEAQAFEQDPLCAVSLRMRHWDEQAKEMHVPVLDLQMLKAKAARLLVA
>2567068352
MNPEQTIADVFGLYEQHGTADYIGEPVSQIEHMSQAAQLAMAEGFDDEVVLAAFFHDIGHICGQGGENMGGYGVVSHERLGADYLRRAGFSERMAKLVEYHVQAKRYLTFSQPDYYARLSEASRRTLAYQGGVMSAEEAQAFEQDPLYTVSLRMRHWDEQAKDLHVPVDLAPLKARALRLLMRSYAQPGS
>2769621843
MNPEQTIADVFGLYEQHGTADYIGEPVSQIEHMSQAAQLAMAEGFDDEVVLAAFFHDIGHLCGQGEENMGGYGVVSHERLGADYLRRAGFSERMAKLVEYHVQAKRYLTFSQPDYYARLSEASRRTLAYQGGVMSAEEAQAFEQDPLWAVSLRMRHWDEQAKQMQVPVLDLQMLKAKAERLTHRTPNADSP
>2506365591
MNPEQTIAEVFGLYEQHGTADYIGEPVSQIEHMSQAAQLAMAEGFDDEVVLAAFFHDIGHLCGQGEENMGGYGVVSHERLGADYLRRAGFSERMAKLVEYHVQAKRYLTFSQPDYYARLSEASRRTLAYQGGVMSAEEAQVFEQDPLYTVSLRMRHWDEQAKAMHVPVLDLQLLKAKAIRLLAA
>2554811521
MNPEQTIADIFGLYEQHGTADYIGEPVSQLEHMSQAAQLAMAEGFDDEVVLAAFFHDIGHICGQGGENMGGYGVVSHERLGADYLRRAGFSERMAKLVEYHVQAKRYLTFSQPDYYARLSEASRRTLAYQGGVMSAEEAQAFEQDPLYTVSLRMRHWDEQAKAMHVPVLDLQLLKAKAIRLLAA
>2651690444
MSPEQAIAEVFGLYETHGTADYIGEPVSQIEHMSQAAQLAMAEGFDDEVVLAAFFHDIGHLCDEGGENMGGYGVVSHERLGADYLRRAGFSERMATLVEYHVQAKRYLTFSQPHYYARLSEASRRTLAYQGGVMSAEEARVFEQDPLCAVSLRMRYWDEQAKEMHVPVDLEVLKLKAHRVLAA
>2769540577
MSPEQAIAEVFGLYEAHGTADYIGEPVSQIEHMSQAAQLAMAEGFDDEVVLAAFFHDIGHLCGEGGENMGGYGVVSHERLGADYLRRAGFSERMATLVEYHVQAKRYLTFSQPGYYARLSEASQRTLAYQGGVMSAEEAQAFEQDPLCTVSLRMRHWDEQAKAMHVPVLDLEVLKLKAHRVLVG
>2506024436
MNPEQAIAEVFGLYEQHGAADYIGEPVSQIEHMSQAAQLAMAEGFDDEVVLAAFFHDIGHLCGQGGENMGGYGVVSHERLGADYLRRAGFSERMAKLVEYHVQAKRYLTFSQPDYCARLSEASRRTLGYQGGVMTAEEARAFEQDPLCEVSLRLRDWDEQAKQMHVPVLDLEKFRRLLTLPS
>2667519700
MNPDQVIAEVFGLYEQHGAADYIGEPVSQIEHMSQAAQLAMAEGFDDEVVLAAFFHDIGHLCGQGGENMGGYGVVSHERLGADYLRRAGFSERMARLVEYHVQAKRYLTFSQPDYYARLSEASRRTLGYQGGVMTAEEARAFEQDPLCEVSLRMRHWDEQAKEIHVPVLNLEKFRLLTLPA
>2638959621
MNPEQTIAEVFGLYEQHGTADYIGEPVSQIEHMSQAAQLAMAEGFDDEVVLAAFFHDIGHLCGEGGDNMGGYGVVSHERLGADYLRRAGFSERMAKLVEYHVQAKRYLTFSQPDYYARLSEASRRTLGYQGGVMTQEEAQAFEQDPLCEVSLRMRHWDEQAKVMHVPVLDLEVLKAKARQVLEA
>2640452293
MINPEQTIAEVFGLYEQHGTADYIGEPVSQIEHMSQAAQLAMAEGFDDEVVLAAFFHDIGHLCGEGGENMGGYGVVSHERLGADYLRRAGFSERMAKLVEYHVQAKRYLTFSQPGYYARLSEASLRTLGYQGGVMTQEEAQAFEQDPLCEISLRMRHWDEQAKAMHVPVLDLEVLKAKARQVLAA
>2599449914
VINPEQTIAEVFGLYEQHGTADYIGEPVSQIEHMSQAAQLAMAEGFDDEVVLAAFFHDIGHLCGDGGENMGGYGVVSHEQFGADYLRRAGFSERMAKLVEYHVQAKRYLTFSQPGYYARLSEASRRTLGYQGGVMTQEEAQAFEQDPLCEISLRMRHWDEQAKAMHVPVLDLEVLKAKARQVLAA
>2795324727
VINPEQTIAEVFGLYEQHGTADYIGEPVSQIEHMSQAAQLAMAEGFDDEVVLAAFFHDIGHLCGEGGENMGGYGVVSHEQLGADYLRRAGFSERMAKLVEYHVQAKRYLTFSQPGYYARLSEASRRTLGYQGGVMTQEEAQAFEQDPLCEISLRMRHWDEQAKAMQVPVLDLEVLKAKARQVLAA
>2548902846
MNPEQAIAEVFGLYEQHGKADYIGEPVSQIEHMSQAAQLAMAEGFDDEVVLAAFFHDIGHICGEGGENMGGYGVVSHERLGADYLRRAGFSERMAKLVEYHVQAKRYLTFSQPDYYARLSEASRRTLAYQGGVMSAEEARAFEQDPLCAVSLRMRHWDEQAKEMHVPVLDLEVLKAKACALLRY
>2550569256
MNPEQAIAEVFGLYEQHGKADYIGEPVSQIEHMSQAAQLAMAEGFDDEVVLAAFFHDIGHICGEGGENMGGYGVVSHERLGADYLRRAGFSERMAKLVEYHVQAKRYLTFSQPDYYARLSEASRRTLAYQGGVMSAEEARAFEQDPLCAVSLRMRHWDEQAKEMHVPVDLEVLKAKACALLRLSYCKQGR
>2644782329
MKNPEQAIADIFGLYEQHGAADYIGEPVSQIEHMSQAAQLAMAEGFDDEVVLAAFFHDIGHLCGQGGENMGGYGVVSHERLGADYLRRAGFSERMAKLVEYHVQAKRYLTFSQPVYYARLSEASRRTLGYQGGVMTAEEARAFEQDPLCHVSLRMRHWDEQAKQIHVPVLDLEVLKVKARQLLAA
>2659348153
MMNPEQAIADIFGLYEQHGAADYIGEPVSQIEHMSQAAQLAMAEGFDDEVVLAAFFHDIGHLCGQGGENMGGYGVVSHERLGADYLRRAGFSERMAKLVEYHVQAKRYLTFSQPDYYARLSEASRRTLGYQGGVMTAEEARAFEQDPLCHVSLRMRHWDEQAKQMHVPVLDLEVLKVKARQLLAA
>2758184010
MNPEQAIAEVFGLYEQHGTADYIGEPVSQIEHMSQAAQLAMAEGFDDEVVLAAFFHDIGHICGEGGENMGGYGVVSHERLGADYLRRAGFSERMAKLVEYHVQAKRYLTFSQPGYYARLSEASRRTLVYQGGVMTAEEAQAFEQDPLCQVSLRMRHWDEQAKAMHVLLLDLEVLKAKARQLLAA
>2777936476
MSPEQAIAEVFGLYEQHGTADYIGEPVSQIEHMSQAAQLAMAEGYDDEVVLAAFFHDIGHICSRGGENMGGYGVVSHERLGADYLRRAGFSERMAKLVEYHVQAKRYLTFSQPDYYARLSEASRRTLGYQGGVMTAEEAQAFEQDPLCQLSLRMRHWDEQAKAMHVPVLDLEVLKAKARQLLAA
>2857691297
MNPEQAIAELFGLYEQHGTADYIGEPVSQIEHMSQAAQLAMAEGFDDEVVLAAFFHDIGHLCGQGGENMGGYGVASHERLGADYLRRAGFSERMARLVEYHVQAKRYLTFSQPDYYARLSEASRRTLGYQGGVMSAEEAQAFEQDPLCSVSLRMRHWDEQAKDMHVPVLDLEVLKAKARRLLAA
>2844763738
MSPEQAIAELFGLYEQHGTADYIGEPVSQIEHMSQAAQLAMAEGFDDEVVLAAFFHDIGHLCGQGGENMGGYGVVSHERLGADYLRRAGFSERMARLVEYHVQAKRYLTFSQPDYYARLSEASRRTLGYQGGVMSAEEAQAFEQDPLCSVSLRMRHWDEQAKDMHVPVLDLEVLKAKARRLLAA
>2724194175
MNPEQAIADVFGLYEQHGTADYIGEPVSQIEHMSQAAQLAMAEGFDDEVVLAAFFHDIGHLCGQGAEMGGYGVVSHERLGADYLRRAGFSERMARLVEYHVQAKRYLTFSQPDYYARLSEASRRTLGYQGGVMTAEEARAFEQDPLCQVSLRLRHWDEQAKEMHMPVLDLDVLKAKARQLLAA
>2640352672
MNPERAIAEVFGVYEQHGTADYIGEPVSQIEHMSQAAQLAMAEGFDDEVVLAAFFHDIGHLCGQDGENMGGYGVVSHERLGADYLRRAGFSERMARLVEYHVEAKRYLTFSQPDYYARLSEASRRTLGYQGGVMTAEEARAFEQDPLFQVSLRMRHWDEQAKAMHVPVLDLEVLKAKARQLLAA
>2716161156
MNPEQAIAAVFGLYEQHGTADYIGEPVSQIEHMSQAAQLAMAEGFDDEVVLAAFFHDIGHLCGQDGENMGGYGVVSHERLGADYLRRAGFSERLARLVEYHVQAKRYLTFSQPDYYARLSEASRRTLGYQGGVMTAEEARAFEQDPLCQVSLRMRYWDEQAKQMHVPVLDLQVLKAKARQLLAA
>2852616302
VMTPEQAIAAVFALYEQHGTADYIGEPVSQIEHMSQAAQLAMAEGFDDEVVLAAFFHDIGHLCGQDGENMGGYGVVSHERLGADYLRRAGFSERLARLVEYHVQAKRYLTFSQPDYYARLSEASRRTLGYQGGVMTAEEARAFEQDPLCQVSLRMRHWDEQAKQMHVPVLDLQVLKAKARQLLAA
>2640006068
MSPEQAIATIFALYEQHGAADYIGEPVSQIEHMSQAAQLAMAEGFDDEVVLAAFFHDIGHLCSGENMGGYGVASHERLGADYLRRAGFSERLARLVEYHVQAKRYLTFSQPDYYARLSEASRRTLGYQGGVMTAEEARAFEQDPLCQVSLRLRHWDEQAKAMHVPVLDLEVLKAKARQMLAA
>2769545732
MSPEQAIATIFALYEQHGAADYIGEPVSQIEHMSQAAQLAMAEGFDDEVVLAAFFHDIGHLCGQGGENMGGYGVVSHERLGADYLRRAGFSERLARLVEYHVQAKRYLTFSRPDYYACLSEASRRTLGYQGGVMTAEEARAFEQDPLCQVSLRLRHWDEQAKAMHVPVLDLEVLKAKARQLLAA
>2599950801
MSPEQAIATIFALYEQHGAADYIGEPVSQIEHMSQAAQLAMAEGFDDEVVLAAFFHDIGHLCGQGGENMGGYGVVSHERLGADYLRRAGFSERLARLVEYHVQAKRYLTFSRPDYYACLSEASRRTLGYQGGVMTAEEACAFEQDPLCQISLRLRHWDEQAKQMHVPVLDLQVLKAKARQLLAA
>2599878988
MSPEQAIATIFALYEQHGAADYIGEPVSQIEHMSQAAQLAMAEGFDDEVVLAAFFHDIGHLCGQGGENMGGYGVVSHERLGADYLRRAGFSERLARLVEYHVQAKRYLTFSQPDYYARLSEASRRTLGYQGGVMTAEEARAFEQDPLYQVSLRLRHWDEQAKQMHVPVLDLQVLKAKARQLLAA
>2597806150
MQAEQVVAEVFALYEQHGAADYIGEPVSQIEHMSQAAQLAMAEGFDDEVVLAAFFHDIGHICGQGGAMGGYGVVSHERLGADYLRRAGFSERLAKLVEYHVQAKRYLTFSQPGYYARLSEASRRTLNYQGGVMTAAEARAFEQDPLCAVSLRMRHWDEQAKQMHVPLLDLEVLKAKARQLLAA
>2639749080
MNAEQVVAEVFGLYEQHGAADYIGEPVSQIEHMSQAAQLAMAEGFDDEVVLAAFFHDIGHLCGQGGAMGGYGVVSHERLGADYLRRAGFSERLAKLVEYHVQAKRYLTFSQPDYYARLSEASRRTLGYQGGVMTADEARAFEQDPLCALSLRMRHWDEQAKAMHVPLLDLEVLKAKARHLLAA
>2649196233
MNAEQVVAEVFGLYEQHGAADYIGEPVSQIEHMSQAAQLAMAEGFDDEVVLAAFFHDIGHICGQGEENMGGYGVVSHERLGADYLRRAGFSERLAKLVEYHVQAKRYLTFSQPDYYARLSEASRRTLGYQGGVMTADEARVFEQDPLCAVSLRMRHWDEQAKAMHVPVLDLEVLKAKARHLLAA
>2567252048
MQAEHVIAQVFALYERHGAADYIGEPVSQIEHMSQAAQLAMAEGFDDEVVLAAFFHDIGHICGQGGENMGGYGVVSHERLGADYLRRAGFSERLAKLVEYHVQAKRYLTFSQPDYYDRLSEASRRTLGYQGGVMTADEARAFEQDPLCAVSLRMRHWDEQAKDMHVPVLDLEVLKAKARQLLAA
>2642399798
MNAEQVVAEVFALYEQHGAADYIGEPVSQIEHMSQAAQLAMAEGFDDEVVLAAFFHDIGHICGQGGENMGGYGVVSHERLGADYLRRAGFSERLAKLVEYHVQAKRYLTFSQPDYYHRLSEASRRTLGYQGGVMTADEARAFEQDPLCAVSLRMRHWDEQAKDMHVPVLDLEVLKAKARQLLAA
>2586962002
MNAEQVVAEVFGLYEQHGAADYIGEPVSQIEHMSQAAQLAMAEGFDDEVVLAAFFHDIGHICGQGEAMGGYGVVSHERLGADYLRRAGFSERLAGLVEYHVQAKRYLTFSQPDYYHRLSEASRRTLGYQGGVMTADEALAFEQDPLCAVSLRMRHWDEQAKDMHVPVLDLEVLKAKARQLLAA
>2717928289
MNAEQVVAEVFGLYEQHGAADYIGEPVSQIEHMSQAAQLAMAEGFDDEVVLAAFFHDIGHICGQGGANMGGYGVVSHERLGADYLRRAGFSERLAKLVEYHVQAKRYLTFSQPDYYHRLSEASRRTLGYQGGVMTADEALAFEQDPLCAVSLRMRHWDEQAKDMHVPVLDLEVLKAKARQLLAA
>2794752933
MNPEQAIAEVFGLYEQHGTADYIGEPVSQIEHMSQAAQLAIAEGFDDEVVLAAFFHDIGHLCGQGGENMGGYGVVSHERLGADYLRRAGFSERMAKLVEYHVQAKRYLTFSQPDYYARLSEASRRTLGYQGGVMTAEEARAFEQDPLCQVSLRMRHWDEQAKHMHVPVDLEPLKAMAQRLLIATQPGSGG
>2757788514
MNPEQAIAEVFGVYEQHGTADYIGEPVSQIEHMSQAAQLAMAEGFDDEVVLAAFFHDIGHICGQGGENMGGYGVVSHERLGADYLRRAGFSERMAKLVEYHVQAKRYLTFSQPDYYARLSEASRRTLGYQGGVMTAEEARAFEQDPLCQVSLRMRHWDEQAKEMQVPVLDLEVLKAKARRLLAA
>2553175637
MEAEQVIAEVFGLYEQHGTADYIGEPVSQIEHMSQAAQLAMAEGFDDEVVLAAFFHDIGHICGQGGENMGGYGVVSHERLGADYLRQAGFSERMAKLVEYHVQAKRYLTFSQPDYYARLSEASRRTLGYQGGVMTAEEARAFEQDPLCAVSLRMRHWDEQAKEMHVPVMDLEVLKSKARQLLAA
>2547563783
MNAEQAITEVFGLYEQHGTADYIGEPVSQIEHMSQAAQLAMAEGFDDEVVLAAFFHDIGHICGQGGENMGGYGVVSHERLGADFLRRAGFSERMAKLVEYHVQAKRYLTFSQPDYYARLSEASRRTLGYQGGVMTAEEARAFEQDPLCAVSLRMRHWDEQAKEMHVPVLDLEVLKSKARQLLAA
>2671081737
MNTEQAIAEVFGLYEQHGTADYIGEPVSQIEHMSQAAQLAMAEGFDDEVVLAAFFHDIGHICGQGGENMGGYGVVSHERLGADYLRQAGFSERMAKLVEYHVQAKRYLTFSQPDYYARLSEASRRTLGYQGGVMTAEEARAFEQDPLCAVSLRMRHWDEQAKEMHVPVLDLEVLKSKARQLLAA
>2687312879
MNTEQAIAEVFGLYEQHGTADYIGEPVSQIEHMSQAAQLAMAEGFDDEVVLAAFFHDIGHICGQGGENMGGYGVVSHERLGADYLRRAGFSERLAKLVEYHVQAKRYLTFSQPDYYARLSEASRRTLGYQGGVMTAEEAQAFEQDPLCAVSLRMRHWDEQAKEMHVPVLDLEVLKSKARQLLAA
>2520392212
MNAEQAIAEVFGLYEQHGTADYIGEPVSQIEHMSQAAQLAMAEGFDDEVVLAAFFHDIGHICGQGGENMGGYGVVSHERLGADYLRRAGFSERLAKLVEYHVQAKRYLTFSQPDYYARLSEASRRTLGYQGGVMTAEEARAFEQDPLCAVSLRMRHWDEQAKEMHVPVLDLEVLKSKARQLLAA
>2609733541
MEHSAQVVAEVFALYERFGASDYIGEPVSQIEHMSQAAERAMAEGFDDEVVLAAFFHDIGHICTEGAAMDGFGVVSHERLGADYLRRMGFGERLARLVEYHVQAKRYLTLTEPGYYERLSEASRRTLEYQGGVMTAAEALAFAQDPLCAVSVRMRHWDEQAKDTGVPLLDLAVLKAKAERIQLA
>2794559159
MQRSEQVVAEVFALYERFGANDYIGEPISQIEHMSQAAELAMAEGYDDEVVLAAFFHDIGHICAENAENMGGFGVVSHERLGADYLRRLGFGERMARLVEYHVQAKRYLTLTEPGYFQRLSEASRRTLEYQGGVMTPGEARAFEQDPLCAVSLRLRHWDEQAKEIGVPLLDLATLKAKALGVLAH
>2541833636
MEHQARAVAEVFALYERFGDHDYIGEPVSQIEHMSQAAQLAMAEGFDDEVVLAAFFHDIGHICAEEAAMDGFGAVSHERLGADYLRRIGFSERLARLVEYHVQAKRYLTLKEPGYYQRLSEASRRTLEFQGGVMSAQEATAFEQDPLWSISLRLRHWDEQAKELWVPVDMQILKDKALALLAPGAEVMPG
>2581771258
MDRERAIAEVFGLYERFGDHDYIGEPISQIEHMSQAAQLALAEGHDDEVVLAAFFHDIGHICQQDAEMGGFGVVSHERLGADYLRRAGFSERMAKLVEYHVQAKRYLTFKEPGYFQRLSEASRRTLEYQGGVMTVEEAAAFEQDPLCALSLRLRQWDEQAKQEWVPVMDLQILKDKAAALLQP
>2716093228
MDRERAIAEVFGLYERFGDHDYIGEPISQIEHMSQAAQLALAEGHDDEVVLAAFFHDIGHICQQDAEMGGFGVVSHERLGADYLRRAGFGERMAKLVEYHVQAKRYLTFKEPGYFQRLSEASRRTLEYQGGVMTAEEAAAFEQDPLCALSLRLRQWDEQAKQEWVPVMDLQILKDKAVALLQPL
>2688881815
MNRQQRIIDEVFGLYERFGDCDYIGEPVSQIEHMSQAAQLALAEGHDDEVVLAAFFHDIGHICQQDAENMGGFGVVSHERLGADYLRRAGFSERLARLVEYHVQAKRYLTFKEPEYDQRLSEASRRTLEYQGGAMSAAEAAAFELDPLYALSLRLRHWDEQAKELWVPVMDLQVLKDKAMALL
>2576916606
MNRPQQVIAEVFGLYERFGDSDYIGEPVSQIEHMSQAAQLAMAEGYDDEVVLAAFFHDIGHICVQDAEMGGYGVVSHERLGADYLRRAGFSERLARLVEYHVQAKRYLTFKDPGYYQRLSEASRRTLEYQGGVMSAAEAAAFELDPLWAVSLRMRHWDEQAKEMWVPVMDMQVLKDKALTVLA
>2719414309
MERRQQVVDEVFGLYERFGDCDYIGEPVSQIEHMSQAAQLALAEGYDDEVVLAAFFHDIGHICQQDAEMGGFGVVSHERLGADYLRRAGFSERLARLVEYHVQAKRYLTFKNPGYYQRLSEASRHTLEYQGGVMSAAEAAAFELDPLWAVSLRMRHWDEQAKEMWVPVMDLQVLKGKALALL
>2635741762
MERRQQVIDEIFGLYERFGDCDYIGEPVSQIEHMSQAAQLALAEGYDDEVVLAAFFHDIGHICQQDAEMGGFGVVSHERLGADYLRRAGFSERLARLVEYHVQAKRYLTFKDPGYYQRLSEASRRTLEYQGGVMSAAEAAAFELDPLWAVSLRMRHWDEQAKEMWVPVMDLQVLKDKALAVLA
>2716070661
MERRQQVVDEVFGLYECFGDCDYIGEPVSQIEHMSQAAQLALAEGYDDEVVLAAFFHDIGHICQQDAEMGGFGVVSHERLGADYLRRAGFSERLARLVEYHVQAKRYLTFKDPGYYQRLSEASRRTLEYQGGVMSAAEAAAFELDPLWAVSLRMRHWDEQAKEMWVPVMDLQVLKDKALALL
>2819704348
MERRQQVLDEVFGLYERFGDCDYIGEPVSQIEHMSQAAQLALAEGYDDEVVLAAFFHDIGHIQQDENMGGFGVVSHERLGADYLRRAGFSERLARLVEYHVQAKRYLTFKDPGYYQRLSEASRRTLEYQGGVMSAAEAAAFELDPLWAVSLRMRHWDEQAKEMWVPVMDLQVLKDKALALL
>2637628431
MERRQQVVDEVFGLYERFGDCDYIGEPVSQIEHMSQAAQLALAEGYDDEVVLAAFFHDIGHIQQDENMGGFGVVSHERLGADYLRRAGFSERLARLVEYHVQAKRYLTFKDPGYYQRLSEASRRTLEYQGGVMSAAEAAAFELDPLWAVSLRMRHWDEQAKEMWVPVMDLQVLKDKALAVLA
>2516929388
MERRQQVVDEVFGLYERFGDCDYIGEPVSQIEHMSQAAQLALAEGYDDEVVLAAFFHDIGHICQQDAEGGFGVVSHERLGADYLRRAGFSERLARLVEYHVQAKRYLTFKNPGYYQRLSEASRRTLEYQGGVMSAAEAAAFELDPLWAVSLRMRHWDEQAKEMWVPVMDLQVLKDKALALL
>2599369108
MERRQQVVDEVFGLYERFGDCDYIGEPVSQIEHMSQAAQLALAEGYDDEVVLAAFFHDIGHICENMGGFGVVSHERLGADYLRRAGFSERLARLVEYHVQAKRYLTFKDPGYYQRLSEASRRTLEYQGGVMSAAEAAAFELDPLWAVSLRMRHWDEQAKEMWVPVDLQVLKDKALALL
>2671162253
MSRQQVIDQVFALYERFGDNDYIGEPVSQIEHMSQAAQLALAEGHDDEVVLAAFFHDIGHICQQDAEMGGFGAVSHERLGADYLRRAGFSERLARLVEYHVQAKRYLTFKEPGYYQRLSEASRRTLEYQGGVMNAAEAAAFELDPLCALSLRLRHWDEQAKELWVPVMELQVLKDKALALLGD
>2506351608
MRRQQVIDEVFGLYERFGDCDYIGEPVSQIEHMSQAAQLALAEGHDDEVVLAAFFHDIGHICQQDAEMGGFGVVSHERLGADYLRRAGFSERLARLVEYHVQAKRYLTFKEPGYYQRLSEASRRTLEYQGGAMNAAEAAAFELDPLCALSLRLRHWDEQAKEMWVPVMDLQVLKDKALALLGD
>2632590712
MEAEQRIAEVFGLYERFGASDYIGEPVSQLEHMSQAAQRAMAEGFDDEVVLAAFFHDIGHICGDDAEMGGFGVVSHERLGADYLRRAGFGERLARLVEYHVQAKRYLTFKEPGYYQRLSEASRRTLHYQGGTMSAEQARAFEQDPLCAVSLRMRHWDEQAKAPGVPVMDLQVLKDKARRLLVA
>2719680710
MGPEQRIAEVFGLYERFGASDYIGEPVSQLEHMSQAAQRAIAEGFDDEVVLAAFFHDIGHICGDDAEGGFGVVSHERLGADYLRRAGFGERLARLVEYHVQAKRYLTFKEPGYYQRLSEASRRTLHYQGGMMSAEQARAFEQDPLCAVSLRMRHWDEQAKEPGVPVMDLQVLKDKAVRLLVA
>2521765477
MRPEQRIAELFGLYERFGDSDYIGEPVSQIEHMSQAAQLAMAEGFDDEVVLAAFFHDIGHICAQGVEMGGFGVAGHERLGADYLRRAGFSERLARLVEYHVQAKRYLTCKEPGYYERLSEASRRTLEYQGGVMSAEEARAFEQDPLCAVSLCLRHWDEQAKELRVPVMDLQVLKDKAARLLNWMT
>2689237863
MGPEQRIAEVFGLYERFGDSDYIGEPVSQIEHMSQAAQLAMAEGFDDEVVLAAFFHDIGHICAQGVESMGGFGMAGHERLGADYLRRAGFSERLARLVEYHVQAKRYLTCKEPGYYERLSQASRRTLEYQGGVMSAEEARAFEQDPLCAVSLRLRHWDEQAKELRVPVMDLQVLKDKAVRLLAA
>2756732759
MGPEQRIAEVFSLYERFGDSDYIGEPVSQIEHMSQAAQLAMVEGFDDEVVLAAFFHDIGHICAQGVESMGSFGMAGHERLGADYLRRAGFSERLARLVEYHVQAKRYLTCKEPGYYERLSQASRRTLEYQGGVMSAEEARAFEQDPLCAVSLRLRHWDEQAKELRVPVMDLQVLKDKAVRLLAA
>2794683957
MRPEQRIAEVFGLYERFGDSDYIGEPVSQIEHMSQAAQLAMAEGFDDEVVLAAFFHDIGHICGQDAESMGGFGVAGHERLGADYLRRAGFSERLARLVEYHVQAKRYLTCKEPGYYERLSQASRRTLEYQGGVMSAEEARAFEQDPLCAVSLRLRHWDEQAKELWVPVMDLQVLKDKAVRLLAV
>2511263301
MRPEQRIAEVFGLYERFGDSDYIGEPVSQIEHMSQAAQLAMAEGFDDEVVLAAFFHDIGHICGQDAEMGGFGVAGHERLGADYLRRAGFSERLARLVEYHVQAKRYLTCKEPGYYERLSEASRRTLEYQGGVMSAEEARAFEQDPLCAVSLRLRHWDEQAKELWVPVMDLQVLKDKAARLLAV
>2599485932
MRPEQRIAEVFGLYERFGDSDYIGEPVSQIEHMSQAAQLAMAEGFDDEVVLAAFFHDIGHICGQDAEMGGFGVVGHERLGADYLRRAGFSERLARLVEYHVQAKRYLTCKEPGYYERLSQASRRTLEYQGGVMSAEEARAFEQDPLCAVSLRLRHWDEQAKELRVPVMDLQMLKDKAVRLLAV
>2809047181
MRPEQRIAEVFGLYERFGDSDYIGEPVSQIEHMSQAAQLAMAEGFDDEVVLAAFFHDIGHICGQDAEMGGFGVVGHERLGADYLRRAGFSERLARLVEYHVQAKRYLTCKEPGYYEWLSEASRRTLEYQGGVMSAEEARAFEQDPLCAISLHLRHWDEQAKELRVPVMDLQVLKDKAVRLLAV
>2597860832
MGPEQRIAELFGLYERFGDSDYIGEPVSQIEHMSQAAQLAMAEGFDDEVVLAAFFHDIGHICGQDAEMGGFGVVGHERLGADYLRRAGFSERLARLVEYHVQAKRYLTCKEPGYYERLSEASRRTLEYQGGVMSAEEARAFEQDPLCAVSLRLRHWDEQAKELRVPVMDLQVLKDKAARLLAV
>2808588450
MRPEQRIAEVFGLYERFGDSDYIGEPVSQIEHMSQAAQLAMAEGFDDEVVLAAFFHDIGHICGQDAEMGGFGVVGHERLGADYLRRAGFSERLARLVEYHVQAKRYLTCKEPGYYERLSEASRRTLEYQGGVMSAEEARAFEQDPLCAVSLRLRHWDEQAKELRVPVMDLQVLKDKAVRLLAV
>2716114740
MGPEQRIAELFGLYERFGDSDYIGEPVSQIEHMSQAAQLAMAEGFDDEVVLAAFFHDIGHICGQDAEMGGFGVAGHERLGADYLRRAGFSERLARLVEYHVQAKRYLTCKEPGYYERLSQASRRTLEYQGGVMNAEEARAFEQDPLCAVSLRLRHWDEQAKELWVPVMDLQVLKDKAARLLNWMT
>2777912509
MGPEQRIAQLFGLYERFGDSDYIGEPVSQIEHMSQAAQLAMAEGFDDEVVLAAFFHDIGHICGQDAEMGGFGVAGHERLGADYLRRAGFSERLARLVEYHVQAKRYLTCKEPGYYERLSQASRRTLEYQGGVMSTEEARAFEQDPLCAVSLRLRHWDEQAKELWVPVMDLQVLKDKAARLLTA
>2600363596
MRPEQRIAEVFGLYERFGDSDYIGEPVSQIEHMSQAAQLAMAEGFDDEVVLAAFFHDIGHIQDESMGGFGVASHERLGADYLRRAGFSERLARLVEYHVQAKRYLTFKEPGYYQRLSEASRRTLEYQGGVMSAEEARTFEQDPLCAVSLRLRHWDEQAKELWVPVMDLQVLKDKAARLLAA
>2638964715
MGPEQRIAEVFGLYERFGDSDYIGEPVSQLEHMSQAAQRAMAEGFDDEVVLAAFFHDIGHICVQDAEMGGFGVVSHERLGADYLRRAGFSERLARLVEYHVQAKRYLTFKEPGYYERLSQASRRTLEYQGGVMNVEEARAFEQDPLCAVSLRMRQWDEQAKELWVPVMDLQVLKDKAAHLLNA
>2586047274
MGPEQRIAEVFGLYERFGDSDYIGEPVSQIEHMSQAAQLAMAEGFDDEVVLAAFFHDIGHICAQDAEMGGFGVVSHERRGADYLRRAGFSERLARLVEYHVQAKRYLTFKEPGYYERLSQASRRTLEYQGGVMSAEEARAFEQDPLCAVSLRLRHWDEQAKELRVPVMDLQVLKDKAARLLNP
>2639119003
MGPEQRIAEVFGLYERFGDSDYIGEPVSQLEHMSQAAQRAMAEGFDDEVVLAAFFHDIGHICVQDAENMGGFGVVSHERLGADYLRRAGFSERLARLVEYHVQAKRYLTFKEPGYYERLSQASRRTLEYQGGVMSAEEARAFEQDPLCAVSLRLRHWDEQAKELRVPVMDLQVLKDKAARLLNP
>2580807664
MMRPEQRIAEVFGLYERFGDSDYIGEPVSQIEHMSQAAQLAMAEGFDDEVVLAAFFHDIGHICEQDAEMGGFGVVSHERLGADYLRRAGFSERLARLVEYHVQAKRYLTFKEPGYYERLSQASRRTLQYQGGVMSAEEARAFEQDPLCAVSLRLRHWDEQAKELWVPVMDLQVLKDKAVRLLAA
>2743740374
MGPEQRITEVFGLYERFGDSDYIGEPVSQIEHMSQAAQLAMAEGFDDEVVLAAFFHDIGHIQDAENMGGFGVVSHERLGADYLRRAGFSERLARLVEYHVQAKRYLTFKEPGYYERLSEASRRTLEYQGGVMSAEEARTFEQDPLCTVSLRLRHWDEQAKELWVPVMDLQVLKDKAVRLLVA
>2671146367
MGPEQRIAEVFGLYERFGDSDYIGEPVSQIEHMSQAAQLAMAEGFDDEVVLAAFFHDIGHICVQDAEGGFGVVSHERLGADYLRRAGFSERLARLVEYHVQAKRYLTFKEPGYYERLSQASRRTLEYQGGVMSAEEARAFEQDPLCAVSLRLRHWDEQAKELWVPVMDLQVLKDKAVRLLAA
>2794777880
MGPEQRIAEVFGLYERFGDSDYIGEPVSQIEHMSQAAQLAMAEGFDDEVVLAAFFHDIGHICENMGGFGVVSHERLGADYLRRAGFSERLARLVEYHVQAKRYLTFKEPGYYERLSQASRRTLEYQGGVMSAEEARTFEQDPLCTVSLRLRHWDEQAKELWVPVMDLQVLKDKAVRLLAA
>2794676646
MGRNEQVIAEVFGWYERFGDSDYIGEPVSQIEHMSQAAELAMAEGFDDEVVLAAFFHDIGHLCTENAQMGGFGVVSHERLGADYLRRLGFGERMARLVEYHVQAKRYLTFKEPGYYERLSEASRRTLDYQGGVMTAEEAQAFERDPLCAISLRMRQWDEQAKELWVPVIDLEVLKAKAYRLLRSTSVVALD
>2808533308
MGRNEQVIAEVFGWYERFGDSDYIGEPVSQIEHMSQAAELAIAEGFDDEVVLAAFFHDIGHLCTENAESMGGFGVVSHECLGADYLRRLGFGERLARLVEYHVQAKRYLTFKEPGYYERLSEASRRTLAYQGGVMTAEEVQAFERDPLCAISLRMRRWDEQAKEMRVPVIDLEVLKAKALRVLAF
>2808581472
MGRNEQVIAEVFGWYERFGDSDYIGEPVSQIEHMSQAAELAMAESFDDEVVLAAFFHDIGHLCAENAENMGGFGVVSHECLGADYLRRLGFGERLARLVEYHVQAKRYLTFKEPGYYERLSEASRRTLAYQGGVMTAEEVQAFERDPLCAISLRMRRWDEQAKEMRVPVIDLEVLKAKALRVLAF
>2511295534
MADQQQVVDRMFDLYERFGTRDYIGEPVSQIEHMSQAAQLAMAEGFDDEVVLAAFFHDIGHLCVEGVEMGGYGVVSHERLGADYLREAGFSERLARLVEYHVQAKRYLTLREPGYFERLSEASRRTLEYQGGMMSEAEADAFERDPLCAVSLRMRQWDELAKEMGVPVMELGLLKEKALRLLAV
>2813385390
MDHPQIVARVFGLYERFGTSDYIGEPVSQIEHMSQAAQLAMAEGFDDEVVLAAFFHDIGHLCAEGAENMGGYGVVSHERLGADYLREAGFSERMARLVEYHVEAKRYLTLREPGYFERLSEASRRTLEYQGGVMSEEEADAFERDPLCAVSLRMRQWDEQAKEMDVPVIDLQVLKGKAVRLLSSGCHRWQA
>2788618478
MTAHEPVIARVFGLYERFGTSDYIGEPVSQIEHMSQAAELAMAEGFDDEVVLAAFFHDIGHLCAEGAEMGGYGVVSHERLGADYLREAGFSERMARLVEYHVQAKRYLTLREPGYFDRLSEASRRTLAYQGGVMTEVEADVFERDPLCAVSLRMRQWDELAKERAVPVMDLGVLKRKAARLLSTV
>2739312555
MTGREQVIARVFGLYERFGTSDYIGEPVSQIEHMSQAAELAMAEGFDDEVVLAAFFHDIGHLCAEGAEGGYGVVSHERLGADYLREAGFSERMARLVEYHVQAKRYLTLREPGYFERLSEASRRTLAYQGGVMTEAEAQVFERDPLCAVSLRMRQWDELAKERAVPVIDLWLLKRKAAALLR
>2795084092
MTGHEQVIARVFGLYERFGASDYIGEPVSQIEHMSQAAQLAIAEGFDDEVVLAAFFHDIGHLCAEGAEGGYGVVSHERLGADYLREAGFSERMARLVEYHVQAKRYLTLRESGYCDRLSEASRRTLEYQGGVMTEAEADAFEQDPLCAVSLRMRQWDELAKEMAVPVMDLGVLKDKAARLLAA
>2769615607
MLSHEQVIDRVFGLYERFGASDYIGEPVSQIEHMSQAAQLAIAEGFDDEVVLAAFFHDIGHLCENMGGYGVVSHERLGADYLREAGFSERMARLVEYHVQAKRYLTLRDPSYYHRLSEASRRTLEYQGGVMTEAEADAFEQDPLCAVSLRMRQWDELAKEMAVPVMDLALLKGKAFTVLSR
>637745284
MSIHEQVIDRVFGLYERFGASDYIGEPVSQIEHMSQAAQLAIAEGFDDEVVLAAFFHDIGHLCAEGAENMGGYGVVSHERLGADYLREAGFSERMARLVEYHVQAKRYLTLRDPSYYHRLSEASRRTLEYQGGVMTEAEADAFERDPLCAVSLRMRQWDELAKEMAVPVMDLALLKGKAFTVLSR
>2860916062
MLSHEQVIDRVFGLYERFGASDYIGEPVSQIEHMSQAAQLAIAEGFDDEVVLAAFFHDIGHLCAEGAEGGNGVVSHERLGADYLRKAGFSERMARLVEYHVQAKRYLTLRESGYYDRLSEASRRTLEYQGGVMTEAEADAFEQDPLCAVSLRMRQWDELAKEKAVPVTDLSVLKRKAEVLLST
>2511289355
MLSQQQVVDRVFGLYERFGASDYIGEPVSQIEHMSQAAQLAIAEGFDDEVVLAAFFHDIGHLCAEGAEGGYGVVSHERLGADYLREAGFSERLARLVEYHVQAKRYLTLRESGYYDRLSEASRRTLEYQGGVMTEAEADAFEQDPLCAVSLRMRQWDELAKEMAVPVMDLSVLKRKAEVLLST
>2794817413
MLSHEQVIDRVFGLYERFGASDYIGEPVSQIEHMSQAAQLAIAEGFDDEVVLAAFFHDIGHLCAEGAEGGYGVVSHERLGADYLREAGFSERLARLVEYHVQAKRYLTLRESGYYDRLSEASRRTLEYQGGVMTEAEADAFEQDPLCAVSLRMRQWDELAKEMAVPVMDLSVLKRKAEALLSA
>2808601806
MLSHEQVIERVFGLYERFGASDYIGEPVSQIEHMSQAAQLAIAEGFDDEVVLAAFFHDIGHLCAEGAEGGYGVVSHERLGADYLREAGFSERLARLVEYHVQAKRYLTLRESGYYERLSEASRRTLEYQGGVMTEAEADAFEQDPLCAVSLRMRQWDELAKEMAVPVMDLSVLKRKAEVLLST
>2794801139
MLSHEQVIDRVFGLYERFGASDYIGEPVSQIEHMSQSAQLAIAEGFDDEVVLAAFFHDIGHLCAEGAEGGYGVVSHERLGADYLREAGFCERLARLVEYHVQAKRYLTLRESGYYDRLSEASRRTLEYQGGVMTEAEADAFEQDPLCAVSLRMRQWDELAKEMAVPVMDLAVLKRKAEVLLST
>2844726061
MLSHEQVIDRVFGLYERFGASDYIGEPVSQIEHMSQTAQLAIAEGFDDEVVLAAFFHDIGHLCAEGAENMGGYGVVSHERLGADYLREAGFSERLARLVEYHVQAKRYLTLRESGYYDRLSEASRRTLEYQGGVMTEAEADAFEQDPLCAVSLRMRQWDELAKEMAVPVDLSVLKRKAEVLLST
>2522896078
MLSHEQVIDRVFGLYERFGASDYIGEPVSQIEHMSQAAQLAIAEGFDDEVVLAAFFHDIGHLCAVGAENMGGYGVVSHERLGADYLREAGFSERMARLVEYHVQAKRYLTLRESGYYDRLSEASRRTLDYQGGVMTEAEADAFEQDPLCAVSLRMRQWDELAKEIAVPVMDLAVLKDKAFTLLSR
>2624483363
MLSHEQVIDRVFGLYERFGASDYIGEPVSQIEHMSQAAQLAIAEGFDDEVVLAAFFHDIGHLCAEGAENMGGYGVVSHERLGADYLREAGFSERLARLVEYHVQAKRYLTLRESGYYERLSEASRRTLEYQGGVMTEAEAEAFEQDPLCAVSLRMRQWDELAKEMAVPVMDLAELKHKAFTVLSG
>2606077503
MLSQEQVIARVFGLYERFGASDYIGEPVSQIEHMSQAAQLAIAEGFDDEVVLAAFFHDIGHLCAVGAENMGGYGVVSHEHLGADYLREAGFSERMARLVEYHVQAKRYLTLRESGYYERLSEASRRTLDYQGGVMTEAEADAFEQDPLCAVSLRMRQWDELAKEMAVPVMDLAELKHKAFTVLSG
>2715756270
MLSHEQVIVRVFGLYERFGASDYIGEPVSQIEHMSQAAQLAIAEGFDDEVVLAAFFHDIGHLCAVGAENMGGYGVVSHEHLGADYLREAGFSERMARLVEYHVQAKRYLTLRESGYYERLSEASRRTLDYQGGVMTEAEADAFEQDPLCAVSLRMRQWDELAKEMAVPVMDLAELKHKAFTVLSG
>2653155742
MTFHEQVVARVFGLYERFGASDYIGEPVSQIEHMSQAAELGMAEGFDDEVVLAAFFHDIGHLCAEGAEGGYGVVSHERLGADYLREAGFSERMARLVEYHVQAKRYLTLREPGYFDRLSEASRRTLEYQGGVMTEAEADVFERDPLCAVSLRMRQWDELAKEMAVPVIDLAVLKEKAARLLAA
>2794571180
MTFHEQVVARVFGLYERFGASDYIGEPVSQIEHMSQAAELAIAEGFDDEVVLAAFFHDIGHLCAEGAENMGGYGVVSHERLGADYLREAGFSERMARLVEYHVQAKRYLTLREPEYFDRLSEASRRTLEYQGGVMTEAEADVFERDPLCAVSLRMRQWDELAKEMAVPVIDLAVLKEKAARLLAA
>2758164266
MTGHEQVVARVFGLYERFGTSDYIGEPVSQIEHMSQAAELAIAEGFDDEVVLAAFFHDIGHLCAEGAEGGFGVVSHERLGADYLREAGFSERMARLVEYHVQAKRYLTLREPGYFDRLSEASRRTLEYQGGVMTEAEANVFARDPLCAVSLRMRQWDELAKERAVPVDLGVLKRKAEVLLLA
>2511413011
MTAHEQVVARVFGLYERFGTSDYIGEPVSQIEHMSQTAELAIAEGFDDEVVLAAFFHDIGHLCAEGAEGGYGVVSHERLGADYLREAGFSERMARLVEYHVQAKRYLTLREPGYFERLSEASRRTLEYQGGVMTAAEADVFERDPLCAVSLRMRQWDELAKERAVPVDLAVLKRKAEVLLLA
>2506358347
MTGYEQTVAKVFALYERFGTHDYIGEPVSQIEHMSQAAELAIAEGFDDEVVLAAFFHDIGHLCAEGAEGGYGVVSHERLGADYLREAGFSERMARLVEYHVQAKRYLTLREPGYFERLSEASQRTLAYQGGVMTEAEADVFERDPLCAVSLRMRQWDELAKETAVPVDLAVLKRKAEVLLAA
>2731839514
MTGHEQVVARVFGLYERFGTSDYIGEPVSQIEHMSQAAELAMAEGFDDEVVLAAFFHDIGHLCAEGAENMGGYGVVSHERLGADYLREAGFSERMARLVEYHVQAKRYLTLREPGYYERLSEASRRTLEYQGGVMTEAEADAFARDPLCAVSLRMRQWDELAKETAVPVIDLAVLKRKAEVLLAA
>2629056045
MTGHEQTVAKVFALYERFGTSDYIGEPVSQIEHMSQAAELAMAEGFDDEVVLAAFFHDIGHLCAEGAENMGGYGVVSHERLGADYLREAGFSERMARLVEYHVQAKRYLTLREPGYFDRLSEASRRTLEYQGGVMTEAEADVFERDPLCAVSLRMRQWDELAKERAVPVDLAVLKRKAEVLLSA
>2716160265
MTGHEQTVATVFALYERFGTSDYIGEPVSQIEHMSQAAELAIAEGFDDEVVLAAFFHDIGHLCGEGAENMGGYGVVSHERLGADYLREAGFSERMARLVEYHVQAKRYLTLREPGYFERLSEASRRTLEYQGGVMTEAEAEVFERDPLCAVSLRMRQWDELAKERAVPVMDLAVLKRKAEVLLSA
>2819423360
MTGHEQVVARVFGLYERFGTSDYIGEPVSQIEHMSQAAELAMAEGFDDEVVLAAFFHDIGHLCAEGAENMGGYGVVSHERLGADYLREAGFSERMARLVEYHVQAKRYLTLREPGYFDRLSEASRRTLAYQGGVMTEAEANEFERDPLCAVSLRMRQWDELAKERAVAVDLAVLKRKAEVLLSV
>2617434715
MTGHEQVLARVFGLYERFGTSDYIGEPVSQIEHMSQAAELAIAEGFDDEVVLAAFFHDIGHLCAEGAENMGGYGVVSHERLGADYLREAGFSERMARLVEYHVQAKRYLTLREPGYYERLSEASRRTLAYQGGVMTEAEADVFERDPLCAVSLRMRQWDELAKEMAVPVDLAVLKRKAEVLLSA
>2745633267
MTGHEQVVARVFGLYERFGTRDYIGEPVSQIEHMSQAAELAMAEGFDDEVVLAAFFHDIGHLCAEGAQNMGGYGVVSHERLGADYLREAGFSERMARLVEYHVQAKRYLTLREPGYFERLSEASRRTLAYQGGVMTEAEADVFERDPLCAVSLRMRQWDELAKERAVPVIDLAVLKRKAEVLLSA
>2655926518
MAGHEQIVARVFGLYERFGTRDYIGEPVSQIEHMSQAAELAIAEGFDDEVVLAAFFHDIGHLCAEGAENMGGYGVVSHERLGADYLREAGFSERMARLVEYHVQAKRYLTLREPGYFERLSEASRRTLEYQGGVMTEAEADEFARDPLCAVSLRMRQWDELAKERAVPVMDLGALKEKAARLLAA
>2511372452
MTGHEQTVARVFALYERFGTSDYIGEPVSQIEHMSQAAELAIAEGFDDEVVLAAFFHDIGHLCGEGAENMGGYGVVSHERLGADYLREAGFSERMARLVEYHVQAKRYLTLREPGYFERLSEASRRTLEYQGGVMTEAEADEFERDPLCAVSLRMRQWDELAKERAVPVIDLALLKEKAARLLAA
>2580623133
MADHQQVVARVFGLYERFGSSDYIGEPVSQIEHMSQAAELAIAEGFDDEVVLAAFFHDIGHLCAEGAEGGYGVVSHERLGANYLREAGFSERLARLVEYHVQAKRYLTLREPGYFERLSEASRKTLAYQGGVMSEAEADAFERDPLCAVSLRMRQWDELAKETAVPVMDLGVLKAKAVRLLAA
>2620399275
MVGHAQVIDRVFGLYERFGTNDYIGEPVSQIEHMSQAAQLAMAEGFDDEVVLAAFFHDIGHLCAEGAQGGYGVVSHERLGADYLREAGFSERMARLVEYHVEAKRYLTLREPGYFERLSEASRRTLDYQGGVMTEAEADTFERDPLCAVSLRMRQWDELAKERAVPVMDLRVLKEKAVRLLAPCH
>2774135620
MAAHAQVVDRVFALYERFGASDYIGEPVSQIEHMSQAAELAIAEGFDDEVVLAAFFHDIGHLCVEGAENGGYGVVSHERLGADYLREAGFSERLARLVEYHVQAKRYLTLREPGYFERLSEASRRTLEYQGGVMTEAEADAFERDPLCAVSLRMRQWDEMAKERAVPVDLGVLKRKAEVLLSA
>2813311246
MAAHAQVVDRVFALYERFGASDYIGEPVSQIEHMSQAAQLAMAEGFDDEVVLAAFFHDIGHLCAEGAENGGYGVVSHERLGADYLREAGFSERLARLVEYHVEAKRYLTLREPGYFERLSEASRRTLEYQGGVMSEEEAGAFERDPLCAVSLRMRQWDELAKETAVPVMDLKVLKEKAVRLLSSASSHRYL
>2503655103
MAAHAQVVDRVFALYERFGASDYIGEPVSQIEHMSQAAQLAMAEGFDDEVVLAAFFHDIGHLCAEGAENMGGYGVVSHERLGADYLREAGFSERMARLVEYHVQAKRYLTLREPGYFERLSEASRRTLEYQGGVMSEAEADAFERDPLCTVSLRMRQWDELAKERAVPVMELGVLKEKAVRLLSS
>2723266386
MAGHAQVVDRVFALYERFGASDYIGEPVSQIEHMSQAAQLAMAEGFDDEVVLAAFFHDIGHLCAEGAENGGYGVVSHERLGADYLREAGFSERMARLVEYHVEAKRYLTLREPGYFERLSEASRRTLEYQGGMMTEAEADAFARDPLCALSLRMRQWDELAKERAVPVIDLSVLKEKAAWLLNV
>2639724697
MAGHAQVVDRVFALYERFGASDYIGEPVSQIEHMSQAAQLAMAEGFDDEVVLAAFFHDIGHLCAEGAENGGYGVVSHERLGADYLREAGFSERMARLVEYHVEAKRYLTLREPGYFERLSEASRRTLEYQGGVMTEAEAGAFERDPLCAVSLRMRQWDELAKERAVPVMDLRLLKEKAARLLAA
>2784261870
MAGHAQVVDRVFALYERFGASDYIGEPVSQIEHMSQAAELAIAEGFDDEVVLAAFFHDIGHLCADGAENMGGYGVVSHERLGANYLREAGFSERLARLVEYHVQAKRYLTLREPGYFERLSEASRRTLEYQGGVMSEAEADVFERDPLCAVSLRMRQWDELAKERAVPVIDLQVLKEKAARLLAA
>2521747787
MAGHAQVVDRVFALYERFGASDYIGEPVSQIEHMSQAAQLAMAEGFDDEVVLAAFFHDIGHLCAEGAESGGYGVVSHERLGADYLREAGFSERMARLVEYHVQAKRYLTLREPGYFERLSEASRRTLEYQGGVMSEAEADVFERDPLCAVSLRMRQWDELAKERAVPVIDLQVLKEKAARLLAA
>2527232318
MAGHAQVVDRVFALYERFGASDYIGEPVSQIEHMSQAAELAIAEGFDDEVVLAAFFHDIGHLCAEGAESMGGYGVVSHERLGADYLREAGFSERMARLVEYHVQAKRYLTLREPGYFERLSEASRRTLEYQGGVMSEAEADVFERDPLCAVSLRMRQWDELAKERAVPVIDLQVLKEKAARLLAA
>2819655081
MDHPQIVARVFGLYERFGSSDYIGEPVSQIEHMSQAAQLAMAEGFDDEVVLAAFFHDIGHLCAEGAENMGGYGVVSHERLGANYLREAGFSERMARLVEYHVEAKRYLTLREPGYFERLSEASRRTLEYQGGVMSEAEADAFERDPLCAVSLRMRQWDELAKETAVPVMDLGLLKEKAARLLAA
>2582245714
MTGHEQVVARVFGLYERFGSSDYIGEPVSQIEHMSQAAQLAMAEGFDDEVVLAAFFHDIGHLCAEGAENMGGYGVVSHERLGADYLREAGFSERMARLVEYHVQAKRYLTLREPGYFERLSEASRRTLEYQGGVMSEAEADVFERDPLCAVSLRMRQWDELAKERSVPVMDLGLLKEKAVRLLAA
>2777917410
MNPEQVVARVFGLYERFGASDYIGEPVSQLEHMSQAAELAMAEGCDDEVVLAAFFHDIGHLCAEGADNMGGYGVVSHERLGAAYLREAGFSERLARLVEYHVQAKRYLTLREPGYYARLSEASRRTLEYQGGVMSEAEADMFERDPLCAVSLRMRQWDELAKEMAVPVIDLVMLKEKAARLLAA
>2667991482
MNPEQVVARVFGLYERFGASDYIGEPVSQLEHMSQAAELAMAEGCDDEVVLAAFFHDIGHLCAEGAQNMGGYGVVSHERLGADYLREAGFSERLARLVEYHVQAKRYLTLREPGYVQRLSEASRRTLAYQGGVMTDAEADVFARDPLCAVSLRMRQWDELAKEVAVPVVDLEFLRKAVTLLAAM
>2718636564
MNPEQVVARVFGLYERFGASDYIGEPVSQLEHMSQAAELAMAEGCDDEVVLAAFFHDIGHLCAEGAQNMGGYGVVSHERLGADYLREAGFSERLARLVEYHVQAKRYLTLREPGYFERLSEASRRTLAYQGGVMTEAEAQAFERDPLCALSLRMRRWDELAKEVAVPVDLAVLKRKAEVLLST
>2715749881
MSPDQVVARVFGLYERFGASDYIGEPVSQFEHMSQAAELAMAEGCDDEVVLAAFFHDIGHLCAEGAENMGGYGVVSHERLGADYLREAGFSERLARLVEYHVQAKRYLTLREPGYYAQLSEASRRTLEYQGGVMSAAEADAFEADPLCALSLRMRRWDELAKKEAVPVMDLAVLKRKACAVLS
>2676045281
MNPEQVVARVFGLYERFGASDYIGEPVSQLEHMSQAAELAMAEGCDDEVVLAAFFHDIGHLCAEGAQNMGGYGVVSHERLGADYLREAGFSERLARLVEYHVQAKRYLTLREPGYYARLSEASRRTLEYQGGVMSAAEADAFEADPLCALSLRMRRWDELAKEGAVPVVDLELLKRKAVSLLSCS
>2681829969
MNHEQVIARVFGLYERFGASDYIGEPVSQLEHMSQAAELAMAEGCDDEVVLAAFFHDIGHLCAEGAENMGGYGVVSHERLGADYLREAGFSERLARLVEYHVQAKRYLTLREPGYYARLSEASRRTLEYQGGVMSAAEADAFEADPLCALSLRMRRWDELAKEVAVPLVDLAGLKAKAARLLAA
>2550635980
MNHEQVIARVFGLYERFGASDYIGEPVSQLEHMSQAAELAMAEGCDDEVVLAAFFHDIGHLCAEGAENMGGYGVVSHERLGADYLREAGFSERLARLVEYHVQAKRYLTLREPGYYARLSEASRRTLEYQGGIMSAAEADAFEADPLCALSLRMRRWDELAKEVAVPLVDLSVLKRKAEKLLSAE
>2645630417
MNHEQVIARVFGLYERFGASDYIGEPVSQLEHMSQAAELAMAEGCDDEVVLAAFFHDIGHLCAEGAENMGGYGVVSHERLGADYLREAGFSERLARLVEYHVQAKRYLTLREPGYYARLSEASRRTLEYQGGVMSAAEAEAFEADPLCALSLRMRCWDELAKEVAVPLVDLSVLKRKAEKLLSAE
>2655490236
MNHEQVIARVFGLYERFGASDYIGEPVSQLEHMSQAAELAMAEGCDDEVVLAAFFHDIGHLCAEGADNMGGYGVVSHERLGADYLREAGFSERLARLVEYHVQAKRYLTLREPGYYAQLSEASRRTLEYQGGVMSEAEADAFAADPLCALSLRIRRWDELAKEVAVPLVDLSVLKRKAEKLLSAE
>2650259637
MNHEQVIARVFGLYERFGASDYIGEPVSQLEHMSQAADLAMAEGCDDEVVLAAFFHDIGHLCAEGADNMGGYGVVSHERLGADYLREAGFSERLARLVEYHVQAKRYLTLREPGYYAQLSEASRRTLEYQGGVMSEAEADAFAADPLCALSLRIRRWDELAKERAVPVDLAILKRKAEVLLSA
>2640279719
MNHEQVIARVFGLYERFGPSDYIGEPVSQLEHMSQAAELAMAEGCDDEVVLAAFFHDIGHLCAEGADNMGGYGVVSHERLGADYLREAGFSERLARLVEYHVQAKRYLTLREPGYYAQLSEASRRTLEYQGGVMSEAEADAFAADPLCALSLRIRRWDELAKERAVPVDLSVLRRKAEVLLSA
>2649270042
MNHQQVVARVFGLYERFGASDYIGEPVSQLEHMSQAAELAMAEGCDDEVVFAAFFHDIGHLCAEGADNMGGYGVVSHERLGADYLREAGFSERLARLVEYHVQAKRYLTLREPGYYAQLSEASRRTLEYQGGVMSEAEADAFAADPLCALSLRIRRWDELAKERAVPVMDLSVLRRKAEVLLSA
>2664404971
MTRHEQVIAEVFALYERFGDSDYIGEPVSQIEHMSQAAERAMAEGFDDEVVLAAFFHDIGHICAEHAPMGGFGVVSHERLGADYLRRAGFSERLARLVEYHVQAKRYLTLKQPGYFQRLSEASRRTLDYQGGVMTLAEADDFERDPLCAISLRMRQWDEQAKEMHVPVDLALLKDRALRLLSG
>2809217134
MTRHEQVIAEVFALYERLGDSDYIGEPVSQIEHMSQAAERAMAEGFDDEVVLAAFFHDIGHICAEHAPGGFGVVSHERLGADYLRRAGFSERLARLVEYHVQAKRYLTLKQPGYFQRLSEASRRTLAYQGGVMTLAEAEDFERDPLCAISLRMRQWDEQAKQMHVPVIDLAALKDKALRLLSG
>2643842915
MGRNEQVITEVFGLYERFGTDDYIGEPVSQIEHMSQAAELAMAEGFDDEVVLAAFFHDIGHICGESTEMDGFGVVSHERLGADYLRRAGFSERMARLVEYHVQAKRYLTLREPGYYERLSEASRRTLGYQGGVMTETEADAFEQDPLCAVSLRMRHWDEMAKQMHVPVMDLGVLRAVLSREIC
>2637776093
MERNEQVIGEVFALYERYGASDYIGEPVSQIEHMSQAAELAMAEGFDDEVVLAAFFHDIGHICAADDARGGFGVVSHEQLGADFLRRAGFSERLARLVEYHVQAKRYLTLREPGYYERLSEASRRTLVHQGGVMSIEEAEAFERDPLCAVSLRMRQWDELAKEMDVPVIDLGVLKAKALRLLVI
>2712353807
MQCNEQVIAKVFALYEQFGSSDYIGEPVSQIEHMSQAAQLAMAEGFDDEVVLAAFFHDIGHICGESAEMGGYGIVSHERLGADYLRRAGFSERMARLVEYHVQAKRYLTRREPGYYERLSEASRRTLEYQGGVMSEAEADAFEQDPLCAVSLRMRQWDELAKEKHVPVLDLAVLRTVLSGVAR
>2689427768
MHRNEQVVAKVFELYERFGADDYIGEPVSQIEHMSQAAERAMAEGYDDEVVLAAFFHDIGHICPNAENMGGFGVVSHERLGADYLRRAGFSERMARLVEYHVQAKRYLTLKEPGYYERLSEASRRTLEYQGGVMTAEEAEAFEQDPLCEISLRMRQWDEQAKETGVSVMDMEVLRGLLGREA
>2733433331
MGRNDQVIAEVFALYERFGASDYIGEPVSQIEHMSQAAQYAMAEGFDDEVVLAAFFHDIGHICAENAEMGGFGVVSHERLGADYLRNIGFSERMARLVEYHVQAKRYLTLREPGYYERLSEASRRTLEYQGGVMTEAEAQVFEKDPLCEVSLRMRQWDELAKEMHVPVIDLGVLRAVLSREVC
>2566768910
MSPNEQAVAKVFALYERFGDADYIGEPVSQIEHMSQAAQCAMAEGFDDEVVLAAFFHDIGHICAEGAEMGGFGVVSHERLGANYLRSVGFSERMARLVEYHVQAKRYLTLKEPGYYERLSEASRRTLEYQGGVMSAAEAEAFEQDPLCTVSLRMRQWDEMAKEMNVPLLDLDILRGLLPKVA
>2511302864
MRSNEQTVAKVFALYERFGDSDYIGEPVSQIEHMSQAAQCAMAEGFDDEVVLAAFFHDIGHICAEGAEMGGYGVVSHERLGADYLRNAGFSERMARLVEYHVQAKRYLTLREPGYYERLSEASRRTLEYQGGVMTEAEADAFEQDPLCNVSLRMRQWDEQAKEMHVPVIDLEVLKRKAASLLTGDPIPAAG
>2809670305
MTQTEQTVAKVFALYERFGDSDYIGEPVSQIEHMSQAAQCAMAEGFDDEVVLAAFFHDIGHICAEGAEMGGFGVASHERLGAEYLRSAGFSERMARLVEYHVQAKRYLTLREPGYYERLSEASRRTLEYQGGVMTEAQAEAFEQDPLCAVSLRMRQWDELAKEMHVPVIDLEVLVSVLSREVC
>2747933161
MHSNEQTVAKVFALYERFGDSDYIGEPVSQIEHMSQAAQCAMAEGFDDEVVLAAFFHDIGHICAEGAEMGGYGVVSHERLGADYLRNAGFSERMARLVEYHVQAKRYLTLKEPGYYERLSEASRRTLEYQGGVMTEAEADAFEQDPLCKVSLRMRQWDEQAKEMHVPVDLEVLKRKAMGVLSL
>2794932934
MHRNEQTVAKVFALYERFGDSDYIGEPVSQIEHMSQAAQCAMAEGFDDEVVLAAFFHDIGHICAEGAENMGGYGVVSHERLGADYLRNAGFSERMARLVEYHVQAKRYLTLREPGYYERLSEASRRTLEYQGGVMTEAEADAFEQDPLCKVSLRMRQWDEQAKEMHVPVDLEVLKRKAIRVLSR
>2520063834
MHSHEQTVAKVFALYERFGDSDYIGEPVSQIEHMSQAAQCAMAEGFDDEVVLAAFFHDIGHICAEGAENMGGYGVVSHERLGADYLRNAGFSERMARLVEYHVQAKRYLTLREPGYYERLSEASRRTLEYQGGVMTEAEADAFEQDPLCKVSLRMRQWDEQAKEMHVPVDLEVLKRKAIRVLSL
>2794919727
MHSHEQTVAKVFALYERFGDSDYIGEPVSQIEHMSQAAQCAMAEGFDDEVVLAAFFHDIGHICTEGAENMGGYGVVSHERLGADYLRKAGFSERMARLVEYHVQAKRYLTLREPGYYERLSEASRRTLEYQGGVMTEAEADAFEQDPLCKVSLRMRQWDEQAKEMHVPVTDLEVLKRKAIRVAC
>2788783907
MNHNEQAVAKVFALYERFGDADYIGEPVSQIEHMSQAAQCAMAEGFDDEVVLAAFFHDIGHICTEGAENMGGFGVVSHERLGADYLRSAGFSERMARLVEYHVQAKRYLTLREPGYYERLSEASRRTLEYQGGVMTEAEADAFEQDPLCEVSLRMRQWDELAKEMHVPVIDLGVLVGLLSRESC
>2777926860
MTPNEQTVAKVFALYERFGNSDYIGEPVSQIEHMSQAAQCAMAEGFDDEVVLAAFFHDIGHICAEGAENMGGFGVVSHERLGADYLRSAGFSERMARLVEYHVQAKRYLTLREPGYYERLSEASRRTLEYQGGVMTEAEADAFEQDPLCEVSLRMRQWDELAKEMHVPVDLEVLKRKAVGVLSR
>2757744755
MSPNEQAVAKVFALYERFGDADYIGEPVSQIEHMSQAAQCAMAEGFDDEVVLAAFFHDIGHICAEGAEMGGFGVVSHERLGADYLRRVGFSERMARLVEYHVQAKRYLTLKEPGYYERLSEASRRTLEYQGGVMTEAEAQAFEQDPLCEVSLRMRQWDEQAKEMQVPVMDLGLLKDKALRLLAA
>2511359335
MNPNEQAVAKVFALYERFGDADYIGEPVSQIEHMSQAAQCAMAEGFDDEVVLAAFFHDIGHICAEGAEMGGFGVVSHERLGADYLRSVGFSERMARLVEYHVQAKRYLTLKEPGYFERLSEASRRTLEYQGGVMTAAEAEVFEQDPLCAVSLRMRQWDELAKEMHVPVIDLGVLKEKAVRLLAA
>2584257504
MGRNAQIVEEVFGLYERFGDSDYIGEPVSQLEHMSQAAELAMAEGFDDEVVLAAFFHDIGHICATAENMGGFGVVSHERLGADYLRRAGFSERLARLVEYHVQAKRYLTLREPDYFERLSEASRRTLAYQGGVMTELEAEAFERDPLCAVSLRMRQWDELAKEMRVPVIDLGLLKAKALRLLAA
>2511277607
MGNPAQVIAEVFGLYERFGDSDYIGEPVSQVEHMSQAAQRAMAEGFDDEVVLAAFFHDIGHICEESAEMGGFGVVSHERLGADYLRRAGFSERMARLVEYHVQAKRYLTLKEPGYYARLSEASRRTLEYQGGVMNAAEAEAFEQDPLCEVSLRMRQWDELAKETHVPLTDLDILRGLLSREVC
>2585869786
MVRHEQVIAEVFGLYERFGDSDYIGEPVSQIEHMSQAAQCALAEGFDDEVVLAAFFHDIGHICSEDAEMGGFGVVSHERLGADYLRSAGFSERMARLVEYHVQAKRYLTLKEPGYYERLSEASRRTLEYQGGVMTEAQAEAFERDPLCKISLRMRHWDEQAKERHVPLIDLAVLKDKASRLLAA
>2667623472
MARHEQVIAEVFGLYERFGDSDYIGEPVSQIEHMSQAAQCALAEGFDDEVVLAAFFHDIGHICTKGAQNMGGFGVVSHERLGADYLRSAGFSERVARLVEYHVQAKRYLTLKEPGYYERLSEASRRTLEYQGGVMTEAQAQAFERDPLCEISLRMRHWDEQAKERHVPLIDLAVLKDKASRLLAA
>2744182015
MASMERVVDEVFALYERFGDSDYIGEPVSQIEHMSQAAELAMAEGYDDEVVLAAFFHDIGHICAESTEMGGFGVVSHERLGADYLRRAGFSERMARLVEYHVQAKRYLTLKEPGYYERLSEASRRTLEYQGGVMTTAEAEAFERDPLCAVSLRMRQWDEQAKELWVPVIDLEVLAKAVALLV
>2639120783
MERHEQVIAEVFGLYERFGDSDYIGEPVSQIEHMSQAAELAMAEGFDDEVVLAAFFHDIGHICAKNAEMEGFGVVSHERLGADYLRRAGFSERLARLVEYHVQAKRYLTLKEPGYYERLSEASRRTLAYQGGVMSESEAEAFEQDPLCEVSLRMRQWDERAKEMWVPVIDLEILVTLLSGEAR
>2860341664
MERHQQVIAEVFGLYERFGDSDYIGEPVSQIEHMSQAADLAMAEGFDDEVVLAAFFHDIGHICAQSAEMEGFGVVSHERLGADYLRRAGFGERLARLVEYHVQAKRYLTLKEPGYYERLSEASRRTLAFQGGVMSESEAEAFEKDPLCEVSLRMRQWDERAKEMWVPVDLEILKRKAVTLLSG
>2639778083
MGRNEPVVAEVFGLYERFGDSDYIGEPVSQIEHMSQAAQCAMAEGFDDEVVLAAFFHDIGHICAEGAEMGGLGVVSHERLGADYLRSAGFSERMARLVEYHVQAKRYLTLREPGYYERLSEASRRTLEYQGGVMSEAEADAFEQDPLCEVSLRMRQWDEMAKERHVPLIDLGLLKEKALRLLAA
>2644184535
MDRNEQVVAEVFGLYERFGDSDYIGEPVSQIEHMSQAAELAMAEGFDDEVVLAAFFHDIGHICAESAEMGGYGVVSHERLGADYLRRAGFSERMARLVEYHVQAKRYLTLKEPGYYERLSEASRRTLAYQGGVMTVGEAEAFERDPLCGVSLRMRQWDEQAKEMNVPLIDLEVLKAKAAALLNV
>2647524910
MDRHEQVIAEVFGLYERFGDSDYIGEPVSQIEHMSQAAELAMAEGFDDEVVLAAFFHDIGHICAESAEGGFGVVSHERLGADYLRRAGFSERMARLVEYHVQAKRYLTLKESGYYERLSEASRRTLAYQGGVMTAGEAEAFERDPLCGVSLRMRQWDEQAKEMNVPLDLEVLKAKAAALLVQTDHSTGN
>2518971350
MDRHQQVIAEVFGLYERFGDIDYIGEPVSQIEHMSQAAELAMAEGFDDEVVLAAFFHDIGHLCAEGVEMGGFGVVSHERLGADYLRRAGFSERMARLVEYHVQAKRYLTLREPGYYERLSEASRRTLEYQGGVMSAEEAEAFERDPLCEVSLRMRQWDERAKDMDVPVMDLDVLAGLLSGVLR
>2860903255
MDRHQQVIAEVFGLYERFGDIDYIGEPVSQIEHMSQAAELAMAEGFDDEVVLAAFFHDIGHLCAEGVESMGGFGVVSHERLGADYLRRAGFSERMARLVEYHVQAKRYLTLREPGYYERLSEASRRTLEYQGGVMSAEEAEAFERDPLCEVSLRMRQWDERAKDMDVPVMDLDVLKRKAAGLLR
>2518218120
MDHHQQVIAEVFGLYERFGDNDYIGEPVSQIEHMSQAAELAMAEGFDDEVVLAAFFHDIGHLCAEGAESMGGFGVVSHERLGADYLRRAGFSERMARLVEYHVQAKRYLTLREPGYYERLSEASRRTLEYQGGVMSAEEAEAFELDPLCEVSLRMRQWDECAKDMDVPVMDLDVLAGLLSGVLR
>2624494884
MDHHQQVIAEVFGLYERFGDNDYIGEPVSQIEHMSQAAELAMAEGFDDEVVLAAFFHDIGHLCAEGAESMGGFGVVSHERLGADYLRRAGFSERMARLVEYHVQAKRYLTLREPGYYERLSEASRRTLEYQGGVMSAEEAEAFELDPLCEVSLRMRQWDECAKDMDVPVMDLDVLKRKAAGLLR
>2795031149
MDRHQKVIAEVFGLYERFGDHDYIGEPVSQIEHMSQAAELAMAEGFDDEVVLAAFFHDIGHLCAEGVESMGGFGVVSHERLGADYLRRAGFSERMARLVEYHVQAKRYLTLREPGYYERLSEASRRTLEYQGGVMSAEEAEAFELDPLCEVSLRMRQWDECAKDMDVPVMDLDVLRGLLSGVLR
>2511272479
MDRHQQVIAEVFALYERFGDNDYIGEPVSQIEHMSQAAELAMAEGFDDEVVLAAFFHDIGHLCAEGAEMGGGVVSHERLGAEYLRRAGFSERMVRLVEYHVQAKRYLTLKEPGYYERLSEASRRTLEYQGGVMSVTEAEAFEQDPLCAVSLRMRQWDELAKQMWVPVIDLDVLKEKALRLLAA
>2513897712
MDHHQQVIAEVFGLYERFGDNDYIGEPVSQIEHMSQAAELAMAEGFDDEVVLAAFFHDIGHLCAEGAESMGGFGVVSHERLGADYLRRAGFSERMARLVEYHVQAKRYLTLREPGYYERLSEASRRTLEYQGGVMSAAEAEAFEQDPLCAVSLRMRQWDELAKQMWMPVIDLDVLKEKALRVLRT
>2774083423
MARHEQVIAEVFALYERFGDSDYIGEPVSQIEHMSQAAERAMAEGFDDEVVLAAFFHDIGHICTESVEMGGFGVVSHERLGADYLRRAGFSERMARLVEYHVQAKRYLTLKEPGYYERLSEASRRTLEYQGGVMTPAEAEAFEQDPLCAVSLRMRQWDEQAKEMWVPVLDLDILRGLLSGVAR
>2795297655
MDSNEQVIAEVFGLYERFGDSDYIGEPVSQIEHMSQAAELAMAEGFDDEVVLAAFFHDIGHICGGSAEMGGFGVVSHERLGADYLRRAGFSERLARLVEYHVQAKRYLTLKEPGYYERLSEASRRTLEYQGGVMTAEEAEAFEKDPLCKASLRMRQWDEQAKDMGVPVMDLGVLKDKALRLLAA
>2824525003
MDRHEQVIAEVFGLYERFGGNDYIGEPVSQIEHMSQAAELAMAEGFDDEVVLAAFFHDIGHLCDKGAEMGGFGVVSHERLGADYLRRAGFSKRLAQLVEYHVQAKRYLTLKAPGYYERLSEASRRTLAYQGGMMTAAEAEAFERDPLCAVSLRMRQWDELAKQKWLPVMDLGILKAKALRLLAE
>2511254077
MGCHEQVIAEVFGLYERFGDNDYIGEPVSQIEHMSQAAELAMAEGFDDEVVLAAFFHDIGHICAEGAEMGGFGVVSHERLGADYLRRVGFSERLARLVEYHVQAKRYLTLKEPGYYERLSEASRRTLGYQGGVMTAAEAEAFEQDPLCTVSLRMRQWDELAKQMWVPVMDLAILKAKALRLLAE
>2511324884
MDRHEQVIAEVFGLYERFGDNDYIGEPVSQIEHMSQAAGLAMAEGFDDEVVLAAFFHDIGHLCAEGAEMGGFGVVSHERLGAEYLRRAGFSERLARLVEYHVQAKRYLTLKEPGYYERLSEASRRTLEYQGGVMTAAEAEAFEQDPLCTVSLRMRQWDELAKEMWVPVMDLGTLKEKALRLLAA
>2650643830
MDRHEQVIAEVFGLYERFGDNDYIGEPVSQIEHMSQAAELAMAEGCDDEVVLAAFFHDIGHICAEGAEMGGFGIVSHERLGADYLRRAGFSERLARLVEYHVQAKRYLTLKEPGYYERLSEASRRTLEYQGGVMTTAEAEAFERDPLCAVSLRMRQWDELAKEMWVPVMNLGLLKEKALRLLAA
>2633438967
MDRHEQVIAEVFGLYERFGDNDYIGEPVSQIEHMSQAAELAMAEGFDDEVVLAAFFHDIGHICAEGAEMGGFGIVSHERLGADYLRRAGFSEHLARLVEYHVQAKRYLTLKEPGYYERLSEASRRTLEYQGGVMTAAEAEAFEQDPLCAVSLRMRQWDELAKEMWVPVMDLGILKEKALRLLVA
>2665351558
MGRHEQVIAEVFGLYERFGDNDYIGEPVSQIEHMSQAAELAMAEGFDDEVVLAAFFHDIGHICAEGAENMGGFGIVSHERLGADYLRRAGFSERLARLVEYHVQAKRYLTLKEPGYYERLSEASRRTLEYQGGVMTAAEAEAFEQDPLCAVSLRMRQWDELAKELWVPVMDLGILKEKALRLLAE
>2511360944
MGRHEQVIAEVFGLYERFGDNDYIGEPVSQIEHMSQAAELAMAEGFDDEVVLAAFFHDIGHLCDEGAEMGGFGVVSHERLGADYLRRAGFSERLARLVEYHVQAKRYLTLKEPGYYERLSEASRRTLEYQGGVMTAAEAEAFEQDPLCTVSLRMRQWDELAKEMWVPVMDLGLLKEKALRLLVA
>2691525004
MGRHEQVIAEVFGLYERFGDNDYIGEPVSQIEHMSQAAELAMAEGFDDEVVLAAFFHDIGHLCDEGAESMGGFGVVSHERLGADYLRRAGFSERLARLVEYHVQAKRYLTLKEPGYYERLSEASRRTLEYQGGVMTAAEAEAFEQDPLCAVSLRMRQWDELAKEMWVPVMDLGILKAKALRLLAE
>2639733596
MDRTAQVIDEVFALYERLGDSDYIGEPVSQIEHMSQAAQLAMAEGFDDEVVLAAFFHDIGHICAESAEMGGFGVVSHERLGADYLRRAGFSERMARLVEYHVQAKRYLTLKEPGYYERLSEASRRTLAYQGGVMTAAEAEAFAQDPLCAVSLRMREWDELAKEMWVPVIDLDVLKRKAANVLAR
>2639187921
MDRNEQVIAEVFGLYERFGDSDYIGEPVSQIEHMSQAAERAMAEGFDDEVVLAAFFHDIGHICAESAEGGFGVVSHERLGADYLRRAGFSERMARLVEYHVQAKRYLTLKEPGYYERLSKASRRTLEYQGGVMTAAEAEAFEQDPLCEVSLRMRQWDELAKEMAVPVMDLEVLVGLLSRKVQ
>2719786935
MDRNEQVIAEVFALYERFGDSDYIGEPVSQIEHMSQAAERAMAEGFDDEVVLAAFFHDIGHICAESAENMGGFGVVSHERLGADYLRRAGFSERMAGLVEYHVQAKRYLTLKEPGYYERLSEASRRTLEYQGGVMTAAEAEAFEQDPLCEVSLRMRQWDELAKEMAVPVMDLEVLRGLLSRKVQ
>2794793756
MDRNEQMIAEVFSLYERFGDSDYIGEPVSQIEHMSQAAELAMAEGFDDEVVLAAFFHDIGHICAESAENMGGFGVVSHERLGADYLRRAGFSERMARLVEYHVQAKRYLTLKEPGYYERLSEASRRTLEYQGGVMTAAEAEAFEQDPLCEVSLRMRQWDELAKEMAVPVMDLEVLRGLLSRKVQ
>2774118429
MDRNEQVIAEVFALYERFGDSDYIGEPVSQIEHMSQAAELAMAEGFDGEVVLAAFFHDIGHICAESAEMGGFGVVSHERLGADYLRRAGFSERMARLVEYHVQAKRYLTLKEPGYYERLSEASRRTLEYQGGVMTVAEAEAFEQDPLCEVSLRMRQWDELAKEMAVPVIDLEVLRGLLSREAQ
>2758172340
MDRNEQVIAEVFGLYERFGDSDYIGEPVSQIEHMSQAAELAMAEGFDDEVVLAAFFHDIGHICAESAENMGGFGVVSHERLGADYLRRAGFSERMARLVEYHVQAKRYLTLKEPGYYERLSEASRRTLEYQGGVMTAAEAEAFEQNPLCEVSLRMRQWDELAKEMAVPVVDLEVLRGLLSREAQ
>2511307622
MDRNEQVIAEVFGLYERFGDSDYIGEPVSQIEHMSQAAELAMAEGFDDEVVLAAFFHDIGHICAESAEMGGFGMVSHERLGADYLRRAGFSERMARLVEYHVQAKRYLTLKEPGYYERLSEASRRTLEYQGGVMTAAEAEAFEQDPLCEISLRMRQWDELAKEMRVPVIDLEVLKRKAASVLAR
>2582490105
MGRNEQVIAEVFGLYERFGDSDYIGEPVSQIEHMSQAAELAMAEGFDDEVVLAAFFHDIGHICAESAEMGGFGVVSHERLGADYLRRAGFSERMARLVEYHVQAKRYLTLKEPGYYERLSEASRRTLEYQGGVMTTEEAEAFEQDPLCAVSLRMRQWDEQAKEMAVPLIDLEVLKRKAAKVLR
>2638557167
MGCNEQVIAEVFALYERFGDSDYIGEPVSQIEHMSQAAELAMAEGFDDEVVLAAFFHDIGHICAENAENMGGFGVVSHERLGADYLRRAGFSERMARLVEYHVQAKRYLTLKEPGYYERLSEASRRTLEYQGGVMSTEEAEAFEQDPLCAVSLRMRQWDEQAKEMAVPVIDLEVLKRKAAKVLSEAR
>2644884293
MERSEQVIAEVFGLYERFGDSDYIGEPVSQIEHMSQAAQLAMAEGYDDEVVLAAFFHDIGHICAESAEMGGFGVVSHERLGADYLRRAGFSERMARLVEYHVQAKRYLTLKEPGYYQRLSEASRRTLEYQGGVMTAVEAQAFEQDPLCAVSLRMRQWDELAKEMRVPVIDLQILKGLLSRQVS
>2668343683
MDRTEQVIDEVFALYERFGDSDYIGEPVSQIEHMSQAAQLAMAEGFDDEVVLAAFFHDIGHICAESAEMGGFGVVSHERLGADYLRRAGFSERMARLVEFHVQAKRYLTLNEPGYYDRLSEASRRTLEYQGGVMTEAEAEAFEQDPLCAVSLRMRQWDELAKEMWVPVIDLGVLKEKALRLMAA
>2511336882
MDRKTQVIDEVFGLYERFGDSDYIGEPVSQIEHMSQAAQLAMAEGFDDEVVLAAFFHDIGHICADSAPMGGFGVVSHERLGADYLRRAGFSERMARLVEYHVQAKRYLTLKTPGYYERLSEASRRTLEYQGGVMTEAEAEAFEQDPLCAVSLRMRHWDELAKEMWVPVIDLDVLKEKALRLLAA
>2511344846
MDRKAQVIDEVFGLYERFGDSDYIGEPVSQIEHMSQAAQLAMAEGFDDEVVLAAFFHDIGHICADSAPMGGFGVVSHERLGADYLRRAGFSERMARLVEYHVQAKRYLTVKEPGYYERLSEASRRTLEYQGGVMTPAEAEAFEQDPLCAVSLRMRQWDELAKEMNVPLLDLDVLRGLLSRAA
>2601678271
MDRKAQVIDEVFGLYERFGDSDYIGEPVSQIEHMSQAAQLAMAEGFDDEVVLAAFFHDIGHIADSAPMGGFGVVSHERLGADYLRRAGFSERMARLVEYHVQAKRYLTLKEPGYYERLSEASRRTLEYQGGVMTPAEAEAFEQDPLCAVSLRMRQWDELAKEMNVPLLDLDVLRGLLPRAA
>2640306886
MARHEQVIAEVFGLYERFGDSDYIGEPVSQIEHMSQAAELAMAEGFDDEVVLAAFFHDIGHICSEGAEMGGFGVVSHERLGADYLRRVGFSERMARLVEYHVQAKRYLTLREPGYYERLSEASRRTLEYQGGVMTQTEAEAFEKDPLCAVSLRMRQWDEQAKEMHVPVIDLAVLKDKALRLLAA
>2691012855
MGRNEQVVAEVFSLYERFGDSDYIGEPVSQIEHMSQAAELAMAEGFDDEVVLAAFFHDIGHICGESAEMGGFGVVSHERLGADYLRRAGFSERMARLVEYHVQAKRYLTLKEAGYYERLSEASRRTLEYQGGVMTVEEAEIFEKDPLCAVSLRMRQWDELAKEMNVPLLDLDILRGLLPKAA
>2523569360
MSNHEQVIADVFGLYERFGDSDYIGEPVSQIEHMSQAAQLAMAEGFDDEVVLAAFFHDIGHICAESAEMGGFGVVSHERLGADYLRRAGFGERMARLVEYHVQAKRYLTLKEPGYYERLSEASRRTLEYQGGVMTPAEAEAFEQDPLCEVSLRMRQWDELAKGMGVPVMDLRLLKEKAARLLAE
>2655767883
MERNEQVIAEVFALYERFGDSDYIGEPVSQIEHMSQAAERAMAEGFDDEVVLAAFFHDIGHICTESAEMGGFGVVSHERLGADYLRRAGFSERMARLVEYHVQAKRYLTLKEPGYYERLSEASRRTLEYQGGVMSVEEAEAFEQDPLCAVSLRMRQWDEQAKEMHVPVMDLGVLKEKAVRLLVA
>2647276174
MGSSEQVIAEVFGLYERFGDSDYIGEPVSQIEHMSQAAQLAMAEGFDDEVVLAAFFHDIGHICAESAEGGFGVVSHERLGADYLRRAGFSERMARLVEYHVQAKRYLTLKEPGYYERLSEASRRTLEYQGGVMTPAEAAAFEQDPLCEVSLRMRQWDELAKEMQVPVIDLGVLKEKAARLLAV
>2758152693
MGSSEHVIAEVFGLYERFGDSDYIGEPVSQIEHMSQAAQLAMAEGFDDEVVLAAFFHDIGHICAESAENMGGFGVVSHERLGADYLRRAGFSERMARLVEYHVQAKRYLTLKEPGYYERLSEASRRTLEYQGGVMTPAEAAAFEQDPLCEVSLRMRQWDELAKEMQVPVIDLGVLKEKAARLLAA
>2511349316
MERNEQVVAEVFSLYERFGDSDYIGEPVSQIEHMSQAAELAIAEGFDDEVVLAAFFHDIGHICAESAEMGGYGVVSHERLGADYLRRAGFSERMARLVEYHVQAKRYLTLKEPGYYDRLSEASRRTLEYQGGVMTEAEAEAFAQDPLCAVSLRMRQWDELAKEMHVPVIDLAVLKDKAVRLLVA
>2643955683
MARNEQVVAEVFSLYERFGDSDYIGEPVSQIEHMSQAAELAIAEGFDDEVILAAFFHDIGHICAESAEMGGLGVVSHERLGADYLRRAGFSERMARLVEYHVQAKRYLTLKEAGYYERLSEASRRTLEYQGGVMTAEEAQAFEQDPLCAVSLRMRQWDELAKEMHVPVIDLAVLKDKAVRLLAA
>2716154396
MVRNEQVVAEVFGLYERFGDSDYIGEPVSQIEHMSQAAELAMAEGFDDEVVLAAFFHDIGHICAESAEMGGFGVVSHERLGADYLRRAGFSERMARLVEYHVQAKRYLTLKEPGYYERLSEASRRTLEYQGGVMTTEEAQAFEQDPLCAVSLRMRQWDEMAKEMHVPVIDLAVLKGKAVRLLAA
>2640234484
MGRNEQVVAEVFSLYERFGDSDYIGEPVSQIEHMSQAAELAMAEGFDDEVVLAAFFHDIGHICGESAEMGGFGVVSHERLGADYLRRVGFSERMARLVEYHVQAKRYLTLKEAGYYERLSEASRRTLEYQGGVMTAEEAEAFEKDPLCAVSLRMRQWDELAKEMHVPVIDLAVLKGKAVRLLAA
>2794896818
MGRNEQVVAEVFSLYERFGDSDYIGEPVSQIEHMSQAAELAMAEGYDDEVVLAAFFHDIGHICAESAENMGGFGVVSHERLGADYLRRAGFGERMARLVEYHVQAKRYLTLKEAGYYERLSEASRRTLEYQGGVMTTEEAEAFEKDPLCAVSLRMRQWDELAKEMHVPVIDLAVLKGKAVRLLAA
>2637112723
MERNEQVIAEVFGLYELFGDSDYIGEPVSQIEHMSQAAELAMAEGFDDEVILAAFFHDIGHICAVESMGGFGVVSHERLGADYLRRAGFSERMARLVEYHVQAKRYLTLKEAGYYERLSEASRRTLEYQGGVMTAEEAEAFEQDPLCAVSLRMRQWDELAKEMHVPVIDLAVMKGKAVRLLAA
>2757758745
MERNKQVIAEAFGLYERFGDSDYIGEPVSQIEHMSQAAQLAMAEGFDDEVVLAAFFHDIGHICTESAENMGGFGVVSHERLGADYLRRAGFSERMARLVEHHVQAKRYLTLKETGYYECLSEASRRTLEYQGGVMTAEEAEAFEQDPLCAVSLRMRQWDELAKEMHVPVIDLAVLKDKAVRLLAA
>2714668455
MERNEQVIAEVFGLYERFGDSDYIGEPVSQIEHMSQAAELAMAQGYDDEVVLAAFFHDIGHICVESAENMGGFGVVSHERLGADYLRRAGFGERMARLVEYHVQAKRYLTLKEPGYFERLSVASRRTLEYQGGVMTAEEAEAFERDPLCAVSLRMRQWDELAKEMHVPVIDLGLLKEKALRLLAA
>2667644687
MQRNEQVIAEVFGLYERFGDSDYIGEPVSQIEHMSQAAELAMAEGYDDEVILAAFFHDIGHICGESAEMGGFGVVSHERLGADYLRRAGFSERMARLVEYHVQAKRYLTLKEPGYYERLSEASRRTLEYQGGVMTAEEAEAFEQDPLCEVSLRMRQWDELAKEMHVPVIDLAVLKDKAVRLLAA
>2511333627
MERNEQVIAEVFGLYERFGDSDYIGEPVSQIEHMSQAAELAMAEGYDDEVVLAAFFHDIGHICTESAEGGFGVVSHERLGADYLRRAGFGERMARLVEYHVQAKRYLTLKEPGYYERLSVASRRTLEYQGGVMTAEEAEAFAQDPLCAVSLRMRQWDELAKEMHVPVIDLAVLKDKAVRLLAA
>2777903909
MLREEQVIAEVFGLYERFGDSDYIGEPVSQIEHMSQAAQLAMAEGFDDEVVLAAFFHDIGHICAESAEMGGFGVVSHERLGADYLRRAGFSERMARLVEYHVQAKRYLTLKEPGYYERLSEASRRTLEYQGGVMTAEEAEAFEQDPLCAVSLRMRQWDELAKEMHVPVIDLGLLKEKALRLLAA
>2511318687
MERNARVIAEVFGLYERFGDSDYIGEPVSQIEHMSQAAVLAMAEGFDDEVVLAAFFHDIGHICAESAEMGGFGVVSHERLGADYLRRAGFSERMARLVEYHVQAKRYLTLKEPGYYDRLSEASRRTLEYQGGVMTEAEAEAFEKDPLCAVSLRMRQWDEQAKEIYVPVIDLGVLKEKAVRLLAT
>2511314395
MERHARVIAEVFGLYERFGDSDYIGEPVSQIEHMSQAAELAMAEGFDDEVVLAAFFHDIGHICAESVEGGFGVVSHERLGADYLRRAGFSERMARLVEYHVQAKRYLTLKEPGYYARLSEASRRTLEYQGGVMTAEEAEAFEKDPLCAVSLRMRQWDELAKEMYVPVIDLGVLKEKALRLLAA
>2758134891
MERNARVIAEVFGLYERFGDSDYIGEPVSQIEHMSQAAELAMAEGFDDEVVLAAFFHDIGHICAESAEGGFGVVSHERLGADYLRRAGFSERMARLVEYHVQAKRYLTLKEPGYYDRLSEASRRTLEYQGGVMTAEEAEAFEQDPLCAVSLRMRQWDEQAKEMYVPVIDLGVLKEKAVRLLAA
>2554843508
VSRVEQVLDEVFGLYQRFGSADYIGEPVSQLEHMSQAAQLAMAEGCDDEVVLAAFFHDIGHICQTQQSMGGYGIVSHERLGADYLRRAGFGERLARLVEYHVQAKRYLTLVEPGYYERLSEASRRTLEYQGGIMTRQEATDFARDPLCDLSLRMRQWDEQAKRAQVPVMDLQLLRNKAQHLLSQPVIETTA
>2635795169
MSRVEQVLDEVFGLYRQFGSADYIGEPVSQLEHMSQAAQRAMAEGCDDEVVLAAFFHDIGHICAADRSMGGYGIASHERLGADYLRRAGFSERLARLVEYHVQAKRYLTLVEPGYYERLSQASRRTLEYQGGMMTLQEATDFAQDPLCDLSLRMRQWDEQAKLEGVPVLDLQILRAKAASLLGL
>2668125334
MSRVEQVLDEVFGLYRQFGSADYIGEPVSQLEHMSQAAQRAMAEGCDDEVVLAAFFHDIGHICSAGESMGGYGVVSHERLGADYLRRLGFSERLARLVEYHVQAKRYLTRVEPGYYERLSEASRRTLEYQGGMMTRQEAADFALNPLCDLSLRMRQWDEQAKQLHIPVIDLQLLRSKAQHLLSRSVIDTTT
>2550650246
VSRVEQVLDEVFGLYRQFGSADYIGEPVSQLEHMSQAAQRAMAEGCDDEVVLAAFFHDIGHICPRPESMGGYGVVSHERLGADYLRRLGFSERLARLVEYHVQAKRYLTRVEPGYYERLSEASRRTLEYQGGMMTRQEAADFAQNPLCDLSLRMRQWDEQAKQLHIPVIDLQLLRNKAQHLLSRSVIDTTT
>2667651973
MSRVEQVLDEVFGLYRQFGSADYIGEPVSQLEHMSQAAQRAMAEGCDDEVVLAAFFHDIGHICPRPESAGYGVVSHERLGADYLRRLGFSERLARLVEYHVQAKRYLTRVEPGYYERLSEASRRTLEYQGGMMTRQEAADFAQNPLCDLSLRMRQWDEQAKQLHIPVIDLQLLRNKAQHLLSRSVIDTTT
>2667571761
MSGIEHVLDEVFDLYQRFGSTDYIGEPVSQLEHMSQAAQLAMAEGFDDEVVLAAFFHDIGHICPSVGQPVMGYGVVGHERLGANYLRRAGFSERLAQLVEYHVQAKRYLTLTDPGYYERLSEASRRTLEYQGGVMTLQEAQAFELDPLFGVSLRMRQWDEQAKQLRVPVIDLQVLRDKAQHLLTTHDA
>2687712348
MSGIEHVLDEVFDLYQRFGSTDYIGEPVSQLEHMSQAPQLAMAEGFDDEVVLAAFFHDIGHICPSVGQPVMGYGVVGHERLGADYLRRAGFSERLAQLVEYHVQAKRYLTLTDPGYYERLSEASRRTLEYQGGVMTLQEAQAFELDPLFGVSLRMRQWDEQAKQLRVPVIDLQVLRDKAQHLLSETHDA
>2563873769
MNQVERVLDEVFGLYGRFGDADYIGEPVSQLEHMSQAAQLAMAEGFDDEVVLAAFFHDIGHICPAGEQPVGDYGVVSHERLGADYLRRAGFSERLARLVEYHVQAKRYLTLTDPGYYERLSEASRRTLEYQVGVMSPEEARAFELDPLCGVSLRMRHWDEQAKQRHTPLIDLQLLRDKAQHLLSKPVIDTTA
>2651144130
MKSVEQVLDEVFGLYLQFGDADYIGEPVSQLEHMSQAAQLALAEGFDDEVVLAAFFHDIGHICPPGEQPVGDYGVVSHERLGADYLRRAGFGERLARLVEYHVQAKRFLTLREPGYYERLSEASRRTLAYQGGVMSEEEARAFEQDPLCAVSLRMRHWDEQAKCEEVPVDLRLLRDKAAQFLREQGMSDHA
>2735819457
MKSVEQVLDEVFGLYQQFGNADYIGEPVSQLEHMSQAAQLALTEGFDDEVVLAAFFHDIGHIYPEPSTGMGGYGVVSHERLGADYLRRAGFSERLARLVEYHVQAKRFLTLREPGYYECLSEASRRTLEYQGGVMTEEEARLFEQDPLCAVSLRMRHWDEQAKLEEVPVIDLQLLRAKATRLLSL
>2812704102
MSNPEQVIQRIFALYQHYGSADYIGEAITQLEHMSQAAQLAMAEGYDDEVVLAAFFHDIGHLIGDGAAMGGFGVVSHERLGAEYLRRAGFGERMTRLVQYHVEAKRYLTLRQPGYYLRLSEASRRTLEYQGGVMSEAEADAFERDPLFAVSLRMREWDEMAKEVGVAVDLQVLKGKALALL
>2774090450
MPTSSRIIDDTFALYERHGSADYIGEAITQLEHMSQAAQLAMAEGYDDEVILAAFFHDIGHLCEGEDMGGYGVVSHERIGAEYLRRCGFSERLARLVQYHVEAKRYLTLRQPGYYDRLSEASRRTLAYQGGVMNDAEADAFEADPLFGVSLRLREWDEMAKQVGVPVMDLQVLKAKALAVL
>2687192175
MPTSSRIIDDTFALYERHGSADYIGEAITQIEHMSQAAQLAMAEGYDDEVILAAFFHDIGHLCEGEDMGGYGVVSHERIGAEYLRRCGFSERLARLVQYHVEAKRYLTLRQPGYYDRLSEASRRTLAYQGGVMNDAEADAFEADPLFGVSLRLREWDEMAKRVGVPVIDLQVLKAKALAVL
>2558037218
MPTSSRIIDDTFALYERHGSADYIGEAITQIEHMSQAAQLAMAEGYDDEVILAAFFHDIGHLCEGEDMGGYGVVSHERIGAEYLRRCGFSERLARLVQYHVEAKRYLTLRQPGYYARLSEASRRTLAYQGGMMNDAEADAFEAEPLFRVSLRLREWDEMAKRVGVPVIDLQVLKAKALAVL
>2794587318
MPTSSRIIDDTFALYERHGSADYIGEAITQIEHMSQAAQLAMAEGYDDEVILAAFFHDIGHLCEGEDMGGYGVVSHERIGAEYLRRCGFSERLARLVQYHVEAKRYLTLRQPGYYDRLSEASRRTLAYQGGMMNDAEADAFEADPLFRVSLRLREWDEMAKRVGVPVDLQVLKAKALAVL
>2558211398
MATSSQIVSDIFALYDRHGSADYIGEAITQVEHMSQAAQLAMEEGYDDEVILAAFFHDIGHLCEGEDMGGYGIVSHERIGAEYLRRCGFSERLARLVQYHVEAKRYLTLRQPGYYARLSEASRRTLAYQGGVMNNSEADAFEADPLFRVSLRLREWDEMAKLTGVPVMDLEVLKRKALAVL
>2807454433
MATSSQIVSDIFALYDRHGSADYIGEAITQVEHMSQAAQLAMEEGYDDEVILAAFFHDIGHLCEGEDMGGYGIVSHERIGAEYLRRCGFSERLARLVQYHVEAKRYLTLRQPGYYARLSEASRRTLAYQGGVMNNSEADAFEADPLFRVSLRLREWDEMAKRTGVPVMDLEVLKSKALAVL
>2637235021
MPTPTQIISDTFALYERHGSADYIGEAITQIEHMSQAAQLAMEEGYDDEVILAAFFHDIGHLCEGEDMGGYGIVSHERIGAEYLRRCGFSERLARLVQYHVEAKRYLTLRQPGYYDRLSEASRRTLAYQGGVMSDSEADAFEADPLFRVSLRLREWDEMAKLTGVPVMDLEVLKKKALAVL
>2819411040
MPTPTQIISDTFALYERHGSADYIGEAITQIEHMSQAAQLAMQEGYDDEVVLAAFFHDIGHLCEGEDMGGYGIVSHERIGAEYLRRCGFSERLARLVQYHVEAKRYLTLRQPGYYDRLSEASRRTLAYQGGVMSDSEADAFEADPLFRVSLRLREWDEMAKLTGVPVDLEVLKSKALAVL
>637999398
MHIRSMPVTTTEQIIQDTFDLYQRHGSADYIGEAITQLEHMSQAAQLAMAEGYDDEVVLAAFFHDIGHLCEGEDMGGYGVVSHERIGAEYLRRCGFGERMARLVQYHVEAKRYLTLRQPGYFDRLSEASRRTLAYQGGVMSDAEADAFEGDPLFAVSLRMREWDEMAKEVGVPLIDLHVLKTKARTLL
>2555245800
MPTPEQIIHTTFTLYERHGADDYIGEAITQIEHMSQAAELAMAEGFDDEVVLAAFFHDIGHLCGEGEGMGGYGVVSHERIGAEYLRRCGFGERMARLVQYHVEAKRYLTLRQPGYYDRLSEASRRTLEYQGGVMSDAEADAFEQDPLFKVSLRMREWDEMAKEVGVPVIDLAMLKEKALALL
>2667512351
MPTPEQIIHATFTLYERHGADDYIGEAITQIEHMSQAAELAMAEGFDDEVVLAAFFHDIGHLCGEGEGMGGYGVVSHERIGAEYLRRCGFGERMARLVQYHVEAKRYLTLRQPGYYDRLSEASRRTLEYQGGVMSDAEADAFEQDPLFKVSLRMREWDEMAKEVGVPVIDLALLKEKALALL
>2788761367
MPTPEQIIHTTFALYEHHGADDYIGEAITQIEHMSQAAELAMAEGFDDEVVLAAFFHDIGHLCGEGEGMGGYGVVSHERIGAEYLRRCGFGERMARLVQYHVEAKRYLTLRQPGYYDRLSEASRRTLEYQGGVMNDAEADAFEQDPLFKVSLRMREWDEMAKEVGVPVIDLALLKEKALALL
>2669464235
MLAPDQIVEHTFALYQHHGSDDYIGEAITQLEHMSQAAQLAMAEGFDDEVVLAAFFHDIGHLCGEGNMGGYGVASHERIGAEYLRRCGFSERMALLVQYHVEAKRYLTLRQPGYYARLSEASRRTLEYQGGVMTEAQADAFELDPLFSVSLRMREWDERAKEVGVPVIELAVLAKALALL
>2558191572
MLTPDQVIDNTFALYERHGSDDYIGEAITQLEHMSQAAQLAMAEGFDDEVVLAAFFHDIGHLCGEGDMGGYGVVSHERIGAQYLRRCGFSERMALLVQYHVEAKRYLTLRQPGYYARLSEASRRTLEYQGGVMTEAEADAFEQGPLFRVSLRMREWDEQAKEVGVPVIDLAVLKGKALALL
>2809039819
MLTPDQVIDNTFALYERHGSDDYIGEAITQLEHMSQAAQLAMAEGFDDEVVLAAFFHDIGHLCGGEGDMGGYGVVSHERIGAQYLRRCGFSERMALLVQYHVEAKRYLTLRQPGYYARLSEASRRTLEYQGGVMTEAEADAFEQGPLFGVSLRMREWDEQAKEVGVPVIDLALLGKALALL
>2666488682
MPTPAQIIDNTFALYERHGADDYIGEAITQIEHMSQAAQLAMAEGFDDEVVLAAFFHDIGHLGGDAMGGYGVVSHERIGAEYLRRCGFGERMARLVEFHVEAKRYLTLRKPGYCERLSEASRRTLGYQGGVMSDAEADAFERVPLFAVSLRMREWDEMAKEVGVPVLDMTVLKEKALALI
>2689197316
MPTPAQIIDNTFALYERHGADDYIGEAITQIEHMSQAAQLAMAEGFDDEVVLAAFFHDIGHLCGGDASMGSYGVVSHERIGAEYLRRCGFGERMARLVEFHVEAKRYLTLRKPGYYERLSEASRRTLGYQGGVMSDAEADAFERDPLFAVSLRMREWDEMAKEVGVPVLDMTVLGKALALI
>2540997777
MPTPSQIIDRLFSLYEQHGSDDYIGEAINQLEHMSQAAQLAMAEGFDDEVVLAAFFHDIGHLCGGDAMGGYGVVSHERIGAQYLRRCGFGERMARLVQYHVEAKRYLTLREPGYYQRLSEASRRTLEYQGGVMSAAEADTFEQDPLFEVSLRMREWDEMAKEVGVPVMDLALLKQKALALL
>2765581461
MPTPTQIIDKLFNLYEQHGSDDYIGEAINQLEHMSQAAQLAMAEGFDDEVVLAAFFHDIGHLCGGDASMGGYGVVSHERIGAQFLRRCGFGERMARLVQYHVEAKRYLTLREPGYYQRLSEASRRTLEYQGGVMSAAEADTFEQDPLFEVSLRMREWDEMAKEVGVPVMDLALLQKALALL
>2546029341
MLTPAQTIDKLFNLYEQHGSDDYIGEAINQLEHMSQAAQLAMAEGYDDEVVLAAFFHDIGHLCGGDAMGGYGVVSHERIGAEYLRRCGFGERMARLVQYHVEAKRYLTLRQPGYYDRLSEASRRTLEYQGGVMSADEADAFERDPLFEVSLRMREWDEMAKEVGVPVMDLVVLKDKALALL
>2666715264
MLTPAQTIDKLFNLYEQHGSDDYIGEAINQLEHMSQAAQLAMAEGYDDEVVLAAFFHDIGHLCGGDASMGGYGVVSHERIGAEYLRRCGFGERMARLVQYHVEAKRYLTLRQPGYYQRLSEASRRTLEYQGGVMSADEADAFERDPLFEVSLRMREWDEMAKEVGVPVDLGLLKEKALASL
>2523787087
MPTPAQIVDSTFALYERHGSDDYIGEAITQLEHMSQAAQLAMAEGFDDEVVLAAFFHDIGHLCGGDAMGGYGVVSHERIGAEYLRRCGFSERMARLVQFHVEAKRYLTLRQPGYYQRLSEASRRTLEYQGGVMSDSQADAFERDPLFDVSLRMREWDEKAKEVGVPVIDLHVLQKALALL
>2745843950
SSQEKTVMPTPAQIIDSTFALYERHGSGDYIGEAITQLEHMSQAAQLAMAEGFDDEVVLAAFFHDIGHLCGGEAMGGYGVVSHERIGAEYLRRCGFGERMARLVQYHVEAKRYLTLRQAGYYQRLSEASRRTLEYQGGVMSEAEADAFERDPLFEVSLRMREWDEQAKVVGVPVIDLDGLKKKALALL
>2638727707
MPTPAQIIDSTFALYERHGSDDYIGEAITQLEHMSQAAQLAIAEGFDDEVVLAAFFHDIGHLCGGDAMGGYGVVSHERIGAEYLRRCGFGERMARLVQYHVEAKRYLTLRQPGYYQRLSEASRRTLEYQGGVMSEDEADVFERDPLFEVSLRMREWDERAKVVGVAVIDLDGLKRKALALL
>2518037049
MPTPAQIIDSTFALYERHGSDDYIGEAITQLEHMSQAAQLAMAEGFDDEVVLAAFFHDIGHLCGGYAMGGYGVVSHERIGAEYLRRCGFGERMARLVQYHVEAKRYLTLRQPGYYQRLSEASRRTLEYQGGVMSEGEADVFERDPLFEVSLRMREWDERAKVVGVAVIDLDGLKRKALALL
>2720469124
SSQEQTVMPTPAQIIDSTFALYERHGSDDYIGEAITQLEHMSQAAQLAMAEGFDDEVVLAAFFHDIGHLCGYGVVSHERIGAEYLRRCGFGERMARLVQYHVEAKRYLTLRQPGYYQRLSEASRRTLEYQGGVMSEDEADVFERDPLFEVSLRMREWDERAKVVGVAVIDLDGLKRKALALL
>2554229838
MMPTPAQIIDSTFALYERHGSDDYIGEAITQLEHMSQAAQLAMAEGFDDEVVLAAFFHDIGHLCGGDASMGGYGVVSHERIGAEYLRRCGFGERMARLVQYHVEAKRYLTLRQPGYYQRLSEASRRTLEYQGGVMSEDEADVFERDPLFEVSLRIREWDERAKVVGVAVIDLDGLKALALL
>2635899189
MPTPAQIIDSTFALYERHGSDDYIGEAITQLEHMSQAAQLAMAEGFDDEVVLAAFFHDIGHLCGGDAMGGYGVVSHERIGAEYLRRCGFGERMARLVQYHVEAKRYLTLRQPGYYQRLSEASRRTLEYQGGVMSEAEADAFERDPLFSVSLRMREWDERAKEVGAPLIDLLALRALALI
>2646759846
MPTPAQIIDSTFALYERHGSDDYIGEAITQLEHMSQAAQLAMAEGFDDEVVLAAFFHDIGHLCGGDAMGGYGVVSHERIGAEYLRRCGFGERMVRLVQYHVEAKRYLTLRQPGYYQRLSEASRRTLGYQGGMMNEAEADAFERDPLFEVSLRMREWDEKAKEVGVPLIDLDGLKQKALALL
>641550323
MPTPAQIIDSTFALYARHGSDDYIGEAITQLEHMSQAAQLAMAEGFDDEVVLAAFFHDIGHLCGGDASMGGYGVVSHERIGAEYLRRCGFGERMARLVQYHVEAKRYLTLRQAGYYQRLSEASRRTLEYQGGMMSEAEADAFERDPLFEVSLRMREWDEMAKEIGMPVVDLEGLKQKALALL
>2611058398
MPDPEQIIDSTFALYVRHGSDDYIGEAITQLEHMSQAAQLAMDEGFDDEVVLAAFFHDIGHLCGGDASMGGYGVVSHERIGAEYLRRCGFGERMARLVQYHVEAKRYLTLRQPGYYQRLSEASRRTLEYQGGVMSEAEADAFERDPLFEVSLRMREWDERAKEVGVPVVDLDGLKQRALALL
>2646510318
MPTPAQIVDSTFALYARHGSEDYIGEAITQLEHMSQAAQLAMAEGFDDEVVLAAFFHDIGHLCGGDASMGGYGVVSHERIGAEYLRRCGFGERMAQLVEYHVEAKRYLTLRQAGYYQRLSEASRRTLEYQGGVMSEAEADAFERDPLFEVSLRMREWDERAKEVGVPVVDLDGLKQRALALL
>2555750207
MPDPAQIVDSTFALYALHGTDDYIGEAITQLEHMSQAAQLAMAEGFDDEVVLAAFFHDIGHLCGGDASMGGYGVVSHERIGAEYLRRCGFGERMSRLVEYHVEAKRYLTLRQAGYYQRLSEASRRTLEYQGGVMSEAEADAFERDPLFEVSLRMREWDERAKEVGVPVVDLDGLKQRALALL
>2731459514
MPTPAQIVDSTFALYALHGTDDYIGEAITQLEHMSQAAQLAMAEGFDDEVVLAAFFHDIGHLCGGDASMGGYGVVSHERIGAEYLRRCGFGERMAQLVEYHVEAKRYLTLRQAGYYQRLSEASRRTLEYQGGVMSEAEADAFERDPLFEVSLRMREWDERAKEVGVPVVDLDGLQRALALL
>2586178773
VSTAEQVVEAVFALYQRHGDDDYIGEPVSQLEHMSQAAQLAVAEGFDDEVVLAAFFHDIGHICGEGDMGGFGVVSHERVGAEYLRRCGFGERMAKLVEYHVEAKRYLTLRQPGYYQRLSEASRRTLDYQGGVMSEAEADAFEQDPLCAVSLRMRYWDEAAKLERVPVIDLGLLAKAIALLA
>2870314718
MATAEQIVSDVFALYQQHGDEDYIGEPVSQLEHMSQAAQLALAEGYDDEVVLAAFFHDIGHICGGAKGMGGYGAVSHERVGANYLRRCGFSERLAKLVEYHVEAKRYLTLRQPGYYQRLSEASRRTLAYQGGVMSEAEADAFEQDPLCEVSLRMRQWDELAKEMDVPVIDLQLLKGKALKLLH
>2637766487
MRTAEQIVSEVFALYQQHGNEDYIGEPVSQLEHMSQAAQLALAEGYDDEVVLAAFFHDIGHICGEGDMGGYGAVSHERVGANYLRRCGFSERLARLVEYHVEAKRYLTLRQPGYYQRLSEASRRTLEYQGGVMTEVEADAFEQDPLCAVSLRMRQWDELAKEMDVPVIDLQLLRGKALKLLH
>2671157108
MVSAEQIVSEVFALYQQHGNEDYIGEPVSQLEHMSQAAQLALAEGYDDEVVLAAFFHDIGHISAEGDMGGYGVVSHERVGANYLRRCGFSERLARLVEYHVEAKRYLTLRQPGYYQRLSEASRRTLEYQGGVMSEAEADAFEQDPLCTLSLRMRQWDELAKEMDVPVIDLQLLKGKALKLLH
>2743593511
MVSAEQIVSEVFALYQQHGNEDYIGEPVSQLEHMSQAAQLALAEGYDDEVVLAAFFHDIGHICGSAEGMGGYGVVSHERVGANYLRRCGFSERLARLVEYHVEAKRYLTLRQPGYYQRLSEASRRTLEYQGGVMSEAEADAFEQDPLCAVSLRMRQWDELAKEMDVPVIDLQLLKGKALKLLH
>2794555827
MRPAEQVVSEIFALYQRHGDDDYIGEPVSQLEHMSQAAQLALDEGFDDEVVLAAFFHDIGHICGGAGDMGGYGVVSHEQVGANYLRRCGFSERLATLVQYHVEAKRYLTLRKPGYYERLSEASRRTLEYQGGVMSEAQADAFERDPLCAVSLRMREWDELAKEMNVPVIDLEVLKTKALGLLH
>2872573001
MRTAEQVVSQIFALYQQHGDEDYIGEPVSQLEHMSQAAQLALDEGFDDEVVLAAFFHDIGHICGGAEGMGGYGVVSHEQVGANYLRNCGFSERLTKLVQYHVEAKRYLTLRKPGYYQRLSEASRRTLEYQGGVMSEAEADAFERDPLCKVSLRMREWDELAKEMHVPVIDLNMLKALALLH
>2706229543
MRTAEQVVSELFALYQQHGDEDYIGEPVSQLEHMSQAAQLALDEGFDDEVVLAAFFHDIGHICGEGDMGGYGVVSHEQVGAEYLRRCGFSERLVTLVQYHVEAKRYLTLRKPGYYQRLSEASRRTLEYQGGVMSEAEADAFERDPLCSVSLRMREWDELAKEMNVPVIDLDVLKKALALLH
>2667576301
MQPAEQVVNEVFGLYAQRGSDDYIGEPVSQIEHMSQSAELALAEGYDDEVVLAAFFHDIGHLSDTAASMGGYGVVSHERVGADYLRKCGFSERVARLVEYHVQAKRYLTLRRPGYYDQLSEASRRTLEYQGGVMSESEAEAFERDPLCSVSLRMRQWDEMAKEMNVPVIDLQTLKDKALRLLAA
>2807163834
MRNAQLVVEEVFGLYQQYGADDYIGEPVSQIEHMSQAAQLALAQGYDDEVVLAAFFHDIGHICAETADMGGYGVISHELQGANYLRDKGFSERIAKLVEYHVQAKRYLALRQPGYYALLSEASLRTLGYQGGVMSDAEADAFEQDPLCALSLRMRAWDERAKAMNVPLIDMGLLKGKALKLLSA
>2728672431
MRNAQQVVEEVFGLYQQYGADDYIGEPVSQIEHMSQAAQLALAQGYDDEVVLAAFFHDIGHICAKTANMGGYGVISHELLGARYLRDQGFSERIAKLVEYHVQAKRYLTLRQPGYYALLSEASLRTLGYQGGVMSDAEADAFEQDPLCALSLRMRVWDEQAKAMNVPLIDLNLLKGKALKLLA
>2784152711
MTPTQLAVERVFALYQQFGTDDYIGEPVSQLEHMSQAAQLAIAEGHDDEVVLAAFFHDIGHLCVKDAPMGGYGVVSHEQVGADYLRQAGFSERMAKLVEYHVQAKRYLTLRQPGYYDLLSEASIRTLGYQGGVMSEAEADAFEQDPLCGLSLRMRLWDEQAKQLHTPLIDLQLLKAKALNLLNT
>2785751281
MTPAQLAVEQVFALYQQFGTDDYIGEPVSQFEHMSQAAQLAIAEGHDDEVVLAAFFHDIGHLCVKDAPMGGYGVVGHEQVGADYLRRAGFSERMAKLVEYHVQAKRYLTLRQPGYYDLLSEASIRTLGYQGGVMSEAEAAAFEQDPLCELSLRMRLWDEQAKQLHAPLIDLQQLKAKALNLLNT
>2645833649
MSDAQQVVEAVFALYRQYGSDDYIGEPVSQIEHMSQAAQLALNEGCDDEVVLAAFFHDIGHFCVNDAKMNGYGVVSHERVGADYLRRAGFSERMAKLVEYHVQAKRYLTLRQPGYYELLSEASIRTLGYQGGLMSESEADAFEQDPLCQLSLRMRVWDEQAKQVQVPVIDLQMLKDKAVRLLAS
>2687790601
MSEAQQVVEEVFGLYRQYGADDYIGEPVSQIEHMSQAAQLALAEGCDDEVVLAAFFHDIGHLCGKDAKMGGYGVVSHERVGADYLRRAGFSERMAKLVEYHVQAKRYLTLRQPGYYQLLSEASIRTLGYQGGVMSESEADAFELDPLCQLSLRMRVWDEQAKQMQVPVIDLQILKDKAVRLLAS
>2815195732
MTHAQQVVEDIFGLYQQYGTDDYIGEPVSQIEHMSQAAQLALAEGYDDEVVLAAFFHDIGHFCGKDAQGGYGVVSHERVGADYLRRAGFSERLARLVEYHVQAKRYLTLRQPGYYALLSEASIRTLGYQGGVMSEAEADAFEQDPLCQLSLRMRVWDEQAKAMHVPVINLHILKAKALRLLNA
>2668132682
MTHAQQVVEDVFGLYQQYGTDDYIGEPVSQIEHMSQAAQLALAEGYDDEVVLAAFFHDIGHFCGKDTQMGGYGVVSHERVGADYLRRAGFSERLARLVEYHVQAKRYLTLRQPGYYALLSEASIRTLGYQGGVMSEAEADAFEQDPLCQLSLRMRVWDEQAKAMHVPVIDLQILKAKALRLLNA
>2825550679
MTHAQQVVEEVFGLYQHYGTDDYIGEPVSQIEHMSQAAQLALAEGYDDEVVLAAFFHDIGHFCGKDAQMGGYGVVSHERVGADYLRRAGFSERLARLVEYHVQAKRYLTLRQPGYYALLSEASIRTLGYQGGVMSEAEADAFEQDPLCQLSLRMRAWDEQAKAMHVPVIDLQILKAKALRLLNA
>2758234368
MTHAQQVVEDVFGLYQHYGTDDYIGEPVSQIEHMSQAAQLALAEGYDDEVVLAAFFHDIGHFCGKDAQGGYGVVSHERVGADYLRRAGFSERLARLVEYHVQAKRYLTLRQPGYYALLSEASIRTLGYQGGVMSEAEADAFEQDPLCQLSLRMRVWDEQAKAMHVPVIDLHILKAKALRLLNA
>2738618306
MTHAQQVVEEVFGLYRQYGTDDYIGEPVSQIEHMSQAAQLALDEGYDDEVVLAAFFHDIGHFCVNDAKNMDGYGVVSHERVGADYLRRARFSERLAKLVEYHVQAKRYLTLRQPGYFDLLSEASIRTLGYQGGVMSEAEADAFEQDPLCGLSLRMRVWDEQAKQMHVPVIDLQILKAKAVRLLEG
>2632986737
MTHAQQVVEDIFGLYQQYGTDDYIGEPVSQIEHMSQAAQLALDEGCDDEVILAAFFHDIGHFCVNDAKNMGGYGVVSHELVGARYLRRAGFSERLAKLVEYHVQAKRYLTLRQPGYYDLLSEASIRTLGYQGGVMSEAEADAFEQDPLCALSLRMRVWDEQAKEMHVPLIDLQLLKNKAVRLLEA
>2639012892
MTHAQQVVEDVFGLYQQYGTDDYIGEPVSQIEHMSQAAQLALNEGCDDEVILAAFFHDIGHFCGNNAQNMGGYGVVSHELVGARYLRRAGFSERLAKLVEYHVQAKRYLTLRQPGYYDLLSEASIRTLGYQGGVMSEAEADAFEQDPLCQLSLRMRVWDEQAKEMHVPLIDLQLLKNKAVRLLEA
>2651922092
MNNKDKIVEEIFTLYEMYGRADYIGEPVSQIEHMSQAAQLAIDEGYDDEVVLAAFFHDIGHICAENNMGGYGMKSHEKIGADYLRQLGFPERIAQLVENHVHAKRYLTFIFPDYYDKLSEASKKTLEYQGGRMNQVEATNFERDPLFEISIRLRRWDDQAKEMNMPLIDLEKLKSKVKASLT
>2651956774
MDTKVQSTIEEVFGLYDRFGNEDYIGEPVSQLEHMSQSAQLAITQGYDDEVVLGAFFHDIGHICQENNMGGFGVKSHEKIGADYLREKGFPERVAKLVENHVQAKRYLTFKYPDYYNNLSEASKRTLEFQGGKMKASEADQFEKDALFETSIKMRQWDEEAKEMHVPIIDLELLLKAIAVLSTK
>2596317848
MNTAATLDEVFGLYEKYGNADYIGEPVSQLEHMSQAAQLAIEEGYDDEVILAAFFHDIGHICEENNMGGYGVKSHEKIGGDYLREKGFPERVAKLVENHVQAKRYLTFKYSDYYEQLSEASKKTLEYQGGVMQAEEADAFEKDPLFQTSIRMRHWDEMAKEMHMPVIDLDELKKKAITVLSK
>2597109424
MNIPAVIEEVFGLYQKYGDADYIGEPVSQLEHMSQAADLAIQEGYDDEVILAAFFHDIGHICADNNMGGYGIKSHEKIGGDYLRSKGFPERIARLVENHVQAKRYLTFKYPEYYEQLSEASKKTLEYQGGVMLAEEANAFEHDPLFEVSIRMRRWDELAKEMHIPITDMDALKKKALAVLSQ
>2589238610
MIKKDYAGLGKEERIQEAFKLYESFGDADYIGEPVSQMEHMCQAAQLAESEGYDESVILAAFFHDIGHLFAQQEKLMDGFGVLDHEKIGADFLRDLGFPELMAKLVESHVQAKRYLTFKYPAYYEKLSEASKQTLRFQGGVMTAAEAAEFESDPDHHLILKMREWDERAKETSVPVPDLSGYKSMARNILSSN
>2653808429
MKKTARETVDEVFSLYEAHGDADYIGEPVSQLEHMSQAAQLAESEGYGPEVVLAAFFHDLGHLFAQREALMGGFGVMDHEKLGADYLRQLGFPELVARLVESHVEAKRYLTYKNPDYFNRLSEASKQTLNYQGGVMSPEEAAAFEADENHVLILKMREWDEKAKETQVPVPPLDPYKKMALELLA
>2861803607
MTDPTTESKINEIFSLYESFGNADYIGEPVSQIEHMSQAAQMAEKEGYGKEVILAAFFHDLGHLFSQREELMDGYGVMDHEKLGADYLRKLGFPEKVARLVESHVEAKRYLTFKNPVYFQKLSEASKQTLNFQGGVMSAKEAREFEADPEHKLILKMREWDEKAKETGIPVPKLDAYKKMALEILS
>2546245470
MSELSPENKVDEVFALYESYGNADYIGEPVSQVEHMSQAAQMAAEEGYGNEVILAAFFHDLGHLFSQREELMAGYGVMDHEKLGADYLRELGFPEIVARLVESHVEAKRYLTFKNPVYFKKLSEASKKTLTFQGGVMTAEEAREFEADPQHKLILKMREWDERAKETGVPVPKLDAYKKMALELLA
>2637064889
MSKLSPELKINEVFSLYESYGNADYIGEPVSQIEHMSQAAQMAEEEGYGKEVILAAFFHDLGHLFSQREELMEGYGVMDHEKLGADYLRKLGFPEIVARLVESHVEAKRYLTYKDPVYFKKLSEASKKTLTFQGGVMTAEEAEAFESDPEHKLILKMREWDERAKETGIPVPKLDAYKKMALELT
>2517714475
DYKKEINMETVWQRVEKIFSLYERHGQEDYIGEPVSQIEHMSQAAQIAENQGYDEEVILAAFFHDIGHLLEKDNMGGYGVLRHEKIGADFLRAMGFPEKISKLVENHVQAKRYLTFKYPEYLSKLSDASHQTLEYQGGIMSLKEAEDFENDELFELSLKMRNWDEMAKEEKKPLADLDRYKKMAYTLIKV
>2638765642
MQEKIQQTIHEVFILFDKYGKEDYIGEPISQIEHACQSAQLAEEEGFDEEVILAAFFHDIGHLCAKEGIFEDGYGVKRHEQIGADFLRSKGFSEKTARLVENHVQAKRYLTFKYPTYYQALSEASKKTLEFQGGKMTEMEATNFENDTLFSLSIQMRTWDEKAKEIGVALPELNKYKQMAIKHFAL
>2623225201
MNLSHLSIDQKLDLIFNLYDKHGNEDYIGEPVSQLEHMYQSALLAQSEGRDEQVVLAAFFHDIGHLHLIDSMSGFGVKRHEIIGANFLRELGFPEKIALLVENHVQAKRYLTFISPDYYQLLSEASRQTLRYQGGPMNEKEAQDFENHELFKLSLAMRKWDEEAKEENIPVGNLHTFREMAFHILSSDL
>2814623548
MKSELFEISNKVNEVFALYEKHGKEDYIGEPVSQIEHMCQSAQLAESEGYDKEVILASFFHDIGHLLDKENMGGFGAVRHELLGADYLRAKGFSEKIARLVENHVQAKRYLTYKFPEYYSKLSEASKKTLEYQGGVMSPQEAEAFENNEYFELSLKMRTWDEMAKEENIPIPDLSKYKKLALEIISQG
>2540982708
MNYSSLSIDQKLKLIFELYTNHGHEDYIGEPVSQIEHMCQSAQLAEREGFDSEVILAAFFHDIGHLLENTESLGGFGVKRHEQIGADFLRSLGFPEKIPQLVENHVQAKRYLTFRFPEYLEKLSEASKKTLEFQGGPMDNDEALAFENDHLFDISLLMRNWDEEAKDENIPLPDLEKYISLAREVSEN
>2523991928
MNYSSLSIEQKLDLIFGLYKNHGHEDYIGEPVSQIEHMCQSAQLAEREGFDSEVILAAFFHDIGHLLENTESMGGFGVKRHEQIGADFLRSLGFPEKILQLVENHVQAKRYLTFRFPEYLEKLSEASKKTLEFQGGPMDNDEALAFENDPLFDISLLMRNWDEEAKDENIPLPDLEKYISLAREVSVN
>2748062797
MNYSSLSIEQKLDLIFGLYKNHGHEDYIGEPVSQIEHMCQSAQLAEKEGFDSEVILAAFFHDIGHLLENTESMGGFGVKRHEQIGADFLRNLGFPDKIPQLVENHVQAKRYLTFRFPEYLEKLSEASKKTLEFQGGPMDYDEALAFENDPLFDISLLMRNWDEEAKDENIPLPDLEKYISLAREVLIN
>2523278560
MDLQNLSIDEKLDLIFGLYEKHGSDDYIGEPVSQLEHMCQSAQLAENEGFEDEVILAAFFHDIGHLLGSSESMGGFGTKRHEQLGAEYLRQLGFPETIAKLVENHVQAKRYLTFKNPEYLQKLSEASLATLGYQGGPMTASEAIAFEKDPLFEASLKMRTWDEEAKLENKPLADLDTYRQMAKNILQR
>2730469964
MDFQLLTKEEKLDLIFELYEKHGQEDYIGEPVSQIEHMCQSAQLAEAQGYDEEVILAAFFHDIGHLLGVDDQMGGFGVKRHEQIGADYLRQLGFSEKIARLVENHVQAKRYLTYRFAEYFEKLSEASRQTLNYQGGPMNEEEARLFESDPLFEASLKMRTWDEEAKEEFVPVPDLKKYREMAFKLL
>2671176065
MKDLENLSIEQKLDLIFDLYEKYGEEDYIGEPVSQIEHMSQSAQLAEKEGFDDEVILAAFFHDIGHLLGDSESMGGYGAKRHEQIGAAYLRKLGFSEKIAKLVENHVQAKRYLTYKYPEYFEKLSEASVKTLGYQGGPMNEDEAKEFENDPLFEASLKMRTWDEEAKLEFIPLPDLNKYREMAKKILS
>2838753264
MDLNLLSKDEKLDLIFGLYQKYGNEDYIGEPVSQIEHMCQSAQLAEKEGFDEEVILAAFFHDIGHLLQTTESMGGFGTKRHEQIGADYLRKLGFSEKIAKLVENHVQAKRYLTFRFPEYFEKLSEASRQTLVYQGGPMTASEAAEFERDPLFEASLKMRTWDEEAKLEFVPLPDLEKYRKMAEGVLG
>2832067563
MKDTLSKEERVNLVFDLYEKFGHADYIGEPVSQIEHMCQSAQLAQKEGYDDEVILAAFFHDLGHLMDRENMGGFGVKRHEQIGADFLRELGFPDKVAKLVENHVQAKRYLTFKYTEYLQKLSEASLMTLGYQGGVMSSEEAEAFEKDPLFDLSLKMRTWDELAKEEQIPVPDLGYLKEMALSVIE
>2792492805
MKNSEKTKRINQVFALYERFGSADYIGEPVSQIEHMTQSAQLAEKEGYDTEVILAAFFHDIGHLLAQEMESMGGYGVKSHEQIGADFLRKKGFPERVAKLVENHVQAKRYLTFIRPDYLAKLSEASLKTLGYQGGSMNAEEAKAFEKDPLFEVSLKMRSWDEAAKEEHVPVPDLNIYKEMASKILGS
>2725002106
MDYSISKLSSTERIGLVFDLYRKFGQEDYIGEPVSQIEHMSQSAQIAENEGHDEEVILAAFFHDIGHLCQGEVKMDGYGVLSHEKIGADFLRMLGFPERIAKLVENHVQAKRYLTYRHPAYFEKLSEASRKTLEFQGGKMNEKEAVAFETDPLFELSLKMRTWDEMAKEENVPLPDLDKYILMANRVLS
>2640014942
MQNSSAKLSTAMRIEMVFDLYRKFGQEDYIGEPVSQIEHMSQAAQIAEKEGYEDEVILAAFFHDIGHLCQGDVEMEGYGVLSHEKIGADFLRELGFPEKIAKLVENHVQAKRYLTYRQPEYFEKLSEASRKTLEFQGGKMNEQEAVAFETDPLFELSLKMRTWDEMAKEEHVPLPDLAKYIRIADRMLS
>2828446143
MKNDNIKLSKAERIELVFDLYRKFGQEDYIGEPVSQIEHMSQAAQIAEQEGYEDEVILAAFFHDIGHLCDAESMDGYGVLSHEKIGADFLRDLGFPEKIAKLVENHVQAKRYLTFRQPEYFEKLSEASRKTLEFQGGKMTEQEAITFETDPLFEISLKMRTWDEMAKEEHIPLPDLEDYIQRADRILP
>640618118
MKPTFIEKSKNKRLALIFDLYEKYGDDDYIGEPVSQIEHMCQSAQLAEKEGYDEEVILAAFFHDIGHLCVHLGSFENGYGIKSHEKIGGDFLRDMGFPERIAKLVENHVQAKRYLTFKNPAYFDKLSEASRKTLEFQGGKMNESEAKEFENDPLFEVSIKMRNWDELAKLENVPLPDLGVYRKIAERLIA
>2700207800
MKPTYSNQSKTKRIELVFDLYRKYGEEDYIGEPVSQIEHMCQSAQIAEKEGYEEEVILAAFFHDIGHLCNFESMDGYGIKSHEKIGGDFLRDLGFPEKVAKLVENHVQAKRYLTYKFPEYFDKLSEASRKTLEFQGGKMNASEAAAFENDPLFEVSLKMRTWDEMAKEEHVPLPDLENYKKMAERILAS
>2585376770
SVCMHGNPVDVPLAMQTLRTAMDGCGQVRLSDGTNVLEHALWAAHQAVMASCDNTLIVAALFHDIGHYLCAGDPELAEYYKDREHAALGARWLSRWFGRAVCAPIELHIEAKRYLATIDTDYRRQLGAGSLQSLEHQGGLMSAEEVRAFRQVEHFESALLVRQFDDTPFKGETLPPYSWYERIVASVMGS
>2655753710
NLMKNINLKDKKEFFRMINYLFSQKGKEQYAGEEITVSDHMLQSATHAVNNGLSDEIIIASLFHDVGHLLLDQDIYFKYNDHEKIGAEFIKDFFSDKIFNCVRMHVDAKRYLCTKDSSYFAKLSSASVASLKVQGGEMNKEEIKSFEKNQFFNEILLVRELDEKAKESNFKNLELEFFITKIESIFLS
>2717717322
NLMKNINLKDKKEFFRMINYLFSQKGKEQYAGEEITFSDHMLQSATHAVNNGLSDEIIIASLFHDVGHLLLDQDIYSKYNDHEKIGAEFIKGFFSDKIFNCVRMHVDAKRYLCTKDSSYFAKLSSASVASLKVQGGEKNKEEIKSFEKNQFFNEILLVRELDEKAKDTNFKNLELEFFITKIESIFLS
>2647699963
NLMKNINLKDKKEFFRMINYLFSQKGKEQYAGEEITVSDHMLQSATHAVNNGLSDEIIIASLFHDVGHLLLDQDIYSKYNDHEKIGAEFIKDFFSDKIFNCVRMHVDAKRYLCTKDSSYFAKLSSASVASLKVQGGEMNKEELKIFEKNQFFNEILLVRELDEKAKDTNFKNLELEFFITKIESIFLS
>2667788575
NLMKNINLKDKKEFFRMINYLFSQKGKEQYAGEEITVSDHMLQSATHAVNKGLSDEIIIASLFHDVGHLLLDQDIYSKYNDHEKIGAEFIKDFFSDKIFNCVRMHVDAKRYLCTKDSSYFAKLSSASVASLKVQGGEMNKEEIKSFEKNQFFNEILLVRELDEKAKDTNFKNLELEFFITKIEGIFLS
>2717342095
NLMKNINLKDKKEFFRMINYLFSQKGKEQYAGEEITVSDHMLQSATHAVNNGLSDEIINASLFHDVGHLLLDQDIYSKYNDHEKIGAEFIKDFFSDKIFNCVRMHVDAKRYLCTKDSSYFAKLSSASLASLKVQGGEMNKEEIKSFEKNQFFNEILLVRELDEKAKDTNFKNLELEFFITKIESIFLS
>2667802172
NLMKNINLKDKKEFFRMINYLFSQKGKEQYADEEITVSDHMLQSATHAVNNGLSDEIIIASLFHDVGHLLLDQDIYSKYNDHEKIGAEFIKDFFSDKIFNCVRMHVDAKRYLCTKDSSYFAKLSSASVASLKVQGGEMNKEEIISFEKNQFFNEILLVRELDEKAKDTNFKNLELEFFITKIESIFLS
>2667866141
NLMKNINLKDKKEFFRMINYLFSQKGKEQYAGEEITVSDHMLQSATHAVNNVLSDEIIIASLFHDVGHLLLDQDIYSKYNDHEKIGAEFIKDFFSDKIFNCVRMHVDAKRYLCTKDSSYFAKLSSASVASLKVQEGEMNKEEIKSFEKNQFFNEILLVRELDEKAKDTNFKNLELEFFITKIESIFLS
>2717333534
NLMKNINLKDKKEFFRMINYLFSQKGKEQYAGEEITVSDHMLQSATHAVNNGLSDEIIIASLFHDVGHLLHDQDIYSKYNDHEKIGAEFIKDFFSDKIFNCVRMHVDAKRYLCTKDSSYFAKLSSASAASLKVQGGEMNKEEIKSFEKNQFFNEILLVRELDEKAKDTNFKNLELEFFITKIESIFLS
>AG-895-M21_NODE_17_1218_1754
NLMKNINLKDKKEFFRMINYLFSQKGKEQYAGEEITVSDHMLQSATHAVNNGLSDEIIIASLFHDVGHLLLDQEIYSKYNDHEKIGAEFIKDFFSDEIFNCVRMHVDAKRYLCTKDSSYFAKLSSASVASLKVQGGEMNKEEIKSFEKNQFFNEILLVRELDEKAKDTNFKNLELEFFITKIESIFLS
>2649315422
NLMKNINLKDKKEFFRIINYLFSQKGKEQYGGEEITVSDHMLQSATHAVNNGLSDEIIIASLFHDVGHLLLDQDIYSKYNDHEKIGAEFIKDFFSDKIFNCVRMHVDAKRYLCTKDSSYFAKLSSASVASLKVQGGEMNKEEIKSFEKNQFFNEILLVRELDEKAKDTNFKNLELEFFITKIESIFLS
>2646668308
NLMKNINLKDKKEFFRIINYLFSQKVKEQYAGEEITVSDHMLQSATHAVNNGLSDEIIIASLFHDVGHLLLDQDIYSKYNDHEKIGAEFIKDFFSDKIFNCVRMHVDAKRYLCTKDSSYFAKLSSASVASLKVQGGEMNKEEIKSFEKNQFFNEILLVRELDEKAKDTNFKNLELEFFITKIESIFLS
>2649198537
YLMKNINLKDKKEFFRMINYLFSQKGKEQYAGEEITVSDHMLQSATHAVNNGLSDEIIIASLFHDVGHLLLDQDIYSKYNDHEKIGAEFIKDFFSDKIFNCVRMHVDAKRYLCTKDSSYFAKLSSASVASLKVQGGEMNKEEIKSFEKNQFFNEILLVRELDEKAKDTNFKNLELEFFFTKIESIFLS
>AG-895-D03_NODE_3_1218_1754
NLMKNINLKDKKEFFRMINYLFSQKGKEQYAGEEITVSDHMLQSATHAVNNGLSDEIIIASLFHDVGHLLLDQDIYSKYNDHEKIGAEFIKDFFSDKIFNCVRMHVDAKRYLCTKDSSYFAKLSSASVASLKVQGGEMNKEEIKSFEKNQFFNEILLVRELDEKAKDTNFKNLELQFFITKIESIFLS
>AG-891-L11_NODE_6_1218_1754
NLMKNINLKDKKEFFRMINYLFSQKGKEQYAGEEITVSDHMLQSATHAVNNGLSDEIIIASLFHDVGHLLLDQDIYSKYNDHEKIGAEFIKDFFSDKIFNCLRMHVDAKRYLCTKDSSYFAKLSSASVASLKVQGGEMNKEEIKSFEKNQFFNEILLVRELDEKAKDTNFKNLELEFFITKIESIFLS
>AG-891-B08_NODE_5_1218_1754
NLMKNINLKDKKEFFRMINYLFSQKGKEQYAGEEITVSDHMLQSATHAVNNGLSDEIIIASLFHDVGHLLLDQDIYSKYNDHEKIGAEFIKDFFSDKIFNCVRMHVDAKRYLCTKDSSYFAKLSSASVASLKVQGGQMNKEEIKSFEKNQFFNEILLVRELDEKAKDTNFKNLELEFFITKIESIFLS
>AG-426-N14_NODE_7_1218_1754
NLMKNINLKDKKEFFRMINYLFSQKGKEQYAGEEITVSDHMLQSATHAVNNGLSDEIIIASLFHDVGHLLLDQDIYSKYNDHEKIGAEFIKEFFSDKIFNCVRMHVDAKRYLCTKDSSYFAKLSSASVASLKVQGGEMNKEEIKSFEKNQFFNEILLVRELDEKAKDTNFKNLELEFFITKIESIFLS
>2655750391
NLMKNINLKDKKEFFRMINYLFSQKGKEQYAGEEITVSDHMLQSATHAVNNGLSDEIIIASLFHDVGHLLLDQDIYSKYNDHEKIGAEFIKDFFSDKIFNCVRMHVDAKRYLCTKDSSYFAKLSSASVASMKVQGGEMNKEEIKSFEKNQFFNEILLVRELDEKAKDTNFKNLELEFFITKIESIFLS
>AG-893-M04_NODE_1_1218_1754
NLMKNINLKDKKEFFRMINYLFSQKGKEQYAGEEITVSDHMLQSATHAVNNGLSDEIIIASLFHDVGHLLLDQDIYSKYNDHEKIGAEFIKDFFSDKIFNCVRMHVDAKRYLCTKDSSYFAKLSSASVASLKFQGGEMNKEEIKSFEKNQFFNEILLVRELDEKAKDTNFKNLELEFFITKIESIFLS
>AG-898-A19_NODE_13_1218_1754
NLMKNINLKDKKEFFRMINYLFSQKGKEQYAGEEITVSDHMLQSATHAVNNGLSDEIIIASLFHDVGHLLFDQDIYSKYNDHEKIGAEFIKDFFSDKIFNCVRMHVDAKRYLCTKDSSYFAKLSSASVASLKVQGGEMNKEEIKSFEKNQFFNEILLVRELDEKAKDTNFKNLELEFFITKIESIFLS
>AG-898-G03_NODE_7_1218_1754
NLMKNINLKDKKEFFRMINYLFSQKGKEQYAGEEITVSDHMLQSATHAVNNGLSDEIIIASLFHDVGHLLLDQDIYSKYNDHEKIGAEFIKDFFSDKIFNCVRMHVDAKRYLCTKDYSYFAKLSSASVASLKVQGGEMNKEEIKSFEKNQFFNEILLVRELDEKAKDTNFKNLELEFFITKIESIFLS
>AG-900-D17_NODE_4_1218_1754
NLMKNINLKDKKEFFRMINYLFSQKGKEQYAGEEITVSDHMLQSATHAVNNGLSDEIIIASLFHDVGHLLLDQDIYSKYNDHEKIGAEFIKDFFSDKIFNCVRMHVDAKRYLCTKDSSYFAKLSSASVASLKVQGGEMNKEEIKSFEKNQFFNEILLVRELDEKAKDTNLKNLELEFFITKIESIFLS
>AG-914-D09_NODE_8_1218_1754
NLMKNINLKDKKEFFRMINYLFSQKGKEQYAGEEITVSDHMLQSATHAVNNGLSDEIIIASLFHDVGHLLLDQDIYSKYNAHEKIGAEFIKDFFSDKIFNCVRMHVDAKRYLCTKDSSYFAKLSSASVASLKVQGGEMNKEEIKSFEKNQFFNEILLVRELDEKAKDTNFKNLELEFFITKIESIFLS
>2668262026
MRLRTLARKSVDSVLAPFHQWGHLSLGEAVSQREHALQSAWFAQQDNAPGHIIVAALLHDIGHLLSGMHPEDDGSNGYHEKVGAIFLAQHFTDEIVKPVRLHVAAKRYQVTTQKAYRESLSTASNHSFQLQGGLMDASTCYAFESSPWFTDALLLRKYDELGKQVDFKLSTLDDFYELLTRIVKSYA
>2742327624
MRLRTQARKKVDAVLEPFKEFGHMKLGEDITQMQHALQCAWFAEQDAAPEYIILAALLHDVGHLIREVHPEAHLENGYHEKVGAQFLANYFDDDIVKPVRLHVAAKRYLFSTDSSYRDTLSSASEESLMLQGGFMDTSTCRAFESSPWFQDALLIRKYDELGKHVHLVVPDLSHYQRLIQHTRVYA
>2805280691
NAEGTENPISSAELFDFLSDLFFRGQNMTYGGEVSMCGHMLQTADLAAQAGASSSLIIASLLHDIGHFGMHFNHSHMRSASQDCRHEEAGATLLTPFFGSDVIEPIRLHVAAKRYLCATEPEYNVQLSKTTRHTLGLQGGMLTDIEVETFLDLPYSKEAIQLRRWDDFAMAAKKSVPDLEYYMGLLEEALKR
>2517958441
MHAVVEAESLLVFLDGVYDAPPPLGDPVDLLAHGLQCAAVLHNDRPDDGLQLAGLVHDIGHAVGDDPDHARVGADVVRPVLGPRVADLVALHVPAKRYLASTESDYELSEASQLSLLRQGSVMTSEEQEKFLAHPAAADAVTLRRADEAAKIVGHQVPGLDVWAPRLLTYASGV
>2862252772
LARREDWRMELRRVEELMDLLHACGARGTLGAPVDLHDHALQAALLRRSRPADKELQVAGLVHPIGHLLRPGDPTGHADLTADAVRPLLGERVAGLVRLHRESPDNRISEDVLILRQADESARTAGLDAGVLEDWRTVLELVSARH
>2653084887
MAANSVDELMDLLHACGAWDTRGDPVDLHDHALQAALLRRLRPADKELQVAGLVHDLGHLLLPGDDAGHADRAADAVRPLLGERVARLVQLHVPAKRYLAAVEPGRPLSAQSAQTLAVQGGPMSHDEAARFALDPLAEDAVRLRQADDEGKTVGLDAGVLEDWRPVLESVAAAHGRQLQY
>2766349636
MRDGRAVRSVAELVDLLDACGAWDTRGDPVDLYDHALQAHLLRRSHPADKELQVAGLVHDLGHLLRPGDDAGHAETGAAAVQDLLGARVARLVRLHVPAKRYLAAVEPGRALSAQSTLTLRVQGGVMGPAEVAAFEADPDAAAAVTLRQADDAGKVVGLAVGDMEDWRPVLELVADRAYAP
>2867471834
MTRVELRTVDELMDLLHACGAWDTRGDPVDLHDHALQAALLRRSRPSDKELQLAGLVHDIGHRLRPGDDAGHADTAADAVRPLLGQRVARLVRLHVPAKRYLAMSDPARGLSPQSALTLEVQGGPMTPAEAAAFARDPLAEDAVTLRQADDAGKVVGLDAGVLEDWRPVAEMIAEREQAHFTD
>2862179745
LSSRPVPDRPVRSVEELMELLHACGAWDTRGDPVDLHDHALQAHLLRRSHPADKELQLAGLVHDLGHLLHPGDDAGHAETAARAVRPLLGARVARLVELHVAAKRYLAAVEPDRTLSPQSALTLRAQGGVMGPEEAAAFARDPWAEDAVVLRQADDAGKTVGLDAGVMEDWRPVLELVARSAEQPSGG
>2862302067
LSSGPVPDRTVGSVEELMELLHACWDTDRSGDPVDLHDHALQSHLLRRSHPADKELQVAGLVHDLGHLLHPGDDAGHADTAARAVRPLLGDRVAGLVRLHVPAKRYLAAVEPDRTLSPQSALTLRAQGGVMGPEEAAAFARDPLAEDAVVLRQADDAGKVVGLDVGVMEDWRPVLELVAARLDQPGNG
>2766248581
ARSGVPGVDSIEELMELLLACGAWDTRGDPVDLHDHGLQAALLRRSHPFDKELQVAGLVHDLGHLLFPGDDAGHADHAAEAIRPLLGDRVARLVRLHVPAKRYLAAVEPGRALSPQSALTLGAQGGLMDAAEVRAFEADPDAESAVTLRQADDAGKVVGLDAGVMEDWRPVLELVAARAYEHTL
>2744049256
AARSGVPGVPRVDSTEELMELLACRGAWRGDPVDLHDHGLQTAALLRRSPFDKELQVAGLVHDLGHLLFPGDEAGHADHAAEAIRPLLGDRVARLVRLHVPAKRYLAAVEPDRALSPQSALTLRAQGGLMDEAEVRAFAADPDAEAAVTLRQADDAGKVVGLDAGVMEDWRPVLELVAARAYERTP
>2768746707
AARSEVPGVPRVDSIEELMELLACRGAWRGDPVDLHDHGLQTAALLRRSPFDKELQVAGLVHDLGHLLFPGDDAGHADHAAEAIRPLLGERVARLVRLHVPAKRYLAAVEPGRALSPQSALTLRAQGGLMDEAEVRAFAADPDAEAAVTLRQADDAGKVVGLDAGVMEDWRPVLELVAARAYERTP
>2777423459
VARSGVPVVPRVDSVEELMELLACRGAWRGDPVDLHDHGLQTAALLRRSPFDKELQVAGLVHDLGHLLFPGDDAGHADHAAEAIRPLLGERVARLVRLHVPAKRYLAAVEPDRALSPQSALTLRAQGGLMDGAEVRAFAADPDAEAAVTLRQADDAGKVVGLDAGVMEDWRPVLELVAAGAYERTP
>2768531058
RSGVPEVPRVDSVEELMELLLACAWDDRSGDPVDLHDHGLQLLRRSHPFDELQVAGLVHDLGHLLFPGDDAGHADHAAEAIRPLLGERVARLVRLHVPAKRYLAAVEPGRALSPQSALTLRAQGGLMDEAEVRAFAADPDAEAAVTLRQADDAGKVVGLDAGVMEDWRPVLELVAAGAYERTP
>2766499760
MELRSVEELMDLLHACGAWDTRGDQVDLHDHALQAALLRRSRPADKELQVAGLVHDIGHLLRPGDDAGHADLAADAIRPLLGERVSRLVRLHVAAKRYLAAVSPERGLSPQSALTLRRQGGPMTHREVLAFERDPLAEDAVTLRQADDAAKVMGLNAGVLEDWRTVLELVAAGR
>2676248320
MELRSVEELMDLYACRGAWDTRGDPVDLHDHALQTAALLRRSRPADELQVAGLVHDIGHLLQPGDDAGHAGHAADAVHTLLGDRVAQLVRLHVPAKRYLATVSPDHDLSAQSTLTLRAQGGPMSHAEAAAFERDPLADDAITLRQADDAAKVVGLDAGVLEDWRTVLGIVAARNSHLPN
>2602857992
VELRSVEELMDLYACRGAWRGDPVDLHDHALQTAALLRRSRPAELQVAGLVHDIGHLLQPGDDAGHAGHAADAVHALLGDRVAHLVRLHVPAKRYLATASPDHDLSAQSTLTLRAQGGPMSHAEAAAFERDPLADDAITLRQADDAAKVVGLDAGVLEDWRTVLGIVAARNSHLPN
>2766267593
MELRSVEEMDLYACRGAWRGDPVDLHDHALQTAALLRRSRPAELQLAGLVHDIGHLLQPGDDAGHADHAADAVHALLGDRVAHLVRLHVPAKRYLATVSPDHDLSAQSTLTLRAQGGPMSHADAAAFERDPLADDAITLRQADDAAKVVGLDAGVLEDWRTVLGIVAARNSRLPN
>2519817938
MELRSVEELMDLYACRGAWRGDPVDLHDHALQTAALLRRSPADKELQVAGLVHDIGHLLRPGDDAGHADHAADAVRALLGRRVARLVHLHVPAKRYLATSSPGHDLSAQSMLTLRAQGGPMSPAEAAAFERDPLAEDAVTLRQADDAGKVVGLDAGVLEDWRTVLDIVAARNSRIPD
>2567282742
MELRSVEEMDLLYACRAWDDRSGDPVDLHDHALQAALLRRSRPADKELQVAGLVHDIGHLLQPGDDAGHADHAADAVRALLGERVAHLVLLHVPAKRYLTTTSPGRDLSAQSAVTLRTQGGPMSPAEAAAFERDPLADDAITLRQADDAAKVVGLDAGVLEDWRTVLGIVAARNSRLPN
>2777369416
MELRSVEEMDLLYACRAGDDRSGDPVDLHDHALQAALLRRSRPADKELQVAGLVHDIGHLLQPGDDAGHADHAADAVRALLGERVARLVHLHVPAKRYLATSSPGRDLSAQSTLTLRAQGGPMSSAEAAAFERDPLADDAITLRQADDAAKVVDLDAGVLEDWRTVLGIVAARNSRIPN
>2767873530
MELRSVEEMDLLYACRAWRGDPVDLHDHALQAALLRRSRPADELQVAGLVHDIGHLLQPGDDAGHADHAADAVRALLGGRVAHLVRLHVPAKRYLATSSPGRDLSPQSTLTFRAQGGPMSPAEATAFERDPLADDAITLRQADDAGKVVGLDAGVLEDWRTVLGIVAARNSRIPN
>2840015365
MTVDELMDLLARCEDDTRGDPVPLLDHGLQAAVLRDRFPDDRELQVAGLVHDLGHLLAPGDGAGHGATGAAAVRGLLGDRVAALVELHVPAKRYLAAAEPDRGLSPESARTLALQGGPMSAAEAAAFATAPYGPAAVALRRADDLGKVVGLTRPPLATWRPLIEAVAGL
>2861744786
VTVDELMDILTRCEDAWRGDPVALLDHGLQVAAVVREWHPDDELQVAGLVHDIGHLLHPGDEAGHASAGADAVRPLLGDRVAALVELHVPAKRYLATVEPSRALSPESARTLDLQGGLMTKAEVTAFESSPYGMAAVTLRRADDLGKVIGLIRPPLETWRPIIEHLTRSHPA
>2635427539
MTHHPIRPVSVDALMDLLAGCGWDDRSGDPVDILDHGLQAALLAASHPDDEEVQAAGLVHDLGHRLVPGDEAGHGAHAAAAVEGLLSSRVARLVALHIPAKRCLAATDPHLALSPESERTLGRQGGPMTPEEAAAFAADPDFAAALALRRADDAGKVAGARVAAPETWRPVLERVAGRRAGTR
>2525018920
MTHRPISVDALMGLLAGCGWDDRSGDPVDILDHGLQAALLAVSRPGDEEAQAAGLVHDIGHHLAPGDEAGHGSHAATAVEGLLGPRVARLVALHIPAKRYLAATDPCLALSPESARTLGCQGGPMTPAEAAAFEAGPDAAAAVALRRADDAGKVVGLRVRALESWRPVLERVAARQAGAGPA
>2649583848
MTHRPISVDALMGLLAGCGWDDRSGDPVDILDHGLQAALLAVSRPDDEEAQAAGLVHDIGHHLEPGDEAGHGAHAATAVEGLLGPRVARLVALHIPAKRYLAATDPGLVLSPESARTLGCQGGPMSPAEAAAFETGPDFAAAVALRRADDAGKVVGLRVPPLESRRPVLERVAAGHARAGSG
>2870738781
MTHRPISVDALMGLLAGCGWDDRSGDPVDILDHGLQAALLAASRPDDEEAQAAGLVHDIGHHLVPGDEAGHGTHAATAVEGLLGSRVARLVALHIPAKRYLAATDPGLVLSPESARALGPQGGPMSPAEAAAFEDGPDFAAALALRRADDAGKVVGLRVRPLESWRPVLERVAAGHARAASG
>2795927027
MTHRPISVDALMGLLAGCGWDDRSGDPVDILDHGLQAALLAVSRPDDEEAQAAGLVHDIGHHLVPGDEAGHGTHAATAVEGLLGPRVARLVALHIPAKRYLAATDPGLALSPESARTLGCQGGPMSPAEAAAFESGPDFAAALALRRADDAGKVVGLRVRPLESWRPVLERVAASHARARSG
>2660185530
MTHRPISVDALMGLLAGCGWDDRSGDPVDILDHGLQAAQLAASRPDDEEAQAAGLVHDIGHHLVPGDEAGHGTHAATAVEGLLGPRVARLVALHIPAKRYLAATEPGLALSPESARTLGCQGGPMSPAEAAAFAAGPDFAAALALRRADDAGKVVGLRVRPLESWRPVLERVAASHARAGSG
>2772478388
MTHRPISSVDTLMGLLAGCAGVWRGDPVDILDHGLQVAALLAASRPDDEAQAAGLVHDIGHHLVPGDEAGHGTHAATAVEGLLGPRVARLVALHIPAKRYLAATEPGLALSPESARTLGCQGGPMSPAEAAAFAAGPDFAAALALRRADDAGKVVGLRVRPPESWRPVLERVAASHARAGSG
>2767971376
MNGERLSVDELMALLADCADTRSGDPVDILDHGLQAAVLAERHPDDEELQVAGLVHDIGHHLLPGDEAGHGEHAAAAVVELFGARVARLVALHIPAKRYLAATDARLVLSPESARTLGCQGGVMTSEEAAVFEADPDSTAAIALRRADDAGKVVGLRVPGLDCWRPVVERVAAVTTRDRAA
>2563393695
MALLADCEDAWDTPDRSGDPVDILDHGLQAAVLAERHPDDEELQVAGLVHDIGHHLLPGDEAGHGEHAAAAVVGLLGARVGHLVALHIPAKRYLAATDVHLVLSPESARTLGCQGGVMTSEEAAAFEADPDSTAAVALRRADDAGKVVGLRVPGLDCWRPVVERVAAATARDGAA
>2768450759
MNGERLSSVDELMALLADCEDAWRGDPVDILDHGLQAAVLAERHPDDEELQVAGLVHDIGHHLLPGDEAGHGEHAAAAVVGLLGARVGRLVALHIPAKRYLAATDVHLVLSPESARTLGCQGGVMTSEEAAAFEADPDSTAAVALRRADDAGKVVGLRVPGLDCWRPVVERVAAATARDGGA
>2777231328
MTHDRIPSVDELMALLADCEDVWRGDPVAVLDHGLQASVLAERHPEDEQLQVAGLVHDIGHHLVPDDEAGHGTHAARAVEGLLGARVARLVALHIPAKRYLAAADPGLVLSPESARTLGCQGGPMTRDEIADFEADPDFAAAVALRRADDAGKVVGLQVAALESWRPVVERVAAAAH
>2873108425
MTYDRIPSVDELMALLADCADAWRGDPVAILDHGLQASVLAERNPQDEELQVAGLVHDIGHYLVPGDEEGHGTHAARAVEDLLGPRVARLVALHIPAKRYLATADPDLVLSPESARTLGCQGGPLTRQEAAAFEADPDFAAAVALRRADDAGKVVGLRVEGLESWRPVVERVAAAAR
>2867675040
VTYDPIASVDALMTLLADCEDVWRGDPVDILDHGLQAAVLAERHPDDEELQVAGLVHDIGHYLVPADEEGHGRHAATAVEGLLGARVARLVAAHIPAKRYLAVADPQLVLSPESARTLGCQGGPMTPQEVAAFEADPDFASAVALRRADDAGKVVGLRAAPLESWRPVVRRVAGR
>2862778537
MTYDLIPTVDALMALLADCADVWRGDPVDILDHGLQATLLAVSHPDDEELQLAGLVHDIGHYLVPADEQGHGRHAASAVEELLGSRVARLVAAHIPAKRYLAAADPDLVLSPESARTLGCQGGPMTPREAAAFEADPDFQAAIALRRADDAGKVVGLAVAPLESWRPAAERVAAGCQPCQSP
>2777190852
MTYDRIQSVDALMALLADCEDVWRGDPVDILDHGLQAALLAVSHPGDEELQLAGLVHDIGHHLVPADEAGHGSHAAEAVEALLGPRVARLVAAHIPAKRYLAAADPELVLSAESARTLGCQGGPMTAQEMAAFEADPDFPGAIALRRADDAGKVVGLAVAPLESWRPVAERVAAGR
>2552158647
MTISVDELMDLLRACAGVRTAGDPVDILDHDRQCAQLLRRWPEDEELQVAGLLHDIGHHLRPGDDAGHGRHGAEAVRGLLGERVARLVELHVPAKRYLVATDAEHAATLSAASRQTLLSQGGAMDAAEIAAFRADPDHAAAITLRKADDAGKVVGLEVEPVEHWRPVLERVAAAAASTVSV
>2552109265
MRVSTVDELMVLLADGEAWDTRGDPVDILDHDRQCAELLRQRPDDEELQVAGLVHDIGHQLVPGDDAGHGRHGADAIRELLGRRVARLVELHVVAKRYLAATDSAHTAALSPSSQRTLIAQGGPMTPAEIADFRADADYAAALALRRADDAGKIVGLPVAPLDSWLPVITRVATRARVQ
>2587503980
VQVSTVDELMALLANGAVWDMRGDPVDILDHDRQCAELLRLHPDDEELQVAGLVHDIGHQLVPGDDAGHGRHGAAAIRGLLGTRVARLVELHVVAKRYLAATDSDHAARLSPSSRRTLVAQGGPMDDAEIAAFRADPDFESALMLRRADDAGKVVGLAVAPLASWRPVLDRVAARHA
>2514659486
MGTIVQVSTVDELMVLLANGAVWDMRGDPVDILDHDRQCAELLRMQPDDEELQVAGLVHDIGHQLVPGDDAGHGRHGAAAIRGLLGARVARLVELHVVAKRYLAATDSAHAAGLSPSSRRTLVAQGGPMDDAEIAAFRADPDFESALTLRRADDAGKVVGLAVAPLASWRPVLDRVAARPG
>2814723197
VQVSTVDELMVLLANGAVWDMRGDPVDILDHDRQCAELLRLHPDDEELQVAGLVHDIGHQLVPGDDAGHGRHGAAAIRGLLGARVARLVELHVVAKRYLAATDSVHAAGLSPSSRRTLVAQGGPMDDAEIAEFRADPDFESALTLRRADDAGKVVGLAVAPLASWRPVLDRVAARHG
>2772866906
VQVSTVDELMVLLANGAVWDMRGDPVDILDHDRQCAELLRLHPDDEELQVAGLVHDIGHQLVPGDDAGHGRHGAAAIRGLLGARVARLVELHVVAKRYLAATDSAHAAELSPSSRRTLVAQGGPMDDAEIAAFRADPDFESALTLRRADDAGKVVGLAVAPLASWRPVLDRVAARHG
>2856898726
VRVSTVDELMVLLANGAVWDMRGDPVDILDHDRQCAELLRQRPLDAELQVAGLVHDIGHQLVPGDDAGHGRHGAEAIRALLGDRVARLVELHVVAKRYLAATDSAHTAGLSPSSQRTLLAQGGPMNAAEITEFRADPDFDAALALRRADDAGKVVGLTVAPLASWRPVIERVAAAQHPFDRD
>2865721593
VRVSTVDELMVLLANGAVWDMRGDPVDILDHDRQCAELLRQRPLDAELQVAGLVHDIGHQLVPGDDAGHGRHGADAIRVLLGDRVARLVELHVVAKRYLAATDSAHTARLSPSSQRTLLAQGGPMNAAEIAEFRADPDFDAALALRRADDAGKVVGLTVAPLNSWLPVIERVAAEQNPFHQD
>2699888359
FATMRAIETVDDVMTLLADCAVWDMRGDPVDILDHDRQCAELLRRDPDDEELQVAGLLHNIGHTLVPGDDAGHGRHGAAAVRPLLGPRVARLVELHVVAKRYLAATDSAHAENLSASSKRTLVAQGGPMTAAELAAFEADPDFAAALALRRADDAGKVVGLRVEPVESWRPVIARVAAAQLAPAQQ
>2545977353
MTNRPITTVDELMTALAECAAEDARGDPVDILDHDRQCAELLRRDPDDEQLQVAGLVHDIGHTLVLGDDAGHGRHGANAVRDLLGPRVARLVELHVPAKRYLAATDSVHAASLSATSRRTLVAQGGPMTADEIAEFEADPDCAAAIALRRADDAGKVVGLAVAPLDTWRPVVERVATAARLS
>2565388697
DQREARGVPGTVDELMSLLATCAVWDMRGDPVDILDHDRQCAELLRRYPEDEELQIAGLVHDIGHLLAPGDDAGHGRTGAAAVRELLGARVARLVELHVVAKRYLAATDSQHTAGLSASSKRTLVTQGGPMTKAEAAAFEADPEFAAALALRRADDSGKVVGLAVAPLESWRPVIERVAAPRP
>2647053556
MVVLADCADAWDMPDRSGDPVDILDHDRQCAELLRRDPADEQLQVAGLVHDIGHTIVPGDDAGHGRHGARAVRELLGARVARLVELHVVAKRYLAATDSVHAAALSPSSRRTLVAQGGPMTAVEIAEFEADPDFAAAVALRRADDAGKVVGLAVAPLESWRPVVERVASAQPAK
>2733039790
MILLADCADAWDMPDRSGDPVDILDHDRQCAELLRRDPADEELQVAGLVHDIGHTIAPGDDAGHGRHGARAVRELLGARVARLVELHVVAKRYLAATDSVHAAGLSPSSRRTLVAQGGPMTAVEIAEFEADPDFAAAVALRRADDAGKVVGLAVAPLESWRPVVERVATAQPAK
>2779691810
RLQSELRKASPQSFADRLLEFLQEKGGSRYDXAVTQLEHGLQAAWLARQAGANASLVVAALLHDLGHLLMDEGRSDFSNDLLHERIATSFLEAYMPQEVLDXIRLHVPAKRYLCSVDPSYLNHLSPASRRSFALQGGVMSDHERRSIEAEPFLDSALQLRRWDDLAKIAGKAVPAPQVYADLMEVRLLA
>2779701506
LLKKQLVSSKRGQFSSLLINFIQEXGQSRYDESVTQTEHALQAADLASQSGAEPTLIAAALLHDIGHLLEFSERDNFLAVDQCHEIFGARFLEPYMPAELLATIRLHVLAKRYLCSTQEAYIDQLSKSSKRSFELQGGLLSSEELKTLESEPYLASALKIRVWDDQAKVAGKEVPPLNAYTTLAEVYLPS
>2678106455
MNKLVEQILNIFDRRGNEKYADEDVTQKEHALQCASFAISEGESDSMIVAALLHDIGHILDLPANCSEDLDDGHEEVGHSFLKSHFIDAVIEPVRLHVAAKRYLSTTDPQYKDKLSPTSLKSLADQGGDMSEEELAEFRENPFFDDAIRLRFWDDEAKKLEMPQVEVSDFAKKIEAVLLPAGTPEKK
>2788326337
MPDEDIVSRILAVFRSRGGESYGEAVTQLEHALQAATLARQNDASQELIAAALLHDIGHLLGDDADHPITDHNLDDAHEARGYRWLCDRFGPEVSDPVRLHVAAKRYLCTVHPEYLERLSPTSLQSFHDQGGTMSHKETRAFESEANYEPALSVRRWDDAAKVVGMKTPAIEDFMSELKASLGT
>AG-319-N08_NODE_3_74201_2067
MHAVIEKIQRIFHERGANQYGEAVTQLEHALQSGELAEASSAPQSLVIASILHDIGHIFELPDNYEDNLDDKHEFVANAWLKEHFGPEVADPIRLHVAAKRYLCTRQPSYEDALSPTSRKSYHDQGGPMSPEEMTSFESEPHYREALELRRWDDLAKETEKETPSLQHFLPALESCL
>2236433153
MNPIIEKIRSTFEERGSEQYGEAVTQLQHALQSGQLAEESGAPEPMVTAAMMHDIGHILLLPVSCEGDLDDKHELVANGWIKQHFGPEVADPIRLHVIAKRYLCTKYPKYEIQLSPTSLKSYHDQGGPMKPEEMAQFENEPFYQEALELRKWDDQAKAKDKATPSLSHFIPAMESCLKVIE
>2779703100
MNPIIEKIRSTFEQRGSEQYGESVTQLQHALQSGQLAEESGAPEPMVTAAMMHDIGHILLLPESCEDDLDDKHELVANGWIKQHFGPEVADPIRLHVIAKRYLCTKYPKYEIQLSPTSLKSYHDQGGPMKPEEMKQFENEPFYQEALELRKWDDQAKARDKVTPPLSHFIPAMKSCLKVAE
>2789300967
MHPVVGQIFDAFKLKGSERYGEEEVTQLQHALQCGHLAMKANASERLIVAALLHDIGHILDMPEKCSENLNDQHEFRAHQFLVQQFGNSIADPVRLHVVAKRYICTRNPGYEKKLSPTSLKSFHDQGGKISHEEVRQFEDEPFFREAIQLRHWDDAAKDVSWVTPPLEDFATLIEASLT
>2582687131
MISVVQQIFDVFKNRGSENYGSEAVTQLQHAIQSGMLAQRDGASQSQIIAALLHDIGHILGKNPLPDQNYDDKHETSAYAWLLKHFGLAIADPVKLHVAAKRYLCTVDPAYSQTLSPTSLKSFYDQGGTMNDQEKSQFEQETYYREALQLRRWDDLAKDPAMQMLDIDDFTESLQQALISE
>2582833134
MHPAIEFIVQCFETKGDGVYGDEQVTQRQHALQSAKLAVDHHACDSLVAAALLHDLGHILADDPMPDKNLDDRHEYRAYDWLVEAFGKAVAEPIGNHVLAKRYLCTTEAGYLEKLSPTSHKSYLDQGGPLPPAACRQFEASEFFEDSVRLRRWDDLAKDPHLQTPTLESYIPLLERLLAKSTESCNS
>2582724855
MVHSAATEHVIRLFLNRGHGRYGSELVSQLEHALQCAVLAKRQGSGSAMIGSALLHDLGHIIAMPGSDMENLDDAHEKRAYGWIESHFGKVVADPVRLHVAAKRYLCTVEPDYLAKLSPASLKSFYDQGGVMSQSEIDDFRDEHYAFEAVQLRRWDDLAKDPQMQTPSIEDFADLLDRLAEDHRSD
>2582672148
MVHSSTEHVLRLFNLRGQGRYGSEQVSQLQHALQCAVLAKRQGASSAMIAAALLHDLGHIIDEQAMPSDEQNLDDAHEERAYQWIKANFGKPVADPVRLHVAAKRYLCTVEPDYLEKLSPASLKSFYDQGGRMSQAQIDDFRDEPFAFEAVELRRWDDLAKDPQMQTPSIEDFAPMLDRLVQDHRSDRSE
>2582727347
MVHATEHVIRLFEQRGQGRYGSEQVSQLQHALQCAVLAKRQGAGSAMIAAALLHDLGHIIAMPESDDQNLDDAHEQRAYEWIKSNFGKAVADPVRLHVAAKRYLCTVEPEYLAKLSPASLKSFHDQGGVMSQSQIDDFRDEPFAFEAVELRRWDDLAKDPQMQTPRIEDFAPLLDRLVEER
>2517434503
MKQILNKIVYSFNNNKKLYIGEQITISEHMIQTAMLAEKSNSSKYFVCACLLHDFGHFITEDPDLFVSNSLDGKHEDIGYNFLITYFKPKIVEPIKLHVKAKRYLCRDKYYLSQLSKPSMESLKLQGGIMKDKEVNQFISSKFFKDSIILRKYDDHGKKDNLKIKKIEDYINLINSQLLN
>2823155274
LANIINKIISNFSNNKSLYIGENITIAEHMIQTAMLAEKNKCSGDMICSSLLHDYGHFIVDKPNELVSNQIDGNHESIGANYLKSFFSEKIIEPILLHVDAKRFLARDTKYFNSLSEASKISLKLQGGIMNSEEVKKFKQNKNYMNAIKLRRFDENAKKQNIKIKKIEDYKELLISKII
>2740233739
MEIVDEILLKFSSDKSLYIGEKVTISEHMIQSAMLAEKTNSSDDLICASLLHDYGHFIIANPNKLVSDKMDGGHEKVGAKYLKKYFIDSIIEPIALHVSAKKYLCRNKNYLTSLSNASKVSLELQGGIMNDEESLKFEKNHYFKNAIQLRKFDESAKKENLKIKKIEDYKDLLISKII
>AG-365-B16_NODE_2_1655516_925
MNILNKIISNFKNNKRLYIGEKVTMSEHMIQTAMIAEENNSSKSLICACLLHDYGHFIVDDPDLLVSKELDGKHEEIGFDFLKKYFLPEVTEPIKLHVLAKRYLCRNKSYYDHLSQASKVSLKLQGGVMNNEEEKKFTSLKFYKDAIKVREYDDSGKIPNIKIKSIDDYQELISSQLIK
>AG-365-A04_NODE_1_1655516_925
MNIVNEIIENFKTNKELYIGEKVTISEHMIQTAMLAEKNNSSKSLVCACLLHDYGHFIVKDPDLLVSKSLDGKHEDLGYEFLKKYFVSDVIEPIKLHVDAKRYLCRNKSYYEHLSQASKVSLDLQGGFMTDDEAKKFSLLKYFEEAVKVRKYDDDGKIPDIKIKKIDDYQELISSQLIK
>AG-404-I11_NODE_3_1655516_925
MNIVNKILENFKTNKELYIGEKVTISEHMIQTAMLAEKDNSSKSLVCACLLHDYGHFIVKDPDLLVSKSLDGKHEDLGYEFLKKYFVSDVIEPIKLHVDAKRYLCRNKSYYEHLSQASKVSLDLQGGFMTDDEAKKFSLLKYFEEAVKVRKYDDDGKIPNIKMKKIDDYQELISSQLIK
>AG-365-E14_NODE_20_1655516_925
IVNKILENFKTNKELYIGEKVTISEHMIQTAMLAEKDNSSKSLVCACLLHDYGHFIVKDPDLLVSKSLDGKHEDLGYEFLKKYFVSDVIEPIKLHVDAKRYLCRNKSYYEHLSQASKVSLDLQGGVMNDDEAKKFSLLKYFKEAVKVREYDDDGKVPDIKMKKIDDYEELISSQLIK
>AG-439-F08_NODE_5_1655516_925
MNIVNKILENFKTNKELYIGEKVTISEHMIQTAMLAEKDNSSKSLVCACLLHDYGHFIVKDPDLLVSKSLDGKHEDLGYEFLKKYFVLDVIEPIKLHVDAKRYLCRNKSYYEHLSKASKVSLDLQGGIMNDDEAKKFSLLKYFKEAVKVREYDDDGKVPDIKMKKIDDYQELIFSQLIK
>AG-439-L02_NODE_2_1655516_4064
NIVDEIINKFKTNNSLYIGEKVTISTHMIQTAMLAEKNNSPKSLICSCLLHDYGHFIIENPDLMVSKLLDGKHEYLAFKFLSKYFKPDVVEPIKLHVQAKRYLCRNNSYFNLLSEASKISLKLQGGIMGDKEAKKFTSLKFHNEAIMLRKYDDDGKVPDLKIKKIDYYRDLINSQLIN
>2823154106
VQIVDEIINKYQTNNDLYIGEKVTMSEHMIRSAMLAEQNRSSESLICACLLHDYGHFIIDDPDFLVSKSLDGKHEEVAFNFFKDYFKLEVTEPIKLHVLAKRYLCRNKLYWDILSEASKVSLKFQGGIMKDNEAKKFTSLRFHKDAISLRKYDDDGKVPNIKIKKIDDYRNLINSQLIRSTI
>2724420369
MHIVDIIINYFQTNKELYVGEKITISDHMLQTAMLAEKSHSSKSLICSCLLHDVGHFIIEKPDLLVSNSLDGKHEEIGFKLLKNYFKPEVTEPIKLHVQAKRYLSKKKSYYDLLSNPSKISLKLQGGIMNDEESQKFTSLNFCRDALMLRKYDDGAKIPNIKVKKIDDYRDLINSQMIGNV
>2737768964
MYIVDIIINYFQTNKELYVGEKITISDHMLQTAMLAEKNHSSKSLICSCLLHDIGHFIIEKPDLLVSNSLDGKHEEIGFKLLKNYFKPEVAEPIKLHVQAKRYLSKKKSYYDLLSNPSKISLKLQGGIMNDEESQKFTSLKFCRDALMLRKHDDGGKIPNVKVKKIDDYRDLINSQMINNLGS
>AG-464-J13_NODE_5_1655516_924
HIVNEIINKYQTNNSLYIGEKVTITEHMIQTAMLAEQNNSSESLICACLLHDYGHFIIEDPDQLVDKLIDGKHENIAFNFLKNYFKPEVVEPIKLHVQAKRYLCRNKSYYELLSDPSKISLKLQGGIMTNEQAQKFISSKFYNDSIALRKYDDEGKTPDIKMKKIEDYRDLITSQLID
>2823114883
VHIVDKIIKSYQTNNNLYIGEKVTMSEHMIQSAMLAEEKHSSKSLICACLLHDYGHFIIEDPDLLVSKSLDGKHEKIAFDLLKDYFKSGVTEPIKLHVSAKRYLARDKSYYDILSDASKISLKLQGGIMDDEEAQNFTSLKFYKDAIMLRKYDDDGKMSNVKIKKIDEYRDLILSQLKNDK
>2740215355
MHIVDKIINNYQTNNDLYIGEKVTTSDHMLQTAMLAEKNHSSKSLICACLLHDYGHFVIEDPDLLVLKSLDGKHEEVGFGFLKDYFRQEVTEPIKLHVQAKKYLCRNKSYYDLLSGASKISLELQGGIMDDEEVRKFTSLKFCKDAVMLRKYDDDGKIPNVKMKKIDDYRDLITSQLINENDHNRV
>2740225547
MHIVDKIINNYQIKKNFYIGEKVTTSDHMIQTAMLAEKNHSSKSLICACLLHDYGHFVIEDPDLLVSKSLDGKHENVGFDFLKDYFKPEVTEPIKLHVQAKKYLCRNKSYYDFLSDPSKISLELQGGVMDSEEAQKFTSLKYYKDAIILRKYDDDGKIPNIKMKKIDDYRDLITSQLLKED
>AG-439-J06_NODE_6_1655516_924
LSKHIVDKIINNFQSKKNFYIGEKVTISDHMIQTAMLAEKNRSSKSLICACLLHDYGLFLIEDPDLLVLKSLDGKHEDVGFDFLKDYFKPEVSEPIKLHVQAKRYLCRNKSYYDLLSDPSKISLELQGGIMNDGEAQKFISSKFYKDAITLRKYDDEGKIPNIKMKKIDNYRDLITSQLRD
>2708352437
LTKHIVDKIINNYQTKKKFYIGEKVTISDHMIQTAMLAEKNHSSKSLICACLLHDYGHFMIEDPDLLVSKSLDGKHENVGFDFLKDHFIPEVTEPIKLHVQAKRYLCRNKSYYDLLSDPSKISLNLQGGIMNDEEAQKFTSLKFHADAIILRKYDDDGKIPNIKMKKINDYRDLITSQLSLQHY
>2636249632
LSEHIVDKIINNYQTKKNFYIGEKVTISDHMIQTAMLAEKNHSSKSLICACLLHDYGHFVIEDPDLLVLESLDGKHENVGFDFLKGYFKPEVTEPIKLHVQAKRYLCRNKSYYDLLSDPSKISLELQGEIMSDKEAQKFTSLKFYKDAIILRKYDDDGKIPNIKMKKIDDYRDLITSQLINKKTI
>2739675775
LSKHIVDKIINNYQIKKDFYIGEKVTISDHMIQTAMLAEKNHSSKSLICACLLHDYGHFVIEDPDLLVLKSLDGKHENVGFDFLKDYFKSEVTEPIKLHVQAKRYLCRNKSYYELLSDPSKISLELQGGIMDDKEAQKFTSLKFYKDAIILRKYDDDGKIPNIKMKKIDDYRDLIISQLSLQHY
>2737756904
LSEHIVDKIINNYQNKKNFYIGEKVTISDHMIQTAMLAEKNRSSKSLICACLLHDYGHFVIEDPDLLVLKSLDGKHEDVGFNFLKDYFKPEVTEPIKLHVQAKRYLCRNKSYYELLSDPSKISLELQGGIMDDEEAQKFTSSKFCKDAMTLRKYDDEGKIPNIKMKKIDDYRDLIASQLID
>2740251940
MLSENIVDKIINNYQTKKNFYIGEKVTISDHMIQTAMLAEKNRSSKSLICACLLHDYGHFVIEDPDLLVLKSLDGKHEDVGFNFLKDYFKPEVTEPIKLHIQAKRYLCRNKSYYELLSDPSKISLGLQGGIMDDEEAQKFTSSKFCKDATTLRKYDDEGKIPNIKMKKIDDYRDLIASQLID
>2236673395
LTEHIVDKIINNYQTKKNCYIGEKVTISDHMIQTAMLAEKNHSPKSLICACLLHDYGHFVIEDPDLLVLKSFDGKHESVGFNFLKDYFKPEVTEPIKLHVQAKRYLCRNKSYYDLLSSPSKVSLELQGGIMGYEEAKKFTSLKFYKDAITLRKYDDYGKIPNVKIKKIDDYRDLITSQLIITA
>2658575403
LTEHIVDKIINNYQTKKNFYIGEKVTISDHMIQTAMLAEKNHSPKSLICACLLHDYGHFVIEDPDLLVLKSLDGKHESVGFNFLKDYFKSEVTEPIKLHVQAKRYLCRNKSYYDLLSDPSKISLELQGGIMDEEEAQKFTSLKFYKDAIMLRKYDDDGKIPNIKMKKIDDYRDLITSQLINENNHNRI
>2717207024
MNIIRQIILCYLNNNSLYIGEKITMTEHMIQTAMLAEKNNSSSNLICSSLLHDYGHFILDNPNKLVNKKEDGKHENIGCEFLKKYFIKDVLGPIQFHVEAKKYLARDKKYYQSLSEASKISLKLQGGIMSNKKAKEFENNVFFENSIKLRKFDDKAKTYGLKIKHINDYKNLLSKLL
>2717221981
MNIIDKIISSYLNNKTLYIGEKVTMTEHMIQTAMLAEKAKCSSNLICSSLLHDYGHFILENPDMLVNEMKNGKHEEVGFKFLKKYFIKEVLGPIKYHVKAKRYLARKDKYFRLLSKASKVSLKLQGGIMNKSEAKQFEKNEFFEEAVKLRKFDEAAKKFGLKIKGINEYKNLLSKLI
>AG-464-D21_NODE_26_1655516_924
MNIINQIISSYLNNKSLYIGEAVTMTEHMIQTAMLAEKNNSSSNLVCASLLHDYGHFILESPDDLVKKNKDGKHEELGYEFLKKYFINDVVEPIKHHVKAKKYLARDKKYYDCLSEASKKSLEFQGGIMNNEEAKKFECIKFFKSSIKLRKFDEAAKKKGLKIKSINEYKSLLSKLI
>2740276756
MNIVNEIISSYLKNKSLYIGEKVTMTEHMIQTAMLAEKNNCSSNLVCSSLLHDYGHFILENPDVLVKTEKDGRHEDLGYEFLKKYFLKDVVGPIKYHVKAKKYLARSKKYYQTLSEASKVSLKLQGGIMNNNEAKEFENNEFFENSIKLRKFDEGAKKASLKIKSINEYINLLSKLI
>AG-404-E02_NODE_20_1655516_924
MNIINQIISSYLNNKSLYIGEKITIAEHMIQTAMLAEKTNSSSNLICSSLLHDYGHFILEDPDHLVSKKKDGRHEDLGYEFLKKYFIKDVIGPIKYHVKAKKYLARDKQYYETLSQASKVSLKLQGGIMSNDEAKEFENNEFFESSIKLRKFDENAKKVGLKIKSINEYKKLLSKLI
>AG-464-D08_NODE_3_1655516_4064
MIIINQIISSYSNNKSFYIGEKVTMTEHMIQTAMLAEKANSSSSLICSCLLHDYGHFILENPNDLVFRKKDGKHEDVGYDFLKKYFVQEVVIPIKYHVKAKRYLARDKKYYQVLSAASKISLKLQGGIMNNNEAQEFEDNEFFDSSIKLRKFDEGAKKAGLKIKSINEYKNLLSKLI
>AG-464-I02_NODE_1_1655516_924
MNIIDQIISSYSNNKSLYMGEKVTIAEHMIQTAMLAEKNNCSSSLICSSLLHDYGHFILENPDDLVSKGKDGKHEDVGYEFLKKYFVQNVVEPIKYHVKAKRYLTREVIYYRMLSEASKVSLKLQGGIMDDKEAKKFEGNEFFEDSIKLRKFDEGAKKADLKIKSINEYKNLLSKLI
>AG-464-I13_NODE_5_1655516_924
MNIIDQIISSYSNNKSLYIGEKVTITEHMIQTAMLAEKNNCSSSLICSSLLHDYGHFILENPDDLVNKGKDGKHEDVGYEFLKKYFVKNIVEPIKYHVKAKRYLARDVKFYRILSEASKVSLKLQGGIMDDKEAKEFEGNEFFEDSLKLRKFDEGAKKTDLKIKSINEYKNLLSKLI
>AG-404-I22_NODE_2_1655516_925
MTKIIEKIIKNYNNNTSLYIGEDVTISEHMIQSAMLAEKNNSTTNLICSSLLHDYGHFILEDPDEMVNQNKDGMHEKIGYNFLKNHFIEGVVEPIKNHVRAKKYLARDKSYYRILSNASKISLKLQGGVMSDTEAKEFEKEKYFEDSVKLRRFDEGAKKIGLKIKSIEDYKDLLVSKLS
>2636236665
LTKIIEKIIKNYKTNKSLYIGEKVTITEHMIQTAMLAEKNNSSSSLICASLLHDYGHFILDDPDELVNHKKDGRHEEIGYQFLKKYFVSDVVEPIKNHVKAKRYLARNQKYYQILSEASKTSLSLQGGVMDNLETKEFEKEHFFDNSIKLREFDEGAKKNGLKIKSIDEYKDLLISKLS
>AG-404-C04_NODE_3_1655516_925
LKSIIKKIIKNYKTNKSLYIGEKVTMTEHMIQSAMLAEKNKCSSSLICASLLHDYGHFILDNPDELVNKKKDGKHEDIAYLYLKKYFKKNVVEPIKIHVKAKRYLARNEKYYKILSQASKASLHLQGGVMNDEEAEKFEKEKFFDDVIKLRKFDEAAKKIGIKMKDINDYKNLLNSNL
>AG-439-C22_NODE_6_1655516_925
LRPIIKKILRNYKTNKSLYIGEKITITEHMIQSAMLAEKNNCSSSLICASLLHDYGHFILDDPDELVNKKEDGKHEYVAYLYLKKYFKKSVVEPIKIHVKAKKYLARNKKYYNILSNASKISLNLQGGVMNDIEAEKFEGEKYFDDAIKLRKFDEAAKKKNLKMKDINDYKNLLSSNL
>AH-324-O04_NODE_1_1655516_925
MQIVDEIVFNFKNNKSLYIGEDLTIADHMIQSAMLAEKAKCSDNLICSCLLHDYGHFIVKDPDELVSNDEDGEHELVGYKFLKKYFKKEIVDPIKYHVLAKRYLAREKSYYNKLSEASKISLNLQGGVLNDKESKDFEDKIYFKNSILLRKFDEASKKVGIKMKSINDYKELISKLI
>AG-899-A06_NODE_9_1655516_925
MQIVEEIIYNFENNKSLYIGENITIADHMIQSAMLAEKAKCDDDLICSCLLHDYGHFVIDDPDKLVENNRDGEHEVIGYKFLKKYFSNKVVNPIRYHVLAKRYLARDKRYYNKLSKASKISLKLQGGVLNEKECEYFENKDYFKSSILLRKFDEASKKVSIKMKNINQYKELLKLKL
>AG-917-G09_NODE_7_1655516_925
MQIVEEIIYNFENNKSLYIGENITIADHMIQSAMLAEKAKCDDDLICSCLLHDYGHFVIDDPDKLVENNKDGEHEIIGYKFLKKYFSNKVVNPIKYHVLAKRYLARDEKYYNTLSKASKISLKLQGGILNDKECEDFENKDYFKSSILLRKFDEASKKVGIKMKNINQYKNLIKLKL
>AG-914-L03_NODE_1_1655516_925
MQIVEEIIYNFENNKSLYIGENITIADHMIQSAMLAEKAKCDDDLICSCLLHDYGHFVIDYPDKLVENNKDGEHEIIGYKFLKKYFSNKVVNPIKYHVLAKRYLARDKKYYNKLSKASKISLKLQGGVLNDKESGDFENKDYFKSSILLRKFDEASKKVGIKMKNINQYKELIKLKL
>AG-359-G17_NODE_13_1655516_925
MQIVEEIIYNFENNKSLYIGENITIADHMIQSAMLAEKAKCDDDLICSCLLHDYGHFVIDDPDKLVENNKDGEHEVIGYKFLKKYFSNKIVNPIKHHVLAKRYLARDKRYYNKLSKASKISLKLQGGVLNDKECKDFENKDYFKSSILLRKFDEASKKVGIKMKNINQYTELLKLKL
>AG-916-J16_NODE_1_1655516_925
MQIVEEIIYNFENNKSLYIGENITIADHMIQSAMLAEKAKCDDDLICSCLLHDYGHFVIDDPDKLVENNKDGEHEVIGYKFLKKYFSNKVVKPIKYHVLAKRYLARDKRYYNKLSKASKISLKLQGGILNDKECEDFENKDYFKSSILLRKFDEASKKVGIKMKNINQYKDLIKLKL
>AG-908-P04_NODE_1_1655516_925
MQIVEEIIYNFENNKSLYIGENITIADHMIQSAMLAEKAKCDDDLICSCLLHDYGHFVIDDPDKLVENNKDGEHEIIGYKFLKKYFSNKVVNPIKYHVLAKRYLARDKRYYNKLSKASKISLKLQGGVLNDKECEDFENKDYFKSSILLRKFDEASKKVGIKMKNINQYKDLIKLKL
>AG-910-M23_NODE_5_1655516_925
MQIVEEIIYNFESNKSLYVGENITIADHMIQSAMLAEKAKCDDDLICSCLLHDYGHFVIDDPDKLVENNKDGEHEVIGYKFLKKYFSNKVVNPIKYHVLAKRYLARDKRYYNKLSKASKISLKLQGGVLNEKECEDFENKDYFKSSILLRKFDEASKKVGIKMKNINQYKELLKLKL
>AG-892-N17_NODE_4_1655516_925
MQIVEEIIYNFKNNKSLYIGENITIADHMIQSAMLAEKAKCDDDLICSCLLHDYGHFVIDDPDKLVENNKDGEHELIGYKFLKKYFSNKVVNPIKYHVLAKRYLARDKRYYNKLSKASKISLKLQGGVLNDKECEDFENKDYFKSSILLRKFDEGSKKVGIKMKNINQYKELLKLKL
>AG-893-N07_NODE_3_1655516_925
MQIVEEIIYNFENNKSLYIGENITIADHMIQSAMLAEKSKCDDDLICSCLLHDYGHFVIDDPNKLVENNKDGEHEVIGYKFLKKYFSNKVVNPIKYHVLAKRYLARDKKYYNKLSKASKISLKLQGGVLNDKECEDFENKDYFKSSILLRKFDEASKKVGIKMKNINQYKELLKLKL
>AG-910-K02_NODE_1_1655516_925
MQIVEEIIYNFENNKSLYIGENITIADHMIQSAMLAEKAKCDDDLICSCLLHDYGHFVIDDPDKLVENNKDGEHEVIGYKFLKKYFSNKVVNPIKYHVLAKRYLSRDKRYYNKLSKASKISLKLQGGVLNYKECEDFENKDYFKSSILLRKFDEASKKVGIKMKNINQYKELLKLKL
>AG-915-O08_NODE_10_1655516_925
MQIVKEIIYNFENNKSLYIGENITIADHMIQSAMLAEKAKCDDDLICSCLLHDYGHFVIDDPDKLVENNKDGEHEVIGYKFLKKYFSNKVVNPIKYHVLAKRYLARDKRYYNKLSKASKISLKLQGGVLNDKECEDFENKDYFKSSILLRKFDEESKKVGIKMKNINQYKELLKLKL
>AG-908-J10_NODE_2_1655516_925
MQIVEEIIYNFENNKSLYIGENITIADHMIQSAMLAEKSKCDDDLICSCLLHDYGHFVIDDPDKLVENNKDGEHEVIGYKFLKKYFSNKVVNPIKYHVLAKRYLARDKRYYNKLSKASKISLKLQGGVLNDKECEDFENKDYFKSSILLRKFDEASKKVGIKMKNINQYKELLKLKL
>AG-892-J03_NODE_5_1655516_925
MQIVEEIIYNFENNKSLYIGENITIADHMIQSAMLAEKAKCDDDLICSCLLHDYGHFVIDDPDKLVENNKDGEHEVIGYKFLKKYFSNKVVNPIKYHVLAKRYLARDKRYYNKLSKASKISLKLQGGVLNDKECEDFENKDYFKSSILLRKFDEGSKKVGIKMKNINQYKELLKLKL
>AG-365-O14_NODE_3_1655516_925
MNVIYKIISNFINNKSLYIGESVTMSEHMIQAAMLAEKAKANDSLICACLLHDYGHFLLKDPSELVEKKLDGKHEDIGYEYLKKFFKEDVVEPIKYHVIAKRYLVRKKKYFNQLSEASKISLKLQGGMLNKKESEEFEKNKFFKDAINLRKFDEFAKKTNIKMKNISQYEDLLRSKLL
>AG-404-A03_NODE_3_1655516_925
MNVIYKIISNFINNKSLYIGENVTMSEHMIQAAMLAEKAKANDSLICACLLHDYGHFLLEDPSELVEKKLDGKHEDIGYEYLKKFFKEDVVEPIKYHVIAKRYLVRKKKYFNQLSEASKISLKLQGGMLNKKESKEFEKNKFFKDAINLRKFDEFAKKTNIKMKNISQYEDLLSKLL
>AG-390-G10_NODE_8_1655516_925
MKIIYKIISNFINNKSLYIGEKVTMSEHMIQAAMIAERKKSSKSLICACLLHDYGHFILEDPSDLVKKKLDGKHEEIGYEYLKKFFKQDVVGPIKYHVKAKRYLARSKKYYNQLSKASKISLELQGGILNKKESKDFEKNKFFIDAVKLRKFDELAKKNNIKMKSINQYEKLLHSQLL
>AG-404-L08_NODE_1_1655516_925
MKIIYKIISNFINNKSLYIGEKVTMSEHMIQAAMIAEKKKSSKSLICACLLHDYGHFILEDPSDLVKKKLDGKHEEIGYEYLKKFFKEDVVEPIKYHVKAKRYLARSKKYYNQLSKASKISLELQGGILNKKESKDFEKNKFFINAVKLRKFDELAKKTNIKIKSINQYEKLLSQLL
>AG-414-N18_NODE_4_1655516_925
MNVINKIISNFINNKSLYMGEKVTMSEHMIQSAMLAEKAKSSNSLICASLLHDYGHFILENPDELVEKKLDGKHEDIGYEYLKKFFKKEVVEPIKYHVLAKRYLARNKRYYNFLSDSSKISLKLQGGILNNNESKKFEKKKYFKNAIKLRKFDESAKKINIKIKSINSYKNLLISQLL
>AG-365-F10_NODE_38_1655516_925
MNIVDKIISNFINNKSLYIGEKLTISEHMIQAAMIAEKAKCQNSLICASLLHDYGHFILEDPDALVKNNLDGKHENIGHEYLKKFFKNDVVEPIKYHVMAKRYLAREKKYFNALSNASKISLKLQGGVLTKKECKEFEKKDFFKQSIKLRKFDEAAKKTNIKMKSINDYKNLLISQLL
>AG-365-L04_NODE_5_1655516_925
MNIIYKIISNFINNKSLYIGEKVTMSEHMIQTAMNAEKAKSSASLVCACLLHDYGHYILEDPDKLVKKKLNGKHEDIGYEYLKKFFKKDVVTPIKYHVLAKRYLARNKKYYNLLSKASKISLKLQGGILSNKESKDFEKQTFFENTIKLRKFDEAAKKTNIKMKCIIDYKKLLISQLL
>2823156849
MNIIYKIISNFINNKSLYIGEKITMSEHMIQSAMVAEKAKSSSSLVCACLLHDYGHFILENPDELVKKELDGKHEDIGYECLKKFFRKDVVEPIKYHVLAKRYLARNKKYYNLLSDASKISLKLQGGILNKKESNEFEKIDFFKNTIKLRKFDELAKKTNVKMKSIDEYKNLLNSQLL
>AG-464-O13_NODE_24_1655516_925
MKIIDKIISNFINNKTLYIGEKITISEHMIQSAMIAEKAKSPNSLICSCLLHDYGHFILENPDELVRKKVDGKHEYIGYEYLKKFFSKDVVEPIKYHVLAKRYLARDKKYFNSLSDASKTSLKLQGGVLSAKESKEFKKREFFKHSVKLRKFDEVAKRTDIKIKSIVDYKDLLSSQLL
>AG-464-O08_NODE_4_1655516_925
MNIIDKIISNFINNKSLYIGEKVTISEHMIQSAMIAEKAKSSSSLICSCLLHDYGHFILEDPDKLVKKKIDGKHEDIGYEYLKKFFKKEVVEPIKYHVLAKRYLAREKKYFNLLSNASKISLKLQGGALNKKKSKEFEKKYFFKHSIKLRKFDEVAKRTDIKMKSIIEYKNLLSSQLI
>2737768304
MNIIDKIISNFINNKSLYIGEKITISEHMIQSAMIAEKAKSSSSLICSCLLHDYGHFILENPDKLVSKNLDGKHEDIGYEYLRKFFKKEVVEPIKYHVLAKRYLVREEKYFNSLSDASKISLKLQGGILNKNESKEFEKKDFFKQSIKLRKFDEVAKRTDIKMKSIIEYKDLLSSQLI
>2740216432
MNIIDKIIFNFINNKSLYIGEKVTISEHMIQSAMIAEKAKSPSNLICSCLLHDYGHFILENPDKLVSENLDGKHEDIGYEYLRGFFKKEVVEPIKYHVLAKRYLARKEKYFNSLSDASKISLKLQGGVLNKNESKEFEKKDFFKQSIKLRKFDEVAKRTDIKIKSIIEYKDLLSQLI
>AG-390-N18_NODE_1_1655516_925
MHIIDKIISNFINNKSLYIGEKLTTSDHMIQAAMLAEKAKSKDDLICSCLLHDYGHFIIEDPNELVINNKDGNHESIGYEYLKNFFKEEIVMPIKYHVLAKRYLARNKRYYNSLSNPSKISLKLQGGILSKKESNNFEKTSFFKNSIKLRKFDELAKKANIKMKSIYDYRNLLSKLL
>AG-439-C20_NODE_1_1655516_925
MHILDKIISNFKNNKSLYIGEKITMSEHMIQSAMLAEKAKSKVALICSCLLHDYGHFIIEDPDELVKNNKDGNHESIGFEYLKNFFKEQVVEPIKYHVLAKRYLARNKKYYGHLSDASKISLKLQGGILSKKESNQFEKIPYFKSAIKLRKFDELAKKTNIKIKSINDYKDLLNSQLL
>AH-321-B08_NODE_1_1655516_925
MHILDKIISNFKNNKSLYIGEKVTMSEHMIQSAMLAEKAKSKDVLVCSCLLHDYGHFIIENPDELVKNNVDGNHESIGYEYLKNFFKKEVVEPIKYHVLAKRYLANNKKYYNQLSGASKISLKLQGGVLNKKQMNEFEKKPFFKNAIKLRKFDELAKKTNIKIKSINDYKDLLSSQLL
>AG-414-M02_NODE_13_1655516_925
MHIIDKIISNFRNNKSLYIGERLTMSDHMIQSAMLAEKAKSKDVLVCSCLLHDYGHFIIEDPDELVKNNVDGNHESIGYEYLKNFFKKEVVEPIKYHVLAKRYLARNKRYYNHLSNASKVSLKLQGGVLNRKQSDEFEKMPYFKNAIKLRKFDELAKKDNIKIKNIDEYKKLLNSQLL
>AG-461-K03_NODE_7_1655516_925
MHIIDKIISNFRNNKSLYIGERLTMSDHMIQSAMLAEKAKSKDVLVCSCLLHDYGHFIIEDPDELVKNNVDGNHESIGYEYLKNFFKKEVVEPIKYHVLAKRYLARNKRYYNHLSNASKVSLKLQGGILNKKQSDEFEKMPYFKNAIKLRKFDELAKKDNIKIKNIDEYKKLLNSQLL
>AG-430-J09_NODE_6_1655516_925
MHILDKIISNFKNNKSLYIGEKITISEHMIQSAMLAEKAKSKDLLVCSCLLHDYGHFIIEDPDELVKNNKDGNHERIGYEYLRNFFKKEVVEPIKYHVLAKRYLARNKRYYNHLSNASKVSLKLQGGVLNKKQSEEFEKMPYFNNAIKLRKFDELAKKDNIKIKNIDEYKKLLNSQLL
>AG-414-B07_NODE_28_1655516_925
MHILDKIISNFKNNKSLYIGEKITISEHMIQSAMLAEKAKSKDLLVCSCLLHDYGHFIIEDPDELVKNNKDGNHETIGYEYLKNFFKKEVVEPIKYHVLAKRYLARNKRYYNHLSNASKVSLKLQGGILNKKQRDEFEKMPYFKNAIKLRKFDELAKKDNIKIKNIDEYKKLLNSQLL
>AG-365-P03_NODE_1_1655516_925
MHILDKIISNFKNNKSLYIGEKITISEHMIQSAMLAEKAKSKDVLVCSCLLHDYGHFIIEDPDELVKNNVDGNHESIGYEYLKNFFKKEVVEPIKYHVLAKRYLARNKRYYNHLSNASKVSLKLQGGVLNKKQSDEFEKMPYFKNAIKLRKFDELAKKDNIKIKNIDEYKKLLNSQLL
>AG-343-C02_NODE_11_1655516_925
MHILDKIISNFKNNKSLYIGEKITISEHMIQSAMLAEKAKSKDLLVCSCLLHDYGHFIIEDPDELVKNNKDGNHETIGYEYLKNFFKKEVVEPIKYHVLAKRYLARNKRYYNHLSNASKISLKLQGGVLNKKQSDEFEKMPYFKNAIKLRKFDELAKKDNIKIKNIDEYKKLLNSQLL
>AG-439-N15_NODE_7_1655516_925
MHILDKIISNFKNNKSLYIGEKITISEHMIQSAMLAEKAKSKDLLVCSCLLHDYGHFIIEDPDELVKNNKDGNHESIGYEYLKNFFKKEVVEPIKYHVLAKRYLVRNKRYYNHLSNASKVSLKLQGGVLNKKQSNEFEKMPYFKNAIKLRKFDELAKKENIKIKNIDEYKKLLNSQLL
>AG-390-G09_NODE_5_1655516_925
MHILDKIISNFKNNKSLYIGEKITISEHMIQSAMLAEKAKSKDLLVCSCLLHDYGHFIIEDPDELVKNNKDGNHESIGYEYLKNFFKKEVVEPIKYHVLAKRYLARNKRYYNHLSNASKVSLKLQGGVLNKKQSDEFEKMPYFKNAIKLRKFDELAKKENIKIKNIDEYKKLLNSQLL
>AG-900-N13_NODE_11_1655516_925
MQIIEKIISNFSNNNSLYIGEKLTMSEHMIQSAMLAEKSKCNDDLICSCLLHDYGHFLIDDPDELVKNKLDGGHELIGYEYLKKFFKKQIVEPIRYHVLAKRYLARDKKYFEKLSKASKVSMELQCGILNDKDTESFKRKPYFKSSILLRKFDDAAKKTYVKMKTIHDYKKLLSKII
>AG-359-E07_NODE_22_1655516_925
MQIIEKIISNFSNNNSLYIGEKLTMSEHMIQSAMLAEKSKCNDDLICSCLLHDYGHFLIDDPDELVKNKLDGRHELIGYEYLKKFFKKHIVEPIRYHVLAKRYLARYKKYFEKLSKASKVSMELQGGILNDKDTESFKRKPYFKSSILLRKFDDAAKKTYVKMKTIHDYKKLLSKII
>AG-905-O08_NODE_6_1655516_925
MQIIEKIISNFSNNNSLYIGEKLTMSEHMIQSAMLAEKSKCNDDLICSCLLHDYGHFLIDDPDELVNNKLDGRHELIGYEYLKKFFKKHIVEPIRYHVLAKRYLARDKKYFEKLSKASKVSMELQGGILNDKDTESFKRKPYFKSSILLRKFDDAAKKTYVKMKTIHDYKKLLSKII
>AG-919-I11_NODE_10_1655516_925
MQIIEKIFSNFSNNNSLYIGEKLTMSEHMIQSAMLAEKSKCDDDLICSCLLHDYGHFLIDNPDELVKNKLDGGHELIGYEYLKKFFKKQIVEPIRYHVLAKRYLARNKTYFEQLSKASKVSLELQGGILNNKDAESFKRKSYFKSSILLRKFDEAAKKTYVKMKTIHEYKKLLSKII
>AG-910-E20_NODE_1_1655516_925
MQIIEKIISNFSNNNSLYIGEKLTMSEHMIQSAMLAEKSKCDDDLICSCLLHDYGHFLIDNPDELLENKLDGGHELIGYEYLKKFFKKQIVEPIRYHVLAKRYLARNKTYFKKLSKASKVSLELQGGILNDKDTESFKRKSYFKSSILLRKFDEAAKKTYVKMKTIHDYKKLLSKII
>AG-896-J21_NODE_12_1655516_925
MQIIEKIISNFSNNDSLYIGEKLTMSEHMIQSAMLAEKSKCNDDLICSCLLHDYGHFLIDNPDELVKNKLDGGHEFIGYEYLKKFFNKQIVEPIRYHVLAKRYLARNKTYFEKLSKASKVSLELQGGILNDKDTESFKRKSYFKSSILLRKFDEAAKKTYVKMKTIHDYKKLLSKII
>AG-919-I15_NODE_13_1655516_925
MQIIEKIISNFSNNNSLYIGEKLTMSEHMIQSAMLAEKSKCNDDLICSCLLHDYGHFLIDNPDELVKNKLDGGHELIGYEYLKKFFKKQIVEPIRYHVLAKRYLARNKTYFEKLSKASKVSLELQGGILNDKDTESFKRKSYFKSSILLRKFDDAAKKTYVKMKTIHDYKKLLSKII
>AG-426-C16_NODE_5_1655516_925
MQIIEKIISNFSNNNSLYIGEKLTMSEHMIQSAMLAEKSKCNDDLICSCLLHDYGHFIIDNPDELVKNKLDGGHELIGYEYLKKFFKKQIVEPIRYHVLAKRYLARNKTYFEKLSKASKVSLELQGGILNDKDTESFKRKSYFKSSILLRKFDEAAKKTYVKMKTIHDYKKLLSKII
>2753826490
MQIIEKIISNFSNNNSLYIGEKLTMSEHMIQSAMLAEKSKCNDDLICSCLLHDYGHFLIDSPDELVKNKLDGGHELIGYEYLKKFFKKQIVEPIRYHVLAKRYLARNKTYFEKLSKASKVSLELQGGILNDKDTESFKRKSYFKSSILLRKFDEAAKKTYVKMKTIHDYKKLLSKII
>AG-919-A02_NODE_7_1655516_925
MQIIEKIISNFSNNNSLYIGEKLTMSEHMIQSAMLAEKSKCNDDLICSCLLHDYGHFLIDNPDELVKKKLDGGHELIGYEYLKKFFKKQIVEPIRYHVLAKRYLARNKTYFEKLSKASKVSLELQGGILNDKDTESFKRKSYFKSSILLRKFDEAAKKTYVKMKTIHDYKKLLSKII
>AG-414-F21_NODE_3_1655516_925
MHILDKIISNFKNNKSLYIGEKITMAEHMIQSAMLAEKAKSNNDIVCSCLLHDYGHFIIEDPDKLVKNKKDGEHERIGYEYLKKFFNKEIVEPIKYHVIAKRYLAREIKYFNFLSEASKTSLKLQGGPLNNKKSKEFEKKDYFNNSILVRKFDEAAKKTDMKMKSIDDYKSLLKSKLI
>AG-439-K16_NODE_2_1655516_925
MHILEKIISNFKNNKSLYIGEKLTMSEHMIQSAMLAEKAKCNDNLICSCLLHDYGHFLIENPDSLVMNNKDGKHESIGYEYLKKFFKKEIVEPIKYHVLAKRYLARDKKYFNFLSEASKISLKLQGGVLNDNESNEFKKKKYFKNSVLVRKFDEAAKETSIKMKKIDDYSSLLSKLL
>AG-333-C17_NODE_11_1655516_925
MQIIEKIISNFTNNQSLYIGENVTMSQHMIQAAMLAEKAKCKKEVICSCLLHDYGHFIIENPDELVELNLDGEHESIGYEYLKSFFKEEIVEPIKNHVLGKRYLARDKKYYDKLSKASKISLDLQGGVLNKKECNNFENNKYFKSSILVRKFDEAAKKIDIKMKSIHEYKKLLTSNLI
>AH-326-O04_NODE_9_1655516_925
MQVVEKIISNFTNNQSLYIGENVTMSQHMIQAAMLAEKAKCKKEVICSCLLHDYGHFIIENPDQLVQSDLDGEHESIGYEYLKNFFKEEIVEPIKYHVLAKRYLARDKKYFNKLSEASKVSLNLQGGVLNHEECKEFERKKYFKSSILVRKFDEAAKRTDIKIKSIHQYKKLLTSSLI
>AH-324-J07_NODE_1_1655516_925
MQVVEKIISNFTNNQSLYIGENVTMSQHMIQAAMLAEKAKCKKEVVCSCLLHDYGHFIIENPDGLVESNLDGEHESVGYEYLKIFFKEEIVEPIKYHVLAKRYLAKNKNYYNKLSQASKVSLNLQGGVLNDDECDEFERKKYFKSSILVRKFDEAAKRTDIKMKSIHQYKKLLTSSLI
>AH-324-A02_NODE_10_1655516_925
MQVIEKIISNFTNNQSLYIGENVTMSQHMIQAAMLAEKAKCKKEVICSCLLHDYGHFIIENPDELVESNLDGEHESIGYEYLKSFFKEEVVEPIKYHVLAKRYLARNKNYYNKLSEASRVSLNLQGGILKDDECREFEKKKYFKSSILVRKFDEAAKRTGIKMKSIHQYKKLLTSSLI
>AH-287-B05_NODE_12_1655516_925
MQVIEKIISNFTNNQSLYIGENVTMSQHMIQAAMLAEKAKCKKEVICSCLLHDYGHFIIENPDELVESNLDGEHESIGYEYLKSFFKEEVVEPIKYHVLAKRYLARNKNYYNKLSEASRVSLNLQGGVLNDDECSEFEKKKYFKSSILVRKFDEAAKRTHIKMKSIHQYKKLLTSSLI
>AH-287-E09_NODE_9_1655516_925
MQVVEKIISNFTNNQSLYIGENVTMSQHMIQAAMLAEKAKCKKEVICSCLLHDYGHFIIENPDELVESNLDGEHESIGYEYLKSFFKEEIVEPIKYHVLAKRYLARNKNYYNKLSEASRVSLNLQGGVLNDDECSEFEKKKYFKSSILVRKFDEAAKKTDIKMKSIHQYKKLLSSLI
>AG-422-J14_NODE_5_1655516_925
MKIIYKIISNFINNKSLYIGENITMSEHMIQSAMLAEKAKCNDDLICACLLHDYGHFLLEDPDELVISKLDGEHENIGYQYLKKFFGQKIVEPIKFHVLAKRYLARDKKYFDFLSDASKISLKLQGGVLNDKESKEFENKSYFKPSILVRKFDEAAKRTDMKMKSIHDYEKLLSSKLI
>2717178329
MKIIYKIISNFINNKSLYIGEKVTLSEHMIQSAMLAEKAKCNNDLICACLLHDYGHFLLENPDELVQNKLDGEHENIGYQYLKKFFGQKIVEPIKYHVLAKRYLARDKKYFNFLSDASKISLKLQGGVLNAKESKEFENKSYFKPSILLRKFDEAAKRTDIKMKSIHDYEKLLSSKLI
>AG-891-I18_NODE_4_1655516_925
MKIIYKIISNFINNKSLYIGEKVTMSEHMIQSAMLAEKAKCNDDLICACLLHDYGHFLLEDPDELVKNKLDGKHENIGYQYLKKFFGQKIVEPIKYHVLAKRYLARDKKYFDYLSDASKISLKLQGGVLNTKESKEFENKSYFKPSILLRKFDEAAKRNDIKMKSIHDYEKLLSSKLI
>AG-447-O14_NODE_9_1655516_925
MKIIYKIISNFINNKSLYIGEKVTMSEHMIQSAMLAEKAKCNDDLICACLLHDYGHFLLEDPDELVKNKFDGEHENIGYQYLKKFFGQKVVEPIKYHVLAKRYLARDKKYFDFLSDASKLSLELQGGVLNDKESKKFENKSYFKPSILLRKFDEAAKRTDIKMKSIHDYEKLLSSKLI
>AG-899-E07_NODE_16_1655516_925
MKIIYKIISNFINNKSLYIGEKVTISEHMIQSAMLAEKAKCDDDLICACLLHDYGHFLLEDPDELVKNKLDGEHENIGYQYLKKFFGQKIVEPIKYHVLAKRYLSRDKKYFNFLSDASKISLKLQGGVLNDKESKKFENKSYFKPSILLRKFDEAAKGTDIKMKSIHDYEKLLSSKLI
>AG-908-K15_NODE_3_1655516_925
MKIIYKIISNFINNKSLYIGEKVTMSEHMIQSAMLAEKAKCNDDLICACLLHDYGHFLLEDPEELVKNKLDGDHENIGYQYLKKFFGQKIVEPIKYHVLAKRYLARDKKYFDFLSDASKISLKLQGGVLNDKESEKFKNKSYFKPSILLRKFDEAAKRTDIKMKSIHDYEKLLSSKLI
>AG-447-N02_NODE_1_1655516_925
MKIIYKIISNFINNKSLYIGEKVTMSEHMIQSAMLAEKAKCNDDLICACLLHDYGHFLLEDPDELVKNKLDGEHENIGYQYLKKFFGQKIVEPIKYHVLAKRYLARDKKYFNFLSDASKISLKLQGGVLNTRESKEFENKSYFKPSILLRKFDEAAKRTDIKMKSIHDYEKLLSSKLI
>2717481616
MKIIYKIISNFINNKSLYIGENVTMSEHMIQSAMLAEKAKCDDDLICACLLHDYGHFLLEDPDELVKNKLDGEHENIGYQYLKKFFGQKIVEPIKYHVLAKRYLSRDKKYFNFLSDASKISLKLQGGVLNDKESKKFENKSYFKPSILLRKFDEAAKRTDIKMKSIHDYEKLLSSKLI
>AG-447-K11_NODE_13_1655516_925
MKIIYKIISNFINNKSLYIGEKVTMSEHMIQSAMLAEKAKCDDDLICACLLHDYGHFLLEDPDELVKNKLDGEHENIGYQYLKKFFGQNIVEPIKYHVLAKRYLARDKKYFNFLSDASKISLELQGGVLNDKESKKFENKSYFKPSILLRKFDEAAKRTDIKMKSIHDYEKLLSSKLI
>AG-447-L02_NODE_1_1655516_925
MKIIYKIISNFINNKSLYIGEKVTMSEHMIQSAMLAEKAKCDDDLICACLLHDYGHFLLEDPDELVKNKLDGEHENIGYQYLKKFFGQKIVEPIKYHVLAKRYLARDKKYFNFLSDASKISLKLQGGVLNNKESKKFENKSYFKPSILLRKFDEAAKRTDIKMKSIHDYEKLLSSKLI
>AG-422-F22_NODE_1_1655516_925
MKIIYKIISNFINNKSLYIGEKVTMSEHMIQSAMLAEKAKCDDDLICACLLHDYGHFLLEDPDELVKNKLDGEHENIGYQYLKKFFGQKIVEPIKYHVLAKRYLARDKKYYNFLSDASKISLKLQGGVLNDKESKKFENKSYFKPSILLRKFDEAAKRTDIKMKSIHDYEKLLSSKLI
>AG-390-N14_NODE_5_1655516_925
MKIIYKIISNFINNKSLYIGEKVTMSEHMIQSAMLAEKAKCDDDLICACLLHDYGHFLLEDPDELVKNKLDGEHENIGYQYLKKFFGQKIVEPIKYHVLAKRYLARDIKYFNFLSDASKISLKLQGGVLNDKESKKFENKSYFKPSILLRKFDEAAKRTDIKMKSIHDYEKLLSSKLI
>AG-447-B21_NODE_1_1655516_925
MKIIYKIISNFINNKSLYIGEKVTMSEHMIQSAMLAEKAKCNDDLICACLLHDYGHFLLEDPDELVKNKLDGEHENIGYQYLKKFFGQKIVEPIKYHVLAKRYLARDKKYFDYLSNASKISLKLQGGVLNAKESKEFENKSYFKPSILLRKFDEAAKRTDIKMKSIHDYEKLLSSKLI
>AG-422-G03_NODE_2_1655516_925
MKIIYKIISNFINNKSLYIGEKVTMSEHMIQSAMLAEKAKCNDDLICACLLHDYGHFLLEDPDELVKNKLDGEHENIGYQYLKKFFGQKIVQPIKYHVLAKRYLARDKKYFDFLSDASKISLKLQGGALNAKESKEFENKSYFKPSILLRKFDEAAKRTDIKMKSIHDYEKLLSSKLI
>AG-422-J05_NODE_2_1655516_925
MKIIYKIISNFINNKSLYIGEKVTMSEHMIQSAMLAEKAKCNDDLICACLLHDYGHFLLEDPDELVKNKLDGEHENIGYQYLKKFFGQKIVEPIKYHVLAKRYLARDKKYFDFLSDASKISLQLQGGVLNAKESKEFENKSYFKPSILLRKFDEAAKRTDIKMKSIHDYEKLLFKLI
>2510909645
MKIIYKIISNFINNKSLYIGEKVTMSEHMIQSAMLAEKAKCNDDLICACLLHDYGHFLLEDPDELVKNKLDGEHENIGYQYLKKFFGQKIVEPIKYHVLAKRYLARDKKYFDFLSDASKISLKLQGGVLNAKESKEFQNKSYFKPSILLRKFDEAAKRTDIKMKSIHDYEKLLSSKLI
>AG-447-I05_NODE_8_1655516_925
MKIIYKIISNFINNKSLYIGEKVTMSEHMIQSAMLAEKAKCNDDLICACLLHDYGHFLLEDPDELVKNKLDGEHENIGYQYLKKFFGQKIVEPIKYHVLAKRYLARDKKYFDFLSDASKISLKLQGGVLNAKESKEFENKSYFKPSILLRKFDEAAKRTDIEMKSIHDYEKLLSSKLI
>AG-447-J09_NODE_4_1655516_925
MKIIYKIISNFINNKSLYIGEKVTMSEHMIQSAMLAEKAKCNDDLICACLLHDYGHFLLEDPDELVKNKLDGEHENIGYQYLKKFFGQKIVEPIKYHVLAKRYLARDKKYFDFLSDASKISLKLQGGVLNAKESKEFENKSYFKRSILLRKFDEAAKRTDIKMKSIHDYEKLLSSKLI
>AG-897-P04_NODE_14_1655516_925
MKIIYKIISNFINNKSLYIGEKVTMSEHMIQSAMLAEKAKCNDDLICACLLHDYGHFLLEDPEELVKNKLDGEHENIGYQYLKKFFGQKIVEPIKYHVLAKRYLARDKKYFDFLSDASKLSLKLQGGVLDDKESKKFENKSYFKPSILLRKFDEAAKRTDIKMKSIHDYEKLLSSKLI
>AG-447-L10_NODE_1_1655516_925
MKIIYKIISNFINNKSLYIGEKVTMSEHMIQSAMLAEKAKCNDDLICACLLHDYGHFLLEDPDELVKNKLDGEHENIGYQYLKKFFGQKVVEPIKYHVLAKRYLARDKKYFNFLSDASKISLKLQGGILNDKESKKFENKSYFKPSILLRKFDEAAKRTDIKMKSIHDYEKLLSSKLI
>AG-404-P09_NODE_13_1655516_925
MKIIYKIISNFINNKSLYIGEKVTMSEHMIQSAMLAEKAKCNDDLICACLLHDYGHFLLEDPDELVKNKLDGEHENIGYQYLKKFFGQKVVEPIKYHVLAKRYLARDKKYFDFLSDASKISLELQGGVLNNKESKKFENKSYFKPSILLRKFDEAAKRTDIKMKSIHDYEKLLSSKLI
>AG-390-P04_NODE_14_1655516_925
MKIIYKIISNFINNKSLYIGEKVTMSEHMIQSAMLAEKAKCNDDLICACLLHDYGHFLLEDPEELVKNKLDGEHENIGYQYLKKFFGQKIVEPIKYHVLAKRYLARDKKYFDFLSDASKISLELQGGVLNDKESKKFENKSYFKPSILLRKFDEASKRTDIKMKSIHDYEKLLSSKLI
>AG-457-K21_NODE_1_1655516_925
MKIIYKITSNFINNKSLYIGEKVTMSEHMIQSAMLAEKAKCNDDLICSCLLHDYGHFLLEDPEELVKNKLDGEHENIGYQYLKKFFGQKIVEPIKYHVLAKRYLARDKKYFDFLSDASKISLKLQGGVLNDKESKKFENKSYFKPSILLRKFDEAAKRTDIKMKSIHDYEKLLSSKLI
>AG-439-G22_NODE_1_1655516_925
MKIIYKIISNFINNKSLYIGEKVTMSEHMIQSAMLAEKAKCNDDLICACLLHDYGHFLLEDPDELVKNKLDGEHENIGYQYLKKFFGQKVVEPIKYHVLAKRYLARDKKYFDFLSDASKISLKLQGGVLNDKESKKFENKSYFKPSILLRKFDEAAKRTDIKMKSIHDYEKLLSSKLI
>AG-898-M09_NODE_16_1655516_925
MKIIYKIISNFINNKSLYIGEKVTMSEHMIQSAMLAEKAKCNDDLICACLLHDYGHFLLEDPEELVKNKLDGEHENIGYQYLKKFFGQKIVEPIKYHVLAKRYLARDKKYFDFLSDASKISLKLQGGILNDKESKKFENKSYFKPSILLRKFDEAAKRTDIKMKSIHDYEKLLSSKLI
>AG-447-P18_NODE_10_1655516_925
MKIIYKIISNFINNKSLYIGEKVTMSEHMIQSAMLAEKAKCNDDLICACLLHDYGHFLLEDPEELVKNKLDGEHENIGYQYLKKFFGQKIVEPIKYHVLAKRYLARDKKYFDFLSDASKISLKLQGGVLNDKESKKFENKSYFKPSILVRKFDEAAKRTDIKMKSIHDYEKLLSSKLI
>AG-390-L21_NODE_7_1655516_925
MKIIYKIISNFINNKSLYIGEKVTMSEHMIQSAMLAEKAKCNDDLICACLLHDYGHFLLEDPEELVKNKLDGEHENIGYQYLKKFFGQKIVEPIKYHVLAKRYLARDKKYFEFLSDASKISLKLQGGVLNDKESKKFENKSYFKPSILLRKFDEAAKRTDIKMKSIHDYEKLLSSKLI
>AG-390-D22_NODE_1_1655516_925
MKIIYKIISNFINNKSLYIGEKVTMSEHMIQSAMLAEKAKCNDDLICACLLHDYGHFLLEDPEELVKNKLNGEHENIGYQYLKKFFGQKIVEPIKYHVLAKRYLARDKKYFDFLSDASKISLKLQGGVLNDKESKKFENKSYFKPSILLRKFDEAAKRTDIKMKSIHDYEKLLSKLI
>AG-414-J19_NODE_4_1655516_925
MQIIDKIISNFTNNKSLYIGEKVTMSEHMIQTAMLAEKAKCNDDLICSCLLHDYGHFILENPDDLIKLNVDGHHENIGHEYLKSFFKKNIVEPIKYHVLAKRYLAKDKKYYDHLSEASKTSLNLQGGVLSNDECSKFENQKYFKPSILLRKFDEAAKKTNIKMKSIYDYKRLLVSKL
>2717188584
MQVIEKIISNFTNNKSLYIGEKVTMSEHMIQAAMLAEKAKCNDDLVCSCLLHDYGHFILEKPDELVKLKVDGEHENIAYEYFKSFFKKEIVEPIKYHVLAKRYLARDKKYYNELSEASKISLNLQGGVLNDEESNKFKTKGYFRPSILLRKFDDAAKRTDIKMKSIHDYQKLLTSKLI
>AG-333-A04_NODE_1_1655516_925
MQIIEKIISNFTNNKSLYIGEKVTMSEHMIQTAMLAEKAKCNDELVCSCLLHDYGHFILEKPDELVELKVDGEHENIAYEYLKSFFKKEIVEPIKYHVVAKRYLARDKKYYNQLSEASKISLSLQGGVLNDGESNKFESQEYFKASILLRKFDEAAKRIDIKMKSIHDYQKLLSKLI
>AG-464-D14_NODE_1_1655516_925
MQVVEKIISNFINNKSLYIGEALTISEHMIQTAMLAEKAKCDDNLICSSLLHDYGHFILENPDELVKINIDGQHEKVGYEYLKIFFKKEIVEPIKYHVLAKRYLARDKKYFNLLSEASKISLKLQGGPLNQEECIKFEAQEYFKASILLRKFDEAAKKTDIKMKSINDYQKLLTSKLL
>AG-319-K16_NODE_2_1655516_925
MQVIDKIISNFTNNKSLYIGEKVTMSEHMIQSAMLAEKAKSDDGLICSCLLHDYGHFIIENPDELVKIDVDGEHENIGYEYLKSFFKKEVVEPIKYHVLAKRYLAKDKKYFDRLSEASKTSLRLQGGILNEEESNKFESQKYFKPSILLRKFDEAAKRTDLKMKSIYDYKKLLTSKLI
>2717788052
MQVIDKIISNFINSKSLYIGEKVTISEHMIQTAMLAEKAKCDDNLICSSLLHDYGHFILENPDELVKLNVDGQHENIGYEYLKSFFKKEIVEPIKYHVLAKRYLAREKKYFDLLSEASKISLELQGGVLNQEECNKFEKQEYFKPSILLRKFDEAAKKTGVKMKDINDYKNLLNSNLL
>2511464421
MQIVDKIISNFINNKSLYIGEKVTMSEHMIQTAMLAEKAKCSDDLICSSLLHDYGHFILENPDELVKLNVDGQHENIGYEYLKNFFKKEILEPIKYHVLAKQYLANDKKYFDLLSEASKTSLKLQGGALNPNECNKFESQEYFKSSILLRKFDEAAKRTDLQMKSIHAYKKLLTSKLI
>2717479447
MQVVDKIISNFVNNKSLYIGEKVTMSEHMIQTAMLAEKAKCDDNLICSCLLHDYGHFILEKPEELVKLNVDGHHENIGYEYLKSFFKKEILEPIKYHVLAKRYLAKDKKYFDLLSDASKTSLKLQGGVLNQEESNKFEAQEYFKPSILLRKFDEAAKRIDLKMKSIHDYQKLLTSKLI
>AG-390-G11_NODE_6_1655516_925
MQVVDKIISNFVNNKSLYIGEKVTMSEHMIQTAMLAEKAKCNDNLICSCLLHDYGHFILEKPDELVKLNVDGHHENIGYEYLKSFFKKEILEPIKYHVLAKRYLAKDKKYFDLLSDASKTSLKLQGGVLNQEESNKFEAQEYFKPSILLRKFDEAAKRIDLKMKSIHDYQKLLTSKLI
>2717323914
MQVIDKIISNFTNNKSLYIGEGVTMSEHMIQAAMLAEKAKCNDNLICSSLLHDYGHFILENPDELVELNVDGHHENIGYEYLKSFFKKEVVEPIKYHVLAKRYLANDKKYFNLLSEASKISLKLQGGVLNSEECSKFEAQEYFKPSILLRKFDEAAKRTDLKMKSIHDYKKLLSKLI
>AG-313-O22_NODE_4_1655516_925
MQVIDKIISNFTNSKSLYIGEKVTMSEHMIQTAMLAEKAKCDDNLICSSLLHDYGHFILESPDELVELNIDGQHENIGYEYLKSFFKKEIVEPIKYHVLAKRYLANDKKYFNLLSEASKTSLELQGGVLSREECTKFEVQEYFKPSILLRKFDDAAKKTDIKMKSIHDYQKLLSKLI
>AG-457-O21_NODE_10_1655516_925
MQVIDKIISNFTNNKSLYIGEKVTMSEHMIQTAMLAEKAKCDDNLICSSLLHDYGHFILENPEELVELNIDGQHENIGYEYLKSFFKKEIVEPIKYHVLAKRYLANDKKYFDLLSEASKTSLELQGGVLSREECVKFEAQEYFKPSILLRKFDEAAKKTDIKMKSIHDYQKLISKLI
>AG-414-D15_NODE_5_1655516_925
MNVIYKIISNFINNKSLYMGEKITLSEHMIQSAMLAEKAKSNKSLVCACLLHDYGHFILDEPNDLVIKNLDGKHEEIGYQYLQKFFKKEVVEPIKHHVKAKRYLVRDKKYFRQLSKASILSLKLQGGMLSSKESKAFEKEDFFKDAIKLRKFDDAAKNIGVKIKDIIKYKDLLKASLK
>AG-430-K07_NODE_5_1655516_925
MNVIYKIISNFINNKSLYMGEKVTMSEHMIQSAMLAEKAKSNKSLVCACLLHDYGHFILDEPNDLVIKKLDGKHEEIGYQYLQKFFKKEVVEPIKHHVKAKRYLVRDKKYYSQLSKASILSLKLQGGILSSKESRVFEKEEFFKDAIKLRKFDDAAKNIGVKIKDIIRYKDLLKVFLK
>AG-410-O14_NODE_34_1655516_925
MNIINKIISNFINNKSLYIGEKITISDHMIQSAMMAERSKSKDNLVCACLLHDYGHFIIEDPDELVKKSKDGKHEDIGYEYLKRFFKKEVVEPIKNHVLAKRYLARDKKYYNRLSEASITSLKLQGGLLNNKDAKLFEKEEFFKESIKLRKFDESAKKVGVKIKNITDYKNLLKAFL
>AG-464-P13_NODE_1_1655516_925
MNIIDKIISNFINNKSLYIGEKVTISEHMIQSAMMAEKSKSKNNLICACLLHDYGHFIIEDPDELVKKSKDGKHEDIGYEYLKRFFKKEVVEPIKNHVLAKRYLARNKKYYSRLSEASITSLKIQGGLLNNKEAKLFEKEEFFKESIKLRKFDESAKKVGVKIKNITDYKNLLKAFL
>AH-321-G14_NODE_16_1655516_925
MDIIEKIISNFKNNKSLYIGENVTIAEHMIQSAMVAEKTKSKDNLICSCLLHDYGHFIVEDPDELVKNNQDGKHEDIGYEYLKKFFKKDIVEPIKHHVLAKRYLARDKNYYNKLSEASKISLKLQGGVLNNKEAKLFEKDEFFKDSIKLRKFDEAAKKIGVNIKDISEYKNLLKSSL
>2717186059
MDIIEKIISNFKNNNSLYIGEKVTIAEHMIQSAMIAEKSKTKNNIVCSCLLHDYGHFILDDPVELVKKNKDGEHEGIGYEYLKKFFKKEVVEPIKNHVLAKRYLARDKKYFNKLSKASILSLKLQGGVLNNKDAKLFEKDKFFKDSIKLRKFDEAAKKVGIKIKDIIDYKDLLKASLK
>2766679332
MNIIEKIISNFKNNKSLYVGEDVTIAEHMIQSAMMAEKTKSKNNLVCSCLLHDYGHFILDNPDELVKKNQDGKHEDIGYEYLKKFFKKEVVEPIKNHVLAKRYLARDKKYFNRLSEASIISLKLQGGVLSSKEAKSFEQDVFFKDSIKLRKFDEAAKKIGIKIKDIIDYKDLLKASLK
>AG-435-C13_NODE_4_1655516_925
MDITEKIISNFKNNKSLYIGEKVTIAEHMIQSAMMAEKSKSKNNLICSCLLHDYGHFILDDPEELVKKNKDGKHEDIGYEYLKKFFKREVVEPIKYHVLAKRYLARNKKYYNRLSEASVLSLKLQGGLLNSRDAKSFEKEEFFKDSIKLRKFDEAAKKVGVKIKDIIDYKDLLKSSLK
>AG-365-B18_NODE_4_1655516_925
MDIIEKIISNFKNNKSLYIGEKVTIAEHMIQSAMMAEKSKSKDYLVCSCLLHDYGHFILDDPDELVKKNTDGKHEDIGYEYLKKFFKKEIVEPIKHHVQAKRYLARDKKYYNRLSEASIVSLKLQGGLLNSKEAKKFEKEEFFKEAIKLRKFDETAKKVGLKIKDIIDYKDLLKTSLK
>2717477143
MDIVEKIISNFKNNKSLYIGESVTIAEHMIQSAMIAEKSKSKDNLVCSCLLHDYGHFLLDDPDKLVRNNKDGKHEDIGYEYLKKFFKKEVVEPIKHHVVAKRYLARDKKYYNRLSEASVVSLKLQGGLLNSKEAKVFEKEEFFKDAIKLRKFDEAAKKIGVKIKDIIHYKDLLKASLK
>AG-390-J08_NODE_52_1655516_925
MDIIEKIVSNFKNNKSLYIGENVTIAEHMIQSAMMAEKSKSKDNLICSCLLHDYGHFILDDPDELVRNNQDGRHEDIGYEYLKKFFKKEVVEPIKHHVIAKRYLARDKKYYKRLSEASVISLKLQGGLLNSKEAKVFEKEEFFKDAIKLRKFDEAAKKTGVKIKDIIQYKDLLKASLR
>AH-287-J07_NODE_21_1655516_925
MDIIEKIISNFKNNKSLYIGENVTIAEHMIQSAMMAEKSKSKDNLVCSCLLHDYGHFILDDPDELVRNNQDGKHEDIGYEYLKKFFKKEVVEPIKYHVIAKRYLARDVKYYNRLSEASVVSLKLQGGLLNNKDAKIFEKVEFFKDAIKLRKFDEAAKKIGVKINDIIHYKDLLKASLK
>AH-324-G08_NODE_16_1655516_925
MDIIEKIISNFKNNKSLYIGENVTIAEHMIQSAMMAEKSKSKDNLVCSCLLHDYGHFILDDPDELVRNNQDGKHEDIGYEYLKKFFKKEVVEPIKHHVIAKRYLARDKKYYNQLSEASVVSLKLQGGLLNSKEAKAFEKEEFFKDAIKVRKFDEAAKKIGVKIKDIIQYKDLLKVSLK
>2717490487
MDIIEKIISNFKNNKSLYIGENVTIAEHMIQSAMMAEKSKSKGNLVCSCLLHDYGHFILDDPDELVRNNQDGKHEDIGYEYLKRFFRKEIVEPIKHHVTAKRYLARDKKYYNRLSKASVVSLKLQGGLLNNKDAKVFEKEEFFKDAIKLRKFDEAAKKIGVKIKDIIQYKDLLKASLK
>AG-426-J21_NODE_1_1655516_925
MDIIEKIISNFKNNKSLYIGENVTIADHMIQSAMMAENSKSKDNLVCSCLLHDYGHFILDDPDELVRNNQDGKHEDIGYEYLKKFFKKEVVEPIKHHVIAKRYLARDKKYYNRLSEASVISLKLQGGLLNSKEAKVFEKEEFFKDAIKLRKFDEAAKKIGVKIKDIIQYKDLLKASLK
>AG-414-K04_NODE_15_1655516_925
MDIIEKIISNFKNNKSLYIGENVTIAEHMIQSAMMAEKSKSKDNLVCSCLLHDYGHFILDDPDELVKNNQDGKHEDIGYEYLKRFFKKEVVEPIKHHVTAKRYLARDKKYYNRLSEASVVSLKLQGGLLNSKKAKAFEKEEFFKDAIKLRKFDEAAKKIGVKIKDIIQYKDLLKASLK
>AG-447-L04_NODE_5_1655516_925
MDIIEKIISNFKNNKSLYIGESVTIAEHMIQSAMMAEKSKSKDNLVCSCLLHDYGHFILDDPDELVRNNQDGKHEDIGYEYLKRFFKKEVVEPIKHHVLAKRYLARDKKYYNRLSEASVVSLKLQGGLLNSKEAKVFEKEEFFKDAIKLRKFDEAAKKIGIKIKDIIHYKDLLKASLK
>AG-410-M08_NODE_9_1655516_925
MDIIEKIISNFKNNKSLYIGENVTIAEHMIQSAMMAEKSKSKDNLVCSCLLHDYGHFILDDPDELVRNNQDGKHEDIGYEYLKRFFKKEVVEPIKHHVIAKRYLARDKKYYNRLSEASVVSLKLQGGLLNSKEAKVFEKEEFFKDAIKLRKFDEAAKKIGVKIKDIIHYKDLLKASLK
>AG-422-N14_NODE_12_1655516_925
MDIIEKIISNFKNNKSLYIGENVTIAEHMIQSAMMAEKSKSKDNLVCSCLLHDYGHFILDDPDELVRNNQDGKHEDIGYEYLKRFFKKEVVEPIKHHVIAKRYLARDKKYYNRLSEASVVSLKLQGGLLNSKDAKVFEKEEFFKDAIKLRKFDEAAKKIGVKIKDIIQYKDLLKASLK
>2717224767
MDIIEKIISNFKNNKSLYIGENVTISEHMIQSAMMAEKSKSKDYLVCSCLLHDYGHFILDDPDELVTKKQDGKHEDIGYEYLKKFFKREIVEPIKNHVIAKRYLARDKKYYNKLSNASVVSLELQGGLLSRKEAESFEKEEFFKEAIKLRKFDEAAKKVGVKIKDIIQYKDLLKASLK
>AG-333-O23_NODE_18_1655516_925
MDIIEKIISNFKNNKSLYIGENVTISEHMIQSAMIAEKSKSKGFLICSCLLHDYGHFILDDPDELVRKNQDGKHEDIGYEYLKKFFKREIVEPIKHHVMAKRYLARDKKYFNKLSNASIISLELQGGLLNGKEAKLFEKEEFFKEAIKVRKFDEAAKKVGLKIKDIIQYKDLLKASLK
>2859096647
EDALPTADASQDDVVKALQSLYQRAGNIHYGEDVTQLEHAVQCASLARQSDASDELIVAALLHDIGHLVGPHDWRDKNQHDDIGAKLLENFFDDAICQPIRLHAQAKRYLCAIESGYYEALSEASKHSLTHQGGIMTKKECHHFAASQHFEAAVTLRRWDDVGKCEQLSGVAFHEFLPAIKRMLNR
>2653596661
MNSLKSPVEHLIQLYEKYGRTKYTEVVTQESHAVQAAYLAEKAGEEKEVILSALLHDLGHLLKIDELHSPRDHFHEVLGANYLNEFYTDAVVQPVALHVEAKRWLCATDPNYMSTLSAASVRSLELQGGPFTETELEEFQGNRYWKAAVSLRKWDDQAKDPYFSNYSIVNYKDLLESCLKQKSPF
>AG-365-O09_NODE_2_84993_2019
MSSLKSPSAQIIQLYEKFGRTKYTEVVTQESHAVQAAWLAERAGEQSEVILAALLHDIGHLLEVDELHSPRDHFHEVLGANYLSDFYTDAVVQPVALHVEAKRWLCATDASYMSMLSPASARSLELQGGPFTDTEIQEFQSNMYWETAVSLRKWDDLAKDSSFSGHSITHYQDLLESCLKXK
>2518889854
NGPVLDNRLAPAAIYEELAKLFEKFGDEQYGEAITQREHMLQSAHMAEERGESDAIVVAALLHDVGHFFSPQTEELVSDGRNFCHEVLGARFLESCFGPEVIVPIQLHVAVKRYLCSVEEGYYESLSEASKHSLVLQGGPMTPAQVEKFSAGKHSDAAIGLRYCDDHGKQVGIDIPGLEYYRELIIKMVKRAA
>2638711597
NGPVLDNRLAPAAIYEELARLFEKFGDEQYGEAITQREHMLQSAHMAEERGESDAIVVAALLHDVGHFFSPQTEELVSDGRNFCHEVLGARFLESCFGPEVIVPIQLHVAVKRYLCSVEEGYYESLSEASKHSLVLQGGPMTPAQVEKFSAGKHSDAAIGLRYCDDHGKQVGIDIPGLEYYRELIIKMVNKDLRAA
>2582660302
MLFEKVTDIVDLYRQCGENMYDEEISQTTHAVQCARRAQKDGASTALVLAALLHDVGHLLEIRSSQVVSDVDLRHQDSGAEALSKLFGEQVTEPIRWHVEAKRFLCATDGEYARSLSAGSTASLALQGGAMTKEQCDQFLTREQSRDAVRLRRWDDLGKTVNTPSSLNEFEELLHALVNLSA
>2774876396
MKVSGKSIINLYESKGDLKYSGEDITQLEHAWQCGQLAKEALVSPHLQLAAWIHDIGHLLSEGTPTLYERDDQHEVIASKFLESLFSDLVCQPIALHVKAKRYLVTTESSYFDSLSSDSVRSLRLQGGMMSPEECNDFIQYPFHKDAIQLRYWDDLGKRSDLQLPDRQSEEELIEVCS
>2593267739
MQSSVAYLADLYQEKGDLHYEGEGVTQLAHAWQCGQLAKAEGASPQLQLAAWLHDIGHLLSEGTPTTYGHDDRHEHIGGNYLVNIFSEQVSQPVLMHVLAKRYLVTTYPDYRQSLSADSIRSLELQGGDMSENELSQFIEHPFAKDAVSLRRWDDIAKNPDLKMPAIAELLKLAKECQ
>2799518505
VVETSIQAISELYQKKGDLHYDGEGVSQLAHAWQCGQLAKESGVSPQLQLAAWLHDIGHLLSEGTPTSYGYDDHHEQIGGAYLAQLFSEEVSCPVLMHVNAKRYLVSTDPEYRKLLSPDSIRSLALQGGEMTLEECNQFVTMTFAQDAILLRKWDELGKNSELKIPAKEACTQLAQECI
>2522888843
MHFSTADIIGLYRQAAHRIHSGERVTHLAHAWQCGRLAEKSGASLELQLASWLHDVGHLWSQPSPTTDPAVKGHAALGSRLLEPLFGLAVSEPVRLHVLAKRYLVTTRASYARKLSPQSLRSLTHQGGHLSEDECDDFERQAFFAEAIQLRIWDDLGQEITIQDALDQLEGLMQSVAAQCVT
>2841311461
MNACTESILALYWNGGDRQYSGEPVTQWAHAWQCAQLAAKAGASPALQLASFLHDVGHLGVEGTPTLRGEDDFHENAGAALLEPIFGRAVSEPVRLHVRAKRYWVTTSTTYAQKLSPDSVRSLHLQGGLMSAQEREAFEAEPFFKDALTLRVWDDMGKENELGVSQHELLVQLMDRVLSHGVTKI
>2757590557
MQKMMNTLLSLYEHGGDHVYAGESVTHLMHAWQCGRLAEKSGANPALQLASWLHDVGHLLEGTPALRGQDDVHESIGAQVLLPVFGLAVSEPVRLHVQAKRYLVGTREVYANKLSPDSVRSLQLQGGLMGPQECAAFEAEPFFADAVKLRVWDDLGKEDTRPDALDHLMQLMHRVSQAHVIQI
>2624584692
MQRVHSVAMQKMMNTLLALYEQGGDLVYSGESVTQLMHAWQCGRLAEKSGAPAALQLASWLHDVGHLLEGTPTLRGQDDVHERIGSEVLLPVFGPAVSEPVRLHVQAKRYLVSTRETYARKLSPDSVRSLQLQGGLMTADECAAFEAEPFFSDAVKLRVWDDLGKEETRHEALDHLMQLMRRVAQHVT
>2834087426
MNTLLSLYEQGGDLVYAGESVTQLMHAWQCGRLAEKSGASAALQLASWLHDVGHLWVEGTPTLRGQDDVHERIGAEVLLPVFGLAVSEPVRLHVQAKRYLVSTREIYARKLSPDSVRSLNLQGGPMAPHECKAFEAEPFFADAVKLRVWDDLGKEETRQDALDHLEALMRDVARDHVIQI
>2776286362
MEHWQDLITRFERLGHLEYAGEGVTQWQHAWQCGQLARDAYAPAPLQLAAWLHDIGHLLDGDTPSLQGHDDRHEARAAVLLEPLFGAAVARPVALHVEAKRYLVARQPEYLARLSEDSVRSLALQGGPMAAAEAAQWREQPHAEDALRLRSWDDQAKPASREHALEQLYGLMAHCAGTKR
>2508594519
MQTPQTATDIAQLYELRGGLSYEGEGISQLQHAWQCGQLAASAGADAALQLAAWLHDLGHLMTAGSPTLDGVDDRHEVLAARALAPLFGPAVSQPVALHVQAKRYLVGSRPDYQRGLSPDSLRSLALQGGAMGAAECEHFLATAFSQAALRLRVWDDQGKPASTGAALAQLKALMALLRPRAQ
>2582923808
CHQRFTAITDHGPMKQAILELFRSKGELAYEGEGISQIAHGWQCGQLALQAGATPALQLASWLHDIGHLLSDGTPTLQGLDDSHEHTGANVLAAIWGPAVAEPVRLHVQAKRYLVATFSQYRERLSEDSLRSLALQGGPLSMEECVRFQANPYALDAQQLRTWDDTGKSADALSELEALMGQVACLKG
>2582926645
MNPTQQILELLRAKGELAYEGEGISQIAHGWQCGQLARHAGATPALQLASWLHDIGHLLSEGTPTLQGMDDRHENKGAQMLDAIWGPAVAEPVRLHVDAKRYLVATFPQYRARLSEDSLRSLALQGGPMSLEECVRFQAMPYALDAQQLRSWDDTGKAADTALSELEALMGQVACREH
>2584316005
MQEHAMVLLFRAHGHLSYDGEGVTQLEHAWQCGQLALQANALPALQLAAWLHDAGHLVLGDTPTLQGVDDRHEESGARLLSSHFPEAVFEPVRWHVEAKRYMVASIPGYRARLSADSVRSLALQGGPMSPEECQRFEANPHCMDAQRLRVWDDVSKLVDEERICGELQTLIARVLQAA
>2717717408
NFKNKLQNSDNNEFVDLLFDFIKEEGKTNYDESVTQLQHSLQTASLARIEDGRRHIVIASLLHDIGHLLIDENDSKNDFLKKDLNHENIASNFLKDFFSEEITESIRLHVVAKRYLCSIDNSYYESLSKASKNSFQVQGGALNKEEINELENNKYFKDAVRLRKWDDRGKVSLKEVEELDTYKKMIERLAIY
>AG-917-B09_NODE_21_1218_1754
NFKNKLQNSDNNEFVDLLFDFIKEEGKTNYDESVTQLQHSLQTASLARTEDGRRHIVIASLLHDIGHLLIDENDSKNDFLKKDLNHENIASNFLKDFFSEEITESIRLHVVAKRYLCSIDNSYYESLSKASKNSFKVQGGALNKEEINELENNKYFKDAVRLRKWDDRGKVSLKEVEELDTYKEMIERLAIY
>AG-426-I23_NODE_16_1218_1754
NFKNKLQNSDNNEFVDLLFDFIKEEGKTNYDESVTQLQHSLQTASLARTEDGRRHIVIASLLHDIGHLLIDENDSKNDFLKKDLNHENIASNFLKDFFSEEITESIRLHVVAKRYLCSIDNSYYESLSKASKNSFQVQGGALNKEEINELENNKYFKDAVRLRRWDDRGKVSLKEVEELDTYKEMIERLAIY
>2640669497
NFKNKLQDSDNDEFADLLLDFINEEGKTAYDESVSQLQHALQTASLAHTEDGRRHIVIASLLHDIGHLFIEENDAKKIKDLNHEIIASNFLKDFFSKKITETIRLHVVAKRYLCSIDISYYERLAKSSKKSFVVQGGALEKKEIFELENNIYFKDAIQLRKWDDRAKVSLKEVEELDTYKEMIERFANY
>AG-893-P13_NODE_3_1218_1754
NFKNKLQDSDNDEFADLLFDFIKEEGKTPYDGSVSQLQHALQTASLARTEDGRRHIVIASLLHDIGHLFIEENDAKKIKDFNHEIIASNFLKDFFSEKITESIRLHVVAKRYLCSIDNSYYERLAKSSKKSFVVQGGALEKKEIIELENNIYFKDAIQLRKWDDRAKVSLKEVEELDTYKEMIERFANY
>2655756668
NFKNKLQDSDNDEFADLLFDFIKEEGKTAYDESVSQLQHALQTASLARTEDGRRHIVIASLLHDIGHLFIEENDAKKIKDLNHEIIASNFLKDFFSEKITESIRLHVVAKRYLCSIDNSYYERLAKSSKKSFVVQGGALEKKEIIELENNIYFKDAIQLRKWDDRAKVSLKEVEELDTYKEMIERFANY
>2655750071
NFKNKLQDSDNDEFADLLFDFINEEGKTAYDESVSQLQHALQTASLARTEDGRRHIVIASLLHDIGHLFIEENDVKKIKDLNHEIIASNFLKDFFSEKITESIRLHVVAKRYLCSIDNSYYERLAKSSKKSFVVQGGALEKKEIIELENNIYFKDAIQLRKWDDRAKVSLKEVEELDTYKEMIERFANH
>2687033453
MDKDKFLEKITQLFTRHGAVHYGPEPVTLMHHSMQCAQLAQAAGADDALIVAAGLHDIGHMVVLAEGRRYTDGGDNHEHIGAEFLSPFLTSAVVETVRLHVEAKRYLVANDAAYEALLSQGSIDSLKRQGGPMTEAESQTFRSSSAFSSAVALRRIDEAAKTVGAPGMPLTAFLAYVERVAVA
>2599606894
MTDILSNIEQIYSEMGHNHYGEGVSQIEHAVQCARLAVEDGERADMVVAALLHDIGHLFAGVNPGYGDFCHDQAGAEYLSQYFPPGVTEPVRLHVSAKRYLCTTEAGYIDSLSEASRYSLEHQGGFMTEDEITAFLAEPFYEQAIRLRRWDDEAKDEQLASTPFSSFSQKIVEVCNA
>2547379861
MMEKDSILAKIEQLYADMGQNTYGEGITQTEHGVQCAELACRAGESPALITAALLHDIGHLLEEVSAEHGNYQHDKVGADYLQPLFGAEVAEPVRLHAQAKRYLCTVEDGYFESLSAASVHSLKHQGGLMTEAEVEQFRQQPQYEAAIKLRRWDDAGKDPELASLPFERYREYMQASLLA
>2684507222
MMEKESILAEIEQLYADMGRNTYGEGITQTEHGVQCAELACRAGESPALVTAALLHDIGHLLISTEHGNFRHDKVGADYLLPLFGAEVAEPVRLHAQAKRYLCTVEEGYFESLSAASVHSLKYQGGLMTEAEVEQFRQQPQFEAAIKLRRWDDAGKDPELASLPFERYREYMQVSLLA
>2556965223
MHPFIQQIIELFDAEGHHTYGEGINQTEHAVQCAELAIRDGGSAELITSALLHDIGHLMATTDIAFGNYKHDSIGADFLAPYFPAEVTEPIRLHAQAKRYLCAVEPGYLEDLSAASLDSLHHQGGLMNEEEQQAFRQERFFEDAIKLRRWDDEGKDLELSKQQVIAYLDQMNAALTPQTTAQNV
>2684387834
PHHSLYMTIIMHPFIQQIVSLFDAQGSQTYGEDINQIEHAVQCAQLAIIAGEPSELVVSALLHDIGHLMAATDIAFGNYKHDLIGAEFLAPYFSKEVTEPIRLHAQAKRYLCAVEEGYLAGLSAASVDSLHNQGGLMSASEQQSFLQDPFAQAAIKLRRWDDEGKVQELSKNGIRHYLPYLEAAILKVTIPA
>2599816032
MPTINQQPINLSIEEIKVLMNSFGDTQYYGSPVSQLEHALQSAMLAQEAGENAKLITASLLHDLGHLVQIRNEIKTNQDYQHQELIATLLVNLFDEEVIEPIRLHVDAKRYLCAVNPLYEEQLSPDSIHSLELQGGRFNEEEVEAFRSNVHFEDAVKLRLWDDEAKTPNTITPSLDYFLSIAESIKKIRN
>2717782759
MECIDNIREVFINFGRDHFDEKNVTQLNHALQCAYLAEKENSTPALITASLLHDIGHLINENARSSIEHGIDAEHEEKAAEFLMPWFGDDVLCPIRWHVDAKRYLTATDPEYFSLLSEGSVKSLEVQGGPFSKKEVREFEKIPYFEDAVKLRRWDEQAKSPSKATPPLEHFVTYIHQSVKT
>2717784611
MECINNIKEVFINFGRDHFDEKNVTQLNHALQCAYLAEKENSTPALITASLLHDIGHLINENARSSIEHGIDAEHEEKAVEFLSPWFGDDVLCPIRWHVDAKRYLTATDPEYFSLLSEGSIKSLEVQGGPFSKEEVLEFEKIPYFEDAVKLRRWDEQAKSPSKATPPLEHFVTYIHQSVKT
>AH-324-F23_NODE_4_41295_4969
MSITDEIKSIFLEKGKNHFDGSVTQPSHALQCAXHAEIANSSAEMITACLLHDTGHLLNNDARQAIRNGEDTEHEHIAVDYLRSWSSPAITSPIRWYVDATRYLCATDKTYFAKLSKGSVRRLEVQGGPFDRQEVASFECQPYYKEAVQLRRWDETFKSTLTTTPSIDHFLNFASQARI
>2779012859
MSITDEIKSIYLAKGKNHFDGSVTQLSHALQCAQHAEIANSSAEMITACLLHDIGHLLNNDARQAIRNGEDAEHEHIAVDYLQSWFGPAVTSPIRWHVDAKRYLCATDKTYFSKLSKGSVRSLEVQGGPFDRQEVASFESQPYYKEAVQLRRWDEASKSTSTATPSLDHFLNFVSQALI
>AG-457-O08_NODE_2_41295_4969
MSITDEIKSIFLEKGKNHFDGSVTQLSHALQCAQHAEIANSSAEMITACLLHDIGHLLNNDARQAIRNGEDAEHEHIAVDYLRSWFGPAVTSPIRWHVNAKRYLCATDKAYFSKLSKGSVRSLEVQGGPFDRQEVASFESQPYYKEAVQLRRWDEASKSTSTTTPSLDHFLNFVSQARI
>2817777569
MSITDEIKSIFLEKGENXFDGSVTQLSHALQCAQHAEIANSSAEMITACLLHDIGHLLNKDARQAIRNGEDAEHEHIAVDYLRSWFGPAVTSPIRWHVDAKRYLCATDKTYFSKLSKGSVRSLEVQGGPFDRQEVASFESQPYYKEAVQLRRWDEASKSTSTTTRSLEHFLNFVSQAXI
>AG-914-C16_NODE_12_41295_4969
MSITDEIKSIFLEKGENHFDGSVTQLSHALQCAQHAEIANSSAEMITACLLHDIGHLLNKDARQAIRNGEDAEHEHIAVDYLRSWFGPAVTSPIRWHVDAKRYLCATDKTYFSKLSKGSVRSLEVQGGPFDRQEVASFESQPYYKEAVQLRRWDEASKSTSTTTPSLEHFLNFVSQARI
>2779005081
TLPIHPDQVTRDTVVDFIIEMFHHMGSQDYLGEAISQGEHGIQCAIMADQLESKDTLTAAALLHDLGHFLHTRAEDCADHGIDAQHEDYGADFLARFYPPAVSEPVRLHVNAKRYLCAVEPDYFNRLSQASIHSLALQGGPLQGDALEAFAANPYRQDAVTLRRCDEGAKVPNLSLPDIETFRPLLIRVL
>2788070556
TLPMHPDQVTRDTVVDFIIEMFHHMGSQDYLGEAISQGEHGIQCAIMADQLESKDTLTAAALLHDLGHFLHTRAEDCADHGIDAQHEDYGADFLARFYPPAVSEPVRLHVNAKRYLCAVEPDYFNRLSQASIRSLELQGGPLQGDALEAFAANPYRQDAVTLRRCDEGAKVPNLSLPDIETFRPLLMHVL
>2646642031
MHLSIDCIEHIERLFALHGHRAYAGEAVTQTEHALQCASLAEDEGANLHEITAALLHDIGHLVHEHGGSPTQSGINDAHEQLAPMLLAGWMPPEVTGPIALHVQAKRYLVSADPGYLHHLSADSVRSLHLQGGPLSTAECEAFLQGPFSVSALNLRRRDDRAKTLGKSTPTLDTFLSRIERAYPRRSAQASV
>AG-414-L09_NODE_6_1655516_925
MHAISINKLFKIIENIGEKQYGNEKVSQLEHAIQCGLLAKKNNESDFFITAALFHDIGHLIINDKEAIKKGIDKKHENSGSLFLSKFFPDDVTRLIKGHVPAKRFLVYCEKGYYESLSIASKRSLDVQGGSFSKEEANEFIKQPFMQDAVRLRKYDDLAKIENLEIPNINYFYKHVERSFK
>AG-920-N08_NODE_1_1655516_925
MHAISINKLFKIIENIGDKQYGNEKVSQLEHAIQCGLLAKKNNESDFFITAALFHDIGHLIINDKEAIKKGIDKKHENSGSLFLSKFFPDDVTRLIKGHVPAKRYLVYCEKGYYESLSNASKRSLDVQGGSFSKEEANEFIKQPFMQDAVRLRKYDDLAKIENLEIPNINYFYKHVERSFK
>AG-909-D16_NODE_3_1655516_925
MHAISSINKLFKIIENIGDKQYGNEKVSQLEHAIQCGLLAKKNNESDFFITAALFHDIGHLIINDKEAIKKGIDKKHENSGSLFLSKFFPDDVTRLIKGHVPAKRYLVYCEKGYYESLSIASKRSLDVQGGSFSKEEANEFIKQPFMQDAVRLRKYDDLAKIENLEIPNINYFYKHVERSK
>AG-893-N22_NODE_1_1655516_925
MHTISSINKLFKIIENIGDKQYGNENVSQLEHAIQCGLLAKKNNESDFFITAALFHDIGHLIINDKEAIKKGIDKKHENSGSLFLSKFFPDDVTKLIKGHVPAKRYLVYCEKDYYESLSIASKQSLDVQGGSFSKEEANEFIKQPFMQDAVRLRKYDDLAKIENLEIPNINYFYKHVERSFK
>AG-359-E10_NODE_20_1655516_925
MHTISINKLFKIIENIGDKQYGNEKVSQFEHAIQCGLLAKKNNESDFFITAALFHDIGHLIINDKEAIKKGIDKKHENSGSLFLSKFFPDDVTKLIKGHVPAKRYLVYCEKDYYESLSIASKRSLDVQGGSFSKEEANEFIKQPFMQDAVRLRKYDDLAKIENLEIPNINYFYKHVERSFK
>AG-915-G10_NODE_6_1655516_925
MHTISSINKLFKIIENIGDKQYGNEKVSQLEHAIQCGLLAKKNNESDFFITAALFHDIGHLIINDKEAIKKGIDKKHENSGSLFLTKFFPDDVTKLIKGHVPAKRYLVYCEKGYYESLSIASKRSLDVQGGSFSKEEANEFIKQPFMQDAVRLRKYDDLAKIENLEIPNINYFYKHVESSFK
>AG-905-O09_NODE_15_1655516_925
MHTISSINKLFKIIENIGDKQYGNEKVSQLEHAIQCGLLAKKNNESDFFITAALFHDIGHLIINDKEAIKKGIDKKHENSGSLFLSKFFPDDVTKLIKGHVPAKRYLVYFEKGYYESLSIASKRSLDVQGGSFSKEEANEFIKQPFMQDAVRLRKYDDLAKIENLEIPNINYFYKHVERSFK
>AG-908-D17_NODE_4_1655516_925
MYTISINKLFKIIENIGDKQYGNEKVSQLEHAIQCGLLAKKNNESDFFITAALFHDIGHLIINDKEAIKKGIDKKHENSGSLFLSKFFPDDVTKLIKGHVPAKRYLVYCEKGYYESLSIASKRSLDVQGGSFSKEEANEFIKQPFMQDAVRLRKYDDLAKIENLEIPNINYFYKHVERSFK
>AG-917-A09_NODE_8_1655516_925
MHTISINKLFKIIENIGDKQYGNEKVSQLEHAIQCGLLAKKNNESDFFITAALFHDIGHLIINDKEAIKKGIDKKHENSGSLFLSKFFPDEVTKLIKGHVPAKRYLVYCEKGYYESLSIASKRSLDVQGGSFSKEEANEFIKQPFMQDAVRLRKYDDLAKIENLEIPNINYFYKHVERSFK
>AG-899-P18_NODE_14_1655516_925
MHTISINKLFKIIENIGDKQYGNEKVSQLEHAIQCGLLAKKNNESDFFITAALFHDIGHLIINDKEAIKKGIDKKHENSGSLFLSKFFPDDVTKLIKGHVPAKRYLVFCEKGYYESLSIASKRSLDVQGGSFSKEEANEFIKQPFMQDAVRLRKYDDLAKIENLEIPNINYFYKHVERSFK
>AG-894-M23_NODE_20_1655516_925
MHTISINKLFKIIENIGDKQYGNEKVSQLEHAIQCGLLAKKNNESDFFITAALFHDIGHLIINDKEAIKNGIDKKHENSGSLFLSKFFPDDVTKLIKGHVPAKRYLVYCEKGYYESLSIASKRSLDVQGGSFSKEEANEFIKQPFMQDAVRLRKYDDLAKIENLEIPNINYFYKHVERSFK
>AG-908-I10_NODE_1_1655516_925
MHTISINKLFKIIENIGDKQYGNEKVSQLEYAIQCGLLAKKNNESDFFITAALFHDIGHLIINDKEAIKKGIDKKHENSGSLFLSKFFPDDVTKLIKGHVPAKRYLVYCEKGYYESLSIASKRSLDVQGGSFSKEEANEFIKQPFMQDAVRLRKYDDLAKIENLEIPNINYFYKHVERSFK
>AG-891-D05_NODE_6_1655516_925
MDIKSNIINLFKIIEDIGDKQYGNEKVSQFEHAIQCALLAKKNNENHFFITAALFHDIGHLINNDKEAIKKGIDKKHENSGSLFLSKFFPEDVTILIKGHVPAKRYLVYSEKGYYDTLSIASKQSLDVQGGSFSADEANDFIKQPFMQDAVRLRKYDDLAKVKNLEIPNIHYFYKYVERSFK
>AG-909-G06_NODE_11_1655516_925
MDIKSYIVNLFKIIEEIGNKQYGNEKVSQLEHAIQCALLAKKNNENHFFITAALFHDIGHLINNDKEAIKKGIDKKHENSGSFFLSRFFPEDVTRLIKGHVPAKRYLVYCEKGYYDTLSIASKQSLDVQGGSFSADEANDFIKQPFMQDAVRLRKYDDLAKVKNLEIPNIHYFYKYVERSFK
>2562555510
MDIKSNIVNLFKIIEEIGNKQYGNEKVSQLEHAIQCALLAKKNNENHFFITAALFHDIGHLINNDKEAIKKGIDKKHENSGSFFLSRFFPEEVTRLIKGHVPAKRYLVYCEKGYYDTLSIASKQSLDVQGGSFSADEANDFIKQPFMQDAVRLRKYDDLAKVKNLEIPNIHYFYKYVERSFK
>2503353291
MDIKSNIVNLFKIIEEIGNKQYGNEKVSQLEHAIQCALLAKKNNENHFFITAALFHDIGHLINNDKEAIKKGIDKKHENSGSFFLSRFFPEDVTRLIKGHVPAKRYLVYCEKGYYDTLSIASKQSLDVQGGSFSTDEANDFIKQPFMQDAVRLRKYDDLAKVKNLEIPNIHYFYKYVERSFK
>AG-916-A10_NODE_10_1655516_925
NIANLFKIMEEIGDKQYGEKVSQLEHAIQCALLAKKNNENHFFITAALFHDIGHLINNDKEAIKKGVDKKHENSGSLFLSRFFPEDVTILIKGHVPAKRYLVYCEKGYYESLSIASKRSLDVQGGSFSKEEANEFIKQPFMQDAVRLRKYDDLAKIENLEIPNINYFYKHVERSFK
>AG-426-E04_NODE_1_1655516_925
MDNMSNIANLFKIIEEIGDKQYGEKVSQLEHAIQCALLAKKNNENHFFITAALFHDIGHLINNDKEAIKKGIDKKHENSGSLFLSRFFPEDVTILIKGHVPAKRYLVYCEKGYYESLSIASKRSLDVQGGSFSKEEANEFIKQPFMQDAVRLRKYDDLAKIENLEIPNINYFYKHVERSFK
>AG-891-A05_NODE_6_1655516_925
MDIKSNIINLFKIIEDIGDKQYGEKVSQFEHAIQCALLAKKNNENHFFITAALFHDIGHLINNDKEAIKKGVDKKHENLGSLFLSKFFPEDVTRLIKGHVPAKRYLVYYEKGYYETLSIASKRSLDVQGGSFSEEEANEFIKQPFMQDAVRLRKYDDLAKVKNLEIPNINFFYKHVESSFK
>AG-910-F07_NODE_3_1655516_925
VDIKSNITNLFKIIEEIGDKQYGEKVSQLEHAIQCALLAKKNNENHFFITAALFHDIGHLINNDKEAIKKGIDKKHENSGSFFLSKFFPEDVTRLIKGHVSAKRYLVYYEKGYYEALSIASKRSLDVQGGSFSEEEANEFIKQPFMQDAVRLRKYDDLAKVENLEIPNINFFYKHVESSFK
>AG-918-C15_NODE_2_1655516_925
VDIKSNITNLFKIIEEIGDKQYGEKVSQLEHAIQCALLAKKNNENNFFITAALFHDIGHLINNDKEAIKKGVDKKHENSGSFFLSKFFPEDVTRLIKGHVPAKRYLVYYEKGYYEALSIASKRSLDVQGGSFSEEEANEFIKQPFMQDAVRLRKYDDLAKVENLEIPNINFFYKHVESSFK
>2807642402
MYNIVDANIVSKILGLLETKGDLQYGNENVTQLEHALQCAELAEKKNFSPEVITAALLHDIGHLLYDGKDPIYQGKDGYHEELGADYLSEFYGEEVIRPIRAHVDCKRYLSAVEEEYYSLLSEASKISLDAQGGPFTKEEAEEFIKKPHMKEAVELRRLDDEAKILNKKTPNLFHFKHYLEESLKN
>AG-404-D18_NODE_3_41295_2543
NIVIKLLNLLENKGNIQYGNENVTQLEHALQCAELAEQNNFSKEIITAALLHDIGHLLYDGKDPIHDGKDGYHENLGAEYLSTYYGEEVTRPIKAHVACKRYLSAVEEGYYEILSEASKISLKAQGGPFTKEEAEEFIKKPFMKEAVELRRFDDEAKILNKETPNLEHFKHYLEESLKN
>2807640408
MNKIISEIFSLFENKGILKYGNENVTQLEHALQCAELVEKNNFSKEIITAALLHDIGHLLYDKNDPIYEGKDGYHENLGADYLSNYFGEEVTRPIRAHVESKRYLSAVEKGYYDLLSEASKASLVVQGGSFTKEEAEEFINKPFMKDAVELRRFDDQAKILNKKTPNIYHFKHYVEESLKI
>2682026706
MDKITSFLLNLLQRKGDLQYGNENVTQLEHALQCAELTEKNNCSKEIITAALLHDIGHLLYDGKDPIHKGKDGHHENLGADYLSKYFGEEVTLPIRAHVDSKRYLSAVEDGYYDLLSEASKISLVVQGGPFTKGEAEEFIAKPFMREAVELRRFDDLAKEFNKKTPPIEHFQHYVESSLK
>AG-464-F19_NODE_6_41295_2543
DMYIXMDKDITSFLLNLLQTKGDLQYGNENVTQLEHALQCAELTEKNNCSKEIITAALLHDIGHLLYDGKDPIHKGKDGHHENLGADYLSKYFGEEVTLPIRAHVDSKRYLSAVEDGYYDLLSEASKISLVVQGGPFTTEQAEEFITKPFMREAVELRKFDDLAKELDKITPPIEHFQHYVESSLK
>2640449047
DMYIRMDKNITSFLLNLLQTKGDLQYGNENVTQLEHALQCAELTEKNNCSKEIITAALLHDIGHLLYDGKDPIHKGKDGHHENLGADYLSKYFGDEVTVPIRAHVDSKRYLSAVEDGYYDLLSEASKISLGVQGGPFTKEEAEKFINKPFMNEAVKLRRFDDLAKELNKITPPIEHFQHYVESSLK
>AG-464-I09_NODE_11_41295_2543
SMYIRMDKDITSFLLNLLQTKGDLQYGNENVTQLEHALQCAELTEKNNCSKEIITAALLHDIGHLLYDGKDPIQKGKDGHHENLGADYLSKYFGEEVTLPIRAHVASKRYLSFVEDGYYDLLSEASKISLVVQGGPFTKEEAEKFINKPFMKEAVKLRKFDDLAKELNKITPPIEHFQHYVESSLK
>2786453071
VENIVNHLLNLLATKGDLQYGNEDVTQLEHALQCAELAENNNLPNPIIAAALLHDIGHLLYDGDDPIHEGKDGHHENIGANYLAEYFGEEVIRPIQAHVDSKRYLSAVEEGYYDLLSEASKLSLEAQGGPFTKEEAKIFVEKPFMKEAIELRRFDDQAKILNKKTPSLDYFKHYVEEAHNLFLNN
>AG-414-E06_NODE_3_41295_2543
VENIVNHLLNLLATKGDLQYGNEDVTQLEHALQCAELAENNNLPNPTIAAALLHDIGHLLYDGDDPIHEGKDGHHENIGANYLAEYFGAEVIRPIQAHVDSKRYLSAVEEGYYDLLSEASKLSLEAQGGPFTKEEAKIFVEKPFMKEAIELRRFDDQAKILNKKTPSLDYFKHYVEEAHNLFLNN
>AG-390-E23_NODE_1_41295_2543
MKNNIVNELLNLLKIKGDIQYGNEDVTQLEHALQCAELAEQNNKSDAFITAALLHDIGHLIYEDKDPIHEGKDGVHEDLGADYLAKYFGEEVTLPIRAHVASKRYLAAVEDGYYDQLSEASKESLKVQGGIFTKEEAEEFINKPQMKEAVEMRRYDDQAKILNKVTPSVEHFRQYVENSFKS
>AG-426-C22_NODE_5_41295_2543
MKNNIINELLNLLKIKGDIQYGNEDVTQLEHALQCAELAEHNNKSDAFITAALLHDIGHLIYEDKDPIHEGKDGVHEDLGADYLAKYFGEEVTLPIRAHVASKRYLAAVEDGYYDQLSEASKESLKVQGGIFTKEEAEEFINKPQMKEAVEMRRYDDQAKILNKETPSVEHFRKYVENS
>AG-447-P14_NODE_26_41295_2543
MSDNVVNYLLELLEKKGDIQYGNEAVTQLEHALQCAELAEQHGKSDAFITAALLHDIGHLLYEDDDPIHQGKDGVHEDLGADYLSKYFGEEVTLPIRAHVASKRYLAAVEDGYYDELSGASKISLKVQGGIFSKQEAEEFINKPQMKEAVEMRRLDDQAKILNKKTPSVEHFRKYVENSFQAN
>AG-319-D07_NODE_1_41295_2543
MPDNIVDYLLELLEKKGDIQYGNEDVTQLEHALQCAELAEQHNKSDAFIAAALLHDIGHLLYEDKDPIHQGKDGVHEDLGADYLTKYFGEEVTLPIRAHVASKRYLAAVEDGYYDELSEASKKSLKVQGGIFSKEEAEEFINKPQMKEAVEMRRFDDKAKILNKKTPSVEHFRKYVENSFQA
>AG-319-E03_NODE_7_41295_2543
MSDNIVNYLLELLEKKGDIQYGNENVTQLEHALQCAELAEQHNKSDAFIAAALLHDIGHLLYEDKDPIHQGKDGVHEDLGADYLSKYFGEEVTLPIRAHVASKRYLAAVEEGYYDELSEASKISLKVQGGIFSKEEAEEFINKPQMKKAVEMRRFDDQAKILNKKTPSVEHFRKYVEKSFQA
>AG-447-P01_NODE_1_41295_2543
ENIVDQLLNLLVTKGDIQYGNEDVTQLEHALQCAELAEQHNLPGPTIAAALLHDIGHLLYEDKDPIHEGKDGRHENLGADYLSQYFDTDVTQPIRAHVDSKRYLATVEEGYYDLLSEASKLSLAVQGGPFTKEEAKKFIDKPFMKEAVEMRRFDDMAKILNKKTPDINYFRPYVEKAQNSFNLK
>AG-447-I04_NODE_24_41295_2543
MNDNIVSYILDLLQTKGDIQYGNEDVTQLEHALQCADLAEKNNLPNPTIAAALLHDIGHLLYQDEDPIHKGKDGYHENLGADYLSQYFTEEVTTPIRAHVDSKRYLSSVEKGYYESLSEASKLSLKVQGGPFTKEEAENFIKKPFMKHAVEMRRFDDMAKIQNKKTPDVNHFRPYLDEARQSYLTK
>AG-404-B13_NODE_2_41295_2543
LRMEENIVDYLLDLLKTKGDIQYGNEDVTQLEHALQCAELAEQHKLPGPTIAAALLHDVGHLVYEDGDPIHEGKDGHHENLGADFLKKYFGEEVILPIRAHVASKRYLSSVEDGYYNSLSEASKISLKVQGGPFTKEEAEEFINKPFMDEAVELRRFDDMAKILDKKTPDVEHFRPYLEDARKSFLANKS
>AG-325-E10_NODE_2_41295_2543
MDENIVDYLLDLLKTKGDIQYGNEDVTQLEHALQCAELAEQHKLPGPTIAAALLHDIGHLVYEDGDPIHEGKDGHHENLGADFLKKYFGEDVILPIRAHVDSKRYLSSVEDGYYESLSEASKLSLKVQGGPFNKEEAEEFIKKPFMDKAVELRRFDDLAKILNKKTPDVEHFRPYLENARNSFLANQS
>AG-325-P09_NODE_4_41295_2543
MEHNIVDYLLDLLKIKGDIQYGNEDVTQLEHALQCAELAEQHKLPGPTIAAALLHDIGHLVYEDGDPIHEGKDGHHENLGADFLKKYFGEDVILPIRAHVDSKRYLSSVEDGYYESLSEASKLSLKVQGGPFNKEEAEEFIKKPFMDKAVELRRFDDLAKILNKKTPDVEHFRPYLENARNSFLANQS
>2717468274
MKENIVDYLLDLLKTKGDIQYGNEDVTQLEHALQCAELAEQNKLPGSTIAAALLHDVGHLIYEDGDPIHEGKDGHHENLGADFLKKYFGEDVILPIRAHVDSKRYLSSVEEGYYESLSEASKLSLKVQGGPFTKDEADEFISKPLMDEAVELRRFDDLAKILDKKTPDVEHFRPYLEEARKSFLANQS
>AG-905-G23_NODE_31_41295_2543
MRMEENIVDYLLDLLKTKGDIQYGNEDVTQLEHALQCAELAEQHNLPGPTIAAALLHDVGHLIYEDGDPIHEGKDGHHENLGADFLKKYFGEDVILPIRAHVDSKRYLSSVEEGYYDSLSEASKLSLKVQGGPFTKEEAEEFISKPFMDKAVELRRFDDLAKILEKKTPDVEHFRPYLEEARKSFLASQ
>AG-891-G08_NODE_11_41295_2543
MRMEENIVDYLLDLLKTKGDIQYGNEDVTQLEHALQCAELAEQHKLPGPTIAAALLHDVGHLIYEDGDPIHEGKDGHHENLGADFLKKYFGEDVILPIRAHVDSKRYLSSVEEGYYDSLSEASKLSLKVQGGPFTKEEADDFISKPFMDKAVELRRFDDLAKILDKNTPDVEHFRPYLEDARKSFLAKQA
>AG-918-M09_NODE_4_41295_2543
MRMEENIVDYLLDLLKTKGDIQYGNEDVTQLEHALQCAELAEQHKLPGPTIAAALLHDIGHLIYEDGDPIHEGKDGHHENLGADFLKKYFGEDVIIPIRAHVDSKRYLSSVEEGYYDSLSEASKLSLKVQGGPFTKEEADDFISKPLMDKAVELRRFDDLAKIFDKKTPDVEHFRPYLEDARKSFLAKQA
>AG-907-D22_NODE_1_41295_2543
MRMEENIVDYLLDLLKTKGDIQYGNEDVTQLEHALQCAELAEQHKLPGPTIAAALLHDIGHLIYEDGDPIHEGKDGHHENLGADFLKKYFGEDVIIPIRAHVDSKRYLSSVEEGYYDSLSEASKLSLKVQGGPFTKEEADDFISKPFMDKAVELRRFDDLAKILDKKTPDVEHFRPYLEDARKSFLAKQA
>AG-894-F19_NODE_5_41295_2543
MRMEENIVDYLLDLLKTKGDIQYGNEDVTQLEHALQCAELAEQHKLPGPTIAAALLHDIGHLIYEDGDPIHEGKDGHHENLGADFLKKYFGEDVILPIRAHVDSKRYLSSVEEGYYESLSEASKLSLKVQGGPFTKEEADDFISKPFMDKAVELRRFDDLAKILDKKTPDVEHFRPYLEDARKSFLAKQA
>AG-898-A06_NODE_8_41295_2543
MKMEENIVDYLLNLLKTKGDIQYGNEDVTQLEHALQCADLAEQHKLPGPTIAAALLHDVGHLIYEDGDPIHEGKDGHHENLGADFLKKYFGEDVILPIRAHVDSKRYLSSVEEGYYDSLSEASKLSLKVQGGPFTKEEAEEFISKPFMDEAVELRRFDDLAKILDKKTPDVEHFRSYLEEARQSFLAKQA
>AG-891-K19_NODE_1_41295_2543
MRMEENIVDYLLDLLKTKGDIQYGNEDVTQLEHALQCAELAEKNKLPGPTIAAALLHDVGHLIYEDGDPIHEGKDGHHENLGADFLKKYFGEDVILPIRAHVDSKRYLSSVEEGYYDSLSEASKLSLKVQGGPFTKEEADVFISKPFMDEAIELRRFDDLAKVLDKETPDVEHFRPYLEEARESFLAKQA
>AG-414-N23_NODE_1_41295_2543
MRMEENIVDYLLDLLKTKGDIQYGNEDVTQLEHALQCAELAEKNKLPGPTIAAALLHDVGHLIYEDGDPIHEGKDGHHENLGADFLKKYFGEDVILPIRAHVDSKRYLSSVEEGYYDSLSEASKLSLKVQGGPFTKEEADAFISKPFMDEAIELRRFDDLAKVLDKKTPDVEHFRPYLEEARESFLAKQA
>AG-893-G20_NODE_5_41295_2543
MRMEENIVDYLLDLLKTKGDIQYGNEDVTQLEHALQCAELAEKHKLPGPTIAAALLHDVGHLIYEDGDPIHEGKDGHHENLGADFLKKYFGEDVILPIRAHVDSKRYLSSVEEGYYDSLSEASKLSLKVQGGPFSKEEAEAFISKPFMDEAVELRRFDDLAKVLDKKTPDVEHFRPYLEEARQSFLAKQA
>AG-337-F02_NODE_1_41295_2543
MRMEENIVDYLLDLLKTKGDIQYGNEDVTQLEHALQCAELAEKHKLPGPTIAAALLHDVGHLIYEDGDPIHEGKDGHHENLGADFLKKYFGEDVILPIRAHVDSKRYLSSVEEGYYENLSEASKLSLKVQGGPFTKEEADAFISKPFMDEAVELRRFDDLAKILDKKTPDVEHFRPYLEEARQSFLAKQA
>AG-899-M17_NODE_1_41295_2543
MKMEENIVDYLLHLLKTKGDIQYGNEDVTQLEHALQCAELAEKNKLPGPTIAAALLHDVGHLIYEDGDPIHEGKDGHHENLGADFLKKYFGEDVILPIRAHVDSKRYLSSVEEGYYDSLSEASKLSLKVQGGPFTKEEADAFISKPFMDEAVELRRFDDLAKILDKKTPDVEHFRPYLEEARESFLAKQA
>AG-891-K21_NODE_4_41295_2543
MRMEENIVDYLLDLLKTKGDIQYGNEDVTQLEHALQCAELAEKNKLPVPTIAAALLHDVGHLIYEDGDPIHEGKDGHHENLGADFLKKYFGEDVILPIRAHVDSKRYLSSVEEGYYDSLSEASKLSLKVQGGPFTKEEADAFISKPFMDEAVELRRFDDLAKVLDKKTPDVEHFRPYLEEARQSFLAKQA
>AG-360-A17_NODE_12_41295_2543
MRMEENIVDYLLDLLKTKGDIQYGNEDVTQLEHALQCAELAEKHKLPGPTIAAALLHDVGHLIYEDGDPIHEGKDGHHENLGADFLKKYFGEDVILPIRAHVDSKRYLSSVEEGYYDSLSEASKLSLQVQGGPFTKEEADAFISKPFMDEAVELRRFDDLAKVLDKKTPDVEHFRPYLVEARQSFLAKQA
>AG-915-C06_NODE_11_41295_2543
MKMEENIVDYLLDLLKTKGDIQYGNEDVNQLEHALQCAELAEKHKLPGPTIAAALLHDVGHLIYEDGDPIHEGKDGHHENLGADFLKKYFGEDVILPIRAHVDSKRYLSSVEEGYYDSLSEASKLSLKVQGGPFTKEEADAFISKPFMDEAVELRRFDDLAKILDKKTPDVEHFRPYLEEARQSFLAKQA
>AG-891-P20_NODE_8_41295_2543
MRMEENIVDYLLDLLKTKGDIQYGNEDVTQLEHALQCAELAEKHKLPGPTIAAALLHDVGHLIYEDGDPIHEGKDGHHENLGADFLKKYFGEDVILPIRAHVDSKRYLSSVEEGYYDSLSEASKLSLKVQGGPFTKEEADAFISKPFMDEAVELRRFDDLAKVLDKKTPDVEHFRSYLEEARQSFLAKQA
>AG-916-I19_NODE_2_41295_2543
MRMEENILDYLLDLLKTKGDIQYGNEDVTQLEHALQCAELAEKHKLPGPTIAAALLHDVGHLIYEDGDPIHEGKDGHHENLGADFLKKYFGEDVILPIRAHVDSKRYLSSVEEGYYDSLSEASKLSLKVQGGPFTKEEADAFISKPFMDEAVELRRFDDLAKILDKKTPDVEHFRPYLEEARQSFLAKKA
>AG-892-A10_NODE_5_41295_2543
MRMEENIVDYLLDLLKTKGDIQYGNEDVTQLEHALQCAELAEKNKLPGPTIAAALLHDVGHLIYEDGDPIHEGKDGHHENLGADFLKKYFGEDVILPIRAHVDSKRYLSSVEEGYYDSLSEASKLSLKVQGGPFTKEEADAFISKPFMDEAVELRRFDDLAKILDKKTPDVEHFRPYLEEARQSFLAKHA
>AG-898-I03_NODE_6_41295_2543
MRMEENIVDYLLDLLKTKGDIQYGNEDVTQLEHALQCAELAEKHKLPGPTIAAALLHDVGHLIYEDGDPIHEGKDGHHENLGADFLKKYFNEDVILPIRAHVDSKRYLSSVEEGYYDSLSEASKLSLKVQGGPFTKEEADAFISKPFMDEAVELRRFDDLAKILDKKTPDVEHFRPYLEEARQSFLAKQA
>AG-893-K02_NODE_50_41295_2543
MRMEENIVDYLLQLLKTKGDIQYGNEDVTQLEHALQCAELAEKHKLPGPTIAAALLHDVGHLIYEDGDPIHEGKDGHHENLGADFLKKYFGEDVILPIRAHVDSKRYLSSVEEGYYDSLSEASKLSLKVQGGPFTKEEADAFISKPFMDEAVELRRFDDLAKILDKKTPDVEHFRPYLEEARQSFLAKQA
>AG-891-A23_NODE_14_41295_2543
MKMEENIVDYLLHLLKTKGDIQYGNEDVTQLEHALQCAELAEKHKLPGPTIAAALLHDVGHLIYEDGDPIHEGKDGHHENLGADFLKKYFGEDVILPIRAHVDSKRYLSSVEEGYYDSLSEASKLSLKVQGGPFTKEEADAFISKPFMDEAVELRRFDDLAKILDKKTPDVEHFRPYLEEARQSFLAKQA
>2563812324
MTQDERIVDEIIAIYGQGGDSRYSDEAISQLEHALQSAQLAEDEGASDALIGASLLHDIGHLLHDLGRYPAARGVDDRHESLGGIWLDRRFSSDVSGPVKLHVAAKQYLCAVDPQYWSGLSEASRTSLELQGGIFPKERAQRFIESRHGGDAVSLRRWDDRAKEVGRRTPDLEHYRPLLRGLVSC
>2649465563
MEALDDDALEDRPVLAQIEHLFLTRGQRLYSGEAVTALDHALQCAQLAEWAEADETLVAAAFLHDLGHLMDETPAADHEDDQHEVRALTLLRADFGPQVTEPIRLHVQAKRYLCARDPGYQAGLSAASAHSLLLQGGPMSLDEALTFETGPHAVATLQLRRWDDLAKQPGKRTPPLHYYLGVLEGVVARPFIDTRT
>2756149469
MHFVERIEALFLEFGARTCAPEPVSALAHALQCAQLAEWADAPPELVAASFLHDIGHFIDAAPSGGLDDAHELRAVPFLSRGFGADVVQPVRLHVQAKRYLVRTDARYLGSLSPASLQTLALQGGPMSEPELSAFEALPHAPQALALRRWDDLARTPGKSVPPIQRYLCLLSELCTEPRVAASA
>2587757187
MARTLSCDDIEALFLLHGAQAYREPVTALEHALQCAQLAEWAHADDALVAAAFLHDIGHFLEEGELGDAVDDRHETRALPFLDGHFGPEVLQPIRLHVAAKRYLVATDPDYLGSLSPASVHSLGLQGGAMTPAEVDAFEATPFAMDAVQLRRWDDLAKVPGQRTPPLGYYIALLDDLQRSRADRGKL
>2771515217
MSPDTTRQDFIARIGHMLRSQAHMSYDGEAVSALDHGLQCAQLAEWAGAPASLVAAALLHDIGHFADDEVVSLGDTVDDEHELRALPLLSQGFGAAVLEPIRLHVAAKRYLVATEPGYRETLSPASLHSLMLQGGPMSPDECAAFAALPFAQDALALRRWDDVGKEVGKPTPSLDYYLALLDEVAALDARA
>2807412797
MDAVERIEQLFAQHGDVVYDGEPVTALQHALQCAQLAEWAHAPSTLVAAALLHDIGHFFEQLPDDVDDRHEHRAVPFLSAWFPPSVVEPVRLHVEAKRCLVTFDAVYAAALSPASVHSLALQGGPMSGAEAAVFQRQPYAGDALQLRRWDDAAKEPGKAVPSLGYYLALLDEVRAAR
>2831640353
MDLIEQIDELFARHGGSAYEEPVTALAHALQCAQLAEWAHAPAGLVAAALLHDIGHFVPAAPGTDLVDDVHELRALGLLAGGFGREVLEPIRLHVAAKRYLVATDPLYAATLSPASVHTLALQGGPMSPDEVWMFRKLPGADEALQLRRWDDQAKQPGKRTPPLDYYLGLLDEVRRQPEGDRRQ
>2755420633
MDVLNVIRQCFAAAGPRPYAGEAVTQAEHALQCAASAEAYGASHALIAAALLHDIGHMIDKDDERLARSGVDARHERQGADFLEKSFPLAVSEPVRLHVAAKAYLCAIEPDYHGRLSPVSQRSLELQGGTMSASDADAFGKLPFAEDAVHLRRWDDLAKEVGRETPSLEYFLAIVEKTVAGKA
>2687100210
MGLTLDQIENLFYLTGHLPYGNTAVTQAEHARQTAALALAENAAPSLVTAALLHDLGHLILLHPDIVRIENADYKHQYFVLPFLRGLFGADVLEPIRLHVEAHRYLCFLEPDYLGPRNSAARRALDQAGGVFDAAQASEFSAIPYAPEAIRLRRWDDQACLLDDAAPPLAYFMEIAAGVAERHLAKRPA
>2765692594
MGLTLDQIANLFHLTGDLPYGNTAVTQAEHARQTAALALAENAAPSLVTAALLHDLGHLIIQHPDTVRIEGADYKHQYFVLPFLRDLFGPDVLEPIRLHVEAHRYLCFVEPDYLGPRNSAARRALDLAGGVFDAPQASEFSALPWAPEAIRLRRWDDQACRIGAEPPPLSYFLEIAAGVAQRHQATRPS
>2855773339
MGLTLDQIANLFHLTGGSPYGTSVTQAEHARQTAALALAEAAAPSLVTAALLHDLGHLILQHPDIMRIEGADYKHQYFVQPFLRGLFGADVLEPIRLHVEAHRYLCFVEPDYLGPRNSAARLALDQAGGIFDAAQASEFSAIPWAPEAIRLRRWDDQACLISDDPPPLSYFLEIASDVAQRHQATQLP
>2832961870
MNPGSLQGLLDLLVARGGAQYGGEPVTQLAHALQTATLAEQAGEPAELIAAALLHDLGHFTDGADVERAGQGIDDRHERRALPLLMRWFGPGVVEPVRLHVEAKRYLCTVEPRYMDELSAASLGSLALQGGVFRPEEAEAFIRQPHAGAAVRLRRYDDLAKDPRRATPGPAHFLRYLQAAARS
>2519813950
VSLSLPDISALLLRRGNAQYGEAVSQLQHALQSAALAEQAEESPETIVAALLHDLGHLIDGVDEPDNSRDELHQFVVVPFLRGTFPEAVLAPIRLHVDAKRFLCATEAGYEAGLSPASKASLALQGGAFSAEEAARFITQAHAAEAVRLRRYDDQAKVPGWQGPDLTHFEPYMARVVTASQ
>2545744092
VSLSLPDISALLLRRGNAQYEAVSQLQHALQSATLAEQAEESPETIVAALLHDLGHLIDGVDEPDNRRDELHQFVVLPFLRGTFPEAVLAPIRLHVDAKRFLCATEAGYEAGLSPASKASLALQGGAFSAEEAARFITQAHAAEAVRLRRYDDQAKVPGWQGPDLTHFEPYMARVTTTAMASQ
>2688194213
VALTVNEIVQLLQGRGQQQYGGEAISQLDHALQCADLAERAGENAETVVSALLHDLGHLLGDEPAVATDDLHQYIALPFLRGVFPAAVLSPICLHVDAKRYLCATQPGYAEALSPASVASLALQGGPFDAAQAEAFMRLPFASEAVRLRLYDDQAKVVGLRTPTLDHFTTVMEVACSHNV
>650938235
MALNIEQIVYLYRTAGAARYGEAINQEQHALQCALLAQQAGAGDALVAAALLHDLGHLLPGSAAGKDDLHEWRALPFLRGYFPDAVLEPIRLHVAAKRYLCAVEPGYGDALSPASRRSLQLQGGAFTGPEAAHFIGQPFARDAVQLRRWDDQAKSPTRETPGWHHWQPVLERARARLGFSATA
>2839526126
MALTLEEITELFETRGAAQYGGEAINQLQHALQCAHLAERSGASPELVAAALLHDLGHLLVQREPAREAGVDDLHQYLALPFLRGVFPDAVLEPIRMHVDAKRYLCQVDSHYQASLSPASQRSLVLQGGPFSVEEAAAFMAQAFAADAVALRRWDDHAKDPAAIPPDWAHYLLILAQAAAAVPAEPVR
>2839535066
MALTVEEITALFQTRGAAQYGGEAINQLQHALQCAHLAERSGASPELVAAALLHDLGHLLVQREPAKEAGVDDLHQYLALPFLRGVFPDAVLEPIRMHVDAKRYLCQVDSRYQASLSPASQRSLALQGGPFSGEEAAAFMAQAFAADAVALRRWDDQAKDPVATPPDWAHYLGVLKQAASAGLAEPVR
>2757588560
MSLSIHEIVQLLSSRATTWYSQEAVSQLDHALQCAALAEHSNETPETVVAALLHDLGHMLSPHRTLTDTMPSDDLHQFVALPFLRSLFTDAVLEPIKLHVDAKRYLCAVDAGYWAELSPASKHSLELQGGVFDEKQVSAFEDLPYYAEAVRLRRYDDLAKVPGHQTPDLAHFEKLMVQVSGH
>2757594294
MSLSIPEIVQLLSSRATTWYGEAVSQLEHALQCASLAEQSNESPETVVAALLHDLGHILSPDQTPTDALPVDDLHQFLALPFLRSLFPDSVLEPIKLHVDAKRYLCAVDSGYWADLSPASKHSLELQGGKFNEQQVSAFEDLPFHAEATRLRRYDDLAKVPGHQTPDLAHYEQLMIQVKI
>2758534366
MALDMEDIAALFDKRAGSQYGEPVNQMEHALQCALLAEQAGESIETVVAALLHDIGHLIAAERGVMDDTQEDDLHQYVALPFLRALLPDAVLEPIRLHVDAKRYLCATEPSYWAALSEGSQRSLELQGGPFSEAELQSFIAQPFAEEAVRLRRYDDLAKVPGKATPDFKYFAEKLSAVCA
>2522888816
MSLTLSEVISLLERRGQIQYGEAINQLEHALQCADLAENAGETPEIVVASLLHDLGHLLVETREQQMQKTKDDLHQYIALPFIRSLFPAAVLEPIRMHVDAKRYLCLIDPSYWASLSAASKHSLEQQGGVYNVAEASAFIAQPYAAESVRLRRYDDLAKVPAKAVPPLSYYNSHLNKVVLKSA
>2757591542
MSLTLPEVISLLERRGQNQYGEAINQLEHALQCAQLAEQAAETPETVVASLLHDLGHLLAAERGVKENNTDDDLHQYMALPFLRGLFSDAVLEPIRLHVDAKRYLCLIDPTYWASLSAASKHSLEQQGGVFNEAEGQAFMLQPFAAEAVRLRRYDDLAKVPAKAVPGLDHYAESLRQVAL
>2714751020
MSMTIDEIGELLLRKGAAQYGGEPVSQLDHALQCAHLAEAAGESAPTMAAALLHDLGHMLRGEGEAPRDDLHQYIALPFLRATFDDDVLEPIRLHVDAKRYLCHIDPTYLDTLSPASVRSLQLQGGAFDAEQADRFMKNPHAQAAVRLRRYDDLAKVPGARTPSLGHFVDQLRKMNLAVVGKKAH
>2843637505
MSLSLNDIEHIFLMRGKSQYGEAVNQLEHALQCAELAEANQETPETIAACLLHDLGHLLAAERGTRDHDAHDDLHQYVALPFLRQHLPEAVLEPIRLHVDAKRYLCHKDPPYWNTLSPASKYSLEQQGGAFNAHEARAFSLLAFAQESTRLRRYDDLAKVPGRTLPPLSRYTAILSKWF
>2732441932
MALTLDDIVRLLDQRGAQQYGEAVSQRVHALQCAHLAETAGEPDELVIACLLHDLGHLIAAENGTMDTDMRDDLHQYTPLPFLRGVLPDAVLEPIRLHVDAKRYLCQAEGTYYASLSTASVHSLAQQGGAYTAVESRAFLLQPFAEDAVRLRRYDDLAKDPARAVPPLDHYLPRLEQLMLQTA
>2682284852
MALTLEQIQVLFLTRGSNQYGEAVSQLDHALQCAHLAEQAGETPETIGAALLHDLGHFLGEQERTQPPADDLHQYIALPFLRPLFDDAVLEPIRLHVDAKRYLCATEQTYWDTLSPASKHSLELQGGVFNEEQAAAFIAQPFAPEGVRLRRYDDLAKVQGRETPPLAYFIAGLEKLQRVSN
>2776674747
MPLQLSEIARLLEAKGQRQYGEAVSQLDHALQCAQLAEEAGETPQTIVAALLHDLGHLLAGEASQPQQQRDDLHQYIALPFLRGLFAPAVLDPIRLHVDAKRYLCVTESGYWDTLSPASKRSLELQGGIYTDEQAQRFIDQPFAAEAVRLRRYDDFAKVPGKPTPTLGHYMDMARALATA
>645556678
MALSLVDISHVLATRGREQYGGEAVSQLEHALQCAHLAELAGETPETVAAALLHDIGHLLMPSGETDAGGRDGLHQYVALPFLRALLPPAVLEPVRMHVDAKRYLCTMEPGYWQGLSPASRQSLALQGGAYAVEDAAQFAAQPFAMEAIRLRRFDDAAKVPGRATPPFEHFMATLASVAARHALAAAG
>2527246012
MALTLIDISHVLVTRGKEQYGREAVSQLEHALQCAHLAELAGETPETVAAALLHDIGHLLAPDGAADRAGDDLHQYVALPFLRALLPRAVLEPVRLHVDAKRYLCTMEQGYREALSPASRQSLELQGGAYSVEEAVQFASQPFASEAIRLRRYDERNRAIGRPGCWHGHQMRRTRSIHSSRWRSNAI
>2677164720
MALTLIDISHVLVTRGKEQYGREAVSQLEHALQCAHLAELAGETPETVAAALLHDIGHLLAPDGAADRAGDDLHQYVALPFLRALLPRAVLEPVRLHVDAKRYLCTMEQGYWEALSPASRQSLELQGGAYSVEEAVQFASQPFASEAIRLRRYDDAAKVPGRATPAFGHFMGVMATVTARHALASQV
>2809609962
MALTLIDISHLLVTRGNAQYGGEAVSQLEHALQCAHLAELAGETPELVTAALLHDIGHLLAPEGEERAGRDGLHQCVALPFLRALLPPAVLEPVRLHVDAKRYLCTAERGYQDALSPASQHSLELQGGAYSVEEAVQFVSQPFAHEAIRLRRYDDAAKVAGRSTPAFEHFMHTLATVTARHALASQM
>2809601620
MALTLIDISHLLVTRGNGQYGGEAVSQLEHALQCAHLAELAGETPELVTAALLHDIGHLLSDGGEGAERGRDGLHQYVALPFLRTLLPPSVLEPVRLHVDAKRYLCTAERGYQDALSPASQHSLELQGGAYSVEEAVQFVSQPFAHEAIRLRRYDDAAKVAGRSTPAFEHFMHTLATVTARHALASQM
>2809605364
MALTLIDISHLLVTRGNAQYGGEAVSELEHALQCAHLAELAGETPELVTAALLHDIGHLLSPQDGAERAGRDGLHQYVALPFLRALLPPAVLEPVRLHVDAKRYLCTAERGYQDALSPASQHSLELQGGAYSVEEAVQFVSRPFAHEAIRLRRYDDAAKVAGRSTPAFEHFMHTLATVTARHALASQM
>2609225532
MALTLDDIALLLAGPGQRQYGEAVSQLDHALQCAALAEEAGESTETVVAALLHDLGHLLANAEAATPRARDDLHQYIALPFLHGVFPLGVLAPIRLHVDAKRCLCTLDAGYWATLSPASKHSLELQGGRHTQEEAEAFMRLPFAEESLRVRRYDDLAKVKGRVTPPLAHYLQKMAQVAL
>2689728474
MALTLDDIAQLLAGPGQRQYGEAVNQLDHALQCAALAEEAGETTETVVAALLHDLGHLLAQQGEAMPARDDLHQYIALPFLHGLFPPGVLAPIRLHVEAKRYLCTQGGYWDTLSPASKHSLVLQGGPHTQDEANAFMREPFAEESLRVRRYDDLAKVKDKATPPLAHYLRKMAQVALPRQQPAP
>2599692507
MALTLDDIAQLLAGPGQRQYGEAVSQLDHALQCAALAEEAGETTETVVAALLHDLGHLLAQQGEAMPARDDLHQYIALPFLHGVFPPGVLAPIRLHVEAKRYLCTQDGYWDTLSPASKHSLVLQGGPHTQDEADAFMREPFADESLRVRRYDDLAKVRDKATPPLAHYLRKMAQVALLRQQPAP
>2831275125
MALTLDDIAQLLAGPGQRQYGEAVSQLDHALQCAALAEEAGETTETVVAALLHDLGHLLAPGEEEASEEGEDDLHQYIALPFLHGVFPPGVLAPIRLHVEAKRYLCTQDGYWDTLSPASKHSLVLQGGPHTQDEADAFMREPFADESLRVRRYDDLAKVRDKATPPLAHYLRKMAQVAL
>2547299478
MALSVDDIGRLLATQGGEQYGEAVSQLAHALQCAQLAEQAGETPQTVVAALLHDLGHLLAPGDGAGQDDLHQYMVIPFLRALLPDAVLEPIRLHVDAKRHLCATEPGYWETLSLASQHSLTLQGGFFTPSEAAHFAALPFSAEALRLRRYDDHAKQPGLVTPPLAHYLALLERVQQAA
>2739241673
MALTPHDIALLLTERGQKQYGEAVSQLDHALQCAHLAEGAGETPATVVAALLHDLGHLLAPAAENEARAPRDDLHQYAALPFLHGVLPDAVLEPIRMHVDAKRYLCAVDAGYWATLSPASQHSLGLQGGAYGAVEADRFASQPFAHEAIRLRRYDDLAKVPGRATPPLPHYLALLERVSQA
>2816471023
MALTPHDIALLLAERGQKQYGEAVSQLDHALQCAHLAEGAGETPATVVAALLHDLGHLLAPAAEHEARAPRDDLHQYVALPFLHGVLPDAVLEPIRMHVDAKRYLCAVDAGYWATLSPASQHSLELQGGAYGAVEANRFASQPFAHEAIRLRRYDDLAKVPGRATPPLPHYLALMDAVT
>2864940813
MAVTLHDIALLLAERGQKQYGEAVSQLDHALQCAHLAEEAGETPATVVAALLHDLGHLLAPAAEHEARAPRDDLHQYVALPFLRGVLPEAVLEPIRMHVDAKRYLCAVDAGYWAALSPASQHSLELQGGAYGLVECARFAEQPFAQEAIRLRRYDDLAKVPGRGTPPLPHYLAMLDAVRQTAGPD
>2757829598
MALTQHDIALLLTERGQKQYGEAVSQLDHALQCAHLAEEAGETPATVVAALLHDLGHLLAPAAVHEARAPRDDLHQYVALPFLRGVLPDAVLEPIRMHVDAKRYLCAVDADYWAALSPASQHSLELQGGPYGLVECAQFAKQAFAQEAIRLRRYDDLAKVPGRSTPPLPHYLALMDQVAAR
>2849359001
MALTQHDIALLLTERGQKQYGEAVSQLDHALQCAHLAEEAGETPATVVAALLHDLGHLLAPAAEHEARAPRDDLHQYVALPFLRGVLPEAVLEPIRMHVDAKRYLCAVDVGYWASLSPASQHSLELQGGAYGLVECARFAEQAFAQEAIRLRRYDDLAKVPGRATPPLPHYLALMEQVAAG
>2644057403
MALTQHDIALLLTERGQKQYGEAVSQLDHALQCAHLAEEAGETPATVVAALLHDLGHLLAPAAEHEARAPRDDLHQYVALPFLRGVLPEAVLEPIRMHVDAKRYLCAVDADYWAALSPASQHSLELQGGAYGLVECARFAEQAFAQEAIRLRRYDDLAKVPGRATPPLPHYLALMERVAAAD
>2644072498
MALTQHDIALLLTERGQKQYGEAVSQLDHALQCAHLAEEAGETPATVVAALLHDLGHLLAPAAEHEARAPRDDLHQYVALPFLRGVLPDAVLEPIRMHVDAKRYLCAVDADYWAALSPASQHSLELQGGAYGLVECARFAEQAFAQEAIRLRRYDDLAKVPGRATPPLPHYLALMEQVAAG
>2720045769
MALSFDDIDHLLSTRGFHQYGEAVSQLEHALQCAQLAEQAGETAATIAAALLHDLGHLLAPGGDTAEQDDLHQYVALPFLRGLLPDAVLEPIRLHVDAKRYLCTMEPGYWETLSLASQQSLVLQGGAYTVPEAEQFARQPFAQEAIRLRRYDDHAKVPGLATPHLAHYLGITRSVARDLPPLRGN
>2619778844
MALSFDDIEHLLSTRGFHQYGEAVSQLEHALQCAQLAEQAGETPATVVAALLHDLGHLLVPGGDTAGQDDLHQYVALPFLRGLLPDAVLEPIRLHVDAKRYLCTMEAGYWETLSPASQHSLVLQGGPYTVSEAGRFASQPFAQEAIRLRRYDDHAKVPGRATPPLAHYLATTRALAREALPILGQ
>2630363923
MALSFDDIEHLLSTRGFHQYGEAVSQLEHALQCAQLAEQAGETPATVAAALLHDLGHLLAPGGDTAEQDDLHQYVALPFLRGLLPDAVLEPIRLHVDAKRYLCTMQPGYWETLSPASQHSLVLQGGAFTVADAERFASQSFAQEAIRLRRYDDLAKVPGLATPPLAHYLAITRALARGVVPPLPV
>2855764107
MALSLEDITHLLATRGVNQYGEAVSQLEHALQCAQWAEKSGETPATVVAALLHDLGHLLAPGGDTAEQDDLHQYIAIPFLRGLLPAAVLEPIRLHVDAKRYLCTMEPGYLETLSPASQHSLELQGGAFGLVECARFVEQAFAQEAIRLRRYDDLAKVPGRATPPLPHYLALMERVVAVG
>2755214343
MALSLDDIAHLLATRGVNQYGEAVSQLEHALQCAQWAEKSGETPATVVAALLHDLGHLLAPGGDTAEQDDLHQYMAIPFLRGLLPDAVLEPIRLHVDAKRYLCTMEPGYWETLSPASQHSLVLQGGAFTPKEAMQFAAQPFAQEAIRLRRYDDHAKVPGLATRSLKHYLSLMECVADAPVQAAPV
>2514531553
MALSLEDITHLLATRGVNQYGEAVSQLEHALQCAQWAEKSGETPATIVAALLHDLGHLLAPGGDTAEQDDLHQYMAIPFLRGLLPDAVLEPIRLHVDAKRYLCTMEPGYWETLSPASQHSLVLQGGAFTAQEAVLFAAQPFAHEAIRLRRYDDHAKVPALATPPLGYYMAMVERLAQRPEADAVV
>2710370105
MALSLEDIAHLLSTRGVNQYGEAVSQLEHALQCAQWAEKSGETPATVVAALLHDLGHLLAPGGDTAEQDDLHQYMAIPFLRGLLPDAVLEPIRLHVDAKRYLCTMEPGYWEXXXXXXXXXXXXXXXPFTPKEAMQFAAQPFAQEAIRLRRYDDHAKVPGLVTPPLGYYMALVQRLVPVPAAVAAA
>2520054317
MALSLEDIAHLLATRGVNQYGEAVSQLEHALQCAQWAEKSGETPATVAAALLHDLGHLLAPGGDTAEQDDLHQYMSLPFLRGLLPDAVLEPIRLHVDAKRYLCTMEPGYWETLSPASQHSLVLQGGPFTPKEAMQFAAQPFAQEAIRLRRYDDHAKVPGLATQPLRYYMAGLERLALVPEAALVH
>2695474783
MALSLEDITQLLATRGVNQYGEAVSQLEHALQCAQWAEKSGETPATVVAALLHDLGHLLAPGGDTAEQDDLHQYMAIPFLRGLLSDAVLEPIRLHVDAKRYLCTMEPGYWETLSPASQHSLVLQGGPFTPKEAMQFAAQPFAQEAIRLRRYDDHAKVPGLVTQPLGYYMALVQRLVQAPAVVAVA
>2755247457
MALSLEDITHLLATRGVNQYGEAVSQLEHALQCAQWAEKSGETPATVAAALLHDLGHLLAPGGDMAEQDDLHQYMAIPFLRGLLSDAVLEPIRLHVDAKRYLCTMEPGYWETLSPASQHSLVLQGGPFTPKEAMQFAAQPFAQEAIRLRRYDDHAKVPGLVTPPLGYYMALVQRLVQAPAAVAGA
>2634950236
MALSLEDITHLLATRGVNQYGEAVSQLEHALQCAQWAEKSGETPATVAAALLHDLGHLLAPGGDTAEQDDLHQYMAIPFLRGLLSDAVLEPIRLHVDAKRYLCTMEPGYWETLSPASQHSLVLQGGPFTPKEAMQFAAQPFAQEAIRLRRYDDHAKVPGLVTPPLGYYMALVQRLVQAPAAVAVA
>2643994326
MALSLEDITHLLATRGVNQYGEAVSQLEHALQCAQWAEKSGETPATVAAALLHDLGHLLAPGGDTAEQDDLHQYMAIPFLRGLLPDAVLEPIRLHVDAKRYLCTMEPGYWDTLSPASQHSLVLQGGPFTPKEAMQFAAQPFAQEAIRLRRYDDHAKVPGLVTPPLGYYMALVQRLVQAPAVVAVT
>2839295800
MALSLEDIAHLLATRGVNQYGEAVSQLEHALQCAQWAEKSGETPATVVAALLHDLGHLLAPGGDTAEQDDLHQYMAIPFLRGLLPDAVLEPIRLHVDAKRYLCTMEPGYWETLSPASQHSLVLQGGPFTPKEAMQFAAQPFAQEAIRLRRYDDHAKVPGLVTPPLGYYMALVQRLVQAPAAVATE
>2644293159
VALTLEDITHLLATRGVNQYGEAVSQLEHALQCAQWAEKSGETPATVVAALLHDLGHLLAPGGDTAEQDDLHQYMAIPFLRGLLPDAVLEPIRLHVDAKRYLCTMEPGYWETLSPASQHSLVLQGGPFTPKEAMQFAAQPFAQEAIRLRRYDDHAKVPGLVTPPLGYYMALVQRLAPVPAAIAAA
>2643866338
VALTLEDITHLLATRGVNQYGEAVSQLEHALQCAQWAEKSGETPATVVAALLHDLGHLLAPGGDTAEQDDLHQYMAIPFLRGLLPDAVLEPIRLHVDAKRYLCTMEPGYWETLSPASQHSLVLQGGPFTPKEAMQFAAQPFAQEAIRLRRYDDHAKVPGLVTPPLGYYMALVQRLVPVPATVAAA
>2757622494
MALSLEDIAHLLATQGVNQYGEAVSQLEHALQCAQWAEKSGETPATVAAALLHDLGHLLAPGGNTAEQDDLHQYMAIPFLRGLLPDAVLEPIRLHVDAKRYLCTMEPGYWETLSPASQHSLVLQGGPFTPKEAMQFAAQPFAQEAIRLRRYDDHAKVPGLVTPPLGYYMALVQRLVTVPAAVAAA
>2721806616
MALSLEDIAHLLSTRGVNQYGEAVSQLEHALQCAQWAEKSGETPATVVAALLHDLGHLLAPGGDTAEQDDLHQYMAIPFLRGLLPDAVLEPIRLHVDAKRYLCTMEPGYWETLSPASQHSLVLQGGAFTPKEAMQFAAQPFAQEAIRLRRYDDHAKVPGLVTPPLGYYMALVQRLAPVPAAVAAA
>2755875400
MALTLEDIARLLVTRGVNQYGEAVSQLEHALQCAQWAEKSGETPATVVAALLHDLGHLLAPGGDTAEQDDLHQYMAIPFLRGLLPDAVLEPIRLHVDAKRYLCTMEPGYWETLSPASQHSLVLQGGAFTPKEAMQFAAQPFAQEAIRLRRYDDHAKVPGLVTPPLGYYMALVQRLAPVPAAVAAA
>2709942440
MALNLEDIAHLLATRGVNQYGEAVSQLEHALQCAQWAEKSGETPATVVAALLHDLGHLLAPGGDTAEQDDLHQYMAIPFLRGLLPDAVLEPIRLHVDAKRYLCTMEPGYWETLSPASQHSLVLQGGPFTPKEAMQFAAQPFAQEAIRLRRYDDHAKVPGLVTPPLGYYMALVQRLAPAPAAIAAA
>2760283893
MALNLEDIAHLLVTRGVNQYGEAVSQLEHALQCAQWAEKSGETPATVVAALLHDLGHLLAPGGDTAEQDDLHQYMAIPFLRGLLPDAVLEPIRLHVDAKRYLCTMEPGYWETLSPASQHSLVLQGGPFTPKEAMQFAAQPFAQEAIRLRRYDDHAKVPGLVTPPLGYYMALVQRLAPVPAAVAAA
>2639752541
MALNLEDIARLLATRGVNQYGEAVSQLEHALQCAQWAEKSGETPATVVAALLHDLGHLLAPGGDTAEQDDLHQYMAIPFLRGLLPDAVLEPIRLHVDAKRYLCTMEPGYWETLSPASQHSLVLQGGPFTPKEAMQFAAQPFAQEAIRLRRYDDHAKVPGLVTPPLGYYMALVQRLVPVPATVAAA
>2834742430
MALSLEDIAHLLATRGVNQYGEAVSQLEHALQCAQWAEKSGETPATVAAALLHDLGHLLAPGGDTAEQDDLHQYMALPFLRGLLPDAVLEPIRLHVDAKRYLCTMEPGYWETLSPASQHSLVLQGGPFTPKEAMQFAAQPFAQEAIRLRRYDDHAKVPGLVTPPLGYYMALVQRLVPVPAAVVAA
>2727999108
MALNLEDIAHLLATRGVNQYGEAVSQLEHALQCAQWAEKSGETPATVVAALLHDLGHLLAPGGDSAEQDDLHQYMAIPFLRGLLPDAVLEPIRLHVDAKRYLCTMEPGYWETLSPASQHSLVLQGGPFTPKEAMQFAAQPFAQEAIRLRRYDDHAKVPGLVTPPLGYYMALVQRLVPVPAAVAAA
>2714350181
MALSLEDIAHLLATRGVNQYGEAVSQLEHALQCAQWAEKSGETPATVVAALLHDLGHLLAPGGDTAEQDDLHQYMAIPFLRGLLPDAVLEPIRLHVDAKRYLCTMEPGYWETLSPASQHSLVLQGGPFTPKEAMQFAAQPFAQEAIRLRRYDDHAKVPGLVTPPLGYYMALVQRLVPVPAAVAAA
>2569402665
MNLTPDEIQSLYETYGASLYDGEAVTQLEHALQAASQAESEGAPDTLIAAALLHDLGHILQDRDNAFPAADHRHQLAVVPFLQRDFPDAMIEPIKLHVDAKRCLCALDASYFSTLSPASVHSLELQGGIFSETQVAEFEQRPHAQAALRLRRWDDLAKVPHRSTPDLAHFMRYVHQVYQPTLAATTK
>2551253734
MSLTPDDIQSLYERYGASLYDGEAVTQLEHALQAACLAEADNAPDSLVAAALLHDLGHILQKRDNAFPDIDHRHQLAAVPFLASGFPDSVIEPVKMHVDAKRCLCTIDPGYFSTLSPASVHSLGLQGGPFSQAQVEQFRQRPYAEDALRLRRWDDLAKVPQRTTPDLAHFMRYVTKLYQPVAPGM
>2775354408
MALTPEDIQSLYEHYGASLYDGEAVTQLEHALQAACLAEAGRAPDSLIAAALLHDLGHILQERDNAFPGVDHRHQLAAVPFLEPGFPDSVIEPVKMHVDAKRCLCAIDPDYFGTLSPASVHSLGLQGGKFSQAEVEQFRQRPYAQDALRLRRWDDLAKVPQRTTPDLAHFMHYVKKVLRN
>2806274172
MPLTPEDIQSLYEQYGASLYDGEAVTQLEHALQAACLAEAENAPDSLVAAALLHDLGHILQERDNAFPGVDHRHQLAAVPFLQPGFPDAVIEPVKMHVDAKRCLCAIDPDYFGTLSPASVHSLGLQGGPFSQVQVEQFQQRPHAQDALRLRRWDDLAKVPQRTTPDLAHFMRYVKKVLTT
>2526404788
MALELEDIRALFDAYGSRAYGKEAVTQLEHALQTAHLGEAEGAEQELIVAAFLHDLGHLISKEEGAPSSFGTDDLHQYVALPFLRPVLPSAVVDPIGLHVEAKRCLCAIDPTYRAKLSPLSIHTLKLQGGIYTKEEADSFQHRPFALDAMRLRRWDDAAKVPGVKTPPFEHYFSMLSKIYAQHRETRAA
>2802766609
MALELEDIRALFDAYGSRAYGEAVTQLEHALQTAHLGEAEGAEQELIVAAFLHDLGHLIQHEEGAPSSDDGSDDLHQYVALPFLRPVLPSAVVDPIGLHVEAKRCLCAIDPTYRAKLSPLSIHTLKLQGGIYTKEEADSFQHRPFALDAMRLRRWDDAAKVPGVKTPPFEHYFSMLSKIYAQHRETRAA
>2704253287
MALELEDIRALFDAYGSRAYGKEAVTQLEHALQTAHLGESEGAEQELIVAAFLHDLGHLISKEEGAPSSFGTDDLHQYVALPFLRPVLPSAVVDPIGLHVEAKRCLCAIDPTYRAKLSPLSIHTLKLQGGIYTKEEADAFQHRPFALDAMRLRRWDDAAKVPGVKTPPFEHYFSMLSQIYAQHSEMRAA
>2707096888
MALELEDIRALFDAYGSRAYGEAVTQLEHALQTAHLGESEGAEQELIVAAFLHDLGHLIHHEEGAPSSDDGSDDLHQYVALPFLRPVLPSAVVDPIGLHVEAKRCLCAIDPTYRAKLSPLSIHTLKLQGGIYTKEEADAFQHRPFALDAMRLRRWDDAAKVPGVKTPPFEHYFSMLSQIYAQHSEMRAA
>2523785203
MAIELEDIRTLFETYGPRSYGSEAVTQLEHALQSAYLGEQEGASKELVVAAFLHDLGHMLNKGRDADATRKNDDLHQFVALPFLRPVFPGAVVEPIGLHVEAKRCLCAIDPSYHAGLSPQSVRSLEQQGGIHTPEQAAEFQQKPFAADALRLRRWDDLAKVPGASTPPFEHYFSMVSELYGRQSSVA
>2554665773
MAIELNDIHSLFEIYGPRSYGSEAVTQMEHALQSAYLGEQEGASKELVVAAFLHDLGHMLNRRGDTETTRKNDDLHQFVALPFLRPVFPSAVVEPIGMHVEAKRCLCAIDPAYHAGLSPQSVRSLEQQGGIHTPEQAAEFQQKPFAADALRLRRWDDLAKVPGAPTPPFEHYFAMVTELYGRQSTVA
>2841506824
MAIELNDIHSLFEIYGPRSYGEAVTQMEHALQSAYLGEQEGASKELVVAAFLHDLGHMLNKRGDTETTRKNDDLHQFVALPFLRPVFPSAVVEPIGMHVEAKRCLCAIDPAYQGGLSPQSVRSLEQQGGIHTPEQAAEFQQKPFAADALRLRRWDDLAKVPGAPTPPFEHYFAMVTELYGRQSTVA
>2619621192
MNRIETLFLDSGDLQYSGEGVSQLEHALQTAMLALEAEATTELITAALLHDIGHLLNKKGETPSAHGIDDQHQFFAAHFLKEIFPVSVCSPIRLHVDAKRALCALDHAYYEKLSEDSKRSLILQGGIFNDSQLDTFLNTPYSKDAIELRRWDDLAKVSGKKTLSLNYFLDCASTIIL
>2517865508
MALSIADIHLLFNRRGEEYYGAEGVSQREHALQCAELAERAGASAALITAALLHDLGHLVHEMGDDPAAEGVDDVHQFLALPFLRPLFDHDVLEPIRLHVDAKRYLCAVQPGYRGMLSFASQRSLNLQGGTMTQAAAAEFIAQPYAADAVRLRQWDDLAKVPGKPTPSLEHYLAIAATATRIIPA
>2691380515
MALSLSDIERVFLERGHRAYDGEPVSHLTHALQTATLAEQNGATPELVAACLLHDLGHLLADHPDTPTLAGIDDKHQYFVLPFLRGLFGSGVLEPIRLHVEAKRYLSFVEPGYLQLLSEDSRRSLALQGGSFDAVQATDFAALPGAPDAIRLRRWDDMAKSPAMPTGSLDYFLGVAEGIVAHR
>2765722782
MALSLCDIERVFLERGHRAYDGEPVSHLRHALQTATLAEQAGAGAELVTACLLHDLGHLLADHPDTPTLQGIDDKHQYFVLPFLRGLFGSEVLEPIRLHVEAKRYLGFVEPGYLTRLSPDSRRSLILQGGSFDADQATEFAALPGAPDAIRLRRWDDQAKSADMRTEPLEHFLMVAESV
>2586285427
MPLSLHDIEDLFLQRGHRSYDGEPVSHLRHALQTATLAERHGATPHLITACLLHDLGHLLADETGTPTQRGIDDKHQYFVQPFLRGLFDNRVLDPIRLHVEAKRYLCYLDPGYAAGLSPDSRRSLALQGGSFDASQAVEFASLRGAPDAIRLRRWDDQAKCPDMQTEPLAYFLEIAESISTRAYA
>2640885087
MPLSLHDIEDLFLQRGHRSYDGEPVSHLRHALQTATLAERHGATPHLITACLLHDLGHLLADETGTPTQRGIDDKHQYFVQPFLRGLFDNRVLDPIRLHVEAKRYLCCLDPGYAAGLSPDSRRSLALQGGSFDASQAVEFASLRGAPDAIRLRRWDDQAKCPDMQTEPLGYFLEIAESISTRAYA
>2765659540
MPLSLYDIEHIFLERGHRSYDGEPVSHLKHALQTATLAEQNGAPAALITACLLHDLGHLIADDPDTPTLRGVDDKHQYFVLPFLRGLFDAQVLEPIRLHVEAKRYLCYVEPGYAMMLSDDSRRSLRLQGGAFEAGQALDFASLPGAPDAIKLRRWDDQAKSPGMVTGSLVHFLELAESISKRARLAAVS
>2765700592
MPLSLYDIEHLFLERGHRAYDGEPVSHLKHALQTATLAEQAGASPQLVTASLLHDLGHLIAEDKDTPTLRGIDDKHQYFVLPFLRGLFDAQVLEPIRLHVEAKRYLCYVEPGYAMMLSEDSRRSLRLQGGAFDAGQAMDFAGLPGAPDAIKLRRWDDQAKAPGMVTGSLVHFLEVAESISKRARLMAVG
>641722939
MPLSLHDIEQIFLERGHRAYDGEPVGHLKHALQTATLAENSGASAHLITACLLHDLGHLIADHPETPTLRGLDDKHQYFVLPFLRGLFDARVLDAIRLHVEAKRYLCYIEPDYPLMLSDDSRRSLKLQGGSFDASQALEFAAMQGAADAIRLRRWDDQAKSPGMATGSLGHFLALADSISLRPKLTAML
>2580094322
MPLSLYDIEQVFLERGHRIYDGEPVSHLKHALQTATLAEQAGASAHLVTACLLHDLGHLIADHPETPTLRGVDDKHQYFVLPFLRGLFGARVLDPIRLHVEAKRYLCYVEPDYALMLSEDSRRSLNLQGGSFDAGQAMDFAALPGAPDAIRLRRWDDLAKSPNMTTGSLAHFLELASSVSERPRLIAA
>2725750730
MPLSLYDIEQVFLERGHRIYDGEPVSHLKHALQTATLAEQAGAPAHLVTACLLHDLGHLIADHPETPTLRGVDDKHQYFVLPFLRGLFGARVLDPIRLHVEAKRYLCYVEPEYALMLTEDSRRSLNLQGGCFDAGQAMDFAALPGAPDAIRLRRWDDLAKAPTMATGSLGHFLDLASSVSERRRLIAA
>2630381738
MPLSLYDIEQIFLERGHRSYDCEPVSHLKHALQTATLAEQAGASAHLVTACLLHDLGHLIADHPGTPTLRGVDDKHQYFVLPFLRGLFDTRVLDPICLHVEAKRYLCYVEADYACTLSEDSRRSLNLQGGSFDAAQAMDFASLPGAADAIRLRRWDDQAKSPTMITGSLAHFLQLAAGISERHKLLAA
>2765667622
MPLSLYDIEHIFLERGHRSYDGEPVSHLKHALQTATLAEQAGASAHLVTACLLHDLGHLIADHPDTPTLRGVDDKHQYFVLPFLRGLFDARVLDPIRLHVEAKRYLCYVEADYVSTLSEDSRRSLNLQGGSFDAAQAMDFASLPGAPDAIRLRRWDDKAKSPTMSTGSLAHFLAVAASISERHKLLAA
>2765683872
MAFTLQDIERLFLERGHRAYDGEPVTQLQHALQTAALAEEAGATPQLITACLLHDLGHLIADHPATPTLRGLDDKHQYFVLPFLRGLFGAAVLDPIRLHVEAKRYLCFVEPEYETMLSADSRRSLALQGGSFDAGQAVDFASMPGAPDAIRLRRWDDMAKSPDRLTEPLDYYLDIAERVSGRARLAAVW
>637109529
MALTLQDIEQIFLERGHRAYDGEPVSHLKHALQTATLAEQGGAGPHLITASLLHDLGHLIAAHPGTPSLRGLDDKHQYFVLPFLRGLFGNAVLDPIRLHVEAKRYLCFVEPAYATRLSADSRRSLTLQGGSFDTGQAVDFASMPGAPDAIRLRRWDDQAKQPGMQTGSLTHFLEIAEGVAGRAKVAAIW
>2547938207
MALTLQDIEQIFLERGHRAYDGEPVSHLKHALQTATLAEQGGAGPHLITASLLHDLGHLIAAHPGTPSLRGLDDKHQYFVLPFLRGLFGNAVLDPIRLHVEAKRYLCFVEPAYATRLSADSRRSLTLQGGSFDAGQAVDFASMPGAPDAIRLRRWDDQAKQPGMQTGSLTHFLEIAEGVAGRAKLAAIW
>2719017005
MALTLQDIEQIFLERGHRAYDGEPVSHLKHALQAATLAEQGGAGPHLITASLLHDLGHLIAAHPGTPSLRGLDDKHQYFVLPFLRGLFGNAVLDPIRLHVEAKRYLCFVEPAYATRLSADSRRSLTLQGGSFDAGQAVDFASMPGAPDAIRLRRWDDQAKQPGMRTGSLTHFLEIAEGVAGHAKAAAIW
>2765644588
MALTLQDIEQIFLERGHRAYDGEPVSHLKHALQAATLAEQGGAGPHLITASLLHDLGHLIAAHPGTPSLRGLDDKHQYFVLPFLRGLFGNAVLDPIRLHVEAKRYLCFVEPAYATRLSADSRRSLALQGGSFDAGQAVDFASMPGAPDAIRLRRWDDQAKQPGMRTGSLTHFLEIAEGVAGHVKAAAIW
>2791368189
MALTLQDIEQLFLERGHRSYDGESVSHLRHALQTAALAERHHAGPELITACLLHDLGHLIADRPGTPTLRGLDDKHQYFVLPFLRGLFGPGVLEPIRLHVEAKRYLCYLEPHYEASLSEDSKRSLALQGGSFDAGQALDFASLPGAPDAIRLRRWDDMAKVPGLITPSLEHYLEIAESVSTRAKLAAIH
>2792689608
MALTLQDIEQIFLERGHRSYDGESVSHLRHALQTAALAERNGAGPHLITACLLHDLGHLIADRPGTPTLRGIDDKHQYFVLPFLRGLFGPPVLEPIRLHVEAKRYLCYVEPHYEASLSEDSRRSLALQGGSFDAGQAVDFASLRGAPDAIRLRRWDDQAKVPGLATPPLDHFLEIAEAASERVKLTAAW
>2650820045
MALTLNDIENLFLERGHRSYHGESVSHLRHALQTAWLAEKNGAGPHLITACLLHDLGHLIADHPGTPTLRGIDDKHQYFVLPFLRGLFGPAVLDPIRLHVEAKRYLCYVEPHYEASLSADSRRSLALQGGSFDAGQAVDFASMPGAPDAIRLRRWDDMAKVPGLATPPLDHFLEIAESVSGRVKLAAVW
>2684438638
MALTLQDIEQIFLERGHRSYDGESVSHLRHALQTATLAERHGANAHLITACLLHDLGHLIADRPGTPTLRGLDDKHQYFVLPFLRGLFSAAVLDPIRLHVEAKRYLCYVEPQYEATLSEDSRRSLALQGGSFDAGQAVDFASMPGAPDAIRLRRWDDMAKVPGLATPPLDHFLEIAESVSGRVKLAAVW
>2514498527
MALTLQDIEQLFLERGHRSYHGESVSHLRHALQTAALAERHGANAHLITASLLHDLGHLIADRPGTPTLRGIDDKHQYFVLPFLRGLFSAAVLDPIRLHVEAKRYLCYVEPQYEASLSEDSRRSLALQGGSFDAGQAVDFASMPGAPDAIRLRRWDDMAKVPGLATPSLDHFLEIAESVSGRVKLAAVW
>2814443438
MALTLQDIEQIFLERGHRSYHGESVSHLRHALQTAALAERNGAGPHLITACLLHDLGHLIADRPGTPTLRGIDDKHQYFVLPFLRGLFGPEVLDPIRLHVEAKRYLCYMEPQYEASLSEDSKRSLALQGGGFDAGQAVDFASVPGAPDAIRLRRWDDMAKVPGLATPSLDHFLEIAEGVSARVRLAAVW
>2619456430
MALTLQDIEQIFLERGHRSYHGESVSHLRHALQTAALAERNGAGPHLITACLLHDLGHLIADRPGTPTLRGIDDKHQYFVLPFLRGLFSPAVLNPIRLHVEAKRYLCYVEPQYEASLSEDSKRSLALQGGSFDAGQAVDFASMPGAPDAIRLRRWDDMAKVPGLATPSLDHFLEIAESVSGRVKLAAIW
>2844503250
MALTLQDIEQIFLERGHRSYHGESVSHLRHALQTAALAERNGAGPHLITACLLHDLGHLIADRPGTPTLRGIDDKHQYFVLPFLRGLFSPAVLDPIRLHVEAKRYLCYMEPQYEASLSEDSKRSLALQGGSFDAGQAVDFASMPGAPDAIRLRRWDDMAKVPGLATPSLDHFLEIAESVSGRVKLAAVW
>649712453
MALTLQDIEQIFLERGHRSYDGESVSHLRHALQTAALAERHGAGAHLITASLLHDLGHLIADRPGTPTLRGLDDKHQYFVLPFLRGLFGPAVLDPIRLHVEAKRYLCYVEPQYEASLSEDSKRSLALQGGSFDAGQAVDFASMPGAPDAIRLRRWDDMAKVPGLATPPLDHFLEIAESVSGRVKLAAIW
>2644122373
MALTLQDIEQLFLERGHRSYHGESVSHLRHALQTAALAERHGANAPLITACLLHDLGHLIADRPGTPTLRGIDDKHQYFVLPFLRGLFSSAVLDPIRLHVEAKRYLCYVEPHYEASLSEDSKRSLALQGGSFDAGQAVDFASMPGAPDAIRLRRWDDMAKVPGLATPPLDHFLEIAESVSSRVKLAAVW
>2633052694
MALTLQDIEQIFLERGHRSYDGESVSHLRHALQTAALAERNGAGAHLITASLLHDLGHLIADRPGTPTLRGIDDKHQYFVLPFLRGLFSSAVLDPIRLHVEAKRYLCYVEPQYEASLSEDSKRSLALQGGSFDASQAVEFASMPGAPDAIRLRRWDDMAKVPGLATPPLDHFLEIAESISGRVKLAAIW
>2633348925
MALTLQDIEQIFLERGHRSYHGESVSHLRHALQTASLAERHGASAHLITASLLHDLGHLIADRPGTPTLRGIDDKHQYFVLPFLRGLFSSAVLDPIRLHVEAKRYLCYVEPQYEASLSEDSKRSLALQGGSFDASQAVDFASMPGAPDAIRLRRWDDMAKVPGLATPPLDHFLEIAESVSGRVKLAAIW
>2839279601
MALTLQDIEQIFLERGHRSYDGESVSHLRHALQTAALAERHGASAHLITASLLHDLGHLIADRPGTPTLRGIDDKHQYFVLPFLRGLFSSAVLDPIRLHVEAKRYLCYVEPQYEASLSEDSKRSLALQGGSFDASQAVEFASMPGAPDAIRLRRWDDMAKVPGLATPPLDHFLEIAESVSGRVKLAAIW
>2654807057
MALTLQDIEQIFLERGHRSYHGESVSHLRHALQTASLAERHGANASLITACLLHDLGHLIADRPGTPTLRGVDDKHQYFVLPFLRGLFSSAVLDPIRLHVEAKRYLCYVEPQYEASLSEDSKRSLALQGGSFDAGQAVDFASMPGAPDAIRLRRWDDMAKVPGLATPPLDHFLEIAESVSGRIKLAAIW
>2791360191
MALTLQDIEQIFLERGHRSYHGESVSHLRHALQTAALAERHGANAQLITACLLHDLGHLIADQPGTPTLRGIDDKHQYFVLPFLRGLFSSAVLDPIRLHVEAKRYLCYVEPQYEASLSEDSKRSLALQGGSFDAGQAVDFASMPGAPDAIRLRRWDDMAKVPGLATPPLDHFLEIAESVSGRVKLAAIW
>2516413289
MALTLQDIEQIFLERGHRSYHGESVSHLRHALQTAALAERNGANAQLITACLLHDLGHLIADRPGTPTLRGIDDKHQYFVLPFLRGLFSSAVLDPIRLHVEAKRYLCYVEPQYEASLSEDSKRSLALQGGSFDAGQAVDFASMPGAPDAIRLRRWDDMAKVPGLATPPLDHFLEIAESVSGRVKLAAIW
>2584244667
MALTLQDIEQLFLERGHRSYHGESVSHLRHALQTAALAERNGANAPLITACLLHDLGHLIADHPGTPTLRGVDDKHQYFVLPFLRGLFSSAVLDPIRLHVEAKRYLCYVEPQYEASLSQDSKRSLALQGGSFDAGQAVDFASMPGAPDAIRLRRWDDMAKVPGLATPPLDHFLEIAESVSGRVKLAAVW
>2669056395
MALTLQDIEQLFLERGHRSYHGESVSHLRHALQTAALAERHGANAQLITACLLHDLGHLIADHPDTPTLRGIDDKHQYFVLPFLRGLFSSAVLDPIRLHVEAKRYLCYVEPQYEATLSEDSKRSLALQGGSFDAGQAVDFASMPGAPDAIRLRRWDDMAKVPGLATPPLDHFLEIAESVSGRVKLAAVW
>2745739287
MALTLQDIEQLFLERGHRSYHGESVSHLRHALQTATLAERHGANAPLITACLLHDLGHLIADHPDTPTLRGIDDKHQYFVLPFLRGLFSSAVLDPIRLHVEAKRYLCYVEPQYEASLSEDSKRSLALQGGSFDAGQAVDFASMPGAPDAIRLRRWDDMAKMPGLATPPLDHFLEIAESVSGRVKLAAVW
>2555607673
MALTLQDIEQLFLERGHRSYHGESVSHLRHALQTATLAERNGANAQLITACLLHDLGHLIADHPDTPTLRGIDDKHQYFVLPFLRGLFSSAVLDPIRLHVEAKRYLCYVEPQYEASLSEDSKRSLALQGGSFDAGQAVDFASMPGAPDAIRLRRWDDMAKVPGLATPPLDHFLEIAESVSGRVKLAAVW
>2695699993
MALTLQDIEQLFLERGHRSYHGESVSHLRHALQTATLAERHGANAQLITACLLHDLGHLIADHPDTPTLRGIDDKHQYFVLPFLRGLFSSAVLDPIRLHVEAKRYLCYVEPQYEASLSEDSKRSLALQGGSFDAGQAVDFASMPGAPDAIRLRRWDDMAKVPGLTTPPLDHFLEIAESVSGRVKLAAVW
>2719379228
MALTLQDIEQLFLERGHRSYHGESVSHLRHALQTATLAERHGANAHLITACLLHDLGHLIADHPDTPTLRGIDDKHQYFVLPFLRGLFSSAVLDPIRLHVEAKRYLCYVEPQYEASLSEDSKRSLALQGGSFDAGQAVDFASMPGAPDAIRLRRWDDMAKVPGLATPPLDHFLEIAESVSGRVKLAAVW
>2643862037
MALTLQEIEQLFLERGHRSYHGESVSHLRHALQTATLAEQNGANAHLITACLLHDLGHLIADRPGTPTLRGIDDKHQYFVLPFLRGLFSAAVLDPIRLHVEAKRYLCYVEPQYEARLSEDSRRSLALQGGSFDAGQAVDFASMPGAPDAIRLRRWDDMAKVPGLATPPLDHFLEIAETVSGRVKLAAVW
>2792682605
MALTLQDIEQLFLERGHRSYDGESVSHLRHALQTAALAEQHGANAHLITACLLHDLGHLIADRPGTPSLRGIDDKHQYFVLPFLRGLFSSAVLDPIRLHVEAKRYLCYVEPQYEARLSDDSRRSLALQGGSFDAGQAVDFASMPGAPDAIRLRRWDDMAKVPGLATPPLDHFLEIAETVSGRVKLAAVW
>2746134580
MALTLQDIEQLFLERGHRSYDGESVSHLRHALQTAALAEQHGANAHLITACLLHDLGHLIADRPGTPTLRGIDDKHQYFVLPFLRGLFSSAVLDPIRLHVEAKRYLCYVEPQYEARLSDDSRRSLALQGGSFDAGQAVDFASMPGAPDAIRLRRWDDMAKVPGLATPPLDHFLEIAESVSGRVKLAAVW
>2809031755
MALTLQDIEQLFLERGHRSYDGESVSHLRHALQTAALAEQHGAKAHLITACLLHDLGHLIADRPGTPTLRGIDDKHQYFVLPFLRGLFSSAVLDPIRLHVEAKRYLCYVEPQYEAKLSDDSRRSLALQGGSFDAGQAVDFASMPGAPDAIRLRRWDDMAKVPGLPTPPLDHFLEIAESVSGRVKLAAVW
>2851239320
MLTIEQICNLFDEKGHRAYTGEPVTQLEHALQSATMAQQSGASSALVCAALLHDLGHLINDQGETPTERGIDDLHQYQVLPFLRGLFPDAVLEPIRLHVDAKRYICATDFEYALHLSPDSKRSLQLQGGIFTPEQATQFIGKPFAEDAIRLRRWDDLAKVAGMETPSLASFVPVMRACACS
>2806035718
MLTIEMICRLFEQGGGRIYAGEQVTQLEHALQTATLAQKAGADIELVCAALLHDLGHLVNDKGDTPTARGIDDLHQYCMLPLMRHLFGPAVLEPIKLHVEAKRYLCAVDFEYLLHLSPDSRRSLHLQGGVFNPTEVSEFLRKPYAQDALKLRAWDDRAKVPGMKTPTLAEFVPLMGACAARKQSSELA
>2839089723
MLTIEQICHLFEKGGDRTYAGEPVTQLEHALQSAALAQQAGADVELVCAALLHDLGHLVNDKGDTPTARGIDDLHQYCMLPLLRKLFRPAVLEPIRLHVEAKRYLCAIDFEYLLHLSADSRRSLHLQGGVFTPEQAAEFSRKPFAQDALRLRAWDDRAKMARMKTPALSEFVPVMQTCAALKAAEQPQ
>2861622089
MLSIPEICKLFEDEGDAMYSGEPVSQREHALQTATLADQAGATPELICAALLHDLGHLLNAQGATPSERGIDDTHQYFAIPYLRGLFSPAVLEPIRLHVDAKRYLCATDMGYFEKLSEDSKRSLALQGGVFSADAASTFIAQPFAADAVSLRLWDDLAKEAGFVTPAMPYFAALMSECLNS
>2655276778
MISIPEICHLFESGGHTMYSGEPVTQLQHALQSATLAEQAGASPELICAALLHDLGHLLNPQGETPSARGIDDTHQYFALPYLRGLFSAAVLEPIRLHVDAKRYLCATDAAYYDRLSADSKRSLMLQGGIFNESDAAAFIARPHAADAVRLRLWDDLAKDAAMVTPDLPYFTALMKTCALPATATAGA
>2628878527
MYSGEPVNQLQHALQSATLAEQDGALPELVCAALLHDLGHLLNPQGETPSARGVDDTHQYFAIPYLRGLFSSAVLEPIRLHVDAKRYLCATDAGYWGRLSEDSKRSLELQGGIFSATDAEQFISRPYAADAVRLRLWDDQAKVDGMATPDLQYFSKLMNACKVDPSQAGVA
>2674584243
MLTIAQICDLFDQGGHQMYSGEPVNQLEHALQSAALAEQAGAAPELVCAALLHDLGHLLNPQGETPSARGVDDTHQYFAIPYLRGLFSAAVLEPIRLHVDAKRYLCATDTAYWGRLSEDSKRSLELQGGVFSAADAAEFIARPYAPDAVRLRLWDDQAKVEGMATPGLPHFAKLMSVCSLALV
>2686681401
MLTVVQICDLFEQGGHEMYSGEPVNQLEHALQSATLAEQAGATPELVCAALLHDLGHLLNPQGETPSARGVDDTHQYFAIPYLRGLFGPAVLEPVRLHVDAKRYLCATDAAYWGRLSEDSKRSLELQGGVFSAADAAQFIARPYAADAVRLRLWDDQAKVAGMPTPDLQHFSRLLSSCTLGSHGLL
>2676230630
MLTIAQICDLFEQGGHEMYSGEPVNQLQHALQSATLAEQAGADTELVCAALLHDLGHLLNPQGETPSARGVDDTHQYFAIPYLRGLFSAAVLEPIRLHVDAKRYLCATDAAYWGRLSEDSKRSLELQGGVFSAADAAQFIARPYAADAVSLRLWDDQAKVAGMQTPDLQHFSRLMSACVRT
>2827217391
MLTIAQICDLFEQGGHEMYSGEPVNQLEHALQSATLAEQAGATDELVCAALLHDLGHLLNPQGETPSARGVDDTHQYFAIPYLRGLFSPAVLEPIRLHVDAKRYLCATDAAYWGRLSEDSKRSLELQGGVFSAADAAQFIARPYAADAVRLRLWDDQAKVADMQTPDLQHFSRLMSACALATA
>2752385222
MLTIPQICELFERGGHQMYSGEPVNQLEHALQSATLAEQAGAQPELVCAALLHDLGHLLNPQGETPSARGVDDTHQYFAIPYLRGLFGPAVLEPIRLHVDAKRYLCATDAGYRERLSEDSKRSLELQGGVFSSADAAQFIARPYAADAVSLRQWDDQAKVEGMATPDLQYFFKLMSACALVAA
>2677208097
MLTIPQICELFERGGHQMYSGEPVNQLEHALQSATLAEQAGAQPELVCAALLHDLGHLLNPQGETPSARGVDDTHQYFAIPYLRGLFGPAVLEPIRLHVDAKRYLCATDAGYRERLSEDSKRSLELQGGVFSAADAAQFIARPYAADAVSLRLWDDQAKMEGMATPGLPHFSTLMSACVTA
>651045133
MLTIPQICELFERGGHQMYSGEPVNQLEHALQSATLAEQAGAQPELVCAALLHDLGHLLNPQGETPSARGVDDTHQYFAIPYLRGLFSPAVLEPIRLHVDAKRYLCATDAGYWSRLSEDSKRSLELQGGVFSAAEAAQFIARPYAADAVSLRLWDDQAKMEGMATPGLPHFSTLMSACVTA
>2609808125
MLTIPQICELFERGGHQMYSGEPVSQLEHALQSATLAEQAGAAPELVCAALLHDLGHLLNPQGETPSARGVDDTHQYFAIPHLRGLFSPAVLEPIRLHVDAKRYLCATDAGYWNRLSEDSKRSLELQGGVFSAADAAQFIARPYAADAVSLRLWDDQAKVKGMATPGLQYFFKLMSACALAAA
>2819544619
MLTIPQICELFERGGHQMYSGEPVSQLEHALQSATLAEQAGAAPELVCAALLHDLGHLLNPQGETPSARGVDDTHQYFAIPYLRGLFSPAVLEPIRLHVDAKRYLCATDTGYWSRLSEDSRRSLELQGGVFSAADAAQFIARPYAADAVSLRLWDDQAKVKGMATPGLQHFSRLMLACALGRA
>2609804382
MLTIPQICALFERGGHQMYSGEPVNQLQHALQSATLAEQAGAEPELVCAALLHDLGHLLNPQGETPSARGVDDTHQYFAIPYLRGLFRPAVLEPIRLHVDAKRYLCATDSAYRERLSEDSKRSLELQGGVFSAADAAQFIARPYAADALSLRLWDDQAKVEGKATPDLRHFSKLMSACALATA
>2609801831
MLTIPQICELFDRGGHEMYSGEPVNQLQHALQSATLAEQAGAEPELVCAALLHDLGHLLNPQGETPSARGVDDTHQYFAIPYLRGLFSPAVLEPIRLHVDAKRYLCATDSAYWGRLSEDSKRSLELQGGVFSTADAAKFIARPYAADAVSLRLWDDQAKVDGMATPDLQHFSKLMSACVTT
>2609815555
MLTIPQICELFDRGGHEMYSGEPVNQLQHALQSATLAEQAGAEPELVCAALLHDLGHLLNPQGETPSARGVDDTHQYFAIPYLRGLFSPAVLEPIRLHVDAKRYLCATDSAYWARLSEDSKRSLELQGGVFSDADAAKFIARPYAADAVSLRLWDDQAKVEGMATPDLQHFSKMMSACVTA
>2723242999
MALQLPDIEKLFRDHGNLEYSGEGVTQLEHALQCAQLAESEGASDALVAAAFLHDLGHLLNPQGETPTARGIDDQHQYFAIPFIRPLFPPAVIEPIRLHVDAKRALCALEPGYYDALSEDSKRSLALQGGTYAPGEAEAFAAKPYARDAMRLRRWDDAAKVRGRETPPLRHYLDIVQRCVNA
>2766166342
MAFNLEDIRSLFRSHGSLAYSGEPVTQLEHALQCGTLAQAEGAHDHLVCAAFLHDLGHLLAHRANGPADHDADDLHQYCILPFLRLVLPDAVLEPIRLHVDAKRYLCLIDAEYLSRLSADSVRSLRLQGGIFSRTEAVEFMRKPFAEDALRLRRWDDTAKQAGYETPPLEHFIEVVARVMNSHEKKVTA
>2754522828
MALNLEDIRSLFQLHGSLAYSGEPVTQLEHALQCGTLAQAEGAHDHLVCAAFLHDLGHLLVHRANGPADHDVDDVHQYCVLPFLRPVLPDAVLEPIRLHVDAKRYLCLIDAEYASRLSADSVRSLRLQGGIFSRDEAIAFMRKPFAEEALRLRRWDDEAKQAGYETPPLEHFIEVVARVMNSHEKKATA
>2726874682
MSLSLADIRHLFGRHGGMAYSGEPITQLQHALQTAALAEEAGAGDALVAASLLHDIGHLLNLQGDTPSTRGIDDLHQYYALPFLRPLFGDAVLEPIRLHVDAKRCLCAMDAEYVDKLSADSVRSLKLQGGVFDEKQAGAFMSKPYSHDALALRRWDDLAKSPTRKTPSIDHYMTVVRRVVSG
>2654669816
VALTLDDIRTLFEHKGGTAYSGEPVTQLEHALQSAQLAEDEHAGDALVTAALLHDLGHLLNEQGETPTARGIDDLHQYYALPFLRSLFPDAVLEPIRLHVDAKRCLCAIEPGYARALSEDSVRSLALQGGIYSEADARAFMQRPYAEDAVRLRRWDDGAKLAGGVTKSLDHFMAIASRVVSR
>2577227433
VALTLDDIRTLFEHKGGTAYSGEPVTQLEHALQSAQLAEDEHAGDALVTAALLHDLGHLLNEQGETPTARGIDDLHQYYALPFLRSLFPDAVLEPIRLHVDAKRCLCAIEPGYARALSEDSVRSLALQGGIYSEADARAFMQRPYAEDAVRLRRWDDGAKRAGGVTKSLDHFMTIASRVVSR
>2651297823
VALTLDDIRALFEHKGGTAYSGEPVTQLEHALQSAQLAEDEHAGDALVTAALLHDLGHLLNEQGETPTARGIDDLHQYYALPFLRSLFPDAVLEPIRLHVDAKRCLCAIEPAYARALSEDSVRSLALQGGIYSEADARAFMQRPYAEDAVRLRRWDDGAKRAGGVTKSLDHFMTIASRVVSR
>2553304842
VALTLDDIRTLFEHKGGTAYSGEPVTQLEHALQSAQLAEDEHAGDALVTAALLHDLGHLLNEQGETPTVRGIDDLHQYYALPFLRSLFPAAVLEPIRLHVDAKRCLCAIEPGYARALSEDSVRSLALQGGIYSEADARAFMQRPYAEDAIRLRRWDDGAKRAGGVTKSLDHFMTIASRVARVSR
>650773173
MALTLDDIRTLFEHKGGTAYSGEPVTQLEHALQSAQLAEDEHAGDALVTAALLHDLGHLLNEQGETPTVRGIDDLHQYYALPFLRSLFPAVVLEPIRLHVDAKRCLCAIEPGYARALSEDSVRSLALQGGIYSEADARAFMQRPYAEDAIRLRRWDDGAKRAGGVTKSLDHFMTIASRVVSR
>2553126773
VALTLADIRALFEQRGATAYSGEPVTQLEHALQSAQLAEEEEAGDVLVTAALLHDLGHLLNEQGETPSARGIDDLHQYYALPFLRGLFPDAVLEPIRLHVDAKRCLCAIEPGYARMLSEDSVRSLTLQGGAYHEDEARAFLLRPYAADAVRLRRWDDGAKLAGGVTQSLDHFLRIASCVVRA
>2823430715
VALTLADIRALFEQRGATAYSGEPVTQLEHALQSAQLAEEDEAGDALVTAALLHDLGHLLNEQGETPSARGIDDLHQYYALPFLRGLFPDAVLEPIRLHVDAKRCLCAIEPGYARMLSEDSVRSLTLQGGAYHEDEARAFLLRPYAADAVRLRRWDDGAKLAGGVTQSLDHFLRIASCVVRA
>2568580538
MALTLEDIRTLFEQRGDTAYSGEPVTQLEHALQSAQLAEDEGAGDALVTAALLHDLGHLLNEQGETPTARGIDDLHQYYALPFLRGMFPDAVLEPIRLHVDAKRCLCAIEPGYAQALSEDSLRSLALQGGAYDEDEARAFLLRPHAADAVRLRRWDDGAKLAGGVTHSLDYFMRIASRVARA
>2689302907
VALTLEDIRTLFEQRGDTAYSGEPVTQLEHALQSAQLAEDEGAGDALVTAALLHDLGHLLNEQGETPTARGIDDLHQYYALPFLRGTFPDAVLEPIRLHVDAKRCLCAIEPGYAQALSEDSLRSLALQGGAYDEDEARAFLLRPHAADAVRLRRWDDGAKLAGGVTHSLDYFMRIASRVARA
>2832576725
MALSIDDIRQLYGSHGGIAYSGEPVTQLEHALQSAMLAEQAGAREELVVAAFLHDLGHLLNLQGESPTVQGIDDQHQYFALPFLRRVLPEAVLEPIRLHVDAKRCLCAIDDGYFAKLSADSVRSLKLQGGVFSIEEAQAFLAKPYAHDALQLRRWDDQAKVEGLDTPDLEHYIARVASVMQDKQQDKTA
>2726948588
MALTIADIRHLFDTYGDTSYSGEPVTQLQHALQTAALAEEAGADETLVAASLLHDLGHLLNRQGETPSERGIDDLHQYFALPFLRPLFSDAVLEPIRLHVDAKRCLCAIDAGYFQRLSADSVRSLALQGGVFSVEEADAFSRKPFAKEALLLRRWDDLAKQPQKTTPALDHYMRIIERLVQA
>2616331917
MALTIADIRHLFDTFGDTSYSGEPVTQLQHALQTAALAEEAGADETLVAASLLHDLGHLLNRQGETPSERGIDDLHQYFALPFLRPLFSDAVLEPIRLHVDAKRCLCAIDAGYFQQLSADSVRSLALQGGVFSAEDADTFMRKPFAKEALLLRRWDDLAKQPQKTTPSLDHYMDIVERVSA
>2726881669
MALTIADIRHLFDTFGNTSYSGEPVTQLQHALQTAALAEEAGVDETLVAASLLHDLGHLLNRQGETPSERGIDDLHQYFALPFLRPLFSDAVLEPIRLHVDAKRCLCAIDAGYFQQLSADSVRSLALQGGVFSAEDADTFMRKPFAKEALLLRRWDDLAKQPQKATPSLDHYMGIVERVSA
>2726966896
MALTIPEIRHLFDTHGAMAYSGEPVTQLQHALQTAALAEEAGADASLVGASLLHDLGHLLNLQGETPSERGIDDLHQYFALPFLRPLFSDAVLEPIRLHVDAKRCLCAIDPEYFATLSVDSVRSLALQGGIFSVEEADRFMRKPFAEEAISLRRWDDLAKQPDKDTAAIDHYIQLIERLSASHRAAW
>2715151675
MALTVPEIRHLFNTYGAMAYSGEPVTQLQHALQTATLAEASGAGEALVAAAFLHDLGHLLNLQGETPSQRGIDDLHQYFALPFLRPLFSDAVLEPIRLHVDAKRCLCAIDPEYFSMLSADSVRSLKLQGGIFSEEEAEVFLKKPFAQDALSLRLWDDLAKQPDCKTPALDRYIQLIERLSARHCATN
>2628515914
MALTLTDIRHLFDTYGAIAYSGEPVTQLQHALQTAALAEEAGADETLVGAALLHDLGHLLNLQGETPSERGIDDLHQYFALPFLRPLFSDAVLEPIRLHVDAKRCLCAVDAAYFSTLSADSVRSLKLQGGIFSTEEADDFMRKPFAQDALSLRRWDDLAKCPERVTPSLDHYIQLIERLSESHRTVS
>2611862750
MALTLTDIKHLFDTYGAIAYSGEPVTQLQHALQTAALAEEAGADETLVGAAFLHDLGHLLNLQGETPSERGIDDLHQYFALPFLRPLFSNAVLEPIRLHVDAKRCLCAIDTDYFSTLSADSVRSLKLQGGIFSKEEADDFMSKPFAQDALSLRRWDDLAKRPERVTPALGHYIQLIERLAESHRTAA
>2715165188
MALTLTDIRHLFDTYGAIAYSGEPVTQLQHALQTAALAEEAGADETLVGAAFLHDLGHLLNLQGETPSERGIDDLHQYFALPFLRPLFGNAVLEPIRLHVDAKRCLCAIDDGYFSTLSADSVRSLKLQGGIFSKEEADVFLSKPFAQDALSLRRWDDLAKRPERVTPPLDHYIQLIERLAENHRAAA
>2756862337
MALTLTDIRHLFDTYGAIAYSGEPVTQLQHALQTAALAEEAGADETLVGAAFLHDLGHLLNLQGETPSERGIDDLHQYFALPFLRPLFGDAVLEPIRLHVDAKRCLCAIDDGYFSTLSADSVRSLKLQGGIFSKEEADDFMRKPFAQDALSLRRWDDLAKRPERITPPLDHYIQLIERLAENHRRAA
>2645517504
MALTLPDIRHLFDTYGSMAYSGEPVTQLQHALQSAALAEDAGADEALVGAAFLHDLGHLLNLQGETPTARGIDDMHQYFALPFLRPLFSDAVLEPIRLHVDAKRCLCSIDAEYFSTLSADSVRSLKLQGGIFSDREAEEFLRKPFAQDALSLRRWDDLAKQPERNTPSLDHYIKLIERLSGRHFATKQA
>2810317372
MALTLPDIRHLFDTYGAMAYSGEPVTQLQHALQSAALAEGAGAEDALVGAAFLHDLGHLLNLQGETPTARGIDDLHQYFALPFLRPLFSDAVLEPIRLHVDAKRCLCAIDADYFSKLSADSVRSLKLQGGVFSEPEAEEFLRKPFAQDALSLRRWDDLAKQPERDTPPLDHYIQLIERLSVQHGATTQA
>2689001510
MALTLPDIRHLFDTYGAMAYSGEPVTQLQHALQSAALAEGAGAKDALVGAAFLHDLGHLLNLQGETPTARGIDDMHQYFALPFLRPLFSDAVLEPIRLHVDAKRCLCAIDADYFSKLSADSVRSLKLQGGVFSEPEAEEFLRKPFAQDALSLRRWDDLAKQPERDTPPLDHYIQLIERLSAQHGATTQA
>2639502551
MSLSIADIRHLFDQFGARAYSGEPVTQLQHALQAATLAQDSGAHPELVAASLLHDLGHLLNQQGETPTARGIDDLHQYYALPFLRPLLTDAVLEPIRLHVDAKRCLCAIDPDYHATLSPDSVRSLRLQGGVFSDEAAQAFLAKPHAEDALALRRWDDQAKVAGRVTPSLDHFLGVVASVAVGAA
>2713631800
MALSIADIRHLFDTYGGLAYSGEPVTQLQHALQTATLAQDSGARAELVTASLLHDLGHLLNRQGETPTERGIDDLHQYYALPFLRPLFADAVLEPIRLHVDAKRCLCAIDPTYRAKLSADSVRSLRLQGGVFSEHEAQSFLSQPYAEDALSLRRWDDLAKDASRSTPTLAHFLAIAESVTKPGEAMLSP
>2726892781
MALSIADIQHLFDTYGALAYSGEPVTQRQHALQTATLAQDSGASAELVTASLLHDLGHLLNRQGETPTERGIDDLHQYYALPFLRALFADAVLEPIRLHVDAKRCLCAIDPAYRAKLSADSVRSLRLQGGVFSEDEAQAFLAKPFAEDAMFLRRWDDLAKDASRSTPTLAHFLAIADSIVKPVEANR
>2726904193
MALSLDDIRHLFDAHGSIAYSGEPVTQLQHALQSATLAEQAGASRELIVAALLHDLGHLLNLQGETPTEQGIDDLHQYFALPFLRPLFSDAVLEPIRLHVDAKRCLCAIDASYHARLSADSVRSLQLQGGVFDVEEAHVFLAKPYAQDALVLRRWDDQAKDAHRVTPELPHFMAMAASIARAQA
>2598060117
MALSLDDIQHLFDRYGSIAYSGEPVTQLQHALQSATLAQQAGASRELIVAALLHDLGHLLNQQGETPSERGIDDLHQYFALPFLRPLFSDAVLEPIRLHVDAKRCLCAIDASYHARLSADSVRSLQLQGGVFDADEAHAFLAKPYAKDALALRRWDDEAKDAQRVTPALPYFMEMAASVARV
>2726936061
MALSLDDIQHLFDQYGSIAYSGEPVTQLQHALQSATLAQQAGASRELIVAALLHDLGHLLNLQGETPTERGIDDLHQYFALPFLRPLFSDAVLEPIRLHVDAKRCLCAIDSSYHARLSADSVRSLQLQGGVFDGDEAHAFLAKPYAEDALALRRWDDEAKDAHRLTPALPYFMEMAASVARI
>2651053806
MALSLDDIRQLFDRHGSIAYSGEPVTQLQHALQSATLAEAAGASRELVVAALLHDLGHLLNLQGATPSERGIDDLHQYYALPFLRPLFSDAVLEPIRLHVDAKRCLCAIDPSYYARLSADSVRSLQLQGGILGDEAAQAFLSKPYAQDAIALRRWDDEAKEAHRVTPELPYFLAMAASVARFSN
>2777003472
MALSLDDIRQLFDRHGSIAYSGEPVTQLQHALQSATLAEAAGASRELVVAALLHDLGHLLNLQGATPSERGIDDLHQYYALPFLRPLFSDAVLEPIRLHVDAKRCLCAIDPSYYARLSADSVRSLQLQGGIFGDEAAQAFLSKPYAQDAIALRRWDDEAKDAHRVTPELPYFLAMAASVARASS
>2511784216
MALSLDDIRQLFDRHGSIAYSGEPVTQLQHALQSATLAEAAGASRELVVAALLHDLGHLLNLQGATPSERGIDDLHQYYALPFLRPLFSDAVLEPIRLHVDAKRCLCAIDPSYYARLSADSVRSLQLQGGIFGDEAAQAFLSKPYAQDAIALRRWDDEAKEAHRVTPELPYFLAMAASVARSSS
>2655227333
MALSLDDIRQLFDRHGSIAYSGEPVTQLQHALQSATLAEAAGASRELVVAALLHDLGHLLNLQGATPSERGIDDLHQYYALPFLRPLFSDAVLEPIRLHVDAKRCLCAIDPSYYARLSADSVRSLQLQGGIFGDDAAQAFLSKPYAQDAIALRRWDDEAKEAHRVTPDLPYFLAMAASVARSSS
>2715180532
MALSLDDILHLFDKHGAIAYSGEPVTQLQHALQCATLAEAAGASRELIVAALLHDVGHLLNVQGETPTERGVDDLHQYFALPFLRPLFSDAVLEPIRLHVDAKRCLCAIDPSYHARLSADSVRSLRLQGGIFDDEAAQAFLAKPYARDAIALRRWDDEAKDAQRVTPGLAYFMEMAASVVRG
>2726908652
MALSLDDIRRLFNQHGAIAYSGEPVTQLQHALQSATLAEEAGASRELIVAALLHDLGHLLNLQGETPTERGVDDLHQYFALPFLRPLFSSAVLEPIRLHVDAKRCLCAIDPTYHARLSADSVRSLRLQGGMFDDEAARAFLANPYAQDAIALRRWDDEAKDAQRVTRGLDYFMEMAASVALTRA
>2715138173
MALSIDDIRHLFDKHGSIAYSGEPVSQLQHALQTATLAEASGASRELIVASLLHDLGHLLNLQGETPSKRGIDDLHQYFALPFLRPLFSDAVLEPIRLHVDAKRCLCAIDASYHARLSADSVRSLQLQGGIFDDETAQAFLAKPYARDAIALRRWDDEAKDAQRVTPELEHFMGIARSVMLA
>2715145992
MALSLDDIRRLFDEHGPMAYSGEPVTQLQHALQSATLAEAAGASRELIVAALLHDLGHLLNLQGETPSERGIDDLHQYYALPFLRPLFSDAVLEPIRLHVDAKRCLCAIDPTYHARLSADSVRSLQLQGGIFDDGAAQAFLARPYAQDAIALRRWDDQAKDAHRVTPALPYFMEMAASVALTRA
>2715162914
MALSLDDIQHLFDKHGAIAYSGEPVTQLQHALQSATLAEQAGASRELIVAALLHDLGHLLNMQGETPSERGIDDLHQYFALPFLRPLFPDAVLEPIRLHVDAKRCLCAIDASYHARLSADSVRSLTLQGGVFDDESARAFLAKPYARDAIALRRWDDEAKDAQRATPALPHFMQIAAGVALG
>2746300650
MALTLADIRHLFDTHGSLAYSGEPVTQLQHALQSATLAEAAGARPELIVAALLHDLGHLLNLQGETPTERGIDDLHQYFALPFLRPLFSDAVLEPIRLHVDAKRCLCAIDTSYHARLSADSVRSLQLQGGIFDDEAAQAFLAKPYAHDAIALRRWDDEAKDAHRVTPALPHFMDMAASVALVTRSLTST
>2595212273
MALSLDDIRHLFDTHGAIAYSGEPVTQLQHALQSAALAEAARASRELIVAALLHDLGHLLNLQGDTPSERGIDDLHQYFALPFLRPLFSDAVLEPIRLHVDAKRCLCAIDASYHARLSADSVRSLQLQGGVFDDDAAQAFLAKPYARDALALRRWDDAAKDAHRVTPTLTHFMDMAASIALS
>2637341155
MALSLDDIRHLFDEHGSIAYSGEPVTQLQHALQSATLAEQAGASRELIVAALLHDLGHLLNLQGETPSERGIDDLHQYFALPFLRPLFSDAVLEPIRLHVDAKRCLCAIDASYHARLSADSVRSLQLQGGIFDDETVQAFLAKPYARDAIALRRWDDEAKDARRVTPALPHFMEIVASVALS
>2726939285
MALSLADIRHLFDKHGSIAYSGEPVTQLQHALQSATLAEQAGASRELIVAALLHDLGHLLNLQGETPSGRGIDDLHQYFALPFLRPLFSDAVLEPIRLHVDAKRCLCAIDASYHARLSADSVRSLQLQGGVFDDETAQAFLAKPFARDAIALRRWDDEAKDTHRVTRALTHFMEIAASVALG
>2793759935
MALTLDDIRHLFDKHGSIAYSGEPVTQLQHALQSAALAEAAGASAELTVAALLHDLGHLLNQQGETPTERGIDDLHQYYALPFLRPLFSDAVLEPIRLHVDAKRCLCAIDASYHARLSADSVRSLELQGGVFDDEAAQTFLAKPYAQDAIALRRWDDEAKDAHRVTPPLPHFMDMAARIALAPR
>2579669814
MALTLDDIRHLFDKHGSIAYSGEPVTQLQHALQSAALAEAAGASPELIVAALLHDLGHLLNLQGETPSKRGIDDLHQYYALPFLRPLFSDAVLEPIRLHVDAKRCLCAIDASYHARLSADSVRSLQLQGGVFDDETAQAFLAKPYARDAIALRRWDDEAKDAHRVTPALPHFMEMAASIALS
>2726918750
MALSLDDIRRLFGKHGSIAYSGEPVTQLQHALQSAALAEEAGASRELVVAALLHDLGHLLNLQGETPSKRGIDDLHQYYALPFLRPLFSDAVLEPIRQHVDAKRCLCAIDPLYHARLSADSVRSLQLQGGVFDDEAAQAFLAKPYANDAIALRRWDDEAKDAHRVTPGLPHFMEMAADVALSRS
>2726955540
MALSIDDIRYLFDTHGSIAYSGEPVTQLQHALQSATLAEAAGASRELIVAALLHDLGHLLNLQGETPSERGIDDLHQYYALPFLRPLFPDAVLEPIRLHVDAKRCLCAIDPSYHARLSADSVRSLQLQGGVFDDEATQAFLAKPYANDAIALRRWDDEAKDAHRVTPGLPHFMEMAASVALSRN
>2579627685
MALTLDDIRGLYREHGDVAYSGEPVTQLEHALQSGLLAEEAGADDALIAAAFLHDLGHLLNRQGETPSARGIDDLHQYYVLPFLRPILPDAVLEPVRLHVDAKRCLCRIDRGYHDALSPDSMRSLALQGGIFGEAEAQAFLLRPYAEDALRLRRWDDAAKVKGKVTPDIDHYIGIVGGVMLAA
>2816044816
MALTVDEIDGLYRAHGHVAYSGEPVTQLEHALQCGLLAEEAGADDALIAAAFLHDLGHLLNRQGDTPSARGIDDLHQYYVLPFLRPLFGDAVLEPIRLHVDAKRCLCRTEAGYVDGLSADSVRSLALQGGIFDDDEAAAFLRRPFAADALRLRRWDDRAKEKGRVTPDLDHYMEIVARQARMG
>2816023463
MALTVGEIDGLYRAHGHVAYSGEPVTQLEHALQCGLLAEEAGADDALIAAAFLHDLGHLLNRQGDTPSARGIDDLHQYYVLPFLRPLFGDAVLEPIRLHVDAKRCLCRTEAGYVDGLSADSVRSLALQGGIFGDDEAAAFLRRPFAADALRLRRWDDRAKEQGRVTPGLDHYMEIVARQARMG
>2817303882
MALTVDEIDGLYRAHGHVAYSGEPVTQLEHALQCGLLAEEAGADDALIAAAFLHDLGHLLNRQGDTPSARGIDDLHQYYVLPFLRPLFGDAVLEPIRLHVDAKRCLCRTEAGYVDGLSADSVRSLALQGGIFDDDEAAAFLRRPFAADALRLRRWDDRAKEQGKVTPGLDHYMEIVARHARTG
>2817395020
MALTVDEIDGLYRAHGHVAYSGEPVTQLEHALQCGLLAEEAGADDALIAAAFLHDLGHLLNRQGDMPSARGIDDLHQYYVLPFLRPLFGDAVLEPIRLHVDAKRCLCRTEAGYVDGLSADSVRSLALQGGIFDDDEAAAFLRRPFAADALRLRRWDDRAKEQGKVTPGLDHYMEIVARQARTG
>2519460458
MDEIDGLYRAHGHVAYSGEPVTQLEHALQCGLLAEEAGADDALIAAAFLHDLGHLLNRQGDTPSARGIDDLHQYYVLPFLRPLFGDAVLEPIRLHVDAKRCLCRTEAGYVDGLSADSVRSLALQGGIFDDDDAAAFLRRPFAADALRLRRWDDRAKEQGKVTPGLDHYMEIVARQARTG
>2816050253
MALTVDEIDGLYRAHGHVAYSGEPVTQLEHALQCGLLAEEADADDALIAAAFLHDLGHLLNRQGDTPSARGIDDLHQYYVLPFLRPLFGDAVLEPIRLHVDAKRCLCRTEAGYVDGLSADSVRSLALQGGIFDDDDAAAFLRRPFAADALRLRRWDDRAKEQGKVTPGLDHYMEIVARQARTG
>2816037317
MALTVDEIDRLYRAHGHVAYSGEPVTQLEHALQCGLLAEEAGADDALIAAAFLHDLGHLLNRQGDTPSARGIDDLHQYYVLPFLRPLFGDAVLEPIRLHVDAKRCLCRTEAGYVDGLSADSVRSLALQGGIFDDDEAAAFLRRPFAADALRLRRWDDRAKEQGKVTPGLDHYMEIVARQARMG
>2816055528
MALTVDEIDGLYRAHGHVAYSGEPVTQLEHALQCGLLAEEAGADDALIAAAFLHDLGHLLNRQGDTPSARGIDDLHQYCVLPFLRPLFGDAVLEPIRLHVDAKRCLCRTEAGYVDGLSADSVRSLALQGGIFDDDEAAAFLRRPFAADALRLRRWDDRAKEQGKVTPGLDHYMEIVARQARMR
>2817424821
MALTVDEIDGLYRAHGHVAYSGEPVTQLEHALQCGLLAEEAGADDALIAAAFLHDLGHLLNRQGDTPSARGIDDLHQYYVLPFLRPLFGDAVLEPIRLHVDAKRCLCRTEAGYVDGLSADSVRSLALQGGIFDDDEAAAFLRRAFAADALRLRRWDDRAKEQGKVTPGLDHYMEIVARQARMG
>2816067508
MALTVDEIDGLYRAHGHVAYSGEPVTQLEHALQCGLLAEEAGADDALIAAAFLHDLGHLLNRQGDTPSARGIDDLHQYCVLPFLRPLFGDAVLEPIRLHVDAKRCLCRTEAGYVDGLSADSVRSLALQGGIFDDDEAAGFLRRPFAADALRLRRWDDRAKEQGKVTPGLDHYMEIVARQARTG
>2817311825
MALTVDEIDGLYRAHGHVAYSGEPVTQLEHALQCGLLAEEAGADDALIAAAFLHDLGHLLNRQGDTPSARGIDDLHQYCVLPFLRPLFGDAVLEPIRLHVDAKRCLCRTEAGYVDGLSADSVRSLALQGGIFDDDEAAAFLRRAFAADALRLRRWDDRAKEQGKVTPGLDHYMEIVARQARTG
>2754629991
MALTVEEIHGLYREHGHVAYSGEPVTQLEHALQSGLLAEESGADDALVAAAFLHDLGHLLSCQGETPSARGIDDLHQYYVLPFVRPLFGDAVLEPIRLHVDAKRCLCRTDAGYVESLSADSARSLALQGGIYSDDEAAAFLRRPFAADALRLRRWDDAAKEAGKVTPGLDHYMEIVARQVRVA
>2754729155
MALTPEEIRGLYREHGHVAYSGEPVTQLEHALQSGLLAEEAGADDALVAAAFLHDLGHLLNRQGETPSARGIDDLHQYYVLPFLRPILPDAVLEPIRLHVEAKRCLCRIDAGYYESLSPDSVRSLALQGGIFSDAEADAFLQRPYAADALRLRRWDDTAKAAGKATPDLDHYMEIVVRQMRVA
>2754777354
MALTPEEIRGLYREHGHVAYSGEPVTQLEHALQSGLLAEEAGADDALVAAAFLHDLGHLLNRQGETPSARGIDDLHQYYVLPFLRPILPDAVLEPIRLHVEAKRCLCRIDAGYCESLSPDSVRSLALQGGIFSDAEADAFLQRPHAADALRLRRWDDTAKAAGKATPDLDHYMEIVVRQMRVA
>2754441694
MALTPEEIRGLYREHGHVAYSGEPVTQLEHALQSGLLAEEAGADDALVAAAFLHDLGHLLNRQGETPSARGIDDLHQYYVLPFLRPILPDAVLEPIRLHVDAKRCLCRIDAGYYESLSPDSVRSLALQGGIFSDAEADAFLQRPHAADALRLRRWDDTAKVAGKATPDLDHYMEIVVRQMRVA
>2754871270
MALTLEEIRGLYREHGHVAYSGEPVTQLEHALQSGLLAEEAGADDALVAAAFLHDLGHLLNRQGETPSARGIDDLHQYYVLPFLRPILPDAVLEPIRLHVDAKRCLCRIDAGYYESLSPDSVRSLALQGGIFSDAEADAFLQRPHAADALRLRRWDDTAKAAGKATPDLDHYMEIVVRQMRVA
>2754745063
MALTPEEIRGLYREHGHVAYSGEPVTQLEHALQSGLLAEEAAADDALVAAAFLHDLGHLLNRQGETPSARGIDDLHQYYVLPFLRPILPDAVLEPIRLHVDAKRCLCRIDAGYYESLSPDSVRSLALQGGIFSDAEADAFLQRPHAADALRLRRWDDTAKAAGKATPDLDHYMEIVVRQMRVA
>2754538465
MALTPEEIRGLYREHGHVAYSGEPLTQLEHALQSGLLAEEAGADDALVAAAFLHDLGHLLNRQGETPSARGIDDLHQYYVLPFLRPILPDAVLEPIRLHVDAKRCLCRIDAGYYESLSPDSVRSLALQGGIFSDAEADAFLQRPHAADALRLRRWDDTAKAAGKATPDLDHYMEIVVRQMRVA
>2552800713
MALTLEEIRGLYREHGHVAYSGEPVTQLEHALQSGLLAEEAGAGDALVAAAFLHDLGHLLNCQGETPSARGIDDLHQYYLLPFLRPILSDAVLEPIRLHVDAKRCLCRIDAGYYASLSPDSVRSLALQGGIFSDAEADAFLQRPYAEDALRLRRWDDTAKVEGKTTPDLDHYMEVVARRMHSA
>2813934696
MALTLEEIRGLYREHGHVAYSGEPVTQLEHALQSGLLAEEAGAGDALVAAAFLHDLGHLLNRQGETPSARGIDDLHQYYLLPFLRPILSDAVLEPIRLHVDAKRCLCRIDAGYYESLSPDSVRSLALQGGIFSDAEADAFLQRPYAEDALRLRRWDDTAKVDGKTTPDLDHYMEVVARQMHSA
>2527196990
MALTIEAIRGLYREHGHVAYSGEPVTQLEHALQSGSLAEEADADEALVAAAFLHDLGHLLNRQGETPSARGVDDLHQYFVLPFLRPLFSDAVLEPIRLHVDAKRCLCRTDAGYAERLSPDSVRSLALQGGIFSEEEAAAFLQRPFADDALRLRRWDDAAKEAGKTTPDLDHYMEIVARQARMT
>638757728
MALTVEEIHGLYREHGHVAYSGEPVTQLEHALQSGLLAEESGADEALVAAAFLHDLGHLLNRQGDTPSARGIDDLHQYYVLPFLRPLFSHAVLEPIRLHVDAKRCLCRTDAGYFESLSPDSVRSLGLQGGIFSEEEAVAFLRRPFAEDALRLRRWDDTAKEDKQADAGLYGD
>2538708267
MEDIDRLYREHGHVAYSGEPVTQLEHALQSGLLAEEAGAEEALVAAAFLHDLGHLLNRQGETPSARGIDDLHQYFVLPFLRPLFSDAVLEPIRLHVDAKRCLCRTDAGYLESLSPDSVRSLALQGGVFSEEEAATFMRRPYAEGALRLRRWDDTAKAEGKPTPDLDHYMEIVARQVRAA
>2642239003
MALTVEDIDRLYREHGHVAYSGEPVTQLEHALQSGLLAEEAGADDALVAAAFLHDLGHLLNRQGETPSARGIDDLHQYFVLPFLRPLFSDAVLEPIRLHVDAKRCLCRTDAGYLESLSPDSVRSLALQGGVFSEEEAATFMRRPYAEEALRLRRWDDTAKAEGKPTPDLDHYMEIVARQVRAA
>644232394
MALTVEDIDRLYREHGHVAYSGEPVTQLEHALQSGLLAEEAGADEALVAAAFLHDLGHLLNRQGETPSARGIDDLHQYFVLPFLRPLFSDAVLEPIRLHVDAKRCLCRTDAGYLQSLSPDSVRSLALQGGVFSEEEAATFMRRPYAEDALRLRRWDDTAKTEGKPTPDLDHYMEIVARQVRAA
>641317727
MALTVEDIDRLYREHGHVAYSGEPVTQLEHALQSGLLAEEAGADEALVAAAFLHDLGHLLNRQGETPSARGIDDLHQYFVLPFVRPLFSDAVLEPIRLHVDAKRCLCRTDAGYLESLSPDSVRSLALQGGVFSEEEAAAFMRRPYAEDALRLRRWDDTAKAEGKPTPDLDHYMEIVARQVRAG
>2598440636
MALTVEDIDRLYREHGHVAYSGEPVTQLEHALQSGLLAEEAGADEALVAAAFLHDLGHLLNRQGETPSARGIDDLHQYFVLPFLRPLFSDAVLEPIRLHVDAKRCLCRTDAGYLESLSPDSVRSLALQGGVFSEDEAAAFMRRPYAEDALRLRRWDDTAKAEGKPTPDLDHYTEIVARQVRAA
>2793732332
MALTVEEIHELYRTHGHVAYSGEPVTQLEHALQSGLLAEESGADEALVAAAFLHDFGHLLNRQGDTPSARGIDDLHQYYVLPFLRPLFADAVLEPIRLHVDAKRCLCRTVPGYFESLSPDSVRSLALQGGIFSDEEAVAFLRRPFAEDALRLRRWDDTAKEEGKMTPDLARYMEIVARQVRAAS
>2536146937
MALTVEQIAGLYREHGHVAYSGEPVTQLEHALQSGLLAEQAGADEALVAAAFLHDLGHLLNRQGETPSARGIDDLHQYFVLPFLRPLFSDAVLEPIRLHVDAKRCLCRTDAGYFDSLSPDSVRSLALQGGIFSDDEATTFLQRPFAEDALRLRRWDDTAKEAGKLTPDLDHYMEIVARQVRVA
>2813976223
MALTVEQIDGLYREHGHVAYSGEPVTQLEHALQSGLLAEQAGADEALVAAAFLHDLGHLLNRQGETPSARGIDDLHQYFVLPFLRPLFSDAVLEPIRLHVDAKRCLCRTDAGYFESLSPDSVRSLALQGGIFSDDEAMTFLRRPFAEDALRLRRWDDTAKEAGKVTPDLDHYMEIVARQVRVA
>2813940678
MALTVEQIDGLYREHGHVAYSGEPVTQLEHALQSGLLAEQAGADEALVAAAFLHDLGHLLNRQGETPSARGIDDLHQYFVLPFLRPLFSDAVLEPIRLHVDAKRCLCWTDAGYFESLSPDSVRSLALQGGIFSDDEAMTFLRRPFAEDALRLRRWDDTAKEAGKLTPDLDHYMEIVARQVRVA
>2813913766
MALTVEQIDGLYREHGHVAYSGEPVTQLEHALQSGLLAEQAGADEALVAAAFLHDLGHLLNRQGETPSARGIDDLHQYFVLPFLRPLFSDAVLEPIRLHVDAKRCLCRTDAGYFESLSPDSIRSLALQGGIFSDDEAMTFLQRPFAEDALRLRRWDDTAKEAGKLTPDLDHYMEIVARQVRVA
>2754289458
MALTVEQIDGLYREHGHMAYSGEPVTQLEHALQSGLLAEQAGADEALVAAAFLHDLGHLLNRQGETPSARGIDDLHQYFVLPFLRPLFSDAVLEPIRLHVDAKRCLCRTDAGYFESLSPDSVRSLALQGGIFSDDEAMTFLQRPFAEDALRLRRWDDTAKEAGKLTPDLDHYMEIVARQVRVA
>2817356020
MALTMDEIHALYREHGHVAYSGEPVTQLEHALQSGLLAEESGADEALVAAAFLHDLGHLLNRQGETPSARGIDDLHQYYVLPFLRPLFSDAVLEPIRLHVDAKRCLCRTDAGYFESLSPDSVRSLALQGGIFSDDEAAAFLQRPYAEDALRLRRWDDTAKKQGKVTPDLDHYMEIVARQMRAAV
>2754535559
MALTMDEIHALYREHGHVAYSGEPVTQLEHALQSGLLAEESGADEALVAAAFLHDLGHLLNRQGETPSARGIDDLHQYYVLPFLRPLFSDAVLEPIRLHVDAKRCLCRTDAGYFESLSPDSVRSLALQGGIFSDDEAAAFLQRPYAEDALRLRRWDDTAKKQGKMTPDLDHYMEIVARQMRAAF
>2811230638
MTEMALTLEEIRGLYREHGHVAYSGEPVTQLEHALQSGLLAEEAGADDALVAAAFLHDLGHLLNRQGETPSARGIDDLHQYYVLPFLRPLLPDAVLDPIRLHVDAKRCLCRTDAGYFESLSPDSVRSLALQGGIFSEEEAAAFLLRPFAEDALRLRRWDDMAKVEGKVTPDLDHYMEIVARQARTG
>2811291824
MALTLEEIRGLYREHGHVAYSGEPVTQLEHALQSGLLAEEAGADDALVAAAFLHDLGHLLNRQGETPSARGIDDLHQYYVLPFLRPLLPDAVLDPIRLHVDAKRCLCRTDAGYFESLSPDSVRSLALQGGIFSEEEAAAFLLRPFAEDALRLRRWDDMAKVEGKVTPDLDHYMEIVARLVRTA
>2811523605
MALTLEEIRGLYREHGHVAYSGEPVTQLAHALQSGLLAEEAGADDALVAAAFLHDLGHLLNRQGETPSARGIDDLHQYYVLPFLRPLLPDAVLDPIRLHVDAKRCLCRTDAGYFESLSPDSVRSLALQGGIFSEEEAAAFLRRPFAEDALRLRRWDDMAKVEGKVTPDLDHYMEIVARLVRTA
>2766172059
MALTLEEIRGLYREHGHVAYSGEPVTQLEHALQSGLLAEEAGADDALVAAAFLHDLGHLLNRQGETPSARGIDDLHQYYVLPFLRPLLSDAVLEPIRLHVDAKRCLCRTDAGYFESLSPDSVRSLALQGGIFSDEEAAAFLRRPFAEGALRLRRWDDTAKVEGKATPNLEHYMEIVARQVRTA
>2811238722
MALTLEEIRGLYREHGHVAYSGEPVTQLEHALQSGLLAEEAGADDALVAAAFLHDLGHLLNRQGETPSARGIDDLHQYYVLPFLRPLLPDAVLEPIRLHVDAKRCLCRTDAGYVESLSPDSVRSLALQGGVFSEEEAAAFLRRPFAEDALRLRRWDDMAKVEGSAMPDLDHYMEIVARQARRA
>2811166670
MALTLEEIRGLYREHGHVAYSGEPVTQLEHALQSGLLAEEGGGDDALVAAAFLHDLGHLLNRQGETPSARGIDDLHQYYVLPFLRPLLPDAVLEPIRLHVDAKRCLCRTDAGYFESLSPDSVRSLALQGGVFSEEEAAVFLRSPFAEDALRLRRWDDMAKVEGRATPDLDHYMEIVARQVRRA
>2811349273
MALTLEEIRGLYRKHGHVAYSGEPVTQFEHALQSGLLAEEAGADDALVAAAFLHDLGHLLNRQGETPSARGIDDLHQYYVLPFLRPLLPDAVLEPIRLHVDAKRCLCRTDAGYFESLSPDSVRSLALQGGVFNEEEAAAFLLRPFAEDALRLRRWDDMAKVEGRATPDLDHYMEIVARQVRRA
>2811004596
MALTLEEIRSLYQEHGHVAYSGEPVTQLEHALQSGLLAEEAGADDALVAAAFLHDLGHLLNRQGETPSARGIDDLHQYYVLPFLRPLLPDAVLEPIRLHVDAKRCLCRTDAGYFESLSPDSVRSLALQGGVFSEEEAAAFLRRPFAEDALRLRRWDDMAKAEGRATPDLDHYMEIVTRQVRRA
>2811541708
MALTLEEIRSLYQEHGHVAYSGEPVTQLEHALQSGLLAEEAGADDALVAAAFLHDLGHLLNRQGETPSARGIDDLHQYYVLPFLRPLLPDAVLEPIRLHVDAKRCLCRTDAGYFESLSPDSVRSLALQGGVFSEEEAAAFLRRLFAEDALRLRRWDDMAKAEGRATPDLDHYMEIVARQVRTA
>2811334108
MALTLEEIRSLYQEHGHVAYSGEPVTQLEHALQSGLLAEEAGADDALVAAAFLHDLGHLLNRQGETPSARGIDDLHQYYVLPFLRPLLPDAVLEPIRLHVDAKRCLCRTDAGYFESLSPDSVRSLALQGGVFSEEEAAAFLRRPFAEDALRLRRWDDMAKVEGRATPDLDHYMEIVARQVRTA
>2811732414
MALTLEEIRSLYQEHGHVAYSGEPVTQLEHALQSGLLAEEAGADDALVAAAFLHDLGHLLNRQGETPSARGIDDLHQYYVLPFLRPLLPDAVLEPIRLHVDAKRCLCRTDAGYFESLSPDSVRSLALQGGVFSEEEAAAFLRRPFAEDALCLRRWDDMAKVEGRATPDLDHYMEIVARQMRRA
>2811110195
MALTLEEIRGLYREHGHVAYSGEPVTQFEHALQSGLLAEGAGADDALVAAAFLHDLGHLLNRQGETPSARGIDDLHQYYVLPFLRPLLPDAVLEPIRLHVDAKRCLCRTDAGYFESLSPDSVRSLALQGGVFSEEEAAVFLRRPFAEDALRLRRWDDMAKVEGRATPDLDHYMEIVARQVRRA
>2811050867
MALTLEEIRGLYRKHGHVAYSGEPVTQFEHALQSGLLAEEAGADDALVAAAFLHDLGHLLNRQGETPSARGIDDLHQYYVLPFLRPLLPDAVLEPIRLHVDAKRCLCRTDAGYFESLSPDSVRSLALQGGVFSEEEAAVFLRRPFAEDALRLRRWDDMAKVEGRATPDLDHYMEIVARQVRRA
>2811693441
MALTLEEIRGLYREHGHVAYSGEPVTQFEHALQSGLLAEEAGADDALVAAAFLHDIGHLLNRQGETPSARGIDDLHQYYVLPFLRPLLPDAVLEPIRLHVDAKRCLCRTDAGYFESLSPDSVRSLALQGGVFSEEEAAVFLRRPFAEDALRLRRWDDMAKVEGRATPDLDHYMEIVARQVRRA
>2811600492
MALTLEEIRGLYREHGHVAYSGEPVTQFEHALQSGLLAEEAGADDALVAAAFLHDLGHLLNRQGATPSARGIDDLHQYYVLPFLRPLLPDAVLEPIRLHVDAKRCLCRTDAGYFESLSPDSVRSLALQGGVFSEEEAAVFLRRPFAEDALRLRRWDDMAKVEGRATPDLDHYMEIVARQVRRA
>2810888227
MALTLEEIRGLYREHGHAAYSGEPVTQLEHALQSGLLAEEAGADDALVAAAFLHDLGHLLNRQGETPSARGIDDLHQYYVLPFLRPLLPDAVLEPIRLHVDAKRCLCRTDAGYFESLSPDSVRSLALQGGVFSEEEAAVFLRRPFAEDALRLRRWDDMAKVEGRATPDLDHYMEIVARQVHRA
>2811432301
MALTLEEIRGLYREHGHVAYSGEPVTQLEHALQSGLLAEEAGGDDALVAAAFLHDLGHLLNRQGATPSARGIDDLHQYYVLPFLRPLLPDAVLEPIRLHVDAKRCLCRTDAGYFESLSPDSVRSLALQGGVFSEEEAAVFLRRPFAEDALRLRRWDDMAKVEGRATPDLDHYMEIVARQVRRA
>2811678134
MALTLEEIRGLYREHGHVAYSGEPVAQLEHALQSGLLAEEAGGDDALVAAAFLHDLGHLLNRQGATPSARGIDDLHQYYVLPFLRPLLPDAVLEPIRLHVDAKRCLCRTDAGYFESLSPDSVRSLALQGGVFSEEEAAAFLRRPFAEDALRLRRWDDMAKVEGRATPDLDHYMEIVARQVRRA
>2810975616
MALTLEEIRGLYREHGHVAYSGEPVTQLEHALQSGLLAEEAGADDALVAAAFLHDLGHLLNRQGETPSARGIDDLHQYYVLPFLRPLLPDAVLEPIRLHVDAKRCLCQTDAGYFESLSPDSVRSLALQGGVFSEEAAAAFLRRPFAEDALRLRRWDDMAKVEGRATPDLDHYMEIVSRQMRRA
>2811199658
MALTLEEIRGLYREHGHVAYSGEPVTQLEHALQSGLLAEEAGADDALVAAAFLHDLGHLLNRQGETPSARGIDDLHQYYVLPFLRPLLPDAVLDPIRLHVDAKRCLCRTDAGYFESLSPDSVRSLALQGGVFSEEEAAAFLRRPFAEDALRLRRWDDMAKVEGRATPDLDHYMEIVARQVRTA
>2811584190
MALTLEEIRGLYREHGHVAYSGEPVTQLEHALQSGLLGEEAGADDALVTAAFLHDLGHLLNRQGETPSARGIDDLHQYYVLPFLRPLLPDAVLEPIRLHVDAKRCLCRTDAGYFESLSPDSVRSLALQGGVFSEEEAAAFLRRPFAEDALRLRRWDDMAKVEGRATPDLDHYMEIVARQVRRA
>2811079247
MALTLEEIRGLYREHGHVAYGGEPVTQLEHALQSGLLAEEAGADDALVAAAFLHDLGHLLNRQGETPSARGIDDLHQYYVLPFLRPLLPDVVLEPIRLHVDAKRCLCRTDAGYFESLSPDSVRSLALQGGVFSEEEAAAFLRRPFAEDALRLRRWDDMAKVEGRATPDLDHYMEIVARQVRRA
>2811387703
MALTLEEIRGLYREHGHVAYSGELVTQLEHALQSGLLAEEAGADDALVAAAFLHDLGHLLNRQGETPSARGIDDLHQYYVLPFLRPLLPDAVLEPIRLHVDAKRCLCRTDAGYFESLSPDSVRSLALQGGVFSEEEAAAFLRRPFAEDALRLRRWDDMAKAEGRATPDLDHYMEIVARQVRRA
>2811395326
MALTLEEIRGLYREHGHVAYSGELVTQLEHALQSGLLAEEAGADDALVAAAFLHDLGHLLNRQGETPSARGIDDLHQYYVLPFLRPLLPDAVLEPIRLHVDAKRCLCRTDAGYFESLSPDSVRSLALQGGVFSEEEAAAFLRRPFAEDALRLRRWDDMAKVEGRATPDLDHYMEIVARQMRRA
>2811449173
MALTLEEIRGLYREHGHVAYSGEPVTQLEHALQSGLLAEGAGADDALVAAAFLHDLGHLLNRQGATPSARGIDDLHQYYVLPFLRPLLPDAVLEPIRLHVDAKRCLCRTDAGYFESLSPDSVRSLALQGGVFSEEEAAAFLRRPFAEDALRLRRWDDMAKVEGRATPDLDHYMEIVARQVRRA
>2811604537
MALTLEEIRGLYREHGHVAYSGEPVTQLEHALQSGLLAEEAGADDALVAAAFLHDLGHLLNRQGETPSARGIDDLHQYYVLPFLRPLLPDAVLEPIRLHVDAKRCLCRTDAGYFESLSPDSVRSLALQGGVFSEEEAAVFLRRPFAEDALRLRRWDDMAKVEGRATPDLDHYMEIVARQMRRA
>2810947355
MALTLEEIRGLYREHGHVAYSGEPVTQLEHALQSGLLAEEAGADDALVAAAFLHDLGHLLNRQGATPSARGIDDLHQYYVLPFLRPLLPDAVLEPIRLHVDAKRCLCRTDAGYFESLSPDSVRSLALQGGVFSEEAAAAFLRRPFAEDALRLRRWDDMAKVEGRATPDLDHYMEIVARQMRRA
>2811064582
MALTLEEIRGLYREHGHVAYSGEPVTQLEHALQSGLLAEEAGADDALVAAAFLHDLGHLLNRQGETPSARGIDDLHQYYVLPFLRPLLPDAVLEPIRLHVDAKRCLCRTDAGYFESLSPDSVRSLALQGGVFSEEEAAAFLRRPFAEDALRLRRWDDMAKVEGRATPDLDHYLEIVARQMRRA
>2630401159
MALTLEEIRGLYREHGHVAYSGEPVTQLEHALQSGLLAEGAGADDALVAAAFLHDLGHLLNRQGETPSARGIDDLHQYYVLPFLRPLLPDAVLEPIRLHVDAKRCLCRTDAGYFESLSPDSVRSLALQGGVFSEEEAAAFLRRPFAEDALRLRRWDDMAKVEGRATPDLDHYMEIVARQMRRA
>2811184680
MALTLEEIRGLYREHGHVAYSGEPVTQLEHALQSGLLAEEAGADDALVAAAFLHDLGHLLNRQGETPSARGIDDLHQYYVLPFLRPLLPDAVLEPIRLHVDAKRCLCRTDAGYFESLSPDSVRSLALQGGVFSEEEAAAFLRRPFAEDALGLRRWDDMAKVEGRATPDLDHYMEIVVRQVRRA
>2811134409
MALTLEEIRGLYREHGHVAYSGEPVTQLEHALQSGLLAEEAGADDALVAAAFLHDLGHLLNRQGETPSARGIDDLHQYYVLPFLRPLLPDAVLEPIRLHVDAKRCLCRTDAGYFESLSPDSVRSLALQGGVFSEEEAAAFLLRPFAEDALRLRRWDDMAKVEGRATPDLDHYMEIVARQVRRA
>2811286449
MALTLEEIRGLYREHGHVAYSGEPVTQLEHALQSGSLAEEAGADDALVAAAFLHDLGHLLNRQGETPSARGIDDLHQYYVLPFLRPLLPDAVLEPIRLHVDAKRCLCRTDAGYFESLSPDSVRSLALQGGVFSEEEAAAFLRRPFAEDALRLRRWDDMAKVEGRATPDLDHYMEIVARQVRRA
>2811473044
MALTLEEIRGLYREHGHVAYSGEPVTQLEHALQSGLLAEEAGADDALVAAAFLHDLGHLLNRQGETPSARGIDDLHQYYVLPFLRPLLPDAVLEPIRLHVDAKRCLCRTDAGYFESLSPDSVRSLALQGGVFSEEEAAAFLRRPFAEDALRLRRWDDMAKVRGRATPDLDHYMEIVARQVRRA
>2811226198
MALTLEEIRGLYREHGHVAYSGEPVTQLEHALQSGLLAEEAGVDDALVAAAFLHDLGHLLNRQGETPSARGIDDLHQYYVLPFLRPLLPDAVLEPIRLHVDAKRCLCRTDAGYFESLSPDSVRSLALQGGAFSEEEAAAFLRRPFAEDALRLRRWDDMAKVEGKATPDLDHYMGIVAGQVRTA
>2811357430
MALTLEEIRGLYREHGHVAYSGEPVTQLEHALQSGLLAEEAGVDDALVAAAFLHDLGHLLNRQGETPSARGIDDLHQYYVLPFLRPLLSDAVLEPIRLHVDAKRCLCRTDAGYFESLSPDSVRSLALQGGVFSEEEAAAFLRRPFAGDALRLRRWDDMAKVEGKATPDLDHFMEIVARQVRTA
>2810968597
MALTLEEIRGLYREHGHVAYSGEPVTQLEHALQSGLLAEEAGVDDALVAAAFLHDLGHLLNRQGETPSARGIDDLHQYYVLPFLRPLLPDAVLEPIRLHVDAKRCLCRTDAGYFESLSPDSVRSLALQGGVFSEEEAAAFLRRPFAGDALRLRRWDDMAKVEGKATPDLDHYMEIVARQVRTA
>2810915340
MALTLEEIRGLYREHGHVAYSGEPVTQLEHALQSGLLAEEAGVDDALVAAAFLHDLGHLLNRQGETPSARGIDDLHQYYVLPFLRPLLSDAVLEPIRLHVDAKRCLCRTDAGYFECLSPDSVRSLALQGGVFSEEEAAAFLRRPFAGDALRLRRWDDMAKVEGKATPDLDHYMEIVARQVRTA
>2810985687
MALTLEEIRGLYREHGHVAYSGEPVTQLEHALQSGLLAEEAGADDALVAAAFLHDLGHLLNRQGETPSARGIDDLHQYYVLPFLRPLLPDAVLEPIRLHVDAKRCLCRTDAGYFESLSPDSVRSLVLQGGVFSDEEAAAFLRRPFAEDALRLRRWDDMAKVEGKATPDLDHYVEIVARQVRTA
>2811329979
MALTLEEIRGLYREHGHVAYSGEPVTQLEHALQSGLLAEEAGADDALVAAAFLHDLGHLLNRQGETPSARGIDDLHQYYVLPFLRPLLSDAVLEPIRLHVDAKRCLCRTDAGYFESLSPDSVRSLALQGGVFSDEEAAAFLRRPFAEDALRLRRWDDMAKVEGKATPDLDHYVEIVARQVRTA
>2851323932
MALTLEEIRGLYREHGHVAYSGEPVTQLEHALQSGLLAEEAGADDALVAAAFLHDLGHLLNRQGQTPSARGIDDLHQYYVLPFLRPLLPDAVLEPIRLHVDAKRCLCRTDAGYFESLSPDSVRSLALQGGIFSDEEAAAFLRRPFAEDALRLRRWDDMAKVEGKATPDLDHYMEIVARQVRTA
>2563026769
MALTVEEIHGLYREHGHVAYSGEPVTQLEHALQSGLLAEASGADEALVAAAFLHDLGHLLNRQGDTPSARGIDDLHQYYVLPFLRPLFSDAVLEPIRLHVDAKRCLCRTDAGYFESLSPDSVRSLALQGGIFSDEEAAAFLQRPFAEDALHLRRWDDTAKEPGKATPDLDHYMAIVARQARVAS
>2774114327
MALTVEEIHGLYREHGHVAYSGEPVTQLEHALQSGLLAEASGADEALVAAAFLHDLGHLLNRQGDTPSARGIDDLHQYYVLPFLRPLFSDAVLEPIRLHVDAKRCLCRTDAGYFESLSPDSVRSLALQGGIFSDEEAAAFLQRPFAEDALHLRRWDDTAKEPRKATPDLDHYMAIVARQARVVS
>2611612676
MALTVEEIDGLYREHGHVAYSGEPVTQLEHALQSGLLAEAAGAGEPLVAAAFLHDLGHLLNRRGETPSARGIDDLHQYYVLPFLRPLFSDAVLEPIRLHVDAKRCLCRTDAGYFESLSPDSVRSLALQGGIFSEEDATAFLLRPFAEDALRLRRWDDTAKEPGKATPDLDHYMEIVARQARTD
>2754320742
MALTVEEIHGLYREHGHVAYSGEPVTQLEHALQSGLLAEAAGAGETLVAAAFLHDLGHLLNRRGETPSARGIDDLHQYYVLPFLRPLFSDAVLEPIRLHVDAKRCLCRTDAGYFESLSPDSVRSLALQGGIFSEEDATAFLLRPFAEDALRLRRWDDTAKEPGKATPDLDHYMEIVARQARTD
>2754974312
MALTVEEIRRLYREHGHVAYSGEPVTQLEHALQSGLLAEEAGADEALVAAAFLHDLGHLLNRQGETPSARGIDDLHQYFVLPFLRPLFSDAVLEPIRLHVDAKRCLCRTDTGYFESLSPDSVRSLALQGGIFSDEEAAAFLQRPFAEDALRLRRWDDTAKEAGKPTPDLDHYMEIIARQVRAA
>2793652453
MALTVEEIYGLYREHGHVAYSGEPVTQLEHALQSGWLAEESGAGEALVAAAFLHDLGHLLNRQGETPSARGIDDLHQYYVLPFLRPLFADAVLEPIRLHVDAKRCLCRTDAGYFESLSPDSVRSLSLQGGIFSEEETAAFLQRPFAEDALRLRRWDDMAKEEGKVTPDLDHYMEIVARQVRGVS
>2546958406
MALTVEEIHGLYREHGHVAYSGEPVTQLEHALQSGLLAEQSGADEALVAAAFLHDLGHLLNRQGDTPSVRGIDDLHQYYVLPFLRPLFADAVLEPIRLHVDAKRCLCRTDAGYFESLSPDSVRSLALQGGIFSEEETAAFLQRPFAEDALRLRRWDDMAKEEGKVTPDLAHYMEIVARQVRAAP
>2754824081
MALTVEEIHGLYREHGHVAYSGEPVTQLEHALQSGWLAEASGADEALVAAAFLHDLGHLLNRQGETPSARGIDDLHQYYVLPFLRPLFNDAVLEPIRLHVDAKRCLCRTDAGYFESLSPDSVRSLALQGGIFSEEEAVAFQQRPFAEDALRLRRWDDAAKEEGRVTPDLDHYMEIVARQVRAAS
>2754815068
MALTVEEIHGLYREHGHVAYSGEPVTQLEHALQSGWLAEASGADEALVAAAFLHDLGHLLNRQGETPSARGIDDLHQYYVLPFLRPLFNDAVLEPIRLHVDAKRCLCRTDAGYFESLSPDSVRSLALQGGIFNEEEAAAFLQRPFAEDALRLRRWDDAAKEEGRVTPDLDHYMEIVARQVRAAS
>2754278843
MALTVEEIHGLYREHGHVAYSGEPVTQLEHALQSGWLAEASGADEALVAAAFLHDLGHLLNRQGETPSARGIDDLHQYYVLPFLRPLFNDAVLEPIRLHVDAKRCLCRTDAGYFESLSPDSVRSLTLQGGIFSEEEAAAFLQRPFAEDALRLRRWDDAAKEEGRVTPDLDHYMEIVARQVRAAS
>2754834699
MALTVEEIHGLYREHGHVAYSGEPVTQLEHALQSGLLAEASGADEALVAAAFLHDLGHLLNRQGETPSARGIDDLHQYYVLPFLRPLFNDAVLEPIRLHVDAKRCLCRTDAGYVESLSPDSVRSLALQGGVFSEEEAAAFLLRPFAEDALRLRRWDDTAKEEGKVTPDLDHYMEIVARQVRAAS
>2578980497
MALTVEEIHGLYREHGHVAYSGEPVTQLEHALQSGLLAEESGADEALVAAAFLHDLGHLLNRQGDTPSARGIDDLHQYYVLPFLRPLFSHAVLEPIRLHVDAKRCLCRTDAGYFESLSPDSVRSLGLQGGIFSEEEAVAFLRRPFAEDALRLRRWDDTAKEEGKLTPDLDHYMEIVARQVRAAS
>2582472945
MALTVEEIHGLYRELGHVAYSGEPVTQLEHALQSGLLAEESGADEALIAAAFLHDLGHLLNRQGDTPSARGIDDLHQYYVLPFLRPLFSDAVLEPIRLHVDAKRCLCRTDAGYFQSLSPDSVRSLALQGGIFSEEEAVAFLRRPFAEDALRLRRWDDMAKEEGKATPDLDHYMEIVARQVRALS
>638016368
MALTVEEIHGLYREHGHVAYSGEPVTQLEHALQSGLLAEESGVDEALVAAAFLHDLGHLLNRQGDTPSARGIDDLHQYYVLPFLRPLFSDAVLEPIRLHVDAKRCLCRTDAGYFESLSPDSVRSLALQGGVFSEEETAAFLRRPFAEDALRLRRWDDTAKEEGKATPDLDHYMEIVARQVRARS
>2581102844
MALTVEEIHGLYREHGHVAYSGEPVTQLEHALQSGLLAEESGADEALVAAAFLHDLGHLLNRQGDTPSARGIDDLHQYYVLPFLRPLFDDAVLEPIRLHVDAKRCLCRTDAGYFESLSPDSVRSLALQGGVFSEEEAAAFLRRPFAEDALRLRRWDDTAKEEGKATPDLDHYMEIVARQVRARS
>2693408712
MALTVEEIHGLYREHGHVAYSGEPVTQLEHALQSGLLAEESGADEALVAAAFLHDLGHLLNRQGDTPSARGIDDLHQYYVLPFLRPLFSDAVLEPIRLHVDAKRCLCRTDAGYFESLSPDSVRSLALQGGVFSEEETAAFLRRPFAEDALRLRRWDDMAKEECKLTPDLDHYMEIVARQVRALS
>2702371374
MALTVEEIHGLYREHGHVAYSGEPVTQLEHALQSGLLAEESGADEALVAVAFLHDLGHLLNRQGDTPSARGIDDLHQYYVLPFLRPLFSDAVLEPIRLHVDAKRCLCRTDAGYFESLSPDSVRSLALQGGIFSEEETAAFLRRPFAEDALRLRRWDDMAKEEGKLTPDLDHYMEIVARQVRAAS
>2870055644
MALTVEEIHGLYREHGHVAYSGEPVTQLEHALQSGLLAEESGADEALVAAAFLHDLGHLLNRQGDTPSARGIDDLHQYYVLPFLRPLFSDAVLEPIRLHVDAKRCLCRTDAGYFESLSPDSVRSLALQGGIFSEEETAAFLRRPFAEDALRLRRWDDMAKEEGKATPDLDHYMEIVARQVRALS
>2793747075
MALTVEEIHGLYREHGHVAYSGEPVTQLEHALQSGLLAEAAGAHEALVAAAFLHDLGHLLNRQGETPSARGIDDLHQYYVLPFLRPLFSDAVLEPIRLHVDAKRCLCRTDAGYFESLSPDSVRSLALQGGIFSEEEMTAFLQRPFAVDALRLRRWDDTAKEEGKVTPDLAHYMAIVARQVRAA
>642419198
MALTVEEIHGLYREHGHVAYSGEPVTQLEHALQSGLLAEEAGADDTLVAAAFLHDLGHLLNRQGETPSARGIDDLHQYYVLPFLRPLFDDAVLEPIRLHVDAKRCLCRTEAGYFESLSPDSVRSLALQGGIFGEEETAAFLQRPFAEDALRLRRWDDTAKEEGKVTPNLDHYMEIVARQVRVA
>2851354568
MALTVEEIHGLYREHGHVAYSGEPVTQLEHALQSGLLAEEAGADDALVAAAFLHDLGHLLNRQGETPSARGIDDLHQYYVLPFLRPLFDDAVLEPIRLHVDAKRCLCRTDAGYFESLSPDSVRSLALQGGIFSEEETAAFLQRPFAEDALRLRRWDDTAKEAGKVTPNLDHYMEIVVRQVRVT
>2641460484
MALTVEEIHGLYRAHGHVAYSGEPVTQLEHALQSGLLAEEAGADEALVAAAFLHDLGHLLNRQGETPSARGIDDLHQYYVLPFLRPLLTDAVLEPIRLHVDAKRCLCRTDAGYFESLSPDSVRSLALQGGIFSEEEAAAFLRRPFAEDALRLRRWDDTAKEEGKATPDLDHYMEIVARQVRVA
>2521979926
MALTVEEIHGLYRAHGHVAYSGEPVTQLEHALQSGLLAEEAGADEALVAAAFLHDLGHLLNRQGETPSARGIDDLHQYYVLPFLRPLFTEAVLEPIRLHVDAKRCLCRTDAGYFESLSPDSVRSLALQGGIFSEEGAAAFLQRPFAEDALRLRRWDDKAKEEGKATPDLDHYMEIVARQVRVA
>2754792272
MALTVEEIHGLYREHGHVAYSGEPVTQLEHALQSGLLAEEAGADDALVASAFLHDLGHLLNRQGETPSARGIDDLHQYYVLPFLRPLFNEAVLEPIRLHVDAKRCLCRTDAGYFGSLSPDSVRSLALQGGIFSEEETAAFLRRPFAEDALRLRRWDDTAKEEGKVTPGLDHYMEIVARQARMV
>2754231377
MALTVEEIHGLYREHGHVAYSGEPVTQLEHALQSGLLAEEAGADDALVAAAFLHDLGHLLNRQGETPSARGIDDLHQYYVLPFLRPLFNEAVLEPIRLHVDAKRCLCRTDAGYFESLSPDSVRSLALQGGIFSEEETVAFLRRPFAEDALRLRRWDDTAKEEGKVTPGLDHYMEIVARQARVA
>2754221698
MALTVEEIHGLYREHGHVAYSGEPVTQLEHALQSGLLAEEAGADDALVAAAFLHDLGHLLNRQGETPSARGIDDLHQYYVLPFLRPLFNEAVLEPIRLHVDAKRCLCRTDAGYFGSLSPDSVRSLALQGGIFSEEETAAFLRRPFAEDALRLRRWDDTAKEEGKVTPGLDHYMEIVARQARVA
>2766151929
MALTVEEIHGLYREHGHVAYSGEPVTQLEHALQSGCLAEEAGADEALVAAAFLHDLGHLLNRQGETPSARGIDDLHQYYVLPFLRPLFSDAVLEPIRLHVDAKRCLCRTDAGYFESLSPDSVRSLALQGGIFSEEDAAVFLRRPFAEDALRLRRWDDMAKEEGKVTPDLDHYMEIVARQVRAA
>2870073740
MALTVEEIHGLYREHGHAAYSGEPVTQLEHALQSGLLAEEAGADEALVAAAFLHDLGHLLNRQGETPSARGIDDLHQYYVLPFLRPLFSDAVLEPIRLHVDAKRYLCRTDSRYFESLSPDSVRSLALQGGIFSEEETAAFLQRPFAEDALRLRRWDDTAKEAGKVTPNLDHYMEIVARQVRAA
>2793737015
MALTVEEIHGLYREHGHVAYAGEPVTQLEHALQSAMLAEASGADEALVAAAFLHDLGHLLNRQGETPSARGIDDLHQYYVLPFLRPLFNDAVLEPIRLHVDAKRCLCRTDAGYFESLSPDSVRSLALQGDIFSEEETAAFLQRPFAEDALRLRRWDDTAKEEGKITPDLDHYMEIVARQVRAAS
>2540308369
MALTVEEIHGLYREHGHVAYAGEPVTQLEHALQSGMLAEASGADEALVAAAFLHDLGHLLNRQGETPSARGIDDLHQYYVLPFLRPLFDDAVLEPIRLHVDAKRCLCRTDAGYFESLSPDSVRSLALQGGIFSEEETAAFLQRPFAEDALRLRRWDDTAKEEGKITPDLDHYMEIVARQVRAAS
>2646922957
MALTVEEIRGLYREHGHVAYSGEPVTQLEHALQSGLLAEEAGADDALVAAAFLHDLGHLLNRQGETSSARGIDDLHQYYVLPFLRPLFNDAVLEPIRLHVDAKRCLCRTDAGYFESLSPDSVRSLSLQGGIFSEEETAAFLQRPFAEDALRLRRWDDTAKEEGKVTPGLDHYMEIVARQVRVA
>2875051993
MALTLEEIRSLYQEHGHVAYSGEPVTQLEHALQSGLLAEEAGADEALVAAAFLHDLGHLLNRQGETPSARGIDDLHQYYVLPFLRPLFSDAVLEPIRLHVDAKRCLCRTDAGYFESLSPDSVRSLALQGGIFSEEETAAFLQRPFAEDALRLRRWDDTAKEEGKVTPDLDHYMEIVARQVRRA
>2860474829
MALTVEEIHELYREHGHVAYSGEPVTQLEHALQSGLLAEEAGADEALVAAAFLHDLGHLLNRQGETPSARGIDDLHQYYVLPFLRPLFTDAVLEPIRLHVDAKRCLCRTDAGYFESLSPDSVRSLGLQGGIFSEEETAAFLQRPFAEDALRLRRWDDTAKEAGKATPSLDHYMEIVARQVRVA
>2810343079
MALTVEEIHGLYREHGHVAYSGEPVTQLEHALQSGLLAEEAGADEVLVAAAFLHDLGHLLNRQGETPSARGIDDLHQYFVLPFLRPLFSDAVLEPIRLHVDAKRCLCRTDVGYFESLSPDSVRSLALQGGIFSEDETVAFLQRPFAEDALRLRRWDDTAKEEGKVTPGLDHYMEIVARQVRVA
>2872277013
MALTVEEIHGLYREHGHVAYSGEPVTQLEHALQSGLLAEESGADEALVAAAFLHDLGHLLNRQGETPSARGIDDLHQYYVLPFLRPLFNDAVLEPIRLHVDAKRCLCRTDAGYFESLSPDSVRSLALQGGIFSEEETAAFLQRPFAEAALRLRRWDDMAKEEGKVTPNLDHYMGIVARQVRAAS
>2705865356
MALTVDEIHGLYREHGHVAYSGEPVTQLEHALQSGLLAEEAGADEALVAAAFLHDLGHLLNRQGETPSARGIDDLHQYYVLPFLRPLFNDAVLEPIRLHVDAKRCLCRTDAGYFESLSPDSVRSLGLQGGIFSEEETAAFLQRPFAEDALRLRRWDDTAKEEGKVTPNLDHYMEIVARQMRVA
>2662416071
MALTVEEIHGLYREHGHVAYSGEPVTQLEHALQSALLAEEAGAGEALVAAAFLHDLGHLLNRQGETPSARGIDDLHQYYVLPFLRPLFSDAVLEPIRLHVDAKRCLCRTDAGYFESLSPDSVRSLALQGGIFSEEETTAFLQRPFAEDALRLRRWDDTAKEEGKVTPDLDHYMEIVARQVRTD
>2793766353
MALTVEEIHGLYREHGHVAYSGEPVTQLEHALQSGLLAEEAGAGEALVAAAFLHDLGHLLNRQGETPSARGIDDLHQYYVLPFLRPLFSDAVLEPIRLHVDAKRCLCRTDAGYFESLSPDSVRSLALQGGIFSEDETAAFLQRPFAEDALRLRRWDDTAKEAGKVTPDLDHYMEIVAKQVRVV
>2598941533
MALTVEEIHGLYREHGHVAYSGEPVTQLEHALQSGLLAEEAGADEALVAAAFLHDLGHLLNRQGETPSARGIDDLHQYYVLPFLRPLFSDAVLEPIRLHVDAKRCLCRADAGYFESLSPDSVRSLALQGGIFSEEETGAFLRRPFAEDALRLRRWDDTAKEAGKVTPDLDHYMEIVARQVRVT
>2754639877
MALTVEEIHGLYREHGHVAYSGEPVTQLEHALQSGLLAEEAGADETLVAAAFLHDLGHLLNRQGETPSARGIDDLHQYYVLPFLRPLFSDAVLEPIRLHVDAKRCLCRTDAGYFESLSPDSVRSLALQGGVFSEEETAVFLQRPFAEDALRLRRWDDTAKEEGKVTPDLDHYMEIVARQVRVA
>2851305216
MALTVEEIHGLYREHGHVAYSGEPVTQLEHALQSGLLAEETGADEALVAAAFLHDLGHLLNRQGETPSARGIDDLHQYYVLPFLRPLFSDAVLEPIRLHVDAKRCLCRTDAGYFESLSPDSVRSLALQGGVFSEEETAVFLQRPFAEDALRLRRWDDTAKEEGKVTPDLDHYMEIVARQVRVA
>2825672014
MALTVEEIHGLYREHGHVAYSGEPVTQLEHALQSGLLAEEAGADEALVAAAFLHDLGHLLNRQGETPSARGIDDLHQYYVLPFLRPLFSDAVLEPIRLHVDAKRCLCRTDAGYFESLSPDSVRSLALQGGIFSEAETAAFLQRPFAEDALRLRRWDDTAKEEGKVTPDLDHYMEIVARQARIV
>2754590834
MALTVEEIHGLYREHGHVVYSGEPVTQLEHALQSGLLAEEAGADEALVAAAFLHDLGHLLNRQGETPSARGIDDLHQYYVLPFLRPLFSDAVLEPIRLHVDAKRCLCRTDAGYFESLSPDSVRSLVLQGGIFSEAETAAFLQRPFAEDALRLRRWDDTAKEEGKVTPGLDHYMEIVARQARMA
>2825659566
MALTVEEIHGLYREHGHVAYSGEPVTQLEHALQSGLLAEEAGADEALVAAAFLHDLGHLLNRQGETPSARGIDDLHQYYVLPFLRPLFSDAVLEPIRLHVDAKRCLCRTDAGYFESLSPDSVRSLAPQGGIFSEAETVAFLQRPFAEDALRLRRWDDTAKEEGKVTPDLDHYMEIVARQARMA
>2754548600
MALTVEEIHGLYREHGHVAYSGEPVTQLEHALQSGLLAEEAGADEALVAAAFLHDLGHLLNRQGETPSARGIDDLHQYYVLPFLRPLFSDAVLEPIRLHVDAKRCLCRTDAGYFENLSPDSVRSLALQGGIFSEAETAAFLQRPFAEDALRLRRWDDTAKEEGKVTPGLDHYMEIVARQARMA
>2754691760
MALTVKEIHGLYREHGHVAYSGEPVTQLEHALQSGLLAEEAGADEALVAAAFLHDLGHLLNRQGETPSARGIDDLHQYYVLPFLRPLFSDAVLEPIRLHVDAKRCLCRTDAGYFESLSPDSVRSLALQGGIFSEAETAAFLQRPFAEDALRLRRWDDTAKEEGKVTPGLDHYMEIVARQARMA
>2754707294
MALTVEEIHGLYREHGHVAYSGEPVTQLEHALQSGLLAEEAGADEALVAAAFLHDLGHLLNRQGETPSARGIDDLHQYYVLPFLRPLFSHAVLEPIRLHVDAKRCLCRTDAGYFESLSPDSVRSLALQGGIFSEAETAAFLQRPFAEDALRLRRWDDTAKEEGKVTPGLDHYMEIVARQARMA
>2755004948
MALTVEEIHGLYREHGHVAYSGEPVTQLEHALQSGLLAEEAGADEALVAAAFLHDLGHLLNRQGETPSARGIDDLHQYYVLPFLRPLFSDAVLEPIRLHVDAKRCLCRTDAGYFESLSPDSVRSLALQGGIFSEAETAAFLQRPFAEDALRLRRWDDTAKEEGKVTPDLDHYMEIVARQARMA
>2633537156
MALTVDEIHGLYREHGHVAYSGEPVTQLEHALQSGLLAEEAGADEALVAAAFLHDLGHLLNRQGETPSARGIDDLHQYYVLPFLRPLFSDAVLEPIRLHVDAKRCLCRTDAGYFESLSPDSVRSLALQGGIFSEAETAAFLQRPFAEDALRLRRWDDTAKEEGKATPDLDHYMEIVARQVRVS
>2732181749
MALTVEDIHGLYREHGHVAYSGEPVTQLEHALQSGLLAEEAGADEALVAAAFLHDLGHLLNRQGETPSARGIDDLHQYYVLPFLRPLFSDAVLEPIRLHVDAKRCLCRTDAGYFESLSPDSVRSLALQGGIFSEEETAAFLLRPFAEDALRLRRWDDTAKEEGKVTPDLDHYMAIVARQVRTG
>2877405802
MALTVEQIHGLYREHGHVAYSGEPVTQLEHALQSGLLAEAAGAGEALVAAAFLHDLGHLLNRQGETPSARGIDDLHQYYVLPFLRPLFSDAVLEPIRLHVDAKRCLCRTDAGYFESLSPDSVRSLALQGGIFSEEETAAFLQRPFAEDALRLRRWDDTAKEEGKATPDLDHYMEIVERQVRAA
>2793638911
MALTVEEIHGLYREHGHVAYSGEPVTQLEHALQSGLLAEEAGADEALVAAAFLHDLGHLLNRQGETPSARGIDDLHQYYVLPFLRPLFSDAVLEPIRLHVDAKRCLCRTDAGYFESLSPDSVRSLALQGGIFNEEEAAAFLQRPFAQDALRLRRWDDTAKEEGKATPDLDHYMEIVARQVRAA
>2793615351
MALTVEEIHGLYREHGHVAYSGEPVTQLEHALQSGLLAEEAGADEALVAAAFLHDLGHLLNRQGETPSARGIDDLHQYYVLPFLRPLFPDAVLEPIRLHVDAKRCLCRTDAGYFESLSPDSVRSLALQGGIFNEEEAAAFLQRPFAQDALRLRRWDDTAKEEGKVTPDLDHYMEIVARQVRAAA
>2599747970
MALTVEEIHGLYREHGHVAYSGEPVTQLEHALQSGLLAEEAGAGEALVAAAFLHDLGHLLNRQGETPSARGIDDLHQYYVLPFLRPLFSDAVLEPIRLHVDAKRCLCRTDAGYFESLSPDSVRSLALQGGIFSEEETAAFLQRPFAEDALRLRRWDDTAKEEGKTTPDLDHYMEIVARQARAA
>2587548666
MALTVEEIHGLYREHGHVAYSGEPVTQLEHALQSGLLAEEAGAGEALVAAAFLHDLGHLLNRQGETPSARGIDDLHQYYVLPFLRPLFSDAVLEPIRLHVDAKRCLCRTDAGYFESLSPDSVRSLALQGGVFSEEETAAFLQRPFAADALRLRRWDDTAKEEGKTTPDLDHYMEIVARQARAA
>2634063004
MALTVEDIHGLYREHGHVAYSGEPVTQLEHALQSGLLAEEAGADEALVAAAFLHDLGHLLNRQGETPSARGIDDLHQYYVLPFLRPLFSDAVLEPIRLHVDAKRCLCCTDAGYFESLSPDSVRSLALQGGIFSEEETAAFLQRPFAEDALRLRRWDDTAKEEGKVTPDLDHYMEIVARQARAG
>2599736049
MALTVEDIHGLYREHGHVAYSGEPVTQLEHALQSGLLAEEAGADEALVAAAFLHDLGHLLNRQGETPSARGIDDLHQYYVLPFLRPLFSDAVLEPIRLHVDAKRCLCRTDAGYFESLSPDSVRSLALQGGIFSEEETAAFLQRPFAGDALRLRRWDDTAKEEGKVTPDLDHYMEIVARQARAG
>2633143641
MALTVEEIHGLYREHGHVAYSGEPVTQLEHALQSGLLAEEAGADEALVAAAFLHDLGHLLNRQGETPSARGIDDLHQYYVLPFLRPLFSDAVLEPIRLHVDAKRCLCRTDAGYFESLSPDSVRSLALQGGIFSEEETAAFLQRPFAEDALRLRRWDDTAKEEGKVTPDLDRYMEIVGRQVRAA
>2735846559
MALTVEEIHGLYREHGHVAYSGEPVTQLEHALQSGLLAEEAGADEALVAAAFLHDLGHLLNRQGETPSARGIDDLHQYYVLPFLRPLFSDAVLEPIRLHVDAKRCLCRTDAGYFESLSPDSVRSLALQGGIFSDEETVAFLQRPFAEDALRLRRWDDTAKEEGKVTPDLDHYMEIVARQVRAA
>2793700737
MALTVEEIHGLYREHGHVAYSGEPVTQLEHALQSGLLAEEAGADEALVAAAFLHDLGHLLNRQGETPSARGIDDLHQYYVLPFLRPLFSDAVLEPIRLHVDAKRCLCRTDAGYFESLSPDSVRSLALQGGIFSEEETAAFLQRPFAEDALRLRRWDDMAKEEGKVTPDLDHYMEIVSRQVRVAA
>2631381503
MALTVEEIHGLYREHGHVAYSGEPVTQLEHALQSGLLAEEAGADEALVAAAFLHDLGHLLNRQGETPSARGIDDLHQYYVLPFLRPLFADAVLEPIRLHVDAKRCLCRTDAGYFESLSPDSVRSLALQGGIFSEEETAVFLQRPFAEDALRLRRWDDTAKEEGKATPDLDHYMEIVVRQVRAA
>2754488474
MALTVEEIHGLYREHGHVAYSGEPVTQFEHALQSGLLAEEAGADEALVAAAFLHDLGHLLNRQGETPSARGIDDLHQYYVLPFLRPLFSDAVLEPIRLHVDAKRCLCRTDAGYFESLSPDSVRSLALQGGIFSEEETAAFLQRPFAEDALRLRRWDDTAKEEGKVTPGLDHYMEIVARQVRVA
>2870103571
MALTVEEIHGLYREHGHVAYSGEPVTQLEHALQSGLLAEEAGADEALVAAAFLHDLGHLLNRQGETPSARGIDDLHQYYVLPFLRPLFSDAVLEPIRLHVDAKRCLCRTDAGYFESLSPDSVRSLALQGGIFSEEETAAFLQRPFAEDALRLRRWDDTAKEEGKVTPDLDHYMEIVARQVRAG
>637765199
MALTVEEIHGLYREHGHVAYSGEPVTQLEHALQSGLLAEEAGADEALVAAAFLHDLGHLLNRQGETPSARGIDDLHQYYVLPFLRPLFSDAVLEPIRLHVDAKRCLCRTDAGYFESLSPDSVRSLGLQGGIFSEEETAAFLQRPFAEDALRLRRWDDTAKEEGKVTPDLDHYMEIVARQVRAA
>2766120088
MALTVEEIHGLYREHGHVAYSGEPVTQLEHALQSGLLAEEAGADEALVAAAFLHDLGHLLNRQGETPSARGIDDLHQYYVLPFLRPLFSDAVLEPIRLHVDAKRCLCRTDAGYFESLSPDSVRSLALQGGIFSEEETAAFMQRPFAEDALRLRRWDDTAKEEGKVTPDLDHYMEIVARQVRAA
>2793645840
MALTVEEIHGLYREHGHVAYSGEPVTQLEHALQSGLLAEEAGADEALVAAAFLHDLGHLLNRQGETPSARGIDDLHQYYVLPFLRPLFSDAVLEPIRLHVDAKRCLCRTDAGYFESLSPDSVRSLALQGGIFSEEETAAFLQRPFAEAALRLRRWDDTAKEEGKVTPDLDHYMEIVARQVRAAA
>2793622952
MALTMEEIHGLYREHGHVAYSGEPVTQLEHALQSGLLAEEAGADEALVAAAFLHDLGHLLNRQGETPSARGIDDLHQYYVLPFLRPLFSDAVLEPIRLHVDAKRCLCRTDAGYFESLSPDSVRSLALQGGIFSEEETAAFLQRPFAEDALRLRRWDDTAKEAGKATPDLDHYMEIVARQVRAA
>2793628320
MALTVEEIHGLYREHGHVAYSGEPVTQLEHALQSGLLAEEAGADEALVAAAFLHDLGHLLNRQGETPSARGIDDLHQYYVLPFLRPLFSDAVLEPIRLHVDAKRCLCRTDAGYFESLSPDSVRSLALQGGIFSEEETAAFLQRPFAEDALRLRRWDDTAKEEGKATPDLDHYMEIVARQVRAA
>638152499
MALTVEEIHGLYREHGDVAYSGEPVTQLEHALQSGLLAEEAGADDALVAAAFLHDLGHLLNRQGETPSARGIDDLHQYYVLPFLRPMFDDAVLEPIRLHVDAKRCLCRTDAGYLESLSPDSVRSLALQGGVFSEKETAAFLQRPFAEDALRLRRWDDTAKEERKVTPNLDHYMEIVARQVRVV
>642438389
MALTVEEIHGLYREHGHVAYSGEPVTQLEHALQSGLLAEEAGADEALVAAAFLHDLGHLLNRQGETPSARGIDDLHQYYVLPFLRPLFDDAVLEPIRLHVDAKRCLCGTDAGYLESLSPDSVRSLALQGGVFSEGETAAFLQRPFAEDALRLRRWDDTAKEGGKVTPNLDHYMEIVARQVRVA
>2754307106
MALTLDDIRALFDRHGDIAYSGEPVTQREHALQSAQLAQEAGAGDALIAAALLHDLGHLLNLQGETPTAHGIDDLHQYYVLPFLRPLLPDAALEPIRLHVDAKRCLCAIDASYRACLSADSARSLQLQGGVFSGAQADAFLQHPYAADAIRLRRWDDLAKAAGKATPDVDHYMRVVARVAASL
>2754819798
MALTLDDIRALFDRHGDIAYSGEPVTQREHALQSAQLAQEAGAGDALIAAALLHDLGHLLNLQGETPTAHGIDDLHQYYVLPFLRPLLPDAALEPIRLHVDAKRCLCAIDASYRACLSADSARSLQLQGGVFSGAQADAFLQRPYAADAIRLRRWDDLAKAAGKATPDVDHYMRVVARVFL
>2632122389
MALTLDDIRMLYDRHGDIAYSGEPVTQREHALQSAQLAEEAGAGDALIAAALLHDLGHLLNRRGETPTAHGIDDLHQYYVLPFLRPLFPDAVLEPIRLHVDAKRCLCAIDAPYYARLSADSVRSLHLQGGVFSDAEAQAFLKRPYAPDAIRVRRWDDRAKVAGKPTPDLAHYLRAVARVTR
>2635808809
MALTLDDIRMLYDRHGDIAYSGEPVTQREHALQSAQLAEEAGAGDALIAAALLHDLGHLLNRLGETPTAHGIDDLHQYYVLPFLRPLFPDAVLEPIRLHVDAKRCLCAIDASYYARLSADSVRSLHLQGGVFSDAEAQAFLKRPYAPDAIRVRRWDDRAKVAGKPTPDLAHYLRAVARVTR
>645063909
MALTLDDIRMLYDRHGDIAYSGEPVTQREHALQSAQLAEEAGAGDALIAAALLHDLGHLLNRLGETPTAHGIDDLHQYYVLPFLRPLFPDAVLEPIRLHVDAKRCLCAIDASYYARLSADSVRSLHLQGGVFSDAEAQAFLKRPYAPDAIRVRRWDDRAKDAGSGALSFAAVARVIE
>2754784839
MALTLDDIRMLFDRHGDIAYSGEPVTQREHALQSAQLAEEAGAGDALIAAALLHDLGHLLNRQGETPTAHGIDDLHQYYVLPFLRPLFSDAVLEPIRLHVDAKRCLCAIDASYYARLSADSVRSLHLQGGVFSDAEAEAFLKRPYAPDAIRVRRWDDLAKVAGKPTPDLGHYMRAVARVMVS
>2766122081
MALTLDDIRMLFDRHGDIAYSGEPVTQREHALQSAQLAEEAGAGDALIAAALLHDLGHLLNRQGETPTAHGIDDLHQYYVLPFLRPLFSDAVLEPIRLHVDAKRCLCAIDASYYARLSADSVRSLHLQGGVFSDAEAEAFLKRPYAPDAIRVRRWDDLAKVAGKPTPDLDHYMRAVARVMAS
>2648508881
MALTLDDIRMLFDRHGDIAYSGEPVTQREHALQSAQLAEQAGANDALIAAALLHDLGHLLNRRGETPTAHGIDDLHQYCVLPFLRPLLPDAVLEPIRLHVDAKRCLCAIDASYYARLSADSVRSLHLQGGVFSDAEAEAFLKRPYASDAIRVRRWDDLAKMAGKPTPGLDHYMRAVARAIAK
>640130530
MALTLDDIRMLFDRHGDIAYSGEPVTQREHALQSAQLAEQAGANDALIAAALLHDLGHLLNRRGETPTAHGIDDLHQYCVLPFLRPLLPDAVLEPIRLHVDAKRCLCAIDASYYARLSADSVRSLHLQGGVFSDAEAEAFLKRPYAPDAVRVRRWDDLAKMAGKPTPGLDHYMRAVARAIAK
>2633566024
MALTLDDIRMLFDRHGDIAYSGEPVTQREHALQSAQLAEQAGANDALIAAALLHDLGHLLNRRGETPTAHGIDDLHQYCVLPFLRPLFPDAVLEPIRLHVDAKRCLCAIDASYYARLSADSVRSLQLQGGVFSDAEAEAFLKRPYAPDAIRVRRWDDLAKMAGKPTPGLDHYMRAVARAIAK
>2815764591
MALTLDDIRALFDRHGDVAYSGEPVTQREHALQSAQLAEEAGAGDALIAAALLHDLGHLLSRQGETPTAHGIDDLHQYYVLPFLRPLLPDAVLEPIRLHVDAKRCLCAIDASYYERLSADSVRSLRLQGGVFSGAEAETFLQRPYAADAIRLRRWDDHAKVAGKPTPDLDHYMRAVERIVK
>2793719344
MALTLDDIRALFDRHGDIGYSGEPVTQREHALQSAQLAEEAGAGDALIAAALLHDLGHLLNRRGETPTAHGIDDLHQYYVLPFLRPLFPDAVLEPIRLHVDAKRCLCAIDASYCERLSADSVRSLRLQGGIFSGAEAGAFLLRPYAVDAIRLRRWDDLAKVAGKPTPDLDYYMRAVERTVK
>2810350053
MALTLDDIRALFDRHGDIGYSGEPVTQREHALQSAQLAEEAGAGDALIAAALLHDLGHLLNRRGETPTAHGIDDLHQYYVLPFLRPLFPDAVLEPIRLHVDAKRCLCAIDASYYERLSADSVRSLRLQGGIFSGAEAGAFLLRPYAVDAIRLRRWDDRAKVAGKPTPDLDYYMRAVERTVK
>2754958099
MALTLDDIRALFDRHGDIGYSGEPVTQREHALQSAQLAEEAGAGDALIAAALLHDLGHLLNRQGETPTAHGIDDLHQYYVLPFLRPLFPDAVLEPIRLHVDAKRCLCAIDASYYARLSADSVRSLHLQGGVFSDAEADAFLLRPYAADAICLRRWDDLAKAAGKPTPDLDYYMRAVERTVK
>2637558080
MALSLDDIQTLFDRHGDIAYSGEPVTQLEHALQTATLAEQAGASDALVTAALLHDLGHLLNLQGDTPTAHGIDDQHQYFALPFLRATFPDAVLEPIRLHVDAKRCLCAMDAHYYARLSADSVRSLALQGGVFSAEEAEAFMQRPYAVDALQLRRWDDLAKVEGMSTPDLTHFLATAARVSKNAA
>2637551857
MALSLDDIQTLFDRHGDIAYSGEPVTQLEHALQTAALAEEAGASDALITAALLHDLGHLLNLQGDTPTAHGIDDQHQYFALPFLRATFPDAVLEPIRLHVDAKRCLCAMDAHYYARLSADSVRSLALQGGVFSAEEAEAFMQRPYAVDALQLRRWDDLAKVAGQSTPNLAHFLATAARVSNAA
>2723829963
MALSLDDIQTLFDRHGDIAYSGEPVTQLEHALQTAALAEQAGASDALTTAALLHDLGHLLNLQGDTPTAHGIDDQHQYFALPFLRATFPDAVLEPIRLHVDAKRCLCAMDAHYYARLSADSVRSLALQGGVFSAEEAEAFMQRPYAADALQLRRWDDLAKVAGQSTPDLAHFLATAARVSNAA
>2742476828
MALSLDDIQTLFKRHGDIAYSGEPVTQLEHALQTAALAEQAGASDALITAALLHDLGHLLNLQGDTPTAHGIDDQHQYFALPFLRATFPDAVLEPIRLHVDAKRCLCAMDAHYYARLSADSVRSLALQGGVFSAEEAEAFMQRPYAADALQLRRWDDLAKVAGQSTPDLAHFLATAARVSNAA
>2859172052
MALTLDDIRTLFDRHGNIAYSGEPVTQLEHALQTATLAEAAGASDVLVTAALLHDLGHLLNLQGETPTAHGIDDQHQYFALPFLRATFPDAVLEPIRLHVDAKRCLCAMDAHYYARLSADSVRSLALQGGVFSTHEAEAFMQRPYAADALQLRQWDDLAKVAGQRTPKLAHFLATAARVLVAA
>2825646445
MALTLDDIRTLFDRHGNIAYSGEPVTQLEHALQTATLAEAAGASDVLVTAALLHDLGHLLNLQGDTPTAHGIDDQHQYFALPFLRATFPDAVLEPIRLHVDAKRCLCAMDAHYYARLSPDSIRSLALQGGVFSAHEAEAFMQRPYAADALQLRQWDDLAKVAGQRTPDLAHFLATAARVVAA
>2522281121
MALSLDDIRTLFDRHGSIAYSGEPVTQREHALQTAALAEAAGAPDALITAALLHDLGHLLNLQGETPTAHGIDDQHQYVALPFLRATFPDAVLEPIRLHVDAKRCLCAMDAHYYARLSADSVRSLALQGGVFSTHEAEAFMQRPYAADALQLRQWDDLAKVAGQRTPDLAHFLAMAARVAAA
>2528943353
MALSLDDIRTLFDRHGSIAYSGEPVTQLEHALQTAALAEAAGASDALITAALLHDLGHLLNLQGETPTAHGIDDQHQYVALPFLRATFPDAVLEPIRLHVDAKRCLCAMDAHYYARLSADSVRSLALQGGVFSTHEAEAFMQRPYAADALQLRQWDDLAKVAGQRTPDLAHFLAMAARVSAAA
>2712202530
MALSLDDIRTLFDRHGNIAYSGEPVTQLEHALQTAALAEAAGASDALVTAALLHDLGHLLNLQGETPTAHGIDDQHQYFALPFLRATFPDAVLEPIRLHVDAKRCLCAMDAHYYARLSADSIRSLALQGGVFSAHEAEAFMQRPYAADALQLRRWDDLAKVAGQRTPDLAHFLATAARVVAA
>2743568292
MALSLDDIRTLFDRHGRIAYSGEPVTQLEHALQTAALAEAAGASDALVTAALLHDLGHLLNLQGETPTAHGIDDQHQYFALPFLRATFPDAVLEPIRLHVDAKRCLCAMDAHYYARLSADSVRSLALQGGVFSAHEAEAFMQRPYAADALQLRRWDDLAKVAGQRTPDLAHFLAKAARVVAA
>2688498357
MALSLDDIRTLFERHGNIAYSGEPVTQLEHALQTAALAEAAGASDALITAALLHDLGHLLNLQGETPTAHGIDDQHQYFALPFLRATFPDAVLEPIRLHVDAKRCLCALDAHYYARLSADSVRSLVLQGGVFSAQEAEAFMQRPYAADALQLRQWDDLAKVAGQRTPDLAHFLATAARVVAA
>2825946176
MALSLDDIRTLFDRHGKIAYSGEPVTQFEHALQTAALAEAAGASDALITAALLHDLGHLLNQQGETPTAHGIDDQHQYFALPFLRATFPDAVLEPIRLHVDAKRCLCAMDAHYYARLSADSVRSLALQGGVFSAQEAEAFMQRPYAADALQLRRWDDLAKVAGQRTPDLAHFLATAARVSAAA
>2599448271
MALSLDDIRTLFDRHGNIAYSGEPVTQLEHALQTAALAEAAGASDALITAALLHDLGHLLNLRGETPTAHGIDDQHQYFALPFLRATFPDAVLEPIRLHVDAKRCLCAMDAHYYARLSADSVRSLALQGGVFSAQEAEAFMQRLYAADALQLRRWDDLAKVAGQRTPDLAHFLATAARVSAAA
>2859181041
MALSLDDIRTLFDRHGNLAYSGEPVTQLEHALQTAALAEAAGASDALITAALLHDLGHLLNLQGETPTAHGIDDQHQYFALPFLRATFPDAVLEPIRLHVDAKRCLCAMDAHYYARLSADSVRSLALQGGVFSAQEAEAFMQRPYAADALQLRQWDDLAKVAGQRTPDLAHFLATAARVSAAA
>2558852690
MALSLDDIRTLFDRHGNIAYSGEPVTQREHALQTAALAEAAGASDALITAALLHDLGHLLNLQGETPTAHGIDDQHQYFALPFLRATFSDAVLEPIRLHVDAKRCLCAMDAHYYARLSADSVRSLALQGGVFSAQEAEAFMQRPYAADALQLRQWDDLAKVAGQRTPDLAHFLATAARVSAAA
>2633885054
MALSLDAIRTLFDRHGNIAYSGEPVTQREHALQTAALAEAAGASDALITAALLHDLGHLLNPQGETPTARGIDDQHQYFALPFLRATFPDAVLEPIRLHVDAKRCLCAMDAHYYARLSADSVRSLALQGGVFSAQEAEAFMQRPYAADALQLRQWDDLAKVAGQRTPDLAHFLATAARVAAA
>2621330135
MALSLDDIRTLFDRHGNIAYSGEPVTQREHALQTAALAQAAGASDALITAALLHDLGHLLNPQGETPTAHGIDDQHQYFALPFLRATFPDAVLEPIRLHVDAKRCLCAMDAHYYARLSADSVRSLALQGGVFSAQEAEAFMQRPYAADALQLRQWDDLAKVAGQRTPDLAHFLATAARVSAAA
>2843983374
MALSLDDIRTLFDRHGNIAYSGEPVTQREHALQTAALAEAAGASDALITAALLHDLGHLLNPQGETPTAHGIDDQHQYFALPFLRATFPDAVLEPIRLHVDAKRCLCAIDAHYYARLSADSVRSLALQGGVFSAQEAEAFMQRPYAADALQLRQWDDLAKVAGQRTPDLAHFLATAARVAAA
>2570845898
MTMALSLDDIRTLFDRHGDIAYSGEPITQREHALQTAALAEAAGASDALIIAALLHDLGHLLNRQGDTPTVRGIDDQHQYFALPFLRGVFPDVVLEPIRLHVEAKRCLCAIDAQYHACLSADSVRSLALQGGVFSADEADAFLHRPYAADALRLRRWDDLAKVAGRPTPDLSHFLAVAARVSKAA
>2598908007
MALSLDDIRTLFDRYGGIAYSGEPVTQREHALQTAALAEAAGASEALIIAALLHDLGHLLNPQGNTPTAHGIDDQHQCFALPFLRGVFPDAVLEPIRLHVEAKRCLCAIDAQYHACLSADSVRSLALQGGVLSADETEAFLHRPYAADALRLRRWDDRAKVAGRPTPDLSHFWDLAARVSKAA
>2856286116
VALNVDDVRTLFEQYGSMAYSGEPVSQLEHALQSGALAEQEGASEELVAAAFLHDLGHLLNQQGETPTARGIDDVHQYFVLPFLRPVLPDSVLEPIRLHVDAKRYLCASDRTYFDRLSADSKRSLQLQGGVFDEEGVEAFLLKPFAQDAVRLRRWDDLAKEKDRVTPDVEHFLEIVQRVMDRHGDAVA
>2600814533
VALNVDDVRTLFEQYGSMSYSGEPVSQLEHALQSGALAEQEGASEELIAAAFLHDLGHLLNQQGETPTARGIDDVHQYFVLPFLRPVLPDSVLEPIRLHVDAKRYLCASDRTYFDRLSADSRRSLQLQGGVFDEEGVEAFLRKPFARDAVRLRRWDDLAKERNRATPDIEHFLEIVRRVMGRHGDVLRS
>2553408762
VALNVDDVRTLFEQYGSMSYSGEPVSQLEHALQSGALAEQEGASEELIAAAFLHDLGHLLNQQGETPTARGIDDVHQYFVLPFLRPVLPDSVLEPIRLHVDAKRYLCASDRTYFDRLSADSRRSLQLQGGVFDEEGVEAFLRKPFAQDAVRLRHWDDLAKEQNRVTPDIEHFLEIVRRVMDRHRDVVA
>2580575935
VALNVDDVRTLFEQYGSMSYSGEPVSQLEHALQSGALAEQEGASEELITAAFLHDLGHLLNQQGETPTARGIDDVHQYFVLPFLRPVLPDSVLEPIRLHVDAKRYLCASDRTYFDRLSADSRRSLQLQGGVFDEEGVEAFLRKPFAQDAVRLRHWDDLAKEQNRVTPDIEHFLEIVRRVMDRHGDVVAR
>2649140827
MALSIPDIRKLFDEFGAMAYSGEPVTQLEHALQSAQLAEQESAGDPLVAASLLHDLGHLLNRQGETPTARGIDDLHQYYALPFLRPVFDDAVLEPIRLHVDAKRCLCAIDAEYFGRLSADSVRSLALQGGVYSAPQVQAFMAQPFAADAMRLRRWDDQAKRAGLPTPPLSHYLAVLERVARAA
>2569892481
MALSLPDIRTLFDNFGSLAYSGEPVTQLEHALQCGALAESEGADEALVAASFLHDLGHLLNLQGETPTERGIDDLHQYYALPFLRPLFGDAVLDPIRLHVDAKRCLCAIDAAYLGQLSEDSVRSLALQGGVFSDEQARAFLAREHADAALRLRRWDDRAKVAGLVTPSLDHFMAVLTRVLQ
>2687764638
MALSLPDIRTLFDKFGSLAYSGEPVTQLEHALQCGALAESEGADEALVAASFLHDLGHLLNLQGETPTERGIDDLHQYYALPFLRPLFGDAVLDPIRLHVDAKRCLCVIDAAYLGQLSEDSVRSLALQGGVFSDEQARAFLAREHADAALRLRRWDDRAKVAGLVTPSLDHFMAVLTRVTLQ
>2686889674
MALSLPDIRTLFDKFGSLAYSGEPVTQLEHALQSGALAQSEGADEALVAASFLHDLGHLLNLQGETPTERGIDDLHQYYALPFLRPLFSDAVLEPIRLHVDAKRCLCAVDPEYFSQLSVDSVRSLALQGGVFNDDEAKTFLARDHAEAAMRLRRWDDRAKVAGMATPSLDHFMKMLERVIQ
>2834223039
MALSLPDIRTLFDKFGSLAYSGEPVTQLEHALQSGALAQSEGADEALVAASFLHDLGHLLNLQGETPTERGIDDLHQYYALPFLRPLFSDAVLEPIRLHVDAKRCLCAVDPEYFSQLSVDSVRSLALQGGVFNDDEAKTFLARDHAEAAMRLRRWDDRAKIAGMATPPLDHFMKVLERVTIQ
>2807187899
MALSLPDIRTLFDKFGSLAYSGEPVTQLEHALQCGALAESEGADEALVAASFLHDLGHLLNLQGETPTERGIDDLHQYFALPFLRPLFGDAVLEPIRLHVDAKRCLCAVDPEYYGQLSADSVRSLALQGGVFSDEQARTFMAREHAESALRLRRWDDRAKVAGMATPSLDHYMLVLERVTIQ
>2656623857
MALSLPDIRTLFDKFGSIAYSGEPVTQLEHALQSGALAESEGADEALVAASFLHDLGHLLNLQGETPTERGIDDLHQYYALPFLRPLFGDAVLDPIRLHVDAKRCLCAIDPEYYGNLSADSVRSLALQGGVFSDEEATAFLAREHAQAALRLRRWDDRAKIAGMRTPSLDHYMNVLARVTLQ
>2551938805
MALSLPDIRTLFDNFGSLAYSGEPVTQLEHALQSAALAESEGADEALVAASFLHDLGHLLNLQGETPSERGIDDLHQYFALPFLRPLFSNAVLDPIRLHVDAKRCLCAVDPDYFSKLSVDSVRSLALQGGVFSDDEAKTFLAREHAEAALRLRRWDDRAKVAGMPTPSLDHYMKLLARVLQ
>2840582481
MALSLPDIRTLFDKFGSLAYSGEPVTQLEHALQSAALAESEGADEALVAASFLHDLGHLLNLQGETPSERGIDDLHQYFALPFLRPLFSDAVLDPIRLHVDAKRCLCAVDPEYFGKLSADSVRSLALQGGVFSDEEAKTFLAREHAEAALRLRRWDDRAKVAGMPTPSLDHYMKLLARVTPQ
>2840577281
MALSLPDIRTLFDKFGSIAYSGEPVTQLEHALQSGALAESEGADEALVAASFLHDLGHLLNLQGETPTERGIDDLHQYFALPFLRPLFSDAVLDPIRLHVDAKRCLCAIDPDYYGKLSVDSVRSLALQGGVFSDEEAKTFLAREHAQSALRLRRWDDRAKIAGMQTPPLDHYMKVLERVTIQ
>2563938402
MALSLPDIRTLFDKFGSLAYSGEPVTQLEHALQSGALAESEGADEALVAASFLHDLGHLLNLQGETPTERGIDDLHQYFALPFLRPLFSDAVLDPIRLHVDAKRCLCAIDPEYYAKLSADSVRSLALQGGVFSDDEAKTFLAREHAGAALRLRRWDDRAKVAGMATPSLDHYMKVLERVARQ
>2628841322
MALSLPDIRTLFDKFGSIAYSGEPVTQLEHALQSGALAESEGADEALVAASFLHDLGHLLNLQGETPTERGIDDLHQYFALPFLRPLFSDAVLDPIRLHVDAKRCLCAIDPEYYGKLSVDSVRSLALQGGVFSDDEAKTFLAREHAEAALRLRRWDDRAKVAGMVTPPLDHYMKVLERVTLQ
>2638386747
MALSLPDIRTLFDKFGSIAYSGEPVTQLEHALQSGALAESEGADEALVAASFLHDLGHLLNLQGETPTERGIDDLHQYFALPFLRPLFSDAVLDPIRLHVDAKRCLCAIDPGYYGKLSVDSVRSLALQGGVFSDDEAKTFLARDHAEAALRLRRWDDRAKVAGMATPSLDHYMKVLERVALQ
>2856309350
MLFDRHGSLAYSGEPVTQLEHALQSGALAEQEGASDELVAAAFLHDLGHLLNRKGESPTTRRIDDLHQYFVLPFLRPALPEAVLEPIRLHVDAKRCLCAIEPGYFERLSADSVRSLELQGGIFSDEAAQAFLGKAYAQDALRLRRWDDRAKVAGMATPDIDHYLQVVERVMEMPA
>2766744953
MALNLEDIRNLFAAWGSLAYSGEPVTQLEHALQSGALAQEAGASDELIAAAFLHDLGHLLNRQGETPTARGVDDLHQYYALPFLRPVLPDSVLEPIRLHVDAKRYLCAVDSAYYGRLSADSVRSLKLQGGVFDEAEAAEFAARPYASDAVLLRRWDDCAKEAGKATPDLDYFLSVVDRVMTKHALA
>2758091189
MALNLQDIRELFEKWGSLSYSGESVSQLDHALQSGALAQEEGVGDELVAAAFLHDLGHLLNRQGETPTVRGVDDLHQYYALPFLRPVLPDGVLEPIRLHVDAKRYLCAVDSGYFGRLSPDSVRSLELQGGIFSDEQATEFAARPYASDAVKLRRWDDRAKEHGKSTPDLDTFLTVVDRVMKQHAQA
>2860492081
MALSLDDIRSLFAQHGAISYSGEPVSQLEHALQSGKLAEDEGASEELVAAAFLHDLGHLLNLHGETPTARGIDDLHQYFALPFLRPILPPAVLEPIRLHVDAKRCLCAIDKTYFGKLSEDSVRSLKLQGGVFSDEEAQAFLQLPYAQDALRLRQWDDRAKTAGKETPDIEHFLGVVERVMC
>2710224130
LALSLSDIRALFEEYGSLNYGGEQVSQLEHALQCGALAEQENAGDELVAAAFLHDIGHLLNRRGPTPTARGIDDLHQFFALPFLRPVLSDAVLEPIRLHVDAKRCLCAIDDTYFSKLSPDSVRSLNLQGGIFSHDEAQAFLRKPYAQEGLRLRRWDDLAKVAGAVTPDVGHFLSVVERVMEKHAVT
>2721717309
VALSLGDIRELFEQHGSLNYGGEQVTQLEHALQCGALAEKEEAGDELVAAAFLHDIGHLLNRRGPTPTARGVDDLHQFFALPFLRPVLPDAVLEPIRLHVDAKRCLCAIDDTYFGRLSPDSVRSLNLQGGIFSSDEANAFLSKPHAEDALRLRRWDDLAKVANTVTPDVDHFLGVVERVMERQAVA
>2766717948
MALSLDDIRSLFESHGEQAYSGEPVTQLEHALQSGALAEEAGANEELVAAAFLHDLGHLLNHQGETPTERGIDDLHQYYALPFLRPVLPDAVLEPIKLHVDAKRYLCVTDDAYFRCLSPDSVRSLQLQGGIFDVAAAREFAARPYADDAVRLRRWDDLAKVAGKPTPDLDHYLRIIERVMARHA
>2856291863
MALSLDDIRSLFESHGEQAYSGEPVTQLEHALQSGALAEEAGANEELVAAAFLHDLGHLLNHQGETPTERGIDDLHQYYALPFLRPVLPDAVLEPIKLHVDAKRYLCATDGAYFRCLSPDSVRSLQLQGGIFDVAAAREFAARPYADDAVRLRRWDDLAKVAGKPTPDLDHYLRIVERVMARHA
>2630301583
MALSLEDIRSLFEQHGGQAYSGEPVTQLEHALQSGALAEEEGASEELVAAAFLHDLGHLLNRQGETPTERGIDDLHQYYALPFLRPILPPSVLEPIKLHVDAKRYLCSTDEAYFGRLSADSVRSLQLQGGIFDADGAREFAERPHADDAVRLRRWDDLAKVAGKQTPDLDHYLQIVDRVMQRHA
>2580958143
MALSLEDIRGLFEQHGGQAYSGEPVTQLEHALQSGALAEEEGASEELVAAAFLHDLGHLLNRQGETPTERGIDDLHQYYALPFLRPILPASVLEPIRLHVDAKRYLCATDEAYFGRLSPDSVRSLQLQGGIFDADGAREFAERPYADDAVRLRRWDDLAKIEGKQTPGLDHYLQIVDRVMQRHA
>2843964404
MALSLEDIRGLFEQHGGQAYSGELVTQLEHALQSGALAEEEGASEELVAAAFLHDLGHLLNRQGETPTERGIDDLHQYYALPFLRPILPASVLEPIRLHVDAKRYLCATDEAYFGRLSPDSVRSLQLQGGIFDADGAREFAERPFADDAVRLRRWDDLAKIEGKQTPGLDHYLQIVDRVMQRHV
>2845636679
MALSLEDIRGLFEQHGAQAYSGEPVTQLEHALQSGALAEEEGASDELVAAAFLHDLGHLLNRQGETPTERGIDDLHQYYALPFLRPILPESVLEPIRLHVDAKRYLCATDEAYFSCLSLDSVRSLQLQGGIFDAEGAQAFAARPFADDAVRLRRWDDLAKVAGKETPGLDHYLQIVESVMQRHA
>2580611704
MALSLEDIRGLFEEYGGQAYSGEPVTQLEHALQSGALAEENGASEELVAAAFLHDLGHLLNRQGETPTERGIDDLHQYYALPFLRPVLPESVLEPIRLHVDAKRYLCATDEAYFSCLSADSVRSLQLQGGIFDAEGAQAFAARPYADDAVRLRRWDDLAKIAGKETPDLDHYLQIVDRVMQRHA
>2710169412
MALSLEDIRGLFEEHGGQAYSGEPVTQLEHALQSGALAEDEGASEELVAAAFLHDLGHLLNRQGETPTERGIDDLHQYYALPFLRPILPESVLEPIRLHVDAKRYLCATDDAYFSCLSPDSVRSLQLQGGIFDEEGAQAFAARPFADDAVRLRRWDDLAKIAGKETPGLDHYLQIVDRVMQRHA
>2513551686
MALSLADIRELFEKYGALAYSGEPVTQLEHALQSGALAEEDGASEELIAAAFLHDLGHLLNRQGETPTKRGIDDLHQYYALPFLRPVLPDSVLEPIRLHVDAKRYLCAVDEAYFGCLSADSVRSLELQGGIFSADQARDFAALPYAEEAVRLRRWDDLAKVAGKPTPDLEHYLQLVERVMQRHA
>2600790099
MALSLADIRELFEKYGALAYSGEPVTQLEHALQSGALAEEDGASEELIAAAFLHDLGHLLTRQGETPTERGIDDLHQYYALPFLRPVLPDSVLEPIRLHVDAKRYLCAVDEAYFGCLSADSVRSLELQGGIFSADQARDFAALPYAEEAVRLRRWDDLAKVAGKPTPDLEHYLQLVERVMQRHA
>2756499648
MALSLADIRGLYETYGALAYSGEPVTQLEHALQSGALAEEDGASEALTAAAFLHDLGHLLNRQGETPTERGIDDLHQYYALPFLRPVLPDSVLEPIRLHVDAKRYLCAVDDAYFGRLSADSVRSLELQGGIFSADEARDFAARPHAEDAVRLRRWDDLAKVAGKPTPDLDHYLQLIERVMQRRV
>2676348347
MALSLADIRELFETYGALAYSGEPVTQLEHALQSGALAEEEGASEELTAAAFLHDLGHLLNRQGETPTERGIDDLHQYYALPFLRPVLPDSVLEPIRLHVDAKRYLCAIDEAYFGCLSADSVRSLELQGGIFNADQARDFAARPYAEDAVRLRRWDDLAKVAGKPTPDLAHYLQLVGRVMQRHA
>2600823770
MALSLAEIRELFETYGALAYSGEPVTQLEHALQSGALAEEDGANEELTAAAFLHDLGHLLNRQGETPTERGIDDLHQYYALPFLRPVLPDSVLEPIRLHVDAKRYLCAVDKAYFGCLSADSVRSLELQGGIFNADEARDFAARPHAEDAVRLRRWDDLAKVAGKPTPDLDHYLQLVERVMQRHV
>2501076392
MALSLADIRELFETYGALAYSGEPVTQLEHALQSGALAEEDGANEELTAAAFLHDLGHLLNRQGETPTERGIDDLHQYYALPFLRPVLPDSVLEPIRLHVDAKRYLCAVDKAYFGCLSADSVRSLELQGGIFNADEARDFAAHPHAEDAVRLRRWDDLAKVAGKPTPDLDHYLQIVERVMQRHV
>2772852113
MALSLADIRGLFETYGALAYSGEPVTQLEHALQSGALAEEDGATEELTAAAFLHDLGHLLNRQGETPTERGIDDLHQYYALPFLRPVLPDSVLEPIRLHVDAKRYLCAVDEAYFGCLSADSVRSLELQGGIFNEDEARDFAARPHAEDAVRLRRWDDLAKVAGKPTPDLDHYLQLVERVMQRHV
>2516017544
MALSLADIRELFETYGALGYSGEPVTQLEHALQSGALAEEDGATEELTAAAFLHDLGHLLNRQGETPTERGIDDLHQYYALPFLRPVLPDSVLEPIRLHVDAKRYLCAVDEAYFGCLSADSVRSLELQGGIFNADEARDFAARPHAEDAVRLRRWDDLAKVAGKPTPDLDHYLQLVERVMQRHV
>2501085699
MALSLADIRGLFETYGALAYSGEPVTQLEHALQSGALAEEEGASEELTAAAFLHDLGHLLNRQGETPTERGIDDLHQYYALPFLRPVLPDSVLEPIRLHVDAKRYLCAVDEAYFGRLSADSVRSLELQGGIFNADEARDFAARPHAEDAVRLRRWDDLAKVAGKPTPDLDHYLQLVERVMERHA
>2756484585
MALSLADIRGLFETYGALAYSGEPVTQLEHALQSGALAEEEGASEELTAAAFLHDLGHLLNRQGETPTERGIDDLHQYYALPFLRPVLPDSVLEPIRLHVDAKRYLCAVDAAYFGCLSADSVRSLELQGGIFNADEARDFAARPHAEDAVRLRRWDDLAKVTGKPTPDLDHYLQLVERVMQRRV
>2583267542
MALSLADIKGLFDSFGAVAYSGEPVTQLEHALQSGALAEEEGASEELVAAAFLHDLGHLLNRQGETPTERGIDDLHQYYALPFLRPVLPDSVLEPIKLHVDAKRYLCATDAAYFGRLSADSVRSLELQGGIFDDEQAREFAQRPFAEDAVRLRRWDDLAKVAGKPTPDLNHYLHIVERVMLRRG
>2583273503
MALSLADIKGLFDGYGALAYSGEPVTQLEHALQSGALAEEEDASEELVAAAFLHDLGHLLNRQGETPTERGIDDLHQYYALPFLRAVLPDSVLEPIKLHVDAKRYLCATDKAYFGRLSADSVRSLELQGGIFSEEQAREFAERPFAEDAVRLRRWDDLAKMAGKPTPDLNHYLRIVERVMLRHA
>2671605941
MALNLDDIRVLFERHGNLAYSGEPVTQLEHALQSGALAEQEGASDELVAAAFLHDLGHLLNRQGDTPSARGVDDLHQYFALPFLRAVLPEAVLEPIRLHVDAKRCLCAIDHSYFNCLSVDSVRSLELQGGVFSPEEAQAFLSKPYAPDALRVRKWDDRAKVKSRKTPDIEHFLGVVERVMERYVPA
>2784458985
MALSLDDIRTLFEQHGNLVYSGEPVTQLEHALQSGALAEEERASDELVAAAFLHDLGHLLNRQGETPTARGVDDLHQYFVSPFLRAVLPEAVLEPIRLHVDAKRCLCAVDATYYGLLSADSVRSLELQGGSYSPDEAQAFLQKPYAEDALRLRKWDDRAKEANRSTPDIEHYLRVVERVMEKQLPV
>2513961339
VALTVSDIRSLFEQYGDIAYSGEPVTQLQHALQTGALAEEAGADDELVVAAFLHDLGHLLNLQGETPTQRGVDDLHQYFALPFLRTVLADAILEPIRLHVDAKRCLCAIDDTYIGQLSADSLRSLALQGGIFSREEADAFLQKDYAQDALRLRKWDDLAKEPDRATPDLAHYLGVVERVMSSIA
>2509132619
VALTVSDIRFLFEQYGDIAYSGEPVTQLQHALQTGALAEEAGADDELVVAAFLHDLGHLLNQQGETPTERGVDDLHQYFALPFLRAVLPDAVLEPIRLHVDAKRCLCAIDDTYIRQLSADSLRSLALQGGVFSLDEADAFLQQAYAQDAQRLRKWDDEAKEPDRATPDLGHYLGVVERVMSKGSIARFR
>648210867
MALTISDIRFLFEQYGDIAYSGEPVTQLQHALQTGALAEEAGAGDELVVAAFLHDLGHLLNRKGDTPTERGVDDLHQYFALPFLRAVLPDAVLEPIRLHVDAKRCLCAIDDTYIRQLSADSLRSLALQGGVFSRDEADAFLQQAYAHDALRLRKWDDEAKQPDRATRDLSHYLGVVERVMRKGSIARFR
>2778172532
VALTLDDIRVLFERHGSIAYSGEPVTQLEHALQSGALAEAEGASDELVAAAFLHDLGHLLNLQGETPTERGVDDLHQYFALPFLRPVLSDAVLEPIRLHVDAKRCLCAVDATYFGQLSADSVRSLQLQGGIFSEEEARAFMEKPYAEDAMRLRRWDDRAKEKDRPTPDIDHYLGVVERAMRTHAAA
>643180725
MALSLDDIRVLFERHGSLAYSGEPVTQLEHALQSGALAEAEGASDELVAAAFLHDLGHLLNLQGETPTERGVDDLHQYFALPFLRPVLPDAVLEPIRLHVDAKRCLCAIDATYFGQLSADSVRSLQLQGGIFSEQEARAFVQKPFAEDAMRLRRWDDRAKEKDRATPGIDHYLAVVERVMHAHAAA
>2719644101
VALGLDDIRVLFERHGSLAYSGEPVTQLEHALQSGALAEAEGASDELVAAAFLHDLGHLLNLQGETPTERGVDDLHQYFALPFLRPVLSDAVLEPIRLHVDAKRCLCAVDATYFGQLSADSVRSLQLQGGIFSEEEAQAFVQKPYAEDAMRLRRWDDRAKEKDRATPGIDHYLVVVERAMRAHATA
>2852766364
VALSLDDIRVLFERHGSLAYSGEPVTQLEHALQSGALAEAEGASDELVAAAFLHDLGHLLNLQGETPTERGVDDLHQYFALPFLRPVLSDAVLEPIRLHVDAKRCLCAIDATYFGQLSADSVRSLQLQGGIFSREEAQAFTQKPYAEDAMRLRRWDDRAKERDRATPGIDRFLAVVERAMRAHATA
>2852803641
KTFSLPWEQQVALSLDDIRVLFERHGSLAYSGEPVTQLEHALQSGALAEAEGASDELVAAAFLHDLGHLLNLQGETPTERGVDDLHQYFALPFLRPVLSDAVLEPIRLHVDAKRCLCAIDATYFGQLSADSVRSLQLQGGIFSREEAQAFMQKPYAEDAMRLRRWDDRAKEQDRATPGIDHYLAVVERAMRAHATA
>2694818080
MALSLDDIRVLFERHGSLAYSGEPVTQLEHALQSGALAEAEGASDELVAAAFLHDLGHLLNLQGETPTERGVDDLHQYFALPFLRPVLSDAVLEPIRLHVDAKRCLCAIDATYFGQLSADSVRSLQLQGGVFSREEAQAFMQKPYAEDAMRLRRWDDRAKEKDRATPGIDHYLAVVERVMRAHATA
>2852819009
VALSLDDIRVLFERHGSLAYSGEPVTQLEHALQSGALAEAEGASDELVAAAFLHDLGHLLNLQGETPTERGVDDLHQYFALPFLRPVLSDAVLEPIRLHVDAKRCLCAIDATYLGQLSADSVRSLQLQGGVFSREEAQAFIQKLYAEDAMRLRRWDDRAKEKDRATPGIDHYLAVVERAMRAHATA
>2852798343
VALSLDDIRVLFERHGSLAYSGEPVTQLEHALQSGALAEAEGASDELVAAAFLHDLGHLLNLQGETPTERGVDDLHQYFALPFLRPVLSDAVLEPIRLHVDAKRCLCAIDATYFGQLSADSVRSLQLQGGVFSREEAQAFMQKPYAEDAMRLRRWDDRAKEKDRATPGIDHYLAVVERAMRAHATA
>2852751019
VALSLDDIRVLFERHGSLAYSGEPVTQLEHALQSGALAEAEGASDELVAAAFLHDLGHLLNLQGETPTERGVDDLHQYFALPFLRPVLSDAVLEPIRLHVDAKRCLCAIDATYFGQLSADSVRSLQLQGGVFSREEAQAFIQKPYAEDAMRLRRWDDRAKEKDRATPGIDHYLVVVERAMRAHATA
>2852780408
VALSLDDIRVLFERHGSLAYSGEPVTQLEHALQSGALADAEGASDELVAAAFLHDLGHLLNLQGETPTERGVDDLHQYFALPFLRPVLSDAVLEPIRLHVDAKRCLCAIDATYFGQLSADSVRSLELQGGIFSRKEAQAFMQKPYAEDAMRLRRWDDRAKEKDRSTPGIDHYLAVVERAMRAHETA
>646768205
MALSLDDIRVLFERHGSLAYSGEPVTQLEHALQSGALADAEGASDELVAAAFLHDLGHLLNLQGETPTERGVDDLHQYFALPFLRPVLSDAVLEPIRLHVDAKRCLCAIDATYFGQLSADSVRSLELQGGIFSREEAQAFMQKPYAEDAMRLRRWDDRAKEKDRSTPGIDHYLAVVERAMRAHETA
>2515685958
VALSVDDIRVLFERHGSLAYSGEPVTQLEHALQSGALAEAEGASDELVAAAFLHDLGHLLNLQGETPTERGVDDLHQYFALPFLRPVLSDAVLEPIRLHVDAKRCLCAIDATYFGQLSADSVRSLELQGGIFSREEAQAFMQKPYAEDAMRLRRWDDRAKEKDRATPGIDHYLAVVERAMRAHETA
>2709065584
LSLDDIRSLFERHGHLAYSGEPVTQLEHALQSGALAEEESASDELVAAAFLHDLGHLLNLRGETPTQRGIDDLHQYFALPFLRPVLSDAVLEPIRLHVDAKRCLCAIDATYFGQLSADSVRSLELQGGIFSKEEAEAFLQKPYAEDALRLRRWDDRAKLKDRATPDLEHYLKLVERVMCRHVAV
>2656940288
VALSLNDIRSLFEQYGNLAYSGEPVTQLEHALQSGALAEEADADDDLVAAAFLHDVGHLLNLQGDTPTQRGIDDLHQYFALPFLRPVLPDAVLEPIRLHVDAKRCLCAIDDGYFGLLSPDSVRSLELQGGVFSKEEVAAFLQKPHAEDALRLRQWDDRAKEENRATPGLEHYLEIVERVMRAVD
>2819618909
VALSLNDIRSLFEQYGNLAYSGEPVTQLEHALQSGALAEEADADDELVAAAFLHDAGHLLNLQGDTPTQRGIDDLHQYFALPFLRPVLPDAVLEPIRLHVDAKRCLCAIDDGYFGLLSPDSVRSLALQGGVFSKEEVAAFLQKPHAEDALRLRQWDDRAKEENRATPGLEHYLELVERVMRVVD
>2847697124
VALSLNDIRSLFEQYGNLAYSGEPVTQLEHALQSGALAEEADADDELVAAAFLHDAGHLLNLQGDTPTQRGIDDLHQYFALPFLRPVLPDAVLEPIRLHVDAKRCLCAIDDGYFGQLSPDSVRSLALQGGVFSKEEVAAFLQKPHAEDALRLRQWDDRAKEENRATPGLEHYLELVERVMRAVD
>2518905453
MSDIRSLFEQFGHIAYSGEPVTQLQHALQSGALAEEADADEALVVAAFLHDLGHLLNLQGETPTERGIDDLHQYFALPFLRPVLPDAVLEPIRLHVDAKRCLCAIDRTYFGQLSADSVRSLELQGGIFSREEADTFLQKPYAQDALRLRKWDDRAKEENRATPDLDHYLGVVECVMRAAT
>2527076432
VALSVSDIRSLFEQFGHIAYSGEPVTQLQHALQSGALAEEADADEALVVAAFLHDLGHLLNLQGETPTERGIDDLHQYFALPFLRPVLPDAVLEPIRLHVDAKRCLCAIDRTYFGQLSADSVRSLELQGGIFSREEADTFLQKPYAQDALRLRKWDDRAKEENRATPDLDHYLGMVERVMRAAA
>2753566388
VALNPNDIRALFEQYGNLAYSGEPVTQLEHALQSGALAEEEGAGDELVAAAFLHDLGHLLNLQGDTPTERGIDDLHQYFALPFLRPVFPVAVLEPIRLHVDAKRCLCAIDDAYFGQLSADSVRSLALQGGIFSRAEAEAFLQKPYAEDALRLRKWDDCAKEQGRATPDLNHYLGLVERVMRKHAAV
>2746085420
VALSLNDIRSLFEQYGGLAYSGEPVTQLEHALQSGALAEEAGAGEELVAAAFLHDLGHLLNLQGETPTERGIDDLHQYFALPFLRPILSNAVLEPIRMHVDAKRCLCAIDATYFGQLSADSVRSLELQGGIFSREEAEAFLQKPYAEDALRLRKWDDRAKDASRVTPDLDHYLGVVERAMLKHAAASVS
>2690674543
MALSLNDIRSLFERYGALAYSGEPVTQLEHALQSGALAEEAGSADELVAAAFLHDLGHLLNLQGETPTERGIDDLHQYFALPFLRPVLPDAVLEPIRLHVDAKRCLCAIDATYFGQLSADSVRSLELQGGIFSDEEAESFLQKPYAKDALRLRKWDDQAKVQNQPTPDLNHYLGLVERVMRKHAAVWAG
>2756485403
VALSLNDIRSLFERYGELAYSGEPVTQLEHALQSGALAEQAGAADELVAAAFLHDLGHLLNLQGETPTERGIDDLHQYFALPFLRPVLPDAVLEPIRLHVDAKRCLCAIDAAYFGQLSADSVRSLELQGGIFSEEEAESFLQKPYAQDALRLRKWDDRAKAQNQPTPDLNHYLELVERVMRKHAAV
>2710183973
VALSLNDIRSLFEQYGKIAYSGEPVTQLEHALQSGALAEQAGAGEELVAAAFLHDLGHLLNLQGETPTERGIDDLHQYFALPFLRPVLSDAVLEPIRLHVDAKRCLCAIDETYFGQLSADSVRSLELQGGIFSRQEADAFLRKPYAEDALRLRRWDDLAKEEHRATPDLDHYMNVVERVMNRSLTA
>2583098356
MALSLNDIRSLFEQYGKIAYSGEPVTQLEHALQSGALAEQAGAGDELVAAAFLHDLGHLLNLQGETPTERGIDDLHQYFALPFLRPVLSDAVLEPIRLHVDAKRCLCAIDDTYFGQLSADSVRSLELQGGIFSSAEASAFLQKPYAEDALRLRRWDDLAKEEHRATPDLDHYMNLVERVMSRRLVA
>2710240622
VALSLNDIRSLFEQYGKIAYSGEPVTQLEHALQSGALAEQAGAGDELVAAAFLHDLGHLLNLQGETPTERGIDDLHQYFALPFLRPVLSDAVLEPIRLHVDAKRCLCAIDETYLGQLSVDSVRSLELQGGIFSSEEANAFLQKPYAEDALRLRRWDDLAKEEHRVTPGLDHYMSVVERAMNLAA
>2844730929
VALSLNDIRSLFEQYGKIAYSGEPVTQLEHALQSGALAEQAGAGDELVAAAFLHDLGHLLNLQGETPTERGIDDLHQYFALPFLRPVLSDAVLEPIRLHVDAKRCLCAIDDTYFGQLSADSVRSLELQGGIFSSEEANAFLQKPYAEDALRLRRWDDLAKEEHRATPDLDHYMNVVERAMNRRLAA
>2508680110
MALSVKDIRSLFEQYGKMAYSGEPVTQLEHALQSGLLAQEAGADDDLVAAAFLHDLGHLLNLQGETPTERGIDDLHQYFALPFLRPVLSDAVLEPIRLHVDAKRCLCAIDDTYFGRLSADSVRSLELQGGIFRKEEADAFLQKPYAEDALRLRRWDDLAKEENRATPDIEHYLGVVERVMLKHAAA
>2598516952
VALSVEDIRSLFEQYGRMAYSGEPVTQLEHALQSGLLAQEAGADDDLVAAAFLHDLGHLLNLQGETPTQRGIDDLHQYFALPFLRPVLSDAVLEPIRLHVDAKRCLCAIDDTYFGRLSADSVRSLELQGGIFSKEEADTFLQKPYAEDALCLRRWDDLAKEENRATPDIEHYLGVVERVMLKHAVV
>2775521092
VALSVKDVRSLFEQYGNLAYSGEPVTQLEHALQSGLLAEQAGADEELVAAAFLHDLGHLLNLQGETPTERGIDDLHQYFALPFLRPVLSDAVLEPIRLHVDAKRCLCAIDDTYFGQLSADSVRSLELQGGIFSKEEAQAFLQKPYAQDALRLRRWDDLAKEENRATPDLDHYLGVVERAMLRHAAV
>2710200283
VALDVKDIRSLFEQYGQLAYSGEPVTQLEHALQSGLLAEEAGADEELVAAAFLHDLGHLLNLQGETPTERGIDDLHQYFALPFLRPVLSNAVLEPIRLHVDAKRCLCAIDDTYFGQLSADSVRSLELQGGIFSKEEAEAFLQKPYAEDALRLRRWDDLAKEENRATPDLDHYLGVVERVMLKHVIV
>642615878
MALDVKDIRSLFEQYGQLAYSGEPVTQLEHALQSGLLAEEAGADEELVAAAFLHDLGHLLNLQGETPTERGIDDLHQYFALPFLRPVLPNAVLEPIRLHVDAKRCLCAIDDTYFGQLSADSVRSLELQGGIFSKEEAEAFLQKPYAEDALRLRRWDDLAKEENRATPDIDHYLGVVERVMLKHAAV
>2710218095
VALSVKDIRSLFEQYGKLAYSGEPVTQLEHALQSGLLAEEAGADEELVAAAFLHDLGHLLNLQGETPTQRGIDDLHQYFALPFLRPVLSNAVLEPIRLHVDAKRCLCAIDDTYFGQLSADSVRSLELQGGIFSKKEADEFLQKPYAEDALRLRRWDDLAKEENRATPDLDHYLGVVERVMLMHAAV
>2774056162
MALNVKDIRSLFEQYGKLAYSGEPVTQLEHALQSGLLAEEAGADEELVAAAFLHDLGHLLNLQGETPTERGIDDLHQYFALPFLRPVLSNAVLEPIRLHVDAKRCLCAIDDTYFGQLSADSVRSLELQGGIFSKEAAEAFLQKPYAEDALRLRRWDDLAKEENRATPDLDHYLGVVERVMLKHAAV
>2773969928
MALSVKDIRSLFEQYGKLAYSGEPVTQLEHALQSGLLAEEAGADEELVAAAFLHDLGHLLNLQGETPTERGIDDLHQYFALPFLRPVLSSAVLEPIRLHVDAKRCLCAIDDTYFGQLSADSVRSLELQGGIFSKEEAEAFLQKPYAEDALRLRRWDDLAKEENRATPDLDHYLGVVERVMLMHAAV
>2773577280
MALSVKDIRSLFEQYGKLAYSGEPVTQLEHALQSGLLAEEAGADEELVAAAFLHDLGHLLNLQGETPTQRGIDDLHQYFALPFLRPVLSSAVLEPIRLHVDAKRCLCVIDDTYFGQLSADSVRSLELQGGIFSKEEAEAFLQKPYAEDALRLRRWDDLAKEENRATPDLDHYLGVVERVMLMHAAV
>2690219657
MALSVKDIRSLFEQYGNLAYSGEPVTQLEHALQSGLLAEEAGADEELVAAAFLHDLGHLLNLQGETPTERGIDDLHQYFALPFLRPVLSEAVLEPIRLHVDAKRCLCAIDNTYFGQLSADSVRSLELQGGIFSKEEAEAFLQKPHAEDALRLRRWDDLAKEENRATPDLAHYLGVVERAMLKHAAV
>2546960679
VALSVKDIRSLFEQYGNLAYSGEPVTQLEHALQSGLLAEEAGADEELVAAAFLHDLGHLLNLQGETPTERGIDDLHQYFALPFLRPVLSEAVLEPIRLHVDAKRCLCAIDNTYFGQLSADSVRSLELQGGIFSKEEAQAFLQRPHAEDALRLRRWDDLAKEENRATPDLEHYLGVVERAMFKHAAA
>2682435877
VALSVTDICSLFEQYGDIAYSGEPVTQLQHALQSGALAEEAGAGDELVAAAFLHDLGHLLNLQGATPTERGIDDLHQYFALPFLRAVLPDAVLEPIRLHVDAKRCLCAIDDGYFDQLSADSVRSLDLQGGIFSSEEAERFLQKPYAQDALRLRKWDDRAKEEHRVTPGLDHYLDVVERVMSKSVIV
>2733420065
VALSVTDIRSLFEQYGDIAYSGEPVTQLQHALQSGALAEEAGAGDELVAAAFLHDLGHLLNLQGATPTERGIDDLHQYFALPFLRAVLPDAVLEPIRLHVDAKRCLCAIDDGYFDQLSADSVRSLDLQGGIFSSEEAERFLQKPYAQDALRLRKWDDRAKEEHRVTPGLNHYLDVVERVMRKSAIV
>2582266965
VALSVTDIRSLFEQYGEIAYSGEPVTQLQHALQSGALAEEAGAGDELVAASFLHDLGHLLNLQGATPTERGIDDLHQYFALPFLRPVLPDAVLEPIRLHVDAKRCLCAIDRGYFDQLSADSVRSLSLQGGIFSSEEAERFLQKPYAQDALRLRKWDDRAKEEHRVTPGLDHYLDVVERVMRKSAMF
>2521672492
VALSVTDIRSLFEQYGDIAYSGEPVTQLQHALQSGALAEEAGASDELVAASFLHDLGHLLNLQGATPTERGIDDLHQYFALPFLRPVLPDAVLEPIRLHVDAKRCLCAIDQGYFDQLSADSVRSLGLQGGIFSSEEAQRFLQKPYAQDALRLRKWDDRAKEEHRVTPGLDHYLDVVERVMRKNAMV
>2856378169
VALSVTDIRSLFEQYGDIAYSGEPVTQLQHALQSGALAEEAGAGDELVAASFLHDLGHLLNLQGATPTERGIDDLHQYFALPFLRPVLPDAVLEPIRLHVDAKRCLCAIDQGYFDQLSADSVRSLGLQGGIFSSEEAQRFLQKPYAQDALRLRKWDDRAKEEHRVTPGLDHYLDVVERVMRKSAMV
>2857683049
VALSLNDIRSLFEEYGSLAYSGEPVTQLEHALQSGALAEQEGGDDDLVAAAFLHDLGHLLNLQGETPTGRGIDDLHQYFALPFLRPVLSDAVLEPIRLHVDAKRCLCAIDDTYFGQLSADSVRSLELQGGIFSKEEADAFLQKPYAEDALRLRRWDDRAKEEKRATPGLAHYLSVVERVMQKRVAG
>2773951714
MALSLNDIRLLFERYGELAYSGEPVTQLEHALQSGALAEAEGAADELIAAAFLHDLGHLLNLQGETPTERGIDDLHQYFALPFLRPVLPDAVLEPIRLHVDAKRCLCAIDETYLGQLSADSVRSLELQGGIFSKEEAEAFLRKPYAEDALRLRRWDDRAKEQNRATPGIDHYLDVVERAMRKHVDA
>2509123534
VALSVSDIRSLFEQYGDIAYSGEPVTQLEHALQSGALAEEVGADDELVAAAFLHDLGHLLNLQGATPTERGIDDLHQYFALPFLRAVLPDAVLEPIRLHVDAKRCLCAIDDAYFDQLSADSVRSLELQGGIFSRDEAEAFLQKPYAEDALRLRKWDDRAKEENRATPGLDHYLDVVERVMQAIA
>2848624601
VALSVSDIRSLFEQYGGIAYSGEPVTQLQHALQSGALAEEAGANDELVVAAFLHDLGHLLNLQGATPTERGIDDLHQYFALPFLRAVLPDAVLEPIRLHVDAKRCLCAIDDAYFDQLSADSVRSLQLQGGIFSRDEAEAFLEKPYAQDALRLRKWDDRAKEENRATPDIDHYLAVVERVMHKRTIAGG
>642427640
MALSVSDIRSLFEQYGGIAYSGEPVTQLQHALQSGVLAEEAGANDELVAAAFLHDLGHLLNLQGATPTERGIDDLHQYFALPFLRAVLPDAVLEPIRLHVDAKRCLCAIDDAYFDQLSADSVRSLQLQGGIFSRDEAEAFLEKPYAQDALRLRKWDDRAKEENRATPDIDHYLAVVERVMRKRAIAGV
>2522928305
VALSVSDIRSLFEQYGGIAYSGEPVTQLQHALQSGVLAEEAGANDELVAAAFLHDLGHLLNLQGATPTERGIDDLHQYFALPFLRAVLPDAVLEPIRLHVDAKRCLCAIDDAYFDQLSADSVRSLQLQGGIFSRDEAEAFLEKPYAQDALRLRKWDDRAKEENRATPGIDHYLAVVERVMHKRAISGV
>2688774558
VALSVSDIRSLFEQYGGIAYSGEPVTQLQHALQSGVLAEEAGANDELVAAAFLHDLGHLLNLQGATPTERGIDDLHQYFALPFLRAVLPDAVLEPIRLHVDAKRCLCAIDDAYFDQLSADSVRSLQLQGGIFSRDEAEAFLEKPYAQDALRLRKWDDRAKEENRATPGIDHYLAVVERVMHTRAIAGV
>2738834973
VALSVSDIRSLFEQYGGIAYSGEPVTQLQHALQSGALAEEAGANDELVAAAFLHDLGHLLNLQGATPTERGIDDLHQYFALPFLRAVLPDAVLEPIRLHVDAKRCLCAIDDAYFDQLSADSVRSLQLQGGIFSRDEAEAFLEKPYARDALRLRKWDDRAKEENRATPGIDHYLAVVERVMRKRAIAGG
>2600832900
VALSLNDIRSLFEQYGALAYSGEPVTQLEHALQSGALAEEAGAADELVAAAFLHDLGHLLNLQGDTPTERGIDDLHQYFALPFLRPVLPDAVLEPIRLHVDAKRCLCAIDETYFGQLSADSVRSLELQGGIFSKEEAEAFLRKPYAEDALRLRKWDDRAKEQNRATPDLDHYLGLVERVMRKHADARA
>2843953821
VALSLNDIRSLFEQYGSLAYSGEPVTQLEHALQSGALAQEAGAGDELVAAAFLHDLGHLLNLQGETPTERGIDDLHQYFALPFLRPVLPDAVLEPIRLHVDAKRCLCAIDDAYFGQLSADSVRSLELQGGIFSKEEAEAFLQKPYAEDALRLRKWDDRAKEKNRATPELDHYLSVVERVMQAAA
>2774282672
MALSLSDIRSLFEQYGNLAYSGEPVTQLEHALQSGALAEEAGAHEELVAAAFLHDLGHLLNLQGETPTERGIDDLHQYFALPFLRPVLPDAVLEPIRLHVDAKRCLCAIDDAYFGQLSVDSGRSLELQGGIFSKEEAEAFLQKPYAEDALRLRKWDDRAKEENRATPGLDHYLGVVERVMQKRVAA
>2698055475
MALSLNDIRSLFEQYGNLAYSGEPVTQLEHALQSGALAEEAGADDELVAAAFLHDLGHLLNLQGETPTERGIDDLHQYFALPFLRAVLSDAVLEPIRLHVDAKRCLCAIDDAYFGQLSADSVRSLELQGGIFSKEEAEAFLQKPYAEDALRLRRWDDRAKEENRVTPGLDHYLSVVERVMQAAA
>2741125896
MALSLNDIRSLFEQYGNLAYSGEPVTQLEHALQSGALAEEAGAHDELVAAAFLHDLGHLLNLQGETPTERGIDDLHQYFALPFLRPVLSDAVLEPIRLHVDAKRCLCAIDDAYFGQLSADSVRSLELQGGIFSKEEAAAFLQKPYAEDALRLRRWDDRAKEENRATPGLDHYLSVVERVMQAAA
>2713551224
MALSLNDIRSLYEQYGNLAYSGEPVTQLEHALQSGALAEEAGADDELVAAAFLHDLGHLLNLQGETPTERGIDDLHQYFALPFLRPVLSDAVLEPIRLHVDAKRCLCAIDDAYFGQLSVDSVRSLELQGGIFSKEEAEVFLQKPYAEDALRLRKWDDRAKEENRATPGLDHYLSVVERVMQKHVAA
>2671592891
VALSLNDIRSLYEQYGKLAYSGEPVTQLEHALQSGALAEEAGADDELVAAAFLHDLGHLLNLQGETPTERGIDDLHQYFALPFLRPVLSDAVLEPIRLHVDAKRCLCAIDDAYFGQLSADSVRSLELQGGIFCKEEAEAFLQKPYAEDALRLRKWDDRAKEENRATPGLDHYLSVVERVMQKHVTA
>2687595294
VALSLNDIRSLYEQYGKLAYSGEPVTQLEHALQSGALAEEAGADDELVAAAFLHDLGHLLNLQGETPTERGIDDLHQYFALPFLRPVLSDAVLEPIRLHVDAKRCLCAIDDAYFGQLSADSVRSLELQGGIFSKEEAEAFLQKPYAEDALRLRKWDDRAKEESRATPGLDHYLGVVERVMQAAA
>2706160565
VALSLNDIRSLFEQYGKLAYSGEPVTQLEHALQSGALAEEAGADDELVAAAFLHDLGHLLNLQGETPTERGIDDLHQYFALPFLRPVLSDAVLEPIRLHVDAKRCLCAIDDAYFGQLSADSVRSLELQGGIFSKEEAEVFLQKPYAQDALRLRKWDDRAKEENRATPDLDHYLGVVERAMQAAA
>2842332210
VALSLNDIRSLFEQYGKLAYSGEPVTQLEHALQSGALAEEAGADDELVAAAFLHDLGHLLNLQGETPTQRGIDDLHQYFALPFLRPVLSDAVLEPIRLHVDAKRCLCAIDDAYFGQLSADSVRSLELQGGIFSKEEAEAFLQKPYAQDALRLRKWDDRAKEENRATPDLDHYLGVVERAMQKRATA
>2653763552
VALSLDDIRTLFEQHGDVAYSGEPVTQLEHALQSGALAEEAGASDELIAAAFLHDLGHLLNQQGETPTARGIDDLHQYFALPFLRPVLPEAVLEPIRLHVDAKRCLCAIDETYFRQLSADSVRSLELQGGIYSSEEAQAFLAKPYAEDALRLRRWDDRAKEANRDTPSVDHFLRIVGRLMEKQVTV
>642596798
MALNLSDIRGLFEAHGQLAYSGEPVTQLEHALQSGALAESEGASEELVAAAFLHDLGHLLNRQGETPTSRRIDDLHQYFALPFLRPVLPEAVVEPIRLHVDAKRCLCAIDAAYFGMLSADSVRSLELQGGIFSDDEARAFLSKPFADDAIRLRRWDDLAKKANRETPDLDHYLNVVSRVMERHADV
>2792836781
VALSLDDIRGLFEQYGGLAYSGEPVTQLEHALQSGALAEAAGAFDELVAAAFLHDLGHLLNRQGETPTARGIDDLHQYFALPFLRPVLPEAVLEPIRLHVDAKRCLCAIDATYFGQLSADSVRSLELQGGIFTDDEAQAFLKKPYAEDALRLRRWDDLAKEANLATPDLDHYLNVVSRVMERHAVV
>2656923278
VALSLDDIRALFEAHGRLAYSGEPVTQLEHALQSGALAEAAGAADELIAAAFLHDLGHLLNRQGETPTARGIDDLHQYFALPFLRPVLPEAVLEPIRLHVDAKRCLCAIDATYFGRLSADSVRSLELQGGIYTDDEAQAFLKKPYAEDALRLRRWDDLAKEANRATPDLDHYLNVVSRVMERHAVV
>2514054290
VALNLDDIRGLFEAHGQLAYSGEPVTQLEHALQSGALAESEGASEELVAAAFLHDLGHLLNRQGETPTARGIDDLHQYFALPFLRPVLPEAVLEPIRLHVDAKRCLCAIDEAYFGKLSADSVRSLELQGGIFSDDDAQAFLNKPFAEDALRLRRWDDLAKEANRETPDLDHFMNVVSRVMERHAAVLGR
>2643278250
MALNLDDIRGLFEAHGQLAYSGEPVTQLEHALQSGALAESEGAADELIAAAFLHDLGHLLNRQGETPTARGIDDLHQYFALPFLRPVLPEAVLEPIRLHVDAKRCLCAIDAAYFGKLSVDSVRSLELQGGIFSDDEAQAFLKKPFAEDALRLRRWDDLAKEANRATPDLDHYLNVVSRVMERHAGL
>2812794690
VALNLDDIRGLFEAHGQLAYSGEPVTQLEHALQSGALAESEGAADELIAAAFLHDLGHLLNRQGETPTARGIDDLHQYFALPFLRPVLPEAVLEPIRLHVDAKRCLCAIDAAYFGKLSVDSVRSLELQGGIFSDDEAQAFLKKPFAEDALRLRRWDDLAKEANRATPDLDHYLNVVSRVMERHAGV
>2563063345
MALNLDDIRGLFEAHGQLAYSGEPVTQLEHALQSGALAESEGAAEELVAAAFLHDLGHLLNRQGETPTARGIDDLHQYFALPFLRPVLPEAVLEPIRLHVDAKRCLCAIDAAYFGKLSMDSVRSLELQGGIFSDDEARVFLKKPFAEDALRLRRWDDLAKEANRATPDLDHYLNLVSRVMERHAAV
>2600775134
VALNLDDIRGLFEAHGQLAYSGEPVTQLEHALQSGALAESEGAAEELVAAAFLHDLGHLLNRQGETPTARGIDDLHQYFALPFLRPVLPEAVLEPIRLHVDAKRCLCAIDAAYFGKLSVDSVRSLELQGGIFTDDEAQVFLKKPFAEDALRLRRWDDLAKEANRATPDLDHYLNLVSRVMERHAAM
>2616353077
VALNLDDIRGLFEAHGQLAYSGEPVTQLEHALQSGALAESEGAAEELVAAAFLHDLGHLLNRQGETPTARGIDDLHQYFALPFLRPVLPEAVLEPIRLHVDAKRCLCAIDAAYFGKLSVDSVRSLELQGGIFSDDEAQVFLKKPFAEDALRLRRWDDLAKEANRATPDLDHYLNLVSRVMERHAAV
>2713606994
MALNLDDIRGLFEAHGQLAYSGEPVTQLEHALQSGELAESEGAAEELVAAAFLHDLGHLLNRQGETPTARGIDDLHQYFALPFLRPVLPEAVLEPIRLHVDAKRCLCAIDAAYFGKLSVDSVRSLELQGGIFSDDEAQVFLKKPFAEDALRLRRWDDLAKEANRATPDLDHYLNLVSRVMERHAAV
>2856300464
MALSLDDIRGLFEQHGALAYSGEPVTQLEHALQSAALAEQEGAGDELVAAAFLHDLGHLLNRFGETPTARGIDDLHQYFALPFLRPVLPDAVLEPIRLHVDAKRCLCAIDAEYFGHLSVDSVRSLELQGGIFSKEEADAFLSKPYAEDALRVRRWDDLAKEANRPTPDLDHYLEVVERVMSAHSVA
>2698504289
MALSLHDIRTLFEQYGNVAYSGEPVTQLEHALQSGALAEKEGASDELVAAAFLHDLGHLLNRFGETPTARGIDDLHQYFALPFLRPVLPDAVLEPIRLHVDAKRCLCAIDDTYFGRLSADSVRSLELQGGIFSRQEADEFLNKPFAEDALRVRRWDDLAKEANRATPDVDHYLDVVERVMETHATA
>2755585288
MALSLHDIRTLFEQYGNVAYSGEPVTQLEHALQSGALAEKEGASDELVAAAFLHDLGHLLNRFGETPTVRGTDDLHQYFALPFLRPVLPDAVLEPIRLHVDAKRCLCAIDDTYFGRLSADSVRSLELQGGIFSRQEADAFLSKPYAEDALRVRRWDDLAKEANRSTPDVDHYLDIVERVMETHATV
>2653998988
VALSLDDIRTLFEQHGNLAYSGERVTQLEHALQSAALAEEEGASDELVAAAFLHDLGHLLNRFGDTPSERGIDDLHQYFALPFLRPVLPEAVLEPIRLHVDAKRCLCAIDATYFGRLSADSVRSLELQGGIFSQQEADAFLNKPYADDALRVRRWDDLAKEANRVTPDVDHYLGVVERVMEAHAVA
>2695456799
MALSLNDIRTLFEQHGSLAYSGEPVTQLEHALQSAALAEDEGASDELVAAAFLHDLGHLLNRFGDTPSERGIDDLHQYFALPFLRPVLPEAVLEPIRLHVDAKRCLCAIDDTYFGLLSADSVRSLELQGGIFSRQEAETFLSKPYAEDALRVRRWDDLAKEANRATPDLDHYLSVVERVMETHATA
>2838884501
MALTLDDIRTLFEQHGDIAYSGEAVTQRQHALQSATLAEAEGARAELVAAAFLHDLGHLLNPQGDTPSGRGVDDLHQFFALPFLRPLLPDSVLEPIRLHVDAKRYLCAIDKHYRERLSADSLRSLGLQGGVFDAAAAEAFAARPCAVEAVRLRLWDDAAKDPAMPTPGLDHFLDVVSGVMLAGRAGRMP
>2515689498
VALSLDDIRALFQQHGDISYSGEPVTQLQHALQCATCAERENAGDALVAAALLHDLGHLLNLQGDTPTAHGIDDMHQYFALPFLRPVLPDSVLEPIRLHVDAKRYLCAVDDGYYERLSADSKRSLELQGGVFSREDAEAFSRKPYASDAVRLRQWDDAAKDASIVTPDLEHFLAAVTRVMKPAHGEQAS
>2805952246
VALQLDDIRALFKRHGDISYSGEPVTQLQHALQCAMCAERENAGDALVAAALLHDLGHLLNLQGDTPSAHGIDDMHQYFALPFLRPVLPDSVLEPIRLHVDAKRYLCAVDDSYYERLSADSKRSLELQGGVLSREEAAAFSRKPYAADAVRLRRWDDAAKDASIVTPDLEHFLAAVAHVMKPAHDERAS
>2856304575
MALSLDDIGYLFERHGDIAYSGEPVTQRAHALQSGSLAQQDGADDALVAAAFLHDLGHLLNLQGETPSEHGIDDQHQYFVLPFLRAVLPDSVLEPIRLHVDAKRYLCAVDEGYFERLSPDSKRSLVLQGGVFSASEAQAFIAKPYATDAVRLRLWDDVAKDPGMSTPDVVHFLAVVARVMLQHV
>2793749361
MALSLDDIRFLFERHGPIAYSGEPVTQLQHALQSGTLAEEAGASDALVAAAFLHDLGHLLNLQGDTPSERGIDDRHQYFALPFLRPLLPDSVLEPIRLHVDAKRYLCAVDRGYAERLSADSVRSLALQGGVFDTAQAQAFIEKPYASDAVKLRRWDDAAKDPHRSTPDLAHFLGVVGRAIEVHARG
>2873570590
VSLTIQDIVQIFENKGHAQYDGEPVTQLQHALQSAHLAELQGADSALITAALLHDLGHLLHGMRGSPTTEGVDDLHQYLCIPFLRPLFSDATLEPIRMHVDAKRYLCLHEPGYLEALSADSARSLQLQGGVFTAEQATEFANRPHALDAVELRRWDDLAKDADMRTPDLAHFTRHMEHASHTHQ
>2873574236
VSLTIPDIVKILESKGHAQYDGEPVTQLQHALQSAHLAEQQGADSALISAALLHDLGHLLHDMRGSPTTEGVDDLHQYLCIPFLRPLFSEATLAPIRMHVDAKRYLCRKEKGYLESLSADSARSLQLQGGVFTEEQANAFAAQPFALDAVELRRWDDLAKDGDGVTPDLAHFTRHMEKAALMHQLHRAE
>639848962
MNPAIADLFDLLRSKGHARYDGEAVTQLEHALQSAQWAERSGADSALIAAALLHDLGHLLHDDGTPTRQGLDDLHQYRCLPFLRPLFGPATLEPIRLHVDAKRFLCAREPGYLDSLSPDSRRSLALQGGVFDAAQATAFAALPHALDAVRLRRWDDLAKSAGAQTPDLEHFARHLDSSAVSQG
>2651788834
MSLSLADIEHLFETRGHAQYDGEPVTQLEHALQSAHLAERAGAGSALIAAALLHDLGHLLHDLPGSPTLAGVDDVHQYRCLPFLRGLFGEATLAPIRLHVDAKRYLCAREPGYLQGLSPDSARSLQLQGGPFDEAQARAFEALPYAGDALRLRRWDDAAKQEGAVAPPRERLMRHPGTKNEKQA
>649859114
MSLSLADIEHLFETRGHAQYDGEPVTQLEHALQSAHLAERAGAGSALIAAALLHDLGHLLHDLPGSPTLAGVDDVHQYRCLPFLRGLFGEATLAPIRLHVDAKRYLCAREPGYLQGLSPDSARSLQLQGGPFDEAQARAFEALPYAGDALRLRRWDDAAKQEGAATPGLAHFLRHRASA
>2832261226
MSLSLADIEHLFETRGHAQYDGEPVTQLEHALQSAHLAEQAGAGSALIAAALLHDLGHLLHGLPGSPTLAGVDDVHQYRCLPFLRGLFGEATLAPIRLHVDAKRYLCTREPGYLQGLSPDSARSLQLQGGPFDEAQARAFEALPYARDALRLRRWDDAAKQEGAATPGLAHFLRHCASA
>650804132
MSLSLADIAHLFETRGHAQYDGEPVTQLEHALQSAHLAEQAGAGSALIAAALLHDLGHLLHDLPGSPTLAGVDDVHQYRCLPFLRGLFGEATLAPIRLHVDAKRYLCTREPGYLQGLSPDSARSLQLQGGPFDEAQARAFEALPYARDALRLRRWDDAAKQEGAATPGLAHFLRHCTSA
>2732576069
MSLTLEDIVTLFEAKGHEQYDGEPVTQLEHALQSAHQAEQEGAGSALISAALLHDIGHLLHDFGDTPSMKGLDDVHQYRCLPFLRGLFGPATLEPIRLHVDAKRFLCAREPAYHDSLSADSQRSLKLQGGIFDTAQAAAFEALPFAMDAVRLRRWDDGAKAADLAVPGLAHFVRHLERAAAEHR
>2735493723
MVVAAASLDIEGIVALFEAKGHAQYDGEPVTQLQHALQSAHLAEQAGASSELITASLLHDLGHLLHDDGTPTQQGLDDLHQYRSRAFLKHLFGPATLDPIRLHVDAKRFLCAREPGYFEALSADSQRSLVLQGGVFDEAQARQFEALPHALDAVRLRRWDDSAKCADAKTPDLMHYAVLASRQAAPQP
>2690309107
VVVAASLAVPLDVEGIVALFEAKGHAQYDGEPVTQLQHALQSAHLAEQAGASSELITASLLHDLGHLLHDDGTPTQQGLDDLHQYRSRAFLKHLFGPATLDPIRLHVDAKRFLCAREPGYLEALSADSQRSLVLQGGVFDEAQARQFEALPHALDAVRLRRWDDSAKCADAKTPDLMHYARHMVLASRQAA
>2689737238
VVVAASLAVPLDVEGIVALFEAKGHAQYDGEPVTQLQHALQSAHLAEQAGASSELITASLLHDLGHLLHDDGTPTQQGLDDLHQYRSRAFLKHLFGPATLDPIRLHVDAKRFLCAREPGYFEALSADSQRSLVLQGGVFDEAQARQFEALPHALDAVRLRRWDDSAKCADAKTPDLMHYAVLASRQAAPQP
>2738883057
VVTDAPLSAPLDIPGIVALFEARGHAQYDGEPVTQLEHALQSAHLAEQAGASSALITASLLHDLGHLLHDMGGTPTQQGTDDLHQYRSRAVLKHLFGPATLDPIRLHVDAKRYLCAREPGYLQALSADSQRSLVLQGGVFDDTQALRFEALPHALDAVRLRRWDDSAKCADAKTPDLAHYARHMVAASRQAA
>2758161942
VVNAASHSAPLDIAGIVALFEARGHAQYDGEPVTQLQHALQSAHLAEQAGASSALIAASLLHDLGHLLHDMAGTPTQQGTDDLHQYRSRAVLKHLFGPATLDPIRLHVDAKRYLCAREPGYLQALSADSQRSLLLQGGVFDDAQARRFEALPHALDAVRLRRWDDSAKCADAKTPDLAHYARHMAAASRQAA
>2757830943
MSLTIPDITGLFLSKGHAQYDGEPVTQLEHALQSAHLAEQAGAGSALIAAALLHDLGHLLHGLGGTPTQQGLDDVHQYRCMPFLRALFGPGTLEPIRLHVDAKRFLCAREPGYLAELSPDSRRSLALQGGVFNEAQATAFEALPHAMDAVRLRRWDDMAKSATADTPCLEHFVRHLEISAAEHG
>2556944121
MSLTIPDIVGLFESKGDAQYDGEPVTQLEHALQSAHLAEQEGAGSALITASLLHDLGHLLHDFGGTPTQQGLDDLHQYRCLPFLRPLFGPATLEPIRLHVDAKRFLCARVAGYLESLSADSKRSLALQGGVFDDAQAAAFEALPFARDAVRLRRWDDTAKSADAAVPDLAHFVRHMEVCAADHR
>2844307190
MSLSIPDIVGLFETKGHAQYDGEPVTQLEHALQSAHLAEQEGADSALIAASLLHDIGHLLHDFGGTPTQQGLDDLHQYRCLPFLRALFGAATLEPIRLHVDAKRFLCAREPGYLEALSPDSKRSLQLQGGVFDEAQAQAFEALPYAMDAVRLRRWDDTAKCADLKTPDLAHYARHLARALRAPA
>2609223552
MSLSIPDIVGLFETKGHAQYDGEPVTQLEHALQSAHLAEQEGADSALIAASLLHDLGHLLHDFGGTPTQQGLDDLHQYRCLPFLRALFGPATLEPIRLHVDAKRFLCARVPGYLEALSPDSKRSLQLQGGVFDSAQASAFEALPYAMDAVRLRRWDDMAKLADAKTPDLAYYARHLALASKPVAAAAQA
>2629317266
MSLSLDDIVGLFETKGHAQYDGEPVTQLEHALQSAHLAEQEGAGSALIAASLLHDLGHLLHDFGGTPTQQGLDDLHQYRCLPFLRALFGPATLEPIRLHVDAKRFLCAREPGYLEALSADSKRSLQLQGGVFDSAQASAFEALPYAMDAVRLRRWDDTAKLADAKTPDLAHYARHLALAAKPLATAQP
>2802769063
MSLSLPDIVGLFETKGHAQYDGEPVTQLEHALQSAHLAEQEGADSALIAASLLHDLGHLLHDFGGTPTQQGLDDLHQYRCLPFLRALFGPATLEPIRLHVDAKRFLCAREPGYLEALSPDSQRSLQLQGGVFDSAQASAFEALPYAKDAVRLRRWDDTAKCADAKTPGLAHYVRHLEAALKIAA
>2707092217
MSLSLPDIVGLFETKGHAQYDGEPVTQLEHALQSAHLAEQEGADSALIAASLLHDLGHLLHDFGGTPTQQGLDDLHQYRCLPFLRALFGPATLEPIRLHVDAKRFLCAREPGYLEALSPDSQRSLQLQGGVFDSAQASAFEALPYAKDAVRLRRWDDTAKCADAKTPDLAHYVRHLEAALKPSAIAA
>2606082254
MSLSLDDIVGLFETKGHAQYDGEPVTQLEHALQSAHLAEQEGAGSALIAASLLHDLGHLLHDFGGTPTQQGLDDLHQYRCLPFLRALFGAATLEPIRLHVDAKRFLCARVPGYLEALSPDSKRSLQLQGGVFDEAQAKAFEALPYAMDAVRLRQWDDTAKLADAKTPDLAHYTRHLAIASKPAAAA
>649884975
MSLSLDDIVGLFETKGHAQYDGEPVTQLEHALQSAHLAEQEGAGSALIAASLLHDLGHLLHDFGGTPTQQGLDDLHQYRCLPFLRALFGPATLEPIRLHVDAKRFLCARVPGYLEALSPDSKRSLQLQGGVFDEAQAKAFEALPYAMDAVRLRQWDDTAKLADADMPDLAHFLRHLEISTAEHRQARNV
>2738458307
MSLSIPDIVGLFETKGHAQYDGEPVTQLEHALQSAHLAEQEGADSALIAASLLHDLGHLLHDFGGTPTQQGLDDLHQYRCLPFLRALFGPATLEPIRLHVDAKRFLCARVPGYLEALSADSKRSLQLQGGVFDSAQASAFEALPYAMDAVRLRRWDDTAKLADADMPGLAHFVRHLEISSAEHRQALNA
>2643557688
MSLSIPDIVGLFETKGGAQYDGEPVTQLEHALQSAHLAEQEGAGSALIAAALLHDLGHLLHDFGGTPTRQGLDDLHQYRCLPFLRALFGPATLEPIRLHVDAKRFLCARVPGYLEALSADSKRSLQLQGGVFDEAQAKAFEVLPYAMDAVRLRQWDDTAKLADAHMPGLAHFVRHLEISSAEHRQALAT
>2823735352
MSLSIPDIVGLFETKGHAQYDGEPVTQLAHALQSAHLAEQEGADSALIAASLLHDLGHLLHDFGGTPTQQGLDDLHQYRCLPFLRALFGPATLEPIRLHVDAKRFLCARVPGYLEALSPDSKRSLQLQGGVFDEAQAKAFEALPYAMDAVRLRQWDDTAKLADADMPGLAHFVRHLEISAAEHRQALSV
>2644468912
MSLSIPDIVGLLETKGHAQYDGEPVTQLEHALQSAHLAEQEGADSALIAAALLHDLGHLLHDFGGTPTQQGLDDLHQYRCLPFLRALFGPATLEPIRLHVDAKRFLCARVPGYLEALSADSKRSLQLQGGVFDEAQAKAFETLPYAMDAVRLRQWDDTAKLADADMPGLAHFVRHLEISSAEHRQALTA
>2804951474
MSLSIPDIVGLFETKGHAQYDGEPVTQLEHALQSAHLAEQEGADSALIAAALLHDLGHLLHDFGGTPTQQGLDDLHQYRCLPFLRALFGPATLEPIRLHVDAKRFLCARVPGYLEALSPDSKRSLQLQGGVFDEAQANAFETLPYAMDAVRLRQWDDTAKLADADMPGLALFVRHLEISSADHRQALTT
>2839298014
MSLSIPDIVGLFETKGHAQYDGEPVTQLEHALQSAHLAEQEGADSALIAAALLHDLGHLLHDFGGTPTQQGLDDLHQYRCLPFLRALFGPATLEPIRLHVDAKRFLCARVPGYLEALSPDSKRSLQLQGGVFDEAQAKAFETLPYAMDAVRLRQWDDTAKLADADMPGLAHFVRHLEISSAEHRQALTT
>2791321270
MSLSIPDIVGLFESKGGAQYDGEPVTQLEHALQSAHLAEQAGAGSELIAASLLHDLGHLLHDFGGTPTQQGLDDLHQYRCLPFLRALFGPATLEPIRLHVDAKRFLCAREPGYLEALSPDSKRSLQLQGGVFDSAQASAFEALPHAMDAVRLRRWDDQAKCADARTPDLAYYAGHLAIASKHVAAAQA
>2831271414
MSLSIPDIVGLFETKGGAQYDGEPVTQLEHALQSAHLAEQAGAGSELIAASLLHDLGHLLHDFGGTPTQQGLDDLHQYRCLPFLRALFGPATLEPIRLHVDAKRFLCVRAPGYLEALSPDSKRSLQLQGGVFDSAQASAFEALPYAMDAVRLRRWDDTAKCADAETPNLAYYARHLEIASKPVTTARP
>2824518889
MTLQLSDINTLFTQRGHHQYSGEPVTQLEHALQTALLAEQAQASPALIAAALLHDLGHLLEDGSPTCAGIDDLHQYRILPFLRALFGEPVLAPIRLHVDAKRYLCSVDPAYFASLSADSVRSLALQGGIFSSEEAQQFISKPYASDAVQLRRWDDLAKTANLQTPDYDHFSHYLTAAQLPQD
>2550695605
MSLTLPDIELLFRRHGHAQYTGEPVTQLEHALQTATLAERENAAPALIAAALLHDLGHMLEDHDTPTANGIDDLHQYRILPFLRAIFGEDVLAPIRLHVDAKRYLCAVEPAYFSSLSADSVRSLQLQGGVFDRQQAEDFIAMPHAVDATRLRRWDDLAKTAGLATPDYAHFSRYLTLCAHA
>2647992303
IATSVPHIHIMSLTLPDIERLFLRHGHAQYTGEPVTQLEHALQTAALAERENASPALISAALLHDLGHMLENHDTPTASGIDDLHQYRILPFLRAIFGEEVLAPIRLHVDAKRYLCAVEPAYFSSLSADSVRSLQLQGGVFDRQQAEDFIAMPHAVDATRLRRWDDLAKTADLATPDYAHFSRYLTLCAHA
>2765568302
MALTLDDIGLLFERHGHTQYTGEPVTQLEHALQSAALAEADGAAPALIVASLLHDLGHMLEDHGDTPTMAGIDDLHQYRILSFLRQLFGDDVLAPIALHVDAKRYLCATDAAYFSMLSEDSVRSLQLQGGIFDEAQAQAFIGRAHAADAVRLRRWDDQAKQQGLPTPDYLHFAAYFTQCLRG
>2839094838
MALTLDDIGLLFERHGHTQYTGEPVTQLEHALQSAALAEADGAAPALIVASLLHDLGHMLEDHGDTPTMAGIDDLHQYRILPFLRQLFGDDVLAPIALHVDAKRYLCATDAAYFSMLSEDSVRSLQLQGGIFDEAQAQAFIARAHAADAVRLRRWDDQAKQQGLPTPDYLHFAAYFTQCLRG
>2620948506
MALNLHDIDRLFRRHGHTQYTGEPVTQLEHALQTAALAEQENAAPALIAASLLHDLGHMLEESDDTPTMAGIDDLHQYRILPFLRSLFDDDVLAPIRLHVDAKRYLCATDPAYFSTLSADSVRSLQLQGGVFDERQATAFIALPYAADAVRLRRWDDLAKKADFATPDYAHFSRYLERCAHN
>639848878
MSLSLQDIQALFRQHGATQYTGEPVTQLEHALQTAALAEQEEAPPSLITASLLHDLGHMLEDNGDTPTLAGIDDLHQYRILPFLRHLFDADVLEPIRLHVDAKRYLCAREPAYFSSLSEDSVRSLKLQGGIFDAGQAAAFIALPYADDAVRLRRWDDLAKRADYQTPDYDYFARYIGRCVRA
>2732446459
MALTLEDIDLLFQRHGDTQYTGEPVTQLEHALQTAALAEREGASPSLIVASLLHDLGHMLEDNGATPTMAGIDDLHQYRILPFLRQLFDEDVLAPIRLHVDAKRYLCAVDPAYFSALSDDSVRSLKLQGGIFDEEEVRDFIARPHAADAVRLRRWDDLAKDAGCATPDYAHFSAYFTQCLRSAT
>2808983627
MALTLEDIGLLFQQHGHTQYTGEPVTQLQHALQTAALAEREGASPSLIVASLLHDLGHMLEDNGATPTMAGIDDLHQYRILPFLRQLFDEDVLAPIRLHVDAKRYLCAVDPAYFSTLSEDSVRSLQLQGGIFDDDGVRDFIARPHAADAVRLRRWDDLAKEAGCATPDYAHFSAYFTHCLRSAT
>2809149654
MALTLEDIGLLFQQHGHTQYTGEPVTQLEHALQTAALAEREGASPSLIVASLLHDLGHMLEDNGATPTMAGIDDLHQYRILPFLRQLFDEDVLAPIRLHVDAKRYLCAVDPAYFSTLSEDSVRSLQLQGGIFDDDGVRDFIARPHATDAVRLRRWDDLAKEAGCATPDYAHFSAYFTHCLRSAT
>2758634695
MALTLEDIDGLFRLHGDTQYTGEPVTQLEHALQTAALAEQEDAPPSLIVASFLHDLGHMLEDNGDTPTMAGIDDLHQYRILPFLRHLFDEDVLAPIRLHVDAKRYLCAVDPAYFSALSADSVRSLKLQGGIFDAQQAADFIAIPYAADAVRLRRWDDLAKKEDYRTPDYAHFSRYIAQCVRA
>2511249391
MALNLQDIDRLFRQHGDTQYTGEPVTQLEHALQTAALAEDEDAPPSLIVASFLHDLGHMLEDNGDTPTMAGIDDLHQYRILPFLRNLFDEDVLAPIRLHVDAKRYLCAVDPAYFSALSADSVRSLQLQGGIFDEQQAADFIALPYAADAVRLRCWDDLAKKADYVTPDYAHFSRYVAQCVRP
>2655478321
MALNLQDIDRLFRQHGDTQYTGEPVTQSEHALQTATLAEQEDAPPSLIVASFLHDLGHMLEDNGDTPTMAGIDDLHQYRILPFLRDLFDEDVLAPIRLHVDAKRYLCAVDPAYFSALSADSVRSLKLQGGIFDEKQAEDFIAMPYAADAVRLRRWDDLAKKADYLTPDYAHFSRYVAQCARA
>2735969455
MALSLDDIALLFERHGHTQYTGEPVTQLEHALQTALLAEQEGAPASLIAASLLHDLGHMLEDLGDTPTLAGVDDLHQYRILPFLRARFDDEVLAPIALHVDAKRYLCASDPDYFAALSADSVRSLALQGGIFSADDAARFIERPHAAAAVRLRRWDDRAKTAGLRTPDYAYFSRYLQQAQRA
>2844118510
MALSLDDVAVLFARHGHTQYAGEPVTQLEHALQTALLAEQQGASASLIVASLLHDLGHMLEDLGDTPTLLGVDDLHQWRIQPFLRGLFGDEVLAPIALHVDAKRYLCATDPGYFGSLSADSVRSLALQGGIFDVEQAAAFIDRPYARDAVRLRRWDDQAKTAGLATPDYQHFSQYFQQCLCPAAAHSR
>648084190
MALSLDDVAVLFARHGHTQYAGEPVTQLEHALQTALLAEQQGASASLIVASLLHDLGHMLEDLGDTPTLSGVDDLHQWRIQPFLRGLFGDEVLAPIALHVDAKRYLCATDPGYFGALSADSVRSLALQGGIFDVEQAAAFIDRPYARDAVRLRRWDDQAKTAGLATPDYQHFSQYFRHCLCPAAAHSR
>2719585027
MALSLDDVAVLFARHGHTQYAGEPVTQLEHALQTALLAEQQGASASLIVASLLHDLGHMLEDLGDTPTLSGVDDLHQWRIQPFLRGLFGDEVLAPIALHVDAKRYLCATDPGYFGALSADSVRSLALQGGIFDVEQAAAFIDRPYARDAVRLRRWDDQAKTAGLATPDYQHFSQYFQQCLCPAAAHSR
>2844111994
MALSLDDIALLFARHGHTQYTGEPVTQLEHALQSALLAEQEGAAPSLIVASLLHDLGHLLEDLGQTPTLAGIDDLHQYRILPFLRGVFSDAVLAPIALHVDAKRYLCATDADYFSTLSADSVRSLQLQGGVFDVEQAAAFIDRPHAVDAVRLRRWDDRAKTAGMATPDFAHFARYFDQCLVAQGIQAR
>2682361436
MALSLDDIALLFTRHGHTQYAGEPVTQLEHALQSALLAEEEGAAPSLIVASLLHDLGHLLEDLGDTPTLSGVDDLHQYRVLPFLRGLFDEAVLAPIALHVDAKRYLCATDPDYFARLSADSVRSLQLQGGIFDIEQAAAFIDRPYARDALRLRRWDDCAKLAGLPTPDYAHFAGYFSQCLHQASA
>2521557175
MALSLDDIAVLFTRHGHTQYTGEPVTQLEHALQSAWLAEQEGAAPSLIVASLLHDLGHLLEDLGQTPTLAGIDDLHQYRVLPFLRGLFDDAVLVPIALHVDAKRYLCATDPDYFAQLSADSVRSLQLQGGIFDVEQAAAFIDRPYAEEAVRLRRWDDRAKTAGLTTPDYAHFAGYFSQCLRAGRPQDRQ
>2841756673
MMALSLDDIALLFTRLGHTQYTGEPVTQLEHALQSALLAEQEGAAPSLIVASLLHDLGHLLEDLGQTPTLAGIDDLHQYRVLPFLRGVFHESVLAPIALHVDAKRYLCATDPDYFAQLSADSVRSLQLQGGIFDVEQAAAFIDRPYAEDAVRLRRWDDRAKTAGLPTPDYAHYAGYFNECLLR
>2553939441
MALSLDDIALLFTRHGHTQYTGEPVTQLEHALQSALLAEQEGAAPSLIVASLLHDLGHLLEDLGQTPTLAGIDDLHQYRVLPFLRGVFHESVLAPIALHVDAKRYLCATDPDYFAQLSADSVRSLQLQGGIFDVEQAAAFIDRPYAEDAVRLRRWDDRAKTAGLPTPDYAHYAGYFNECLLRPQGK
>2805182927
MALSLDDIALLFTRHGHTQYTGEPVTQLEHALQSTLLAEQEGAAPSLIVASLLHDLGHLLEDLGQTPTLAGIDDLHQYRVLPFLRGVFHESVLAPIALHVDAKRYLCATDPDYFAQLSADSVRSLQLQGGIFDVEQAAAFIDRPYAEDAVRLRRWDDRAKTAGLPTPDYAHYAGYFNECLLRAR
>2851226594
MALSLDDIALLFTRHGHTQYAGEPVTQLEHALQSALLAEQEGAAPSLIVASLLHDLGHLLEDLGQTPTLAGIDDLHQYRVLPFLRGVFDEAVLAPIALHVDAKRYLCATDPDYFAQLSADSVRSLQLQGGIFDVEQAAAFIDRPYAEEAVRLRRWDDRAKMAGLPTPDYAHYAGYFSQCLLQGRAQAR
>2819618668
MALSLDDIALLFTRHGHTQYTGEPVTQLEHALQSALLAEQEGAAPSLIVASLLHDLGHLLEDLGQTPTLAGIDDLHQYRVLPFLRGVFDESVLAPIALHVDAKRYLCATDPDYFAQLSADSVRSLQLQGGVFDVEQAAAFIDRPHAEEAVRLRRWDDRAKTAGLPTPDYAHYAGYFSQCLLRGRAQAR
>2758158562
MTLDLAEIARLFAARGGVAYAGEPVSQTEHALQCAALAEQAQAGDALVTAALLHDLGHLLQTLSRSPTELGIDDRHQYIALPLLRGAFGVEVREPIRLHVDAKRYLCATRPGYAAKLSPDSVRSLALQGGAMDAAAAQRFALHPWSGDAVRLRLWDEEAKVAGLKTPPLTHFLETASRVMLR
>2528365050
MTLDLAEIARLFAERGRVAYAGEPVSQLEHALQCAWLAEQAGAGDALVTASLLHDLGHLLQTLARSPTELGIDDRHQYIAMPLLRGIFGAEVREPIRLHVDAKRYLCATRPGYFSRLSPDSVRSLALQGGVMDNAAAQRFADQPWAGDAVRLRLWDEEAKVQGLDTPPLEHFLEIAARVLLH
>2816464525
MTLDLAEIARLFAERGGVAYAGEPVSQLEHALQCAWLAEQAGAGDALVTASLLHDLGHLLQTLSRSPTELGIDDRHQYIAMPLLRGVFGAEVREPIRLHVDAKRYLCATRPGYFARLSPDSVRSLALQGGVMDDEAARRFADQRWAADAVRLRLWDEEAKVQGLETPPLKHFLEIAARTMLR
>2841507469
MTLDLAEIARLFAERGRVAYAGEPVSQLEHALQCAWLAEQAGAGDALVTASLLHDLGHLLQTLPRSPTELGIDDRHQYIAMPLLRGVFGAEVREPIRLHVDAKRYLCATRPSYFSRLSPDSVRSLALQGGVMDDDAAQRFAEQRWANDAVRLRLWDEQAKVQGRETPPLKHFLEAAARVMLR
>2643546830
MTLDLAKIARLFAERGGVAYAGEPVSQLEHALQCAWLAEQAGAGDALVTASLLHDLGHLLQTLPRSPTELGIDDRHQYIAMPLLRGVFGAEVREPIRLHVDAKRYLCATRPGYFSRLSADSVRSLALQGGVMDEAAAQRFAEQRWAGDAVRLRLWDEEAKVQGRETPPLKHFLEAAARVMLH
>2518268401
MTLDLAEIARLFAERGGVAYAGEPVSQLEHALQCAWLAEQAGAGDALVTASLLHDLGHLLQTLPRSPTELGIDDRHQYIAMPLLRGVFGAEVREPIRLHVDAKRYLCATRPGYFSRLSADSVRSLALQGGGMDEAAAQRFAEQRWAGDAVRLRLWDEEAKVQGRETPPLKHFLETAARVMLR
>2689699996
MTLDLAEIARLFAERGGVAYAGEPVSQTEHALQCAWLAEQAGAGDALVTAALLHDLGHMLQTLERSPTELGIDDRHQYIALPLLRGAFGLEVREPIRLHVDAKRYLCATRPDYFARLSPDSVRSLQLQGGPMNDAAARRFADHPWSGDAIRLRLWDEEAKVEGLKTPPLAHFLATAARVMLDTY
>2526404400
MTLDLAEIARLFAERGGVAYAGEPVSQAEHALQCAWLAEQAEAGDALVTAALLHDLGHMLQTLERSPTELGIDDRHQYIALPLLRGAFGLEVREPIRLHVDAKRYLCATRPDYFARLSPDSVRSLQLQGGPMNDAAARRFADHPWSGDAIRLRLWDEAAKVEGLRTPPLSHFLATAARVMLDTY
>2704253127
MTLDLAEIARLFAERGGVAYAGEPVSQAEHALQCAWLAEQAEAGDALVTAALLHDLGHMLQTLERSPTELGIDDRHQYIALPLLRGAFGLEVREPIRLHVDAKRYLCATRPDYFARLSPDSVRSLQLQGGPMNDAAARRFADHPWSGDAIRLRLWDEEAKVEGLKTPPLSHFLATAARVMLDTY
>2738884171
MKLDLAEIARLFAERGDVAYAGEAVSQTEHALQCAWLAEQAGAGDALVTAALLHDLGHLLQTLTRSPTELGIDDRHQYIALPLLRGAFDTDVREPIRLHVDAKRYLCATRADYFSRLSPDSVRSLALQGGPMDDEAARRFAALEWAADAVRLRLWDEEAKVEGLETPPLAHFLTTAARVMLR
>2798957850
FPSRSLRFHFMTFDLAEIARLFAERGGVAYAGEPVSQLEHALQCAWLAEQAGAGDALVTAALLHDLGHLLQTLARSPTELGIDDRHQYIALPMLRGAFDVEVREPIRLHVDAKRYLCATRPGYFSKLSPDSVRSLALQGGVMDSEAAQRFAGHRWSGDAVRLRLWDEEAKVEGLETPPLAHFLATAARVMLH
>2738457506
MTLDLAEIARLFAERGGLAYAGEPVSQLEHALQCAWLAEQASAGDTLVTAALLHDLGHLLQTLSHAPTELGIDDRHQYIALPLLRGAFDVAVREPIRLHVDAKRYLCATRPGYASKLSPDSVRSLALQGGVMDDEAAQRFAGLPWSGDAVRLRLWDEEAKAEGLRTPPLAHFLATAARVMLR
>2844302817
MTLDLAEIARLFAERGALAYAGEPVSQLEHALQCAWLAEQAGAGDTLVTAALLHDLGHLLQTLSASPTELGIDDRHQYIALPLLRGAFDVAVREPIRLHVDAKRYLCATRPAYFSKLSPDSVRSLALQGGVMDDEAAQRFAGLPWSGDAVRLRLWDEEAKAEGLKTPPLAHFLATAARVMLR
>2804950552
MTLDLAEIARLFAERGGLAYAGEPVSQLEHALQCAWLAEQAGAADTLVTAALLHDLGHLLQTLSLSPTELGIDDRHQYIALPLLRGAFDVAVREPIRLHVDAKRYLCATRPDYVSMLSPDSVRSLALQGGVMDDEAAQRFAGLPWSGDAVRLRLWDEAAKAEGLRTPPLAHFLATAARVMLR
>2855910658
MTLDLAEIARLFAERGALAYAGEPVSQLEHALQCAWLAEQAGAGDTLVTAALLHDLGHLLQTLSLSPTELGIDDRHQYIALPLLRGAFDVAVREPIRLHVDAKRYLCATRPGYVSMLSPDSVRSLALQGGVMDDEAAQRFAGLPWSGDAVRLRLWDEAAKAEGLRTPPLAHFLATAARVMLR
>2839299205
MTLDLAEIARLFAERGGLAYAGEPVSQLEHALQCAWLAEQAGAGDTLVTAALLHDLGHLLQTLSLSPTELGIDDRHQHIALPLLRGAFDVAVREPIRLHVDAKRYLCATRPGYVSMLSPDSVRSLALQGGVMDDDAAQRFAGLPWSGDAVRLRLWDEAAKAEGLRTPPLAHFLATAARVMLR
>2599690251
MTLDLAEIARLFAERGGVAYAGEPVSQLEHALQCAWLAEQAGASDSLVTAALLHDLGHLLQTLSHSPTELGIDDRHQYIALPLLRGVFDVEVREPIRLHVDAKRYLCATRPDYFSRLSPDSVRSLALQGGVMDTEAAQRFASHQWSGDAIRLRLWDEEAKIEKLQTPPLAHFLTTAARVMLR
>2831275785
MTLDLAEIARLFAERGGVAYAGEPVSQLEHALQCAWLAEQAGASDSLVTAALLHDLGHLLQTLSHSPTELGIDDRHQYIALPLLRGVFDVEVREPIRLHVDAKRYLCATRPDYFSRLSPDSVRSLALQGGVMDAEAAQRFASHQWSGDAIRLRLWDEEAKVEKLQTPPLAHFLTTAARVMLR
>2735497268
MTLDLAEIARLFAERGGVAYAGEPVSQLEHALQCAWLAEQAGASDSLVTAALLHDLGHLLQTLSHSPTQLGIDDRHQYIALPLLRGAFDIEVREPIRLHVDAKRYLCATRPDYFSKLSPDSVRSLALQGGVMDAEAAQRFATHRWSGDAVRLRLWDEEAKAQGLQTPPLAHFLATAARVMLH
>2690303486
MTLDLAEIARLFAERGGVAYAGEPVSQLEHALQCAWLAEQAGASDSLVTAALLHDLGHLLQTLSQSPTQLGIDDRHQYIALPLLRGAFDIEVREPIRLHVDAKRYLCTTRPDYFSKLSPDSVRSLALQGGVMDAEAAQRFATHRWSGDAVRLRLWDEEAKAQGLQTPPLAHFLATAARVMLH
>2643553783
MTLDLAEIARLFAERGGIAYAGEPVSQLEHALQCAWLAEQAGASDSLVTAALLHDLGHLLQTLSHSPTQLGIDDRHQYIALPLLRGAFDVEVREPIRLHVDAKRYLCATQPDYFSRLSPDSVRSLALQGGVMDAEAAQRFATHQWAGDAVRLRQWDEEAKVKGLQTPPLAHFLTTAARVLLR
>2520439059
MTLDLAEIARLFAERGGTAYAGEPVSQLEHALQCAWLAEQAGASDSLVTAALLHDLGHLLQTLSHSPTQLGIDDRHQYIALPLLRGAFDAEVREPIRLHVDAKRYLCAVRPDYFSRLSPDSVRSLALQGGVMDAEAAQRFAAHPWSGDAVRLRQWDEEAKVEGLQTPPLAHFLATAARVLLG
>2823721703
MTLDLAEIARLFAERGGLAYAGEPVSQLEHALQCAWLAEQAGASDSLVTAALLHDLGHLLQTLSHSPTQLGIDDRHQYIALPLLRGAFDVGVREPIRLHVDAKRYLCATRPDYFSRLSPDSVRSLALQGGVMDADAAQRFAAHPWAGDAIRLRQWDEEAKVEGLQTPPLAHFLTTAARVLLG
>2609228053
MTLDLAEIARLFAERGGVAYAGEPVTQLEHALQCAWLAEQAGASDALVTAALLHDLGHLLQTLSHSPTELGIDDRHQYIALPLLRGAFDVEVREPIRLHVDAKRYLCATRPDYFSKLSPDSVRSLALQGGVMDEEAAARFAGHRWAADAVRLRLWDEEAKVEGLKTPTLAHFLATAARIMLH
>2745654862
MTLDLAEIARLFAERGGVAYAGEPVTQLEHALQCAWLAEQAGASDSLVTAALLHDLGHLLQTLSHSPTELGIDDRHQYIALPLLRGAFDVEVREPIRLHVDAKRYLCATRPGYFSKLSPDSVRSLALQGGVMDDEAARRFAEHHWADDAVRLRLWDEEAKTEGLKTPPLAHFLAVAARVMLN
>2791322975
MTLDLAEIARLFAERGGVAYAGEPVTQLEHALQCAWLAEQAGASDSLVTAALLHDLGHLLQTLSHSPTELGIDDRHQYIALPLLRGAFDAAVREPIRLHVDAKRYLCATRPGYFSKLSPDSVRSLALQGGVMDDEAARRFAEHHWADDAVRLRLWDEEAKTEGLKTPPLAHFVAVAARVMLN
>2609758734
MTLDLAEIARLFAERGGVAYAGEPVSQLEHALQCAWLAEQAGAGDALVTAALLHDLGHLLQTLSHSPTELGIDDRHQYIALPLLRGAFDVEVREPIRLHVDAKRYLCATRPDYFSRLSPDSVRSLALQGGVMDDAAAKRFAALEWAGDAVRLRLWDEEAKAEGLQTPPLAHFLATAARVMRR
>2606084236
MTLDLAEIARLFAERGGVAYAGEPVSQLEHALQCAWFAEQAGAGDALVTAALLHDLGHLLQTLVQSPTELGIDDRHQYIALPLLRGAFDVEVREPIRLHVDAKRYLCATRPDYFSRLSPDSVRSLALQGGVMDAAAASRFAEHRWAGDAVRLRLWDEEAKVEGLKTPPLAHFLATAARVLLR
>2823736925
MTLDLAEIARLFAERGGVAYAGEPVSQLEHALQCAWLAEEAGASDALVTAALLHDLGHLLQTLSQSPTELGIDDRHQYIALPLLRGAFDVEVREPIRLHVDAKRYLCATRPDYFSKLSPDSVRSLALQGGVMDAAAASRFAEHRWAGDAVRLRLWDEEAKVEGLKTPPLAHFLATAARVLLR
>2513228444
MTLDLAEIARLFAERGGVAYAGEPVSQLEHALQCAWLAEQAGASDALVTAALLHDLGHLLQTLAQSPTELGIDDRHQYIALPLLRGAFDVEVREPIRLHVDAKRYLCAMRPDYFSKLSPDSVRSLALQGGVMDAAAAARFAEHRWADDAVRLRLWDEEAKVEGLKTPPLAHFLSTTARVLLR
>2629314980
MTLDLAEIARLFAERGGVAYAGEPVSQLEHALQCAWLAEQAGAGDALVTAALLHDLGHLLQTLAQSPTELGIDDRHQYIALPLLRGAFDVEVREPIRLHVDAKRYLCATRPDYFVKLSPDSVRSLALQGGVMDAAAASRFAEHRWADDAVRLRLWDEEAKVEGLKTPPLAHFLSTAGRVLLR
>2757600928
MSSLTPRLAAIRDLFAARGAEQYTGEPVSHMEHALQCALQAEQEGADDTLISAALLHDLGHLLHDLGETPSAQGVDDVHQYRVVPFLRGLFPDAVIDAIWRHVNAKRYLCAMRPEYYAALSDDSKRSLVLQGGVFSAEQAQAFLQEPGASDAVRLRVWDDRAKQAGLATPDLDHYLQYASRCLLH
>2757581706
MALTIDDIEHIYTQRGHEQYAGEPVTMLAHALQSAHLAEQEGAGDELVAAALLHDLGHLLHDGTPSADGIDDVHQYRVVPFFRGLFSESVINAVQLHVDAKRYLCAVDTSYHGALSADSQRSLQLQGGIYTPEQAQAFIAQPGAQDAVRLRRWDDQAKQAGRPTPDLPHFLQHVRRCLSS
>2757605245
MALTIHDIEHIYTQRGHEQYAGEPVTMLEHALQSAHLAEQEGAGDELVTAALLHDLGHLLHDIGGTPSADGIDDVHQYRVVPFFRGLFSESVINAVQLHVDAKRYLCVVDPSYHDALSADSKRSLQLQGGIHTAAQAQAFIAQPGAQDAVRLRRWDDQAKQAGRPTPELSHFLHHVRRCLSH
>2644305172
MISLDDIALLFARHGASQYSGEPVTQLEHALQTAHLAEQSGADDALVTACLLHDLGHLLNDQGETPSLRGIDDTHQYYALPFLRGLFPDAVLDAIKLHVDAKRYLCQANPGYYAKLSDDSKRSLALQGGVFGAEQAAAFVEQSGARDAVMLRQWDDLAKQADLVTSPLAHFLERAARCALAPA
>2743780761
MLSLSDIALLFARHGAEQYTGEPVTQLEHALQTAHLAEQSDADDELVTACLLHDLGHLLNDQGDTPTLHGIDDMHQYIALPTLRSLFSNAVLDAIKLHVDAKRYLCQAVPGYHGRLSEDSQRSLTLQGGVFDAAQAQAFIALPGAHRAVMLRQWDDLAKQPGLRTPSLAHFLARAERCARSGRGASIT
>2574412298
VALTLHDIEQLFAQRGGERYSGEDVTQLEHALQSAKLAEDAGADDALVTAALLHDLGHLLHDLGGTPSMQGIDDIHQYRALPFLRGQFGANVIDPIRLHVDAKRYLCAVQPGYFAALSEDSKRSLALQGGIYTEGQAQSFIGQEGALRAVQLRVWDDMAKVQGLQTPALAHFLQRAARCSLSSTPAGA
>2632151118
VALTLSDIEKLFADRGAEQYTGEPVTQLEHALQSALLAEQEGASDALVTAALLHDLGHLLHDLGPSPTLQGIDDVHQYRALPFLRGLFGDDVIEPIKLHVDAKRYLCAVRPGYFAELSDDSKRSLGLQGGIYNEEQAQAFISQGGAADAVRLRIWDDLAKTAGLPTPPLTHFLERARRCALPAGTAQ
>2688084891
MALSLADIEQLFAARGAEQYSGEPVTQLEHALQCAALAEQEGADDELVTAALLHDLGHLLHDLGATPTLQGVDDLHQFRALPFLRGGFGAGVLDPIRLHVEAKRYLCAVRPAYFAALSQDSKRSLALQGGIFSEDQAKAFIRREGAAQAVRLREWDDLAKTPGLPTPPLPHFLERAGRCVLA
>2616601466
MPLAFDDIALLFERHGGTQYSGEPVTQTAHALQTAWLAEQAGADAELITAALLHDLGHLLQDHGETPTARGIDDLHQFSALPFLRGLFGERVLDAIRWHVDAKRYLCATRPHYRSALSADSQRSLALQGGVFDAHEAQAFIGRPHAEEAVRLRLWDDQAKVEGLATPDLGHYLGIAARCLRQ
>2689741259
MALDIDDIQTLFERRGAEQYSGEPVTQLQHALQTAHLAELAAADDELVTAALLHDLGHLLNEQGETPSLRGIDDLHQYFALPFLRGLFGERLLHAIQWHVDAKRYLCATRPEHWASLSEDSRRSLVLQGGVFSAEEAQAFIARPHAQDAVQLRLWDDLAKASDRPTPPLSHFLERARRCSL
>2739251335
MALSIPDIETLFARRGAEQYSGEPVTQLEHALQSAQLAEESGADDELITAALLHDLGHLLNEQGETPSLRGIDDLHQYFAIPFLRGVFSDRVLQAIGGHVDAKRYLCATRPEYWASLSEDSKRSLELQGGIFTAEEAAAFIARPNAPEAVQLRLWDDVAKKANHPTPPLAHYLDRARRCTL
>2799273896
MPMALSFQDIETLFARRGAEQYSGEPVTQLEHALQSAQLAEQAGADDELVTAALLHDLGHLLNEQGETPSLRGIDDLHQYYALPFLRGLFGERVLQAIQFHVDAKRYLCATRPEYWASLSDDSKRSLELQGGIFSANEAQAFIARPHAKDAVLLRLWDDQAKAASLPTPSLSHYLERARRCAL
>2824505358
VALTLDDIESLFRKKGDAQYSGEPVSQLEHALQSAHLAEEDGADDELVTAALLHDLGHLLNDQGETPSLRGIDDLHQFFALPFLRGVFSDRVLDAIRWHVDAKRYLCATRPAYWAALSDDSKRSLVLQGGVFSAEEASEFIGRPHAEDAVRLRLWDDKAKKSNHATPDLAHYLTRAQRCMTAAA
>2512558060
MALTLADIETLFRDKGGAQYSGEPVTQLQHALQSASLAEEEGADDELVTAALLHDLGHLLNDQGETPSLRGIDDQHQFFALPFLRGTFSDRVLDAIRWHVDAKRYLCATRPAYWAGLSEDSRRSLVLQGGVFSADEAREFIGRPHAEDAVRLRLWDDKAKKRNHATPDLAHYLARARRCMTAAA
>2690539811
VALTLDDIEILFRDKGNAQYSGEPVSQLEHALQSAHLAEEEGADDELVTAALLHDLGHLLNDQGETPSLRGIDDMHQFFALPFLRGVFSDRVLDAIRWHVDAKRYLCATRPAYWAGLSEDSRRSLVLQGGVFSGDEAREFIGRPHAQDAVRLRLWDDKAKKSNHATPDLAHYLARARRCMTVPA
>2733709042
MVTLNDIEALFARRGGEQYSGEPVTQLQHALQTAWLAEQEEADDTLVTAALLHDIGHLLNDQGQTPTLRGIDDRHQFHALPFLRGLFDARVLDPIAWHVDAKRYLCATRPDYRAALSEDSRRSLVLQGGVFDDAQAALFIQRPHAAEAVRLRLWDDRAKQADCATPGLPHYLARARRCVTALPGASAA
>2708926796
MLILHDIENLFARRGAEQYSGEPVTQLEHALQSAWLAEQDGADDALVTAALLHDIGHLLNDQGETPTLRGIDDRHQFHALPFLRGLFQDRVLDAIAWHVDAKRYLCATRPDYWAALSDDSKRSLVLQGGVFTDEEAMRFMQRPHAQEAIRLRLWDDTAKQADLATPDLPHYLARARRCMLTDA
>2553567827
MLTLHDIENLFARRGAEQYSGEPVTQLEHALQSACLAEQEGADDALVTAALLHDIGHLLNDQGETPTLRGIDDRHQFHALPFLRGLFPDRVLDAIAWHVDAKRYLCATRPDYWAALSDDSKRSLVLQGGVFSDEEATRFMQRPHAQEAVRLRLWDDTAKQADLATPDLPHYLARARRCMLPGA
>2831362676
MALTLDDIAALFERKGAAQYSGEPVTQLEHALQCALHAEQAGADDELVTAALLHDLGHLLNDQGESPTLRGIDDLHQFYALPFLRALFSERVLDAIRWHVDAKRYLCASRPDYEASLSEDSKRSLALQGGVFSSADARAFLERPHAQDAVRVRLWDDAAKQAGLPTPPLAHYLARARRCVPA
>2832071451
VALTLDDISALFERKGAAQYSGEPVTQLEHALQCALLAEQAGADDELVTAALLHDLGHLLNDQGESPTLRGIDDLHQFYALPFLRGLFSERVLDAIRWHVDAKRYLCASRPDYEASLSDDSKRSLALQGGVFSPADARAFLDRPHAQEAVRVRLWDDAAKQAGLPTPSLGHYLARARRCCMSPA
>2864942151
MALTLDDIGQLFARKGSAQYSGEPVTQREHALQCAWLAEQSGADDELITAALLHDLGHLLNDQGESPTLRGIDDLHQFYALPFLRGLFSERVLDAIRWHVDAKRYLCAVQPHYYENLSEDSRRSLQLQGGVFSAEEAKEFLARPHAHDAVRVRLWDDLAKQADFATPSMAHYLARARRCLRAPA
>2739245112
MALTLDDIRTLFTRKGAAQYSGEPVTQLEHALQCAHLAEQSGADDELITAALLHDLGHLLNDLGESPTLRGVDDLHQFYALPFLRGLFSERVLDAIRWHVDAKRYLCAVQPQYLAALSEDSRRSLQLQGGVFKPEEAQEFLARPHAHDAVRVRLWDDLAKQSDFTTPPLAHYLACARRCLLAPA
>2648546205
MALTLEDIEAVFAARGAEQYAGEPVTQQEHALQAAWLAEQAGADDELVTAALLHDLGHLLADHGATPTLRGIDDLHQYLALPFLRPLFGERVLNAIARHVDAKRYLCAVRPGYHAALSTDSQRSLRLQGGVFDAAQAQAFIAQPHAQEAVALRLWDDAAKAPGLAMPPLAHYLARARRCAAGG
>2645306187
MALTLQDIGTLFDRRGAEQYSGEPVTQLEHALQCAALAEQAGAGDALVTAALLHDLGHLLNDQGASPTLRGIDDLHQFYALPFLRGLFDGAVLEPIRWHVDAKRYLCATRAHYHAALSEDSRRSLALQGGVFSAQQADAFIARPHAGDAVRLRLWDDQAKTAGLATPPLEHFLARAARCRHGTAAAR
>2644992578
MALTLDDIRTLFDRRGAEQYSGEPVTQLAHALQCAWLAEQAGADDTLVTAALLHDLGHLLNDQGASPTLRGIDDLHQFYALPFLRGLFGDAVLDPIRWHVDAKRYLCATRPHYHAALSEDSRRSLVLQGGVFTPAQADAFIARPHAHEAVQLRLWDDQAKTAGLATPPLAHFLARAERCRAAA
>2772031281
MALTLEDIRTLFARRGAEQYSGEPVTQLEHALQSAWLAEQAGAGDALVAAALLHDLGHLLNDQGASPTLRGIDDLHQFYALPFLRGLFGAAVLDPIRWHVDAKRYLCATRPHYHAALSTDSQRSLVLQGGVFTAQQADDFIARPHAHEAVQLRLWDDQAKAAGLATPPLAHFLARAARCSTGAAA
>2553573202
MALSLADIEWLLLHKGDAQYSGEPVTQREHALQSAWLAEQDGADDELITAALLHDLGHLLNDQGETPTLRGIDDLHQFVALPFLRGVFADRVLDAISLHVDAKRCLCATRPGYLEALSADSQRSLALQGGVFDAAQAQAFQARPHAEDALRLRLWDDLAKQPALETPSLAHYLAIARRCLTP
>2753190543
MPLSLTDIESLFLRHGHSQYSGEPVTQLQHALQTALLAEQGGADDELVTAALLHDLGHLLADRGETPTLRGVDDLHQFVAVPFLRGVFGQRLIDAVQWHVDAKRYLCATRPGYLEALSADSRRSLALQGGVFSPEQAQAFIARPHAQDAVQLRLWDDLAKEEALPTPALSHYLARAERCLGG
>2739472351
MALTLTDIEKLFDQRGHEQYTGEPVTQLQHALQSGFLGEQAGASDELVTAAFLHDLGHMLHDLGETPSIHGVDDVHQYRVLPFLRGLFPDSVINAIQRHVDAKRYLCATRPEYHDSLSDDSKRSLKLQGGIFSEGEAAAFIAEDGAKDAVQLRLWDDLAKQPDLQTPGLSHYMQIARRCLRD
>2771577689
MALTLADISKLFHEKGGEQYSGEPVTQLEHALQSAELAEGEGADDALITAALLHDLGHLLHDLGDTPSLRGVDDVHQYFALPFLRGLFPDRVLDAIKLHVDAKRYLCATRPGYWEALSADSKRSLVLQGGVFEGEQITAFEALPHAQDAVRLRLWDDLAKQAEHRTPALEHYMTIAQRCALK
>2609828653
MALTFSDIERLFEERGGEQYSGEPVTQLQHALQTAALGEAEGAGDELVTAALLHDLGHLLHDFGETPSLRGVDDVHQYRALPFLRGLFADAVLDAIKLHVDAKRYLCATRPAYHASLSEDSKRSLLLQGGIFSTEEAAAFIAQAGAEGAVKLRLWDDLAKDADKVTPPLSHYLARAQRCLAA
>2732745733
MALTFPDIERLFEERGGEQYSGEPVTQLEHALQTAALGEAEGASDELVTAALLHDLGHLLHDFGETPSLRGVDDVHQYRALPFLRGLFADAVLDAIKLHVDAKRYLCTTRPDYFASLSADSKRSLALQGGIFSAQQAEAFIGQPGAEGAVRLRIWDDLAKDANKITPPLAHYLARAQRCLAA
>637944339
MLSFDDIEHLFAERGGEQYSGEPVTQLQHALQTAALGEAEGASDALVTAALLHDLGHLLHDLGETPSLRGVDDVHQYRALPFLRGLFPDEVLDAIKLHVDAKRYLCATRPGYHASLSADSKRSLLLQGGIFSAEEAARFIEQPGAVDAAKLRLWDDLAKDASRITPPLTHFLARAQRCVAL
>2616380215
MALTFADIARLFEERGGEQYSGEPVTQLQHALQTAALGEAEGASDALVTAALLHDLGHLLHDLGETPSLRGVDDVHQYRALPFLRGLFNDEVLDAIKLHVDAKRYLCAARRGYHSSLSADSKRSLLLQGGIFSAEEAARFIAQPGAEDAVKLRLWDDLAKDEKKVTPPLSHFLARARRCLAA
>2511245431
MLSFDDIERLFEERGGEQYSGEPVTQLQHALQTAAWGEAEGASDALVTAALLHDLGHLLHDLGETPSLRGVDDVHQYRALPFLRGLFPDAVLDAIKLHVDAKRYLCAARRGYHSSLSADSKRSLLLQGGIFTAEEAARFMAQPGAEDAVKLRLWDDLAKDANKATPPLAHYLARARRCLAA
>2639080690
MLSFDDIERLFEERGGEQYSGEPVTQLQHALQTAALAEAEGAGDALVTAALLHDLGHLLHDLGETPSLRGVDDVHQYRALPFLRGLFPDAVLDAIKLHVDAKRYLCAARRGYHSSLSADSKRSLLLQGGIFTAEEAARFMAQPGAEDAVKLRLWDDLAKDANKATPPLAHYLARARRCLAA
>2778615289
MSPTQEIEKVLRTNGAKRYGTEAVNQLQHALQCATLAESSNAPPALITAALLHDIGHLVDNRAKGAAAQGIDRRHEQIGSAYLKQWFADDVVAPVALHVPAKRYLCAADPAYFEKLSPASVHSLELQGGQFDQDQARSFFERDYAPDAIRLRQWDEKAKDPEAKTPTLEHFLRNVEQLTATFLSAVE
>2806827401
MAETYAMDEIRDALGIAGREMYGGEAVTQLAHALQCATLAERDGAATALIVAALLHDLGHIVDKRFQLGQDNPIDRHHEDIGSAYLARWFPPAVTEPIRLHVPAKRYLCQVEPDYFDGLSPASVRSLDLQGGTFTSDEAQAFIAQPYAEDAARLRRWDDLAKDPAAETPPLDHFLRQVEAVLKPAA
>2717453896
MRKIADVKDVLTKTGGERYGGEAISQLQHALQCASLAEAAHASPALISAALLHDIGHLVDRHPEGAAAAGIDRLHEKIGAGYLEKAFGPAVSIPVRLHVAAKRYLCAVDSRYFDGLSAASVQSLAVQGGPFNAAEAAAFIAQPFAEDAVNLRRWDDMAKDPAVDTAGLDHFLSYLKAAAASHLH
>2789889752
VDRLSPIKEILERTGDARYGGEKISQLQHALQCAALAEDAGCDAALITAALLHDIGHLVDQHAEGAAAAGVDRRHEDIGSGYLAKFFGPEVTLPVKLHVPAKRYLCAVDAAYLSGLSAASVTSLKVQGGPFSEEEAAHFIAQPHAADAVRLRRWDDLGKTPNKSTPGLDHFLGYAETIVQ
>2624358550
MHGGDVLEKLTSMIARKGGELYGGEQVTQLQHALQAAALAEADGAADHVVVAALLHDIGHLFEPEFDRAMELDKDLVHERLGEAFLKRFFGADVTEPVRLHVAAKRYLCATDPGYFATLSAASVHSLKLQGGPMSKDEVARFETEPSFRDAVQVRLYDDRAKDPAMVTPAFDHYLEHVKRVLKAA
>2828001678
MMEEDLVHQLKQMVIARGQELYGGEAVTQEQHALQCAFLAESEKAPPSLIVAALLHDVGHLLDDAFINEAAPEDDHRHEMLGDMFLSRWFGPDVTEPARLHVAAKRYLCAVDPAYLDGLSPASRHSLALQGGVMSPAEAAAFIAAPFAEDAVRLRLWDDRAKELDLVTPDLDHFLAYAQPLARLQP
>2729895637
MTDASIATAPDAPLGSVLTEMVEKHGNDLYGGEPVTQLQHALQCAQLAEDEGASPALITAALLHDVGHLLEDDFEDAPAHDEDRRHEELGDAFLSKWFGPSVTEPVRLHVAAKRYLCAVEPGYYDTLSPMSQHSLMLQGGPMSDAEVAEFEANPHAQDAVRLRRWDDRGKDPNRKTATLGYFLSYAIRCVRMNGPDRSN
>2806865314
MNDTKLANDIADQLKTMVARKGAELYGGEAVTQKQHALQCAQLAENEGAPAALIAAALLHDVGHLFEHGFDEALASGKDWRHEELGERFLGAWFGPEVTEPVRLHVAAKRYLCAVEPAYREGLSAASEHSLMLQGGPMSPEEVAVFEEKPYFEHGVRLRRWDDRGKDPAMRTESFDHFLGYVRQCVKPANDV
>2838104519
MSVVEEIFANLEARGAAIYGGEAVTQLQHALQCAVLAHMAGAPATLVTAALLHDYGHILTDDEDAAERGTDLQHEEIAARHLADWFPEDVTEPIRLHVTAKRYLCSVDPAYLDSLSPASATSLSVQGGPLGTEEISDFRRNPHWQAAVKLRHWDDTGKDPKMTTPALAAFRGMVTSALREEHEDAHG
>2744675981
MATATSDTADTLFAIIDAQGGREYGTEPVTQLQHALQCASLAEQAGAQPALIVACLLHDIGHLIDPDANKARARGEDARHEAQAERYLKQWFGPDVIQPARLHVDAKRYLCATDVGYYDSLSPASKHSLEMQGGPFDREDEQEFIALPYARDAVMLRRWDDMAKLPDAVTPPLSHFRHYIDAVKLR
>2791950785
MSVQMTAPADPVDVIFEILARKGGADYGGECVSQLQHALQCAMLAEQAGSPAPLITAALLHDIGHLIDAQAHQMRDSGQDARHEVQAERYLKQWFGPDVTQPVRLHVDAKRYLCATDIAYWDSLSDGSKHSLEMQGGPFDRAEELEFIDLPYARDAVMLRRWDDMAKLRDAVTPPLEHFRQHVAASLLE
>2532215486
MSVQMTAPADPVDVIFDILVRKGDADYGGECVSQLQHALQCAMLAEQAGAESPLITAALLHDIGHLIDDRAHQMRDSGVDARHEAQAERYLKHWFGPDVTQPVRLHVDAKRYLCATDIAYWDGLSDGSKKSLEMQGGPFDRTEELEFIELPYARDAVMLRRWDDMAKLKDAVTPPLEHFRRHVTAALLG
>2676726988
MSVQMTAPADPVDVIFDILVRKGDADYGGECVSQLQHALQCAMLAEQAGAESPLITAALLHDIGHLIDDRAHQMRDSGVDARHEAQAERYLKHWFGPDVTQPVRLHVDAKRYLCATDIAYWDGLSEGSKKSLEMQGGPFDRTEELEFIDLPYARDAVMLRRWDDMAKLKDAVTPPLEHFRRHVTASLLG
>2743870445
MGNKKMKLSLDEIFDIFDTKGDAQYGGEAITQLEHGLQCAALAQAKFASPELISACLLHDLGHLLHDLGENATDREIDDRHEYEGALCLEEIFAPAIAEPIRLHVEAKRYLCAIDSNYQARLSPNSQDSLRLQGGAFSTEEAKTFIALPYAKDAVKLRIWDDLAKVVGLKTPDLASFKSVVTSCLNGRNLL
>2806859280
MQLSLDEVLQILAERGARRYGSEAVTQLAHALQCAALAEAAQKSPALVTACLLHDIGHLLYPQDDEDIGQDDRHEYQAAVFLSSRFGPEVTEPIRLHVQAKRYLCAIDPDYWSSLSPASQHSLEQQGGIYSPEEAQAFIQQPFAADAVQLRRWDDLAKVPEQPTPDLAHFRPWLMAC
>2806802515
MPTTLDAIFELFETQGSQLYGEAVTQLEHALQCAQLSLADQAEETLVAAALLHDIGHLMHPLGDDVAARGIDDRHEYRALPVLKRLFGAAVAEPVRLHVAAKQYLCAVDDTYWSGLSAASQRSLTLQGGIFSPEAATRFIQQPFAAAAVKLRRWDDLAKVPGTPTPTLSEFRPLLMACHQAMTAEV
>2663544628
MNPAIAKIIHLLQTKGSQPYGNEAVSQLEHALQCATLAETNQAPPELLTAALLHDLGHLMHNLGKDSSDRGIDDRHEYCCLGMLRSIFPPAVTEPIRLHVEAKRYLCATEPQYWQELSAASQKSLKLQGDTFSLEQVQQFQQQPYAKTAVKLRRWDERAKVPGRKTPHLEHFIPYLEQAMLPPTMSFRR
>2508647901
MINQIRDIFLTRGDRQYDGEAVTQLEHALQCAYLAEQAGEKPEMIAACLFHDFGHLLEGNTPHEYRALQILGNLFQPEIIEPIRLHVEAKRYLCFVDPQYYSSLSRASQASLLTQGGIFTQKNAKKFQALPYAEAAIQLRRWDEQAKIPGLPTPDLLHFLTK
>2628059615
MNPILKTLINCLSTQGHAQYDGEAVSQLEHALQCATLAETARQSREIILACLFHDLGHLYPERSTPEGDRHEYCALPVLRSLFPPAITEPIRLHVEAKRYLCAVDPKYLSQLSPASQQSLIIQGGVFSPKDAQAFVAQPYALDSIKLRCWDEQAKVEGLVTPDLDYFVRKYL
>2831765624
MKMKPDIKTIIQILSSKGHIQYNQESISQLEHALQCATLAKTAKANNELIVACLFHDLGHLIHDLGEDAANKGINDHHEYRSIKYLKHLFGEAVTEPIRLHVEAKRYLCATKPNYFSSLSPASQQSLELQGGIFSSDAAAQFIHQPYAKDAVKLRIWDDQAKVVGFKTPDLKHFTQIILEEGRRKKEEERR
>2587702885
MPSIQALFNVLQTQGQARYGSEAVTQEQHALQCATLAENAQASPRLITACLFHDLGHLVHALGESAIARGINNRHEECALPYLTKLFSEAVTEPIRLHVNAKRYLCAIDEDYWYGLSPVSKRSLELQGGIFSEAESRIFIAQPYAKDAVQLRIWDDLAKDPNLSTPELEHFLPILLACER
>2587702002
MPSIQDLLTTLSTNGSAQYGHEAVTQRMHALQCATLAESALAPPALVVACLLHDFGHVVHSLGDDAVERGINDRHEKRALSYLDDLFVEAVTRPIRLHVRAKRYLCAVDSSYWDGLSPASKRSLELQGGIFSEEEAIEFINQPYAKDAVQLRIWDDLAKNPNMTTPDFHHFLPVLSVCQK
>2507089009
MKPTLQTILDLFAQRGSQMYGEAVSQLEHALQCATLAEAEGQNPEAIAACLLHDLGHLIHEFGDDAAKRGIDDRHEHRALPLLQQLFGAAITEPIRLHVDAKRYLCTADPDYWSTLSRASQVSLELQGGALSSEEASQFIDRPYAREAVRLRWLDDRAKIVGLDTPDLAHFIPVLQRCI
>2776201766
MEISIESIINLFIEKGSQMYGTEAVTQLEHALQCATLAEEACQSNEMITACLLHDMGHLIHDLGANPTIKGIDDLHEQRALPILRELFEPAVTEPIRLHVAAKRYLCAVSPDYWEKLSKESKRSLELQGGIFSWETASRFIRQPCAKQAVQLRMYDDQAKVSNKPTASLSHFTQYMNVCLTISC
>2730906039
MKFTIDQICHLFDHKGSKMYGAEAVTQLEHALQTANLALQAGETKELITACLLHDLGHLIHNLGDDPAAQGVDDKHEYRAIPFLGQIFSLEVTEPIRLHVVAKRYLCAVDSQYWQGLSPASQRSLQLQGGIFSPQEAQEFIRQPLAQDAVKLRIYDDQAKVPHLSTPELSYFVELIPRS
>647106389
TSCPLSSQKTMKFTIDEICHLFDHKGSKMYGAEAVTQLEHALQTANLALQAGETRELITACLLHDLGHLIHNLGDDPAAQGVDDKHEYRAIPFLGQIFSLEVTEPIRLHVVAKRYLCAVDSQYWQGLSPASQRSLQLQGGIFSPQEAEEFIRQPLAQDAVKLRIYDDQAKVPHLSTPELSYFVELMPR
>2582742266
MKFTIDEICHLFDHKGSKMYGEAVTQLEHALQTANLALQAGETRQLITACLLHDLGHLIHNLGDDPAAQGVDDKHEYRAIPFLGQIFSLEVTEPIRLHVVAKRYLCAVDSQYWQGLSPASQRSLQLQGGIFSPQEAEEFIRQPLAQDAVKLRIYDDQAKVPHLSTPELSYFVELMPRS
>2509808306
MKPIIEDIIHLFNEKGAELYGAEAVSQLEHALQCAALAEIAGQSQELISACLLHDVGHLIHSLGEDAAAKGIDDRHEFRAIPLLRQLFGAAVTEPIRLHVAAKRYLCSVNHEYWDSLSPASKRSLELQGGRFSPTEAEHFISQPYAQDAVQLRIYDDLAKVINLQTPDLTHFKKSLTACLL
>2505802747
MKPTLENIIYLFNEKGSQLYGAEAVSQLEHALQCATLAEAAEKSHELITSCLLHDLGHLIHNLGENVAARGIDDRHEHRAIPILSQLFSPAVTEPIRLHVAAKRYLCSVDPTYWESLSPGSKRSLELQGGRFSPEEANTFINQPHAQNAVQLRIYDDLAKVANLSTPDLNHFTQFLTTTLK
>2845927647
MKPTIESIIDLFTKKGSQSYGAEAVTQLEHALQCASLAEISGQNHELITACLLHDLGHLIHNLGDNPATQGIDDQHEHQAISLLSQIFSPAVTQPIRLHVVAKRYLCSVVPQYWDSLSAPSKRSLELQGGIFSPKQAEKFIQQPYAQDAVQLRIYDDKAKITNLPTPDLNHFTQFMTASLNKLSCI
>2776647503
MKPTIESIINLFTEKGSQLYGAEAVSQLEHALQCASLAEASGQNPELITACLLHDLGHLIHHLGDNPASQGIDDQHEHRAIPLLRQMFNPAVTEPIRLHVVAKRYLCSVIPEYWDSLSTASKHSLELQGGIFSPEQAEQFIQQPYAQDAVQLRIFDDKAKITNLPTPDLNHFVQFINACLK
>2776212153
MNPTIENIINLFTEKGSQLYGAEAVSQLEHALQCASLAEQSGHSHELITACLLHDLGHLIHDLGDNPASQGIDDHHEHRAIPLLGKMFSPAVTEPIRLHVTAKRYLCSIDPEYWDSLSAASKRSLELQGGIFSPEQAEQFIQQPYAEDAVQLRIYDDKAKIQNLPTPDLNHFTQFAIASLLSPIQ
>2804824783
MKPTIENIINLFTEKGSQLYGAEAISQLEHALQCASLAEASGQTHELITACLLHDLGHLIHDLGDNPASQGIDDHHEHRAIPLLSQMFSPAVTEPIRLHVVAKRYLCSVIPEYWENLSAASKRSLELQGGIFSPEQAEQFIQQPYAEDAVQLRIFDDKAKITNLHTPDLNHFTQFITASLNKLSHI
>2578014948
MKLGFEQIIEILKTRGHEQYGQENVSQLEHALQSATLAQSNDASSELITACLLHDFGHLIHQWGEDAAIRGIDDRHEYCALPFLSLLFSSAVTEPIRLHVAAKRYLCITNSEYWQTLSPASQHSLNLQGGIFSPDEATTFINHPYAKDAIKLRIWDDQAKQVNYSTPSLEDFIPTLQACLKS
>640019226
MKLSFEQIIEILKTRGNEQYGENVSQLEHALQSATLAQSNHASSELITACLLHDFGHLIHQWGEDAAIRGIDDRHEYCALPFLSLLFSSAVTEPIRLHVAAKRYLCITNSEYWQTLSPASQHSLNLQGGIFSPDEATTFINHPYAKDAIKLRIWDDQAKQVNYSTPSLEDFIPTLQACLKS
>2598890233
MNYDLTEIIEILSTKGHEQYGTEAVSQLEHALQCATLAEKDNSSAELITSSLLHDFGHLVHNLGEDAATRGIDDRHEYRALSYLEKIFSPAVTEPIRMHVAAKRYLCATDFNYWASLSPASKTSLKLQGGIFSPEAAIKFRQQSFAEDAIKLRVWDDLAKVKNLTTPDLKHFMAIVETCC
>2509846683
MNITTLDPILDLYRQRGQAQYGGEAVSQLEHALQCATLAEENGESPELIAACLLHDLGHLVHHLGDNPAVRGIDDGHEYRAIPVLEPLFPEAVTTPIRLHVAAKRYLCAIDENYWASLSPSSKLSLELQGGIFSQSMAQAFIDQPNAESAVKLRRWDDLAKIKNLKTPDLDHFQPILTTACRPVV
>2579005117
PIHPSTPFPMNTTTLNQILDLYRHRGQAQYGGEAVSQLEHALQCATLAQDNGESSELIAACLLHDLGHLVHHLGDDPALLGIDDRHEYRAVPVLETLFPETVTTPIRLHVAAKRYLCAVNNNYWASLSPASKLSLELQGGIFSKSMADAFIQQPNADNAVKLRRWDDLAKVEKLKTPDLDYFQPILEAACKTVA
>2629542099
MPYTLSSLLDLYRDRGQAQYGNEAVSQLEHALQCATLAAAAGQSAELIAACLFHDLGHLLHPLGDAPGLRTIDDRHEYRAMPVLEQMFPSTVTRPIQLHVAAKRYLCAVDAGYWDALSAASKRSLELQGGVFSPTAAAAFIQQPDAKQAVQLRRWDDLAKVQGLETPDLDHFLPMLQQVHRAPSEPLG
>2524364044
MEQTLTTLTSILSVYRDRGRAQYGSEAVSQLEHALQCATLAQTAGQSEAMITACLLHDFGHLVHHLGDDPALLGIDDRHEARAIPVLEQLFPAAVTRPIQLHVAAKRYLCAVDPDYWDSLSLASKRSLELQGGVYSAEAAAAFIQQPYAEQAVQLRRWDDLAKVANLSTPDLDRFLPCLQVAPV
>2550725914
MTVIDQLFALFAEKGSGAYFGEDVTETAHALQCARLAEEAGADDALVAAALLHDVGHLLHGMSENIAKEGLDGQHEDAGAEWLQKHFGPAIVDPVRLHVAAKRYLCAVEPGYHDDLSPASQLSLRLQGGPFTPEEAKVFEAEPWYQSAVAVRRWDDEAKIPGLLVPDLEHYRPKLEALLAR
>2811907709
TTLFRSDHIFARFAEKGHMDYGESVTEQQHAVQSAVFAERDGQPEHIVVACLLHDYGHLCHELGNDIADEGVDAKHEIIGAKQLQKWFPPSVVEPGRLHVAAKRYLCTVDEEYRRGLSPASEKSLQLQGGLMSEEEVKAFEAEPHFKDAVTLRHYDDLGKVPDMEIPDLDYFRPMLERTLAREH
>2752710739
MSDIAGEILHLLAARGGRMYGNEAVTQLAHGVQCALLAERDGASPATITAALLHDYGHLLLDDDAEAANQGKDLRHEAIGADELAKWFGPDVTEPVRLHVDAKRFLCATDLEYFATLSPASVTSLAVQGGPFTGREAEYFVHRPFAQEAVKLRRWDDLAKDPTMRTPPIQHFRQYVEASLAG
>2785495585
MDAIIDDLFTTMLTRGHEMYGGEAVTQLQHALQCAVLARQAGASAGLVTAALLHDFGHLVADNQDMAEHGIDMMHEEVAADHLARWFGPEVTEPIRMHVAAKRYLCAVDPRYLAGLSPASVASLKVQGGPFSDAEAARFIDRPYASDAVRLRIWDDLAKDVEAVTPPIEDFRPEVEASRATPRAGSAG
>2814892219
MSTTDIVADIFDRFARNGHREYGESVTQEQHALQTAHLAEQDGADDLLVAAALLHDFGHLLHDEDAAAKGIDAIHEQIGAKFLSQHFAPEVVEPGRLHVQAKRYLCAVSRGYHATLSPASVRSLALQGGPFTADEIDAFRQNPHWKAAVRLRHWDDGGKDPQMQTPPLEHYRSHIAAGLQK
>2694713639
MDTAINDVLERFKQRGHLEYGESVTQLQHALQTAVLAEGAGASDTLVAAALLHDFGHLLHAEDAADRGIDACHEESGAAYLASRFQPAATEPGRLHVAAKRYLCAVDAAYLSGLSPASQRSLELQGGPYTSAESDAFANLPFAEEAVQLRRWDDCGKVPDMSLPPIEYFIPALEASLR
>2788349398
MSKSGDQIIDTIFALFSEQAHLSYGESVTTVEHMLQCAHFAAEETDHGTLVASALLHDIGHLVHGMDEDIAEQGIDGHHEDAGADYLAPWFVAAVTEPARLHVAAKRYLCTVDSTYEADLSPSSVLSLKLQGGPMSAAEVTSFEGLEHCEDAVRLRRYDDRGKIPGMKTQSLESFRPAVEASLREFR
>2814939762
MSKSGDQIIDTIVALFSEQAHLSYGESVTTVEHMLQCAHFAAEETAHGTLVASALLHDIGHLVHGMDEDIAEQGIDGHHEDAGADYLAPWFVAAVTEPARLHVAAKRYLCTVDSTYEADLSPSSVLSLKLQGGPMSAAEVTSFEGLEHCEDAVRLRRYDDRGKIPGMKTQSLESFRPAVEASLREFR
>2694717173
MTIVEQIIDTFRRNGDALYGGEVVTQSQHALQAAHFAEQEGKSSSLIAAALLHDYGHVMHESEDSVDRDVDGRHELIGSRFLEQHFTKAVTEPGKLHVAAKRYLCATESDYFDQLSPVSVRSLELQGGPFTDDQVKAFESNEYYADAVQLRRYDERAKDPDLTTPEFDHFKHHLEAGLKSQT
>2814888549
MNIIDTIFDAFHRNGDALYDGEAVTQSQHALQAAHLTEQEGKPATLIAASLLHDYGHVSDESEDSVDREADGRHELVGSRILEEHFIPAVTEPGKLHVAAKRYLCATESDYFATLSPVSVRSLELQGGPFTDVQARAFEENPHYADAVQLRRYDERAKDPEMITPDFEHFRPHLEAGLKSDA
>2514809437
MSQPSIIDEIFAAFEQRGQQTYGERVTMQEHMLQSAYFAEQAGATPILIAATLLHDIGHLIHNLGEDIADKGIDAIHEELGAEYLEKYFVPAVSEPARLHVAAKRYLCAVDPQYLAELSPTSVQSLRLQGGPFSPAEVKAFESSPFFEDAVQLRRFDDMGKVPEMVTPDLAHYRPFLEAGLR
>2712890602
VSAEDVIDRIFETFQQRGDRLYGERVTQAGHALQTAFAAEQDGASEMLIAAALLHDYGHLIHDLPDAAERDIDALHEEVGAAFLGPLFVAGVTEPARLHVAAKRYLCAVDPAYFHSLSPASVRSLELQGGPFKHAEVKAFEASPYFVDAIRLRQYDEMGKVPGAQTPDLEHYRPCLKAGLKKQQTSPTP
>2265139774
MSKMNIIEEIFEAFQNYGDQLYEGEQVTQQQHALQTAYAAEQDGASDTLVAAAILHDYGHLVHDLPQEVVARGIDDKHEELVAALLEPYFVSAVTEPARLHVPAKRYLCAVEPSYFNKLSPVSVRSLERQGGPLTEVEVKAFEALPHYADAVRLRRYDEMGKDPDVVTPDLAYYRSYLEAGLRNDQSMP
>2743946468
MSKTNIIDEIFEAFREYGDQLYEGEQVTQQQHALQTAHAAENDGASDTLIAAAILHDYGHLVHDIPQEVVARGIDDKHEELVAALLDPYFVSAVTEPARLHVPAKRYLCAVEPSYFNKLSPVSVRSLERQGGPLTEAEVKAFEALPHYADAVRLRRYDEMGKDPDAVTPDLAYYRPYLEAGLKQ
>2684795949
ASAIENDAAARKAVAEHIRALFDGPGRQWYDGEAVSQTRHALLCAQNAIAASAEGHLVSAAFLHDIGHLIDLNGRDKFQSGTDAQHEEIGANWLGQWFPPSVTEPIRWHVAAKRYLCATEPSYPASLSLVSQRSLVLQGGAMSAGECAAFEKTCFSADAIRLRRWDDHAKDPGKPLPDFQDVMAYIIRSVRVPVL
>2774991388
ASAIENDHAARMAIADHILALFEGPGQQWYDGEDVSQTRHALQCAQNAIEAGAEDRLVSAAFLHDIGHLIDLNGRDKFQSGTDAQHEEIGANWLGQRFPPSVTEPIRWHVAAKRYLCATESSYHASLSLVSQRSLALQGGAMSAGECETFEKTRFSADAIRLRRWDDYAKDPEKPLPDFQDVMAYIIRSVHVPAM
>2651936136
MTTYEEIASLFSSSGSAEYLGESIMLVEHMLQCAQLAMEAEAGDELIVAALLHDIGHLLVDDPLGAQNSDTDAHHDEVGANWVGRRFPESVSEPVRLHVAAKRYLVATDEGYMARLSPASVHTLNLQGGAFDEEQCRAFIALSGAQGAVQVRLWDDRAKKVGKPTPELAFFKPMIEFLAFPH
>2642729804
MSTVYSEIEALFTSGSEEYLGEDVKLVEHMLQCAALAREAGATDELVVASLLHDIGHLLIPSSVEDYDSGVDAHHDEVGAAWVAERFPESVSEPVRLHVEAKQYLVATNPAYLAKLSIASQKTLEMQGGVFSAEAAEQFIKQPWAKEGVQLRIWDDDGKVRNKDVPGLGAYREAIVKLAG
>2650295186
VALTTFEEILAIYSSGSEEYLGEDVKLVEHMLQCADLAEADNAPDHLILAALLHDIGHLLIPEAAAAHQSGVDAHHDEVGSRWVQERFPESVSIPILLHVAAKKYLVATDQSYFQKLSGASRETLAMQGGAMSSQAAEEFIEMPGARDAVQLRLWDDEAKIRGKATSQISDFKAIIDRLLHQ
>2650348914
LALTTYEEIAEIYSSGSEEYLGEDVKLVEHMLQCADLALAEGAADHLVLAALLHDIGHLLIPDATEAHFSGVDAHHDEIGSHWVEERFPESVSLPILLHVDAKKYLVATDSEYYEKLSQASKETLAMQGGALSPEEAAEFLLMPRAQEAVQVRLWDDQAKIRGKATSQIADFKAIIERLLHQ
>2582975268
MDVYSEIEELFTSGVSEEYLGEDVKLVEHMLQCADHARASGAPSELVIAALLHDIGHLLVDDAAAAHIAGEDAHHDEIGAQWIEARFPESVSEPVRLHVDAKRYLVSTDPLYMAKLSEASIHTLRLQGGLMDQDQIKDFFTLPGAKAAIQVRLWDDVAKIRDKATSTLDSFRIEIENLAGNR
>2651934767
MSKTFNEISELFSARGDEYLGEDVKLVEHMLQCGDLAKSVSAPDYLVVAALLHDIGHLLVDDAAGGHDGGVDKHHDVVGAKWIEERFPATVSEPVRLHVAAKRYLVTTNHDYLSKLSHASVQTLYMQGGPLNQEEVIEFISREGAEDAVRVRLWDDLAKVRDKPTSTLLDFKTAIDSLARN
>2583046998
MSKVYAEIEEVFTTRGEEYLGEDVKLVEHMLQCGDLARAAGAPDYLVVASLLHDIGHLLVDDAPGAQDAGIDLHHDVIGAKWLEARFPAQVSEPVRLHVAAKRYLVTTNHDYLSKLSHASVQSLYMQGGPLNQDEVIEFISREGAEDAVHVRLWDDLAKVRDKPTSALKDFKTLIDQLAHS
>2650356027
MSKVYQEIEKIFTTGIAEEYLGEDVKLVEHMLQCGDLAREAGAPDYLVVASLLHDIGHLLVDDAPGAQDSGIDMHHDVVGAQWIEARFPATVSEPVRLHVAAKRYLVTTNHDYLSKLSHASVQTLYMQGGPLNQEEVIDFISRGGAEDAVRVRLWDDLAKIRDKQTSSLADFKSAIDLLAIDR
>2739435414
MSKVYQEIETIFTTGIAEEYLGEDVKLVEHMLQCGDLAREAGAPDYLVVASLLHDIGHLLVDDAPGAQDSGIDMHHDVVGAQWIEARFPATVSEPVRLHVAAKRYLVTTNHDYLSKLSHASVQTLYMQGGPLNQEEVIDFISREGAEDAVRVRLWDDLAKIRDKQTSSLADFKSAIDSLIDR
>2774559852
MNIKPLESLPELLAAIESFGSAHYGEAVTQEQHMLQCATLAEREGAPDSLIVAALLHDIGHSLRVNAVARPETDFHHEVAGARMLTKLFAETITTPIQLHVAAKRYLCAIDRSYFEGLSDASVHSLELQGGPMTEEQCQRFRNAEYFEEAIALRRYDDLGKDIGADVPPLQYFVPLMEKMLKSSN
>2742141551
MSEAIALKSIDELFSLFEQYGNEHYGEGVSQSLHMRQCATLAEQEDAGDALIAAALLHDIGHFHAYEHNANYEQDFHHERVGVTMLDTLFPKQITDPIRLHVAAKRYLCAKDDGYLNSLSEASKQSLAVQGGPMTEKQMRSFEQSNSFSNAIALRRYDDEGKKIDQGAAPLSYFRPLLERLIKN
>2742340962
MSEAIALKSIDELFSLFEQYGNEHYGEGVSQSLHMRQCATLAEQEDAGDALIAAALLHDIGHFHAYEHNANYEQDFHHERVGVTMLDTLFLKQVTDPIRLHVAAKRYLCAKDDGYLNSLSEASKQSLAVQGGPMTEKQMRSFEQSNSFSNAIALRRYDDEGKKIDQGAAPLSYFRPLLERLIKN
>2655145022
MTKLSSVNDVLALFEKYGEEFYGEDVTQNAHALQTAAFAELDDATDALIAASLLHDIGHLVYLADQGHEADAKKLDDLHEATGARALAGIFGPDVTGPIALHVTAKRYLCAMDPGYLESLSPASVISLAIQGGPLDPEGCETFSLHPAAEDAFRLRTYDDQGKIEGLEVPGFETYRAMLQGLAK
>2775778599
VTQDYRNWPRPLVLLKDRGDGRYDGEPITQREHGLQAAALAVQAGAPDSWVLAALLHDLGHLLSRSAQDATRRGIDLQHERSGANTLKHWFGPEVSEPVRLHVEAKRYLARDPEYKAALSAESQRSLKLQGGAMNAEEASQFEANPAAQAALALRKWDDEAKVEGLKVPSVASYVPLAQRLIRD
>2624305004
MQLTTGTVFDLMANRGTGLYGSAVTQLEHALQSAALAHQRQLGDALVIAALLHDVGHLVVGEDVNLAAEGIDDLHEEAAAKALVGIYGSGVAEPVRLHVAAKRYLCGANPDYYGKLSQDSKDSLALQGGPMTAEEIAAFDRLEHRSAALALRIIDDEAKVAGLTTPPLETYRAMAARLEAAHHARV
>2806944889
MDSEAEQVMAPTLDDLFVWLGRRGSGAYGAGVTQLQHALQSAALAAQQGLSREMILAALFHDVGHLIPDNDVDLAAQGIDDRHENASAALLMPLFGPAVADPVRLHVAAKRYLCAVEPDYRRSLAPDSERSLALQGGPMTPHEQRAFAAEPACDAAVALRRIDDQAKVPGLRVPGLASYRAMAEHLMGRLSA
>2682023622
MNSANKSRTIASLFQTLGRGGDRDYGGEHVTQLAHALQCARQADETGAAPTLVAAALLHDIGHLINADDRGAFQRHEDARHEVLGARYLEQWFGPNVTVPISLHVKAKRYLTAIEAAYYDGLSTRSKETLALQGGPFVAADAATFRALPYMSDAVALRRWDDGGKIPGAEVPNLEFYEPHLHAALN
>2787377446
HLTHLGSVATGEAFVDGLFDLFRTVGQDHYDEAVSQVDHALQTAALAERDRCPDALVAACLLHDVGHLVSGPDDADAAYRDRDLRHERVGAALLARWFDREVTEPVRLHVSAKRYLITVDPGYRAGLSPSSIRSLELQGGSLSDPDRATLEAEPHLEAGLRLRRFDDGGKVVGMEVRPLDEYRPLVLGLVRAVPSR
>2558303258
MNTPPEKVWDEICHAFARRGHEGYGEGVSQLEHALQCAVFAERAGAPERLIVATLLHDIGHMLHDLPEDVADAGVDTQHESLGSAWLSQHFGLEVSEPVRLHVAAKRYLSAGEAGYFHLLSQASKLSLKLQGGPMSSEEQDKFRVERFFKEAVALRRWDDEGKVVGMPTSGLAHFEPMIERCLQR
>2667986619
MKVMREIRRAFDKRGLESYGEGVSQLEHALQCAYCAERDGATPALIVATLLHDIGHMLHDLPEDIADHGVDTQHESLGSAWLSQYFGPEVSEPVRLHVPAKRYLATREKGYYDLLSEASLLSLKLQGGLMSEDEMKAFEHEPYHRDGIQLRRWDDEGKIPGWEVPDLGHFEKFIEACAAR
>AG-898-B13_NODE_6_62654_2539
MSIMIDEILTLLNTKAEGQYGSSVTQKQHALQCAMLAEQAGENPQMIVAALVHDIGHMLHEIGENFADKGIDDRHEEIGMAYLEDRFGPDVVMPIALHVQAKRYLCATQPDYFTKLSDDSVKSMALQGGPMNKSEINEFEARPHWQAALRLRRFDDQAKVANAVTPEPEHFRSHLETC
>AG-891-E19_NODE_5_62654_2539
MSVTIEEILTLLNTKGQYGSNVTQKQHALQCATLAEQAGETPQMIVAALIHDIGHMLHEIGENFADKGIDDRHEEIGMAYLEDRFGPDVVMPIALHVQAKRYLCATQPDYFAKLSDDSVKSMALQGGPMNQSEIKEFEARPHWQAALRLRRFDDLAKVANALTPEPEHFRRHLETC
>2520606808
MSAIVEAVLDVLGGEGAAHYGEGVSQREHALQAAWLAECEGAPAVLIAAALMHDIGHLLHGLPQDIAEHGIDGHHEDVGAAWLARHFLPVAVAPARLHVAAKRYLVATEPDYAATLSPASVRSLALQGGPMSAEEITTFRALPGAAEAVALRRWDDAAKVVGLATPPLSRWRPHLRAALRAA
>2639718406
MSLLAKLTDIYEGRATRAYGTDVHQLAHALQSAELAAEAGESPALILAALLHDVGHMVHELGEDPARAGVDDRHEDLGADWLAQHFPRQVSEPVRLHVAAKRYLCATEPGYTELLSEDSIRSLALQGGPMSAEECTDFRTRPFVEEALRLRRYDDAAKDPNRQTRRFGEFMAYGALFLRIAAPPLAV
>2522234363
MTSSPSEALREEIRGLYLGLGERAYGYEMTQLAHALQSAAHAEAQGLSSAMVMACLLHDVGHMVHDLGEAPAEAGIDDRHEELGADWVAERFPETVAAPIRLHVAAKRYLCSAAPGYLSTLSRDSLLSLVLQGGLMSADEQAAFLAQPHAEAAVALRRIDELAKDKHARPDPIEAFLRHLTSALTQAA
>2851165723
MTTLDTVETLANEIRDIYLGNAQRPYGYGINQLQHALQSAAHAEAQALPSSLVMACLLHDVGHMIHDLGEAPAEEGVDDLHEALGADWTAARFPRTVSEPIRLHVAAKRYLCSVEPGYQDGLSKDSRISLALQGGAMDSAEQQAFLQEPFFDQAVALRRIDELAKDKDAVTDSLDDFLRHLAAALQP
>2843556203
FDIFMTTPPLAEVLRNEIQDIYLGNARRPYGYGINQLQHALQSAAHAEAQALSSPLVIACLLHDVGHMIHDLGEAPAEEGVDDLHEALGADWAAARFPKAVSEPIRLHVAAKRYLCSVEPGYQESLSKDSRISLALQGGAMSSAEQLAFLQNPFADQAIALRRIDELAKDKDAVTDSLEKFLRHLVTALSA
>2851139576
FDIFMTTPPLAEVLRNEIQDIYLGNARRPYGYGINQLQHALQSAAHAEAQALSSPLVIACLLHDVGHMIHDLGEAPAEEGVDDLHEALGADWAAARFPEAVSEPIRLHVAAKRYLCSVEPGYQESLSKDSRISLALQGGAMSSAEQLAFLQNPFADQAIALRRIDELAKDKDAVTDSLEKFLRHLVTALRA
>2843740631
MTALTSTQVLFDEIRDIYLGNARRPYGYGINQLQHALQSAAHAEAQALSSALVIACLLHDVGHMIHDLGEAPAEDGVDDLHEALGADWAAARFPLPVSEPIRLHVAAKRYLCSVEPGYMDGLSKDSRISLALQGGVMDDAEQLAFLNEPFADQAIALRRIDELAKDKNAETDSLEAFLRHLSAALNA
>2739791849
MNKLDALSQEICSIYLRDGHHAYGYHLNQLQHALQSAQRAEAQGLSPALIIAALLHDVGHMVHDLGEAPAEDGIDDRHEELGAQWAAERFPAAVSEPIRLHVAAKRYLCAVEDGYMAKLGKDSVISLKLQGGPMPEAEQAAFLATPYATDAVALRRIDELAKDPKAVTPSVEDFLRYLKDAAAA
>651319808
MIGTQALKQEICTLYLREGHNGYGYHLNQLQHGLQAAAHAQAQGLSAALIVAALLHDVGHMVHDLGETPAEAGVDDRHEEVGAQWAAKRFPPDVSEPIRLHVAAKRYLCGAEDGYEATLSKDSVISLALQGGAMDGKEQAAFLAQAHAREAIALRRIDDIAKDPHATTRPLEVFLAYLEQALCGSGGEPA
>2779693876
MPEQASISAVDEITQIYTERATSRYGEDINQLQHALQSAALAETNGEAPALILAALLHDVGHMIHKLGENPAEEGVDDRHEILGAKWLAKRLPAALAEPVRMHVEAKRYLCATEPGYMDKLAPDSVLTLKLQGGPMSESETAAFIAKDYADEAIRLRRYDEEAKDPAMETPPLEHFLRYLPACRFEYLLGSRP
>2585343723
MSDTLRQLLEIFVGRATRRYGSDVNQLQHALQAAALAEADGASPATVLASLLHDVGHMIHQLGEDPAARGVDDVHEELGAKWLAQRFGPEVSEPVRLHVAAKRYLCTVEADYFSKLAPDSVRSLELQGGLMSPDEVDDFRALPHHAEAVRLRRYDEGAKDPQASTADFDHFLRHVEACRLQ
>2593178967
MSDPLRQELLDIFVGRATKRYGSAINQLQHALQAAAHAEADDAPAATVLASLLHDVGHMIHQLGEDPAARGVDDVHEELGAKWLAERFGPAVSEPVRLHVAAKRYLCTVESDYFGKLSPDSVRSLKLQGGLMSADELEGFRANPYHAEAVRLRRCDEAAKDPRATTPDFDHYLRHVAACRL
>2710742578
MSDTPVSDPVRQELLDIFVGRATRRYGSDINQLQHALQAAALAETDGAPSATVLASLLHDVGHMIHGLGEDPAARGVDDVHEELGARWLAERFGPAVSEPVRLHVAAKRYLCTVESDYFGKLAPDSVRSLELQGGLMSPDEIAAFRANPFHAEAVRLRRYDEEAKDPRAQTPDFDHYLRHIPACRR
>2551912714
MSDPLRQELLDIFVGRATRRYGSEINQLQHALQSAALAEADNAPPATVLAALLHDVGHMIHELGEDPASRGVDDVHEALGADWLAKRFGPDVSEPVRLHVTAKRYLCTVESDYFGKLAPDSVRSLKLQGGLMSPDEVEAFRANPHHAEAVRLRRYDEEAKDPHACTPDFDHYLRHVPACRRP
>2765720411
MTPPILHTLEALYRDKATRRYGADVSQLQHALQSATLAERNREPGNVIAAALLHDVGHMIHGLGENPAAQQIDDTHEARAAAWLDAHFAADVVEPIRLHVAAKRYLCAVDDTYFGKLASDSVRSLALQGGPMSREEVARFERLPYFAEAVRLRRYDDQAKDPAMQTPPFAHFLTYVAGALNHA
>2526043290
MTDNAPMHPILAEIEALLTGKAEGRYGSAVNQRQHALQCAWLAEKDGHGDALIAAALLHDIGHMVHDLGEDPASEGVDDRHEELGQAWLAAHFGPEVTEPVRLHVAAKRYLCAVEPDYFARLAPDSVKSLALQGGPMNAEEVTAFEANPMFREAVQLRRYDEQAKVKDLPTPPVSHFLPAVARCLRG
>2829850980
MTDIASDIQRLLEHKGAYGSGVNQQQHALQAAWLAEREGHPEALVVAALLHDIGHMVHHLGENPAERGIDDRHEEVGQAFLAAHFGPEVTEPVRLHVAAKRYLCAKEADYFAKLAPDSVRSLELQGGPMSAEEVAAFEALPQCAEAVQLRRYDEQAKVKGLETPPVAHFMPAVRRCLRG
>2836995131
MTDRLQRITELLTLRGQYGSDINQKQHALQSGWLAERQGCTDALITASLLHDIGHMVHELGESPAEAGIDDLHEVRGHEFLAGCFGPEVTEPVRLHVAAKRYLCGTEPDYFAKLSKDSVLSLSLQGGPMSAEEVADFAALPGAQDAIRLRRFDEQAKVKGLETPPVEHFLPCVARCLKPTALSGAV
>2576847894
MAQDVLAAIRDMLEYRGLYGHDVTQREHALQSAWLAERDGHPPALIAAALMHDIGHLVHDLGDSPAEEGIDDRHEELGNAWLSKHFGPEVSEPVRLHVAAKRYLCAIEADYFDKLSPDSVLSLSLQGGPMSAEEVEAFEALPHHAEAVQLRRYDDEAKVTGLPTPPVAHFMGYVGACLRG
>2596825278
MTDPRLAQIADLLELKGQYGHDINQRQHALQSAWLAERAGCPPALIAAALMHDIGHLVHGLGENPAAEGIDDEHEAVGNAYLTQWFGPEVTEPVRLHVSAKRYLCATESDYFGKLSPDSVLSLGLQGGPMSAEEVAAFRALPQAEAAVQLRRFDEEAKVKGLETPPVGHFMPYVAACIR
>2624538131
MTDPRLARIEDLLTLKGRYGAEINQRQHALQSAWLAERAGCPASLIAAALMHDIGHLVHDLGENPAEAGIDDEHEAVGHAFLTQWFGPEVTEPVRLHVAAKRYLCATESDYFGKLAPDSIRSLELQGGPMSADEVAAFRALPEAEAAVQLRRFDEEAKVKGLETPPVTHFMPYVAACIR
>2571044507
MTDPRLARIEELLTLKGQYGAEINQRQHALQSAWLAERQGCPPALIAAALMHDIGHLVHDLGENPAAEGIDDEHEAMGHAFLIRWFGPEVTEPVRLHVAAKRYLCATESDYFGKLAPDSVRSLELQGGPMSAEEVAAFRAIPEADAAVQLRRFDEQAKVKGLETPPVTHFMPYVAACIRQPG
>2641532871
MTDPRLARIEDLLTLKGQYGAEINQRQHALQSAWLAERQGCPPALIAAALMHDIGHLVHDLGENPAEAGVDDEHEAVGHAFLTRWFGPEVTEPVRLHVAAKRYLCATESDYFGKLAPDSIRSLELQGGPMSAEEVAAFRAIPEAEAAVQLRRFDEQAKVKGLETPPVTHFMPFVAACIRQPG
>2603596126
MTQDPRLAAIETMLEHRGNYGHAITQKQHALQAAMFAEQLGCAEPLVVAALLHDVGHLVHDLGDNPAEAGIDDRHEELGAAWLARHFGPEVAEPVRLHVAAKRFLCATESDYFSKLSPDSVLSLSLQGGPMSPAEVADFRANPQHGAAVTLRRFDEQAKVTGLETPPVAHFLPMVARQLRPAA
>2735791965
RAAEERTAEERAALVAEIGAMMEGRGRYGHDVTQRQHALQAAWQAEREGEPDALVAAALLHDIGHLVHDLGENPAEDGVDDKHEEYGHAWLARAFPPEVTEPVRLHVAAKRFLCATEPGYFDKLAPDSVLSLSLQGGPMSAEEVAAFRALPQAEAAVRLRRYDEEAKIAGLETPPVAHFLPFVARSLGG
>2757599818
MNAPLHPALALIQALFADRGHLVYGEKVTQLDHALQCGTLAALEQAHPALVLATFLHDIGHMQHRDAARAVEQGRDDAHEALGAKLLARWFGPEISEPVRLHVEAKRYLCKVQPSYLDSLSPLSLRTLQIQGGPMTEEEAQTFEQQPFFEDAVRLRRWDEAGKKAQMRTLPFEEFMQLAASQLMRGTFNRS
>2619847653
MALYPVIADLFDRHGDEMYGEDVTQRQHALQCAHWARQEEAPDRLVLAALLHDIGHMVSDLPEDAAHHGNDDLHEDLGDVWLRQYYDADITDPIRLHVAAKRYLTAVDEEYLEKLSAASQLSLKLQGGPMSPEEIEEFRKEPHFEWAVRLRRWDDRGKDTDFTPPGLESYEDLINREIRA
>2522253496
TRPVLKADMSAMDVLSALHDLFDRFGDSSYGEAVTQRAHMLQCAYIAQKDGGSDAIIIAALLHDIGHLLHSRGERVAEDEGVDMCHEKLGSRFLARHFSPDVTQPIALHVDAKRYLCAKEPGYEAGLSAASTLSLKLQGGRMSEEECAAFEGGVYFDDAIALRRYDDWGKKPNLAVPDLEVYDAIILAQLT
>2790131139
MSDPRRPRDASRLDEIFGIFAAHGDDSYGEAVNQIEHAVQSAEIAEAQGAADTLIAAALLHDIGHMIHRDAAAAFHDGRDDAHERLAGKYLAGLFPLAVIRPIEMHVDAKRCLVTTEPAYAAALSAVSRRTLELQGGPMTDAEATAFLADPHAADAIALRRIDEAAKIEGAGRDGVARFRPLLERLLGL
>2744704688
MSDPRRPRDAAARLDEIFGIFAARGDDSYGEAVSQIEHAVQSAEIAEAQGAAETLIAAALLHDIGHMIHRDAAAAFHDGRDDAHERLAGKYLAGLFPPAVIRPIEMHVDAKRCLVTTEPAYAAALSPVSRRTLELQGGPMTGAEAAAFLADPHAADAIALRRIDEAAKIEGAGRDGVARFRPLLERLLGL
>2519488863
MSDPRRPRDAAARLDEIFGIFAARGDDSYGEAVSQIEHAVQSAEIAEAQGDADTLIAAALLHDIGHMIHRDAAAAFHDGRDDAHERLAGKYLAGLFPPAVIRPIEMHVDAKRCLVTTEPAYAAALSPVSRRTLELQGGPMTGAEAAAFLADPHAADAIALRRIDEAAKIEGAGRDGVARFRPLLERLLGL
>2514376952
MSLCLTQFTKQISTLFADRGNLPYGEEISQTQHALQCATFAERSGCRNSLIVAALLHDIGHLLHDPDSGLDERHEERGAELLRALFADSVWQPIRLHVAAKRYLCAVDPQYHAALSDASRHSLQLQGGPFNDREIEAFLRAPYAQDALTLRRLDDMGKDPQMKTPDLEYFYPRIEQALLAAN
>2769608445
MTLSLTQFTKQLSALFSNRGNLPYGEDISQIQHALQCATFAERSGCRNSLIVAALLHDVGHLLDDPESGLNERHEERGAELLRALFADSVWQPIRLHVAAKRYLCAVDPLYHAGLSDTSRHSLQLQGGPFNDREIEAFLRAPYAQDALTLRRLDDLGKDPQMKTPSLEYFYPHIEKALLAAD
>2667508735
MTLSRTDFIAQVEQLFANQGLAQYGEDISQTQHALQCATLAQRSGCSESLIVAALLHDIGHLYESPEASAAHDLRHEEQAANLLRHVLPESVWQPIRLHVAAKRYFCAVDPAYHADLSKASRDSLALQGGPFDPSAANAFLRAPFAKDALTLRRLDDLGKDPHMQTPQLSHFYPLIENLLVQSA
>2805126495
MTLSRTDFIAQVEQLFANQGQAQYGEDISQTQHALQCATLAQRSGCSESLIVAALLHDIGHLYESPEASAAHDLRHEEQAANLLRNVLPESVWQPIRLHVAAKRYFCAVDPAYHADLSSASRDSLALQGGPFDPSAANAFLRAPFAKDALTLRRLDDLGKDPHMQTPPLSHFYPLIENLLVQAA
>2664312319
MRNARHFLDELAERFASHGAEPYGEAISQAEHALQCATLAERAGCADSLVAAALLHDIGHLYEDPALIDASDLRHEEFGARLLRNRFPEAVWQPVRLHVAAKRYLCAIDTTYHASLSEASRHSLALQGGPFDERAVNAFLAAPYAQDAITLRRLDDLGKDPAMRIPELEHFFPLLERLLRHPTRLRKAS
>2649224430
MSRVRHRFLDELAERFASHGAEPYGEAVSQAEHALQCATLAERAGCSDSLVVAALLHDIGHLYEDPAQIDEEDLRHEEAGARLLRELFPESVWQPVRLHVSAKRFLCAVDPSYHASLSPASRHSLVLQGGPFDERAAAAYIKAPYAQDGLTLRRLDDLAKDPAMRTPELPHFFPLLERLLRDRAQLRPTG
>2572045523
MSRVRHRFLDELAERFASHGAEPYGEAVSQAEHALQCATLAERAGCSDSLVVAALLHDIGHLYEDPAQIDEEDLRHEEFGARLLRELFPESVWQPVRLHVSAKRFLCAVDPSYHASLSPASRHSLVLQGGPFDERAAAAYIKAPYAQDGLTLRRLDDLAKDPAMRTPELTHFFPLLERLLRERAHLRPTG
>2685772434
MSRARHRFLDELAERFASHGAEPYGEAVSQAEHALQCATLAERAGCSDSLVVAALLHDIGHLYEDPAQIDEEVLRHEEFGARLLRELFPESVWQPVRLHVSAKRFLCAVDPSYHASLSPASRHSLVLQGGSFDERAAAAYIKAPYAQDGLTLRRLDDLAKDPAMRTPELTHFFPLLERLLRDRAHLRPTG
>2585925823
MSRARHRFLDELAERFASHGAEPYGEAVSQAEHALQCATLAERAGCSDSLVVAALLHDIGHLXEDPAQIDEEDLRHEEFGARLLRELFPESVWQPVRLHVSAKRXLCAVDPSYHASLSPASRHSLVLQGGPFDERAAAAYIKAPYAQDGLTLRRLDDLAKDPAMRTPELTHFFPLLERLLRDRAHLRPTG
>2741786842
MSRARHRFLDELAERFASHGAEPYGEAVSQAEHALQCATLAERAGCSDSLVVAALLHDIGHLYEDPAQIDEEDLRHEEFGARLLRELFPESVWQPVRLHVSAKRFLCAVDPSYHASLSPASRHSLVLQGGPFDERAAAAYIKAPYAQDGLTLRRLDDPAKDPAMRTPEPTHFFPLLERLLRDRAHLRPTG
>2741477840
MSRARHRFLDELAERFASHGAEPYGEAVSQAEHALQCATLAERAGCSDSLVVAALLHDIGHLYEDPAQIDEEDLRHEEFGARLLRELFPESVWQPVRLHVSAKRFLCAVDPSYHASLSPASRHSLVLQGGPFDERAAAAYIKAPYAQDGLTLRHLDDLAKDPAMRTPELTHFFPLLERLLRDRAHLRPTG
>2628804397
MSRARHRFLDELAERFASHGAEPYGEAVSQAEHALQCATLAERAGCSDSLVVAALLHDIGHLYEDPAQIDEEDLRHEEFGARLLRELFPESVWQPVRLHVSAKRFLCAVDPSYHASLSPASRHSLVLQGGPFDERAAAAYIKAPYAQDGLTLRRLDDLAKDPAMRPPELTHFFPLLERLLRDRAHLRPTG
>2708482004
MSNARHRFLDELAERFASHGAEPYGESVSQAEHALQCATLAERAGCADSLVIAALLHDIGHLYEDPATIERRDLRHEEFGAHLLRDLLPEAVWQPVRLHVAAKRYLCAVDPSYQASLSPASRHSLSLQGGAFEESAAQAFLTAPYAQDAITLRRLDDLSKDPAMRTPELPYFFPLLERLLRHQTQLRPAS
>2581255671
MKHIRHAFLDELAERFASFGAEPYGESVSQAEHALQCATLAERAGCADSLVIAALLHDIGHLYENPGEIESRDLRHEEVGAHLLRRMLPESVWQPVLLHVAAKRYLCAVDPAYHAGLSPASRHSLALQGGPFDERAAMAFLKAPYAEDAITLRRLDDLGKDPAMRTPELSHFFPALERLLRHQARLRPAS
>2708630244
MNRARHAFLDELAERFASHGAEPYGESVSQAEHALQCATLAERAGCADSLVIAALLHDIGHLYENPDEIEACDLRHEEVGANLLRPLLPEAVWQPIRLHVAAKRYLCAVDAAYHAGLSPASRHSLALQGGPFDERGASAFLGAPYAQDAITLRRLDDLGKDPAMRTPELAHFFPLLERLLRHQTGSRPAS
>2664419511
MNRARHAFLDELAERFASHGAEPYGESVSQAEHALQCATLAERAGCSDALVIAALLHDIGHLYENPDEIEARDLRHEEVGAKLLRELLPESVWQPVRLHVAAKRYLCAVDAAYHAGLSPASRHSLALQGGPFDERGASAFLSAPYAQDAVTLRRLDDLGKDPAMRTPELAHFFPLLERLLRHQTRLRSAG
>2665832892
MNRARHAFLDELAERFASHGAEPYGESVSQAEHALQCATLAERAGCSDALVIAALLHDIGHLYENPDEIEARDLRHEEVGANLLRELLPESVWQPVRLHVAAKRYLCAVDAAYHAGLSPASRHSLALQGGPFDERGASAFLSAPYAQDAITLRRLDDLGKDPAMRTPELAHFFPLLERLLRHQTRLRSAG
>2540740001
MKPARHRFIDELAERFASHGAEPYGEAISQAEHALQCATLAERAGCADSLVIAALLHDIGHLYEDPAVLETRDLRHEEFGANLLRELLPESVWQPVRLHVAAKRYLCAVDPAYQAGLSWASRQSLALQGGAFDERAASAFVSAPYAQDAITLRRLDDLGKDPSMRTPELEHFFPLLERLLHHQAGVRAAS
>2864927941
MKHERHRFLDELAERFASHGAEPYGEAVSQAEHALQCATLAERAGCSDSLVIAALLHDIGHLYEDPQLIEEQDLRHEEFGASLLRELLPESVWQPIRLHVAAKRYLCAIDPAYHAGLSWASRQSLALQGGPFDQRGASAFLNAPFSQDALTLRRLDDLGKDPAMRTPELEHFFPLLERLLRHQARVRAAG
>2553181585
MKHERHRFLHELAERFASHGSEPYGEAVSQAEHALQCATLAERAGCSDSLVIAALLHDIGHLYEDPQLIDEQDQRHEEFGANLLRELLPEAVWQPIRLHVAAKRYLCAVDPAYHAGLSWASRQSLALQGGPFDERSASAFLSAPFSQDALTLRRLDDLGKDPAMRTPELEHFFPLLERLLRHQARVRAAS
>2663029073
MKHERHRFLDELAERFASHGAEPYGEAVSQAEHALQCATLAERAGCSDSLVIAALLHDIGHLYENPELIDEQDLRHEEFGANLLRELLPESVWQPIRLHVAAKRYLCAVDPAYHAGLSWASRQSLALQGGPFDERGSSAFLNAPFSQDALTLRRLDDLGKDPAMRTPELEHFFPLLERLLRHQARVRAAS
>2743559516
MKHERHRFLDELAERFASHGAEPYGEAVSQAEHALQCATLAERAGCSDSLVIAALLHDIGHLYEDPQLIDEQDQRHEEFGATLLRELLPESVWQPIRLHVAAKRYLCAVDPAYHAGLSWASRQSLALQGGPFDERGSSAFLNAPFSQDALTLRRLDDLGKDPAMRTPELEHFFPLLERLLRHQARVRAAS
>2651791709
TMKHERHRFLDELAERFASHGAEPYGEAVSQAEHALQCATLAERAGCSDSLVIAALLHDIGHLYEDPQLIDEQDQRHEEFGANLLRELLPEAVWQPIRLHVAAKRYLCAVDPAYHAGLSTASRQSLALQGGPFDERGSSAFLNAPFSQDALTLRRLDDLGKDPAMRTPELEHFFPLLERLLRHQARVRAAS
>2732454803
MIPSFDDLWALLGARGHERYTGESVTHLEHALQTADLARRGGAGDALVIAALLHDVGHLIHGMAGTLSAEGIDDRHEAIAAGALERLFGAAVSGPVGLHVMAKRRLCADPRYLRALSDDSRRSLVLQGGPLDAAGCEAYDALAHAQDALRLRRWDDAAKRPAREVPPLQSYRAMAEALLR
>2831245092
MIPSFDSLWALLAARGHERYTGEPVTHLEHALQTADLARRGGAGEALVLAALLHDVGHLIHGVAGTPSAAGVDDRHEAIAADALQRLFGPAVSGPVGLHVMAKRRLCADPRYLRALSDDSRRSLALQGGPLDAAGCEAFDRLAHAQDALRLRRWDDAAKRPAREVPPLDTYRAMAEALLR
>2834451607
MNPSFDSLWALLAARGHERYTGEPVTHLEHALQTADLARRGGAGEALVVAALLHDVGHLIHGVAGTPSAAGVDDRHEAIAADALGRLFGPAVSGPVGLHVMAKRRLCADPRYLRALSDDSRRSLALQGGPLDAAGCEAFDRLAHAQDALRLRRWDDAAKRPAREVPPLDTYRAMAEALLR
>2653677920
MADDQREDAATMASQIIEMFRRKGDAAYVGEEVTQTEHALQAATAAERDGADCELIAAALLHDVGHLLHDLPEDCAQTGIDDQHQVLGEAFLKKHFSSRVTEPVRLHVAAKRYLCSCNSSYRDRLSAASQTSLELQGGVMTEEEIAQFEAGQFAKEATQLRGWDDEAKVVGLETKDWGYFRQSLIAALELAGDPSSD
>2739830058
MASDQYDNVIEMIIELFHQKGDTAYGGEEVSQTEHAFQAATAAERDGADCELIVAALLHDVGHLVHDLPEDSAESGIDDHHQALGEAFLKKHFSLRVTEPVRLHVAAKRYLCSCNPAYRERLSAASQTSLELQGGAMTDEEVAQYEAGEFAREATELRGWDDEAKIAGLETKGWEHFRQPLMAALQLARD
>2740246935
MASDQSDNAIEIIIELFHQKGDTAYGGEEVSQTEHAFQAATAAERDGADCELIVAALLHDVGHLVHDLPEDCAESGVDDYHQVLGEAFLKKHFSLRVTEPVRLHVAAKRYLCSCDPAYRERLSSASQTSLELQGGIMTDEEVAQYEAGALAREATELRGWDDEAKIAGLETKGWEHFRQPLMAALQLARDQSPG
>2524920507
MALTLPDLVALYAGAGRRLYGGEAVSQRAHALQAAHFARAAGLPDALVAACLLHDLGHLLSEQSDDALANGDDDLHQYRALPFLRGLFGEAVVEPIGLHVAAKRYLCRAEPGYRAALSPASQASLALQGGPMSEDEAAAFLARPHAAAAIALRRCDDAAKVAGLVVADLDAYLPLLERLAATTAGNADT
>2832034989
VMTLSVQHITELFSNADTHLYGGEAITHQQHALQTAWMAEQANEDDALIIACLLHDLGHMLFGQGDEYLACGIDDRHEQKIVPFLSLLFPAEVLEPIRWHVDAKRYLCYADPYYQAALSEASKMSMELQGGVMNEADALCFFNRRYAQAALALRRYDDAAKVPNLVVPEFTHYFPRLLALTEKKSAL
>2587730742
VLTAAAIEALFAREGSSLYGGEAISQAEHALQCAWAAEQQGGDDALVVACLLHDLGHLLSAQRDDALARGIDDLHQHRVLPFLRPWLPADVVEPIRLHVEAKRYLCAVEAGYADALSEASRHSLALQGGAMSPRAVAAFESHRQAERAIRLRRHDDAAKVVGLETPPITHFLPRVEALLRQRA
>2823905941
VLTVAAIDALFAREGSSLYGGEAISQAEHALQCAWAAEQQGGDDALVVACLLHDLGHLLSAQRDDALARGIDDLHQHRVLPFLRPWLPADVVEPIGLHVEAKRYLCAVEPGYADALSEASRHSLALQGGAMNPRAVAAFERHRQAERAIRLRRHDDAAKVVGLETPPIAHFLPRVAALLRQHA
>2588293817
VLTPAAIEALFAREGSSLYGGEAISQAEHALQCAWAAEQQGDDDALVVACLLHDLGHLLSAQRDDALASGIDDLHQHMVLPFLRPWLPADVVEPIGLHVEAKRYLCAIEPEYEDALSDASRHSLALQGGAMTPRAAAAFRSHQQAERAIRLRRHDDAAKVVGLATPPITHFLPRVAALLRVRA
>2823782874
VLTPAAIESLFAREGSSLYGGEAISQAEHALQCAWAAEQQGDDDALVVACLLHDLGHLLSAQRDDALARGIDDLHQHRVLPFLRPWLPADVVEPIGLHVEAKRYLCAVDPDYEDALSDASRHSLALQGGTMNPRQVAAFESHRQAERAIRLRRHDDAAKVVGLATPPISHFLPRVAALLRVRA
>2539414947
MTMGLPHTLTLTQITALFEHAGASLYGGEAITQRDHALQSAWLAQQAGDDDALIIACLLHDLGHMLFEQNDQDLADGKDDLHQVKIVPFLRGLMPADVIDAIRLHVDAKRYLCFSEVPYFAALSDASRLSLALQGGVMDAAAAARFISHPYAARAIALRRHDDAAKIVDLVVPPFAHYLPRLERAAAS
>2836682247
MTKRLSSDQIVALFEQAGTQLYGGEAITQTEHALQAAWLAEQAGGDDNLVIACLLHDLGHMLFQQSDDELAEGKDDLHQFRVVPYLRGLLPPAVIETIRLHVDAKRYLCHHQPGYLAELSEASQLSLALQGGVMDDSQACAFIAQPQAGLAIALRRCDDAAKVCGLVVPPLTHYLNRLNSLIEKTAAT
>2789292538
RGHDLPADVSPAGVTDCLLHLFTTRGASLYGGELVTQLEHALQSAWLAEQDNRPAADVVAALLHDVGHLLHELGEDCAEEGIDDIHEQSAADWLCGQGFNASVTEPIRLHVQAKRHLCATDPEYHTGLSYASKLSLSLQGGAFSDAEVAAFLQNPYSDAALRLRGWDDRAKTVGLQTPSLSHFLAYIDSNLQT
>2789314982
MSSDDSSPKRISDIVERLAGLFTDRGGELYGGEAVTQLEHALQAAQLAEQEDRPSHEIVSALLHDVGHLIHDLGDDCAERGIDDIHERAGSDWLESEGFHGAVTQPVRLHVPAKRFLCAVDADYHASLSEASQLSLSLQGGPFTDDEVAAFRKTPYSESAVRLRTWDDKAKIPGLPTPSLQHFLSLIDPSMFVPT
>2789316514
MDASSEPTPAISSIRSQLAHIFAQHGGDLYGGESVTQLDHALQAAQLAQQQDRPASEIVSALLHDVGHLLHDLGDDCAQRGIDDTHEEAGAAWLIAEAFPPCVTEPIRLHVPAKRFLCAVDAGYHAELSPASQLSLSLQGGPFTELEVAAFRETPYSEAAVRLRRWDDLAKVPGQDTPPLEHFLAMIDSSLLNPQ
>2789320902
VVAIVDEIRLLFEQSGSSMYAGEPVTQTEHALQAAKLGRQAGAPDPLVAAALLHDIGHLLHDLGEDIAKEGVDDEHERRGAEWLAGCFPPSVSQPVLLHVMAKRYRCAVDSAYLDQLSPASLLSLQLQGGPLDEQQASNYRADPFYEDSLLLRSWDEAAKVPGEETESLEFFLQYVSRVADGRSENDG
>2790592013
MQIIEDIIGLFAERGDSLYGGELISQRDHALQAAMLAENENATPVLIVATLLHDIGHLVHDLPEDSSNRGVDDKHESLGEAYLESAFGIAVAAPVRLHVAAKRYLCAVEDGYLERLSEASQISLGLQGGPFTMEEINDFESLSHWMDAVRLRRWDDLAKVEGMVTPSVDHFKGYMETVLEMQQI
>2790594668
MRIIEGIVSLFAQRGDSLYGGELISQREHALQAATLAESENATPLLIVAALLHDXGHLIHDLPENSXXXGXDDKHEALGEAYLESSFGDQVATPVRLHVAAKRYLCAVEDDYLGRLSEASQVSLRLQGGPFMVAEMKEFESLRYWRDAVQLRRWDDLAKVEGMVTPSIEHFKIYMRNVLETQKA
>2790469911
MNTTDPDVIEQICRHFDQRGTAMYVGEPVTQTEHALQCAAAAEKSGASAALVTASLLHDVGHLLHALGEDCADNGIDDQHERLGAAWLEQFFPPAVCDPVKLHVPAKRYRCAVDTHYHAQLSPASVQSLRLQGGPMNAEEIEAFRQHEWFEAALQLRSWDEAAKIPGLKTPSLQHFLPYVARSTR
>2790020827
MSPLVETREILDEIRTLFADKGNDMYAGEPVSQTEHALQAASAAEQEQASPELITAALLHDVGHLLHKHSADCAIQGIDDLHERIGAAWLKQHFPEAVTEPIRLHVDAKRYRCATDEEYLSRLSPASVLSLELQGGPFDAREQRQFENNPWCEEALRLRTWDEAAKIPGLATPDLEYFLTFVQRVLEHPVDLN
>2790056974
MPLNDPAAIVAEIRQRFQEKGNEMYAGEAISQTEHALQAAFAAEQAGESAELIVAALLHDIGHLLHKHAEDCASQGIDDLHERIGAQWLVRYFPKDVTEPIRLHVAAKRYRCATDAAYASRLSPASVLSLQLQGGPFDSVEQEEFEHNPWSQAALRLRNWDEAAKVPDFATPELEYFLTYVRSVLQQQTPDPGE
>2517614606
MSLNDPAEIIAEIRLRFQEKGVNMYAGEAISQTEHALQTAFAAEQAGESAELIVAALLHDIGHLLHKHDEDCATQGIDDLHERIGAQWLIRYFPKDVTEPIRLHVAAKRYRCATDAEYASRLSPASVLSLQLQGGPFDSAEQMEFEHNPWSQAALRLRNWDEAAKVPDFETPELEYFLTYVQRVLQQQTPDPGE
>2790015750
MSLNNPAEIIAEIRLRFQEKGANMYAGEAISQTEHALQTAFAAEQAGESAELIVAALLHDIGHLLHKHDEDCATQGIDDLHERIGAQWLNRYFPKDVTEPIRLHVAAKRYRCATDAEYVSRLSPASVLSLQLQGGPFDSAEQMEFEHNPWSQEALRLRNWDEAAKVPDFETPELEYFLTYVQRVLQQQTPDPGE
>2790354038
MFHADAIPEPEVIDYLLRLFAERGDSLYAGEPVSQTEHALQAATFAKNEGVPPTLIAAALLHDVGHLMTTLPEDCAEQGIDSEHETLGAEWLERYFGPEVTEPIRLHVAAKRYRCATDPAYYAQLSDASRLSLRLQGGPFTPQEVHEFNQHPQAKAALQLRLWDEAAKIPDHPTPDLEHFRPYLEESLRSRS
>2677153377
MVQPVTQKIFQLFETKGGSMYGGEAVTQLEHALQSAYLAKLDNAKDSLIVASLLHDIGHLLHDLPEMASEDGIDDVHEELAGGFLTKYFTEDVVEPVKLHVQAKRYLCATEQGYYESLSQPSKTSLVFQGGIMNDQEVENFKTNPFYLDAISLRKWDDLAKDPDFVTPHLVDFITSLELTLKK
>2582670620
MENKNQVVDYIIELFNAKGGDLYGGEAVTQLQHGLQAAHHAYVAKSSDALITAALLHDIGHLIHDLPDDATERGIDDLHEELGAVFLKKYFIPAVVEPVNLHVAAKRYLCLVEPSYHDTLSPISKSSLLLQGGIMNNEEKENFEKNEFYKDAVVLRKWDDLAKDPDFSTNSIEFYKDIISNSLK
>2582886484
MEKNEVVDFVINLFTEKGGELYGGEAVTQLEHGLQAAHFAKQASASDELVTAALLHDIGHLLHDLPDNATDQGIDDVHEELGAQFLTTYFKKEVVEAVKLHVAAKRYLCLVEPGYYSTLSPTSKSSLILQGGIMTGEDKAAFENYEFFNLAVALRKWDDMAKEPELKVDPIESYRSTIQNALI
>2582698317
MADWHPTTRQIERLFAARGNSQYGGEAVSQAEHALQAATLARDAGADEATIVAALLHDVGHLLHTLDNDAPEHGIDDRHEELAARWLAGRFPPAVVEPVQLHVAAKRYLCAVEPAYHAELSPPSQLSLQLQGGPMNASEVAAFERLNWFPCAVVLRRCDDAAKIPGASTPSLADWLPLIDRQARLGGSTEAA
>2550579065
MNDSRINVVEEIVRLFEERGGSAYGREVVSQREHALQAAHFAREAGASSSLVVAALLHDVGHLLHDLPDDAPDRGVDDRHEELAARWLAARFGPDVVEPARLHVEAKRFLCAAEPGYHDALSEPSRVSLRLQGGPMSPEEAERFRASPHATSALILRRCDDSAKVPGLTVPGLEDYLPLIERSLSES
>646786362
ATTGTCGSESPQQVMESIVNLFAQHGDSNYGKEAVTQREHALQAAHFARSFNAPESVVVAALLHDVGHLLHDLPEDAPDHGVDDMHETLAFQWMEPRFIEAVTQPACLHVQAKRYLAAAEPGYFAQLSAPSVQSLALQGGPMSADEVAEFEKHPFFKEATLLRRCDEAAKVPELQVAPLAEYLPAIERCLKP
>2582777776
METKDDIIADILKLFNDKGHSEYGGEAVTQLEHALQTATLARENNASDQLITAALLHDIGHLLHDLPNDAPLKGIDDVHENKAAVFLRKYFPEAVTEPVRLHVMAKRYLSSTEETYYSLLSEPSKQSLVLQGGLMSSAEVSAFEQNPFFSDAVMLRKWDDQAKVKELTTAPVEDFEKNIAVSLRSYFLEDSL
>2816428949
MAKDIIDKIITLFQEQGDSEYGGEPVTQGEHALQAAHLAFAEQASTSLVVASLLHDVGHLLHALPDDAPEQGIDDLHEELGHRFLIKYFTQAVSEPVHLHVAAKRYLCAVEPDYFALLSEPSVISLHLQGGPMSAEECQAFEANPYYRDAVQLRRYDDMAKVPNLPVQPIEFYASMLREHLK
>2816440599
MAKDIIEKIITLFHEQGDSEYGGEPVTQGEHALQAAHLALAEQAPTSLVVASLLHDVGHLLHALPDDAPEQGIDDLHEELGHRFLIKYFTQAVSEPVHLHVSAKRYLCAVEPDYFALLSEPSVISLHLQGGPMSAEECQAFEANPYYRDAVQLRRYDDMAKVPNLPVQPIEFYASMLREHLK
>2624322683
MLSAPPVEAEIGAKIASLFAERGASQYGGEGVSQEEHALQSALMAEEEGASPELIAAALLHDVGHLLHDLPDDAPDNGVDDVHEKLAADWLAGKFKPEVIAAVGLHVTAKRYLCGSDPEYYATLSEPSKVSLALQGGPMSAAECAEFQRHKYFASAVRLRKWDDAAKIPNLSTPPVEHYLKYVRQVAV
>2844601896
MKEITQKVQIMFAELGNSQYGGESVSQLEHALQCAQLAKDHGASSALIIACLLHDVGHILHALPDDAPDMGIDDQHENLAHDFLTTYFHENVTEPIRLHVDAKRYLCTRETGYQDLLSEPSLISLQLQGGAMKEEECQAFEQNPYFQSAIELRKYDDTAKIPGLQVLPLAYYLDILEEVSL
>2812377722
MKEITQKVQIMFAELGNSQYGGEAVSQLEHALQCAKLATDEGASTELIVASLLHDVGHLLHALPDDAPENGIDDMHENLAKDFLSRYFQDEVTEPVYLHVNAKRYLCTREAGYQALLSEPSLLSLQLQGGPMSEQECLGFEQNPHFHSAIQLRKYDDAAKIPDLQVLPLTHYLKLIEAIAL
>2816438086
MKEITQKVQIMFAELGNSQYGGEAVSQLEHALQCAQLATDEGASSELIVASLLHDVGHLLHALPDDAPENGIDDMHENLAKDFLSRYFQDEVTEPIYLHVNAKRYLCTREAGYQALLSEPSLLSLQLQGGPMSEQECLGFEQNPHFHSAIQLRKYDDAAKIPDLQVLPLTHYLKLIEAIAL
>2698260857
MSQDGSPSAECTTEEVLRLFREHGDSRYGGEAITQREHALQAAMFAERENAPASLITAALLHDVGHLLHSLPDDAPEQGVDDRHEALAARWLERRFGRDVVEPVLMHVAAKRYLCATDPNYLTELSPPSVLSLGLQGGPMSPDEIHQFQAHLYYNAALALRRWDDKAKIPNLETPSLEHFVFYITQSIANFKSKKGS
>646481974
MSNEVTSDERIAKVKRLFEAAGSSRYGGEAISQLEHALQAAMFAEKSGAPSTLIAAALLHDIGHLLHALPDDAPDQGIDDLHEELGGRWLAKYFAPEVVEPVRLHVASKRYLCTADAAYYELLSGPSRQSLALQGGPMTADEARKFEAHPHFQHAVALRRWDEQAKIPHLETPPLEHYLPLLAALLAS
>2789308300
MSRWTISNVSEIIELFKKRGDSEYGGEDVTQLQHALQTAQLAEKENSTAELVVAALLHDFGHLLHDLPDDAPDLGVDDFHETAAESSLSSLFPLAVTEPIKLHVQAKRFLCSTDRSYNSKLSEASITSLELQGGRMSVEELMEFKSHTHWRDAIRLRIWDDLAKDPELETPLLDYYIDFLERASL
>2790575539
MSLRTISSVSEVLALFKKGGHSEYGGEEVTQLQHALQTAQLAEKENSPVELVVAALLHDFGHLLHDLPDDAPDRGVDDLHETAAVHSLASLFSSAVTEPIKLHVQAKRFLCSTDNTYYSKLSEASITSLELQGGTMSDQELLEFKSNPYWQDAIRLRIWDDLAKEPEAETPPLDHYRIILEQVSL
>2790604359
MSLRTISSVSEVLALFKKGGHSEYGGEEVTQLQHALQTAQLAEKENSPVELVVAALLHDFGHLLHDLPDDAPDRGVDDLHETAAVHSLASLFPAAVTEPIKLHVQAKRFLCSTDNTYHSKLSEASITSLELQGGTMSDQELLEFKSNPHWQDAIRLRIWDDLAKEPEAKTPPLDYYRIILEQVSL
>2789278609
MSLRTISSVSEVLALFEKGGHSEYGGEEVTQLQHALQTAQFAEKENSPVELVVAALLHDFGHLLHDLPDDAPDRGVDDLHETAAERSLASLFPLAVTEPIKLHVQAKRFLCSTDNTYHSKLSEASITSLELQGGTMSTEELLEFKSHPHWEDAIRLRIWDDLAKEPEAKTPPLDHYLDFLEHASL
>2790582879
MSLRTISSVSEVLALFKKGGHSEYGGEEVTQLQHALQTAQFAEKENSPVELVVAALLHDFGHLLHDLPDDAPDRGVDDLHETAAERSLALLFPSAVTEPIKLHVQAKRFLCSTDNTYHSKLSEASITSLELQGGTMSDQELLEFKSHPHWQDAIRLRIWDDLAKEPEAKTPPLDHYRDFLEHASL
>2789263270
MNANTILNVEDIVNTFRLRGASEYGGEKVTQLQHALQAAMSAEQEQGSPELISAALLHDFGHLLHNLPDDAPDQGVDDFHENTGHNALAKLFPLAVVEPIKLHVSAKRYLCTTDSNYFSKLSEASVTSLKLQGGTMSAEELTVFESHSYWQDALRLRIWDDLAKDPNLQTPDLQHFIPYLLTAQT
>2790599931
MSLRIVSSISEIVDVFEQRGNSEYGGEDVTQIEHALQSATLAESESASAELISAALLHDFGHLIHSLPDDAPDNGIDDFHEAAAAKSLCEVFPDSVTEPIKLHVRAKRYLCTTDKNYFSKLSHASVTSLNLQGGTMSDQELHEFESYTYWQDALRLRVWDDLAKDPKIHTPELSHFIDFLESARN
>2789257856
VQAPITEQLERVFANKGDSQYGEAVTQLEHALQAATLAEAEASTPELIAAALLHDIGHLLHDLPDDATVRGIDDRHEVLGQRFLESYFGSAVTEPVKLHVDAKRFLCATDSSYESQLSEPSRQSMKLQGGIMTPAEVEAFSAFTHHQEAVRLRRWDDLAKVVDLKTPPLTHFLEIIAAEVPISEVSE
>2653681619
MSHTDVDPVQTILDLFQARGTSEYGGEAVTQEEHALQTAACAMADGGDDALVAAALLHDIGHLLHDLPDHAPDEGVDDHHENSGAAFIDAHFGPEVFEPVRLHVAAKRYLTAVEPDYMAKLSEPSVTSLMLQGGPMSDAEQATFRANPHWEAAVRLRRYDDEAKVPGAKTPAVADFADLLRRLVK
>2837330437
GVANRDAKCASADIVTDILQLFRDRGNSAYGEAVSQLQHALQSATLALAAKAPSELVSAALLHDIGHLLHELPDDAPDHGIDDHHENSGFRFLERHFGPATYEPVRLHVAAKRYLCAVKPEYHELLSEPSQTSLRLQGGPMNADEVAEFESNPYYQQAIDLRYWDDIAKDPEMKTPALEAFEVHLREAVIA
>2839744036
GTSDHDTEPAKPDVVADILRLFRDRGDSAYGEAVSQLEHALQAATLAVEANASSELISAALLHDIGHLLHELPDDAPDQGIDDHHENSGFHFLKSHFGPATYEPVRLHVDAKRYLCAVKAEYHEQLSEPSQVSLRLQGGPMNPEEVSQFESNPFYQAAVELRYWDDTAKDPAMKTPPLEAFEVHLRQAVLA
>2582817083
MNRQTILKELFDRRGNSEYGGEAVSQIEHALQAASLAEQDGAPPSLIVAALLHDIGHLLHDLPEDAPERGLDDRHEVSGRRFLEKHFGPEVTDPVRLHVAAKRFLCAVDPSYLKRLSPPSLLSLRLQGGPMNEEELSDFRAERFWDEALRLRRWDDQAKVADLTTPPLDHFLEYLDRLTID
>2582663616
MTPIQARLLANIDGLFSERGGSEYHGESVTQLEHALQTAWLAEKDGQPPSLIAAALLHDLGHLLHRHGEVYLDQNLNDRHEDVAARFLAQAYGPAVTEPVRLHVPAKRYLVATRPGYGGLLSPTSTKSLKLQGGPMRPEEVAAFEGEPHFAAAAALRQYDDRAKVVGLATPPYAHFRKYLVGGQGMA
>642223362
MENHNVTPVDVMARIDRLFAERGGSEYHGEAVTQLEHALQGAYFAEQDGQPAEIVAAALLHDIGHMLHGHGEDYLDKNINDRHEELGARFLAHAFGPAVTEPIRLHVPAKRYLASGKPAYPGVLSPASIKSLELQGGRMDPAEIAAFEAEPHFAAAAKVREYDDRAKVVGMETPPYSHFRKYLEASLRG
>2600930225
MTPADVLTRIDRLFAERGDVEYHGEAVTQLEHALQAAHFAEQDGQPAEWIAAALLHDIGHFLHGHGEDYLDQGINDRHEDLGARFLAHAFGPAVTEPIRLHVPAKRYLASGKPGYPELLSPASVRSLELQGGPMTAAEIGAFEAHPYFAAAAKVREYDDRAKIVGLATPPYSHFRTYLEATLRATN
>2673168490
MTPADVLTRIDRLFTERGDTEYHGEAVTQLEHALQAALFAEQDGQPAEWIAAALLHDIGHFLHGHGEDYLDQGINDRHEDLGARFLAHAFGPAVTEPIRLHVPAKRYLASGKPGYPGLLSPASVRSLELQGGPMTAAEVQMFEAHPYFTAAAKVREYDDRAKIVGLATPPYSHFRTYLEATLRATN
>2789828211
MPTVDDVLLLFQSRGNSQYGGEAVTQQEHALQAATLADAEGASDALITAALLHDVGHLLHDLPEESPEMGVDDHHEGSGYHYLNSIFPAEVTEPIRLHVAAKRYLCAVDPNYQSCLSEPSIVSLNLQGGAMSSEEVRAFDENPHREAAVRLRRWDDEAKVANLTTPLLSYFQPIVHSAANPA
>2752835929
MPTVDTILKLFSERGDSEYGGEAVTQREHALQCAMLAEEDGASPALISAALLHDIGHLVHALPEDAPDHGVDDEHEELGYRFLTSMFAGDVAEPVRLHVPAKRYLCATDADYMATLSGPSITSLKLQGGPMSAEEVAEFAAGPFADDAVRLRRWDDLAKVRDLRTPSLEHFEPYLRAALRD
>2788288727
MNTPETATPFLDRIDALFADRGAAQYGGEAVSQLEHALQAALLAEQSGAGPELVTAALLHDVGHLLHAKGEDCVDRGIDDEHENLGYRFLTRMFGPAVSEPVRLHVPAKRFLCTSEPSYQATLSPASVLSLSLQGGPMTADEVAEFRRHPQAEAAVALRRWDDEAKVPGLPTPPFAHFRPLVEAALVRSA
>2624295645
MAAHYNVEVPHTFDDVVTTYRNHGHRHYGEAVTELQHALQCATFAHQAGESSLVVAAALLHDYGHLCHSLGEQIADEGVDARHEAIGHALLKDLFVEEIADAARLHVAAKRYLCLREPDYHASLSEASRISLDLQGGPMSDDEARAFELEPHVALALRVRRYDDMGKVPGMRTPDLDDFLPLLRTFVRPGA
>2667448451
MIVDQVAELIGRQGAALYGGEAVTQLQHALQCAHWAEKEGGSEALVAACLLHDIGHMIAADEGAAGRGVDLRHQLVAEDFLKPWFGAEVTRPIFLHVAAKRYLCAREPGYFETLSPASVQSLAVQGGVLDAQQAAEFERDPHWRDGVALRRYDDWAKDPEAVTPDLPHYLAILDRLARA
>2592449396
MTDTVSEILDLFRASGGQAYFGEAISQTEHALQTAAMAEQFGAPPHLVAAALLHDVGHLLHGLGETIADEDIDGRHEAIGARWLADRFPEDVCAPVRLHVAAKRYLCAVDPAYAAALSPASRRSLELQGGPLTEDQAARFILGRFGPDAVLVRRWDDKAKVVGAVTPGLDFFRPYLAACARRD
>2549015551
MHLDDLLKPYYQYGHLHYGEGVTELAHALQAAQLASVAGEKNSTIAAALLHDYGHLVHGLGENIAKQGIDANHETVGADTLKNWFPASVTEPIRWHVAAKRYLCSTEMEYFEKLSEASVVSLQLQGGPMNRQEIEEFQSRPFSEEAVRLRRYDDRAKQPEANTPGLDEFKPILLHLLPQ
>2549013923
VLHKLLQPYQQYGNLHYGEGVTELAHALQAAHLAQEAGENESMIAAALLHDYGHLIHGLGENVAEWGVNANHEMVGANALEKWFPTCVTEPIRWHVEAKRYLCSTEMGYFDNLSPASVLSLQLQGGAMNPEELEEFSTLPFTKEAIRLRRYDDQSKSPSANPPDLLTYYPVLKSLLVK
>2780913101
VLHKLLQPYQQYGYLHYGEGVTELAHALQAAHLAQEAGENESMIAAALLHDYGHLIHGLGENVAEWGVNANHETVGANALEKWFPTCVTEPIRWHVEAKRYLCSTEMGYFDNLSPASVLSLQLQGGAMNPEELEEFSTLPFTKEAIRLRRYDDQSKSPSANPPDLLTYYPVLKSLLVK
>AG-897-B23_NODE_13_131190_3027
LNDLLKPYYKYGNLHYGEGVTELAHALQAAYLAHKAGEDESMIAAALLHDYGHLVHDLGESIAEQGVDANHETVGANALEKWFPTSVTEPIRWHVAAKRYLCATELGYFDQLSPASVLSLQLQGGPMNPEELVEFSARPFAEEAVRLRRYDDQAKQPDATAPELTHYHNILTGL
>2779849743
MVEQLKEILEPFEQNGNLHYGEGVTELVHALQAAYLAHEAGENESMTAAALLHDYGHLVHGLGESIAKQGVDANHETVGANALEKWFPTSVTEPIRWHVAAKRYLCAIEPGYFDQLSPASVLSLQLQGGLMNPKELGEFSARPFSEEAVRLRRYDDQAKNPSANPPGLVTYYPVLKGL
>2739774395
MVEQLKEILEPFEQNGNLHYGEGVTELAHALQAAYLAHEAGENESMIAAALLHDYGHLVHGLGESIAEQGVDANHETVGANALGKWFPTSVTEPIRWHVAAKRYLCAAELGYFDQLSPASVLSLQLQGGPMNPEELEKFSASPFSEEAVRLRRYDD
>AG-891-L09_NODE_4_131190_3027
MVEQLKEILKPFEQNGNLHYGEGVTELAHALQAAYLAHEAGENESMIAAALLHDYGHLVHGLGEGIAEQGVDANHETVGANVLEKWFPTSVTEPIRWHVAAKRYLCATELGYFDQLSPTSVLSLQLQGGPMNPEELEKFSARPFLEEAVRLRRYDDQAKNPSANPPGLVTYYPVLKRL
>2556977759
GAAMLFEKKIMTLRFNDLHPLLNGAGQKLYGGEAISQLEHALQAAHFAQLAGGDAAAITAALLHDIGHIICEQQEHDVALGIDDQHEFVAVTVLKDLFDQRVLFAIARHVDAKRYLCATEADYLTALSPASQMSLQLQGGVMNHEQAMRFAASSYAKDAIFLRRCDDQAKVVGLVTAPLNYFLQIAKTICISKELA
>2861655580
MSDASSMTTTPSFVFTDIRTCLITQGSTAYGGEAISQLEHALQAAHAAEQADASPEVIIAALLHDIGHLVAGQQDDDLANGIDDHHEAIGANALKALFGPAVWQPIALHVAAKRYLCATEPGYLAGLSLASQQSLALQGGPMDDEAASRFRQRPHAEAAILVRRFDDEAKVPNLPTPTLKHFLALAKPLSMS
>2526009940
MSTERINLHTLSTLYHSAGTSLYGGEAISQLEHGLQAAYAAEQDGAPVALIIAALLHDVGHLLTGQQDDDLANGIDDRHEAIGASALHGLFGPAVYQPIALHVAAKRYLCATDAGYLAQLSPASRCSLALQGGPMQPEEVAQFRQRAYASEALALRRYDELAKVPQLATPPLSHYLALAQQLITPTPSPAPN
>2527116486
MMSTERITNLHTLSTLYHSAGTSLYGGEAISQLEHGLQAAYAAEQDGAPVALIIAALLHDVGHLLTGQQDDDLANGIDDRHEAIGASALHSLFGPAVYQPIALHVAAKRYLCATDAGYLAQLSPASRCSLALQGGPMQPEEVAQFRQRAYASEALALRRYDELAKVPQLATPPLSHYLALAQQLITPTPSPTPN
>2524525104
MKPPVITRLDELETLFAGAGGQLYGGEAINQLEHALQAALAAESEGATPELIVAALLHDVGHLITGQGNDDVASGINDHHEAIGAVALEALFSEDVCQPIALHVAAKRFLCATEPGYIKRLSPASLASLNLQGGVMDALEAARFAARRHAADAVRLRRWDEVAKVPKLATPPLAHYLDIAQRVLRPASSVTP
>2524915437
MKHPAITCLDELEALFAGAGGQLYGGEAISQLEHALQAALAAESEGATPELIVAALLHDVGHLITGQGDDDVENGSNDHHEAIGAVALAALFSEDVCQPIALHVAAKRFLCATEPGYIKRLSPASLASLKLQGGIMDSLEAARFAARRHAADAVRLRRWDEVAKVPGLATPPLAHYLGIAQRVMVRGSLHAAF
>2568533800
MNMPLTWLQLESLLIGSAASLYGGEAVSQLEHALQSAQCAERDGADAALVTAALLHDVGHLVTGQADDELARGIDDRHEQTGVAALSKLFGNNVLAPIALHVSAKRYLCATEPGYASSLSPASLLSLQLQGGVMSAEETSRFAANPHADAAVALRRWDDEAKVVGLPTPSLSHYLALARSVSICPTVQASA
>2566022252
MSLSWQQLETLLADSAASLYGGEAVSQLEHALQSAECAERDGANPALITAALLHDVGHLVAGQGDTDLANGIDDRHEQIGVASLKELFGDAVLAPIALHVSAKRYLCVIEPGYHAALSESSRQSLALQGGLMSADETRRFAANPHAYAAVALRRWDDEAKVIGKVTPPLSHYLQIAAAVAR
>2719898850
MTLDWMALEELLAGAGASRYGGEAISQLEHALQSAECAERDGASASLITAALLHDVGHLVAGQDDDDLAKGIDDRHEQTGIAALRKLFGEDVLAPIALHVSAKRYLCAAEPGYLAGLSDASRLSLALQGGVMGAAEAGRFARNPHAVAAVALRRWDDEAKVVGKTTPGLAHYLAIARRAARVVAGEAQ
>2517280985
MNHPRIETLDALFALLAGSGRTLYGGEAVSQLEHALQSAFAAEQDGADAALITAALLHDIGHICGQADDELAQGINDHHEAVAVQLLCGLFDASVLQPIALHVAAKRYLCATRPDYLASLSEASRLSLALQGGAMSSAECERFTSRPHAAAALALRRYDDIAKVPGLATPPLAHYHRLAANVVISRP
>2641830098
MYPAFQTLDEVFELLSRRGTALYGGEAVSQLEHALQSALAAEQSGADASLITAALLHDIGHIVCEQGDDDVANGVDDHHEAVAVQLLSTLFGEDVCLPIALHVAAKRYLCHSEAGYLDSLSSTSRLSLALQGGPMSAAEAERFIRRPHAAAALALRRHDDVAKIPALATPPLQHYRLIAAQALKAQP
>2836919530
VMYPAFQTLDEVFKLLSRRGTALYGGEAVSQLEHALQSALAAEQSGADASLITAALLHDIGHICEQGDDDVANGVDDHHEAVAVQLLSTLFGEDVCLPIALHVAAKRYLCHSEAGYLDSLSSASRLSLALQGGPMSAAEAERFIRRPHAAAALALRRHDDVAKIPALATPPLQHYRLIAAQALKP
>2690325621
RRWSFLVNYPHLSHLDQLASLLAGMGEQLYGGEAISQLAHALQSGLAAEQDHASPALITAAFLHDIGHVLAEQGHDDLANGVNDHHEAIAVQALSALFDDDVLQPIALHVAAKRYLCAVQPGYADSLSTASQLSLALQGGPMGDSEARRFAQRPYADEALALRRYDDLAKVVNLPTPPLAHYLAIAAQVQKARP
>2586229123
MPSTPLCLDDIASLLAGSGTRLYGGEAISQLQHALQSAHAAEQAGASPALITAALLHDLGHLCEQGDEDVTNGINDHHEAVAVHSLQHLFADDVLQPIALHVAAKRYLCAVQSGYHAALSPASQASLVLQGGVMSAAACQRFAARPWAADALTLRHCDDLAKDPAASPPPLAHYLAIAANVLKATP
>2771819483
MPYSPLNSLEQVAALLSEHGVRLYGGEAISQLEHALQAALAAEQDGASDALITAAFLHDLGHLVCEQGDDDVANGINDHHEAVATQVLRSLFADDVLQPIALHVAAKRYLCSIEPGYHASLSDASRASLALQGGAMDAAACARFARHPHVADALRLRRYDDQAKTPGLVTPPLAHYLAIAARAAQA
>2861607536
MKLTIEDLHRLYEAQGAAQYGGEAVSQLQHALQSAHFADADGAPESLVIAALLHDFGHLVSGQADEDLANGIDDRHEALGVAALKNLFADDVLAPIALHVTAKRYLCAVSPQYLLTLSQASRQSLLLQGGVMSDEEVSRFERNPHLESAIALRRYDDLAKVPDLVTAPLAHYLDRARQLVRTATPPEAP
>2649257876
MHDSLADLQALYAQQGDQQYGGEAVSQLEHALQSAWFAEQDGAPDSLVIAALLHDVGHLLAGQHDDDIAHGIDDRHEAVAIPALKPLFAEDVLAPIALHVAAKRYLCAVQPDYFASLSLASRQSLALQGGPMNAAEAARFAASPYAQAAIALRTYDDRAKIENLATPTLDHYFLRARAISLPARAPRQE
>2734634733
CARCVLLDVLMPYSLADLHALYAHQGDEQYGGEAVSQCEHALQCAWFAEQDGAPEHLVIAALLHDVGHLLAGQQEDDIAHGIDDRHEAVAMAALKPLFAENVLAPIALHVAAKRYLCTVQADYCASLSAASRQSLALQGGPMQASEALRFASNPYAAAAIALRTYDDRAKIPQLATPTLDHYFARAHALSVRAGLR
>2585416578
MTEASSIIDEIFEVFRDKGGRAYGEDVTELQHALQCATFAQQEGEKPEIVVSCLLHDYGHLLHDLGEDIADKGVDTRHEHVGANRLSKWFGDTVVAPIRMHADSKRYLCWKEAQYLADLSAASRQSLELQGGVMSDDEARQFEQDPHFENAIIVRRYDDMGKIPDMVTPELEDFRPLMESVLSC
>2603748559
MNPSEANQVVSEIYRIFGAKGHRSYGEDVTELQHALQCATFAQQAGETPEVIVASLLHDYGHLVHDLGEDIANRGIDARHERVGANQLEKWFGSEVVEPIRMHADSKRYLCWKEAGYFEDLSTASKQSLALQGGPMEEPEAREFEKRPQFDRAIRVRRFDDQGKVPDMKTPTLEDFRPLVESLVRLCP
>2573895695
SQSLLSHALDSSDAVADILTLYATRGDDHYGEHVSQREHAEQCAWHAQADGADEALVVAALLHDIGHLLHKFGEDAADRGIDTRHERIGSGYLARILPPAVTRPIALHVAAKRYLATANPEYLEGLSDASLQSFILQGGMMSEAEMAAFQADPDHDAAMKLRAYDELGKVVGVEMPGFATYEPMIRRLMVAVGAGAA
>2515451984
PDLALSPEPAAASSVDYILHLYATRGDDHYGEDISQREHAEQCAYHAHIDGADDALIIAALLHDIGHLLHKFGEDAADRGIDTRHERIGSGWLARILPPSVTAPIALHVSAKRYLATTNPPYIEGLSEASLQSFVLQGGIMDPEEVDAFLADPRHDAAMQLRKYDELGKVVGAEMPAFASYAPMIRSLR
>2597242238
MSAFDPVLSADTVDQILHLYATRGDDHYGEDVSQREHAEQCAYHARIDGADDALIIAALLHDIGHLLHKFGEDAADRGIDTRHERIGSGWLARCLPPSVSEPIALHVAAKRYLATINPSYLKGLSAASLQSFLLQGGLMDAEEMTAFLAHPAHQAALDLRRYDELGKIVGADMPAFDSYAPMIRALAR
>2667904741
VDIETLFGLFDAKGAESYGESVTQIEHALQCAHLAEAEGASGALVTAALLHDVGHLLHRDTRAAYERAVDDRHEALAAKALAGLFGPEVCEPIRLHVDAKRYLCLREPGYFGSLSPTSVMTLRLQGGPMDAAEADAFERDPHFEDAVRLRRWDEGGKVPDRATPALAHFRAIAERCLAPTDR
>2861551961
MSQRLETPEQVVAAIYDCFARRGHQSYGEDVTEQEHALQCAYFAAQVGEPESLIVACLLHDIGHLLHDLGEDIAEKGIDAQHEEYGARWLAAYFPPEIVEPVRLHVTAKRYLCAREPGYTEALSEASQRSLALQGGPMTESEAQAFEASPHAEWAVRLRRYDDQGKVTDLVIPPLESYRALLLDRARLGDQKGG
>2779003118
MEPIDRLFGTLEVEGGARYGEAINQLEHALQSALQAEQEDAGPALITAALLHDIGHLIHKLGVAAELGIDDRHEVLGEKLLRRWFDDDVVLPVALHVDAKRYLCRVEPGYFDRLSPASVRSLELQGGPFRDGEADEFIRQLGGEAAVRLRRWDERAKVKDLETPPLSHFCHYVEACIRPGAVAAE
>2786430950
MEEIEKMFSVFENEGAARYGSERINQLEHALQCAWLAERESGDPALITAALFHDIGHMMHKLGDDAAIRGVDDRHEDIGYKYLRQYFGDDVCMPVKMHVDAKRYLCTVEEGYFDSLSAGSVRSLQLQGGPFSHDEAEAFINSPLARDAVALRRWDEGAKVEDLTTPELAYFRQYVQNCYRPSEQAA
>2546937884
MHPIEQILALLRGGARADYESDRVTQLAHALQCATLAEEAGAASSLVVAALLHDVGHLVHQLGPDVARRGIDDRHEVRGRDFLGKWFAEDVTGPVRLHVDAKRYLCATDADYLALLSPASVRSLALQGGPFPTALAEGFIGLPHARAAVQLRRWDEGAKIPGKVTPDLDHFRSHLEAGLRLAA
>2668334097
MTSPVDADAFVSELSDLFARLGGLHYGEDVTQLEHAVQTAHHAQADGAPPALVAAALLHDVGHMMQKAGEDAADRGIDTRHEHISAGYLARAFGPEVTEPVRLHVAAKRCLAATAPGYVDRLSAASLQSLALQGGPMSPAEVEEFMALPAAEAALRLRRYDELGKAQGVEVAGFEAYRALLCDLIRRAEA
>2791080208
MTSPVDADAFVSELSDLFARLGGLHYGEDVTQLEHAVQTAHHAQADGAPPALVAAALLHDVGHMMQKAGEDAADRGIDTRHEQISAGYLARAFGPGVTEPVRLHVAAKRCLAATAPGYVDRLSAASLQSLALQGGPMSPAEVEEFMALPAAEAALRLRRYDELGKAQGVEVAGFEAYRQLLCDLIRRAEA
>2829809020
MTSPVDADAFFTELSDLFSRLGALHYGEDVSQLEHALQTAHHARVDGAPPALVAAALLHDVGHMMQKAGEDAADRGIDTRHEHISAGYLSRAFGPEVTEPVRLHVAAKRCLAATAPGYVDRLSAASLQSLALQGGPMSPAEAEEFMALPAAEAALRLRRYDELGKAQGVEVDGFGAYRELLNRRAEA
>647573566
DGLSMTSPVDADAFFTELSDLFSRLGALHYGEDVSQLEHALQTAHHARVDGAPPALVAAALLHDVGHMMQKAGEDAADRGIDTRHEHISAGYLSRAFGPEVTEPVRLHVAAKRCLAATAPGYVDRLSAASLQSLALQGGPMSPAEVDEFMALPAAEAALRLRRYDELGKAQGVEVDGFEAYRELLNRRAEA
>2843553739
MTSSSAADFLAEITDFFTRLGDLHYGEDVTQMEHALQAAHHAKLDGASPSLVAAALLHDIGHLMQKIGEDAADRGIDTRHEQIGAGYLARGFGPEVSEPIRLHVAAKRYRVAIDPTYAGRLSYASQQSLALQGGPMKPDEIKVFLADPYAGAAQKLRSYDEAGKDLEAEVAGFETYGDLLRDLIREAGKL
>2851163550
MTSSSAADMFLAEITDLFTRMGDLHYGEDVTQMEHALQAAHHAKLDGASPSLVAAALLHDIGHLMQKIGEDAADRGIDTRHEQIGAGYLARGFGPEVSEPIRLHVAAKRYRVAVDPTYAGRLSYASKQSLALQGGPMNPDEIKVFLADPHAGAAQKLRGYDEAGKDLEAEVAGFDEYADLLRDLIKL
>646755222
MTTSSPADFLAEITDLFTRLGGLHYGEDVTQMEHALQAAHHAKLDDAPPALVAAALLHDIGHLMQKIGEDAADRGIDTRHEQIGAGYLARVFGPEVTEPIRLHVAAKRYRVAVDPAYGSRLSDASQQSLALQGGPMNADEIKIFLADPFAAAAQKLRGYDEAGKDLDAEVANFETYRALLRGLIQAGKL
>2814842726
MTSSASADAFLTEITDLFSRLGDLHYGEDVTQMEHALQTALHARLDGASPALVAAALLHDIGHLMQKFGEDAADRGIDTRHEQIGAGYLARAFGPDVTEPIRLHVAAKRYRVAVDPAYASRLSYASQQSLALQGGPMGPDEIKVFLADPYAAAAQKLRSYDEAGKDLDADVASFESYHDLMRGLIQAGKI
>2838783152
NGHRMTSSSPADTFLAEITDLFSRLGDLHYGEDVTQMDHALQTALHAKLDGASPALVAAALLHDVGHLMQKIGEDAADRGIDTRHEQIGAGYLARAFGPDVTEPIRLHVAAKRYRVAVDPAYASRLSDASQQSLALQGGPMRPDEIKVFLADPYAVAAQRLRDYDEAGKDLDADVASFESYHDLMRGLIKL
>2851151194
MTCNAAADAFVADLTDVFNRLGHLRYGEGVSQMQHALQTAHHAKLDAAPPAMIVAALLHDIGHMMQKAGEDAADLGIDTRHEQISAGFLARAFSPEVTEPVRLHVAAKRYRVTVDPAYLERLSPASVQSLALQGGPMAPGEVDTFLTDPMAQAALRLRSYDEAGKAPDAEVAGFETYHDLLRAEIRAGIL
>2849364403
MTSRTAADFVAELADIYARLGSLHYGENVSQLEHAIQTAHHAKQDGAPPSLVAAALLHDVGHLMQKTGEDAADRGIDTRHEHISAGYLARAFGPEVTEPIRLHVAAKRYRVAVDPAYLERLSPASVQSLALQGGPMSPDEIETFLAEPWLEDALRLRAFDEAGKAPDAEVAGFEAYHDLMGQLIGAGRL
>2522232474
MTARPTADFVAELTTLFNRLGDLRYGEDVSQLDHAVQTAHHAKLDGAPPALIAAALLHDVGHMMQKAGEDAADHGVDTRHEQISAGYLARAFGPEVTEPIRLHVAAKRYRVAVDPAYLEHLSKASLQSLALQGGPMNSAEIAAFLAEPAAQDALRLRGYDEAGKAPEAEVSSFESYQDLLRDLIRAAEA
>2730437057
MTARPTADAFVAELTTLFNRLGDLRYGEDVSQLDHAVQTAHHAKLDGAPPALIAAALLHDVGHMMQKAGEDAADHGVDTRHEQISAGYLARAFGPEVTEPIRLHVAAKRYRVAVDPAYLEHLSKASLQSLALQGGPMNSAEIAAFLAEPAAQDALRLRGYDEAGKAPEAEVSSFESYQDLLRDLIEA
>641563485
MTSRPTADAFVTELADIFTRLGNLHYGENVTQLEHALQAAHHAKLDGAPPALVAAALLHDVGHLLQKVGEDAADQGIDTRHEHISAGYLARAFGPEVTDPIRLHVAAKRYRVAVDSAYLQRLSGASLQSLALQGGPMSPDEVEAFLADPAAQAALRLRGYDEAGKAPDADVAGFETYHDLLRDLIRAGQAQS
>2511120555
MTSRPAADFLAELTELFAQLGGLRYGEGVSQLEHALQTAHHAKVDGAPPALVAAALLHDVGHMMQKAGENAADRGIDTRHEHISAGYLARAFGPEVTEPIRLHVAAKRYRVAVDPAYLACLSKASLQSLALQGGPMSEEEIEAFLADPAAQAALRLRGYDEAGKAPDAKVAGFETYHDLLRDQIDRADMA
>2834082639
MTSRPAADAYVAELTDLFTRLGGLHYGEGVSQMEHAVQTAHHAKLDGAPPELVAAALLHDVGHMMQKLGENAADLGIDTRHEHISAGYLARAFGPGVTEPIRLHVAAKRYRVTVDPAYHQRLSPASLQSLALQGGPMSPAEIEDFLADPAAQTALRLRGYDEAGKSPDAEVAGFETYHDLLRDLIRL
>2710123330
MTVGPSPETFVDTILALFDRRGGDHYGEAVTQLDHALQTAHHARSEGQADALVAAALLHDIGHLLQKHGEDAADRGVDALHERIGAAWLAQGFGPEVTEPVRLHVDAKRYLALREPGYLEALSPASRQSLGLQGGPMDAAEAEAFERLPAFDAAIRLRRYDERGKAEGVSVAPFSDYRPMLIELARRG
>2690337855
MTRPQNAETVVETIFALFDRSGGDHYGEAVTQREHALQTAHHARAAAEPDALVAAALLHDIGHLLQKQGQDAADRGIDAVHERIGAAWLAQGFGSDVTEPVRLHVEAKRYLAAREPGYADALSPASRQSLALQGGPMSEAEAEAFAAMPHFEPAVRLRRYDELAKVEGVTLAPLTAYRDLLLRLAAPG
>2713666518
MPRPATAEACVAAIFDLFERSGGDTYGEAVTQLDHALQTAHHARAAGDPDALVAAALLHDIGHLLQKHGQDAADRGIDALHERIGAAWLAQAFAPEVSEPVRLHVEAKRYLATAEPGYADALSPASLQSLGLQGGPMSEDEAAAFRAHPHFETAVRLRRYDEMGKTEGAVIAPLSAYRDMLTALARAA
>2710790953
MIRPASPEDFIAVIFDLLERMGGDHYGEAVTQLDHALQTAHHARDAGETDALVAAALLHDIGHLLQKHGQDAADRGIDAVHERIGAAWLAQAFAPEVSEPVRLHVEAKRYLANAEPGYADALSPASLQSLHLQGGPMNQDEAAVFRPHPHFDTAIRLRRYDEMGKTEGAVIAPLATYRNKLTALARSA
>647574016
MIRPASPEDFIAVIFDLLERMGGDHYGEAVTQLDHALQTAHHAREAGETDALVAAALLHDIGHLLQKHGQDAADRGIDAVHERIGAAWLAQAFAPEVSEPVRLHVEAKRYLANAEPGYADALSPASLQSLHLQGGPMNQDEAAVFRTHPHFDTAIRLRRYDEMGKTEGAVIAPLATYRDKLTALARSA
>2788700626
MDSFDDLFVVLEKAGADQYGQEAVSQLEHALQCAQLAEQEGAPASSVVAALLHDVGHLIHDLGDDAALRGIDDRHEFSGAAILGRWFGPDVTEPVRLHVDAKRWLCHAETTYHDTLSPASVRSLQLQGGVFDKAGADRFIAQPYARAAVAVRRWDDIGKVEGLETPPLAHYRAMAEQVRRRD
>2681878628
LQHALQCAHRAEQAGAAPPLVAAALFHDAGHLIHDLGEDAAERGIDDVHEARGAALLQTLFGPGVTEPVRLHVEAKRCLCAIDTGYYEALSPASRTSLALQGGVMSAEAAEAFLAMPFAGDAVRLRRWDDQAKDPMASTPPLDHYRDILSRAALGRATAVT
>2574116516
MSDSAPLTLDELFRRMRAHGDAEYHGEAVSQLQHALQTAHQAEREGASPALVAAALFHDVGHLFAGLGEDAAQRGIDDVHEDLGAAMLRAVLPPEVAGPVRLHVEAKRCLCATDPAYFAELSDASRLSLELQGGVMSPDEVEAFLAAPFAAEALQLRRWDDQAKDPKAVTPDLAHYQRLITTAFVVPPSKGK
>651660997
MSDFAPLTLDELFRRMRAHGDAEYQGEAVSQMQHALQTAHQAEREGASPALVAAALFHDVGHLFAGLGEDAAQRGIDDVHEDLGAAMLRAVLPPEVAGPVRLHVEAKRCLCATDPAYFAELSDASRLSLELQGGVMSPDEVEAFLAAPFAAEALQLRRWDDQAKDPKAVTPDLAHYQRLITTAFVVPPSKGK
>2687103491
MSASSCSNAVLDIEALFSGYGSAFYGGEAITQTEHALQCAALAEAAGETPAVIVASLLHDVGHLVMAESVSEDMRHQDVGARALEGVFGEDVLAPIRLHVPAKRYLCAVDAAYYETLSQASRDSLALQGGPFTTEQLEAFETLPHFAAAVRLRRYDDLAKVVGASTPDLSHYLRLCTQVMREHA
>2855770539
MSELSCKTEAPVLDALEALFSGYGSDFYGEAITQTEHALQCAALAEAAGETPAVIVASLLHDVGHLVMAESASEDRRHQDVGARALEGVFGEDVLAPIRLHVPAKRYLCAVDAAYYETLSQASRDSLALQGGPFTPEQRDEFESLPHFAAAVRLRRYDDLAKVVGASTPDLAHYLRICASVMREHA
>2765635293
MTTQQTLTLERIEQLFAGYGSAYYGGEAITQTEHALQCAALAEQAGESPAVIAAALLHDVGHLLMAESQIEDKRHQDVGARALAGLVDEAVIAPVRLHVPAKRYLCAVDAGYWDTLSQASKDSLVLQGGPFSAQEAQAFERLPHAAEAVRLRRYDDLAKVPDAVTPALTHYLKLLETVAA
>2765718940
MTTQQTLTLERIEQLFAGYGSAYYGGEAITQTEHALQCAALAEQAGESAAVIAAALLHDVGHLLMAESQIEDKRHQDVGARALAGLVDEAVIAPVRLHVPAKRYLCAVDAAYWDTLSQASKDSLVLQGGPFSAQEAQAFERLPHAAEAVRLRRYDDLAKVPDAVTPALTHYLKLLETVAA
>2730312182
MSEALTLERIESLFEGYGSAYYGEAITQTEHALQCAALAEQAGESAAMIAASLLHDVGHLVMAESALEDKRHQEVGARLLDDMLGENVVAPVRLHVPAKRYLCAVDSAYWSTLSQASKDSLALQGGPFTAQEVEAFERLPFFAEAVRLRKYDDMAKVPGAVTPPLRHYLGLLEAIAA
>2765637109
MSEALTLSRIESLFAGYGSAYYGEAITQTEHALQCAALAEQAGETPATIAASLLHDIGHLVMAESTLEDKRHQDIGARALLGLVGESVIAPVRLHVPAKRYLCAVDADYWSTLSQASKDTLVLQGGPYTAREVEAFERLPYFAEAVRLRRYDDLAKVPGAATPTLRHYLDMLETVTAVDKAA
>2765710735
MSEALTLSRIESLFAGYGSAYYEAITQTEHALQCAALAEQAGETPATIAASLLHDIGHLVMAESTLEDKRHQDIGARALLGLVGESVIAPVRLHVPAKRYLCAVDAEYWSTLSQASKDTLVLQGGPYTAREVEAFERLPYFAEAVRLRRYDDLAKVPGAATPPLRYYLDMLETVAAVDNAA
>2722919348
MSEALTLARVESLFRGYGSAYYGEAITQTEHALQCAALAEQAGESPATVVAGLLHDIGHLMMAESEQEDKRHQDVGARALLGLVGESVCAPVRLHVPAKRYLCAVDRAYWATLSQASKDTLVLQGGPFSTQEVQAFERLPYFAEAVRLRKYDDLAKVPGAATPPLRHYLDMLETVAA
>2719159209
MSEALTLSRVESLFAGYGSAYYGEAVTQTEHALQCAALAEQAGESAATIVASLLHDVGHLMMAESALEDKRHQDIGARALLGLVGESVVAPVRLHVPAKRYLCAVDPAYWSTLSQASKDSLVLQGGAFTPEEVQAFERLPYFAEAVRLRKYDDLAKVPGAATPPLRHYLELLETVAA
>2765676221
MAAIMSEALTLSRVESLFSGYGSAYYGEAVTQTEHALQCAALAEQAGESTATIVASLLHDIGHLLMAESALEDKRHQDIGARALLGLVGESVVAPVRLHVPAKRYLCAVDAGYWDTLSQASKDTLVLQGGPFTPEEAQAFERLPYFAEAVRLRKYDDLAKVAGAATPPLRHYLDLLETVAA
>2522287697
MNEVIDMQDQAITLDRIKALFDGYGTAFYGSEDVTQTQHALQCAHLAEQAGEEPALIAAALLHDLGHLLQASSQTQDMRHQEVGASALATLMGPEVTEPIRLHVAAKRYLCAVDAAYYDTLSQASKNSLALQGGSFDDAGAEAFIAQPHAEAALRLRRYDDLAKDVQAATPPLSHYLPMVERLRRA
>2648174613
MTILRRIEILFSGHGANYYGGEAITQTEHALQCAHLSEQAGDPEPLVVASLLHDLGHLVMAEDSTTDMRHQEVGADLLAVGFGPAVTEPVRLHVAAKRYLCAIEPGYQAALSPASQQSLALQGGPFDAAQAEAFLAQPHGAEAVRLRRYDDLAKVVGLATPPLEHYLPIVARCLRRPAQAA
>2551915492
MTILRRIEILFSGHGTAFYGGEAITQTEHALQCAQLAEQAGDPESLVVASLLHDLGHLVMAEDSSTDMRHQEVGADLLAVGFGPDVTEPVRLHVAAKRYLCATDPAYHATLSPASQHSLVLQGGPCDAAQAEAFIARAHGPAAVRLRRYDDLAKVVGLATPPLAHYLPMVARCIRRAS
>2579507800
MTILRRIEILFSGHGTAFYGGEAITQTEHALQCAQLAEQAGDPESLIVASLLHDLGHLVMSEDGTTDMRHQEVGADLLGVGFGPAVTEPVRLHVAAKRYLCAIDPGYQATLSPASLHSLALQGGPYDAAQAEAFVAHPHGPDAVRLRRYDDLAKVVGLATPPLEYYLPMVSRCIRRIS
>2743580858
MTILRRIEILFSGHGTAFYGGEAITQTEHALQCAQLAEQAGDPESLIVASLLHDLGHLVMSEDGTDMRHQEVGADLLAVGFGPAVTEPVRLHVAAKRYLCAIDPGYQATLSPASLHSLALQGGPYDAAQAEAFVAHPHGPDAVRLRRYDDLAKVVGLATPPLEHYLPMVSRCIRRIS
>2514552872
MTILRRIEILFSGHGTAFYGGEAITQTEHALQCAQLAEQAGDPEPLIVASLLHDLGHLVMSEDSTTDMRHQEVGADLLAVGFGPEVTEPVRMHVAAKRYLCATEPGYQATLSPASQHSLALQGGPYDVAQAEAFATHPHGPAAVRLRRYDDLAKVVGLATPPLEYYLPMVARCLRRAP
>2723150476
MTILRRIEILFSGHGTAFYGGEAITQTEHALQCAQLAEQAGDPEPLIVASLLHDLGHLVMSEDSTTDLRHQEVGADLLAVGFGPEVTEPVRMHVAAKRYLCATEPGYQAILSPASQHSLALQGGPFGAAQAQAFVDHPHGPAAVRLRRYDDLAKVVGLATPPLEHYLPMVARCLRRAP
>2858916651
MLTLPIIQDLFARHGAAYYGGEAISQTEHALQCAQLAEQAGESEAVIVAALLHDIGHLMLAESITTDMRHQEVAAEALAALFGDAITAPVRLHVAAKRYLGVIEPAYLDTLSPASVQSLALQGGVFTPAQADAFAAQPHAQAAVRLRRYDDQAKVVGLSTPPLEHYMEMIGRCLQAH
>2657754582
MLTLPIIQDLFARHGAAYYGGEAISQTEHALQCAQLAEQAGESEAVIVAALLHDLGHLMLAESITTDMRHQDVAAEALAPLFGDAITAPVRLHVAAKRYLGVIEPAYLDTLSPASVKSLALQGGVFTPAQADAFAAQPHAQAAVRLRRYDDQAKVVGLSTPPLEHYMEMVGRCLQAR
>2702277840
MLTLPIIQDLFARHGAAYYGGEAISQTEHALQCAQLAEQAGESEAVIVAALLHDLGHLMLAESITTDMRHQDVAAEALAPLFGDAITAPVRLHVAAKRYLGVIEPAYLDTLSPASVQSLALQGGVFTPAQADAFAAQPHAQAAVRLRRYDDQAKVLGLSTPPLEHYMEMVGRCLQAR
>2633446319
MLTLSIIQDLFARHGAAYYGGEAISQTEHALQCAQLAEQAGESEAVIVAALLHDLGHLMLAESITTDMRHQDVAAEALAPLFGDAITAPVRLHVAAKRYLGVIEPAYLDTLSPASVQSLALQGGVFTPAQADAFAAQPHAQAAVRLRRYDDQAKVVGLSTPPLEHYMEMVGRCLQAR
>2677825911
MLTLPIIQDLFARHGAAYYGGEAISQTEHALQCAQLAEQAGESEAVIVAALLHDIGHLMLAESITTDMRHQDVAAEALAPLFGDAITAPVRLHVAAKRYLGVIEPAYLDTLSPASVQSLALQGGVFTPAQAEAFAAQPNAQAAVRLRRYDDQAKVVGLSTPPLEHYMEMVGRCLQTR
>2658926728
MLTLPIIQDLFARHGAAYYGGEAISQTEHALQCAQLAEQAGESEAVIVAALLHDIGHLMLAESITTDMRHQDVAAEALAPLFGDAITAPVRLHVAAKRYLGVIEPAYLDTLSPASVQSLALQGGVFTPAQADAFAAQPHAQAAVRLRRYDDQAKVVGLSTPPLEHYMEMVGRCLQTR
>2555611259
MLTLPIIQDLFARHGAAYYGGEAISQTEHALQCAQLAEQAGESEAVIVAALLHDIGHLMLAESIATDMRHQDVAAEALAPLFGDAITAPVRLHVAAKRYLGVIEPAYLDTLSPASVQSLALQGGVFTPAQADAFAAQPHAQAAVRLRRYDDQAKVVGLSTPPLEHYMEMVGRCLQAR
>2745726159
MLTLPFIQDLFAHHGAAYYGGEAISQTAHALQCAQLAEQAGKSEALIVAALLHDIGHLMLAESITNDMRHQEVAAAALAALFDDEVTAPVRLHVAAKRYLGAIEPAYLNTLSPASVQSLALQGGVFTPTQADTFAAQSHALAAVRLRRYDDLAKVVGLPPPPLAHYMDMARRCLRAA
>2855778151
MLTLPFIQDLFAHHGAAYYGGEAISQTEHALQCAQLAEQAGESEALIVAALLHDIGHLMLAESITTDMRHQEVAAAALAALFDDEVTAPVRLHVAAKRYLGAIEPAYLDTLSPASVQSLALQGGVFTPTQADTFAAQSHALAAVRLRRYDDQAKVVGLPTPPLAHYMDMARRCLRAA
>2855753496
MLTLPRIQDLFAHHGAAYYGGEAISQTEHALQCAQLAEQAGESEALIVAALLHDIGHLMLAESITTDMRHQEVAAAALATLFDDEVTAPVRLHVAAKRYLGAIEPAYLDTLSPASVQSLALQGGVFTPTQADTFAAQSHALAAVRLRRYDDLAKVVGLPTPPLAHYMDMARRCLRAA
>2855727062
MLTLPRIQDLFAHHGAAYYGGEAISQTEHALQCAQLAEQAGESEALIVAALLHDIGHLMLAESITTDMRHQEVAAAALAALFDDEVTAPVRLHVAAKRYLGAIEPAYLDTLSPASVQSLALQGGVFTPTQADTFAAQSHALAAGRLRRYDDLAKVVGLPTPPLAHYMDMARRCLRAA
>2745733072
MLTLPRIQDLFAHHGAAYYGGEAISQTEHALQCAQLAEQAGESEALIVAALLHDIGHLMLAESITNDMRHQEVAAAALAALFDDEVTAPVRLHVAAKRYLGAIEPAYLDTLSPASVQSLALQGGVFTPTQADTFAAQSHALAAVRLRRYDDLAKVGGLPPPPLAHYMDMARRCLRAA
>2655657466
MLTLPRIQDLFAHHGAAYYGGEAISQTEHALQCAQLAEQAGESEALIVAALLHDIGHLMLAESITNDMRHQEVAAAALAALFDDEVTAPVRLHVAAKRYLGAIEPAYLDTLSPASVQSLALQGGVFTPTQADTFAAQSHALAAVRLRRYDDLAKVVGLPTPPLAHYMDMARRCLRAA
>2584239499
MLTLPTIENLFAHHGAAYYGGEAISQTEHALQCAQLAEQAGESEAVIVAAFLHDVGHLMLAESITTDMRHQEVAADALGTLFSDDVTTPVRLHVAAKRYLGAIEPAYLDTLSPASVQSLALQGGVFTAEQAEAFSCQPHALAAVRLRRYDDLAKVVGLDTPPIAHYMEMARRCLRVE
>2669118309
MLTLPIIENLFAHHGAAYYGGEAISQTEHALQCAQLAEQAGEPEAVIVAALLHDIGHLMLAESITADMRHQEIAADALAPLFGDDVTTPVRLHVAAKRYLGAIEPAYLNTLSPASVQSLELQGGVFTPVQAEAFATQPHALDAVRLRRYDDQAKVVGLSTPRLGHYMEMAGRCLRTR
>2531025455
MLTLPTIENLFAHHGAAYYGGEAISQTEHALQCAQLAEQAGEPEAVIVAALLHDIGHLMLAESITTDMRHQEVAADALAELFSDDVTTPVRLHVAAKRYLGAIEPAYLDTLSPASVQSLELQGGVFTPAQADAFATQSHALAAVRLRRYDDLAKVVGLPTPTLGHYMEMAERCLRAG
>2669057886
MLTLPTIENLFAHHGAAYYGGEAISQTEHALQCAQLAEQAGEPEAVIVAALLHDIGHLMLAESITTDMRHQEVAADALAHLFGDDVTTPVRLHVAAKRYLGAIEPAYLDTLSPASVQSLELQGGVFTPAQADAFATQSHALAAVRLRRYDDLAKVVGLSTPGLGHYMEMAGRCLRAD
>2722724216
MTIPSDMLTLDRIQALFAGHGNDYYGGEAISQTEHALQCAWQAEQAGEPEPLVVAALLHDIGHLMLAESSTTDMRHQEAGADALATLFGAEVTEPVRLHVAAKRYLCARDADYHAGLSPASQHSLALQGGPFDAQQAEAFAAGPHALAAVRLRRYDDLAKVVGLATPALPHYLAMAARCVRAAG
>2824175076
MTPTPTLTLAQIETLFANHGINYYGEAISQTAHALQCAQLAEQAGEPEALIVAALLHDVGHLMLAESSTTDMRHQEAAAGALAALFDDAVTEPVRLHVAAKRYLCARDAGYHDTLSPASVHSLVLQGGPFDEAKADAFAQQPHALAAVRLRRYDDLAKVVGLETPPLSHYMAMAARCTRAAA
>2682278499
MTPTPTLTLAQIETLFANHGTNYYEAISQTAHALQCAQLAEQAGEPEALIVAALLHDVGHLMLAESSTTDMRHQEAAAGALAALFDDAVTEPVRLHVAAKRYLCARDAGYHDTLSPASVHSLVLQGGPFDETKADAFAQQPHALAAVRLRRYDDLAKVVGLETPPLSHYMAMAARCTRAAA
>2767747686
MPTPIPTLTLAQIETLFANHGTNYYGEAISQTAHALQCAQLAEQAGEPEALIVAALLHDVGHLMLAESSTTDMRHQEAAAGALAALFDDAVTEPVRLHVAAKRYLCARDAGYHDTLSPASVHSLVLQGGPFDEAKADAFAQQPHALAAVRLRRYDDLAKVVGLETPPLSHYMAMAARCTRAAA
>2767738304
MPTPTPTLTLAQIETLFGNHGTNYYGEAISQTAHALQCAQLAEQAGEPEALIVAALLHDVGHLMLAESSTTDMRHQEAAAGALAALFDDAVTEPVRLHVAAKRYLCARDAGYHDTLSPASVHSLVLQGGPFDEAKADAFAQQPHALAAVRLRRYDDLAKVVGLETPPLSHYMAMAARCTRANAAA
>2596453647
MLTLPHIENLFAQHGTAYYGGEDISQTAHALQCALLAEQAGESEALIVAALLHDVGHLMLAESSTTDMRHQETGADALSTLFGADVTEPIRLHVAAKRYLCAVDASYFDTLSPVSVHSLQLQGGIYGRDEAEAFAARPHALEAVRLRRYDDLAKVVDLETPPLEHYLEMAGRCLRAGA
>2524481164
MLTIERIEALFASHGTEWYGGESISQTAHALQCAQLAEQAGEPDALVVAALLHDIGHLMLAESTTTDMRHQEAAADALAGMFGEDVTEPVRLHVAAKRYLCAVDRSYFDTLSPASVQSLALQGGPYDAARAKAFAASAHADAAVRLRRYDDLAKVVDMATPPLAHYLAIAARCARAPL
>2846729119
MLTIERIEALFASHGTEWYGGESISQTAHALQCAQLAEQAGEPDTLVVAALLHDIGHLMLAESTTTDMRHQEAAADALAALFGEHVTEPVRLHVAAKRYLCAVDRAYFDTLSPASVQSLALQGGPYDAAGAEAFAASAHADAAVRLRRYDDLAKVVDLATPPLAHYLAIAARCAHAPS
>2609842224
MSADRLTLARIETLFANHGKDWYGGEAISQTAHALQCAQLAEQAGEPAALVAAALLHDVGHLMLAESSTTDMRHQEAAAQALADLFGAEVTEPVRLHVAAKRYLCAVDPAYFATLSPASVHSLALQGGPYDAAQADAFIASPHAEAAVRLRRYDDLAKVVDLPTPALAHYLDIAAGCARHA
>2552778463
MTMLTLPRIASLFENHGTAYYGGEAISQTAHALQCAQLAEQAGDPEALIVAALLHDIGHLMLAESLTTDMRHQETGADALRDLFGEDVTEPIRLHVAAKRYLCAVDPAYFETLSPASVHSLSLQGGPHDAGQAAAFAAQPHATAAVRLRRYDDLAKVVDLQTPPLSHYLEMAARCVRTA
>2743189951
MTTLTLSSIAALFENHGTAYYGGEAISQTAHALQCALLAEQAGDPEPLIVAALLHDIGHLMLAESLTTDMRHQETGADALASLFGEDVTEPVRMHVAAKRYLCAVDPAYFDTLSPVSVHSLSLQGGPYDGEQASVFAAQAHADAAVRLRRYDDLAKVVDLQTPTLSHYLDMAARCVRVA
>2531641323
MTTLTLSSIAALFENHGTAYYGGEAISQTAHALQCAQLAEQAGDPEPLIVAALLHDIGHLMLAESLTTDMRHQETGADALASLFGEDVTEPVRMHVAAKRYLCAVDPAYFDTLSPVSVHSLSLQGGPYDSEQASAFAAQVHADAAVRLRRYDDLAKVVDLQTPTLSHYLDMAARCVRVA
>2590844254
MTTLTLSSIAALFENHGTAYYGGEDISQTAHALQCAQLAEQAGDPEPLIVAALLHDIGHLMLAESLTTDMRHQETGADALASLFGEDVTEPVRMHVAAKRYLCAVDPAYFDTLSPVSVHSLSLQGGPYDSEQASAFAAQAHADAAVRLRRYDDLAKVVDLQTPTLSHYLDMAARCVRVG
>2858699160
MLTLSRIESLFASHGTAYYGGEAISQTAHALQCAQLAEQAREPEPLIVAAFLHDVGHLMLAESSTTDMRHQEAAADALAELFGPDVTEPIRLHVAAKRYLCAVDAGYFSTLSEASVQSLALQGGPYDAVHASAFAAGSHAAAAVRLRRYDDLAKVVDLATPPLAHYLDVAARCVRPAA
>637693612
MLTLPRIASLFASHGTAYYGGEAISQTAHALQCAQLAEQAGEPEPLIVAAFLHDVGHLMLAESSTTDMRHQEAAADALAELFGPDVTEPIRLHVAAKRYLCAVDAGYFSTLSEASVHSLALQGGPFDAAQASAFAAGSHADAAVRLRRYDDLAKVVDLVTPPVTHYMHMAARCLRA
>2574401641
MLTLSRIETLFANNGTAWYGGESISQTAHALQCAQLAEQAREPEPLIVAALLHDVGHLLLAESTTTDMRHHEAAADALAGLFGDDVTEPIRLHVAAKRFLCAVDPDYFGTLSPASVQSLALQGGPYNEAQADAFAASPYADAAVRLRRYDDRAKVVDLATPPLAHYLEMAARCARLAV
>650989459
MLNLSHIETLFADHGNAWYGGEAISQTEHALQCAQLAEQAGEPEPLIVAALLHDVGHLLLAESTTTDMRHQEAAADALAGLFGDEVTEPVRLHVAAKRYLCAVDPAYSGTLSPASVQSLALQGGPYSAAQADAFAASRHAAAAVRLRRYDDLAKVVDLATPPLAHYLDMAARCARTGA
>2753474046
MLNLSRIETLFADHGNAWYGGEAISQTAHALQCAQLAEQAGEPEPLIVAALLHDVGHLLLAESTTTDMRHQEAAADALTGLFGDEVTEPVRLHVAAKRYLCAVDPAYSGTLSPASVQSLALQGGPYSTAQADAFAASRHAAAAVRLRRYDDLAKVVDLATPPLAHYLDMAARCARTGA
>2514028492
MLNLSRIETLFADHGNAWYGGEAISQTAHALQCAQLAEQAGEPQPLIVAALLHDVGHLLLAESTTTDMRHQEAAADALAGLFGDEVTEPVRLHVAAKRYLCAVDPAYFGTLSPASVQSLALQGGAYSAAQADAFAASRHATAAVRLRRYDDLAKVVDLATPPLAHYLDMAARCARTGA
>2858674739
MLNLSRIETLFADHGNAWYGGEAISQTAHALQCAQLAEQAGEPEPLIVAALLHDVGHLLLAESTTTDMRHQEAAADALAELFGDEVTEPVRLHVAAKRYLCAADPAYFATLSPASAQSLALQGGPFGAAQAEAFTASRHAAAAVRLRRYDDLAKVVGLATPRLAHYLDMAARCARTGA
>2616176422
MLTLTRIETLFANHGTAYYGGEAISQTAHALQCAQLAEHAGEPEPLIVAALLHDVGHLMLAESSTTDMRHQEAAANALAALFGDDVTEPVRLHVAAKRYLCATDAAYFDTLSPASVHSLALQGGPYDAAQADTFAANRHADAAVRLRRYDDLAKVVDLATPPLAHYLDMAARCARALP
>2630325119
MLTLSRIESLFANHGTAYYGGEAISQTAHALQCAQLAEQAGEPEPLIVAALLHDVGHLMLAESSTTDMRHQEAGADALGKVFGDDVTEPVRLHVAAKRYLCAVDPAYFDTLSPASVHSLALQGGPYNAAQADAFAASRHAEAAVRLRRYDDLAKVVDLATPPLAHYLDMAARCVRTAA
>2852379318
MTALTLPRIATLFEAHGTAWYGGEAISQTAHALQCAQLAEQAGEPEPLVVAALLHDVGHLMLAEISTTDMRHQEAAADALAALFGPDVTEPIRLHVAAKRYLCAVDPGYRQTLSPASVHSLQLQGGVYDDAQAQAFAAQPHALEAVRLRRYDDLAKVVDLATPPLGRYLEMAGRWVRARS
>2596462978
MNAPITMTLSHIATLFEKHGTAYYGGEAISQTAHALQCAQLAEQAGERDALVVAALLHDVGHLMLAESSTTDMRHQEAAADALAELFGADVTEPIRMHVAAKRYLCAVDPAYFDTLSPASVHSLQLQGGVYNDGQAETFAAQPHALEAVRLRRYDDLAKVVDLVTPPLSHYLDMAARCARQA
>2652628839
MSMLTLERIAGLFAQHGTAYYGGEAISQTAHALQCAQLAEQAGEREALIVAALLHDIGHLMLAESSTTDMRHQEAGADALSTLFDADVTEPVRLHVAAKRYLCATDPGYFETLSPVSVHSLQLQGGVYDGTQAAAFAATPHALEAVRLRRYDDLAKVVDLATPPLDHYLDMAARCMRTA
>2640390517
MTSPTSAAALTLPRIAALFAHHGTAYYGGEAISQTAHALQCAQLAERAGEDEALIVAALLHDVGHLMLAESSTTDMRHEEAAADALASLFDAAVTEPIRLHVAAKRYLCAIDPGYFDTLSPTSVHSLQLQGGVYDNGQAEAFAAKPHALEAVRLRRYDDLAKVIDLATPPLSHYLDMAARCLRHA
>2619225818
LKNRLSAALHKNTKAHLLFDYMKTHGDEQYEEEVTQLEHALQAAYLAKKAGKSPELITAALFHDIGHILADDPEEANTLKNDLHEDIAADYFRGLFPAAVLDPIRLHVEAKRYLCTVKAGYYEKLSVASQKSYHLQGGKMTDKEIAVFEGHEHYKDAVLLRAWDDLAKDLTKEVPAIETYEEVVAALIK
>2619227455
LLSATKPGRVDLLFDYLRTHGDKHYEEEVTQMQHAVQCAALATRSQQPATLVAAALFHDIGHMLADDPVNHPTLDDQHEAIAVAYLKDIFPEAVLQPIRLHVAAKRYMCTLEPEYFDQLSEASQKSFRLQGGPMSEQEIDDFEQHAFHKAAVKLRGWDDQAKDVNIEHLEINAYRSVLESLC
>2525749713
APLPWPPPTSASDVVDALFTLYADRGATYYDEAVTQTEHALQTAALAEADEAPTELVVAALLHDVGHLLVGEHTGHAGFDQRHERIASSVLGRWFPSSVIGPIALHVPAKRYLVATDPGYAASLSTASTRSLAVQGGPMSSAESAAFSRRRYANEACRLRRWDDRAKTEGLRTAPVEHYRDAVRGLVRLEER
>2865407889
SRWPLADPTTAAEVADQVFALFAERGDSRYDEAVSQTEHAVQSAALADAENAGDAMTIAALLHDIGHLVVDEHNTRADFLHENEKHELVAATILGRWFPPAVTSPVALHVAAKRYLVATDPSYVDGLSRASVQSLLLQGGPMGPEEVVKFRRLRHAADACRLRRWDDAAKVENRRVPPLEHYRERLESLVVFRPPAPTS
>2865415157
SRWPLADPTTAAEVADQVFALFAERGHSRYDEAVSQTEHAVQSAALADAENAGDAMTIAALLHDIGHLVVDEHNTRADFLHENEKHELVAATILGRWFPPPVTSPVALHVAAKRYLVATDPSYVDGLSRASVQSLLLQGGPMGPEEVVKFRRLRHAAGACRLRRWDDAAKVENRRVPPLEHYRERLESLVVFRPVAPKS
>2865545532
SRWPLTSPTTAAEVADIIFALFTERGDTCYDESVTQSQHAAQSAALADAENAGVTMTIAALLHDIGHLVVDEHNGNHGFLDGDEKHQHVGATVLGRWFPPAVTAPIALHVAAKRYLVATDPAYARTLSRASVQSLRIQGGPMNAEEIMGFRALRHAEDACRLRRWDDAAKVPDRLTPPLEHYRERLESLVVLRRSRNTN
>2809924094
SQWPPTVPTTASDVADNIFALFAERGDSYYDDAVTQTQHAAQCAALAAAENADAAMIIAALLHDIGHLVVDEHNGNRDFLDGDEKHQVVAATVLRRWFPPAITAPIALHVAAKRYLVATDPSYASGLSPASVESLRVQGGPMNRDEIADFRREHYADHACRLRRWDDAAKVADRRVPPLEHYRDALQSLVEFKASR
>2810794598
WLWPPTNPTGAGEVADNIFALFAERGDSRYDEAVTQTQHATQTAALAEAENAGATMVVAALLHDIGHLVVDEHNGNRDFLDDDAKHQVVAARILGRWFPPGVTAPIALHVAAKRYLVATDPSYAAGLSRASVRSLRVQGGPMDAGEIARFRRLRCADEACRLRRWDDSAKVADRHVPPLETYRQTLEALVDFNASP
>2775719057
MDNLIDPNLKSPERKALLTDYGITYYDESVTQLEHALQAGNLARNAGADAFLTSAALLHDIGHFLLDEHDAQQIFLEEDLNHEVVGANYLSPFLPEKVIIPIRFHVPAKRYLCTTDNSYHETLSDASKKSFQLQGGKMSSDEIKKFERIPDFETALQVRRWDDLAKDTGLVSNNISDFIGDLTLVFEAAINM
>2775690301
MDNLIDPNLKSPEGKALLTDYGITYYDESVTQLEHALQAGNLARNAGADAFLTSAALLHDIGHFLLDEHDAQQIFLEEDLNHEVVGANYLSPFLPEKVIIPIRFHVPAKRYLCTTDNGYHETLSDASKKSFQLQGGKMSSDEVEKFERIPDFETALQVRRWDDLAKDTDLVSNNISDFIGDLTLVFEAAINM
>AG-410-M18_NODE_10_265317_1486
MDNLIDPNLASFKNKGKLDYKGESVTQLEHALQAGNLARNAGADAFLTSAALLHDIGHFLLDEHDAQQIFLEEDLNHEVVGANYLSPFLPEKVIIPIRFHVPAKRYLCTTDNGYHETLSDASKKSFQLQGGKMSSDEVEKFERIPDFETALQVRRWDDLAKDTDLVSNNISDFIGDLTLVFEAAINM
>2775693294
MDNLIXPNLKSPERKALLTDYGITYYDESVTQLEHALQAGNLARNAGADAFLTSAALLHDIGHFLLDEHDFQQFFLEEDLNHEVVGANYLSPFLPEKVIIPIRFHVPAKRYLCTTDNGYHETLSDASKKSFQLQGGKMSSDEVKXFERIPDFETALQVRXWDDLAKDXDLVSNNISDFIGDLTLVFEAAINM
>2775707026
MDNLIDPNLANSFKNKPERALYMGESVTQLEHALQAGNLARNAGADAFLTSAALLHDIGHFLLDEHDFQQFFLEEDLNHEVVGANYLSPFLPEKVIIPIRFHVPAKRYLCTTDNGYHETLSDASKKSFQLQGGKMSSDEVKKFERITDFEIALQVRRWDDLAKDTDLVSNNISDFIGDLTLVFEATINM
>2711648916
DRLLHGTFTGADEFCDELFALTAVXQSQYDETVTQLEHARQTAALAEADGYDQAAQVAALLHDIGHLLLDEHDAHHNFLAEDLXHEIVGARYLTRWFGPDIGAPVALHVKAKRYLVATDPAYANSLSVASTRSLRVQGGPMTGREVDAFLCLPHADLAIALRRWDDNAKRXGVAVPELDHWRPAVCRLVNEASAVV
>2639796146
DRLLHGTFTGADEFCDELFAXLTAVGXSQYXETVTQLEHARQTAALAEADGYDQAAQVAALLHDIGHLLLDEHDAHHNFLAEDLHHEIVGARYLTRWFGPDIGTPVALHVKAKRYLVATDPAYANSLSVASTRSLRVQGGPMTGREVDAFLCLPHADLAIALRRWDDNAKRAGVAVPELDHWRPAVCRLVNEASAVV
>2686543716
DRLLHGTFTGADEFCDELFAYLTAVGQSQYDETVTQLEHARQTAALAEADGYDQAAQVAALLHDIGHLLLDEHDAHHNFLAEDLHHEIVGARYLTRWFGPDIGTPVALHVKAKRYLVATDPAYANSLSVASTRSLRVQGGPMTGREVDAFLCLPHADLAIALRRWDDXAKRAGVAVPELDHWRPAVCRLVNEASAVV
>2633905184
LQELSLQEIGASAFCDRLFEYLTLAGQSRYDESVTQLEHGLQCAHLAEQAGFDSAAQIAALLHDIGHLILDEHAGHNDFLEDDLGHEVVGARLLTRWFGAEIGQPVALHVPAKRYLVATDSGYVDGLSEASVRSLEVQGGPMTPDEVDRFICRPYHRLAVDLRRWDDQGKIPDAPTPPLTHWRQAIIELANVVLR
>2745620719
LQTLSPRDVGASQFCDMLFEYLTVAGQSRYDESVTQLEHGLQCAHLAEQAGFDSTAQIAALLHDIGHLILDEHAGHGDFLDDDLGHEIVGARLLTRWFGAEIGQPVALHVPAKRYLVATEPGYADGLSEASVRSLEVQGGPMTPDEVDRFTQRPNYRLAVDLRRWDDQGKVPDAATPPLSHWRQALIEHIDAA
>2552029443
VAALDAATLGPDAFCDALFAYLETTGQTMYDETVTQLEHGLQCAALAEAEGHGPKLQIAALLHDIGHLMLDEHDDRDDFLETDLRHEIIGARLVTRWFGPEVGGPIALHVPAKRYLVATDPEYANGLSASSVRSLAVQGGPMNAAELEAFRQTPYYAEAVLVRRWDDLAKVADLTTPPLEHWRGAITHLLAAWSADK
>2552168770
LRELDPQALGPSAFCAALFSYLEHEGATMYDETVTQLEHGLQSAALAEQEGYGPDLQIAALLHDIGHLMLSEHDARDDFLATDLRHEIVGAHLVTQWFGAEVGGPIALHVPAKRYLVATDPGYADGLSAASIRSLEVQGGPMSTEEVQTFETLPYHAEAVLVRRWDDRAKVAGLEVAPLQHWRPAIELLISAAADQ
>2775715462
SLIEIMTGPDNQRKAEQLLSFMLEKGLSFYDEVVTQLDHALQAAELAKKSNANNYLITSALLHDLGHLLLNESLAEDLNHEEIGANAMTTFFPSTVTEPIRLHVDAKRYLCTVDQDYYNNLSQASQNSFQVQGQYMSAREIELFEQNSHFEAAIQIRRWDDLAKIKDLTVSPLKTYQVCVSQSLLSIS
>2775725043
SLVEVMKVPDNQQKVERLFNFMFEKGLSFYDEVVTQLDHALQAAELAKKSNADNHLITSALLHDLGHLLLNEHNTQDTFLAEDLNHEEIGATSMAPFFPPLVTEPIRLHVDAKRYLCTVDQDYYNSLSQASKNSFQVQGQYMSTKEVKIFEQNDHFEAAVQVRRWDDLAKVKDVTVAPLNTYQTYVSQSLLSTS
>2789287319
SLQDKLEASGRDEQITALFTFLVERGAANYDEAVTQLAHALQAATLARESGASAELITAALFHDLGHMLLGEDDGTKQMLAEDLDHECIGADFLKPYFPEAVTSPIRLHVPAKRYLCTVDASYHDQLSAASKRSLAVQGGTLSAAELAAFQQEPFLDQAVDLRRWDDLAKQQEYEVPAIDSFHTIVDRAFSHA
>2790017392
LHDVLSLEKTPDQRVDGLFELMQVQGQSYYDEAVTQLEHALQAAQLARSSQASMEQITAALLHDIGHFLMNEHEAHDDFLSEDWEHETVGARQLEPFFGRAITDPIFLHVPAKRYLCTVEPDYFNGLSLASQRSFALQGGLMSDKEVARFESQPFHHTAVLLRRWDDGAKVRGLSVPGLEDYREVLSCLEH
>2790054137
LCDVLALTKTPAERVTSLFELMQDHGQSFYDEAVTQLEHALQAAHLAKQSHATMEQITAALLHDIGHFLMDEHDEQNQFLAEDWQHETVGAQQLDPFFGKAVTEPIILHVPAKRYLCTVNADYFNGLSRASQRSFELQGGLMTDAEIAEFELNPFHHTAVLLRRWDDGAKVKELKVPGLQEYHKEVVSCLEHA
>2790014948
LCDVLSLSKTPSERVTSLFELMQDHGQSFYDESVTQLEHALQAAHLAKTSHATMEQITAALLHDIGHFLMDEHDEQNHFLAEDWQHETVGAQQLAPFFGKAVTEPIFLHVPAKRYLCSVNADYFNGLSRASQRSYELQGGLMTDAEIAEFEQNPFHHTAVLLRRWDDGAKVKGLKVPDLQEYHTEVESCLEHS
>2517611833
LCDVLSLSKTPGERVTSLFELMQDHGQSFYDESVTQLEHALQAAHLAKTSHATMEQITAALLHDIGHFLMDEHDEQNHFLAEDWQHETVGAQQLAPFFGKAVTEPIFLHVPAKRYLCSVNADYFNGLSRASQRSYELQGGLMTDAEIAEFEQNPFHHTAVLLRRWDDGAKVKGLKVPDLQEYHKEVESCLEHS
>2790596432
LLADQMQAADADGKVDALFAYLEQKGASNYDEQVTQLEHALQTAALAKAAGGTAAQVTSALLHDLGHMLVCEHNAEGDFLAEDLEHEVIGAKYLDPFFPPEITVPISLHVPSKRYLCTVDPDYYDSLSSASKHSFVVQGGKMDDEQRAEFEKTPHLDLAVQLRRWDDEGKVMGLDVPGVQAYRDDVLACLKDQG
>2684238995
MTGATPAQQVDALFAYMERRGQSFYDEVVTQLEHALQCAKLAEESGSDPELITAALFHDIGHIILDEHNAETGFLDRDLNHEAIGATYLEPFFPPAVLVPIRLHVPAKRYLCSVDASYHAGLSEASKRSLKVQGGPMTSAERMRFEQVPFYQSALALRRWDDLAKVQALAVPDLESYRDFVEVSLQ
>2265139857
LAQQMTSMTAAEKVITLFDYMERRGQSFYDESVTQLQHACQCANQAQLHDGSGTQVASALLHDIGHFLLDEHNAENDFLEEDQNHEEVGADYLEPFFPAAVTTPIRLHVPAKRYLCTTDASYYDDLSEASKRSFRLQGGVMSDEERAAFEGIPHYRDALQLRRWDDLAKVKGLETPAIDTYRDIVQACFK
>2265144856
SLAEEMRNATSEQKVDALFDYMEKRGQSFYDEVVTQLEHALQCAALAHQNNASPTLITSALLHDLGHIILDEHNADKAFLDIDLNHEEIGARYLAPFFPESVTTPIRLHVPAKRYLCATDASYHDGLSDASKKSLIVQGGVMSDEERRTFEQIPHFQDGLTLRRWDDLAKVSGLETAELETYRDIVQQCLIH
>2684258043
SLAKEMRNATSEQKVDALFSYMEKRGQSFYDEVVTQLEHALQCAALAHQNDAGPTLITSALLHDLGHIILDEHNADKAFLDIDLNHEEIGAEYLAPFFPEAVTTPIRLHVPAKRYLCATDASYHDGLSDASKKSLIVQGGVMSDEEREAFEQIPHFQDALTLRRWDDLAKVRELETAKLETYRNAVQQCLV
>2684251469
SLAQEMRGATAQQQVDALFDYMEKRGQSFYDEVVTQLEHARQCAALAKQHDASPTLITGALLHDIGHIILDEHNADKAFLDIDLNHEAIGAAYLAPFFPEAVTTPIRLHVPAKRYLCKTDAAYHDGLSEASKRSLIVQGGIMSDEEQAAFEEIPHFQDALTLRRWDDLAKVKELETPELETYRDIVQQCLTH
>2744095743
NLAQEMIGATAQQKVDVLFDYMEKRGQSFYDEVVTQLEHALQCAALAKQHDASPTLITGALLHDIGHIILDEHNADKAFLDIDLNHEAIGAEYLAPFFPDAVTTPIRLHVPAKRYLCATDTSYHDGLSEASKRSLIVQGGAMSDEEREAFEQIPHFQDALTLRRWDDLAKVKGLETAGLETYRAIVQQCLKEG
>2765485447
QLAQGMRSGTAEQKIEALFSYMEDRGQSFYDEVVTQLEHALQCAALAQQSNASPTLITGALLHDIGHIILDEHNAREAFLNMDLNHEEVGAQYLEPFFPEAVTTPIRLHVPAKRYLCTTDPSYWDGLSDASKRSLKLQGGNMSDEEREAFEQIPYFEDGLVLRRWDDLAKVKGLEIAGLETYRDIVQQCLQ
>2684243888
SLAQEMRNGTAERKVATLFSYMEKRGQSFYDEVVTQLEHALQCAALAQQNSASSTLITGALLHDIGHIILDEHNADKAFLDTDLSHEEVGAQYMTPFFPDAVTTPIRLHVPAKRYLCTTDASYHDGLSEASKRSFIVQGGVMSDEEREAFEQIPHFRDALTLRRWDDLAKVKGLETAELETYRDIVQQCLIH
>2744082504
RLAQGMSSGTAEQKIDTLFSYIEDRGQSFYDEVVTQLEHALQCAALAQQNDASPTLITGALLHDIGHIVLDEHNAREAFLDTDLSHEEVGARYMEPFFPDAVTTPIRLHVPAKRYLCTTDASYHDGLSEASKRSFIVQGGVMSDEERNAFEQIPHFRDALTLRRWDDLAKVRGLETAELETYRDIVQLCLIH
>AG-891-L09_NODE_66_131190_3027
PQKILGKEKFIDDLTTWFSTVGKSNYDDQVTQLDHAIQSAVIANSQLENPYFTTSALLHDVGHLLLDEHSKHEDFLESDLKHEEAGADWLAQYFVPEVVNPVRLHVPAKKYLCGKEPDYWSGLSDASKRSLEKQGGPMLDPELRSFEDLNGYELAVNLRRIDDLSKVKGKKIPSMDTFKDQMIASL
>AG-453-M22_NODE_36_118884_2798
FVEGLLAVLVERGVCYDEEISQLQHAVQSALLSRSEQGTSVAVAAALLHDIGHFLMADAAQDERNQGRDLRHEIVGANWLSHAFVPEVTEPVRLHVPAKRYLCATETGYWYDLSEGSKISLRKQGGPMEQTEVEAFAKLPACDAALELRRIDDRAKVVGLATPPVEDFQDLLKAL
>2650532468
TIDKPARGNSAEKFVEDLFSWLSHKGQSRYDEAVTQLEHALQSAALAECETNQNSDIIAALLHDVGHLLMKEHWQREDFLDKDLKHEIVGANWLQQFFPEPVTESIRLHVPAKRYLCAVDAQYWSGLSDGSKTSLVKQGGPITEREVDEFELAPGHNAAVRLRRIDDRAKVVGLDVPPLFHYADAVLSLLTAPI
>AG-426-N10_NODE_60_118884_2798
AITTPIWRSDAEQFTNDLFAWISDQGATRYDESVTQLEHALQSAALAVNERRADSEVAAALLHDVGHLLMDEHQERDDFLGEDLKHEIVGANWLSSFFPESITQPIRLHVPAKRYLCSLDKEYWSSLSNASKTSLERQGGPMEKSEIIEFEQQTGYEDAVRIRRYDDRAKVANREVPSLSEYSDLIRNLLRNP
>2735955229
MTETNADAIIDEILAAFAASGHLDYGEHISMQEHMLQAACLADRKGEDDTVVVATLLHDYGHLVCNMPNNTFEAGIDNYHEEVGAKALENWFGDDIVGAVRLHVDAKRYLCAATPAYRDKLSQASITTLEVQGGPMNDAEMEAFREQPGHRLALKVRVYDDLGKEPQMERPELDHYVPKLRACISC
>2606507491
QHPSELPRPESAASIDSVLALYEEFGKLHYDEELAQIDHALQTAALAVHEEASDELVVAALLHDVGHLLAAGEGESAVPAQDLTHEAVGARYLAGLFPPSVTGPIALHVRAKRYLCAMQADYIQGLSDGSVRSLELQGGPMSVTELRVFERNPASTNAVRLRRWDDGGKLEGLRVEPLIAYVELLQRVSFL
>2582872740
MTRCASIDDIVDLFDRFGDEFYGEKVSQRDHALQCAALAVREGSSSELVAAALLHDVGHLELADDTSYVESIEQDRHHQIEGARWLSSLFSPAVTDPIEHHVTAKRWRCTVEDGYAERLSEASQISLALQGGMLSQRERHVFEASTSFGASLTLRSFDDAGKVSGLSIPPFSSYRTLLESLVPH
>2858409911
MKVIDFIHQQFIENGHVAYGERISMAEHMMQSAYFAEKKNGTRELVVAAFLHDFGHLILGLPEDITKNGIDGFHEDIGADFLRPYLPSSILDPIQLHVAAKRYLCTVKPGYLAKLSQASKDTLHVQGGLMSEQEVNQFEAEPYFKDAIQVRLFDDLGKEEALVHPSLGYYLALTEQCLTQTLLVSNS
>2725196511
MKVIDFIHQQFIENGHVAYGERISMAEHMMQSAYFAEKKNSTREVVVAAFLHDFGHLILGLPEDITKNGIDGFHEDIGADFLRPYLPSSILDPIQLHVAAKRYLCTVKPGYMAKLSQASKDTLHVQGGTMSDREVHLFEAETYYKDAIQVRLFDDLGKEEALTHPSLDYYLALTEQCLTQAVLISNN
>2850906050
MKVIDFIHQQFIENGHVAYGERISMAEHMMQSAYFAEKKNSTREVVVAAFLHDFGHLILGLPEDITENGIDGFHENIGADFLRPYLPSSILDPIQLHVAAKRYLCTVKPGYMAKLSQASKDTLHVQGGIMSDGEVQLFEAETYHKDAIQVRLFDDLGKEEALAHPSLDYYLALTEQCLTQALLISNN
>2776139211
MDIIQFIKQQFEDNGHVAYGEDISMGEHMLQSAYYAEQKNSSDAIITAALLHDFGHLILELPEDITEKGIDGYHEDIGAKFLAPYFPKQIIDGIALHVQAKRYLCAVKPKYHGQLSQASKNTLTVQGGPMDAQEVIAFELEPFYKEALQVRLFDDLGKEAALTHPDVDYYLSIAKQFVGK
>2553210447
MDIIAFIKQQFEDNGHVAYGEHISMGEHMLQSAYYAEQKNSSDAIITAALLHDFGHLILELPEDIAEHGIDGYHEDVGAQFLAPYFPKQIIDGIALHVQAKRYLCAVKPKYHGQLSQASQDSLAVQGGQMNAQEIAEFEQLPFYKDALQVRLFDDLGKNLALEHPDLAYYLHIAQQFVTNKPHVLSP
>2547623234
MDIIAFIKQQFEDNGHVAYGENISMGEHMLQSAYYAEQKNSSDAIITAALLHDFGHLILELPEDIAEHGIDGYHEDVGAKFLAPYFPKQIIDGIALHVQAKRYLCAVKPKYHSQLSQASQDSLVVQGGAMNAQDISEFEQLPFYKDALQVRLFDDLGKDLALEHPDLAHYLRIAQQFVMNKPPVLLS
>2501727504
MDIIGFIKQQFEDNGHVAYGEHISMGEHMLQTAYYAEQKNSSDAIITAALLHDFGHLILELPEDITEHGIDGYHEDVGAKFLAPYFPKQIIDGIGLHVQAKRYMCAVKPKYHSQLSQASQDTLAVQGGPMNAQEIAAFEQQAFYKDALQVRLFDDLGKHVELAHPDLAHYLRIAAQFVV
>2824286937
MTKAAFLDRLQALYEGPGAEHYGEDVTIAEHMLQSAEAAAREGAPETLIAAALLHDVGHLLSEGNPDDWHRMHDAAAGAFLEDYFPPTVVEPVRLHVEAKRYLCARDPGYHDRLSHASQVTLKQQGGPMSDCEVSDFEANPHKAAALAVRKWDEGGKEVGRDVRSFADWRRLLEAQMTV
>638943534
MTSKNTILTKIEALFNDHGADWYMGEPVTMAEHMLQSAFFAMQAGADDELIIAALLHDIGHYTSEYAEDCLQKDIDNEHEDSAADFLAGHFPQRVLDAIRLHVASKRYLCAVKPEYYRVLSEASKESLAVQGGPMNTDEVAQFEAEPYHQDAVKVRYWDDAGKQDSLTVPDLNHYIPMMQKLLIPAA
>2699679358
MTSENSILAKIEALFNDHGADWYMGEPVTMAEHMLQSAFFAMQAGADDELIIAALLHDIGHYTSEYAEDCLQKGIDNEHEDSAADFLAGHFPQRVLDAIRLHVASKRYLCAVKPEYYEVLSEASKESLAVQGGPMNTDEVAQFEAEPYHQDAVKVRYWDDAGKQDSLTVPDLNHYIPMMQKLLIPAA
>2774888625
MTNENSILAKIEALFSDHGADWYMGEPVTMAEHMLQSAFFAMQAGADDELIIAALLHDIGHYTSEYAEDCLQKGIDNEHEDSAADFLAGHFPQRVLDAIRLHVASKRYLCAVKPEYYEVLSEASKESLAVQGGPMNTDEVAQFEAEPYHQDAVKVRYWDDAGKQDSLTVPDLNHYIPMMQKLLIPAA
>2790268561
MITQPANAEGIVGLIEDIFALHGADSYLGEEVTMAEHMLQAAYLAEQQGESESVILAALLHDVGHYANALPPEVLMNGQDNRHQVSGADWLARFFPAEIVEPIRQHVAAKRYLVAVEPSYRACLSQASLDSLALQGGAMTEEEAQAFAQLPQLEAVIKVRRLDDAAKMAGMQTPDFAHYKPMLQRWVLAVG
>2598886518
MITQPANAEGIVGLIEDIFALHGADSYLGEEVTMAEHMLQAAHLAEQQGESESVILAALLHDVGHYANALPPEVLMNGQDNRHQVSGADWLARFFPAEIVEPVRQHVAAKRYLVAVEPSYRACLSQASLDSLALQGGAMEPHEAAAFAQLPQLAAILKVRRLDDAAKVAGMQTPDFAHYKPMLQRWVLAAG
>2649106371
MITQPANAEGIVGLIEDIFALHGADSYLGEEVTMAEHMLQAAHLAEQQGESESVILAALLHDVGHYANALPPEVLMNGQDNRHQVSGADWLARFFPAEIVEPVRQHVAAKRYLVAVEPSYRACLSQASLDSLALQGGAMEPHEAEAFAQLPQLEAILKVRRLDDAAKVAGMQTPDFAHYKPMLQRWVLAAG
>2595658887
MLNQAPTKDNIIEMIEAVFTRHGADSYLGEQVTMAQHMLQAAWLGELQGESDAVVLAALLHDVGHYANKLPPEVLMSGTDNRHQESAASWLAPFFPAEIIEPIRLHVAAKRYLVTVDPDYRNQLSQASIDSLALQGGMMSAREVHEMEANPYLDMAIRVRRLDDQGKDPSLTTPDFGHFKVRLDRWLLDRQ
>2506767449
MLNQAPTRENILDMIEAIFTLHGADSYLGEEVTMAQHMLQAAWLGERQGESEAVVLAALLHDVGHYANKLPPEVLMSGTDNRHQESASAWLAPFFPAEIIEPIRLHVAAKRYLVTVDPDYRAQLSQASLDSLILQGGNMSAAEVEQMEASPYLDMAIRVRRLDDQGKDPELTTPDFGHFKPRLARWLLPGDPER
>2832312543
MLNQAPTRNNIIDMIEAIFTLHGADSYLGEEVTMAQHMLQAAWLGEQQGESEAVVLAALLHDVGHYANKLPPEVLMSGTDNRHQESAAAWLAGFFPADIIEPIRLHVAAKRYLVTVDPGYRAQLSQASIDSLALQGGDMSAEEVSEMEASPYLDLAIRVRRLDDQGKDPELATPDFGYFKARLARWLLP
>AG-918-C11_NODE_40_131190_3027
MGSEDLLSKIKNIITERGTDSYLGEEVTMEQHMLQTALLAETEDGSDSAIAGALLHDIGHYSEAFAEDALEQGLNNYHENSGAQIVEGTFPEDVVASVKFHVSAKRYLCATDTNYFNCLSEASVHSLKLQGGPMDENEILEFEKNPHLELCLKVRRWDDSAKVPGIKTPPFSHYLPVLQRLV
>2784113618
QIKPTNSQLCKQTIVPFLLSIFATRGPESYLGESVSMAEHMEQSAACATEDHASDELVIAALLHDIGHFISDFPLDALEKGADNFHEDAGALILEQFYPAAISEPVKLHVAAKRYLCTVQPDYRDKLSAASINSYNLQGGKMNAQEVQAFEANPHHQAAIKLRHYDDDGKIKDRNIYKVEHYSSLLIELLK
>2837150518
KYTAERESLSRQTIVPFLLQIFETRGPESYLGESVSMAEHMEQSAACAHEDGASDELIIAALLHDIGHFIGDFELDALENGMDNYHEDAGAIILERFYPPEISEPVRLHVAAKRYLCTVDDHYYDKLSAASVNSFNLQGGKMNESEVAEFEANPHHKAAIKLRHYDDDGKVQGRTIYKIDHYQPLLESLLS
>2526280755
MSSLADSVVNQMTQLFADQGAKAYLGESVTMAEHMLQGAWLAEQQGESDEIIIAALLHDIGHFAGGRGVFSLQDTEDRCHEATGSALVARHLPPVVVDSIREHVAAKRYLCATQPEYAACLSKASQHSLRLQGGPMSAEEVEDFARHPHLDAILKVRHFDDAGKEPGQWTPGFDHFAPRLRRLVEAHHAAVTN
>2553484965
MTDTADTVVDRLAALFADQGAKSYLGEAVTMAEHMLQGAWLAEQQGESDEIIVGALLHDIGHFAGHLGTFALTDTEDRCHERSGAALVEDHLPPAVVACIREHVAAKRYLSAVEPSYAEGLSRASQHSLRLQGGPMQGDEMARFARHPHLEAILKVRRLDDAGKAPGQPTPGFEHFAPKVRRLAEAHARGSI
>2765608493
MTHTPDNVVNIFASLFAEQGAKSYLGEAVTMAEHMLQGAWLAEQQGESDEIIVGALLHDIGHFAGDRGTFALTDTEDRCHESTGAALVEQHLPPAVVACIREHVAAKRYLCAVDPAYTDTLSTASQHSLRLQGGAMTADEVECFAQHPHLKAILKVRLLDDAGKEAGRQTPDFAHFAPRVRRLIEGHHQAR
>2678986428
VTEKNENPVNIVDFILDLFASRGAREHMGETVSMSQHMEQTAARAAADEAADGLVIAALLHDIGHFVGGHPALGNGRDNLHAEAGADYLRPYFPPSITEPIRLHVAAKRYLCATDDQYLSHLSDASVNSLRVQGGPMSAEQVARFEANPYYRDAVKLRRYDDDGKVAGLTSKPVSAYRATLLSQLSA
>2653635717
VDNMPTPTRESPSVVEFVLDLFARRGAEEYMGEPVSMAQHMEQSAACAAADGAPDSLIIASLLHDIGHFIGEFPIDNGIDNYHEDVAADFLARYFPASVTEPIHLHVSAKRYLCAVDNEYFGRLSPASVNSLNVQGGPMSPSETREFEARPYYRDAVRLRFYDDDGKVEGLNIDGIASYRAMMEALLS
>2526260679
MSFESLSRDNIVAFLADIFARRGGESYMGEPVTMSEHMLQSAALAEKAGAPESLIAASLLHDIGHYTSEFPEESLEQGQDNYHETAGAEVLTAFFPKSVCEPIQLHVAAKRYLCATNPDYFNRLSPASVNSLNVQGGPMTEPEVAEFQTHEYYRDALRLRVWDDEGKVPGARIRSFDEYRPLLNRLLVERND
>2841421809
MAFESLTRDNIVDFLADIFARRGGESYMGEPVSMSEHMLQTAALAERAGAPDSLVAASLLHDIGHYTSEFPEESLEQGQDNYHETAGADVLTTFFPKSVHEPIKLHVAAKRYLCATKPEYFNRLSPASVNSLNVQGGPMSAGEAAAFEAHEYYRDALRLRVWDDEGKIAGAPTPTFDHYRPLLTGLLVGAER
>AG-891-B23_NODE_11_62654_2539
TSASEVIDRIITIFEKNGAEEYLGEPVTIGAHMLQTAYFAAEAGGDEETVVAALLHDIGHFTSELGSFEMTDVVDKMHDDAGALLLEGVFPESVVDCVRHHVAAKRYLCAVDAAYYNGLSAASRHSLSLQGGPMDDAECKAFEEIPGFERIVMVRRCDDQGKISGMDVPPFESYLPMMHRV
>AG-913-A21_NODE_38_62654_2539
IFEKNGAKEYLGEPVTIGAHMLQTAYFAAEAGGDEETVVAALLHDIGHFTSELGSFEMTDVVDRMHDDAGALLLEGVFPESVVDCVRHHVAAKRYLCAVDAAYYNGLSAASRHSLSLQGGPMDDAECKAFEEIPGFERIVMVRRCDDQGKISGMDVPPFESYLPMMHRV
>2653895635
MKTDDTEQVIATIVDIFASHGDEEYLGEPVTMSEHMLQAAHFAAEAGAGEDAIIAALVHDIGHFTSEHGSFTMEDTKDRFHEHAGARILEGAFPPLVVEAVKNHVDAKRYLCAVDSAYHDGLSDASVYSLKLQGGPMNADERAAFEENPYLDQILLVRRCDDKGKVAGLEVPPLDHYLPMMRRVLQG
>AG-898-M18_NODE_33_62654_2539
MNSNAEEVITTIVDIFTNQGDEEYLGEPVTISEHMLQAAHFAAEAGADEITIVAALIHDIGHFTSEHGSFTMEDTKDRFHEHAGARILEGAFPPLVVEAVKNHVDAKRYLCAVDSAYHDGLSDASVHSLKLQGGPMNTDERAAFEENPYLDQILLVRRCDDKGKVAGLEVSPLDHYLPMMRRVLQG
>AG-915-B21_NODE_2_62654_2539
MKSNTEEVITTIVDIFTNQGDEEYLGEPVTISEHMLQAAHFAAEAGADEITIVAALVHDIGHFTSEHGSFTMEDTKDRFHEHAGASILEGAFPPLVVEAVKNHVDAKRYLCAVDSAYHDGLSDASVHSLKLQGGPMNADERAAFEENPYLDQILLVRRCDDKGKVAGLEVPPLDHYLPMMRRVLQG
>2813189072
MNSNAEEVITTIVDIFTNQGDEEYLGEPVTISEHMLQAAHFAAEAGADEVTIVAALVHDIGHFTSEHGSFTMEDTKDRFHEHAGARILEGAFPPLVVEAVKNHVDAKRYLCAVDSAYHDGLSDASVHSLKLQGGPMNADERAAFEENPYLDQILLVRRCDDKGKVAGLEVPPLDHYLPMMRRVLQG
>AG-895-B13_NODE_37_62654_2539
MNSNAEEVITTIVDIFTNQGDEEYLGEPVTISEHMLQAAHFAAEAGVDEITIVAALVHDIGHFTSEHGSFTMEDTKDRFHEHAGARILEGAFPPLVVEAVKNHVDAKRYLCAVDSAYHDGLSDASVHSLKLQGGPMNADERAAFEENPYLDQILLVRRCDDKGKVAGLEVPPLDHYLPMMRRVLQG
>2789895282
MTKPDFSEITKDNVVEFIAGIFERRGAEEYLGEPVTISEHMYQSAQLAEESGASEEMIVAALLHDIGHFTNEFPDNAAELGIDSHHDRAGAAVIAPFFPKMVTDCVRHHVSAKRYLCATDPGYFAKLSEASVLSLKLQGGPMTREAAEKFARNGDVDAIVQVRKWDDEAKVPGKKTKSFDYYAPMLQRVIDRAVLD
>2813145220
MTEAMNELTKSTIIPFLDEIFTRRGADEYLGEPVTIGEHMLQAAHFAQRDGHEEQVVAAALLHDIGHFTGEFGTMFLEDQTDRKHENAGAAVLESFFPELVVDCCRYHVAAKRYLCAREPGYFDTLSEASVHSLNLQGGPMGDEEAAAFEAHPHFDAIIAVRRYDEAGKEIGMEVPPFASYLPMLERMVAGQA
>AG-911-K22_NODE_15_62654_2539
MVQPLSKQTIIPFLTEIFERRGTEEYLGEPVTIGAHMLQAAHFTQQDGHDDIVIAAALLHDVGHFTGDFGTAFMEDTTDRQHERAGAAVLDAFFPELVVDCCRYHVAAKRYLCAREPGYFEELSAASVHSLSLQGGPMSDDEVAAFESHPHFDAIIAVRRYDEASKEPGLDVPGFASYVPILERLVAAA
>AG-913-G22_NODE_3_62654_2539
MVQPLSKQTIIPFLTEIFERRGTEEYLGEPVTIGAHMLQAAHFAQQDGHDDIVIAAALLHDVGHFIGMPLAEGTDRQHERAGAAVLDAFFPELVVDCCRYHVAAKRYLCAREPGYFEELSAASVHSLSLQGGPMSDDEVAAFESHPHFDAIIAVRRYDEASKEPGLDLPGFASYVPILERLVAAA
>2778638641
MVQPLSKQTIIPFLTEIFERRGTEEYLGEPVTIGAHMLQAAHFAQQDGHDDXVIAAALLHDVGHFIGMPLAEGTDRQHERAGAAVLDAFFPELVVDCCRYHVAAKRYLCAREPGYFEELSAASVHSLSLQGGPMSDDEVAAFESHPHFDAIIAVRRYDEAXKEPGLDVPGFASYVPILERLVAAA
>2776585042
MICTDDDIVATIAEIFTRRGAEAYLGEAVTVAEHMLQCGTLAQQAGAPDAVVAAALLHDIGHFTSEFGTYPDDTIDRHHEAAGAALLARHFPPQVGAIVGLHVAAKRYLCAVEQTYHAALSKASQHSLDLQGGPMTADEVAAFEHLPHYRDAVLVRRWDDAGKVAGLPTMTFDDFRPLLARVINPA
>2641781349
MSATAEEAGGIVARIADIFARRGAEAYLGEAVTMAEHMLQTATLAHASGAPVTLVAAALLHDIGHFTSEFGTPDDTFDRHHEDAGAAMLSGHFPPCVVEAVRLHVAAKRYLCAVEQSYHDGLSDASKHSLALQGGPMSPDEVADFRRLPYYSDAVQIRRWDDAGKVAGLRTMSFEQFRPILARALRD
>2855904158
MSAAAEGADSIVARIADIFARRGAEAYLGEAVTMAEHMLQTATLAHASGAPDTLVAAALLHDIGHFTSEFGTYSPDDTFDRHHEDAGAAVLAGHFPPCVVEAVRLHVAAKRYLCAVEQSYHDGLSDASKHSLALQGGPMSPDEVADFRRLPYYSDAVQIRRWDDAGKVAGLRTMSFDQFRPILARALQD
>2618019255
QLKEAPSLPTHNTIVDFIEGIFQRRGSDAYLGESVTMAEHMLQAAWCAEQDGGTPEMIAAALLHDLGHFTSEIPEDRLMKGTDNFHQEAGARFLERFFPDEVVEPIRQHVAAKRYLCAVDPDYFGKLSDASVYTLELQGGPMSADEVAAFERNPHLDSCIRVRLWDDQGKDPDMPHPGFKRYRPLLESLIVAR
>AG-319-P16_NODE_34_119513_12567
MTNTTEYIVDLIEDIFERRGAESYLGEEVTMAQHMLQAAHCAEEAGADNSQIVAALLHDIGHYKNEIPESSLAKGINNFHEEAGANFLEEYFPTSVVEPIRQHVSAKRYLCAVQPDYFERLSSASIHTLNLQGGPMSEYEVREFEKNDYLEQCVNLRHWDEEAKDPNKQCPPFSYYRSLIEAQV
>2817498988
MTNTPEYIVDLIEDIFERRGAESYLGEEVTMAQHMLQAAQCAEEAGADNSQIVAALLHDIGHYKNEIPESSLVKGINNFHEEAGANFLEEYFPASVVEPIRQHVSAKRYLCAVQPDYFERLSSASIHTLNLQGGPMSEYEVREFEKNDYLEQCVNLRHWDEEAKDPNKQCPPFSYYRSLIEAQGASNI
>2236340056
MTNSPEYIVDLIEDIFERRGAESYLGEEVTMAQHMLQAAQCAEEAGADNSQIVAALLHDIGHYKNEIPESSLAKGINNFHEEAGANFLEEYFPASVVEPIRQHVSAKRYLCAVQPDYFERLSSASIHTLNLQGGPMSEYEVREFEKNDYLEQCVNLRHWDEEAKDPNKQCPPFSYYRSLIEAQLISNI
>2687804051
MTNTPEYILDLIEDIFERRGAESYLGEEVTMAQHMLQAAQCAEEAGADNSQIVAALLHDIGHYKNEIPESSLVKGINNFHEEAGANFLEEYFPASVVEPIRQHVSAKRYLCAVQPDYFELLSSASIHTLNLQGGPMSEYEVREFEKNDYLEQCVNLRHWDEEAKDPNKQCPPFSYYRSLIEAQLISNI
>2236436039
MTNTPEYIVDLIEDIFERRGAESYLGEEVTMAQHMLQAAQCAEEAGADNSQIVAALLHDIGHYKNEIPESSLVKGINNFHEEAGANFLEEYFPASVVEPIRQHVSAKRYLCAVQPDYFERLSSASIHTLNLQGGPMSEYEVKEFEKNDYLEQCVNLRHWDEEAKDPNKQCPPFSYYRSLIEAQLISNI
>2528296858
MTNTPENIVDRIEDIFLRRGAESYLGEQVTMAQHMLQTAQCGEKEGADNDQIVAALLHDIGHYKNEIPESSLAKGINNFHEEAGANFLEEYFPVSVVEPIRQHVAAKRYLCAVDSDYFNHLSPASVHTLVLQGGAMSDKEIKEFEKNDYLDQCINLRYWDDQAKDPKRKTPSFSYYRPIIESLINK
>2236341974
MTNTSENIVDLIEDIFERRGAESYLGEEVTMAQHMLQAAYCAEEDGADNSQIVAALLHDIGHYKNEIPESSLSKGINNFHEEAGANFLKDYFPLSVVEPVRQHVATKRYLCAVDSNYFSLLSSASVNTLDLQGGAMSLKEVKEFEKNEYLEQCINLRYWDDKAKDPEKKCPSFSYYRSLINSLVKS
>AG-319-K19_NODE_17_119513_12567
MTNAPENIVDLIEDIFLRRGAESYLGEQVTMAQHMLQAAQCAEEAGADNSQIVAALLHDIGHYKNEIPESSLARGINNFHEEAGANFLEDYFPTSVVEPIRQHVAAKRYLCAVDSNYFNLLSSASVHTLNLQGGAMSDKEVKEFEKNEYLEQCINLRYWDDQGKDPEKSCPSFSYYRALIDSLVKS
>2636220605
MTKLSSQNIVNHIEDVFTRRGAESYLGEDVTMAQHMLQAAQYAEKSGAEDSLIVAALLHDIGHFKNEIPETALAKGKNNYHEEAGANFLEDYFPISVVEPIRQHVSAKRYLCAVKSDYFEHLSAASVHSLNLQGGPMNEDEVREFEKNDYLEQCIKLRYWDDDAKDPRRLCPSFSFYRPLIESLVKY
>2636263749
MTKLSSQNIVNHIEDVFTSRGAESYLGEDVTMAQHMLQAAQYAEKSGAEDSLIVAALLHDIGHFKNEIPETALAKGKNNYHEEAGANFLEDYFPISVVEPIRQHVSAKRYLCAVKSDYFEHLSAASVHSLNLQGGPMNEDEVREFEKNDYLEQCIKLRYWDDGAKDPRRLCPSFSFYRPLIESLVKY
>2658544659
MTKLSSQNIVNHIEDVFTRRGAESYLGEDVTMAQHMLQAAQCAEKSGAEDSLIAAALLHDIGHFKNEIPETALAKGKNNFHEEAGANFLEDFFPNSVVEPIRQHVSAKRYLCAVKSDYFEHLSAASVHSLNLQGGPMNEDEVREFEKNDYLEQCLKLRYWDDDAKDPERVHPAFSYYRSLIESLVKN
>2701083648
MTKLSIQNIVNHIEDVFTRRGAESYLGEDVTMAQHMLQAAQCAEKSGAEDSLIAAALLHDIGHFKNEIPETALAKGKNNFHEEAGANFLEDYFPNSVVEPIRQHVAAKRYLCAVKSDYFEHLSAASVHSLNLQGGPMNTEEVEEFEKNDYLEQCIQLRYWDDDAKDPERVHPAFSYYRPLIESLVKR
>2654132190
MDRIGINGIVDHLEDVFRRRGAESYLGEQVTMAQHMLQTAQCAEQAGADNSQIVAALLHDIGHYKNEIPETSLAKGVDNFHEEAGANFLEDFFPTSVVEPIRQHVAAKRYLCAVNPEYFKRLSPASVHSLKLQGGPMNIEEVKEFEKNDYLEQSIQLRYWDEDGKDPERKHPPFSYYRPLIELLVKG
>AG-464-I17_NODE_4_119513_12567
MDRIGADSIVDHIEDVFRRRGAESYLGEQVTMAQHMLQTAQCAEQAGADNSQIVAALLHDIGHYKNEIPGSSLSKGIDNFHEEAGANFLEDFFPSSVVEPIRQHVAAKRYLCAVKSDYLNHLSPASIHSLNLQGGPMNTDEVKEFEKNDYLKECIQLRYWDEEGKDPEREHPPFSYYRSLIESLVKN
>2682026468
MDRISDDSIVDHIEDVFRRRGAESYLGEEVTMAQHMLQTAQCAEQAGADNSQIVAALLHDIGHYKNEIPETSLAKGVDNFHEEAGANFLENFFPSSVVEPIRQHVAAKRYLCAVKSDYLDHLSPASLHTLNLQGGPMNADEIREFEKNDYIEQCIQLRYWDEEGKDPEREHPPFSYYRSLIESLVKN
>2658545080
MDRISADSIVDHIEDVFRRRGAESYLGEQVTMAQHMLQTAQCAEQAGADNSQIVAALLHDIGHYKNEIPETSLAKGINNFHEEAGANFLEDFFPLSVVEPIRQHVDAKRYLCAVKSDYLERLSPASVHTLNLQGGPMNKEEVTEFEKNDYLEQCIQLRYWDEEGKDPEREHPPFSYYRPLIESLVKN
>2695190750
MDRIGADSIVDHIEDVFRRRGAESYLGEQVTMAQHMLQTAQCAEQAGADNSQIVAALLHDIGHYKNEIPETSLAKGIDNFHEEAGANFLEDFFPLPVVEPIRQHVAAKRYLCAVKSDYLERLSPASVHTLNLQGGPMNKEEVTEFEKNDYLEQCIQLRYWDEEGKDPEREHPPFSYYRALIESLLKN
>2505312841
MDRISDDSIVDHIEDVFRRRGAESYLGEEVTIAQHMLQTAQCAEQAGADNSQIVAALLHDIGHYKNEIPETSLAKGVDNFHEEAGANFLEDYFPLSVVEPIRQHVAAKRYLCAVKSDYSERLSPASVHTLNLQGGPMNAEEVEEFEKNNYLEQCIQLRYWDEDGKDPERKHPPFSYYRPLIESLVKR
>2739896729
MDEINSDTIVDHIEDVFRRRGAESYLGEEVTMAQHMLQTAQCSEQAGADNSQIVAALLHDIGHYKNEIPETSLAKGVDNFHEEAGANFLEDFFPLSVVEPIRQHVAAKRYLCAVKSDYLERLSPASVYTLNLQGGPMNAEEVEEFEKNDYLEQCIQLRYCDEDGKDPERKHPPFSYYRPLIESLVKR
>2740218388
MDEINSDTIVDHIEDVFRRRGAESYLGEEVTMAQHMLQTAQCAEQAGADNSQIVAALLHDIGHYKNEIPETSLAKGVDNFHEEAGANFLEDYFPLSVVEPIRQHVAAKRYLCAVKSDYLERLSSASVHTLNLQGGPMNAEEVEEFEKNDYLEQCIQLRYCDDDGKDPERKHPPFSYYRPLIESLVKC
>2236677994
MDEINSDTIVDYIEDVFIRRGAESYLGEEVTMAQHMLQTAQCAEQAGADNSQIVAALLHDIGHYKNEIPETSLAKGVDNFHEEAGANFLEDYFPLSVVEPIRQHVAAKRYLCAVKPDYFERLSSASVHTLNLQGGPMNAEEVEEFEKNDYLEQCIQLRYCDEDGKDPERKHPPFSYYRPLIESLVKR
>2682031859
MDEINSDTIVDHIEDVFRRRGAESYLGEEVTMAQHMLQTAQRAEQAGADNSQIVAALLHDIGHYKNEIPETSLAKGVDNFHEEAGANFLEDYFPLSVVEPIRQHVAAKRYLCAVKSDYFERLSSASVHTLNLQGGPMNAEEVEEFEKNDYLEQCIQLRYCDEDGKDPERKHPPFSYYRPLIESLVKR
>2528291113
MDSINADSIVDHIEDVFKRRGAESYLGEQVTMAQHMLQTAQCAEQAGADNSQIVAALLHDIGHYKNEIPETSLAKGVDNFHEEAGANFLEDYFPLSVVEPIRQHVAAKRYLCAVKSDYFERLSAASIHTLNLQGGAMNEEEVKEFEKNVYLEQCINLRYWDEDAKDPERVHPAFSYYRSLVESLVNY
>AG-319-D05_NODE_5_119513_12567
MNEINSDTIVDHIEDVFKRRGAESYLGEQVTMAQHMLLTAQCAEQAGADNSQIVAALLHDIGHYKNEIPETSLAKDIDNYHEEAGANFLEDYFPISVVEPIRQHVAAKRYLCAVRPDYFERLSQASVNTLNLQGGPMNAEEIEEFEKNVYLEQCINLRYWDEDAKDPERIHPAFSYYRPLVESLVRY
>2741301794
MDSINADSIVDHIEDVFKRRGAESYLGEQVTMAQHMLQTAQCAEQAGADDGQIVAALLHDIGHYKNEIPETSLAKGIDNYHEEAGANFLEDYFPISVVEPIRQHVAAKRYLCTVRPDYFEQLSPASIHTLNLQGGPMNAEEIEEFEKNVYLEQCISLRYWDEDAKDPERIHPEFSYYRPLVESLVRY
>2682037309
MYRIGAESIVNHIEDIFRRRGSESYLGEKVTMAEHMLQTAQCAELAGVDDSQIVAALLHDIGHYKNEIPETSLAKGVDNFHEEAGANFLEDYFPISVVEPIRQHVAAKRYLCAVNSDYLKRLSPASLHTLNLQGGAMNVKELQKFERNDYLEQSIQLRYWDDNGKDPDRVTPPFSYYRSLIESLIKN
>AG-464-B02_NODE_4_119513_12567
MDRIGADSIVNHIEDVFRRRGSESYLGEQVTMAQHMLQTAQCAELAGAVGSQIVAALLHDIGHYKNEIPETSLAKGIDNFHEEAGANFLEDYFPISVVEPIRQHVAAKRYLCAVKSDYLERLSPASVRTLSLQGGPMNAIEIVEFERNDYLEQSIQLRYWDDDGKDPDRVHPPFSYYRSLIESLIKH
>2792888044
MTEITSQNVVDLIEDIFLRRGAESYLGERVTMAQHMLQTAQCAEEAGADSAQIVSALLHDIGHYKNEIPESSLAKGVNNFHEEAGANFLXXYXPASVVEPIRQHVAAKRYLCAVKADYFERLSPASVHTLXLQGGPMTDNEIKKFEKNHYLAQCINLRYWDDEAKDPKRKNRPFSYYKPILESLVSQ
>AG-319-F04_NODE_8_119513_12567
MNEITSKNVVDLIEDIFLRRGAESYLGEQVTMAQHMLQTAQCAEEAGADSAQIVAALLHDIGHYKNEIPESSLAKGINNYHEEAGANFLEEYFPASVVEPIRQHVAAKRYLCAVKSDYFERLSEASVHTLNLQGGPMNDKEIEEFEKNDYLDYCINLRYWDEEGKDPERDHPPFSYYRPLIDSLVKG
>AG-319-B05_NODE_1_119513_12567
MTNITSKNIVDLIQDIFLRRGAESYLGEQVTMAQHMLQTAQCAEEAGADNSQIVAALLHDIGHYKNEIPETSLAKGVNNYHEEAGANFLEEYFPDSVVEPIRQHVAAKRYLCAVKSDYFERLSSASVHTLNLQGGPMNDKEIEQFEKNDYLDHCINLRYWDEEGKDPERDHPPFSYYRPLIESLVKG
>AG-319-D09_NODE_4_119513_12567
MTKITSKNIVDLIEDIFLRRGAESYLGEQVTMAQHMLQTAQCAEEAGADNSQIVAALLHDIGHYKNEIPETSLAKGVNNYHEEAGANFLEEYFSASVVEPIRQHVAAKRYLCAVKSDYFERLSAASVHTLNLQGGPMNDKEIEEFEKNDYLDHCINLRYWDEEGKDPEKNHPPFSYYRPLIDSLVKG
>AG-319-L17_NODE_2_119513_12567
MTKITSKNIVDLIEDIFLRRGAESYLGEQVTMAQHMLQTAQCAEEAGADNSQIVAALLHDIGHYKNEIPETSLAKGVNNYHEEAGANFLEEYFPASVVEPIRQHVAAKRYLCAVKSDYFERLSAASVHTLNLQGGPMNDKEIEEFEKNDYLDHCINLRYWDEEGKDPERDHPPFSYYRPLIDSLVKG
>2792887843
MTEITSQNIVDLIEDIFLRRGAESYLGERVTMAQHMLQTAQCAEEAGADSAQIVSALLHDIGHYKNEIPESSLAKGVNXFHEEAGANFLXXYXPASVVEPIRQHVAAKRYLCAVKADYFERLSXASVHTLXLQGGPMNEKEIEEFENNDYLDHCINLRYWDEEGKDPDXEHPPFSYYRPLIDSLVKN
>2741296230
MIEITSKNVVDLIEDIFLRRGAESYLGEQVTMAQHMLQTAQCAEKAGADIAQIVAALLHDIGHYKNEIPESSFAKGVNNFHEEAGANFLEEYFPASVVEPIRQHVAAKRYLCAVKTDYFERLSEASVHTLNLQGGPMNEKEIKEFENNDYLDHCINLRYWDEEGKDPDREHPPFSYYRPLIDSLVKN
>AG-313-C17_NODE_5_119513_12567
MTEITSQNVVDLIEDIFLRRGAESYLGEQVTMAQHMLQTAQRAEEAGADSTQIVAALLHDIGHYKNEIPESSLAKGVNNFHEEAGANFLEEYFPASVVEPIRQHVAAKRYLCAVKADYFERLSVASVHTLNLQGGPMNEKEIEEFENNDYLDHCINLRYWDEEGKDPDREHPPFSYYRPLIDSLVKN
>AG-447-G04_NODE_10_119513_12567
MTEITSQNVVDLIEDIFLRRGAESYLGERVTMAQHMLQTAQCAEEAGADSAQIVSALLHDIGHYKNEIPESSLAKGVNNFHEEAGANFLEDYFPASVVEPIRQHVAAKRYLCAVKADYFKRLSAASVHTLDLQGGPMSEKEIEEFENNDYLDHCINLRYWDEEGKDPDREHPPFSYYRPLIDSLVKN
>2654129999
MTKINSKNIVDLIEDIFLRRGAESYLGEQVTMAQHMLQAAQCAEESGADNEQIVAALLHDIGHYKNEIPESALAKGINNFHEEAGANFLEDFFPASVVEPIRHHVAAKRYLCAVRLDYFERLSPASIHTLNLQGGPMTDKEIREFEKNQYLNQCINLRYWDDEAKDPNRKNPPFSYYKPLLESLVS
>2788020332
MTEITSKNIVNLIEDIFLRRGAESYLGEQVTMAQHMLQAAQCAEESGADNEQIVAALLHDIGHYKNEIPESSLAKGVNNFHEEAGANFLEEYFPVSVVEPIRQHVAAKRYLCAVRLDYFERLSPASIHTLNLQGGPMNEKEIQEFEKNQYLDQCINLRYWDEEGKDPDREHPPFSYYRPLIDSLVKN
>2654127844
MTKINSKNIVDLIEDIFLRRGAESYLGEQVTMAQHMLQAAQCAEESGADNEQIVAALLHDIGHYKNEIPESALAKGINNFHEEAGANFLEDFFPASVVEPIRHHVAAKRYLCAVKSDYFERLSPASIHTLNLQGGPMNEMEIQEFEKNQYLEQCINLRYWDEEGKDPDREHPPFSYYRPLIDSLVKN
>2792758049
MSEKQLSSDSIVEFIADIFERRGAESYLGEQVTMSEHMLQGAWLAEQEAAPEALIAAALLHDIGHYTSEFGAYPDDVEDNHHDEAGGRVLEPFFPPVIVECVRLHVAAKRYLCATDPTYFGKLSQASVHTLSLQGGPMDAGEVAEFRQNPFHEEAVRVRLWDEGGKVPGMKTKVFRDYVPLLERVVKRFAEEKTA
>2729217508
[truncated: 58,662 more chars]
