# Supplementary material for: Global and seasonal variation of marine phosphonate metabolism
Source: ISME J. 2022 Jun 23;16(9):2198–212. doi: 10.1038/s41396-022-01266-z (PMC9381506; doi:10.1038/s41396-022-01266-z)
Supplement: Supplementary file 22 — Supplementary Files S1 [file 41396_2022_1266_MOESM22_ESM.txt]

>2867054394
MYASMQENEALDAARALVNQTVAGEQIDTSVLEEQLCAEAGLWDRAAARRALHQAHGDTAAAVAMLRVWAATQPHVTPEPVRPRDVAIERRLSSAYPRIPGGQWLGAARDLRSRQLSWDDAPTTSRVRDLLGGIRLAPEPADPATSVLTPPLSRASRMSVLARGETGALVALSALILGRRQEAIMELTVEVVAVRVAHPSSGIPCVIAEVPVTQVEVVADVAGAPGLATGWGATLGTVERRALALALIDAAMKADELQQPLLLDEQTVIAASDGAATNGFVEHLRLPHYASFAAYLSAVSGGTS
>2743799234
MYASMHENPALEAARAIASAPQRSSINLLAEQVCAEAGLWEPAVALRALNQSRGDTAHAVSMLRVWAATQPHADSGTVDTADVALVRRVSSAYPQVPGGQWLGFAPDLLPRQLSWSESESAPTPRVRDLIGGVTMVTPDGHSPDPAASVLAPPYTRAALLSMLSRGETGALVAMAAIVLGRRQEAVVELTVGAAGIRMPHPRTGIGCVVAEVPITEVEVVLDADVDGRPGLAMGWGATLGTVERRAISLALLDAVMQADELREQLTLDEQTVLAATDGSATAGFVEHLRLPHYAGFTAYLSQAAKETR
>2726246968
MYATMRETAGLEAARALVTHRPGGERTDTSLLEEQLCAEAGLWEPAVARRALHQSRGDIAHAVSMLRVWAATQPHVAAAAVRPDDVVVLRRLSSAYPQIPGGQWLGAAPELMPRELDWSQPAPGDGPGTPRVRDLIDGVAMRRPPDGDGADPATVPAPRAAVLALLARGETGALVALAALILGRSEAVLVELTVGVAGVRVPHPRTGVPCLAAEVPVTEVEVVLDAEVDGRPGLATGWGASLGTVERRAIALALLDAAMQADELREPLLLDPQTVLAATDGPATNGFVEHLRLPHYAGFTAYLARAVRMREAP
>2869199398
MYASMHENPALDAARAIARRRGNEVNTLEEQICAEAGLWEPAAARRALDQSHGDPSHAVSMLRVWAAAQPHVDTLTIQSTDTVLTRRLSSAYPQIPGGQWLGFAPELTTRQLDPPAPRRADTVRVRDLIQPADGPDDPARSVLVAPHTRPNRLAMLARGETGALVSLAAMILGRRQEAVVELSVATVSLRIPHPRSGIAVAVGEVPITEVEVVDVDGRPGLALGWGATLGTVERRAIALALLDAAMLADELAEPLLLDEQTVIAATDGPATIGFVEHLRLPHYAGFTAYLAQAR
>2772231065
MYASMHENPALDAARAIARRRGNEVNTAMLEEQICAEAGLWEPAAARRALDQSHGDPSHAVSMLRVWAAAQPHVDTLTIQSTDTVLTRRLSSAYPQIPGGQWLGFAPELTTRQLDWTTRDDAPRRADTVRVRDLIQADGPDDPARSVLVAPHTRPNRLAMLARGETGALVSLAAMILGRRQEAVVELSVATVILRIPHPRSGIAVAVGEVPITEVEVVDGRPGLALGWGATLGTVERRAIALALLDAALADGELAEPLLLDEQTVIAATDGPATIGFVEHLRLPHYAGFTAYLAQAKEPR
>2652640918
MYASMESDALDAARSLARPRPGTEVDTTLLEEQICAEAGLWEPAAARRALDQAHGDPAHAVSILRVWAATQPHVEALAVRDHDVVLTRRLSSAYPQIPGGQWLGFAPELMSRQLVWDDPATPRVRDLIDGAPMAAPPQGDDPARAVLVPPHSRANRLAILARGETGALVSLAMILGRRQEAVLVELTAAVATVRIPHPRSGNPIAVAEVPITEVEVVDVDGRPGLAVGWGATVGTVERRAIALALLDAALADGDLAPLTLEQTIIAATDGPATNGFVEHLRLPHYAGFTAYLSQAAKEQP
>2865365215
MHENEALDAARLIARRHAASGISTAILEEQICAEAGLWEPVAARRALDQAHGDPSHAVSVLRVWAATQPHLDALTVQPEDVVVTRRLSSAYPQIPGGQWLGFAPELLDRRLDWGSPDAPRRADTVRVRDLIQAEAGGDPARAVLVPPYSRTNRLAMLTRGETGALVALAMILGRRQEAVLVELTVAVATVRIPHPRSGIPIAVATLPITEVEVMDVDGRPGLALGWGATLGTVERRAISLALLDAALADGDFAPLMLAQTIIAATDGPATNGFVEHLRLPHYAGFTAYLAQTKERR
>2728722603
MYASMHENGALDAARSIARSRRGDTVSTAILEEQVCAEAGLWEPAAARRALDQSHGDPAHAVSILRVWAAAQPHLDALTVQPEDMVLTRRLSSAYPQIPGGQWLGFAPDLIARQLDWSPDAPRRADTMRVRDLIEDDPGDDPARAVLVPPHSRPNRLALLARGETGALVSLAMILGRRQEAVLVELTAGAAWVRIPHPRTGIPVTVAQVPITEVEVVDVDGRPGLALGWGATLGTVERRAIALALLDAALADGDLAPLTLEQTVIAATDGPATTGFVEHLRLPHYAGFTAYLAQDKERK
>2804492044
MYASMHENAALDAARAIAQSAHQNNISTVMIEEQICAEAGLWEPAAARRALNQAHGDPSHAVSMLRVWAATQPHASALTVQATDVVLTRRLSSAYPQIPGGQWLGFAPELVARRLDWDLDPTPRVRDLIDGAPTVTPAPGDDPARAVLVPPHSRANRLAMLARGETGALVALALILGRRQEAVLVEMTVAVATVRIPHPRTGVPVAVAQVPLTEVEVVEGRPGLALGWGATIGTVERRAIALALLDAALADGELAPLTLEQTIISATDGPATNGFVEHLKLPHYA
>639809348
MYASMHENEALDAARAIAQRRGNDISTLEEQICAEAGLWEPAAARRALDQAHGDPAHAVSILRVWAATQPHLHALTVQPEDVVLTRRLSSAYPQIPGGQWLGFAPELIARQLDWDAPRRVETLRVRDLIGAGDDPARAVLVPPHSRPNRLALLTRGETGALVALAAMILGRRQEAVVELSVAVATVRIHHPRSGIPVAVVELPITEVEVVAEVEGRPGLALGWGATLGTVERRAIALALLDAALADGDLAEPLTLDEQTIIAATDGPATNGFVEHLRLPHYAGFTAYLSQSKEQR
>2649760099
MYASMHENEALDAARAIAQRRGNDISTAVLEEQICAEAGLWEPAAARRALDQAHGDPAHAVSILRVWAATQPHLHALTVQPEDVVLTRRLSSAYPQIPGGQWLGFAPELIARQLDWTPTPDAPRRVETLRVRDLIQGAPDDPARAVLVPPHSRPNRLALLTRGETGALVALAAMILGRRQEAVVELSVAVASVRIHHPRSGIPVAVVELPITEVEVVAEVEGRPGLALGWGATLGTVERRAIALALLDAALADGDLAEPLTLDEQTIIAATDGPATNGFVEHLRLPHYAGFTAYLSQSKEQR
>2515215709
MYASMRENEALSAAREFMGQAAGSGSGADTRILVEQLCAEAGLWEPAAARRALDQSRGDPAHAVAMLRVWAATQPHISAPPVAPEHVVIVRRLSSAYPRVPGGQWLGLAPELLSRQLEWGDPAPEPTPRVRDLIDDDGDGDDPAHTVLTPPHSRANRLALLARGETGALVALAALILGRQEAVLIELTVAEVGVRIPHPRTGTPCIVAEVPITEVEVVLDEIGGRPGLATGWGATLGTVERRAIALALLDAAMTADELREPLTLDEQTVLAAVDGPATNGFVEHLRLPHYAGFAAYLNRVPEIS
>2727077217
MYASMQENEALAAARALTRQAGRSGHRTDTSLLEEQLCAEAGLWEPHAARRALDQSRGDPAHAVSMLRVWAATQPHVDAAPVQPDDLTILRRLSSAYPRVPGGQWLGVAPELVSRQLNWAEDHEDGSTPRVRDLLADAPLVAAPADKGDDPADTVLPPYGRADRLALLARGETGALVALAALILGRRQEAVVELTVGVAAVRVAHPRSGVPCPVAEVPITEVEVVLDADVDGRPGLATGWGATLGTAERRAISLALLDGAMRADDLREPVTFDEQTLVAAADGPATTGFVEHLRLPHYASFGAYLSRVATR
>2862811414
MYASMHENDALRAARVIAQRAAGDRTNTSALEEQVCAEAGLWETTAARRALHQSRGDAAHAVSMLRVWAATQPHAHALPVRSDDIVILRRLSSAYPRIPGGQWLGVAPELVSRQLNWNAAPPTATPRVRDLIDDARVVPTGDGDDPARTVLAPPFARADRLAMLARGETGALVALAALILGRRQEAVLELTVGVATIRVPHPRTGVPCAVADVPLTEVEVVLDADVDGRPGLATGWGASLGTVERRAIALALLDAAMQADDLREPLTLDEQTVIAATDGPATNGFVEHLRLPHYASFAAYLALVAT
>2810209442
MYASMHENDALEAARAIAGHRAGSRTDTSALEEQVCAEAGLWELAAARRALDQSRGDASHAVSMLRVWAATQPHVQALPVRPDDVAIVRRLSSAYPRIPGGQWLGMAPELRSRQLDWPTVDTSAPATPRVRDLIDDAVVLAGGDGDDPARAVMTPPFTRANRLALLARGETGALVALAALILGRRQEAVVELTVGSAVIRVPHPRSGAPCAVAEIPITEVEVVLDADADGRPALVTGWGATLGTVERRAISLALLDAAMQADDLREPVTLDDQTVIAATDGPATNGFVEHLRLPHYASFAAYLAQVGQ
>2654693658
AQAADVPTRAGTPRVRDLIDDAVVLGAADGDGDDPARAVMTPPFTRANRLALLARGETGALVALAALILGRRQEAVVELTVGSAVIRVPHPRSGAPCAVAEIPITEVEVVLDADADGRPALVTGWGATLGTVERRAISLALLDAAMQADDLREPVTLDDQTVIAATAGPATNGFVEHLRLPHYASFAAYLAQVGGEAQ
>2620818671
AYVAAKGGEEAIKHSRIEYFKKENKNIYLIDRVLSEGGLYSEKLVDKAIILAGGDSFCSSFYLRAQKTTYKRIGDSFPISILDFRVIRRISSTFKDIPGGQILGPTNDYVLKILNFNLKEPLKVDLIKNKGLIEEEKPFDITRTPPSPPYPRSAALQIMSRGETGGMLLLAYTSMRGYGDVHPTIGDLRVGYVGIYFKHPLTGKVKLGEIRATSCEVVGTSKKDDEFFFTVGYGFCFGFNETKAIAMAVLDIAMSYPTLDSKSIVQNKELVLMHIDSIESLGFCNHYKLPHYVTFHSDLKVVERSKKDE
>2562335269
SYVAIKGGSEAIRSSKTFFRDMIHHAGIGDKELQKGLIFSCDRIMGEGGLYSEKLAAEAIRRTGGDLLEAAFYMRAHRSTCRRVGDAETLNCGSMRLLRRISSAFKDIEGGQILGPSCDYVIRLFHGNLEEELPSAVDSMRLRDQVIHEDSPHDVSRSFPLPPYTRSSLMQVMSRGETGAMLAFAYTSMRGYGDVHPTIGDLRIGYIEVKFTHPFTGKKVKVGEIRVTACESIGSFNRPGDGKLRLSTGFGFCLGFNETKAIAMSILDMAMHHKGYSVGGVDIASNPEIIIHHVDGIESMGFTNHFKLPHYVTFQADLHVLERAKE
>2665303026
GFVAIKGGENAIRHSLEFFNNTFVNKLDIDVIIESMRLGVDRVMSEGSLYSKKLAAKALIKSSGDTLNAAFFLRAHRSSCQRIGEAKMIDTNDMRLVRRISSAFKDIEGGQILGPSNDYQIKLLDSISTKIRSAMDALRELGFIKDKQPDDITRTFPNPPYSRSAMMQAMSRGECGSMLGFAYTSMRGYGDIHPTIGDLRLGSVEVKFTHPLTNNEVIIGEIEVSAVECVGEVEKLDGSVKLNTGFGFCFGFNETKAICMGILDLNLYAVKHRENDTHFASSCEMILHHIDGVDSMGFSNHYKLPHYVTFQAILQVFENAKK
>2810090554
GFVAIKGGENAIKNALKLFDKDFIDETIELEQILKSMRLGVDRVMGEGSLYSKKLAAKALVKSSGDTLNAAFFLRAHRSSCQRIGNAKCIDTNDMRLVRRISSAFKDIEGGQILGPSNDYQIKLLQLHLCEDMRSAEPLRELGFIKSQPDDITRVFPNPPYSRSAMMQAMARGESGSMLGFAYTSMRGYGDIHPTIGDLRLGSVEVKFTHPLTKEVIVGEIEVSAVECVKQFDGSVKLNTGFGFCFGFNETKAICMGILDLNLYAVKHRENATFASSCEMILHHIDGVDSMGFSNHYKLPHYVTFQAILQVFERFQA
>646812543
GYVAIKGGEEAIENSLNFYEETLQSSNKIKTEDVTTGLRFAVDKVMSEGSLYSKKLASIAIKKSAGDLLNAAFFLRAHRSSCQRIGIAKTIDTNEMHIQRRISSAFKDIQGGQILGASNDYEVKLILNNIHQSKKIAEPLRAKNLVKDNEISDITRVFPEPPYPRSAVMQTMSRGEGGSMLGFAYTSIRGYGDVHPTIGDIRTGTSTVKFIHPFTKEVKVATLDVTACESAGTFEKQVKLTTGFGFCFGFNETKAISMSILDLTLYSASVGEKEFASDIEMMIHHIDGVDSMGFTNHFKLPHYVTFQSDLQVFSNASD
>2631975388
GYVAIKGGEEAIENSLSFYEETLQSAKRLETQDVCDGLRYAVDKVMSEGSLYSKKLSSIAIKKSAGDLLNAAFFLRAHRSSCQRIGIAKTIDVNDMKLVRRISSAFKDIQGGQILGPSNDYEVKLLLNKSYRNEKISEPLRKQGIVKEKDISDVTRVFPEAPYPRSAVMQTLTRGESGSMLGFAYTSIRGYGDVHPTIGDLRLGTCELKFTHPFTNEVKVGDLELTACESAGTFEKQVKLTTGFGFCFGFNETKAISMSILDLSLYSASVGEKEFASDFEMIVHHVDGVDSMGFTNHFKLPHYVTFQADLQVLSNASD
>2631975411
MSILDLSLYSAKFSVGEKEFASDFEMIVHHVDGVDSMGFTNHFKLPHYVTFQADLQVLSNDKK
>2871079283
AYYAIKGGEDAIRNSLHFYKDKIENSNNLEEEKIINSLGFAIDKILSEGSLYSKKLASQAIKRSAGDLLNAAFFLRAHRSSCQRIGICKPLDVNNMKIKRRISSSFKDIEGGQILGASNDYEIKLLIEQESLEYNIATPLREDGLVKEEEPWDITRSFPLAPYPRSALMQMMSRGESGSMLGFAYTSMRGYGDVHPTIGDLRVGSLDINFTHPFSKEVKIGEIEATSVECVGTFNKDVKLTTGFGFCFGENETKAISMSILDLTLYNNSVGTENIIASDFEMIMQHIDGIESFGFANHYKLPHYVTFQTDFQIFKSAKK
>2839326587
AYYAIKGGEEAIKNSLNFYNDYTKRSEKIDDEDLIESLTFSIDKVMSEGSLYSKKLASKSIKRSAGDLLNASFFVRAHRSSCQRIGICKELDVNDMRLSRRISSAFKDIEGGQLLGASNDYEIKLLVDLKNEKVDIATPLRNDNLIKEEEPWDITRVFPTSPYPRSSVLQVMSRGESGTLLGFAYTSMRGYGDVHPTIGDLRIGELDIKFTHPFTKEVKIGSIEATAVESAGTFNKDTKLTTGFGFCFGKNETKAISMSIIDLSLYNNTVGTEQIVASDFEMVMHHVDGIESFGFANHYKLPHYVTFQTDYQIFKSAKK
>2871085903
AYYAIKGGEEAIKNSLDFYLTKKAQKIKDEDLIEAFTFSIDKVISEGSLYSKKLASKAIKRSAGDLLNASFFLRAHRSSCQRVGPCKTLDVNEMRLHRRISSAFKDIEGGQLLGASNDYEIKLLVELKKEIFNIIKEDNLIKKLPWDITRSFPTAPYPRSALLQVMSRGESGTLLGFSYTSMRGYGDVHPTIGDLRVGELDIKFTHPFLKEVKVGSIEATAVESVGTFNETKLTTGFGFCFGKNETKAISMSIIDLTLYNNGTEQIVAADFEMIMHHVDGIESFGFCNHYKLPHYVTFQTDYQIFKSAKK
>2873815625
AYYAVKGGEEAIDNSLRFYSEITQNAQALDDESLIEGLTFSIDKVISEGSLYSKKLASKAIKRSAGDLLNSSFFLRAHRSSCQRVGECKTLDTNEMRLKRRVSSAFKDIEGGQLLGASNDYEIKLLIDIKKDTLDVATPLRNDNLIKEKTPWDITRTFPSAPYPRSAVLQTMTRGESGSVLGFAYTSMRGYGDVHPTIGDLRVGELDIKFTHPFSKEVKIGTIEATAVECVGTFNKDTKLTTGFGFCFGKNETKAIAMSIIDLTLYNSSVGTEQIVAADFEMIMHHVDGIESFGFCNHYKLPHYVTFQTDYQIFKSAQK
>2854849036
AYYAVKGGEEAINNSLKFYSEITQNAQALDDESLIEGLTFSIDKVISEGSLYSKKLASKAIKRSAGDLLNASFFLRAHRSSCQRVGECKQLDVNEMRLKRRVSSAFKDIEGGQLLGASNDYEIKLLIDIKKDNLDVATPLRNDNLIKEETAWDITRTFPTAPYPRSAVLQTMTRGESGSVLGFAYTSMRGYGDVHPTIGDLRVGELDIKFTHPFSKEVKIGTIEATAVECVGTFNKDTKLTTGFGFCFGKNETKAIAMSIIDLTLYNRSVGTEQIVAADFEMIMHHVDGIESFGFCNHYKLPHYVTFQTDYQIFKSAQK
>2703715911
AYYAIKGGEEAIKNSLNFYSDIVNKSDVLDDNDLIEGLTFSIDKVISEGSLYSKKLASKAIKRSAGDLLNASFFLRAHRSSCQRIGICKTIDVNDMRLKRRISSAFKDIEGGQLLGPSNDYEIKLLIDLKNEEVDIATPLRDDNLIKEEKPWDITRNYPSAPYPRSAVLQVMSRAESGSILAVGYTTMRGYGDVHPTIGDLRIGELDISFTHPFTNEVKIGEIEATAVESVGTFNEDTKLTTGFGFCFGKNETKAISMSIVDLALYNNSVGGENIIAADFEMIMHHLDGIESFGFTNHFKLPHYVTFQTDYQIFKSAQK
>2508516365
AYYAIKGGEEAIKNSLDFYSDLTSEAQKLDNEALIDGLTFSIDKVMSEGSLYSKKLAALAIKRSAGDMLNASFFLRAHRSSCQRIGISKTINVNDMRLNRRISSAFKDIEGGQLLGASNDYEIKLLVDLKNEDVNIATPLREDNLIKEEQAWDITRNYPNAPYPRSAVLQVMSRGESGALLTVGYMTMRGYGDVHPTIGDLRIGELDIKFTHPFTNDVKVGTIEATAVESIGTFNKDTKLTTGFGFCFGKNETKAISMSIIDLTLYNNSVGGDNIIAADFEMIMHHLDGIESFGMTNHFKLPHYVTFQTDYQIFKCAQK
>2871067091
AYYAIKGGEEAIKNSLHFYDEVTSSANDIEDKNLIEGLTFSIDKVISEGSLYSKKLAAKAIKRSAGDLLNASFFLRAHRSSCQRIGIAKEIDVNDMRLSRRISSAFKDIEGGQLLGPSNDYEIKLLLDLKNKDVDIATPLRNDNLIKEDETWDITRNYPNAPYPRSAVLQVMSRGESGSLLCIGYTTMRGYGDIHPTIGDLRIGELDIKFTHPFTNEVKIGSVEVTSVECVGTFNQDTKLTTGFGFCFGKNETKAISMSMIDLSLYNSSVGGEHIVAADFDMIMHHLDGIESFGMTNHFKLPHYVTFQTDYQIFKSAQK
>2792691851
AYYAIKGGEEAIKNSLDFYADLTNSADELEDEVLIKSLTFSIDRVMSEGSLYSKKLAARSIKRSAGDLLNASFFLRAHRSSCQRIGISRTIDINKMRLSRRISSAFKDIEGGQLLGPSNDYEIKLLVDLKNEDVNIASPLRDDDLIKEEKIWDVTRNYPSAPYPRSAVLQVMSRAETGSLLCVGYTTMRGYGDIHPTIGDLRIGELDIDFTHPFTKDVKVGSIEATAVECVGTFNQDTKLTTGFGFCFGKNETKAISMSMIDLSLYNTSVGGEHIIAADFDMIMHHLDGIESFGMTNHFKLPHYVTFQTDYQIFKSAQK
>2868792841
AYYAIKGGEEAIKNSLDFYSDITSHAQKIDDKSIIEGLTYSIDRVISEGSLYSKKLAAQAIKRSAGDLLNASFFLRAHRSSCQRIGICKTIDINDMRLTRRISSAFKDIEGGQLLGPSNDYEIKLLIDLKNEEVEIATPLREDNLIKEEEPWDITRSYPTEPYPRSAVLQVMARAETGSLLCVGYTTMRGYGDIHPTIGDLRIGELDVEFTHPFTNEVKVGTIEATAVECVGTFNQDTKLTTGFGFCFGKNETKAISMSMIDLSLYNTSVGGEHVIAADFDMIMHHLDGIESYGMTNHFKLPHYVTFQTDYQIFKSAQK
>2835116239
SYAGGRGGTEAIVAAEALRAEQRTVHQRTLSVEAVLGALPEAVDRVMGEAGLWDEETAAVAFLQAAGDSAEAVHLLRAHRSTLTRFAFSEPIEPDAIVLDRRICSAHRSPDGPQLLGSTVDYSPRLLRLELLAAPRTPQRFRYLAENNLLSPEDPEPYDLALQPVRLPASRSALLSAMALAETGALVGMWYRSIDGYTDETVTVGEVRHGEVDLSVRHPHTGEALVIGQVRMTECEAIDRGEDPGKFTAGYGLALGHNERKAISMAALDSAHRIRALGDEMEQSIMLTLDGLAANGFLEHLKMPHYVTFRSMMERAEAAQA
>2635033944
MYAGTKGGTEAIVAAERLVLERRQGALTAASVVESFPLAIDRIMGEGGLWSPETAASAFLQANGDITEAVHLIRAHRSTLPRLEFSEPLDPRELQILRRVVSTQRQPDGPILLGETVDYTARIIHPIVDEPFLRFDQLAEKGVLVDAEPFDIQLKAAELPAQRSAWLSAIAQADTGGLINIWYQSIDGYATENVTLGEVRHGRLPVRVQHPHTGEAVEIGRIRVSETEAVAHLGGGEDPTTYDVGYAMALGHNERKTISGATLDIAARGTEDGKRLQQILMHTTDGLSASGFLEHLKLPHYVTFQSGLDAMAARA
>2845002000
MYAGTKGGTEAIIAAERLVLQRRMGVITVDQVIECFPSALDKIMGEGGLWDPQTAATAFLQAGGDAAEAVHLLRAHRSTLPRLAYSEPVNPRELELLRRIVPAHRKPDGPQLLGETVDYTARLLHPVDPPAPFRRYDYLADRGVLDPEDPEPFDLALMAPQLPADRSALLSAMALAETGGLINIWYQSIDGYTDESVTLGEVRHGRVPLRVRHPHTGNPVQIGRLRVTETEAIDRGEDAATFDIGYGMALGHNERKTIAMASLDLAHRFREGGQRLDQILLHTTDGLASCGFLEHLKLPHYVTFRSQLERAEAA
>2525314429
GYAGVKGGTSAILAAEELLRQRRASVPPLDPETVAAAFGEILDQIMGEGALWDPELAARAFVQAGGDTAEAVHLLRAHRSTLPRLAFSVPIDPDSVRLLRRVVSAHRSPDGPQLLGETVDYSPRIMSPGPGDPRAPQRYSYLAERDLLAAPEPVDLALTPVSLPAERSALLSAMAIAETGALVNQWYRGVCGPDHTDETLGEVRHGEYDVRVVHPLTGRPVVVGAIRASECEAIDHLDGQDSSKFEAGYGFALGHNERKAIAMASMDSAHRARALGRELEQTVMHTLDGLAANGFLEHLKLPHYVTFRSQVERAEAARD
>2640803713
SYAGTKGGTSAILAAEALLHERSAASANIPAEDVYAAIPELVDQVMGEGGLWAPEVAARAVLQAAGDTAEAVHLLRSHRSTLPRLAFTEPVDPDSMQLCRRVIPVHRQPDGPQLLGATFDYSPRLIAAPLGVGEERPVFQWLRERDLLTDEEPYDLTLRPITLPAPRFAVLSAMTIAETGALVNTWYRTGDGHTDESVTLGDVLYGHLDIRVTHPHTGRPVTVGQIDATDAEAVSRGEDTSRFEAGYGFALGHNERKAIAMSAMDLATRFADTPAGEHEQVLMHTTDGLAANGLLEHLKLPHYVTFRSQVDRLAQKRTTP
>2865178891
GYAGTKGGTSAILAAEELLRARSAEAPAVDVETVTTLFPALVDRVMGEAGLWDEELAARAVLQAAGDTAEAVHLLRAHRSTLPRLAFTEPIDPDTMALCRRVVPAHRSPDGPQMLGETVDYSPRLIREPLGVDPAPVYRWLAENDLLIDPDPYDLALNPITLPAPRSAVLSAMSLAETGSLVNQWYRGVIGPDHTDETLGEVRYGRLEVEVLHPHTGRPVRVGRIRASECESMERGEDASRFDAGYGFAFGHNERKAIAMANMDLAARSTAAGLAVEQVLMHTTDGLAANGFLEHLKLPHYVTFRSQIERADRIQA
>2820982323
TYAGTKGGTSAIVAAERLLDDPAPDDPGEPVTPEQVIAQFAPMLDRLQGEAGLWDARTAAIAFLQAGGDLPEAVHLLRAHRSTLPRLAFSVPVDPDHGQLLRRIVSAHRSPDGPQLLGATPDYTARLLRPPLPTSEEPRMPQRYEYLRARDLLDPDDPEPYDLALNPIRLPAGRSAMLSAMALGETGGLVNLWYRSIDGYSESITGEVRHVRTSIEVTHPVTGEPTDIGELRFTECETVERGEDPSRFEAGYGLVLGHNERKAISMSAMDLAHRLHEEGTDLQQLLMHTTDGLASNGFLEHLKLPHYVTFRSMLDRAEEVQ
>2523097763
SYAGTKGGTSAILAAEDLIRVERAEAGLDSVDTGQVRALFGASIDRLMGEAGLYDEDTAAAALLQAGGDLPEATHLLRAHRSTLPRLAVSEPIDPDQVQLLRRVVPATREPEGPQLLGNTRDYSARLLRPGAPDPEPVFAWMRQDRMVDPEPFDPAYQPVVLPVSRSALLSAMAVAETGGLINMWYRSIDGYADEDVTLGDVRHVRAEVRVTHPHTGEPVAIARIRFTDCEAISHLDGEDPARFDVGYGIALGHNERKTIAMATLDLAQRYGNGEEGLKQQLLMMTTDPLASNGFLEHLKLPHYVTFRSQLDRAEAARQ
>2616409502
TYAGTRGGTTAILTAESLVREERLATDLDPVGVAQVQRHFPEALDRLMGEAALWDRELAAIAFLQARGDLPEAVHLLRAHRSTLPRLAVSEPVDPDEIQLLRRIVPAHRSPDGPQLLGRTVDYTARLLRADLLDAPPQRYRWLADRDLLTAPEPFDLALQNITLPAPRSALLSAMAMAETGGLIAQWYRNIDGYADESVTLGDVRHGRLPVRVTHPHTGNPVAIGTIDTSECEAIERGEDPSRFDVGFGMALGHNERKAISMSIMDLAHRYADSPEGRPLQQLILMTTDGLASNGFLEHLKLPHYVTFRSMVDRAVAPRQQE
>2861753259
TYAGTRGGTSAILAAEALVHDESRGDGVNPVSVDQVERHFPEALDRLMGEAFLWDRRLAAIAFLQARGDLPEAVHLLRAHRSTLPRLAISEPVDPDEIELLRRIVPAHRSPDGPQLLGRTVDYTARLLRADLATEPPQRYRWLAERGLLMDPEPFDLSLQNVTLPAPRSALLSAMAMAETGGLIAQWYRNIDGYADEAVTLGDVRHGRLPVRVTHPHTGNPVVVGKIETSECEAIERGEDTSRFDVGFGMAVGHNERKAISMSVMDLAHRYAASADGTAQQLIMMTTDGLASNGFLEHLKLPHYVTFRSMVDRVAAPQ
>2628306059
MSAGQNTLQEAVTAAERLVEEAGRDRRSPWLELEQIAERLPLAVDRAMGESGLWAPELAARAIRQAQGDPLEAAQLIRAHRSTLPRLGRGLPVSTDELRVTRRISSAFRNPPGGQVLGRTLDYVGRLLDLLPEDGPGTPVLLSVLRGMDVVRPPAPYDVTRTPARSDAPRSAWLQTMARADTGSLMHMWYGNSRSGGHEIPGEVRHGTLSLSVPHPYTGQPVAVTRVRVSEVQTFHSARAGELARTLDVGYGLCLGHNDRKAISMAGLDLLLVHHEPDSAHREVLFTLDGMDSTGYARHLKLPHHAEFRSLVERARAVRN
>2872845674
VITPAAAASAAAVHAEEPAWLELDQLTERLDLAVDRAMSEAGLWAPELAARAVRQAEGDPAEAAHLLRAHRAAQPRLAVSAPVATSELRVVRRISSAFRNPPGGQILGRTVDYAGRLLDLLPEPAPRVPNVLAILREMGLVAPDPEPYDITRRPARPGAPRSAWLQTMARGDTGSLVHLWYGCDWRPDHEIPGELRHGALPVRIAHPHTGEPVTVAEVRVSEVESFSAAAQHHLGVGYGICFGHNERKSIAMAGLDLALVHCDAASLHHDVLLTLDGLDSTGYVQHLKLPHHVEYRSVLDRAEETV
>2873216042
VITPAAAASAAAVHAEEPAWLELDQLTERLDLAVDRAMSEAGLWAPELAARAVRQAEGDPAEAAHLLRAHRAAQPRLAVSAPVATSELRVVRRISSAFRNPPGGQILGRTVDYAGRLLDLLPEPAPRVPNVLAILREMGLVAPDPEPYDITRRPARPGAPRSAWLQTMARGDTGSLVHLWYGCDWRPDHEIPGELRHGALPVRIAHPHTGEPVTVAEVRVSEVESFSVAAQHHLGVGYGICFGHNERKSIAMAGLDLAVHYDATSELHHDVLLTLDGLDSTGYAQHLKLPHHVEYRSVLDRAEETV
>2660220654
VITPAPAAASAAAVHAEEPWLELDQLTERLDLAVDRAMSEAGLWAPELAARAVRQAEGDPAEAAHLLRAHRAAQPRLAVSAPVATSELRVVRRISSAFRNPPGGQILGRTVDYAGRLLDLLPEDPHVLAILREMGLVAPDPEPYDITRRPARPGAPRSAWLQTMARGDTGSLVHLWYGCDWRPDHEIPGELRHGALPVRIAHPHTGEPVTVAEVRVSEVESFYNVPSAAQHHLGVGYGICFGHNERKSIAMAGLDLALVHYDATSELHHDVLLTLDGLDSTGYAQHLKLPHHVEYRSVLDRAEQPPV
>2863309756
SPVRAGGGQEAIVAAERLVAEARGGGSGWLELGQITERLSAAVDRVMGEGGLWAPELAARAFRQAQGDVLEAAQLLRAHRSTLPRLGITPAVSTGELRVVRRISSAFRNPPGGQILGKTMDYVGRLLDLLPESHPSAPQVLAVFREMGLVAPPDPEPCDITRQPIRPGAPRSAWLQTMARADTGSLLHLWYGSDRPAEHEVPGELRHGALPVRVEHPHTGRPVTVAEVRVSEVQTFHSLTRESPTNLDVGYGICFGHNERKAISMAGLDLLLAHHEGAALQHDVLLTLDGLDSTGYVQHLKLPHHVEYRSVIERAHAARE
>2865218282
VSAQAKDQDAAVGGTAWLELDQITERLGLGVDRVMGEAGLWAPELAARALRQAHGDPPEAAQLLRAHRTALPRLAIGEPVSTTELKVVRRISSAFRNPPGGQVLGRTLDYVGRLLDLMPEPHVPHVLATFRDMGLVAPDPEPFDITRRPARPGAPRSAWLQTMARADTGSLLYLWYGSDRPAGHEVPGELRHGILPLRVRHPHTGRPVTVAETRVSEVQTFHSLPGELPTSLDVGYGLCFGHNERKAISMAGLDLLLAHHEGATLQHDVLLTLDGPDSTGYTQHLKLPHHVEYRSVLERAHRDTA
>2646945809
GPVAGAGAGAGAGAGAGTEAETGAGAAEAERTPAHLLATFRDMGLVAPPRRGDDPEPFDITRRPARPGAPRSAWLQTMARADTGSLLYLWYGSDRPSGHEIPGELRHGALPVRVVHPHTGRPVAVAEARVSEVQTFHSLPRAGELPTVLDVGYGLCFGHNERKAISMAGLDLLLAHHEGAADLQHDVLLALDGLDSTGYAQHLKLPHHVEYRSVLERAHAARR
>2816510429
GYAAVKGGLDAILAAEDLVARMRVDDPSPWLEEAQLIGRLRLAVDRVQGEGGLASAELAARAIRQAEGDLIEAALLVRSYRSTLPRLGYTLPTPTAELEAVRRIVPAFREPPGRQLLGRTLDYTERLVDFALREPPGQPRLAELLAARGLLADPDPVDITREPVITPAPRSARLAALARGETGALVNLWYQGVRGDRRGEDVTGEVRVGTLPVTVAHPRTGGAVRVGSVPVTEVEAMSNLNRPDEDTGVFDIGYGLVLGHNERKAIAMAVLDVAMHRDRGRTGLEQNVIGTCDGTDASGFLEHLKLPHYVTFGSQVERKEAIRK
>2873216043
GYSGVRGGQEAIHAAERLARRRGASRWLELDQITGRLGLAVDRVMGEAGLWAPELAARAIRQSRGDLLEAAQLLRAHRSTLPRLAYSSPVPAAAIRPVRRISPAYRNPPGGQILGATHDYTPRILDLADETPGTPVPSAVPPVGLPPDPEPFDITRAPARPGVPRSARLTAMTRAETGSLTHLWYLVAQAPRNAQPEILELRRGHLPLRIEHPFTGSPVTVAGVRVSEARTVRPARPHPDGSRIDIGYGLCLGDNEAKALAMAGLDLLVHRDKTADRLEQRVLTALDGPELAGYLEHLKLPHYVDFRSIVDRLRALQPEE
>2660220653
GYSGVRGGQEAIHAAERLARRDRGGASRWLELDQITGRLGLAVDRVMGEAGLWAPELAARAIRQSRGDLLEAAQLLRAHRSTLPRLAYSSPVPAAAIRPVRRISPAYRNPPGGQILGATHDYTPRILDLADEPRPAPVVPDSAPAGLLRRDDPEPFDITRAPARPGVPRSARLTAMTRAETGSLTHLWYLVAQAPRNAQPIPLELRRGHLPLRIEHPFTGSPVTVAGVRVSEARTVRPARPHPDGSRIDIGYGLCLGDNEAKALAMAGLDLLVHRDKTADRLEQRVLTALDGPELAGYLEHLKLPHYVDFRSIVDRLRALQPEE
>2628306060
GYSGVRGGQEAIAAAERLVEEARGGSSSWLELEQITERMPLAVDRVMGEGGLWAPELTARAIRQSQGDLLEAAQLLRAHRSTLPRLAYSTPVSTDELRVARRISPAFRNPPGGQILGRTLDYVARRLDLTPEPEEPVPRVEALRDQGLLTGPEPFDITRAPARPGTPRSARLSAMARAETGSLIHLWYASGRRPEHSGPEILELRRGRLPVRVTHPCTGNPVTVAAAAVTETRTIRGGLPEEDHTRFDVGYGLCFGDNEAKALAMAGLDLLVRRDPETDGLEQKVLIHLDGPESSGFLEHLKLPHYVDFRSTLERIQAVHR
>2862224287
GYSGVRGGQEAIEAAERLVERRGHSRWLELDQITERLGPAVDRVMGEGGLWAPHLAARAVRQSQGDLLEAAQLLRAHRSTLPRLGYSLPADTAELPAVRRVAPAHRNPPGGQLLGRSADFTPRLLDLGPEGGRLPGSEAVLRDAGLLPDDPEPYDITRAPARPGTPRSARLSAMARAETGSLTHLWYTCGRSPRHQSPEILELRRGRLPLRVTHPHTGRPVTVAAVQVTEARTVRPARPRPDGTRFDLGYGLCFGENEPKALAMAGLDLLVHRDPHTDRLEQKVLIALDGPEASGFLEHLKLPHYVDFRSTMERVQAVRAAA
>2865218283
GYSGVRGGQEAIAAAERLVQESRGGRSAWLELDQITERLGLGVDRVMGEAGLWAPELAARAVRQAHGDLLEAAQLLRAHRSTLPRFGYSLPVGPAELRAVRRVSPAHRNPPGGQVLGRTTDYTPRILDLTPEERPRRPRPDAGLRAAGLLPDDPEPYDITRAPARPGTPRSARLSALARAETGSLTHLWYSCSRAPRGGHEIPLELRRGRLPLRVAHPHTGRPVTVAGVRVTEARTVRPARPRPDGTRFDAGYGLCYGENEPKALAMAGLDLLVHRDPHTDRLEQKVLIALDGPEASGFLEHLKLPHYVDFRSTVERVRRVAR
>2863309757
GYAGVRGGQEAIVAAERLVAEARGGGSGWLELGQITERLSAAVDRVMGEGGLWAPELAARAFRQAQGDVLEAAQLLRAHRSTLPRLGYGLPVGTRDLRAVRRISPAVRQPPGGQLLGRTTDYTPRVLDLQLRTQGSPRIDAALRAEGLLADPDPYDITRAPARPGAPRSARLSAMARAETGSLTHLWYMCSRAPRHDGPIPLELRRGRLPLRVRHPHTGRPVVVAAARVTEARTVRPGRPRTDGTRFDTGYGLCFGENEPKALAMAGLDLLVHRDPHTDRLEQKVLIALDGPEASGFLEHLKLPHYVDFRSTMERVQAVRA
>2794179241
GYSNAKGGEEAILAAEQLVRRRGSSPRLTLDQVTERLRLAVDRVMGEASLWSPGLASRAVRQAEGDQFEAMQLLRAHRSTLPRLAYSEPVEVAELRVLRRVSSAFRNPPGSQILGRTLDYVGRLLDLMPEPAPRVMDLMRAMDLLEDPEPYDVTRQPARPGAPRSAVLSMLARAETGALVHFWYKLRRSAGHEIPGEVRHGWLPLRVNHPLTGNPVQVAEVRVTDVETYDDLDRPDEDRSRIDVGYGLCFGHNERKAIAMAGLDLAVHRDGNSSEVAQQVLITLDGVEANGFLEHLKLPHHVDFRSVIDRKQAIRA
>2866368669
GFSNARGGTEAILAAERLVRRSGEEAGSRLGLAQLIERMGLAVDRVMGEGGLWSPELAARALRQAEGDVMEAAQLLRAHRSSIPRLAYSEVASTDELRVIRRISSAFRNPPGRQLLGRTTDYVGRLLDLMPEDPPRLIGLLREMDMVEDPEPFDITRAPARPGAPRSAVLAALARAETGALVNLWYAYTVKHGHEIPGEVRHGWLPVKVAHPVTGRPVTVTEIRVTEVETIDDLDRPEEDRSRLDLGYGLCFGHNERKAIAMAGLDLLVHRDGGRTELEQRVLITLDGIEACGFLEHLKLPHYVDFRSLLDRKRAVRR
>2676521810
GYSGASGGHEAVLAAEKLVERRGASAWLGIDQITGRLGLAVDRVMGEGGLWAPELAARALRQAEGDVQEAAQLIRAHRSTVPRVAYSEPVHADELRISRRISPAFRNPPGSQLLGRTLDYVGRLLDLMPANPPRLLRLLRSMGMVVDPEPYDITRAPIRPGVPRSARLTAMARAETGALVHLWYANTFQPGRHHEFPGEVRHGALPVRVRHPLTGAPVTVTEVRVTEVETIDDLDRAEEDRSRLDLGYGMCFGHNERKAIAMAGLDLLVHRDAGRTGVEQEVLLTLDGIEASGFLEHLKLPHYVDFRSVLDRKRAVRR
>2866790139
VNGEDPRRPPRLGLLRSMDLLVERRTDDDPEPYDITRAPVRPGVPRSARLTAMARAETGSLVHLWYSYTFQPGRHHEFPGEVRHGALPVRVRHPLTGNPVTVAGVRVTEVETIDDLDRAEEDRSRLDVGYGMCFGHNERKAIAMAGLDLLVHRDGGRSSLEQEVLLTLDGIEASGFLEHLKLPHYVDFRSVLDRKRAVRR
>2870612980
GYSGASGGHEAILAAERLVERHRYGGSSWLAIDQITGRLRLAVDRIMGEGGLWAPELAARALRQSEGDVQEAAQLIRAHRSTLPRVAYSEPVHADELRVSRRISPAFRNPPGSQLLGRTLDYVGRLLDLMPPPRPPRLLGLLRSMGMLDPDPYDITRSPVRPGVPRSARLTAMARAETGALVHLWYSNTFQPGRHHEFPGEVRHGTLPVRVSHPLTGNPVTVAEVRVTEVETIDDLDRAEEDRSRLDLGYGMCFGHNERKAIAMAGLDLLVHRDGGRTELEQEVLLTLDGIEASGFLEHLKLPHYVDFRSVLDRKRAVRR
>2653596650
GYMAAKGGFEAIQAAEELVQRRVECNSSWLEIDQIIERLQYSVDRVMGEGGLWDEKLAAIAFRQAEGDLIEAAHLLRSHKSTLPRLGYTEVTHVNQIDVLRRIVPAFREPPGPQLLGKTLDYTGRLLEEWDENRVPRLLDVLRMDAVVEPEPVDISRTPARPGAPRSSLLSTMARAETGALVQLWYRNILGPDNNNEVTGEVRHGRLPITVLHPYTSEPVKIGHVRITEVEAIEDLDGIDEDRGRFDVGYGICFGHNERKAIAMANLDVALNREPEGSWLEQSLLMTTDGLDSSGFLEHLKLPHYVTFRSMMERIARLRD
>2546569597
GYSGARCGLDAILAAEALVRGSDPAPAVTTQQITGRMRLAVDRVMGEGSLYHEPTAADALRQAEGDVIEATHLVRAHQSTLPRLAVSDPIDPDELVVLRRVVPAHRTPDGPQLLGRTSDYTGRMLDPPLGEHPRRFDMLREMDLLEPQREPFDLARHPARPPAPRSAVLASMARAETGALIGTWYRSIRGTDGNHEVTGEVRHGRVPLRVGHPHTGVAVQLGTVRVTECEAIEDLDGPDEERDRFDVGYGLCFGHNERKAIAMANLDIARRFGDRDGEQVLLLTTDGLDSCGFLEHLKLPHYVTFRSMIDRKRAVRS
>2699882706
GYSGARGGLDAVLAAESLVRGADPAPWLTTAQITGRMRLAVDRVMGEGGLYDEDTAADALRQAEGDIIEASHLVRAHASTLPRLAVSEPIDPDEMTVLRRIVPAHRTPDGPQLLGRTSDYTGRMLDPAQDPRHPRRFEMLREMDLLVDHAPPFDIARHPARPPAPRSATLAAMARAETGALVNTWYRSIRGPEGNHEVTGEVRHGRMPLRIRHPHTGNPVRIGEIRGSECEAIEDLDGVDEDRSRFDIGYGLCFGHNERKAIAMANLDIARRFGDTDGEQVLLLTTDGLDSCGFLEHLKLPHYVTFRSMTDRKRAVRG
>2676275590
GYSGARGGLDAILAAENLVRGHDPAPWLTTHQITGRMRLAVDRVMGEGSLYHEDTAADALRQAEGDIIEATHLVRAHQSTMPRLAVSEPIDPDEMVVLRRVVPAHRTPDGPQLLGRTSDYTGRMLDRDEEQPRRFEWLREQDLLHGTDEPFDLTRHPARPPAPRSAVLASMARAETGSLIGTWYRSIRGTEGNHEVTGEVRHGRLPLRVRHPHTGESVLLGHVRASECEAIEDLDGPDEDRSRFDVGYGLCFGHNERKAIAMANLDIARRFGDADGLEQVLLLTTDGLDSCGFLEHLKLPHYVTFRSMIDRKRAVR
>2844352475
GYSGARGGLDAILAAESLVRGQDPAPWLTTEQITGRMRLAVDRVMGEGSLYHEETAADALRQAEGDVIEATHLVRAHQSTLPRLAVSEPIDPDEMVVLRRIVPAHRTPDGPQLLGRTSDYTGRILDPDLSQRHPRRFEMLREMDLMQLPESPFDLSRHPARPPAPRSAILASMARAETGSLIGTWYRSILGPEGNHEVTGEVRHGRLPLRVTHPHTGKPLQLGYIRASECEAIEDLDGPDEDRGRFDVGYGLCFGHNERKAIAMANLDIARRFGDADGLEQVLLLTTDGLDSCGFLEHLKLPHYVTFRSMIDRKRAVR
>2745033337
GYSGARGGLDAILAAESLVRGARNADPAPWLTTEQITGRMRLAVDRVMGEGSLYDEDTAADALRQAEGDVIEATHLVRAHQSTLPRLAVSEPIDPEEMVVLRRIVPAHRTPDGPQLLGRTSDYTGRMLDRDAPETPRRFDMLREMDLLDNAPFDISRHPARPPAPRSAILASMARAETGSLIGTWYRSIRGTEGNHEVTGEVRHGRLPLRVAHPHTGKPVLLGYIRASECEAIEDLDGPDEDRSRFDVGYGLCFGHNERKAIAMANLDIARRFGDADGLEQVLLLTTDGLDSCGFLEHLKLPHYVTFRSMIDRKRAVR
>2782346919
GYSGARGGLDAILAAESLVRGTDPAPWLTTEQITGRMRLAVDRVMGEGGLYDEDTAADALRQAEGDVIEATHLVRAHQSTLPRLAVSEPIDPDEMVVLRRIVPAHRTPDGPQLLGRTSDYTGRMLDRDAQPGPIPRRFDMLREMDLLVDNAAPFDISRHPARPPAPRSAILASMARAETGSLIGTWYRSIRGTEGNHEVTGEVRHGRLPLRVVHPHTGKPVLLGHIRASECEAIEDLDGPDEDRSRFDVGYGLCFGHNERKAIAMANLDIARRFGDADGEQVLLLTTDGLDSCGFLEHLKLPHYVTFRSMIDRKRAVRG
>2505935287
GYSGARGGLDAILAAEELVRTRTDDSPALTTAQITGRMRLAVDRVMGEGSLYDEATAADALRQAEGDVIEATHLVRAHQSTLPRLATSEPVDPDEMTVLRRIVPAWRTPDGPQLLGRTSDYTGRMLVRETNIDHPRRFDLLRDMNLMVDSPEPFDISRHLPVPPAPRSAVLASMARAETGALVGTWYRSVRGTDGNHETLGEVRHGRIPVRIRHPHTGNPFIMGEIRASECEAIEDLNGPDEDRGRFDVGYGLCFGHNERKAIAMANLDIACRRFGDSTGEQTLLLTTDGLDSCGFLEHLKLPHYVTFRSMIDRKLAVQA
>2867075989
GYSGARGGLDAILAAEELVRSRTDESPRLSTGQITGRMRLAVDRVMGEGSLYDAATAADALRQAEGDVIEATHLVRAHQSTLPRLAVSEPVDPDEMTVLRRIVPAWRTPVGPQLLGRTSDYTGRMLVRDRHENRPQRFDMLREMDLMVDSPEPFDISRHPAAPPAPRSAVLASMARAETGSLIGTWYRSIRGTEGNHETLGEVRHGRVPVRVRHPHTGNPFVLGEIEVTECEAIEDLDGPDEDRGRFDVGYGLCFGHNERKAIAMANLDIACRRFGDESGEQTLLLTTDGLDSCGFLEHLKLPHYVTFRSMIDRKLAVRA
>2799363144
GYSGARGGLDAILAAESLVRTREADNSPRLTTEQITGRMRLAVDRVMGEGSLYDPETAADALRQAEGDVIEATHLVRAHQSTLPRLAVSEPVDPDEMTVQRRIVPAWRTPDGPQLLGRTSDYTGRMLVPVVIDEAPTPRFELLREMDLLADPEPFDISRHPAAPPAPRSAVLASMARAETGSLIGTWYRSIRGTEGNHEVTGEVRHGRVPVRVRHPHTGNAFSVGDIRVTECEAIEDLNGPDEDRGRFDVGYGLCFGHNERKAIAMANLDIARRFGDTGGEQTLLLTTDGLDSCGFLEHLKLPHYVTFRSMIDRKIA
>2734553090
MRLAVDRVMGEGSLYDPETAADALRQAEGDVIEATHLVRAHQSTLPRLAVSEPVDPDEMTVLRRIVPAWRTPDGPQLLGRTSDYTGRMLVRDDDPVPPHPKRFELLREMDLLPDPEPFDISRHPAAPPAPRSAVLASMARAETGSLIGTWYRSIRGTEGNHETLGEVRHGRVPVRIRHPHTGNAFSVGDIRVTECEAIEDLNGPDEDRGRFDIGYGLCFGHNERKAIAMANLDIACRRFGDTGGLEQTLLLTTDGLDSCGFLEHLKLPHYVTFRSMIDRKIAVQG
>2677057905
GYSGARGGLAAILAAERLVREERDHAPAPWASTEQITSRFRLAVDRVQGEAGLFHEATAADAFRQAEGDTLEAAHLVRAHRSTLPRLAVSEPVDPDEMTVLRRIVPAHRTPDGPQLLGRTTDYTGRRLEPDAPPPAPRFALLRSLDLLVEPEPFDVTRRPARPPAPRSAVLASMARAETGALVSLWYRSILGPDGDHEVTGEVRHGRLPLRVRHPHTGNPVEIGRFRATETEAIEDLDGATRTAPGSTSGTGWCSGTTSARPSRWPTSTSPASAPARWSSSCSSRPTGSTPPGSWSTSSSPTT
>2866987566
GYSGARGGLAAILAAERLVRDKRDAAAADLAPATVVGAFRLGVDRVMGEAGLYHEQTAGAAFQQAEGDTMEATHLLRAHRSRLPRLATSEPIDPDEMTVLRRIVPAFREPDGPQLLGRTTDYTARLLDTAVRHPPRTPRRFDQLRKMDLVVEHAEPHDLARFPARPPAPRSAVLSAMSRAETGGLVGLWYRSILGPDGNHEVTGEVRHGHLPLRVRHPHTGNPVTVGRFRATEAEAIEDLDGAEEQRDKFDVGYGLCLGHNERKAIAMANLDIANRRFGRSSPLEQLLLMTTDGLDSTGFLEHLKLPHYVTFRSMVERKQAMRE
>2771824776
GYSGARGGLAAILAAERLVEDKREVAAREMPAGTVAATFRLGVDRVMGEAGLYHEATAGAAFRQAEGDTMEATHLVRAHRSRLPRLATSEPIDPDEMTVLRRIVPAFREPDGPQLLGRTTDYTARMLDTGEAAAPRQPRRFDQLRKMDLVEHPEPHDIARTPARPPAPRSAVLSAMARAETGGLVGLWYRSILGPDGDHETLGEVRHGWLPLRVRHPHTGNPVTIGRFRATEAEAIEDLDGAEEDRARFDVGYGLCLGHNERKAIAMANLDIANRRFGRTGPLEQLLLMTTDGLDSAGFLEHLKLPHYVTFRSMVERKQAMRD
>2619206233
GYSGVRGGMEAILAAENLVRTARDHAPAWAATGQIIARFRLAVDRIMGEAGLYDEAIAADAFRQAEGDVLEAAHLVRAHRSRLPQLAVSEPVDPDEMLLLRRVVPANRTPDGPQLLGRTTDYTGRLLDPDAEPDPVPRFELLRKLDLVEDPEPFDITRAAARPPAPRSAALSSMARAETGALVGLWYRSILGPDGDHEVTGEVRHGRITVEVRHPHTGNPVAVGEVRASEAEAIEDLDGADEDRTKFDVGYGLCFGHNERKAIAMANLDIAFRRSDVDSPLEQLLLLTIDGLDSGGFLEHLKLPHYVTFRSMVDRAGRERR
>2671420406
GYSGVRGGMNAILAAEELVRRRDHAPAWASTEQIVLRFRLAVDRIMGEAGLYDPPTAADAFRQAEGDALEAAHLVRAHRSTLPRLAVTEPVDPDEMVVLRRIVPANRTPDGPQLLGRTTDYTGRLLEFTAEQRRPRRFQLLRDLDLVEDPEPFDITRRAARPPAPRSAVLSSMARAETGALVGLWYRSILGPDGDHEITGDTRHGRVPLRVVHPHTGNPVEVGQIRVTEVEGIEDLDGADEDRTRFDVGYGLCFGHNERKAIAMANLDIARRAAPDSPEQLLLLTTDGLDSGGFLEHLKLPHYVTFRSMVDRARRR
>2599134023
GYSGVRGGMEAILAAERLVRRRDHAPAWAGTEQIVLRFRLAVDRIMGEAGLYHSPTAADAFRQAEGDVLEAAHLVRAHRSTLPRLAVTEPVDPDEMVVLRRIVPANRTPDGPQLLGRTTDYTGRLLEDLARDRRHPRRFQLLRDLDLVEDPEPFDITRRAARPPAPRSAVLSSMARAETGALVGLWYRSILGPDGDHEITGDTRHGRVPLRVVHPHTGEPVQIGEIRVTEAEGIEDLDGAEEDRTRFDVGYGLCFGHNERKAIAMANLDIAWRRAEEDSPLEQLLLLTTDGLDSGGFLEHLKLPHYVTFRSMVDRARRR
>2630940976
GYSGVRGGMEAILAAERLVRRRDHAPAEWASTEQIVLRFRLAVDRIMGEAGLYHSPTAADAFRQAEGDVLEAAHLVRAHRSTLPRLAVTEPVDPDEMVVLRRIVPANRTPDGPQLLGRTTDYTGRLLEREGDPQPHPRRFQLLRDLDLVEPDPEPFDITRRAARPPAPRSAVLSSMARAETGALVGLWYRSILGPDGDHETLGDTRHGRVPLRVVHPHTGKPVQIGEIRVTEAEGIEDLDGEEDRTRFDVGYGLCFGHNERKAIAMANLDIAWRRAEEDSPLEQLLLLTTDGLDSGGFLEHLKLPHYVTFRSMVDRKLARR
>2558911936
GYSGARGGLDAIVAAEELVRTRDHAPVPWASTEQITGRFRLAVDRVMGEAGLYDEATSAAAFRQAEGDALEAAHLVRAYRSTLPRLAVSEPVDPDELLILRRIVPAFRQPDGPQLLGRTTDYTGRLLDSELSNGPRRPRRFDLLRELDLAVDDPDPVDVTRTAARPPAPRSATLAAMARAETGALVALWYRSILGPDGNHEVTGEVRHGRLPLRVVHPHTGNPVTVGEFRVTETEAIEDLDGADEDRGRFDVGYGLCFGHNERKAIAMANLDIANRRFGRSGPLEQLLLLTTDGLDSGGFLEHLKLPHYVTFRSMVERKQSLQD
>2816511082
GYSGARGGLEAILAAERLVRDARDHAPAPWASTDQITGRFRLAVDRVQGEAGLYHEPTAADAFRQAEGDTLEAAHLVRAHRSTLPRLAVSEPVDPDEMVVLRRIVPAHRTPDGPQLLGRTTDYTGRQLERETPPAAPRHPTRFAFLRSMDLLPPDDTPFDVTRRPARPPAPRSAVLASMARAETGALVGLWYRSILGPDGDHEVTGEVRHGHLPLRVRHPHTGNPVEIGRFRATETEAIEDLDGADEDRTRFDVGYGLCFGHNERKAIAMANLDIACRRFGRTGPLEQLLLLTTDGLDSAGFLEHLKLPHYVTFRSMVERKQAMRA
>2840981965
GYSGARGGLEAILAAERLVRDARDHAPAPWASTGQITARFRLAVDRVQGEAGLYHEPTSADAFRQAEGDTLEAAHLVRAHRSTLPRLAVSEPVDPDEMVVLRRIVPAHRTPEGPQLLGRTTDYTGRMLEAEHAPTRFAFLRSQDLLVPSDDPFDVTRRPARPPAPRSAVLASMARAETGALVGIWYRSILGPDGDHETLGEVRHGHLPLRVRHPHTGEPVEIGRFRATETEAIEDLDGADEDRTRFDIGYGLCFGHNERKAIAMANLDIACRRFGRTGPLEQLLLLTTDGLDSAGFLEHLKLPHYVTFRSMVERKQAMRT
>2809801356
GYAGARGGMQAILAAEDLVRRRDHAPAPWASTEQITARFRYAVDRVMGEGALYDEDTAAAALRQAEGDPQEAAHLVRAHRSTLPRLAVSEPADPDEMVIMRRIVSAYRDPDGPQLLGRTTDYTRRLLEPTAGPAEASPRRFDLLREMDLAVDPEPVDISRVPARPPAPRSAVLAAMARAETGALVALWYRSILGPDGDHEVTGEVRHGRVPLRVKHPHTGEPVTLGSFRVTEAEAIEDLDGADEDRSRFDVGYGLCFGHNERKAIAMAAMDIANRRFGRSGPLEQLLLLTTDGLDSGGFLEHLKLPHYVTFRSMVERKKALQR
>2862828125
GYAGARGGMQAILAAEDLVRRRDHAPVPWASTEQITARFRYAVDRVMGEGALYDEDTAAAALRQAEGDPQEAAHLVRAHRSTLPRLAVSEPADPDEMVIMRRIVSAYRDPDGPQLLGRTSDYTRRLLDPTAVEESPRRFDLLREMDLAGDPEPVDISRVPARPPAPRSAVLAAMARAETGALVALWYRSILGPDGDHETLGEVRHGRVPLRVKHPHTGDPVTLGSFRVTEAEAIEDLDGADEDRSRFDVGYGLCFGHNERKAIAMAAMDIANRRFGRSGPLEQLLLLTTDGLDSGGFLEHLKLPHYVTFRSMVERKKALQRAE
>2865434084
GYSGARGGLEAILAAEELVCRRDFAPVPWASTEQIVARFRLAVDRVMGEAGLFDESAAAAALRQSEGDPLEAAHLLRAHRSTLPRLAVSEPIDPDRITIMRRIVPAFRAPDGPQLLGRTTDYTRRLLDPAGPPPRAPRRFDLLREAGLVLDPEPFDITRTPPQPPAPRSATLAAMARAETGALVGLWYRSILGPDGDHEVTGEVRHGRLPLQVRHPHSGEPVTIGEFRVTEAEAIEDLDGADEDRSRFDVGYGMCFGHNERKAIAMANLDIANRRFGRSGPLEQLLLLTTDGLDSGGFLEHLKLPHYVTFRSMVERKQALQ
>2809925862
GYSGARGGLEAILAAEDLVRRRDHAPVPWASTEQIVARFRLAVDRVMGEAGLFDEAAAAAALRQAEGDPLEAAHLLRAHRSTLPRLAVSEPVDPDRITIMRRIVPAFREPDGPQLLGRTTDYTQRLLEPTAAPPPPPPRRFDLLREAGLVVDPEPFDITRLPPRPPAPRSASLAAMARAETGALIALWYRSILGPDGDHEITGEVRHGRLPLEVKHPHTGEPVTIGEFRVTEAEAIEDLDGAEEDRSRFDVGYGMCFGHNERKAIAMANLDIARRFGRTGPLEQLLLLTTDGLDSGGFLEHLKLPHYVTFRSMVERKQALQ
>2865195127
GYSGARGGLDAILAAEDLVRRRDFAPVPWASSEQIVARFRLAVDRVMGEAGLFDEAAAAAALRQAEGDSLEAAHLLRAYRSTLPRLAISEPIDPNRMTIMRRIVPAFREPDGPQLLGRTTDYTRRLLDPDTAPAAPAPRRFDLLREAGLVVDPEPFDITRIPPQPPAPRSAALATMARADTGALLGLWYRSILGPDGDHEVTGEVRHGRLPLEVKHPHLGEPVTIGEFRVTEAEAIEDLDGAEEDRSRFDVGYGMCFGHNERKAIAMANLDVARRFGRSGPLEQLLLLTTDGLDSGGFLEHLKLPHYVTFRSMVERKQALQE
>2772222650
GYSGARGGLEAILAAEELVCRARDFAPAPWVGTEQIVARFRLAVDRVMGEAGLYDETAAAAALRQAEGDPLEAAHLLRAHRSTLPRLAVSEPIDPDRITIMRRIVPAFREPDGPQLLGRTTDYTRRLLDPAAPTPRRFDLLREAGLVVDPEPFDITRVPPRPPAPRSAVLAAMARAETGALVSLWYRSILGPDGDHEVTGEVRHGRLPLEVKHPHTGEPVRIGEFRVTEAEAIEDLDGADEDRSRFDVGYGMCFAHNERKAIAMANLDIARRFGRSGPLEQLLLLTTDGLDSGGFLDHLKLPHYVTFRSMVERKQALQE
>2728014058
GYSGARGGLEAILAAEELVCRRDFAPVPWAGTEQIVARFRLAVDRVMGEAGLYDEAAAAAALRQAEGDPLEAAHLLRAHRSTLPRLAVSEPIDPDRITIMRRIVPAFREPDGPQLLGRTTDYTRRLLDKSAAAPAAPAPRRFELLREAGLVVDPEPFDITRVPPRPPAPRSAVLAAMARAETGALVGLWYRSILGPDGDHEVTGEVRHGRLPLEVKHPHTGEQVSIGEFRVTEAEAIEDLDGADEDRSRFDVGYGMCFAHNERKAIAMANLDIARRFGRSGPLEQLLLLTTDGLDSGGFLDHLKLPHYVTFRSMVERKQALRS
>2809976075
GYSGARGGLEAILAAEDLVRRRDCAPVPWASTEQIVARFRLAVDRVMGEAGLFDEAAAAAALRQAEGDPLEAAHLLRAHRSTLPRLAVSEPIDPDRITIMRRIVPAFREPEGPQLLGRTTDYTRRLLDRTAQQRSPRRFDLLREAGLVVDPEPFDITRIPPRPPAPRSATLAAMARAETGALVGLWYRSILGPDGDHETLGEVRHGRLPLEVKHPHTGDPVTIGEFRVTEAEAIEDLDGAEEDRSRFDVGYGMCFGHNERKAIAMANLDIARRFGRSGPLEQLLLMTTDGLDSGGFLEHLKLPHYVTFRSMVERKQALQA
>2862819980
GYSGARGGLDAILAAEDLVRRRDFAPVPWASTEQIVARFRLAVDRVMGEAGLFDEAAAAAALRQAEGDSLEAAHLLRAHRSTLPRLAVSEPIDPDRITIMRRIVPAFREPDGPQLLGRTTDYTRRLLDPAEEQPPSPRRFDLLREAGLVVDPEPFDISRVPPRPPAPRSAALAAMARAETGALVSLWYRSILGPDGDHEVTGEVRHGRLPLEVTHPHTGEPVTVGEFRITEAEAIEDLDGAEEDRSRFDVGYGMCFGHNERKAIAMANLDIARRFGRSGPLEQLLLMTTDGLDSGGFLEHLKLPHYVTFRSMVERKQALRS
>2795818529
GYSGARGGLAAILAAEDLVRRRDHAPAPWASTEQITERFRLAVDRVMGEAGLYHEPTAAAALRQAEGDPLEAAHLVRAQRSTLPRLANSEPVDPDELIVLRRIVPAFREPDGPQLLGRTTDYTGRMLEPDGQPPRQPRRFDLLRKLDLVVDHAEPHDITRVPARPPAARSAVLATMARAETGALVGLWYRSILGPDGDHEVTGEVRHGRLPLRIRHPHTGNPVTVGEFRVTEAEAIEDLDGAEEDRTKFDVGYGLCLGHNERKVIAMANLDIANRRFGRQGPLEQLLLLTTDGLDSGGFLEHLKLPHYVTFRSMVERKQAMRD
>2777191418
GYSGARGGLEAILAAEDLVRRRDHAPAPWASTEQITARFRLAVDRVMGEAGLYDEPTAAAAFRQAEGDTLEASHLLRAQRSTLPRLAVSEPVDPDEMTVLRRIVPAFREPDGPQLLGRTSDYTGRLLEPEGPPRRPRFDLLRKNDLAVEPEPYDITRKPARPPAERSAVLAAMARAESGALVALWYRSVLGPDGDHEITGELRHGRLPLRVRHPHTGNPVAVGEFRVTEAEAVEDLDGADEDRTRFDVGYGLCFGHNERKAIAMANLDIARRFGRSGPLEQLLLLTIDGLDSGGFLEHLKLPHYVTFRSMVERKQAMRA
>2793977366
GYSGARGGLEAILAAEDLVRRRDYASAWASTEQITARFRLAVDRVMGEAGLYDEPTAADAFRQAEGDTLEASHLLRAQRSTLPRLAVSEPVDPGEMTVLRRIVPAFREPDGPQLLGRTSDYTGRLLEPDGPPEPSPRRFDLLRTMDLVADPEPHDITRKPARPPADRSAVLAAMARSESGALVALWYRSILGPDGDHEITGELRHGRLPLRVRHPHTGNPVAVGEFRVTEAEAIEDLDGAEEDRTRFDVGYGLCFGHNERKAIAMANLDIARRFGRNGPLEQLLLLTIDGLDSGGFLEHLKLPHYVTFRSMTERKQAMRA
>2660218373
GYSGARGGLEAILAAEGLVRRRDHASAPWASTEQIAARFRLAVDRVMGEAGLYDEPTAADAFRQAEGDTLEASHLLRAQRSTLPRLAVSEPVDPGEMTVLRRIVPAFRQPDGPQLLGRTSDYTGRLLERALVGNTPRRFDLLRKLDLVAEPEPHDITRKPARPPADRSAVLAAMARAESGALVALWYRSILGPDGDHEITGDLRHGRLPLRVRHPHTGNPVAVGEFRVTEAEAIEDLDGADEDRTRFDIGYGLCFGHNERKAIAMANLDIARRFGRNGPLEQLLLLTIDGLDSGGFLEHLKLPHYVTFRSMVERKQAMRA
>2873215736
GYSGARGGLEAILAAEDLVRRRDHASAPWASTEQIAARFRLAVDRVMGEAGLYDEPTAADAFRQAEGDTLEASHLLRAQRSTLPRLAVSEPVDPGEMTVLRRIVPAFRQPDGPQLLGRTSDYTGRLLEPEGPPRFDLLRKLDLVADPEPHDITRKPARPPADRSAVLAAMARAESGALVALWYRSILGPDGDHETLGDLRHGRLPLRVRHPHTGNPVAVGEFRVTEAEAIEDLDGDEDRTRFDIGYGLCFGHNERKAIAMANLDIARRFGRNGPLEQLLLLTIDGLDSGGFLEHLKLPHYVTFRSMVERKQAMRA
>2865227350
GYSGARGGLEAILAAEDLVRRRDHAPAPWAPTEQITARFRLAVDRVLGEAGLYHEDTSAAALRQAEGDPLEAAHLVRAHRSTLPRLAVSEPVDPDEMVVLRRIVPAFREPDGPQLLGRTTDYTGRLLEPAGPPPTRPRFDLLRKLDLVVDPEPFDITRKPARPPAERSAALASMARAETGALVALWYRSILGPDGDHEVTGEVRHGRLPLRVRHPHTGNPVRVGEFRVTEAEAIEDLDGADEDRSRFDVGYGLCFGHNERKAIAMANLDVANRRFGRTGPLEQLLLLTTDGLDSAGFLEHLKLPHYVTFRSMVERKQAMRE
>2834465891
GYSGARGGLEAILAAEDLVRRRDHAPAPWAPNEQITARFRLAVDRVMGEAGLYHADTSAAALRQAEGDPLEAAHLVRAHRSTLPRLAVSEPIDPDEMVVLRRIVPAFREPDGPQLLGRTTDYTGRLLEPAGPPPTRPRFDLLRKLDLVVDPEPFDITRKPARPPAERSAALASMARAETGALVALWYRSILGPDGDHEVTGEVRHGRLPLRVRHPHTGNPVRVGEFRATEAEAIEDLDGADEDRSRFDVGYGLCFGHNERKAIAMANLDVANRRFGRTGPLEQLLLLTTDGLDSAGFLEHLKLPHYVTFRSMVERKQAMRE
>2866246542
GYSGARGGLEAILAAEDLVRRRDHAPAPWAPNEQITARFRLAVDRVMGEAGLYHADTSAAALRQAEGDPLEAAHLVRAHRSTLPRLAVSEPIDPDEMVVLRRIVPAFREPDGPQLLGRTTDYTGRLLEPAGPPATPPEFLDLLRKLDLVHDPEPFDITRKPARPPAERSAALASMARAETGALVALWYRSILGPDGDHETLGEVRHGRLPLRVRHPHTGNPVRVGEFRATEAEAIEDLDGDEDRSRFDVGYGLCFGHNERKAIAMANLDVANRRFGRTGPLEQLLLLTTDGLDSAGFLEHLKLPHYVTFRSMVERKQAMRA
>2545977173
GYSGARGGLAAILAAEDLVRHARDHAPAPWAPTGQITARFRLAVDRVMGEGGLYHEPTAAAALRQAEGDTLEAAHLVRAYRSTLPRLAVSEPADPDEMTVLRRIVPAFRDPGGPQLLGRTTDYTGRLLEPADGPEPAPRFDLLRKMDLVADPDPVDITRTPARPPAARSAVLASMARAETGGLVGLWYRSILGPDGDHEVTGEVRHGRIPLRVRHPHTGNPVRLGEFRASEAEAIENLDGADEDRSKLDVGYGLCFGHNERKVIAMANLDIARRFGRTGPLEQLLLLTTDGLDSTGFLEHLKLPHYVTFRSIVERKQAVRAAE
>2856436011
GYSGARGGLEAILAAEDLVRRRDQAPAPWMPTGQITARMRLLVDRVMGEGGLYHEDTAAAALRQAEGDPLEASHLVRAHRSTLPRLAVSEPVDPDEMTILRRVVPAFREPDGPQLLGRTTDYTGRLLEPEARPHEPQTPRRFDLLRKMDLVADPDPVDITRKPARPPADRSAVLASMARAETGGLVALWYRSILGPDGDHEVTGDVRHGRVPLRVRHPHTGNPVTLGEFRVSEAEAIENLDGADEDRTRLDVGYGLCFGHNERKAIAMANLDIANRRFGRTGPLGQLLLLTVDGLDSAGFLEHLKLPHYVTFRSIVERKQAMRE
>2515140893
GYSGARGGLEAILAAEELVRRRDHAPAPWVSDDQITGRFRLLVDRVMGEGGLYHEPTAAAALRQAEGDPLEASHLVRAYRSTLPRLAVSEPADPDEMTVLRRVVPAFREPDGPQLLGRTTDYTGRLLEPDGQPEPAPRPRRFDLLRKLDLVARDDPEPVDITRKPARPPAARSAVLASMARAETGGLVALWYRSILGPDGDHETLGDVRHGRVPLRVRHPHTGNPVALGEFRVSEAEAIENLDGADEDRTRLDVGYGLCFGHNERKAIAMANLDIANRRFGRTGPLEQLLLLTVDGLDSAGFLEHLKLPHYVTFRSIVERKQAMRA
>637874580
GYVVARGSQEAILNAEALFRELSAAEAKSRRGRTKQLAGLLLDHVMAEAGLWAPELAATALVQTGGDLYEALLLLRAHRTTLPRLGKAQLQKKEDLLLVRRLSSAFKSIPGGQVLGPTLDYSLRLLGFPLEPYPSVRSWLREQGLLEEDGEEPDLTRQPLLFPAPRAHRLQALARGDTGGLLALAYSAMRAYNHTHPTVAELGVGYLEVRAFHPVRGGFRLGRIRLVFTEVVGHGEKGYRLGFAASLGWNEGRAIAGAMLDLEMDRPSHPARSEEFVLVHTDPVEASGFALHYKLPHYVTFLSNWMSFQKLTQ
>2554915222
GYVTVRGGEKAIEAAEALFRRHPWPPSVLRSLEASFPLLLDRIMAEAGLWAPSLAAEALAQTAGDTYEAVLLLRAYRTTLPRLEASPPMGKEDVLLLRRISSAFKGIPGGQVLGPTLDYSLRLLGPPVMEVEEPAPRVLDWLRRRGLVEPPGEPPDLTLEPLRFPAPRALRLQALARGDTGGLLALAYSGMRSYNHTHPTVAELGVGFGEVRIPHPLGTLVLGRFRLAFAEVVKHGERGYRVGFAASLGWNEVRVISGAMLDLEMDGSTHPARQEEFVLVHTDPVEASGFALHYKLPHYVTFLSNLVVQEAEV
>2811904573
AYVATRGGEQAIQEAEKLFHEKSPVSRELVQQIQDTMPYLVDRVMGEGSLYSPELAALAIAQSGGDLFEAVLLLRAYRSTQPRIAYAQPLTVDDMLTVRRISSAFKDIPGGQILGPSLDYSHRVLNTQVLEQDEPTYPLVDWLRGQGVLEETPEIPDITRDPVKTPAPRAHRLQALARADTGGVLALGYSSMRGYGFVHPTVNELRLAHGEVVVKHPVTGESFSAGRVRVSQAEVVTNAKVGYKIGFQATMGWNETKLIAGATLDMEMNQEEPHPALSEDFVLYHTESIEASGFCNHFKLPHYVTFASSMDNVRKVMK
>2811972850
AYVATKGGEHAIQESEKLFHELKSSVNKQVVNTILETMPYLVDRVMGEGSLYAPELAALAIAQAGGDVYEAVLLMRAYRSTQPRVAYVQPLSVDNMVTVRRISAAFKDIPGGQILGPSLDYSHRILDLSLLDETPSYPLVDWLRKQGLTQDIDPPDITRDPVAIPAPRAHRLQALSRADTGGMLALGYASMRGYGFIHPTVNELRLAEAEVEVTHPVTGESFSIGRMRVSQAEVITKGKSGYQIGFTATMGWNETKLIAGATLDMEMNHTASHPALSEDFVMYHTEPIESHGFCNHFKLPHYVTFSSSMDNMRKIIA
>2789013749
AYVATKGGEKAIQESEKLYHQLKKPVTPEFVQEIMDTMPYLVDRVMGEGSLYAPELAALALAQSGGDLYEAVLLLRAYRSTQPRLAYAKPITVDDMLTLRRISAAFKDIPGGQVLGPSLDYSHRILDLNILDRYPLVADWLRQQGMIADAADIPDVTRDPVMMPAPRAHRLQALARADTGGVLALGYASMRGYGFIHPTVNELRLAYADVQVKHPVTGEPFSAGRVRVSQAEVVTKGKSTYKIGFTATMGWNEVKLIAGATLDMEMSQADPHPALNEDFVLYHTEPIESSGFCIHFKLPHYVTFSSGMDNMRKV
>2811910798
MYIAAKGGEHAIQQAEQLYHAKSDISKDAVELVERLLPYALDKVMGEASLYAPQLAALAFVQTGGDHHEAVMLLRAFRSTQPRLAYAEPVGPDDMLTVRRISAAFKDIPGGQVLGPTLDYSHRLLRLDVLDGGAPSYPRVADWQREQGIVAPAELPDITRGPLLLPVPREHRLQALSRAETGGILSLGYANMRGYGAIHPTVNELRLAYAEVRLKHPVSGAFSIGRVRVSQAEVIGSFSGTRYLDLGFAATFGWNEVKVIAGSMLDMAMDRPNPHPAHEEEFVLYHTEPVESSGFCIHFKLPHYVTFNSALDSFRNALA
>2811910105
MYLAAKGGEEAIQRAEQLFHAMKGGLTAELVDQIEAAMPYLLDRVMGEASLYAPKLAALAIAQTGGDHYEAVMLLRAYRSTQPRIAYAEPVEADDMLVVRRISASFKDIPGGQVLGPTLDYSHRLLRMDVLDGSPTLPFVADWLRAQGLSPPAAPDVTRDPVLFPVPRAHRLQALSRAETGGVLCLGYANMRGYGAIHPTVNELRLAYSEVRLKHPVTGAVFSAGRIRTSQAEIVAPTSGEEAPHFDLGFAATMGWNEVKVIAGSMLDMAMDKPEPHPAHHEEFVLYHTEAVESSGFCIHFKLPHYVTFSSEVDAIRNASK
>2754358637
AYVAARGGEAAILQSEQLHQLNAPLSLATIEASLPYLVDRVMGEGSLYAPELAALALAQTGGDLYEAVLLLRAYRSTQPRLAYAEPVTQTELLTVRRISASFKDIPGGQILGPSLDYSHRLLRLDLLDQPAPAVADWQRSEGLLAPTDPASPDLTREPADFPAPRAHRLQALARADTGGVLALGYASMRGYGLAHPTVNELRLAYADVRLRHPVTGEPFSIGRVRVSQCEVVNTQATELRLGYTATLGWNEVKCIAGAMLDLEMDAPQPHPAHSEEFVLYHTEPVEASGFCIHYKLPHYVTFQSGLDALRDARA
>650114114
AYVAARGGEAAIQEAEALFRRNGTLDAGLVQQIERQLPYLVDRVMSEGSLYAPELAALAIAQTGGDLYEAILLLRAYRSTQPRVAYAAPVDPATMQTLRRISAAFKDIPGGQILGPTLDYSHRLLRTDLLDGLPIPPVTEWLRLNGLLAPADPALPDVTREAVRFPAPRAQRLQSLARADTGGVLALGYASMRGYGLIHPTVNEVRLGYADVLLEHPISGVRFSAGRVRVSMAEVVSSHGDTLELGYAATLGWNEVKVIAGAMLDLEMDKPNPHPAHDEEFVLYHTEPVESSGFCIHYKLPHYVTFSSNLDALRRMAE
>2861281210
AYVAARGGEAAILEAEALFHGNGPLTPARVQAVQDALPYLLDRVMGEASLYAPELAALALAQTGGDLYEATLLLRAYRTTQPRLAYARITEQGGVLTVRRISAAFKDIPGGQVLGPTLDYSHRVLDLGVIQAAAPAPRALDWQRAAGLLPPDQIPDQTREPLLFPAPRAQLLQGLARSDTGGTLALGYSIMRGYGLIHPTVNEVRLGYADVQLIHPVTGTFSAGRVRVSQAEIVTEFAGDGARPELALGFSATLGWNEVKTIAAATLDMNMRQAHSGAPTHPAHTPEFVLYHTEGVEASGFCIHFKLPHYVTFQSALEAMRQVRA
>2799049406
AYVATRGGERAIEQSERLFREGLDTIEFDRIRKSLPYLIDRVMGEASLYEPDLAALALAQAGGDQYEAVLLLRAYRTTQPRIGFAEPISQPDLFTVRRISAAFKDIPGGQILGPTLDYSHRLLQVGVLKGKPTQPSLTAWQKAQGLIKDPVEDPDITRQPLLFPVSRAHKLQSLARADTGGTMALGFSSMRGYGAVHPTVNELRLAEAPVRMRHPRGTFSAGRVRVSQCEIISKSKGLELGFSATLGWNEVKVIAAASLDLASVQPDTHPAVKEEFVLYHTESVEASGFCLHFKLPHYVTFQSALDTYRRVA
>2799045684
AYVATRGGEHAIEQSERLYRELGRIDKSSVEAIGESLPYLVDRVMGEASLYEPELAALALAQSGGDLYEAVLLLRAYRTTQPRLAIAEPVRQQDLFTVRRISAAFKDIPGGQILGPTLDYSHRLLNVGILNGAPTQPSLTDWQRAQGLIAPDEIPDITREPLLFPASRAHKLQSLARADTGGTLALGYSTMRGYGSAHPTVNELRLAEAEVRIRHPRGTFSAGRVRVSQTEVISKGGGKSEALQLGFAATFGWNEVKVIAAASLDLASNQPKPHPASNEEFVLYHTEPVESSGFCIHFKLPHYVTFQSSLDALRRVRS
>2739709862
AYVATRGGEHAIEQSERFYRELGQIDKARVDAIGESLPYLVDRVMGEASLYAPELAALALAQSGGDLYEAVLLLRAYRATQPRLTIAEPVRQRDLFTVRRISAAFKDIPGGQILGPTLDYSHRLLNVDVLNPEPQPSLTDWQKAQGLIPLDEIPDVTREPLLFPASRAHKLQSLARADTGGTLALGYSTMRGYGSVHPTVNELRLAEAEVRIRHPRGTLFSAGRVRVSQTEVISKKGLELGFSATFGWNEVKVIAAASLDLASNQPNPHPASNEEFVLYHTEPVESSGFCIHFKLPHYVTFQSSLDAIRRVKA
>2511200379
AYVATRGGEHAIEQSERLYRELGQINKARVEAIGESLPYLVDRVMGEASLYAPELAALALAQSGGDLYEAVLLLRAYRTTQPRLTIAKPVRQQDLFTVRRISAAFKDIPGGQILGPTLDYSHRLLNVDVLNPEPQPSLADWQKAQGLIPLDEIPDVTREPLLLPASRAHKLQSLARADTGGTLALGYSTMRGYGSVHPTVNELRLGEAEVRIRHPRGTLFSAGRVRVSQSEVISKKGLELGFSATFGWNEVKVIAAASLDLASNQPNPHPASNEEFILYHTEPVESSGFCIHFKLPHYVTFQSSLDAIRRVKA
>2585222457
AYVATRGGEHAIEQSERLYRELGQINKARVEAIGESLPYLVDRVMGEASLYAPELAALALAQSGGDLYEAVLLLRAYRTTQPRLTIAEPVRQQDLFTVRRISAAFKDIPGGQILGPTLDYSHRLLNVEVLNPEPQPSLADWQKAQGLIPLDEIPDVTREPLLFPASRAHKLQSLARADTGGTLALGYSTMRGYGSVHPTVNELRLGKAEVRIRHPRGTLFSAGRVRVSQSEVISKKGLELGFSATFGWNEVKVIAAASLDLASNQPNPHPASNEEFILYHTEPVESSGFCIHFKLPHYVTFQSSLDAIRRVKA
>2825165801
AYVATRGGEHAIEQSERLYRELGQIDKTRVDAIGESLPYLVDRVMGEASLYAPELAALALAQSGGDLYEAVLLLRAYRTTQPRLTIAEPVCQQDLFTVRRISAAFKDIPGGQILGPTLDYSHRLLNVDVLNPEPQPSLTDWQKAQGLIPLDEIPDVTREPLLFPASRAHKLQSLARADTGGTLALGYSTMRGYGSVHPTVNELRLGEAKVRIRHPRGTLFSAGRVRVSQSEVISKKGLELGFSATFGWNEVKVIAAASLDLASNQPNPHPASNEEFILYHTEPVESSGFCIHFKLPHYVTFQSSLDAIRRVKA
>2825055446
AYVATRGGEHAIEQSERLYRELGRIEKARVDAIGESLPYLVDRVMGEASLYAPELAALALAQSGGDLYEAVLLLRAYRTTQPRLTIAEPVRQQDLFTVRRISAAFKDIPGGQILGPTLDYSHRLLNVDVLNPEPQPSLTDWQKAQGLIPLDEIPDVTREPLLFPASRAHKLQSLARADTGGTLALGYSTMRGYGSVHPTVNELRLGEAEVRIRHPRGTLFSAGRVRVSQSEVISKKGLELGFSATFGWNEVKVIAAASLDLASNQPNPHPASNEEFILYHTEPVESSGFCIHFKLPHYVTFQSSLDAIRRVKA
>2825290296
AYVATRGGEHAIEQSERLYRELGRIDKARVDAIGESLPYLVDRVMGEASLYAPELAALALAQSGGDLYEAVLLLRAYRTTQPRLTIAEPVRQQDLFTVRRISAAFKDIPGGQILGPTLDYSHRLLNVDVLNGAPTQPSLTDWQKAQGLIAETDEIPDVTREPLLFPASRAHKLQSLARADTGGTLALGYSTMRGYGSVHPTVNELRLGEAEVRIRHPRGTFSAGRVRVSQSEVISKSKGLELGFSATFGWNEVKVIAAASLDLASNQPNPHPASNEEFILYHTEPVESSGFCIHFKLPHYVTFQSSLDAIRRVKA
>2784399378
AYVATRGGERAIEQSERLYRELGRIDKTRVDAIAKSMPYLLDRVMGEASLYAPELAALALAQSGGDLYEAVLLLRAYRTTQPRLAIAEPVRQKDLFTVRRISAAFKDIPGGQILGPTLDYSHRLLNIDVLNGAPTQPSLADWQKAQGLIEPVPPDVTREPLLFPASRAHKLQSLARADTGGTLALGYSTMRGYGNVHPTVNELRLAEAPVRIRHPRGTFSAGRVRISQAEIISKAKGLQLGFSATFGWNEVKVIAAASLDLASTQEKPHPASNEEFVLYHTEPVEASGFCIHFKLPHYVTFQSSLDAIRKVK
>2563075038
AYVATRGGERAIEQSERLYRELGRIDKARVDAIAESLPYLLDRVMGEASLYAPELAALALAQSGGDLYEAVLLLRAYRTTQPRITIAEPVRQDELFTVRRISAAFKDIPGGQILGPTLDYSHRLLNVGVLSGEPTQPSLADWQKAQGLIADPDEIPDVTREPLLFPASRAHKLQSLARADTGGTLALGYATMRGYGNTHPTVNELRLGEAEVRIRHPRGTFSTGRVRVSQAEIISKAKNLQLGFSATFGWNEVKVIAAASLDLASSQEKPHPASNEEFVLYHTEPVESSGFCIHFKLPHYVTFQSSLDALRKVKA
>2819683529
AYVATRGGEHAIEQAERLYRDDLGTIKDRVDAIRISLPYLVDRLMGEASLYEPDLAALALAQTGGDLYEAVLLLRAYRTTQPRIAVAEPVKQPDLFTLRRISAAFKDIPGGQILGPTLDYSHRLLQVGVLMGEPTQPSLAAWQKTQGLIAPDDIPDLTREPLLFPAPRAHKLQSLARADTGGTLALGYSTMRGYGSVHPTVNELRLAEAPVRIHHPRGTFSAGSVRVSQAEIISKAAVLELGFSATFGWNEVKVIAAASLDLASSQPDAHAASTEEFVLYHTEPVESSGFCIHFKLPHYVTFQSTLDAFRGVKA
>2828469083
AYVATRGGERAIEQAERLYRADIGAIRERVEAVRDGLPYLVDRLMGEASLYEPDLAALALAQSGGDLYEALLLLRAYRTTQPRLAVAEPVRQADLFTVRRISAAFKDIPGGQILGPTLDYSHRLLQVGVLNGEPTQPSLAEWQKAQDLIPPDEIPDITREPLLFPVSRAHKLQSLARADTGGTLALGYATMRGYGAVHPTVNELRLAEAPVRMRHPCGTFSAGRVRVSQTEVVSKSGGSLQLGFSATFGWNEVKTIAAATLDLASGQPDPHPASNEEFILYHTEAVESSGFCVHFKLPHYVTFQSHLDALRRVKA
>2806364911
SYVATRGGEHAIEQAERLFRDLGTVCKDRVAAVRNGLPYLVDRIMGEASLYEPDLAALALAQAGGDLYEAVLLLRAYRTTQPRLAIAEPVAQPDLYTVRRISAAFKDIPGGQILGPTLDYSHRLLQVDVLDGQPSLAAWQKAQGLIQDEPDDPDLTREPLLFPASRAHKLQSLARADTGGALALGYSTMRGYGSIHPTVNELRLAEAPVRLRHPRGTIFNAGRVRVSQAEVVSKSAEGLQLGFAATFGWNEVKVIAAAMLDLASGQPSPHAASTEEFVLYHTEPVESSGFCIHFKLPHYVTFQSSLDAIRRVNA
>2619363977
AYVATRGGERAIEQSERFYRELGIITRERVDAMREGLPYLIDRLMGEASLYEPDLAALALAQAGGDLYEAVLLLRAYRTTQPRLAVAEPVTQPDLFTVRRISAAFKDIPGGQILGPTLDYSHRLLEVGVLNGQPSLAAWQKVQGLISDETEDPDVTREPLLFPASRAHKLQSLARADTGGTLALGYSTMRGYGSVHPTVNELRLAEAPVRMRHPRGTVFSAGRVRISQTEVISKARELELGFAATFGWNEVKVIAAATLDLASNQPNPHPASNEEFVLYHTEPVEGSGFCIHFKLPHYVTFQSSLDALRRVKT
>2738984040
AYVATRGGERAIEQSERFYRGDLGIIRERVDAMREGLPYLIDRLMGEASLYEPDLAALALAQAGGDLYEAVLLLRAYRTTQPRLAVAEPVTQPDLFTVRRISAAFKDIPGGQILGPTLDYSHRLLQVGVLNGQPTQPSLAAWQKAQGLIPPEDIPDVTREPLLFPTSRAHKLQSLARADTGGTLALGYSTMRGYGSVHPTVNELRLAEAPVRMRHPRGTFSAGRVRISQTEVISKARELELGFAATFGWNEVKVIAAATLDLASNQPNPHPASNEEFVLYHTEPVEGSGFCIHFKLPHYVTFQSSLDALRRVKT
>2585334972
AYVATRGGEYAIDQAERLFRSLGAITRERVEAVKTGLPYLIDRVMGEASLYEPDLAALALAQAGGDLYEAILLLRAYRTTQPRIAVAEPVGQTDLFTVRRISAAFKDIPGGQILGPTLDYSHRLLQVDVLKPEPAPAPSLTSWQKAQGLIPHPDDIPDLTREPLLFPATRAHKLQSLARADTGGTLALGYATMRGYSSVHPTVNELRLAEAPVRLRHPCGTVFSAGRVRISQTEVISKSKELELGFSATFGWNEVKVIAAATLDLASSQPNPHPAANEEFVLYHTEPVESSGFCIHFKLPHYVTFQSSLDALRRVKA
>2766075913
AYVATRGGEYAIEQAERLFRALGPITRERVDAVRTGLPYLIDRLMGEASLYEPDLAALALAQAGGDLYEAILLLRAYRTTQPRIAVADPIDQPDLLTVRRISAAFKDIPGGQILGPTLDYSHRLLQVDVLQPEPAPAPSLTSWQKAQGLIPHPEEIPDLTREPLLFPAARAHKLQSLARADTGGTLALGYASMRGYSAVHPTVNELRLAYAPVRLRHPSGTIFSAGRVRVSQTEVISKVKELQLGFSATFGWNEVKVIAAATLDLASNQPNPHPAANEEFVLYHTEPIESSGFCIHFKLPHYVTFQSTPDALRRVKT
>2585850441
AYVATRGGEYAIEQAERLFRALGPITRERVEAVRTGLPYLIDRLMGEASLYEPDLAALALAQAGGDLYEAILLLRAYRTTQPRIAVAEPVDQPDLFTVRRISAAFKDIPGGQILGPTLDYSHRLLQVDVLQPEPAPAPSLTSWQKAQGLVPHPEEIPDLTREPLLFPPARAHKLQSLARADTGGTLALGYATMRGYSSVHPTVNELRLAYAPVRLRHPTGTIFSAGRVRVSQTEVISKAKELQLGFSATFGWNEVKVIAAATLDLASSQPNPHPAANEEFVLYHTEPVESSGFCIHFKLPHYVTFQSSLDALRRVKA
>2616238459
AYVATRGGEYAIEQAERLFRALGPITRERVEAVRTGLPYLIDRLMGEASLYEPDLAALALAQAGGDLYEAILLLRAYRTTQPRIAVAEPVDQPDLFTVRRISAAFKDIPGGQILGPTLDYSHRLLQVDVLQPEPAPAPSLTSWQKAQGLIPHPEEIPDLTREPLLFPAARAHKLQSLARADTGGTLALGYATMRGYSAVHPTVNELRLAYAPVRLRHPSGTIFSAGRVRVSQTEVISKAKELQLGFSATFGWNEVKVIAAATLDLASSQPNPHPAANEEFVLYHTEPVESSGFCIHFKLPHYVTFQSSLDALRRVKA
>2825126644
AYVATRGGEYAIEQAERLFRTLGPITRERVEAVRTGLPYLIDRLMGEASLYEPDLATLALAQAGGDLYEAILLLRAYRTTQPRIAVAEPVSQPDLLTVRRISAAFKDIPGGQILGPTLDYSHRLLQVDVLQPEPAPAPSLTSWQKAQGLIPHPEEIPDLTREPLLFPAARAHKLQSLARADTGGTLALGYATMRGYSAVHPTVNELRLAYAPVRLRHPSGTVFSAGRVRVSQTEVISKAKDLQLGFSATFGWNEVKVIAAATLDLASNQPNPHPAANEEFVLYHTEPVESSGFCIHFKLPHYVTFQSTLDALRRVKT
>2616552855
AYVATRGGEYAIEQAERLFRALGPITQERVEAVRTGLPYLIDRLMGEASLYEPDLAALALAQAGGDLYEAILLLRAYRTTQPRVAVAEPVDQPDLLTVRRISAAFKDIPGGQILGPTLDYSHRLLQVDVLQPEPAPAPSLTSWQKAQGLIPHPEEIPDLTREPLLFPAARAHKLQSLARADTGGTLALGYATMRGYSAVHPTVNELRLAHAPVRLRHPSGTVFSAGRVRVSQTEVISKAKELQLGFSATFGWNEVKVIAAATLDLASNQPDPHPAANEEFVLYHTEPVESSGFCIHFKLPHYVTFQSTLDALRRVKT
>2806416411
AYVATRGGEYAIEQAERLFRALGPITRERVEAVRNGLPYLIDRLMGEASLYEPDLAALALAQAGGDLYEAILLLRAYRTTQPRIAVAEPVNQPDLLTVRRISAAFKDIPGGQILGPTLDYSHRLLQVDVLQPEPAPAPSLTSWQKAQGLILHPEEIPDLTREPLLFPAARAHKLQSLARADTGGTLALGYATMRGYSAVHPTVNELRLAYAPVRLRHPSGTIFSAGRVRVSQTEVISKAKELQLGFSATFGWNEVKVIAAATLDLASNQPDPHPAANEEFVLYHTEPVESSGFCIHFKLPHYVTFQSTLDALRRVKT
>2778174489
AYVATRGGEYAIEQAERLFRALGPITRERVEAVRTGLPYLIDRVMGEASLYEPDLAALALAQAGGDLYEAILLLRAYRTTQPRIAVAEPVGQTDLFTVRRISAAFKDIPGGQILGPTLDYSHRLLQVDVLKPEPAPAPSLTSWQKAQGLIPHPDDIPDLTREPLLFPAARAHKLQSLARSDTGGTLALGYATMRGYSSVHPTVNELRLAEAPVRMRHPCGTIFSAGRVRVSQTEVISKARELELGFSATFGWNEVKVIAAATLDLASTQPNPHPAANEEFVLYHTEPVESSGFCIHFKLPHYVTFQSSLDALRRVKA
>2617381360
AYVATRGGEYAIEQAERLFRSLGPITRGRVEAVRTGLPYLIDRVMGEASLYEPDLAALALAQAGGDLYEAILLLRAYRTTQPRIAVAEPVGQTDLFTVRRISAAFKDIPGGQILGPTLDYSHRLLQVDVLKPEPAPAPSLTSWQKAQGLIPHPDDIPDLTREPLLFPATRAHKLQSLARSDTGGTLALGYATMRGYSSVHPTVNELRLAEAPVRMSHPCGTVFSAGRVRVSQTEVISKARELELGFSATFGWNEVKVIAAATLDLASTQPNPHPAANEEFVLYHTEPVESSGFCIHFKLPHYVTFQSSLDALRRVKA
>2842485404
AYVATRGGEYAIEQAERLFRSLGPITRERVEAVRTGLPYLIDRVMGEASLYEPDLAALALAQAGGDLYEAILLLRAYRTTQPRIAVAEPVGQTDLFTVRRISAAFKDIPGGQILGPTLDYSHRLLQVDVLKPEPAPAPSLTSWQKAQGLIPHPDDIPDLTREPLLFPAARAHRLQSLARSDTGGTLALGYATMRGYSSVHPTVNELRLAEAPVRMRHPCGTVFSAGRVRVSQTEVISKARELELGFSATFGWNEVKVIAAATLDLASSQPNPHPAANEEFVLYHTEPVESSGFCIHFKLPHYVTFQSSLDALRRVKA
>2643479143
AYVATRGGERAIEQAERLFRDLGTITRARIDAVRQGLPYLIDRVMGEASLYEPDLAALAIAQAGGELYEAVLLLRAYRTTQPRLAVCEPVAQTDLFTVRRISAAFKDIPGGQILGPTLDYSHRLLQVGVLKPDPAPAPSLAAWQKVQGLIKYPDDIPDLTREPLLFPVDRAHKLQSLARADTGGTLALGYATMRGYGSVHPTVNELRLAEAPVRLRHPRGTVFSAGRVRVSQTEVITKTTELQLGFSATFGWNEVKVISAATLDIASSQPNPHPASNEEFVLYHTEPVESSGFCIHFKLPHYVTFQSSLDAIRRVRA
>2590652427
AYVATRGGERAIEQAERLFRDDLGTIRERIEAVRNGLPYLIDRVMGEASLYEPDLAALALAQAGGDLYEAVLLLRAYRTTQPRLTVAEPVAQTDLFTVRRISAAFKDIPGGQILGPTLDYSHRLLQVGVLKGEPAPPSLTWQKAQGLIKPDDIPDLTREPLLFPASRAHKLQSLARADTGGTLALGYSTMRGYGSVHPTVNELRLAEAPVRMRHPCGTFSAGRVRVSQTEVVSKAMELELGFSATFGWNEVKVIAAATLDLASNQPNPHPASNEEFVLYHTEPVESSGFCIHFKLPHYVTFQSSLDALRRVK
>2513974790
AYVAARGGERAIDQSERLYRELGKIDTARVDGIERALPWLVDRIMGEASLYAPRLAALALAQSGGDLYEAILLLRAWRTTQPRLAVAEPLIQDKLFTHRRISAAFKDIPGGQILGPTLDYSHRILRTDVLDGQPSLASWQKTQGLVIDDKQDPDLTREPLLFPASRAHRLQSLARADTGGLMAFGYAVMRGYGAAHPTVNELRLVEADVEITHPRGTVFSAGRVRVSQAEVASKAGVETIELGFCATLGWNEVKIIAGGTLDLNERHATKGSPFEEEFFLSHTEPVEGAGFCQHFKLPHYVTFQSTLDAMRDARR
>2846710960
AYVATRGGERAIEQAERLYRALGPITPERVAGIRDGMPLLIDRVMGEASLYAPDLAALALAQTGGDLYEAVMLLRAWRTTQPRLAIAQPIQTGEGLTHRRVSAAFKDIPGGQILGPTLDYSHRMLATAVLSGPPPLADWQRAQGLLAPPPDAPDVTREPLLFPASRAHTLQSLARADTGGMLALGYSAMRGYGQAHPTVNELRLTEAPLRVTHPCGTIFSAGRIRVGQAEVVNAKGAQLKLGFCASFGWNEVKTIAGATLDLNSPNAAPKSPTNPEFFLYHTEPVEASGFCIHFKLPHYVTFQSALDNLRGAAA
>2618045820
AYVATRGGERAIEQSERLFKQLGTITPEKVKQVRETMPYLVDRVMGEASLYDQDVAALALAQTGGELSEAVLLLRAWRTTQPRITVAKPLEQDKQHVFRRISAAFKDIPGGQLLGPSLDYAHRLLATEVLAGEDHQPSVSAWLSSQGLVDPDDIPDLTREPLLFPAKRAHRLQSLARADSGGVLALGYSAMRGYGQAHPTVSELRLAEVDIEVQHPCGTSFSAGRVKVSQAEVISKAKGERLDRGFAATFGWNEVKCISAATLDLNADGAEKNSAVEEEFFLYHTEGVESSGFCIHFKLPHYVTFQSSLDAMRDAKA
>2817745887
AYVATRGGERAIEQSERLFREMGPFERERIKKSMPYLIDRVMGEASLYDEDLAALALAQTGGELNEAVLLLRAWRTTQPRLQIAEPVEQNTLFTHRRISAAFKDIPGGQVLGPTLDYSHRILATDVLQGAPYQPSVSAWQADNDLLEPANDIPDLTREPLLFPSKRAHTLQSLXRAETGGVLALGYAAMRGYGQAHPTVNELRLAEAEIAVTHPXGRQFSAGRXKVSQAEVXDKXGXKLXIGYAATFGWNEVKCIAAATLDLNSPGAEKGSATEEEFFLYHTEGVESSGFCIHFKLPHYVTFQSSLDAMRDAKA
>2647584540
AYVATRGGERAIEQSERLFREAMGGFDKARVTEIKQSLPYLIDRVMGEASLYDEDLAAIALAQTGGELYEAVLLLRAWRTTQPRLQVAAPVEQEQLFTHRRISAAFKDIPGGQVLGPTLDYAHRILATEVLQGVDPAPSVSTWQAENDLLDLPDGIPDLTREPLLFPSKRAHTLQSLARAETGGVLALGYAAMRGYGQAHPTVNELRLAEAEIEVTHPDGRSFSAGRVKVSQAEVVDKKGEKLGIGYAATFGWNEVKCIAAATLDLNSPGADKGPTEEEFFLYHTEGVESSGFCIHFKLPHYVTFQSSLDAMRDAKAAE
>2735475386
AYVATRGGERAIEQSERLFREIGSFDAQRVNDIRQSLPYLVDRVMGEASLYDEDLAALALAQTGGEIYEAVLLLRAWRTTQPRLTVAEPVEQGDLFTHRRISAAFKDIPGGQVLGPTLDYAHRILATDVLRGSPQQPSVSAWQAENDLVEPDGGDPDLTREPLLFPSKRAHTLQSLARADTGGVLALGYAAMRGYGQAHPTVNELRLAEADITVSHPDGRKFSAGRVKVSQAEVVSKKSEKLNLGFAATFGWNEVKCISAATLDLNSGGAPKGSATEEEFFLYHTEGVESSGFCIHFKLPHYVTFQSSLDAMRDAKA
>2832293051
AYVATRGGERAIEQSERLFREIGSFDAQRVNDIRQSLPYLVDRVMGEASLYDEDLAALALAQTGGEIYEAVLLLRAWRTTQPRLTVAEPVEQGDLFTHRRISAAFKDIPGGQVLGPTLDYAHRILATDVLRGDPQQPSVSAWQAENDLVDLPEDIPDLTREPLLFPSKRAHTLQSLARADTGGVLALGYAAMRGYGQAHPTVNELRLAEADITVSHPDGRKFSAGRVKVSQAEVVSKKSEKLNLGFAATFGWNEVKCISAATLDLNSGGAPKGSATEEEFFLYHTEGVESSGFCIHFKLPHYVTFQSSLDAMRDAKA
>2729900911
AYVATRGGESAIEQSERLFREIGAFDQSRVETVKESMPYLIDRVMGEASLYDEDLAALAIAQTGGELYEAVLLLRAWRTSQPRLTVAEPIEQTELFTHRRISAAFKDIPGGQVLGPTLDYAHRILATDVLRGAPHQPSVSAWQADNELVDLPADIPDLTREPLLFPAKRAHTLQSLARAETGGALALGYAAMRGYGQAHPTVNELRLAEADVVVKHPDGRAFSAGRVKVSQAEVVDKKGDKLDLGFAATLGWNEVKCISAATLDLNSEGAEKGSATEEEFFLYHTEGVESSGFCIHFKLPHYVTFQSSLDAMRDAKA
>2582564637
AYVATRGGERAIEQSERLFREELGPITSARVAEVKSALPYLIDRVMGEASLYDEDLAALALAQTGGEMFEAVLLLRAWRTTQPRLSVARPVEQNSLFTHRRISAAFKDVPGGQVLGPTLDYAHRILATDVLPAETPLPSVSAWQAENDLVDLPEPPDLTREPLLFPATRAHTLQSLARAETGGVLALGYAAMRGYGQAHPTVNEVRLTEADVVVSHPDGRAFSAGRVKVSQAEVVDKKGEKLGLGFAATFGWNEVKCIAAATLDLNSPGAEKGSATEEEFFLYHTEGVESSGFCIHFKLPHYVTFQSSLDAMRSAKA
>2579419722
AYVATRGGERAIEQAERLFREEIGPFDHSRVHEIKQSLPYLIDRVMGEASLYDEDLAALALAQTGGEMFEAVLLLRAWRTTQPRLTVAKPVEQKDLFTHRRISAAFKDIPGGQVLGPTLDYAHRILATDVLGPAPNVPSVSAWQAENDLVDLPDPDPPDLTREPLLFPAKRAHTLQSLARAETGGTLALGYSAMRGYGSAHPTVNEVRLSEAEIEVTHPDGRTFSAGRVKLSQAEVVDKKGEKLSLGFAATFGWNEVKCISAATLDLNSPGAAKGSATEEEFFLYHTEGVESSGFCIHFKLPHYVTFQSSLDAMRDAKAAE
>2616712997
AYVATRGGEQAIEQAERLFRAEMGEITPERVAEIKTALPYLIDRVMGEASLYDEDLAALALAQAGGDLYEAVLLLRAWRTTQPRLHVARPIEQVTLFTHRRISAAFKDIPGGQVLGPTLDYSHRIIATDVLEGVTPHQPSVAAWQAENDLVEMPGPEDPDVTREPVLFPATRAHRLQSLARADTGATLALGYAAMRGYGQAHPTVNELRLCEAEIIVTHPKGTAFSAGRVKVSQAEVVSKKGDTLELGFAATLGWNEVKCISAATLDLNSKGAPKGSPTEEEFYLYHTEGVESSGFCIHFKLPHYVTFQSSLDAMRSAKT
>2585042682
AYVATRGGERAIEQSERLFRAELGRIDAARVAQVRQALPYLVDRVMGEASLYDEDLAALAMAQTGGDLYEAVLVLRAWRTTQPRLAVAAPVEQGQLFTHRRISAAFKDIPGGQVLGPTLDYSHRVLATDVLSGVAPQYPSVSAWQAANDLADLPAGEAPDLTREPLLFPARRAHTLQSLARAETGGVLALGYAAMRGYGQAHPTVNELRLAEAEIVVAHPDGTEFSAGRVKVSQAEVVSKKGDKLTLGFAATLGWNEVKCIAAATLDLNSAGAPKGSATEEEFFLYHTEGVEASGFCIHFKLPHYVTFQSSLDAMRDAAA
>2620500859
AYVATRGGERAIEQSERLFREAMGPIEAARVAEIRAAMPYLIDRVMGEASLYDEDLAALALAQTGGELYEAVLLLRAWRTTQPRLGVAAAVEQGDLFTHRRISAAFKDIPGGQVLGPTLDYSHRVLETDVLAGVDPFQPSVSAWQAANDLVDLPKGEAPDVTREPLLFPSKRAHTLQSLARAETGSVLALGYAAMRGYGQAHPTVNELRLAEAEVMVTHPSGTAFSAGRVKVSQAEVVSKQGETLGLGFAATFGWNEVKCIAAATLDLNAKGAPKGSATEEEFFLYHTEGVEASGFCIHFKLPHYVTFQSSLDAMRDARA
>2775232645
AYVATRGGERAIEQSERLFRAALGQISADRVAEIKQALPYLVDRVMGEASLYDEDLASLALAQTGGELYEAVLVLRAWRTTQPRLSVAAPVEQDSLFTHRRISAAFKDIPGGQLLGPTLDYTHRVLATDVLTGVEPQQPSVSAWQAANDLVDIPKGEQADLTREPLLFPAKRAHTLQSLARAETGGVLALGYAAMRGYGQAHPTVNELRLAEAEVVVTHPNGTKFSAGRVKVSQAEVVSKQGEKLRLGFAATLGWNEVKCIAAATLDLNSKDAPKGSATEEEFFLYHTEGVEASGFCIHFKLPHYVTFQSSLDAMRDAKA
>2529190955
AYVATRGGERAIEQAERLFRSELGEIAPERVAEVKSALPYLIDRVMGEASLYDEDLAALALAQTGGEMFEAVLLLRAWRTTQPRMQVARPVGQEALFTHRRISAAFKDIPGGQVLGPTLDYSHRVLATAVLEGVDPFQPSVAAWQADNGLVDLPPPEDPDVTREPLLFPAKRAHTLQSLARAETGGALALGYAAMRGYGQAHPTVNELRLSEAEIVVKHPKGTEFSAGRVKVSQAEVVSKKGEKLDLGFAATLGWNEVKCIAAATLDLNSKGAPKGAPTEEEFFLYHTEGVESSGFCIHFKLPHYVTFQSSLDAMRDANS
>2617671509
AYVATRGGERAIEQSERLYRAAMGDITEQRVDEVKAAMPYLIDRVMGEASLYDEDLAALALAQTGGELFEAVLALRAWRTTQPRLQVAAPIAQDQLFTHRRISAAFKDIPGGQVLGPTLDYSHRILATDVLNGVEAYQPSVAAWQAENDLLDLPVPEDPDVTREPLLFPSKRAHTLQSLARSETGGALALGYAAMRGYGQAHPTVNELRLAEAEIAVTHPNGTTFSAGRVKVSQAEVVSKKGEKLELGFAATLGWNEVKCISAATLDLNSKGAEKGSATEEEFYLYHTEGVESSGFCIHFKLPHYVTFQSSLDAMRDAKA
>2742837693
AYVATRGGERAIEQAERLFRAEMGEITEARVAEIKAAMPYLIDRVMGEASLYDEDLAALALAQTGGELFEAVLVLRAWRTTQPRLQVADPITQDALFTHRRISAAFKDIPGGQVLGPTLDYSHRILATDVLNGVEPYQPSVAAWQADNDLVDLPPPEDPDVTREPLLFPAKRAHTLQSLARAETGGALALGYAAMRGYGQAHPTVNELRLAEADIMVRHPNGTAFSAGRVKVSQAEVVSKKGEKLELGFAATLGWNEVKCISAATLDLNSAGAEKGSATEEEFFIYHTEGVESSGFCIHFKLPHYVTFQSSLDAMRDAKA
>2689846592
AYVATRGGARAIEQSQRLFRAMGTITPERVAEVRRALPYLVDRVMGEASLYDADLAALALAQTGGELHEAVLLLRAWRTTQPRLTVADPVLQQDLFTHRRISAAFKDIPGGQILGPTLDYSHRILMTEVLSGHPSVAAWQAENGLLSADGNDPDITREPLLFPAQRAHRLQSLARADTGGVLALGYAAQRGYGQAHPTVNELRLAEAEVIVQHPRGTRFSAGRVKVSQAEVVAKTGSDLRLGFAATLGWNEVKVIAAATLDLNAKGAPKGSATEEEFFLYHTEGVEASGFCIHFKLPHYVTFQSSLDAMRDAKA
>2574316520
AYVATRGGARAIEQSQRLYRELGDITPDRLRRALPYLVDRVMGEASLYDEDVAALALAQTGGELYEAVLLLRAWRTTQPRLAVADPVTQESLFTHRRISAAFKDIPGGQVLGPTLDYAHRILATEVLQPADEPQQPSVAAWQAANGLLDPDGNAPDITREPLLFPAKRAHSLQSLARAETGGVLALGYAAQRGYGQAHPTVNELRLAEAEVVVTHPRGTRFSAGRVKLSQAEVVSKKGTQLGLGFAATLGWNEVKVIAAATLDLNAPGASKGSATEEEFFLYHTEGVESSGFCIHFKLPHYVTFQSALDAMRDAR
>2735522431
AYVATRGGERAIEQSERLFRAMGEITPNRVTEIRTAMPYLVDRVMGESSLYDEDLAALALAQTGGELYEAVLLLRAWRTTQPRLTVAEPVTQESLFTHRRISAAFKDIPGGQVLGPTLDYAHRILATDVLTGQPSVAAWQAENNLLTADGNDPDVTREPLLFPAKRAHTLQSLARAETGGVLALGYAAQRGYGQAHPTVNELRLAEADIRVRHPCGTVFSAGRVKVSQAEVVSKKDTELGLGFAATLGWNEVKVIAAATLDLNAHGAPKGSPTEEEFFLYHTEGVESSGFCIHFKLPHYVTFQSSLDAMRDAKA
>2790113612
AYVATRGGERAIEQSQRLFKAMGPITPERVDEVRRALPYLIDRVMGEASLYDEDLAALALAQTGGESYEAILLLRAWRTTQPRLAVAEPVTQETLFTHRRISAAFKDIPGGQLLGPTLDYAHRILATEVLEPAAPQQPSVAAWQAANGLLTAPEGNAPDVTREPLLFPAKRAHTLQSLARAETGGVLALGYAAQRGYGQAHPTVNELRLAEAEIVVKHPRGTQFSAGRVKVSQAEVVSKQGRELGLGFSATLGWNEVKVIAAATLDLNAKGAPKGAATEEEFFLYHTEGVESSGFCIHFKLPHYVTFQSSLDAMRNARAAE
>2774648788
AYVATRGGERAIEQSQRLFKEEMGPITPERVRRALPYLIDRVMGEASLYDEDLAALALAQTGGESYEAILLLRAWRTTQPRLAVAEPVTQETLFTHRRISAAFKDIPGGQLLGPTLDYAHRILATEVLEGDPQQPSVAAWQAANGLLTAPEGNAPDVTREPLLFPAKRAHTLQSLARAETGGVLALGYAAQRGYGQAHPTVNELRLAEAEIVVKHPRGTFSAGRVKVSQAEVVSKQGRELGLGFSATLGWNEVKVIAAATLDLNAKGAPKGAATEEEFFLYHTEGVESSGFCIHFKLPHYVTFQSSLDAMRDARS
>2790673365
AYVATRGGERAIEQSQRLFKAEMGAITPERVAELRAALPYLIDRVMGEASLYDEDLAALALAQTGGEMYEAALLLRAWRTTQPRLQVAQPVTQDALFTHRRISAAFKDIPGGQVLGPTLDYSHRILATEVLTGVEPRQPSVAAWQAENGLLDPPNDIPDVTREPLLFPAKRAHTLQSLARAETGGALALGYAAQRGYGQAHPTVNELRLAEAEIVVEHPRGTRFSAGRVKISQAEVVDKKGAGLRLGFSATMGWNEVKVIAAATLDLNAPGAPKGAPTEEEFFLYHTEGVEASGFCIHFKLPHYVTFQSSLDAMRDAKA
>2791937868
AYVATRGGERAIEQSQRLFKAEMGTITPERVAEIRAAMPYLIDRVMGEASLYDEDLAALALAQTGGELYEAVLLLRAWRTTQPRIAVAEPVTQGALFTHRRISAAFKDIPGGQVLGPTLDYAHRILATEVLDGVEAQQPSVAAWQAENGLLSGSNDIPDVTREPLLFPAKRAHTLQSLARAETGGVLALGYAAQRGYGQAHPTVNELRLAEAEVVVTHPRGTQFSAGRVKVSQAEVVSKKGEQLELGFSATLGWNEVKVIAAATLDLNSKGAPKGSATEEEFFLYHTEGVESSGFCIHFKLPHYVTFQSSLDAMRDAKA
>2839516039
AYVATRGGERAIEQSQRLFKAEMGAITPERVAETRRAMPYLVDRVMGEASLYDEDLAALALAQTGGELYETILLLRSWRTTQPRLAVADPVTQEGLFTHRRISAAFKDIPGGQLLGPTLDYAHRILATEVLTGVTPQQPSVAAWQAENDLLNLPNDIPDVTREPLLFPAKRAHTLQSLARAETGGVLALGYAAQRGYGQAHPTVNELRLAEAEINVTHPRGTKFSAGRVKISQAEVVSKKGSQLELGFAATMGWNEVKVIAAATLDLNSAGAPKGSATEEEFYLYHTEGVESSGFCIHFKLPHYVTFQSSLDAMRDAKA
>2523509868
AYVATRGGERAMEQSQRLFRAEMGAITPERVAEVRAAMPYLVDRVMGEASLYDQDLAALALAQTGGELYEAILLLRAWRTTQPRLTVADPVTQEGLFTHRRISAAFKDIPGGQVLGPTLDYAHRILATEVLKGVEPRQPSVAAWQADNDLLTAPNDIPDVTREPLMFPADRAHTLQSLARAETGGVLALGYAAQRGYGQAHPTVNELRLAEADVVVRHPRGTRFSAGRVKVSQAEVVSKQGEALGLGFSATLGWNEVKVIAAATLDLNSNGAPKGSATEEEFFLYHTEGVESSGFCIHFKLPHYVTFQSSLDAMRDAKA
>2598714938
AYVATRGGERAIEQAERLFRQDLGQIDLDRIRRSLPYLVDRVMGEASLYDEDIAALALAQTGGELSEAVLVLRAWRTTQPRIAIAEPLLQEQLLTQRRISAAFKDIPGGQILGPTLDYSHRVLATDVLEGRPRQPSLADWQRVQGLVAPADEIPDLTREPLLFPASRAHRLQGLARAETGGVLALGYAAMRGYGNAHPTVNELRLAEAEIVVRHPRGTAFSAGRIRVSQAEVTSKEKGGYLELGFAATFGWNEVKVIAAATLDLNSAEAPVGSAVHEEFYLYHTESVEASGFCIHFKLPHYVTFQSILDAMRKAKKQE
>2583196577
AYVATRGGEKAIDQAERLFRALGTIDAGRVEAIRQSMPYLVDRVMGEASLYSEELAALALAQTGGELSEAVLVLRAWRTTQPRIAVARPVRQGELLTQRRISAAFKDIPGGQILGPTLDYSHRVLATDVLEGQPSLADWQRAQGLVAPAPQDPDLTREPLLFPASRAHRLQSLARAETGGVLALGYAAMRGYGNAHPTVNELRLAEAEVVVTHPRGTQFSAGRVRVSQAEVTSKEKGGYLELGYAATFGWNEVKVIAAATLDLNSDEAPVGSAMHEEFYLYHTESVEASGFCIHFKLPHYVTFQSVLDAMRDAKA
>2841882354
AYVATRGGEKAIEQAERLFRQLGTIDPDRVETIRRTMPYLIDRVMGEASLYSEELAALALAQTGGELSEAVLVLRAWRTTQPRIAIARPVQQSELLTQRRISAAFKDIPGGQILGPTLDYAHRVLATDVLEGQPVLADWQRQQGLVKPSPEDPDLTREPLLLPASRAHRLQSLARAETGGVLALGYSAMRGYGNAHPTVNELRLAEAEVVVRHPRGAQFSAGRVRVSQAEVTSKEKGGYLELGYAATFGWNEVKVIAAATLDLNSAEAPVGSAVHEEFYLYHTESVEASGFCIHFKLPHYVTFQSVLDAMRGAKA
>2838778798
AYVATRGGEKAIEQAERLFRQLGTIDAQRVETIRTTMPYLIDRVMGEASLYDEELAALALAQTGGELSEAVLVLRAWRTTQPRLAIARPVKQDEVLTQRRISAAFKDIPGGQILGPTLDYSHRVLATDVLEGQPSLADWQRQQGLVAPSPEDPDLTREPLLFPASRAHRLQSLARAETGGVLALGYAAMRGYGNAHPTVNELRLGEANVLVRHPRGTEFSAGRVRVSQAEVTSKEKGGYLELGFAATFGWNEVKVIAAATLDLNSDEAPVGSPVHEEFYLYHTESVEASGFCIHFKLPHYVTFQSILDAMRDTKA
>2758076875
AYVATRGGEKAIEQAERLFRQLGTIDAQRVETIRATMPYLIDRVMGEASLYDEELAALALAQTGGELSEAVLVLRAWRTTQPRLAIARPVKQDEVLTQRRISAAFKDIPGGQILGPTLDYSHRVLATDVLEGPKQPSLADWQRQQGLVAPEDIPDLTREPLLFPASRAHRLQSLARAETGGVLALGYAAMRGYGNAHPTVNELRLGEAHVVVRHPRGTFSAGRVRVSQAEVTSKEKGGYLELGFAATFGWNEVKVIAAATLDLNSDDAPVGPVHEEFYLYHTESVEASGFCIHFKLPHYVTFQSILDAMRKVKR
>2830081142
AYVATRGGEKAIEQAERLFRQDLGTIAQRVEAIRTTMPYLIDRVMGEASLYDDQLAALALAQTGGELSEAVLVLRAWRTTQPRLAIARPVRQDEVLTQRRISAAFKDIPGGQILGPTLDYSHRVLATDVLEGKPRQPSLADWQRQQGLVAPTEPPDLTREPLLFPASRAHRLQSLARAETGGVLALGYSAMRGYGNAHPTVNELRLGEANVVVRHPRGTEFSAGRVRVSQAEVTAKEKGGYLELGFAATFGWNEVKVIAAATLDLNSDDAPVGPVHEEFYLYHTESVEASGFCIHFKLPHYVTFQSILDAMRKVKREE
>2786536576
AYVATRGGEKAIEQAERLFRQDLGPIAARVDTIRKTMPYLVDRVMGEASLYDEELAALALAQTGGELSEAVLVLRAWRTTQPRLAIARPVQQDEVLTQRRISAAFKDIPGGQILGPTLDYSHRVLATDVLEGKPRQPSLAEWQRQQGLVAPEDIPDLTREPLLFPASRAHRLQSLARAETGGVLALGYAAMRGYGNAHPTVNELRLGEANVVVRHPRGTEFSAGRVRVSQAEVTSKEKGGYIELGFAATFGWNEVKVIAAATLDLNSAEAPVGAVHEEFYLYHTESVEASGFCIHFKLPHYVTFQSVLDAMRDARAAE
>2598702124
AYVATRGGEKAIEQAERLFRQDLGTIASRVETIKQTMPYLIDRVMGEASLYSEELAALALAQTGGELSEAVLVLRAWRTTQPRIAIARPVQQDEILTQRRISAAFKDIPGGQILGPTLDYSHRVLATDVLEGKPRQPSLADWQRQQGLVAPEDIPDLTREPLLFPASRAHRLQSLARAETGGVLALGYSAMRGYGNAHPTVNELRLGEAEVVVRHPSGTEFSAGRVRVSQAEVTSKEKGGFLELGFAATFGWNEVKVIAAATLDLNSAEAPVGPVHEEFYLYHTESVEASGFCIHFKLPHYVTFQSILDAMRDAKAAE
>2735984460
AYVATRGGEKAIEQAERLFRQNLGTIDANRVETIKQTMPYLIDRVMGEASLYSEELAALALAQTGGELSEAVLVLRAWRTTQPRIAIARPVQQDEILTQRRISAAFKDIPGGQILGPTLDYSHRVLATDVLEGKPKQPSLADWQRQQGLLAPTSEPPDLTREPLLFPASRAHRLQSLARAETGGVLALGYSAMRGYGNAHPTVNELRLGEAEVVVRHPRGTEFSAGRVRVSQAEVTSKEKGGFLDLGFAATFGWNEVKVIAAATLDLNSAEAPVGPVHEEFYLYHTESVEASGFCIHFKLPHYVTFQSTLDAMRDAKAAE
>2521730340
AYVAARGGERAIAEAERLYRATGPIDANRVEQLQAALPWLIDRVMGEASLSAPEMAALALAQTGGDLYEAVLVLRAWRSTQPRLATAAPVLQEALFTHRRISAAFKDIPGGQILGPTLDYSHRVLETAVLTPAPPSLEWQRAQGLVSPEDIPDITREPVLFPAPRAHRLQALARADTGGTLALGYAAMRGYGNAHPTVNELRLAEAEVMVRHPSRSFFSAGRVKVSQAEVVSKGRADTLELGFAATLGWNEVKVIAAATLDLNAAKAPKGPVEEEFFLYHTEPVEASGFCIHFKLPHYVTFQSSLDAMRGAS
>2828296003
AYVATRGGEHAIHQAECLYRSMGTISHQRVDEVKKALPLLIDRVMGEASLYEPDLAALALSQTGGDLYEAVLLLRAWRTTQPRLAIAKPVLQDEIITHRRISAAFKDIPGGQILGPTLDYSHRILATEVLDAHPSLAAWQKSQGLVQDAREDPDITREPLLFPSPRAHTLQSLARADTGGLLALGYSAMRGYGNAHPTVNELRLGEADVVVTHPSGTEFSVGRVKISQAEVVDKKAKGLSLGFSATLGWNEVKVISAATLDLNAEGAAKGSPVEEEFFLYHTEPVEASGFCIHFKLPHYVTFQSSLDAIRDAQK
>2600875790
AYVATRGGERAIAQAERLYREGLGTIDQGRVAAVAAALPWLVDRVMGEASLYEPELAALALSQTGGDLYETVLLLRAWRTTQPRLTVAEPVTQEALFTHRRISAAFKDIPGGQILGPTLDYAHRLLAPELVEPAPSQPSLAAWQKAEGLVAPQNIPDLTREPLLFPAKRAHTLQSLARADTGGVLALGYSAMRGYGNAHPTVNELRLAEAELRVCHPRGTFSAGRVRVSQAEVAAKDTSSQIRLGFSATLGWNEVKVISAATLDLNAPGAAKGPTEEEFFLYHTEPVEASGFCIHFKLPHYVTFQSSLDAMRDARA
>2600878538
AYVATRGGERAIAQAERLYREGLGTIDQSRVAAVATALPWLVDRVMGEASLYEPELAALALSQTGGDLYETVLLLRAWRTTQPRLMVAEPVRQEALFTHRRISAAFKDIPGGQILGPTLDYAHRLLATGVLEGAPLPSLAAWQKAEGLVADPPPDLTREPLLFPAKRAHTLQSLARADTGGVLALGYSAMRGYGNAHPTVNELRLAEAEVRVRHPRGTFSAGRVRVSQAEVAAKDTSSQIRLGFSATLGWNEVKVISAATLDLNAPGAAKGPTEEEFFLYHTEPVEASGFCIHFKLPHYVTFQSSLDAMRDARA
>2832719009
AYVATRGGERAIAQAERLYREGLGTIDQSRVAAVAAALPWLVDRVMGEASLYEPELAALALSQTGGDLYETVLLLRAWRTTQPRLMVAEPVIQEALFTHRRISAAFKDIPGGQILGPTLDYAHRLLATGVLEGAPLPSLAAWQKAEGLVAPENIPDLTREPLLFPAKRAHTLQSLARADTGGVLALGYSAMRGYGNAHPTVNELRLAEAELRVRHPRGTFAAGRVRVSQAEVAAKDTSSQIRLGFSATLGWNEVKVISAATLDLNAPGAAKGPTEEEFFLYHTEPVEASGFCIHFKLPHYVTFQSSLDAMRDARA
>2834595295
AYVATRGGERAIAQSERLYRELGPIDRDRVAAVADALPWLVDRVMGEASLYEPELAALALAQTGGDLYEAVLLLRAWRTTQPRLAIARPVTQDRLFTHRRISAAFKDIPGGQILGPTLDYSHRILATEVLEGHPSLAAWQKAQGLVADEPEAPDLTREPLLFPAPRAHRLQGLARADSGGVLALGYSAMRGHGNAHPTVNELRLAEAELRVPHPRGTVFSAGRVKVSQAEVAAKEGGTRIRLGFAATLGWNEVKVIAAATLDLNAPGAAKGTPTEEEFFLYHTEPVEASGFCIHFKLPHYVTFQSALDAMRDANA
>2714039380
AYVATRGGESAIVQSERLYRAGLGAIDADRVAEVGSALPWLVDRVMGEASLYEPESAALALAQTGGDLYETVLLLRAWRTTQPRLAIAEPVLQENLFTHRRISAAFKDIPGGQILGPTLDYSHRILATSVLEPADEPAPRQLAWQKAQGLVADPPPDLTREALLFPAPRAHVLQSLARADTGGVLTLGYSAMRGYGNAHPTVNELRLAEAEVCVRHPRGTFSAGRVKVSQAEVAAKEAEGIRLGFAATLGWNEIKVISAATLDLNAPGAAKGPVEEEFVLYHTEPVEASGFCIHFKLPHYVTFQSSLDAIRKPRELE
>2516406739
AYVATRGGERAIEQSERLYRAIGAIDIERVTEIRNSLPYLIDRVMGEASLYDRDLAALALAQAGGDLYEAVLLLRAWRTTQPRLAIAEPVTQESLFTHRRISAAFKDIPGGQLLGPTLDYSHRLLATGVLEGQPSLAAWQKAQGLVADDPDDPDLTREPLLFPAKRAHTLQSLARADTGGVLALGYSAMRGYGNAHPTVNELRLAEADVRVRHPAGTIFSAGRVRVSQAEVTSKGKDGQLELGFCATLGWNEIKTIAGATLDLNSAAADQNSPVSEEFFLYHTEPVEASGFCIHFKLPHYVTFQSSLDALRDAKK
>2646743949
AYVATRGGERAIEQSERLYRAMGTIDMERVADVRESLPYLIDRVMGEASLYDRDLAALALAQAGGDLYEAVLLLRAWRTTQPRLAIAEPVTQESLFTHRRISAAFKDIPGGQVLGPTLDYSHRLLATGVLEGQPSLAAWQKAQGLVADDPDDPDLTREPLLFPAKRAHTLQSLARADTGGVLALGYSAMRGYGNAHPTVNELRLAEAEVRVRHPAGTVFSAGRVRVSQAEVTSKGKGGQLQLGFCATLGWNEIKTIAGATLDLNSAAADQNSPVNEEFFLYHTEPVEASGFCIHFKLPHYVTFQSSLDALRDAKK
>2718927035
AYVATRGGERAIEQSERLYRAMGTIDMERVRDSLPYLIDRVMGEASLYDRDLAALALAQAGGDLYEAVLLLRAWRTTQPRLAIAEPVTQESLFTHRRISAAFKDIPGGQVLGPTLDYSHRLLATGVLEGQEPCQPSLAAWQKAQGLVAPDDIPDLTREPLLFPAKRAHTLQSLARADTGGVLALGYSAMRGYGNAHPTVNELRLAEAEVRVRHPAGTVFSAGRVRVSQAEVTSKGKGGQLQLGFCATLGWNEIKTIAGATLDLNSAAADQNSPVNEEFFLYHTEPVEASGFCIHFKLPHYVTFQSSLDALRDAKK
>2836941005
AYVATRGGERAIEQSERLYRAMGTIDMERVRDSLPYLIDRVMGEASLYDRDLAALALAQAGGDLYEAVLLLRAWRTTQPRLAIAEPVTQESLFTHRRISAVFKDIPGGQVLGPTLDYSHRLLATGVLEPAAKPAPRQLAWQKAQGLVADEDIPDLTREPLLFPAKRAHTLQSLARADTGGVLALGYSAMRGYGNAHPTVNELRLAEAEVRVRHPAGTFSAGRVRVSQAEVTSKGKGGQLPLGFCATLGWNEIKTIAGATLDLNSAAADKNPVNEEFFLYHTEPVEASGFCIHFKLPHYVTFQSSLDALRDAKK
>2586779035
AYVATRGGERAIEQSERLYRAMGTIDMERVRDSLPYLIDRVMGEASLYDRDLAALALAQAGGDLYEAVLLLRAWRTTQPRLAIAEPVTQESLFTHRRISAVFKDIPGGQVLGPTLDYSHRLLATGVLEGQEPRQPSLAAWQKAQGLVADAEDIPDLTREPLLFPAKRAHTLQSLARADTGGVLALGYSAMRGYGNAHPTVNELRLAEAEVRVRHPAGTVFSAGRVRVSQAEVTSKGKGGQLQLGFCATLGWNEIKTIAGATLDLNSAAADQNSPVNEEFFLYHTEPVEASGFCIHFKLPHYVTFQSSLDALRDAKK
>2717840838
AYVATRGGERAIEQAERLYRALGEIDAGRVAEIRHSLPWLIDRVMGEASLYEPDLAALALAQAGGDLYEAVLLLRAWRTTQPRLAIAEPVTQDTLFTVRRISAAFKDIPGGQVLGPTLDYSHRLLATGVLEGQLSLAAWQKAAGLVADVPDDPDLTREPLLFPAKRAHTLQSLARADTGGVLALGYSAMRGYGNAHPTVNELRLAEAEVRVRHPRGTVFSAGRVKVSQAEVTTNGKSGKLELGFCATLGWNEVKVISGATLDLNAPGAPKNSPVNEEFFLYHTEPVEASGFCIHFKLPHYVTFQSSLDALRDANA
>2738939167
AYVATRGGERAIDQSERLYRALGEIDAQRIRQSLPWLIDRVMGEASLYEPDLAALALAQSGGDLYEAVLLLRAWRTTQPRLAIAEPVRQEDLFTVRRISAAFKDIPGGQILGPTLDYSHRLLATGVLEPAARPAPRQLAWQKSVGLVAPDDIPDLTREPLLFPAKRAHTLQSLARADTGGVLALGYSAMRGYGNAHPTVNELRLAEAELKVRHPRGTFSGGRVKVSQAEVTNKGKSGKLDLGFCATLGWNEVKVIAGATLDLNAPGAPKNSAVNEEFFLYHTEPVEASGFCIHFKLPHYVTFQSSLDALRDAKA
>2688632174
AYVATRGGERAIEQSERLYRALGQIDAGRLRKALPMLIDRVMGEASLYEPDLAALALAQSGGDLYEAVLLLRAWRTTQPRLGIAAPVMQDQLFTHRRISAAFKDIPGGQILGPSLDYAHRLLATDVLQPAPPLQPSLAAWQKAQGLVAPDDIPDLTREPLLFPAKRAHTLQSLARADTGGMLALGYSAMRGYGNAHPTVNELRLAEAELRVRHPRGTEFSAGRVKVSQAEVTSKGRSGLLELGFCATLGWNEVKVISGATLDLNAPGASKGSPVEEEFFLYHTEPVEASGFCIHFKLPHYVTFQSSLDALRGAKD
>2836875161
AYVATRGGERAIDQSERLYRALGRIDAARVAEIRHALPMLIDRVMGEASLYEPDLAALALAQSGGDLYEAVLLLRAWRTTQPRLTIADPVLQDQLFTHRRISAAFKDIPGGQILGPSLDYAHRILATDVLRPPPPQQPSLAAWQKAQGLVAPDDIPDLTREPLLFPAKRAHTLQSLARADTGGMLALGYSAMRGYGNAHPTVNELRLAEAEVRVRHPSGTVFSAGRVKVSQAEVTSKGKSGLLELGFCATLGWNEVKVISGATLDLNAPGAAKGSPVEEEFFLYHTEPVEASGFCIHFKLPHYVTFQSSLDALRGAKA
>2833736028
AYVATRGGERAIDQSERLYRALGQIDAARVAEIRLALPMLIDRVMGEASLYEPDLAALALAQAGGDLYEAVLLLRAWRTTQPRLTIAEPVLQDQLFTHRRISAAFKDIPGGQILGPSLDYAHRLLATGVLQPAATPAPHQLAWQKAQGLVAPDDIPDLTREPLLFPAQRAHTLQSLARADTGGMLALGYSAMRGYGNAHPTVNELRLAEAEVRVRHPRGTFSAGRVKVSQAEVTSKGKSGLLELGFCATLGWNEVKVISGATLDLNAPGAAKGPVEEEFFLYHTEPVEASGFCIHFKLPHYVTFQSSLDALRGAKT
>2833393020
AYVATRGGEKAIDQSERLYRADMGTIAGRIAEIRRALPWLIDRVMGEASLYEADLAALALAQSGGDLYEAVLLLRAWRTTQPRLTIAEPVTQDKLFTHRRISAAFKDIPGGQILGPTLDYSHRLLATGVLEPEQPSLAAWQKAQGLVADPDDIPDLTREPLLFPAKRAHTLQSLARADTGGVLALGYSAMRGYGNAHPTVNELRLAEAEVVVRHPRGTMFSAGRVKVSQAEVTSKGRSGQLDLGFCATFGWNEIKVIAGATLDLNAPDAPQNSPVNEEFFLYHTEPVEASGFCIHFKLPHYVTFQSALDALRDAKA
>2648554230
AYVATRGGERAIDQSERLYRAGMGTIGAERVAEIRQSLPWLIGRVMGEASLYEEDLAALALAQSGGDLYEAVLLLRAWRTTQPRLAIAETVTQDQLFTHRRISAAFKDIPGGQILGPSLDYSHRLLAGVLLVPEAPLPRQLAWQKAQGLVAPDDIPDLTREPLLFPAKRAHTLQSLARADTGGVLALGYSAMRGYGNAHPTVNELRLAEAEVTVRHPCGTLFSAGRVKVSQAEVTSKGKSGQLDLGFCATLGWNEIKVIAGATLDLNAPDAPQNSPVNEEFFLYHTEPVEASGFCIHFKLPHYVTFQSALDALRDAKS
>2833170204
AYVATRGGERAIDQSERLYRAGMGTIGAERVAEIRQSLPWLIGRVMGEASLYEEDLAALALAQSGGDLYEAVLLLRAWRTTQPRLAIAETVTQDQLFTHRRISAAFKDIPGGQILGPSLDYSHRLLATGVLEPAPLPRQLAWQKAQGLVAPDDIPDLTREPLLFPAKRAHTLQSLARADTGGVLALGYSAMRGYGNAHPTVNELRLAEAEVTVRHPCGPLFSAGRVKVSQAEVTSKGKSGQLDLGFCATLGWNEIKVIAGATLDLNAPDAPQNSPVNEEFFLYHTEPVEASGFCIHFKLPHYVTFQSALDALRDAKS
>2758479827
AYVATRGGERAIEQAERLYRAMGEITPARVAEIERALPSLIDRVMGEASLYAPDLAALALAQSGGDLYEALLLLRAWRSTQPRLQIAAPVTQGRMLTHRRISAAFKDIPGGQILGPTLDYSHRLLATEVVQGHPSLAEWQKAQGLVEAARDAPDLTKEPLLFPAKRAHTLQSLARADTGGVLALGYSAMRGYGNAHPTVNELRLSEAEVIVRHPNGTEFSAGRVKTSQAEVVTTRGQGKLRLGFCATLGWNEVKTIAGATLDLNAAGAPKGSPVNEEFFLYHTEPVESSGFCIHFKLPHYVTFQSSLDALRDAKA
>2790322199
AYVATRGGERAIEQAERLYRARTGRITPARVKEIGAALPALVDRVQGEASLYAPDLAALALAQSGGDLYEALLLLRAWRTTQPRLQVARPVAADEGFTHRRISAAFKDIPGGQILGPTLDYAHRLLATQVLEGEPRHPSLAAWQAAQGLVEPPDAIPDLTREPLLFPAKRAHTLQSLARADTGGTLALGYSAMRGYGTAHPTVNELRLSEVELRVRHPRGVTFSAGRVMTSQAEVVTTKGREKLRLGFAATLGWNEVKVISAATLDLNSPGAPKNPVNEEFFLYHTEPVESSGFCIHFKLPHYVTFQSSLDALRGARA
>2724216807
AYVATRGGERAIEQSERLYRAMGQIDAARVAEIEKALPALVDRVMGEASLYAPDLAALALAQSGGDLYEALLLLRAWRTTQPRLQIAEVVAPDAGFTHRRISAAFKDIPGGQILGPTLDYAHRLLATEVLEDAPTHPSLAEWQRAQGLVTTPDEIPDLTREPLLFPAKRAHTLQSLARADTGGTLALGYSAMRGYGNSHPTVNELRLSEVEVMVAHPDGRRFSAGRVKTSQAEVVTTKGKGELRLGFTATLGWNEVKCISAATLDLNAPGAEKNSPVEEEFFLYHTEPVESSGFCIHFKLPHYVTFQSSLDNLRAAKA
>2527025528
AYVATRGGERAIEQSERLYRAMGRINVARVAEIEAALPALVDRVMGEASLYAPDLAALALAQSGGDLYEALLLLRAWRTTQPRLQIAEVVAPDAGFTHRRISAAFKDIPGGQILGPTLDYAHRLLATEVLEDHPSLAEWQRAQGLVTAARDEPDLTREPLLFPAKRAHTLQSLARADTGGTLALGYSAMRGYGNSHPTVNELRLSEVEVMVAHPDGRRFSAGRVKTSQAEVVTTKGKGELRLGFTATLGWNEVKCISAATLDLNAPGAEKNSPVEEEFFLYHTEPVESSGFCIHFKLPHYVTFQSSLDNLRAAKS
>2586779026
MYVPVKGGEAAIAASLDALARRRRGDPSVPELTVAQIGEQMRGAVDRVMTEGALYDRDLAALALKQAQGDVAEATFLLRAHRATLRRMGHSAPIDFSTIRHDRHISATVKELPCGQILGATYDYTHRLLDFSLMEEAAPTAPRCRDRLPGESQEREEAPVDITRVPLRPPYGASETLGHLVRGEEGFLTGIAYTRLRTAGASHPYVEELSAGEVEVFVELEDIGLTVSVGDIEVTACRMVAPLDGRQSHLSPGFGVAFGANERKAVAMATVDQALKSGLDPDLVLTHGDGVEASGYVSHLKLPHYSDFQADLETIRRLACD
>2775233089
MYVPVKGGEAAIAASLDVLARRRRGDSIVPELTVAQISEQMRGAVDRVMTEGALYDRDLAALALKQAQGDVAEATFLLRAHRATLRRMGHSAPIDFSAIRHDRHISATVKELPGGQILGATYDYTHRLLDFSLMEESPCAPRCCDRLAGEGREPEEAPVDITRVPLRPPYGASETLGHLVRGEEGFLTGIAYTRLRTAGASHPYVEELSAGEVEVFVELEDIGLTVSVGDIEVTACRMVAPLDGRQSHLSAGFGVAFGANERKAVAMATVDQALKSGLDPDLVLGHGDGVEASGYVSHLKLPHYSDFQADLETIRRLGD
>2671061426
MYVPVKGGEAAIAASLDALARRRRGDPSVPELTVAQIGEQMRGAVDRVMTEGALYDRDLAALALKQAQGDVAEATFLLRAHRATLRRMGHSAPIDFSAIRHDRHISATVKELPGGQILGATYDYTHRLLDFSLMEEEAPRCCDRLAGEGREPEEAPVDITRVPLRPPYGASETLGHLVRGEEGFLTGIAYTRLRTAGASHPYVEELSAGEVEVFVELEDIGLTVSVGDIEVTACRMVAPLDGRQSHLSAGFGVAFGANERKAVAMATVDQALKSGLDPDLVLGHGDGVEASGYVSHLKLPHYSDFQADLETIRRLAGDD
>2838742402
MYVPVKGGEVAIARSLEALAHARRGDPDVPELTVAQIREQMRVSVDRVMTEGALYDRDLAALALKQAQGDLAEATFLLRAHRATLRRMGHCEPIEFADIRHDRHISATTKELVGGQILGATYDYTHRLLDFSLMEADQSSPHQDLLVSPGCEPSDHEPVDITRVPIRPPYGPSETLGHLVRGEEGFLTGLAYTRLRTAGASHPYVEELSAGQVEIMVELEDLGFTVSIGDIDITTCRMVAPLDGKQSHLSPGFGVAFGTNERKAVAMATVDQALKAGLDPELVLSHSDGVEAAGYVSHLKLPHYSDFQSDLELIRRARE
>2643810909
MYVPVKGGEVAITRSLEALARARRGDPDVPELTVAQIREQMRGAVDRVMTEGALYDRDLAALALKQAQGDLSEATFLLRAHRATLRRMGHCEPIEFTDICLDRHISATTKELAGGQILGATYDYTHRLLDFSLMGARPCASVEELLVERGFDQEDDHEPVDITRVPIRPPYGPSETLGHLVRGEEGFLTGIAYTRLRTAGASHPYVEELSAGQVEILVELEDLGLTVSIGNIDITICRMVAPLDGKQSHLSPGFGVAFGTNERKAVAMATVDQALKAGLDPELVLSHSDGVEAAGYVSHLKLPHYSDFQSDLELIRRARSTH
>2861366389
MYVPVKGGEVAIARSLEALARARRGDPDVPELTVAQIREQMRGAVDRVMTEGALYDRDLAALALKQAQGDLSEATFLLRAHRATLRRMSHCEPIEFTDIHLDRHISATTKELAGGQILGATYDYTHRLLDFSLMGARPCAVVDELQVESGFDQEPHEPVDITRVPIRPPYGPSETLGHLVRGEEGFLTGIAYTRLRTAGASHPYVEELSAGQVEIMVELEDLGLTIPIGDIDIVICRMVAPLDGEQSHLAPGFGVAFGTNERKAVAMATVDQALKAGLDPELVLSHSDGVEAAGYVSHLKLPHYSDFQSDLELIRRARE
>2810171600
MYVPVKGGAEAIAASRAAVDKARRGDLGLDEIAIEQIIEQMALAVDRVMTEGGLYDRRLAAIALKQSQGDMAEAVFLLRAHRAQLVDFGAAEMLDLNHLKRTRHISATQKELVGGQILGATYDYTHRLLDFSLANSESPAVAVDKYEDLIRPQEPVDITRKVTALEVGSSERLATLVRGEEGYLTGLAYESLRRASSTHPYVAELSAGAIEVMVAVEELGLTVSVGEIDLTACTTLMPFGQEAQLLEGFGIAFGANERKAVAMGVVDLAVKSDQNLSADVLMHVDGVASSGYVSHLKLPHYSDFDADIARLRRQKL
>2553971996
MYVPIKGGEQAVAASRLAVERARRGDESLADIEIAQIIAQMGLALDRVMSEGGLYDPRLAAIAFKQAQGDLAEAIFLLRAHRARLPDFGLAAPIDLTQLRYQRHISATQKELAGGQILGATYDYTHRLLDFRLETTQPRPELESVVGADQAFESPLNAPVDITRTPLSAKATPSERLAHLARGEEGYLTGLAYERLRKAGAAHPYVAELAMGSVEVVVELEDIGLSVSIGDLPLTICTSLQPNLGDTPHLQSGFGIAFGANERKAVAMAVVDQHIKAGQAHADVLMHCDGVAAAGYVSHLKLPHYSDFDADIARLRRIRASD
>2566773412
MYVPVKGGEQAIAASRIAVERSRRGDDTIPEIEINQIMAQMSLALDRIMSEGGLYDRRFAAIAFKQAQGDIAEAVFLVRAHRAQLANFGSSQNIDLKTMHYSRHISATQKELAGGQILGATYDYTHRLLNMDLEHSRPQCPSVITSEPLYADKAPIDITRTVLSLPDPCERLAHLARGEEGYLTGLAYESLRKASTSHPYVAQLMRGSVEIFVELEDLNLTVSIGEVELTACTTVAPFSSSPHLEAGFGIAFGANERKAVAMAIVDQHFKIEGATSDALMHTDGVAASGYVSHLKLPHYSDFDADLARLRRVQAKE
>2839123523
MYVPVKGGEQAIAASRIAVERSRRGDDTIPEIEINQIMAQMSLALDRIMSEGGLYDRRFAAIAFKQAQGDIAEAVFLVRAHRAQLANFGSSQNIDLKTMHYSRHISATQKELAGGQILGATYDYTHRLLNMDLPQCELPKSVITSEPLYADKAPIDITRTVLSLPDPCERLAHLARGEEGYLTGLAYESLRKASTSHPYVAQLMRGSVEIFVELEDLNLTVSIGEVELTACTTVAPFSSSPHLEAGFGIAFGANERKAVAMAIVDQHFKIEGATSDALMHTDGVAASGYVSHLKLPHYSDFDADLARLRRVQAKE
>2656143397
GYVAVSAGEDVIRRAEDLYEKTREGESDTVSVDQVADQFGRLTGQVMGESGLYAPRLAALAIKQAQGDAVEAAFLLRAYRSTLELWGYAEAPSTDALDVERRVSPAFKDVPGGQILGGTKDYTQRLLDFDLDGEDVGSLAGVVDLLREEELVADIGPQDTTREPLSHPAPRDAILQELSRGETGAVTALGYSALRGYGQVHPTLAEVRVGSLPLRVKHPYTGETATLPGTDVSECQGVVPAYRDEARFAFGYGVTFGRNERKAIGMTMLDASIQLDGDAPAEDAEFVLDVVDGLDSFGFIEHLKLPHYVTFQSILDRVRSIQE
>2633103404
GYVAVEAGEETIRKAEELFERRGESESIDVEAIDDQFGRLTGQAMSEAGLYAPRLAALAVKQAQGDTMEAAFLLRAYRSTLELWDYSVPVDTADMFARRRVSPAYKDVPGGQLLGATNDYTQRLLDFDLLDIEEPRVLDVLREEGLVAPEDEPHDTTRTPVTHPAPRSAVLQELARGETGSVTGLSYSVLRGYGQVHPTLSEVRTGALPVVIEHPYTGEEATVTTTQVTEAGGVVPYEKRDDPQFAFGYGLVFGRTERKAIGMAMLDAAIQLDGDAPAEDAEFVLDTIDGLDAFGFIEHLKLPHYVTFQSILDRIRSIRE
>2789076088
GYVAVKAGEEVIRRAEELFEKRRVEEGAADLDLDQIGGQLGRLTAQAMSEGGLYAPRLAALAVKQAQGDAAEAAFLLRAYRSTLERWGDSVPAEPDEMFATRRVSPAFKDVPGGQILGATKDYTQRLLDFDLADEPRVIDVLRAEGLVEEPDEPYDTTRRPVLFPAPRSAVLQELARGETGAITALGYSALRGYGRIHPTLAEVRIGELPVEIEHPYTGEAVEVTSVEVTEFEGVVPYETRDDPRFAFGYGLVFGRNERKAIGMTMLDASIQLDGDEPAEDAEFVLDVIDGIDSFGFVEHLKLPHYVTFGSILDRIRSIRE
>2512894061
GYVAVKAGEELIERAADLFEKQRLNGDTEPVSVDQLEEQLSRMVAQAMSEGGLYAPRLAALAVKQAQGDTVEAAFLLRAYRSTLERWDETISVDPSEMFAIRRVSPAYKDVPGGQILGPTKDYTQRLLDFTLASEEAPNVMTLLRSEGLVEPDEPTDTTRESLTHPAHRDAILQELARGETGAMTALGYSALRGYGQVHPTLAEVRIGRLPVMIEHPYTEETATITDIEVSESEAVVPYAKRDDPQFAFGYGLTFGRNERKAIAMTILDASMQLDSDTEPAEDPEFVLDIVDGMDSFGFIEHLKLPHYVTFQSILDRIRGIRR
>2512898916
GYVAVKAGEELIERAADLFKKQRDGDTEPITVDQIEEQLGRVVAQAMSEGGLYAPRLAALAVKQAQGDTVEAAFLLRAYRSTLERWDETVPVDPNEMFATRRVSPAYKDVPGGQILGPTKDYTQRLLDFTLTNPMDPSLANVMSVLRSEGLVEPETNPTDTTRESLTHPADRDAILQELARGETGAMTALGYSALRGYGQVHPTLAEVRIGRLPVMIEHPYTEETATVTDIEVSESEAIVPYAKRDDPQFAVGYGLTFGRNERKTIAMTILDASIQLDSDAEPAEDPEFVLDVIDGMDSFGFIEHLKLPHYVTFQSILDRIRGIRQ
>651268598
GYVAVKAGEELIERAADLFEKQRNGDTEPVSVDQLEEQLGRTVAQVMSEGGLYAPRLAALAVKQAQGDTVEAAFLLRAYRSTLERWDETVPVDPNEMFATRRVSPAYKDVPGGQILGPTKDYTQRLLDFALTNPMDPSLANVMSVLRSEGLVEPDTDPTDTTRESLTHPADRDAILQELARGETGAMTALGYSALRGYGQVHPTLAEVRIGRLPVMIEHPYTEETATITDIEVSESEAIVPYAKRDDPQFAFGYGLTFGRNERKTIAMTILDASIQLDSDAEPAEDPEFVLDIIDGMDSFGFIEHLKLPHYVTFQSILDRIRGIRQ
>2656727213
GYVAVKAGEEIIDRAEQLFEKQRLDTTGEVLDLEQIEGQLGRLSAQVMSDSGLYAPRLAALAVKQAQGDTVEASFLLRAYRSTLERWGETDPVDPDEMFAIRRVSPAYKDVPGGQILGPTKDYTQRLLDFELAETLTNVMDILREEGLVHESAPTDTTRESVTHPTSRDAILQELARGETGAVTALGYSALRGYGQVHPTLAEVKVGRLPVTIDHPYTGDSVTVTEIEVSESEAVVPYAKRDDPQFAFGYGLTFGRNERKAISMTILDASMQLDGEDEPAEDPEFVLDTIDGMDSFGFIEHLKLPHYVTFQSILDRIRGIRD
>2870880013
GYVAVTAGEEIIERAEDLFEKQRSGEDEDIGIDQLDSQLGRVIGQAMSEAGLYAPRLAALAVKQAQGDTVEAAFLLRAYRSTLERFDDPVTADPGEMITTRRVSPAFKDVPGDQLLGPTKDYTQRLLDFDLLSGDPERLTNVMDLLRAENLVPDPDPTDTTRESVTHPPDRDAVLQELARGETGAVTALGYSALRGYGQVHPTLAEVRVGDLPVRITHPYTDEPATVCHATVTESEAVVPVFRDDPQFAFGYGLTFGRNERKAVGMTILDASIQLDGSDEPAEDAEFVLDTIDGMESFGFIEHLKLPHYVTFQSILDRIRAIRE
>2652996454
GYVAVTAGEEIIERAEELFEKQRVEGEADDVTVDQLEGQLGRLTAQAMSEGGLYAPQLAGLAVKQAQGDTVEASFLLRAYRSTLERYDETVPVEPSEMVASRRVSPAFKDVPGGQILGPTKDYTQRLLDFGLLDGEPDPTLVELLREEGLVDEPDEPTDTTREPVTHPPARDAVLQELARGETGAVTALGYSSLRGYGQVHPTLAEVRVGHLPVKIEHPLTGDEVTVCHTEVSESEAVVPYAKRDDPQFAFGYGLTFGRNERKAIGMTILDAAIQLDGVEEPAENPEFVLDVVDGMDSFGFIEHLKLPHYVTFQSTLDRIRAIRE
>2695051372
GYVAVTAGEEIIERAEQLFEKQRDGQETDISVDQLDGQLGRLTAQAMSEGGLYAPRLAALAVKQAQGDTVEAAFLLRAYRSTLERFDETVPVEPSEMLASRRVSPAFKDVPGGQILGPTKDYTQRLLDFDLIEGDPEKLTNVMELLREEGLIDEPEEPTDTTREPVTHPPDRDAVLQELARGETGAVTALGYSALRGYGQVHPTLAEVRVGRLPVTIEHPYTGDEVTVTHTEVSESEAIVPVYRDDPQFAFGYGLTFGRNERKAIGMTILDASIQLDGVTEPAENPEFVLDVVDGMDSFGFIEHLKLPHYVTFQSTLDRIRSIRE
>2508581672
GYVAVTAGEEIIERAADLFESQRIGDSEDVDVDQIRDQFGRLTSQAMGEGGLYAPRLAALAVKQAQGDAVEAAFLLRAYRSTLERFDESATVEPGEMIASRRVSPAFKHVPGGQILGATKDYTQRLLDFDLVDGDPTTNVTELLREEGLLEPEEPNDTTRESVTHPPERDEVLQELARGETGAVTALGYSALRGYGQVHPTLAEVRVGDLPVRIEHPYTGDDVTVAHTRVTESEAVVPYEKREDPQFAFGYGLTFGRNERKAIGMTILDASIQLDGEAEPAEDAEFVLDTVDGMDAFGFIEHLKLPHYVTFQSILDRIRAIRE
>2776404732
GYVAVTAGEELIERAADLFESQRIGDSEDVDVDQIRDQFGRLTAQAMGEGGLYAPRLAALAVKQAQGDAVEAAFLLRAYRSTLERFDESVTVEPSEMIASRRVSPAFKDVPGGQILGATKDYTQRLLDFDLVDGDPTTNVTELLREEGLLEPEEPNDTTRESVTHPPERDEVLQELARGETGAVTALGYSALRGYGQVHPTLAEVRVGDLPVRIEHPYTGDDVTVAHTRVTESEAVVPYEKREDPQFAFGYGLTFGRNERKAIGMTILDASIQLDGEAEPAEDAEFVLDTVDGMDAFGFIEHLKLPHYVTFQSILDRIRAIRE
>2556194644
GYVAVTAGEELIERAEQLFEKQRIDDDADDIGVDQIEGQLGRLTAQAMSEGGLYAPRLAALAVKQAQGDTVEAAFLLRAYRSTLERFDETTTVDPGEMIATRRVSPAFKDIPGGQILGATKDYTQRLLDFDLADGSPRLTNVTELLREEGLLEPDEPNDTTRESITHPPERDEVLQELARGETGAVTALGYSALRGYGQVHPTLAEVRVGRLPVRIEHPYTGAEVTVTHTEVTESEAVVPYEKREDPQFAFGYGLTFGRNERKAIGMTILDASIQLDGDDEPAENAEFVLDTVDGTDSFGFIEHLKLPHYVTFQSILDRIRAIRE
>2667594580
GYVAVTAGEELIERAEQLFEKQRIDDDSDDIGIDQIEGQLGRLTAKAMSEGGLYAPRLAALAVKQAQGDTVEAAFLLRAYRSTLERFDETITVDPGEMIASRRVSPAFKDVPGGQILGATKDYTQRLLDFDLADDDPRLTNVTELLREEGLLEPDEPNDTTRESVTHPPERDEVLQELARGETGAVTALGYSALRGYGQVHPTLAEVRVGRLPVRIEHPYTGEEVTVTHTEVTESEAVVPYEKREDPQFAFGYGLTFGRNERKAIGMTILDASIQLDSDEEPAENAEFVLDTVDGMDSFGFIEHLKLPHYVTFQSILDRIRAIRE
>2667958619
GYVAVTAGEEIIERAEDLFEKQRLDADEPSLSVDQVDGQLSRLTSQAMSEGGLYAPRLAALAVIQAQGDTVEASFLLQAYRSTLERWDETDPVDPSELFATRRVSPAYKDVPGGQILGPTKDYTQRLLDFDIDGADEPTADVMDVLRSEGLVHEPDEPTDTTREPVTHPADRDEVLQELARGETGAVTALGYSAMRGYGQVHPTLAEVRVGKLPVRITHPYTGDDVRVTDVEVSESEAVVPYAKRDDPQFAFGYGLTFGRNERKTIAMTILDASIQLDSEAEPAENAEFVLDAVDGLDSFGFIEHLKLPHYVTFQSILDRIRAVRE
>2795582065
GYVAVKAGEEVIKRAEELFEKQRDGSDDILTLEQIDGQLGRLTAQVMSESGLYAPRLAALAVKQAQGDTVEASFLLRAYRSTLERFDETVTADPAEIFATRRVSPAYKDVPGGQILGPTKDYTQRLLDFDLVDEDVEELTNVMEVLRQEGLVHEVEPTDTTRNPVTHPASRDEILQELARGETGAITALGYSALRGYGQVHPTLAEARVGKLPVKIEHPYTGDEVTVTEMAVSESEAVVPVYRDDPQFAFGYGLTIGRNERKAIAMTILDASIQLDSEDEPAENPEFVLDAIDGMDSFGFIEHLKLPHYVTFQSILDRIRAIRE
>2795520034
GYVAVKAGEEIIERAEVLFEKQRDGTDDILTLDQIDGQLGRLTAQVMGESGLYAPRLAALAVKQAQGDTVEASFLLRAYRSTLQRFDDTTVTEPSEMVATRRVSPAYKDVPGGQILGPTKDYTQRLLDFDLVDESTPNVMELLREEGLVEPDSAPTDTTRNPLTHPASREEILQELARGETGAVTALGYSALRGYGEVHPTLAELRVGRLPVKIEHPYTGDAVTVTEMAVSECQSVVPYAKRDDPQFAFGYGLTTGRNERKAIAMTILDASIQLDSEDEPAENPEFVLDAVDGMDSFGFIEHLKLPHYVTFQSILDRIRGIRK
>2795457662
GYVAVKAGEEIIERAEELFEKQRDGDEETLTVDQVEGQFERLTAQAMSEGGLHAPRLAALAVKQAQGDTVEASFLLRAYRSTLERWDESVTVEPDEMFATRRVSPAYKDVPGGQILGPTKDYTQRLLDFDLDAEDPQLTNVMEILRDEGLVHEPDREPTDTTRDPVTHPAGRDEVLQELARGETGAVTALGYSALRGYGQVHPTLAEVRVGKLPVKIEHPYTGEEVTVTDVEVSESEAVVPYAKRDDPQFAFGYGLTFGRNERKAVAMTILDASIQLDSEDEPAENPEFVLDVVDGMDSFGFIEHLKLPHYVTFQSILDRIRGIR
>2853967025
GYVAVTAGEEIIERAEDLFEKQRAGDEDTITVDQLEGQLERLTAQAMSEGGLYAPRLAALAVKQAQGDTVEAAFLLRSYRSTLERWDESVPVEPAEMFATRRVSPAFKDVPGGQILGPTKDYTQRLLDFDLEGEDDPTLTNVMDVLREEGLVHDPEDAPTDTTREPVTPPVDRDAVLQELARGETGAVTALGYSALRGYGQVHPTLAEVRVGKLPLTIEHPYTGDEVTVANVDVSESEAVVPYAKRDDPQFAFGYGLTFGRNERKVIAMTILDASIQLNSEDEPAENAEFVLDVVDGMDSFGFIEHLKLPHYVTFQSILDRIRAIRE
>2816382935
GYVAVTAGEEIIERAEDLFEKQRAGDEETITVDQLEGQLERLTAQAMSEGGLYAPRLAALAVKQAQGDTVEAAFLLRAYRSTLERWDESVPVEPAEMFATRRVSPAFKDVPGGQILGPTKDYTQRLLDFDLEGEDDPTLTNVMDVLREEGLVHDPEDAPTDTTREPVTPPVDRDAVLQELARGETGAVTALGYSALRGYGQVHPTLAEVRVGKLPLTIEHPYTGDEVTVADVDVSESEAVVPYAKRDDPQFAFGYGLTFGRNERKVIAMTILDASIQLDSEDEPAENAEFVLDVVDGMDSFGFIEHLKLPHYVTFQSILDRIRAIRE
>2620307668
GYVAVKAGEEVIRRAEDLFEKRRDGEDEPVSVEQVESQFSRLVGQVMSEGGLYAPKLAARAVKQAQGDAAEAAFLLRAYRSTLERYDDSLPSSPDAMFATRRVSPAYKDVPGGQILGATKDYTQRLLDFEFDEEPRNVEVLRDEGLVSDPDDTDTDTTREPVMFPAPRDAILQELARGETGAVTALAYSALRGYGQVHPTLGEVRVGSLPVEIEHPYTGESAEVTSVEVTESESVVPYAKRDDPQFSFGYGLVFGRNERKAIGMTILDASIQLDGDEPAEDAEFVLDTVDGIDSFGFIEHLKLPHYVTFQSILDRIRAIRE
>2512904542
GYVAVEAGEEVIKRAEELFEKQRDGDTEPISVEQVDEQLSRLTAQAMSEGGVYAPRLAALAVKQAQGDTAEAAFLLRAYRSTLERWDETPPADPATMEATRRVSPAYKDVPGGQILGATKDYTQRLLDFGLTDDTPPNVLEVLRHEGLVEPDGSSPFDTTREPITFPAPRPAILQELARGETGAVTALGYSELRGYGQVHPTLGEVRTGNLPVTIEHPYTGDEVQVTSTEVTETECVVPYEKADDAQFAFGYGLVYGRTERKAIGMSILDAAIQLDGDEPAQSAEFVIDIVDGIDSFGFIEHLKLPHYVTFQSILDRIRAIRD
>2540570489
GYVAVEAGEDVIRRAEELFEKQRAGESEQVSVEQVDEQFSRLTAQAMSEGGLYAPRLAAIAVKQAQGDTAEAAFLLRAYRSTLERWGSTTPTETADSFSTRRVSPAYKDVPGGQVLGATKDYTQRLLDFELTDPPNVMNVLREQGLVHDPAITEPFDATRDPVTYPAPRSAVLQELARGETGAVTALGYSELRGYGQVHPTLGEVRTGELPVTIEHPYTGDEVEVTSAAVTETECVVPYEKADDPQFSFGYGLVFGRNERKAIGMSILDAAIQLDGEGPAQDAEFVLDVVDGIDSFGFIEHLKLPHYVTFQSILDRIRSIRE
>2511574452
GYVTVTGGREAIEQAARLVQYYRKDANEPLDSQQLVGQFRLLIDRVMSEGGLYAPEFAAIALKQAEGDPYEAAFLLRSYRSTLQRNHTTLTLDTDRMRIIRRISASFRDIPGGQILGPTRDYTHRLLDVQLREEGSFERILERLRQEGWVAEEEPFDITRDNIHFPSVRSARLQALTRGETGVLVSLAYSNLRGFGTAHATIGETRVGYVPAYLPHPEDGVYIGELLLTEVETVNSFHQDPIVLETGFGLCFGHNEQKAIAMAILEYSLEKGGTAPSEDEEFVLKHIDGLDSGGIIYHLNMPHYVGFQTKLEQVERVRTD
>2820372471
AYVAVKGGEAAIGKSIELLKLRSEGDTGLATEVITSRMKLLIDRVMCEAGLYAPEYAAIAIKQSEGSLEEAVFLMRAYRSTLARMHTSLTLDCRNMRLIRRISSAFKDIPMGQILGPTYDYTHRLIDFDLRQEKAARVSDLLREEGFIAPDDTEPDDITQDKFMFPASRSARLQTLFRADTGFVSGVAYSGMRGYGSAHPTIGELRSGYMEIEIDYPLDQEIVLGEILFTEVEAYIASGGEHDGLGVAIGYGLVFGRADTKAIAMSILDSALNHPDPSSPPNDEEFVLLHGEPLEMSGFISHLKLPHYVTYQSRLDSLRKIRR
>2820284366
AYVAVKGGEAAIEKSIELLKLRSEGKNSLETEVITSRMKQLVDRVMCEAGFYAPLYAAISLKQNEGSLEEAVFLMRAYRSTLTRSHTSLELDCREMRLTRRISSAFKDIPLGQILGPTYDYTHRLINFDLLSEKAARVSDLLREENLIEKDNTEPEDITQEKFMFPASRSVKLQTLFRADTGFISGVAYSGMRGYGSAHPTIGELRCGYMEIEIAYPLDDEMVLGEILFTEVEAYISTSGAHDGLGIAIGYGLVFGRAETRAIAMSILDCALNNPDPSNPPNDEEFVLLHGEPLEMSGFISHLKLPHYVTYQSRLDNIRKIRR
>2820346121
AYVAVKGGADAIESSIELLKIWRSDGDLCLEVEMITTRMKQLVDRVMCEAGFYSPQYAALALKQSEGSCEEAVFLMRAYRSTLPRMHTSEPIDCSQMRLIRRISAAFKDIPFGQVLGPTYDYTHRLIDFRLSSEEKAERVSEILRQEGIIEPDDTEPVDITQEMLMLPAARSARLQTLFRADTGFVSGVAYAGLRGYGNAHPTVGELRSGYIEVEIAYPLDSEISLGEILFTEVESYGTGKEELGIEIGYGLVFGRMDTKAIAMSILDCALNYPHPHSPPNDEEFVLLHGEALEMSGFISHLKLPHYVTYQSALDNIRKTRRGE
>2820336458
AYVAVKGGEQAIENSIGLLKLRSEGEFPLEIEVIAKRMKQLVERVMCESGFYAPDYAALALKQCECSPEEAVFLMRAYRSTLSREHNSLTIDCKNMRLTRRISSAFKDIPLGQILGATYDYTHRLLDFRLKNENAARVSDLLKKEGLMGPDDGEPDDITVNKLMFPASRSARLQTLFRTDTGFVSGVSYAGLRGYGMAHPTIGELRCGNVDIQIEYPLGGEMVIGEILFTEVESFKSSDREFDELNIDVGYGLAFGRAETKAIAMSILDCALNHPHANSPPNDEEFVLLHGEALEMSGFISHLKLPHYVTYQSKLDNIRKTRL
>2820684387
AYVAVKGGQDAIESSVELLKLRSDGSAVLEIDAIINRAKQLIDRIMCEAGFYAPEYAAIAFKQSEGSLEEAVFLMRAYRSTLSQTHTSLTIDCKNMRLSRRISSAFKDIPLGQILGASYDYTHRLLNFRLRDERAERVSDLLKKENLMEPDDTEPMDITKNKLMFPASRSARLQTLFRADTGFVSGVSYAGLRGYGMAHPTIGELRSGHVEVEIKYILDNEMVLGEIFFTEVESFKSSEQELDELEIDVGYGLAFGRAETKAIAMSILDCALNYPTPNSPPNDEEFVLLHGEALEMSGFISHLKLPHYVTYQSKLDNIRKTRK
>2633205732
GYVAVSGGEQAIAASLELLECERAGGRAVDPALIIETMPHAVEQVQSEGSVWAPEVAAIALKQASGSIEEAVFLVRAYRSTLERLYTSRVIDTGEMHVSRRVSAAFKDIEGGQILGATRDYSHRLINFDLSERADRVPKVCDYLRQIGMIRPLEPVDITKTPLSTPAPRSVILQALSRGLTQAVIAIGYAAIRGFGISHPTVGELRRGSVPVTIDAPPAQAAYYLGALPVCEVESLIADDTETGSALDVGYGLVTGSDESKAIAMSVLDHSLRVDDVRYPTQDQEFVLYHIDGVEATGFISHLKLPHYVTFQSKLDAALRSMN
>2514565076
GYVAVSGGEQAIAASLDLLELQRVSTHRALDADDVARSLPCLVEQVMSEGSLWAPDIAALAVKQARGSVEEAVFLVRAYRSTLERLYTSRTIDTGCMRVNRRISAAFKDIEGGQVLGATRDYSHRLIDFGIADERPAVPKVLDYLRHIGMTPTTEPVDITKTPLAFPAPRSVVLQALTRGLTQAVVAIGYAAIRGFGLSHPTVGELRRGDVPVTIASADSDDAYYLGSIPVVEVESLEVVDGRHVSSLDVGYGLVMGGDESKAIAMSVLDHSLRADRYPTQDQEFVLTHIDGVEATGFISHLKLPHYVTFQSKLDSLRSRRAH
>2848500337
GYVAVSGGEQAIAASLDLLELQRVSTYRALDADDVARSLPCLVEQVMSEGSLWAPDIAALAVKQARGSVEEAVFLVRAYRSTLERLYTSRTIDTGCMRVNRRISAAFKDIEGGQVLGATRDYSHRLIDFGIADEAVPKVLDYLRHIGMTPDTEPVDITKTPLAFPAPRSVVLQALTRGLTQAVVAIGYAAIRGFGLSHPTVGELRRGDVPVTIAASEDDAYYLGSIPVVEVESLEVVDGRHVSSLDVGYGLVMGGDESKAIAMSVLDHSLRADRYPTQDQEFVLTHIDGVEATGFISHLKLPHYVTFQSKLDSLRSRRAH
>2840800675
GYVAVSGGEQAIAASLDLLEARREGALSCALIRDALPELVEQVQSEGSLWAPDEAAVAVKQARGSVEEAVFLMRAWRSTLERLYVSRVIDTSEMRVDRRISAAFKDIAGGQVLGATRDYSHRLIDFDLVDEDDRMPRVLDHLRSLDMVRSDDAEPVDVTKTPLSFPAPRSAVLQALSRGLTQAVVAIGYAAIRGFGLSHPTVGELRRGDLAVTIDAPGGAYYLGSIPATEVESLEVERGQHRSALDVGYGLVMGADESKAIAMSVLDHSLRADRFPTQDQEFVLYHIDGVEATGFISHLKLPHYVTFQSKLDSIRSMEDAD
>2792677385
MVRAVEPDDTEPVDITKTPLAFPAARSTILQALSRGLTQAVVAIGYAAIRGFGLSHPTVGELRRGLVAVEIDPPGAAYYLGSIAITEVESLVEEEGEHRTALDVGYGCVMGGNESKAIAMSVLDHSLRQDDVSYPTQDQEFVLYHIDSVEATGFISHLKLPHYVTFQSKLDALRSWHRKG
>2791359234
GYVAVSGGEQAIAASLDLTELKRVGAGRSIEVETILAALPELVEQVESEGSLWAPEVAATAVKQAQGSVEEAVFLMRAYRSTLERLYTSRVIDTDTMRVDRRISAAFKDIAGGQILGATRDYSHRLIEFELADETPAVPRVLTYLREIDMVDDTEPVDITKTPLAFPAPRSVILQALSRGLTQAVIAIGYAAIRGFGLSHPTVGELRHGTVAVTIDPTEDDAYYLGAIPVTEVESLDEVDGNHRSALDVGYGLVVGDDESKAIAMSVLDHSLRADRYPTQDQEFVLYHIDGVEATGFISHLKLPHYVTFQSKLDALRSIDA
>2791331079
GYVAVTGGEQAIATSLDLIERRGELALDVDTILSCLPELVQQVESEGSLWAPEVAATAVKQACGSVEEAVFLMRAYRSTLERLYTSRVIDTDEMRVDRRISAAFKDIEGGQILGATRDYSHRLIEFELADETPRVPRVLTYLRSIDMVRDDDTEPVDITKTPLSFPAPRSVILQALSRGLTQAVIAIGYAAIRGFGLSHPTVGELRRGSVAVEIDAPGVDYYLGSIPVTEVESLEVEQGEHRSALDVGYGLVVGTDESKAIAMSVLDHSLRADRFPTQDQEFVLYHIDGVEATGFISHLKLPHYVTFQSKLDSLRSVEK
>2820916832
AYVAVSGGEEAIAASLELLRRLIHSQKNLSVATIVAALPELVDQVMGESSLYDPSLAALALKQGGGSVEEAVFLLRAFRSTLERPYVSRVIETESMAVSRRISAAFKDIPDGQILGVTRDYSHRLIDFSLADEPPKVADYLHEIGLLEPDDTEPCDITMEPLVFPAARSARLQALARGMTQAVMALGYAGIRGFGPAHPTVGELRYGHLPVLIDHPIADAYYVGSIAVTEVESLFSVQANSLAFGIGYGLVYGRAESKAIAMSVLDFCLSLNDPRYPTQDEEFVLYHIDGIEATGFISHLKLPHYVTFQSKLSSARITKE
>2866339778
GYVAVRGGGRAIEESLRLFELERSSGASVALDRVQACFPDAIDQVMGESSLYAPRLAALAFKQARGSVEEAVFLLRAFRSTLERTSETCVVDMEDMQVKRRISAAFKDVPGGQVLGATRDYSHRLIDFSLADAAGHLPKVLDYLRDQGLIPSNPPADVTMASLEFPCVRSARLQTLARGMTQAVEAFGYAAIRGYGPAHPTVGELRSGTVELCVAADADPLAFYLGDMRVCEVESVFEVEADASLSFDIGYGLVMGDTETKAVAMSVLDHCLELGDPRYPTQDEEFVLYHVDGVEAQGFISHLKLPHYVTFQSKLDTVRTARE
>2866336233
GYVAVRGGGLAIEESLKLLEYQRAHSGVTLEPDAIRRAFPDAIDQVMGESSLYAPDLAALALKQARGSIEEAVFLLRAFRSTLERPYVSRAVDTSEMRVDRRISAAFKDIPGGQVLGATRDYSHRLIDFDLAHETPEAPKVLDYLRSEGILPDAEPVDVTMGALEFPCARSARLQTLSRGMTQAVEAFGYAAIRGYGPSHPTVGELRHGMAEVCVDVPGEAYYLGSIPLTEVESVFEGVTTLSFEIGYGLVMGGAETKAIAMSVLDHCLDLGDARYPTQDEEFVLYHVDGVEAQGFISHLKLPHYVTFQSKLDTVRTARS
>2820813169
AYVAVRGGQEAIEASLALLAWERVRPGCSVEIKDIMAAFPDLIDQVMGESSLYAPELAALALKQAQGSCEEAVFLLRAFRSTLERPYVSCAVEPDAMRCSRRISAAFKDIPGGQILGATRDYSHRLIDFNLRKEPKPKVADYLRAQGLLDDATPADATMEPLVFPTPRSMRLQVLARGMTQGVVALGYAAIRGFGLGHPTVAELRYGEVEIAVEHPLGGDYYLGAIPVTEVEGIFEGGKEFTFDLGYGMVMGRGETKAIAMSVLDFCLRSKDKRFPTQDEEFVLYHVDGIEATGFISHLKLPHYVTFQSKLSSVRKAKD
>2820811659
AYVAVRGGQEAIEASLSLLAWERKSGACVEIKDIADTFPDLIDQVMGESSLYAPELAALALKQAQGSCEEAVFLLRAFRSTLERPYISRAVEADAMQCARRISAAFKDIPGGQILGATRDYSHRLIDFNLRRRKGRLPKVADYLRSQGLLAQSTPSDATMEPLVFPTPRSMRLQILARGMTQGVIALGYAGIRGFGLGHPTVAELRYGNIEIAIDHPADKGAYYVGAIPVTEVEGVFEIEKADGFTFDLGYGMVMGHGETKAIAMSVLDFCLRSEDKRFPTQDEEFVLYHVDGIEATGFISHLKLPHYVTFQSKLSSVRKAKD
>2831950505
GYVAVRGGREAIEESLNLLERVRRSIDVESIQSAFPDLVDQVMGESSLYAPELAALALKQAQGSPEEAVFLLRAFRSTLERPYVSRTIEPKTMEVDRRISAAFKDVPGGQVLGATRDYTHRLLDFNLREEARRLPKVADYLREEGLLEPEEPVDVTMEPLVFPAPRSARLQTLARGMTQAVGALGYAAIRGFGPAHPTVAELRHGIIEIAIDHPLGSAYCVGSIPVTEVESLFEGEKELAFELGYGMVIGRGETKAIAMSVLDNCLEQGDKRFPTQDEEFVLYHVDGIEATGFISHLKLPHYVTFQSKLSAVRKTRG
>2831415459
GYVAVRGGQEAIEESLKLLEWERRSERSVDIESIQAAFPDLIDQIMGESSLYAPELAALALKQAQGSPEEAVFLLRAFRSTLERPYVSRTVEPETMAVDRRISAAFKDVPGGQVLGATRDYTHRLIDFNLREEDKAALPKVAEYLREEGLLVEHEEPIDVTMEPLVFPAPRSARLQTLARGMTQAVSALGYAAIRGFGPAHPTVAELRHGTVEVAIDHPLGSAYCVGTMPVTEVESLTEEAGEKGLGFELGYGMVMGRGETKAIAMSVLDNCLERGDKRFPTQDEEFVLYHVDGIEATGFISHLKLPHYVTFQSKLSSVRKTRD
>2574214468
GYVAVRGGGAAIEESLRLLEYDRVSASAPLDVDQIAGTFPELIDQVMGEASLYAPRLAALALKQARGLPDEAVFLLRAFRSTLERPYVSRPVDTGAMWADRRISAAFKDVPGGQVLGATRDYSHRLLAFDLECEDQPLPRVLDYLREQGLVREDGDPVDATMAPLTFPAPRSVRLQTLARGMTQAVEALGYAAIRGFGPAHPTVGELRHGLVPIAVDDGAGDDYYVGSLPITEVESVFTDDELSLAIGYGCVMGGAETKAIAMSVLDRCLDAPEVRYPTEDEEFVLYHVDGVEASGFISHLKLPHYVTFQSKLSSVRSTREE
>2866202953
GYVAVRGGGKAIEESLKLLELERVSSSAAWGTDQIEGTFPDLIDQVMGEASLYAPRLAALALKQAQGSPDEAVFLLRAFRSTLERPYVSRPIDTGSMRANRRVSAAFKDVPGGQVLGATRDYGHRLLAFDLETEDEPALPRVLDYLRGEGLVEPTPPVDATMVPLTFPAPRSVRLQTLARGMTQAVEALGYAAIRGFGPAHPTVGELRSGMVAVSVDHPLEDAYYLGSVPLTEVESVFMSHELSLAVGYGCVFGRAETKAIAMSVLDRCLELGDARYPTEDEEFVLYHVDGVEATGFISHLKLPHYVTFQSKLSSVRGTRE
>2866347111
GYVAVRGGGKAIEESLKLLELERVGSSAAWGTDQIEGMFPELVDQVMGEASLYAPRLAALALKQAQGSPDEAVFLLRAFRSTLERPYISRPIDTSRMRANRRVSAAFKDVPGGQILGATRDYSHRLLAFDLEVEAALPRVLDYLRGEGLVEPDTPIDATMVPLTFPAPRSVRLQTLARGMTQAVEALGYAAIRGFGPAHPTVGELRRGAVAVSVDHPEAGGAYYLGSVPVTEVESVFMHEDEAGLSLAVGYGCVIGRAETKAIAMSVLDRCLELGDARYPTEDEEFVLYHVDGVEATGFISHLKLPHYVTFQSKLSSVRGTRK
>2866203784
GYVAVRGGGKAIEESLKLLEYERVSTSSAWGTDEIEGTFPDLVDQVMGEASLYAPRLAALALKQAQGSPDEAVFLLRAFRSTLERPYVSRSVDTGAMRVSRRVSAAFKDVPGGQLLGATRDYSHRLLAFDLETEGPDLPRVLDYLRAEGLVDDDAEPVDATMVPLTFPSSRSVRLQTLARGMTQAVEALGYAAIRGFGPAHPTVGELRQGRVAVAVDHPLDNAYYLGSIPVTEVESVFMGPASGGLSLAIGYGLVLGRAETKAIAMSVLDRCLELGDKRYPTEDEEFVLYHVDGVEATGFISHLKLPHYVTFQSKLSSVRGTRA
>2758478059
GYVAVRGGGKAIEESLKLLEYERVSTSSPWSTDEIEGTFPELVDQVMGEASLYAPRLAALALKQAQGSPDEAVFLLRAFRSALERPYVSRPVDTGEMRVARRVSAAFKDVPGGQLLGATRDYSHRLLAFDLPEELPRVLDYLRAQGLVSPDAEPVDATMVPLTFPAPRSVRLQTLARGMTQAVEALGYAAIRGFGPAHPTVGELRQGRVAVAVDHPLDNAYYLGSVPVTEVESVFMSEGAEDGLSLAIGYGCVLGRAETKSIAMSVLDRCLELGDKRYPTEDEEFVLYHVDGVEATGFISHLKLPHYVTFQSKLSSVRGTH
>2776092623
GYVAVRGGGKAIEESLKLLEYERVSASSAWGTDEIEGTFPELVDQVMGEASLYAPRLAALALKQAQGSPDEAVFLLRAFRSTLERPYVSRPVDTGAMRVARRVSAAFKDVPGGQVLGATRDYSHRLLAFDLETEGTLPRVLDYLRTEGLVARDEAPVDATMVPLAFPAPRSVRLQTLARGMTQAVEALGYAAIRGFGPAHPTVGELRQGRVAVAVDDPLDDAYYLGSLPVTEVESVFEGEGEDGLALDIGYGCVIGRAETKAIAMSVLDHCLEHGDARYPTEDEEFVLYHVDGVEATGFISHLKLPHYVTFQSKLSSVRGTRA
>2805444427
GYVAVRGGGKAIEESLKLLEYERVSASSAWGTDDIEGTFPELVDQVMGEASLYAPRLAALALKQAQGSPDEAVFLLRAFRSTLERPYVSRPVDTGAMRVARRVSAAFKDVPGGQVLGATRDYSHRLLAFDLETEGPELPRVLDYLRTEGLVAHDDAPVDATMVPLAFPAPRSVRLQTLARGMTQAVEALGYAAIRGFGPAHPTVGELRQGCVAVAVDHPLDDAYYLGSLPVTEVESVFEGEGEDGLALDIGYGCVIGCAETKAIAMSVLDHCLEHGDARYPTEDEEFVLYHVDGVEATGFISHLKLPHYVTFQSKLSSVRGTRG
>2621255446
RARRRRAPVDATMAPLSFPAPRSVRLQTLARGMTQAVEALGYAAIRGFGPAHPTVGELRSGRVAVAVDHPEAGAYYLGSVPVTEVESVFESDADGGLSLAIGYGLVFGRAETKAIAMSVLDHCLERGDKRFPTEDEEFVLYHVDGVEATGFISHLKLPHYVTFQSKLSSVRGTRD
>651510053
GYVAVRGGGKAIEESLKLLEYQRSASSAWGTDEIEGTFPELVDQVMGEASLYAPRLAALALKQAQGSPDEAVFLLRAFRSTLERPYVSRPVDTGAMRVNRRVSAAFKDVPGGQVLGATRDYSHRLLAFDLETRAATLPRVLDYLRAQGLLARAPPVDATMAPLSFPAPRSVRLQTLARGMTQAVEALGYAAIRGFGPAHPTVGELRSGRVAVAVDHPGDEQAYYLGSVPVTEVESVFESEGDTRSDLSLAIGYGLVFGRAETKAIAMSVLDHCLERGDKRFPTEDEEFVLYHVDGVEATGFISHLKLPHYVTFQSKLSSVRGTRD
>650046001
GYVAVRGGGKAIEESLKLLEYQRNASSAWGTDEIEGTFPELVDQVMGEASLYAPRLAALALKQAQGSPDEAVFLLRAFRSTLERPYVSRPVDTGAMRVNRRVSAAFKDVPGGQVLGATRDYSHRLLAFDLETRAATLPRVLDYLRAQGLLAYAPPVDATMAPLSFPAPRSVRLQTLARGMTQAVEALGYAAIRGFGPAHPTVGELRSGRVAVAVDHPGGEQAYYLGSVPVTEVESVFESEGDTRSDLSLAIGYGLVFGRAETKAIAMSVLDHCLEHGDKRFPTEDEEFVLYHVDGVEATGFISHLKLPHYVTFQSKLSSVRGTRD
>2839382568
GYVAVRGGGKAIEESLKLLEYQRVSASSAWGTDEIEGTFPELVDQVMGEASLYAPRLAALALKQAQGSPDEAVFLLRAFRSTLERPYVSRPVDTGAMRVNRRVSAAFKDVPGGQVLGATRDYSHRLLAFDLETPAALPRVLDYLRAQGLLDDAPPVDATMAPLSFPAPRSVRLQTLARGMTQAVEALGYAAIRGFGPAHPTVGELRSGRVAVAVDHPLQDAYYLGSVPVTEVESVFEGDATGLSLAIGYGLVFGRAETKAIAMSVLDHCLERGDKRFPTEDEEFVLYHVDGVEATGFISHLKLPHYVTFQSKLSSVRGTRD
>645023208
GYVAVRGGGKAIEESLKLLEYQRVSASSAWGTDEIEGTFPELVDQVMGEASLYAPRLAALALKQAQGSPDEAVFLLRAFRSTLERPYVSRPVDTGAMRVNRRVSAAFKDVPGGQVLGATRDYSHRLLAFDLETVAATLPRVLDYLRAQGLLADDAPVDATMAPLSFPAPRSVRLQTLARGMTQAVEALGYAAIRGFGPAHPTVGELRSGRVAVAVDHPEAGGAYYLGSVPVTEVESVFESEGSDADGLSLAIGYGLVFGRAETKAIAMSVLDHCLERGDKRFPTEDEEFVLYHVDGVEATGFISHLKLPHYVTFQSKLSSVRGTRS
>2866207710
GYVAVRGGGKAIEESLKLLEYERSSAWGTDEIEGTFPELVDQVMGEASLYAPRLAALALKQAQGSPDEAVFLLRAFRSTLERPYVSRPVDTGAMRVARRVSAAFKDVPGGQVLGATRDYSHRLLAFDLETAEPTMPRVLDYLRGQGLLPATAPVDATMVPLSFPAPRSVRLQTLARGMTQAVEALGYAAIRGFGPAHPTVGELRAGRVAVSVDHPLEDAYYLGSIPVTEVESVFEGTSEQGLSMEVGYGLVFGRAETKAIAMSVLDHCLEHGDARYPTEDEEFVLYHVDGVEATGFISHLKLPHYVTFQSKLSSVRSTRA
>2790298092
GYVAVRGGGKAIEESLKLLERRVRASAAWSTDEIEGTFPELVDQVMGEASLYAPRLAALALKQAQGSPDEAVFLLRAFRSTLERPYVSRPVDTARMRVARRVSAAFKDVPGGQVLGATRDYSHRLLAFDLETDPVMPRVLDHLRAQGLIENDDAEPVDATMAPLSFPAPRSVRLQTLARGMTQAVEALGYAAIRGFGPAHPTVGELRQGRVPVAVDHPLEDAYYLGSVPVTEVESVFEGEDVGLALTIGYGLVFGRAETKAIAMSVLDHCLEHGDARFPTEDEEFVLYHVDGVEAAGFISHLKLPHYVTFQSKLSSVRETRR
>2792292724
GYVAVCGGGKAIEESLKLLEYERVSASSAWGTDEIEGTFPELVDQVMGEASLYAPRLAALALKQAQGSPDEAVFLLRAFRSTLERPYVSRPVDTAQMRVARRVSAAFKDVPGGQVLGATRDYSHRLLAFDLETAASVMPRVLDYLRAQGLLDDAEPVDATMVPLSFPAPRSVRLQTLARGMTQAVEALGYAAIRGFGPAHPTVGELRAGRVAVAVDHPLEDAYYLGSIPVTEVESVFEGSDDDGLSLAIGYGLVFGRAETKAIAMSVLDHCLEHGDARFPTEDEEFVLYHVDGVEATGFISHLKLPHYVTFQSKLSSVRGTRA
>2790297118
GYVAVRGGGKAIEESLKLLECERVSASASWGTDEIEGTFPELVDQVMGEASLYAPRLAALALKQAQGSPDEAVFLLRAFRSTLERPYVSRPVDTAQMRVARRVSAAFKDVPGGQVLGATRDYSHRLLAFDLEEVMPRVLDYLRAQGLLEADDAEPVDATMVPLSFPAPRSVRLQTLARGMTQAVEALGYAAIRGFGPAHPTVGELRQGRVAVAVDHPLEDAYYLGSIPVTEVESVFEGSAAGALALTVGYGLVFGRAETKAIAMSVLDHCLEHGDARYPTEDEEFVLYHVDGVEATGFISHLKLPHYVTFQSKLSSVRETRGAE
>2839789743
GYVAVQGGKLAIQQANYLNQWQRKGQSLTIATIKANMKPLIDQVMSEASLYDADLAALAIKQAGGSMEEAVFLLRAHRSTLPRLYYSQTVESNQMLVKRRISASFKDIPGGQLLGNATDYQQRFLDFDLIEENTKNLPKVVSYLESHRLIERPQEEPDDITKRSIRFPSTRSQRLQSLQRGQTGAVTALGYAKIRQFAVHPNIGELRVGDLPIRVDQDNSSEDYYIGSIEETEVEALFVQDQKLVLGYGLCYGQNETKAIAMSILDYALEYKIQHPTSDDEFVLYHVDTVESTGFISHLKLPHYVTFQSELEAMRRMD
>2520468512
GYVAVKGGTKAISASVEMYKNKNRVEAEMEISQIKAGMAQMINQIMSEASLYDRDLAALAVKQSEGNMEEAVFLLRAHRSTLPRLYYSTVTNTREMFVERRVSASFKDIPGGQILGASPDFTHRLLDFEMTDASRLPKVIDYLASEGLLNPEETPDDITKQTIEFPSSRSERLQSLTRGQTGAVTSLGYAEIRGYGSSHPNIGEVRVGQQPVHIDPFGDGEGYFIGDVELTEVDAFMPADGQSKEMEFKIGCGLVFGQNETKAIAMSVLDYSLSHPVPGVATGDDEFVLLHVDSVESTGFISHLKLPHYVTFQSVLDRIRKTGS
>2648523549
GYVAVKGGTKAIEASVEMYRNKSHYGEMDVESVKVHMNQLINQVMSEASLYDRNLAALAVRQAEGNMEEAVFLLRAHRSTLPRLHYSTVTNTRDMFVERRVSASFKDIPGGQILGASPDFTHRLLDYRLDALPKVVDYLEQEGLFEDDTIPDDITKQSIEFPSSRSERLQSLTRGQTGAVTSLGYAEIRGYGSSHPNIGEVRVGQQPVHIDPFDDGDAYYIGDVELTEVEAFMPSDGAEEQEMTFKIGYGLTFGQNETKAIAMSVLDYSLSHPIEGVATCDDEFVLLHVDSVESTGFISHLKLPHYVTFQSVLDRVRQTKGE
>2521911040
GYVAVKGGTKAIQASVDVYKKKKSGDISTEHVKANMNQLIDQVMSEASMYDRNLASHAIKQAEGNMEEAVFLLRAHRSTLPRLYYSTVTNTREMFVERRVSASFKDIPGGQILGASPDFTHRLLDYKLDDLPKVIDYLESEGLFEDNTTPDDITKHSIEFPSSRSQRLQSLTRGQTGAVTSLGYVEIRGYGSSHPNIGEVRVGQQPVHIDPAGDGDEYYIGDVELTEVEAFMPGEGAHEKTFRIGYGLTFGQNETKAIAMSVLDYSLSNPVPSSPTADDEFVLLHIDSVESTGFISHLKLPHYVTFQSVLDRVRQTRD
>2775323670
GYVAVKGGTKAIQASVDMYKNKKPGEISAEHVKANMNQLINQVMSEASLYDRELASHAIKQAEGNMEEAVFLLRAHRSTLPRLYYSTVTNTREMFVERRVSASFKDIPGGQILGASPDFTHRLLDYELNNLPKVIDYLESEGLFEPEDTPDDITKRSIEFPSSRSERLQSLTRGQTGAVTSLGYVEIRGYGSSHPNIGEVRVGQQPVHIDPAGDGDAYYIGDVELTEVEAFMPADEAKTFKIGYGLTFGQNETKTIAMSVLDYSLSHPAEASPTADDEFVLLHIDSVESTGFISHLKLPHYVTFQSVLDRVRQTRD
>2741277497
GYVAVKGGKEAIEKSVEMYKSRRFREGHDIEVENIKTNMRQLINQVMSEASFYDRDLCALAIKQAEGNMEEAVFLMRAHRSTLPRLYYSTVTNTREMFVKRRVSASFKDIPGGQILGASPDYTHRLLDDALLGLALPKVIDYLEAEGLYDDTPPDDITKKSIEYPSSRSERLQSLTRGQTGAVTSLGYAEIRGYGSTHPNIGECRVGDQPIHIGDMDGEEYFIGDIELTEIDAFKESSDKEMTFNIGYGLTFGQNETKAIAMSVLDYSLSHPVENAPTTDDEFVLYHIDSVESTGFISHLKLPHYVTFQSKLDRMRQSRKSE
>2523748676
GYVAVKGGAHAINNSVLLYKNRRLEEGIDIEVEKIKTNMRQLINQVMSEASFYDRDTAALAIKQAEGNMEEAVFLMRAHRSTLPRLYYSTITDTRDMFVERRISASFKDIPGGQILGASPDFTHRLLDYKLYKLPKVIDYLEKEGLFENNDEPDDITKKSIEFPSTRSQRLQALTRGQTGAVTSLGYAEIRGYGTSHPNIGECRVGQQPVDIDDEYGEYFIGDFEMTEIDGFMPVADADEDMLIKIGYGLVFGQNETKAIAMSVLDYSLEHPIDGVPTSDDEFIMFHIDSVESTGFISHLKLPHYVTFQSKLDRMRQGRK
>2753009363
GYVAVKGGAHAINNSVILYKNRREDGRDIEVENIKTNMRQLINQVMSEASFYDRDTAALAVKQAEGNMEEAVFLMRAHRSTLPRLYYSTVTDTREMFVERRVSASFKDIPGGQILGASPDFTHRLLDYELDKLPKVIDYLEDEGLFENNDEPDDITKKAIEYPSTRSQRLQALTRGQTGAVTSLGYAEIRGYGSAHPNIGECRVGQQPVHIDPDDDYGYFIGDFEVTEIDAFMPLEGDKDLMIKIGYGLVFGQNETKAIAMSVLDYSLEHPVPGVATSDDEFVLYHIDSVESTGFISHLKLPHYVTFQSKLDRMRQSKEEQ
>2525061351
GYVAVKGGAHAINNSVILYKNRREADIEVENIKTNMRQLINQIMSEASFYDRNTAALAIKQAEGNMEEAVFLMRAHRSALPRLYYSTVTDTREMFVERRVSASFKDIPGGQILGASPDFTHRLLDDALKEDKLPKVIDYLEDEGLFKREDEPDDITKKAIEYPSTRSQRLQALTRGQTGAVTSLGYAEIRGYGSAHPNIGECRVGQQPVYINPDDDYGYFIGDFEVTEIDAFMPLDGDKDLMIKIGYGLVFGQNETKAIAMSVLDYSLEHPVPGVATSDDEFVLYHIDSVESTGFISHLKLPHYVTFQSKLDRMRQSQQ
>2861264915
GYVAVKGGAHAINNSVILYKNRRLENGADIEVESIKTNMRQLINQVMSEASFYDRDTAALAIKQAEGNMEEAVFLMRAHRSTLPRLYYSTVTDTREMFVERRVSASFKDIPGGQILGASPDFTHRLLDDALKEDKLPKVIDYLEGEGLFENNEPDDITKKAIEYPSTRSQRLQALTRGQTGAVTSLGYAEIRGYGSAHPNIGECRVGQQPVHIDPDDYGEYFIGDFEVTEIDAFMPLDGDKDLMIKIGYGLVFGQNETKAIAMSVLDYSLEHPVPGVATSDDEFVLYHIDSVESTGFISHLKLPHYVTFQSKLDRMRQSQE
>2664124550
GYVAVKGGAHAINNSVLLYKNRRLETGADIDVENIKTNMRQLINQIMSEASFYDRDTAALAIKQAEGNMEEAVFLMRAHRSTLPRLYYSTTTDTREMFVERRVSASFKDIPGGQILGATSDFTHRLLDDSLNENKLPKVIDYLEEEGLFEPENEPDDITKKAIEYPSTRSQRLQALTRGQTGAVTSLGYAEIRGYGASHPNIGECRVGQQPVDLDDGYGYFIGDFEVTEIDGFMPLDGEKDLMIKIGYGLVFGQNETKAIAMSVLDYSLEHPEPGVATSDDEFVLYHIDSVESTGFISHLKLPHYVTFQSKLDRMRQEKQ
>2772004790
GYVAVKGGAHAINNSVILYKNRREDGADIDVENIKTNMRQLINQVMSEASFYDRDIAALAIKQAEGNMEEAVFLMRAHRSTLPRLYYSTVTDTREMFVERRVSASFKDIPGGQILGATSDFTHRLLDYDLDKLPKVIDYLEEEGLFEPEDEPDDITKKAIEYPSTRSQRLQALTRGQTGAVTSLGYAEIRGYGASHPNIGECRVGQQPVHVDLDDDYGYFIGDYEVTEIDGFMPLDGEKDLMIKIGYGLVFGQNETKAIAMSVLDYSLEHPEPGVATSDDEFVLYHIDSVESTGFISHLKLPHYVTFQSKLDRMRQRQ
>2553493791
AYVAVKGGQDAIKESNRLLDYDRVKDEQLLEIDVIKSELKDLLYQVMSESSLYDEDLAALAIKQAMGSMEEAVFLLRAHLSTLPRLYYTSVADPRNMHVERRISSSFKDIPGGQFLGKAYDFKQRFLNFDLTNELPKVVDYLIKEDLFENDDREPDDITKKKIEFPSSRSQRLQSLTRGQTGAVTSLGYAKIRGFGGSHPNIGELRVGDLSLYVNNNSEDEYYIGSIKVTEVEAFCASPSNPLGFEIGYGLVFGQNETKAIAMSVLDHSLEYKQEGDITGDDEFILLHIDSVESTGFISHLKLPHYVTFQSKLDGIRKIRK
>650788301
GYVAVKGGQKAIERSNLALDYDRIKDGRVLDVADILAGMRPLVDQVMSESSLYDEELAALAIKQASGSMEEAVFLMRAHRSTLARLYYTNTTSTKSMFVERRISASFKDIPGGQLLGSASDFKQRFLDFDLLNETQRLPKVIDYLEEEGLYDREPDDITKSSIQFPTSRSQRLQSLTRGQTGAVTSLGYAGIRGYGASHPNIGELRVGELPLHVSHPDEEQAYYIGSIITTEVESFLPIDGKTTQSFAVGYGLTFGQNETKTIAMSVLDYSLEHPVDGYPTSDEEFVLLHVDSVESTGFISHLKLPHYVTFQSLLDGIREIKKAE
>2792211774
GYVAVKGGQEAIAQSNLGLAYARRSGRILAVEDILAGMRPLVDQVMSESSLYDEELAALAIKQAGGSMEEAVFLMRAHRSTLSRLYYTTATSTKDMFVERRISASFKDIPGGQLLGIANDFTQRFLDFDLLIAARRLPKVVDYLEEQGLFETFEPDDITKHSIQFPTSRSQRLQSLTRGQTGAVTSLGYAEIRGYGANHPNIGELRVGQLPLHVADPDEEDAYYIGSITVTEVESFIPIDDESGMSFSIGYGLTFGQNETKAIAMSILDYSLEHPAENHPTSDEEFVLLHVDSVESTGFISHLKLPHYVTFQSLLDGIRKIK
>2802604356
AYVAVTGGQKAVRRSIGLLKRRTKGRKIIELRALENRMELLVHRVMSEAGFYAPAYAALALKQSEGSTEEAVFLLRAYRSTLSRDYYSKTLDGEEIRLSRRISAAFKDVAGGQFLGATYDYTHRLLDFSLLSETPRAPRVSGFLRQEGLITDKSEPADITLNPLTFPAPRSAVLQTLTRADTGYISGLAYAGIRGFGPSHPTVGELRTGELEVIIEHPEGEEMTAGEILVTEVESFFPEELKQGLKLAVGYGLVFGRNDTKAIAMSILDRMMDTEGDTILQNQEFVLLHGDCLEMNGFISHLKLPHYVTFQSKLDRVRHTKQEE
>2642715616
AYVAVRGGAKAIEASLDRLKYNRESGLPLDVDQVAAGLNSLIDQVMSEASLYDREVAALAVKQAEGSPEEAVFLLRAFRSTVERIHQTRPANSSDLVVERRLSAAFKDIPGGQWLGATTDYSHRLIDFTLGDLLQSFPKVVDYLRSQGLLATDPPLDVTKGGLSFPTTRSQRLQTLTRGQTGTVTSLGYASLRGYGALHPTVGELRVGRLPLLVDSPDGGESYFFGEIRVTEVETIVPVERGDGLSFDLGYGLCFGKNETKSIAMSLLDQVLESDRDAGPLSDEEFVLLHVDSVEATGFISHLKLPHYVTFQSKLEGVRETRK
>2642706162
AYVAVKGGTRAIEASLERLKYERKTGVPLDLDQVSSGLSALVDQVMSEASLYAPGVAALAVKQAEGSPEEAVFLLRAFRSTVERLHTTRPALTEDLVVERRLSAAFKDIPGGQWLGATTDYSHRLIDFTLGDAATRFPKVVDTLRAEGLLPADPPLDVTKGGLSFPTTRAQRLQTLTRGQTGTVTSLGYASLRGYGALHPTVGEVRVGRLALVVDPPPSTEGYWFGEVRVTEVETIVPVERGEGLSFDLGYGLCFGKNETKTIAMSLLDQVLESGRDAGPLSDQEFVLLHVDSVEATGFISHLKLPHYVTFQSKLEGVRQTRK
>2642696058
AYVAVRGGTRAIEASLERLHYDRKSGLPLDVAQVSSGLAALVDQVMSEASLYAPDVAAVAVKQAEGSPEEAVFLLRAFRSTVERFHTTRPALTDELVVERRLSAAFKDIPGGQWLGATTDYSHRLIDFALTDETPPFPKVVDYLRAEGLLPPRPPSDITKGGLTFPTTRSQRLQTLTRGQTGTVTSLGYASLRGYGALHPTVGEVRVGRLPLVIDPPGDGFGYWFGEVRVTEVETIVPVEGDGTPLSFDLGYGLCFGKNETKTIAMSLLDQVLESGRNAGPLSDEEFVLLHVDSVEATGFISHLKLPHYVTFQSKLEGVRQSRE
>2642694640
AYVAVRGGTRAIEASLERLHYDRRSGVPLDVAQVAAGLGALVDQVMSEASLYAPDVAAVAVKQAEGSPEEAVFLLRAFRSTVERLHTTRPARTEDVVVERRLSAAFKDIPGGQWLGATTDYSHRLIDFTLTDETPPFPKVVDYLRTEGLLAPTPPFDVTKGGLTFPTTRAQRLQTLTRGQTGTVTSLGYASLRGYGALHPTVGEVRVGRLPLVVDPPGDGFGYWFGEVKITEVETIVPVETDRVLSFDLGYGLCFGKNETKTIAMSLLDQVLESGRNAGPLSDEEFVLLHVDSVEATGFISHLKLPHYVTFQSKLEGVRQTRKAE
>2693402193
AYVSVMGGQEAITQANRLTQFFRRNSDAELTIDGIEHRLRLLSDRVMSEGGLYAQEYAALSIFQSEGDPFEAAFLLRAYRSTLARNQYTLTMEPGRMRIIRRISSSFRDIPGGQILGPTYDYTHRLLDFSLRGEVSLTFAKVADLLRSQGLVARVEPYDLTREKLTFPSSRSARLQALARGETGAMTALAYGSMRGYGAVHPTIGELRVGYVPAYVPYPEDEQAVYIGEIMMTEVESINSFQPASGVQFQLGYGLCFGQNEVKAISMSILEHSLENGGDLPTQDEEFVLSHIDSVESSGFVSHLKLPHYVTFQSELDRIRDVKV
>2731203568
AYVAVTGGQEAIEEAEKLVKSYRTNSEFPLDPSHIQKQMRLLIDRVMSEAGMYSPSLAALALKQGEGDTFEAVFLLRAYRSTLERNHYSEPVDTNGMRVIRRISSSFKDVPGGQVLGPTYDYTHRLLNFDLTNEQIAKVIDILRNEELVESKEPFDITRDNMSFPAPRSARLQTLARGETGAMMALAYSSMRGFGAVHPTIAELRVGYVPVYIPQPGEKVYAGEVLVTEVETINRFEENKSVEFTLGYGFCFGQNELKAISMAILDRSITDGGSSPAEQEEFVLTHIDSVEANGFVSHLKLPHYVTFQSALDRIRNAKDED
>2861596935
AYVTVTGGQEAIEAAKKLADTYRLDPQQPPLDPSLIQKQMRLLVDRIMSEGGLYAPELASLALKQSEGDTFEAAFLLRAYRSTLPRNHYSHVLDMENMRVIRRISSSFKDIPGGQVLGPTYDFTHRLLRFDLMDEPFTKVAGILRDQGLLGRTEPPFDITREKYTSPAPRSARLQALARGETGAMMALAYSSMRGYGAVHPTIGELRVGYAPVCIPHPEGESVYVGETLVTEVETINKFATNEESVEFFLGYGCCFGQNELKAISMAILDRSISDGGTAPAEDEEFVLEHIDSIEANGFVSHLKLPHYVTFQSKLDRIRATKEKQ
>2840606797
AYVTVTGGQEAIEAAKKLSDTYRLDPHQPPLDPAFIQKQMRLLVDRIMSEGGLYAPELASLALKQSEGDTFEAAFLLRAYRSTLPRNHYSHILDMENMRVIRRISSSFKDIPGGQVLGPTYDFTHRLLRFDLMDESFAKVAGILREQGLLTDEPFDITREKYTSPAPRSVRLQALARGETGAMMALAYSSMRGYGSVHPTIGELRVGYVPVSIPHPQEGESLYVGEMLATEVETINKFETATGEVEFSLGYGCCFGQNELKAISMAILDRSISDGGTAPAEDEEFVLEHIDSVEANGFVSHLKLPHYVTFQSKLDRIRQKQTE
>2712198272
GYVAVTGGQQAIETANLLNQWYRKDADHALEVTAIEKQMRHLVDRVISESGLYAPNDAALALKQAEGDPAEAAFLLRAYRSTLERNVESLTVDPGQMRVIRRISSAFKDIPGSQILGPTADYTHRLLNFTLRNEEPQPKVADLLRAQGLLSPPNGLVDITRDKLTFPVPRSAKLQLLSRGDTGAMTALACSSMREHTAQHPTVAELRVGYVELTVAYPLANELSLGEVMVTEVETINSFTKKDNVQFQLGYGLTFGQNETKAIAMAILEQRLETDGTSPTHDEEFVLLHVDSIEANGFVSHLKLPHYITFQSKLDVLRKLAAE
>2599142598
GYVAVTGGQKAIEAADRINQWYRKDAAHSLETIEIEKQLRHLTDRVMSEGGLYASEYAALAIKQAEGDLCEAAFLMRAYRSTLERTYESEIIDPGQMRVIRRISSAFKDIPGGQMLGPTMDYTHRLLNFTLENEKELSFPKVAGLLREQGLLFPKALFDITRDKLTFPAPRSAKLQILARGETGAMTALAYSSMRGHTTNHPTVGELRVGYVEVTIAYPDSLCLGELMLTEVETINAFEDQGVKLRLGYGLTFGQNETKAIAMAILEQGLETKGETPSQDEEFVLLHVDSIEANGFVSHLKLPHYITFQSKLDVLRQTQK
>2771912523
AYVAVTGGQEAIEEANGLAHFYRKDTTPSLDIESIEKQLRLLVDRVMGEGGMYAPEYAALALKQAEGDPAEAAFLLRAYRSTLPRNHYSLTVQPVDMRVIRRISSSFRDIPGGQMLGPTYDYTHRMLNFSLRQEAKLTFKKVADLLREQGLMAKSEPFDITRQKMTIPTTRAARLQALTRGETGAMTALAYSSMRGYGVVHPTIGELRVGYAPVYIPYPEGCLYIGELMLTEVETINSFKAESGVQFLLGYGLCFGQNELKGISMAILERSLETEGTAPAQDEEFVLTHIDSVESSGFVSHLKLPHYITFQSSLDQIRKVQV
>2792080414
GYVAVTGGQAAIETANNLTQWYRKDSDRSLKVEDIEHQMRQLINRVMGEGGLYAPEYAAIAVKQAEGDPAEAAFLMRAYRSTLARNYYSETIEPEKMRVIRRISSSFKDIPGGQILGPTYDYTHRLLNFDLRDENDPKVTDLLREQGLVQEQKPFDMTRQKLTFPASRSARLQALSRGETGAMTALAYSSLRGYGAVHPTIGELRVGYAGVAIAYPYDKELYIGEMMLTEVETINSFTLNDDGAITFRLGYGLVFGQNETKAIAMAILEQSLETKGKSPTQDEEFVLLHIDSVEANGFVSHLKLPHYITFQSKLDVLRQSRV
>2752821672
GYVAVTGGTQAIEYAAKLVQTYRLKHVRVLQTDEIKNQMRLLVDRIMGEGGLYAPEYAALALKQSEGDPAEAAFLLRAYRSTLPRNHYSLTVEPREMRVIRRISSAFKDIPGGQFLGPTYDYTYRLLNFNLCDDAPVPKVTDLLRSQGLLPETEPFDVTREKLAFPAPRSARLQILARGETGAMTALAYSSMRGYGVVHPTVGELRVGYAAVHIPYPVDGESVYVGEVMLTEAETINSFTQNDRENVEFVLGYGLTFGQNEVKAIAMAILERSLETAGRAPTQDEEFVLLHIDSVEAHGFVSHLKLPHYITFQSMLDRIRQTRE
>2769299562
GYVAVTGGQRAIEHANDLTTYYRKDADHVLKTRDIEAQFRLLIDRVMGEGGLYAPEYAALALKQAEGDPAEAAFLLRAYRSTLPRNYYSKTVEPSEMRVIRKISSSFKDIPGGQLLGPTYDYTHRLLNFELHQEEFGKVADLLQQEGLIEEVEPFDVTRDKLTFPASRSARLQILSRGETGAMTSFAYSSMRGYGVVHPTIGELRVGYTDVYIPYPFGDSIYIGEVMVTEVETINSFSQNEQVEFLLGYGLTFGQNEVKAIAMAILERSLETEGTSPTQDEEFVLLHIDSVEAHGFVSHLKLPHYITFQSKLDRIREAKQSE
>2642157272
GYVAVTGGQKAIEEADILTKYYRKNAEQVLKVKDIQSQLRLLIDRVMGEGGLYAPEYAALALKQTEGDPSEAAFLLRAYRSTLPRNYYSRTVEPSEMRVIRKISSSFKDIPGGQLLGPTYDYTHRLLNFELYKEEKLTKVVDLLEEEGLVEEIEPFDVTRDKLIFPASRSARLQILSRGETGAMTSFAYSSMRGYGVVHPTIGELRVGYTEVYVPYPDEEDSIYIGEVLVTEVETINSFAQQGNVEFLLGYGLTFGQNEVKAIAMAILERSLETEGASPTQDEEFVLLHIDSVEAHGFVSHLKLPHYITFQSKLDRIRNKK
>2652749529
GYVAVTGGQKAIEHASKLIDCYRQDAKEVLSSEQIEKQMRLLVDRVMGEGGLYAPEYAALALKQSEGDPAEAAFLLRAYRSTLPRNYYSSTVEPENMRVIRRISSAFKNIPGGQLLGPTYDYKHRLLNFDLRNEDDTMKKVADLLREQGLLEETEPFDITREKMTFPASRSARLQTLARGETGAMTALAYSSMRGYGPVHPTIGELRVGYSEVHIPYPFGDELYIGEVMLTEVETINSFTQNDQVEFMLGYGLAFGQNEVKAISMAILERSLETAGNSPTQDEEFVLLHIDSVESNGFVSHLKLPHYITFQSMLDRIRQAQK
>2809665472
GYVAVTGGQKAILHAESLVKYFRRQAKETITTDQIESQMRLLIDRVMGEGGLYAPEYAALALKQSEGDPAEAAFLLRAYRSTLPRNYYSLTIEPGDMRVMRRISSSFKDIPGGQLLGPTYDYTHRLLNFDLRTELEHSFQKVADLLREQGLLSNKEPFDITREKITFPASRSARLQSLARGETGAMTAMAYSSMRGYGVVHPTIGELRVGHSDVHIPYPDSLYIGEVMLTEVETINSFTDQGVEFMLGYGLTFGQNEVKAIAMAILERSLETKGTSPAQDEEFVLLHIDSIESNGFVSHLKLPHYITFQSTLDRIRQAQT
>2590619716
AYVAVRGGQKAIEKSIERLKYKREKKKSIKTEDIEASFRLLIDQVLSESSLYSRELAAIALKQAEGSVEEAVFLLRAYRSTLPRKYYSRNAESSSMFVERRISAAFKDIPKGQILGASFDYTHRLVDFELKDFREQFPKVVDYLKSEGLIAKNEPRDTTKETLKFPASRSERLQILQRGMSQAVIGLGYASLRGYGAVHPTVAELRVGQLPITIENPPTSESYSIGSIEITEVESLVPVTLKDGINFEIGYGVTLGQNETKAIAMSILDQCLERKDEGFATSDEEFVLYHVDSIEATGFISHLKLPHYVTFQAKLNSARKVKG
>2552812759
AYVAVKGGKIAIEQSILRLKQERLRSGKAASVKTIENSMRLLVDQVMSEGSIYCPSLAALAIKQAEGSMEEAIFLLRAYRSTLPRRYYSTTVESADMQIERRISAAFKDIPGGQILGTSYDYTHRLLDFDLLEEESQMPKVTDYLRSQGFIDPSEPKDATKETLTFPCPRSMRLQILTRGMTQAVTALGYASLRGYGVAHPTVCELRVGRLPITIADPANGDEYVIGEIKVTEVESLIPVTGRKQISFEIGYGIAAGQNETKAIAMSILDQCLMHPESSFATSDEEFVLYHVDSIEATGFISHLKLPHYVTFQAKLNSARKVREEK
>2847191839
AYVAVKGGKEAIEESIERLKLERKGGHVLDVEDIQSGERLLVDQVMSESFLYSPQLASLAIKQGEGSLEEAVFLMRAYRSTLPRNYYSLTVESDDMRIERRISAAFKDIPGGQILGSCFDYKHRLLDFDLLLLALFLPKVSDYLRKEGLLEKNPPKDVTKEILTFPTVRSERLQILTRGMTQTLISLGYASLRGYGSVHPTVGELRVGNLGIYVADPPQDESYYIGDIRVSEVESLIPHTNQNGLEFQVGYGIALGQNESKAIAMSILDRCLESEDKKYAINDEEFVLYHIDSVEATGFISHLKLPHYVTFQSKLNSIRKTKE
>650012905
MDQVMSEGSLYDPSLAALAIKQGEGSMEEAVFLLRSYRSTLPRSYYSNTVNSTDMDVERRISAAFKDIPQGQILGTSYDYVHRLLDFDLLQERERLPKVSDYLRKEGLLPPRPPKDATKQMLSFPAQRSERLQILSRGMTQAVTALGYASLRGYGVVHPTVGELRIGMLPISIPDPEDSYYIGEIKVTEVESLIPVTGEKELEFKIGYGITMGQNETKAIAMSILDTCLESEDKSFAVNDEEFVLYHIDSVEATGFISHLKLPHYVTFQSKLNSMRKTKKVQ
>2848748077
AYVAVKGGEQAIEESLRRLTYERKGAGASAEQIEQGMRLLVDQVMSEGSLYDPALAALAIKQGEGSMEEAVFLLRSYRSTLPRKYYSHIIDSQDMEVERRISAAFKDIPQGQLLGTSYDYVHRLLGFDLLQERERLPRVSDYLRREGLLPNRIPKDATKQMLSFPTQRSERLQILSRGMTQAVTALGYASLRGYGVVHPTVGELRVGMLPITVPQPEEDAYYIGEIKVTEVESLIPVTGEKELEFKVGYGITMGQNETKAIAMSILDTCLESEDKSFAVNDEEFVLYHIDAVEATGFISHLKLPHYVTFQSKLNSMRKTKKEQ
>2846268696
AYVAVKGGEQAIEESLRRLKYERKGAGVGVDQIEQGMRLLVDQVMSEGSLYDPSLAALAIKQGEGSMEEAVFLLRSYRSTLPRRYYSHIIDSREMEVERRISAAFKDIPQGQLLGTSYDYVHRLLDFDLLQERERLPRVSDYLRREGLLPPRAPKDATKQMLSFPTQRSERLQILSRGMTQAVTALGYASLRGYGVVHPTVGELRVGQLPISVPHEEDSYYIGEIKVTEVESLIPVTGEKELEFKVGYGITMGQNETKAIAMSILDTCLESEDKGFAVNDEEFVLYHIDAVEATGFISHLKLPHYVTFQSKLNSMRKTKKEQ
>2536976407
AYVAVKGGEQAIEESLRRLKYERKKGAGASVDQIEQGMRLLVDQVMSEGSLYDPSLAALAIKQGEGSMEEAVFLLRSYRSTLPRRYYSHIIDSREMEVERRISAAFKDIPQGQLLGTSYDYVHRLLDFDLLQVELRLPRVSDYLRREGLLPPNAPKDATKQMLSFPTQRSERLQILSRGMTQAVTALGYASLRGYGVVHPTVGELRVGQLPISVPDPPEHESYYIGEIKVTEVESLIPVTDPNGLEFKVGYGITMGQNETKAIAMSILDTCLESEDKGFAVNDEEFVLYHIDAVEATGFISHLKLPHYVTFQSKLNSMRKTKK
>2723850761
AYVAVKGGEQAIEESLRRLKYERKKGAGASVDQIEQGMRLLVDQVMSEGSLYAPSLAALAIKQGEGSMEEAVFLLRSYRSTLPRRYYSHIIDSREMEVERRISAAFKDIPQGQLLGTSYDYVHRLLDFDLLQELPRVSDYLRREGLLPPRAPKDATKQMLSFPTQRSERLQILSRGMTQAVTALGYASLRGYGVVHPTVGELRVGQLPISVPQPEHEEDYYIGEIKVTEVESLIPVTGEKELEFKVGYGITMGQNETKAIAMSILDTCLESEDKGFAVNDEEFVLYHIDAVEATGFISHLKLPHYVTFQSKLNSMRKTKK
>2522805593
GYVTVTGGQTAIEEAEKLLHHYRTGQSSHPLHPETIEKQMRLLVDRIMGEGGLYAPDHASLALKQAEGDPAEAAFLLRAYRSTLSRNFYTKTVDPGEMRLIRRISSTFKDIPGGQVLGPTYDYTHRLLNFSLREEEQTPKVTELLKAENLLAEQEPVDITREKPAFPLSRSARLQSLARGETGAMSALAYSAVRGHGKVHPTIGELRVGYADIEIEYPGESLYIGETMLTEVETVNSFTNNQAGGLNLGYGLVFGHNELKAISMAVLEHSLATEGEAPVHDEEFVLLHIDSVDSSGFISHMKMPHYVTFQAQLNRLRKFQE
>2752615893
AYVAVRGGRKAIDESLERLKRARRGGTSIPVRSIKNGLRQLIDQVMAEGSLYDAELASVAIKQAEGSPEEAVFLLRAFRSTLPRKRYTRTVDPGDMRVERRISACFKDVPGGQILGASPDYAHRLIDFDLCETATRLPKVLDYLRREGLLPDPEPADITMKGLSFPTTRAERLQILARGQTGAVTALGYAALRGYGLAHPTVGELRVGLIPLVVDSPGTGTGYYIGEVRVTEVESLIPVPRGRGIEFDIGYGVTFGQNETKAIAMSILDYCLETRDARFPTHDEEFVLYHVDSVESTGFISHLKLPHYVTFQAKLDGVRKARG
>2574349745
GYVAVKGGLAAIEASIQRLRYERLKGRKVIEVETIKNTLRGLINRIMSEGSLYSRDLAALAIKQGEGNPEEATFLLRAYRSTLPRKYYSRVVLTKFMRFERRISAAFKDIPGGQILGATYDYTHRLLDFSLYEEKPSLPKVVDYLRKEGLMEDDTEPLDVTRKSLEFPADRSERLQTLTRGETGAVTALGYAAIRGYGILHPTVGELRVGCVPVFIDYPLDSALYIGEIQVTEVETLFPGAQDLEFFLGYGLCFGQNETKAIAMSVLDYCLEKGPAGTPVSDEEFVLMHIDSVEATGFVSHLKLPHYVTFQSKLDRVRKTRKGE
>2557097619
GYIAVKGGTAAIEESIKRLCYKRKGKRIIEVDTIKNTMRGLIDKIMSEGSLYSKDLAALAIKQSEGNPEEAAFLIRAYRSTLPRMHYSRAAEPGDMRIERRISAAFKDIPGGQILGASVDYTHRLLDFGLYDEARIPKVIEFLRNEGIVDTEPRDVTRTSIEFPTTRCERLQTLTRGETGAVTALGYAAIRGYGAVHPTVGELRVGHLSVYIDYPFSGNSIYIGEIQVTEVETLIPYIGKQELQFSIGYGICYGQNETKAIAMSILDNCLENSHIKSPVHDEEFVLMHIDCVEATGFISHLKLPHYVTFQSELDTVRKTRS
>2772083287
GYIAVRGGTKAIEASVERLRYERRKGAGPSRKSIEAGMRALVDQVMSEASLYSEEIAAAAIRQAEGSPEEAVFLMRAFRSTLPRLYYSLEARSEDMRVERRISASFKDIPGGQILGASCDYTHRLISVEEEQYPKVTDYLRSEGLIKDEEPRDVTKSAIEFPTRRSERLQILARAQTGAVTALGYASIRGYGVLHPTVAELRVGFLPVYVPDPSGAYYIGEVRITEVETLVPVQVRSEIEFEIGYGVAFGQNETKAIAMSVLDQGLESTDKKHPTQDEEFVLLHVDSVEASGFVSHLKLPHYVTFQSKLDSVRKARR
>2812530755
GYIAVRGGTQAIEASIERLKYERRKGPGPSFRNIEAGMRALIDQVMPEASLYSEEVAAAAIRQAEGSPEEAVFLMRAFRSTLPRLYYSLEAKSEDMRIERRISASFKDIPGGQVLGASCDYTHRLISLEEVQSKHQKVTDYLRAEGLLKENEPKDVTKTAIEFPTRRSERLQILTRAQTGALTAFGYASIRGYGVLHPTVAELRVGWLPVYIPDPGLGDAYYVGEIKITEVETLVPVQKGKDIEFEVGYGIAFGQNETKAIAMSIIDQALESQDKKYPTQDEEFVLMHVDSVEATGFVSHLKLPHYVTFQSKLDSARKAKG
>640782049
AYVAVKGGTKAIEASIEALTYERLKNQDTIEIQSILSGMRVFIDQVMSESSIYSKELAAIAIKQTEGNLEEAVFLLRAYRSTLSRTHYTKAVESKDMLIERRISASFKDIPGGQILGATCDYTHRLLDFNLMNEDMSKVISILRKENLLRDEEPKDITKENIEFPTKRSERLQILTRGQTGAVTSLGYAAIRGYGATHPTVGELRVGKLPLYIGNPENGNDFYIGEIKVTEVESLKRPNGKNEIEFDVGYGICYGQNESKAIAMSVLDNCLEMKNKEFPTYDEEFVLYHIDSVESTGFISHLKLPHYVTFQSKLEQARKTRKKD
>2588076722
AYVAVKGGQTAIEESIKRLKYERKKGHVLDVKAVESGLRGLVDQVMSESSLYDEEIASLAIKQTEGNPEEAVFLARAFRSTLERKHYSRIIESDTMDIERRISACFKDIQGGQILGAAYDYTHRLIDFSLVNLELQFGKVIDGLRKEGILIGREPKDVTKEPLTFPATRGERLQVMTRGQTGTVTSLAYASTRGYGYTHPSVGELRVGRLPVHVDSPSVNESYYIGSIKVTEVECLLPADKSNGPKMDIGYGICYGQNETKAIAMSILDRCLEEGGDSPTHDEEFILYHIDSVEATGFISHFKLPHYVTFQSDLDNVRKSQK
>2855381677
GYVAVTGGQEAIEASLQHLSYERKDGKFIDVQALKATMRGFLDQVMSESSLYSENLAALAMKQSEGNVEEAVFLLRAHRSTLPRLYYSTVTDAREMFVQRRISASFKDIPGGQILGASHDYLHRLLDFSLMEETLPKVMDYLRNEGLINEEEPDDVTKESLTFPSSRSERLQILTRGQTGAINSLGYAGLRGYGSSHPNVGEVRVGYQPIHIALDDDEDYYIGSIKLTEVESFIPVNGKEVLEFDIGYGACFGQNETKAIAMSILDHALENPENTPIHDEEFVLLQVDTVESTGFISHLKLPHYVTFQSKLEQVRKIKR
>2806153418
GYVAVTGGKEAIEASLQHLTYERHGEWIDVKTIKATMRGFLDQVMSESSLYSESLAAVAMKQSEGNVEEAVFLLRAHRSTLPRLYYSTVTDPRDMLVIRRISASFKDIPGGQILGPSQDYLHRLIDFSLITETPLPKVMDYLRKEGLIHDEQPDDVTKESLTFPSNRSERLQILTRGQTGAVVSFGYAGLRGYGSSHPNVGEVRVGYQPIHIQIDDEDEYYIGSIKLTEVESFVSENGKEVLEFDIGYGACFGQNETKAIAMSILDHALENPENTPIHDEEFVLLHIDTVESTGFISHLKLPHYVTFQSKLEQIRKIRK
>2631886453
GYVAVTGGKEAIEASLQHLSYERKHGKWIDVETIKATMRGFLDQVMSESSLYSENLAALAMKQSEGNVEEAVFLLRAHRSTLPRLYYSTVTDPRDMFVHRRISASFKDIPGGQILGTSHDYLHRLLDFSLVDKAEKLPKVMDYLRAEGLINEVEPDDVTKLSLTFPSSRSERLQILTRGQTGGVVSLGYAGLRGYGSSHPNVGEVRVGLQPIHVQLDGDDEYYIGSIKLTEVESFIPANSENGLEFDIGYGACFGQNETKAIAMSILDHALENPENTPIHDEEFVLLHVDTIESTGFISHLKLPHYVTFQSKLEQMRKIKK
>2855357092
AYVAVRGGAEAIEASLEHLQYERRGAHISVQTLQSTMRGFLDQVMSESSLYSERLASLAMKQSEGNAEEAVFLLRAHRSTLPRLYYSTVTNARDMFVLRRISASFKDIPGGQILGASHDYLHRLLDFDLLEEDQLPKVMDYLRDEGLLRQEPKDVTKQAITFPTNRSQRLQTLTRGQTGTITSLGYAGLRGYGASHPNVGEVRVGWQPIYVALDDIDPYYIGAIKLTEVESFIPVDGQQVLEFDVGYGACFGQNETKAIAMSIVDHALEVGGDSPIHDEEFVLLHVDMIESTGFISHLKMPHYVTFQAKLEQMRSIKR
>2855317681
AYVAVRGGAEAIEASLEHLQYERRGAHISVHTLQSTMRGFLDQVMSESSLYSERLASLAMKQSEGNAEEAVFLLRAHRSTLPRLYYSTVTNAREMFVLRRISASFKDIPGGQILGASHDYLHRLLDFDLLEEDQLPKVMDYLRDEGLIRQEPKDVTKQAITFPTNRSQRLQTLTRGQTGTITSLGYAGLRGYGASHPNVGEVRVGWQPIYVALEDMDPYYIGAIKLTEVESFVDEDGQQVLEFDVGYGACFGQNETKAIAMSIVDHALEVGGDSPIHDEEFVLLHVDMIESTGFISHLKMPHYVTFQAKLEQMRSIKR
>2792597069
AYVAVRGGAEAIEASLEHLQYERRGAHISVHTLQSTMRGFLDQVMSESSLYSERLASLAMKQSEGNAEEAVFLLRAHRSTLPRMYYSTVTNAREMFVLRRISASFKDIPGGQILGASHDYLHRLLDFDLLEEDQLPKVMDYLRDEGLIRKQEPKDVTKQALTFPTNRSQRLQTLTRGQTGTITSLGYAGLRGYGASHPNVGEVRVGWQPIYVALEDMDPYYIGAIKLTEVESFIPVDGQQVLEFDVGYGACFGQNETKAIAMSIVDHALEVGGDSPIHDEEFVLLHVDMIESTGFISHLKMPHYVTFQAKLEQMRSIKKE
>2792595276
AYVAVRGGAEAIEASLEHLQYERKDGAFVAVETLQATMRGFLDQVMSESSLYSEQLAALAMKQSEGNVEEAIFLLRAHRSTLPRLYYSTTTDARSMFVLRRISASFKDIPGGQILGASHDYLHRLLNFDLLQETQLPKVMDYLRQEGLIENDAEPSDITKESIAFPTNRSQRLQTLTRGQTGTVTSLGYAGLRGYGASHPTVGEVRVGWQSIHVALDDGDPYYIGAIKLTEVESFIPVNGEDKQVVEFDVGYGACFGQNETKAIAMSIVDHALEVGGDTAIHDEEFVLLHIDTIESTGFISHLKMPHYVTFQSKLEQMRAIKREG
>2792604453
AYVAVRGGAEAIEASLEHLQYERKHGAHVAVETLQATMRGFLDQVMSESSLYSEQLAALAMKQSEGNVEEAIFLLRAHRSTLPRLYYSTVTDARDMFVLRRISASFKDIPGGQILGASHDYLHRLLDFDLLQKAENLPKVMDYLRAEGLIRAEEPSDITKESMAFPTNRSQRLQTLTRGQTGTVTSLGYAGLRGYGASHPTVGEVRVGWQSIHVALDDEDPYYIGVIKLTEVESFIPVNDREDLEFDLGYGACFGQNETKAIAMSIVDHALEVGGDTPIHDEEFVLLHVDTIESTGFISHLKMPHYVTFQSKLEQMREIKK
>2621189271
AYVAVRGGAEAIEASLEHLQYERKEGAYVAVETLQATMRGFLDQVMSESSLYSEQLAGLAMKQSEGNVEEAIFLLRAHRSTLPRLYYSTTTDARNMFVLRRISASFKDIPGGQILGASHDYLHRLLNFDLLQKAENLPKVMDYLRQEGLIREEEPSDITKESMAFPTNRSQRLQTLTRGQTGTVTSLGYAGLRGYGASHPTVGEVRVGWQSIHVAMDDEDPYYIGAIKLTEVESFIPVNDSEDLEFDIGYGACFGQNETKAIAMSIVDHALETGGDTPIHDEEFVLLHVDTIESTGFISHLKMPHYVTFQSKLEQMRTIKK
>2820395933
GYVAVKGGTQAIEASIERLKFERLKGQEVLDVEAIKSGMRGLIDQVMSEASLYDVGLAAIAIKQAEGSAEEAVFLLRAFRSTLPRKHVTRVADSATAEVERRISASFKDVPGGQILGASTDYTQRLIDFGLLSEALPKVVDYLREEGLLEDDDQEPDDVTKMNLEFPTSRSTRLQMLTRGQTGAVISLGYSALRTYGAAHPTVGELRIANIPLYIHHPEGEDYYIGDIKVTEVESFKNQLGKTDIQFSIGYGVAFGQNETKAIAMSILDKALQMKDSPLPVSNEEFVLYSIDTVESTGFISHLKLPHYVTFQSKLDSARKKV
>2744446601
AYVAVKGGSEAIEESIKRLTFERHTQQVLEIEAIMAGMQGMIDQVMSESSLYSELLAALAIKQAQGNMEEAVFLLRAHRSTLPRNYYTRVIETDNMFVERRISASFKDIPGGQILGASYDYTHRLMDFNLLSLLQSLPKVVAFLQKEGLFPTEEPLDVTKRSVQFPTTRSERLQILTRGQTGAVTSLGYAAIRGYGAVHPTVGELRVGKLPLTVAYPTNDEDLYIGQIKVTEVESFIPITNEKNIEFEIGYGICYGQNETKAIAMSILDQALENGNQDYPTHDEEFILMHIDSVESTGFISHLKLPHYVTFQSKLDSVRKIKK
>2517913842
AYVAVKGGTEAIEESIKRLTFERRLEEVLEIKAIMAGMRGMIDQVMSESSLYSELLAALAIKQSEGNMEEAVFLLRAHRSTLPRNYYTRVIETDKMFVERRISASFKDIPGGQILGATYDYTHRLMDFDLLSLREDLPKVVDYLRKEKLFPFEEPLDVTKRSVQFPTTRSERLQILTRGQTGAVTSLGYAAIRGYGAVHPTVGELRVGMLPLTISDPTNDEDYYIGQIKVTEVESFIPITNEKNIEFEIGYGICYGQNETKAIAMSILDQALEHGKKDYPTHDEEFILLHIDSVESSGFISHLKLPHYVTFQSKLDSVRKIKQ
>2771761329
AYVAVKGGTKAIEASLNLLNYERKAGKIIEVETIMTTMRSLVDQVMSESSLYSPFLAALAIKQAEGSMEEAVFLLRAHRSTMPRLYHSEVIDTKDMFMERRISASFKDIPGGQVLGATTDYKHRLLDFDLVDLNIHYPKVVSYLRAEGLFPTLNPIDITKENIQFPIERSARLQILTRGQTGAVTSLGYASLRGYGAIHPTVGEVRYGKVPIHVHVPSTDIQYYIGEINLTEVESFVPITDKDGLQFEIGYGACFGKNETKAIAMSILDQCLEHPEVAFPTHDEEYVLLHIDTVESTGFISHLKLPHYVTFQSKLDAIRNVKK
>2769332639
GYVAVKGGTEAIEASIERLRYNRKGERHIEIETILATMKGLVDQVMSEASLYAPMLAALAIKQSEGNMEEAVFTLRAHRSTLPRLYYSEAIQTEDMRISRRISSSFKDIPGGQILGATTDYTHRLLDFDLLILQQIFPKVVEYLRENGLVQTDEPFDVTKKSLQFPANRSARLQTLTRGQTGAVISLGYASMRGYGQVHPNVGELRVGMMPIHISSPEEEQYYIGAIEVTEVESFVPVKSEESLDFEIGYGMCYGQNETKAIAMSILDQCLQHPSSDFPTHDEEFVLLHIDSVESTGFISHLKLPHYVTFQSKLDRARKGQK
>2731161180
MEEAVFIMRAHRSTLPRLYYSETVETKSMRVARRISASFKDIPGGQILGATTDYTHRLLDFELMERQSVYPKVVDYLREEGLFQPNAPFDITMKSIQFPAPRSARLQTLTRGQTGAVTALGYASLRGYGQVHPTVGEVRIGHVPLVVSHPSDDLHYYIGEVEVSEVESFVPVKDENNLDFELGYGICYGQNETKAIAMSILDQCLDHPEAPFPTHDEEFVLLHIDSVEASGFISHLKLPHYVTFQSKLDSVREVRK
>2619653593
GYVAVKGGTEAIEASISRLKYERKGGEQVDVSAILSSMRLLIDQVMSEASLYSPELAALAIKQAEGSMEEAVFLLRAHRSTLPRLYYSETVEPERMAVERRISASFKDIPGGQLLGATHDYTHRLIDFSLLGEGDSYPKVVEYLRSEGLFEPDDTEPDDVTKNVFQFPASRSERLQILTRGQTGAVTALGYASLRGYGQVHPTVGEVRVGNLPITVQGDDGDSYYIGSIRATEVESFSGPDGKQELRFEIGYGICYGQNETKAIAMSILDQCLEHPESDAPSHDEEFVLLHVDTVESTGFISHLKMPHYVTFQSKLDSVRNTRKGR
>2618062747
GYVAVKGGTDAIEASIDRLKYERKGGEQVEVSAILSSMRLLIDQVMSEASLYSPELAALAIKQAEGSMEEAVFLLRAHRSTLPRLYYSETVEPERMGVERRISASFKDIPGGQLLGATHDYTHRLIDFSLLELDGTYPKVVEYLREEGLFETPEPDDVTKNVFQFPASRSERLQILTRGQTGAITALGYASLRGYGQVHPTVGEVRMGQLPITVPGDGESYYIGSVRATEVESFVPMPGPDGLRFEIGYGICYGQNETKAIAMSILDQCLEHPESDAPSHDEEFVLLHVDTVESTGFISHLKMPHYVTFQSKLDSVRNTRK
>2744779829
GYVAVKGGTEAIEASIDRLKYERLKGGEQVDVSAILSSMRLLIDQVMSEASLYSPELAALAIKQAEGSMEEAVFLLRAHRSTLPRLYYSETVEPERMAVERRISASFKDIPGGQLLGATHDYTHRLIDYSLLEEEGYPKVVEYLRDEGLFEPDNAEPDDVTKNVFQFPASRSERLQILTRGQTGAVTALGYASLRGYGQVHPTVGEVRVGQLPITVPSEDGDSYYIGSVRATEVESFKGPDGKQELRFEIGYGICYGQNETKAIAMSILDQCLEHPGSDAPSHDEEFVLLHVDTVESTGFISHLKMPHYVTFQSKLDSVRNTRKGR
>2539019817
GYVAVKGGTEAIEASIDRLKYERLKGGEQVEVSAILSSMRLLIDQVMSEASLYSPELAALAIKQAEGSMEEAVFLLRAHRSTLPRLYYSETVEPERMAVERRISASFKDIPGGQLLGATHDYTHRLIDFSLLEEQGYPKVVEYLRNEGLFEPDNTEPDDVTKNVFQFPASRSERLQILTRGQTGAVTALGYASLRGYGQVHPTVGEVRVGYLPITVPGEDGDSYYIGSVRATEVESFKGPDGKQELRFEIGYGICYGQNETKAIAMSILDQCLEHPESDAPSHDEEFVLLHVDTVESTGFISHLKMPHYVTFQSKLDSVRNTRKGR
>2777771613
GYVAVKGGTEAIDASLRRLQYDRKGEKILEIETILATMKSLVDQVMSESSLYAPYLAALAIKQAEGSMEEAVFIMRAHRSTLPRLYYSETAETERMEVKRRISASFKDIPGGQLLGATTDYTHRLMDFDLLNLHKYFPKVVDYLRKEGLFKNMSPFDITKQSIQFPVPRSARLQTLTRGQTGAVTALGYASLRGYGQVHPTVGEVRVGEIPVLISHPDESPHYYIGEIEVTEVESFVPVKNEQNLEFEIGYGICYGQNETKAIAMSILDQCLEHPASSFPTHDEEFVLMHIDSVEATGFISHLKLPHYVTFQSKLDSVRQVKK
>2668562603
GYVAVKGGTEAIEASIQRIKYERNHQHTIDAAVIQETMKPLIDQVMSESSLYSRELAALAIKQAQGSMEEAVFLMRAHRSTLPRLYYSQIVDPEDMFVKRRISASFKDIPGGQLLGSTNDYTHRLLDFDLAHLHIYFPKVVDYLRKQGLFNWMPPDDITKESLQFPASRSARLQSLTRGQTGAVTSLGYASLRGYGQVHPTVGEVRVGDAPIYIEHPDTDRDYYIGDIELTEVESFVPVTNEANLDFEIGYGISYGQNETKAIAMSILDQCLEHPEADFPTHDEEFVLLHIDSVESTGFISHLKLPHYVTFQSKLDSIRQIKE
>2520180059
GYVAVKGGTDAIEASIKRLKYERKEEEMIEVQTILATMKPLIDQIMSESSLYSPKLTALAIKQAEGSMEEAVFLMRAHRSTLLRLYFSETVETEDMFVRRRISASFKDIPGGQLLGATNDYTHRLLNFDLLKLKEYFPKVVEYLRREGLFPTKPPFDITKQSLTFPAPRSAKLQTLTRGQTGAVTSLGYASLRGYGQVHPNVGEVRVGEVPIYISHPSRDPDYYLGEVTVTEVESFVPIKNKAKLQFEIGYGICFGQNETKAIAMSILDQCLEHPEVTFPTHDEEFVLLHIDSVESTGFISHLKLPHYVTFQSKLDSLREIKK
>2611195846
GYVAVKGGTKAIEASMKRVKYDRKGEKVLDVHTIMSTMSAMVDQVMSESSLYSPFLAALSIKQAEGNMEEAVFLMRAHRSTLPRLYYSQALETKTMLVERRISASFKDIPGGQLLGSTVDYTHRLLDFNLVDLKHYYTKVVEYLREEGLFEELDPVDITKESLHFPAPRSARLQVLTRGQTGAVTSLGYASLRGYGQVHPTVGEVRVGHVPIHVKHPEDDADYYIGKIKITEVEAFVPVNNEDHLAFEIGYGVCYGQNETKAIAMSILDQCLEHPEYHFPTHDEEFVLLHIDSVESTGFISHLKLPHYVTFQSRLDSVRRVKK
>2619220824
GYVAVKGGTEAIEASLERLKYDRKGEEVVEIKTILATMNPLIDQIMSEASLYSPFLAALAIKQAGGNMEEAVFLLRAHRSTLPRHYYSEVVDTEDMFVERRVSASFKDIPGGQLLGSTNDYTHRLLDFNLVNKRQFFPKVVDYLRAEGLFETLPPKDITKESIQFPTERSERMQALTRGQTGAVTSLGYASLRGYGQVHPTIGEVRVGLVPIHIKHPESEPLFYIGDVKLTEVESFVPVSKDNQLEFEIGYGISFGQNETKAIAMSILDQCLENPHGEFPTHDEEFVLLHVDSVESTGFISHLKLPHYVTFQSKLDSARQVKN
>2617474210
GYVAVKGGTEAIEASLDRLKYDRKEAEVVEINTVLATMRHLVDQVMSEASLYAPFLAALAIKQARGSMEEAVFLLRAHRSTLPRHYYSETVDTEDMFVERRVSASFKDIPGGQLLGSTNDYAHRLLDFDLVKLRQFFPKVVDYLRAEGLFERLPPNDITKESIQFPTGRSERLQVLTRGQTGAVTSLGYASLRGYGQVHPTIGEVRVGSVPIHVQHPDSEQSFYIGDVQLTEVESFVPVTNNNQLEFEIGYGISFGQNETKAIAMSILDQCLQKPHGEFPTHDEEFVLLHIDSVESTGFISHLKLPHYVTFQSELDSVRQVKK
>2519854937
GYVAVKGGTEAIEASLDRLKYDRKGEEIVEIKTILATMRPLVDQVMSEASLYAPFLAALAIKQAGGSMEEAVFLLRAHRSTLPRYYYSETVDTEDMFVERRISASFKDIPGGQLLGSTNDYTHRLLDFNLVNLQQFFPKVVDYLREEGLFERLPPKDITKQSIQFPTGRSERLQVLTRGQTGAVTSLGYASLRGYGQVHPTIGEVRVGNVPIHVQHPESDPLFYIGDVKLTEVESFVPVNKQNQLEFEIGYGISFGQNETKAIAMSILDQCLENPHGEFPTHDEEFVLLHIDSVESTGFISHLKLPHYVTFQSKLDSARQVKK
>2617534487
GYVAVKGGTKAIEASIERLKYERKGEEVLEIKTILATMRSLVDQVMSEASLYAPFLAALAIKQAGGSMEEAVFLMRAHRSTLPRHYYSLPVDTESMFVERRVSASFKDIPGGQLLGATNDYTHRLLDFELIELRQYFPKVVDYLRAEGLFDYEPPKDVTKESIQFPTTRSERLQVLTRGQTGAVTALGYASLRGYGQVHPTIGEVRVGNVPIHVQHPNNDEAFYIGEIKITEVESFVPVHKDNLEFEIGYGISYGQNETKAIAMSILDQCLENPHGEFPTHDEEFVLLHIDSVEATGFISHLKLPHYVTFQSKLDSIRQVKK
>2771604454
GYVAVKGGTKAIEASIDRLKYDRKGNEIVEINTILATMRTLVDQVMSEASLYAPFLAALAIKQAGGSMEEAVFLLRAHRSTLPRNYYSETVEVEKMFVERRVSASFKDIPGGQFLGATNDYTHRLLDFNLVELAQYFPKVVDYLRAEGLFKTLTPKDVTKESIQFPSDRSERLQVLTRGQTGAVTALGYASLRGYGQVHPTIGEVRVGDIPIHVNHPNQDELFYIGEIKVTEVESFVPVPKNDRLEFEIGYGISFGQNETKAIAMSILDQCLESPHGEFPTHDEEFVLLHIDSVESTGFISHLKLPHYVTFQSKLDSMRQVKK
>2671088170
GYVAVKGGTQAIEASIDRLKYDRKGNEIVEINTILATMRNLVDQVMSEASLYAPFLAALAIKQAGGSMEEAVFLMRAHRSTLPRSYYSETVEVEEMFVERRVSASFKDIPGGQLLGATNDYTHRLLDFSLVELSHYFPKVVDYLRAEGLFDTLSPKDVTKESIQFPTGRSERLQVLTRGQTGAVTALGYASLRGYGQVHPTIGEVRVGDVPIHVKHPNQDENFYIGEIKVTEVESFVPVPKTNGLEFDIGYGISFGQNETKAIAMSILDQCLESPHGEFPTHDEEFVLLHIDSVEATGFISHLKLPHYVTFQSKLDSIRQVKK
>2582340810
GYVAVKGGTNAIEASLKRLTYERKDGEIIEVQTIMATMRSLVDQVMSESSLYSPYLAALSIKQANGSMEEAVFIMRAHRSTLPRLYYSETVESETMFVERRISASFKDIPGGQLLGATNDYTHRLLDFTLINLHIYFPKVVDHLRHEGLFETWKPTDITKENLSFPATRSARLQTLTRGQTGAVTALGYASLRGYGQVHPTVGEVRVGTLPISVGHPDEDEHYYIGNIKVSEVESFVPVSNKQNLEFEIGYGICYGQNETKAIAMSILDQCLEHPEADFPTHDEEFVLLHIDSVESTGFISHLKLPHYVTFQSKLDSIREVKK
>2777609863
GYVAVKGGTKAIEASLERLKYERKDGEIIEIQTIMGTMRALIDQVMSESSLYSPFLAALSIKQAEGSMEEAVFIMRAHRSTLPRLYYSDTVESETMFIERRISASFKDIPGGQILGATTDYTHRLLDFSLVNLSLYFPKVVDYLRQEGLFEALNPMDVTKETLAFPAPRSARLQTLTRGQTGAVTALGYASLRGYGQVHPTVGEVRVGTLPIYVRHPEQDESYYIGGIKVSEVESFVPVPNEQNLEFEIGYGICYGQNETKAIAMSILDQCLEHPEADFPTHDEEFVLLHIDSVESTGFISHLKLPHYVTFQSKLDSIREVKK
>2840565033
GYVAVKGGTKAIEASIKRLTYERKESEIIEVKTIMATMRSLVDQVMSESSLYSPFLAALSIKQAEGSMEEAVFIMRAHRSTLPRLYYSQTVESESMFVERRISASFKDIPGGQLLGATTDYTHRLLDFSLLDVKSYFPKVVEYLRKEGLFDTAKPVDITKENLPFPAPRSARLQVLTRGQTGAVTALGYASLRGYGQVHPTVGEVRVGTLPVYVDQPGQNHQYYIGEIKVSEVESFVPVSNQKNLEFEIGYGVCYGQNETKAISMSILDQCLEHPESDFPTHDEEFVLLHIDSVESTGFISHLKLPHYVTFQSKLDSVREVKK
>2574689709
GYVAVKGGTKAIEASIKRLTYERKESEIIEVKTIMATMRSLVDQVMSESSLYSPFLAALSIKQAEGSMEEAVFIMRAHRSTLPRLYYSQTVESESMFVERRISASFKDIPGGQLLGATTDYTHRLLDFSLLDVKSYFPKVVEYLRKEGLFDTAKPVDITKENLPFPAPRSARLQVLTRGQTGAVTALGYASLRGYGQVHPTVGEVRVGALPVYVDQPGQNHPYYIGEIKVSEVESFVPVSNQKNLEFEIGYGVCYGQNETKAIAMSILDQCLEHPESNFPTHDEEFVLLHIDSVESTGFISHLKLPHYVTFQSKLDSVREVKK
>2792261811
GYVAVKGGTMAIEASINRLTYDRKEREIIEVNTIIATMRAMVDQVMSESSLYSPFLAALAIKQAEGSMEEAVFIMRSHRSTLPRLYYSNIIESDSMLVERRISASFKDIPGGQILGATTDYTHRLLDFSLAAMKSYFPKVVDYLREEGLFGTLMPTDITKENLSFPASRSARLQTLTRGQTGAVTALGYASLRGYGQVHPTVGEVRVGKLPIYVEHPEQTASYYIGEIKVSEVESFVPVSNEQNLDFEIGYGICYGQNETKAIAMSILDQCLEHPEASFPTHDEEFVLLHIDSVEATGFISHLKLPHYVTFQSKLGSIREVKK
>2807463172
GYVAVKGGTKAIEASIERLTYDRQEREVVEVKTIMATMRALVDQVMSESSLYSPFLAALAIKQAEGSMEEAVFIMRAHRSTLPRLHYSKIVESESMCVERRISASFKDIPGGQILGSTTDYTHRLLDFSLASMKLFFPKVVNYLRQEGLFGGLPPTDITKENLSFPASRSARLQTLTRGQTGAVTALGYASLRGYGQVHPTVGEVRVGMLPIYVGHPEQTESYYIGEIKVSEVESFVPVSNEQNLDFEIGYGVCYGQNETKAIAMSILDQCLEHPEASFPTHDEEFVLLHIDSVEATGFISHLKLPHYVTFQSKLDSVREVKR
>2838859181
GYVAVKGGTKAIEASIERLTYDRQESEVIEVKTIMATMRALVDQVMSESSLYSPFLAALAIKQAEGSMEEAVFIMRAHRSTLPRLHYSNIVESESMLVERRISASFKDIPGGQILGSTTDYTHRLLDFSLASMKLFFPKVVDYLRQEGLFGGLPPTDITKENLSFPASRSARLQTLTRGQTGAVTALGYASLRGYGQVHPTVGEVRVGMLPIYVGHPEQTESYYIGEIKVSEVESFVPVSNEQNLDFEIGYGVCYGQNETKAIAMSILDQCLEHPEASFPTHDEEFVLLHIDSVEATGFISHLKLPHYVTFQSKLDSVREVKR
>2848734427
GYVAVKGGTKAIEASINRLTYNRKEREIIEVKTIMATMRALVDQVMSESSLYSPFLAALAIKQAEGSMEEAVFIMRAHRSTLPRLYYSNIVESESMLVERRISASFKDIPGGQILGSTTDYTHRLLDFSLVSIKVYFPKVVDYLREEGLFAAPSPTDITKENLSFPASRSARLQTLTRGQTGAVTALGYASLRGYGQVHPTVGEVRVGKLPIYVGHPDQTESYYIGEIKVSEVESFVPVSNEQNLDFEIGYGVCYGQNETKAIAMSILDQCLEHPEASFPTHDEEFVLLHIDSVEATGFISHLKLPHYVTFQSKLDSVREVKR
>2724066861
GYVAVKGGTKAIEASINRLTYDRKESEIIEVNTIMATMRALVDQVMSESSLYSPFLAALAIKQAEGSMEEAVFIMRAHRSTLPRLYYSNVVESESMLVERRISASFKDIPGGQILGSTTDYTHRLLNFSLVEIKLFFPKVVDYLREEGLFAAPNPTDITKENLSFPASRSARLQTLTRGQTGAVTALGYASLRGYGQVHPTVGEVRVGMLPIYVRHPEQTESYYIGEIKVSEVESFVPVSNEQNLDFEIGYGVCYGQNETKAIAMSILDQCLEHPEASFSTHDEEFVLLHIDSVEATGFISHLKLPHYVTFQSKLDSVREVKR
>2551871857
GYVAVKGGTKAIEASINRLTYDRKESEIIEVNTIMATMRALVDQVMSESSLYSPFLAALAIKQAEGSMEEAVFIMRAHRSTLPRLYYSNVVESESMLVERRISASFKDIPGGQILGSTTDYTHRLLNFSLVEIKHYFPKVVDYLREEGLFAAPNPTDITKENLAFPASRSARLQTLTRGQTGAVTALGYASLRGYGQVHPTVGEVRVGMLPVYVRHPEQTESYYIGEIKVSEVESFVPVSNEQNLDFEIGYGVCYGQNETKAIAMSILDQCLEHPEASFPTHDEEFVLLHIDSVEATGFISHLKLPHYVTFQSKLDSVREVKR
>2843467568
GYVPVKGGTEAIDASIKRVKFERKGQAILEIETILSTMRALVDQVMSESSLYSPQLAALAIKQAEGSMEEAVFLMRAHRSTLPRLYYSESIETEAMFVERRISASFKDIPGGQLLGATYDYTHRLLDFDLINLQERYPKVVEYLRKEGLFERLEPEDITKQSLEFPASRSARLQVLTRGQTGALTSLAYASLRGYGEVHPTVGEVRVGSLPIYVKHPDGSEDFYIGDIQVTEVESFVPVNNENNLEFEIGYGICYGQNETKTIAMSILDQCLEHLNDEYPTHDEEFVLLHIDSVESSGFISHLKLPHYVTFQSKLDSIRQVKK
>2846625060
GYVPVKGGTEAIDASIKRVKFERKGQEILEIETILSTMRALVDQVMSESSLYSPQLAALAIKQAEGSMEEAVFLMRAHRSTLPRLYYSESVETEAMFVERRISASFKDIPGGQLLGATYDYTHRLLDFDLINLQERYPKVVEYLRKEGLFERLEPEDITKQSLEFPASRSARLQVLTRGQTGALTSLAYASLRGYGEVHPTVGEVRVGSLPIYVKHPDGSEDFYIGDIQVTEVESFVPVNNENNLEFEIGYGICYGQNETKTIAMSILDQCLEHRNDEFPTHDEEFVLLHIDSVESSGFISHLKLPHYVTFQSKLDSIRQVKK
>2840863094
GYVPVKGGTEAIEASIKRVKFERKGEAILEIETILSTMRALVDQVMSESSLYSPQLAALAIKQAEGSMEEAVFLMRAHRSTLPRLYYSQSVETEAMFVERRISASFKDIPGGQLLGATYDYTHRLLDFDLINLHERYPKVVEYLRKEGLFEQMEPEDITKRSLEFPASRSARLQVLTRGQTGALTSLAYASLRGYGEVHPTVGEVRVGSLPIYVKHPDGSAEFYIGDIQVTEVESFVPVNNEHNLEFEIGYGICYGQNETKTIAMSILDQCLEHLNDEFPTHDEEFVLLHIDSVESSGFISHLKLPHYVTFQSKLDSIRQVKK
>2848793694
GYVPVKGGTQAIDASIKRVKFERKGQAILEIETVLSTMRALVDQVMSESSLYSPQLAALAIKQAEGSMEEAVFLMRAHRSTLPRLYYSESVETDAMFVERRISASFKDIPGGQLLGATYDYTHRLLDFNLINLQERYPKVVEYLRKEGLFEQMEPEDITKQNLEFPASRSARLQVLTRGQTGALTSLAYASLRGYGEVHPTVGEVRVGSLPIYVKHPDGSEEFYIGDIQVTEVESFVPVNNENNLEFEIGYGICYGQNETKTIAMSILDQCLEHLTDEFPTHDEEFVLLHIDSVESSGFISHLKLPHYVTFQSKLDSIRQVKK
>2776319255
GYVAVKGGTKAIDASIKRLKYERKDNEMLEVRTILSSMRGMVDRVMSESSLYSPFLAALAIKQAEGNMEEAVFLMRAHRSTLPRLYYSQIAESESMLVERRISASFKDIPGGQLLGASRDYTHRLLDFDLLFIEAYFPKVVDYLRDEGLFKKPPPADVTKKSLQFPSSRSARLQVLTRGQTGTVTSLGYASLRGYGQVHPTVGELRVGSIPIYVEHPEKDENFYIGEIKITEVESFVPVTNESNLEFEIGYGVCYGQNETKAIAMSILDQCLEHPDSNFPTHDEEFVLLHVDSVESTGFISHLKLPHYVTFQSILDSIRQVKK
>2549879040
GYVAVKGGTMAIDASIKRLTYERKGEEIIEIRTILSSMRGLVDQVMSESSLYSPFLAALAIKQAEGSMEEAVFLMRAHRSTLPRLYYSQTVESETMFVDRRISASFKDIPGGQLLGASRDYTHRLLDFHLLTLEGYFPKVVDYLRDQGLFKRPQPTDITKQSLQFPAPRSARLQVMTRGQTGTVTSLGYASMRGYGQVHPTVGELRVGSIPIYVDHPEKESDFYIGEIRVTEVESIVPVSNENNLEFEIGYGVCYGQNETKAIAMSILDQCLEHPESDFPTHDEEFVLLHMDSVETTGFISHLKLPHYVTFQSKLDSVRQVKK
>2657145443
GYVAVKGGTKAIEASKKRLKYERKDGEIIEIKTILSSMKALVDQVMSEASFYSPFLAALAIKQAEGSMEEAVFLMRAHRSTLPRLYYSQTVETESMFVKRRISASFKDIPGGQMLGATYDYTHRLLDFELAKLQQYFPKVVDYLREEGLFEEDSPMDITKESIQFPTPRSARLQTLTRGQTGAVTSLGYASLRGYGQVHPTVGEVRVGDLPIYVDHPNENADFYIGEITVSEVESFVPVSNDRHLEFEIGYGVCYGQNETKAIAMSILDQCLEHPEFDFPTHSEEFVLLHIDSVESTGFISHLKLPHYVTFQSKLDSIRQVKK
>2536739379
GYVPVKGGTQAIAASIKRLTYERKGEEILEINTILATMGSMVDQVMSESSLYSPELAALAIKQGEGSMEEAVFLMRAHRSTLPRHYYSEAVEAETMLVERRISASFKDIPGGQLLGATYDYTHRLLDFRLLELQVYFPKVVDYLRQEGLFETPRPTDVTKQSLQFPTTRSARLQVLTRGQTGAVTSFGYASLRGYGQVHPTVGEVRVGKMPIYTVQPDQEPQFYIGEIRITEVESFVPVTNDENLEFEIGYGVCYGKNETKAIAMSILDQCLEHPNSNFPTHDEEFVLLHIDSVESTGFISHLKLPHYVTFQSKLDSIRQVKK
>2753308106
GYVPVKGGTQAIDASIKRLTYERKGQEILEIKTILSTMGSMVDQVMSESSLYSPELAALAIKQGEGSMEEAVFLMRAHRSTLPRHYYSETVEVETMLVERRISASFKDVPGGQLLGATYDYTHRLLDFGMMELQVYFPKVVDYLREEGLFETPQPTDVTKQSLQFPTTRSARLQVMTRGQTGAVTSFGYASLRGYGEVHPTVGEVRVGKVPIYTAHPDLDPQFYIGEIRITEVESFVPVTNTNNLEFEIGYGVCYGQNETKAIAMSILDQCLEHPNTEFPTHDEEFVLLHIDSVESTGFISHLKLPHYVTFQSKLDSIRQVKK
>2834369657
GYVAVKGGTKAIDASIERLTFERKNQEIIEIETIMATMKSLIDQIMSESSLYSPYLAALAIKQAEGSMEEAVFLMRAHRSTLPRLYYSQAVESETMLVERRISASFKDIPGGQILGATKDYTHRLLDFELLELSEFFPKVVDYLREEGLFENRDPVDITKQSIAFPASRSARLQVLTRGQTGAVTALGYASLRGYGQVHPTVGEVRVGSLPIYVAHPEQDEAFYIGEIQVTEVESFVPVTNDANLEFEIGYGICYGQNETKAIAMSILDQCLEHPESSFPTHDEEFVLLHIDSVEATGFISHLKLPHYVTFQSKLDSIRNVKK
>2839380328
GYVAVKGGTKAIEASIERLKYERKDEEILEVNTILATMKAMIDQVMSESSLYSPYLAALAIKQAEGSMEEAVFLMRAHRSTLPRLYYSQTVEAESMLVERRISASFKDIPGGQLLGATRDYTHRLLDFQLIDLRQYFPKVVDYLREEGLFEKKDPDDITKQSLQFPASRSAKLQVLTRGQTGAVTSLGYASLRGYGQVHPNVGEVRVGNLPIYVAHPEQDEEFYIGEIRVTEVESFVPVTNEQNLEFEIGYGICYGQNETKAIAMSILDQCLEHPEAEFPTHDEEFVLLHIDSVESTGFISHLKLPHYVTFQSKLDSVRQVK
>2620852738
GYVAVKGGTAAIEASIKRLKYERKDEEIIEVNTILSTMRTMVDQVMSESSLYSPFLAALAIKQAEGSMEEAVFLMRAHRSTLPRLYYSQIVESESMLVERRISASFKDIPGGQLLGATYDYTHRLLDFHLTELRQYFPKVVDYLREEGLFETLLPKDITKESLQFPASRSERLQVLTRGQTGAVTSLGYASLRGYGQVHPTVGEVRVGAIPIYVEHPETDEHFYIGDIKATEVESFVPVSNDKGLEFEIGYGVCYGQNETKAIAMSTLDQCLEHPESDFPTHDEEFVLLHIDSVESTGFISHLKLPHYVTFQSKLDSIRQVKK
>2690404803
GYVPVKGGTQAIDASIKRLKYERKGNETIEIHTIMSTMRGMIDQVMSESSLYSPFLAALAIKQAEGSMEEAVFLMRAHRSTLPRPYYSKTVEPEAMLVERRISASFKDIPGGQLLGATHDYTHRLLDFDLIGLNKYFPKVVDYLREEGLFEKEAPKDITKQSLQFPSTRSERLQVLTRGQTGAVTSLGYASLRGYGQVHPNVGEVRVGAVPIYVGHPEHDTDFYIGDIKVTEVESFVPTQNANNLQFEIGYGICYGQNETKAIAMSILDQCLEHPEADFPTHDEEFVLLHIDSVESTGFISHLKLPHYVTFQSRLDSVRQVKK
>2758603682
GYVAVKGGTNAIEASIKRLKYERKGEEIIEINTILSSMRSMVDQVMSESSLYSPYLAALAIKQAEGSMEEAVFLMRAHRSTLPRLYYSQTVESEEMLVERRISASFKDIPGGQLLGATKDYTHRLLDFDLIELDTYFPKVVDYLREEGLFENAPPTDITKQSLHFPASRSARLQVLTRGQTGAVTSLGYASLRGYGQVHPTVGEVRVGSLPIYVSHPEQNMEFYIGDITITEVESFVPVTNENNLEFEIGYGVCYGQNETKAIAMSILDQCLEDPESNFPTHDEEFVLLHIDSVESTGFMSHLKLPHYVTFQSKLDSVRQVKK
>2756138454
GYVPVKGGTQAIDASIKRLKYERKGQEVIEINTIMSTMRAMVDQVMSESSLYSPYLAALAIKQAEGSMEEAVFLMRAHRSTLPRPYYSQTVEPEKMFVERRISASFKDIPGGQLLGATYDYTHRLLDFNLIELQIYFPKVVDYLREEGLFETAPPIDITKQSLQFPSTRSERLQVLTRGQTGAVTSLGYASLRGYGQVHPNVGEVRVGAVPIYVQHPEQNEEFYIGEITVTEVESFVPNNNENNLELEIGYGICYGQNETKAIAMSILDQCLEHQESDFPTHDEEFVLLHIDSVESTGFISHLKLPHYVTFQSKLDSIRQVKK
>2625211202
GYVPVKGGTQAIDASIQRIKFERKGQEIIDVETIMSTMRGMVDQVMSESSLYSPYLAALAIKQAEGSMEEAVFLMRAHRSTLPRPYYSQTVEPEKMFVERRISASFKDIPGGQLLGATYDYTHRLLDFTLEELQSYFPKVVDYLREEGLFETAPPIDVTKRSLQFPTTRSERLQVLTRGQTGAVTSLGYASLRGYGQVHPTVGEVRVGFVPIYVQHPEHSDEFYIGEIKVTEVESFVPTNNENNLEFEIGYGICYGQNETKAIAMSILDQCLEHPESDFPTHDEEFVLLHIDSVESTGFISHLKLPHYVTFQSKLDSIRQVKK
>2652917693
GYVPVKGGTQAIEASINLLKYERKDREIIEINTIMSTMRGMVDQVMSESSLYSPYLAALAIKQAEGSMEEAVFLMRAHRSTLPRPYYSQTVEPETMLVERRISASFKDIPGGQLLGATYDYTHRLLDLSLIELQKYFPKVVDYLREEGLFETVPPIDITKQSIQFPTTRSERLQVLTRGQTGAVTSLGYASLRGYGQVHPTVGEVRVGLLPIYVQHPEHSAEFYIGEIRVTEVESFVPTNNENNLELEIGYGICYGQNETKAIAMSILDQCLEHPESNFPTHDEEFVLLHIDSVESTGFISHLKLPHYVTFQSKLDSIRQVKK
>2738840735
GYVPVKGGTEAIEASIKRLKYERKGQEIIAINTIRSTMRGMVDQVMSESSLYSPYLAALSIKQAEGSMEEAVFLMRAHRSTLPRNYYSQTVEAETMLVERRISASFKDIPGGQLLGPTYDYTHRLLDFNLIELQKYFPKVVEHLREEGLFEVAPPIDITKQNLDFPTSRSARLQVLTRGQTGAVTSLGYASLRGYGQVHPTVGEVRVGSVPIYVEHPEHGAEFYIGEIKVTEVESFVPVKNENNLEFEIGYGICYGQNETKAIAMSILDQCLEHTNSDFPTHDEEFVLLHIDSVESTGFISHLKLPHYVTFQSKLDSIRQVKK
>2739234112
GYVAVKGGTMAIEASIKRLKYERKGEEIIEINTIMSTMRGMVDQVMSESSLYSPFLAALAIKQAEGSMEEAVFLMRAHRSTLPRLYYSLPVESETMLVERRISASFKDIPGGQLLGATYDYTHRLLDFNLIELQQYFPKVVDYLREEGLFETQPPTDITKQSLRFPTTRSARLQVLTRGQTGTVTSLGYASLRGYGQVHPTVGEVRVGSVPIYVEHPKNDIDFYIGEIKITEVESFVPVTNEKNREFEIGYGICYGQNETKAIAMSILDQCLEHTESNFPTHDEEFVLLHIDSVESTGFISHLKLPHYVTFQSKLDSVRQIKK
>2853956853
GYVAVKGGTEAIEASLKRLTYERRGREVIEIKTIQSTMRGLIDQVMSEASLYEPNLAALAIKQAEGSMEEAVFLLRAHRSTLPRLYYSQTVETDRMFVERRISASFKDIPGGQLLGATSDYTHRLLDFQLIHLTIYFSKVVDYLREEGLFTEVPPDDITKKSLEFPASRSERLQTLTRGQTGAVTSLGYASLRGYGQVHPTVGEVRVGMVPIYVAPPTEDQDYYIGEVKITEVESFVPVTYNQQLEFEIGYGICFGQNETKAIAMSILDQCLEHPEASFPTHDEEFVLLHIDSVESTGFISHLKLPHYVTFQSKLDSVRGVKQ
>2829729148
GYVAVKGGTNAIEASIQRLKYERKGKEVIEVETILKTMRQLVDQVMSEASLYSPYLAALAIKQAEGSMEEAVFLLRAHRSTLPRLYYSQTVNTEAMFVERRISASFKDIPGGQILGATHDYTHRLLDFDLAATNKHFPKVVDYLREEGLFPTLNPDDVTKKSLAFPASRSERLQILTRGQTGAVTSLGYASLRGYGQVHPNVGEVRVGDVPIYVASSTEAKEYYIGDVKLTEVESFVPVTNERNLNFEIGYGICYGQNETKAIAMSILDQCLENQDNPFSTHDEEFVLYHIDSVESTGFISHLKLPHYVTFQSKLDSVRNVKK
>2792272097
GYVAVKGGTKAIDASIRRLKYERKERGTINVETILSTMRLHIDQVMSEASLYSPYLAALAIKQAEGSMEEAVFLLRAYRSTLPRIYYSQTVESESMFVERRISASFKDIPGGQILGATYDYTHRLLDFNLIELRTYFPKVVEYLREEGLFETLPPDDITKRSLQFPASRSERLQVLSRGQTGAVTSLGYASLRGYGQVHPTVGEVRVGSLPIYIAPLGADSDYYIGEVKMTEVESFVPVTNEKNLEFEIGYGICYGQNETKAIAMSILDQCLEHPEAPLPTHDEEFVLLHVDSVESTGFISHLKLPHYVTFQSKLDSIRNVKQ
>2528335225
GYVAVKGGTEAIEASIDRLKYERLKEKAIIEVETILATMRQLVDQVMSEASLYNPYLAALAIKQAEGSMEEAVFLLRAHRSTLPRRYYSRTIETASMFVERRISASFKDIPGGQILGATYDYTHRLLDFNLIYETKFFPKVVDYLREEGLFEDQLPDDVTKRSLSFPSSRSERLQVLTRGQTGAVTSLGYASLRGYGQVHPTVGEVRVGSVPIYVSPLEAGEYYIGEITITEVESFVPVMKEELQFEIGYGACFGQNETKAIAMSILDQCLENNQAPYPTHDEEFVLLHIDSVESTGFISHLKLPHYVTFQSKLDSIRNVKKGG
>637324616
GYVAVKGGTEAIEASIDRLKYERLKERSTIEVETILASMRQLVDQVMSEASLYNPYLAALAIKQAEGSMEEAVFLLRAHRSTLPRRYYSRTIETASMFVERRISASFKDIPGGQLLGATYDYTHRLLDFNLIYETKFFPKVVDYLREEGLFEDQLPDDVTKRSLSFPSSRSERLQVLTRGQTGAVTSLGYASLRGYGQVHPTVGEVRVGSVPIHVSPPEAGEYYIGEITITEVESFVPVMKEELQFEIGYGACFGQNETKAIAMSILDQCLENNQAPYPTHDEEFVLLHIDSVESTGFISHLKLPHYVTFQSKLDSIRNVKKGG
>2837675272
AYAAVKGGEAAIGQSLRLLCYERSVKIRDIVENMPFLIDQVMSESGLYAPEYAALALKQGKGSIEEAVFLLRAYRSTLRRDYYSIPADCGEMRIQRRISASFKDVPGGQILGPTFDYSHRLLDFGLRDHGPICPRVDQLLQEEGIMEKTPPFDVTSHVMTFPAPRSARLQTLARSESGFLEGVAYSAMRGYGAVHPTVSELRAGWLSIEVPCPEGESICIGEIFVTEVEALWPSRAEDRMTLSGGYGCVFGRNETKAIAMSIADASLNTQGPAPSQDEEFVLTHGDCLEMQGFISHLKLPHYVTFQSKLDRVRETGKE
>2588164930
AYVAVTGGKEAIEQSLKLLEIFRKSEEDLSVKCIRENMGLLIDKIMSEAGFYSEEYAALALKQCEGSVEEAVFLLRAYRSTLPRNYYSNAIDTADMRLIRRISAAFKDIPGGQILGPTYDYSHRLLDFSLAEGEIRCQRVTDLLKAEHVLEDQPPFDVTSNLITFPAPRSARLQTFARSDAGFLGGVAYSSMRGYGAVHPTVSELRSGYVEVCVPYVMDEEICIGEILVTEVEALVPSHSEEEMTLSGGYGLIFGRNENKAIAMSIADASLEKPGDTPSQDEEFVLTHGDCLEMSGFISHLKLPHYVTFQSKLDRVRTKEE
>2791270588
AYVAVTGGREAIEQSLKLLEIFRESGEDITISCIKENMGLLIDKIMSEAGFYSRDYAALALKQCEGSVEEAVFLLRAYRSTLPRNYYSNPVDTSDMRLIRRISAAFKDIPGGQILGPTYDYSHRLLNFSLMDLSIRCGRVTDLLKADGVMAEQEPFDVTSNLLTFPAPRSARLQTFARSDAGFLGGVAYSSMRGYGAVHPTVSELRCGYVEVCVPYVLDEEICIGEILVTEVEALVPSHTDEDMTLSGGYGLIFGRNENKAIAMSIADASLETTGDSPSQDEEFVLTHGDCLEMSGFISHLKLPHYVTFQSSLDRVRAKGE
>2656989689
AYVAVTGGREAIEQSLKLLEIFRDSKTDISVSCIKDNMGLLIDKIMSEAGFYSREYAALALKQCEGSVEEAVFLLRAYRSTLPRNYYSLPVDTSKMRLIRRISAAFKDIPGGQILGPTYDYSHRLLDFSLMDRQIRCGRVTDILKKEKVLAEEPPFDVTSDVLTFPAPRSARLQTFARSDAGFLGGVAYSSMRGYGAVHPTVSELRCGYVEVCIPYVLDEEICIGDILVTEVEALVPSHTEEEMTLSGGYGLIFGRNENKAIAMSIADASLETEGNTPSQDEEFVLTHGDCLEMSGFISHLKLPHYVTFQSKLDRVRIQED
>2642137561
AYVAVTGGKEAIEQSLKLLEIFRQSKEDISVSCIKENMGLLVDKIMSEAGFYSEDYAALALKQCEGSVEEAVFLLRAYRSTLPRNYYSLPVDTGKMRILRRISAAFKDIPGGQILGPTYDYSHRLLDFSLMEIHCSRVTDLLKEENLLEDEPPFDVTSSLLTFPAPRSARLQTFARSDAGFLGGVAYSSMRGYGAVHPTVSELRSGYAEVCIPYPLDEEICIGEILVTEVEALVPSHTDEEMTLSGGYGLIFGRNENKAIAMSIADAGLETEGSTPSQDEEFVLTHGDCLEMSGFISHLKLPHYVTFQSKLDRVR
>2586840156
AYVAVTGGREAIEQSLKLLEIFREGKEDISVSCIKENMALLVDKIMSEAGFYSEEYAALALKQCQGSVEEAVFLLRAYRSTLPRNYYSLPIDTGKMRILRRISAAFKDIPGGQILGPTYDYSHRLLDFSLMELNIRCSRVTDLLKAENLLENEPPFDVTSSLLTFPAPRSARLQTFARSDAGFLGGVAYSSMRGYGAVHPTVSELRCGYVEVCIPYALNEEICIGEILVTEVEALVPSHTDEEMTLSGGYGLIFGRNENKAIAMSIADAGLETEGSTPSQDEEFVLTHGDCLEMSGFISHLKLPHYVTFQSKLDRVR
>2684768405
AYVAVTGGKEAIEQSLKLLEIFRESKEDISVTCMKENMALLVDKIMSEAGFYSEEYAALALKQCEGSVEEAVFLLRAYRSTLPRNYYSLPIDTGKMRILRRISAAFKDIPGGQILGPTYDYSHRLLDFSLMEVNIRCSRVTDLLKAENLLEDEPPFDVTSSLLTFPAPRSARLQTFARSDAGFLGGVAYSSMRGYGAVHPTVSELRSGYVEVCIPYALNEEICIGEILVTEVEALVPSHTDEEMTLSGGYGLIFGRNENKAIAMSIADAGLETEGSTPSQDEEFVLTHGDCLEMSGFISHLKLPHYVTFQSKLDRVRETDT
>2820423612
AYVAVTGGQEAIAASIALLREYRHGDNPLDPVAMVNRMGLLIDKIMGEAGLYCPDHAALALLQSEGSVEEAVFLLRAYRSSLTRAYYSIPLDGAQMRLLRRISAAYKDVPGGQMLGATYDYTHRLLDFSLLSENPRVSDLLRAENIIVQSETVPEDITQNPLRFPTPRSARLQVMARAESGFLGGLAYANLRGFGQAHPTVGELRTGWLEVNIDHPLGQTLHVGEIQVTEVESFFSLEEEGLQIGVGYGLTFGRSDQKAISMSIMDFSLEKKSEGILSDDEFVLLHGDCLEMSGFISHLKLPHYVTFQSKLDRVRSTRK
>2587836501
GYVAVSGGSEAIEASIRLLDYYRSGTAKDLELEAIEHKLSLLVDRVMGEAGLYSRTYAALALKQCEGSVEEAVFLLRAYRSTLTRNYYSLPADTGAMRVVRRISSAFKDIAGGQILGATYDYTHRLINFSIESEPCPRVSDTLKKDGLVEDDTPYDVTANLLEFPAPRSARLQTLSRADTGYISGLAYAALRGYSLSHPTVGELRCGYAEVPYLFDDAECLFVGEILLTEAELLTEADDTDKLKLAAGYGAVFGRNDSKAIAMAILDRELDSGGPYPPQQEEFVLTHGDSMEMNGFISHLKLPHYVTFQSKLDAVRKTRE
>2588242320
AYVAVSGGEEAIAASIALLDFYRSKTEKDVELEVIQEKMSLLVDRVMSEAGLYAKEYAALALKQCEGSVEEAVFLLRAYRSTLKRSYDTYVADTKNMRIVRRISAAFKDIQGGQILGATYDYTHRLMHFDLKEPCGRVSDELKTEGLIEEEPPYDVTENLLEFPASRSARLQTLTRADAGFISGLAYSALRGFGQVHPTVGELRTGYVELEIPQQEGEALWIGEVMLTEVEIFNEAEDKDALKLACGYGAVFGRNENKAIAMAVIDRELDAGGDYPTQDEEFVLMHGDSLEMNGFISHLKLPHYVTFQSKLDAVRKTRREN
>2805702565
AYVAVSGGEEAIAASIALLDFYRSKTEKDVELEVIQEKMSLLVDRVMSEAGLYAKEYAALALKQCEGSVEEAVFLLRAYRSTLKRSYDTYVADTKNMRIVRRISAAFKDIQGGQILGATYDYTHRLMHFDLKEPCGRVSDELKTEGLIEEEPPYDITENLLEFPASRSARLQTLTRADAGFISGLAYSALRGFGQVHPTVGELRTGYVELEIPQQEGETLWIGEVMLTEVEIFNEAEAKDCLKLACGYGAVFGRNENKAIAMAVIDRELDAGGDYPTQDEEFVLMHGDSLEMNGFISHLKLPHYVTFQSKLDAVRKTRREN
>2590647728
AYVAVSGGEEAIEASIRLLRYYRSGSDKDLDLEALENKLSLLVDRVMGEAGFYSRRYAALALKQSEGCVEEAVFLLRAYRSTLTRKYYSTVVNTEEMRMVRRISAAFKDIKGGQILGATYDYTHRLLNFSLARRPCTRVSSELKGEGLIDSCDANPFDVTEALLEFPAPRSARLQTLARADTGFLSGMAYSALRGYGLAHPTVGELRTGLAELCVPYPLDSQIYVGEILITEAETFTEADDKDRLKLAVGYGAVFGRNENKAIAMAILDRELEANGPYPAQSEEFVLTHGDSLEMNGFLSHLKLPHYVTFQSKLDAVRKTRA
>2820667403
AYVAVSGGKEAIEESIRLLEFYKSGTDLEIEVEAIEHKLSLLVERVMSEAGLYAKSYAALALRQCEGCVEEAVFLLRAYRSTLTRNYYTKVVDTANMRVTRRISAAFKDIEGGQILGASYDYTHRLIRFSAVPCPRISDVLRREGLIDECDSTPHDVTMNMLEFPAKRSARLQTLARADTGFISGLAYSALRGFGQVHPTVGELRTGYVEVPYTFDEDESIYIGEILLTEVECFSTADDSDKLKLSVGYGAVFGRNETKAIAMAVLDNELNREGPYPPQDEEFVLTHSDNLEMSGFISHLKMPHYVTFQSVLDVVRKTRKEA
>2820872966
AYVAVSGGKEAIEASIQLLAFYQSSTDKDLDIEAIEDKLSLLVDQVMSEAGLYSKRYAALALKQCEGSVEEAVFLLRAYRSTLPRNYYTDTVDAKDMRIVRRISAAFKDIVGGQILGASYDYTHRLIDFSILAEPCPRVSDALKAEGLIDDESPCDITMRMLEYPASRSARLQALSRADTGFVSGLAYSSLRGFGQVHPTVGELRSGYIEMYVPYSQDNEIYLGEALITEVECFNAVDDTNQLKLAVGYGAVFGRSETKAIAMAVIDRELDNKGTHPAQDEEFVLTHSDSLEMNGFISHLKLPHYVTFQSKLDAVRKTRE
>2593259709
GYIAVSGGEEAIEESIELLRYYRSGTDKDLELDAIENKMSLLVDRVMGEAGLYSKPYAALALKQCEGSVEEAVFLLRAYRSTLTRNYYTGVVDTVGMRVLRRISAAFKDIPGGQILGATYDYTHRLIDFDLGGEEPCPRVSDELKKEGLIDDEQPYDVTENLLEFPAQRSARLQTLARADTGFISGLAYSALRGFGQTHPTVGELRTGYVEVPYLFDETQSIYIGEILITEAECFAEDDGDKLKLSVGYGAVFGRNENKAIAMAVVDHELDGSGPYPTQNEEFVLMHGDSLEMNGFISHLKLPHYVTFQSKLDAVRKTRE
>2820350608
AYVAVSGGKEAIEESIKLLDFYRSGTEKDIDLTALENKMGLLVDRVMSEAGLYCKPYAALALKQCEGSIEEAVFLLRAYRSTLTRNYYTKVVDTGNMRVVRRISAAFKDIVGGQILGATYDYTHRLINFDRENEEPCPRVSDELKREGLIEGCDEPYDITENMLEFPTVRSARLQTLSRADTGFLSGLAYSALRGFGQGHPTVGELRVGYVELEVPDDAQSLYIGEILITEVESFNSVDDRDKLKLAVGYGAVFGRNETKAIAMSVVDRELENQGDYPAQNEEFVLTHGDSLEMNGFISHLKLPHYVTFQSQLDAVRKTRK
>2510777661
AYVAVSGGKEAIEESIKLLDYYRSGTKKDVELEAIENKMGLLVDRVMSEAGLYCKRYAALALKQCEGCIEEAVFLLRAYRSTLTRNYYTKTVNTDNMRIVRRISAAFKDILGGQILGATYDYTHRLINFEIENPCTRVSDELKKEGLIDKEKPYDVTENMLQFPSARSARLQTLSRADTGFISGLAYSALRGFGQVHPTVGELRTGYVELEVPYLFSIYIGEILITEVECFNEADDKNKLKLAVGYGAVFGRNENKAIAISVIDRELDNYGDFPTQNEEFVLMHGDSLEMNGFISHLKLPHYVTFQSKLDAVRKTRRTE
>2820823060
AYVAVSGGKEAIEESIRLLDFYQSNDRDVEVEAIESKLSLLVDRVMSEAGLYSKPYAALALKQCEGSIEEAVFLLRAYRSTLTRNYYTTEVNSNDMRIIRRISAAFKDIEGGQILGATYDYTHRLIDFDRDSEEFCPRVSDELKREGLIDRNRPPHDVTTTMLEFPAQRSARLQTLSRADTGFISGLAYSALRGFGQVHPTVGELRSGYVELCVVSPENESLCVGEILITEVECFNTSDDKDQLKIAVGYGAVFGRNENKAISMAVIDRELDNGGEYPTQDEEFVLTHGDSLEMNGFVSHLKLPHYVTFQSKLDSVRKTRA
>2820365225
AYVAVSGGKEAIEESIKLLDYYRSGTDKDLAIEAIENKLSLLVDRVMGEAGLYARTYAALALRQCEGSIEEAVFLLRAYRSTLTRNYYSDTVDAGEMRVVRRISAAFKDIIGGQILGATYDYTHRLIDFELRQAPCPRVSEELAKEGLIDPNDQSPYDVTANILEFPTTRSARLQTMARADTGFVSGLAYSALRGFGQEHPTVGELRCGYVEVPFLPDEKESLYIGEILITEVECFNAVDSKDQLKLAVGYGAVLGRNETKAIAMAVVDRELDNGGPYPAQNEEFVLMHGDSLEMNGFISHLKLPHYVTFQSKLDAVRKTRRAD
>2820413547
AYVAVSGGKEAIEESIRLLDFYKSGSDKDVDVEAIENKMSLLVDRVMGEAGLYAKSYAALALKQCEGSVDEAVFLLRAYRSTLTRNYYTNAVNTDEMRMVRRISAAFKDIAGGQILGATYDYTHRLIDFDADGKQPCPRVSDELKREGLIDRDGRPCDVTVNMLEFPAGRSARLQTLARADTGFISGLAYSSLRGFGQVHPTVGELRCGYAEIPYPPDESESIYIGEILITEVECFHEADDKDRLKLAVGYGAVFGRNENKAIAMAIIDNELEHGGPHPAQDEEFVLMHGDSLEMNGFISHLKLPHYVTFQSKLDAVRKTRKAK
>2820357207
AYVAVSGGKEAIEKSIELLDFYRSGTDKDIDVEAIENKLSLLVDRVMGEASLYAKMYAALALKQCEGSMEEAVFLLRAYRSTLTRNYYTDVVNAKDMRVLRRISAAFKDITGGQMLGATYDYTHRLINFDIDKEEPCPRVSDELKKEGLIDDDTPHDVTVNMLEFPAARSARLQTLARADTGFVSGLAYSVLRGFGQVHPTVGELRSGYVELYVPYMGEGNGIYIGEILITEVECFNTADDKDQLKLAVGYGAVFGRNETKAIAMAVIDYELNSSGEYPTQNEEFVLMHGDSLEMNGFISHLKLPHYVTFQSKLDAVRKTRH
>2820354919
AYVAVSGGKEAIEESIKLLDYYRSGTIKDIEIEAIENKLSLLVDRVMSEAGLYSKTYAALALKQCEGSIEEAVFLLRAYRSTLTRNYYTNIVDTDGMRVVRRISAAFKDIAGGQILGATYDYTHRLINFDIDKPPCPRVSGVLKAEGIIDSYDLQPFDVTEHMLEFPTGRSARLQTLSRADTGFVSGLAYSALRGFGQVHPTVGELRSGYVDLCVPYPLGESIYIGEILITEVECFNTADDTGQLKLAVGYGAVFGRNETKAIAMAVVDHELDNAGPYPAQNEEFVLMHGDSLEMNGFISHLKLPHYVTFQSKLDSVRKTRE
>2820731333
AYVAVSGGKEAIEESIKLLDYYRSGTDKDIDVEAIEKKLSLLVDRVMSEAGLYSKKYAALAIKQCEGAVEEAVFLLRAYRSTLTRNYYTNPVSTNDMRVVRRISAAFKDIEGGQILGATYDYTHRLINFEIDKQDPCPRVSDVLKTEGLIDRTNNPHDVTVNMLEFPSERSARLQTLSRADTGFISGLAYSSLRGFGQLHPTVGELRCGYVELYVPNEGESIYIGEILITEVECFNQADDKHQLKIAVGYGAVFGRNENKAISMAVLDRELESGGPYPAQNEEFVLTHGDSLEMNGFISHLKLPHYVTFQSKLDAVRKTRGAS
>2820327378
AYVAVSGGKEAIEESIRLLDYYRSGTNKDIEIEAIENKLSLLVDRVMSEAGLYAKTYAALALKQCEGSPEEAVFLLRAFRSTLTRNYYTEVVNTEDMRIVRRISAAFKDITGGQILGATYDYTHRLINFDLDQEEPCPRVSDALKKEGIIDSCNQPHDVTMNMLEFPSDRSARLQTLTRADTGFISGLAYSVLRGFGQVHPTVGELRCGYVELYVPLSEIGESIYIGEIMMTEVECFNSADDKDQLKLAVGYGAVFGRNENKAISMSVIDRELDAGGPHPTQNEEFVLMHGDSLEMNGFISHLKLPHYVTFQSKLDAVRKTRG
>2820077231
AYVAVSGGKEAIEESIKLLDFYKSGTEKDVEIEAIENKLSLLVDRVMSEAGLYSTRYAALALKQCEGSVEEAVFLLRAYRSTLARNYYTKIVDTEAMRVVRRISAAFKDIPGGQILGATYDYTYRLIQFDADKEEPCPRVSDGLKREGLIDRAPCDVTANMLEFPAERSARLQTLSRADTGFISGLAYSALRGFGQVHPTVGELRCGFVEVPYLLDESESIYIGEVLITEVECFNTADDKDQLKLAVGYGAVFGRNENKAISMAVIDRELDNGGPYPAQDEEFVLTHGDSLEMNGFISHLKLPHYVTFQSKLDAVRKTRE
>2820342069
AYVAVSGGREAIEESIRLLDYYKSGTDKDVEVEAVENKLSLLVDRVMSEAGLYSKTYAALALKQCEGSIEEAVFLLRAYRSTLTRNYYTNIADTENMRIVRRISAAFKDIIGGQMLGATYDYTHRLINFDTDAEESRPRVSDGLKKEGLIDPDDRRPFDVTSNMLEFPADRSARLQTLARADTGFISGLAYSALRGFGQLHPTVGELRCGYAEVPYMQDDNESIYIGEILITEVECFNSADDKDRLKLASGYGAVFGRNETKAISIAVIDRELENGGPYPAQNEEFVLMHGDSLEMNGFISHLKLPHYVTFQSKLDAVRKTRRAD
>2820732564
TYVAVSGGKEAIEASIKLLDFYKGGTEDVEIEAIENKLSLLVDRVMGEAGLYSKTYAALAIKQCEGSMEEAVFLLRAYRSTLTRNYYTNVVNTSEMRIVRRISAAFKDIIGGQILGASYDYTHRLINFDLDKEELCPRVSDELRKEGLIEQDDKPHDVTMSMLEFPADRSARLQTLARADTGFISGLAYSALRGFGQEHPTVGELRCGYVELCVPYPLDEEIYIGEVLLTEVECFNKADDKEQLKLAVGYGAVFGRNETKAISMAVIDRELDHGGPYPTQNEEFVLMHGDSLEMNGFISHLKLPHYVTFQSKLDAVRKTRA
>2820337012
AYVAVSGGKEAIEESIKLLDYYKSGTDKDVEIEAIEHKMSLLVDRVMGEAGLYSKTYAALALKQCEGSMEEAVFLLRAYRSTLTRNYYTNIANAAEMRVIRRISAAFKDIAGGQILGATYDYTHRLIDFDPCPRVSDELKKEGLIDSFSPNDVTAHMLEFPAERSSRLQTLARADTGFISGLAYSALRGFGQVHPTVGELRCGYLELYVPYLGIYIGEILITEVECFNSADDKDKLKLAVGYGAVFGRNETKAISMAVIDRELDNGGPYPAQNEEFVLTHGDSLEMNGFISHLKLPHYVTFQSKLDAVRKGKSE
>2820005256
AYVAVSGGKEAIEESIKLLDFYKSGTDKDIDTEAIENKLSLLVDRVMSEAGLYSKTYAAIALKQCEGSPEEAVFLLRAYRSTLTRNYYTNTVNTDEMRIVRRISAAFKDITGGQILGATYDYTHRLINFDIENVPCPRVSGELKKEGLIDHPHDVTVNMLEFPANRSARLQTLSRADTGFISGLAYSALRGFGQVHPTVGELRCGYVEVPYLPDENECIFIGEILITEVECFNTADDKDQLKLAVGYGAAFGRNENKAISMAVIDRELENGGPHPAQNEEFVLTHGDSLEMNGFISHLKLPHYVTFQSKLDSVRKTR
>2820416748
AYVAVSGGKEAIEESIKLLDFYKSGTDKDIEIEAIENKLSLLVDRVMSEAGLYSKTYAALAIKQCEGSMEEAVFLLRAYRSTLTRNYYTNVVNTEEMRIVRRISAAFKDIIGGQLLGATYDYTHRLINFDDHPVQRVSDELKKEGLIDDQRPHDVTVNMLEFPADRSARLQTLSRADTGFISGLAYSSLRGFGQVHPTVGELRCGYVELYVPYQSEDIYIGEILITEVECFNSVDDKDKLKLAVGYGVVFGRNETKAISMAVLDRELDNGGPYPAQNEEFVLTHGDSLEMNGFISHLKLPHYVTFQSKLDAVRKTRGAE
>2698204222
GYVAVKGGTLAIEESLKRIKFERQGKVLDVTRIEGGMRGLIDQIMSESSLYDETLAALAIKQAEGSPEEAVFLLRAYRSTLPRKHYSRAVHTREMRVERRISASFKDIPGGQILGASVDYSHRLLDFDLMHEHPPELVDYLIEQGLMDDNTEPDDVTRRSITFPASRSQKLQVLTRGQTGTVTSLAYAVIRGYGALHPTVGELRVGRVPICIDDPLGTSYYIGEIKVTEAEMLMSAAGGKELSFEIGYGLCYGQNETKAIAMGILDHSLEQGDSRFPTQDQEFVLYHIDSVESTGFMSHLKLPHYVTFQSKMNDVRKTKQ
>2824359519
GYVAVKGGTLAIEESLKRIKFERQGKVLDVSRIEGGMRGLIDQIMSESSLYDETLAALAIKQAEGSPEEAVFLLRAYRSTLPRKHYSRAVHTREMRVERRISASFKDIPGGQILGASVDYSHRLLDFDLMHERPPKVMDYLIEQGLMDDNTEPDDVTRKSITFPASRSQKLQVLTRGQTGTVTSLAYAVIRGYGALHPTVGELRVGSVPVCIDDPLGGSYYIGEIKVTEAEMLAKEQGGKELSFEIGYGLCYGQNETKAIAMGILDHSLEQGDSRFPTQDQEFVLYHIDSVESTGFMSHLKLPHYVTFQSKMNDVRKTKK
>2536946738
GYVAVKGGSIAIEGSIKRLFYERKGGRILDVNEIESGMRGLIDTVMSEGSIYSKRLASIAIKQAEGNIEEAVFLLRAYRSTLERKYYTEIVDTEDMFVKRRISASFKDIEGGQILGASHDYTHRLLDFSLLDEKNNIPKVIDGLRKEGLIKESEPEDITKKSLEFPTKRSERLQSLTRGSTGAVNALAYSAFRSCGIEHPTVGELRVGEVPITIKNPLDNYYIGEVNITEVETLIPVSGKKTRGFEVGYGVCFGQNETKAISMSILDRCLEEKNKDFPTGDEEFVLYSIDVIESSGFMSHLKLPHYVTFQSELDSVRKTREEN
>2714680484
GYVAVKGGTAAINESIKRLKYERKKKEILDVKDIDGGMRGLIDQVMSESSLYSEELASTAIKQSEGNPEEAVFLLRAYRSTLPRKHYTRITSSGEMFVERRISASFKDIPGGQILGASYDYTHRLMDFDLIDVEKNLPKVVDYLRKEGLIKNLEPKDITKENLEFPTKRSERLQILTRGQTGAVTSLGYAALRAYGALHPTVGELRIGNLPLCIENPEGSEYYIGDIKITEVECFMPTTKKRGIEFEVGYGICYGQNETKAIAMSILDQCLEDKDKRYPTQDEEFVLLHIDCVESTGFISHLKLPHYVTFQSKLDSVRKTRK
>2756631066
AYVAVSGGQEAIEESIRLLHCRGSTFKELEVEAIEKKLGLLVDRVMSESGLYAPAYAALALKQAEGSIEEAVFLLRAYRSTLSRNYYTLPASGTEMRAVRRISAAFKDIQGGQILGATYDYTHRLIEFAVELCAKLPRVSEYLKAEGLIDSDDMEPVDVTKNVLEFPADRSARLQTLTRADGGFIGGLAYSSIRGYGAVHPTVGELRCGYVELEVPDETESICIGEILLTEVEGFIPEDDDKKLKLAVGYGAVLGRNENKAISMAVLDASLETEGPTPAQDEEFVLLHGDSLEMNGFISHLKLPHYVTFQSKLDSVRKTRK
>2639130638
GYVAVKGGTKAIEESLRRLQYERKREQTLSTSHIEAGMRGLIDQVMSESSMYSESLAALAIKQAEGNPEEAVFLLRAYRSTLPRKAYSQVVTSDQMRVERRISASFKDIPGGQILGATTDYSHRLLDFELRELAGALPKVLDYLRREGLIPELEPDDVTRTSLAFPASRSEKLQILSRGQTGAVTSLAYAVIRGYGMVHPTVGELRVGYLPVYVNSPDGDEAYYIGDIQVTEVEMLVPSTKEHGLEFDFGYGLCYGQNETKAIAMSILDKSLEAGDKSIPTQNEEFVLYHIDSVESTGFISHLKMPHYVTFQSKLNDVRKIRK
>2547583448
GYVAVKGGTFAIEESLKRIKYERKQKKVLDVDKIESGMRGLVDQVMSESGLYSETLAALAIKQAEGNPEEAVFLLRAYRSTLPRKHYSKTVVSEQMLVERRISASFKDIPGGQILGASTDYSHRLLDFDLIGLHTRLPKVLDYLRKEGLIANAEPDDVTRKSLTFPASRSQKLQILTRGQTGAVTSLAYAVIRGYGATHPTVGELRVGQLPVYINNPSEDEAYYIGDIKVTEVEMLMPATREKGLEFDIGYGLCYGQNETKAIAMSILDKNLEKGDQSIPTQNEEFVLYHIDSVESTGFISHLKMPHYVTFQSKLNDVRKTKQ
>2835156515
GYVAVKGGTRAIEESLRRLQYERREGRAIDVDSVRMGMRGLVDQVMSESSLYDETLAALAIKQAEGNPEEAVFLLRAYRSTLPRKHYSLAVHSAEMRVERRISASFKDIPGGQILGASADYSHRLLDFDLIDLRDRLPKVLDYLRKEGLIAAAEPNDVTRTSLAFPASRSEKLQILTRGQTGAVTSLAYAVIRGYGMVHPTVGELRVGQLPVYVSPPDGEDSYYIGEIKVTEVEMLIPAVKEQGLELDFGYGLCFGQNETKAIAMSILDKSLEGGDKSIPTQNEEFVLYHIDSVESTGFISHLKMPHYVTFQSKLNDVRKTRQ
>2793179241
GYVAVKGGTQAIEESLQRIQFERKNGKFLDVDTIEAGMRGLIDQVMSESSFYSEQLAALAIKQAEGSPEEAVFLLRAYRSTLPRKHYSKLVNPEEMRVERRISASFKDIPGGQILGASTDYSHRMLDFDLLELQDRLPKVLDYLRKEGLITDLEPDDVTRTSLTFPASRSEKLQILTRGQTGAVTSLAYAVIRGYGMIHPTVGELRVGQLPIYVESPNEEDAYYIGEIKVSEVEMLVPATKENGLKLDFGYGLCFGQNETKAIAMSILDKSLEGGNKSVPTQNEEFVLYHIDSVESTGFISHLKMPHYVTFQSKLNDVRKTRQ
>2600938773
GYVAVKGGTRAIEESLKRLQFERQSGKVIEVEAISSGMRGLVDQVMSESSLYSEELAALAIKQAEGNPEEAVFLLRAYRSTLPRKHYSRTVHSAEMRVERRISASFKDIPGGQVLGASTDYSHRLLDFDLLELEGRFPKVLDYLRKEGLIADVEPDDVTRTSLTFPATRSEKLQILTRGQTGAVTSLAYAVIRGYGMVHPTVGELRVGELPVYIDSPNTDEAYYIGEIKVTEVEMLVPATKENGLELDFGYGLCYGQNETKAIAMSILDKSLEKGDKSIPTQNEEFVLFHIDSVESTGFISHLKMPHYVTFQAKLNDVRKTRK
>2819676148
GYVAVKGGTRAIEQSLQRIQYERQGKVLDVPAIEAGMRGLVDQVMSESSMYSEQLAALAIKQAEGNPEEAVFLLRAYRSTLPRKHYSRTVHSEEMRVERRISASFKDIPGGQILGASMDYSHRLLDFDLIDESARFPKVLDYLRKEGLIAEAEPDDVTRTSLTFPATRSEKLQILTRGQTGAVTSLAYAVIRGYGMVHPTVGELRVGELPVYIDSPLSGESYFIGDIKVTEVEMLVPVTGRKELQLEFGYGLCYGQNETKAIAMSILDKSLEKGDKSIPTQNEEFVLFHIDSVESTGFISHLKMPHYVTFQAKLNDVRKTRK
>2563401425
GYVAVKGGTRAIEESLQRIQYERRKGKVLDVEAVEAGMRGLVDQVMSESSLYNEQLAALAIKQAEGNPEEAVFLLRAYRSTLPRKHYSRTVHSEEMRVERRISASFKDIPGGQILGASTDYSHRLLDFDLINLQSRFPKVLDYLRKEGLITDIEPDDVTRTSLTFPASRSEKLQILTRGQTGAVTSLAYAVIRGYGMVHPTVGELRVGEIPVYVDSPSNEESYFIGDIKVTEVEMLVPATKENGLQLEFGYGLCYGQNETKAIAMSILDKSLERGDKTIPTQNEEFVLFHIDSVESTGFISHLKMPHYITFQSKLNDVRKTRR
>2526081157
AYVAVKGGTIAIEESIKRLKYERKKKEVMNIKEIEAGMRGLIDQVMSESSLYCEKLAAIAIKQAEGNPEEAVFLLRAYRSTLPRKHYSKVVNSKDMEVERRISACFKDIEGGQILGASYDYTHRLIDYDLINLESKLPKVLDYLRKEGLLVDKEPKDVTKKSIEFPTERSERLQILSRGQTGSVISLAYAALRGYGAVHPAVGELRIGNLPIYIDNPTKSYSFYIGEIKITEVETLIPIPKERGIEFEIGYGICYGQNETKAIGMSILDQCLETGDPRYPTHDEEFVLLHIDSVESTGFISHLKLPHYVTFQSELDSVRKTKK
>2861674841
GYVAVKGGTIAIDESIRRLKYERKKKEILNVKKIQAGMRGLIDQVMSESSIYCEELAAISIKQAEGNPEEAVFLLRAYRSTLPRKHYSKIINSENMIVERRISASFKDIPGGQILGASYDYTHRLIDFDLVDLENKLPKVLDYLRNQGLIVDEEPKDITKKSIEFPTERSERLQILTRGQTGAVTSLGYAALRGYGDTHPTIGELRVGRLPIYIDDPSHDDSFYIGEIKVTEVETIFPNSKENGMEFEIGYGICYGQNETKAIAMSILDHCLETRDPRYPTHDEEFVLLHIDSVESTGFISHLKLPHYVTFKSKLDSVLKTKK
>2557398803
GYVAVKGGTNAIAQSIKRLKYNRKKGEILSINEIESGMRGLIDQVMSESSIYCEELAAISIKQAEGNPEEAVFLLRAYRSTLPRKHYSKVVRSEDMTVERRISASFKDIPGGQILGASYDYTHRLIDFDLADLENKLPKVLDYLRSQGLISDEEPKDITKKSIEFPTERSERLQILTRGQTGAVTSLGYAALRGYGDTHPTIGELRVGSLPIYVDNPDHDDSFYIGEIKVTEVETLFPASKEDGMELEIGYGICYGQNETKAIAMSILDHCLEIGDPRYPTHDEEFVLLHIDSIESSGFISHLKLPHYVTFKSKLDSIVKTRK
>2587815570
GYVAVKGGTKAIEESIKRLKYKRKNGEVLKINDIEAGMRGLIDQIMSESSLYSEKLAAIAIKQAEGNSEEAVFLLRAYRSTLQRNHYTRVAESNQMFIERRISASFKDVPGGQILGATYDYTHRLIDFELVNLETNLPKVLEYLREEGLIKTNRPIDITKKSIEFPTKRSERLQILTRGQTGAVISLGYAALRGFGSLHPTVGELRVGSLPLYISDPSCEEDFYIGDIVITEVEMFIPKTEKKGIEFEIGYGVCYGQNETKAMAMGILDQCLETKDEKYPTHNEEFVLLHIDSVESSGFMSHLKLPHYVTFQSKLDSVRKTKK
>2509570458
GYVAVKGGTKAIEESIKRLKYKRKGGEILKVNEIQSGMRGLIDQIMSESSLYSEELAALAIKQSEGNSEEAVFLLRAYRSTLPRKHYTRTVESIHMSVERRISASFKDVPGGQILGAAYDYTHRLMDFELADLKRKMPKVMDFLREEGLIRTKNPIDITKKSIEFPTERSERLQILTRGQTGAVVSLGYAALRGYGSLHPTVGELRVGTLPLYISDLSCKEDFYIGDIEVTEVEMFIPKTGKKGLEFGIGYGICYGQNETKAMAMAILDQCLETKDEKYPTHNEEFVLMHIDSVESSGFMSHLKLPHYVTFQSKLDSVRKTRK
>2649178830
GYVAVKGGTLAIEESIKRLKYERKGTVLECARIEGGMRALIDQVMSEGSLYSETLAAIAIKQAEGSPEEAVFLLKAYRSTLPRKHYSCTVESTDMFVERRISASFKNIPGGQILGAAHDYTLRLIDFALQDEANLPKVLDVLRNEGLLLPREPDDVTKESVQFPTSRSQRLQILTGGQTGAVTSLGYAALRSFGALHPTVGELRVGNLPIYVGQAEEYYYIGDIKVTEAETIFPGRKEIEFGIGYGMCYGQNETKAIAMSILDRCLESGDAGYPVYDEEFVLLHINSVESTGFISHLKLPHYVTFRSELDSVRKTRK
>2718344089
GYVAVKGGTRAIGESIKRLKYERKRGMVLDCSRIESGLRCLMDQVMSESSLYNETLAALAIKQAEGSPEEAVFLLRAYRSTLPRKHYSRILDTGEMGVERRISASFKNIPGGQILGASYDYTHRLIDFDLGRLRACLPKALDYLRGEGLIAPHEPDDVTKESVQFPTSRSQRLQMLTRGQTGAVTSLGYAALRSYGDVHPTVGELRIGNLPVYLDNPANGEAYYIGEIKVTEVETLFPAGKEKGLAFGIGYGLCFGQNETKAIAMSILDHCLESANPAYPTHQEEFVLMHIDAVESAGFISHLKLPHYVTFQSKLDSVRKSKK
>2507126163
GYVAVKGGTRAIEESIKRLKYERKKGVVLDCHRIESGMRCLIDQVMSESSLYNENLAAIAIKQAEGSPEEAVFLMRAYRSTLPRRHYSRTVEPTDMMVERRISASFKDIPGGQILGAANDYTHRLIDFNLCEVRTNLPKVLDYLREGGLIPTNEPEDVTKESLQFPASRSERLQILTRGQTGAVSSLGYVALRSFGALHPTVGELRIGNLPLFVDNPENAEAYYIGEIKVTEVETLFPEDKPNGIEFKLGYGLCYGQNETKAIAMSILDRCLEEGKPEHPIYNEEFVLLHIDAVESSGFMSHLKLPHYVTFQSKLDSVRSSKK
>2834445776
GYVAVKGGTLAIEESLKRLKYERKKGAVVDCQRIESGMRCLIDQVMSESSLYNETLAALAIKQAEGSPEEAVFLMRAYRSTLPRNHYSRIVEPEDMMVERRISSSFKDIPGGQILGAANDYSHRLLDFNLSEVGANLPKVLDYLRENGLMSVNEPDDVTKESLQFPASRSERLQILTRGQTGAVTSLGYVALRSSGALHPTVGELRMGNLPLYVDNPQNEKGYYIGEIKVTEVETLFPEDNTNGIEFKLGYGLCYGQNETKAIAMSILDRCLEVGESEHAINDEEFVLLHIDSVESSGFISHLKLPHYVTFQSKLDSVRQSKK
>2834462435
GYVAVKGGTLAIEESLKRLKYERKKGVVVDCQRIESGMRCLIDQVMSESSLYNETLAALAIKQAEGSPEEAVFLMRAYRSTLPRNHYSRVVEPEDMMVERRISASFKDIPGGQILGAANDYTHRLLDFNLSEVCANLPKVVDYLRENGLMSVNEPDDVTKESLQFPASRSERLQILTRGQTGAVTSLGYVALRSFGALHPTVGELRMGNLPLYVDNPQNEKGYYIGEIKVTEVETLFPEDNINGIEFKLGYGLCYGQNETKAIAMSILDHCLEVGESEHTIYDEEFVLLHIDSVESSGFISHLKLPHYVTFQSKLDSVRQSKK
>2587774372
GYVAVKGGIQAIEESIKRLKYERKKGTVLKFQQIEGGMRCLIDQVMSESSLYSETLAAMAIKQAEGSPEEAVFLLRAYRSTLPRKHYSRTVQSEDMSVERRISSSFKEIPGGQILGTANDYTHRLIDFDLNELRSNLPKTLDYLREEGLIPTIEPDDVTKESLHFPTSRSQRLQILTRGQTGAVTSLGYAALRSYGALHPTVGELRIGKLPIYVDSPQKEDAYYIGEIKVTEVETLFPAEKGNGIEFEIGYGICYGQNETKAIAMSILDRCLETANPEYPTHNEEFVLLHIDSVESTGFISHLKLPHYVTFQSKLDSVRKTKK
>2508508436
GYVAIKGGTSAIEESIKRLKYERKGVLDCDRIEGGMRCLIDQVMSESSLYDETLAALAIKQAEGSPEEAVFLMRAYRSTLPRKHYSRTLEGSDMLVERRISASFKDIPGGQILGAANDYTHRLIDFKLSEEDLPKVLDYLREEGLIDDSEPDDVTKESLQFPASRSERLQILTRGQTGAVAALGYAALRSYGALHPTVGELRIGNLPIYVDNEDGEAYYIGEIKLTEVETVVQLNGQKEIEFSLGYGICYGQNETKAIAMSILDHCLETGNQEYPTHNEEFVLLHIDSVESTGFISHLKLPHYVTFQSKLDSVRKSRS
>2514675923
GYVAVKGGTLAIEESIKRLKYERLKKRVVLDCHKIEGGMRCLIDQVMSESSLYNETLAAMAIKQAEGSPEEAVFLMRAYRSTLPRKHYSRTVESEDMLVERRISASFKDIPGGQILGAANDYTHRLIDFNLNEEDLPKVLNYLREAGLLPNREPDDVTKESLQFPTSRSERLQILTRGQTGAVTSIGYIALRSYGALHPTVGELRIGKLPLHVDNPEDDAYYIGEIKVTEVETLIQFTGQKEIEFSLGYGICYGQNETKAIAMSILDHCLETGNPEYPTHNEEFVLLHIDSVESTGFISHLKLPHYVTFQSKLDSVRKSKK
>2753177540
GYVAVKGGTLAIEESIKRLKYERLKKRVVLDCHRIEGGMRCLIDQVMSESSLYNETLAAMAIKQGEGSPEEAVFLLRAYRSTLPRKHYSRTVESEDMLVERRISASFKDIPGGQILGAANDYTHRLIDFNLNEEEENLPKVLNYLREAGLLPNREPDDVTKESLQFPTSRSERLQILTRGQTGAVTSLGYIALRSYGALHPTVGELRIGNLPLHVDNPFNQNYYIGEIKVTEVETLQKFKGQKEIEFSLGYGICYGQNETKAIAMSILDHCLETGNPEYPTHNEEFVLLHIDSVESTGFISHLKLPHYVTFQSKLDSVRKSKK
>2599700475
GYVAVKGGAAAIEESIKRLKYERKKGTVLDLHDLEGGMRCLIDQVMSESSLYSETLAAMSVKQAEGSPEEAVFLMRAYRSTLPRKHYSRTLSLKNMLVERRISASFKDIPGGQILGAAYDYSHRLIDFDLPGLRASLPGVLNYLREEGLIAPSEPDDITRKNLQFPVSRSARLQILTRGQTGAVTALGYAALRSYGDLHPTVGELRVGYSPVYIDSPAKEDAYYIGDIKVTEVETLFPVPKENGIVFGIGYGLCYGQNETKAIAMSILDHCLETGNKEQPTHNEEFVLLHIDAVEATGFISHLKLPHYVTFQSELDSVRKSNK
>2617921539
GYVAVKGGTAAIEESIKRLKYERKKGRVLDLHSIEAGMRGLIDQVMSESSLYSETLAAISIKQAEGSPEEAVFLMRAYRSTLPRKHYSRTVHPEQMLVERRISASFKDIPGGQILGAAHDYTQRLIDFDLINLHASLPKVLEHLRAEGLIAANEPDDITRECVHFPTSRSARLQILTRGRTGAVTSLGYAALRSYGALHPTVGELRVGYLPVYVDNPENEDAYYIGDIKVTEVETLFPVTKENGVEFGIGYGICYGQNETKAIAMSILDHCLETGHPEYFTHNEEFVLLHVDSVESTGFISHLKLPHYVTFRSELDSVRKSKK
>2789338453
GYVAVKGGTLAIEESIKRLKYERKKGDVLDVHGIECGMRCLIDQVMSESSLYSETLAAISIKQAEGSPEEAVFLMRAYRSTLPRKHYSRTVHPDDMLAERRISASFKDIPGGQILGATCDYTHRLIDFELNNLHANLPKILDYLRREGLLQDNEPDDITRESVKFPTSRSERLQILTRGQTGAVTSLGYAALRGYGALHPTVGELRVGHLPLYVDNPEDEDAYYIGGIKVTEVETLFPAPKENGIEFGIGYGICYGQNETKAIAMSILDHCLETGSPEYPTHNEEFVLLHIDSVEATGFISHLKLPHYVTFQSKLDSVRKSKK
>2808063499
GYVAVKGGTMAIEESIRRLKYERKGVLEVDSIESGMRGLIDQVMSESSLYSEILAAISIKQAEGNPEEAVFLMRAYRSTLPRKHYSRTIHSDDMQVERRISASFKDIPGGQILGATTDFIHRLIDFDLMNEKLPKVLDYLRKEGLLENDDREPDDVTRKSLKFPASRSERLQVLTRGQTGTVTSFAYASLRGYGQLHPTVGELRVGDLPVYVDNPVGLAYFIGNVKVTEVEMLIPVTGKKEIELEIGYGICYGQNETKAIAMGILDNTLGSTNPEFPTENQEFVLYHIDSVEATGFVSHLKMPHYVTFQSKLDSARKTKKAD
>2523961653
GYVAVKGGTQAIEESIQRLKYERKKVMEVDSIVCGMRGLIDQVMSESSLYSETLAAIAIKQAEGNPEEAVFLMRAYRSTLPRKHYSRTVLSDDMRVERRISASFKDIPGGQILGATTDFIHRLIDFDLMDEAKLPKVLDYLRAEGLIEDDEEPEDVTRTSLNFPASRSERLQVLTRGQTGAVTAFAYAVIRGYGQLHPTVGELRIGDLPVCIDNPIGSAYYIGEIKVTEVEMLIPVTGRKEIEFDIGYGICYGQNETKAIAMGILDNSLNTDHPEFPSQDQEFVLFHIDSVEATGFVSHLKMPHYVTFQSKLDSVRKTRR
>2644602219
GYVAVKGGTKAIEESIKRLKYERHKGTAIELHKIEAGMRGLIDQVMSESSLYDQSLSAIAIKQAEGNPEEAVFLLRAYRSTLPRKHVSRIISSENMKVVRRISASFKDVPGGQILGATTDYTHRLLDSELLNNLPKVLDYLRSEGLLNDLQPRDVTRKSLEFPSKRSERLQILTRGQTGAVTSLAYAVIRGYGALHPTVGELRVGQLPVYLDHPLEESYYIGDFIATEVEMLIPLTGKKEIEFEVGYGMCMGQNETKAIAMGILDNCLERPNNEFPSHNEEFVLYHIDSVESTGFISHLKMPHYVTFQSKLDSIRKSQ
>2823419579
GYVAVKGGTKAIEESIKRLKYERKQGTAIELHKIEAGMRGLIDQVMSESSLYDQSLAALAIKQAEGNPEEAVFLLRAYRSTLPRKHVSRVISSENMKVERRISASFKDIPGGQILGATTDYTHRLLDSELLNSLPKVLDYLRSEGLLNDLQPGDVTRKSLEFPSMRSERLQILTRGQTGAVTSLAYAVIRGYGALHPTVGELRVGQLPVHLDHPLLDESYYIGDFTATEVEMLVPLTGKKEIEFEIGYGMCMGQNETKAIAMGILDNCLEKPNKEFPSHNEEFVLYHIDSVESTGFISHLKMPHYVTFQSKLDSIRKSQ
>2708920303
GYVAVKGGTKAIEESIKRLKYERKGTAIELHKIEAGMRGLIDQVMSESSLYDQSLAALAIKQAEGNPEEAVFLLRAYRSTLPRKHVSRVISSENMKVERRISASFKDVPGGQILGATTDYTHRLLDSELLSINSLTKVLDYLRSEGLLDLQPGDVTRKSLEFPSMRSERLQVLTRGQTGAVTSLAYAVIRGYGALHPTVGELRVGKLPVHIDHPEGESYYIGDFTATEVEMLIPLTGKKEMEFEVGYGMCMGQNETKAIAMGILDNCLEKPNKEFPSHNEEFVLYHIDSVESTGFISHLKMPHYVTFQSKLDSIRKSKE
>2744432094
GYVAVKGGTKAIEESIKRLKYERKGTAIELPKIEAGMRGLIDQVMSESSLYDRSLAALAIKQAEGNPEEAVFLLRAYRSTLPRKHVSRVISSEHMKVERRISASFKDVPGGQILGATTDYTHRLLDSELENEDSLPKVLDYLRSEGLLENDDLQPGDVTRKSLEFPSMRSERLQILTRGQTGAVTSLAYAVIRGYGALHPTVGELRVGKLPVHLDHPEGESYYIGDFTATEAEMLIPLTGKKEIEFEVGYGMCMGQNETKAIAMGILDNCLEKPNKEFPSHNEEFVLYHIDSVESTGFISHLKMPHYVTFQSKLDSIRKSKE
>2777846375
GYVAVKGGTKAIEESIKRLKYERKGTAIELHKIEAGMRGLIDQVMSESSLYDQSLAALAIKQAEGNPEEAVFLLRAYRSTLPRKHVSRVISSENMKVERRISASFKDVPGGQILGATTDYTHRLLDSELISINSLPKVLDYLRSEGLLDLQPGDVTRKSLEFPSMRSERLQILTRGQTGAVTSLAYAVIRGYGALHPTVGELRVGQLPVHLDHPEGESYYIGDFTATEVEMLIPLTGKKEIEFEVGYGMCMGQNETKAIAMGILDNCLEKPNKEFPSHNEEFVLYHIDSVESTGFISHLKMPHYVTFQSKLDSIRKSKE
>2503912736
GYVAVKGGTKAIEESIKRLKYERKKGTAIELHKIEAGMRGLIDQVMSESSLYDQSLAALAIKQAEGNPEEAVFLLRAYRSTLPRKHVSRVISSENMKVERRISASFKDVPGGQILGATTDYTHRLLDSELENESLPKVLDYLRSEGLLADLQPGDVTRKSLEFPSMRSERLQILTRGQTGAVTSLAYAVIRGYGALHPTVGELRVGQLPVHLDHPLLDSYYIGDFTATETEMLIPLTGKKEMEFEVGYGMCMGQNETKAIAMGILDNCLEKPNKEFPSHNEEFVLYHIDSVESTGFISHLKMPHYVTFQSKLDSIRKTEQ
>2682672636
GYVAVKGGTKAIEESIKRLKYERKTAIELHKIEAGMRGLIDQVMSESSLYDQSLAALAIKQAEGNPEEAVFLLRAYRSTLPRKHVSRVISSENMKVERRISASFKDVPGGQILGATTDYTHRLLDSELNQLPKVLDYLRREGLLNDLQPGDVTRKSLEFPSMRSERLQILTRGQTGAVTSLAYAVIRGYGALHPTVGELRVGQLPVHLDHPLSYYIGDFTATEAEMLVEEQGKKEIEFEVGYGMCMGQNETKAIAMGILDNCLEKPNKEFPSHNEEFVLYHIDSVESTGFISHLKMPHYVTFQSKLDSIRKD
>2573579832
GYVAVKGGTQAIEESIKRLKYERQKGIVLDVHTIEVGMRGLIDQVMSESSLYDQSLSAIAIKQAEGNPEEAVFLLRAYRSTLPRKHVSRIIGSEDMNVERRISASFKDIPGGQILGATTDYTHRLLDWELLTNLPKVLDYLRSEGLLDSQPEDVTRTSLEFPSERSERLQILTRGQTGAVTSLAYAVIRGYGALHPTVGELRVGQLPVYIDHPLDESYYIGDFQATEVEMLMPVTGKKEMEFEIGYGLCFGQNETKAIAMGILDNCLQHPNPDFPSHNEEFVLYHIDSVESTGFISHLKMPHYVTFQSKLDSIRKTKNE
>2861332106
GYVAVKGGTQAIEESIKRLKYERKGTVLDVHTIEDGMRGLIDQVMSESSLYDQSLAAIAIKQAEGNPEEAVFLLRAYRSTLPRKHVSRIISSEDMQVERRISASFKDIPGGQILGATTDYTHRLLDWELEKQLPKVLDYLRSEGLLQDLNPEDVTRKSLEFPSKRSERLQILTRGQTGAVTSLAYAVIRGYGALHPTVGELRVGQLPVYLDHPDIGESYYIGDFQATEVEMLMPVTGKKEMEFEIGYGLCFGQNETKAIAIGILDNCLENPNTDFPSQNEEFVLYHIDSVESTGFISHLKMPHYVTFQSKLDSIRKTKE
>2636720005
GYVAVRGGTQAIEESIKRLKYERKTVLDVHKIEDGMRGLIDQVMSESSLYDQSLAAIAIKQAEGNPEEAVFLLRAYRSTLPRKHVSRMMSSEDMQVERRVSASFKDIPGGQILGATTDYTHRLLDWELLPKVLDYLRSEGLLALQPEDVTRKSLEFPSKRSERLQVLTRGQTGAVTSLAYAVIRGYGALHPTVGELRVGQLPVYLDHPLSYYIGDFQATEVEMLVEERGKKEMEFEIGYGLCFGQNETKAIAMGILDNCLENPNADFPSQNEEFVLYHIDSVESTGFISHLKMPHYVTFQSKLDSIRKTKE
>2794486060
GYVAVKGGTKAIEESIKRLKYERKGSTIEVEKIEAGLRGLIDQVMSESSLYSESLASLAIKQAEGNPEEAVFLLRAYRSTLPRKHVSRVIESEQMLVERRISASFKDIPGGQILGATTDYTQRLLDFNLLEEKTIPKVLDYLRGEGLIAPQEPRDVTRESLDFPAARSQRLQVLTRGQTGAVTSLAYAVIRGYGALHPTVGELRVGSFPVYVDHPLGFYIGSIKTTEVEMLMPVTGKKEIEFEIGYGICFGQNETKAIAMGILDHCLENPDPAYPSHNEEFVLYHIDAVESTGFISHLKMPHYVTFQSKLDAARKTRG
>2770284108
GYVAVKGGTHAIEESIKRLKYERLHKQQVLETEKIEAGMRGLIDQVMSESSLYNETLAALAIKQAEGNPEEAIFLLRAYRSTLPRRHCSQIIESEHMKVERRISASFKDIPGGQILGATTDYTHRLLDFGLMKEDAPLPKVLDYLRKEGLIPPTEPDDVTRESLEFPSSRSQRLQILTRGQTGAVTSLAYAVIRGYGALHPTVGELRVGNLPVYIGHPEVGEDYYIGDVKATEAEMLMPFMGRKELEFEIGFGLCFGQNETKAIAMGILDNCLEHPDNSFPSHNEEFVLYHIDSVESTGFISHLKMPHYVTFQSKLDSVRRTRQE
>2596815358
GYVAVKGGTHAIKESVKRLKYERQKQQVLETEKIEAGMRGLIDQVMSESSLYNEPLAALAIKQAEGNPEEAIFLLRAYRSTLPRKHCSQIIESEQMKVERRISASFKDIPGGQILGATTDYTHRLLDFGLMKEAPLPKVLDYLRKEGLIPNDTEPDDVTRESLEFPSNRSQRLQILTRGQTGAVTSLAYAVIRGYGALHPTVGELRVGNLPVYVGHPEVGSDYYIGDVKATEAEMLMPFMARKELEFEIGYGLCFGQNETKAIAMAILDNCLEHPDNSFPSHNEEFVLYHIDSVESTGFISHLKMPHYVTFQSKLDRVRKTKE
>2648003597
GYVAVKGGTQAIEEAIKRLKYERHKEQVLETGQIEAGMRGLIDQVMSESSLYNEKLAALAIKQAEGNPEEAVFLLRAYRSTLPRKHCSQIIESEDMKVERRISASFKDIPGGQILGAATDYTHRLLDFNLMNLSLVLPKVLDYLRKEGLIPPNEPDDVTRESLEFPSSRSQRLQILTRGETGAVTSLAYAVIRGYGALHPTVGELRVGSLPIYVGHPGSDEYYIGNIKATEAEMLMPFMKEKGLEFEIGYGLCFGQNETKAIAMGILDNCLEHPDNSFPSHNEEFVLLHIDSVESTGFISHLKMPHYVTFQSKLDSVRKTKG
>2569330716
GYVAVKGGTQAIEESIKRLKYERHKEQVLETGQIEAGMRGLIDQVMSESSLYNEKLAALAIKQAEGNPEEAVFLLRAYRSTLPRKYCSNIIETGEMKVERRISASFKDIPGGQILGATTDYTHRLLDFNLMKLSFVLPKVLDYLRKEGLIPPNEPDDVTRESLEFPSSRSQRLQILTRGETGAVTSLAYAVIRGYGALHPTVGELRVGNLPIYVGHPGNDEYYIGDIKTTEAEMLMPFMKEKGLEFEIGYGLCFGQNETKAIAMGILDNCLEHPDNSFPSHNEEFVLLHIDSVESTGFISHLKMPHYVTFQSKLDSVRKTKA
>2771043592
GYVAVKGGTQAIEESIKRLKYERHKEQVLETGQIEAGMRGLIDQVMSEGSLYNEKLAALAIKQAEGNPEEAVFLLRAYRSTLPRKYCSKIIETGEMKVERRISASFKDIPGGQILGATTDYTHRLLDFNLMKLSLILPKVLDYLRKEGLIPPNEPDDVTRESLDFPSSRSQRLQILTRGETGAVTSLAYAVIRGYGALHPTVGELRVGSLPIYVGHPGNDDYYIGDIKTTEAEMLMPFMKEKGLEFEIGYGLCFGQNETKAIAMGILDNCLEHPDNSFPSHNEEFVLFHIDSVESTGFISHLKMPHYVTFQSKLDSVRKTKA
>650037573
GYVAVKGGTQAIEESIKRLKYERHKEQVLETGQIEAGMRGLIDQVMSESSLYNEKLAALAIKQAEGNPEEAVFLLRAYRSTLPRKYCSKTIETGEMKVERRISASFKDIPGGQILGATTDYTHRLLDFNLMKLSLILPKVLDYLRKEGLIPPNEPDDVTRESLDFPSSRSQRLQILTRGETGAVTSLAYAVIRGYGALHPTVGELRVGSLPIYVGHPGSDDYYIGDIKTTEAEMLMPFMKEKRLEFEIGYGLCFGQNETKAIAMGILDNCLEHPDNSFPSHNEEFVLFHIDSVESTGFISHLKMPHYVTFQSKLDSVRKTKT
>2799332266
GYVAVKGGTRAIEESIKRLKYERCQAVEVGQIEAGLRGLVDQVMSESSLYNEKLASLAIKQAEGNPEEAVFLLRAFRSTLPRKHYSQVIESNEMKVERRISASFKDIPGGQILGATTDYTHRLLDFGLLSESSPTLPKVLDYLRSEGLIPPDEPDDVTRESLEFPSSRSQRLQILTRGQTGAVTSLAYAVIRGYGALHPTVGELRVGKLPVYISHPEEGYYIGDVKVTEVEMLMPVTGKKEMEFEIGYGICYGQNETKAIGMSILDNCLENPHLGYPSHDEEFVLYHIDSVESTGFISHLKMPHYVTFQSKLDSVRKTKK
>2547530168
GYVAVKGGTQAIEESIKRLTYERQKGLTMEVEKIKAGMRGLIDQVMSESSLYDETLAALAIKQAEGNPEEAVFLLRAFRSTIPRKHYSRVIESEEMKIERRISASFKDIPGGQILGATTDYTHRLLDFKLMKLELKLPKVLDYLRKEGLIPPNEPDDVTRESLAFPSSRSERLQILTRGETGAVTSLAYAVIRGYGALHPTVGELRVGRLPVTIDHPENEAFYIGEIKVTEAEMLMPVTKEYGIEFEIGYGLCFGQNETKAIAMGILDNSLEHPNLEFPSHNEEFVLFHIDSVESTGFISHLKMPHYVTFQSKLDSVRKTKQ
>2631959869
GYVAVKGGTIAIEESIKRLKYERQGQAIEVEKIQAGMRGLIDQVMSESSLYNEGLAALAIKQAEGNPEEAVFLLRAFRSTVPRKHYSRVIESGEMHVERRISASFKDIPGGQILGATTDYTHRLLDFSLLKEQVLPKVVDYLRQEGLIPPSEPDDVTRESLEFPSSRSQRLQILTRGETGAVTSLAYAVIRGYGALHPTVGELRVGTLPVSIDHPAGQAFYIGEVKVTEVEMLMPVTGKKELEFEIGYGLCFGQNETKAIAMGILDNCLEHPNNEFPSHNEEFVLFHIDSVESTGFISHLKMPHYVTFQSKLDSVRKTKKEE
>2648963324
GYVAVKGGTIAIEESIKRLKYERQGQAIETEKIQAGMRGLIDQVMSESSLYNEELAALAIKQAEGNPEEAVFLLRAFRSTVPRKHYSRVIQSGEMNVERRISASFKDIPGGQILGATTDYTHRLLDFSLLKETDALPKVIDYLRKEKLIPPTEPDDVTRESLEFPSSRSQRLQILTRGETGAVTSFAYAVIRGYGALHPTVGELRVGTLPVTIDHPAGGTFYIGEVKVTEVEMLMPVTGKKELEFEIGYGLCFGQNETKAIAMGILDNCLEHPNTEFPSHNEEFVLFHIDSVESTGFISHLKMPHYVTFQSKLDSVRKTKKEE
>2631491033
GYIAVKGGTHAIEESIKRLKYERHGQTIEVERIKAGMRGLVDQVMSESSLYNETLAALAIKQAEGNPEEAVFLLRAYRSTVPRKHYSKVIETEQMNVERRISASFKDIPGGQILGATTDYTHRLLDFTLMDETDTLPKVLDYLRKEGLIPPMEPDDVTRESLDFPSSRSQRLQILTRGETGAVTSLAYAVIRGYGALHPTVGELRVGTLPVTIDHPDAGAYYIGEVKVTEVEMLMPVTGKKEMEFEIGYGLVFGQNETKAISMGILDNCLEHPTPDFPSHNEEFVLYHIDSVESTGFISHLKMPHYVTFQSKLDSVRKTKK
>2738816280
GYVAVKGGTRAIEESIKRLKYERHGQTIEVEKIKAGMRGLVDQVMSESSLYNETLAALAIKQAEGNPEEAVFLLRAYRSTVPRKHYSRVIESQQMNVERRISASFKDIPGGQILGATTDYTHRLLDFNLMEESDNLPKVLDYLRKEGLIPPIEPDDVTRESLEFPSSRSQRLQILTRGQTGAVTSFAYAVIRGYGALHPTVGELRIGTLPVTIDHPDTGAFYIGEVKVTEVEMLMPVTGKKELEFEIGYGLVFGQNETKAIAMGILDNCLEHPNLDFPSHNEEFVLYHIDSVESTGFISHLKMPHYVTFQSKLDSVRKTKK
>2678833416
GYVAVKGGTHAIEESIKRLKYERQGQTIEVEKIKAGMRGLIDQVMSESSLYNETLAAIAIKQAEGNPEEAVFLLRAYRSTVPRKHYSRVIETQQMNVERRISASFKDIPGGQILGATTDYTHRLLDFNLIDESDTLPKVLDYLRKEGLIPPLEPDDVTRESLEFPSSRSQRLQILTRGETGAVTSLAYAVIRGYGALHPTVGELRVGTLPVTIDHPDAGAFYIGEVKVTEVEMLMPVTGKKEMEFEIGYGLVFGQNETKAIAMGILDNCLEHPSSDFPSHNEEFVLYHIDSVESTGFISHLKMPHYVTFQSKLDSVRKTKKAG
>2845618779
GYVAVKGGTHAIEESIKRLKYERHGQTIEVEKIKAGMRGLVDQVMSESSLYNETLAALAIKQAEGNPEEAVFLLRAYRSTVPRKHYSRVIETQQMNVERRISASFKDIPGGQILGATTDYTHRLLDFNLMDESDTLPKVLDYLRKEGLIPPLEPDDVTRESLEFPSSRSQRLQILTRGETGAVTSLAYAVIRGYGALHPTVGELRVGTLPITIDHPDAGAFYIGEVKVTETEMLMPVTGKKELEFEIGYGLVFGQNETKAIAMGILDNCLEHPTTEFPSHNEEFVLYHIDSVESTGFISHLKMPHYVTFQSKLDSVRKTKK
>2543435701
GYVAVKGGTLAIEESIKRLKLERKQGRTIEVEKIQGGMRGLIDQVMSESSLYDETLAALAIKQAEGNPEEAVFLLRAFRSTVPRKHYGRVIESNDMQIERRISASFKDIPGGQILGSTTDYTHRLLDIYLKEVKLTLPKVLDYLRKEGLISTNEPDDVTRQSLAFPSTRSQRLQILTRGQTGAVTSFAYAVIRGYGDLHPTVGELRVGKLPVTINHPGQDEAYYIGEVKVTEVEMLMPVLKEYGMEFEIGYGLCFGQNETKAIAMGILDYCLEHPNKEFPSHNEEFVLYHIDSVESSGFISHLKMPHYVTFQSKLDSVRKTKK
>2547618107
GYVAVKGGTLAIEESIKRLKYERQQGQTIEVEKIQAGMRGLIDQVMSESSLFDESLAALAIKQAEGNPEEAVFLLRAFRSTVPRKHYSSVIESHDMKVERRISASFKDIPGGQILGATTDYTHRLLDFQLMSLDLTLPKVLDYLRKEGLISPNEPDDVTRESLEFPSTRSQRLQVLTRGQTGAVTSLAYAVIRGYGNLHPTVGELRVGKLPITISSPANGKDYYLGDVKVTEVEMLMPITKELGMEFEIGYGLCFGQNETKAIAMGILDNCLEHPNPDYPSHNEEFVLYHIDSVESTGFISHLKMPHYVTFQSKLDSVRKTKK
>2632863345
GYVAVKGGTRAIEESIKRLKYERKNGTVLDVGQIEGGMRSLIDQVMSESSLYSPLLASLAIKQAEGSPEEAVFLLRAYRSTLPRKHYSRVAEPERMRVERRISASFKDIPGGQVLGATTDYTHRLLDFELMSLSEYFPKVLDYLRKEGLMEIIEPDDVTKKSLKFPSSRSQRLQILTRGQTGAVTSLAYAVIRGYGTLHPTVGELRVGSLPVYIDDPSQEESYYIGDVKVSEAEMLVPVTKERGVEFEVGYGICYGQNETKAIAMGILDNSLEQGEARYPTQDEEFVLYHIDSVESTGFISHLKMPHYVTFQSKLDSARKTKQ
>2539162284
GYVAVKGGTQAIEESIKRMKYERHGTVLGIEKIEAGMRGLIDQVMSESSLYSPILTAIAIKQAEGNPEEAVFQLRAYRSTLPRKHYTRIADPEEMVIERRISASFKDIPGGQVLGATTDYTHRLLDFGLVSEFPKVLDYLRKQGLMSPDDRVPDDVTKKSLEFPSTRSQRMQILTRGQTGAVTSLAYAVIRGYGALHPTVGELRIGSQPLYIDNPVDWSYYIGEIKVTEAEMLIPVPGKEEIEFEIGYGICFGQNETKAIAMGILDHSLEKGNAEFPTQDEEFVLYHIDSVESTGFISHLKMPHYVTFQSKLDSVRKTKKQE
>2646211468
GYVAVKGGTLAIKESIKSLKFERKSGTVLETVKIEAGMRGLIDQVMSESSLYSPMLAAIAIKQAEGNPEEAVFLLRAYRSTLPRKHYSRIADPEEMQIERRISASFKDIPGGQVLGATTDYTHRLLDFDLVTVNERFPKVLDYLRKEGLMAENEPDDVTKKSLEFPSSRSQRLQILTRGQTGAVTSLAYAVIRGYGALHPTVGELRLGSLPVYIDDPMKEESYYIGEIKVTEAEMLIPVTKGNGIEFEIGYGICYGQNETKAIAMGILDNSLEKGNAEYPTQDEEFVLYHIDSVESTGFISHLKMPHYVTFQSKLDSVRKTKK
>2678063709
GYVAVKGGTKAIEESIERLKYERKGKEIIDVNNILSGMRGMIDIVMSEASLYSRELAAIAIKQSEGNSEEAVFLLRAFRSTLPRKHYTKIIDSRDMWVERRISASFKDIVGGQILGAAYDYTHRLIDFDLINLERKLPKVLDYLRSEGLIKDDEPADITKETLEFPTKRSERLQILTRGQTGGVNSLAYSALRTSGDDHPNVGELRVGNLPLYIEDPKCDEYYIGEINVTEVECFIPNTNNHGKEFEIGYGICYGQNETKAIAMSILDQCLVRKNKKYPTGDEEFVLLSIDSVESSGFISHLKLPHYVTFQSELDSVRKTRK
>2632039322
MSCEKKIKKYPTGDEEFVLLSIDSVESSGFISHLKLPHYVTFQSELDSVRKTRKGE
>2851176426
GYIAVKGGTLAIEESIKRLKYERKKGTVLGIEEIEGGMRGLIDQIMSEGSIYDEKLAAIAIKQAEGNPEEAVFLLRAYRSTLPRKHYSRPIESEEMRVERRISASFKNIPGGQILGATQDYTHRLLDFDLIELVIRYPKVMDYLRKEGLLADDEPDDVTRKSLTFPTSRSQRLQVLTRGQTGAVTSLAYAVIRAYGVIHPTVGELRVGQIPIYIDNPETEDTYYIGAIKLTEAEMIVPVTKEHGIEFQIGYGLCYGQNETKAIAMGILDNSLEKGNPEYPTSDEEFVLFHIDSVESTGFISHLKMPHYVTFQSKLDSARKTKR
>2525894240
GYVAVKGGTLAIEESIKRLKYERKKGTVLDIQRIEGGMRGLIDQVMSESSLYSKTLAAIAIKQAEGNPEEAVFLLRAYRSTLPRKHYSRTVHSEEMMVERRISASFKDIPGGQILGATHDYTHRLIDFGLAHLSIRLPKVLDYLRNEGLMAESQPDDVTRKSLEFPTSRSQRLQILTRGQTGAVTSLAYAVIRGYGSLHPTVGELRVGNLPIYIDNPSNEEAYYIGDIKVTEVEMLIPVTKERGIEFEIGYGICYGQNETKAIAMAILDNCLETGNPEYPTHDEEFVLCHIDSVESTGFISHLKMPHYVTFQSKLDSVRKTKR
>2745670479
GYVAVKGGTIAIEESIKRLKYERKKGVVLDIGRIEAGLRGLIDQVMSESSLYDETLAALAIKHAEGNLEEAVFLLRAYRSTLPRKHYSQIVNTKDMSIERRISASFKDIPGGQILGATTDYTHRLLDFDLMELSGKLPKVSDYLRKEGLFSEMEPDDVTRKSLTFPSTRSQRLQVLTRGQTGAVTSLAYAVIRGYGSLHPTVGELRVGYLPVYIDSPFNREAYYIGEIKATEVEMLIPETIGDGIKFEIGYGLCFGQNETKAIAMGILDNSLEKGNRDYPTGDEEFVLYHIDSVESTGFISHLKLPHYVTFQSKLDIVRKSKS
>2630988113
GYVAVKGGTLAIEESIKRLKYERKKGIVLDLKQIIAGMRGLIDQVMSEGSLYDETLAALAIKQAEGNPEEAVFLLRAYRSTLPRKHYSKTVYTKEMNVERRISASFKDIPGGQILGAATDYTHRLLDFSLMELSGKLPKVSDYLRKEGLFSETQPDDVTRKSLTFPTTRSQRLQVLTRGQTGAVTSLAYAVIRGYGSLHPTVGELRVGYLPVYIDSPSNEEAYYIGEIKATEVEMLIPITKANGIEFEIGYGLCFGQNETKAIAMGILDNSLEKGNKDYPTGDEEFVLYHIDSVESTGFISHLKLPHYVTFQSKLDVIRKTKK
>2775392364
GYTVVRGGTRAMLAAEEMLDAVRGAAPEAAPEVAQQILSAQRHAVDRVMCEAGLYAPRLAALAIVQSEGDVIHASFVLRALRVSLPRRGTAEPLDMDRMRVLRRLSSAFKSVPGGQFLGPTRDYTLHFLRHDLLREVPAPLPRVVEVLREAGLVKQPAAEPADITMAPMRFPRARSARLQALARGESGMLIGLAYSSLRGYGHSHPTLGELRVGHVPVRLSHPIWDFDVDIGEVPVTQVDAIISGVGDDEDGLRLALGFGAALGQQEERAIAMSILDGCLEEGDAEEGPSDDTEFVLYHCDGVESLGFVEHLKKPHYMLFASVMDRMSATRR
>2617384398
MAQTIKGGERAIAATHKLLAKQRRGDPSIPEIHAVAIREQLGLAVDRVMAEGSLYAPDLAALAVKQAQGDLVEAAYLLRAYRATLQRIGTSKPIDTTNMVFHRKLSTTFKNAPGGNILGATYDWTHRLLDFSLIGESELPSEAFSETEGTSPTGMKADITEHPLSFPTTRDARLQALARGDEGFAAGLAYSSLRGFGRMHPFLSDMRIGDVVISLEIPEIAETVAIGEIVVTQCELVGSGTEEDPPRFIKGYGLSFGRNERRAMAMCILDLSMRTREFGDEPKPAQDEEFVLLHLDNLDSSGLVQHFKLPHYVDYQAESLSIAELRA
>2841981428
MPSAIKGGEKAIAATHKLLVKQRRGDPRIPEVRVDSIREQLGFAVDRVMTEGSLYAPDLAALAVKQAQGDLVEAAYLLRAYRATLPRVGACEPLDTSKMTFHRKLATTFKNAPGGNILGATYDWTHRLLDFSLMAEGEPEPEESPIFNMEGVVPPIGDEADLTQKPIGFPATRDLRLQALARGDEGFATGVAYSSIRGFGRSHAFLSDLRIGDVTVFLEIPEIGETVAIGEIVVTESTLVTKVGGTPEDPPRFIKGYGLTFGKNERKAIAMCILDLTTRIRELGDEPRPAQDEEFVLLHLDSVDASGLVQHFKLPHWVDFQADSLSIAELRE
>2751124869
GYVAVKGGQDAIENANKLVEYFRKGRTQPIEVDQARTQMRLAVDRAMGEGSLYAPEHAALALLQVEGDSFEAAFHLRAYRATLERRYFSEVLNTREMFVHRRISSTFREIPGGQILGPTRDYSFRLLNPALLQAPKVIDIFLKEGLMSSQASPFDVTREAIKFPVPRSAVLQMLARAETGALMCMAYSTMRGFGNSHGTVGELRVGDVPVRIVDKRGRTRYVGKIKVTETEMVGGGSRRDGARFSIGYGLCFGQNETKGICMGMVESALRTPNPENPANNQEFVLYHTEVIEAYGFTNHLKLPHYVTFQAGLESARRAQR
>2811979932
GYVAVKGGMDAIAHAKDLVAYYRKDQTTPVEIAQIQSQFRLALDKIMGEGGLYDPEYAAIAFKQAEGDVLEAAFILRAFRATLQRKFYAEPINTTEMFVKRRISASFREVPGGQILGPTKDYTQRMLEVEQLTEIHRVIDLLRAEDLLKPDSSVDITREAVRFPAPRSARLQMLARAETGGIMALAYSSMRGFTGTHPTVGELRYGSIKIHLTDPSGRKRYIGKVEVTEAEMITRIQTSSQPPYFSIGYGLCFGQNDTKAICMGILDRTLRDEEGDGPASDQEFVLYHTDGIDAMGFTNHLKLPHYVTFQSGLDNLRRAKH
>2788866457
GYVAVKGGTDAIRHAEELVEFYRQAQTPPLSVPQIMTQQRLGVDKVMGEGGLYAPEYAAIALKQTEGDVFEAAFMLRAFITTMERRYYSETVNTREMFVRRKISASFREIPGGQVLGPTRDYSQRLLDTRMVHERLPTYVDLLKREGLLQPDRTKDITREAITFPAPRSARLQMLSRAETGGLMALGYSSMRGFGATHPTVGELRYGTVPLRVKDPSGRVRHIGQIPLTEAEMVSTIKKKQAPYFAIGYGLCLGQNDTKAICMGILDRAMRSPDTSSPANDAEFVLYHTEGIESMGFTNHLKLPHYVTFQAGLSNLRQADR
>2650335478
GYVAVKGGTEAIDNARELVEFYRREATSPLDVKQIQVQMRAAVDKIMGEGGLYTPEYAAIALKQSEGDVFEGAFIMRAFRATLQRNYYSETINTREMFVKRKISSSFREIPGGQILGPTRDYTQRLLDTKMVKEITKVIDLLKREGLLQPDTTKDITREAIKFPAPRSARLQMLARAETGGLMALGYSSMRGFGSVHPTVGELRYGSVAVNVKDRNGIRYIGKIEVTEAEMITSKKNDVPLYSIGYGLCFGQNDTKAICMGILDRAMRSPDSNSPPNDQEFVLYHTEGIESMGFTNHLKLPHYVTFQAGLSNVRKARK
>2596431159
GYVAVKGGTEAIHNASELAEFYRKGDTPPIDIQQIRAQMRLAIDKVMGEGGIYAPEYAAIALKQAEGDVYEAAFILRAFRTTLQRNYYSYVINTREMFVKRKISASFREIPGGQILGPTRDYTQRTLDTAKATETISKVIDLLQQEGLLAPDERLVDITREAIKFPAPRSARLQMMARAETGGLMALGYSSQRGFGSVHPTVGELRYGNVPVHVQDAGGRKRYIGKIEVTENEMITGSKAAKEPYFTIGYGLCFGHNETKAICMSTLDTTMRRPENGAPANDQEFVLYHTEGVEAMGFTNHLKLPHYVTFQSSLSNTRAAI
>2840669038
GYVAVKGGTEAIHNAGELAEFYRKGDTTPIDIKQIRAQMRLAIDKVMGEGGIYAPEYAAIALKQAEGDVYEAAFILRAFRTTLQRNYYSYVINTREMFVKRKISASFREIPGGQILGPTRDYTQRTLDTAKATETISKVIDLLQQESLLAPDERLIDITREAIKFPAPRSARLQMMARAETGGLMALGYSSQRGFGSVHPTVGELRYGTVPVHIKDASGRKRYIGKIEVTENEMITGSKAAKKPYFTIGYGLCFGHNETKVICMSTLDSAMRRPEMGAPANDQEFVLYHTEGVEAMGFTNHLKLPHYVTFQSSLSNTRAAV
>2616769099
GYVAVKGGTEAIHNASELAEFYRKGDTTPIDIKQIRAQMRLAIDKVMGEGGIYAPEYAAIALKQAEGDVYEAAFILRAFRTTLQRNYYSQVINTREMFVKRKISASFREIPGGQILGPTRDYTQRTLDTAKATEMISKVIDLLQQEGLLAPDPSLIDITREAIKFPAPRSARLQMMARAETGGLMALGYSSQRGFGAVHPTVGELRYGTVPVRVKDASGRNRYIGKIEVTENEMITGSKAAKKPYFTIGYGLCFGHNETKVICMSTLDTAMRRPEMGAPANDQEFVLYHTEGVEAMGFTNHLKLPHYVTFQSSLSNTRAAV
>2852263927
GYVAVKGGTEAIHNASELAEFYRKGDTTPIDIKQIRAQMRLAIDKVMGEGGIYAPEYAAIALKQAEGDVYEAAFILRAFRTTLQRNYYSQVINTREMFVKRKISASFREIPGGQILGPTRDYTQRTLDTLEGISTFGKVIDLLQQEGLLAPVDPVDITREAIKFPAPRSARLQMMARAETGGLMALGYSSQRGFGAVHPTVGELRYGTVPVRVKDAGRNRYIGKIEVTENEMITGSKPAKKPPYFTIGYGLCFGHNETKVICMSTLDTAMRRPEMGAPANDQEFVLYHTEGVEAMGFTNHLKLPHYVTFQSSLSNTRKIQMQ
>2735833122
GYVAVKGGTDAIHNSQLLLEFYRKDATTPLDIQQIKAQLRMAIDKVMGEGGLYTPEYAAIAIKQAEGEVFEAAFILRAFRATLQRKYYSEAINTREMFVKRKISASFREIPGGQVLGPTRDYTQRMLDTETEEQESIGKVIDLLKNEGLLQPADRIKDVTREAIRFPAPRSARLQMLCRAETGGLMSLGYASMRGFGSVHPTVGELRYGSVPVRVKDATGRERYIGKIEVTEAETISSAKAPPFYTIGYGLCFGQNDTKAICMGILDTAMRSPDTSSPANDQEFILYHTEGIEAMGFVNHLKLPHYVTFQAGLSNTRDRT
>2623227572
GYVAVKGGTDAIHNSQQLVEFYRKDATTPLDIKQIRTQLRMAVDKVMGEGGVYAPEYAAIALKQAEGEVFEAAFILRAFRATLQRKYYSEAINTREMFVRRKISASFREIPGGQILGPTRDYTQRILDTDQEAIKVPEITKVIDLLKNEGLLKPDRTKDITREAIKFPAPRSARLQMLARAETGGLMALGYASMRGFGSVHPTVGELRYGAVKVKVKDATGRSRYIGKIEVTEAETISAGKKSAPYYNIGYGLCFGQNDTKVICMGILDTAMRTPDVNSPANDQEFVLYHTEGIESMGFVNHLKLPHYVTFQSELKNIRERK
>2653807703
GYVAVQGGKEAIENARQLVQYYRQSGTKSIEVNQLRGQFRLGIDRVMGEGSLYSTEYGALAVKQAEGDVLEAAFILRAFRATLSRNFYSEPLDTRNMQVIRRISASFREIPGGQVLGPTRDYTQRLLDFEIEAPKLPRVIDILREQGLLKEDNRMDITREAVRFPAPRSARLQMMARGETGSIMALGYSAMRGYGAVHPTVGELRVGYTKIHVTDRLGKRYIGKIMVTEAEMASQAEKNVPYIAIGYGLCFGQNETKAICMGILDRAMRKTNKDAPANDQEFVLYHTEGIEAMGFTNHLKLPHYVTFQSELKNLRKMREAK
>2806912695
GYVAVKGGAEAIENSRRLVDFYRRDETPPLTVIQLKAQFRLAIDKIMGEGSFYAPEYGALALKQVEGDGFEAAFIMRAYRATLSRTYYSEVISTEEMFVERRISSSFRDIPGGQILGPTRDYTQRMLNTDLVGENDKFGKVIGILQQQGLLQDTRLVDVTREAIKFPAPRSARLQMLARAETGGLMALSYSSMRGHGSVHPTVGELRVGRVSIRVKDAAGIRYLGKIRVTEAEMISKVVGKKSVPYYSIGYGLCFGQNETKAICMGILDRAMRNSNNDVPANDQEFVLYHTEGVEAMGFTNHLKLPHYVTFQAGLSNLRQAKK
>2538742323
GYVAVKGGTEAIANSIDLVEFYRKDETPPIHIKQLQAQFRLAIDKIMGEGSFYAPEYGALALKQVEGDVFEAAFIMRAFRATLPRMYYSAVIDTRNMFVQRRISSSFRDIPGGQVLGPTYDYTQRIIDTRLADDAVTKVIDMLRAQGLLKDEGRRVDITREAIKFPAPRSARLQMLARAETGGIMALGYSSMRGYGGVHPTVGELRVGLVEVNVADPSGRSRYIGRIRVTEAEMITKKTGKAGSVPYYAIGYGLCFGQNETKAICMGILDRAMRNGTKDAPANDQEFVLYHTDGIEAMGFTNHLKLPHYVTFQSGLNNVRRKKE
>2832105964
GYVAVKGGTDAIANSIELVEFYRKDETPPIHIRQLQAQFRLAIDKIMGEGSFYAPEYGALALKQVEGDVLEAAFIMRAFRATLPRLYYSAVIDTRNMFVQRRISSSFRDIPGGQILGPTYDYTQRIIDTRLADITKVIDMLRAQGLLKRDDGRRVDITREAIKFPAPRSARLQMLARAETGGLMALGYSSMRGYGGVHPTVGELRVGLVDVTVSDPTGRSRYIGRVRVTEAEMITKKTGSSVPYYAIGYGLCFGQNETKAICMGILDRAMRNGTKEAPANDQEFVLYHTDGIEAMGFTNHLKLPHYVTFQSGLNNVRRVRQ
>2754361120
GYVAARGGTEAVLRAEELAAALRLGGSDPLQLPQISDQLRHAVSRAMHEGALYAPLLAALAVKQAEGDSIEASFLLRAYRTTLTRVMATLPASGRTMACMRRISASFKDIPGGQMLGPAQDYQIRLLQPLLALAFPKVADYLRAEQLLVEDEPFDLTRQALIFPCPRSARLQALAQADSSSLMTFAYSSVRGYGDAHPTLAELRYGYLPIQVAHPLTGEAVTIGEIEATECEIVSKANSSAPPSFNLGYGFAFGQSEVKVMSMAILDSVLRLGSLSGNSGPAADEEFLLLHCDGIEASGFTAHYKLPHYVTFEADLRVLDRARKAE
>640595195
GYVAVRGGADAVARAEELVECLRIGGSTPLHLPQIRDQLRHAVSRAMHEGALYAPLLAALAVKQAEGDSIEAAFLLRAYRTTLPRVMASLPSSGRDMMCLRRISASFKDIPGGQVLGPATDYLIRLLRPELVDEARFPKVADYMRQERMIVDAEPYDITREPLVFPCPRSARLQALMQADTGSVMSLAYSSVRGYGDAHPTLIELRYGFLAVQVAHPLTGEPITIGEIEATEAEIASKANHAQPPRFNAGYGFAFGQSELKVMSTAILDSVLRAGSLSGETGPAADEEFVLLHSDGIEASGFVSHFKLPHYVTFAADLSVLERRRR
>641373666
GYVAVRGGSEAISRAEELVTCLRLGGSTPLQLPQIRDQLRHAVSRAMHEGALYAPLLAALALKQAEGDSIEAAFLLRAYRTTLPRVMASLPASGRDISCLRRISASFKDIPGGQILGPASDYLIRLLQPDLAHEVGFPKVADYMRQEQMIVEETEPFDITREPLVFPCPRSARLQALMQADTGSLMCLAYSSVRGYGDAHPALVELRYGYLAIQVAHPLTGEPITIGEIEVTETEVASKASRTGTPRFNVGYGFAFGQSELKTMSMAILDSVLRAGSLAGESGPAADEEFVLLHTDGIEASGFVAHFKLPHYVTFAADLSVLDRARD
>2506714330
GYVAVRGGSEAVARAEELVDCLRLGGSTPLQLPQIRDQLRHAVSRAMHEGALYAPLLAALAVKQAEGDSIEAAFLLRAYRTTLPRIMASLPVSGRDMRCLRRISASFKDIPGGQILGPTTDYLIRLLQPALMHEQQFPKVIDYMRQEQMVVDEEPYDITREPLIFPCPRSARLQALAQADTGSLMSLAYSSVRGYGDAHPTLIELRYGYVAVQVAHPLTGEPVVIGEIEVTEAEVASKANTSEPPRFNVGYGFAFGQSELKVMSMAILDSVLRAGSLAGETGPAAQEEFVLLHTDGIEASGFVAHFKLPHYVTFEADLSVLDRQRQ
>643568318
GYVAVRGGSEAVARAEELVECLRLGGSTPLRLPQIRDQLRHAVSRAMHEGALYAPLLAAPAIKQAEGDSIEAAFLLRAYRTTLPRVMASLPVSGREMFCLRRISASFKDIPGGQMLGPATDYLIRLLQPALAHPFPKVTEYMRQEQMIEPEEPFDITREPLTFPCPRSARLQAMAQADTGSLMSLAYSSTRGYGDAHPTLVELRYGYLPVQVAHPLTGEPVTIGEIEATEAEIASKASHAEPPRFNVGYGFAFGQSELKVMSMAILDSVLRAGSLAGESGPAADEEFVLLHTDGIEASGFVAHYKLPHYVTFAAALSVLDRARE
>2778254043
GYVAVRGGSEAVARAEELVECLRLGGSTPLQLPQIRDQLRHAVSRAMHEGALYAPLLAALAVKQAEGDSIEAAFLLRAYRTTLPRVMASLPVSGREMFCLRRISASFKDIPGGQMLGPATDYLIRLLQPALVRAGRFPKVTEYMRQEQMIAEPEEPFDITREPLTFPCPRSARLQAMAQADTGSLMSLAYSSTRGYGDAHPTLVELRYGYLPVHVAHPLTGEPVTIGEIEATEAEIASKAHSNHAEPPRFNVGYGFAFGQSELKVMSMAILDSVLTQARIGSLASGPAANEEFVLLHTDGIEASGFVAHYKLPHYVTFAADLSVLDRARA
>648602154
AYVAVKGGSQAVLNAEQLVEYYRKGQSEPIRTRQIQDQMRLAVDRAMSEGALYAPELAALALKQAEGDSLEASFLLRAYRSTVPRLDYSLPIEGVHMRPIRRISATFKDIPGGQILGPTRDYQLRLLNTLLTEESEFPKVIESMRAQGILEAEAEPYDITRRALVFPVPRSARLQSLAQADVGSLLAFAYSSVRGYGDAHPTLGEVRGGYLPIQVAHPLTGEAVDIGEIFATECEVVSKFTDDEKNPKFGLGYGFSFGQNEVKAMSMSMLDRVMSAAKEGSAHSGPASNEEFVLLHSDGIEASGFTAHFKLPHYVTFQANISVLERAQG
>2588324977
SYVAVKGGTEAVLNAEKLVEYFRRGESEPITTQQIQDQLRMAVDRAMGEGAIYAPELAALALKQSEGDSLEASFLLRAFCSTVPRIDYSLPVEGVRMRVIRRVSASFKDIPGGQILGPTRDYNLRLLNTLLREDPFPRVIDDMRARGILAEPPEPYDITRKSLIFPIPRSARLQGLARSDMGSLLTLAYSSVRGYGDIHPVLGELRSGYLPVEVAHPLTGEPVEIGEILATECEMVSYLESEQPPHFGLGYGFVFGQCEVKAMSMAMLDRAIKEQKAQGQLAPAANEEFVLLHSDGIEASGFTAHFKLPHYVTFQSDLKVLERFQA
>2524881238
GYSVVRGGERAMREAEGLIDAFRKGHPERDDLSAPQIEGGLRFAVYKVMSEAGIYAPRLAAIAIQQAEGDLMEAAFLLRAFRACLPRWGTTLPADTAEMRAIRRISAAFKEVPGGQFLGPTRDYTVRLLKEALNQQADPAMPKVADVLRRCGLVAPDENAPHDITMRPMRFPRARSARLQALARGETGALTALAYSSLRGYGHVHPTIAELRVGFVPVRVIHPELGEEVSIGEILLTECESIATGVGMISPQFELGYGASFGQNETKAIAMSVLDANLSQPQAKGPADDQEFVLYHIDGVESSGFVDHLKLPHYMLFTSILDRVNAAQE
>2515942483
MYVAVKSGENAVKHARRLVAKARRGDHALAQIQVEQIMNQMALAVDRVMAEGSLYDPLAAATAIRQAQGDLVEAVFLVRALRTTLPRFGNSKPAATDKMRLFRRISGIFKDIPGGQILGPTYDYTHRLIEFEGQIPWVRNLLVKQDLIPEGSVPDLTRQPLKLPAGREVRLQNMARGDEGFLLASAYSLQRGFGDRHPFLGELRVGWATLVYTPPELGFEIEIGEVKLTECFMVNRTNGGKERRAGLESGYGITFGQNERKAMSAALLDRSLTKAEEDAQVKYPAQDQEFILAHSDNVESSGFVQHLKLPHYVDFQSELVFIRNQNK
>2515194781
MYVAVKGGEKAVKHSQKLVAKQRRGDTRVPELSTDQIRNQLGLGLDRVMAEGSLYDETAAAEAIQRAQGDLTEAVFLVRAFRTTLKRFGTSRPVNTTEMTSFRRVSGIYKDIPGGQILGPTYDYTHRLIDTGPASPLPRVMDILKKQGLLSDQKSGEDLTRQPLTFPVSRTLRLQALARGDEGFLLGSAYSLQRGFGDRHPFLGELKVGIATVCFTPPELGFEICIGRIRLTECVMVSRQDDTHGNTAGFDTGYGLVFGQNERKAMSMSLLDRSLSDTDKNAEADYPAQDPEFILSHCDSVESSGFVQHLKLPHYVDFQSELVFICSRGN
>2526265650
MYVAVKGGEKAVKHSQRLVAKKRRGDTRVPELSTDQIRHQLGLGVDRVMAEGSLYDETAAAMAIQQAQGDLTEAVFLVRAFRTTLKRFGTSRPVDTTEMTAFRRVSGIYKDIPGGQILGPTYDYTHRLIETGPALPRVMDILKTQGLVPDPETEKDLTRQPLAFPVSRTLRLQALARGDEGFLLGSAYSLQRGFGDRHPFLGELKVGVATVCFTPPELGFEICIGRIRLTECVMVSRQDDAHNKAAGFDTGYGLVFGQNERKAMSMSLLDRSLSSNDETADADYPAQDPEFILSHCDSVESSGFVQHLKLPHYVDFQSELVFIRSRGN
>2616664649
MYVAVKGGEKAVKQSRKMIAKKRRGPDSIPQITTDQIENQMGLAVDRVMAEGSLYDKKAAATALRQAQGDTVEAIFLVRSFRSTLKRFGTSKPIDTENMQILRRISGVFKDIPGGQILGPTYDYTHRLIDFKTDEPPRVVDLLKKQELMEEEDKVEDLTREPLKLPASRSIRLQNLARGDEGFLLGSAYSLQRGFGDRHPFLGELRVGYVSVKYTPPELGFEINIGRIKITECFMLNRFDGSENQSPGFKNGYGLVFGQNERKAMSMSLLDRSLQSNEIDKNVTPGQDQEFILSHSDNVESSGFVQHLKLPHYVDFQSELILIRNLKR
>2524511380
MYVAVKGGEKAVKQSRKMIAKKRRGPDSIPQITTDQIENQMGLAVDRVMAEGSLYDKKAAATALRQAQGDTVEAIFLVRSFRSTLKRFGTSKPIDTENMQILRRISGVFKDIPGGQILGPTYDYTHRLIDFKTDDPDPPQRVVDLLKKQELMEPEDKVEDLTREPLKLPASRSIRLQNLARGDEGFLLGSAYSLQRGFGDRHPFLGELRVGYVSVKYTPPELGFEINIGRIKITECFMLNRFDGSENQSPGFKNGYGLVFGQNERKAMSMSLLDRSLQSSEIDKNVTPGQDQEFILSHSDNVESSGFVQHLKLPHYVDFQSELILIRNLKS
>2758046493
MYVAVKGGEAAVRNSRKLVAKTRRGPEAIPEITPEQIENQLGLAVDRVMAEGALYDRKAAVRAIRQSQGDLVEAGFLVRAFRTTLKRFGNSRPVNTETMKVLRRISGAFKDIPGGQILGPTYDYTHRLINFDHPQSLDVMPRVVDLLIQQGLMNPGGEKEDLTRQPLKLPAKRSIRLQALARGDEGFLLGSAYSLQRGFGDRHPFLGELRVGYVEVMVTPPELGFAIKVGEIKVTECFMISRNNGTQQTLPVFENGYGLVFGQNERKAMSISLLDRSLQNSEKDVDGKPAGSQEFILSHSDNVESSGFVQHLKLPHYVDFQSELVSIRNLRK
>2713239749
MYVAVKGGETAVKNSRKLVAKARRGSKNIPEIQAEQIENQLGLAVDRVMAEGALYDRKAAVHAIKQSQGDLVEAIFLVRAFRTTLKRFGNSRPVDTGKMKVLRRVSGAFKDIPGGQILGPTYDYTHRLIEFELLQSQPPLTRVVAILIKQGLMNPGGEKEDLTRQPLKIPASRSVRLQAMARGDEGFLLGSAYSLQRGFGDRHPFLGELRVGFVEVMVTPPELGFDIKVGEIKVTECFMINRNNGTKEDAPGFENGYGLVFGQNERKAMSVSLLDRSLQNSEKDSDNKPARSQEFILSHSDNVESSGFVQHLKLPHYVDFQSELISIRNLRK
>2542457471
AYVAVKGGEEAILQAKNILEFYRKGDSLPIDVKQIEEQMSYAVDKVMSEGSLYNKELSALAIKQAQGDILEASFYVRALRSTMPRITYSEPINTEEMRIKRRISATFKDIPGGQYLGATRDYENRILNVELLEEEFTKISNIFRKENLLQEEEVIDDITRNSLRFPVSRAAKLQALTRGESGVVSGFAYAIVRGFGDEHPYISELRTGNVFIKIKHPIYEITIGDMLVTECEIVSKASQNEDKNKMSLGYGLCMGNNENKAISMAILDKSLEPNSEKLAQDEEFVLLHIDGIDSLGFISHFKLPHYVDFKADVERIKKFE
>2869705215
AYVAVKGGEEAILQAKNILEFYRKGDSLPIDIKQIEEQMSYAVDKVMSEGSLYNKELSALAIKQAQGDILEASFYIRALRSTMPRITYSEPINTEEMRIKRRISATFKDIPGGQYLGATRDYENRILNVDLLEEDEIPKISNIFRKENLLQEEEVDDITRNSLRFPVSRSAKLQALTRGESGVVSGFAYAIVRGFGDEHPYISELRTGNVFIKIKHPEDEEIIIGDMLITECEIVSKSQNSDKNKMSLGYGLCMGNNENKAISMAILDKSLEPNSEKLAQDEEFVLLHIDGIDSLGFISHFKLPHYVDFKADVERIK
>2547818593
AYVAVKGGEEAILQAKNILEFYRKGDSLPIDVKQIEEQMSYAVDKVMSEGSLYNKELSALAIKQAQGDILEASFYVRALRSTMPRITYSEPINTEEMRIKRRISATFKDIPGGQYLGATRDYENRILNVDLLEEDEIPKISNIFRKENLLQEEEVDDITRNSLRFPVSRSAKLQALTRGESGVVSGFAYAIVRGFGDEHPYISELRTGNVFIKVKHPEDEEIIIGDMLVTECEIVSKSQNSDKNKMSLGYGLCMGNNENKAISMAILDKSLEPNSEKLAQDEEFVLLHIDGIDSLGFISHFKLPHYVDFKADVERIK
>2542854568
AYVAVKGGEEAILQAKNILEFYRKGDSLPIDVKQIEEQMSYAVDKVMSEGSLYNKELSALAIKQAQGDILEASFYVRALRSTMSRITYSEPINTEEMRIKRRISATFKDIPGGQYLGATRDYENRILNVELLEEEIPKISNIFRKENLLQEEEEVDDITRNSLRFPVSRSAKLQALTRGESGVVSGFAYAIVRGFGDEHPYISELRTGNVFIKVKHPIDEEIIIGDMLVTECEIVSKSQNSKTNSNKMSLGYGLCMGNNENKAISMAILDKSLEPNSEKLAQDEEFVLLHIDGIDSLGFISHFKLPHYVDFKADVERIK
>2542846788
AYVAVKGGEEAILQAKNILEFYRKGDSLPIDVKQIEEQMSYAVDKVMSEGSLYNKELSALAIKQAQGDILEASFYVRALRSTMPRITYSEPINTEEMRIKRRISATFKDIPGGQYLGATRDYENRILNVELLEEIPKISNIFRKENLLQEEEEVDDITRNSLRFPVSRSAKLQALTRGESGVVSGFAYAIVRGFGDEHPYISELRTGNVFIKVKHPYEDEIIIGDMLVTECEIVSKAQNKTENKMSLGYGLCMGNNENKAISMAILDKSLEPNSEKLAQDEEFVLLHIDGIDSLGFISHFKLPHYVDFKADVERIK
>2648252431
AYVAVKGGEEAILQAKNILEFYRKGESLPIDVKQIKEQMSYAVDKVMSEGSLYNKELSALAIKQAQGDILEASFYIRALRSTMPRVTYSQPINTEEMRIKRRISATFKDIPGGQYLGATRDYENRILNVELLEEDEIPKISNIFREENLLQEEEVDDITRNSLRFPVSRSAKLQALTRGESGVVSGFAYAIVRGFGDEHPYISELRTGNVSVKIKHPIYEDEITIGDMLVTECEIVSKSQNSDKNKMSLGYGLCMGNNENKAISMAILDKSLEPNSEKLAQDEEFVLLHIDGIDSLGFISHFKLPHYVDFKADVERIK
>2743136331
AYVAVKGGEEAILQAKNILEFYRKGESLPIDVKQIKEQMSYAVDKVMSEGSLYNKELSALAIKQAQGDILEASFYIRALRSTMPRVTYSQPINTEEMRIKRRISATFKDIPGGQYLGATRDYENRILNVELLEEDEIPKISNIFREENLLQSDEEVDDITRNSLRFPVSRSAKLQALTRGESGVVSGFAYAIVRGFGDEHPYISELRTGNVSVKIKHPIYEDEITIGDMLVTECEIVSKASNSDKNKMSLGYGLCMGNNENKAISMAILDKSLEPNSELAQDEEFVLLHIDGIDSLGFISHFKLPHYVDFKADVERIK
>2640873347
AYVAVKGGEEAILQAKNILEFYRKGESLPIDVKQIEEQMSYAVDKVISEGSLYNKELSALAIKQAQGDILEASFYIRALRSTMPRVTYSEPINTEEMRIKRRISATFKDIPGGQYLGATRDYENRILNVELLEEDEIPKISNIFRKENLLQEEEVDDITRNSIRFPVSRSAKLQALTRGESGVVSGFAYAIVRGFGDEHPYISELRTGNVSIKIKHPEDEQITIGDMLVTECEIVSKSQNSDRNKMSLGYGLCMGNNENKAISMAILDKSLEPNSEKLAQDEEFVLLHIDGIDSLGFISHFKLPHYVDFKADVERIK
>2542445488
AYVAVKGGEEAILQAKNILEFYRKGESLPIDVKQIKEQMSYAVDKVMSEGSLYNKELSALAIKQAQGDILEASFYIRALRSTMPRVTYSEPINTEEMRIKRRISATFKDIPGGQYLGATRDYENRILNVELLKEDIPKISNIFREENLLQEEEVDDITRNSLRFPVSRSAKLQALTRGESGVVSGFAYAIVRGFGDEHPYISELRTGNVSIKIKHPIYEDEITVGDMLVTECEIVSNSQNESEDRNKMSLGYGLCMGNNENKAISMAILDKSLEPNSEKLAQDEEFVLLHIDGIDSLGFISHFKLPHYVDFKADVERIK
>2861563388
SYVAIKGGENAIREAAELLQVLRRGTEGQPPLSPQAIERQLHFLHSQVMSEGGLYDTQLASLAVKQSLGDPMEAAFLLRASRSTRPRIANTPVIDTRKMRLIRRISSAFKDIPGGQMLGPTPDYTQRLFNWELLDEAEPLPKVLDFLREQGLVDDDEPFDITREPLVFPVDRSAALATMTRGQQGGIVALAYSNMRGYGDVHPTIAELRVGYVPVELPHPVTGEPTEAGEVLITECEVIAMYERSTQRPPRFTLGYGACFGHNEAKAIAMAILDRSLQKGMRDGPSNPSEDPEFVLLHIDGIDAMGFTVHYKMPHYVTFASDLDRLRKTQQAE
>2579752015
AYVAIRGGADAIKGSSRLMDALRMGESAPLELDQIERQMPLLHSKVLSEGSLYHPRLASLALKQSLGDSLEAAFFLRAYRSTKPRLGETAPHDTRNMRVVRRVSAAFKDIPGGQMLGATPDYLHRLFRFELMDEDTPTFPKVLDSLRDEGLLAPDDTAPFDITREPLIFPVPRSAQLATMARGETGGLLALAYSNMRGYGDVHPTVGELRVGYVPVMVPHPVTGKPMEAGEVLVTECEIVAMFEKSDDGAPVFTLGYGACFGHNEVKAIAMSVLDRAISVAKEKIAPSEDPEFVLLHVDGIESMGFCTHYKMPHYVTFQSDMDRLRAAR
>640092892
GYVAIKGGETAIREAARVLEFLRQGGGAPLAVDAVRDQLHFLTGRVIGEGGLYDPDLAALALKQAAGDTLEAAFFLRAFRSTRARLAVTDAHDGGGMRLVRRISSAFKEIPGGQMLGPTPDYLQRLFRFEQLAEDLSFPKVVDALRAEGLLPAPAAPFDITRDPLVFPVSRSAALATMSRAETGSMLAIAYSNMRGYGDVHPTVAELRVGYVPLMLPHPLTGEPVEAGEVLVTECEVVAMYTPTEEPPVFSLGYGACFGHNEVKAISMAILDRSLQKGMAGTPDNPSEDPEFVLLHIDGVDSMGFCTHYKMPHYVTFQSDMDRLRATRA
>2582514012
AYVAIKGGAQAIANSEALFDYLREGETAQPLQTSSITHQLRLLHSRVLSEGGVYHPEAASLAIKQAQGDTLEAAFILRAYRSTLPRIAQTTAHNTLNMRLTRRISSAFKDIPGGQMLGATSDYQLRLLREQLRDENPFPKVLAELQAQGLVAEPPFDITREPLSFPTTRSAALATMARAEQGALLALAYSNMRGYGDVHPTVAELRVGFLPVLLPHPITGKAMEVGEIEVTECEVVAMYQSSSGKPLFTLGYGACFGHNEVKAISMAILDRALQNGFEAQNPSEDPEFVLLHIDGIDSMGFCTHYKMPHYVTFQSDMDRLRRAQK
>2724939283
GYVAIKGGEGAITAAAELLEFLRQESNQQPLNLDTIRRQLHALHSRVLSEGGLYHPQLASLAIKQSAGDTLEAAFYLRAYNSTCPRLGVTPPHQGKNMRLIRRISAAFKDIPGGQMLGPTPDYLQRLFRFELLDETFPKVLEYLRKEGLLPPASAFDITRQPLVFPVSRSAALAKMTRAETGSLLAIAYSNMRGYGDIHPTVAELRVGYLPVMLPHPITQEIEAGEVLMTECEIVAMYDKSEESTFGLGYGACFGHNEVKAISMAILDRALKGQKNGADNPSEDPEYVLLHIDGVESMGFTSHYKMPHYVTFQSDLDRLRKTQERE
>2776201986
GYVAIKGGENAISEATALLEFLRVNNQADPPLSINSIQHQLHALHSRVLSEGGIYHPELAGLAIKQSAGDTLEAAFYLRAYRSTCPRIGITPVQKTEQMRLIRRISAAFKEIPGGQMLGPTSDYLQRLFKFDLLKESPFPKVLDSLRAEGLLPSQPFDITREPLVFPVPRSAALSTMSRAETGSLLAIAYSNMRGYGNIHPTVAELRVGYLPVMLPHPISGLMEAGNVLMTECEIVAMYRAKPTFGLGYGACFGHNEVKAISMAILDRALQKGEQQENPSEDSEFVLLHIDGIESMGFASHYKMPHYVTFQSDLDRLRTTQQQG
>2641943775
GYVAIKGGETAISEAIALLDFLRKDSNEPPLSIGGIQHQLHALHSRVLSEGGIYHPKLAALAIKQNAGDTLEAAFYLRAYRSTCPRIGITPLQKTEQMRLIRRISAAFKEIPGGQMLGPTSDYLQRLFRFELLDESPFPKVLDSLRAQNLLPPHQPFDITREPLVFPVPRSAALATMSRAETGSLLGIAYSNMRGYGDIHPTVAELRVGYLPVLLPHPISGLMEAGDVLMTECEIVAMYEASKPTFGLGYGACFGHNEVKAISMAILDRALQKGQQQENPSEDPEFVLLHVDGIESMGFASHYKMPHYVTFQSDLDRLRTTQKKG
>2821478973
GYVAIKGGETAISEAIALLDFLRKDSNEPPLSIGGIQHQLHALHSRVLSEGGIYHPKLAALAIKQNAGDTLEAAFYLRAYRSTCPRIGITPLQKTEQMRLIRRISAAFKEIPGGQMLGPTSDYLQRLFRFELLDETSFPKVLDSLRAQNLLPPHQPFDITREPLVFPVPRSAALATMSRAETGSLLGIAYSNMRGYGDIHPTVAELRVGYLPVLLPHPISGELMEAGDVLMTECEIVAMYEATKDSKPTFGLGYGACFGHNEVKAISMAILDRALQKGQQGVENPSEDPEFVLLHVDGIESMGFASHYKMPHYVTFQSDLDRLRTTQK
>2630466203
GYVAIKGGETAISEAIALLDFLRKNRDESPLSIGGIQHQLHALHSRVLSEGGIYHPKLAALAIKQNAGDTLEAAFYLRAYRSTCPRIGITPVQKTEQMRLIRRISAAFKEIPGGQMLGPTSDYLQRLFRFELLDETSFPKVLDSLREQNLLPPHQPFDITREPLVFPVPRSAALATMSRAETGSLLGIAYSNMRGYGDIHPTVAELRVGHLPVLLPHPISGELMEAGDVLMTECEIVAMYEAKDSKPTFGLGYGACFGHNEVKAISMAILDRALQKGQQGIENPSEDPEFVLLHIDGIESMGFASHYKMPHYVTFQSDLDRLRKKL
>640628221
GYVAIQGGEEAINEAINLLDVLRTNDQNNDPLSAQTIENQLHFLHSRVLSEGGLYHPELASLAIKQSAGDILEAAFYLRAYRSTKPRLGETPVHHGELRLIRRISAAFKEIPGEQMLGPTSDYLQRLFRFNLLNESPFPKVLESLRTEGLLPPTLPFDITREPLIFPVSRSAALATMARAETGSILAIAYSNMRGYGDVHPTVAELRVGYLPVMLPHPITGLQEVGEVLMTECEIVAMYNSKDKDPTFGLGYGACFGHNEVKAIAMAILDRALQKGQNQENPSEDPEFVLLHIDGVQSMGFASHYKMPHYVTFQSDLDRLRKQR
>2509574624
GYVAIKGGETAITEAIKLLDVLRQGASETPLTPGMIQHQLHALHSRVLSEGGLYHPDLAALAIKQSAGDTLEAAFFLRAYRSTCPRLGITLPHPTDSMRLVRRISAAFKDIPGGQMLGPTSDYLQRLFRFELLNESPFPKVLDSLRAEGLLPPAPPFDITREPLVFPVPRSAALATMARAETGSILAIAYSNMRGYGDVHPTVAELRVGYLPVYLPHPITGEPMEVGEVLMTECEVVAMYEGEDLPTFGLGYGACLGHNEVKAIAMAVLDRALKGQQHGADNPSEDSEFVLLHIDGIESMGFASHYKMPHYVTFQSDLDRLRTTQKQQ
>643474066
GYVAIQGGEKAIEEAIKLLDFLRKDENLPPLSVETIQNQLHFLHSRVLSEGGIYDPELVSLAIKQSAGDTLEAAFYLRAYSSTRPRLGETPIHRSSNMRLIRRISAAFKDIPGGQMLGPSSDYLQRLFRFELLDECPFPKVLDSLRKEGLLPPQPPFDITREPLIFPVPRSAALARMARSETGSILAIAYSSMRGYGSIHPTVAELRVGYLPIELPHPLTGLTEIGEVLMTECEIIAPDTGEKPTFGLGYGACFGHNEVKAISMAILDRNLKGAKNGAEHPSEDPEFVLMHIDGIESMGFASHYKMPHYVTFQSDLDRLRKKQ
>2551959074
GYVAIKGGESAIEEAIKLLDFLRQDSTESPLSLETIRHQLHFLHSRVLSEGGLYHPELTSLAIKQSAGDTLEAAFYLRAYRSTRPRVGETPLHNGKMRLIRRISAAFKDIPGGQMLGPTSDYLQRLFRFELLDESPKFPKVLDTLRQEGLLSPHEPFDITREPLIFPVPRSAALSTMARAETGSILSIAYSNMRGYGDIHPTVAELRVGYLPVELPHPATGELMEAGEVLITECEVVAMYEANKGKPTFGLGYGACFGHNEVKAIAMAILDRALQKGSQGPDNPSEDPEFVLLHIDGIESMGFASHYKMPHYVTFQSDLDRLRKNHS
>2781349508
GYVAIKGGGKAIEAAESLLDFQRAGADALPLDTDSIEHQLRNLTSRVISEGGLYHPKLAALAIKQCMGDSLEAAFTLRAYRSTRPRLLETAIHNSSGMRVTRRISAAFKDIPGGQMLGATTDYYLRLLRMNLLDESPKFPKVVDALRAEGLLPPSDAFDITRDPLVFPVPRSAALATMARAEQGGLLTIAYSNMRGYGDVHPTVAELRVGYLPVFLPHPITGEPIEIGEVLMTECEVVAMYESSDEGPVFTLGYGACFGHNEVKAISMAILDRALQKGAMDGPQNPSEDAEFVLLHIDGIDSMGFCTHYKMPHYVTFQSDMDRLRSKR
>2814244929
SYVAIKGGGLAIQGAESLLEYLRTGEGGLPLDLATIQSQLRFLHGKVMSEGGLYHPELAALAIKQFMGDSLEASFALRAYRSTKPRLCETPILDSSKMRLVRRISSAFKDIPGGQMLGASTDFSLRLLRMDLLDEAIPTFPKVLDYLREEGLLPANMDFDITREPLIFPVPRSAALATMSRAETGSLLGIAYSNMRGYGDVHPTVAEMRVGYLPVMLPHPVTGLTEAGEVMITECEVVAMYEDDDEGPVFTLGYGACFGHNEVKALSMAILDRSLQKGMKDGPSNPSEDPEFVLLHVDGIDSMGFCTHYKMPHYVTFQSDMDRLREKQ
>2817812227
GYVAIKGGAQAIAASQRVCELLRRQAEGTPLATETIEHQLRLLHQRVLSEGGVYHPELASLAIKQAQGDSLEAAFILRAYRSTVPRLTETEVLDTRQMRITRRISSAFKDIPGGQVLGANTDYHLRLLRMELLNERPTFPKVLDALREQGLIAPSDDAFDITREPLIFPVPRSAALATMARGEQGALLSIAYSNMRGYGDIHPTIAELRVGFLPVMLPHPVTGRPMEVGEVEITECEVVAMYEGNGKAPYFTLGYGACFGHNEVKAISMAILDRSLQIGMDQTNPSEDPEFVLLHVDGIDSMGFCTHYKMPHYVTFQSDMDRLRKMRS
>2742339364
AYVAVKGGGQALRGAEGAFDYLRRQGEQAIDSESIRHQLRLLHSRVISEGGIFHPDLASLAIKQFHGDTLEASFALRAYRSTVPRLLETPLTDTSRMRVTRRISSAFKDIPNGQMLGATTDYQLRLMRMEMFDESPKFPKVLDELRKQGLLPPENDPFDITREPLVFPVPRSAALATMARAEQGSLLAMAYSNMRGYGDIHPTVAELRVGYVPVMLPHPITGELTEIGEVEVTECEVVAMYEDEQDKKAMFTLGYGACFGHNEVKAISMAILDRALQKGMRDGPSNPSEDPEFVLLHVDGVDSMGFCSHYKMPHYVTFQSDMDRLRNKRE
>2742141300
AYVAVKGGGQALRGAEGAFDYLRRQGEQAIDSESIRHQLRLLHSRVISEGGIFHPDLASLAIKQFHGDTLEASFALRAYRSTVPRLLETPLTDTSRMRVTRRISSAFKDIPNGQMLGATTDYQLRLMRMEMFDEDTFPKVLDELRKQGLLESSNDPFDITREPLVFPVPRSAALATMARAEQGSLLAMAYSNMRGYGDIHPTVAELRVGYVPVMLPHPITGELTEIGEVEVTECEVVAMYEDQNKKAMFTLGYGACFGHNEVKAISMAILDRALQKGRDGPSNPSEDPEFVLLHVDGVDSMGFCSHYKMPHYVTFQSDMDRLRATQR
>2795585035
SYVAITGGDTAIAEAERVLEYLRAGELGEPLDPDTIQAQLGALHSRVLSEGGVYHPGLAALAIKQAQGDPLEASFALRAWRSTRSRLMETAPLDTTGMRLIRRISAAFRDIPGGQMLGPTRDYALRLLRLELLDEPHFPKVLDALRAEGLLAPRTPVDITRQPLTFPVERSAALATMARAETGSLLGIAYSNMRGYGDIHPTVAELRVGYLPVCLPHPLTGESVEAGEVLITECEVVAMYEADAPPAFGLGYGACFGHNETKAISMAILDRSLQKGSTESHPSEDPEFVLLHVDGIDSMGFANHYKMPHYVTFQSDLDRLRTRRN
>2617296073
SYVAIKGGGRAIAGAAAVTEYLRTGDTAEPLAIDTILHQLRHLVDRVVSEGGVYHPQFAALAIKQSLGDTLEAAFALRAWRSTRPRLSATPVLDTSRMRLIRRISSAFKDIPGGQMLGPTPDYALRLLRLELIDESPFPKVLDALRTEGLLAPETAFDITREPLVFPVPRSAALATMARAETGSLLAIAYSNMRGYGDVHPTVAELRVGYLPVLLPHPVTGLTEAGEVLVTECEVVAMYTADDAPVFTIGYGACFGHNEVKAISMAILDRALQKGKDGADNPSEDPEFVLLHVDGVDSMGFASHYKMPHYVTFQSDLDRLRTTQQKS
>2617292720
SYVAIKGGGRAIAGAAAVTEYRTEGDTAEPLAIDTILHQLRHLVDRVVSEGGVYHPQFAALAIKQSLGDTLEAAFALRAWRSTRPRLSATPVLDTSRMRLIRRISSAFKDIPGGQMLGPTPDYALRLLRLELIDEDSFPKVLDALRTEGLLAPDETFDITREPLVFPVPRSAALATMARAETGSLLAIAYSNMRGYGDVHPTVAELRVGYLPVLLPHPVTGELTEAGEVLVTECEVVAMYTADAGGKPVFTIGYGACFGHNEVKAISMAILDRALQKGKDGADNPSEDPEFVLLHVDGVDSMGFASHYKMPHYVTFQSDLDRLRQKSA
>637710999
SYVAIKGGGRAIAGAAAVTEYLREGNPDAEPLEIDAILHQLRHLVDRVVSEGGVYHPQFAALAVKQSLGDTLEAAFALRAWRSTRPRLSATPPLDTSRMRLIRRISSAFKEIPGGQMLGPTPDYALRLLRLELMDESPYPKVLDALRAEGLLPPQTAFDITREPLVFPVPRSAALATMARAETGSLLAIAYSNMRGYGDVHPTVAELRVGYLPVLLPHPVTGLAEAGEVLMTECEVVAMYAAAEPPQFTVGYGACFGHNEVKAISMAILDRALQKGMQDGPANPSEDPEFVLLHVDGVDSMGFASHYKMPHYVTFQSDLDRLRTTQQKS
>2722467472
AYVAIKGGRAAMAGAAQAAEFLRGGAEAEAPLQLETIEQQLRLLVSRVVSEGGLYHPRLAALAIKQFQGDTLEAGFALRAYRSTKPRLLETPPQDSSRMRCIRRISAAFKDIPGGQMLGPTYDYALRLMRLELADESTFPKVLDALRAEGLLPPAAPFDITREPLVFPVSRSAALATLARAETGSLLGIAYSSMRGYGDVHPTVAELRVGYLPVLLPHPVTGEPMEVGEVLMTECEVVAMYGGDDSPPTFTLGYGACFGHNETKAISMAILDRALQKGMRDGPAHPAEDSEFVLLHVDGVDSMGFCAHYKMPHYVTFQSDLDRLRTTRR
>2823095965
GYVAIKGGEKAIDGAAEALEALRGGSGSEPLSLNAIEHQLRLLTSRIMSEGGLYHPQLAALAIKQMQGDTLEAGFALRAYRSTKPRLLETPPQDTGNMRLIRRISSAFKDIPGGQMLGPTHDYALRLMRFELAEESPFPKVLDALRSERLLPPNPAFDITRDPLIFPVSRSAALATMARAETGSMLAIAYSNMRGYGDIHPTVAELRVGYLPVMLPHPVTGLTEAGEVLMTECEVIAMYEPDKGAAPEFTLGYGACFGHNETKAISMAILDRALQKGDGPENPSEDPEFVLMHIDGVDSMGFANHYKMPHYVTFQSDMDRLRSTRE
>639810175
GYVAIKGGEKAIDGAAEALEALRGGSGSEPLSLNAIEHQLRLLTSRIMSEGGLYHPQLAALAIKQMQGDTLEAGFALRAYRSTKPRLLETPPQDTGNMRLIRRISSAFKDIPGGQMLGPTHDYALRLMRFELAEEDSFPKVLDALRSERLLPPKNPFDITRDPLIFPVSRSAALATMARAETGSMLAIAYSNMRGYGDIHPTVAELRVGYLPVMLPHPVTGELTEAGEVLMTECEVIAMYEPDTEAPEFTLGYGACFGHNETKAISMAILDRALQKGRDGPENPSEDPEFVLMHIDGVDSMGFANHYKMPHYVTFQSDMDRLRSTRE
>2703704936
GYVAIKGGEKAIDGAAEALEALRGGPVSGSPLSLNAIEHQLRLLTSRIMSEGGLYHPQLAALAIKQMQGDTLEAGFALRAYRSTKPRLLETPPQDTGNMRLIRRISSAFRDIPGGQMLGPTHDYALRLMRFELAEPSFPKVLDALRSERLLPPKRNPFDITRDPLIFPVSRSAALATMARAETGSMLAIAYSNMRGYGDIHPTVAELRVGYLPVMLPHPVTGELTEAGEVLMTECEVIAMYEPDDGAPEFTLGYGACFGHNETKAISMAILDRALQKGMRDGPENPSEDPEFVLMHIDGVDSMGFANHYKMPHYVTFQSDMDRLRSTRQ
>2711611847
GYVAIKGGEKAIDGAADALEALRGGPVSGSPLSLNAIEHQLRLLTSRIMSEGGLYHPQLAALAIKQMQGDTLEAGFALRAYRSTKPRLLETPPQDTGNMRLIRRISSAFKDIPGGQMLGPTHDYALRLMRFELAEEDSFPKVLDALRSEHLLENRNPFDITRDPLIFPVSRSAALATMARAETGSMLAIAYSNMRGYGDIHPTVAELRVGYLPVMLPHPVTGELTEAGEVLMTECEVIAMYEPDTEAPEFTLGYGACFGHNETKAISMAILDRALQKGRDGPENPSEDPEFVLMHIDGVDSMGFANHYKMPHYVTFQSDMDRLRSTRE
>2525353020
GYVAIKGGEKAIDGAADALEALRGGQPSGPPLSLDAIEHQLRLLTSRIMSEGGLYHPKLAALAIKQMQGDTLEAGFALRAYRSTRPRLLETPPQDTGQMRLIRRISSAFKDIPGGQMLGPTHDYALRLMRFELAEPAFPKVLDALRKEGLLPPKRNPFDITRDPLIFPVSRSAALATMARAETGSMLAIAYSNMRGYGDVHPTVAELRVGYLPVMLPHPVTGELTEAGEVLMTECEVIAMYEGKDAAPEFTLGYGACFGHNETKAISMAILDRALQKGMHDGPANASEDPEFVLMHIDGVDSMGFANHYKMPHYVTFQSDMDRLRATRQSE
>2616427151
GYVAIKGGEKAIDGAADALEALRGGQPSGSPLSLHAIEHQLRLLTSRIMSEGGLYHPQLAALAIKQMQGDTLEAGFALRAYRSTRPRLLETPPQDTGQMRLIRRISSAFKDIPGGQMLGPTHDYALRLMRFELAEEFPKVLDALRAEGLLPPKNPFDITRDPLIFPVSRSAALATMARAETGSMLAIAYSNMRGYGDVHPTVAELRVGYLPVMLPHPVTGELTEAGEVLMTECEVIAMYEGKDAAPEFTLGYGACFGHNETKAISMAILDRALQKGRDGPANASEDPEFVLMHIDGVDSMGFANHYKMPHYVTFQSDMDRLRSTRQ
>2541191234
GYVAIKGGGIAIKGSQEALEALREGEQGVPLSLSAIENQLRLLTSRIVSEGGLYHPRLAALAIKQMQGDTLEAAFALRAYRSTKPRLMSTPVQETSRMRVIRRISSAFKDIPGGQMLGPTYDYALRLMRIDLADESPFPKVVEALRKDGLLPDIEPFDITREPLIFPIPRSAVLSSMARAETGSLLALAYSNMRGYGDIHPTIAELRVGYLPVYLPHPVTGEEIEAGEVLITECEVVAMYENSKPVFTLGYGACFGHNETKAISMAVLDRALQKGMKETNPSEDPEFVVLHVDGVDSMGFANHYKMPHYVTFQSDMDRLRGNKK
>2523632486
GYVAIKGGGIAIKGSQEALEAAEQGVPLSLSAIENQLRLLTSRIVSEGGLYHPRLAALAIKQMQGDTLEAAFALRAYRSTKPRLMSTPVQETSRMRVIRRISSAFKDIPGGQMLGPTYDYALRLMRIDLADFPKVVEALRKDGLLPFDITREPLIFPIPRSAVLSSMARAETGSLLALAYSNMRGYGDIHPTIAELRVGYLPVYLPHPVTGEEIEAGEVLITECEVVAMYENDKSPVFTLGYGACFGHNETKAISMAVLDRALQKGKEGPTNPSEDPEFVVLHVDGVDSMGFANHYKMPHYVTFQSDMDRLRTAE
>2833571188
GYVAIKGGGIAIKGSLEALEALREGEQGVPLSLSAIENQLRLLTSRIVSEGGLYHPRLAALAIKQMQGDTLEAAFALRACRSTKPRLLATPVQETSRMRVIRRISSAFKDIPGGQMLGPTYDYALRLMRIDLSDEAPFPKVVDALRNEGLLPQEPFDITREPLIFPIPRSAILASMARAETGSLLALAYSNMRGYGDVHPTIAELRVGYLPVFLPHPITGEEIEAGEVLITECEVVAMYENSKPVFTLGYGACFGHNETKAISMAILDRALQKGKEGPANPSEDPEFVVLHIDGVDSMGFANHYKMPHYVTFQSDMDRLRTSKQGN
>2788914756
GYVAIKGGAKAIEGAELAFEALREGEQGTPISLNAIENQLRLLTSRIVSEGGLYHPRLAALAIKQMQGDTLEAAFALRAYRSTKPRVLETPVQSTGMRLIRRISSAFKDIPGGQMLGPTTDYALRLMRLDLVDEDTFPKVLDSLRAEGLIPPEQAFDITREPLVFPVNRSAALATMARAETGSLLAMAYSNMRGYGDIHPTIAELRVGYLPVLLPHPVTGEPTEAGEVLITECEVVAMYEGAEPPTFTLGYGACLGHNETKAISMAILDRALQKGMRDGPSNPSEDPEFVLLHIDGVDSMGFANHYKMPHYVTFQSDMDRLRQMKA
>641168163
GYVAIKGGAKAIEGAELAFEARAEQGTPISLNAIENQLRLLTSRIVSEGGLYHPRLAALAIKQMQGDTLEAAFALRAYRSTKPRVLETPVQSTGNMRLIRRISSAFKDIPGGQMLGPTTDYALRLMRLDLVDNFPKVLDSLRAEGLINRPFDITREPLVFPVNRSAALATMARAETGSLLAMAYSNMRGYGDIHPTIAELRVGYLPVLLPHPVTGEPTEAGEVLITECEVVAMYEGEELPTFTLGYGACLGHNETKAISMAILDRALQKGMRDGPSNPSEDPEFVLLHIDGVDSMGFANHYKMPHYVTFQSDMDRLRQA
>639812264
GYVAIKGGGKAIAGAHTAVESLREGEGGSSLPLASIEHQLRLLTSRVVSEGGLYHPRLAALAIKQMQGDTLEAAFALRAYRSTRPRLMETPTQSTSGMRLIRRISSAFKDIPGGQMLGPTMDYALRLLRLDLADESPFPKVVDALREEGLLPPDSPFDITREPLVFPVPRSAALATMARAETGSLLALAYSNVRGYGNVHPTIAELRVGYVPVMLPHPITEPTEAGEVLMTECEVVATQEGAESPPLFSLGYGACFGHNEVKAIAMAILDRALQKGQDGADCPSEDPEFVLLHVDGVDSMGFANHYKMPHYVTFQSEVDRLRTTQAE
>639809576
GYVAIKGGGKAIAGAQTAVESLREGEDGSSLPLASIEHQLRLLTSRVVSEGGLYHPRLAALAIKQMQGDTLEAAFALRAYRSTRPRLMETPTQSTSGMRLIRRISSAFKDIPGGQMLGPTMDYALRLLRLDLVDESPFPKVVDALREEGLLPPDSPFDITREPLVFPVPRSAALATMARAETGSLLALAYSNVRGYGNVHPTIAELRVGYVPVTLPHPITGEPTEAGEVLMTECEVVAGSGAPPLFSLGYGACFGHNEVKAIAMAILDRALQKGQDGADCPSEDPEFVLLHVDGVDSMGFANHYKMPHYVTFQSEVDRLRTTQAE
>2718174955
SYVAIKGGKAAIDGAAAATDYMRNAVDEPKLSVIEDQLRLLTSRVVSEGGLYHPKLAALALKQFQGDTLEAAFALRAYRSTKPRLLETPLQDTSKMRCIRRISSAFKDIPGGQMLGATFDYALRLLRLDLANEDPFPKVLDALRAEGLLPPEQAFDITRDPLVFPVPRSAALATMARAETGSLLAMAYSNMRGYGDVHPTVAELRVGYLPVMLPHPVTGLMEAGEVLMTECEVVSGKDGDMPVFTLGYGACFGHNEVKAISMAIIDRALQKGRDGPDNPSEDPEFVLLHVDGVDSMGFASHYKMPHYVTFQSDMDRLRKLRETG
>648150231
SYVAIKGGKAAIDGAAAATDYMRNAVDEPKLSVIEDQLRLLTSRIVSEGGLYHPKLAALALKQFQGDTLEAAFALRAYRSTKPRLLETPLQDTSKMRCIRRISSAFKDIPGGQMLGATFDYALRLLRLDLANEDPFPKVLDALRAEGLLPPEQAFDITRDPLVFPVPRSAALATMARAETGSLLAMAYSNMRGYGDVHPTVAELRVGYLPVMLPHPVTGLMEAGEVLMTECEVVAMYEGDMPVFTLGYGACFGHNEVKAISMAILDRSLQKGRDGPDNPSEDPEFVLLHVDGVDSMGFASHYKMPHYVTFQSDMDRLRKVRKSG
>2837058766
SYVAIKGGKAAIDGAAAVTDYLRKGSLDEPLTLAMIEEQLRLLTSRVISEGGLYHPRLAALALKQFQGDTLEAAFALRAYRSTKPRLLESPVQDTVNMRCIRRISSAFKEVPGGQYLGATYDYALRLLQLDLANEDPFPKVIDSLRAEGLLPPVAPFDITRDPLVFPVPRSAALATMARAETGGLLAMAYSNMRGYGDVHPTVAELRVGYLPVMLPHPVTAEMEAGEVLVTECEVVAMYEGGDELPTFTLGYGACFGHNEVKAISMAILDRALQKGMQDGPTNPSEDPEFVLLHVDGVDSMGFASHYKMPHYVTFQSDMDRLRKMQQKE
>2709231206
SYVAIKGGKAAIDGAASATEYLRSKGSLDPLTLAMIEEQLRLLTSRVVSEGGLYHPRLAALALKQFQGDTLEAAFALRAYRSTKPRLLESPVQDTANMRCIRRISSAFKEVPGGQYLGATYDYALRLLQLDLANEDPFPKVIDSLRAEGLLPPVTPFDITRDPLVFPVPRSAALATMARAETGGLLAMAYSNMRGYGDVHPTVAELRVGYLPVMLPHPVTGLMEAGEVLVTECEVVAMYEGANGDPTFTLGYGACFGHNEVKAISMAILDRALQKGMRDGPGNPSEDPEFVLLHVDGVDSMGFASHYKMPHYVTFQSDMDRLRKMQQKE
>2789048025
SYVAIKGGKAAIDGAASATEYLRSKGSLDPLTLAMIEEQLRLLTSRVVSEGGLYHPRLAALALKQFQGDTLEAAFALRAYRSTKPRLLESPVQDTSNMRCIRRISSAFKEVPGGQYLGATYDYALRLLQLDLANEDPFPKVIDALRAEGLLPPVVPFDITRDPLVFPVPRSAALATMARAETGGLLAMAYSNMRGYGDVHPTVAELRVGYLPVKLPHPVTGLMEAGEVLVTECEVVAMYEGGDELPTFTLGYGACFGHNEVKAISMAILDRALQKGMRDGPSNPSEDPEFVLLHVDGVDSMGFASHYKMPHY
>2789053621
SYVAIKGGKAAIDGAASATEYRSLDEPLTLAMIEEQLRLLTSRVVSEGGLYHPRLAALALKQFQGDTLEAAFALRAYRSTKPRLLESPVQDTSNMRCIRRISSAFKEVPGGQYLGATYDYALRLLQLDLANFPKVIDALRAEGLLRFDITRDPLVFPVPRSAALATMARAETGGLLAMAYSNMRGYGDVHPTVAELRVGYLPVKLPHPVTGELMEAGEVLVTECEVVAMYEGHDEPTFTLGYGACFGHNEVKAISMAILDRALQKGRDGPSNPSEDPEFVLLHVDGVDSMGFASHYKMPHYVTFQSDMDRLRQQE
>2709231051
GYVAIKGGKAAIEGAAAATDYLRAKQGVPLALDAIEGQLRLLVSRVVSEGGLYHPKLAALAIKQFQGDTLEAAFALRAYRSTKPRLLETPPQNTAQMRVIRRISSAFKDIPGGQMLGPTYDYALRLLNLRLADENPFPKVLDALRAEGLLPAGAPFDITRQPLVFPVPRSAALATMARAETGSLLAIAYSNMRGYGDVHPTIAELRVGYVPVMLPHPVTGEPMEAGEVLMTECEVVAMFEGDDHGPTFTLGYGACFGHNEVKAISMAILDRALQKGKDGAANPSEDPEFVLLHVDGVDSMGFASHYKMPHYVTFQSDMDRLRTTA
>2852769143
GYVAIKGGGRAIEGAERVVDALREGEHGTPLTLQTIEHQLRSLTSRVVSEGGLYHPRLAALAIKQMQGDTLEAAFALRAYRSTKPRLLEAPVQHTGEMRVIRRISSAFKDIPGGQMLGPTNDYALRLMCLDLADESPFPKVVDALRAEGLLPTEPFDVTRDPLIFPVPRSAALATMARAETGSLLAIAYSNMRGYGDVHPTVAELRVGYVPVRLSHPVTGEPVEAGEVLMTECEMVAMYEDDDPPVFTLGYGACFGHNEVKAISMAVLDRSLQNGMRNGPTNPSEDPEFVLLHIDGVDSMGFASHYKMPHYVTFQSDMDRLRTTQQ
>2852753678
GYVAIKGGGRAIEGAERVVDALREGEHGTPLTLQTIEHQLRSLTSRVVSEGGLYHPRLAALAIKQMQGDTLEAAFALRAYRSTKPRLLEAPVQHTGEMRVIRRISSAFKDIPGGQMLGPTNDYALRLMRLDLADESPFPKVVDALRAEGLLPSEPFDVTRDPLIFPVPRSAALATMARAETGSLLAIAYSNMRGYGDVHPTVAELRVGYVPVRIPHPVTGEPVEAGEVLMTECEMVAMYEDDDPPVFTLGYGACFGHNEVKAISMAVLDRSLQNGMRNGPTNPSEDPEFVLLHIDGVDSMGFASHYKMPHYVTFQSDMDRLRTTQQ
>2515683647
GYVAIKGGGRAIEGAERVVDALREGEHGTPLTLQTIEHQLRSLTSRVVSEGGLYHPRLAALAIKQMQGDTLEAAFALRAYRSTKPRLLEAPVQHTGEMRVIRRISSAFKDIPGGQMLGPTNDYALRLMRLDLADESPFPKVVDALRAEGLLPSEPFDVTRDPLIFPVPRSAALATMARAETGSLLAIAYSNMRGYGDVHPTVAELRVGYVPVRLSHPVTGEPVEAGEVLMTECEMVAMYEDDDPPVFTLGYGACFGHNEVKAISMAVLDRSLQNGMRNGPTNPSEDPEFVLLHIDGVDSMGFASHYKMPHYVTFQSDMDRLRTVEL
>643177068
GYVAIKGGGRAIGGAERVVDALREGEHGMPLTLQTIEHQLRSLTSRVVSEGGLYHPRLAALAIKQMQGDTLEAAFALRAYRSTKPRLLEAPVQHTGEMRVIRRISSAFKDIPGGQMLGPTNDYALRLMRLDLADESPFPKVVDALRAEGLLPTEPFDVTRDPLIFPVPRSAALATMARAETGSLLAIAYSNMRGYGDVHPTVAELRVGYVPVRIPHPVTGLVEAGEVLMTECEMVAMYEDDDPPVFTLGYGACFGHNEVKAISMAVLDRSLQNGMRNGPTNPSEDPEFVLLHIDGVDSMGFASHYKMPHYVTFQSDMDRLRTVER
>2852763910
GYVAIKGGGRAIEGAERVVDALREGEHGTPLTLQTIEHQLRSLTSRVVSEGGLYHPRLAALAIKQMQGDTLEAAFALRAYRSTKPRLLEAPVQHTGEMRVIRRISSAFKDIPGGQMLGPTNDYALRLMRLDLANESPFPKVVDALRAEGLLPTEPFDVTRDPLIFPVPRSAALATMARAETGSLLAIAYSNMRGYGDVHPTVAELRVGYVPVRLPHPVTGLVEAGEVLMTECEMVAMYEDDDPPVFTLGYGACFGHNEVKAISMAVLDRSLQNGMRNGPTNPSEDPEFVLLHIDGVDSMGFASHYKMPHYVTFQSDMDRLRTVEL
>2820132700
GYVAIKGGGRAIRGAEATLEALREGETGTPLSLAAIENQLRLLTSRILSEGGLYHPRLAALAIKQMQGDTLEAAFALRAYRSTKPRLLEAPVHDSARMRLIRRISSAFKDIPGGQMLGPSSDYALRLMRLDLADESPFPKVVDALRGEGLLPGIPFDITRDPLVFPAPRSAALATMARAETGSLLAIAYSNMRGYGDVHPTIAELRIGYLPVMLPHPVSGLIEAGEVLMTECEVVAMYEGSDGPPVFTLGYGACYGHNEVKAIAMAILDRALQKGMRDGPRNPSEDPEFVLLHVDGVDSMGFASHYKMPHYVTFQSDMDRLRTQRQGE
>2529235509
GYVAIKGGGRAIRGAEAALEALREGDTGTPLSLSTIENQLRLLTSRIVSEGGLYHPRLAALAVKQMQGDTLEAAFALRAYRSTKPRLLEAPIQDSGKMRLIRRISSAFKDIPGGQMLGPTNDYALRLMRLDLANESPFPKVVDALRAEGLLPGTPFDITRDPLVFPVARSAALATMARAETGSLLAIAYSNMRGYGDVHPTIAELRVGYLPIMLPHPVTGEPIEAGEVLMTECEVVAMYEGTDTPPVFTLGYGACFGHNEVKAIAMAILDRALQKGMRDGPRNPSEDPEFVLLHVDGVDSMGFASHYKMPHYVTFQSDMDRLRKARRQG
>2789583286
GYVAIKGGGRAIEGSHAAVEALREGESGTPLTLSTIEHQLRLLTSRVVSEGGLYHPRLAALAIKQMQGDTLEAAFALRAYRSTKPRLLEMPVQDTSNMRLIRRISSAFKDIPGGQMLGPTYDYALRLMRMDLADESPFPKVLDALRADGLLPPLTPFDITREPLVFPVPRSAALATMARAETGSLLAIAYSNMRGYGDVHPTIAELRVGYLPVMLPHPVTGLTEAGEVLITECEVVAMYEGSNDAPPVFTLGYGACFGHNEVKAIAMAILDRALQKGMRDGPSNPSEDPEFVLLHVDGVDSMGFASHYKMPHYVTFQSDMDRLRTTQE
>2820123987
GYVAIKGGGRAIRGAEQALEALREGEGGQPLALATIEQQLRLLTSRIVSEGGLYHPRLAALAIKQMQGDTLEAAFALRAYRSTKPRLLETPVQDTGRMRLIRRISSAFKDIPGGQMLGPTFDYALRLMRLDLAEESPFPKVVDALRAEGLLPPEPFDITREPLVFPVPRSAALATMARAETGSLLAIAYSNMRGYGDVHPTVAELRVGYLPVMLPHPVTGEPVEAGEVLLTECEIIAMYEGADGPPVFTLGYGACFGHNEVKAISMAILDRALQKGMRDGPNNPSEDPEFVLLHVDGVDSMGFASHYKMPHYVTFQSDMDRLRTARKKA
>2771476009
GYVAIKGGGRAIAGAEAAMEALREGEAGTPLSLTAIEQQLRLLTSRVVSEGGLYHPRLAALAIKQMQGDTLEAAFALRAYRSTKPRLLDLPVQETRMRLIRRISSAFKDIPGGQMLGPTTDYALRLMRLDLADESPYPKVVDALREEGLLPPEAAFDITRDPLVFPVPRSAALATMARAETGSLLAIAYSNMRGYGDVHPTIAELRVGYLPVVLPHPVTGEPVEAGEVLVTECEVVAMYEGADSPPTFTLGYGACFGHNEVKAISMAILDRALQKGMRDGPANPSEDPEFVLLHVDGVDSMGFASHYKMPHYVTFQSDMDRLRKAES
>2824925544
GYVAIKGGGRAIAGAEAAMEALREGEAGTPLTLAAIEQQLRLLTSRVVSEGGLYHPRLAALAIKQMQGDTLEAAFALRAYRSTKPRLLDLPVQETRMRLIRRISSAFKDIPGGQMLGPTTDYALRLMRLDLADESPYPKVVDALREEGLLPPEAAFDITRDPLVFPVPRSAALATMARAETGSLLAIAYSNMRGYGDVHPTIAELRVGYLPVVLPHPVTGEPVEAGEVLVTECEVVAMYEGADSPPTFTLGYGACFGHNEVKAISMAILDRALQKGMRDGPANPSEDPEFVLLHVDGVDSMGFASHYKMPHYVTFQSDMDRLRTTQES
>2685995320
GYVAIKGGGRAIAGAEAAVEALREGEKGTPLSLSAIEQQLRLLTSRVVSEGGLYHPRLAALAIKQMQGDTLEAAFALRAYRSTKPRLMDLPVQDTRQMRLIRRISSAFKDIPGGQMLGPTTDYALRLMRLDLASESTFPKVVDALREEGLLPPHAAFDITRDPLVFPVPRSAALATMARAETGSLLAIAYSNMRGYGDVHPTIAELRVGYVPVMLPHPVTGETIEAGEVLMTECEVVAMYEGGLPTFTLGYGACFGHNEVKAIAMAILDRALQKGMRDGPSNPSEDPEFVLLHVDGVDSMGFASHYKMPHYVTFQSDMDRLRTTQAE
>2648174661
GYVAIKGGGRAIAGAEAAVEALREGPAGTPLTLSAIEQQLRLLTSRVVSEGGLYHPRLAALAIKQMQGDTLEAAFALRAYRSTKPRLMDVPVQDTSRMRLIRRISSAFKDIPGGQMLGPTTDYALRLMRLDLANESPFPKVVDALRDEGLLPPHAAFDITRDPLVFPVPRSAALATMARAETGSLLAIAYSNMRGYGDVHPTIAELRVGYVPVMLPHPVTGEPIEAGEVLMTECEVVAMFEGTDGPPTFTLGYGACFGHNEVKAIAMAILDRALQKGMRDGPSNPSEDPEFVLLHVDGVDSMGFASHYKMPHYVTFQSDMDRLRTTQQE
>2788970288
GYVAIKGGGRAIAGAEAAVEALREGEQGTPLTLSAIEQQLRLLTSRVVSEGGLYHPRLAALAIKQMQGDTLEAAFALRAYRSTKPRLMDLPVQDTSQMRLIRRISSAFKDIPGGQMLGPTTDYALRLMRLDLANEAPFPKVVDALREEGLLPPRTAFDITRDPLVFPVPRSAALATMARAETGSLLAIAYSNMRGYGDVHPTIAELRVGYVPVMLPHPVTGEPVEAGEVLMTECEVVAMYEGTDGPPTFTLGYGACFGHNEVKAIAMAILDRALQKGMRDGPSNPSEDPEFVLLHVDGVDSMGFASHYKMPHYVTFQSDMDRLRTTQAQ
>2595353112
GYVAIKGGGRAIAGTKDVFDHLRRGEAGTPLNTDTIEQQLRLLHSRVLSEGGVYAPQLASLALKQAQGDTLEAAFILRAYRSTQPRLTETPLLDTTKMRLTRRISAAFKDIPGGQMLGATTDYHLRMLRMELLKEDLSFPKVLDGLRRQGLLPQPDREPFDITREPLIFPVPRSAALATMARAEQGSLLAIAYSNMRGYGDVHPTVAELRVGYLPVLLPHPITGELTEVGEVEMTECEVIAMYEDNADQSAVFTLGYGACYGHNEVKAISMAILDRALQAGKSGPRNPSEDPEFVLLHVDGIDSMGFCTHYKMPHYVTFQSDMDRLRKKKEQ
>2770112593
GYVAIKGGSHAIEGTKAVFDYLRRCDDAEPLDTDTIEHQLRLLHSRVISEGGVYHPRLASLAIKQAQGDTLEAAFTLRAYRSTQPRLTETPVLDTSKMRITRRISSAFKDIPGGQMLGATSDYHLRLMRMDLLDESPQFPKVLDNLREEGLLPPINQKAFDITREPLVFPVPRSAALATMARAEQGSLLAIAYSNMRGYGDVHPTVAELRVGYLPVMLPHPITGELTEIGEVEITECEVVAAYEGEDAKLTFTLGYGACFGHNEVKAISMAILDRALQKGMKDGPSNPSEDPEFVLLHVDGIDSMGFCAHYKMPHYVTFQSDMDRLRTTQKSE
>2599846633
GYVAIKGGGKAIAGAEALLDYLRQGEAGLPLDTHTIETQLRYLHSRVMSEGGLYHPTLAALAIKQSLGDTLEAAFALRAFRSTQPRLLESPLLDTRNLRVVRRISSAFKDIPGGQMLGATTDYALRLLKMQLLDESPFPKVLDALRAEGLLPEGTPFDITREPLVFPVPRSAALATLARGETGSLLAIAYSNMRGYGDVHPTVAELRVGYLPVLLPHPISGLIEAGEVLITECEVVKAEKGQKPTFTLGYGACFGHNEVKAISMAILDRALQNGQANPQPSEDPEFVLLHVDGIDSMGFCTHYKMPHYVTFQSDMDRLRTTQQQQ
>2700913036
GYVAIKGGGQAIAGAEKLLEFIRRGESAEPLDLDTIENQLYFLHSRILSEGGLFHPKLASLAIKQSLGDTLEAAFALRAYRSTKPRLIETPVLDTTNMRVIRRISASFKDIPGGQMLGASTDYALRLMRTELLNEDITFPKVLDALREEGLLPPNKPFDITREPLIFPVPRSAALSTMARAETGSILAIAYSNMRGYGDVHPTVAELRVGYLPVMLPHPITGELIEVGEVLMTECEVVAMYEDDDEGPTFSLGYGACFGHNEVKAISMSILDRSLQLGMQNTNPSEDPEFVLLHIDGIDSMGFCTHYKMPHYVTFQSDMDRLREKQ
>2522992851
GYVAIKGGGKAISGAEKLLEFVRRGQSAEPLDLDTIENQLYFLHSRIMSEGGLFHPKLASLAIKQSLGDTLEASFALRAYRSTKPRLVESPVLDTSSMRVIRRISASFKDIPGGQMLGASSDYALRLMRTELLDEFPKVLDALREEGLLPKKPFDITREPLVFPVPRSAALSTMARSETGSILAIAYSNMRGYGDIHPTVAELRVGYLPVMLPHPITGELIEVGEVLMTECEVVAMYEDEEDPTFSLGYGACFGHNEVKAISMSILDRALQSGKNGPTNPSEDPEFVLLHIDGIDSMGFCTHYKMPHYVTFQSDMDRLRTTQD
>639798800
GYVAIKGGGKAIAGAEKLLEFVRRGESAEPLDLETIENQLYFLHSRIISEGGLYHPKLASLAIKQSLGDTLEASFALRAYRSTKPRLVESPVTETSNMRVIRRISASFKDIPGGQMLGASTDYALRLMRTELLDESPFPKVLDALREEGLLPPKKPFDITREPLVFPVPRSAALSTMARSETGSILAIAYSNMRGYGDIHPTVAELRVGYLPVMLPHPITGEPIEVGEVLMTECEVVAMYEDEEEGPTFSLGYGACFGHNEVKAISMSVLDRALQSGKNGPTNPSEDPEFVLLHIDGIDSMGFCTHYKMPHYVTFQSDMDRLRTTQD
>2619775265
GYVAIKGGGQAIENAAKALEFLRTGESALPLDTEQIEKQLYFLHSRIVSEGGLYHPQLAALAIKQSLGDTLEASFAMRAYRSTKARLLETPIHNTANMRLIRRISASFKEIPGGQMLGPTTDYALRLLRMELLNENPSFPKVLDSLRSEGLLPHHAPFDITREPLIFPVPRSAALATMARGETGSLLAIAYSNMRGYGDVHPTVAELRVGYLPVILPHPVTGEGVEAGEVLMTECEVVAMYQHGDPTFSLGYGACFGHNEVKAISMAILDRALQKGKNGANNPSEDPEFVLLHIDGIDSMGFASHYKMPHYVTFQSDMDRLRTTQSKQ
>2634880520
GYVAIKGGGRAIDGAADALELLRQGEFAKPLDTDTIEKQLYFLHSRILSEGGLYHPQLASLAIKQSLGDTLEASFALRAYRSTKPRLLETPVHDTSNMRLIRRISASFKDIPGGQMLGPTTDYALRLLRMDLLNESPFPKVLDSLRAEGLLPREQPFDITREPLIFPVPRSAALATMARGETGSLLAIAYSNMRGYGDVHPTVAELRVGYLPVMLPHPITGLTEVGEVLMTECEVVAMYQGDDNEPTFTLGYGACFGHNEVKAISMAILDRALQKGQDGPENPSEDPEFVLLHVDGIDSMGFASHYKMPHYVTFQSDMDRLRTTQQKQ
>2806490516
MITSIKGGEAAIAASHRLLAKRRRGDPAIANLSVGQIREQLSLAVDRVMSEGSLYDPELAALAIKQAEGDLVEAIYLLRAFRTTLTRFGHAEPIDTAAMIVRRRIATTHKDVPGGQLLGPTYDYTHRMLDIALMGAGSDLRRDCGVLARTDLVEPAEGKVADITRAPVMFPSRRDERLQSLARGDEGFLMGLCYSTMRGYGRSHPFIAELRYGDATVVLTVPELDISVGIGAVRLTECQTVHLTSRDDSVPPRYTRGYGLVLGHGERKAISMAMLDRTLRSAELGETVAYPAQDDEFVLSHCDSVAASGLVQHLKLPHYVDFQAELQLLSQMRA
>2876809413
MITSIKGGEAAIAASHRLLAKRRRGNRRIADLGVDQIREQLSLAVDRVMSEGSLYDPELAALAIKQAEGDLTEAIYLLRAFRTTLTRFGHAEPVDTAAMIVRRRIATTHKDVPGGQLLGPTYDYTHRMLDVGLMGEGEPWPHALGVLARTDLVEHARPADITRDPVVFPSGRDQRLQSLARGDEGFLMGLCYSTMRGYGRNHPFVAELRYGDATVVLTIPELGMPVGIGRIRLTECQTVHLTTGDGSLPPRYTRGYGLVFGHGERKALSMAILDRSLRSAELGETVAPAQDDEFVLSHSDSVAASGLVQHLKLPHYVDFQAEMQLLGQMRA
>2840765382
MITSIKGGEKAIDASHRLLAKRRRGNPAIAELSVDQIREQLTLAVDRVMNEGSLHDPTLAALAIKQAEGDLIEAIYLLRAYRTTIPRFGYTKPLETSEMIVRRRISTTHKDIPGGQFLGPTYDYTHRLLDFSLLEAELPLCYGAGFLSRTDVVEAESIAVADLTREPMKFPSKRDQRLQNLTRGDEGFLMALCYSTMRGYGRNHPYVAEMRHGDVSVVMEIPELQFEVGIGTVRVTECRTIHMTVNKPDTPAHYTRGYGLLFGHCERKALSVAIVDRALRGPEFGEERRHPSQDEEFVLSHSDSVAASGLVQHLKLPHYVDFQGELQLLRQLRD
>2617384441
MVTSIKGGEKAIDASHRIVSKRRRGDPTVANLSVEQVREQLSLAVDRVMNEGSLYDPTLAALAIKQAEGDLIEAIYLLRAYRSTIPRFGFTKPLDTAAMLVRRRISTTHKDVPGGQYLGPTYDYTHRLLDFSLMRGELPLRHDGGFFSRTDIIEAEVKPVADLTREPMNFPSSRDQRLQNLARGDEGFLMGLCYSTMRGYGRNHPYVGEMRHGDVSVVVEIPELGLEVGIGSVKVTECRTVHLTTGKLDTAPHYTRGYGLLFGHSERKALSVAVVDRALRGGEFGEEKSYPAQDEEFVLSHSDSVQASGLVQHLKLPHYVDFQAEQQLLKQLRD
>AG-891-K05_NODE_6
MYVAVKGGEKAIKSSLKLLENKRKETGTKSIEINQIKEQLSFAVDRVINEGSLYDKDLSALAIKQSQGDLVEAIFLLRAYRTTLERYAYSTAIDTSKIIIKRRISASFKDIPGGQILGPTFDYSHRLLDFSLMKEEIINEFPSVIDYLNNENLLEQENDNPFDVTRDPMKFPASRDQWMQILARGDEGFLLGLSYSAIRGFGKGHPFVGEIKYGIVDIFISPDELGFEICIGSIEISECQMIDQFEGNKNTPPQFTRGYGLTFGYNERKSMAISIVDRALKSEGYGEEIKFPIQDHEFVLYHADNVEAQGFVTHLKLPHYVDFQGELNLIRKLRN
>AG-895-O08_NODE_2
MYVAVKGGEKAIKSSLKLLENKRKETGTKSIEINQIKEQLSFAVDRVINEGSLYDKDLSALAIKQSQGDLVEAIFLLRAYRTTLERYAYSTAIDTSKIIIKRRISASFKDIPGGQILGPTFDYSHRLLDFSLMKEEIINEFPSVIDYLNNENLLEQENDNPFDVTRDPMKFPASRDQWMQILARGDEGFLLGLSYSAIRGFGKGHPFVGEIKYGLVDIFISPDELGFEICIGEIEISECQMIDQFVGNKNTPPQFTRGYGLTFGYNERKSMAISIVDRALKSEGYGEEIKFPIQDQEFVLYHADNVEAQGFVTHLKLPHYVDFQGELNLIRKLRN
>AG-899-L06_NODE_11
MKEDEINSYENINNQEPKNKEFPSVIDYLNNENLLENDNPFDVTRDPMKFPASRDQWMQILARGDEGFLLGLSYSAIRGFGKGHPFVGEIKYGIVDIFISPDELGFEICIGEIEISECQMIDQFEGNKNTPPQFTRGYGLTFGYNERKSMAISIVDRALKSEGYGEEIKPIQDQEFVLYHTDNVEAQGFVTHLKLPHYVDFQGELNLIRKLRN
>AG-908-B02_NODE_1
MYVAVKGGEKAIKSSLKLLEKKRKETGTKSIEINQIKEQLSFAVDRVINEGSLYDKDLSALAIKQSQGDLVEAIFLLRAYRTTLERYAYSTAIDTSKIIIKRRISASFKDIPGGQILGPTFDYSHRLLDFSLMKEEIINEFPSVIDYLNNANLLEQENDNPFDVTRDPMKFPASRDQWMQILARGDEGFLLGLSYSAIRGFGKGHPFVGEIKYGIVDIFISPDELGFEICIGEIEISECQMIDQFAGNKNTPPQFTRGYGLTFGYNERKSMAISIVDRALKSEGYGEEIKFPIQDQEFVLYHADNVEAQGFVTHLKLPHYVDFQGELNLIRKLRN
>AG-894-I22_NODE_1
MYVAVKGGEKAIKSSIDLLEQKRKHISANQDIQISQLIEQLSFAVDRVLSEGSLYDKNLSALSIKQAQGDLVEAIFILRAYRTTLERFSYSVPIDTSSMTLKRRISATYKDIPGGQILGPTFDYTHRLLDFSLLNGETTPFFPRVMEFLNNEGLMEKEKSKPFDITREPMKFPAARDQWLQILSRSDEGFLLGLSYSAIRGFGKGHPFVGEIRYGFVDVKIFPEELGFEICVGEIEVSECEMVDQFEGSKKKAPQFTRGYGLTFGYNERKAMSISIIDRALKSQEYGEEIRFPIQDQEFVLYHSDNVEAQGFVSHLKLPHYVDFQGELNLIRELRK
>AG-359-L07_NODE_7
MYVAVKGGEKAINSSIELLDQKRKHISSNQDINISQLIEQLSFAVDRVVSEGSLYDKNLSALSIKQAQGDLVEAIFILRAYRTTLERFSYSVPIDTSSMTLKRRISATYKDIPGGQILGPTFDYTHRLLDFSLLNGETTPFFPRVMEFLNNEGLMEKEKSKPFDITREPMKFPASRDQWLQILSRSDEGFLLGLSYSAIRGFGKGHPFVGEIRYGFVEVKIYPEELGFEICVGEIEVSECEMVDQFEGSKKIAPQFTRGYGLTFGYNERKAMSISIIDRALKSEEYGEEIKFPIQDQEFVLYHSDNVEAQGFVSHLKLPHYVDFQGELNLIRELRK
>AG-896-P05_NODE_3
MYVAVKGGEKAIKSSIELLEQKRKHISSNQDINISQLIEQLSFAVDRVVSEGSLYDKNLSALSIKQAQGDLVEAIFILRAYRTTLERFSYSVPIDTSSMTLKRRISATYKDIPGGQILGPTFDYTHRLLDFSLLNGETNPFFPRVMEFLNNEGLMEKEKSRPFDITREPMKFPASRDQWLQILSRSDEGFLLGLSYSAIRGFGKGHPFVGEIRYGFVEVKIYPEELGFEICVGEIEVSECEMVDQFEGSKKIAPQFTRGYGLTFGYNERKAMSISIIDRALKSEEYGEEIKFPIQDQEFVLYHSDNVEAQGFVSHLKLPHYVDFQGELNLIRELRK
>2684583682
MYVAVKGGERAIKNAHKALGKKRRGDVGVKELSVRQIQEQLPHAVDRVMTEGSLYDPELAALAIKQACGDLIEGIFLLRAYRTTLPRFISTRPINTDKIDITRRISAAFKDAPGGQMLGPTFDYTHRLLDFSLLEEPPRIVDFLDKEGLVEKLRYELPGDLTREPLLFPVDRDVRLQNLVRADEGFILSMGYSSERGFATGHPFVVELRVGEVDVEIVPEELGFTVCIGEITVTEGDVVSVYSGSDKAPPQFARGYGLVFGYGERKVISMAQVDRALRCRELGEDIESPVQDEEFVLSHSDNVQATGFVEHLKLPHHVDFQGELEVLRRMRE
>2689769693
MYVAVKGGEKAITNAHEYLAAERRGNTAFPEITVEQIMEQMTLSVDRVMTEGSLYDPELAALSLKQARGDVIEAVFLLRAFRTTLPRFINTTPIETEKMRIKRRISAAFKDLPGGQILGPTFDYTHRLLDFKLLETTPAHIMNLLSREGMVEQPEDTDVADITRKPLELPASRDVRLQNLARADEGFILSMGYSTQRGFKSGHPFAGELRMGQVEVEIVPEELGFPVCIGEITVTEADIISIYDGSEEKAPEFTRGYGMSFGYGERKAISMALVDRALRCRELNEDVIAPAQDEEFILFHSDNVEATGFVEHLKLPHHVDFQSELEILRRLRK
>637784243
MYVAVKGGEKAIASAHRYLAAERRGDPAVPEISVAQIREQMRLAVDRVMTEGSLYDPELAALALKQARGDAIEAIFLLRAYRTTLPRLCTSLPLETTAMQLRRRISAAFKDMPGGQLLGPTFDYTHRLLDFSLADETPRILDFLHGDGLVEAAGNPGDITREPLELPAERDIRLQNLTRADEGFLLAMGYSTQRGFKSGHPFAGEIRMGSVAVHVVPEELGFAVNIGDITVTESEIVSLYDGSEDTPPAFTRGYGITFGSGERKAISMALVDRALRCRELHEDITPAQDEEFVLMHSDNVEATGFVEHLKLPHHVDFQSELEILRRLRR
>2528591226
MYVAVKGGEKAIASAHLYLAAERRGDPAVPEISVAQIREQMRLAVDRVMTEGSLYDPELAALALKQARGDAIEAIFLLRAYRTTLPRLCTSLPLETTAMQLRRRISAAFKDMPGGQLLGPTFDYTHRLLDFSLADQAAPTRILDFLHGDGLVEANAHHVGDITREPLELPAERDIRLQNLTRADEGFLLAMGYSTQRGFKSGHPFAGEIRMGSVAVHVVPEELGFAVNIGDITVTESEIVSLYDGSEDTPPAFTRGYGITFGSGERKAISMALVDRALRCRELHEDITAPAQDEEFVLMHSDNVEATGFVEHLKLPHHVDFQSELEILRRLRA
>2753013636
MYVAVKGGEKAIANAHQYLASERRGNTDFPELSVAQIREQMRLAVDRVMTEGSLYDPDLAALALKQSRGDSIEAIFLLRAYRTTLPRFCNSIPLNTSKIAVTRRISAAFKDMPGGQMLGPTFDYTHRLLDFSLADTEELPRILDFLQNDGLVEPNASSGDITREPLELPASRDIRLQKLTRADEGFILAMGYSTQRGFKSGHPFAGEIRTGDVAVEIIPEELGFPICIGNITVTESEIVSIYDGSEDTPPQFSRGYGITFGSGERKAISIALVDRALRCKELKEDIIAPAQDEEFVLMHSDNIEATGFVEHLKLPHHVDFQSELDILRRLRE
>2689773745
MYVAVKGGEKAIANAHQYLAAERRGNTALPELTVSQIKEQMRLAVDRVMTEGSLYDPDLAALALKQARGDSIEAIFLLRAYRTTLPRFYTSAPINTTAMQITRRISAAFKDMPGGQMLGPTFDYTHRLLDFSLADEGETPRILDFLHTDGLVESEQAGDITREPLELPANRDIRLQKLTRADEGFVLAMGYSTQRGFKSGHPFAGEIRNGDVTIEVIPEELGFPVIIGDITVTESEIVSIYDGSEETPPQFSRGYGITFGSGERKAISMALVDRALRCRELQEDIIAPAQDEEFVLMHSDNIEATGFVEHLKLPHHVDFQSELDILRRLRA
>2587790014
MYVAVKGGEKAIANAHKYLAVERRGDTELPELSVAQIKEQMRLAVDRVMTEGSLYDPDLAALALKQARGDSIEAIFLLRAYRTTLPRFYTSTPLNTSAMQFTRRISAAFKDMPGGQMLGPTFDYTHRLLDFSLADEPENVPRILDFLQNDELVESDRVGDITREPLELPANRDIRLQKLTRADEGFVLAMGYSTQRGFKSGHPFAGEIRAGSVSVEIIPEELGFPVSIGDITVTESEIVSIYDGSDEAPPQFSRGYGITFGSGERKAISMALVDRALRCKELQEDIVAPAQDEEFVLMHSDNIEATGFVEHLKLPHHVDFQSELDILRRLRA
>2827996831
MFSTVTGGEAAIAAAHELLARKRRGDSRVAELGVDQVREQLSLAVDRVMSEGSLHDPTLAALAIKQAQGDLGEAICLLRAFRTTLERFGETEAVDTPSMRIRRRIATTHKSVPGGQLLGPTYDYTHRLLDFALMAEEDPAAVPATLGALEGNALLEAAADAEPGDITRDTITFPSRRDVRLQNLARGEEGFLQGLAYSTMRGFGRNHPFIADLRHGEVEVELQVPELGFPVCVGEITLTECQTVHRYPGDAARPPQLTRGYGLSFGQCERRAIAMALLDRAMRANEFNEEAEFPAQDEEFVLAHSDGVEASGLIQHLKLPHYVDFQAVQQLLEKLRASE
>2677860409
MYVAVKGGENAINASHKLLATKRRGDSSVAELTVEQIQQQMPLAVDRIMNEGGIYDRELAALALKQASGDMIEAIFLLRAFRTTLPRFGSALAVDTEQMQIERRVSATFKDLPGGQILGPTYDYTHRLLDFSLLAQSEDPSCANAFDWIAKAGLLVEDAEPFDLTESPLEFPASRSTRLQNLIRGDEGFLIGISYSVIRGYGDSHPFCGEMRTGRCEISFVPEELGFEVCIGEVQLTECQMINGYSPSQKEPKFTRGYGLTFGRAETKALAVALVDRALQAKDYGEEVSSPAQNEEFILYHSDIIDAVGFVSHFRLPHYVDFQSELHMLRQMYA
>2714139654
MYVAVKGGETAINAAHDLLAKKRRGDITVAGLSVAQIAGQLPLVVDRIMNEGGIYDRELAGLAFKQASGDLIEAIFLLRAFRTTLPRFGIANPVDTATMQIERRVSATFKDLPGGQILGPTYDYTHRLLDFSLLAQSKEPSCGNAFDWIAKAGLLVEDAEPYDLTESPLAFPATRPTRLQNLIRGDEGFLIGIAYSIIRGYGDSHPFCGEMRTGQTEIRFEPEELGFEICIGELQLTECQMINGYSPAQRTPQFTRGYGLTFGRAETKAMAVALVDRALQAEEYGEEQSSPAQDPEFILYHSDIVDAVGFVSHFRLPHYVDFQSELHMLRQMRA
>2576782633
MYVAVKGGERAIDNSHALLGKKRRGRRDVPELEVDQIREQLGLSVDRVMAEGGLYDPELAAIAIKQARGDLVEAAFLIRAFRTTLRRFGLSLPAETGTMAVERRISAIYKDIPGGQVLGSTCDYTHRLLDFSLLEARRSEMTRVADLLRAEGLLRPPAGPRVADLTRDPLRLPADRNLRLQALARSDEGFLLSMGYSFQRGYGGDHPFAAEIRTGGVAVEFLPEEMGFPVVIGELPLTECLMTAAENGGEERPGLVPGYGLSFGGNERKAMSMALVDLALCDAERKGRVEAPVQDQEFVLLHGDNVEASGFTSHLKLPHYVDFQSEVLELKKRQQ
>2566126280
GYVLVKGGGEAIKNAEALVGSMRSDGSDAVTTAQVKGRMRLAVDQVMGEGGLYAPDIAALAIRQADGDLIEASFLVRAYRSTLPRTGYSENLDTRDMFVLRRISSAFKDIPGGQVLGPTIDYTQRLIDFEENGPIPKVADLLRGEGVLEEDEPFDITRESLRFPAPRSARLQALARGETGAMLAFAYSSLRGYGS
>2526232214
AYVAVRGGREAIESSLLRREVLRVQSAVLLEVEAIQGGMKSLIDQVMSEASLYDRELAALAIKQGQGSPEEAVFLLRAYRSTVPRLYTTKELNTDSLFIQRRISAAFKDIPGGQLLGSSPDYSQRLLDFSLIEEVPIPKPKVVDYLRKEGLLKDLTLPKDVTTASISFPTSRSERLQVLTRGQTGAVTSLGYASLRGFGGAHPTVGELRVGLLPLYIDPYEEEYYIGDIEISEVETLIPVTGQGQEELEFELGYGICYGQNETKVIAMSLLDHNLETKDIRYPTHQEEFVLLHIDSVEATGFISHLKLPHYVTFQSKLEALRRVRGQE
>2758460396
MTEGGIYDPELAALSIKQASGDLVEAIFLLRAYRTTLPRFVTSKPLETNKMVIQRRISAIYKDIPGGQVLGPTYDYTHRLLDFSLLAESDNPSDQVTSMLEEENLLVMEKDCIASDLTMNPISFPCDRSAKLQQLVRGDEGFLLGMGYSTQRGYGDNHPFVGEIRIGNVSVSVFSEELGFEIEVGEIEISECQLINGFTGDKNQRAKLTRGYGLAYGHNERKTISIALVDRALQSKEYNEAVESPAQDEEFVLSHADNVEASGFLSHLKLPHYVDFQADINLLRQMQK
>2583206450
MYVAAKGGEKAIGNAHRFLAERRRGDIRLPEVSVEQIREQLGLAVDRVMAEGSLYDRDLAALAVKQAQGDLVEAAFLLRAYRTTLPRFSPCPVLDTGRMRPLRRISAAYKDLPGGQVLGPTYDYSHRLLDFSLMEAQALPRMPRLTEILDSDGLVETPEDEAAPDITREPLEFPASRSARLQALARGDEGFLLGLAYSAQRGFGQGHPFVGEIRMGYVPLEVEFPDESLKVRIGWILVTECVMLSRAVEAGACECGFVQGYGLVFGANERKAMAVALVDRALRSRELGEEVRYPAQDEEYVLRHCDNVESSGFVQHLKLPHYVDFQAELVHVRRVGQE
>2588170163
MYVAAKGGEKAIANAHRFLAEKRRGNPQLPEMSVEQIREQLGLAVDRVMAEGSLYDRNLAALAVKQAQGDLVEAAFLLRAYRTTLPRFSPSPVVDTGSMRVLRRISAAYKDLPGGQVLGPTYDYSHRLLDFSLMEPEALPRIPRLTEIVGSDDLVETPEQDPPPDITEEPLEFPASRSARLQALARGDEGFLLGLAYSAQRGFGQGHPFVGEIRMGYVPVEVELPGEDVKVRIGSILVTECTMLSRAEETGGCPFGFVQGYGLVFGANERKAMAMALVDRALRSRELGEEVRYPAQDEEYVLRHCDNVESSGFVQHLKLPHYVDFQAELVHVRRRDVGE
>2791377219
MYVAVKGGEKAIAAAHALLHEERRGPAFIPEIGLDQIGHQLKLAVDRVMAEASLYCPRLAALAIKQAAGDLQEAIFLLRAYRTTLPRFAASLPLETDCMRQERRISATWKDLPGGQVLGSTFDYTHRLLDRSLEKTPTDTDHPRAAHALEQEGLLERKDKLSQPDITRDPLELPCDRPLRLQMLARADEGFLLGMAYSTQRGFGAVHPFTSELRRGYVECTIIPEELDFPLVIGEIEVTECVTISRYTGTALEPCFTQGYGLVFGNNERKSLSMSIVDRALRAKEMEEEETGPAQNPEFVLLHGDNVDASGFVQHIKLPHYVDFQAELSLIRELRK
>2806193045
MYVAVKGGEKAIAEAHRLLAEERRGDVSVPELSLSQIKNQMRLAVARVMSEGSLYSEDLAAIAIKQAQGDLQEAVFLLRAYRTTLPRFGVSDPMDTSEMILDRRISATWKDLPGGQVLGATYDYTHRLLDLSLAGPDEPMPRAMAVLAGEGLLEPTEDSDITRHPLELPCDRSVRLQVLARADEGFLLSMAYSVQRGANHPFVGELRRGTAELSFTPEELGFSVTIGEIEITECEIVGQYVGTAMEPCFARGYGLVFGNNERKVLSMAIVDRALRARELEERIVPSQIPEFVLLHSDSVEASGFVQHIKLPHYVDFQAQLSLIRGLRA
>2772462994
MYVAVKGGEKAIAAAHALLARERRGDVQIPEVTLEQLAGQLKLAVDRIMAEGSLYSPELAALAFKQARGDAVEAIFLLRAYRTTLPRFGVSEPVDTSRMRVERRISATWKDLPGGQILGSTFDYTHRLLDRGLAVPTAEPRLPRAMDALGREGLMESPEGNDPDITRQPLELPADRAVRLQSMARADEGFLLGMAYSTQRGYGAVHPFTGELRRGFVELSITPEELGFAITLGEVELTECDMVSRYTGRALDPCFTRGYGLVFGNNERKALSMSIVDRALRARELQEDQIGPAQNPEFVLMHGDNVDASGFVQHIKLPHYVDFQAELSLIRQLRE
>643138478
MYVAVKGGEKAIAAAHALLARERRGDVQIPEVTLEQLAGQLKLAVDRIMAEGSLYSPELAALAFKQAQGDAVEAIFLLRAYRTTLPRFGVSEPMDTSRMRVERRISATWKDLPGGQILGSTFDYTHRLLDRGLAVPTAEPRLPRAMEALGREGLMEAPEGNDLDITRQPLELPADRAVRLQSMARADEGFLLGMAYSTQRGYGAVHPFTGELRRGFVELTIIPEELGFAITLGEVELTECDMVSRYTGRALEPCFTRGYGLVFGNNERKALSMSIVDRALRARELQEDQIGPAQNPEFVLMHGDNVDASGFVQHIKLPHYVDFQAELSLIRQLRE
>2789963875
MYVAVKGGEKAIDAAHAQLRRERRGRLDVPELTTEQIASQLKLSVDRVMTEASLYCPALAALAVKQAMGDLQEAVFLLRAYRTTLPRFGSSEPVDTSAMRVSRRISATWKDLPGGQILGSTFDYTHRLLDRSLAGTLPCPRAMSALGTEGLLEAECGNAADLTRRPLVLPADRPVRLQTLARADEGFLLGMAYSTQRGFGAVHPFTGELRRGFVELVITPEELDFPIVAGEMEMTECDTVSRYTGTALPPCLTRGYGLVFGNNERKAISMSIVDRALRAKELKEPETGPAQNPEFVLLHGDNVDASGFVQHIKLPHYVDFQAELSLIRGLRA
>2562183375
MYVAVKGGEKAISAAHELLRREGRGDPSVPDLGIDQLIGQLRLAVDRVMAEGSLYDRDLAALAIKQAQGDLLEAVFLVRAYRTTLPRFGSSLAVDTSAMRVLRRISATWKDLPGGQILGATFDYTHRLLDRTLSRAAGSPPLPRALDALVAEGLLEREEGDARDITRHPLELPADRGVRLQALARADEGFLLGMAYSTQRGFGAVHPFTGELRRGWVEVSFFSEELGFDVVIGEIELTECETVSRYTGTARPPCFTRGYGLVFGNNERKALSMSITDRALRAKELDEPVVGPAQNPEFVLLHGDNVDASGFVQHIKLPHYVDFQADLSLIRGLRA
>2514481754
MYVAVKGGEKAISAAHELLRREGRGDPSVPDLGIEQLIGQLRLAVDRVMAEGSLYDRDLAALAIKQAQGDLLEAVFLVRAYRTTLPRFGSSLAVDTSAMRVLRRISATWKDLPGGQILGATFDYTHRLLDRTLSRAAGSPPLPRALDALVAEGLLERADDDARDITRQPLELPADRGVRLQALARADEGFLLGMAYSTQRGFGAVHPFTGELRRGWVEVSFFSEELGFDVVIGEIELTECETVSRYTGTARPPCFTRGYGLVFGNNERKALSMSITDRALRAKELDEPVVGPAQNSEFVLLHGDNVDASGFVQHIKLPHYVDFQADLSLIRGLRA
>2639032692
VYVAVKGGERAIENAHRFLAEERRGDPSVPELLLEQIEQQLKHSVDRVMTEGGLYDRRLAALAVKQAHGDLVEAVFLVRAYRTTLSRLGRTLPVEMSRMRVLRRISAAFKDVPGGQILGPTFDYTHRLLDFSLCERSAGAVPHACHGWDREGLTEGDTESADISRDGFDIPASRGARLQNLARADEGFLLGLAYSAQRGFGSGHPFVGEIRCGEVAVELVPEELGFPVEIGSLEMTECFMLSRFDGSERRPPQFVQGYGLVFGCGERKAMSMALVDRALRSDELGEEVRYPAQDQEFVLRHSDNVEASGFVQHLKLPHYVDFQAELVALRALRAGP
>2684795945
SYVAVKGGSTAIRAAHRLVRKRGDPDAPEITPRQICEQMHLGVDRVMAEASLYDEDLAARAMLQAQGDMIEAIFLLRAYRATLTRFLDSTPLAMDTMRVQRRISAAFKELPGGQQLGQTYDYSHRLFGFDRLEPPEPMTSVMDLLEKEGLMELEPPQDITRHPLLFPATRAQRLQSLARGDEGFLLSMAYSTQRGYGQNHPFIAELRMGDVTVEITPPELGFPIEIGTITVTECQMINQFQARSPAAFTRGYGLVFGHSERKAIAMALVDRALRAGELGEEALPAQNEQFVLSHCDNVETTGFVEHLKLPHYVDFQSEIQTLRHLHKTA
>2774991392
SYVAVKGGSAAIRAAHRLVRKRGDPDAPEIAPRQIREQMHLGVDRVMAEASLYDENLAARAMLQAQGDMVEAIFLLRAYRATLTRFLDSTPLAMDTMRVQRRISAAFKDLPGGQQLGQTYDYSHRLFGFDRLEPPEPMTNVMDLLEKEGLMEPEPSQDITQHPLLFPTSRAQRLQSLARGDEGFLLSMAYSTQRGYGQNHPFIAELRMGEVTVEITPPELGFSIGIGTITVTECQMINQFQAKNPAAFTRGYGLVFGHSERKAIAMALVDRALRAGELGEETLPAQDEQFVLSHCDNVEATGFVEHLKLPHYVDFQSEIQTLRHLRKTA
>2586328366
MYVAVKGGEKAILASYRLLDAYRRGDTTLPALSVAQIVEQMPFAVSRVMTEGALYDRHLAGLAIKQSAGDLVEAAFLLRAYRTTLPRFGYATPLETDRMQVRRRISATYKDVPGGQLLGPTFDYTQRLLDFSLEAEAPGDVPGVTAILEREGLVERESHAEPTDLTRSALSIPADRSARLQNLTRADEGFLLAMGYSTQRGYGNTHPFAAEIRFGNVEVELHLPELDLPVVIGEIEMTECQMINTFAGDATHAPQFTRGYGVSFGYGERKAMSMALVDRSMRATEFGETDTSPANDQEFVLYHSDNVEASGFVQHLKLPHHVDFQADLSVLRQLRATE
>2571818895
SYVAAKGGAQAIHAAHQLVAERNAPDPDDLQAQIARHLHLSIDRIMAEASLYDRDIAAKALLQAQGDSIEAVFIVRAYRATLSRFLDSVPLNLGQAHLQRHISAAFKDVPGGQQLGATYDYSHRLLGYFQNLAASKTSVMDLLETEGLIEKSEDAENRDITQIPPGFPASRAQRLQTLARADEGFVLGMAYSTQRGYGQNHPFIAELSHGSVNIEICPPELGFSLCIGSIEMTECQMINQFQGDSPETTTFTRGYGLVFGHNERKAIAMALLDRALRAQELGEKVEAPAQDEEFVLSHCDNVEATGFVEHLKLPHHVDFQSEISTLRALRAHD
>2510788347
SYVAAKGGAQAIHAAHQMVAERNAANPDDMQAQIARHLHLSIDRIMAEASLYDRDIAAKALLQAQGDSIEAVFIVRAYRATLSRFLDSLPLNLGQAHLQRHISAAFKDVPGGQQLGATYDYSHRLLGYFQNLAAAKTSVMELLETEGLIEKSEDAENRDITQIPPGFPASRAQRLQTLARADEGFVLGMAYSTQRGYGQNHPFIAELSHGSVNVEICPPELGFSLCIGTIEMTECQMINQFQGDSPDTATFTRGYGLVFGHNERKAIAMALLDRALRAQELGEKVDAPAQDEEFVLSHCDNVEATGFVEHLKLPHHVDFQSEISTLRALRAHD
>2820066379
MYVAVKGGEKAIRNAHRLLAEKRRGDTSVPEVGVDQIREQLSLAVDRVMAEGSLYDRDLAALAIKQARGDLVEAIFLLRAYRTTLPRVGTSQPLDTAAMHVRRRISATYKDVPGGQVLGPTFDYTHRLLDADLSLPTRCPKVLSFLEKEGLLPPEGSPPGDLTRQALELPAGRDIRLQNLARADEGLLLALAYSTQRGFGSTHPFAGEIRMGEVEVFFTPEELGFPVLVGEVTLTECESVNNLTAAKGQPVSFTRGYGLAFGESERKAISMALVDRALRAGEFDEEERGPAQNAEFVLYHSDNVEASGFVQHLKLPHYVDFQADLALVRALRGAC
>2820069260
MYVAVKGGERAIKNAHALLAEKRRGDTAVSEVGVDQIREQLSLAVDRVMAEGSLYDRDLAALAVKQARGDLVEAIFLLRAYRTTLPRFGSSQPVDTAQMQVRRRISATYKDVPGGQLLGPTFDYTHRLLDTNLAMATSCPKVLSFLEKEGLLPPEGSPPGDLTRQPLELPAGRDIRLQNLARADEGLLLALAYSSQRGFGATHPFVGELRMGEVEVFFTPEELAFPVLVGEVTLTECESVNQFTGGKDRPASFTRGYGLAFGENERKALSMAIVDRALRSGDFDEEVRGPAQNEEFVLYHSDNVEASGFVQHIKLPHYVDFQADLALVRALRAAA
>2820042604
MYVAVKGGEKAIRNAHRAMAEKRRGDTDVPEVGTDQIREQLSLAVDRVMTEGSLYDRNLAALAIKQARGDLVEAVFLLRAYRTTLPRFGSSQPVDTASMTVRRRISSTYKDVPGGQVLGPTFDYTHRLLDADMSVASECPKVLSFLEKEGLLPREGTPPGDLTRQPLVFPVGRDIRLQNLARADEGLLLALAYSTQRGFGSTHPFIGEIRMGEVEVFFTPEELGFPVLVGEVTLTECESVNQFTHGKGQPASFTRGYGLAFGENERKAISMALVDRALRSSEFDEEARSPAQNAEFVLYHSDNVEASGFVQHLKLPHYVDFQADLALVRALRSAD
>2820060224
MYVAVKGGEKAIRNAHRLLAEKRRGETVVPEIGVEQIREQLALAVDRVMAEGSLYDRDLAALAVKQARGDLVEAIFLLRAYRTTLPRFGCSQPVDTTAMHLRRRISATYKDVPGGQVLGPTFDYTHRLLDTDLAMASSCSRVLSFLEKEGLLPPEGAPPGDLTRQPLELPAGRDIRLQNLARADEGLLLALAYSTQRGYGGTHPFVGEIRMGEADVFFTPEELGFPVAVGEITLTECESVNQFTGGKGRPASFTRGYGLVLGENERKAIGMALVDRALRSTDYGEEARGPAQNAEFVLYHSDNVEASGFLQHLKLPHYVDFQADLALVRALRAA
>2820123891
MYVAVKGGEKAIRNAHCLMAEKRRGETTVPEISTDQIREQLSLAVDRVMAEGSLYDRDLAALAVKQARGDLVEAIFLLRAFRTTLPRFGSSKPLDTASMHVRRRISSTYKDVPGGQVLGPTFDYTHRLLDTDLAIPEVCPKVLSFLEKEGLLPPEGTPPGDLTRQPLELPAARDIRLQNLSRADEGMLLALAYSTQRGFGGTHPFAGEIRMGEVEVFFTPEELGFPVVVGEVTLTECESVNQFVGGKGRPATFTRGYGLAFGENERKAISMALVDRALRSGDYDEEMRGPAQNAEFVLYHSDNVEASGFLQHLKLPHYVDFQADLALVRALRSAD
>2754789725
MYVAVKGGEKAILQSYRMLEEYRRGDPSIPELTIGQIVAQMPLAVSRVMAEGSLYDRRLAALAIKQAAGDLIEAIFLLRAYRTTLPRFAYAEPIDTGRMAVSRRISSTFKDVPGGQLLGPTYDYTQRLLDFSLEAAHPSMMPGIAALLERDGLIERDADPAPVDLTREAMQLPADRAARLQNLARADEGFLLSMGYSTQRGYGNTHPFVAEIRFGSVEVEMELPELGFTVTVGEIDITECQMVNDFGGNAAHAPCFTRGYGLAFGYSERKAMAMALVDRAMRAVELGESAESPANDEEFVLYHSDNVEASGFVQHLKLPHHVDFQAQLELLRRLNAHG
>2815762556
MYVAVKGGEKAILQSYRMLDQYRRGDPAIPELTIAQIVAQMPLAVSRVMAEGSLYDRHLAALAIKQAAGDLIEAIFLLRAYRTTLPRFAYAEPIDTARMAVSRRISSTFKDVPGGQLLGPTYDYTQRLLDFSLEADRSAAMPGIASLLERDGLIERDADPAPADLTREAMQLPADRAIRLQNLARADEGFLLSMGYSTQRGYGNTHPFVAEIRFGGVEVEMDVPELGFAVTVGEIDVTECQMVNGFGGSAERAPCFTRGYGLAFGYSERKAMAMALVDRSMRAVELGESAESPANDEEFVLYHSDNVEASGFVQHLKLPHHVDFQAQLELLRQLHANG
>2793714379
MYVAVKGGEKAILQSYEMLDRYRRGDPAIPELAIAQIVAQMPLAVSRVMAEGSLYDRHLAALAIKQAAGDLIEAIFLLRAYRTTLPRFAYAEPINTARMAVSRRISSTFKDVPGGQLLGPTYDYTQRLLDFSLEADRSATMPGIAALLERDGLIERDADPAPADLTREAMQLPADRATRLQNLARADEGFLLSMGYSTQRGYGNTHPFVAELRFGSVEVEMDVPELGFTVTVGEIDVTECQMVNGFGGDAERAPCFTRGYGLAFGYSERKAMAMALVDRAMRAAELGESAESPANDEEFVLYHSDNVEASGFVQHLKLPHHVDFQAQLELLRQLHANG
>2810349487
MYVAVKGGEKAILQSYEMLDRYRRGDPAIPELAIAQIVAQMPLAVSRVMAEGSLYDRHLAALAIKQAAGDLIEAIFLLRAYRTTLPRFAYAEPIDTARMAVSRRISSTFKDVPGGQLLGPTYDYTQRLLDFSLEADRSATMPGIAALLERDGLIERDADPAPADLTREAMQLPADRATRLQNLARADEGFLLSMGYSTQRGYGNTHPFAAEIRFGSVEVEMDVPELGFTVTVGEIDVTECQMVNGFGGDAERAPCFTRGYGLAFGYSERKAMAMALVDRAMRAAELGEGAASPANDEEFVLYHSDNVEASGFVQHLKLPHHVDFQAQLELLRQLRANG
>2840577259
MYVAVKGGERAIEQSWDLLAKARRGNPDIPALTVTQIREQMRLAVSRVMSEGALYDETLAALAIKQASGDLVEAIFLLRAYRTTLPRLGTTKPIDTASMRLSRRISATFKDVPGGQVLGATYDYTQRLLDFALLAESDPSTTRVTDIMKRDGLLEPLDDPEPHDLVHSPLFTPASRTARLQNLARGDEGFLLALGYSTQRGYGNDHPFAGEIRLGQVSIEIEPEELGFAIDIGEIAVTECQMVTQFGGNQDTPPQFTQGYGLAFGHNERKAMAMSLVDRALRTNELGDEATSPAQQQEFVLYHSDNVEASGFVQHLKLPHYVDFQAELELVRRLRASQ
>2656623836
MYVAVKGGERAIEQSWDLLARARRGNPDIPALTVTQIREQMRLAVSRVMSEGALYDETLAALAIKQAAGDLVEAIFLLRAYRTTLPRLGTTRPIDTAEMRLSRRISATFKDVPGGQVLGATYDYTQRLLDFALLATLPASTTRVTDIMKRDGLLEALDDPEPHDLVHSPLFTPASRTARLQNLARGDEGFLLALGYSTQRGYGNDHPFAGEIRIGQVRIEIEPEELGFAIDIGEIAVTECQMVTQFGGNRQTPPQFTQGYGLAFGHNERKAMAMSLVDRALRTKELGDEANSPAQQQEFVLYHSDNVEASGFVQHLKLPHYVDFQSELELVRRLRATQ
>2558648381
MYVAVKGGERAIESSWDLLARARRGNPDVPALTVTQIREQMRLAVARVMSEGALYDETLAALAIKQAAGDLVEAIFLLRAYRTTLPRLGTTRAVDTAAMRLSRRVSATFKDVPGGQTLGATYDYTQRLLDFSLLDPLLPIPRVTDILQRDGLLETDDPEPHDLVHSPLFTPASRTARLQSLARGDEGFLLALGYSTQRGYGNDHPFVGEIRIGHVAIEIVPEELGFAIDIGEIAVTECQMVTQFVGNREVPPQFTQGYGLAFGHNERKALAMSLVDRALRTQELGDEVTPAQQQEFVLYHSDNVEASGFVQHLKLPHYVDFQAELELVRRLRA
>2569892462
MYVAVKGGERAIESSWDLLARARRGNPDVPALTVTQIREQMRLAVARVMSEGALYDETLAALAIKQAAGDLVEAIFLLRAYRTTLPRLGTTRAVDTAAMRLSRRVSATFKDVPGGQTLGATYDYTQRLLDFSLLDLAHDGPRVTDILQRDGLLESADDPEPHDLVHSPLFTPASRTARLQSLARGDEGFLLALGYSTQRGYGNDHPFVGEIRIGHVAIEIVPEELGFAIDIGEIAVTECQMVTQFVGNREVPPQFTQGYGLAFGHNERKALAMSLVDRALRTQELGDEVTSPAQQQEFVLYHSDNVEASGFVQHLKLPHYVDFQAELELVRRLRATQ
>2558523548
MYVAVKGGERAIESSWDLLARARRGNPNVPALTVTQIREQMRLAVARVMSEGALYDETLAALAIKQAAGDLIEAIFLLRAYRTTLPRLGTTRAVDTAAMRLSRRISATFKDVPGGQTLGATYDYTQRLLDFSLLDPLLPIPRVTDILQRDGLLETDDPEPHDLVHSPLFTPASRTARLQNLARGDEGFLLALGYSTQRGYGNDHPFVGEIRIGHVAIEIVPEELGFAIDIGEIAVTECQMVTQFGGNREVPPQFTQGYGLAFGHNERKALAMSLVDRALRTQELGDEVTPAQQQEFVLYHSDNVEASGFVQHLKLPHYVDFQAELELVRRLRA
>2837110327
MYVAVKGGERAIESSWDLLARARRGNPNVPALTVTQIREQMRLAVARVMSEGALYDETLAALAIKQAAGDLVEAIFLLRAYRTTLPRLGTTRPVDTAAMRLSRRISATFKDVPGGQTLGATYDYTQRLLDFSLLDLAHDGPRVTDILQRDGLLESADDPEPHDLVHSPLFTPASRTARLQNLARGDEGFLLALGYSTQRGYGNDHPFVGEIRIGHVAIEIVPEELGFAIDIGEIAVTECQMVTQFGGNREVPPQFTQGYGLAFGHNERKALAMSLVDRALRTQELGDEVTSPAQQQEFVLYHSDNVEASGFVQHLKLPHYVDFQAELELVRRLRATQ
>2807187921
MYVAVKGGERAIEQSWDLLARARRGDTRVPELTVRQIREQMRLAVSRVMSEGALYDETLAALAIKQAAGDLVEAIFLLRAYRTTLPRLGTTPPIDTAAMRLSRRISATFKDVPGGQVLGATYDYTQRLLDFALLADATPRVTDILARDGLLEALDDPEPHDLVHSPLFTPASRTARLQNLARGDEGFLLALGYSTQRGYGNDHPFAGEIRIGHVAVEIVPEELGFAVDIGEIAVTECQMVTQFGGNQDIPPQFTQGYGLAFGHNERKAMAMSLVDRALRTQELGDAATAPAQQQEFVLYHSDNVEASGFVQHLKLPHYVDFQAELELVRRLRATK
>2837098025
MYVAVKGGERAIEQSWDLLAKARRGDTSIPALTVTQIREQMRLAVARVMSEGALYDETLAALAIKQAAGDLVEAIFLLRAYRTTLPRLGTTTPINTAAMRLSRRISATFKDVPGGQLLGATYDYTQRLLDFALLAATDATPRVTDILGRDGLLESLNDPEPHDLVHTPLFTPASRTARLQNLARGDEGFLLALGYSTQRGYGNDHPFAGEIRIGHVAIEIEPEELGFPIDIGEIAVTECQMVTQFGGNQDVPPQFTQGYGLAFGHNERKALAMSLVDRALRTQELGDAITSPAQQQEFVLYHSDNVEASGFVQHLKLPHYVDFQAELELVRRLRAKQ
>2686889651
MYVAVKGGERAIEQSWDLLAKARRGDTSIPALTVTQIREQMRLAVARVMSEGALYDETLAALAIKQAAGDLVEAIFLLRAYRTTLPRLGTTTPIDTAAMRLSRRISATFKDVPGGQLLGATYDYTQRLLDFALLAEPGTPRVTDILGRDGLLEPEPHDLVHTPLFTPASRTARLQNLARGDEGFLLALGYSTQRGYGNDHPFAGEIRIGHVAIEIEPEELGFPIDIGEIAVTECQMVTQFGGNQDVPPQFTQGYGLAFGHNERKALAMSLVDRALRTQELGDAITPAQQQEFVLYHSDNVEASGFVQHLKLPHYVDFQAELELVRRLR
>2563938386
MYVAVKGGERAIEQSWDLLARARRGNPEVPALSVTQIREQMRLAVARVMSEGALYDETLAALAIKQAAGDLVEAIFLLRAYRTTLPRLGTTTPIDTAAMRLSRRISATFKDVPGGQVLGATYDYTQRLLDFALLAHSRNATPRVTDILGRDGLLEALDDPEPHDLVHAPLFTPASRTARLQNLARGDEGFLLALGYSTQRGYGNDHPFAGEIRIGHVAVEIVPEELGFAIDIGEIAVTECQMVTQFGGNQDVPPQFTQGYGLAFGHNERKALAMSLVDRALRTQELGDAVTSPAQQQEFVLYHSDNVEASGFVQHLKLPHYVDFQAELELVRRLRASQ
>2628841302
MYVAVKGGERAIEHSWDLLAKARRGNPEVPALSVAQIREQMRLAVSRVMSEGALYDETLAALAIKQAAGDLVEAIFLLRAYRTTLPRLCTSKPIDTASMRLSRRISATFKDVPGGQVLGATYDYTQRLLDFALLAPLPTPRVTDILGRDGLLETDPEPHDLVHTPLFTPASRTARLQNLARGDEGFLLALGYSTQRGYGNDHPFAGEIRIGQVAVEIVPEELGFAIDIGEIAVTECQMVTQFGGNQDVPPQFTQGYGLAFGHNERKAMAMSLVDRALRTQELGDDATPAQQQEFVLYHSDNVEASGFVQHLKLPHYVDFQAELALVRRLRA
>2638386728
MYVAVKGGERAIEQSWDLLAKARRGNPEVPALSVTQIREQMRLAVSRVMSEGALYDETLAALAIKQAAGDLVEAIFLLRAYRTTLPRLGTTRPIDTASMRLSRRISATFKDVPGGQVLGATYDYTQRLLDFALLAPLPTPRVTDILGRDGLLEPDPEPHDLVHAPLFTPASRTARLQNLARGDEGFLLALGYSTQRGYGNDHPFAGEIRIGHVAVEIVPEELGFAIDIGEIAVTECQMVTQFGGNQNVPPQFTQGYGLAFGHNERKAMAMSLVDRALRTQELGDTATPAQQQEFVLYHSDNVEASGFVQHLKLPHYVDFQAELELVRRLRA
>2774561307
MYVAVKGGEKAIDNAHKAMADRRRGDKNVPELSVQQIQQQMGLAVDRVMTEGSLYDPELAALALKQASGDTLEAVFLLRAYRTTLPRFATSLPLQTESMSLQRRISATFKDIPGGQLLGPTYDYTHRLLDFKLLAEEPCPKVLNRLAEEGLIESSGDPADLTREPLDFPADRSARLQALARGDEGFLLSLAYSTQRGYGRNHPFAGEIRMGDVEVWIEPEELGFPICLGDITVTECEMINQFAGNDQQAPTFTRGYGLAFGYCERKAMSMALVDRALRGRELGEDVEPAQHEEFVLAHCDNVEANGFVSHLKLPHYVDFQSELELLRKLRA
>2671594130
MYVAVKGGERAIEASWRLLEDARRGDRAIPELSISQIRQQMRLGVARVMAEGSLYDEELAALAIKQAAGDLIEAIFLLRAYRTTLQRFGYTVSIDTEQMEVQRRVSASFKDVPGGQLLGATHDYTQRLLDFKLLVDAEGTPRVFRLIEAEGVIEQETGSEPIDLAVEPLLMPATRAVRLQNLARADEGFLLSLAYSTQRGYGDGHPYVGEIRFGKVPVEMNVPELDFPIELGEIDMTECQTITQFAGDARTPPAFTQGYGLAFGHSERKVLAMSLVDRALRAEELGEAVTAPAQDLEFVLYHSDNVESSGYVQHMKLPHYVDVQSELNTLRRLRAKE
>2585345173
MYVAVKGGETAIAHSLDLLADRRRGARDLPELTLDQIDQQLSLAVDRVMTEGSCYDRTLAALAIKQARGDLFEAVFLLRAYRTTLPRFGHSLPIDTSRMVADRRISSTFKDVPGGQVLGPTFDYTHRLLDFSLMTGERLPRVGDILEREGMLEPPAAGAPQDITRDPLTFPAARAVRLQNLARGDEGFLLALGYSTQRGYGNNHPFVGEVRYGSVPVGFVPEELGFAIEIAEIDVTECDMVNQFAGSHDVPPQFTRGYGLAFGHSERKAMSMALVDRALRADELSEGVTSPAQDEEFVLAHSDSVEASGFVQHLKLPHYVDFQSELVVVRTLREGQ
>2593181957
MYVAVKGGETAIAHSLDLLADKRRGDRGVAELTLEQIGQQLGLAVDRVMTEGSCYDRSLAALAIKQARGDLIEAIFLLRAYRTTLPRFGDSLPLDTGAMVAERRISSTFKDVPGGQVLGPTYDYTHRLLDFSLAADERLPRVGDILEREGMLEPPGSDGAEDLTRQPLTLPASRPVRLQNLARGDEGFLLALGYSTQRGYGNNHPFVGEIRYGHVPVAFVPEELGFAIEIAEIDVTECEMVNQFAGSHDVPPQFTRGYGLAFGHSERKAMSMALVDRALRAEELSESATSPAQDEEFVLAHSDNVEASGFVQHLKLPHYVDFQSELVVVRALRADQ
>2551912775
MYVAVKGGETAIAHSLDLIADRRRGDRDLAELSLEQIDQQLGLAVDRVMTEGSCYDRRLAALAIKQARGDLIEAIFLLRAYRTTLPRFGDSEPLDTARMVAERRISAAFKDVPGGQVLGPTYDYTHRLLDFSLAVADRLPHVGDILAREGLLEPPASGKRDDLTRQPLSLPADRPLRLQNLARGDEGFLLSLGYSTQRGYGNNHPFVGEIRYGHVPVSFVPEELGFAIEIAEIDVTECDMVNQFAGSHDVPPQFTRGYGLAFGHAERKAIAMALVDRALRARELAESADSPAQDEEFVLAHSDNVEASGFVQHLKLPHYVDFQSELVVVRALRASQ
>2582878874
MYVAVKGGAAAIESSWRLLEAQRRGSGSIAALSVSQIREQLSLAVDRVMSEGSLFDPELAALAIKQASGDLLEAIFLLRAYRTTLPRLGYALPLDTARIALLRRISAAFKEVPGGQVLGATYDYTQRLLDFALLASETVSVPRINDLLANEGLLETPDAPRADLTREPLMFPADRALRLQSLARADEGWLLGMGYSTQRGYANSHPFAGEIRRGFVSVEMLPDELGFVIDIGDLEVTECQMINQFNGNRELPPQFTQGYGLAFGGGERKAMAMALVDRALRADELGEPHVAPAQDEEFVLSHGDNVEASGFVQHLKLPHYVDFQAELELVRKLRATQ
>2753203388
MYVAVKGGAAAIESSWRLLDAQRRGDTGIAELSVAQIRAQLSLAVDRVMSEGSLYDPELAALAIKQASGDLVEAIFLLRAFRTTLPRLGYALPLDTARMALTRRISATFKEVPGGQLLGATYDYTQRLLDFALLACEAIEVPRINELLAREGLLETPQNTPADLTRNPLMFPADRALRLQALARADEGWLLGMGYASQRGYANSHPFAGEIRRGCVSVELEPDELGFAIDIGDLEITECQMVNQFSGSRDVLPQFTQGYGLAFGGAERKTMAMALVDRALRADELGEPRIAVVQDAEFVLSHADNVEASGFVQHLKLPHYVDFQAELELVRKLRAQP
>2724704274
MYVAVKGGAAAIESSWQLLEKQRRGDTTIAELSVAQIRSQLTLAVDRVMSEGSLYDPELAALAIKQASGDLMEAIFLLRAYRTTLPRLGYSEPLDTARIALVRRISATFKEVPGGQLLGPTYDYTQRLLDFALLATHSVEVPRINDLLAREGLLETPTQAPGDLTRDPLMFPADRAXXXSSPPLAGEIRRGTVSVELVPDELGFTIDIGDLEVTECQMINQFSGSRDVPPQFTQGYGLAFGGAERKTMAMALVDRALRADELGEPRVAPAQDEEFVLSHADNVEASGFVQHLKLPHYVDFQAELELVRKLRQQQ
>2716918791
MYVAVKGGAAAIESSWQLLEKQRRGDTTIAELSVAQIRSQLTLAVDRVMSEGSLYDPELAALAIKQASGDLMEAIFLLRAYRTTLPRLGYSEPLDTARIALVRRISATFKEVPGGQLLGPTYDYTQRLLDFALLATHSVEVPRINDLLAREGLLETPTQAPGDLTRDPLMFPADRALRLQALARGDEGWLLAMGYSTQRGYASSHPFAGEIRRGTVSVELVPDELGFTIDIGDLEVTECQMINQFSGSRDVPPQFTQGYGLAFGGAERKTMAMALVDRALRADELGEPRVAPAQDEEFVLSHADNVEASGFVQHLKLPHYVDFQAELELVRKLRQQQ
>2773017387
MYVAVKGGAAAIESSWRLLETQRRGDTVIAELSVAQIRAQLSLAVDRVMSEGSLYDPELAALAIKQASGDLMEAIFLLRAYRTTLPRLGYSEPLDTARIALVRRISATFKEVPGGQLLGPTYDYTQRLLDFALLAEPTVPRINELLAREGLLETPAPPGDLTREPLMFPADRALRLQALARGDEGWLLAMGYSTQRGYANSHPFAGEIRRGFVSVELVPDELGFAIDIGDLEVTECQMINQFSGSRELPPQFTQGYGLAFGGAERKTMAMALVDRALRADELGEPRVPAQDEEFVLSHADNVEASGFVQHLKLPHYVDFQAELELVRKLRV
>637914980
MYVAVKGGAAAIESSWRLLEAQRRGDTAIAELSVAQIRAQLSLAVDRVMSEGSLYDPELAALAIKQASGDLMEAIFLLRAYRTTLPRLGYSEPLDTARIALVRRISATFKEVPGGQLLGPTYDYTQRLLDFALLAEPTVPRINELLAREGLLETPAPPGDLTRDPLMFPADRALRLQALARGDEGWLLAMGYSTQRGYANSHPFAGEIRRGFVSVELVPDELGFALDIGELEITECQMINQFSGSREVPPQFTQGYGLAFGGAERKAMAMALVDRALRADELGEPRVPAQDEEFVLSHADNVEASGFVQHLKLPHYVDFQAELELVRKLRA
>2778266050
MYVAIKGGAAAIEASWALLARQRRGDPTLPVLDVEQIREQLPLAVDRVMTEGSLYDRELAALAIKQAAGDLVEAIFLLRAYRTTLPRFGPAEPLDTARMHLVRRISAAFKDVPGGQVLGPTSDYTQRLLDFSLLAAEAQVPRVHELMAREGLMETASEPPGDLTREPLMFPADRALRLQALARGDEGWLLGMGYASQRGYAHGHPFAGEIRRGAVAVEVVADELGFAIDVGDIEVTECQMINQFAGSQEVPPQFTQGYGLAFGGCERKAMAMALVDRTLRARELGEPAVAPTQDEEFVLAHADSLEASGFVQHLKLPHYVDFQAELELVRRLRAGK
>2839535072
MYVAVKGGTAAIENSWHLLAAQRRGDTSLPELSVAQIRAQLSLAVDRVMSEGSLYDPELAALAIKQASGDLIEAIFLLRAYRTTLPRFGYSLPLDTAQMKLTRRVSATFKDVPGGQVLGATYDYTQRLLDFALLAGDEAQMPRVNELMAREGLMETPDSEPGDLTREPLMFPADRPLRLQALARGDEGWLLGLGYSTQRGYANAHPFAGEIRRGTVSVEILADELGFAIDIGEVEVTECQMINQFAGNREVPPQFTQGYGLAFGGAERKSMAMALVDRALRARELGELAVAPAQDEEFVLSHADSLEASGFVQHLKLPHYVDFQSELELVRRLRAIQ
>2839526120
MYVAVKGGTAAIENSWHLLAAQRRGDPSLPELSVAQIRTQLSLAVDRVMSEGSLYDPELAALAIKQASGDLIEAIFLLRAYRTTLPRFGYSLPLDTAQMKLTRRVSATFKDVPGGQVLGATYDYTQRLLDFALLAGDEAPMPRVNELMAREGLMETPDSEPGDLTREPLMFPADRPLRLQALARGDEGWLLGLGYSTQRGYANAHPFAGEIRRGAVSVEILADELGFAVDIGEVEVTECQMINQFAGNREVPPQFTQGYGLAFGGAERKSMAMALVDRALRARELGELAVAPAQDEEFVLSHADSLEASGFVQHLKLPHYVDFQSELELVRRLRAIQ
>650938228
MYVAVKGGAAAIENSWRLLAQQRRGDAAVAELQVAQVREQLPLAVDRVMAEGSLYDPGLAALAIKQAAGDLVEAIFLLRAYRTTLPRFGYAQPLDTARMHLARRISATFKDVPGGQVLGPTYDYTQRLLDFALLADTPAMPRVQALMAREGLIETPQDAEPGDLTREPLIFPADRPLRLQALARGDEGWLLAMGYSTQRGYANGHPFAGEIRRGEVAVELVADELGFALDIGDVEVTECQMVNQFAGSRDVAPQFTQGYGLAFGGSERKAMAMALVDRALRAGELGEPVVAPAQDEEFVLSHADVLEASGFVQHLKLPHYVDFQSELELVRRLRA
>2522287690
MYVAVKGGERAILNSYKLLDQYRRGDTAVPELALEQIREQMPLAVSRVMSEGSLYDPHLAALAIKQAGGDLIEAIFLLRAYRTTLPRFGYTCPIDTGRMVLQRRISSTFKDLPGGQMLGPTYDYTQRLLDFSLEAQAVPTSRVTDLLLQEALIDPEADPAPTDLTRQPLSFPAERGARLQNLARGDEGFLLSMGYSTQRGYGNTHPFVAEIRYGTLEVEMHVEELGFDVCLGEIEITECQMVGQFGGADKQCPKLTRGYGLSFGYGERKAMAMSLVDRSLRAQELGEPGGSPANDIEFVLYHSDNVEASGFVQHLKLPHYVDFQAELALLRRIHATA
>2687103484
MYVAVKGGERAILNSYRMLDSFRRGDPAVPALTLAQIREQMPLAVDRVMAEGSLYDPYLAALALKQAAGDVVEAVFLLRAYRTTLPRFGYSVPLETTRMNLRRRISATFKDLPGGQVLGPTYDYTQRLLDFSLEDTAAAAMPRVTDLLERESLMEPEPDPAPFDLTREPMAFPATRAARLQNLARADEGFLLAMGYSTQRGYGNTHPFVAEIRYGSLEVELFVEELGFAVTIGEIDLTECQMVSQFTGKAHQVPTFTRGYGLVFGYGERKAMSMSLMDRSLRAQELGEAATSPANDHEFVLYHSDNVEASGFTQHLKLPHYVDFQSSLALLRRIQAEA
>2855770532
MYVAVKGGERAILNSYRMLDSFRRGDPAVPTLTLAQIRAQMPLAVDRVMAEGSLYDPHLAALALKQAAGDITEAVFLLRAYRTTLPRFGYSVPLETTRMSLQRRISATFKDLPGGQVLGPTYDYTQRLLDFSLEDAPAAMPRVTELLERESLMEAEPDPAPFDLTREPMAFPATRAARLQNLARADEGFLLSMGYSTQRGYGNSHPFVAEIRYGSVDVELYVEELGFTVTIGEIDVTECQMVSQFTGKAHQEPTFTRGYGLVFGYGERKAMSMSLMDRSLRARELGEAATSPAQDHEFVLYHSDNVEASGFTQHLKLPHYVDFQSSLALLRRIQAET
>2765695838
MYVAVKGGERAILNSYRMLDSFRRGDPAVPALTLAQIRAQMPLAVDRVMAEGSLYDPHLAALALKQAAGDVVEAVFLLRAYRTTLPRFGYSVPLETARMSLQRRISATFKDLPGGQVLGPTYDYTQRLLDFSLEDAPASMPRVTDLLARESLMEPEPDPAPFDLTREPMAFPATRAARLQNLARADEGFLLAMGYSTQRGYGNTHPFVAEIRYGSVEVELYVEELGFAVTIGEIDVTECQMVSQFTGKAHQAPIFTRGYGLVFGYGERKAMSMSLIDRSLRARELGEAGTSPANDHEFVLYHSDNVEASGFTQHLKLPHYVDFQSSLALLRRLQAGM
>2765697866
MYVAVKGGERAILNSYRLLDTYRRGDTALPELSVAQVREQMPLAVSRVMAEGALYDRDLAALALKQAAGDTLEAVFLLRAYRTTLSRFGYTEPVDTGRMRLERRISATFKDLPGGQMLGPTYDYTQRLLDFSLMEEAAPRVTDLLAHDDLIDPEDAPPPFDLTREPLTFPAPRSARLQNLARADEGFLLAMGYSTQRGYGNTHPFAAEIRYGQVEVELMVEELGFAVTIGEIELTECQMVSQFSGAPGEAPRFTRGYGLVFGYGERKAMSMSLVDRALKARELGEAADSPANDHEFVLYHSDNVEASGFVQHLKLPHYVDFQANLELVRRLRATE
>2765659960
MYVAVKGGERAILNSYRLLDAYRRGDVALPELSVAQIREQMPLAVSRVMAEGALYDRDLAALAIKQAAGDTLEAVFLLRAYRTTLSRFGYTEPVDTGRMRLDRRISATFKDLPGGQMLGPTYDYTQRLLDFSLMDPDDAVPRVTDLLAQDDLIDPETAPAPFDLTREPLSFPAPRSARLQNLARADEGFLLAMGYSTQRGYGNTHPFAAEIRYGSVEVELMVEELGFAVTIGEIELTECQMVSQFGGAPGEAPRFTRGYGLVFGYGERKAMSMSLVDRALKAAELGEAADSPANDQEFVLYHSDNVEASGFVQHLKLPHYVDFQANLELVRRLRGTE
>2691379046
MYVAVKGGERAILNSYRLLDQYRRGDTALPELTLAQIQQQLPLAVSRVMAEGALYDPHLAALAIKQAAGDTLEAIFLLRAYRTTLPRLGYTEAIDTGSMQLQRRISSTFKDVPGGQMLGPTYDYTQRLLDFSLEATAGETPRVTDLLQRDALIDGDPDPAPFDLTRQPLTFPADRPARLQNLARADEGFLLSMGYSTQRGYGNTHPFAAEIRYGTLEVEMILEELDAPVVIGEIDVTECQMVSQFAGTAQEGPKFTRGYGLTFGYGERKAMSMALVDRALRAAELGEPAQSPANDQEFVLYHSDNVEASGFVQHLKLPHYVDFQANLELLRRLRATE
>2765721410
MYVAVKGGERAILNSYRLLDQYRRGDPALPELSLAQIQAQLPLAVSRVMAEGALYDPHLAALAIKQAAGDTLEAVFLLRAYRTTLPRLGYTEPIDTGAMQLRRRISSTFKDLPGGQMLGPTYDYTQRLLDFSLEGATAEMPRVTDLLQRDALIDSDPDPAPFDLTRQPLGFPADRPARLQNLARADEGFLLSMGYSTQRGYGNTHPFAAEIRYGSLEVEMIIEEVDAAVVVGEIEVTECQMVSQFAGTAQDGPKFTRGYGLAFGYGERKAMSMALVDRALRAAELGEPALAPANDQEFVLYHSDNVEASGFVQHLKLPHYVDFQANLDLLRRMRAAA
>2606015067
MYVAVKGGEQAILNSYQLLDSYRRGDTAVPVLSVAQVREQMPLAVARVMAEGSLYDPELAALALKQAAGDAIEAVFLLRAYRTTLARFGYTQPVDTGRMRLQRRISSTFKDLPGGQMLGPTYDYTQRLLDFSLLTQLGSVPRVTELLARDALIDPEADPAPYDLTRAPLRFPASRAERLQNLARADEGFLLSMAYSTQRGYGNTHPFAAEIRLGDVEVEMVIEELGFAVVVGEIELSECQMVSQFGGAARQAPRFTRGYGLSFGYGERKAMSMALMDRSLRAQELGEAADAPANDHEFVLYHSDNVEASGFVQHLKLPHYVDFQANLEWVRRLRAEV
>2580091988
MYVAVKGGEKAILNSYRLLDHYRRGDLRVPELSIAQIREQMPLAVSRVMAEGSLYDPQLAALALKQAAGDAIEAVFLLRAYRTTLPRFGYTRPVDTAAMRLQRRISSTFKDLPGGQMLGPTYDYTQRLLDFSLLDEPSGMPRVTELLARDALIDPEADPAPYDLTREPLRFPADRAARLQNLARADEGFLLSMGYSTQRGYGNTHPFAAEIRLGDAEVEMVIEELGYAVTVGEIELTECQMVSQFGGAARQAPRFTRGYGLAFGYGERRAMSMALVDRALRARELGEAADAPANDHEFVLYHSDNVEASGFVQHLKLPHYVDFQANLELVRRLRAEV
>2725751865
MYVAVKGGEKAILNSYRLLDHYRRGDAGVPELSIAQIREQMPLAVSRVMAEGSLYDPQLAALALKQAAGDAIEAVFLLRAYRTTLPRFGYTRPLETAAMRLRRRISSTFKDLPGGQMLGPTYDYTQRLLDFSLLDEPLGAPRVTELLARDALIDPEPDPAPYDLTREPLRFPADRAARLQNLARADEGFLLSMGYSTQRGYGNTHPFAAEIRLGDVEVEMVIEELGYAVTVGEIELTECQMVSQFGGAARQAPRFTRGYGLAFGYGERRAMSMALVDRALRARELGEAAQAPANDHEFVLYHSDNVEASGFVQHLKLPHYVDFQANLELVRRLRAEV
>2791370911
MYVAVKGGERAILNSYRMLDDYRRGDREVPELSLAQIREQMPLAVSRVMSEGSLYDPQLAALALKQAAGDAIEAVFLLRAYRTTLSRFGYTQPLDTGRMRLQRRISSTFKDVPGGQILGPTYDYTQRLLDFSLEAEAGEMPRVTDLLAHEDLIDPEPDPEPFDLTRQPLDFPADRAARLQNLARADEGFLLSMGYSTQRGYGNTHPFAAEIRYGALEVEMHIEELGFAVTVGEIEVTECQMVSQFSGNAQEGPKFTRGYGLTFGYGERKAMSMALVDRALKARDLGEAGDSPANDHEFVLYHSDNVEASGFVQHLKLPHYVDFQANLELLRRMRGEA
>2514497906
MYVAVKGGERAILNSYRMLDDYRRGDRELPELSVEQIREQMPLAVSRVMAEGSLYDPQLAALAIKQAAGDLIEAVFLLRAYRTTLSRYGYTQPIDTGRMRLQRRISSTFKDVPGGQILGPTYDYTQRLLDFTLEAEAGSMPRVTDLLARDELIDAEPDPEPFDLTRQPLDFPATRAARLQNLARADEGFLLSMGYSTQRGYGNTHPFAAEIRYGSLEVEMHIEELGFAVTIGELDITECQMVSQFAGNADEGPKFTRGYGLAFGYGERKAMSMALVDRALKARDLGERADSPANDHEFVLYHSDNVEASGFVQHLKLPHYVDFQANLELLRRMRAEA
>2847434433
MYVAVKGGERAILNSYRMLDDYRRGNREVPELSLDQIREQMPLAVSRVMAEGSLYDPQLAALALKQAAGDQIEAVFLLRAYRTTLSRLGYTQPIDTGAMRLQRRISSTFKDVPGGQILGPTYDYTQRLLDFTLAAEAGAMPRVTDLLAHDDLIDAEPDPEPFDLTRQPMEFPASRPARLQNLARADEGFLLSMGYSTQRGYGNTHPFAAEIRYGTLEVDMMVEELGFAVTVGEIEITECQMVSQFAGNGEDGPKFTRGYGLTFGYGERRAMSMALVDRALKAQELGERADSPANDHEFVLYHSDNVEASGFVQHLKLPHYVDFQANLELLRRLRAEA
>2641264115
MYVAVKGGERAILNSYRMLDDYRRGNRDVPALSLDQIREQMPLAVSRVMAEGSLYDPHLAALALKQAAGDAIEAVFLLRAYRTTLSRHGYTQPIDTGAMRLQRRISSTFKDVPGGQILGPTYDYTQRLLDFSLAAESSGMPRVTDLLAHDDLIDAEPDPEPFDLTRQPLEFPASRAARLQNLARADEGFLLSMGYSTQRGYGNTHPFAAEIRYGTLEVQMVVEELGFAVTVGEIEITECQMVSQFAGNAEDGPKFTRGYGLSFGYGERRAMSMALVDRALKAQDLGERADSPANDHEFVLYHSDNVEASGFTQHLKLPHYVDFQANLELLQRLRAEA
>2644121845
MYVAVKGGERAILNSYRMLDDYRRGDRKVPELSLEQIRGQMPLAVSRVMAEGSLYDPQLAALAIKQAAGDLIEAVFLLRAYRTTLSRYGYTQPIDTGCMRLHRRISSTFKDVPGGQILGPTYDYTQRLLDFSLEAEAGGMPRVTDLLAQDELIDAEPDPEPFDLTRQPLDFPATRAARLQNLARADEGFLLSMGYSTQRGYGNTHPFAAEIRYGALEVEMHIEELGFSVAVGEIEVTECQMVSQFAGTADDGPKFTRGYGLTFGYGERKAMSMALVDRALKASDLGERADSPANDHEFVLYHSDNVEASGFVQHLKLPHYVDFQSNLELLRRLRAEA
>2584241681
MYVAVKGGERAILNSYCMLDDYRRGDRAVPELSLDQIREQMPLAVSRVMAEGSLYDPQLAALALKQAAGDVIEAVFLLRAYRTTLSRYGYTQPIDTGRMRLQRRISSTFKDVPGGQILGPTYDYTQRLLDFSLEAQAGDMPRVTDLLAHDDLIDAEPDPEPFDLTRQPLDFPASRAARLQNLARADEGFLLSMGYSTQRGYGNTHPFAAEIRYGFLEVEMHIEELGFAVTVGEIEITECQMVSQFSGNGEEGPKFTRGYGLTFGYGERKTMSMALVDRALKAKDLGERADSPANDHEFVLYHSDNVEASGFVQHLKLPHYVDFQANLELLRRMRAEA
>2678850546
MYVAVKGGERAILNSYRMLDDYRRGDRALPELSLDQIREQLPLAVSRVMAEGSLYDSQLAALALKQAAGDVIEAVFLLRAYRTTLSRYGYTQPIDTGAMCLQRRISSTFKDVPGGQILGPTYDYTQRLLDFSLEAEAAGMPRVTDLLAHDDLIDAEPDPEPFDLTRQPLDFPASRAARLQNLARADEGFLLSMGYSTQRGYGNTHPFAAEIRYGSLEVEMHIEELGFAVTVGEIEITECQMVSQFSGNAEEGPKFTRGYGLTFGYGERKAMSMALVDRALKARDLGERADAPANDHEFVLYHSDNVEASGFVQHLKLPHYVDFQANLELLRRLRAEA
>2858915928
MYVAVKGGERAILNSYRMLDDYRRGDRALPELSLDQIREQMPLAVSRVMAEGSLYDPQLAALALKQAAGDVIEAVFLLRAYRTTLSRYGYTQPIDTGAMRLQRRISSTFKDVPGGQILGPTYDYTQRLLDFSLEAEAAGMPRVTDLLAHDDLIDAEPDPEPFDLTRQPLDFPASRAARLQNLARADEGFLLSMGYSTQRGYGNTHPFAAEIRYGFLEVEMHIEELGFAVTVGEIEITECQMVSQFSGNAEEGPKFTRGYGLTFGYGERKAMSMALVDRALKARDLGERADAPANDHEFVLYHSDNVEASGFVQHLKLPHYVDFQANLELLRRLRAEA
>2857304751
MYVAVKGGERAILNSYRMLDDYRRGDRALPELSLDQIREQMPLAVSRVMAEGSLYDPQLAALALKQAAGDVIEAVFLLRAYRTTLSRYGYTQPIDTGAMRLQRRISSTFKDVPGGQILGPTYDYTQRLLDFSLEAEAGGMPRVTDLLAHDDLIDAEPDPEPFDLTRQPLDFPASRAARLQNLARADEGFLLSMGYSTQRGYGNTHPFAAEIRYGFVEVEMHIEELGFAVTVGEIEITECQMVSQFAGNAEEGPKFTRGYGLTFGYGERKAMSMALVDRAMKAQELGERADSPANDHEFVLYHSDNVEASGFVQHLKLPHYVDFQANLELLRRLRAEA
>2531022167
MYVAVKGGERAILNSYRMLDDYRRGDRALPELSLDQIREQMPLAVSRVMAEGSLYDPQLAALALKQAAGDVIEAVFLLRAYRTTLSRYGYTQPIDTGEMRLQRRISSTFKDVPGGQILGPTYDYTQRLLDFSLEAEAGGMPRVTDLLAHDDLIDAEPDPEPFDLTRQPLDFPASRAARLQNLARADEGFLLSMGYSTQRGYGNTHPFAAEIRYGFLEVEMHIEELGFAVTVGEIEITECQMVSQFSGNAEEGPKFTRGYGLTFGYGERKAMSMALVDRALKAQELGERADSPANDHEFVLYHSDNVEASGFVQHLKLPHYVDFQANLELLRRMRAEA
>2669059289
MYVAVKGGERAILNSYRMLDDYRRGDRALPELSLDQIREQMPLAVSRVMAEGSLYDPQLAALALKQAAGDVIEAVFLLRAYRTTLSRYGYTQPIDTGEMRLQRRISSTFKDVPGGQILGPTYDYTQRLLDFSLEAEAGNMPRVTDLLAHDDLIDAEPDPEPFDLTRQPLDFPASRAARLQNLARADEGFLLSMGYSTQRGYGNTHPFAAEIRYGFVEVEMHIEELGFAVTVGEIEITECQMVSQFSGNAEEGPKFTRGYGLTFGYGERKAMSMALADRAMKAQELGERADSPANDHEFVLYHSDNVEASGFVQHLKLPHYVDFQANLELLRRMRAEA
>2654809913
MYVAVKGGERAILNSYRMLDAYRRGDRAVPELSLDQIREQMPLAVSRVMAEGSLYDPQLASLALKQAAGDVIEAVFLLRAYRTTLSRYGYTQPIDTGAMRLQRRISSTFKDVPGGQILGPTYDYTQRLLDFTLEAEAGGMPRVTDLLAHDELIDAEPDPEPFDLTRQPLDFPASRAARLQNLARADEGFLLSMGYSTQRGYGNTHPFAAEIRYGTLEVDMYIEELGFAVTVGEIEITECQMVSQFAGNADDGPKFTRGYGLTFGYGERKAMSMALVDRALKAQDLGERADSPANDHEFVLYHSDNVEASGFVQHLKLPHYVDFQANLELLRRLRAEA
>2697038518
MYVAVKGGERAILNSYRMLDDYRRGDREVPELSLDQIREQMPLAVSRVMAEGSLYDPQLASLALKQAAGDVIEAVFLLRAYRTTLSRYGYTQPIDTGAMRLQRRISSTFKDVPGGQILGPTYDYTQRLLDFTLEAEAGDMPRVTDLLAHDELIDAEPDPEPFDLTRQPLDFPASRAARLQNLARADEGFLLSMGYSTQRGYGNTHPFAAEIRYGALEVEMHIEELGFTVTVGEIDITECQMVSQFAGNAAEGPKFTRGYGLTFGYGERKAMSMALVDRALKAKDLGERADSPANDHEFVLYHSDNVEASGFVQHLKLPHYVDFQANLELLRRLRAEA
>2771936162
MYVAVKGGERAILNSYRMLDDYRRGDREIPELSLDQIREQMPLAVSRVMAEGSLYDPQLASLALKQAAGDVIEAVFLLRAYRTTLSRYGYTQPIDTGAMRLQRRISSTFKDVPGGQILGPTYDYTQRLLDFSLEAEAGDMPRVTDLLAHDDLIDAEPDPEPFDLTRQPLDFPASRAARLQNLARADEGFLLSMGYSTQRGYGNTHPFAAEIRYGTLEVEMHIEELGFAVTVGEIEITECQMVSQFAGNAEEGPKFTRGYGLTFGYGERKAMSMALVDRALKAKDLGERADSPANDHEFVLYHSDNVEASGFVQHLKLPHYVDFQANLELLRRMRAEA
>2791364711
MYVAVKGGERAILNSYRMLDGYRRGDREVPELSLDQIREQMPLAVSRVMAEGSLYDPQLASLALKQAAGDVIEAVFLLRAYRTTLSRFGYTQPIDTGAMRLQRRISSTFKDVPGGQILGPTYDYTQRLLDFSLEAEAGEMPRVTDLLAHDDLIDAEPDPEPFDLTRQPLDFPASRAARLQNLARADEGFLLSMGYSTQRGYGNTHPFAAEIRYGTLEVEMHIEELGFAVTVGEIEITECQMVSQFAGNAQDGPKFTRGYGLTFGYGERKAMSMALVDRALKAKDLGERADSPANDHEFVLYHSDNVEASGFVQHLKLPHYVDFQANLELLRRMRAEA
>2792688149
MYVAVKGGERAILNSYRMLDDYRRGDREVPELSLAQIREQMPLAVSRVMAEGSLYDPQLAALALKQAAGDVIEAVFLLRAYRTTLSRYGYTQPIDTGRMRLQRRISSTFKDLPGGQILGPTYDYTQRLLDFSLLAEAGEMPRVTDLLAQDDLIDAEPDPEPFDLTRQPLDFPASRAARLQNLARADEGFLLSMGYSTQRGYGNTHPFAAEIRYGALEVEMHIEELGYAVTVGEIEVTECQMVSQFAGNAEEGPKFTRGYGLTFGYGERKSMSMALVDRALKAAELGELADSPANDHEFVLYHSDNVEASGFVQHLKLPHYVDFQANLELLRRMRAEA
>2855804324
MYVAVKGGERAILNSYRMLDDYRRGDREVPELSLDQIREQMPLAVSRVMAEGSLYDPQLAALAIKQAAGDVIEAVFLLRAYRTTLSRFGYTQPVDTGRMRLQRRISSTFKDVPGGQILGPTYDYTQRLLDFSLEAEAGDMPRVTDLLAHDDLIDAEPDPEPFDLTRQPLDFPASRAARLQNLARADEGFLLSMGYSTQRGYGNTHPFAAEIRYGSLEVDMHIEELGFAVTVGEIEVTECQMVSQFAGSAAEGPKFTRGYGLTFGYGERKSMSMALVDRALKARDLGERADSPANDHEFVLYHSDNVEASGFVQHLKLPHYVDFQANLELLRRMRAEA
>649715713
MYVAVKGGERAILNSYRMLDDYRRGDREVPELSLEQIREQMPLAVSRVMAEGSLYDPQLAALAIKQAAGDVIEAVFLLRAYRTTLSRFGYTQPIDTGRMRLQRRISSTFKDVPGGQILGPTYDYTQRLLDFSLEAEAGGMPRVTDLLAHDDLIDAEPDPEPFDLTRQPLDFPASRAARLQNLARADEGFLLSMGYSTQRGYGNTHPFAAEIRYGALEVEMHIEELGFAVTVGEIEITECQMVSQFAGSAEEGPKFTRGYGLTFGYGERKVMSMALVDRALKARDLGERADSPANDHEFVLYHSDNVEASGFVQHLKLPHYVDFQANLELLRRMRAEA
>2858837366
MYVAVKGGERAILNSYRMLDDYRRGDREVPELSLDQIREQMPLAVSRVMAEGSLYDPQLAALAIKQAAGDLIEAVFLLRAYRTTLSRFGYTQPIDTGRMRLQRRISSTFKDVPGGQILGPTYDYTQRLLDFSLQAEAGGMPRVTDLLAHDDLIDAEPDPEPFDLTRQPLDFPASRAARLQNLARADEGFLLSMGYSTQRGYGNTHPFAAEIRYGALEVEMHIEELGFAVTVGEIEITECQMVSQFAGSAEEGPKFTRGYGLTFGYGERKSMSMALVDRALKARDLGERADSPANDHEFVLYHSDNVEASGFVQHLKLPHYVDFQANLELLRRMRAEA
>2858933304
MYVAVKGGERAILNSYRMLDDYRRGDREVPELELDQIREQMPLAVSRVMAEGSLYDPQLAALALKQAAGDVIEAVFLLRAYRTTLSRYGYTQPIDTGRMRLQRRISSTFKDIPGGQILGPTYDYTQRLLDFSLLAEAGEMPRVTDLLAQDDLIDAEPDPDPFDLTRQPLDFPATRAARLQNLARADEGFLLSMGYSTQRGYGNTHPFAAEIRYGSLEVEMHIEELGYAVTVGEIEVTECQMVSQFAGNAGEGPKFTRGYGLTFGYGERKSMSMALVDRALKADELGERADSPANDHEFVLYHSDNVEASGFVQHLKLPHYVDFQANLELLRRMRAEA
>2844506761
MYVAVKGGERAILNSYRMLDDYRRGDREVPELELDQIREQMPLAVSRVMAEGSLYDPQLAALALKQAAGDVIEAVFLLRAYRTTLSRYGYTQPIDTGRMRLQRRISSTFKDIPGGQILGPTYDYTQRLLDFSLLAEAGEMPRVTDLLAQDDLIDAEPDPEPFDLTRQPLDFPASRAARLQNLARADEGFLLSMGYSTQRGYGNTHPFAAEIRYGALEVEMHIEELGYAVTVGEIDVTECQMVSQFAGNAGEGPKFTRGYGLTFGYGERKSMSMALVDRALKADELGERADSPANDHEFVLYHSDNVEASGFVQHLKLPHYVDFQANLELLRRMRAEA
>2619454122
MYVAVKGGERAILNSYRMLDDYRRGDREIPELSLDQIREQMPLAVSRVMAEGSLYDPQLAALALKQAAGDVIEAVFLLRAYRTTLSRYGYTQPIDTGRMRLQRRISSTFKDVPGGQILGPTYDYTQRLLDFSLLAEAGEMPRVTDLLAQDELIDAEPDPEPFDLTRQPLDFPASRAARLQNLARADEGFLLSMGYSTQRGYGNTHPFAAEIRYGSLEVEMHIEELGFAVTVGEIEVTECQMVSQFAGNAKEGPKFTRGYGLTFGYGERKSMSMALVDRALKADELGERADSPANDHEFVLYHSDNVEASGFVQHLKLPHYVDFQANLELLRRMRAEA
>2814445176
MYVAVKGGERAILNSYRMLDDYRRGDREVPELELDQIREQMPLAVSRVMAEGSLYDPQLAALALKQAAGDVIEAVFLLRAYRTTLSRYGYTQPIDTGRMRLRRRISSTFKDVPGGQILGPTYDYTQRLLDFSLLAEAGEMPRVTDLLAQDDLIDAEPDPEPFDLTRQPLDFPASRAARLQNLARADEGFLLSMGYSTQRGYGNTHPFAAEIRYGALEVEMHIEELGFAVTVGEIEITECQMVSQFAGNAEEGPKFTRGYGLTFGYGERKSMSMALVDRALKAGELGERADSPANDHEFVLYHSDNVEASGFVQHLKLPHYVDFQANLELLRRMRAEA
>2508616841
MYVAVKGGERAILNSYRMLDMYRRGDTAVPELTLAQIRQQMPLAVSRVMAEGALYDPQLAALAIKQAAGDLIEAVFLLRAFRTTLPRFGATLPVDTARMRLSRRISSTFKDVPGGQILGPTYDYTQRLLDFSLQDDSAAMPRVTDLLQHDDLVEPEPDPAPFDLTRQPLAFPAGRDARLQNLARADEGFLLSMGYSTQRGYGNTHPFAAEIRYGSLEVDMVIEELGFAVTIGEIEVTECQMVSQFSGNARQAPKFTRGYGLTFGYGERKAMSMALVDRALKADELGEAAEAPANDHEFVLYHSDNVEASGFVQHLKLPHYVDFQANLELLRRLRQEA
>2765684461
MYVAVKGGERAILNSYRMLDAYRRGDTGVPELTLAQIRQQMPLAVSRVMAEGALYDPQLAALAIKQAAGDVIEAVFLLRAYRTTLPRFGYTQPVDTARMRLARRISSTFKDVPGGQILGPTYDYTQRLLDFSLEEAAADMPRVTDLLQHDDLIDQEPDPAPFDLTRQPLAFPAGRDARLQNLARADEGFLLSMGYSTQRGYGNTHPFAAEIRYGTLEVEMFIEELGFAVTVGEIELTECQMVSQFAGNAHEPPKFTRGYGLTFGYGERKAMSMALVDRALKAAELGEAADSPANDHEFVLYHSDNVEASGFVQHLKLPHYVDFQANLELLRRLRQEA
>2765662326
MYVAVKGGERAILNSYRMLDAYRRGDTSIPELSLAQIREQMPLAVSRVMAEGALYDPHLAALAIKQAAGDVLEAVFLLRAYRTTLPRFGYTQPADTARMRLSRRISSTFKDVPGGQILGPTYDYTQRLLDFSLEADEAEMPRVTDLLQHDDLIDQEPDPAPFDLTRQPLSFPAGRDARLQNLARADEGFLLSMGYSTQRGYGNTHPFAAEIRYGSLEVDMFIEELGFAVAIGEIELTECQMVSQFSGNAHEAPKFTRGYGLTFGYGERKAMSMALVDRALKAEELGEAATAPANDHEFVLYHSDNVEASGFVQHLKLPHYVDFQANLELLRHMRDEA
>2730312174
MYVAVKGGERAILNSYRMLDTYRRGDPAVPALTLTQIREQMPLAVSRVMAEGSLYDPHLAALALKQAAGDTIEAVFLLRAYRTTLSRFGYTQPLDTGRMQLQRRISSTFKDVPGGQVLGPTYDYTQRLLDFSLEDPAAAMPRVTDLLRRESLVEDDPDPAPFDLTRQPLEFPATRASRLQNLARADEGYLLSMGYSTQRGYGNTHPFAAEIRYGTVEVEMFIEELGFSVTIGEIEVTECQMVSQFAGSAQEGPRFTRGYGLVFGYGERKAMSMALVDRALRAAELGEAADAPANDHEFVLYHSDNVEASGFVQHLKLPHHVDFQANLELVRRMRAEA
>2765718933
MYVAVKGGERAILNSYRMLDSYRRGDTAVPALTLAQIREQMPLAVSRVMAEGSLYDPHLAALAIKQAAGDLIEAVFLLRAYRTTLPRFGYTQPVDTARMGLQRRISATFKDVPGGQVLGPTYDYTQRLLDFSLEDPPAEMPRVTDLLARDGLVEDEPDPAPFDLTRQPLTFPASRAARLQNLARADEGYLLSMGYSTQRGYGNTHPFAAELRYGTVEIEMFVEELGFAVTLGEIDVTECQMVSQFAGSGQDAPRFTRGYGLVFGYGERKAMSMALVDRALRAAELGEAADAPANDHEFVLYHSDNVEASGFVQHLKLPHYVDFQANLELVRRLRAEA
>2765637121
MYVAVKGGERAILNSYRMLDCYRRGDPAVPALTLAQIREQMPLAVSRVMAEGSLYDPHLAALALKQAAGDTIEAVFLLRAYRTTLPRFGYTQPMDTARMGLQRRISATFKDVPGGQVLGPTYDYTQRLLDFSLEDPAADMPRVTDLLRRESLIEGEPDPAPFDLTRQPLTFPASRPARLQNLARADEGYLLSMGYSTQRGYGNTHPFAAEIRYGTVEVEMFVEELGFAVTLGEIEVTECQMVSQFAGDPQEGPRFTRGYGLVFGYGERKAMSMALVDRALRAKELGEAGDSPANDHEFVLYHSDNVEASGFVQHLKLPHYVDFQANLELVRRMRAEA
>2722919356
MYVAVKGGERAILNSYRMLDGYRRGDPAVPALTLAQIREQMPLAVARVMAEGSLYDPHLAALALKQAAGDAIEAVFLLRAYRTTLPRFGYTQPLDTARMGLQRRISATFKDIPGGQVLGPTYDYTQRLLDFSLEDPPAQMPRVTDLLRRESLVEDEPDPAPFDLTRQPLSFPASRAARLQNLARADEGYLLSMGYSTQRGYGNTHPFAAEIRYGTVEVEMYVEELGFTVTVGEIEVTECQMVSQFAGDPQEGPRFTRGYGLVFGYGERKAMSMALVDRALRAAELGEAADSPANDQEFVLYHSDNVEASGFVQHLKLPHYVDFQANLELVRRMRAEA
>2765676240
MYVAVKGGERAILNSYRMLDGYRRGDPAVPALTLAQIREQMPLAVSRVMAEGSLYDPHLAALALKQAAGDAIEAVFLLRAYRTTLPRFGYTQPLDTACMGLQRRISATFKDVPGGQVLGPTYDYTQRLLDFSLEDPVAEMPRVTDLLRHESLVEDEPDPAPFDLTRQPMTFPASRPARLQNLARADEGYLLSMGYSTQRGYGNTHPFAAEIRYGSVEVEMFVEELGFAVTLGEIDVTECQMVSQFAGNPQEGPRFTRGYGLVFGYGERKAMSMALVDRALRAAELGEAADSPANDHEFVLYHSDNVEASGFVQHLKLPHYVDFQANLELVRRMRAEA
>2719159227
MYVAVKGGERAILNSYRMLDSYRRGDPAVPALTLAQIREQMPLAVSRVMAEGSLYDPHLAALALKQAAGDAIEAIFLLRAYRTTLPRFGYTQPLDTARMGLQRRISATFKDVPGGQVLGPTYDYTQRLLDFSLEDPAADMPRVTDLLRHESLVEDEPDPAPFDLTRQPLAFPASRPARLQNLARADEGYLLSMGYSTQRGYGNTHPFAAEIRYGTVEVEMFVEELGFAVTLGEIDVTECQMVSQFSGNPQEGPRFTRGYGLVFGYGERKAMSMALVDRALRAAELGEAADSPANDHEYVLYHSDNVEASGFVQHLKLPHYVDFQANLELVRRMRAEA
>2648800780
MYVAVKGGERAILNSYRMVDAYRRGDPSVPELTLAQIREQMPLAVSRVMAEGSLYDPHLAALALKQAAGDQIEAVFLLRAYRTTLARFGYTVPLDTGAMRLRRRISSTFKDVPGGQVLGPTYDYTQRLLDFSLEAAHYKMPRVTDLLQAEALVEAEPDPAPTDLTREPLTFPAARAARLQNLARADEGFLLSMGYSTQRGYGNSHPFAAEIRYGLAEVELFVEELGFAVTIGEIELTECQMINDFAGNAEEAPCFTRGYGLVFGYNERKAMSMALVDRAMRAEELGEAADNPANDIEFMLYHSDNVEASGFVQHLKLPHYVDFQTNLELLRRLRAEE
>2834645654
MYVAVKGGERAILNSYRMVDAYRRGDPSVPELTLAQIREQMPLAVSRVMAEGSLYDPHLAALALKQAAGDQIEAVFLLRAYRTTLARFGYTVPLDTGAMRLRRRISSTFKDVPGGQVLGPTYDYTQRLLDFTLEAARATMPRVTDLLQADELIEAEPDPAPTDLTREPLTFPADRASRLQNLARADEGFLLSMGYSTQRGYGNSHPFAAEIRYGAAEVELFVEELGFAVTIGEIELTECQMINDFAGNAEEAPCFTRGYGLAFGYNERKAMSMALVDRAMRAAELGEAADNPANDIEFVLYHSDNVEASGFVQHLKLPHYVDFQTNLELLRRLRAEE
>2648174625
MYVAVKGGERAILNSYRMLDDYRRGDRAVPELTLAQVREQMPLAVSRVMAEGSLYDPHLAALAIKQAAGDLIEAVFLLRAYRTTLPRFGYCAPLDTGTMRLQRRISSTFKDVPGGQVLGPTYDYTQRLLDFTLEADRAQMPRVTDLLRQESLIEPEPDPAPPDLTREPLALPAARPARLQNLARADEGFLLSMGYSTQRGYGNSHPFAAEIRYGQAEVELFVEELGFAVTIGEVEVTECQMVSQFAGNAQEGPSFTRGYGLVFGYGERKAMSMALADRAMRAAELGEAADAPANDIEFMLYHSDNVEASGFTQHLKLPHYVDFQTNLELLRRLRAEA
>2723150492
MYVAVKGGERAILNSYRMLDDYRRGDRCVPELTLAQVREQMPLAVSRVMAEGSLYDPHLAALAIKQAAGDLIEAVFLLRAYRTTLPRFGYSVALDTGAMRLQRRISSTFKDVPGGQVLGPTYDYTQRLLDFTLEAENAAMPRVTDLLRQESLIEPEPDPAPPDLTREPLELPAARPARLQNLARADEGFLLSMGYSTQRGYGNSHPFAAEIRYGEVEVELFVEELGFAVTIGEIEVTECQMVSQFAGNAQEGPSFTRGYGLVFGYGERKAMSMALADRAMRAAELGEAADAPANDVEFMLYHSDNVEASGFVQHLKLPHYVDFQTNLELLRRLRAEA
>2551920601
MYVAVKGGERAILNSYRMLDDYRRGDRAVPELTLAQVREQMPLAVSRVMAEGSLYDPHLAALAIKQAAGDLIEAVFLLRAYRTTLPRFGYSVALDTGAMRLQRRISSTFKDVPGGQVLGPTYDYTQRLLDFTLEAERESEPLAPAAATLDTRMPRVTDLLRQESLIEPETVPAHDPAPPDL
>2722724209
MYVAVKGGERAILNSYRLLDEYRRGDPAVPELSLAQIREQMPLAVSRVMAEGSLHDPHLAALAIKQAAGDLIEAIFLLRAYRTTLPRFGYTVPLDTGTMQLRRRISSTYKDVPGGQVLGPTYDYTQRLLDFSLEAVAAEMPRVTELLEREALIEPDADPAPRDLTREPLTLPAERATRLQNLARADEGFLLSMGYSTQRGYGNSHPFAAEIRYGSAEVELFVEELGFAVTVGEIELTECQMVSQFSGNAEAGPRFTRGYGLVFGYGERKAMSMALADRAMRAEELGEAADAPANDVEFMLYHSDNVEASGFTQHLKLPHYVDFQANLELLRRLRAEE
>2824175069
MYVAVKGGERAILNSYRRLDAYRRGNAAVPELTLAQIREQMPLAISRVMAEGSLYDPHLAALALKQAAGDQVEAIFLLRAYRTTLARFGYTQPLDTGAMRLHRRISSTFKDVPGGQVLGPTYDYTQRLLDFSLEVNDTPMPRVTSLLEAESLVEADPDPAPPDLTREPLTLPAGRAARLQNLARADEGFLLSMGYSTQRGYGNTHPFAAEIRYGNTEVELFVEELGFAVTIGEIEVTECQMVSQFAGSANEAPRFTRGYGLVFGYGERKAMSMALADRAMRAAELGEAGDAPANDIEFMLYHSDNVEASGFVQHLKLPHYVDFQANLELLRRLRAEE
>2802647663
MYVAVKGGERAILNSYQMLDTYRRGDTSVPELTLAQIREQMPLAVARVMAEGSLYDPHLAALALKQAAGDQIEAIFLLRAYRTTLARFGYTEALDTGTMALQRRISSTFKDVPGGQVLGPTYDYTQRLLDFSLEADPSPMPRVTGLLEAESFVEAEPDPAPPDLTREPLTFPASRAARLQNLARADEGFLLSMGYSTQRGYGNSHPFAAEIRYGSTEVEMFVEELGFAVTIGEVELTECQMISQFDGNADESPRLTRGYGLVFGYNERKAMSMALADRAMRAAELGEAADNPANDIEFMLYHSDNVEASGFVQHLKLPHYVDFQANLELLRRLRAEE
>2852379325
MYVAVKGGERAILNSYRMLDTYRRGDPSVPDVTLAQIREQMPLAVARVMAEGSLYDPHLAALALKQAAGDQIEAIFLLRAYRTTLARFGYTAPLDTGTMQLQRRISSTFKDVPGGQVLGPTYDYTQRLLDFTLEAEPSPMPRVTGLLEAESLVEADPDPAPPDLTREPLSFPAGRPARLQNLARADEGFLLSMGYSTQRGYGNSHPFAAEIRYGSCEVEMFIEELGFAVTVGEVELTECQMVSQFAGNADEAPRLTRGYGLVFGYNERKAMSMALVDRAMRAAELGEAADNPANDIEFMLYHSDNVEASGFVQHLKLPHYVDFQANLELLRRLRAEE
>2596453654
MYVAVKGGERAILNSYQMLDTYRRGDTSVPELTLTQIREQMPLAVSRVMAEGSLYDPHLAALAIKQAAGDQIEAIFLLRAYRTTLARFGYTAPLDTGKMKLQRRISSTFKDVPGGQVLGPTYDYTQRLLDFSLEADPSPMPRVTGLLEAESFVEADPDPTPPDLTREPLTFPAERPARLQNLARADEGFLLSMGYSTQRGYGNSHPFAAEIRYGSTEVEMFIEELGFAVTIGEVEVTECQMISQFDGNADESPRLTRGYGLVFGYNERKAMSMALADRAMRAAELGEAADNPANDVEFMLYHSDNVEASGFVQHLKLPHYVDFQANLELLRRLRAEE
>2552778455
MYVAVKGGERAILNSYQMLDTYRRGDTSVPEITLDQIREQMPLAVARVMAEGSLYDPHLAALALKQAAGDQIEAIFLLRAYRTTLARFGYTQALDTGKMRLQRRISSTFKDVPGGQVLGPTYDYTQRLLDFSLEADPSPMPRVTGLLEAESLVEADPDPAPPDLTREPLTFPAERPARLQNLARADEGFLLSMGYSTQRGYGNSHPFAAEIRFGSTEVELFVEELGFAVTIGEVELTECQMVSQFAGNADEAPRLTRGYGLVFGYNERKAMSMALADRAMRAEELGEAGDAPANDIEFMLYHSDNVEASGFVQHLKLPHYVDFQANLELLRRLRAEE
>2730430504
MYVAVKGGERAILNSYQMLDAYRRGDTSVPEITLEQIREQMPLAVSRVMAEGSLYDPHLAALALKQAAGDQIEAIFLLRAYRTTLARFGYTQALDTGKMCLQRRISSTFKDVPGGQVLGPTYDYTQRLLDFTLEADPSPMPRVTSLLEAESLVEADPDPAPPDLTREPLTFPAERPARLQNLARADEGFLLSMGYSTQRGYGNSHPFAGEIRYGSTEVEMFIEELGFAITIGEVEVTECQMVSQFAGNADEAPRLTRGYGLVFGYNERKAMSMALADRAMRAEELGEAGDAPANNIEFMLYHSDNVEASGFVQHLKLPHYVDFQANLELLRRLRAEE
>2531640568
MYVAVKGGERAILNSYQMLDAYRRGDTSVPEITLEQIREQMPLAVSRVMAEGSLYDPRLAALALKQAAGDQIEAIFLLRAYRTTLARFGYTQALDTGKMRLQRRISSTFKDVPGGQVLGPTYDYTQRLLDFTLEADPSPMPRVTSLLEAESLVEADPDPAPPDLTREPLTFPAERPARLQNLARADEGFLLSMGYSTQRGYGNSHPFAGEIRYGSTEVEMFIEELGFTITIGEVEVTECQMVSQFAGNADEAPRLTRGYGLVFGYNERKAMSMALADRAMRAEELGEAGDAPANDIEFMLYHSDNVEASGFVQHLKLPHYVDFQANLELLRRLRAEE
>2652628846
MYVAVKGGERAILNSYRMLDAYRRGDTSVPELTLAQIREQMPLAVSRVMAEGSLYDPHLAALAIKQAAGDQIEAIFLLRAYRTTLARFGYTQALDTGKMKLQRRISSTFKDVPGGQVLGPTYDYTQRLLDFSLEADPSPMPRVTGLLEAEALVEADPDPAPPDLTREPLTFPADRPARLQNLARADEGFLLAMGYSTQRGYGNSHPFAAEIRYGSTEVEMFIEELGFAITIGEVELTECQMVSQFAGNADEAPRLTRGYGLTFGYNERKAMSMALADRAMRAAELGEAADNPANDIEFMLYHSDNVEASGFVQHLKLPHYVDFQANLELLRRLRAEE
>2596462971
MYVAVKGGERAILNSYRMLDTYRRGDTSVPELTLDQIREQMPLAVARVMAEGSLYDPHLAALAIKQAAGDQIEAIFLLRAYRTTLARFGYTQAIDTGTMKLQRRISSTFKDVPGGQVLGPTYDYTQRLLDFTLEADPSPMPRVTGLLEAESLVEADPDPTPPDLTREPLTFPAGRPARLQNLARADEGFLLAMGYSTQRGYGNSHPFAAEIRYGSTEVEMFIEELGFAVTIGEVEVTECQMVSQFAGNADEAPRLTRGYGLTFGYNERKAMSMALADRAMRAEELGEAADNPANDIEFMLYHSDNVEASGFTQHLKLPHYVDFQANLELLRRLRAEE
>2640390524
MYVAVKGGERAILNSYQMLDAFRRGDTSVPELTLAQIREQMPLAVARVMAEGSLYDPHLAALALKQAAGDQIEAIFLLRAYRTTLARFGYTQPLDTGTMKLQRRISSTFKDVPGGQVLGPTYDYTQRLLDFTLEADPSPMPRVTGLLEAESLVEADPDPTPPDLTREPLTFPADRPARLQNLARADEGFLLAMGYSTQRGYGNSHPFAAEIRYGSTEVEMFIEELGFAVTIGEVELTECQMVSQFAGNADEAPRLTRGYGLTFGYNERKAMSMALVDRAMRAEEFGEAADNPANDIEFMLYHSDNVEASGFVQHLKLPHYVDFQANLELLRRLRAEE
>637693620
MYVAVKGGERAILNSYQMLDAYRRGDTAVPELTLAQIREQMPLAVSRVMAEGSLYDPNLAALALKQAAGDQIEAIFLLRAYRTTLPRFGYTVPVDTGRMRLERRISSTFKDVPGGQVLGPTYDYTQRLLDFSLEADPSPMPRVTALLEADELVEADPDPAPPDLTREPPTLPAGRAARLQNLARGDEGFLLSMGYSTQRGYGNSHPFAAEIRYGTAEVELFVEELGFAITIGEVELTECQMVSQFTGNANEAPRFTRGYGLVFGYGERKAMSMALADRAMRAAELGEAADAPANDVEFMLYHSDNVEASGFVQHLKLPHYVDFQANLELLRRLRTEE
>2609846117
MYVAVKGGERAILNSYQMLDTYRRGDTSVPELTLAQIREQMPLAVARVMAEGSLYDPHLAALALKQAAGDQIEAIFLLRAYRTTLARFGYTQPLDTGTMRLQRRISSTFKDVPGGQVLGPTYDYTQRLLDFSLEADPSAMPRVTGLLEADELVEADPDPAPPDLTREPLTFPADRAARLQNLARGDEGFLLSMGYSTQRGYGNSHPFAAEIRYGTAEVELFVEELGFAVTIGEVELTECQMVSQFSGNADEAPRFTRGYGLVFGYNERKAMSMALADRAMRAAELGEAADAPANDIEFMLYHSDNVEASGFVQHLKLPHYVDFQANLELLRRLRAEE
>2858743280
MYVAVKGGERAILNSYRMLDAYRRGDTAVPELTLAQIREQMPLAVARVMAEGSLYDPHLAALALKQAAGDQIEAVFLLRAYRTTLARFGHTQPLDTGAMRLQRRISSTFKDVPGGQVLGPTYDYTQRLLDFSLESEPAQMPRVTSLLEADELVEADPDPAPPDLTREPLTFPAGRAARLQNLARADEGFLLSMGYSTQRGYGNSHPFAAEIRYGTAEVELFVEELGFAVTIGAIELTECQMVSQFAGNAGEAPRFTRGYGLVFGYNERKAMSMALADRAMRAGELGEAADAPANDIEFVLYHSDNVEASGFVQHLKLPHYVDFQANLELLRRLRAEE
>2846729111
MYVAVKGGERAILNSYQMLDAYRRGDTALPELTLAQIREQMPLAVSRVMAEGSLYDPQLAALALKQAAGDQIEAVFLLRAYRTTLARFGYTVPVDTGAMRLQRRISSTFKDVPGGQVLGPTYDYTQRLLDFSLEADPSAMPRVTGLLEAEQLVEADPDPPPPDLTREPLTFPASRAARLQNLARADEGFLLSMGYSTQRGYGNSHPFAAEIRYGTAEVELFVEELGFAVTIGEIELTECQMVSQFTGNADEAPRFTRGYGLVFGYNERKAMSMALTDRAMRAAELGEAADAPANDIEFMLYHSDNVEASGFVQHLKLPHYVDFQANLELLRRLRAEE
>2524479855
MYVAVKGGERAILNSYQMLDAYRRGDTALPELTLAQIREQMPLAVSRVMAEGSLYDPHLAALALKQAAGDQIEAVFLLRAYRTTLARFGYTVPVDTGAMRLQRRISSTFKDVPGGQVLGPTYDYTQRLLDFSLESDPSAMPRVTGLLEAEQLVEADPDPAPPDLTREPLTFPASRAARLQNLARADEGFLLSMGYSTQRGYGNSHPFAAEIRFGSAEVELFVEELGFAVTIGEIELTECQMVSQFTGNADEAPRFTRGYGLVFGYNERKAMSMALTDRAMRAAELGEAGDAPANDIEFMLYHSDNVEASGFVQHLKLPHYVDFQANLELLRRLRGEE
>2732716279
MYVAVKGGERAILNSYQMLDAYRRGDTALPELTLAQIREQMPLAVSRVMAEGSLYDPHLAALALKQAAGDQIEAVFLLRAYRTTLARFGYTVPVDTGAMRLQRRISSTFKDVPGGQVLGPTYDYTQRLLDFLLEADPSVMPRVTGLLEAEQLVEADPDPTPPDLTREPLTFPASRAARLQNLARADEGFLLSMGYSTQRGYGNSHPFAAEIRYGTTEVELFVEELGFAVTIGEIELTECQMVSQFTGNADEAPRFTRGYGLVFGYNERKAMSMALTDRAMRAAELGEAADAPANDIEFMLYHSDNVEASGFVQHLKLPHYVDFQANLELLRRLRGEE
>2848830162
MYVAVKGGERAILNSYRMLDAYRRGDIAVPELTLAQIREQMPLAVARVMAEGSLYDPHLAALALKQAAGDQIEAIFLLRAYRTTLARFGYTQPLDTGAMRLQRRISSTYKDVPGGQVLGPTYDYTQRLLDFSLETAPAQMPRVTSLLEADQLVEADPDPAPPDLTREPLSFPAGRAARLQNLARADEGFLLSMGYSTQRGYGNSHPFAAEIRYGTAEVELFVEELGFAVTIGEIELTECQMVSQFAGNADQAPRFTRGYGLVFGYNERKAMSMALADRAMRAEALGEAADAPANDIEFMLYHSDNVEASGFVQHLKLPHYVDFQANLELLRRLRAEE
>2855641537
MYVAVKGGERAILNSYRMLDAYRRGDTAVPELTLAQIREQMPLAVSRVMAEGSLYDPHLAALALKQAAGDQIEAIFLLRAYRTTLARFGYTQPLDTGAMRLQRRISSTFKDVPGGQVLGPTYDYTQRLLDFSLETAPAQMPRVTSLLEADELVEADPDPAPPDLTREPLTFPAGRAARLQNLARADEGFLLSMGYSTQRGYGNSHPFAAEIRYGTAEVELFVEELGFAVTIGEIELTECQMVSQFAGNADEAPRFTRGYGLVFGYNERKAMSMALADRAMRAEALGEAADAPANDIEFMLYHSDNVEASGFVQHLKLPHYVDFQANLELLRRLRAEE
>2858688437
MYVAVKGGERAILNSYRMLDAYRRGDTAVPELTLAQIREQMPLAVARVMAEGSLYDPHLAALALKQAAGDQIEAIFLLRAYRTTLARFGYTQPLDTGAMRLQRRISSTFKDVPGGQVLGPTYDYTQRLLDFSLEAAPELMPRVTSLLEADELVEADPDPAPPDLTREPLTFPAGRAARLQNLARADEGFLLSMGYSTQRGYGNSHPFAAEIRYGTAEVELFVEELGFAVTIGEIELTECQMVSQFAGNADEAPRFTRGYGLAFGYNERKAMSMALADRAMRAEALGEAADAPANDIEFMLYHSDNVEASGFVQHLKLPHYVDFQANLELLRRLRAEE
>2858724817
MYVAVKGGERAILNSYRMLDAYRRGDTAVPELTLAQIREQMPLAVARVMAEGSLYDPHLAALALKQSAGDQIEAIFLLRAYRTTLARFGYTQPLDTGAMRLQRRISSTFKDVPGGQVLGPTYDYTQRLLDFSLEAAPELTPRVTSLLEADELVEADPDPAPPDLTREPLTFPAGRAARLQNLARADEGFLLSMGYSTQRGYGNSHPFAAEIRYGTAEVELFVEELGFAVTIGEIELTECQMVSQFAGNADEAPRFTRGYGLVFGYNERKAMSMALADRAMRAEALGEAADAPANDIEFMLYHCDNVEASGFVQHLKLPHYVDFQANLELLRRLRAEE
>2850563543
MYVAVKGGERAILNSYRMLDAYRRGDTAVPEVTLAQIREQMPLAVSRVMAEGSLYDPHLAALALKQAAGDQIEAIFLLRAYRTTLARFGYTQPLDTGAMRLQRRISSTFKDVPGGQVLGPTYDYTQRLLDFSLEIAPEQMPRVTSLLEADDLVEADPDPAPPDLTREPLTFPAGRAARLQNLARADEGFLLSMGYSTQRGYGNSHPFAAEIRYGTAEVDLFVEELGFAVTVGEIELTECQMVSQFAGNADEAPRFTRGYGLVFGYNERKAMSMALADRAMRAEALGEAADAPANDIEFMLYHSDNVEASGFVQHLKLPHYVDFQANLELLRRLRAEE
>2858733817
MYVAVKGGERAILNSYRMLDAYRRGDTAVPELTLAQIREQMPLAVSRVMAEGSLYDPHLAALALKQAAGDQIEAIFLLRAYRTTLARFGYTRPLDTGAMRLQRRISSTFKDVPGGQVLGPTYDYTQRLLDFSLETAPDQMPRVTSLLEADDLVEADPDPAPPDLTREPLTFPAGRAARLQNLARADEGFLLSMGYSTQRGYGNSHPFAAEIRYGTAEVELFVEELGFAVTIGVIELTECQMVSQFAGNADEAPRFTRGYGLVFGYNERKAMSMALADRAMRAEALGEAADAPANDIEFMLYHSDNVEASGFVQHLKLPHYVDFQANLELLRRLRAEE
>2846718123
MYVAVKGGERAILNSYRMLDAYRRGDTAVPELTLAQIREQMPLAVSRVMAEGSLYDPHLAALALKQAAGDQIEAIFLLRAYRTTLARFGYTQPLDTGAMRLQRRISSTFKDVPGGQVLGPTYDYTQRLLDFSLEGAPDQMPRVTSLLEADDLVEADPDPAPPDLTREPLSFPAGRAARLQNLARADEGFLLSMGYSTQRGYGNSHPFAAEIRYGTAEVELFVEELGFAVTIGAIELTECQMVSQFAGNADEAPRFTRGYGLVFGYNERKAMSMALADRAMRAEALGEAADAPANDIEFMLYHSDNVEASGFVQHLKLPHYVDFQANLELLRRLRAEE
>2555991863
MYVAVKGGERAILNSYQMLDTYRRGDTAVPELTLAQIREQMPLAVSRVMAEGSLYDPHLAALALKQAAGDQIEAIFLLRAYRTTLARFGYTQPLDTGAMRLQRRISSTFKDVPGGQVLGPTYDYTQRLLDFSLEAEPAAMPRVTGLLEAEELVEADPDPTPPDLTREPLTFPASRAARLQNLARADEGFLLSMGYSTQRGYGNSHPFAAEIRYGTAEVELFVEELGFAVTIGEIELTECQMVSQYAGSADEAPRFTRGYGLVFGYNERKAMSMALVDRAMRAKELGEAADAPANDIEFMLYHSDNVEASGFVQHLKLPHYVDFQANLELLRRLRAEE
>2574401633
MYVAVKGGERAILNSYQMLDTYRRGDTAVPELTLAQIREQMPLAVSRVMAEGSLYDPHLAALALKQAAGDQIEAIFLLRAYRTTLARFGYTEPLDTGAMRLQRRISSTFKDVPGGQVLGPTYDYTQRLLDFSLEAEPAAMPRVTGLLEAEELVEADPDPAPPDLTREPLTFPASRAARLQNLARADEGFLLSMGYSTQRGYGNSHPFAAEIRYGTAEVELCVEELGFAVTIGEIELTECQMVSQFGGSADEAPRFTRGYGLVFGYNERKAMSMALADRAMRAGELGEAADAPANDIEFMLYHSDNVEASGFVQHLKLPHYVDFQANLELLRRLRAEE
>2616176430
MYVAVKGGERAILNSYQMLDTYRRGDTSVPELTLAQIREQMPLAVSRVMAEGSLYDPHLAALALKQAAGDQIEAIFLLRAYRTTLARFGYTQPVDTGTMRLQRRISSTFKDVPGGQVLGPTYDYTQRLLDFSLEAEPSAMPRVTGLLEAEELVEADPDPTPPDLTREPLTFPASRAARLQNLARADEGFLLSMGYSTQRGYGNSHPFAAEIRYGTAEVELFVEELGFAVTIGEVELTECQMVSQFAGNAEEAPRFTRGYGLVFGYNERKAMSMALADRAMRAGELGEAADAPANDIEFMLYHSDNVEASGFVQHLKLPHYVDFQANLELLRRLRAEE
>2630325127
MYVAVKGGERAILNSYQMLDAYRRGDTSVPELTLAQIREQMPLAVSRVMAEGSLYDPRLAALALKQAAGDQIEAIFLLRAYRTTLARFGYTRPVDTGAMRLQRRISSTFKDVPGGQVLGPTYDYTQRLLDFSLEADPSAMPRVTGLLEADELVEADPDPTPPDLTREPLTFPASRAARLQNLARADEGFLLSMGYSTQRGYGNSHPFAAEIRYGTAEVELFVEELGFAVTIGEVELTECQMVSQFAGNADEAPRFTRGYGLVFGYNERKAMSMALADRAMRAEELGEAADAPANDIEFMLYHSDNVEASGFVQHLKLPHYVDFQANLELLRRLRAEE
>2815173324
MYVAVKGGERAILNSYQMLDAYRRGDTAVPELTLAQIREQMPLAVSRVMAEGSLYDPHLAALALKQAAGDQIEAIFLLRAYRTTLARFGYTQPVDTGAMRLQRRISSTFKDVPGGQVLGPTYDYTQRLLDFSLEADPSPMPRVTGLLEADELVEADPDPAPPDLTREPLAFPASRAARLQNLARADEGFLLSMGYSTQRGYGNSHPFAAEIRYGTAEVELFVEELGFAVTIGEVDLTECQMVSQFAGNADEAPRFTRGYGLVFGYNERKAMSMALADRAMRAEELGEAGDAPANDIEFMLYHSDNVEASGFVQHLKLPHYVDFQANLELLRRLRAEE
>2514028485
MYVAVKGGERAILNSYRMLDTYRRGDTAVPELTLAQIREQMPLAVSRVMAEGSLYDPHLAALALKQAAGDQIEAIFLLRAYRTTLARFGYTQPVDTGAMRLQRRISSTFKDVPGGQVLGPTYDYTQRLLDFTLEADPSPMPRVTGLLEADELVEADPDPTPPDLTREPLAFPANRAARLQNLARADEGFLLSMGYSTQRGYGNSHPFAAEIRYGTAEVELFVEELGFAVTIGAIELTECQMVSQFAGNADEAPRFTRGYGLVFGYNERKAMSMALADRAMRAEELGEAADAPANDIEFMLYHSDNVEASGFVQHLKLPHYVDFQANLELLRRLRAEE
>2858674732
MYVAVKGGERAILNSYRMLDAYRRGDTAVPELTLAQIREQMPLAVSRVMAEGSLYDPHLAALALKQAAGDQIEAIFLLRAYRTTLARFGYTQPVDTGAMRLQRRISSTFKDVPGGQVLGPTYDYTQRLLDFTLEADPSPMPRVTGLLEADELVEADPDPTPPDLTREPLSFPANRAARLQNLARADEGFLLSMGYSTQRGYGNSHPFAAEIRFGAAEVELFVEELGFAVTIGEIELTECQMVSQFAGNADEAPRFTRGYGLVFGYNERKAMSMALADRAMRAEELGEAADAPANDIEFMLYHSDNVEASGFVQHLKLPHYVDFQANLELLRRLRAEE
>650989452
MYVAVKGGERAILNSYRMLDAYRRGDTAVPELTLAQIREQMPLAVSRVMAEGSLYDPHLGALALKQAAGDQIEAIFLLRAYRTTLARFGYTHPVDTGSMRLQRRISSTFKDVPGGQVLGPTYDYTQRLLDFTLEADPSPMPRVTGLLEADELVEADPDPTPPDLTREPLAFPANRAARLQNLARADEGFLLSMGYSTQRGYGNSHPFAAEIRYGTAEVELFVEELGFAVTIGEIELTECQMVSQFAGNADEAPRFTRGYGLVFGYNERKAMSMALADRAMRAEELGEAADAPANDIEFMLYHSDNVEASGFVQHLKLPHYVDFQANLELLRRLRAEE
>2771532129
MYVAVKGGEAAIDAAHAWLAEERRGDPAVAEIGLDQIAEQLGLAVDRVMAEASLYDRELAALALKQAQGDIIEAVFLLRAYRTTLPRFGASKAVDTGAMAIDRRISAAFKDLPGGQVLGPTYDYTHRLLDFVLAAPLAEGMPRVLDLLADEGLIEREHPPPDLTREPLAYPAGRALRLQGLARGDEGFLLSLAYSTQRGYGRNHPFAGEIRQGTVTVEVEVPELGFAVEIGEIAVTECQMINQFKGDATRPAQFTRGYGLVFGRGERKAMAMALVDRALRAEEFGEAVQPAQDEEFVLSHADNVEASGFVQHLKLPHYVDFQAELQLVRALRALD
>2832098588
MYVAVKGGEAAIDAARAWLAEERRGDPAVPELTLDQIREQLGLAVDRVMAEASLHDPDLAALALKQAQGDVIEAVFLLRAYRTTLPRFAGSLPVDTADMAVERRISATFKDLPGGQILGPTYDYTHRLLDFALAAVVAMPRVLELLVGEGLMEREPESGPPDLTREPLSFPAGRPLRLQSMARGDEGFLLSLGYSTQRGYGRNHPFAGEIRQGEVSVEVEVPELGFAVDIGDIVLTECQSVNQFKGDATRPAQFTRGYGLVFGRGERKAMAMALVDRALRAEELGEAVQGPAQDEEFVLSHADNVEASGFVQHLKLPHYVDFQAELQLVRALRAKE
>2766164589
MYVAVKGGERAIEASWRLLDKARRGDPAVPELSVAQIREQQRLAVARVMTEGALYDETLAALAIKQAAGDLVEAIFLLRAYRTTLPRFGYTLPIDTGAMRLDGRISATFKDVPGGQLLGPTYDYTQRLLDFALLAEDEDRAPRIVALLNDEGLIEQETAPAPGDLSREPLAFPADRATRLQNLARGDEGFLLAMGYATQRGYGNTHPFAGELRYGTVAVEMSLDELGEAIEIGEIDVTECQMINQFAGGNGEPPRFTQGYGLAFGHAERKAIAMALIDRALRAPELGEDVTQPPQDQAFVLAHSDNVEASGFVQHLKLPHYVDFQSELELVRRMRAED
>2754878797
MYVAVKGGERAIEASWRLLDKARRGDPAVPELSVAQIREQQRLAVARVMTEGALYDETLAALAIKQAAGDLVEAIFLLRAYRTTLPRFGYTLPIDTGAMRLDRRISATFKDVPGGQLLGPTYDYTQRLLDFALLAEDETPAPRIVTLLNDEGLIEQETAPEPGDLSREPLAFPADRATRLQNLARGDEGFLLAMGYATQRGYGNTHPFAGELRYGTVAVEMPLDELGEAIEIGEIDVTECQMINQFAGGDGEPPRFTQGYGLAFGHAERKAIAMALIDRALRAPELGEDVTQPPQDQEFVLAHSDNVEASGFVQHLKLPHYVDFQSELELVRRMRAED
>2754782502
MYVAVKGGERAIEASWRLLEEARRGATAVPELSVAQIRGQQRLAVARVMTEGSLYDEELAALAIKQAAGDLVEAIFLLRAYRTTLPRFGYTAPIDTGAMRLERRISATFKDIPGGQLLGPTYDYTQRLLDFALLAREPAAAPRVIALLNDEGLIEEETAGAPGDLSREPLAFPADRATRLQNLARGDEGFLLAMGYATQRGYGNSHPFAGELRFGTVAVEMALDELGEAIEIGEIDVTECQMINHFSGGDGEPPRFTQGYGLAFGHSERKAIAMALVDRALRASELGETANSPPQDQEFVLSHSDNVEASGFVQHLKLPHYVDFQSELELVRRLRATE
>2633560936
MYVAVKGGERAIEASWRLLDQARRGDPAVPELSVAQIREQQRLAVARVMTEGSLYDEALAALAIKQAAGDLVEAIFLLRAYRTTLPRFGYTAPIDTGAMRLERRISATFKDIPGGQLLGPTYDYTQRLLDFALLAREPPPAARVIALLNDEGLIEEETGAEPGDLSREPLAFPADRATRLQNLARGDEGFLLAMGYATQRGYGHSHPFAGELRFGAVAVEMALDELGETIEIGELDVTECQMINHFSGGDGEPPRFTQGYGLAFGHSERKAIAMALVDRALRASELGEAAHSPPQDQEFVLSHSDNVEASGFVQHLKLPHYVDFQSELELVRRLRATE
>2860492807
MYVAVKGGERAIEASWRLIDRARRGDTRLAELSAAQIREQLRLAVARVMTEGSVYDEELAALAIKQAAGDLVEAIFLLRAYRTTLPRFGFTEPLDTEAMLAERRISATFKDVPGGQLLGATYDYTQRLLDFALLAESQPPMPRVVALLDQEGLIEQEAEPGDLSREPLAFPAHRTTRLQNLARGDEGFLLAMGYATQRGYAHAHPFAGEIRYGHVAVEMDLPELGFAVEIGELDVTECQMVNQFKGSTEAPPAFTQGYGLVFGHSERKAMAMALVDRALRAQELGETVSPTQDVEFMLSHSDNVEASGFVQHLKLPHYVDFQAELELVRRLRA
>2710218816
MYVAVKGGERAIEASWRLLDQERRGDTRLAELSVAQIREQLRLAVSRVMTEGSVYDEELAALAIKQAAGDLVEAIFLLRAYRTTLPRFGYTEPLRTEAIHAERRISATFKDVPGGQLLGPTYDYTQRLLDFALLANGAAMPRVVALLDKEGLIEQETAPEPGDLSREPLAFPASRATRLQNLARGDEGFLLAMGYATQRGYSHTHPFAGEIRFGSVAVEMVLDELGEAVDIGEIDVTECQMINQFAGSTEAPPSFTQGYGLSFGHSERKAMAMALVDRALRSAELGETLSSPTQDVEFMLSHSDNVEASGFVQHLKLPHYVDFQSELELVRRLRAQE
>2721715567
MYVAVKGGERAIEASWRLLDKERRGDTQFAELSVAQIREQLRLAVARVMTEGSVYDEELGALAIKQAAGDLVEAIFLLRAYRTTLPRFGYTEPLRTEAIHAARRISATFKDVPGGQLLGPTYDYTQRLLDFALLAGGAAHMPRVVALLDKEGLIEQETAPEPGDLSREPLAFPASRATRLQNLARGDEGFLLAMGYATQRGYAHSHPFAGEIRFGTVAVEMVLDELGEAVEIGEIDVTECQMINQFAGSAEAPPSFTQGYGLAFGHSERKAMAMALVDRALRAEELGETLRSPTQDVEFMLSHSDNVEASGFVQHLKLPHYVDFQSELELVRRLRAQE
>2856312443
MYVAVKGGERAIEASWRLLDKARRGDTTIAELGVAQIREQLRLAVARVMTEGSVYDEDLAALAIKQAAGDLVEAIFLLRAYRTTLPRFGYTQPVDSEAMVVERRISATFKDVPGGQVLGPTYDYTQRLLDFALLALSDQPMPRVVSLLDKEGLIEQEDFTEPGDLSREPLSFPADRSTRLQNLARGDEGFLLAMGYATQRGYAHSHPFAGEIRFGSVAVEMELDELGEAVEIGDIEITECQMINQFAGSKDIAPTFTQGYGLAFGHSERKAMAMALVDRALRAEELGESIGSPTQDIEFMLSHSDNVEASGFVQHLKLPHYVDFQAELELIRKLRAQE
>2856287822
MYVAVKGGERAIEASWRLLDEARRGDTCVAELSVRQIREQLRLAVARVMTEGSVYDEELAALAIKQAAGDLVEAIFLLRAWRTTVPRFGYTLPIETEAMQIERRISATFKDVPGGQLLGATYDYTQRLLDFALLAGAVTNMPRVVALLDREGLIEQESGREPGDLTREPLAFPADRATRLQNLARGDEGFLLAMGYATQRGYANSHPFAGEIRFGSVDVEMVLDELGEAVVIGEIDVTECQMVNQFAGSKEVPPTFTQGYGLTFGHAERKAMAMALVDRALRADELGEPIESPTQDVEFLLSHSDNVEASGFVQHLKLPHYVDFQSELELVRRLRAAH
>2553405783
MYVAVKGGERAIEASWRLLDEARRGDTRVAELSVRQIREQLRLAVARVMTEGSVYDEELAALAIKQAAGDLVEAIFLLRAWRTTVPRFGYTLPIETEAMQIERRISATFKDVPGGQLLGATYDYTQRLLDFALLAGTVMNMPRVVALLDREGLIEQESGREPGDLTREPLAFPADRATRLQNLARGDEGFLLAMGYATQRGYANSHPFAGEIRFGSVDVEMVLDELGEAVVIGEIDVTECQMVNQFAGSKDVPPTFTQGYGLAFGHAERKAMAMALVDRALRANELREPIESPTQDVEFLLSHSDNVEASGFVQHLKLPHYVDFQSELELVRRLRAAH
>2600814705
MYVAVKGGERAIEASWRLLDEARRGDTRVAELSVRQIREQLRLAVARVMTEGSVYDEELAALAIKQAAGDLVEAIFLLRAWRTTVPRFGYTLPIETEAMKIERRISATFKDVPGGQLLGATYDYTQRLLDFALLAGTVTDMPRVVALLDREGLIEQESGREPGDLTREPLAFPADRATRLQNLARGDEGFLLAMGYATQRGYANSHPFAGEIRFGSVDVEMVLDELGEAVVIGEIDVTECQMVNQFAGSKDVPPTFTQGYGLAFGHAERKAMAMALVDRALRADELGEPVESPTQDVEFLLSHSDNVEASGFVQHLKLPHYVDFQSELELVRRLRAAH
>2580571568
VPSPAGREPGDLTREPLAFPADRATRLQNLARGDEGFLLAMGYATQRGYANSHPFAGEIRFGSVDVEMVLDELGEAVVIGEIDVTECQMVNQFAGSKDVPPTFTQGYGLAFGHAERKAMAMALVDRALRADELGEPVEPTQDVEFLLSHSDNVEASGFVQHLKLPHYVDFQSELELVRRLRA
>2758087776
MYVAVKGGERAIEASWRLLDDARRGDPHVPELSVAQIREQLRLAVARVMTEGSVYDEELAALAIKQAAGDLVEAIFLLRAYRTTLPRFGYTLPVDTEQMQVERRISATFKDVPGGQVLGATYDYTQRLLDFALLAPQAAIMPRVVALLNQEGLIEQETAPEPGDLSREPLAFPADRPTRLQNLARGDEGFLLAMGYATQRGYANSHPFAGEIRFGTVAVEMKLDELGFAVEVGEIELTECQMINQFAGSKDVAPTFTQGYGLTFGHAERKAMAMSLVDRSLRAEELGETLQSPTQDVEFMLSHSDNVEASGFVQHLKLPHYVDFQSELELVRRLRAHE
>2766755930
MYVAVKGGERAIEASWRALDEARRGDPRAPELSVAQIRGQLRLAVARVMTEGSVYDEELAALAIKQAAGDLVEAIFLLRAYRTTLPRFGYTQPVDTERMHVGRRISATFKDVPGGQVLGPTYDYTQRLLDFALLAADETEMPRVVALLDKEGLIEQETAPEPGDLSREPLSFPADRPTRLQNLARGDEGFLLSMGYATQRGYAHTHPFAGEIRFGTVAVEMELDELGEAVEIGEIELTECQMINQFAGSKALPPTFTQGYGLAFGHAERKAMAMALVDRALRADELGETLASPTQDIEFMLSHSDNVEASGFVQHLKLPHYVDFQSELELVRRLRADG
>2676344324
MYVAVKGGERAIEASWRLLDEARRGDTRVPELSVAQIREQMRLAVARVMAEGSVYDEELAALAIKQAAGDLVEAIFLLRAYRTTLPRFGYTEPVETENMVVERRISATFKDVPGGQVLGATYDYTQRLLDFALLAPEEPMPRVLSLLDKEGLIEQEREPGDLSREPLAFPADRTVRLQNLARGDEGFLLAMGYATQRGYAHSHPFAGEIRFGSVSVEMALDELDEAVEIGEIELTECQMINQFAGAKDVPPKFTQGYGLTFGHAERKAMAMALVDRALRAGELGETLAPTQDIEFMLSHSDNVEASGFVQHLKLPHYVDFQAELELVRRLRA
>2766827007
MYVAVKGGERAIEASWRLLDEARRGDTGVPELSVAQIREQMRLAVARVMAEGSVYDEELAALAIKQAAGDLVEAIFLLRAYRTTLPRFGYTEPVETENMVVERRISATFKDVPGGQVLGATYDYTQRLLDFALLAPEEPMPRVLSLLDKEGLIEQEREPGDLSREPLAFPADRTLRLQNLARGDEGFLLAMGYATQRGYAHSHPFAGEIRFGSVCVEMVLDEFDEAVEIGEIELTECQMINQFAGAKDVPPKFTQGYGLTFGHAERKAMAMALVDRALRAEELGETIAPTQDIEFMLSHSDNVEASGFVQHLKLPHYVDFQAELELVRRLRA
>2600790266
MYVAVKGGERAIEASWRLLDEARRGDTRVPELTVAQIREQLRLAVARVMAEGSVYDEELAALAIKQAAGDLVEAIFLLRAYRTTLPRFGYTQPVETENMVVERRISATFKDVPGGQVLGATYDYTQRLLDFALLAEEPMPRVLSLLDKEGLIEQPREPGDLSREPLAFPADRTVRLQNLARGDEGFLLAMGYATQRGYAHSHPFAGEIRFGSVSVEMVLDELDEAVEIGEIELTECQMINQFAGAKDVPPKFTQGYGLAFGHAERKAMAMALVDRALRAEELGETIAPTQDIEFMLSHSDNVEASGFVQHLKLPHYVDFQAELELVRRLRA
>2513551853
MYVAVKGGERAIEASWRLLDEAHRGDTRVPELTVAQIREQLRLAVARVMAEGSVYDEELAALAIKQAAGDLVEAIFLLRAYRTTLPRFGYTQPVETENMVVERRISATFKDVPGGQVLGATYDYTQRLLDFALLAEPMPRVLSLLDKEGLIEPREPGDLSREPLAFPADRTVRLQNLARGDEGFLLAMGYATQRGYAHSHPFAGEIRFGSVSVEMVLEELDEAVEIGEIELTECQMINQFAGAKDVPPKFTQGYGLAFGHAERKAMAMALVDRALRAEELGETIAPTQDIEFMLSHSDNVEASGFVQHLKLPHYVDFQAELELVRRLRARE
>2600824829
MYVAVKGGERAIEASWRLLDEARRGDTRVPGLSVTQIREQMRLAVARVMAEGSVYDEELAALAIKQAAGDLVEAIFLLRAYRTTLPRFGYTQPVETENMVVERRISATFKDVPGGQVLGATYDYTQRLLDFALLAASATMPRVVSLLDKEGLIEQESAREPGDLSREPLAFPADRTVRLQNLARGDEGFLLAMGYATQRGYAHSHPFAGEIRFGSVCVEMVLDELDEAVEIGEIDLTECQMINQFAGAKDVPPQFTQGYGLAFGHAERKAMAMALVDRALRAEELGETIASPTQDIEFMLSHSDNVEASGFVQHLKLPHYVDFQAELELVRKLRANR
>2756481414
MYVAVKGGERAIEASWRLLDEARRGDTRVPELSVAQIREQLRLAVARVMAEGSVYDEELAALAIKQAAGDLVEAIFLLRAYRTTLPRFGYTQPVETENMVVERRISATFKDVPGGQVLGATYDYTQRLLDFALLAASATMPRVVSLLDKEGLIEQESAREPGDLSREPLAFPADRTVRLQNLARGDEGFLLAMGYATQRGYAHSHPFAGEIRFGSVCVEMMLDELDEPVEIGEIDLTECQMINQFAGAKDVPPQFTQGYGLAFGHAERKAMAMALVDRALRAEELGETIASPTQDIEFMLSHSDNVEASGFVQHLKLPHYVDFQAELELVRKLRANK
>2501073270
MYVAVKGGERAIEASWRLLDEARRGDTRVPELSVAQIREQMRLAVARVMAEGSVYDEELAALAIKQAAGDLVEAIFLLRAYRTTLPRFGYTQPVETENMVVERRISATFKDVPGGQVLGATYDYTQRLLDFALLAASATMPRVVSLLDKEGLIEQESAREPNDLSREPLAFPADRTVRLQNLARGDEGFLLAMGYATQRGYAHSHPFAGEIRFGSVCVEMMLDELDEAVEIGEIDLTECQMINQFAGSKDVPPQFTQGYGLAFGHAERKAMAMALVDRALRAEELGETIASPTQDIEFMLSHSDNVEASGFVQHLKLPHYVDFQAELELVRKLRANK
>2501413173
MYVAVKGGERAIEASWRLLDEARRGDTRVPELSVAQVREQMRLAVARVMAEGSVYDEELAALAIKQAAGDLVEAIFLLRAYRTTLPRFGYTQPVETENMVVERRISATFKDVPGGQVLGATYDYTQRLLDFALLGASATMPRVVSLLDKEGLIEQESAREPGDLSREPLAFPADRTVRLQNLARGDEGFLLAMGYATQRGYAHSHPFAGEIRFGSVCVEMVLDELDEAVEIGEIDLTECQMINQFAGSKDVPPQFTQGYGLAFGHAERKAMAMALVDRALRAEELGETIASPTQDIEFMLSHSDNVEASGFVQHLKLPHYVDFQAELELVRKLRANK
>2843964909
MYVAVKGGERAIEASWRLLDQARRGDTRVPELSVAQIREQMRLAVARVMAEGSVYDEELAALAIKQAAGDLVEAIFLLRAYRTTLPRFGYTLPVETEQMAVQRRISATFKDVPGGQVLGATYDYTQRLLDFALLAVDSVSMPRVVTLLDKEGLIEQESACEPGDLSREPLAFPADRTVRLQNLARGDEGFLLAMGYATQRGYAHSHPFAGEIRFGSVAVEMVLDELGEAVEIGEIELTECQMINQFAGSKDVPPAFTQGYGLAFGHAERKAMAMALVDRALRAEELGETLASPTQDIEFMLSHSDNVEASGFVQHLKLPHYVDFQAELELVRRLRATG
>2856291049
MYVAVKGGERAIEASWRLLDKARRGDTTVPELSVAQIREQMRLAVARVMAEGSVYDEELAALAIKQAAGDLVEAIFLLRAYRTTLPRFGYTLPVETENMAVERRISATFKDVPGGQVLGATYDYTQRLLDFALLADDTPQMPRVVTLLDKEGLIEQESAAEPGDLSREPLSFPADRSVRLQNLARGDEGFLLAMGYATQRGYAHSHPFAGEIRFGSVAVEMVLDELGEAVEIGEIDLTECQMINQFAGSKDVPPAFTQGYGLTFGHAERKAMAMALVDRALRAEELGETLASPTQDIEFMLSHSDNVEAAGFVQHLKLPHYVDFQSELELVRRLRAEG
>2710164311
MYVAVKGGERAIEASWRLLDKARRGDTSVPELSVAQIREQMRLAVARVMAEGSVYDEELAALAIKQAAGDLVEAIFLLRAYRTTLPRFGYTVPVETEHMAVERRISATFKDVPGGQVLGATYDYTQRLLDFALLAADSASMPRIVTLLNNEGLIEQESDVEPGDLSREPLSFPADRSVRLQNLARGDEGFLLAMGYATQRGYAHSHPFAGEIRFGTVAVEMVLDELGEAVEIGEIELTECQMINQFAGSKDMPPAFTQGYGLTFGHAERKAMAMALVDRALRAEELGETLASPTQDIEFMLSHSDNVEASGFVQHLKLPHYVDFQAELELVRRLRATV
>2580607227
MYVAVKGGERAIEASWRLLDQARRGDTNVPELSVAQIREQMRLAVARVMAEGSVYDEELAALAIKQAAGDLVEAIFLLRAYRTTLPRFGYTVPVETEHMDVARRISATFKDVPGGQVLGATYDYTQRLLDFALLASDNASMPRVVTLLNNEGLIEQESGAEPGDLSREPLSFPADRSVRLQNLARGDEGFLLAMGYATQRGYAHSHPFAGEIRFGTVAVEMVLDELGEAVEIGEIDLTECQMINQFAGSKDMPPAFTQGYGLTFGHGERKAMAMALVDRALRAGELGETLASPTQDIEFMLSHSDNVEASGFVQHLKLPHYVDFQAELELVRRLRATG
>2845634778
MYVAVKGGERAIEASWRLLDKARRGDTNVPELSVAQIREQMRLAVARVMAEGSVYDEELAALAIKQAAGDLVEAIFLLRAYRTTLPRFGYTVPVDTGHMDVERRISATFKDVPGGQVLGATYDYTQRLLDFTLLADDPAPMPRVVTLLNSEGLIEQETGIEPGDLSREPLSFPADRSVRLQNLARGDEGFLLAMGYATQRGYAHSHPFAGEIRFGAVAVEMVLDELGEAVEIGEIELTECQMINQFAGSKDMPPAFTQGYGLTFGHGERKAMAMALVDRALRAEELGETLASPTQDIEFMLSHSDNVEASGFVQHLKLPHYVDFQAELELVRRLRATG
>2583266444
MYVAVKGGERAIEASWRLLDQARRGDTRVPELSVAQIREQLRLAVARVMAEGSVYDEELAALAIKQAAGDLVEAIFLLRAYRTTLPRFGYTEPVETEHMQVERRISATFKDVPGGQVLGATYDYTQRLLDFALLAADDREMPRVVTLLDQEGLIEQEVADEPGDLSREPLSFPADRAVRLQNLARGDEGFLLAMGYATQRGYAHSHPFAGEIRFGSVSVEMVLDELGEAVEIGEIELTECQMVNQFAGSKDVPPTFTQGYGLAFGHAERKAMAMALVDRALRAEELGETLDSPTQDIEFMLSHSDNVEASGFVQHLKLPHYVDFQAELELVRRLRANE
>2583270628
MYVAVKGGERAIEASWRLLDEARRGDTRVPELSVAQIREQLRLAVARVMAEGSVYDEELAALAIKQAAGDLVEAIFLLRAYRTTLPRFGYTEPVETERMDAARRISATFKDVPGGQVLGATYDYTQRLLDFALLAVEGDAMPRVISLLDKEGLIEQEAAPEPGDLSREPLSFPADRAVRLQNLARGDEGFLLAMGYATQRGYAHSHPFAGEIRFGSVSVEMMLDELGEAVEIGEIELTECQMVNQFAGSKDVPPAFTQGYGLAFGHAERKAMAMALVDRALRAEELGETLASPTQDIEFMLSHSDNVEASGFVQHLKLPHYVDFQAELELVRRLRANE
>2784461189
MYVAVKGGERAIEASWRMLDKARRGDTRLAELSVGQISEQLRLAVARVMTEGSVYDEELAALAIKQAAGDLVEAIFLLRAYRTTLPRFGYTCAIETEAMQVERRISATFKDVPGGQVLGATYDYTQRLLDFTLLAIGTSALARVVALLNKEGLIEQESASEPGDLSREPLSFPASRATRLQNLARGDEGFLLAMGYATQRGYAHTHPFAGEIRFGSVAVEMELDELGFAVEIGDIDITECQMINQFAGNHDVPPTFTQGYGLAFGHSERKAMAMSLVDRALRAEELGETLSQPTQDIEFMLSHSDNVEASGFVQHLKLPHYVDFQSELELVRRLRAEE
>2654003830
MYVAVKGGERAIEASWRLLDKSRRGDPRLPELSVGQIREQLRLSVARVMTEGSVYDEELAALAIKQAAGDLVEAIFLLRAYRTTLPRFGYTQPLDSEAMVVERRISATFKDLPGGQLLGATYDYTQRLLDFSLMAALMPRVVTLLNKEGLIEQETAAEPGDLTREPLAFPANRATRLQNLARGDEGFLLAMGYATQRGYAHSHPFAGEIRFGSVSVEMELDELGEAVEIGEIDITECQMINQFAGSGEVPPTFTQGYGLAFGHSERKAMAMALVDRALRAEELGETLASPTQDIEFMLSHSDNVEASGFVQHLKLPHYVDFQAELELVRRLRAQE
>2695455566
MYVAVKGGERAIEASWRLLDKSRRGDTRLAELSVGQIREQLRLSVARVMTEGSVYDEDLAALAIKQAAGDLVEAIFLLRAYRTTLPRFGYTQPLDSEAMVVERRISATFKDLPGGQLLGATYDYTQRLLDFKLMAALMPRVVTLLNREGLIEQEVAPEPGDLTRQPLAFPADRATRLQNLARGDEGFLLAMGYATQRGYANSHPFAGEIRFGSVTVEMELDELGEAVEIGEIDITECQMINQFAGSSDVPPTFTQGYGLAFGHSERKAMAMALVDRALRAEELGETLGSPTQDIEFMLSHSDNVEASGFVQHLKLPHYVDFQAELELVRRLRAQE
>2698505307
MYVAVKGGERAIEASWRLLDKSRRGDTRLAELGVGQIREQLRLSVARVMTEGSVYDEDLAALAIKQAAGDLVEAIFLLRAYRTTLPRFGYTQPLDSEAMVVERRISATFKDLPGGQLLGATYDYTQRLLDFSLMASALMPRVVSLLNKEGLIEQEASAEPGDLTREPLSFPADRATRLQNLARGDEGFLLAMGYATQRGYANSHPFAGEIRFGSVSVEMELDELGEAVEIGEIDITECQMINQFAGSREVPPTFTQGYGLAFGHSERKAMAMALVDRALRAEELGETLASPTQDIEFMLSHSDNVEASGFVQHLKLPHYVDFQAELELVRRLRAQE
>2756872946
MYVAVKGGERAIEASWRLLDKSRRGDTRLAELSVGQIREQLRLSIARVMTEGSVYDEDLAALAIKQAAGDLVEAIFLLRAYRTTLPRFGYTQPLDSEAMVVERRISATFKDLPGGQLLGATYDYTQRLLDFSLMAGTAALMPRVVSLLNKEGLIEQEAAAEPGDLTREPLSFPANRATRLQNLARGDEGFLLAMGYATQRGYANSHPFAGEIRFGSVSVEMELDELGETVEIGEIDITECQMINQFAGSREVPPTFTQGYGLAFGHSERKAMAMALVDRALRAEELGETLASPTQDIEFMLSHSDNVEASGFVQHLKLPHYVDFQAELELVRRLRAQE
>2856295909
MYVAVKGGERAIEASWRLLDKSRRGDTQLAELSVAQIREQLRLAVARVMTEGSVYDEELAALAIKQAAGDLVEAIFLLRAYRTTLPRFGYTQPLDSEAMRVERRISATFKDVPGGQLLGATYDYTQRLLDFALLAAGEVDMPRVVSLLNKEGLIEQETAAEPGDLTREPLAFPASRATRLQNLARGDEGFLLAMGYATQRGYAHSHPFAGEIRFGSVTLEMELDELGEAVEIGEIDITECQMINQFAGSGEVPPTFTQGYGLTFGHCERKAMAMALVDRALRAEELGETIASPTQDIEFMLSHSDSVEASGFVQHLKLPHYVDFQAELELVRRLRAQE
>2671602239
MYVAVKGGERAIEASWRLLDKARRGDTRFSALTVAQIREQLRLAVARVMTEGSVYDEDLAALAIKQAAGDLVEAIFLLRAYRTTLPRFGYTCAIETEHMQVARRISATFKDVPGGQLLGATYDYTQRLLDFALLAGTEVDMPRVVTLLDREGLIEQESAPEPGDLSREPLAFPASRATRLQNLARGDEGFLLAMGYATQRGYAHSHPFAGEIRFGTIAVEMELDELGEAVEIGEIDVTECQMINQFAGSSSVPPAFTQGYGLAFGHSERKAMAMALVDRALRADELGETLASPTQDIEFMLSHSDNVEASGFVQHLKLPHYVDFQSELELVRRLRAED
>642595545
MYVAVKGGERAVEASWRLLDKARRGDTQLAELSVAQIRTQLRLAVARVMTEGSVYDEELAALAIKQAAGDLVEAIFLLRAYRTTLPRFGYTQPVDTEDMHIERRVSATFKDVPGGQMLGATYDYTQRLLDFTLLASALPMPRVVSLLDKEGLIEQESEPEPGDLSREPLSLPASRATRLQNLARGDEGFLLAMGYATQRGYAHSHPFAGEIRFGTVAVEMKLDELGMAVDIGEIDVTECQMINQFAGSTHVPPTFTQGYGLAFGHSERKAMAMALVDRALRAEELGETIGSPTQDAEFMLSHSDNVEASGFVQHLKLPHYVDFQSELELVRRLRAGE
>2514053997
MYVAVKGGERAIEASWRLLDKARRGDTQFAELSVAQIRTQLRLAVARVMTEGSVYDEELAALAIKQAAGDLVEAIFLLRAYRTTLPRFGYTQPVDTEDMHIERRISATFKDVPGGQMLGATYDYTQRLLDFTLLASAQPMPRVVSLLDKEGLIEQESASEPGDLSREPLSFPASRATRLQNLARGDEGFLLAMGYATQRGYANSHPFAGEIRFGTVAVEMELDELGFAVEIGEIDVTECQMINQFAGSTEVPPAFTQGYGLAFGHSERKAMAMALVDRALRAEELGETIGSPTQDVEFMLSHSDNVEASGFVQHLKLPHYVDFQAELELVRRLRAEE
>2656923595
MYVAVKGGERAIEASWRLLDKARRGDTQFAELSVAQIRTQLRLAVARVMTEGSVYDEELAALAIKQAAGDLVEAIFLLRAYRTTLPRFGYTQPVDTEDMHIERRISATFKDVPGGQMLGATYDYTQRLLDFTLLAEAASEMPRVVSLLDKEGLIEQESTPEPGDLSREPLSFPASRATRLQNLARGDEGFLLAMGYATQRGYAHSHPFAGEIRFGTVAVEMELDELGEAVEIGEIDVTECQMINQFAGSSEVPPTFTQGYGLAFGHSERKAMAMALVDRALRAEELGETLGSPTQDVEFMLSHSDNVEASGFVQHLKLPHYVDFQSELELVRRLRAEE
>2841675004
MYVAVKGGERAIEASWRLLDKARRGDTQFAELSVAQIRTQLRLAVARVMTEGSVYDEELAALAIKQAAGDLVEAIFLLRAYRTTLPRFGYTQPVDTEDMRIERRISATFKDVPGGQMLGATYDYTQRLLDFTLLASAAQMPRVVSLLDKEGLIEQESAPEPGDLSREPLSFPASRATRLQNLARGDEGFLLAMGYATQRGYAHSHPFAGEIRFGTVAVEMELDELGEAVEIGEIDVTECQMINQFAGSNEVPPTFTQGYGLAFGHSERKAMAMALVDRALRAEELGETIGSPTQDVEFMLSHSDNVEASGFVQHLKLPHYVDFQSELELVRRLRAQE
>2563061142
MYVAVKGGERAIEASWRLLDKARRGDTQFAELSVTQIRTQLRLAVARVMTEGSVYDEELAALAIKQAAGDLVEAIFLLRAYRTTLPRFGYTQPVDTEDMRIERRISATFKDVPGGQMLGATYDYTQRLLDFTLLASAAQMPRVVSLLDKEGLIEQESAPEPGDLSREPLSFPAGRATRLQNLARGDEGFLLAMGYATQRGYAHSHPFAGEIRFGTVAVEMELDELGVAVEIGEIDVTECQMINQFAGSSEVPPTFTQGYGLAFGHSERKAMAMALVDRALRAEELGETIGSPTQDVEFMLSHSDNVEASGFVQHLKLPHYVDFQSELELVRRLRAEE
>2643279611
MYVAVKGGERAIEASWRLLDKARRGDTQFAELSVAQIRTQLRLAVARVMTEGSVYDEELAALAIKQAAGDLVEAIFLLRAYRTTLPRFGYTQPVDTEDMRVERRISATFKDVPGGQMLGATYDYTQRLLDFTLLASAAQMPRVVSLLDKEGLIEQETAPEPRDLTREPIAFPANRATRLQNLARGDEGFLLAMGYATQRGYAHSHPFAGEIRFGTVAVEMELDELGEAVEIGEIDVTECQMINQFAGSTEVPPTFTQGYGLAFGHSERKAMAMALVDRALRAEELGETIGSPTQDVEFMLSHSDNVEASGFVQHLKLPHYVDFQSELELVRRLRAEE
>2812796470
MYVAVKGGERAIEASWRLLDKARRGDTQFAELSVAQIRTQLRLAVARVMTEGSVYDEELAALAIKQAAGDLVEAIFLLRAYRTTLPRFGYTQPVDTEDMRVERRISATFKDVPGGQMLGATYDYTQRLLDFTLLASAVQMPRVVSLLDKEGLIEQETAPEPRDLTREPLAFPASRATRLQNLARGDEGFLLAMGYATQRGYAHSHPFAGEIRFGTVAVEMELDELGEAVEIGEIDVTECQMINQFAGSSEVPPTFTQGYGLAFGHSERKAMAMALVDRALRAEELGETIGSPTQDVEFMLSHSDNVEASGFVQHLKLPHYVDFQSELELVRRLRAEE
>2709065755
MYVAVKGGERAIEASWSLLDKARRGDPQIAELSVAQIREQLRLAVARVMTEGSVYDEELAALAIKQAAGDLVEAIFLLRAYRTTLPRFGYTRAIDTEAMQVERRISATFKDVPGGQLLGATYDYTQRLLDFALLAEAAEPMPRVVSLLDKEGLIEQESCAEPGDLSREPLAFPASRATRLQNLARGDEGFLLAMGYATQRGYAHSHPFAGEIRFGTIAVEMELDELGEAVDIGDIDITECQMINQFAGSGAVPPTFTQGYGLAFGHSERKAMAMALVDRALRAGELGETLASPTQDIEFMLSHSDNVEASGFVQHLKLPHYVDFQAELELVRRLRAKE
>2719643984
MYVAVKGGERAIEASWRLLDKARRGDTQIAELSVAQIREQLRLAVARVMTEGSVYDEELAALAIKQAAGDLVEAIFLLRAYRTTLPRFGYTRAIDTETMQVERRISATFKDLPGGQLLGATYDYTQRLLDFALLAQEVQPMPRVVSLLDKEGLIEQETGAEPGDLSREPLAFPASRATRLQNLARGDEGFLLAMGYATQRGYAHSHPFAGEIRFGTIALDMDLDELGEAVDIGDIDITECQMINQFAGSSAVPPTFTQGYGLAFGHSERKAMAMALVDRALRAEELGETLASPTQDIEFMLSHSDNVEASGFVQHLKLPHYVDFQAELELVRRLRAKE
>2778172327
MYVAVKGGERAIEASWRLLDKARRGDTQIAELSVPQIREQLRLAVARVMTEGSVYDEELAALAIKQAAGDLVEAIFLLRAYRTTLPRFGYTRAIDTETMQVERRISATFKDLPGGQLLGATYDYTQRLLDFALLARDAEPMPRVVSLLDKEGLIEQETGEEPGDLSREPLAFPASRATRLQNLARGDEGFLLAMGYATQRGYAHSHPFAGEIRFGTIAIEMDLDELGEAVDIGDIDITECQMINQFAGSGEVPPTFTQGYGLAFGHSERKAMAMALVDRALRAEELGETLASPTQDIEFMLSHSDNVEASGFVQHLKLPHYVDFQAELELVRRLRAKE
>2852764533
MYVAVKGGERAIEASWRLLDKARRGDTQIAELSVAQIREQLRLAVARVMTEGSVYDEELAALAIKQAAGDLVEAIFLLRAYRTTLPRFGYTRAIDTESMRVERRISATFKDLPGGQLLGATYDYTQRLLDFALLARHVEPMPRVVSLLDKEGLIEQETGAEPGDLSREPLAFPASRATRLQNLARGDEGFLLAMGYATQRGYAHSHPFAGEIRFGTVAVEMDLDELGEAVDIGDIDVTESQMINQFAGSSAVPPTFTQGYGLAFGHSERKAMAMALVDRALRAEELGETLSSPTQDIEFMLSHSDNVEASGFVQHLKLPHYVDFQAELELVRRLRAKE
>2852755283
MYVAVKGGERAIEASWRLLDKARRGDKQIAELSVAQIREQLRLAVARVMTEGSVYDEELAALAIKQAAGDLVEAIFLLRAYRTTLPRFGYTRAIDTETMQVERRISATFKDVPGGQLLGATYDYTQRLLDFALLARYVEPMPRVVSLLDKEGLIEQETGAEPGDLSREPLAFPASRATRLQNLARGDEGFLLAMGYATQRGYAHSHPFAGEIRFGTIAVEMDLDELGEAVDIGDIDVTECQMINQFAGSSAVPPTFTQGYGLAFGHSERKAMAMALVDRALRAEELGETLASPTQDIEFMLSHSDNVEASGFVQHLKLPHYVDFQAELELVRRLRAKE
>643180093
MYVAVKGGERAIEASWRLLDKARRGDTQIAELSVAQIREQLRLAVARVMTEGSVYDEDLAALAIKQAAGDLVEAIFLLRAYRTTLPRFGYTRAIDTETMQIERRISATFKDLPGGQRLGATYDYTQRLLDFALLAQEVEPMPRVVSLLDKEGLIEQETGAEPGDLSREPLAFPAARATRLQNLARGDEGFLLAMGYATQRGYAHSHPFAGEIRFGTIAVEMDLDELGEAVDIGDIDITECQMINQFAGSGAVPPTFTQGYGLAFGHSERKAMAMALVDRALRAEELGETLASPTQDIEFMLSHSDNVEASGFVQHLKLPHYVDFQAELELVRRLRAKE
>2517025931
MYVAVKGGERAIEASWRLLDKARRGDTQIAELSVEQIREQLRLAVARVMTEGSVYDEELAALAIKQAAGDLVEAIFLLRAYRTTLPRFGYTSAIDTETMQVERRISATFKDLPGGQLLGATYDYTQRLLDFALLARDVEPMPRVVSLLDKEGLIEQETGAEPGDLSREPLAFPASRATRLQNLARGDEGFLLAMGYATQRGYAHSHPFAGEIRFGTIAVEMDLDELGEAVDIGDIDITECQMINQFAGSGTVPPTFTQGYGLAFGHSERKAMAMALVDRALRAEELGETLASPTQDIEFMLSHSDNVEASGFVQHLKLPHYVDFQAELELVRRLRAKE
>2852803850
MYVAVKGGERAIEASWRLLDKARRGDTQIAELSVEQIREQLRLAVARVMTEGSVYDEELAALAIKQAAGDLVEAIFLLRAYRTTLPRFGYMRTIDTETMQVERRISATFKDLPGGQLLGATYDYTQRLLDFALLVRDVEPMPRVVSLLDKEGLIEQETGAEPGDLSREPLAFPASRATRLQNLARGDEGFLLAMGYATQRGYAHSHPFAGEIRFGTIAVEMDLDELGEAVDIGDIDITECQMINQFAGSGAVPPTFTQGYGLAFGHSERKAMAMALVDRALRAEELGETLASPTQDIEFMLSHSDSVEASGFVQHLKLPHYVDFQAELELVRRLRAKE
>2694820234
MYVAVKGGERAIEASWRLLDKARRGDTRIAELSVAQIREQLRLAVARVMTEGSVYDEELAALAIKQAAGDLVEAIFLLRAYRTTLPRFGYTRAIDTETMQVERRISATFKDLPGGQLLGATYDYTQRLLDFALLAQDVEPMPRVVSLLDKEGLIEQETGAEPGDLSREPLAFPASRATRLQNLARGDEGFLLAMGYATQRGYAHSHPFAGEIRFGTIAVEMDLDELGEAVDIGDIDITECQMINQFAGSGTVPPTFTQGYGLAFGHSERKAMAMALVDRALRAEELGETLASPTQDIEFMLSHSDNVEASGFVQHLKLPHYVDFQAELELVRRLRAKE
>2773951487
MYVAVKGGERAIEASWRLLDQARRGDTRLAELGVAQIREQLRLAVARVMTEGSVFDEELAALAIKQAAGDLVEAIFLLRAYRTTLPRFGYTQPIDTEAMQVERRISATFKDVPGGQLLGATYDYTQRLLDFALLADGTSAMPRVVALLDNEGLIEQETAPPPGDLSREPLAFPANRATRLQNLARGDEGFLLAMGYATQRGYAHSHPFAGEIRFGTIAVEMELDELGEAVEIGDIDITECQMINQFAGSGAVPPTFTQGYGLAFGHAERKAMAMALVDRALRAEELGEAVASPTQDIEFMLSHSDNVEASGFVQHLKLPHYVDFQAELELVRRLRATE
>2819620453
MYVAVKGGERAIEASWRLLDKARRGDTRLAELSAAQIREQLRLAVARVMTEGSVYDEELAALAIKQAAGDLVEAIFLLRAYRTTLPRFGYTQAIDTEAMQVERRISATFKDVPGGQLLGATYDYTQRLLDFALLATTGPPMPRVVTLLDKEGLIEQETAPQPHDLTREPLAFPASRATRLQNLARGDEGFLLAMGYATQRGYANSHPFAGEIRFGTIAVEMELDELGESVEIGDIDITECQMINQFAGSSEVPPTFTQGYGLAFGHSERKAMAMALVDRALRAEELGETLGSPAQDIEFMLSHSDNVEASGFVQHLKLPHYVDFQSELELVRRLRAQE
>2656934704
MYVAVKGGERAIEASWRLLDKARRGDTRLAELSAAQIREQLRLAVARVMTEGSVYDEELAALAIKQAAGDLVEAIFLLRAYRTTLPRFGYTQAIDTEAMQVERRISATFKDVPGGQLLSATYDYTQRLLDFALLATTGPPMPRVVTLLDNEGLIEQETAPQPHDLTREPLAFPASRATRLQNLARGDEGFLLAMGYATQRGYANSHPFAGEIRFGTIAVEMELDELGESVEIGDIDVTECQMINQFAGSSEVPPTFTQGYGLAFGHSERKAMAMALVDRALRAEELGETLGSPTQDIEFMLSHSDNVEASGFVQHLKLPHYVDFQSELELVRRLRAQE
>2710238755
MYVAVKGGERAIEASWRLLDKERRGETQLAELSVAQIREQLRLAVARVMTEGSVYDEELAALAIKQAAGDLVEAIFLLRAYRTTLPRFGYTQPVDTEAMRVERRISATFKDVPGGQLLGATYDYTQRLLDFALLAAGAAPMPRVVTLLDKEGLIEQETAPEPGDLSREPLAFPASRATRLQNLARGDEGFLLAMGYATQRGYANSHPFAGEIRFGTISVEMELDELGESVDIGEIDITECQMINQFAGSGAVPPTFTQGYGLAFGHSERKAMAMALVDRALRAEELGETLASPTQDIEFMLSHSDSVEASGFVQHLKLPHYVDFQSELELVRRLRAQE
>2710180193
MYVAVKGGERAIEASWRLLDKERRGDTQLAELSVAQIREQLRLAVARVMTEGSVYDEELAALAIKQAAGDLVEAIFLLRAYRTTLPRFGYTQPIDTEAMRVERRISATFKDVPGGQLLGATYDYTQRLLDFALLATVTAPMPRVVTLLDKEGLIEQETAPEPGDLSREPLAFPASRATRLQNLARGDEGFLLAMGYATQRGYANSHPFAGEIRFGTISVEMDLDELGEAVDIGEIDMTECQMVNQFAGSGAVPPTFTQGYGLAFGHSERKAMAMALVDRALRAEELGETLASPTQDIEFMLSHSDSVEASGFVQHLKLPHYVDFQSELELVRRLRAQE
>2583098092
MYVAVKGGERAIEASWRLLDKERRGDTQLAELSVAQIREQLRLAVARVMTEGSVYDEELAALAIKQAAGDLVEAIFLLRAYRTTLPRFGYTQPIDTEAMQVERRISATFKDVPGGQLLGATYDYTQRLLDFALLAAGTAPMPRVVTLLDKEGLIEQEAAPEPGDLSREPLAFPASRATRLQNLARGDEGFLLAMGYATQRGYANSHPFAGEIRFGTISVEMELDELGETVDIGEIDITECQMINQFAGSGAVPPTFTQGYGLAFGHSERKAMAMALVDRALRAEELGETLASPTQDIEFMLSHSDSVEASGFVQHLKLPHYVDFQSELELVRRLRAQE
>2844731475
MYVAVKGGERAIEASWRLLDKERRGDPQLAELSVAQIREQLRLAVARVMTEGSVYDEELAALAIKQAAGDLVEAIFLLRAYRTTLPRFGYTQPIDTEAMRVERRISATFKDVPGGQLLGATYDYTQRLLDFALLAAGAASMPRVVTLLDKEGLIEQETAPEPGDLSREPLAFPASRATRLQNLARGDEGFLLAMGYATQRGYANSHPFAGEIRFGTISVEMELDELGETVDIGEIDITECQMINQFAGSGAVPPTFTQGYGLAFGHSERKAMAMALVDRALRAEELGETLASPTQDIEFMLSHSDSVEASGFVQHLKLPHYVDFQSELELVRRLRAQE
>2775520925
MYVAVKGGERAIEASWRLLDKARRGDTRLAELSVAQIRAQLRLAVARVMTEGSVYDEDLAALAIKQAAGDLVEAIFLLRAYRTTLPRFGYTRPVDTEAMQVERRISATFKDVPGGQLLGATYDYTQRLLDFALLAAVAAAMPRVVTLLDREGLIEQETAPEPGDLSREPLAFPASRATRLQNLARGDEGFLLAMGYATQRGYAHSHPFAGEIRFGTIAVEMELDELGEAVEIGDIDVTECQMINQFAGSGAVAPAFTQGYGLAFGHSERKAMAMALVDRALRGEELGETLASPTQDIEFMLSHSDSVEASGFVQHLKLPHYVDFQSELELVRRLRAQE
>2746091177
MYVAVKGGERAIEASWRLLDKARRGDPRLAELSVAQIREQLRLAVARVMTEGSVYDEELAALAIKQAAGDLVESIFLLRAYRTTLPRFGYTQPVDTEAMQVERRISATFKDVPGGQLLGATYDYTQRLLDFALLAGGTAAMPRVVSLLDKEGLIEQETAPEPGDLSREPLAFPASRATRLQNLARGDEGFLLAMGYATQRGYAHSHPFAGEIRFGTIAVEMELDELGEAVEIGDIDITECQMINQFAGISAVPPTFTQGYGLAFGHSERKAMAMALVDRALRAEELGETLGSPTQDIEFMLSHSDNVEASGFVQHLKLPHYVDFQAELELVRRLRAQE
>2706159554
MYVAVKGGERAIEASWRLLDEARRGDTRLAELSVAQIREQLRLAVARVMTEGSVYDEELAALAIKQAAGDLVEAIFLLRAYRTTLPRFGYTKAIDTEAMQVARRISATFKDVPGGQVLGATYDYTQRLLDFALLAGDTPMPRVVTLLDKEGLIEQETAPEPGDLSREPLAFPANRSTRLQNLARGDEGFLLAMGYATQRGYAHSHPFAGEIRFGTIAVEMELDELGETVEIGDIDVTECQMINQFAGSSAVPPTFTQGYGLAFGHSERKAMAMALVDRALRAEELGETLASPTQDIEFMLSHSDNVEASGFVQHLKLPHYVDFQSELELVRRLRAQE
>2710227076
MYVAVKGGERAIEASWRLLDEARRGDTRLAELSVAQIREQLRLAVARVMTEGSVYDEELAALAIKQAAGDLVEAIFLLRAYRTTLPRFGYTQAIDTEAMQVARRISATFKDVPGGQLLGATYDYTQRLLDFALLAGDTPMPRVVTLLDKEGLIEQETAPEPGDLSREPLAFPANRSTRLQNLARGDEGFLLAMGYATQRGYAHSHPFAGEIRFGTIAVEMELDELGETVEIGDIEVTECQMINQFAGSGAVPPTFTQGYGLAFGHSERKAMAMALVDRALRAEELGETLASPTQDIEFMLSHSDNVEASGFVQHLKLPHYVDFQSELELVRRLRAQE
>2857684157
MYVAVKGGERAIEASWRLLDKARRGDTRLAELSVAQIRDQLRLAVARVMTEGSVYDEELAALAIKQAAGDLVEAIFLLRAYRTTLPRFGYTQAIDTEDMQVARRISATFKDVPGGQLLGATYDYTQRLLDFALLAGDAAQMPRVVMLLDKEGLLEQETAPEPDDLSREPLAFPASRATRLQNLARGDEGFLLAMGYATQRGYAHTHPFAGEIRFGTISVEMELDELGEAVEIGDIDITECQMINQFAGNGEVPPAFTQGYGLSFGHSERKAMAMALVDRALRAEELGETLASPTQDIEFMLSHSDNVEASGFVQHLKLPHYVDFQSELELVRRLRTQE
>2671595118
MYVAVKGGERAIEASWRLLDKSRRGDTRLAELSVAQIREQLRLAVARVMTEGSVYDEELAALAIKQAAGDLVEAIFLLRAYRTTLPRFGYTQAIDTEAMQVERRISATFKDVPGGQMLGATYDYTQRLLDFALLAGDLAQMPRVVTLLDKEGLIEQETAPEPGDLSREPLAFPASRATRLQNLARGDEGFLLAMGYATQRGYAHTHPFAGEIRFGTIAVEMELDELGEAVEIGDIDVTECQMINQFAGSSEVPPTFTQGYGLAFGHSERKAMAMALVDRALRAEELGETLASPTQDIEFMLSHSDNVEASGFVQHLKLPHYVDFQSELELVRRLRAQE
>2774281318
MYVAVKGGERAIEASWRLLDKARRGDTRLAELSVAQIREQLRLAVARVMTEGSVYDEELAALAIKQAAGDLVEAIFLLRAYRTTLPRFGYTQAIDTEAMQVERRISATFKDVPGGQVLGATYDYTQRLLDFALLASDAAQMPRVVTLLDKEGLIEQETAPEPGDLSREPLAFPASRATRLQNLARGDEGFLLAMGYATQRGYAHSHPFAGEIRFGTVAVEMELGELGETVEIGDIDITECQMINQFAGSGNVPPTFTQGYGLAFGHSERKAMAMALVDRALRAEELGETLASPTQDIEFMLSHSDNVEASGFVQHLKLPHYVDFQSELELVRRLRAQE
>2843952799
MYVAVKGGERAIEASWRLLDKARRGDTQLAELSVAQIREQLRLAVARVMTEGSVYDEELAALAIKQAAGDLVEAIFLLRAYRTTLPRFGYTQAIDTEAMQVERRISATFKDVPGGQLLGATYDYTQRLLDFALLAGDTGQMPRVVALLDKEGLIEQETAPEPGDLSREPLAFPASRATRLQNLARGDEGFLLAMGYATQRGYAHTHPFAGEIRFGTIAVEMELDELGEAVEIGDIDVTECQMINQFAGSGEVPPAFTQGYGLAFGHSERKAMAMALVDRALRAEELGETLASPTQDVEFMLSHSDNVEASGFVQHLKLPHYVDFQSELELVRRLRAQE
>2741129033
MYVAVKGGERAIEASWRMLDKARRGDTRLAELSVAQIREQLRLAVARVMTEGSVYDEELAALAIKQAAGDLVEAIFLLRAYRTTLPRFGYTQAIDTEAMQVGRRISATFKDVPGGQLLGATYDYTQRLLDFALLAGDAAQMPRVVTLLDQEGLIEQETAPEPGDLSRDPLAFPASRATRLQNLARGDEGFLLAMGYATQRGYAHSHPFAGEIRFGTIAVEMELDELGETVEIGDIDVTECQMINQFAGSGDVPPAFTQGYGLAFGHSERKAMAMALVDRALRAEELGETLASPTQDIEFMLSHSDNVEASGFVQHLKLPHYVDFQSELELVRRLRAQE
>2687596967
MYVAVKGGERAIGASWRLLDKARRGDTRLAELSVAQIREQLRLAVARVMTEGSVYDEELAALAIKQAAGDLVEAIFLLRAYRTTLPRFGYTQAIDTEAMQVQRRISATFKDVPGGQLLGATYDYTQRLLDFALLAGDAAQMPRVVALLDKEGLIEQEAAPEPGDLSREPLAFPASRATRLQNLARGDEGFLLAMGYATQRGYAHSHPFAGEIRFGTIAIEMELDELGEAVEIGDIDVTECQMINQFAGSGDVPPAFTQGYGLAFGNSERKAMAMALVDRALRAEELGETLASPTQDIEFMLSHSDNVEASGFVQHLKLPHYVDFQSELELVRRLRAQE
>2598516647
MYVAVKGGERAIEASWRLLDQARRGDTRLAELSVAQIREQLRLAVARVMTEGSVYDEELAALAIKQAAGDLVKAIFLLRAYRTTLPRFGYTQAVDTEAMQVERRISATFKDVPGGQLLGATYDYTQRLLDFALLAGAASEMPRVVSLLDKEGLIEQETAPEPGDLSREPLAFPASRATRLQNLARGDEGFLLAMGYATQRGYAHSHPFAGEIRFGTIAVEMELDELGETVEIGDIDVTECQMINQFAGSGDVPPTFTQGYGLAFGHSERKAMAMALVDRALRAEELGETLASPTQDIEFMLSHSDNVEASGFVQHLKLPHYVDFQSELELVRRLRAQE
>2508679867
MYVAVKGGERAIEASWRLLDQARRGDMRLAELSVAQIREQLRLAVARVMTEGSVYDEELAALAIKQAAGDLVEAIFLLRAYRTTLPRFGYTRAIDTEAMQVERRISATFKDVPGGQLLGATYDYTQRLLDFALLAASAAAMPRVVSLLDKEGLIEQETAPEPGDLSREPLAFPASRATRLQNLARGDEGFLLAMGYATQRGYAHSHPFAGEIRFGTIAVEMELDELGETVEIGDIDVTECQMINQFAGSGDVPPTFTQGYGLAFGHSERKAMAMALVDRALRAEELGETLASPTQDIEFMLSHSDNVEASGFVQHLKLPHYVDFQSELELVRRLRAQE
>2546960858
MYVAVKGGERAIEASWRLLDKARRGDTRLAELSVAQIREQLRLAVARVMTEGSVYDEDLAALAIKQAAGDLVEAIFLLRAYRTTLPRFGYTQPIDTEAMQVERRISATFKDVPGGQLLGATYDYTQRLLDFALLATASAGMPRIVTLLDREGLIEQETAPEPGDLSREPLAFPASRATRLQNLARGDEGFLLAMGYATQRGYAHSHPFAGEIRFGTIAVEMELDELGEAVEIGDIDITECQMINQFAGSGAVPPTFTQGYGLAFGHSERKAMAMALVDRALRAEELGETQASPTQDIEFMLSHSDNVEASGFVQHLKLPHYVDFQSELELVRRLRAQE
>2774055871
MYVAVKGGERAIEASWRLLDKARRGDTRLAELSVAQIREQLRLAVARVMTEGSVYDEELAALAIKQAAGDLVEAIFLLRAYRTTLPRFGYTQPIDTEAMHVERRISATFKDVPGGQLLGATYDYTQRLLDFALLAGVSAAMPRVVSLLDKEGLIEQETAPEPGDLSREPLAFPASRATRLQNLARGDEGFLLAMGYATQRGYAHSHPFAGEIRFGTIAVEMELDELGETVEIGDIDITECQMINQFAGSGAVPPTFTQGYGLAFGHSERKAMAMALVDRALRAEELGETLASPTQDIEFMLSHSDNVEASGFVQHLKLPHYVDFQSELELVRRLRAQE
>2710201443
MYVAVKGGERAIEASWRLLDKARRGDTRLAELSVAQIREQLRLAVARVMTEGSVYDEELAALAIKQAAGDLVEAIFLLRAYRTTLPRFGYTQPVDTEAMQTERRISATFKDVPGGQLLGATYDYTQRLLDFALLAAASAAMPRVVSLLDKEGLIEQETAAEPGDLTREPLAFPASRATRLQNLARGDEGFLLAMGYATQRGYANSHPFAGEIRFGTIAVEMELDELGETVEIGDIDITECQMINQFAGSGEVPPTFTQGYGLAFGHSERKAMAMALVDRALRAEELGETLASPTQDIEFMLSHSDNVEASGFVQHLKLPHYVDFQSELELVRRLRAQE
>2710213511
MYVAVKGGERAIEASWRLLDKARRGDMRLAELSVAQIREQLRLAVARVMTEGSVYDEELAALAIKQAAGDLVEAIFLLRAYRTTLPRFGYTRPIDTEAMQTERRISATFKDVPGGQLLGATYDYTQRLLDFALLAAASAAMPRVVSLLDKEGLIEQETAPEPGDLSREPLAFPASRTTRLQNLARGDEGFLLAMGYATQRGYANSHPFAGEIRFGTIAVEMELDELGETVEIGDIDITECQMINQFAGSGEVPPTFTQGYGLAFGHSERKAMAMALVDRALRAEELGETLASPTQDIEFMLSHSDNVEASGFVQHLKLPHYVDFQSELELVRRLRAQE
>2781192341
MYVAVKGGERAIEASWRLLDKARRGDTRLAELSVAQIREQLRLAVARVMTEGSVYDEELAALAIKQAAGDLVEAIFLLRAYRTTLPRFGYTRPIDTEAMQAERRISATFKDVPGGQLLGATYDYTQRLLDFALLATVSTAMPRVVSLLDKEGLIEQETAPEPGDLSREPLAFPASRATRLQNLARGDEGFLLAMGYATQRGYANSHPFAGEIRFGTIAVEMELDELGETVEIGDIDITECQMINQFAGSGEVPPTFTQGYGLAFGHSERKAMAMALVDRALRAEELGETLASPTQDIEFMLSHSDNVEASGFVQHLKLPHYVDFQSELELVRRLRAQE
>2773576983
MYVAVKGGERAIEASWRLLDKARRSDTRLAELSVAQIREQLRLAVARVMTEGSVYDEELAALAIKQAAGDLVEAIFLLRAYRTTLPRFGYTRPIDTEAMQTERRISATFKDVPGGQLLGATYDYTQRLLDFALLVTVNAAMPRVVSLLDKEGLIEQETAPEPGDLSREPLAFPASRATRLQNLARGDEGFLLAMGYATQRGYANSHPFAGEIRFGTVAVEMQLDELGETVEIGDIDITECQMINQFAGSGEVPPTFTQGYGLAFGHSERKAMAMALVDRALRAEELGETLGSPTQDIEFMLSHSDNVEASGFVQHLKLPHYVDFQSELELVRRLRAQE
>2637136853
MHIEELGFAVEIGDIAVTECQMINQFTGTSEAPPAFTQGYSLAFDHSKRKAMAMSLVDRALRAQELGESVEPTQDAEFVLYHSDNVEASGFTQHLKLPHYVDFQSELELPRRLRR
>2726873691
MYVAVKGGERAIERSWDLLAKQRRGDTSVPELSVAQIRGQMRLAVARVMTEGSVYDEELAALAIKQAAGDLVEAIFLLRAYRTTLPRFGYTLPIDTEAMRIERRVSAAFKDIPGGQMLGGTYDYTQRLIDFTLLAPDAQQMPRVLALLDKEGLIEQEHAPEPGDLSREPLAFPADRATRLQNLARGDEGFLLAMGYATQRGYAHSHPFAGEIRHGDVAVEMHVDELGFAVELGDIDITECQMINQFAGSGDVPPTFTQGYGLAFGHSERKAMAMALVDRALRAEELGESMESPTQDAEFVLYHSDNVEASGFVQHLKLPHYVDFQSELELLRRLRAEE
>2715149511
MYVAVKGGERAIERSWDVLAKQRRGDVSVPELSVAQIREQLRLAVARVMTEGSVYDEDLAALAIKQAAGDLVEAIFLLRAYRTTLPRFGYTLPVNTEAMCVERRISAAFKDIPGGQMLGGTYDYTQRLLDFTLLAVDAPDMPRVLSMLDKEGLIEQEHAPEPGDLSREPLSFPADRATRLQNLARGDEGFLLAVGYATQRGYAHSHPFAGEIRHGEVAVEMFVDELGFAAEIGDIDITECQMINQFAGSGETPPAFTQGYGLAFGHSERKAMAMALVDRALRAQELGETVGSPTQDPEFVLYHSDNVEASGFVQHLKLPHYVDFQSELELLRRLRAKE
>2655227422
MYVAVKGGERAIERSWDVLAMKRRGDLAVPELSVAQIREQMRLAVARVMTEGSVYDEDLAALAIKQAAGDLVEAIFLLRAYRTTLPRFGYTLPVDTEAMCVERRISAAFKDIPGGQMLGGTYDYTQRLLDFTLLAAGASEMPRVLSMLDKEGLIEQEHAPEPGDLSREPLSFPADRATRLQNLARGDEGFLLAVGYATQRGYAHSHPFAGEIRQGEVAVEMHIDELGFAVEIGDIDITECQMINQFAGSGEVPPAFTQGYGLAFGHSERKAMAMALVDRALRAEELGETVGSPTQDAEFVLYHSDNVEASGFVQHLKLPHYVDFQSELELLRRLRAKE
>2598060205
MYVAVKGGERAIERSWDVLAKKRRGDPAVPELSVAQIREQMRLAVARVMTEGSVYDEDLAALAIKQAAGDLVEAIFLLRAYRTTLPRFGYTLPVDTEAMCVERRISAAFKDIPGGQMLGGTYDYTQRLLDFSLLAVDAPDMPRVLSMLDKEGLIEQERAPEPGDLSREPLSFPVDRSTRLQNLARGDEGFLLAVGYATQRGYAHSHPFAGEIRHGEVAVEMHIDELGFAVEIGDIDITECQMINQFAGSGDVPPTFTQGYGLAFGHSERKAMAMALVDRALRADELGETIGSPTQDPEFVLYHSDNVEASGFVQHLKLPHYVDFQSELELLRRLRAKE
>2726936310
MYVAVKGGERAIERSWDLLAKKRRGDPAVPELSVAQIREQMRLAVARVMTEGSVYDEDLAALAIKQAAGDLVEAIFLLRAYRTTLPRFGYTLPVDTEAMCVERRISAAFKDIPGGQMLGGTYDYTQRLLDFSLLAVDAPEMPRVLSMLDKEGLIEQERAPEPGDLSREPLSFPVDRSTRLQNLARGDEGFLLAVGYATQRGYAHSHPFAGEIRHGEVAVEMHIDELGFAVEVGDIDITECQMINQFAGSGDVPPTFTQGYGLAFGHSERKAMAMALVDRALRAEELGETTGSPTQDSEFVLYHSDNVEASGFVQHLKLPHYVDFQSELELLRRLRAKE
>2726905993
MYVAVKGGERAIERSWDVLAKKRRGDISLPELSVAQIREQMRLAVARVMTEGSVYDEDLAALAIKQAAGDLVEAIFLLRAYRTTLPRFGYTLPIDTEAMCVERRISAAFKDIPGGQMLGGTYDYTQRLLDFSLLAVDAQEMPRVLSMLDKEGLIEQEQAPEPGDLSREPLSFPADRSTRLQNLARGDEGFLLAVGYATQRGYAHSHPFAGEIRHGEVAVEMHVDELGLAVEIGDIDITECQMINQFAGSGDVPPAFTQGYGLAFGHSERKAMAMALVDRALRAEELGETVGSPTQDPEFVLYHSDNVEASGFVQHLKLPHYVDFQSELELLRRLRAKE
>2726957210
MYVAVKGGERAIERSWDVLAKKRRGDVSVPELSVAQIREQMRLAVARVMTEGSVYDEDLAALAIKQAAGDLVEAIFLLRAYRTTLPRFGYTLPIDTEAMCVERRISAAFKDIPGGQMLGGTYDYTQRLLDFTLLAADAAEMPRVLSMLDREGLIEQEHAPEPGDLSREPLSFPVDRSTRLQNLARGDEGFLLAVGYATQRGYAHSHPFAGEIRHGEVAVEMHIDELGFAVEIGEIDITECQMINQFAGSGDVPPTFTQGYGLAFGHSERKAMAMALVDRALRAEELGETVGSPTQDPEFVLYHSDNVEASGFVQHLKLPHYVDFQSELELLRRLRAEE
>2726919688
MYVAVKGGERAIERSWEVLAKKRRGDVSVPELSVAQIREQMRLAVARVMTEGSVYDEDLAALAIKQAAGDLVEAIFLLRAYRTTLPRFGYTLPIETEAMCVERRISAAFKDIPGGQMLGGTYDYTQRLLDFTLLAADAAEMPRVLSMLDKEGLIEQEHAPEPGDLSREPLSFPVDRSTRLQNLARGDEGFLLAVGYATQRGYAHSHPFAGEIRHGEVAVEMHIDELGFAVEIGEIDVTECQMINQFAGSGDVPPTFTQGYGLAFGHSERKAMAMALVDRALRAEELGETVGSPTQDPEFVLYHSDNVEASGFVQHLKLPHYVDFQSELEFLRRLRAEE
>2715138248
MYVAVKGGERAIERSWDVLAKQRRGDVSVPELSVAQIREQMRLAVARVMTEGSVYDEDLAALAIKQAAGDLVEAIFLLRAYRTTLPRFGYTLPIDTEAMCVERRISAAFKDIPGGQMLGGTYDYTQRLLDFTLLAVDEPHMPRVLSMLDKEGLIEQEHAPEPGDLSREPLAFPADRSTRLQNLARGDEGFLLAVGYATQRGYAHSHPFAGEIRHGEVAVEMMIDELGFAVEIGDIDITECQMINQFAGSGDVPPTFTQGYGLAFGHSERKAMAMALVDRALRAEELGESIGSPTQDPEFVLYHSDNVEASGFVQHLKLPHYVDFQSELELLRRLRAKE
>2726912880
MYVAVKGGERAIERSWDVLAKQRRGDLAVPELSVAQIREQMRLAVARVMTEGSVYDEDLAALAIKQAAGDLVEAIFLLRAYRTTLPRFGYTLPVDTEAMCVERRISAAFKDIPGGQMLGGTYDYTQRLLDFTLLAVDAVEMPRVLSMLDKEGLIEQEHAPEPGDLSREPLSFPADRPTRLQNLARGDEGFLLAIGYATQRGYAHSHPFAGEIRHGEVAVEMHIDELGFAVEIGDIDITECQMINQFAGSGDVPPTFTQGYGLAFGHSERKAMAMALVDRALRAQELGESVGSPTQDPEFVLYHSDNVEASGFVQHLKLPHYVDFQSELELLRRLRAKE
>2726939213
MYVAVKGGERAIERSWDVLAKKRRGDVRVPELSVAQIREQMRLAVARVMTEGSVYDEDLAALAIKQAAGDLVEAIFLLRAYRTTLPRFGYTLPIDTEAMCVERRISAAFKDIPGGQMLGGTYDYTQRLLDFTLLAVDAAEMPRVLSMLDREGLIEQERAPEPGDLSREPLSFPVDRSTRLQNLARGDEGFLLAVGYATQRGYAHSHPFAGEIRHGEVAVEMVVDELGFAVEIGTIDITECQMINQFAGSGDVPPTFTQGYGLAFGHSERKAMAMALVDRALRAQELGESVGSPTQDPEFVLYHSDNVEASGFVQHLKLPHYVDFQSELELLRRLRAKE
>2715162657
MYVAVKGGERAIERSWDVLAKKRRGDVSVPELSVAQIREQMRLAVARVMTEGSVYDEDLAALAIKQAAGDLVEAIFLLRAYRTTLPRFGYTLPIDTEAMCVERRISAAFKDIPGGQMLGGTYDYTQRLLDFTLLAADALDMPRVLSMLDKEGLIEQEHAPEPGDLSREPLSFPADRSTRLQNLARGDEGFLLAVGYATQRGYAHSHPFAGEIRHGEVAVEIWVDELGFAVEIGDIDITECQMINQFAGSGDVPPTFTQGYGLAFGHSERKAMAMALVDRALRAEELGESVGSPTQDPEFVLYHSDNVEASGFVQHLKLPHYVDFQSELELLRRLRAQE
>2637345039
MYVAVKGGERAIERSWDVLAKKRRGDVSVPELSVAQIREQMRLAVARVMTEGSVYDEDLAALAIKQAAGDLVEAIFLLRAYRTTLPRFGYTLPIDTEAMCVERRISAAFKDIPGGQMLGGTYDYTQRLLDFTLLAVNATDMPRVLSMLDKEGLIEQEHAPEPGDLSREPLSFPADRSTRLQNLARGDEGFLLAVGYATQRGYAHSHPFAGEIRHGEVAVEMMVDELGFAVEIGDIDITECQMINQFAGSGDVPPTFTQGYGLAFGHSERKAMAMALVDRALRAEELGESVGSPTQDPEFVLYHSDNVEASGFVQHLKLPHYVDFQSELELLRRLRAEE
>2579671182
MYVAVKGGERAIERSWDVLAKKRRGDLAVPELSVAQIREQMRLAVARVMTEGSVYDEDLAALAIRQAAGDLVEAIFLLRAYRTTLPRFGYTLPIDTEAMCVERRISAAFKDIPGGQMLGGTYDYTQRLLDFTLLAADTTEMPRVLSMLDREGLIEQEHAPPPGDLSREPLSFPADRSTRLQNLARGDEGFLLAVGYATQRGYAHSHPFAGEIRHGEVAVEMVVDELGFAVEIGEIDVTECQMINQFAGSGDVPPTFTQGYGLAFGHSERKAMAMALVDRALRAEELGESVGSPTQDPEFVLYHSDNVEASGFVQHLKLPHYVDFQSELELLRRLRAKE
>2715178535
MYVAVKGGERAIERSWDVLAKKRRGDVAVPELSVAQIREQMRLAVARVMTEGSVYDEDLAALAIKQAAGDLVEAIFLLRAYRTTLPRFGYTLPIDTETMCVERRISAAFKDIPGGQMLGGTYDYTQRLLDFTLLAVDAPEMPRVLSMLDKEGLIEQEHAPEPGDLSREPLSFPADRSTRLQNLARGDEGFLLAVGYATQRGYAHSHPFAGEIRHGEVAVEMHIDELGFAVEIGDIGITECQMINQFAGSGDVPPTFTQGYGLAFGHSERKAMAMALVDRALRAEELGETVGSPTQDPEFVLYHSDNVEASGFVQHLKLPHYVDFQSELELLRRLRAEE
>2595219555
MYVAVKGGERAIERSWDVLAKQRRGDVAVPELSVAQIREQMRLAVARVMTEGSVYDEDLAALAIKQAAGDLVEAIFLLRAYRTTLPRFGYTLPIDTEAMCVERRISAAFKDIPGGQMLGGTYDYTQRLLDFTLLAVDAPAMPRVLSMLDREGLIEQEHAPEPGDLSREPLSFPADRSTRLQNLARGDEGFLLAVGYATQRGYAHSHPFAGEIRHGEVAVEMHVDELGFAVEIGDIDVTECQMINQFAGSGDVPPTFTQGYGLAFGHSERKAMAMALVDRALRAQELGESVASPTQDPEFVLYHSDNVEASGFVQHLKLPHYVDFQSELELLRRLRAKE
>2793759305
MYVAVKGGERAIERSWDVLAKKRRGDVAVPELSVAQIREQMRLAVARVMTEGSVYDEDLAALAIKQAAGDLVEAIFLLRAYRTTLPRFGYTLPIDTEAMCVERRISAAFKDIPGGQMLGGTYDYTQRLLDFTLLAVDAPDMPRVLSMLDKEGLIEQEHAPPPGDLSREPLSFPADRSTRLQNLARGDEGFLLAVGYATQRGYAHSHPFAGEIRHGEVAVEMVIEELGFAVEIGQIDVTECQMINQFAGSGDVPPTFTQGYGLAFGHSERKAMAMALVDRALRAEELGETVGSPTQDPEFVLYHSDNVEASGFVQHLKLPHYVDFQSELELLRRLRAKE
>2746301514
MYVAVKGGERAIERSWDVLAKKRRGDVAVPELSVAQIREQMRLAVARVMTEGSVYDEDLAALAIKQAAGDLVEAIFLLRAYRTTLPRFGYTLPIDTEAMCVERRISAAFKDIPGGQMLGGTYDYTQRLLDFTLLAVDASGMPRVLSMLDKEGLIEQEHAPPPGDLSREPLSFPADRSTRLQNLARGDEGFLLAVGYATQRGYAHSHPFAGEIRHGEVAVEMVVDELGFAVEIGDIEVTECQMINQFAGSGDVPPTFTQGYGLAFGHSERKAMAMALVDRALRAEELGESVASPTQDAEFVLYHSDNVEASGFVQHLKLPHYVDFQSELELLRRLRAKE
>2639502186
MYVAVKGGERAIERSWDLLAEKRRGDRAVAELTVAQIRGQLRLAVARVMTEGSVYDEELAALAIKQAAGDLVEAIFLLRAYRTTLPRFGYTLPIDTEAMHAERRISAAFKDIPGGQMLGGTYDYTQRLLDFTLLAGGDTHMPRVLAMLDREGLIEQERAPEPGDLSREPLTFPVDRATRLQNLARGDEGFLLSIGYATQRGYAHSHPFAGEIRNGEVAVELELDELGFAVEIGDIEVTECQMINQFAGSGEVPPAFTQGYGLAFGHSERKAMAMALVDRALRAQELGETIASPTQDAEFVLYHSDNVEASGFVQHLKLPHYVDFQSELELLRGLRTEQ
>2758127347
MYVAVKGGERAIERSWDLLASKRRGDPSVPELSVAQIREQMRLAVARVMCEGSVYDEELAALAIKQAAGDLVEAIFLLRAYRTTLPRFGYTLPLDTEAMAVERRISAAFKDIPGGQMLGGTYDYTQRLLDFTLLAPRTQIMPRVLAMLDKEGLIEQESAAAPGDLSREPLTFPVERTTRLQNLARADEGFLLAIGYATQRGYAHSHPFAGEIRNGEVAVEMDIDELGFAVDIGDIEVTECQMINQFAGSGDVPPAFTQGYGLAFGHSERKAMAMALVDRALRAEELGETVGSPTQDPEFVLYHSDNVEASGFVQHLKLPHYVDFQSELELLRRLRTEE
>2713636760
MYVAVKGGERAIERSWDLLASKRRGELSVPEISVAQIREQLRLAVARVMSEGSVYDEELAALAIKQAAGDLVEAIFLLRAYRTTLPRFGYTLPLDTEAMSIERRISAAFKDIPGGQMLGGTYDYTQRLLDFRLLATRTQAMPRVLAMLDKEGLIEQESAAEPGDLSREPLTFPVDRTTRLQNLARADEGFLLAIGYATQRGYAHSHPFAGEIRNGEVSVEMDIDELGFAVEIGDIEVTECQMINQFAGSGDVPPAFTQGYGLAFGHSERKAMAMALVDRALRAEELGETVESPTQDPEFVLYHSDNVEASGFVQHLKLPHYVDFQSELELLRRLRGQE
>2726894585
MYVAVKGGERAIERSWDLLASKRRGEPSVPELSVAQIREQLRLAVARVMSEGSVYDEELAALAIKQAAGDLVEAIFLLRAYRTTLPRFGYTLPLDTEAMSIERRISAAFKDIPGGQMLGGTYDYTQRLLDFTLLATRSQAMPRVLAVLDKEGLIEQESAAEPGDLSREPLTFPVDRTTRLQNLARADEGFLLAIGYATQRGYAHSHPFAGEIRNGEVAVEMDIDELGFAVDIGDIEVTECQMINQFAGSGDVPPAFTQGYGLAFGHSERKAMAMALVDRALRAEDLGETVGSPTQDPEFVLYHSDNVEASGFVQHLKLPHYVDFQSELELLRRLRGQE
>2509120279
MYVAVKGGERAIERSWDLLADKRRGDQGLPELSVSQIREQLRLAVARVMTEGSVYDEELAALAIKQAAGDLVEAIFLLRAYRTTLPRFGYTLAIDTEKMCVERRISAAFKDIPGGQMLGGTYDYTQRLLDFKLLAMPRVLAMLDKEGLIEQEPGDITREPLTYPADRTVRLQNLARADEGFLLAMGYATQRGYSYSHPFAGEIRNGEVAVEMDIEELGFPIEIGDMEVTECQMINQFAGSGDVPPTFTQGYGLAFGHSERKAMAMALVDRSLRAPELGETVAPTQDAEFVLSHSDNVEASGFVQHLKLPHYVDFQSELELLRRLRA
>2682437384
MCVERRISAAFKDIPGGQILGGTYDYTQRLLNFKLLAEPMPRVLAMLDKEGLIEQEPEPGDITREPLTFPADRTVRLQNLARADEGFLLALGYATQRGYSHTHPFAGEIRNGEVAVEMDIEELGFSIEIGDMEVTECQMINQFAGSGDVPPTFTQGYGLAFGHSERKAMAMALVDRSLRAPDIGETVAPTQDAEFVLSHSDNVEASGFVQHLKLPHYVDFQSELELLRRLRA
>2715155708
MYVAVKGGERAIERSWDLLAEKRRGDETLAELSVGQIREQLRLAVARVMTEGSVYDEELAALAIKQAAGDLVEAIFLLRAYRTTLPRFGYTLPIDTEEMCVERRISAAFKDIPGGQMLGGTYDYTQRLLDFKLLAEAMPRVLAMLDKEGLIEQESEPGDITREPLAFPVDRPVRLQNLARADEGFLLAMGYATQRGYAHTHPFAGEIRNGTVAVEMDIEELGFSIEIGDMEVTECQMINQFAGSGDVPPAFTQGYGLAFGHSERKAMAMALVDRSLRAPELGETVAPTQDAEFVLYHSDNVEASGFVQHLKLPHYVDFQSELELLRRLRA
>2645518213
MYVAVKGGERAIERSWDLLAEKRRGDQALPELGVSQIREQLRLAVARVMTEGSVYDEELAALAIKQAAGDLVEAIFLLRAYRTTLPRFGYTLPVDTEKMCVERRISAAFKDIPGGQMLGGTYDYTQRLLNFKLLAEAMPRVLAMLDKEGLIEQESEPGDITREPLTFPVDRTVRLQNLARADEGFLLAIGYATQRGYSHTHPFAGEIRNGEVAVEMEIEELGFSIEIGDMEITECQMINQFAGSGDVPPTFTQGYGLAFGHSERKAMAMALVDRSLRAPDLGETVAPTQDAEFVLSHSDNVEASGFVQHLKLPHYVDFQSELELLRRLRA
>2810317824
MYVAVKGGERAIERSWDLLAEKRRGNQALAELSVGQIREQLRLAVARVMTEGSVYDEELAALAIKQAAGDLVEAIFLLRAYRTTLPRFGYTLPVDTEEMCVERRISAAFKDIPGGQMLGGTYDYTQRLLDFKLLAEPMPRVLALLDKEGLIEQESEPGDITREPLTFPVDRTVRLQNLARADEGFLLAMGYATQRGYSHTHPFAGEIRNGEVAVEMDIEELGFSIEIGDMEVTECQMINQFAGSGDVPPTFTQGYGLAFGHSERKAMAMALVDRSLRAPDLGETVAPTQDAEFVLSHSDNVEASGFVQHLKLPHYVDFQSELELLRRLRA
>2628521235
MYVAVKGGERAIERSWDLLAVNRRGDEAFAELSVDQIREQLRLAVARVMTEGSVYDEELAALAIKQAAGDLVEAIFLLRAYRTTLPRFGYTMPLDTQAMQVERRISAAFKDIPGGQMLGGTYDYTQRLLDFSLLARCNSAMPRVLALLDKEGLIEQEHAPEPGDLSREPLMFPVERPVRLQNLARADEGFLLAVGYATQRGYANSHPFAGEIRHGEVAVELEIEELGFAVEIGDIEITECQMINQFAGSSKVPPTFTQGYGLAFGHSERKAMAMALVDRALRAQELGETVAAPTQDPEFVLYHSDNVEASGFVQHLKLPHYVDFQSELELLRRLRAEE
>2758216305
MYVAVKGGERAIERSWDLLAVNRRGDEAFPELSVDQIREQLRLAVARVMTEGSVYDEELAALAIKQAAGDLVEAIFLLRAYRTTLPRFGYTVPLDTQAMQVERRISAAFKDIPGGQMLGGTYDYTQRLLDFSLLARCSSAMPRVLALLDREGLIEQEHAPEPGDLSREPLMFPVERPVRLQNLARADEGFLLAVGYATQRGYANSHPFAGEIRHGEVAVELEIEELGFAVEIGDIEITECQMINQFAGSSKVPPTFTQGYGLAFGHSERKAMAMALVDRALRAQELGETVAAPTQDPEFVLYHSDNVEASGFVQHLKLPHYVDFQSELELLRRLRAEE
>2611863367
MYVAVKGGERAIERSWDLLATNRRGDEAFAELSVDQIREQLGLAVARVMTEGSVYDEELAALAIKQAAGDLVEAIFLLRAYRTTLPRFGYTVPLNTEAMLAERRISAAFKDIPGGQMLGGTYDYTQRLLDFSLLARSNIAMPRVLALLDKEGLIEQEHAPEPGDLSREPLMFPVQRPVRLQNLARADEGFLLAIGYATQRGYANSHPFAGEIRYGEVAVELELEELGFAVEIGDIDITECQMINQFAGSGDVPPTFTQGYGLAFGHSERKAMAMALVDRALRAQELGETVSSPTQDPEFVLYHSDNVEASGFVQHLKLPHYVDFQSELELLRRLRAEE
>2784268523
MYVAVKGGERAIERSWDLLSVNRRGDESIAELGVDQIREQLRLAVARVMTEGSVYDEELAALAIKQAAGDLVEAIFLLRAYRTTLPRFGYTVPLDTEAMLVERRISAAFKDIPGGQVLGGTYDYTQRLLDFSLLARPNSAMPRVLALLDKEGLIEQEHAPEPGDLSREPLMFPVERPVRLQNLARADEGFLLAVGYATQRGYANSHPFAGEIRYGEVAVELELEELGFAVEIGDIDITECQMINQFAGSGDVPPTFTQGYGLAFGHSERKTMAMALVDRALRAQELGETVSSPTQDAEFVLYHSDNVEASGFVQHLKLPHYVDFQSELELLRRLRAEE
>2715168037
MYVAVKGGERAIERSWDLLAANRRGDESIAELGVDQIREQLGLAVARVMTEGSVYDEELAALAIKQAAGDLVEAIFLLRAYRTTLPRFGYTVPLDTEAMLVERRISAAFKDIPGGQVLGGTYDYTQRLLDFSLLARPDPAMPRVLALLDKEGLIEQEHAPEPGDLSREPLMFPVERPVRLQNLARADEGFLLAVGYATQRGYANSHPFAGEIRYGEVAVELELEELGFAVEIGDIDITECQMINQFAGSGDVPPTFTQGYGLAFGHSERKTMAMALVDRALRAQELGETVSSPTQDAEFVLYHSDNVEASGFVQHLKLPHYVDFQSELELLRRLRAEE
>2791374522
MYVAVKGGEKAINAAHKLLAQVRRGDTAVPELGVDQIMEQLSLSVDRVMAEGALYAPELAALAVKQARGDLVEAVFLLRAFRTTLSRFGSSLPVNTAAMRIRRRISATYKDIPGGQVLGHTFDYTHRLLDASLLAAPGPLPKVMDFLEKEGLLPTAAPTDITRGALTLPAGRDARLQNLARGDEGLMLALAYSTQRGYGSTHPFAGEIRMGSVEVSFVPEELGFAVVVARLPLTECETVNKFHGGNGVKPCFTRGYGLSFGENERKALSMALVDRALQSADYDEPIKPAQDEEFVLSHSDNVEASGFVQHLKLPHYVDFQAELALVRGMRRGE
>2834734557
MYVAVKGGEKAINAAHRLLAQVRRGDTAVPELGVDQIMEQLSLSVDRVMAEGALYAPELAALAVKQARGDLVEAIFLLRAFRTTLSRFGSSLPVDTAAMRVRRRISATYKDLPGGQILGHTFDYTHRLLDASLLTRSNPLPRVMDFLEKEGLLPTPAGAAPADITRSALTLPAGRDARLQNLARGDEGLMLALAYSTQRGYGSTHPFAGELRMGSVEVRFVPEELGFAVVVGRLPLTECETVNKFHGGVKPCFTRGYGLSFGENERKALSMALVDRALQSGDYDEPVKGPAQDEEFVLSHSDNVEASGFVQHLKLPHYVDFQAELALVRGMRQAE
>2546937879
MYVAVKGGERAISAAHELLAAVRRGATDIPEIGIAQIEQQLALAVDRVMTEGSIYDRDLAALAIKQARGDLVEAIFLLRAYRTTLPRLATTLPIDTGTAVLRRRISATFKDLPGGQILGPTFDYTHRRLDFALAAEPPLPRVAELLDEEGLIERNEAVPADITREPLEFPADRAVRLQNLARGDEGFLLALAYSTQRGYANSHPFAGEIRIGEVAVEIVPPELGFPVVIGDIAVTECEMVNQFQGSATVPPQFTRGYGLAFGECERKAMAMALVDRALRADELGEEKGPAQDEEFVLYHSDSVEASGFVQHLKLPHYVDFQAELNLIRRLRA
>2831933196
MYVAVKGGEQAIENSHRLIAAERRGDPAVPELDVRQIREQMRHAVARVMAEGSLYDPDLAALAIKQAQGDLVEAIFLVRAYRTTLRRFAVSRPIDSARMAIGRRISATFKDLPGGQVLGGTYDYTHRLLDHELAGVAEMPRVSDILDAQGLLEAEDSDPVADLTRDPLRLPGRRDQRLQNLARADEGFLLALGYSTQRGYGRTHPFAGEIRQGTVAVEIEAPELGFAIDIGDIEVTECELVNQFKGSTEQPPQFTRGYGLAFGRAERKAMAMALVDRSLRAAELGEETGHPAQDEEFVLSHSDNVEASGFVQHLKLPHYIDFQSELHLVRRLRADR
>2513958155
MYVAVKGGERAIEASWRLLEAARRGDTAEPALTIAQIREQMRLAVARVMTEGSVYDEELAALAIKQAAGDLVEAIFLLRAYRTTLPRFGYTLPVDTERMEIHRRISATFKDVPGGQLLGPTYDYTQRLLDFSLLAQVSAMPRVVTLLDAEGLIEQESAPEPVDLALEPLLMPADRAVRLQNLARADEGFLLSMGYSTQRGYARNHPFAGEIRFGLVAVEMEVPELDFPIELGEIEVTECQMINQFSGSRKAPPSFTQGYGLAFGHSERKAMAMSLVDRALRAEELGEAVSAPAQDAEFVLYHSDNVEASGFVQHLKLPHYVDFQSELELVRRLRAHE
>2515688709
MYVAVKGGERAIEASWRLLEAARRGDRAHPELTIAQIRQQMRLAVARVMTEGSVYDEDLAALAIKQAAGDLVEAIFLLRAYRTTLPRFGYTRPIDTERMEVQRRISATFKDVPGGQLLGPTYDYTQRLLDFSLLAHVPATPRVVTLLDAEGLIEQESSAEPVDLALEPLLMPAERAVRLQNLARADEGFLLSTAYSTQRGYARNHPFAGEIRFGKVAVEMEIPELGFAVELGEIEVTECQMINQFAGSKKTPPSFTQGYGLAFGHSERKAMAMSLIDRALRAQELGEAVTAPAQDPEFMLYHSDNVEASGFVQHLKLPHYVDFQSELELIRRLRAPE
>2805949793
MYVAVKGGERAIEASWRLLEAARRGDRAQAALTIAQIRQQMRLAVARVMTEGSVYDEELAALAIKQAAGDLVEAIFLLRAYRTTLPRFGYTRPIDTERMEVQRRVSATFKDVPGGQLLGPTYDYTQRLLDFSLLAHSVPAMPRVVTLLDAEGLIEQESAAEPVDLALEPLLMPAERPVRLQNLARADEGFMLSMAYSTQRGYARNHPFAGEIRFGKVAVEMDIPELGFAVELGELEVTECQMINQFAGSKKLPPSFTQGYGLAFGHSERKAMAMSLIDRALRADELGETVTAPAQDPEFMLYHSDNVEASGFVQHLKLPHYVDFQSELELIRRLRAQE
>2523307377
MYVAVKGGEKAIDAAHALLAQKRRGNPAVPEVGIEQITEQLSLAVDRVMAEGSLYAPELAALAVKQARGDMVEAIFLLRAFRTTLTRFGSSLPVATETMQVQRRISAAYKDIPGGQVLGPTFDYTHRLLDASLLTPTYPKVMGFLEQEGLLPPPAAPEDITRNPLTLPAGRDVRLQNLARSDEGLLLALAYSTQRGFGSTHPFAGEIRMGTVEVSFVPEELGFPVVLGEMFLTECETVNKFHGGAGIEPCFTRGYGLAFGENERKALSMALVDRALQAPELGEAVMPAQDQEFVLYHSDNVEASGFVQHLKLPHYVDFQAELGLVRGMRE
>2786430955
MYVAVKGGEKAIENSLDLLATERRGDQEVPELSLKQIQEQLGLAVDRVMTEGSIADRELAALAIKQAQGDIIEAIFLLRAYRTTLSRLGTSEPLETSNMTVRRRISATFKDIPGGQVLGASYDYSHRLLDFDLMDENARMPRVADFLGQEGLIEEEDHEPVDLTREPVLYPTERAVRLQNLARGDEGYLLALGYSTQRGYGRNHPFAGEIRVGEVAVEFTPEELGFPIEIGEITITECDMVNQFAGSAKIPPQFTRGYGLTFGHCERKAMSMALVDRSLRARELGEEPSPAQDEEFVLSHSDNVEASGFLQHLKLPHYVDFQSELELVRRMRK
>2667448445
SMALVDRALRARDLGEPQDGPAQDEEFVLYHSDNVEAQGFVQHLKLPHYVDFQSELDLVRSIRA
>2875780516
MYVAVKGGEKAIAEAHRLLARERRGQESVPELSLDQIREQLSLSVDRVMSEGSLYDPILASLAVKQARGDLMEAIFLLRAYRTTLPRFGYSQPVDTSRMHVRRRISATFKDVPGGQVLGPTFDYTHRLLDWELAPEPGTPRVLEVLGREGIIESPEPDDLTREPLTLPAGRSMRLQNLARADEGFLLAMGYSTQRGFGNSHPFVGEIRMGELEVEFVPEELGFAVTIGEMTMTECETVNQFIGSGDARFTRGYGLTFGQGERKAMSMALVDRSLRAEELGEEVRPAQDEEFVLYHSDNVEASGFVQHLKLPHYVDFQSELALVRGLRQ
>2676911869
MYVAVKGGEKAIAEAHRLLARERRGQESVPELSLDQIREQLSLSVDRVMSEGSLYDPILASLAVKQARGDLMEAIFLLRAYRTTLPRFGYSQPVDTSRMHVRRRISATFKDVPGGQVLGPTFDYTHRLLDWELAGPASKAMPRVLEVLGREGIIESPEPDDLTREPLTLPAGRSMRLQNLARADEGFLLAMGYSTQRGFGNSHPFVGEIRMGELEVEFVPEELGFAVTIGEMTMTECETVNQFIGSGDARFTRGYGLTFGQGERKAMSMALVDRSLRAEELGEEVRPAQDEEFVLYHSDNVEASGFVQHLKLPHYVDFQSELALVRGLRQ
>645000054
MYVAVKGGEKAIAAAHRLLARERRGDESVPEISLEQIRQQLSLSVDRVMSEGSLYDPHLAALAVKQARGDLMEAIFLLRAYRTTLPRFGYALPMDTSRMHVRRRISATFKDVPGGQLLGPTFDYTHRLLDWGLAGAGTPMPRVLDVLGREGIIEDPEPGDLTRHPLTLPAGRSMRLQNLARADEGFLLAMGYSTQRGFGNSHPFVGEIRMGEVEIEFVPEELGFSVTIGEITLTECETVNQFIGSGDARFTRGYGLTFGQGERKAMSMALVDRSLRAGELGEEVRPAQDQEFVLYHSDNVEASGFVQHLKLPHYVDFQSELALVRGLRR
>2667968819
MYVAVKGGEKAIDAAHEWLAETRRGDGSVEELSIAQIRSQLRLAVDRVMSEGSLYDPELAALALKQASGDTVEAVFLVRAYRTTLPRFVSSQPLETNHMAIQRRISATYKDVPGGQVLGPTYDYTHRLLDFTLMAEACPRVLDMLNREGLIEGPGKAEPGDITRDPLTYPANRATRLQALARGDEGFLLALGYSTQRGYGRNHPFAGEIRYGTVAIEILPEELGFPIVIGDMDVTECDMINQFGGSATEAPRFTRGYGLTFGQGERKVMAMALVDRALRAKDLGEELNTPAQDEEFVLSHCDNLDSSGFVSHLKLPHYVDFQSELVLLRQLRRQE
>2834663037
MYVAVKGGEKAIDQAHSWLDETRRGDTSLPELSVAQIREQMGLAVDRVMTEGSLYDPELAALALKQASGDVIEAIFLLRAYRTTLPRFLASRPVETNKMAIRRRISAAYKDLPGGQVLGPTYDYTHRLLDFTLLASTEDCPRVLDFLNNEGLIESPKQKAPADLTRQPLDYPADRDLRLQALARGDEGFLLALAYSTQRGYGRNHPFAGEIRQGEVVVEIVPEELGFPIIAGDILVTECDMINQFSGTETEAPRFTRGYGLAFGNSERKALAMALVDRALRARELGEDVVSPAQDEEFVLAHCDNLDSSGFVSHLKLPHYVDFQSELVLLRRLRKEA
>2719496244
MYVAVKGGEKAIDQAHSWLDETRRGDTSLPELTVAQIREQMALAVDRVMTEGSLYDPELAALALKQASGDAIEAIFLLRAYRTTLPRFLSSLPVETSRMAIRRRISAAYKDLPGGQVLGPTYDYTHRLLDFTLLAPAEECPRVLDFLNYEGLIESPRAGEPADLTRQPLDYPADRDLRLQALARGDEGFLLALAYSTQRGYGRNHPFAGEVRQGEVALEIAPEELGFPVVIGDVQVTECDMINQFIGTETEAPRFTRGYGLAFGNSERKALAMALVDRALRARELGEDVVSPAQDEEFVLSHCDNLDSSGFVSHLKLPHYVDFQSELVLLRRLRKEA
>2616728747
MYVAVKGGEKAIDQAHSWLDETRRGDTSIPELSVAQIRQQMGLAVDRVMAEGSLYDPELAALALKQASGDVIEAIFLLRAYRTTLPRFLASVPMETNTMAIRRRISAAYKDLPGGQVLGPTYDYTHRLLDFTLLAEDCPRVLDFLNSEGLIESPNRIAPADLTRQPLDYPAGRDLRLQALARGDEGFLLALAYSTQRGYGRNHPFAGEIRQGEVAVEIAPEELGFPVIVGDIQVSECDMINQFIGTETEAPRFTRGYGLAFGNSERKALAMALVDRALRARELGEDVVSPAQDEEFVLAHCDNLDSSGFVSHLKLPHYVDFQSELVLLRRLRKEV
>640636235
MYVAVKGGEKAIDQAHSWLDETRRGDTSIPELSVAQIRQQMGLAVDRVMAEGSLYDPELAALALKQASGDAIEAIFLLRAYRTTLPRFLASLPMETNTMAIQRRISAAYKDLPGGQVLGPTYDYTHRLLDFTLLATPSEDCPRVLDFLNSEGLIESPNDLAPADLTRQPLDYPAGRDLRLQALARGDEGFLLALAYSTQRGYGRNHPFAGEIRQGEVAVEIAPEELGFAVIVGDIQVSECDMINQFIGTATEAPRFTRGYGLAFGNSERKALAMALVDRALRARELGEDVVSPAQDEEFVLAHCDNLDSSGFVSHLKLPHYVDFQSELVLLRRLRKEV
>2830029749
AYVPVKGGEEAILNSLGMVAEERRGDPATPELTIAQIRQQQARAVDRVMAEGSLYDPDLAALALKQAQGDATEAAFLLRAYRTTLEQFATAPPLDTARMAIRRRISATYKDLPGGQVLGPSYDYTHRMLDFDLMQAGMPRVPDLVANEGFMEPAPDPAPGDLTRQPLGFPAGRDTRLQNLARGDEGFLLGLAYSTQRGFGSNHPYAGEIRAGEVPVEVVPEELGFVIDIGEVTVTESQMITSIKGASGENPRFTRGYGLVFGHSERKAMSMALIDRALRADEFAEPRKYPAQDEEFVLYHSDNVESSGFVQHLKLPHYVDFQAELKMLREMRA
>2805224332
AYVPVKGGEEAILNSLGMVAEERRGDPATPELTIAQIRQQQARAVDRVMAEGSLYDPDLAALALKQAQGDATEAAFLLRAYRTTLEQFAXARPLDTARMAIRRRISATYKDLPGGQVLGPSYDYTHRMLDFDLMRADMPRVPXLVANEGFMEPAPDPAPGDLTRQPLGFPAGRDTRLQNLARGDEGFLLGLAYSTQRGFGSNHPYAGEIRAGEVPVEVVPEELGFAIDIGEVTVTESQMITSIKGASGENPRFTRGYGLIFGHSERKAMSMALIDRALRADEFAEXREYPAQDEEFVLYHSDNVESSGFVQHLKLPHYVDFQAELKMLREMRA
>2780255130
MYVAVKGGEQAIDAAHTWLADKRRGDRSVPPLQVDQIRAQLGLAVDRVMTEGSLYDPELAALALKQASGDTIEAVFLLRAYRSTLPRLYGTKPVESSDMSVRRRISASFKDLPGGQVLGPTYDYTHRLLDFTLLASDADTCPKILELLNREGLIERQSLEVPGDLTRDPLSFPAPRDVRLQALARGDEGFLLALAYSTQRGYGRNHPFAGEIRSGDVAVEIVPEELGFPVVIGDIEVTECDMINQFAGDGISKPRFTRGYGLVFGRSERKAMAMALVDRSLRARELGETAESPAQDEEFVLAHCDNLDASGFVSHLKLPHYVDFQSELVLLRRLRAAV
>2687578230
MYVAVKGGECAIDNAHRLLADRRRGDRDRAELEVGQIREQLGLAVDRVMAEASLFDPELAALALKQASGDLTEAVLLLRAYRTTLPRFAVTRALDSGAMRIERRVSATFKELPGGQVLGPTYDYTHRLLDFIALAQPEACPSLLGLLDEEGLIEREDAEPFDITRAPVDFPPERSARLQMLARADEGYLLALSYSTQRGYGRTHPFAGEIRIGAVEIEIEVDEWGEAVTLGEIVLSECQMINQFTGEHAGPARFTRGYGLSFGRGERKAMAMALVDRALRAEELGEPLSSPAQQAEFVLAHADSVDAAGFVSHLKLPHYVDFQSELELLRRLRQPR
>2598072902
MYVAVKGGEKAIRAAHELLAKTRRGDPAEPAIGVSQIRRQLSLAVDRVMCEGSLYDPELAALAVKQAAGDLVEAVFLLRAYRTTLPRLAVSLPVDTGAMRIRRRISASFKDLPGGQVLGPTFDYTHRLLDFGLLAEETEPMPGIAELLAGEAMVEKQDREPGDLTRDPLTYPAGRDLRLQALARGDEGFVLALGYSTQRGFGSTHPFAGEIRQGGVEVEIVPEELGFPVCVGEVTLTECQMLGKFAGDETRPAQFSRGYGLAFGSSERKAMSMALVDRALRLDEFGEDGKGPAQDQEFVLSHCDNVEASGFVQHLKLPHHVDFQAELESVRRLRAER
>2684385351
MYVAVKGGEQAITNAHQLLAKRRRGDTSVAALSVKQISEQLSLAVDRVMTEGSIYDRELAALAIKQSAGDLVEAIFLLRAYRTTLSRFYTSEPINTTQMQVERRISATFKDLPGGQVLGSTFDYTHRLLDFKLLAGIAAMTRVLKMLEREGLLVEEDSTPADVTQDPPTYPCDRSARLQSLVRGDEGFLLALGYSTQRGYGRNHPFAGEIRTGEVDVAITPDELGFSIDIGTIQVTECEMINGFSKLEDNDVKFTRGYGLAFGQSERKTLSMGLVDRALQAERYDEERISPAQQEEFVLSHCDNVEASGFVSHLKLPHYVDFQAELELLRRLRK
>2840656361
MYVAVKGGETAINNAHKLLDKNRRGDMQIPEMSVAQISEQLPLAVARVMTEGSIYDPQLAALAIKQSAGDLVEAIFLLRAYRTTLTRFYRSEAIDTTQMQIERRISATFKDLPGGQLLGSTFDYTHRLLDFTLLARTTSMTRVLQMLEREKLIVEEEITPADITQDPPSYPCDRSARLQSLVRGDEGFLLALGYSTQRGYGRNHPFAGEIRTGEVDVFITPDELGFSVDIGSIQVTECEMINGFSKLEDDDIKFTRGYGLAFGQNERKTLSMALIDRALQAEKYDEERVSPAQQEEFILSHCDNVEASGFVSHLKLPHYVDFQSELELLRRLRK
>2753214452
MYVAVKGGETAINNAHKLLDKTRRGSLDIPELSVAQISEQLPLAVARVMTEGSIYDPQLAALAIKQSAGDLVEAIFLLRAYRTTLSRFYCSDPIDTTQMQVERRISATFKDLPGGQLLGSTFDYTHRLLDFTLLARTTSMTRVLHMLERENLMVEEETTPTDITQDPPAYPCHRSARLQALARGDEGFLLALGYSTQRGYGRNHPFAGEIRTGDVTISITPDELGFSIDIGTLQVTECEMINGFSKLENDDIKFTRGYGLAFGQNERKTLSMALIDRALQAEKYGEERVSPAQQEEFILSHCDNVEAAGFVSHLKLPHYVDFQSELELLRRLRK
>2656131093
MYVAVKGGEKAIENAHGLLAEERRGDVSVPELTVDQIEQQMGLAVDRVMNEGALYDRRLAAIAVKQAQGDLPEAVFLLRAYRTTLPRIGFSLPMETSAMHLRRRISATFKDLPGGQMLGPTYDYTHRLLDFSLERAQPKCPRVSDLLAAEGIMAAEGDEVPGDLTRQPLKVPAERPVRLQNLARGDEGFLLSMAYSAQRGFGSDHPFAGEIRMGEVSLEMVPEELGFPVVIGEITVTECVMITPPGPSKQGAPVLTQGYGLAFGRSERKAMAMAIVDRTLCSRELGEKVAYPAQDEEFVLCHSDSLEASGFVQHLKLPHYVDFQSELVLLRDLRN
>2517865500
MYVAVKGGETAILNAGTLLAQARRGDPAVSEVSVAQIAGQLRLGVARVMAEGSLYDEELAALALKQAAGDQVEAIFLLRAYRTTLPRFGYSQPLDTARMAVRRRISATFKELPGGQVLGPTYDYTQRLLDFSLLAEAQPLPRGIDLLGEEGLIEPEPDPAPADLSREPLSFPAGRATRLQNLARGDEGFLLALGYSTQRGYSHTHPFAGEIRMGEVALEVVPEELGFAIQIGEITVTECQMVNQFAGSSTTPPQFTRGYGLAFGEAERKTMAMALVDRALRCAELGEEPAAPAQQAEFVLSHSDNVEAGGFVQHLKLPHYVDFQSELELVRRMRA
>2599607116
MYVAVKGGEKAISAAHELLAKVRRGDTREAELSVKQVEQQLPLAVARVMTEGAVYDPELAALAIKQSAGDLVEAIFLLRAYKTTLNRFGICEPINTETMQIERRISATYKDLPGGQVLGPTFDYTHRLLDFSLMAVDIAEVSKVLEILERENLMVSEHSEPTDITRDPITYPAERSARLQSLVQGDEGFLLALGYSTQRGYGRNHPFAGEIRIGEVEVSIVPEELGFEITIGAVQMTECEMVNGFTRHRDGEVKFTRGYGVGFGQCERKAMAMALVDRSLQAADYDEEVVSPAQQEEFVLSHCDNVEAAGFVSHLKLPHYVDFQSELELLRRIRA
>2617516812
MYVAVKGGEKAIQAAHELLARRRRGNPEQPEVAVAQIQDQLSLAVDRVMTEGSVYDPELAALAIKQSAGDLVEAIFLLRAYRTTLNRFYSSEPIDTDGMAIERRISATYKDLPGGQVLGPTFDYTHRLLDFTLLANATAVARVSSLLEQEQLMVRESAEPADITRDPPTYPADRSARLQALVRGDEGFLLALGYSTQRGYGRNHPFAGEIRIGEVGVSIIPEELGFEVDIGSIRVSECEMVNGFKRQADGDVKFTRGYGLGFGQCERKVMAMALVDRALQASEHDEEITSPAQQEEFVLSHCDNVEAAGFVSHLKLPHYVDFQSELELLRRIRA
>2523180607
MYVAVKGGEKAIRAAHELLARRRRGSEEQPELAVAQIEEQLSLAVDRVMTEGSVYDPELAALAIKQAAGDLVEAIFLLRAYRTTLNRFYSSEPIDTDAMQVERRISATYKDLPGGQVLGSTFDYTHRLLDFALLAEAVEMVRVSQLLEQEGLMVHETSEPADITRDPPTYPSDRSARMQALVRGDEGFLLALGYSTQRGYGRNHPFAGEIRIGEVDVSIVPEELGFEVEIGSIQVSECEMVNGFTRLEDGEVKFTRGYGLGFGQCERKVMSMALVDRALQADKYDEEIKSPAQQEEFVLSHCDNVEAAGFVSHLKLPHYVDFQSELELIRRIRK
>2789136292
MYVAVKGGEKAIRAAHELLARRRRGSEEQPELAVAQIEEQLSLAVDRVMTEGSVYDPELAALAIKQAAGDLVEAIFLLRAYRTTLNRFYSSEPIDTDAMQVERRISATYKDLPGGQVLGSTFDYTHRLLDFALLAEAVAMARVSQLLEQEGLMVHETSEPADITRDPPTYPSDRSARMQALVRGDEGFLLALGYSTQRGYGRNHPFAGEIRIGEVDVSIVPEELGFEVEIGSIQVSECEMVNGFTRLKDGEVKFTRGYGLGFGQCERKVMSMALVDRALQAAEYDEEIKSPAQQEEFVLSHCDNVEAAGFVSHLKLPHYVDFQSELELIRRIRK
>2667983457
MYVAVKGGEKAIAGAHRLLAEERRGDPAVPEISLDQIEQQLSFAVDRVMSEGSLYDPELAALAIKQARGDLVEAVFLLRAYRTTLPRFADSLPIDTADMAVRRRVSAIFKDLPGGQMLGPTFDYTLRLLDFSLMADEVMPMPRVTDLLVADGILAAEDERPADITRIPLSFPADRATRLQALARGDEGFLLGLGYSTQRGYGRSHPFAGEIRMGDVAVELQPEELPFPIEIGDIELTECQMVNQYKGDAENPPQFTRGYGLAFGQGERKAMAMALVDRALRAEELGEVATSPAQDAEFVLSHCDNLEASGFVQHLKLPHYVDFQAELSTLRALRA
>2583134656
MYVAVKGGEKAIKKAHELLAKERRGALTSLELEIEQIKEQLSLAVDRVMAEGSLYDKNLAALAIKQARGDLVEAIFLLRAYRTTLMRFGTSQALNTEAMQIKRRISATYKDIPGGQVLGATFDYTHRLLDMNLMQNGLEPYPKVLSFLEKEKLLQHQESEAKDLTRDPLTLPAGRDLRLQNLARADEGLLLALAYSTQRGFGSTHPFVGEIRIGIIEVSFIPEELGFEVVVGEITITECETVNKFQNNKSQEAYFTRGYGLAFGENERKTISMALVDRSLQSKDLGEEIKAPAQDEEFVLYHSDNVEASGFVQHLKLPHYVDFQAELSLVRALNA
>2595077187
VYVAVKGGEKAIENAHRLLDTARRGNPDLPEIGVEQIREQLSLAVDRVMSEGSLYDPELAALAVKQAQGDLVEAIFLVRAYRTTLPRLGTSRPVEIRKMCVQRRISSCFKDLPGGQLLGPTFDYTHRLLDFRLLDIQVEPMPTIAELLRGEGLIEGQYVAPNDITRDPLTFPASRDQRLQSLARADEGFVLALGYSTQRGYGSTHPFAGEIRVGRVEVEIMPEELEFAVCIGEILLTECQMLGKFPGDSQRPAHFSQGYGLVFGNCERKAMSMALVDRALRHDEFGEDVKSPAQDQEFVLSHGDNVEASGFVQHLKLPHYVDFQAELEIVRRLRAQS
>2811858114
MYVAVKGGEHAIEQAHALLSHRRRGDTAIAELSVAQIREQLHLAVDRVMNEGALYDPDLAALAIKQASGDVIEAIFLLRAYRTTLPRFGYCESVDTGQMHAERRVSAVFKDLPGGQMLGPTYDYTHRLLDFALLADAEALPRVNEMMNQERLLETETAEPTDLTREPLEFPADRSTRLQALARGDEGFLLSLAYSTQRGYGRNHPFAGEIRTGDVALELVPEELGFPVTIGDLTLTECDMVNQFAVEGDEPRFTRGYGLAFGRSERKTMAMALVDRGLRALELDEAIDAPAQDEGFVLAHCDNVEASGFVSHLKLPHYVDFQSELALLRQLRAEE
>2688356720
MYVAVKGGEKAIENAHQRLAERRRGDRAQPELSVAQIEQQMPFAVARVMTEGSICDPTLAALAIKQAGGDLVEAIFLLRAYRTTLSRFCTSLPLDTTAMQVNRRISAIYKDLPGGQRLGPTFDYSHRLLDFSLMAQSVAELSRVLHILEREDLIVTEDAAPADITRDPPSFPSDRSARLQSLVRGDEGFLLALGYSTQRGYGRNHPFAGEIRVGEVEVLIAPEELGFAVSIGDIEVTECELVNGFTHSAGEDARFTRGYGLTFGYAERKAMSMALVDRALQADDYDEERSSPAQQEEFVLAHCDNVEAAGFVSHLKLPHYVDFQSELELLRKLRT
>2771477987
MYVAVKGGEQAIANAHRWLADRRRGERETPELGVAQVEQQLRLAVSRVMAEASLYDPELAALAIKQASGDMVEAVFLLRAYRTTLPRLAETLPLDTSAMRIERRISATYKDIPGGQVLGPTYDYTHRLLDFLLADCPQVLELLDAEGVIEDDGAEPYDITRDPPDFPVDRATRLQMLARGDEGYLLALGYSTQRGYGRNHPFAGEIRLGTVEVEIAVDEHESPICIGEIEISECQMINQFGGSRETAPQFTRGYGLAFGHNERKTMAMALVDRALRAEELGETASPAQQAEFVLAHADSVEAAGFVSHLKLPHYVDFQSELELLRRLRR
>2667912044
MYVAVKGGEQAIANAHRWLADRRRGPRETPELAVSQVEGQLRLAVSRVMAEASLYDPELAALAIKQASGDMVEAVFLLRAYRTTLPRLAETLPLDTSAMRIERRISATYKDIPGGQVLGPTYDYTHRLLDFLQLAEVEECPQVLELLDAEGLIEREDAEPYDITRDPPDFPVDRATRLQMLARGDEGYLLALGYSTQRGYGRNHPFAGEIRLGTLEVEIAVEEGEAPLCIGEIEISECQMINQFGGSRETAPQFTRGYGLAFGHNERKTMAMALVDRALRAEELGETATGPAQQAEFVLTHADSVEAAGFVSHLKLPHYVDFQSELELLRRLRRKE
>2742403888
MYVAVKGGEQAIANAHRWLADRRRGPRDTPELEVPQVEGQLRLAVSRVMAEASLYDPELAALAIKQASGDMVEAVFLLRAYRTTLPRLAETVPLDTAAMRIERRISATYKDIPGGQVLGPTYDYTHRLLDFLQLAEVEECPQVLEMLDAEGLIEREDAEPYDITRDPPDFPVDRATRLQMLARGDEGYLLALGYSTQRGYGRNHPFAGEIRLGTVEVEIAVEECDAPLCIGEIEISECQMINQFGGSRETAPQFTRGYGLAFGHNERKTMAMALVDRALRAEELGETATGPAQQAEFVLAHADSVEAAGFVSHLKLPHYVDFQSELELLRRLRRKE
>2771880410
MYVAVKGGEQAIANAHRWLADRRRGPRETQELAVSQVEGQLRLAVSRVMAEASLYDPELAALAIKQASGDMVEAVFLLRAYRTTLPRLAETLPLDTAAMRIERRISATYKDIPGGQVLGPTYDYTHRLLDFLQLAEVEECPQVLELLDAEGLIEREDAEPYDITRDPPDFPVDRATRLQMLARGDEGYLLALGYSTQRGYGRNHPFAGEIRLGTLEVEIAVEEGDAPLCIGEIEISECQMINQFGGSRETAPQFTRGYGLAFGHNERKTMAMALVDRALRAEELGETATGPAQQAEFVLAHADSVEAAGFVSHLKLPHYVDFQSELELLRRLRRKE
>2520606858
MYVAVKGGERAIAASHAVLAEARRGDPSVPVLGVDQIEQQLGHAVDRVMAEGALYDRTLAALAIKQAQGDLQEAAFLLRAYRTTLPRFCASLPIDTARMTIARRISATYKDLPGGQILGPTYDYTHRLLDPGLLDPVAEMPRVAALLDQEGLIRPEDAEPPDLTRDPLTFPAARALRLQNLARGDEGFVLAMGYSTQRGYGGAHPFAGEVRYGTVAVEIAPEELGFAIEIGDIAVTECQMVNQFAGSRTEKPQFTRGYGLAFGHSERKAMGMALVDRALMSRELGQDVTAPAQDEEFVLSHSDNVEASGFVQHLKLPHYVDFQSELELIRRLRA
>2570036914
MYVAVKGGEQAIANAHRWMADRRRGDRNQPEIDVEQVREQLGLAVDRVMAEASLHDPGLAALALKQASGDLTEAVFLLRAYRTTLPRLADSVPLRTADMRVERRISATFKDVPGGQVLGPTYDYTHRLLDFMLLAECEVCPQVLDSLDAEGLIEQEDAMPYDITRDPPDFPVDRATRLQMLARGDEGYLLALGYSTQRGYGRNHPFSGEIRQGAVEVEIEVEGFDGPLCIGEIIISECQMINQFGGSREKAPQFTRGYGLAFGRNERKTMAMALVDRSLRAEELGEPVESPAQQPEFVLAHADNVEASGFVSHLKLPHYVDFQSELELLRRLRRPS
>2700808544
MYVAVKGGEQAIANAHRWMADRRRGDRDQGELRVDQVRDQLGLAVDRVMAEASLHDPELAALALKQASGDLTEAVFLLRAYRTTLPRLADSVSLKTANMRVERRISATFKDVPGGQVLGPTYDYTHRLLDFMLLADGPPCPQILDALDAEGLIEQEGAEPCDITRDPPDFPVDRATRLQMLARGDEGYLLALGYSTQRGYGRNHPFAGEIRQGAVEVEIEVEGFPLCIGEIVLSECQMINQFGGSREKAPQFTRGYGLAFGRNERKTMAMALVDRALRAEELGEPIQPAQQAEFVLAHADSVEASGFVSHLKLPHYVDFQSELDLLRRLRR
>2685004877
MYVAVKGGEQAIANAHRWMADRRRGDRHQPELQTEQIRDQLGLAVDRVMAEASLMDVELAALALKQASGDLTEAVFLLRAYRTTLPRLADSVPLKTEAMHVERRISAAFKDVPGGQVLGPTYDYTHRLLDFMLLAEIQACPQILDSLDAEGLIEKEDTEPYDITRDPPDFPVDRATRLQMLARGDEGYLLALGYSTQRGYGRNHPFAGEIRQGTVEVEIEVEGFDAPLCIGEVMISECQMINQFGGSREKSPQFTRGYGLAFGRNERKTMAMALIDRSLRAEELGEPVQGPAQQAEFVLAHADNVEASGFVSHLKLPHYVDFQSELELLRRLRR
>2502677352
MYVAVKGGEQAIANAHQWMADRRRGDRAQPELSVDQVCRQLGLAVDRVMAEASLHDPELAALALKQASGDLTEAVFLLRAYRTTLPRLADSTPLKTSDMQVERRISAAFKDVPGGQVLGPTYDYTHRLLDFMLLAEIEACPQILDALDAEGLIEQEDAVPYDITQDPPDFPVDRATRLQMLARGDEGYLLALGYSTQRGYGRNHPFAGEIRQGTVEVEIEVEGFDGPVCIGEIVVSECQMINQFGGSREKAPQFTRGYGLAFGRNERKTMAMALVDRALRAEELGEPIQGPAQQAEFVLAHADNVEASGFVSHLKLPHYVDFQSELELLRRLRR
>2765606074
MYVAVKGGEQAIANAHQWMADRRRGDRAQPELSVDQVCRQLGLAVDRVMAEASLHDPELAALALKQASGDLTEAVFLLRAYRTTLPRLADSTPLKTSDMQVERRISAAFKDVPGGQVLGPTYDYTHRLLDFMLLAERCPQILDALDAEGLIEQEGAVPYDITQDPPDFPVDRATRLQMLARGDEGYLLALGYSTQRGYGRNHPFAGEIRQGTVEVEIEVEGFPVCLGEIVISECQMINQFGGSREKAPQFTRGYGLAFGRNERKTMAMALVDRALRAEELGEPIQGPAQQAEFVLAHADNVEASGFVSHLKLPHYVDFQSELELLRRLRR
>2805317259
MYVAVKGGEKAIANAHRWMADRRRGERDQRELEVSQIQQQLGLAVDRVMAEASLYDPELAALALKQASGDTVEAVFLLRAYRTTLPRLAETLPVDTGAMRIERRISATFKDVPGGQVLGPTYDYTHRLLDFMLLAETTEECPQILDCLNHEGLIEQEDSEPYDITRDPPDFPVDRATRLQMLARGDEGYLLALGYSTQRGYGRNHPFAGEIRQGAVEVEIEVEGFDEPVCVGEIAMSECQMINQFAGSGDTAPQFTRGYGLAFGRNERKTMAMALVDRALRAEELGEPIQSPAQQAEFVLAHADSVEASGFVSHLKLPHYVDFQSELELIRRLRREK
>2712498042
MYVAVKGGEKAIANAHRWMADRRRGERDQRELEVSQVQQQLGLAVDRVMAEASLYDPELAALALKQASGDTVEAVFLLRAYRTTLPRLAETLPVDTGAMCIERRISATFKDVPGGQVLGPTYDYTHRLLDFMLLAEATEECPQILDCLNHEGLIEREDSEPYDITRDPPDFPVDRATRLQMLARGDEGYLLALGYSTQRGYGRNHPFAGEIRQGAVEVEIEVEGFDGPVCVGEIAMSECQMINQFAGSGDTAPQFTRGYGLAFGRNERKTMAMALVDRALRADELGEPIQSPAQQAEFVLAHADSVEASGFVSHLKLPHYVDFQSELELIRRLRREK
>2859105974
MYVAVKGGEKAIANAHRWMADRRRGARDQRELEVSQVQQQLGLAVDRVMAEASLYDPELAALALKQASGDTVEAVFLLRAYRTTLPRLAETLPVDTGAMRIERRISATFKDVPGGQVLGPTYDYTHRLLDFMLLAEDTEECPQILDCLNHEGLIEREDSEPYDITRDPPDFPVDRATRLQMLARGDEGYLLALGYSTQRGYGRNHPFAGEIRQGAVEVEIEVEGFDGPVCVGEIAMSECQMINQFAGSGDTAPQFTRGYGLAFGRNERKTMAMALVDRALRAEELGEPIQSPAQQAEFVLAHADSVEASGFVSHLKLPHYVDFQSELELIRRLRREK
>2805324833
MYVAVKGGEKAIANAHRWMADRRRGERDQRELEVSQIQQQLGLAVDRVMAEASLYDPELAALALKQASGDTVEAVFLLRAYRTTLPRLAETLPVDTGAMRIERRISATFKDVPGGQVLGPTYDYTHRLLDFMLLAGSAPECPQILDCLNHEGLIEREEGSEPYDITRDPPDFPVDRATRLQMLARGDEGYLLALGYSTQRGYGRNHPFAGEIRQGAVEVEIEVEGFPVCVGEIAMSECQMINQFAGSGDTAPQFTRGYGLAFGRNERKTMAMALVDRALRAEELGEPIQPAQQAEFVLAHADSVEASGFVSHLKLPHYVDFQSELELIRRLRA
>2510560890
MYVAVKGGEKAIAQAHRLLARRRRGDTNLAELSVAQIREQLPLAVDRVMTEGSIHDPELAALAIKQAAGDLVEAIFLLRAYRTTLNRFYVSEPIDTAGMQVERRISATFKDLPGGQVLGPTFDYTHRLLDFKLLAPPMPMPRVLQMLEREGLLRDDGAEPADITEAAPDYPCDRSARLQSLVRGDEGFLLALGYSTQRGYGRNHPFAGEIRVGEVSLTLVPEELGFPVEIGTLQVTECEMINGFSPDGEVKFTRGYGLAFGQSERKSMAMALVDRALQADDYDEERRPAQQEEFVLSHSDNVEASGFVSHLKLPHYVDFQSELELLRRLRS
>2656681983
MYVAVKGGEKAIDQAHRLLAKRRRGDTGLAELSVAQIREQLPLAVDRVMTEGSIYDPELAALAIKQAAGDLVEAIFLLRAYRTTLSRLYVSEPIDTTSMQVDRRVSATFKDLPGGQVLGSTFDYTHRLLDFRLLAPVVPMGRVLQMLEREGLLQDDGSEPADITETPPDYPSDRSARLQSLARGDEGFLLALGYSTQRGYGRNHPFAGEIRVGEVSLTLVPEELGFPVEIGTLQVTECEMINGFSPDGEVKFTRGYGLAFGQSERKSMAMALVDRALQADDYDEERNPAQQEEFVLSHCDNVEASGFVSHLKLPHYVDFQSELELLRRLRS
>2688728110
MYVAVKGGEKAIANAHQWMADRRRGDREQAEIGVDQVQQQLGLAVDRVMAEASLHDPELAALALKQASGDMVEAVFLLRAYRTTLPRLAETCPLDTGAMHIERRISATFKDVPGGQVLGPTYDYTHRLLDFMLLAEAEACPQILDCLNAEGLIEQEDSVPYDITRDPPDFPVDRATRLQMLARGDEGYLLALGYSTQRGYGRNHPFAGEIRQGSVEVEIEVEGFEGPLCIGEITLTECQMINQFGGSREKAPQFTRGYGLAFGRNERKTMAMALVDRALRAEELGESIQSPAQQAEFVLAHTDSVEASGFVSHLKLPHYVDFQSELELLRRLRR
>2599592737
MYVAVKGGEKAIANAHQWMADRRRGDREQPELDVDQIQQQLGLAVDRVMAEASLHDRELAALALKQASGDLVEAVFLLRAYRTTLPRLAETCPLDTGAMHIERRISATFKDVPGGQVLGPTYDYTHRLLDFMLLAEGADQCPQILDCLNAEGLIEQEGSEPYDITRDPPDFPVDRATRLQMLARGDEGYLLALGYSTQRGYGRNHPFAGEIRQGAVEVEIEVEGFPLCIGEIMVTECQMINQFAGSREKAPQFTRGYGLAFGRNERKTMAMALVDRALRAEELGEPIQPAQQAEFVLAHADSVEASGFVSHLKLPHYVDFQSELELLRRLRR
>2859111758
MYVAVKGGEKAIANAHRWQADRRRGDRRRPELEVSQLTRQLPLAVDRVMAEASLYDPELAGLALKQASGDLIEAVFLLRAYRTTLPRLAVTVPLQTDAMQIERRISATYKDIPGGQILGPTYDYTHRLLDFLLLAETDRCPQVLELLDAEGLVEREDSEPVDITQEPPGFPADRATRLQMLARGDEGYLLALGYSTQRGYGRNHPFAGEIRQGPVEIEIEVEGYDAPVCIGEIVISECQMVNQFSGSREEAPCFTRGYGLAFGRNERKTMAMALVDRALRAGELGEPIEGPAQQMEFVLAHADSVEASGFVSHLKLPHYVDFQAELELLRRLRR
>2551921983
EASGFVQHLKLPHYVDFQTNLELLRRLRAEREPGEPARAPGAPADSIAAPQAQEAIAS
>2824380111
MYVAVKGGEQAIANAHRWLADRRRGDRERDALSVAQLAEQMNLAVDRVMAEASLYDPELAALALKQASGDLVEAVFLLRAYRTTLPRLAETVALDTGAMRLERRVSATYKDVPGGQVLGPTYDYTHRLLDFLLADGPPCPPILEQLDAEGLIEREGAEPYDITRDPPDFPVDRATRLQMLARGDEGYLLALGYSTQRGYGRNHPFAGEIRIGTLEVEIAVEECEAPVCIGEIALSECQMINQFAGSRDRAPQFTRGYGLAFGRNERKTMAMALVDRALRAEELGEPVQPAQQPEFVLAHADSVEASGFVSHLKLPHYVDFQSELELLRRLRS
>2776734142
MYVAVKGGEQAIANAHRWLADRRRGDRDRAELSVDQLAGQLNLAVDRVMAEASLYDPELAALALKQASGDLVEAVFLLRAYRTTLPRLAETVALDTGAMRIERRISATYKDVPGGQVLGPTYDYTHRLLDFLQLAEVEACPPILEQLDAEGLIEREDAAPYDITRDPPDFPVDRATRLQMLARGDEGYLLALGYSTQRGYGRNHPFAGEIRIGQVEVEIVVEEHDGPVCIGEIAISECQMINQFAGSREMAPQFTRGYGLAFGRNERKAMAMALVDRALRAEELGEPVESPAQQAEFVLAHADSVEASGFVSHLKLPHYVDFQSELELLRRLRRTE
>2849299178
MYVAVKGGEQAIANAHRWLADRRRGDRDRPELEVAQIGDQLRLAVDRVMSEASLYDPELAALAFKQASGDLTEAVFLLRAYRTTLPRLAVSEPLDTASMRIERRISATYKDIPGGQILGPTYDYTHRLLDFLQLAEVDDCPQILALLNDEGLVEQEDSEPADITRDPPDYPMDRAARLQMLARGDEGYLLALGYSTQRGYGRNHPFAGEIRLGQVEVEIHVAEWDETICVGEIALSECQMINQFGGSREAAPQFTRGYGLAFGHNERKTMAMALVDRALRAEELGEPIIGPAQQAEFVLAHADSVDAAGFVSHLKLPHYVDFQSELDLLRRLRRQE
>2849295512
MYVAVKGGEQAIARAHRWLADRRRGDRERPELEVAQIGDQLRLAVDRVMSEASLYDPELAALAFKQASGDLTEAVFLLRAYRTTLPRLAVSEPLDTASMRIERRISATYKDIPGGQILGPTYDYTHRLLDFLQLAEVDDCPQILELLNDEGLVEQADSEPMDITRDPPDYPMDRAARLQMLARGDEGYLLALGYSTQRGYGRNHPFAGEIRQGQVEVEVHVEEWDETICVGEIALSECQMINQFGGSREAAPQFTRGYGLAFGHNERKTMAMALVDRALRAEELGEPISGPAQQAEFVLAHADSVDASGFVSHLKLPHYVDFQSELDLLRRLRRRE
>2849292022
MYVAVKGGEQAIASAHRWLADRRRGDRDRPELEVAQIGDQLRLAVDRVMSEASLYDPELAALAFKQASGDLTEAVFLLRAYRTTLPRLAVSEPLDTASMRIERRISATYKDIPGGQILGPTYDYTHRLLDFLQLAEVEECPQILELLNDEGLVEQEDAEPSDITRDPPDYPMDRAARLQMLARGDEGYLLALGYSTQRGYGRNHPFAGEIRLGQVEVEIHVDEWDETICVGEIALSECQMINQFSGSREAAPQFTRGYGLAFGHNERKTMAMALVDRALRAEELGEPIIGPAQQAEFVLAHADSVDASGFVSHLKLPHYVDFQSELDLLRRLRRRE
>2612196388
MYVAVKGGEQAIASAHRWLADRRRGDRERAELEVAQIGDQLRLAVDRVMSEASLYDPELAALAFKQASGDLTEAVFLLRAYRTTLPRLAVSEPLDTAGMRIERRISATYKDIPGGQILGPTYDYTHRLLDFLQLAEVDDCPQILALLNDEGLVEQADREPMDITRDPPDYPMGRAARLQMLARGDEGYLLALGYSTQRGYGRNHPFAGEIRQGQVEVEIHVEEWDETICVGEIALSECQMINQFGGSREAAPQFTRGYGLAFGHNERKTMAMALVDRALRAEELGEPISGPAQQAEFVLAHADSVDASGFVSHLKLPHYVDFQSELDLLRRLRREE
>2770293765
MYVAVKGGEQAIANAHRWLADRRRGDRDRPELEVAQVGDQLRLAVDRVMSEASLYDPELAALAFKQASGDLTEAVFLLRAYRTTLPRLAVSEPLDTANMRIERRISATYKDIPGGQILGPTYDYTHRLLDFLQLAEVDDCPQILELLNDEGLVEQEDSEPADITRDPPDYPMDRAARLQMLARGDEGYLLALGYSTQRGYGRNHPFAGEIRLGQVEVEIHVDEWNETICVGEIALSECQMINQFGGSREAAPQFTRGYGLAFGHNERKTMAMALVDRALRAEELGEPVIGPAQQAEFVLSHVDSVDASGFVSHLKLPHYVDFQSELDLLRRLRREE
>2833521792
MYVAVKGGEQAIANAHRWLADRRRGDRDRPELEVAQVGDQLRLAVDRVMSEASLYDPELAALAFKQASGDLTEAVFLLRAYRTTLPRLAVSEPLDTASMRIERRISATYKDIPGGQILGPTYDYTHRLLDFLQLAEVEECPQILELLNDEGLVEQEDSEPADITRDPPDYPMDRAARLQMLARGDEGYLLALGYSTQRGYGRNHPFAGEIRLGQVEVEIHVDEWDETICVGEIALSECQMINQFGGSREAAPQFTRGYGLAFGHNERKTMAMALVDRALRAEELGEPIIGPAQQAEFVLAHADSVDASGFVSHLKLPHYVDFQSELDLLRRLRREE
>2771482690
MYVAVKGGEQAIANAHRWLADRRRGDRDRPELEVAQIGDQLRLAVDRVMSEASLYDPELAALAFKQASGDLTEAVFLLRAYRTTLPRLAVSEPLDTANMRIERRISATYKDIPGGQILGPTYDYTHRLLDFLQLAEVDDCPPILELLNDEGLVEQEDREPSDITRDPPDYPMERAARLQMLARGDEGYLLALGYSTQRGYGRNHPFAGEIRLGQVEVEIHVDEWDETICVGEIALSECQMINQFGGSREAAPQFTRGYGLAFGHNERKTMAMALVDRALRAEELGEPISGPAQQAEFVLAHADSVDASGFVSHLKLPHYVDFQSELDLLRRLRREE
>2790305522
MYVAVKGGEQAIARAHRWLADRRRGDRERPELEVAQIGDQLRLAVDRVMSEASLYDPELAALAFKQASGDLTEAVFLLRAYRTTLPRLAVSEPLDTAGMRIERRISATYKDVPGGQILGPTYDYTHRLLDFLQLAEVDDCPQILELLNDEGLVEQADSEPMDITRDPPDYPMDRAARLQMLARGDEGYLLALGYSTQRGYGRNHPFAGEIRLGQVEVEIHVDEWDETICVGEIALSECQMINQFGGSREAAPQFTRGYGLAFGHNERKTMAMALVDRALRAEELGEPISGPAQQAEFVLAHADSVDASGFVSHLKLPHYVDFQSELDLLRRLRREE
>2756152839
MYVAVKGGEQAIASAHRWLADRRRGDRDRPELEVDQIGDQLRLAVDRVMSEASLYDPELAALAFKQASGDLTEAVFLLRAYRTTLPRLAVSEPLDTASMRIERRISATYKDIPGGQILGPTYDYTHRLLDFLQLAEVDDCPQILELLNDEGLVEQEDSEPTDITRDPPDYPMDRAARLQMLARGDEGYLLALGYSTQRGYGRNHPFAGEIRLGQVEVEIHVDEWDETICVGEIALSECQMINQFGGSREAAPQFTRGYGLAFGHNERKTMAMALVDRALRAEELDEPIIGPAQQAEFVLAHADSVDAAGFVSHLKLPHYVDFQSELDLLRRLRRKE
>2790262603
MYVAVKGGEQAIANAHRWLADRRRGDRDRPELEVAQIGDQLRLAVDRVMSEASLYDPELAALAFKQASGDLTEAVFLLRAYRTTLPRLAVSEPLDTARMRIERRISATYKDIPGGQILGPTYDYTHRLLDFLQLAEVDDCPQILELLNDEGLVEQEDREPMDITRDPPDYPMDRAARLQMLARGDEGYLLALGYSTQRGYGRNHPFAGEIRLGQVEVEIHVDEWDETICVGEIALSECQMINQFGGSREAAPQFTRGYGLAFGHNERKTMAMALVDRALRAEELGEPIIGPAQQAEFVLAHADSVDASGFVSHLKLPHYVDFQSELDLLRRLRRKE
>2856155839
MYVAVKGGERAIANAHRLLADRRRGARDQAELEVGQIEEQLRLAVDRVMSEASLYDPELAALAIKQASGDIIEAVFLLRAYRTTLPRLAVSEPLDTGAMRIERRISAAYKDIPGGQILGPTYDYTHRLLDFMLLAEAERCPPLLELLDAEGLIERENCEPADITRDPPDYPVDRATRLQMLARGDEGYLLALGYSTQRGYGRNHPFAGEIRLGHVEVEIFVEEWGEAVCVGEIALSECQMINQFGGSRDAAPQFTRGYGLAFGHSERKAMAMALVDRALRAEELGEEVQGPAQQAEFVLAHADSVEASGFVSHLKLPHYVDFQSELELLRRLRR
>2844987943
MYVAVKGGERAIANAHRLLADRRRGDRDQAELEVGQIQAQLRLAVDRVMSEASLYDPELAALAIKQASGDMIEAVFLLRAYRTTLPRLAVSEPLDTGAMRIERRISATYKDIPGGQVLGPTYDYTHRLLDFLLLAPLAPCPQILELLDAEGLIEDDGTEPCDITRDPPDYPVDRATRLQMLARGDEGYLLALGYSTQRGYGRNHPFAGEIRQGQVEVEIFVEEWGETVCVGEIALSECQMINQFGGSREAAPQFTRGYGLAFGHNERKTLAMALVDRALRAEELGEEVQPAQQAEFVLAHADNVEASGFVSHLKLPHYVDFQSELELLRRLRQ
>2844990083
MYVAVKGGERAIANAHRLLADRRRGDREQAELEVDQIQGQLRLAVDRVMSEASLYDPELAALAIKQASGDMIEAVFLLRAYRTTLPRLAVSEPLDTGAMRIERRISATYKDIPGGQVLGPTYDYTHRLLDFLLLAETEPCPQILELLDAEGLIEREDSEPADITRDPPDYPVDRAARLQMLARGDEGYLLALGYSTQRGYGRNHPFAGEIRLGQVEVEIFAEEWGEAVCVGEIALSECQMINQFGGSREAAPQFTRGYGLAFGHSERKTLAMALVDRALRAEELGEPIQGPAQQAEFVLAHADNVEASGFVSHLKLPHYVDFQSELELLRRLRRDE
>2586933265
MYVAVKGGEQAINNAHRLLADRRRGERDQAELSVAQIQSQLRLAVDRVMAEASLYDPELAALALKQASGDMIEAVFLLRAYRTTLPRLAVSEPLDTSAMRVERRISATYKDIPGGQILGPTYDYTHRLLDFMQLAETDVCPQILDLLNAEGLIERDDAQPADITRDPPDYPVDRATRLQMLARGDEGYLLALGYSTQRGYGRNHPFAGEIRLGQVEIEISVQELGERVCIGEIPVSECQMINQFGGSREAAPQFTRGYGLAFGHNERKAMAMALVDRALRAEELGEPIGSPAQQAEFVLAHADSVEASGFVSHLKLPHYVDFQSELDLLRRLRRAE
>2519031273
MYVAVKGGEQAIANAHQLLGDRRRGDRELAELSVEQIQEQLRLAVDRVMSEASLFDPELAALALKQASGDTIEAVFLLRAYRTTLPRLAVSEPVDTSAMRIERRISATYKDIPGGQILGPTYDYTHRLLDFMQLAEIEQCPQILELLNAEGLIEREDSEPYDITRDPPDYPVDRAARLQMLARGDEGYLLSLAYSTQRGYGRNHPFAGEIRIGQVEVEIFVEEFGERICIGEIPVSECQMINQFGGSREVAPQFTRGYGLSFGHNERKTMAMALVDRALRAEELGEPVNSPAQQAEFVLAHADSVEASGFVSHLKLPHYVDFQSELELLRRLRREE
>2617533055
MYVAVKGGERAIANAHQSLADRRRGDRQLAELSVAQIQQQLRLAVDRVMSEASLFDPELAALALKQASGDTIEAVFLLRAYRTTLPRLAVSEPLDTSAMRVERRVSATYKDIPGGQILGPTYDYTHRLLDFMQLAEVEQCPQILELLDAEGLIEQEDSEPYDITRDPPDYPVDRATRLQMLARGDEGYLLSLAYSTQRGYGRNHPFAGEIRLGQVEVEIFVEELGERVCIGEIPLSECQMINQFGGSREAAPQFTRGYGLAFGHNERKTMAMALVDRALRAEELGEPITSPAQQAEFVLAHADSVEASGFVSHLKLPHYVDFQSELELLRRLRREE
>2771035093
MYVAVKGGEQAIANAHRLLADRRRGDRDLAELSVAQIQAQLRLAVDRVMSEASLFDPELAALALKQASGDMIEAVFLLRAYRTTLPRLAVSEPLTTSAMRVERRISATYKDIPGGQILGPTYDYTHRLLDFQLAEGEAPPCPQILELLNAEGLIEDDGSEPYDITRDPPDYPVDRATRLQMLARGDEGYLLALAYSTQRGYGRNHPFAGEIRLGQVDVEIFVEEFGESVCIGEIPVSECQMINQFGGSREVAPQFTRGYGLAFGHNERKTMAMALVDRALRAEELGEPISPAQQAEFVLAHADSVEASGFVSHLKLPHYVDFQSELDLLRRLRR
>2524649672
MYVAVKGGEQAIANAHRLLADRRRGERDQAELDVAQIAGQLRLSVDRVMSEASLYDPELAALALKQASGDLIEAVFLLRAYRTTLPRLAVSEPLDTGSMRIERRISATYKDIPGGQILGPTYDYTHRLLDFLQLAEVEECPQILDLLNDEGLIEQEDSEPYDITRDPPDFPVDRATRLQMLARGDEGYLLALGYSTQRGYGRNHPFAGEIRLGQVDIEIHVEEWDEVICIGEIALSECQMVNQFGGSREAAPQFTRGYGLAFGHNERKTMAMALVDRALRAEELGESVTSPAQQAEFVLAHADNVESSGFVSHLKLPHYVDFQSELELLRRLRKEE
>2599286838
MYVAVKGGEQAIANAHRLLADRRRGEREQAELSVEQIGGQLRLAVDRVMSEASLYDPELAALALKQASGDLVEAVFLLRAYRTTLPRLAVSEPLDTGTMRIERRISAAYKDIPGGQVLGPTYDYTHRLLDFMQLAETDACPQILDLLNAEGLIEREDSEPADITRDPPDYPVDRAARLQMLARGDEGYLLALGYSTQRGYGRNHPFAGEIRLGHVDVEIHVKEWDETICIGEIALSECQMINQFGGSREVAPQFTRGYGLAFGHNERKTLAMALVDRALRAEELGEPISGPAQQAEFVLAHADSVEASGFVSHLKLPHYVDFQSELELLRRLRKED
>2771515212
MYVAVKGGEAAIAASLRLLEAQRRGDPALRELQVAQLREQLGLAVSRVMGEGSLYDPELAALALKQAQGDALEAVFLLRAYRSTLPRLGYGEPLDTAAMRCERRISSIFKDLPGGQLLGASFDYSQRLLEFGLLQAEPDMPHALAALSADGLIEQEPDPEPRDITREPPLYPLSRAQRLQMLARGDEGWVLGLAYSTQRGYANTHPFAGEIRHGRVAVTLVPDELGFAIEIGEIELTECQMVNQFVGSAEQPPQFTRGYGLVLGHAERKAMAMSLVDRALRADEFGEAITSPAQQQEFALAHSDNVEASGFVQHLKLPHYVTFESELQMLRAIRA
>2789489971
MYVAVKGGEKAIDHAHNLLARRRRGDTRQAALSVAQIREQMKLAVDRVMTEGSVYDPELAALAVKQASGDLMEAIFLLRAYRTTLPRLAVTSPVNTGDMLVQRRISATFKDVPGGQVLGSTYDYTHRLLDFKLLAVERAACPRVLEMLNSEGLIEGKSEQPGDLTREPLDYPADRAIRLQALARGDEGFLLALAYSTQRGYGRNHPFAGEIRQGYVAVEIVPEELGFAIDIGDIELTECEMINQFVGSKDRAPQFTRGYGLGFGQCERKAMAMALVDRSLRAAEFDEERDSPAQNEEFVLSHCDNVESNGFVSHLKLPHYVDFQSELELLRKLRK
>2785432655
MYVAVKGGERAIDSAHALLDEQRRGDPAVAEISPTQISEQMGLAVDRVMSEGALYDRDLAALALKQACGDQVEAIFLLRAFRTTLARFAASTPIDSAAMNTRRRISATYKDLPGGQMLGPTFDYTHRLLDFTLAEPVDDLPRVSEFLSREGLLQDADQPVGDITRDPIAFPAERDVRLQALARADEGFLLGLGYSTQRGYGRNHPFAGEIRLGDVAVEIVPEELGFAIEIGDITVSECEMVNQFTGSAQAPAQFTRGYGLAFGYCERKVMAMALVDRALRARELGEEVTAPAQDDEFVLSHSDNVEASGFVQHLKLPHYVDFQGELETVRKLRA
>2687033166
MYVAVKGGERAIANSHLLVSEARRGDPAIPELTLAQIEKQLRLAVDRVMTEGSVYDRELAALAIKQAAGDAVEAIFLLRAYRATLPRFGYTEPVDTLSMQLRRRISATFKDLPGGQVLGPTYDYTQRLLDFSLAAAPETSSSVMALLGHEELIEPQSDPEPNDITRTPLTFPTSRAERLQNLARGDEGYLLAMAYSTQRGYANNHPFAGEIRFGTVEVEMIPEELGFPIVVGELELTECQMVNQFTGSKTKPPQFTRGYGVAFGHSERKAMAMSLVDRALRAEELGEAVVAPAQMQEFVLSHADNLEASGFVQHLKLPHYVDFQSELELVRKMRQ
>2757599380
MYVAVKGGETAILNSYRLLAEQRRGDLAIAELSVEQISQQLRLAVDRVMTEGSVYDPELAALAIKQSAGDLVEAIFLLRAYRATLPRLAYTETIDTGRMVLSRRVSATFKDLPGGQLLGPTYDYTQRLLDFSLLAPPDSAAPRVIDLLNHEGLVEEQPDPEPFDLTRQPLRFPADRSARLQNLARADEGFLLAMAYSTQRGYAESHPFVGEIRFGTVELCLVPEELGFEISLGDIAVTECQMVNQFKGSHTEPPQFTRGYGLAFGHSERKAMAMSLVDRALRAQELGEEVTAPAQMPEFVMSHSDSLESSGFVQHLKLPHYVDFQSELELVRKMRK
>2855789905
MYVAVKGGETAILQSHRMLAEHRRGNPDVPELGVEQIREQLRLAVDRVMTEGSVYDPELAALAIKQASGDLVEAIFLLRAYRTTLPRLGTSRPLRTEAMCVQRRISATFKDLPGGQVLGPTHDYTQRLLDFSLLAAAETQTPRVVDLLDQEGLIERRPDPQPVDLTRQPLRFPAQRATRLQNLARGDEGFLLAMAYSTQRGYSHTHPFVGEIRFGTVELVIAPDELGFDLSIGDLPVTECEMVNQFAGSKTQPPQFTRGYGLAFGHSERKAMAMSLVDRALRADELGEAVESPAQMQEFVLSHSDSLEASGFVQHLKLPHYVDFQAELDLVRRMRQ
>2638773443
MYVAVKGGEAAILQSYRLLARQRRGDVRQPALHVDQIRTQLKLAVDRVMTEGSVHDPELAALAIQQASGDLGEAIFLLRAYRTTLPRLGSTLPIDTARMQLARRISATFKDIPGGQLLGPTYDYTQRLLDFSLLAALDACAARVSDLLNQEGLVETSPDPEPRDITRVPLRFPADRATRLQNLARGDEGFLLAMAYSTQRGYAHSHPFVGELRLGTVSIDIAPEELDFPISIGDIEITECEMVNQFAGSRTQPPQFTRGYGLAFGHCERKAMAMSLVDRALRADELGEDVQSPAQMQEFVLSHSDSLEASGFVQHLKLPHYVDFQSELELVRRMRT
>2682284860
MYVAVKGGETAILNSYELLARQRRGDTGEAELSISQIQQQLKLAVDRVMTEGSLFDPELAALAIKQASGDLVEAIFLLRAYRATLPRLGTTVALDTARMQLDRRISATFKDLPGGQVLGPTYDYTQRLLDFSLLVAESASTPRVVDLLNHEGLIETAPDPAPKDLTRQPLRFPADRATRLQNLARGDEGFLLAMAYSTQRGYANSHPFVGEIRFGAIEIEIAPEELDFTISIGDIEVTECEMINQFAGSKTEPPKFTRGYGLAFGHSERKAMAMSLVDRALRAEELGETVKAPAQMQEFVLSHSDSLEASGFVQHLKLPHYVDFQSELELVRKMRA
>643656232
MYVAVKGGETAILNSYRLLAEQRRGDETLPALSVAQIRQQMKLAVDRVMTEGSVYDPDLAALAIKQACGDLVEAIFLLRAYRATLPRLGDACPLRTEDMALSRRVSATFKDLPGGQILGPTYDYTQRLLDFTLMAAIDAATPRVVDLLNQEGLIEKHPDPAPRDLTREPLRFPADRATRLQNLARGDEGFLLAMAYSTQRGYSHTHPFVGEIRLGAVAVELAPEELDFTISIGDIELTECEMVNQFAGSKSEPPQFTRGYGLAFGHSERKAMAMSLVDRALRAPELGEAVESPAQMQEFVLSHSDSLEASGFVQHLKLPHYVDFQSELELVRRMRV
>2714751028
MYVAVKGGETAILNSYRLLDRQRRGDPGLAELDVAQIRSQLKLAVDRVMTEGSVYDPELAALAIKQASGDLVEAIFLLRAYRATLPRLGTTRPLDTTRMQLERRISATFKDLPGGQLLGPTYDYTQRLLDFALLAPAPAVPRVVDLLNQEGLIERSPDPMPRDLTREPLRFPADRATRLQNLARGDEGFLLAMAYSTQRGYAHSHPFVGELRVGQVELVVEPEELGFAISIGDLEITECEMVNQFAGSASEPPTFTRGYGLAFGHSERKAMAMSLVDRALRAEELGEMVESPAQMPEFVLSHSDSLEASGFVQHLKLPHYVDFQSELALVRQMRA
>2732441923
MYVAVKGGETAILNSYKLLAGQRRGDPQQAELSVDQIRGQMKLAVDRVMTEGSVYDPELAALAIKQAAGDLVEAIFLLRAYRATLPRLGTTRALDTAQMRPDRRISATFKDLPGGQILGPTYDYTQRLLDFTLLAGDASAPRVVDLLNQEGLIETHPDPDPVDLTREPLRFPAARATRLQNLARGDEGFLLAMAYSTQRGYSHTHPFVGEVRLGQVAVELTPEELDFPISIGDIEITECEMVNQFAGSKTEPPKFTRGYGLAFGHSERKAMAMSLVDRALRAPELGETVEAPAQQQEFVLSHSDSLEASGFVQHLKLPHYVDFQSELELVRRMRA
>2843637496
MYVAVKGGETAILNSYQLLAGQRRGNTALPELSVAQICEQMKLAVDRVMTEGSVYDPELAALAIKQASGDLVEAIFLLRAYRATLPRLGDTRPLETGQMQPDRRISATFKDLPGGQILGPTYDYTQRLLDFTLLAPQKIAPRVVDLLNQEGLIETHPDPAPVDLTREPLRFPASRATRLQNLARGDEGFLLAIAYSTQRGYSHSHPFVGEIRLGQVAVELQPEELDFPLSIGDIEITECEMVNQFAGSKTEPPKFTRGYGLAFGHSERKAMAMSLVDRALRADELGEAVESPAQMQEFVLSHSDSLEASGFVQHLKLPHYVDFQSELELVRRMRA
>2522888804
MYVAVKGGETAILNSYKLLAAQRRGDPLQPELTVSQICQQLKLSVDRVMTEGSVYDPELAALAIKQASGDLVEAIFLLRAYRATLPRLGNTCPLDTTHMQLDRRISATFKDLPGGQVLGPTYDYTQRLLDFSLLADAATAVPRVVDLLNQEGLIEKFLDPAPSDLTREPLRFPAGRATRLQNLARGDEGFLLAMAYSTQRGYSHTHPFVGEVRLGQVAVEIEPEELGFAISIGDIEITECEMVNQFGGSKTEPPKFTRGYGLAFGHSERKAMAMSLVDRALRSDELGEAIESPAQMQEFVLSHSDSLEASGFVQHLKLPHYVDFQSELELVRKMRS
>2810114757
MYVAVKGGEAAILQSYRLLAEQRRGDGATPELSVTQIREQLKLAVDRVMTEGSVYDPELAALAIKQAAGDLVEAIFLLRAYRATLPRLGMSVPLDTARMQLDRRISATFKDLPGGQVLGPTYDYTQRLLDFTLLAATETLMPRVVDLLNHERLIETRPDPAPVDLTREPLRFPADRATRLQNLARGDEGFLLAMAYSTQRGYSHSHPFVGEIRVGSVALELAPEELGFPISIGDLEITECEMVNQFAGSKTEPPQFTRGYGLAFGHSERKAMAMSLVDRALRADELGETVESPAQMQEFVLSHSDSLEASGFVQHLKLPHYVDFQAELELVRRMRG
>2839307089
MYVAVKGGEAAILQSYRLIAGQRRGDTAVPELSALQIREQLKLAVDRVMTEGSVYDPDLAALAIKQAAGDLVEAIFLLRAYRATLPRLGASLPLDTSRMQLARRISATFKDLPGGQVLGPTYDYTQRLLDFSLLAADEALAPRVVDLLNQEGLIETRPDPAPVDLTREPLRFPAARATRLQNLARGDEGFLLAMAYSTQRGYSHSHPFVGEIRFGEVALELAPEELGFPISIGELEITECEMVNQFAGSKTEPPQFTRGYGLAFGHSERKAMAMSLVDRALRADELGESVGSPAQMQEFVLSHSDSLEASGFVQHLKLPHYVDFQAELDLVRRMRG
>2776674757
MYVAVKGGEAAILQSYRLVAEQRRGDADVPELSVAQIREQLKLAVDRVMTEGSVYDPDLAALAIKQAAGDLVEAIFLLRAYRATLPRLGTSVPLDTSRMELMRRISATFKDLPGGQVLGPTYDYTQRLLDFKLLAPAGTRTPRVVDLLNQEGLIETRPDPAPVDLTREPLRFPAARATRLQNLARGDEGFLLAMAYSTQRGYSHSHPFVGEIRFGRVALELEPEELGFPISIGELEITECEMVNQFAGSKTEPPQFTRGYGLAFGHGERKAMAMSLVDRALRADELGEAVESPAQKQEFVLSHSDSLEASGFVQHLKLPHYVDFQAELELVRRMRA
>2599692499
MYVAVKGGETAILNSYRLLAEQRRGNADTPELSVQQIREQLRLAVDRVMTEGSVYDPELAALAIKQAAGDVVEAIFLLRAYRATLPRLGASVALDTARMQLDRRISATFKDLPGGQVLGPTYDYTQRLLDFTLLATAPATTPRVVDLLNHEGLIETHPDPAPVDLTRTPLRFPADRATRLQNLARGDEGFLLAMAYSTQRGYSHSHPFVGEIRVGTAELEIVPEELGFAISIGDMALTECEMVNQFAGSKTEPPQFTRGYGLAFGHSERKAMAMSLVDRALRAEELGEPVEAPAQMQEFVLSHSDSLEASGFVQHLKLPHYVDFQSELELVRKMRA
>2689728466
MYVAVKGGETAILNSYRLLAEQRRGNADTPELSVQQIREQLRLAVDRVMTEGSVYDPELAALAIKQAAGDVVEAIFLLRAYRATLPRLGCSVALDTARMQLDRRISATFKDLPGGQVLGPTYDYTQRLLDFTLLAAAPPTTPRVVDLLNHEGLIETHPDPAPVDLTRTPLRFPADRATRLQNLARGDEGFLLAMAYSTQRGYSHSHPFVGEIRVGTAELEIVPEELGFAISIGDMALTECEMVNQFAGSKTEPPQFTRGYGLAFGHSERKAMAMSLVDRALRAEELGEPVEAPAQMQEFVLSHSDSLEASGFVQHLKLPHYVDFQSELEVVRKMRA
>2816468703
MYVAVKGGEAAILASYRLLAEQRRGDTGMPELSVRQIREQLKLAVDRVMTEGSVYDPELAALAIKQASGDMVEAIFLLRAYRATLPRLGDSVALDTARMALDRRISATFKDLPGGQVLGATHDYTQRLLDFALLAAPAAGTPRVVDLLNQEGLIETRPDPAPVDLTRAPLRFPADRATRLQNLARGDEGFLLAMAYSTQRGYAHSHPFVGEIRFGSVELELAPEELDFTISIGDLEITECEMVNQFAGSKSEPPQFTRGYGLAFGHCERKAMAMSLVDRALRADELGEPVEAPAQMQEFVLSHSDSLEASGFVQHLKLPHYVDFQSELELVRKMRA
>2841508998
MYVAVKGGEAAILASYRLLAEQRRGDTGTPELSVRQIREQLKLAVDRVMTEGSVYDPELAALAIKQASGDMVEAIFLLRAYRATLPRLGHSVALDTSRMALDRRISATFKDLPGGQVLGATHDYTQRLLDFTLLAAQAAGTPRVVDLLNQEGLIETRPDPAPVDLTRAPLRFPADRATRLQNLARGDEGFLLAMAYSTQRGYSHSHPFVGEIRFGSVELELAPEELDFTISIGDLEITECEMVNQFAGSKSEPPQFTRGYGLAFGHCERKAMAMSLVDRALRADELGEPVEAPAQMQEFVLSHSDSLEASGFVQHLKLPHYVDFQSELELVRKMRA
>2518271315
MYVAVKGGEAAILASYRLLADQRRGDTGTPELSVRQIREQLKLAVDRVMTEGSVYDPELAALAIKQASGDMVEAIFLLRAYRATLPRLGHSVALHTSRMALDRRISATFKDLPGGQVLGATHDYTQRLLDFTLLAAPAAATPRVVDLLNQEGLIETRPDPAPVDLTRAPLRFPADRATRLQNLARGDEGFLLAMAYSTQRGYSHSHPFVGEIRFGSVELELAPEELDFTISIGDLEITECEMVNQFAGSKSEPPQFTRGYGLAFGHCERKAMAMSLVDRALRADELGEPVEAPAQMQEFVLSHSDSLEASGFVQHLKLPHYVDFQSELELVRKMRA
>2643551701
MYVAVKGGEAAILASYRLLGDQRRGDTGTPELSVRQIREQLKLAVDRVMTEGSVYDPELAALAIKQASGDMVEAIFLLRAYRATLPRLGHSVALDTSRMALDRRISATFKDLPGGQVLGATHDYTQRLLDFTLLAAQAAATPRVVDLLNQEGLIETRPDPAPVDLTRAPLRFPADRATRLQNLARGDEGFLLAMAYSTQRGYSHSHPFVGEIRFGSVELELAPEELDFTISIGDLEITECEMVNQFAGSKSEPPQFTRGYGLAFGHCERKAMAMSLVDRALRADELGEPVESPAQMQEFVLSHSDSLEASGFVQHLKLPHYVDFQSELELVRKMRA
>2528370601
MYVAVKGGEAAILASYRLLAEQRRGDTGTPELSVRQIREQLKLAVDRVMTEGSVYDPELAALAIKQASGDMVEAIFLLRAYRATLPRLGHSVALDTSRMALDRRISATFKDLPGGQVLGATHDYTQRLLDFALLAAPAAATPRVVDLLNQEGLIETRPDPAPVDLTRAPLRFPADRATRLQNLARGDEGFLLAMAYSTQRGYSHSHPFVGEIRFGSVELELAPEELDFTISIGDLEITECEMVNQFAGSKSEPPQFTRGYGLAFGHCERKAMAMSLVDRALRADELGEPVESPAQMQEFVLSHSDSLEASGFVQHLKLPHYVDFQSELELVRKMRA
>2688194205
MYVAVKGGEAAILSSYRLLAEQRRGDVGTPELSVAQIRKQLKLAVDRVMTEGSVYDPELAALAIKQAAGDIVEAIFLLRAYRATLPRLGNSVALDTARMALDRRISATFKDLPGGQVLGATYDYTQRLLDFALLAEPSADTPRVVDLLNHERLIETHPDPAPVDLTHTPLRFPADRATRLQNLARGDEGFLLAMAYSTQRGYSHSHPFVGEIRFGTVALELAPEELDFTVSIGDMEITECEMVNQFAGSKTEPPQFTRGYGLAFGHSERKAMAMSLVDRALRAEELGEPVEAPAQMQEFVLSHSDSLEASGFVQHLKLPHYVDFQAELELVRKMRA
>2609225524
MYVAVKGGEAAILSSYELLAEQRRGDAGTPELSVSQIRGQLKLAVDRVMTEGSVYDPELAALAIKQASGDMVEAIFLLRAYRATLPRLGTSVALDTARMQLDRRISATFKDLPGGQVLGATYDYTQRLLDFTLLAPAEGTPRVVDLLNHEGLIETHPDPAPVDLTRTPPRFPADRATRLQNLARGDEGFLLAMAYSTQRGYSHSHPFVGEIRVGTVELELAPEELPFTISIGDMEFTECEMVNQFAGSKTEPPQFTRGYGLAFGHSERKAMAMSLVDRALRAEELGEPVEAPAQMQEFVLSHSDSLEASGFVQHLKLPHYVDFQSELELVRKMRA
>639850719
MYVAVKGGEAAIRSSYRRLAEQRRGDAAQPPLSVSQIRGQLKLAVDRVMTEGSVYDPELAALAIKQAAGDLVEAIFLLRAYRATLPRLGSSCPVDTARMLLDRRISATFKDLPGGQLLGPTYDYTQRLLDFTLLAQPLPRVVELLNQEGLIEPPGDPTDLTREPLRFPADRATRLQNLARGDEGFLLAMAYSTQRGYAHSHPFVAELRLGTVALEIAPEELGFVISIGDIEITECEMVNQFAGSQSEPPQFTRGYGLAFGHSERKALAMSLVDRALRADELGETVQPAQMQEFVLSHSDSLEASGFVQHLKLPHYVDFQAELELVRKMRR
>2758534375
MYVAVKGGETAILNSYELLAAQRRGDPALPELSIAQIREQLKLAVDRVMNEGSVHDPELAALAIKQASGDLVEAIFLVRAYRATLPRLGSTVPLKTERMQLDRRISATFKDLPGGQVLGPTYDYTQRLLDFTLLAVSVVATPRVVDLLNDEGLIETRPDPAPVDLTREPLRFPAARATRLQNLARADEGFLLSMAYSTQRGYAHSHPFVGEVRFGSVAVEIEPEELGFAISIGDIEITECEMVNQFAGSKTEPPQFTRGYGLSFGHCERKAMAMSLVDRALRADELGEAIESPAQMQEFVLSHSDSLEASGFVQHLKLPHYVDFQSELELIRKMRA
>2709365621
MYVAVKGGETAILNSYRLLADQRRGDPTQPELGVAQIREQLKLAVDRVMTEGSVYDPELAALAIKQASGDLVEAIFLLRAYRATLPRLGTTCALDTARMALERRISATFKDLPGGQVLGPTYDYTQRLLDFTLLAVSGAGTPRVVDLLNQEGLIETRPDPAPVDLTREPLRFPADRATRLQNLARGDEGFLLAMAYSTQRGYANSHPFVGEIRLGQVAVEIVPEELGFVISIGDMELTECEMVNQFAGSKTEPPQFTRGYGLAFGHSERKAMAMSLVDRALRADELGEAVLSPAQMPEFVLAHSDSLEASGFVQHLKLPHYVDFQAELELVRKMRA
>2732724914
MYVAVKGGETAILNSYRLLADQRRGDPAQPELGVAQIREQLKLAVDRVMTEGSVYDPELAALAIKQASGDLVEAIFLLRAYRATLPRLGTACALDTARMALERRISATFKDLPGGQVLGPTYDYTQRLLDFTLLAVAGAGTPRVVDLLNQEGLIETRPDPAPVDLTREPLRFPAARATRLQNLARGDEGFLLAMAYSTQRGYANSHPFVGEIRLGQVAVEIVPEELGFAISIGDMELTECEMVNQFAGSKTEPPQFTRGYGLAFGHSERKAMAMSLVDRALRADELGEAVLSPAQMQEFVLSHSDSLEASGFVQHLKLPHYVDFQSELELVRKMRA
>2634833873
MYVAVKGGEAAILNSYRLLAAQRRGDTALPELSVAQIRAQLKLAVDRVMTEGSVYDPELAALAIKQAAGDLVEAIFLLRAYRATLPRLGTSCALDTARMTLQRRISATFKDLPGGQVLGPTYDYTQRLLDFTLLAPVPTPRVVDLLNQEGLIETRPDPDPMDLTREPLRFPADRATRLQNLARGDEGFLLSMAYSTQRGYSHSHPFVGEIRFGEVALEVEPEELGFAISIGDLEITECEMVNQFAGSKSEPPQFTRGYGLAFGHSERKAMAMSLVDRALRADELGESIESPAQMQEFVLSHSDSLEASGFVQHLKLPHYVDFQSELELVRRMRA
>2547301712
MYVAVKGGETAIVNSYRLLAAQRRGDAALPELSVQQIRAQLKLAVDRVMTEGSVYDPELAALAIKQAAGDLAEAIFLLRAYRATLPRLGTTRPIDTTRMALERRVSATFKDLPGGQVLGPTYDYTQRLLDFTLLAAAPSLVPRVVDLLNREGLIETRPDPAPPDLTREPLRFPAPRAARLQNLARGDEGFLLAMAYSTQRGYAHSHPFVGELRLGMVALEIEPEELGFALSIGDVEVTECEMVNQFAGSKSAPPQFTRGYGLAFGHSERKALAMSLVDRALRADELGEPVESPAQMQEFVLAHSDSLEASGFVQHLKLPHYVDFQAELELVRRMRA
>2864940822
MYVAVKGGETAILNSYRLLAEQRRGDTAEPELSVAQIRDQLKLAVDRVMTEGSVYDPELAALAIKQAAGDLVEAIFLLRAYRATLPRLGTSLPLDTARMALTRRISATFKDLPGGQVLGPTYDYTQRLLDFTLLAVPPLTPRVVDLLNQEGLIETRPDPAPADLTREPLRFPANRATRLQNLARGDEGFLLAMAYSTQRGYAHLHPFVGELRLGTVAVEIAPEELGFAISIGDLEITECEMVNQFAGSKSTPPQFTRGYGLAFGHSERKAMAMGLVDRALRADELGEPVESPAQMQEFVLSHSDSLEASGFVQHLKLPHYVDFQSELELVRRMRA
>2757829607
MYVAVKGGETAILNSYRLLAEQRRGDTAQPELSVAQIREQLKLAVDRVMTEGSVYDPELAALAIKQASGDLVEAIFLLRAYRATLPRLGTTRALDTARMVLSRRISATFKDLPGGQVLGPTYDYTQRLLDFTLLAAAPLTPRVVDLLNQEGLIETRPDPAPADLTREPLRFPASRATRLQNLARGDEGFLLAMAYSTQRGYSHSHPFVGELRLGTVAVEVVPEELGFAISVGDMEITECEMVNQFAGSKHQPPQFTRGYGLAFGHSERKAMAMSLVDRALRADELGEPVESPAQMQEFVLSHSDSLEASGFVQHLKLPHYVDFQSELELVRRMRA
>2739241664
MYVAVKGGETAILNSYRLLAEQRRGDTAEPELSVAQIRAQLKLAVDRVMTEGSVYDPELAALAIKQAAGDLVEAIFLLRAYRATLPRLGTTLPLDTARMALTRRISATFKDLPGGQVLGPTYDYTQRLLDFTLLAAAPLTPRVVDLLNQEGLIETRPDPAPADLTREPLRFPANRATRLQNLARGDEGFLLAMAYSTQRGYAHSHPFVGELRLGTVALEVVPEELGFAISIGDMELTECEMVNQFAGSKQQPPQFTRGYGLAFGHSERKAMAMSLVDRALRADELGEPVESPAQMQEFVLSHSDSLEASGFVQHLKLPHYVDFQSELELVRRMRA
>2816471032
MYVAVKGGETAILNSYRLLAEQRRGDTAQAELSVAQIRAQLKLAVDRVMTEGSVYDPELAALAIKQAAGDLVEAIFLLRAYRATLPRLGTTLPLDTARMALTRRISATFKDLPGGQVLGPTYDYTQRLLDFTLLAATPLTPRVVDLLNQEGLIETRPDPAPADLTREPLRFPANRATRLQNLARGDEGFLLAMAYSTQRGYAHSHPFVGELRLGTVAVEVVPEELGFAISIGDMELTECEMVNQFAGSKQQPPQFTRGYGLAFGHSERKAMAMSLVDRALRADELGEPVESPAQMQEFVLSHSDSLEASGFVQHLKLPHYVDFQSELELVRRMRA
>2849359010
MYVAVKGGETAILNSYRLLAEQRRGDTAEPELSVAQIRAQLKLAVDRVMTEGSVYDPELAALAIKQASGDLVEAIFLLRAYRATLPRLGTTRPLDTARMALTRRISATFKDLPGGQVLGPTYDYTQRLLDFTLLAAARLTPRVVDLLNQEGLIETRPDPAPADLTREPLRFPANRATRLQNLARGDEGFLLAMAYSTQRGYAHSHPFVGELRLGTVAVEIVPEELGFAISIGDMEITECEMVNQFAGSKHQPPQFTRGYGLAFGHSERKAMAMSLVDRALRADELGEPVESPAQMQEFVLSHSDSLEASGFVQHLKLPHYVDFQSELELVRRMRA
>645556669
MYVAVKGGESAILNSYRLLAEQRRGDPALPELSVAQIRQQLKLAVDRVMTEGSVYDPELAALAIKQASGDLVEAIFLLRAYRATLPRLGTTCPLDTAGMVLDRRISATFKDLPGGQVLGPTYDYTQRLLDFALLADPPTSPRVVDLLNQEGLIETRPDPMPGDLTREPLRFPADRATRLQNLARGDEGFLLAMAYSTQRGYSHSHPFVGEVRLGTVAVEIEPEELGFAISIGDIELTECEMVNQFAGSKSSPPQFTRGYGLAFGHSERKAMAMSLVDRALRADELGEAINSPAQMQEFVLSHSDSLEASGFVQHLKLPHYVDFQAELELVRKMRA
>2677164711
MYVAVKGGESAILNSYRLLAEQRRGDSALPELSVAQIRQQLKLAVDRVMTEGSVYDPELAALAIKQASGDLVEAIFLLRAYRATLPRLGTTCPLDTAAMALDRRISATFKDLPGGQVLGPTYDYTQRLLDFTLLADHPTSPRVVDLLNQEGLIETRPDPTPGDLTREPLRFPADRATRLQNLARGDEGFLLAMAYSTQRGYAHSHPFVGEVRLGTVAVEVEPEELGFAIDIGDIELTECEMVNQFAGSKSQPPQFTRGYGLAFGHSERKAMAMSLVDRALRADELGEAINSPAQMQEFVLSHSDSLEASGFVQHLKLPHYVDFQAELELVRKMRA
>2809605355
MYVAVKGGEAAILNSYRLLAEQRRGDTAQPELSVDQIRQQLKLAVDRVMTEGSVYDPELAALAIKQASGDLVEAIFLLRAYRATLPRLGSTCPIDTACMVLDRRISATFKDLPGGQVLGPTYDYTQRLLDFTLLAAPSDMTPRVVDLLNQEGLIETRPDPLPKDLTREPLRFPADRATRLQNLARGDEGFLLAMAYSTQRGYSHSHPFVGEVRLGTVAVEIEPEELGFAIDIGDIEITECEMVNQFAGSKTSPPQFTRGYGLAFGHSERKAMAMSLVDRALRADELGEPIESPAQMQEFVLSHSDSLEASGFVQHLKLPHYVDFQSELELVRKMRA
>2755214352
MYVAVKGGEAAILHSYRLLAEQRRGDITQPELSVAQIRQQLKLAVDRVMTEGSVYDPELAALAIKQASGDLVEAIFLLRAYRATLPRLGTTCPLDTARMTLDRRISATFKDLPGGQVLGPTYDYTQRLLDFSLLADALPATPRVVDLLNQEGLIETRPDPVPTDLTREPLRFPANRATRLQNLARGDEGFLLAMAYSTQRGYSHSHPFVGEVRLGTVAVEMEPEELGFAIDIGDIEITECEMVNQFAGSKSQPPQFTRGYGLAFGHSERKAMAMSLVDRALRADELGEPVESPAQMQEFVLGHSDSLEASGFVQHLKLPHYVDFQSELELVRKMRA
>2619778835
MYVAVKGGEAAILNSYHLLALQRRGDAALPELSLDQIRQQLKLAVDRVMTEGSVYDPELAALAIKQASGDLVEAIFLLRAYRATLPRLGTTCPLDTSRMSLDRRISATFKDLPGGQVLGPTYDYTQRLLDFTLLAEPGTPRVVDLLNHEGLIETRPDPMPADLTREPLRFPANRATRLQNLARGDEGFLLAMAYSTQRGYSHSHPFVGEVRLGTVAVQIEPEELGFAIDIGDIEITECEMVNQFAGSKSQPPQFTRGYGLAFGHSERKAMAMSLVDRALRADELGESVESPAQMQEFVLGHSDSLEASGFVQHLKLPHYVDFQSELELVRKMRA
>2834742440
MYVAVKGGEAAILNSYQLLARQRRGDASQPELSVPQIRQQLKLAVDRVMTEGSVYDPELAALAIKQAAGDLVEAIFLLRAYRATLPRLGTTCPLDTSRMALDRRISATFKDLPGGQVLGPTYDYTQRLLDFKLLAEGPLAPSAVAAAAVAPVPPGPTPRVMDLLNQEGLMRCV
>2643866347
MYVAVKGGEAAILNSYQLLARQRRGDVSHPELSVAQIRQQLKLAVDRVMTEGSVYDPELAALAIKQAAGDLVEAIFLLRAYRATLPRLGTTCALDTSRMVLDRRISATFKDLPGGQVLGPTYDYTQRLLDFKLLAEAGPSTPRVVDLLNQEGLIETRPDPAPTDLTREPLRFPANRATRLQNLARGDEGFLLAMAYSTQRGYSHSHPFVGEVRLGTVAVEIEPEELGFAIDIGDIEITECEMVNQFAGSKSQPPQFTRGYGLAFGHSERKAMAMGLVDRALRADELGEPVESPAQMQEFVLGHSDSLEASGFVQHLKLPHYVDFQSELELVRKMRA
>2760283884
MYVAVKGGEAAILNSYQLLARQRRGDVSQPELSVAQIRQQLKLAVDRVMTEGSVYDPELAALAIKQAAGDLVEAIFLLRAYRATLPRLGTTCPLDTSRMALDRRISATFKDLPGGQVLGPTYDYTQRLLDFKLLAEAGPSTPRVVDLLNHEGLIETRPDPAPTDLTREPLRFPANRATRLQNLARGDEGFLLAMAYSTQRGYSHSHPFVGEVRLGTVAVEIVPEELGFAIDIGDIEITECEMVNQFAGSKSQPPQFTRGYGLAFGHSERKAMAMGLVDRALRADELGEPVESPAQMQEFVLGHSDSLEASGFVQHLKLPHYVDFQSELELVRKMRA
>2755875391
MYVAVKGGEAAILNSYQLLARQRRGDVSQPELSVAQIRQQLKLAVDRVMTEGSVYDPELAALAIKQAAGDLVEAIFLLRAYRATLPRLGTTCALDTSRMVLDRRISATFKDLPGGQVLGPTYDYTQRLLDFKLLAQAATPRVVDLLNQEGLIETRPDPAPTDLTREPLRFPANRATRLQNLARGDEGFLLAMAYSTQRGYSHSHPFVGEVRLGTVAVEVVPEELGFAIEIGDIEITECEMVNQFAGSKSQPPQFTRGYGLAFGHSERKAMAMSLVDRALRADELGEPVESPAQMQEFVLGHSDSLEASGFVQHLKLPHYVDFQSELELVRKMRA
>2639752550
MYVAVKGGEAAILKSYQLLARQRRGDVSQPELSVTQIRQQLKLAVDRVMTEGSVYDPELAALAIKQAAGDLVEAIFLLRAYRATLPRLGTTCALDTSRMALDRRISATFKDLPGGQVLGPTYDYTQRLLDFKLLAPAATPRVVDLLNQEGLIETRPDPAPTDLTREPLRFPANRATRLQNLARGDEGFLLAMAYSTQRGYSHSHPFVGEVRLGTVAVEVVPEELGFAIEIGDIEITECEMVNQFAGSKSQPPQFTRGYGLAFGHSERKAMAMSLVDRALRADELGEPVESPAQMQEFVLGHSDSLEASGFVQHLKLPHYVDFQSELELVRKMRA
>2709942431
MYVAVKGGEAAILNSYQLLARQRRGDVSEPELSVAQIRQQLKLAVDRVMTEGSVYDPELAALAIKQAAGDLVEAIFLLRAYRATLPRLGTTCPLDTSRMALDRRISATFKDLPGGQVLGPTYDYTQRLLDFKLLAPAATPRVVDLLNQEGLIETRPDPAPTDLTREPLRFPANRATRLQNLARGDEGFLLAMAYSTQRGYSHSHPFVGEVRLGTVAVEVVPEELGFAIEIGDIEITECEMVNQFAGSKSQPPQFTRGYGLAFGHSERKAMAMSLVDRALRADELGEPVESPAQMQEFVLGHSDSLEASGFVQHLKLPHYVDFQSELELVRKMRA
>2644293168
MYVAVKGGEAAILNSYQLLARQRRGDVSEPELSVPQIRQQLKLAVDRVMTEGSVYDPELAALAIKQAAGDLVEAIFLLRAYRATLPRLGTTCPLDTSRMALDRRISATFKDLPGGQVLGPTYDYTQRLLDFKLLAPAVTPRVVDLLNQEGLIETRPDPAPTDLTREPLRFPANRATRLQNLARGDEGFLLAMAYSTQRGYSHSHPFVGEVRLGTVAVEVVPEELGFAIDIGDIEITECEMVNQFAGSKSQPPQFTRGYGLAFGHSERKAMAMGLVDRALRADELGEPVESPAQMQEFVLGHSDSLEASGFVQHLKLPHYVDFQSELELVRKMRA
>2695474774
MYVAVKGGEAAILNSYQLLARQRRGDAAQPELSVAQIRQQLKLAVDRVMTEGSVYDSELAALAIKQAAGDLVEAIFLLRTYRSTLPRLGTTCALDTSRMALDRRISATFKDLPGGQVLGPTYDYTQRLLDFKLLAPAATPRVVDLLNQEGLIETRPDPAPTDLTREPLRFPANRATRLQNLARGDEGFLLAMAYSTQRGYSHSHPFVGEVRLGTVAVEIEPEELGFAIDIGDIEITECEMVNQFAGSKSQPPQFTRGYGLAFGHSERKAMAMSLVDRALRADELGEPVESPAQMQEFVLSHSDSLEASGFVQHLKLPHYVDFQSELELVRKMRA
>2727999117
MYVAVKGGEAAILNSYQLLARQRRGDAAQPELSVEQIRQQLKLAVDRVMTEGSVYDPELAALAIKQAAGDLVEAIFLLRAYRATLPRLGTTCPLDTSRMVLDRRISATFKDLPGGQVLGPTYDYTQRLLDFKLLARAATPRVVDLLNQQGLIETRPDPAPTDLTREPLRFPANRATRLQNLARGDEGFLLAMAYSTQRGYSHSHPFVGEVRLGTVAVEIDPEELGFAIDIGDIEITECEMVNQFAGSKSQPPQFTRGYGLAFGHSERKAMAMSLVDRALRADELGEPVESPAQMQEFVLGHSDSLEASGFVQHLKLPHYVDFQSELELVRKMRA
>2634950245
MYVAVKGGEAAILNSYQLLARQRRGDAAQPELSVAQIRQQLKLAVDRVMTEGSVYDPELAALAIKQAAGDLVEAIFLLRAYRATLPRLGTTCPLDTSRMALDRRISATFKDLPGGQVLGPTYDYTQRLLDFKLLAPVATPRVVDLLNQEGLIETRPDPAPTDLTREPLRFPANRATRLQNLARGDEGFLLAMAYSTQRGYSHSHPFVGEVRLGTVAVEIVPEELGFAIDIGDIEITECEMVNQFAGSKTQPPQFTRGYGLAFGHSERKAMAMSLVDRALRADELGEPVESPAQMQEFVLGHSDSLEASGFVQHLKLPHYVDFQSELELVRKMRA
>2839295809
MYVAVKGGEAAILNSYQLLARQRRGDAAQPELSVAQIRQQLKLAVDRVMTEGSVYDPELAALAIKQAAGDLVEAIFLLRAYRATLPRLGTTCPLDTSCMALDRRISATFKDLPGGQVLGPTYDYTQRLLDFKLLAPAATPRVVDLLNQEGLIETRPDPAPRDLTREPLRFPANRATRLQNLARGDEGFLLAMAYSTQRGYSHSHPFVGEVRLGTVAVEIEPEELGFAIDIGDIEITECEMVNQFAGSKSQPPQFTRGYGLAFGHSERKAMAMSLVDRALRADELGEPVESPAQMQEFVLGHSDSLEASGFVQHLKLPHYVDFQSELELVRKMRA
>2755247448
MYVAVKGGEAAILNSYQLLARQRRGDAAQPELSVAQIRQQLKLAVDRVMTEGSVYDPELAALAIKQAAGDLVEAIFLLRAYRATLPRLGTTCPLDTSRMALDRRISATFKDLPGGQVLGPTYDYTQRLLDFKLLAPAVAATPRVVDLLNQEGLIETRPDPVPTDLTREPLRFPANRATRLQNLARGDEGFLLAMAYSTQRGYSHSHPFVGEVRLGSVAVEIVPEELGFAIDIGDIEITECEMVNQFAGSKSQPPQFTRGYGLAFGHSERKAMAMSLVDRALRADELGEPVESPAQMQEFVLGHSDSLEASGFVQHLKLPHYVDFQSELELVRKMRA
>2714348221
MYVAVKGGEAAILNSYQLLARQRRGDVSQPELSVAQIRQQLKLAVDRVMTEGSVYDPELAALAIKQAAGDLVEAIFLLRAYRATLPRLGTTCPLDTSRMALDRRISATFKDLPGGQVLGTTYDYTQRLLDFKLLAPAATPRVVDLLNQEGLIETRPDPAPTDLTREPLRFPANRATRLQNLARGDEGFLLAMAYSTQRGYSHSHPFVGEVRLGTVAVEIVPEELGFAIDIGDIEITECEMVNQFAGSKSQPPQFTRGYGLAFGHSERKAMAMSLVDRALRADELGEPVESPAQMQEFVLGHSDSLEASGFVQHLKLPHYVDFQSELELVRKMRATP
>2757500646
MYVAVKGGEAAILNSYQLLARQRRGDAAQPELSVAQIRQQLKLAVDRVMTEGSVYDPELAALAIKQAAGDLVEAIFLLRAYRATLPRLGTTCPLDTSRMALDRRISATFKDLPGGQVLGPTYDYTQRLLDFKLLAPAATPRVVDLLNQKGLIETRPDPAPTDLTREPLRFPANRATRLQNLARGDEGFLLAIAYSTQRGYSHSHPFVGEVRLGTVAVEIEPEELGFAIDIGDIEITECEMVNQFAGSKSQPPQFTRGYGLAFGHSERKAMAMSLVDRALRADELGEPVESPAQMQEFVLGHSDSLEASGFVQHLKLPHYVDFQSELELVRKMRA
>2710370115
MYVAVKGGEAAILNSYQLLARQRRGDAAQPELSVAQIRQQLKLAVDRVMTEGSVYDPELAALAIKQAAGDLVEAIFLLRAYRATLPRLGTTCALDTSRMVLDRRISATFKDLPGGQVLGPTYDYTQRLLDFKLLAPAATPRVVDLLNQEGLIETRPDPAPTDLTREPLRFPANRATRLQNLARGDEGFLLAMAYSTQRGYSHSHPFVGEVRLGTVAVEIEPEELGFAIDIGDIEITECEMVNQFAGSKSQPPQFTRGYGLAFGHSERKAMAMSLVDRALRADELGEPVESPAQMQEFVLGHSDSLEASGFVQHLKLPHYVDFQSELELVRKMRA
>2514528152
MYVAVKGGEAAILNSYQLLARQRRGDAAQPELSVAQIRQQLKLAVDRVMTEGSVYDPELAALAIKQAAGDLVEAIFLLRAYRATLPRLGTTCPLDTSRMALDRRISATFKDLPGGQVLGPTYDYTQRLLDFTLLAAPAAATPRVVDLLNHEGLIETRPDPMPTDLTREPLRFPASRATRLQNLARGDEGFLLAMAYSTQRGYSHSHPFVGEVRLGTVAVEIEPEELGFAIDIGDIEITECEMVNQFAGSKSQPPQFTRGYGLAFGHSERKAMAMSLVDRALRADELGEPVESPAQMQEFVLGHSDSLEASGFVQHLKLPHYVDFQSELELVRKMRA
>2855764116
MYVAVKGGEAAILNSYQLLARQRRGDTAQPELSVAQIRQQLKLAVDRVMTEGSVYDPELAALAIKQASGDLVEAIFLLRAYRATLPRLGTTCPLDTSRMALDRRISATFKDLPGGQVLGPTYDYTQRLLDFKLLAPPSPTPRVVDLLNQEGLIEPAPMDLTREPLRFPASRATRLQNLARGDEGFLLAMAYSTQRGYSHSHPFVGEVRLGTVAVEIEPEELGFAIDIGDIEITECEMVNQFAGSKSQPPQFTRGYGLAFGHSERKAMAMSLVDRALRADELGEPVEPAQMQEFVLGHSDSLEASGFVQHLKLPHYVDFQSELELVRKMRA
>2630363914
MYVAVKGGEAAILNSYRLLAEQRRGDAALPELSVAQIRQQLKLAVDRVMTEGSVYDPELAALAIKQAAGDLVEAIFLLRAYRATLPRLGTTCPLDTSRMALDRRISATFKDLPGGQVLGPTYDYTQRLLDFTLLAERIPTPRVVDLLNQEGLIETRPDPAPTDLTREPLRFPADRATRLQNLARGDEGFLLAMAYSTQRGYSHSHPFVGEVRLGTVAVQIEPEELGFAIDIGDIEITECEMVNQFAGSKIQPPQFTRGYGLAFGHSERKAMAMSLVDRALRADELGEPVESPAQMQEFVLGHSDSLEASGFVQHLKLPHYVDFQSELELVRKMRN
>2720045760
MYVAVKGGEAAILNSYRLLAEQRRGDAALPELSVSQIRQQLKLAVDRVMTEGSVYDPELAALAIKQAAGDLVEAIFLLRAYRATLPRLGTTCALDTSRMALDRRISATFKDLPGGQVLGPTYDYTQRLLDFTLLAEAQTTPRVVDLLNHEGLIETRPDPMPTDLTREPLRFPANRATRLQNLARGDEGFLLAMAYSTQRGYSHSHPFVGEVRLGTVAVEIEPEELGFAIDIGDIEITECEMVNQFAGSKSQPPQFTRGYGLAFGHSERKAMAMSLVDRALRADELGEPVESPAQMQEFVLGHSDSLEASGFVQHLKLPHYVDFQSELELVRKMRA
>2649465556
MYIAVKGGERAIDASRRLLSEERRGDPEVRELEVGQVEQQLGLLVDRVMSEASLYDPQLAALALKQAQGDVVEAVFLLRAYRTTLPRLGYALPVDTQRMAVTRRVSAIFKDLPGGQVLGATYDYTQRLLDFGLLRTSADLPDALSTLVQEGLVETCSDPEPSDITRTPPSYPLSRAGRLQMLARGDEGWVLGLAYSTQRGYANTHPFAGEIRLGPVPVELVPDELGCAIEIGEVELTECQMVNQFTGNADKPPHFTRGYGLCFGRSERKAMAMSLVDRVMRADEFGEDRTSPAQDQEFVLPHSDSVEASGFVQHLKLPHYVTFESELQLVRQLQS
>2807412805
VYIAVKGGEAAIAASWRLLDEARRGDRALRELEVAQIREQLGLLVDRVMAEGSLYDPELAALALKQARGDAIEAAFLIRAYRTTLPRFAFTEPVDTDRMRVSRRISAIFKDLPGGQLLGPTFDYTQRLLDFRLLESAPEVAPALKHLADEGLVEPASDPEPDDITRHPPAYPTPRPARLQMLSRADEGWLLGLAYSTQRGYANTHPFAGEVRHGHVAVEVVPDELGFPIEIGEIELTECQMVNQFVGSANAPPQFTRGHGLAFGHGERRAMAMSLVDRVLRADEFDEEVTSPAQQQEFALPHGDNIEASGFVQHLKLPHYVTFESELHMVRTLRS
>2587757240
MYIAVKGGEAAIEASRQLLAEARRGDPAVRELEVMQIREQLGLLVDRVMAEASLYDPELAALALKQARGDAVEAIFLLRAYRTTLPRVAATEPIDTAKMRVRRRVSAIFKDLPGGQLLGPTYDYTQRLLDFSLLTHRESAMPNALDTLADEGLIEPSSDPPPPDITRDPPVYPLPRSARLQMLARADEGWVLGMGYATQRGYAYTHPFGGDIRFGAVAVELVPDELGFAIEIGEIDVTECQMINQFGGSATVAPQFTRGYGLVYGHGERKAMAMSLVDRALRADEFDEEITAPVQQQEFVLPQGDNIEASGFVQHLKLPHYVTFESELQLIRQLRG
>2831640359
MYIAVKGGAQAIEASRALLAAARRGDPAVPELAVDQVAQQLPLLVGRVMAEGSLYDPELAALALRQALGDAVEAAFLLRAYRTTLPRLGFTEPVDTAAMRAQRRVSAIFKDLPGGQVLGPSVDYTQRLLDFDLLHTPPDLPNALDALVDEGLVEPASDPLPPDITRDPPAYPLPRSARLQMMARADEGWLLGLGYGTQRGYGNTHPFAGDIRFGAVAVELVPDELDFPIEVGEIELTECQMLNQFVGSAELPPQFTRGYGLVFGHGERKAMAMALVDRAMRADEFGELRTSPAQAQEFVLPQGDGVEASGFVQHLKLPHYVTFESELQLIRALRA
>2824502217
MYIAVKGGERAIAASRALVAAARRGDPALPPLLVAQVQSQMGLAVSRVMAEASLYDPELAALALVQAQGDAVEAAFLLRAYRTTLPRVAYTEPVDTDAMRAKRRVSAIFKDLPGGQVLGPSYDYTQRLLDFSLLRAPADAIPNALDTLSAQNLVEPASDPVPPDITRDPPRYPLSRAGRLQMLARADEGWVLGMGYSTQRGYAHSHPFVGDVRFGAVTVSLVPDELDFPIEIGEVELTECQMVNQFAGSDGAPPQFTRGYGLVFGHGERKAMAVSLVDRALRTDEFDELAEAPAQDQEFVLAQGDSVEASGFVQHLKLPHYVTFESELQLIRQLRA
>2795844819
MYVAVKGGEQAIDNAHRLLAAYCRGDAQAAEVSVAQLSQQCPFAISRIMTEGSLYDRDLAGLALKQAGGDLVEAIFLIRAFRTTLSRFGYSAPVDTRAMRIERRISAVYKDLPGGQVLGPTFDYTHRLLNFQLAPQTAAVAHRVSDLLRQEGLLSSPTAGEPVDLSLEPLTFPAQRTTRLQALARGDEGFLMSMAYSTQRGYARNHPFAGEIRMGWVEVEFYCAEMDDTLCLGEIEISECDMVNQFVGSKDALPQFTQGYGLSFGYNERKIMAMALVDRALRGDEFNEPEDAPAQQQEFVLAHCDALDASGFVSHLKLPHYVDFQSELELIRSLRAAR
>2832951074
MYVAVKGGEQAIVAAHQLLAQYRRGDASLPELTVAQIQQQLPLAVARVMTEGSLYDRELAALAIKQAAGDITEAIFLLRAYRTTLPRFGDSVPLQTDQMLISRRVSAIYKDVPGGQILGPTFDYTHRLLDFALLAEEPRPDCMPVMSLLEREGLMKQANDDGGQDLTRHATEFPMKRSERLQTLARGDEGFLMSLAYSTQRGYGRNHPFVGEIRIGEVEILFTPAELGFEIVLGALEVTECEMLTQFVKDEADEVVFTRGYGLAFGHAEHKTMAMALVDRALCAEDYQEEIESPAQEQEFVLAHCDNVSAVGFVSHLKLPHYVDFQSELELIHKIHRAD
>2776079301
MYVAVKGGEQAIRNAHQLLAEYRRGDTAIADISVAQIQQQMPLALARVMSEGSLYDEELAALAVKQAAGDITEAIFLLRAYRTTLPRFGDAEPLDTAEMLLSRRISAIYKDLPGGQLLGPTFDYTHRLLDFALLAEETRPNCPHVMRILEQEGLMTPPEDGSHSDITRAAVQFPTGRSERLQLLARGDEGFLLSLAYSTQRGYGRNHPFVGEIRIGEVEVAFTPPELGFEIVLGGIEVSECEMVTQFVEEAGDEVVFTRGYGLAFGQAERKTMAMALMDRALCADEYGEEITSPAQQQEFVLAHCDNVEAAGFVSHLKLPHYVDFQSELELIRKIRRAN
>2603052235
MYVAVKGGEKAIAAAHKLQAKRRRGDTNVAELSVEQISQQLSLAVERVMTEGGIFDRELAALAIKQASGDQIEAIFLLRAYRTTLPLLATCLPLNTGNMQVQRRISATYKDLPGGQQLGPTYDYSHRLLDFSLLAPNQQPPFSKVFSLLEQQGLAEPSDGAEPADITQQAISYPCSRAARLQQLSRGDEGFLLSMAYSTQRGYGRNHPFAGEIRSGEVAIAICPEELGFEVEIGSITLTECEMVNGFVSPQDKDAHFTRGYGLAFGFSERKAMAVALLDRSLQTERYNEPVSSPAQDEEFVLAHADNVEAAGFVSHLKLPHYVDFQSELELLRKMRQQG
>2831451530
MYVAVKGGEQAIAHAHQLQAKRRRGSPKVAELTVEQIAEQLSLAVERVMTEGGIYDRELAALAIKQASGDQVEAIFLLRAYRTTLPLLGQCAPLNTSEMLVHRRISAIYKDLPGGQQLGPTYDYSHRLLDFTLLTTQAHHGFSRVFAQLEQQALAKPQDGKKPADITAQAVRYPSDRSARLQQLCRGDEGYLLALAYSTQRGYGRNHPFAGEIRSGEVTLCMTPPELGFSIEIGSVLVTECEMVNSFTQDDTASPHFTRGYGLAFGMSERKAMAMAIVDRALQGKQYGEAVSSPAQDEEFVLSHADNVAAAGFVSHLKLPHYVDFQSELELLRKMQAGG
>2632475589
MYVAVKGGEKAIEAAHQLQSCRRRGCTDIPELDCSQIEQQLNLAVDRVMTEGNIYDRQLAALAIKQASGDLVESIFLLRAYRSTLPRWGISQPLNTPTMRLERRISAIFKDLPGGQLLGPTYDYTHRLLDFSLLAPAAAAIAHAFQFLSQQGFAPEDPDRDPPDITMDPPSYPGTRAARLQQLFRGDEGFLLSLGYSTQRGYGRNHPFVGEIRTGYITVSIVAEEVGFAIDIGEILLTECETVNGFVKPVDGAPHFTRGYGLAFGRSERKAITVALADRALQAADYQEEIRGPAQDEEFVLSHADNVEAAGFVSHLKLPHYVDFQSELELLKRLRERS
>2858466381
MYVAVKGGEKAIEAAHQLQACRRRGCTDVPELDCSQIEQQLNLAVDRVMTEGNIYDRQLAALAIKQASGDLVESIFLLRAYRSTLPRWGISQPLNTPDMRLERRVSAIFKDLPGGQLLGPTYDYTHRLLDFSLLAPVAAAIPHAFQFLSQQGFAPEDNDRDPPDITMDPPSYPGTRASRLQQLFRGDEGFLLSLGYSTQRGYGRNHPFVGEIRTGYITVSIVAEEVGFAIDIGEILLTECETVNGFVKPDNDAPHFTRGYGLAFGRSERKAITVALADRALQAADYQEEIRGPAQDEEFVLSHADNVEAAGFVSHLKLPHYVDFQSELELLKRLRERS
>2871248361
MYVAVKGGEKAIEAAHQLQSCRRRGCTDIPELDCSQIEQQLNLAVDRVMTEGNIYDRQLAALAIKQASGDLVESIFLLRAYRSTLPRWGISQPLNTPDMRLERRVSAIFKDLPGGQLLGPTYDYTHRLLDFSLLAPIADEIPHAFQFLSQQHLIPENIDSDPPDITMEPPSYPGTRAARLQQLFRGDEGFLLSLGYSTQRGYGRNHPFVGEIRTGYITVSLVAEEVGFAIDIGEILLTECETVNGFVKPANDAPHFTRGYGLAFGRSERKAITVALADRALQAADYQEEVRGPAQDEEFVLSHADNVEAAGFVSHLKLPHYVDFQSELELLKRLRERS
>2871281458
MYVAVKGGEKAIEAAHQLQACRRRGCTDIPELDCSQIEQQLNLAVDRVMTEGNIYDRQLAALAIKQASGDLVESIFLLRAYRSTLPRWGISQPLNTPNMRLERRVSAIFKDLPGGQLLGPTYDYTHRLLDFSLLAPVAAGIPHAFQFLSQQHLVPENIDSDPPDITMEPPSYPGTRASRLQQLFRGDEGFLLSLGYSTQRGYGRNHPFVGEIRTGYITVSIVAEEVGFAIDIGEILLTECETVNGFVKPVSDAPHFTRGYGLAFGRSERKAITVALADRALQAADYQEEVRGPAQDEEFVLSHADNVEAAGFVSHLKLPHYVDFQSELELLKRLRERR
>2527103685
MYVAVKGGEKAIEAAHQLQFCRRRGCTDIPELDCSQIEQQLNLAVDRVMTEGNIYDRQLAALAIKQASGDLVESIFLLRAYRSTLPRWGISQPLNTPNMRLERRVSAIFKDLPGGQLLGPTYDYTHRLLDFSLLAPVAAEIPHAFQFLSQQHLVPENIDSDPPDITMDPPSYPGTRAARLQQLFRGDEGFLLSLGYSTQRGYGRNHPFVGEIRTGYITVSIVAEEVGFAIDIGEILLTECETVNGFVKPADDAPHFTRGYGLAFGRSERKAITVALADRALQAADYQEEVRGPAQDEEFVLSHADNVEAAGFVSHLKLPHYVDFQSELELLKRLRERR
>644863759
MYVAVKGGEKAIEAAHQLQSCRRRGCTDIPELDCSQIEQQLNLAVDRVMTEGNIYDRQLAALAIKQASGDLVESIFLLRAYRSTLPRWGISQPLNTSDMRLERRVSAIFKDLPGGQLLGPTYDYTHRLLDFSLLAPVAAEVAHAFQFLAQQHFVPEDIDSDPPDITMVPPSYPGTRAARLQQLFRGDEGFLLSLGYSTQRGYGRNHPFVGEIRTGYITVSIVAEEVGFAIDIGEILLTECETVNGFVKPTNDAPHFTRGYGLAFGRSERKAITVALADRALQAADYQEEIRGPAQDEEFVLSHADNVEAAGFVSHLKLPHYVDFQSELELLKRLRERS
>2598564333
MYVAVKGGEKAIEAAHQLQSCRRRGCTDIPELDCSQIEQQLNLAVDRVMTEGNIYDRQLAALAIKQASGDLVESIFLLRAYRSTLPRWGISQPLNTPDMRLERRVSAIFKDLPGGQLLGPTYDYTHRLLDFSLLAPVAAGIPHAFQFLAQQHLVPENIDSNPSDITMEPPSYPGTRAARLQQLFRGDEGFLLSLGYSTQRGYGRNHPFVSEIRTGYITVSIVAEEVGFAIDIGEILLTECETVNGFVKPANDAPHFTRGYGLAFGRSERKAITVALADRALQAADYQEEVRGPAQDEEFVLSHADNVEAAGFVSHLKLPHYVDFQSELELLKRLRERS
>2855187389
MYVAVKGGEKAIEAAHQLQSCRRRGCTDIPELDCSQIEQQLNLAVDRVMTEGNIYDRQLAALAIKQASGDLVESIFLLRAYRSTLPRWGISQPLNTPDMRLERRVSAIFKDLPGGQLLGPTYDYTHRLLDFSLLAPVAAVGIPHAFQFLAQQHLVPENIDSDPPDITMVPPSYPGTRAARLQQLFRGDEGFLLSLGYSTQRGYGRNHPFVSEIRTGYITVSIVAEEVGFAIDIGEILLTECETVNGFVKPSNDAPHFTRGYGLAFGRSERKAITVALADRALQAADYQEEIRGPAQDEEFVLSHADNVEAAGFVSHLKLPHYVDFQSELELLKRLRERS
>2832898185
MYVAVKGGEQAIKAAHQLQACRRRGALAVPEIGCDQIEQQLGLAVDRVMTEGNVYDRELAALAIKQASGDLVEAIFLLRAYRSTLPRWAVSEPLDTTRMRLERRVSAIFKDLPGGQLLGPTYDYTHRLLDFSLLAPVAPDVRHAFDFLAQQGLVPPPVVDPVDITVTPPGYPAPRSARLQQLVRGDEGFLLSLGYSTQRGYGRNHPFVTEIRTGYVTVSLTVEEVGFEIDIGDILLTECETVNGFIKPAQGAPHFTRGYGLAFGRAERKAISVALADRALQSAEYHDEVKGPAQDEEFVLSHVDNVEAAGFVSHLKLPHYVDFQSELELLKRLRQDR
>2845704865
MYVAVKGGEKAIEAAHQLQACRRRGQPHIKELSCEQIDQQLSLAVDRVMTEGNIYDRQLAALAIKQASGDLIEAIFLLRAYRSTLPRWRVSKPLDTSSMRLERRISAIFKDLPGGQLLGPTYDYTHRLLDFKLLAPQPESVQHAFAFLKQQGLLPPDDEKPDDITMTPPTYPCSRSARLQQLVRGDEGFLLSLGYSTQRGYGRNHPFVGEIRTGFVKVEMYAEEIKMTLDIGEILLTECETINGLIKPSDKAPHFTHGYGLAFGRAERKAIAVALADRALQSAEYKETIQGPAQDEEFVLAHVDNVEASGFVSHLKLPHYVDFQSELELLKQLREKI
>2579896193
MYVAVKGGEKAIEAAHQLQACRRRGQPHIQELSCEQIEQQLGLAVXRVMTEGNIYDRELAALAIKQASGDLVEAIFLLRAYRSTLPRWGVSEPLATASMRLERRISAIFKDLPGGQLLGPTYDYTHRLLDFTLLAPTAEPVPHAFHFLTQQELVPPDEEEPADITVDPPSYPCPRSARLQQLIRGDEGFLLSLGYSTQRGYGRNHPFVGEIRTGLVTVVMFIQEVDMAVEIGDILVTECETVNGFIKPMKQAPHFTRGYGLAFGRAERKAITVALADRALQAADYHEDIHGPAQDEEFVLSHVDNVEAAGFVSHLKLPHYVDFQSELELLKRLRQDP
>2849725751
MYVAVKGGEKAIEAAHQLQACRRRGQPTIPELSCEQIEQQLGLAVDRVMTEGNIYDRELAALSIKQASGDLVEAIFLLRAYRSTLPRWGVSEPLATASMRLERRISAIFKDLPGGQLLGPTYDYTHRLLDFTLLAPTAEPVPHAFHFLTQQELVPPDEEEPADITITPPSYPCPRSARLQQLIRGDEGFLLSLGYSTQRGYGRNHPFVGEIRTGMVTVTMFIQEVDMTVEIGDILVTECETVNGFIKPTEQAPHFTRGYGLAFGRAERKAITVALADRALQAADYHEEAQGPAQDEEFVLSHVDNVEAAGFVSHLKLPHYVDFQSELELLKRLRQGP
>2840550772
MYVAVKGGEKAIEAAHQLQACRRRGQPTIPELSCEQIEQQLGLAVDRVMTEGNIYDRELAALSIKQASGDLVEAIFLLRAYRSTLPRWGVSEPLATASMRLERRISAIFKDLPGGQLLGPTYDYTHRLLDFTLLAPTAEPVPHAFHFLTQQGLVPPDEEEPEDITLNPPNYPCSRSARLQQLIRGDEGFLLSLGYSTQRGYGRNHPFVGEIRTGLVTVVMFIQEVDMAVEIGDILVTECETVNGFIKPTEQAPHFTRGYGLTFGRAERKAITVALADRALQAADCHEEIQGPAQDEEFVLSHVDNVEAAGFVSHLKLPHYVDFQSELELLKRLRQDQ
>2845667746
MYVAVKGGEKAIEAAHQLQACRRRGQPTIPELSCEQIEQQLGLAVDRVMTEGNIYDRELAALSIKQASGDLVEAIFLLRAYRSTLPRWGVSEPLDMASMRLERRISAIFKDLPGGQLLGSTYDYTHRLLDFTLLAPTADPIPHAFRFLMQQGLVPPDEEDPADITMNPPSYPCSRSARLQQLIRGDEGFLLSLGYSTQRGYGRNHPFVGEIRTGLAKVELFIQEVDMTVEIGDILVTECETVNGFIKPMGQAPHFTRGYGLAFGRAERKAITVALADRALQAADYHEEVQGPAQDEEFVLSHVDNVEAAGFVSHLKLPHYVDFQSELELLKRLRQGQ
>2839693496
MYVAVKGGEKAIEAAHQLQACRRRGQPHIQELSCEQIEQQLGLAVDRVMTEGNIYDRELAALAIKQASGDLVEAIFLLRAYRSTLPRWGVSEPLDTASMRLERRISAIFKDLPGGQLLGSTYDYTHRLLDFRLLAPTAEEMAHAFHFLTQQGLVPPEDEEPADITLQPPSYPCPRSARLQQLVRGDEGFLLSLGYSTQRGYGRNHPFVGEIRTGLAKVELFIQEVDMTVEIGDILLTECETVNGFIKPMEQAPHFTRGYGLAFGRAERKAITVALADRALQAADYHEEVQGPAQDEEFVLSHVDNVEAAGFVSHLKLPHYVDFQSELELLKRLRQDQ
>2752939315
MYVAVKGGEKAIEHAHRLQAALRRGKPEVAELHCEQINQQLGLAVDRVMTEGGLYDPELAALAIKQASGDLVEAIFLLRAYRTTLPRLADSQPLSMQSMRCERRISAIYKDIPGGQVLGPTYDYTHRLLDFMLLAPDVQPPVPTVFSLLEQEQLAVPPEETPAQDITREPPEYPASRSARLQQLARGDEGFLLALGYSTQRGYGRNHPFVGEIRSGYVDVEIVPEELGFAVSIGEMVLTACEMVNGFTDQVDPPAFTRGFGLVFGRGERKAMAMALMDRALQAPEWQETIDGPAQDEEFVLAHADNVEAAGFVSHLKLPHYVDFQAELALLHQVRAKN
>2756797188
MYVAVKGGENAIAAAHRLQEQKRRGDPDQPEIGAEQIEQQLSLAVDRVMTEGGIYDRQLAALAIKQSSGDLVEAIFLLRAYRTTLPRMAVSDPLDTATMRLERRISAVYKDLPGGQLLGPTYDYTHRLLDFTLLAPAATLECPHVFSLLAQQGLAETVDGQTPDDITRQPPHYPCSRASRLQQLVRGDEGYLLALGYSTQRGYGRNHPFAGEIRCGYVDLDITPEELGFPLSVGELLLTECEMVNGFTAPEDRAPHFTRGYGLVFGMSERKAMAMALVDRALQTREHGEEVTGPAQDEEFVLAHADNVEAAGFVSHLKLPHYVDFQAELELLNRLRRCD
>2739173217
MYVAVKGGEKAIAAAHRLQEQKRRGSPQFNELSVDQIDQQLALAVDRVMTEGGIYDRQLAALAIKQASGDLVEAIFLLRAYRTTLPRLAVSDALNTQDMRLERRISAVYKDLPGGQVLGPTYDYTHRLLDFTLLAPEIAMESPHVFSMLAQQGLARAHDGAEPDDITRTPPVYPCSRSARLQQLVRGDEGYLLALGYSTQRGYGRNHPFAGEIRSGYVSLSITPEELGFSVDIGELLLTECEMVNGFVAQPDDAPHFTRGYGLVFGMSERKAMAMALVDRALQAPDYQEQINGPAQDEEFVLAHADSVEAAGFVSHLKLPHYVDFQAELELLHRLQQAH
>2686665139
MYVAVKGGEKAIAAAHRLQEQKRRGSPQLNEISVDQIDQQLTLAVDRVMTEGGIYDRQLAALAIKQASGDLVEAIFLLRAYRTTLPRLAVSDALNTQDMRLERRISAVYKDLPGGQVLGPTYDYTHRLLDFTLLAPEIAMESPHVFSMLAQQGLARSHDGAEPDDITRTPPVYPCSRSSRLQQLVRGDEGYLLALGYSTQRGYGRNHPFAGEIRSGYVSLSITPEGLGFSVDIGELLLTECEMVNGFVAQPDDAPHFTRGYGLVFGMSERKAMAMALVDRALQAPDYQEQINGPAQDEEFVLAHADSVEAAGFVSHLKLPHYVDFQAELELLHRLQQAH
>2818672615
MYVAVKGGEKAIAAAHRLQEQKRRGSTQLNELSVDQIDQQLTLAVDRVMTEGGIYDRQLAAMAIKQASGDLVEAIFLLRAYRTTLPRLAVSDALDTQNMRLERRISAVYKDLPGGQVLGPTYDYTHRLLDFTLLAPEIAMESPHVFSMLAQQGLARSHDGAEPDDITRTPPVYPCSRSSRLQQLVRGDEGYLLALGYSTQRGYGRNHPFAGEIRSGYVSLSITPEELGFSVDIGELLLTECEMVNGFVAQPDDAPHFTRGYGLVFGMSERKAMAMALVDRALQAPDYQEQINGPAQDEEFVLAHADSVEAAGFVSHLKLPHYVDFQAELELLHRLQQAH
>2588714629
MYVAVKGGEKAIAAAHRLQEQKRRGSSQLNELSVDQIDQQLTLAVDRVMTEGGIYDRQLAALAIKQASGDLVEAIFLLRAYRTTLPRLAVSDALDTQDMRLERRISAVYKDLPGGQVLGPTYDYTHRLLDFTLLAPEIAMESPHVFNMLAQQGLARAHDGAEPDDITRTPPVYPCSRSSRLQQLVRGDEGYLLALGYSTQRGYGRNHPFAGEIRSGYVSLSITPEELGFSVDIGELLLTECEMINGFVAQPDDAPHFTRGYGLVFGMSERKAMAMALVDRALQAPDYQEQINGPAQDEEFVLAHADSVEAAGFVSHLKLPHYVDFQAELELLHRLQQAH
>2837023272
MYVAVKGGEKAIAAAHRLQEQKRRGSPQLNELSVDQIDQQLSLAVDRVMTEGGIYDRQLAALAIKQASGDLVEAIFLLRAYRTTLPRLAVSDALNTQDMRLERRISAVYKDLPGGQVLGPTYDYTHRLLDFTLLAPEIALESPHVFSMLTQQGLARAHDGAEPDDITRTPPVYPCSRSSRLQQLVRGDEGYLLALSYSTQRGYGRNHPFAGEIRSGYVSLSITPEELGFSVDIGELLLTECEMVNGFVAQPDDAPHFTRGYGLVFGMSERKAMAMALVDRALQAPDYQEQIKGPAQDEEFVLAHADSVEAAGFVSHLKLPHYVDFQAELELLHRLQQAH
>2846290642
MYVAVKGGEKAIAAAHRLQEQKRRGSTQLNELSVDQIDQQLTLAVDRVMTEGGIYDRQLAALAIKQASGDLVEAIFLLRAYRTTLPRLAVSDALNTQDMRLERRISAVYKDLPGGQVLGPTYDYTHRLLDFTLLAPEIALESPHVFSMLAQQGLARSHDGAEPDDITRTPPVYPCSRSSRLQQLVRGDEGYLLALGYSTQRGYGRNHPFAGEIRSGYVSLSITPEELGFSVDIGELLLTECEMVNGFVAQPDDAPHFTRGYGLVFGMSERKAMAMALVDRALQAPDYQEQINGPAQDEEFVLAHADSVEAAGFVSHLKLPHYVDFQAELELLHRLQQAH
>2835275069
MYVAVKGGEKAIAAAHRLQEQKRRGSPQLNELSVDQIDQQLTLAVDRVMTEGGIYDRQLAALAIKQASGDLVEAIFLLRAYRTTLPRLAVSDALNTQDMRLERRISAVYKDLPGGQVLGPTYDYTHRLLDFTLLAPEIALESPHVFSMLTQQGLARAHDGAEPDDITRTPPVYPCSRSSRLQQLVRGDEGYLLALGYSTQRGYGRNHPFAGEIRSGYVGLSITPEELGFSVDIGELLLTECEMVNGFVAQPDDVPHFTRGYGLVFGMSERKAMAMALVDRALQAPDYQEQINGPAQDEEFVLAHADSVEAAGFVSHLKLPHYVDFQAELELLHRLQQAH
>2846236544
MYVAVKGGEKAIAAAHRLQEQKRRGSVQLDELIVDQIEQQLALAVDRVMTEGGIYDRQLAALAIKQASGDLVEAIFLLRAYRTTLPRLAVSSALNTGEMRLERRISAVYKDLPGGQVLGPTYDYTHRLLDFTLLAPNVEADCPHVFSMLAQQNLACEHDGREPDDITRNPPVYPCSRASRLQQLARGDEGYLLALGYSTQRGYGRNHPFAGEIRSGFVKLSITPEELGFSVDVGELLLTECEMVNGFVAEQDTPPHFTRGYGLVFGMSERKAMAMALVDRALQAPDYQEQVKGPAQDEEFVLAHADNVEAAGFVSHLKLPHYVDFQAELELLNRLQQAH
>2772287540
MYVAVKGGEKAIAAAHRLQEQKRRGSTQFDELNVDQIEQQLALAVDRVMTEGGIYDRQLAALAIKQASGDLVEAIFLLRAYRTTLPRLAISNALDTGEMRLERRISAVYKDLPGGQVLGPTYDYTHRLLDFTLLAPNIEAECPHVFSMLAQQNLAREHDGHEPDDITRNPPVYPCSRASRLQQLARGDEGYLLALGYSTQRGYGRNHPFAGEIRSGFVKLSITPEELGFSVDVGELLLTECEMVNGFVAEQDTPPHFTRGYGLVFGMSERKAMAMALVDRALQAPDYQEQVKGPAQDEEFVLAHADNVEAAGFVSHLKLPHYVDFQAELELLNRLQQAH
>2514673261
MYVAVKGGEKAIAAAHRLQEQKRRGSAQFDELTVDQIEQQLALAVDRVMTEGGIYDRQLAALAIKQASGDLVEAIFLLRAYRTTLPRLAVSNALDTGEMRLERRISAVYKDLPGGQVLGPTYDYTHRLLDFTLLAPNVEADCPHVFSMLAQQNLAREHDGHEPDDITRNPPVYPCSRASRLQQLARGDEGYLLALGYSTQRGYGRNHPFAGEIRSGFVKLSITPEELGFSVDVGELLLTECEMVNGFVAEQDTPPHFTRGYGLVFGMSERKAMAMALVDRALQAPDYQEQVKGPAQDEEFVLAHADNVEAAGFVSHLKLPHYVDFQAELELLNRLQQAH
>2734599429
MYVAVKGGERAIEAAHALQEHKRRGDGRLPELSIEQITQQLHLAVDRVMTEGGIADRELAALALKQASGDNVEAIFLLRAYRTTLQRLAVSEPVDTASMRLERRISAVYKDIPGGQMLGPTYDYTHRLLDFTLLANPATPHVFNLLVQQGLAKAEARPDDITRNPPVYPCSRSSRLQQLVRSMKAICWRWPTPRSVAMAATTLLPARFAAATSPLRSSPKSWVLRSISANC
>2824871282
MYVAVKGGEKAIDAAHALQQHKRRGDSQIPELSVAQIDAQLNLAVDRVMTEGGIADRELAALALKQASGDSVEAIFLLRAYRTTLPRLAVSEPIDTAAMRLERRISAVYKDVPGGQLLGPTYDYTHRLLDFALLASALGQAPHVFSLLEAQKLAKPQDGEQPDDITRQPPVYPCSRASRLQQLVRGDEGYLLALAYSTQRGYGRNHPFAGEIRSGYVSVEIIPEELGFAVNVGELLMTECEMVNGFIDPPEEPAHFTRGYGLVFGQSERKAMAMALVDRALQAPEYGENITSPAQDEEFVLAHADNVEAAGFVSHLKLPHYVDFQAELELLKRLQRR
>2576788403
MYVAVKGGEKAIDAAHALQEHKRRGDSEIPELSVAQIDAQLNLAVDRVMTEGGIADRELAALALKQASGDSVEAIFLLRAYRTTLPRLAVSKPIDTAAMRLERRISAVYKDVPGGQLLGPTYDYTHRLLDFTLLAPTLGQAPHVFSLLESQKLAKPQDGAQPDDITRQPPVYPCSRASRLQQLVRGDEGYLLALAYSTQRGYGRNHPFAGEIRSGYVSVELVPEELGFAVNVGELLMTECEMVNGFVDPPEESPHFTRGYGLVFGQSERKAMAMALVDRALQTVEYGENIASPAQDEEFVLAHADNVEAAGFVSHLKLPHYVDFQAELELLKRLQRR
>2836663767
MYVAVKGGEKAIDAAHKLQQERRRGDSSQPELSVEQIEQQLGLAVDRVMTEGGIADRELAALALKQASGDSVEAIFLLRAYRTTLPRIAVSQPLETARMRPERRISAIYKDIPGGQMLGPTYDYSHRLLDFSLLAPSPAPMPHVFSLLAGQGLAKPVDGAQPDDVTRQPPVYPCSRSSRLQQLTRGDEGYLLALAYSTQRGYGRNHPFAGEIRSGYVAVEIVPEELGFPVCVGELLMTECEMVNGFVAPEQEPPHFTRGYGLVFGMGERKAMAMALVDRALQAPEYHDPITGPAQDEEFVLAHADNVEAAGFVSHLKLPHYVDFQAELELLKRLKNN
>2838870788
MYVAVKGGEKAIAAAHALQEHKRRGDNELPELSVGQVAEQLHLAVDRVMTEGGIADRELAALALKQASGDNVEAIFLLRAYRTTLPRLAVSEPIDSANMRLERRISAIYKDIPGGQLLGPTYDYTHRLLDFALLAPPLPRQTPHVFSLLVNEGLAKAQDGTAPDDITRQPPVFPCSRASRLQQLARGDEGYLLALAYSTQRGYGRNHPFAGEIRSGYVEVEIVPEELGFAVNIGELLVTECEMVNGFVAPENEAPHFTRGYGLVFGMSERKAMAMALVDRALQAADYGEPVRSPAQDEEFVLAHADNVEAAGFVSHLKLPHYVDFQAELDLLRQLQHR
>2813731006
MYVAVKGGEKAIAAAHALQEHKRRGDSELAELSVAQIAEQMHLAVDRVMTEGGIADRELAALALKQASGDNVEAIFLLRAYRTTLPRLAVSEPIDSAKMRLERRISAVYKDIPGGQLLGPTYDYTHRLLDFALLAASLVPTPHVFSLLEQEGLAKAQEGAVPDDITRQPPVYPCSRSARLQQLARGDEGYLLALAYSTQRGYGRNHPFAGEIRSGYIDVEIVPEELGFAVNVGELLITECEMVNGFIAPQEEAPHFTRGYGLVFGMGERKAMAMALMDRALQAADYGEMVKSPAQDEEFVLAHADNVEAAGFVSHLKLPHYVDFQAELDLLRQLQSR
>2579407514
MYVAVKGGEKAIAAAHALQEHKRRGDSELAELSVAQIAEQMHLAVDRVMTEGGIADRELAALALKQASGDNVEAIFLLRAYRTTLPRLAVSEPIDSAKMRLERRISAVYKDIPGGQLLGPTYDYTHRLLDFALLATSLVPTPHVFALLEQEGLAKAQEGAVPDDITRQPPVYPCSRSARLQQLARGDEGYLLALAYSTQRGYGRNHPFAGEIRSGYIDVEIVPEELGFAVNVGELLITECEMVNGFIAPQEDAPHFTRGYGLVFGMGERKAMAMALMDRALQAADYGEMIKSPAQDEEFVLAHADNVEAAGFVSHLKLPHYVDFQAELDLLRQLQSR
>2654027041
MYVAVKGGEKAIAAAHALQEHKRRGDSELAELSVAQIAEQMHLAVDRVMTEGGIADRELAALALKQASGDNVEAIFLLRAYRTTLPRLAVSEPIDSTKMRLERRISAVYKDIPGGQLLGPTYDYTHRLLDFALLATSLAPTPHVFALLEKEGLAKAQEGVTPDDITRQPPVYPCSRSARLQQLARGDEGYLLALAYSTQRGYGRNHPFAGEIRSGYIDVEIVPEELGFAVNVGELLITECEMVNGFIAPGEEAPHFTRGYGLVFGMGERKAMAMALMDRALQAADYGEMIKSPAQDEEFVLAHADNVEAAGFVSHLKLPHYVDFQAELDLLRQLQSR
>2616780450
MYVAVKGGEKAIAAAHALQEHKRRGDNELAELSVAQIAEQMHLAVDRVMTEGGIADRELAALALKQASGDNVEAIFLLRAYRTTLPRLAVSEPIDSTKMRLERRVSAVYKDIPGGQLLGPTYDYTHRLLDFALLATSLAPTPHVFALLEKEGLAKAQEGATPDDITRQPPVYPCSRSARLQQLARGDEGYLLALAYSTQRGYGRNHPFAGEIRSGYIDVEIVPEELGFAVNVGELLITECEMVNGFIAPEEDAPHFTRGYGLVFGMGERKAMAMALMDRALQAADYGEMIKSPAQDEEFVLAHADNVEAAGFVSHLKLPHYVDFQAELDLLRQLQSR
>2631881900
MYVAVKGGEKAITAAHALQEHKRRGDQTLAELSVAQVANQLNLAVDRVMTEGGIADRELAALALKQASGDNVEAIFLLRAYRTTLPRLAVSEPIDSAKMRLERRISAVYKDIPGGQLLGPTYDYTHRLLDFALLAPALGQAPHVFSLLVNEGLAKAQDGATPDDITRQPPVYPCSRASRLQQLARGDEGYLLALAYSTQRGYGRNHPFAGEIRSGYIDVEIVPEELGFAVNIGELLMTECEMVNGFVAPTNEMPHFTRGYGLVFGMGERKAMAMALMDRALQAADYGEAIKSPAQDEEFVLAHADNVEAAGFVSHLKLPHYVDFQAELDLLRQLQTR
>2837632702
MYVAVKGGEKAIAAAHALQEHKRRGDAELAELSVAQIADQLHLAVDRVMTEGGIADRELAALALKQASGDNVEAIFLLRAYRTTLPRLAVSEPIDSATMRLERRISAVYKDIPGGQLLGPTYDYTHRLLDFTLLAPTLAQAPHVFSLLVNEGLAKAEDGATPDDITRNPPVYPCSRSARLQQLARGDEGYLLALAYSTQRGYGRNHPFAGEIRSGYIDIEIVPEELGFAVNIGELLITECEMVNGFVAPQEEMPHFTRGYGLVFGMSERKAMAMALVDRALQAADYGEPIKSPAQDEEFVLAHADNVEAAGFVSHLKLPHYVDFQAELDLLRQLQHR
>2547698282
MYVAVKGGEKAIAAAHALQEHKRRGDAELSELSVAQIADQLHLAVDRVMTEGGIADRELAALALKQASGDNVEAIFLLRAYRTTLPRLAVSEPIDSAKMRLERRISAVYKDIPGGQVLGPTYDYTHRLLDFTLLAPTLAQAPHVFSLLVNEGLAKAEDGAIPDDITRNPPVFPCSRSSRLQQLARGDEGYLLALAYSTQRGYGRNHPFAGEIRSGYIDVEIVPEELGFAVNIGELLITECEMVNGFVAPHDEPPHFTRGYGLVFGMSERKAMAMALVDRALQAADYGEPIKSPAQDEEFVLAHADNVEAAGFVSHLKLPHYVDFQAELDLLRQLQRR
>2770316317
MYVAVKGGEKAIAAAHALQEHKRRGDAELSELSVAQIADQLHLAVDRVMTEGGIADRELAALALKQASGDNVEAIFMLRAYRTTLPRLAVSEPIDSAKMRLERRISAVYKDIPGGQLLGPTHDYTHRLLDFTLLAPTLAQAPHVFSLLVNEGLAKAEDGATPDDITRNPPVYPCSRASRLQQLARGDEGYLLALAYSTQRGYGRNHPFAGEIRSGYIDVEIVPEELGFAVNIGELLVTECEMVNGFVAPHDEPPHFTRGYGLVFGMSERKAMAMALVDRALQAADYGEPIKSPAQDEEFVLAHADNVEAAGFVSHLKLPHYVDFQAELDLLRQLQHR
>2545847741
MYVAVKGGEKAIAAAHALQEQKRRGNPALPEIAVEQIDQQLNLAVDRVMTEGGIADRELAALALKQASGDSVEAIFLLRAYRTTLAKFAVSEPINTADMRIERRISAVYKDVPGGQLLGPTYDYTHRLLDFTLLAPEVEPSPHVFSLLTRQGLAKAEDGDTPDDITRTPPVYPCSRASRLQQLMRGDEGYLLALAYSTQRGYGRNHPFAGEIRSGHVDVEIVPEELGFAVNVGELLITECEMVNGFVDPEDEAPHFTRGYGLVFGLSERKAMAMALMDRALQAPEYSEHIAGPAQDEEFVLAHADNVEAAGFVSHLKLPHYVDFQAELELLKRLQNR
>2757849570
MYVAVKGGEKAINAAHALQEQKRRGDAQLPELTVAQIEQQLNLAVDRVMTEGGIADRELAALALKQASGDNVEAIFLLRAYRTTLPRLAVSEPINTAEMRLERRISAVYKDVPGGQLLGPTYDYTHRLLDFTLLAPEVEPSPHVFSLLTRQGLAKVKDGETPDDITRTPPVYPCSRASRLQQLMRGDEGYLLAMAYSTQRGYGRNHPFAGEIRSGHIEVEIVPEELGFAVNVGELLITECEMVNGFVSPDEQAPHFTRGYGLVFGLSERKAMAMALMDRALQAPDYDEHIAGPAQDEEFVLAHADNVEAAGFVSHLKLPHYVDFQAELELLKRLQNR
>2786877742
MYVAVKGGEKAIDAAHALQEQKRRGDAQLPELTVAQIEQQLNLAVDRVMTEGGIADRELAALALKQASGDNVEAIFLLRAYRTTLPRLAVSEPINTAEMRLERRISAVYKDVPGGQLLGPTYDYTHRLLDFTLLAPEVEPSPHVFSLLTRQGLAKVEDGETPDDITRTPPVYPCSRASRLQQLMRGDEGYLLAMAYSTQRGYGRNHPFAGEIRSGHIEVEIVPEELGFTVNVGELLMTECEMVNGFVSPDEQAPHFTRGYGLVFGLSERKAMAMALMDRALQAPDYDEHIAGPAQDEEFVLAHADNVEAAGFVSHLKLPHYVDFQAELELLKRLQNR
>2621151977
MYVAVKGGEKAIANAHALQENRRRGDNTLTELSVAQIEQQLNLAVDRVMTEGGIADRELAALALKQASGDNVEAIFLLRAYRTTLPRLGVSEPINTARMRFERRISAVYKDIPGGQLLGPTYDYTHRLLDFTLLAPALSQAPHVFSLLAQQGLAKDEDNDIPDDITHTPPVYPCSRSSRLQQLMRGDEGYLLALAYSTQRGYGRNHPFAAEIRSGYVALEIVPEELGFAINVGELLLTECEMVNGFIAPENTPPHFTRGYGLVFGMSERKAMAMALMDRALQAPDYGEPLTGPAQDEEFVLAHADNVEAAGFVSHLKLPHYVDFQAELELLKRLQSR
>2586250446
MYVAVKGGEKAIAAAHQLQHHKRRGDTRITELSVAQIEQQMGLAVDRVMTEGGIADRELAALALKQASGDNVEAIFLLRAYRTTLAKFAVSEPLDTASMRLERRVSAVYKDIPGGQLLGPTYDYSHRLLDFTLLAPPLARAPHVFSLLAQQGLAKREDGATPDDITREPAVFPCSRASRLQQLVRGDEGYLLALAYSTQRGYGRNHPFAGEIRSGYVEVEIVPEELGFAVNVGEMLLTECEMVNGFVAPADEPAHFTRGYGLTFGMSERKAMAMALVDRALQAPDYHEPISGPAQDEEFVLAHADNVEAAGFVSHLKLPHYVDFQAELELLKRLHEDR
>649678695
MYVAVKGGEKAIAAAHLLQEHKRRGDPGLAELSVAQIEQQLNLAVDRVMTEGGIADRELAALALKQASGDNVEAIFLLRAYRTTLPRLAVSEPIDTAGMRLERRISAVYKDVPGGQLLGPTYDYTHRLLDFTLLAPTLQQSPHVFSLLAKQGLAKAEDGSIPDDITRTPPVYPCSRASRLQQLMRGDEGYLLALAYSTQRGYGRNHPFAGEIRSGYVEIAIVPEELGFAVNVGELLLTECEMVNGFVAPENEAPHFTRGYGLVFGMSERKAMAMALVDRALQAPDYDEHIDGPAQDEEFVLAHADNVEAAGFVSHLKLPHYVDFQAELELLKRLQNR
>2813650402
MYVAVKGGEKAIAAAHLLQEQRRRGDDAIAELTVAQIEQQLNLAVDRVMTEGGIADRELAALALKQASGDNVEAIFLLRAYRTTLAKLAVSEPLNSAEMRLERRISAVYKDIPGGQLLGPTYDYTHRLLDFTLLAPAPPQAPHVFSLLAQQGLAKKTDGAVPDDITRTPPVYPCSRASRLQQLMRGDEGYLLALAYSTQRGYGRNHPFAAEIRSGYIEVEIVPEELGFAVNVGELLMTECEMVNGFVAPEAEPPHFTRGYGLTFGMSERKAMAMALVDRSLQAPDYDEYLTGPAQDEEFVLAHADNVEAAGFVSHLKLPHYVDFQAELELLKRLQRR
>2651812939
MYVAVKGGEKAIAAAHNLQEHRRRGDTGLPELSVAQIEQQLNLAVDRVMTXIFLLRAYRTTLAKLAVSEPLKTAEMRLERRISAVYKDVPGGQLLGPTYDYTHRLLDFTLLAPVLSPTPHVFSLLAKQGLAKAVDDTMPDDITRTPPVYPCSRASRLQQLMRGDEGYLLALAYSTQRGYGRNHPFAGEIRSGYVEIDIVPKELGFAVNVGELLMTECEMVNGFVAPDDEPPHFTRGYGLTFGMSERKAMAMALVDRALQAPDYDESIAGPAQDEEFVLAHADNVEAAGFVSHLKLPHYVDFQAELELLKCLQCR
>2648832351
MYVAVKGGEKAIAAAHNLQEHRRRGDTGLPELSVAQIEQQLNLAVDRVMTEGGIADRELAALALKQASGDNVEAIFLLRAYRTTLAKLAVSEPLKTAEMRLERRISAVYKDVPGGQLLGPTYDYTHRLLDFTLLAPVLSPTPHVFSLLAKQGLAKAVDDTMPDDITRTPPVYPCSRASRLQQLMRGDEGYLLALAYSTQRGYGRNHPFAGEIRSGYVEIDIVPEELGFAVNVGELLMTECEMVNGFVAPDDEPPHFTRGYGLTFGMSERKAMAMALVDRALQAPDYDESIAGPAQDEEFVLAHADNVEAAGFVSHLKLPHYVDFQAELELLKRLQCR
>2697561979
MYVAVKGGEKAIAAAHNLQEHRRRGDTGLPELSVAQIEQQLNLAVDRVMTEGGIADRELAALALKQASGDNVEAIFLLRAYRTTLAKLAVSEPLNTAEMRLERRISAVYKDVPGGQLLGPTYDYTHRLLDFTLLATALSLTPHVFGMLAKQGLAKAADGATPDDITRTPPVYPCSRASRLQQLMRGDEGYLLALAYSTQRGYGRNHPFAGEIRSGHVDIEIVPEELGFAVNVGELLMTECEMVNGFVAPDAEPPHFTRGYGLTFGMSERKAMAMALMDRALQAPDYDETIAGPAQDEEFVLAHADNVEAAGFVSHLKLPHYVDFQAELELLKRLQCR
>2588768099
MYVAVKGGEKAIAAAHNLQEHRRRGDTGLPELNVAQIEQQLNLAVDRVMTEGGIADRELAALALKQASGDNVEAIFLLRAYRTTLAKLAVSEPLNTAEMRLERRISAVYKDVPGGQLLGPTYDYTHRLLDFTLLATELSQAPHVFSLLAKQGLAKAADGATPDDITRTPPVYPCSRASRLQQLMRGDEGYLLALAYSTQRGYGRNHPFAGEIRSGHVGIEIVPEELGFAVNVGELLMTECEMVNGFVAPQAESPHFTRGYGLAFGMSERKAMAMALVDRALQAPDYDETIAGPAQDEEFVLAHADNVEAAGFVSHLKLPHYVDFQAELELLKRLQCR
>2774001946
MYVAVKGGEKAIVAAHALQEHKRRGDGRLAEISVEQITQQLNLAVDRVMTEGGIADRELAALALKQASGDNVEAIFLLRAYRTTLQRLAVSEPIDTANMRLERRISAVYKDIPGGQMLGPTYDYTHRLLDFTLLAPPLAQTPHVFNLLVQQELAKAQDNTPPDDITRHPPVYPCSRSSRLQQLVRGDEGYLLALAYSTQRGYGRNHPFAGEIRSGYVAVEITPEELGFTVNIGELLMTECEMVNGFVDPQDEPPHFTRGYGLTFGMSERKAMAMALVDRALQAPEYSEEVAGPAQDEEFVLAHADNVEAAGFVSHLKLPHYVDFQAELALLKRLQPR
>2769226859
MYVAVKGGEKAIVAAHALQEQKRRGDGRLPEISVDQISQQLNLAVDRVMTEGGIADRELAALALKQASGDSVEAIFLLRAYRTTLQRLAVSEPVDTAGMRLERRISAVYKDIPGGQLLGPTYDYSHRLLDFTLLAPPLAQAPHVFNLLVQQELAKARDDAQPDDITRHPPVYPCSRSSRLQQLARGDEGYLLALAYSTQRGYGRNHPFAGEIRSGYVAVEIAPEELGFTVNIGELLMTECEMVNGFVAPEDEPPHFTRGYGLTFGMSERKAMAMALVDRALQAPEYGEEVAGPAQDEEFVLAHADNVEAAGFVSHLKLPHYVDFQAELALLKRLQQR
>2691132786
MYVAVKGGEKAIVAAHALQEQQRRGDGRLPEISVDQISQQLNLAVDRVMTEGGIADRELAALALKQASGDSVEAIFLLRAYRTTLQRLAVSEPVDTAAMRLERRISAVYKDIPGGQMLGPTYDYTHRLLDFTLLAPPLAQSPHVFNLLVQQGLAKAQVDAQPDDITRHPPVYPCSRSSRLQQLVRGDEGYLLALAYSTQRGYGRNHPFAGEIRSGYVAVEIVPEELGFTVTIGELLMTECEMVNGFVDPQDEPPHFTRGYGLTFGMSERKAMAMALVDRALQAPEYGEEAAGPAQDEEFVLAHADNVEAAGFVSHLKLPHYVDFQAELALLKRLQQR
>2561348723
MYVAVKGGEKAIVAAHALQEQKRRGEGRLPEISVDQISQQLNLAVDRVMTEGGIADRELAALALKQASGDSVEAIFLLRAYRTTLQRLAVSEPVDTAGMRLERRISAVYKDIPGGQMLGPTYDYTHRLLDFTLLAPPLAQTPHVFNLLVQQGLAKARDDAQPDDITRHPPVYPCSRSSRLQQLVRGDEGYLLALAYSTQRGYGRNHPFAGEIRSGYVAVEIAPEELGFTVTIGELLMTECEMVNGFVDPQDEPPHFTRGYGLTFGMSERKAMAMALVDRALQAPEYGEEVEGPAQDEEFVLAHADNVEAAGFVSHLKLPHYVDFQAELALLKRLQQR
>2573768840
MYVAVKGGEKAIVAAHALQEQKRRGEGRLPEISIDQISQQLNLAVDRVMTEGGIADRELAALALKQASGDSVEAIFLLRAYRTTLQRLAVSEPVDTAGMRLERRISAVYKDIPGGQMLGPTYDYTHRLLDFTLLAPPLAQTPHVFNLLVQQGLAKARDEAQPDDITRHPPVYPCSRSSRLQQLVRGDEGYLLALAYSTQRGYGRNHPFAGEIRSGYVAVEIAPEELGFTVAIGELLMTECEMVNGFVDPQDEPPHFTRGYGLTFGMSERKAMAMALVDRALQAPEYGEEVAGPAQDEEFVLAHADNVEAAGFVSHLKLPHYVDFQAELALLKRLQQR
>2769186288
MYVAVKGGEKAISAAHALQEQKRRGDGRLPELSVEQISEQLSLAVDRVMTEGGIADRELAALALKQASGDNVEAIFLLRAYRTTLPRLAVSEPIDTAGMRLERRISAVYKDIPGGQLLGPTYDYTHRLLDFTLLAPSVSTTPHVFNLLTQQGLAKAADGTPPDDITRTPPVYPCSRSSRLQQLVRGDEGYLLALAYSTQRGYGRNHPFAGEIRSGYVQVEIVPEELGFSVNIGELLLTECEMVNGFVDPEDEPPHFTRGYGLTFGMSERKAMAMALVDRALQAPEYGEEISGPAQDEEFVLAHADNVEAAGFVSHLKLPHYVDFQAELALLKRLQER
>2516396111
MYVAVKGGEKAISAAHALQEQKRRGDGRLPELSVEQISEQLSLAVDRVMTEGGIADRELAALALKQASGDNVEAIFLLRAYRTTLPRLAVSEPVDTAGIRLERRISAVYKDIPGGQLLGPTYDYTHRLLDFTLLAPSVSTTPHVFNLLTQQGLAKAADGAPPDDITRTPPVYPCSRSSRLQQLVRGDEGYLLALAYSTQRGYGRNHPFAGEIRSGYVQVEIVPEELGFIVNIGELLLTECEMVNGFVDPEDEPPHFTRGYGLTFGMSERKAMAMALVDRALQAPEYGEEISGPAQDEEFVLAHADNVEAAGFVSHLKLPHYVDFQAELALLKRLQER
>2555654882
MYVAVKGGEKAISAAHALQEQKRRGDGRLPELSVEQISEQLSLAVDRVMTEGGIADRELAALALKQASGDNVEAIFLLRAYRTTLPRLAVSEPVDTAGMRLERRISAVYKDIPGGQLLGPTYDYTHRLLDFALLAPSVSTTPHVFNLLTQLGLAKAADGAPPDDITRTPPVYPCSRSSRLQQLVRGDEGYLLALAYSTQRGYGRNHPFAGEIRSGYVQVEIVPEELGFSVNIGELLLTECEMVNGFVDPEDEPPHFTRGYGLTFGMSERKAMAMALVDRALQAPEYGEEISGPAQDEEFVLAHADNVEAAGFVSHLKLPHYVDFQAELALLKRLQER
>2768870964
MYVAVKGGEKAISAAHALQEQKRRGDGRLPELSVEQISEQLSLAVDRVMTEGGIADRELAALALKQASGDNVEAIFLLRAYRTTLPRLAVSEPVDTAGMRLERRISAVYKDIPGGQLLGPTYDYTHRLLDFTLLAPSVSTTPHVFNLLAQQGLAKAADGAPPDDITRTPPVYPCSRSSRLQQLVRGDEGYLLALAYSTQRGYGRNHPFAGEIRSGYVQVEIVPEELGFSVNIGELLLTECEMVNGFVDPEDEPPHFTRGYGLTFGMSERKAMAMALVDRALQAPEYGEEISGPAQGEEFVLAHADNVEAAGFVSHLKLPHYVDFQAELALLKRLQER
>2769127557
MYVAVKGGEKAISAAHALQEQKRRGDGRLPELSVDQISEQLSLAVDRVMTEGGIADRELAALALKQASGDNVEAIFLLRAYRTTLPRLAVSEPVDTAGMRLERRISAVYKDIPGGQLLGPTYDYTHRLLDFALLAPSVSTTPHVFNLLAQQGLAKAADGAAPDDITRTPPVYPCSRSSRLQQLVRGDEGYLLALAYSTQRGYGRNHPFAGEIRSGYVQVEIVPEELGFSVNIGELLLTECEMVNGFVDPEDEPPHFTRGYGLTFGMSERKAMAMALVDRALQAPEYGEEISGPAQDEEFVLAHADNVEAAGFVSHLKLPHYVDFQAELALLKRLQER
>2768997659
MYVAVKGGEKAISAAHALQEQKRRGDGRLPELSVDQISEQLSLAVDRVMTEGGIADRELAALALKQASGDNVEAIFLLRAYRTTLPRLAVSEPVDTAWMRLERRISAVYKDIPGGQLLGPTYDYTHRLLDFTLLAPSVSTTPHVFNLLAQQGLAKAVDGAPPDDITRTPPVYPCSRSSRLQQLVRGDEGYLLALAYSTQRGYGRNHPFAGEIRSGYVQVEIVPEELGFSVNIGELLLTECEMVNGFVDPEDEPPHFTRGYGLTFGMSERKAMAMALVDRALQAPEYGEEISGPAQDEEFVLAHADNVEAAGFVSHLKLPHYVDFQAELALLKRLQER
>2769113646
MYVAVKGGEKAISAAHALQEQKRRGDGRLPEVSVDQISEQLSLAVDRVMTEGGIADRELAALALKQASGDNIEAIFLLRAYRTTLPRLAVSEPVDTAGMRLERRISAVYKDIPGGQLLGPTYDYTHRLLDFTLLAPSVSTTPHVFNLLAQQGLAKAVDGAPPDDITRTPPVYPCSRSSRLQQLVRGDEGYLLALTYSTQRGYGRNHPFAGEIRSGYVQVEIVPEELGFSVNIGELLLTECEMVNGFVDPKDEPPHFTRGYGLTFGMSERKAMAMALVDRALQAPEYGEEISGPAQDEEFVLAHADNVEAAGFVSHLKLPHYVDFQAELALLKRLQER
>2590737985
MYVAVKGGEKAIVAAHALQEHKRRGDGRLPEISVEQITQQLNLAVDRVMTEGGIADRELAALALKQASGDSVEAIFLLRAYRTTLQRLAVSEPVNTAEMRLERRISAVYKDIPGGQMLGPTYDYTHRLLDFTLLAPALQPTPHVFNLLVQQGLAKAQQLAEPDDITRSPPVYPCSRSSRLQQLVRGDEGYLLALAYSTQRGYGRNHPFAGEIRSGYVAVEIVPEELGFAVNIGELLMTECEMVNGFVAPQDEPPHFTRGYGLTFGMSERKAMAMALVDRALQAPDYGEETAGPAQDEEFVLAHADNVEAAGFVSHLKLPHYVDFQAELALLKRLQER
>2788893093
MYVAVKGGEKAIVAAHALQEHKRRGDGGLTELSVEQIAEQFHLAVDRVMTEGGIADRELAALALKQASGDNVEAIFLLRAWRTTVPRLAIGEPIDTASMRLERRISAVYKDIPGGQMLGPTYDYTHRLLDFTLLAPPLSQTPHVFNLLVQEGLAKAQDHTPPDDITRNPPVYPGSRSSRLQQLVRADEGYLLALAYSTQRGYGRNHPFAGEIRSGYVSVEIVPEELGFAVSIGELLMTECEMVNGFVAPEQEPPHFTRGYGLTFGMSERKAMAMALVDRALQAPDYGEEIAGPAQDEEFVLAHADNVEAAGFVSHLKLPHYVDFQAELALLKRLQER
>2588757031
MYVAVKGGERAIEAAHALQEHKRRGDGRLPELSIEQITQQLHLAVDRVMTEGGIADRELAALALKQASGDNVEAIFLLRAYRTTLQRLAVSEPVDTASMRLERRISAVYKDIPGGQMLGPTYDYTHRLLDFTLLAPPLRPTPHVFNLLVQQGLAKAQEHARPDDITRNPPVYPCSRSSRLQQLVRGDEGYLLALAYSTQRGYGRNHPFAGEIRSGYVAIEIVPEELGFTVNIGELLMTECEMVNGFVAPESEPPHFTRGYGLVFGLSERKAMAMALVDRALQAPDYGEEIAGPAQDEEFVLAHADNVEAAGFVSHLKLPHYVDFQAELALLKRLQER
>2834046556
MYVAVKGGERAIEAAHALQEHKRRGDGRLPELSIEQITQQLHLAVDRVMTEGGIADRELAALALKQASGDNVEAIFLLRAYRTTLQRLAVSEPVDTASMRLERRISAVYKDIPGGQMLGPTYDYTHRLLDFTLLAPEATPHVFNLLVQQGLAKAARPDDITRNPPVYPCSRSSRLQQLVRSDEGYLLALAYSTQRGYGRNHPFAGEIRSGYVAIEIVPEELGFAVNIGELLMTECEMVNGFVAPESEPPHFTRGYGLTFGMSERKAMAMALVDRALQAPDYGEEIAPAQDEEFVLAHADNVEAAGFVSHLKLPHYVDFQAELALLKRLQREN
>2786865566
MYVAVKGGEKAIVAAHALQEHKRRGDGQLPELSIEQINQQLHLAVDRVMTEGGIADRELAALALKQASGDNVEAIFLLRAYRTTLQRLAVSEPVDTASMRLERRISAVYKDIPGGQMLGPTYDYTHRLLDFTLLAPPLQQTPHVFSLLAQQGLAKAQDGARPDDITRAPPVYPCSRSSRLQQLVRGDEGYLLALAYSTQRGYGRNHPFAGEIRSGYVAVEIVAEELGFTLNIGELLMTECEMVNGFVAPENEPPHFTRGYGLVFGMSERKAMAMALVDRALQAPEYDEEIAGPAQDEEFVLAHADNVEAAGFVSHLKLPHYVDFQAELALLKRLQER
>2603874383
MYVAVKGGEKAIRAAHALQEQKRRGDGRLPELSVDQISDQLNLAVDRVMTEGGIADRELAALALKQASGDNVEAIFLLRAYRTTLPRLAVSEPIDTAGMRLERRISAVYKDIPGGQLLGPTYDYTHRLLDFTLLAPSVSASPHVFSLLTQQGLAKAEDGTPPDDITRTPPVYPCSRSSRLQQLMRGDEGYLLALAYSTQRGYGRNHPFAGEIRSGYVQVEIVPEELGFSVNIGELLLTECEMVNGFVAPQDEPPHFTRGYGLTFGMSERKAMAMALVDRALQAADYDEEIAGPAQDEEFVLAHADNVEAAGFVSHLKLPHYVDFQAELALLKRLQER
>2601524957
MYVAVKGGEKAIRAAHALQEQKRRGDGRLPELSVDQISDQLNLAVDRVMTEGGIADRELAALALKQASGDNVEAIFLLRAYRTTLPRLAVSEPIDTAGMRLERRISAVYKDIPGGQLLGPTYDYTHRLLDFTLLAPSVCTTPHVFSLLTQQGLAKAEDGTPPDDITRTPPVYPCSRSSRLQQLMRGDEGYLLALAYSTQRGYGRNHPFAGEIRSGYVQVEIVPEELGFSVNIGELLLTECEMVNGFVAPQDEPPHFTRGYGLTFGMSERKAMAMALVDRALQAANYDEEIAGPAQDEEFVLAHADNVEAAGFVSHLKLPHYVDFQAELALLKRLQER
>2618903768
MYVAVKGGEKAIRAAHALQEQKRRGDGRLPELSVDQIGEQLNLAVDRVMTEGGIADRELAALALKQASGDNVEAIFLLRAYRTTLPRLAVSEPIDTAKMRLERRISAVYKDIPGGQLLGPTYDYTHRLLDFTLLAPSVCTTPHVFSLLTQQGLAKAEDGTPPDDITRTPPVYPCSRSSRLQQLMRGDEGYLLALAYSTQRGYGRNHPFAGEIRSGYVQVEIVPEELGFSVNIGELLLTECEMVNGFVAPQDEPPHFTRGYGLTFGMSERKAMAMALVDRALQAADYDEEIAGPAQDEEFVLAHADNVEAAGFVSHLKLPHYVDFQAELALLKRLQER
>2565302169
MYVAVKGGEKAILAAHALQEQKRRGDGRLPELSVDQIGNQLNLAVDRVMTEGGIADRELAALALKQASGDNVEAIFLLRAYRTTLARLAVSEPVNTAEMRLERRISAVYKDIPGGQLLGPTYDYTHRLLDFTLLAPSVGASPHVFHLLAQQGLAKAQDGTPPDDITRTPPVYPCSRSSRLQQLMRGDEGYLLALAYSTQRGYGRNHPFAGEIRSGYVQVEIVPEELGFSVNIGELLLTECEMVNGFVAPQAEPPHFTRGYGLTFGMSERKAMAMALIDRALQAPDYGEEIAGPAQDEEFVLAHADNVEAAGFVSHLKLPHYVDFQAELALLKRLQER
>2570412148
MYVAVKGGEKAIRAAHALQEQKRRGDGRLPELSVEQISDQLSLAVDRVMTEGGIADRELAALALKQASGDNVEAIFLLRAYRTTLTRLAVSEPINTAEMRLERRISAVYKDIPGGQLLGPTYDYTHRLLDFTLLAPSVGATPHVFSLLTQQGLAKTEDGMPPDDITRTPPVYPCSRSSRLQQLMRGDEGYLLALAYSTQRGYGRNHPFAGEIRSGYVQVEIVPEELGFSVNIGELLLTECEMVNGFVAPQEEPPHFTRGYGLTFGMSERKAMAMALVDRALQAPDYDEEIAGPAQDEEFVLAHADNVEAAGFVSHLKLPHYVDFQAELALLKRLQER
>2666828760
MYVAVKGGEKAIRAAHALQEQKRRGDGRLPELSVEQIGDQLSLAVDRVMTEGGIADRELAALALKQASGDNVEAIFLLRAYRTTLPRLAVSEPINTAEMRLERRISAVYKDIPGGQLLGPTYDYTHRLLDFTLLAPSVGATPHVFSLLTQQGLAKTEDGTPPDDITRTPPVYPCSRSSRLQQLMRGDEGYLLALAYSTQRGYGRNHPFAGEIRSGYVQVEIVPEELGFSVNIGELLLTECEMVNGFVAPQEEPPHFTRCYGLTFGMSERKAMAMALVDRALQAPDYDEEIAGPAQDEEFVLAHADNVEAAGFVSHLKLPHYVDFQAELALLKRLQER
>2590659326
MYVAVKGGEKAILAAHALQEQKRRGDGRLPELSVDQIGDQLNLAVDRVMTEGGIADRELAALALKQASGDNVEAIFLLRAYRTTLPRLAVSEPINTAEMRLERRISAVYKDIPGGQLLGPTYDYTHRLLDFTLLAPSVGATPHVFSLLTQQGLAKAEDGTPPDDITRTPPVYPCSRSSRLQQLMRGDEGYLLALAYSTQRGYGRNHPFAGEIRSGYVQVEIVPEELGFSVNIGELLLTECEMVNGFVAPQDEPPHFTRGYGLTFGMSERKAMAMALVDRALQAPDYDEEIAGPAQDEEFVLAHADNVEAAGFVSHLKLPHYVDFQAELALLKRLQER
>2793903818
MYVAVKGGEKAILAAHALQEQKRRGDGRLPELSVDQIGDQLNLAVDRVMTEGGIADRELAALALKQASGDNVEAIFLLRAYRTTLPRLAVSEPINTAEMRLERRISAVYKDIPGGQLLGPTYDYTHRLLDFTLLAPSVGATPHVFHLLAQQRLAKAQDGTPPDDITRTPPVYPCSRSSRLQQLMRGDEGYLLALAYSTQRGYGRNHPFAGEIRSGYVQVEIVPEELGFSVNIGELLLTECEMVNGFVAPQDEPPHFTRGYGLTFGMSERKAMAMALVDRALQAPDYDEEIAGPAQDEEFVLAHADNVEAAGFVSHLKLPHYVDFQAELALLKRLQER
>2659273439
MAMALVDRALQAPDYDEEIAPAQDEEFVLAHADNVEAAGFVSHLKLPHYVDFQAELALLKRLQREN
>2683289837
MYVAVKGGEKAIDAAHALQESRRRGDTDLPELSVAQIEQQLNLAVDRVMTEGGIADRELAALALKQASGDNVEAIFLLRAYRTTLAKLAVSEPLDTTEMRLERRISAVYKDIPGGQLLGPTYDYTHRLLDFTLLAPTLSQSPHVFSLLARQGLVKFEDGAQPDDITRTPPVYPCSRSSRLQQLMRGDEGYLLALAYSTQRGYGRNHPFAGEIRSGYIDVSIVPEELGFAVNVGELLMTEGEMDDGFIDRLDEPRNFTRGYGLVFGMSERKAMAMALVDRALQAPEYGEHATGPAQDEEFVLAHADNVEAAGFVSHLKLPHYVDFQAELELLKRLQNH
>2639272376
MYVAVKGGEKAIDAAHALQESRRRGDTDLPELSVAQIEQQINLAVDRVMTEGGIADRELAALALKQASGDNVEAIFLLRAYRTTLAKLAVSEPLDITEMRLERRISAVYKDIPGGQLLGPTYDYTHRLLDFTLLAPTLSKSPHVFSLLARQGLAKFEDGAQPDDITRTPPVYPCSRSSRLQPLMRGDEGYLLALAYSTQRGYGRNHPFAGEIRSGYIDVSIVPEELGFAVNVGELLMTECEMVNGFIDPPDESPHFTRGYGLVFGMSERKAMAMALVDRALQAPEYGEHATGPAQDEEFVLAHADNVEAAGFVSHLKLPHYVDFQAELELLKRLQKH
>2872702977
RCADVRCGEKAIDAAHALQESRRRGDTDLPELSVAQIEQQLNLAVDRVMTEGGIADRELAALALKQASGDNVEAIFLLRAYRTTLAKLAVSEPLDTTGMRLERRISAVYKDIPGGQLLGPTYDYTHRLLDFTLLAPTLSQSPHVFSLLARQGLAKFEDGAQPDDITRTPPVYPCSRSSRLQQLMRGDEGYLLALAYSTQRGYGRNHPFAGEIRSGYIDVSIVPEELGFAVNVGELLMTECEMVNGFIDPPDEPPYFTRGYGLVFGMSERKAMAMALVDRALQAPEYGEHATGPAQDEEFVLAHADNVEAAGFVSHLKLPHYVDFQAELELLKRLQNH
>2743477792
MYVAVKGGEKAIYAAHALQESRRRGDTDLPELSVAQIEQQLNLAVDRVMTEGGIADRELAALALKQASGDNVEAIFLLRAYRTTLAKLAVSEPLNTTGMRLERRISAVYKDIPGGQLLGPTYDYTHRLLDFTLLAPTLSQSPHVFSLLARQGLAKFEDGAQPDDITRTPPVYPCSRSSRLQQLMRGDEGYLLALAYSTQRGYGRNHPFAGEIRSGYIDVSIVPEELGFTVNVGELLMTECEMVNGFIDPPDEPPHFTRGYGLVFGMSERKAMAMALVDRALQAPEYGEHATGPAQDEEFVLAHADNVEAAGFVSHLKLPHYVDFQAELELLKRLQNH
>651210509
MYVAVKGGEKAIDAAHALQESRRRGDTDLPELSVAQIEQQLNLAVDRVMTEGGIADRELAALALKQASGDNVEAIFLLRAYRTTLAKLAVSEPLDTTGMRLERRISAIYKDIPGGQLLGPTYDYTHRLLDFTLLAPTLSQSPHVFSLLARQGLAKFEDGAQPDDITRTPPVYPCSRSSRLQQLMRGDEGYLLALAYSTQRGYGRNHPFAGEIRSGYIDIFIVPEELGFAVNVGELLMTECEMVNGFIDPPDEPPHFTRGYGLVFGMSERKAMAMALVDRALQAPEYGEHATGPAQDEEFVLAHADNVEAAGFVSHLKLPHYVDFQAELELLKRLQNH
>2662636425
MYVAVKGGEKAIDAAHALQESRRRGDTDLPELSVAQIEQQLNLAVDRVMTEGGIADRELAALALKQASGDNVEAIFLLRAYRTTLAKLAVSEPLDTTEMRLERRISAVYKDIPGSQLLGPTYDYTHRLLDFTLLAPTLSQSPHIFSLLARQGLAKFEDGAQPDDITRTPPVYPCSRSSRLQQLMRGDEGYLLALAYSTQRGYGRNHPFAGEIRSGYIDVSIVPEELGFAVNVGELLMTECEMINGFIDPPGEPPHFTRGYGLVFGMSERKAMAMALVDRALQAPEYGEHATGPAQDEEFVLAHADNVEAAGFVSHLKLPHYVDFQAELELLKRLQNH
>2859828765
MYVAVKGGEKEIDAAHALQESRRRGNTDLPELSVTQIEQQLNLAVDRVMTEGGIADRELAALALKQASGDNVEAIFLLRAYRTTLAKLAVSEPLDTTEMRLERRISAVYKDIPGGQLLGPTYDYTHRLLDFTLLAPTLSQSPHVFSLLARQGLAKFEDGAQPDDITRTPPVYPCSRSSRLQQLMRGDEGYLLALAYSTQRGYGRNHPFAGEIRSGYIDVSIMPEELGFAVNVGELLMTECEMVNGFIDPPDEPPHFTRGYGLVFGMSERKAMAMALVDRALQAPEYGEHATGPAQDEEFVLAHADNVEAAGFVSHLKLPHYVDFQAELELLKRLQNH
>2564178921
MYVAVKGGEKAIDAAHALQESRRRGDTDLPELSVAQIEQQLNLAVDRVMTEGGIADRELAALALKQASGDNVEAIFLLRAYRTTLAKLAVSEPLNTTEMRLERRISAVYKDIPGGQLLGPTYDYTHRLLDFTLLAPTLSQSPHVFSLLARQGLAKFEDGAQPDDITRTPPVFPCSRSSRLQQLMRGDEGYLLALAYSTQRGYGRNHPFAGEIRSGYIDVSFVPEELGFAVNVGELLMTECEMVNGFIDPPDEPPHFTRGYGLVFGMSERKAMAMALVDRALQAPEYGEHATGPAQDEEFVLAHADNVEAAGFVSHLKLPHYVDFQAELELLKRLQNH
>2534994501
MYVAVKGGEKAIDAAHALQESRRRGDTDLPELSVAQIEQQLNLAVDRVMTEGGIADRELAALALKQASGDNVEAIFLLRAYRTTLAKLAVSEPLDTTEMRLERRISAVYKDIPGGQLLGPTYDYTHRLLDFTLLAPTLSQSPHVFSLLARQGLAKFEDGAQPDDITRTPPVYPCSRASRLQQLMRGDEGYLLALAYSTQRGYGRNHPFAGEIRSGYIDVSIVPEELGFAVNVGELLMTECEMVNGFIDQPDEPPHFTRGYGLVFGMSERKAMAMALVDRALQAPEYGEHATGPAQDEEFVLAHADNVEAAGFVSHLKLPHYVDFQAELELLKRLQNH
>2772051606
MYVAVKGGEKAIDAAHALQESRRRGDTDLPELSVAQIEQQLNLAVDRVMTEGGIADRELAALALKQASGDNVEAIFLLRAYRTTLAKLAVSEPLDTTEMRLERRISAVYKDIPGGQLLGPTYDYTHRLLDFTLLAPTLSQSPHVFSLLARQGLAKFEDGAQPDDITRTPPVYPCSRSSRLQQLMRGDEGYLLALAYSTQRGYGRNHPFAGEIRSGYIDVSIVPEELGFAVNVGELLMTECEMVNGFIDPPDEPPHFTRGYGLVFGMSERKAMAMALVDRALQAPEYGEYPTGPAQDEEFVLAHADNVEAAGFVSHLKLPHYVDFQAELELLKRLQNH
>648659021
MYVAVKGGEKAIDAAHALQESRRRGDTDLPELSVAQIEQQLNLAVDRVMTEGGIADRELAALALKQASGDNVEAIFLLRAYRTTLAKLAVSEPLDTTEMRLERRISAVYKDIPGGQLLGPTYDYTHRLLDFTLLAPTLSQSPHVFSLLARQGLAKFEDGAQPDDITRTPPVYPCSRSSRLQQLMRGDEGYLLALAYSTQRGYGRNPPFAGEIRSGYIDVSIVPEELGFAVNVGELLMTECEMVNGFIDPPGERPHFTRGYGLVFGMSERKAMAMALVDRALQAPEYGEHATGPAQDEEFVLAHADNVEAAGFVSHLKLPHYVDFQAELELLKRLQNH
>2655735070
MYVAVKGGEKAIDAAHALQESRRRGDTDLPELSVAQIEQQLNLAVDRVMTEGGIADRELAALALKQASGDNVEAIFLLRAYRTTLAKLAVSEPLDTSGMRLERRISAVYKDIPGGQLLGPTYDYTHRLLDFTLLAPTLSQSPHVFSLLARQGLAKFEDGAQPDDITRTPPVYPCSRSSRLQQLMRGDEGYLLALAYSTQRGYGRNHPFAGEIRSGYIDVSIVPEELGFAVNVGELLMTECEMVNGFIDPPDEPPHFTRGYGLVFGMSERKAMAMALVDRALQAPEYGEHATGPAQDEEFVLAHADNVEAAGFVSHLKLPHYVDFQAELELLKRLQNH
>2535147225
MYVAVKGGEKAIDAAHALQESRRRGDTDLPELSIAQIEQQLNLAVDRVMTEGGIADRELAALALKQASGDNVEAIFLLRAYRTTLTKLAVSEPLDTTEMRLERRISAVYKDIPGGQLLGPTYDYTHRLLDFTLLAPTLSQSPHVFSLLARQGLAKFEDGAQPDDITRTPPVYPCSRSSRLQQLMRGDEGYLLALAYSTQRGYGRNHPFAGEIRSGYIDVSIVPEELGFAVNVGELLMTECEMVNGFIDPPDEPPHFTRGYGLVFGMSERKAMAMALVDRALQAPEYGEHATGPAQDEEFVLAHADNVEAAGFVSHLKLPHYVDFQAELELLKRLQNH
>2675546777
MYVAVKGGEKAIDAAHALQESRRRGDTDLPELSVAQIEQQLNLAVDRVMTEGGVADRELAALALKQASGDNVEAIFLLRAYRTTLAKLAVSEPLDTTEMRLERRISAVYKDIPGGQLLGPTYDYTHRLLDFTLLAPTLSQSPHVFSLLARQGLAKFEDGAQPDDITRTPPVYPCSRSSRLQQLMRGDEGYLLALAYSTQRGYGRNHPFAGEIRSGYIDVSIVPEELGFAVNVGELLMTECEMVNGFIDPPDEPPHFTRGYGLVFGMSERKAMAMALVDRALQAPEYGEHATGPAQDEEFVLVHADNVEAAGFVSHLKLPHYVDFQAELELLKRLQNH
>2548106578
MYVAVKGGEKAIDAAHALQESRRRGDTDLPELSVAQIEQQLNLAVDRVMTEGGIADRELAALALKQASGDNVEAIFLLRAYRTTLAKLAVSEPLDTTEMRLERRISAVYKDIPGGQLLGPTYDYTHRLLDFTLLAPTLSQSPHVFSLLARQGLAKFEDGTQPDDITRTPPVYPCSRSSRLQQLMRGDEGYLLALAYSTQRGYGRNHPFAGEIRSGYIDVSIVPEELGFAVNIGELLMTECEMVNGFIDPPDEPPHFTRGYGLVFGMSERKAMAMALVDRALQAPEYGEHATGPAQDEEFVLAHADNVEAAGFVSHLKLPHYVDFQAELELLKRLQNH
>2743505757
MYVAVKGGEKAIDAAHALQESRRRGDTDLPELSVAQIEQQLNLAVDRVMTEGGIADRELAALALKQASGDNVEAIFLLRAYRTTLAKLAVSEPLDTTGMRLERRISAVYKDIPGGQLLGPTYDYTHRLLNFTLLAPTLSQSPHVFSLLARQGLAKFEDGAQPDDITRTPPVYPCSHSSRLQQLMRGDEGYLLALAYSTQRGYGRNHPFAGEIRSGYIDVSIVPEELGFAVNVGELLMTECEMVNGFIDPPGEPPHFTRGYGLVFGMSERKAMAMALVDRALQAPEYGEHATGPAQDEEFVLAHADNVEAAGFVSHLKLPHYVDFQAELELLKRLQNH
>2704685943
MYVAVKGGEKAIDAAHALQESRRRGNTDLPELSVVQIEQQLNLAVDRVMTEGGIADRELAALALKQASGDNVEAIFLLRAYRTTLAKLAVSEPLDTTGMRLERRISAVYKDIPGGQLLGPTYDYTHRLLDFTLLAPTLSQSPHVFSLLARLGLAKFEDGAQPDDITRTPPVYPCSRSSRLQQLMRGDEGYLLALAYSTQHGYGRNHPFAGEIRSGYIDVSIVPEELGFAVNVGELLMTECEMVNGFIDPPDEPPHFTRGYGLVFGMSERKAMAMALVDRALQAPEYGEHAAGPAQDEEFVLAHADNVEAAGFVSHLKLPHYVDFQAELELLKRLQNH
>2673308169
MYVAVKGGEKAIDAAHALQESRRRGNTDLPELSVAQIEQQLNLAVDRVMTEGGIADRELAALALKQASGDNVEAIFLLRAYRTTLAKLAVSEPLDTTEMRFERRISAVYKDIPGGQLLGPTYDYTHRLLDFTLLAPTLSQSPHVFSLLARQGLAKFEDGAQPDDITRTPPVYPCSRSSRLQQLMRGDEGYLLALAYSTQRGYGRNHPFAGEIRSGYIDVSIVPEELGFAVNVGELLMTECEMVNGFIDPPDEPPHFTRGYGLVFGMSERKAMAMALVDRALQAPEYGEHATGPAQDEEFVLAHADNVEAAGFVSHLKLPHYVDFQAELELLKCLQNH
>2779032958
MYVAVKGGEKAIDAAHALQESRRRGDTDLPELSVAQIEQQLNLAVDRVMTEGGIADRELAALALKQASGDNVEAIFLLRAYRTTLAKLAVSEPLDTTEMRLERRISAVYKDIPGGQLLGPTYDYTHRLLDFTLLEPTLSQSPHVFSLLARQGLAKFEDGAQPDDITRTPPVYPCSRSSRLQQLMRGDEGYLLALAYSTQRGYGRNHPFAGEIRSGYIDVSIVPEELRFAVNVGELLMTECEMVNGFIDPPDEPPHFTRGYGLVFGMSERKAMAMALVDRALQAPEYGEHATGPAQDEEFVLAHADNVEAAGFVSHLKLPHYVDFQAELELLKRLQNH
>2534912443
MYVAVKGGEKAIDAAHALQESRRRGDTDLPELSVAQIEQQLNLAVDRVMTEGGIADRELAALALKQASGDNVEAIFLLRAYRTTLAKLAVSEPLDTTEMRLERRISAVYKDIPGGQLLGPTYDYTHRLLDFTLLAPTLSQSPHVFSLLARQGLAEFEDGAQPDDITRTPPVYPCSRSSRLQQLMRGDEGYLLALAYSTQRGYGRNHPFAGEIRSGYIDVSIVPEELGFAVNVGELLMTECEMVNGFIAPPDEPPHFTRGYGLVFGMSERKAMAMALVDRALQAPEYGEHATGPAQDEEFVLAHADNVEAAGFVSHLKLPHYVDFQAELELLKRLQNH
>2535617810
MYVAVKGGEKAIDAAHALQESRRRGDTDLPELSVAQIEQQLNLAVDRVMTEGGIADRELAALALKQASGDNVEAIFLLRAYRTTLAKLAVSEPLDTTEMRLERRISAVYKDIPGGQLLGPTYDYPHRLLDFTLLAPTLSQSPHVFSLLARQGLVKFEDGAQPDDITRTPPVYPCSRSSRLQQLMRGDEGYLLALAYSTQRGYGRNHPFAGEIRSGYIDVSIVPEELGFAVNVGELLMTECEMVNGFIDPPDEPPHFTRGYGLVFGMSERKAMAMALVDRALQAPEYGEHATGPAQDEEFVLAHADNVEAAGFVSHLKLPHYVDFQAELELLKRLQNH
>2570110636
MYVAVKGGEKAIDAAHALQESRRRGDTDLPELSVAQIEQQLNLAVDRVMTEGGIADRELAALALKQASGDNVEAIFLLRAYRTTLAKLAVSEPLDTTEMRLERRISAVYKDIPGGQLLGPTYDYTHRLLDFTLLAPTLSQSPHVFSLLVRQGLAKFEDGAQPDDITRTPPVYPCSRSSRLQQLMRGDEGYLLALAYSTQRGYGRNHPFAGEIRSGYIDVSIVPEELGFAVNVGELLMTECEMVNGFIDPPDESPHFTRGYGLVFGMSERKAMAMALVDRALQAPEYGEHATGPAQDEEFVLAHADNVEAAGFVSHLKLPHYVDFQAELELLKRLQNH
>2533863047
MYVAVKGGEKAIDAAHALQESRRRGDTDLPELSVAQIEQQLNLAVDRVMTEGGIADRELAALALKQASGDNVEAIFLLRAYRTTLAKLAVSEPLDTTGMRLERRISAVYKDIPGGQLLGPTYDYTHRLLDFTLLAPTLSQSPHVFSLLARQGLAKFEDGAQPDDITHTPPVYPCSRSSRLQQLMRRDEGYLLALAYSTQRGYGRNHPFAGEIRSGYIDVSIVPEELGFAVNVGELLMTECEMVNGFIDPPDEPPHFTRGYGLVFGMSERKAMAMALVDRALQAPEDGEHATGPAQDEEFVLAHADNVEAAGFVSHLKLPHYVDFQAELELLKRLQNH
>2692952427
MYVAVKGGEKAIDAAHALQESRRRGDTDLPELSVAQIEQQLNLAVDRVMTEGGIADRELAALALKQASGDNVEAIFLLRAYRTTLAKLAVSEPLDTTGMRLERRISAVYKDIPGGQLLGPTYDYTHRLLDFTLLARQGLAKFEDGAQPDDITRTPPVYPCSRSSRLQQLMRGDEGYLLALAYSTQRGYGRNHPFAGEIRSGYIDVSIVPEELGFAVNVGELLMTECEMVNGFIDPPGEPPHFTRGYGLVFGMSERKAMAMALVDRALQAPEYGEHATGPAQDEEFVLAHADNVEAAGFVSHLKLPHYVDFQAELELLKRLQNH
>2610171034
MYVAVKGGEKAIDAAHALQESRRRGDTDLPELSVAQIEQQLNLAVDRVMTEGGIADRELAALALKQASGDNVEAIFLLRAYRTTLAKLAVSEPLDTTEMRLERRISAVYKDIPGGQLLGPTYDYTHRLLDFTLLAPTLSQSPHVFSLLARQGLAKFEDGAQPDDITRTPPVYPCSRSSRLQQLMRGDEGYLLALAYSTQRGYGRNHPFAGEIRSGYIDVSIVPEELGFAVNVGELLMTECEMVNGFIDPPDEPPYFTRGYGLVFGMSERKAMAIALVDRALQAPEYGEHATGPAQDEEFVLAHADNVEAAGFVSHLKLPHYVDFQAELELLKRLQNH
>2732762318
MYVAVKGGEKAIEAAHQLQESRRRGDTALPELSVAQIENQLNLAVDRVMTEGGIADRELAALALKQASGDNVEAIFLLRAYRTTLPKLAVSEPLDTRKMRLERRISAVYKDVPGGQLLGPTYDYTHRLLDFTLLAPALGHAPHVFSLLENQGLANAAYGTLPDDITRTPPVYPCSRSSRLQQLMRGDEGYLLALAYSTQRGYGRNHPFAGEIRSGYLDVEIVPEELGFAVNVGELLMTECEMVNGFVDPADAPPHFTRGYGLVFGMSERKAMAMALIDRALQAPEYGEHAIGPAQDEEFVLAHADNVEAAGFVSHLKLPHYVDFQAELELLKRLQNH
>2805861342
MYVAVKGGEKAIAAAHALQEHRRRGDTALPELSVAQIEQQLNLAVDRVMTEGGIADRELAALALKQASGDNVEAIFLLRAYRTTLAKLAVSEPLETSHMRLERRISAVYKDVPGGQLLGPTYDYTHRLLDFTLLAPSLGPAPHVFSLLASQGLAKTEDGATPDDITRTPPVYPCSRSSRLQQLMRGDEGYLLALAYSTQRGYGRNHPFAGEIRSGYIDVSIVPEELGFAVNVGELLMTECEMVNGFVDLADEPPHFTRGYGLVFGMSERKAMAMALVDRALQAPEYDEHAVGPAQDEEFVLAHADNVEAAGFVSHLKLPHYVDFQAELELLKRLQKN
>2588746968
MKSIFLLRAYRTTLARLAVSEPLATSNMRLERRISAVYKDVPGGQLLGPTYDYTHRLLDFTLLAPTLGPAPHVFSLLAKQGLAKAEDGATPDDITRTPPVYPCSRSSRLQQLMRGDEGYLLALAYSTQRGYGRNHPFAGEIRSGHIDVEIVPEELGFAVNIGELLMTECEMVNGFVDPADEPPHFTRGYGLVFGMSERKAMAMALVDRALQAPEYDEHAVGPAQDEEFVLAHADNVEAAGFVSHLKLPHYVDFQAELELLKRLQKN
>2810228754
MYVAVKGGEKAIAAAHALQEHRRRGDTALPELSVAQIEQQLNLAVDRVMTEGGIADRELAALALKQASGDNVEAIFLLRAYRTTLARLAVSEPLATSNMRLERRISAVYKDVPGGQLLGPTYDYTHRLLDFTLLAPTLGPAPHVFSLLAKQGLAKAEDGATPDDITRTPPVYPCSRSSRLQQLMRGDEGYLLALAYSTQRGYGRNHPFAGEIRSGHIDVEIVPEELGFAVNIGELLMTECEMVNGFVDPADEPPHFTRGYGLVFGMSERKAMAMALVDRALQAPEYDEHAVGPAQDEEFVLAHADNVEAAGFVSHLKLPHYVDFQAELELLKRLQKN
>2652424312
MYVAVKGGEKAIAAAHQLQENRRRGDTSLPELSVAQIEQQLNLAVDRVMTEGGIADRELAALALKQASGDNVEAIFLLRAYRTTLAKLAVSEPLDSGKMRLERRISAVYKDVPGGQLLGPTYDYTHRLLDFTLLAPTLGPSPHVFSLLAHQGLAKVEDGVAPDDITRTPPVYPCSRSSRLQQLMRGDEGYLLALAYSTQRGYGRNHPFAGEIRSGYVNVEIVPEELGFAVNVGELLMTECEMVNGFVDPVDEPPHFTRGYGLVFGMSERKAMAMALVDRALQAPEYGEHAVGPAQDEEFVLAHADNVEAAGFVSHLKLPHYVDFQAELELLKRLQIN
>2810519502
MYVAVKGGEKAIAAAHQLQESRRRGDTSLPELSVAQIEQQLNLAVDRVMTEGGIADRELAALALKQASGDNVEAIFLLRAYRTTLAKLAVSEPINTRNMRLERRISAVYKDVPGGQLLGPTYDYTHRLLDFTLLAPSLGPSPHVFSLLAHQGLAKTEDGTTPDDITRTPPVYPCSRSSRLQQLMRGDEGYLLALAYSTQRGYGRNHPFAGEIRSGYVELEIVPEELGFAVNVGEMLMTECEMVNGFVDPADEPPHFTRGYGLVFGMSERKAMAMALVDRALQAPEYGEHAVGPAQDEEFVLAHADNVEAAGFVSHLKLPHYVDFQAELELLKRLQKN
>2732466228
MYVAVKGGEKAIEAAHQLQESRRRGDTSLPELSVAQIEQQLNLAVDRVMTEGGIADRELAALALKQASGDNVEAIFLLRAYRTTLAKLAVSEPIDTRNMRLERRISAVYKDVPGGQLLGPTYDYTHRLLDFTLLAPALGPAPHVFSLLASQGLAKAQDGATPDDITRTPPVYPCSRSSRLQQLMRGDEGYLLALAYSTQRGYGRNHPFAGEIRSGYVELEIVPEELGFAVNVGEMLMTECEMVNGFVDPADEPPHFTRGYGLVFGMSERKAMAMALVDRALQAPEYGEHAVGPAQDEEFVLAHADNVEAAGFVSHLKLPHYVDFQAELELLKRLQKN
>2688361386
MYVAVKGGEKAIAAAHALQEARRRGESQLPELSVEQIEQQLNLAVDRVMTEGGIADRELAALALKQASGDNVEAIFLLRAYRTTLAKLAVSEPVNTARMQLERRISAVYKDIPGGQLLGPTYDYTHRLLDFTLLAPVLSQAPHVFNLLAAQGLAKAEDGAAPDDVTRTPPVYPCSRSSRLQQLMRGDEGYLLAMAYSTQRGYGRNHPFAAEIRSGWVEIEITPEELGFAVNIGELLLTECEMVNGFVAPETEAPHFTRGYGLVFGMSERKAMAMALVDRALQAPDYDETPTGPAQDEEFVLAHADNVEAAGFVSHLKLPHYVDFQAELELLKRLQKN
>2810127271
MYVAVKGGEKAISAAHALQEQNRRGDETLKELSVAQIEQQLGLAVDRVMTEGGIADRELAALAIKQASGDMIEAIFLLRAYRTTLPRLAVSEPLNTAEMRLERRISAVYKDVPGGQLLGPTYDYTHRLLDFTLLAPELESSPHVFSMLAKQGLAKAEDGAQPDDITRDPPVYPCSRSSRLQQLVRGDEGYLLALAYSTQRGYGRNHPFAAEIRSGYVDLEIVPEELGFAVNIGELLMTECEMVNGFVAPEDEAPHFTRGYGLAFGMSERKTMAMALVDRALQAPDYDETVAGPAQDEEFVLSHADNVEAAGFVSHLKLPHYVDFQAELELLNRLIAN
>2642021070
MYVAVKGGEKAISAAHALQERNRRGDETLKELSVAQIEQQLGLAVDRVMTEGGIADRELAALAIKQASGDMIEAIFLLRAYRTTLPRLAVSEPLDTAEMRLERRISAVYKDIPGGQLLGPTYDYTHRLLDFTLLAPDAESAPHVFSMLAKQGLAKVEDGAQPDDITRNPPVYPCSRSARLQQLVRGDEGYLLALAYSTQRGYGRNHPFAAEIRSGYVDIEIVPEELGFAVSIGELLMTECEMVNGFVAPENESPHFTRGYGLAFGMSERKTMAMALVDRALQAPDYDENVAGPAQDEEFVLSHADNVEAAGFVSHLKLPHYVDFQAELELLNRLIAN
>2599264128
MYVAVKGGEKAISAAHALQERNRRGDETLKELSVAQIEQQLGLAVDRVMTEGGIADRELAALAIKQASGDMIEAIFLLRAYRTTLPRLAVSEPLNTAEMRLERRISAVYKDVPGGQLLGPTYDYTHRLLDFTLLAPDAESAPHVFSMLAKQGLAKVEDGAQPDDITRNPPVYPCSRSSRLQQLVRGDEGYLLALAYSTQRGYGRNHPFAAEIRSGYVDIEIVPEELGFAVNIGELLMTECEMVNGFVAPADEPPHFTRGYGLAFGMSERKTMAMALVDRALQAPDYDENVAGPAQDEEFVLSHADNVEAAGFVSHLKLPHYVDFQAELELLNRLIAN
>2646180715
MYVAVKGGEKAISAAHALQERNRRGDETLKELSVAQIEQQLGLAVDRVMTEGGIADRELAALAIKQASGDMIEAIFLLRAYRTTLPRLAVSEPLNTAEMRLERRISAVYKDVPGGQLLGPTYDYTHRLLDFTLLAPDAESSPHVFSMLAKQGLAKVEDGAQPDDITRNPPVYPCSRSSRLQQLVRGDEGYLLALAYSTQRGYGRNHPFAAEIRSGYVDIEIVPEELGFAVNIGELLMTECEMVNGFVAPEDEAPHFTRGYGLAFGMSERKTMAMALVDRALQAPDYDETVAGPAQDEEFVLSHADNVEAAGFVSHLKLPHYVDFQAELELLNRLIAN
>2691078695
MYVAVKGGEKAIAAAHQLQEHRRRGAPSVAELSVAQIEQQLNLAVDRVMTEGGIADRELAAPALKQASGDNVEAIFLLRAYRTTLAKLAVSEPLNTAEMRLERRISAVYKDIPGGQLLGPTYDYTHRLLDFTLLAPPLPQAPHLFSLLANQGLAKAEDGAEPDDITRTPPVYPCSRSSRLQQLMRGDEGYLLALAYSTQRGYGRNHPFAGEIRSGYISVSIVPEELGFAVNVGELLMTECEMVNGFVAPQDEAPHFTRGYGLTFGMSERKAMAMALVDRALQAPDYDEQVAGPAQDEEFVLSHADNVEAAGFVSHLKLPHYVDFQAELELLKRLQEH
>2565092025
MYVAVKGGEKAIANAHALQENRRRGDSAIAELSVAQIEQQMSLAVDRVMTEGGIADRELAALALKQASGDNVEAIFLLRAYRTTLAKLAVSEPMNTANMRLERRISAVYKDIPGGQLLGPTYDYTHRLLDFTLLAPPLNPAPHVFSLLANQNLAKREDGAEPDDITRTPPIYPCSRASRLQQLMRGDEGYLLALAYSTQRGYGRNHPFAAEIRSGYVALEMVAEELGFAVNVGELLMTECEMVNGFVAPENDTPHFTRGYGLVFGMSERKAMAMALVDRALQAPDYNEAVTGPAQDEEFVLAHADNVEAAGFVSHLKLPHYVDFQAELELLKRLQVR
>2733904521
MYVAVKGGEKAIANAHALQENRRRGDSAIAELSVAQIEQQMGLAVDRVMTEGGIADRELAALALKQASGDNVEAIFLLRAYRTTLAKLAVSEPMNTANMRLERRISAVYKDIPGGQLLGPTYDYTHRLLDFTLLAPPLNPAPHVFSLLANQNLAKREDGAEPDDITRTPPVYPCSRASRLQQLMRGDEGYLLAMAYSTQRGYGRNHPFAAEIRSGYVALETVAEELGFAVNVGEVLMTECEMVNGFVAPENDTPHFTRGYGLVFGMSERKAMAMALVDRALQAPDYDEAVTGPAQDEEFVLAHADNVEAAGFVSHLKLPHYVDFQAELELLKRLQVR
>2877920006
MYVAVKGGEKAIANAHALQENRRRGDSAIAELSVAQIEQQMSLAVDRVMTEGGIADRELAALALKQASGDNVEAIFLLRAYRTTLAKLAVSEPINTATMRLERRISAVYKDIPGGQLLGPTYDYTHRLLDFTLLAPPLNPAPHVFSLLANQNLAKREDGAEPDDITRTPPVYPCSRASRLQQLMRGDEGYLLALAYSTQRGYGRNHPFAAEIRSGYVALETVAEELGFAVNVGELLMTECEMVNGFVAPENDTPHFTRGYGLVFGMSERKAMAMALMDRALQAPDYDEAVTGPAQDEEFVLAHADNVEAAGFVSHLKLPHYVDFQAELELLKRLQVR
>2692339183
MYVAVKGGEKAIANAHALQENRRRGDSAIAELSVAQIEQQMGLAVDRVMTEGGIADRELAALALKQASGDNVEAIFLLRAYRTTLAKLAVSEPMKTANMRLERRISAVYKDIPGGQLLGPTYDYTHRLLDFTLLAPPLNSAPHVFSLLANQNLAKREDGAEPDDITRTPPVYPCSRASRLQQLMRGDEGYLLALAYSTQRGYGRNHPFAAEIRSGYVALETVAEELGFAVNVGELLMTECEMVNGFVAPENDTPHFTRGYGLVFGMSERKAMAMALMDRALQAPDYDEAVTGPAQDEEFVLAHADNVEAAGFVSHLKLPHYVDFQAELELLKRLQVR
>2813560684
MYVAVKGGEKAIANAHALQENRRRGDDTLAELSVAQVEQQLNLAVDRVMTEGGIADRELAALALKQASGDNIEAIFLLRAYRTTLAKLAVSEPLNTAEMRLERRISAVYKDIPGGQLLGPTYDYTHRLLDFTLLAPPLAQAPHVFSLLANQGLAKREDGAVPDDITRTPPVYPCSRSSRLQQLMRGDEGYLLALAYSTQRGYGRNHPFAGEIRSGYVGLETVPEELGFAVNVGELLMTECEMVNGFVAPENDAPHFTRGYGLVFGMSERKAMAMALVERALQAPEYDETVTGPAQDEEFVLAHADNVEAAGFVSHLKLPHYVDFQAELELLKRLQAR
>2871684770
MYVAVKGGEKAIANAHALQENRRRGDSAMAELSVAQIEQQMNLAVDRVMTEGGIADRELAALALKQASGDNVEAIFLLRAYRTTLAKLAVSEPLNSAEMHLERRISAIYKDIPGGQVLGPTYDYTHRLLDFTLLAPPLSPAPHVFSLLANQGLAKREDGAQPDDITRTPPVYPCSRASRLQQLMRGDEGYLLALAYSTQRGYGRNHPFAAEIRSGYVALETVPEELGFAVNVGELLMTECEMVNGFVAPENEAPHFTRGYGLVFGMSERKAMAMALMDRALQAAEYDETVTGPAQDEEFVLAHADNVEAAGFVSHLKLPHYVDFQAELELLKRLQAR
>2675183142
MYVAVKGGEKAIANAHALQENRRRGDAAIDELSVAQIEQQMNLAVDRVMTEGGIADRELAALALKQASGDNVEAIFLLRAYRTTLAKLAVSEPLNSAEMRLERRISAVYKDIPGGQLLGPTYDYTHRLLDFTLLAPPLHTAPHVFSLLAKQGLAKREDGAQPDDITRTPPVYPCSRASRLQQLMRGDEGYLLALAYSTQRGYGRNHPFAAEIRSGYVELETVPEELGFAVNVGELLVTECEMVNGFVAPDNDAPHFTRGYGLVFGMSERKAMAMALVDRALQAPDYDETVTGPAQDEEFVLAHADNVEAAGFVSHLKLPHYVDFQAELELLKRLQAR
>2791507006
MYVAVKGGEKAIANAHALQEQRRRGDDAVAELSVAQIEQQMNLAVDRVMTEGGIADRELAALALKQASGDNVEAIFLLRAYRTTLAKLAVSEPLNSGEMRLERRISAVYKDIPGGQLLGPTYDYTHRLLDFTLLAPPLSQAPHVFSLLANQGLAKPEDGATPDDITRTPPVYPCSRASRLQQLMRGDEGYLLALAYSTQRGYGRNHPFAAEIRSGYVALETVPEELGFSVNVGELLMTECEMVNGFVAPDNDAPHFTRGYGLVFGMSERKAMAMALVDRALQAPDYDETVTGPAQDEEFVLAHADNVEAAGFVSHLKLPHYVDFQAELELLKRLQAR
>2686002654
MYVAVKGGEKAIANAHALQEQRRRGDDTVAELSVVQIEQQMNLAVDRVMTEGGIADRELAALALKQASGDNVEAIFLLRAYRTTLAKLAVSEPLNSGEMRLERRISAVYKDIPGGQLLGPTYDYTHRLLDFTLLAPPLSQAPHVFSLLANQGLAKPEDGATPDDITRMPPVYPCSRASRLQQLMRGDEGYLLALAYSTQRGYGRNHPFAAEIRSGYVALETVPEELGFAVNVGEVLMTECEMVNGFVAPDNDAPHFTRGYGLVFGMSERKAMAMALVDRALQAPDYDETVTGPAQDEEFVLAHADNVEAAGFVSHLKLPHYVDFQAELELLKRLQAR
>2776716528
MYVAVKGGEKAIANAHALQEQRRRGDDAVAELSVAQIEQQMNLAVDRVMTEGGIADRELAALALKQASGDSVEAIFLLRAYRTTLAKLAVSEPLNSAEMRLERRISAVYKDIPGGQLLGPTYDYTHRLLDFTLLAPPLSQAPHVFSLLANQGLAKPEDGAAPDDITRTPPVYPCSRASRLQQLMRGDEGYLLALAYSIQRGYGRNHPFAAEIRSGYVALETVPEELGFAINVGELLMTECEMVNGFVAPDNDAPHFTRGYGLVFGMSERKAMAMALVDRALQAPDYDETVTGPAQDEEFVLAHADNVEAAGFVSHLKLPHYVDFQAELELLKRLQAR
>2721341860
MYVAVKGGEKAIANAHALQEQRRRGDDTVAELSVAQIEQQMNLAVDRVMTEGGIADRELAALALKQASGDNVEAIFLLRAYRTTLAKLAVSEPLNSAEMRLERRISAVYKDIPGGQLLGPTYDYTHRLLDFTLLAPPLSQAPHVFSLLANQGLAKPEDGATPDDITRTPPVYPCSRASRLQQLMRGDEGYLLALAYSTQRGYGRNHPFAAEIRSGYVALETVPEELGFAINVGELLMTECEMVNGFIAPDNDAPHFTRGYGLVFGMSERKAMAMALVDRALQAPDYDETVTGPAQDEEFVLAHADNVEAAGFVSHLKLPHYVDFQAELELLKRLQAR
>2630475302
MYVAVKGGEKAIANAHALQEHRRRGDDAVVELSVAQIEQQMNLAVDRVMTEGGIADRELAALALKQASGDNVEAIFLLRAYRTTLAKLAVSEPLNSAEMRLERRISAVYKDIPGGQLLGPTYDYTHRLLDFTLLAPPLSQAPHVFSLLANQGLAKPEDGAAPDDITRTPPVYPCSRASRLQQLMRGDEGYLLALAYSTQRGYGRNHPFAAEIRSGYVALETVPEELGFAVNVGELLMTECEMVNGFVAPEHDAPHFTRGYGLVFGMSERKAMAMALVDRALQAPDYDETVTGPAQDEEFVLAHADNVEAAGFVSHLKLPHYVDFQAELELLKRLQAR
>2774794176
MYVAVKGGEKAIANAHALQENRRRGDNAVVELNVAQIEQQMNLAVDRVMTEGGIADRELAALALKQASGDNVEAIFLLRAYRTTLAKLAVSEPLNSAEMRLERRISAVYKDIPGGQLLGPTYDYTHRLLDFTLLAPPLSQAPHVFSLLANQGLAKPEDGTAPDDITRTPPVYPCSRASRLQQLMRGDEGYLLALAYSTQRGYGRNHPFAAEIRSGYVALETVPEELGFAVNVGELLMTECEMVNGFVAPEHDRPHFTRGYGLVFGMSERKAMAMALVDRALQAPDYDETVTGPAQDEEFVLAHADNVEAAGFVSHLKLPHYVDFQAELELLKRLQAR
>2807339341
MYVAVKGGEKAIANAHALQENRRRGDAHIAELSVAQIEQQMNLAVDRVMTEGGIADRELAALALKQASGDNIEAIFLLRAYRTTLAKLAVSEPVNSAEMRLERRISAVYKDIPGGQLLGSTYDYTHRLLDFTLLAPPLSQAPHVFSLLANQGLAKHEDGAQPDDITRTPPVYPCSRASRLQQLMRGDEGYLLALAYSTQRGYGRNHPFAAEIRSGYVALEIVAEELGFAVNVGELLMTECEMVNGFVAPENDSPHFTRGYGLVFGMSERKAMAMALVDRALQAPDYDETVTGPAQDEEFVLAHADNVEAAGFVSHLKLPHYVDFQAELELLKRLQVR
>2612150955
MYVAVKGGEKAIANAHALQENRRRGDDDIAELSVTQIEQQMNLAVDRVMTEGGIADRELAALALKQASGDNVEAIFLLRAYRTTLAKLAVSEPLNSAKMRLERRISAVYKDIPGGQLLGPTYDYTHRLLDFTLLAPPLSQSPHVFSLLANQGLAKREDGATPDDITRTPPVYPCSRASRLQQLMRGDEGYLLALAYSTQRGYGRNHPFAAEIRSGYVELETVPEELGFAVNVGELLMTECEMVNGFVAPENEAPHFTRGYGLVFGMSERKAMAMALVDRALQAPEYDETVTGPAQDEEFVLAHADNVEAAGFVSHLKLPHYVDFQAELELLKRLQSR
>2562972910
MYVAVKGGEKAIANAHALQENRRRGDESIAELSVAQIEQQMNLAVDRVMTEGGIADRELAALALKQASGDNVEAIFLLRAYRTTLAKVAVSEPVNSAEMRLERRISAVYKDIPGGQLLGPTYDYTHRLLDFTLLAPPLNQSPHVFSLLANQGLAKREDGDAPDDITRTPPVYPCSRASRLQQLMRGDEGYLLALAYSTQRGYGRNHPFAAEIRSGYVALETVPEELGFAVNVGELLITECEMVNGFVAPENESPHFTRGYGLVFGMSERKAMAMALVDRALQAADYDETVTGPAQDEEFVLAHADNVEAAGFVSHLKLPHYVDFQAELELLKRLQAR
>2851044395
MYVAVKGGEKAIASAHALQENRRRGEETIAELSVAQIEQQMNLAVDRVMTEGGIADRELAALALKQASGDNVEAIFLLRAYRTTLAKVAVSEPVNSAEMRLERRISAVYKDIPGGQLLGPTYDYTHRLLDFTLLAPPLNQSPHVFSLLTNQGLAKREDGDAPDDITRTPPVYPCSRASRLQQLMRGDEGYLLALAYSTQRGYGRNHPFAAEIRSGYVALETVPEELGFAVNIGELLMTECEMVNGFVAPENESPHFTRGYGLVFGMSERKAMAMALVDRALQAAEYDETVTGPAQDEEFVLAHADNVEAAGFVSHLKLPHYVDFQAELELLKRLQAR
>2813333710
MYVAVKGGEKAIASAHALQENRRRGEETIAELSVGQIEQQMNLAVDRVMTEGGIADRELAALALKQASGDNVEAIFLLRAYRTTLAKVAVSEPVNSAEMRLERRISAIYKDIPGGQLLGPTYDYTHRLLDFTLLAPPLNQSPHVFSLLANQGLAKREDGDAPDDITRTPPVYPCSRASRLQQLMRGDEGYLLALAYSTQRGYGRNHPFAAEIRSGYVALEIVPEELGFAVNVGELLMTECEMVNGFVAPENESPHFTRGYGLVFGMSERKAMAMALVDRALQAAEYDETVTGPAQDEEFVLAHADNVEAAGFVSHLKLPHYVDFQAELELLKRLQAR
>2678892012
MYVAVKGGEKAIANAHALQENRRRGEETIAELSVAQIEQQMNLAVDRVMTEGGIADRELAALALKQASGDNVEAIFLLRAYRTTLAKVAVSEPLNSAEMRLERRISAVYKDIPGGQLLGPTYDYTHRLLDFTLLAPPLSQSPHVFSLLAKQGLAKREDGDAPDDITRTPPVYPCSRASRLQQLMRGDEGYLLALAYSTQRGYGRNHPFAAEIRSGYVALETVPEELGFAVNVGELLMTECEMVNGFVAPENESPHFTRGYGLVFGMSERKAMAMALVDRALQAAEYDETVTGPAQDEEFVLAHADNVEAAGFVSHLKLPHYVDFQAELELLKRLQAR
>2851032200
MYVAVKGGEKAIANAHALQENRRRGDETIAELSVAQIEQQMNLAVDRVMTEGGIADRELAALALKQASGDNVEAIFLLRAYRTTLAKVAVSEPVNSAEMRLERRISAVYKDIPGGQLLGPTYDYTHRLLDFTLLAPPLGQSPHVFSLLANQGLAKREDGATPDDITRTPPVYPCSRASRLQQLMRGDEGYLLALAYSTQRGYGRNHPFAAEIRSGYVALETVPEELGFAVNVGELLMTECEMVNGFVAPENEAPHFTRGYGLVFGMSERKAMAMALVDRALQAPDYDETVTGPAQDEEFVLAHADNVEAAGFVSHLKLPHYVDFQAELELLKRLQTR
>2703996214
MYVAVKGGEKAIANAHALQENRRRGDETIAELSVPQIEQQMNLAVDRVMTEGGIADRELAALALKQASGDNVEAIFLLRAYRTTLAKVAVSEPVNSAEMRLERRISAVYKDIPGGQLLGPTYDYTHRLLDFTLLAPPLSQSPHVFSLLANQGLAKREDGATPDDITLTPPVYPCSRASRLQQLMRGDEGYLLALAYSTQRGYGRNHPFAAEIRSGYVALETVPEELGFAVNVGELLMTECEMVNGFVAPENESPHFTRGYGLVFGMSERKAMAMALVDRALQAAEYDETVTGPAQDEEFVLAHADNVEAAGFVSHLKLPHYVDFQAELELLKRLQTC
>2810196352
MYVAVKGGEKAIANAHALQENRRRGDETIAELSVAQIEQQMNLAVDRVMTEGGIADRELAALALKQSSGDNVEAIFLLRAYRTTLAKVAVSEPVNSAEMRLERRISAVYKDIPGGQLLGPTYDYTHRLLDFTLLAPPLSQAPHVFSLLANQGLAKREDGAQPDDITRTPPVYPCSRASRLQQLMRGDEGYLLALAYSTQRGYGRNHPFAAEIRSGYVALETVPEELGFAVNVGELLMTECEMVNGFVAPENESPHFTRGYGLVFGMSERKAMAMALVDRALQAAEYDETVTGPAQDEEFVLAHADNVEAAGFVSHLKLPHYVDFQAELELLKRLQTR
>2588740022
MYVAVKGGEKAIANAHALQENRRRGDETIAELSVAQIEQQMNLAVDRVMTEGGIADRELAALALKQASGDNVEAIFLLRAYRTTLAKVAVSEPVNSAEMRLERRISAVYKDIPGGQLLGPTYDYTHRLLDFTLLAPPLSQSPHVFSLLANQGMAKREDGATPDDITRTPPVYPCSRASRLQQLMRGDEGYLLALAYSTQRGYGRNHPFAAEIRSGYVAQETVPEELGFAVNVGELLMTECEMVNGFVAPENESPHFTRGYGLVFGMSERKAMAMALVDRALQAAEYDETVTGPAQDEEFVLAHADNVEAAGFVSHLKLPHYVDFQAELELLKRLQTR
>2650099973
MYVAVKGGEKAIANAHALQENRRRGDQTIAELSVAQIEQQMNLAVDRVMTEGGIADRELAALALKQASGDNVEAIFLLRAYRTTLAKVAVSEPVNSAEMRLERRISAVYKDIPGGQLLGPTYDYTHRLLDFTLLAPPLGQSPHVFSLLTNQGLAKREDDAQPDDITRTPPVYPCSRASRLQQLMRGDEGYLLALAYSTQRGYGRNHPFAAEIRSGYVALETVPEELGFAVNIGELLMTECEMVNGFVAPENESPHFTRGYGLVFGMSERKAMAMALVDRALQAAEYDETVTGPAQDEEFVLAHADNVEAAGFVSHLKLPHYVDFQAELELLKRLQTR
>2851014197
MYVAVKGGEKAIANAHALQENRRRGDEAIAELSVAQIEQQMNLAVDRVMTEGGIADRELAALALKQASGDNVEAIFLLRAYRTTLAKVAVSEPVNSAEMRLERRISAVYKDIPGGQLLGPTYDYTHRLLDFTLLAPPLGQSPHVFSLLANQGLAKREDGATPDDVTRTPPVYPCSRASRLQQLMRGDEGYLLALAYSTQRGYGRNHPFAAEIRSGYVALETVPEELGFAVNVGELLMTECEMVNGFVAPENESPHFTRGYGLVFGMSERKAMAMALVDRALQAAEYDEAVTGPAQDEEFVLAHADNVEAAGFVSHLKLPHYVDFQAELELLKRLQTR
>2874313511
MYVAVKGGEKAIANAHALQENRRRGDETIAELSVAQIEQQMNLAVDRVMTEGGIADRELAALALKQASGDNVEAIFLLRAYRTTLAKVAVSEPVNSAEMRLERRISAVYKDIPGGQLLGPTYDYTHRLLDFTLLAPPLAQSPHVFSLLANQGLAKREDGATPDDITRTPPVYPCSRASRLQQLMRGDEGYLLALAYSTQRGYGRNHPFAAEIRSGYVELETVPEELGFAVNVGELLMTECEMVNGFVAPENESPHFTRGYGLVFGMSERKAMAMALVDRALQAAEYDETVTGPAQDEEFVLAHADNVEAAGFVSHLKLPHYVDFQAELELLKRLQTR
>2775227259
MYVAVKGGEKAIANAHALQENRRRGDETIAELSVAQIEQQMNLAVDRVMTEGGIADRELAALALKQASGDNVEAIFLLRAYRTTLAKVAVSEPLNSAEMRLERRISAVYKDIPGGQLLGPTYDYTHRLLDFTLLAPPLGQSPHVFSLLANQGLAKREDGATPDDVTRTPPVYPCSRASRLQQLMRGDEGYLLALAYSTQRGYGRNHPFAAEIRSGYVALETVPEELGFAVNVGELLMTECEMVNGFVAPENESPHFTRGYGLVFGMSERKAMAMALVDRALQAAEYDETVTGPAQDEEFVLAHADNVEAAGFVSHLKLPHYVDFQAELELLKRLQPR
>2871639561
MYVAVKGGEKAIANAHALQENRRRGDETIAELSVAQIEQQMNLAVDRVMTEGGIADRELAALALKQASGDNVEAIFLLRAYRTTLAKVAVSEPVNSAEMRLERRISAVYKDIPGGQLLGPTYDYTHRLLDFTLLAPPLDQSPHVFSLLANQGLAKREDGAQPDDITRTPPVYPCSRASRLQQLMRGDEGYLLALAYSTQRGYGRNHPFAAEIRSGYVALETVPEELGFAVNVGELLMTECEMVNGFVAPENESPHFTRGYGLVFGMSERKAMAMALVDRALQAAEYDEAVTGPAQDEEFVLAHADNVEAAGFVSHLKLPHYVDFQAELELLKRLQTR
>2564743993
MYVAVKGGEKAIANAHALQENRRRGDETIAELSVAQIEQQMNLAVDRVITEGGIADRELAALALKQASGDNVEAIFLLRAYRTTLAKVAVSEPVNSAEMRLERRISAVYKDIPGGQLLGPTYDYTHRLLDFTLLAPPLGQSPHVFSLLANQGLAKREDGATPDDITRTPPVYPCSRASRLQQLMRGDEGYLLALAYSTQRGYGRNHPFAAEIRSGYVALETVPEELGFAVNVGELLMTECEMVNGFVAPENESPHFTRGYGLVFGMSERKAMAMALVDRALQAAEYDETATGPAQDEEFVLAHADNVEAAGFVSHLKLPHYVDFQAELELLKRLQTC
>2792042838
MYVAVKGGEKAIAAAHELQEHNRRGEQNLAELSVAQIEQQLGLAVDRVMTEGGIADRQLAALAIKQASGDMVEAIFLLRAYRTTLPRLAVSEPLNTADMRLERRISAVYKDVPGGQLLGPTYDYTHRLLDFTLLAPTLDAAPHVFSLLAKQGLAKAEDGEKPDDITRQPPVYPCSRSSRLQQLVRGDEGYLLALAYSTQRGYGRNHPFAAEIRSGYTDLEIIPEELGFAVNIGELLLTECEMVNGFVAPEDEDPHFTRGYGLVFGMSERKAMAMALVDRALQAPDYDETIAGPAQDEEFVLAHADNVEAAGFVSHLKLPHYVDFQAELELLKRLQHR
>2791987807
MYVAVKGGEKAITAAHQLQEHNRRGDQNLSELSVAQIEQQLGLAVDRVMTEGGIADRELAALAFKQASGDMVEAIFLLRAYRTTLPRLAVSEPLNSAEMRLERRISAVYKDVPGGQLLGPTYDYTHRLLDFTLLAPELDAAPHVFSLLAKQGLAKAEDGEKPDDITRQPPVYPCSRSSRLQQLVRGDEGYLLALAYSTQRGYGRNHPFAAEIRSGYVDMEIVPEELGFAVNIGELLVTECEMVNGFVAPVDEDPHFTRGYGLVFGMSERKAMAMALVDRSLQAPDYDETVAGPAQDEEFVLAHADNVEAAGFVSHLKLPHYVDFQAELELLKRLQNR
>2835233271
MYVAVKGGEKAIAAAHQLQEHNRRGDRNLAELSVAQIEQQLGLAVDRVMTEGGIADRELAALAIKQASGDMVEAIFLLRAYRTTLPRLAVSEPLETAEMRIERRISAVYKDVPGGQLLGPTYDYTHRLLDFTLLAPQLDAAPHVFSLLAKQGLAKAEDGEKPDDITRQPPVYPCSRSSRLQQLVRGDEGYLLALAYSTQRGYGRNHPFAGEIRSGYVDLEIIPEELGFAVNIGELLITECEMVNGFVAPADEDPYFTRGYGLVFGMSERKAMAMALVDRALQAPDYDETITGPAQDEEFVLAHADNVEAAGFVSHLKLPHYVDFQAELELLKRLQNR
>2792036279
MYVAVKGGEKAIAAAHQLQEHNRRGDQNLAELDVAQIEQQLGLAVDRVMTEGGIADRELAALAIKQASGDMVEAIFLLRAYRTTLPRLAVSEPMNTAQMRIERRISAVYKDVPGGQLLGPTYDYTHRLLDFTLLAPTLESAPHVFSLLANQGLAKAEDGEKPDDITRQPPVYPCSRSSRLQQLVRGDEGYLLALAYSTQRGYGRNHPFAAEIRSGYIDLEIVPEELGFAVNIGELLLTECEMVNGFVAPADEDPHFTRGYGLVFGMSERKAMAMALVDRALQAPDYDETVAGPAQDEEFVLAHADNVEAAGFVSHLKLPHYVDFQAELELLKRLQNR
>2598735291
MYVAVKGGEKAIAAAHQLQEHNRRGDQNLAELGVAQIEQQLGLAVDRVMTEGGIADRELAALAIKQASGDMVEAIFLLRAYRTTLPRLAVSEPLNTADMRIERRISAVYKDVPGGQLLGPTYDYTHRLLDFTLLAPTLESAPHVFSLLAKQGLAKAEDGEKPDDITRQPPVYPCSRSSRLQQLVRGDEGYLLALAYSTQRGYGRNHPFAGEIRSGYIDLEIIPEELGFAVNIGELLLTECEMVNGFVAPADEDPHFTRGYGLVFGMSERKAMAMALVDRALQAPDYDETVAGPAQDEEFVLAHADNVEAAGFVSHLKLPHYVDFQAELELLKRLQHR
>2791995959
MYVAVKGGEKAIAAAHQLQEHNRRGDQNLAELGVAQIEQQLGLAVDRVMTEGGIADRELAALAIKQASGDMVEAIFLLRAYRTTLPRLAVSEPLNTAEMRLERRISAVYKDVPGGQLLGPTYDYTHRLLDFTLLAPTLESAPHVFSLLAKQGLAKAEDGEKPDDITRQPPVYPCSRSSRLQQLVRGDEGYLLALAYSTQRGYGRNHPFAGEIRSGYIDLEIIPEELGFAVNIGELLLTECEMVNGFVAPENEDPHFTRGYGLVFGMSERKAMAMALVDRALQAPDYDETVAGPAQDEEFVLAHADNVEAAGFVSHLKLPHYVDFQAELELLKRLQHR
>2835012477
MYVAVKGGEKAIAAAHELQEHNRRGSQNLAELSVAQIEQQLGLAVDRVMTEGGIADRELAALAIKQASGDMVEAIFLLRAYRTTLPRLAVSEPLNTAEMRIERRISAVYKDVPGGQLLGPTYDYTHRLLDFTLLAPQLDAAPHVFSLLAKQGLAKAEDGEKPDDITRQPPVYPCSRSSRLQQLVRGDEGYLLALAYSTQRGYGRNHPFAGEIRSGYVDIEIVPEELGFAVNIGELLLTECEMVNGFVAPENEDPHFTRGYGLVFGMSERKAMAMALVDRALQAPDYDETVAGPAQDEEFVLAHADNVEAAGFVSHLKLPHYVDFQAELELLKRLQNR
>2810767529
MYVAVKGGEKAIAAAHQLQEHNRRGNQNQAELSVAQIEQQLGLAVDRVMTEGGIADRELAALAIKQASGDMVEAIFLLRAYRTTLPRLAVSEPLNTAEMRIERRISAVYKDVPGGQLLGPTYDYTHRLLDFTLLAPQLDAAPHVFSLLAKQGLAKAEDGEKPDDITRQPPVYPCSRSSRLQQLVRGDEGYLLALAYSTQRGYGRNHPFAAEIRSGYVDMEIVPEELGFAVNIGELLITECEMVNGFVAPENEDPHFTRGYGLVFGMSERKAMAMALVDRALQAPDYDETVAGPAQDEEFVLAHADNVEAAGFVSHLKLPHYVDFQAELELLKRLQHR
>2839680856
MYVAVKGGEKAIAAAHALQEHRRRGDEQLAELSVEQIEQQLNLAVDRVMTEGGIADRELAALALKQASGDNVEAIFLLRAYRTTLAKLAVSEPLNSAEMRLERRISAVYKDIPGGQLLGPTYDYTHRLLDFTLLAPSLAQAPHVFSLLANQGLAKAEDGSVPDDVTRTPPVYPCSRSSRLQQLMRGDEGYLLALAYSTQRGYGRNHPFAAEIRSGYVDVEIVPEELGFAVNVGELLMTECEMVNGFVAPENDVPHFTRGYGLVFGMGERKAMAMALVDRALQAPDYNETLSGPAQDEEFVLAHADNVEAAGFVSHLKLPHYVDFQAELELLKRLQKN
>2840307756
MYVAVKGGEKAIAAAHALQEHRRRGDEALSELSVAQIEQQLNLAVDRVMTEGGIADRELAALALKQASGDNVEAIFLLRAYRTTLAKLAVSEPLDSAKMRLERRISAVYKDISGGQLLGPTYDYTHRLLDFTLLAPRLAQAPHVFSLLANQGLAKAEDGRVPDDVTRTPPVYPCSRASRLQQLMRGDEGYLLALAYSTQRGYGRNHPFAAEIRSGFVEIDIVPEELGFAVNVGELLMTECEMVNGFVAPENDAPHFTRGYGLVFGMSERKAMAMALVDRALQAPDYDETISGPAQDEEFVLAHADNVEAAGFVSHLKLPHYVDFQAELELLKRLQNH
>640490468
MYVAVKGGEKAIAAAHALQESRRRGDEALPELGVAQIEQQLNLAVDRVMTEGGIADRELAALALKQASGDNVEAIFLLRAYRTTLAKLAVSEPINTAEMRLERRISAVYKDIPGGQLLGPTYDYTHRLLDFTLLAPALAHSPHVFSLLANQGLAKAEDGATPDDVTRTPPVYPCSRSSRLQQLMRGDEGYLLAMAYSTQRGYGRNHPFAAEIRSGQVDIEIVPEELGFAVNVGELLLTECEMVNGFVAPAQEDPHFTRGYGLVFGMGERKAMAMALVDRALQAPDYDENIAGPAQDEEFVLAHADNVEAAGFVSHLKLPHYVDFQAELELLKRLQKN
>2837283104
MYVAVKGGEKAIAAAHALQESRRRGDEQLPELDVAQIEQQLNLAVDRVMTEGGIADRELAALALKQASGDNVEAIFLLRAYRTTLAKLAVSEPINTAEMRLERRISAVYKDIPGGQLLGPTYDYTHRLLDFTLLAPALAHSPHVFSLLANQGLAKAEDGATPDDVTRTPPVYPCSRSSRLQQLMRGDEGYLLAMAYSTQRGYGRNHPFAAEIRSGHVEIEIVPEELGFAVNVGELLLTECEMVNGFVAPAQEEPHFTRGYGLVFGMGERKAMAMALVDRALQAPDYDENIAGPAQDEEFVLAHADNVEAAGFVSHLKLPHYVDFQAELELLKRLQKN
>2637585756
MYVAVKGGEKAIAAAHALQEHRRRGDDQLPELSVAQIEQQLNLAVDRVMTEGGIADRELAALALKQASGDNVEAIFLLRAYRTTLAKLAVSEPVNTAEMRLERRISAVYKDIPGGQLLGPTYDYTHRLLDFTLLAPELPQAPHVFSLLASQGLAKAEDGEEPDDITRTPPVYPCSRASRLQQLMRGDEGYLLALAYSTQRGYGRNHPFAGEIRSGYIDINIVPEELGFAVNVGELLVTECEMVNGFVTPDNDAPHFTRGYGLVFGMGERKAMAMALVDRALQAPDYDENLAGPAQDEEFVLAHADNVEAAGFVSHLKLPHYVDFQAELELLKRLQKN
>2840455330
MYVAVKGGEKAIAAAHALQEHRRRGDELIPELSVAQIEQQLNLAVDRVMTEGGIADRELAALALKQASGDNVEAIFLLRAYRTTLAKLAVSEPINTAEMRLERRISAVYKDIPGGQLLGPTYDYTHRLLDFTLLAPRLTQAPHVFSLLANQGLAKAEDGDEPDDITRTPPVYPCSRSSRLQQLMRGDEGYLLALAYSTQRGYGRNHPFAGEIRSGYIDINIVPEELGFAVNVGEMLMTECEMVNGFVTPDNDAPHFTRGYGLVFGMGERKAMAMALVDRALQAPDYNENITGPAQDEEFVLAHADNVEAAGFVSHLKLPHYVDFQAELELLKRLQDN
>2834921107
MYVAVKGGEKAIAAAHALQEHRRRGDEQIPELSVAQIEQQLNLAVDRVMTEGGIADRELAALALKQASGDNVEAIFLLRAYRTTLAKLAVSEPINTAEMRLERRISAVYKDIPGGQLLGPTYDYTHRLLDFTLLAPRLTQAPHVFSLLANQGLAKAEDGDEPDDITRTPPVYPCSRSSRLQQLMRGDEGYLLALAYSTQRGYGRNHPFAGEIRSGYIDIDIVPEELGFAVNVGEMLMTECEMVNGFVTPDNDAPHFTRGYGLVFGMGERKAMAMALVDRALQAPDYDENITGPAQDEEFVLAHTDNVEAAGFVSHLKLPHYVDFQAELELLKRLQDN
>2732173979
MYVAVKGGEKAIAAAHALQEHRRRGDEQLPELSVAQIEQQLNLAVDRVMTEGGIADRELAALALKQASGDNVEAIFLLRAYRTTLAKLAVSEPLNTADMRLERRISAVYKDIPGGQLLGPTYDYTHRLLDFTLLAPQLAASPHVFSLLANQGLAKAEDGDEPDDITRTPPVYPCSRASRLQQLMRGDEGYLLALAYSTQRGYGRNHPFAGEIRSGYINVEIVPEELGFAVNVGELLMTECEMVNGFIAPEEEPPHFTRGYGLVFGMGERKAMAMALVDRALQAPDYDENISGPAQDEEFVLAHADNVEAAGFVSHLKLPHYVDFQAELELLKRLQKN
>2793514122
MYVAVKGGEKAIAAAHALQEHRRRGDEQLPELSVAQIEQQLNLAVDRVMTEGGIADRELAALALKQASGDNIEAIFLLRAYRTTLARLAVSEPINSADMRLERRISAVYKDIPGGQLLGPTYDYTHRLLDFTLLAPSLPQSPHVFSLLARQGLAKAEDGSTPDDITRTPPVYPCSRSSRLQQLMRGDEGYLLALAYSTQRGYGRNHPFAAEIRSGYIDVEIVPEELGFAVNVGELLMTECEMVNGFVAPEDDEPHFTRGYGLVYGMSERKAMAMALVDRALQAPDYDEHISGPAQDEEFVLAHADNVEAAGFVSHLKLPHYVDFQAELELLKRLQSH
>2540971222
MYVAVKGGEKAIAAAHALQAHRRRGDEQLPELSVAQIEQQLNLAVDRVMTEGGIADRELAALALKQASGDNVEAIFLLRAYRTTLARLAVSEPVNTAEMRLERRISAVYKDIPGGQLLGPTYDYTHRLLDFTLLAPSLPQSPHVFSLLAHQGLAKAEDGSTPDDITRTPPVYPCSRSSRLQQLMRGDEGYLLALAYSTQRGYGRNHPFAAEIRSGFIDVEIVPEELGFAVNIGELLLTECEMVNGFVAPEDEAPHFTRGYGLAFGMSERKAMAMALVDRALQAPDYGEHISGPAQDEEFVLAHADNVEAAGFVSHLKLPHYVDFQAELELLKRLQEN
>2869845883
MYVAVKGGEKAIATAHALQARRRRGDEQLPELSVAQIEQQLNLAVDRVMTEGGIADRELAALALKQASGDNVEAIFLLRAYRTTLARLAVSEAVNTAEMRLERRISAVYKDIPGGQLLGPTYDYTHRLLDFALLAPSLLQSPHVFSLLAHQGLAKAEDGSTPDDITRTPPVYPCSRSSRLQQLMRGDEGYLLALAYSTQRGYGRNHPFAAEIRSGYIDVEIVPEELGFAVNIGELLVTECEMVNGFVAPEDEAPHFTRGYGLAFGMSERKAMAMALVDRALQAPDYGEHISGPAQDEEFVLAHADNVEAAGFVSHLKLPHYVDFQAELELLKRLKEN
>2651453574
MYVAVKGGEKAIAAAHALQAHRRRGDEQLPELSVAQIEQQLNLAVDRVMTEGGVADRELAALALKQASGDNVEAIFLLRAWRTTVPRLAVSEPVNTAEMRLERRISAVYKDIPGGQLLGPTYDYTHRLLDFTLLAPPLAQSPHVFSLLAKQSLAKAEEGAQPDDITRTPPVYPCSRSSRLQQLMRGDEGYLLALAYSTQRGYGRNHPFAAEIRSGYLDVEIIPEELGFAVNVGELLMTECEMVNGFVAPEDDTPHFTRGYGLVFGMSERKAMAMALVDRALQAPDYGESISGPAQDEEFVLAHADNVEAAGFVSHLKLPHYVDFQAELELLKRLQEN
>2859677466
MYVAVKGGEKAIAAAHALQAHRRRGDEQLPELSVAQIEQQLNLAVDRVMTEGGVADRELAALALKQASGDNVEAIFLLRAWRTTVPRLAVSEPVNTVEMRLERRISAIYKDIPGGQLLGPTYDYTHRLLDFTLLAPPLTQSPHVFSLLAKQGLAKAEEGAQPDDITRTPPVYPCSRSSRLQQLMRGDEGYLLALAYSTQRGYGRNHPFAAEIRSGYLDVEIIPEELGFAVNVGELLMTECEMVNGFVAPDDDTPHFTRGYGLVFGMSERKAMAMALVDRALQAPDYGEQISGPAQDEEFVLAHADNVEAAGFVSHLKLPHYVDFQAELELLKRLQEN
>2690616834
MYVAVKGGEKAIAAAHALQAHRRRGDDALPELSVTQIEQQFNLAVDRVMTEGGVADRELAALALKQASGDNVEAIFLLRAYRTTLAKLAVSEPINTAEMRLERRISAVYKDIPGGQLLGPTYDYTHRLLDFTLLAPQLAQSPHVFSLLARQGLAKADDGAQPDDITRTPPVYPCSRSSRLQQLMRGDEGYLLALAYSTQRGYGRNHPFAAEIRSGYLNVEIVPEELGFAVNVGELLMTECEMVNGFVAPENEAPHFTRGYGLVFGMSERKAMAMALIDRALQAPDYGEAVSGPAQDEEFVLAHADNVEAAGFVSHLKLPHYVDFQAELELLKRLQAH
>2506693130
MYVAVKGGEKAIAAAHALQAHRRRGDDALPELSVTQIEQQLNLAVDRVMTEGGVADRELAALALKQASGDNVEAIFLLRAYRTTLAKLAVSEPINTAEMRLERRISAVYKDIPGGQLLGPTYDYTHRLLDFTLLAPQLAQSPHVFSLLAKQGLAKADDGAQPDDITRTPPVYPCSRSSRLQQLMRGDEGYLLALAYSTQRGYGRNHPFAAEIRSGYLNVEIVPEELGFAVNIGELLMTECEMVNGFVAPENEAPHFTRGYGLVFGMSERKAMAMALVDRALQAPDYGEAVSGPAQDEEFVLAHADNVEAAGFVSHLKLPHYVDFQAELELLKRLQAH
>2859698923
MYVAVKGGEKAIAAAHALQAHRRRGDDALPELSVTQIEQQFNLAVDRVMTEGGVADRELAALALKQASGDNVEAIFLLRAYRTTLAKLAVSEPINTAEMRLERRISAVYKDIPGGQLLGPTYDYTHRLLDFTLLAPLLAPSPHVFSLLAKQGLAKADDGAQPDDITRTPPVYPCSRSSRLQQLMRGDEGYLLALAYSTQRGYGRNHPFAAEIRSGYLNVEIVPEELGFAVNVGELLMTECEMVNGFVAPENEAPHFTRGYGLVFGMSERKAMAMALVDRALQAPDYGEAVSGPAQDEEFVLAHADNVEAAGFVSHLKLPHYVDFQAELELLKRLQAH
>2823380034
MYVAVKGGEKAIAAAHALQAHRRRGNDALPELSVTQIEQQLNLAVDRVMTEGGVADRELAALALKQASGDNVEAIFLLRAYRTTLAKLAVSEPINTAEMRLERRISAVYKDIPGGQLIGPTYDYTHRLLDFTLLAPQLAQSPHVFSLLAKQGLAKADDGAQPDDITRTPPVYPCSRSSRLQQLMRGDEGYLLALAYSTQRGYGRNHPFAAEIRSGFLNVEIVPEELGFAVNVGELLMTECEMVNGFVAPENEAPHFTRGYGLVFGMSERKAMAMALVDRALQAPDYGEAVSGPAQDEEFVLAHADNVEAAGFVSHLKLPHYVDFQAELELLKRLQAH
>2872115555
LPSKGREGDRRRPCLAGAQTPGDDALPELSVAQIEQQLNLAVDRVMTEGGIADRELAALALKQASGDNVEAIFLLRAYRTTLAKLAVSEPVNTAEMRLERRISAVYKDIPGGQLLGPTYDYTHRLLDFTLLAPQLAQSPHVFSLLANQGLAKAEDGSTPDDITRTPPVYPCSRSSRLQQLMRGDEGYLLALAYSTQRGYGRNHPFAAEIRSGYIDIEIVPEELGFAVNIGELLMTECEMVNGFVAPENEDPHFTRGYGLVYGLSERKAMAMALVDRALQAPDYGEHIAGPAQDEEFVLAHADNVEAAGFVSHLKLPHYVDFQAELELLKRLQAN
>2649592161
MYVAVKGGEKAIAAAHMLQEQRRRGDEQLPELSVAQIEQQLNLAVDRVMTEGGIADRELAALALKQASGDNVEAIFLLRAYRTTLAKLAVSEPVSTPEMRLERRISAVYKDIPGGQLLGPTYDYTHRLLDFTLLAPSLAQSPHVFSLLAKQGLAKAEDGTVPDDITRTPPVYPCSRSSRLQQLMRGDEGYLLALAYSTQRGYGRNHPFAAEIRSGYIDIEIVPEELGFAVNVGELLVTECEMVNGFVAPENDDPHFTRGYGLVFGMSERKAMAMALVDRALQAPDYGEHAAGPAQDEEFVLAHADNVEAAGFVSHLKLPHYVDFQAELELLKRLQRN
>2822857130
MYVAVKGGEKAIAAAHALQAHRRRGDAQFPELSVAQVEQQLNLAVDRVMTEGGVADRELAALALKQASGDNVEAIFLLRAYRTTLAKLAVSEPVNTADMRLERRISAVYKDIPGGQLLGPTYDYTHRLLDFTLLAPSLAQSPHVFSLLAKQGLAKAEDGTVPDDITRTPPVYPCSRSSRLQQLMRGDEGYLLALAYSTQRGYGRNHPFAAEIRSGYIDVNIVPEELGFAVNVGELLVTECEMVNGFVAPENDDPHFTRGYGLVFGLGERKAMAMALVDRALQTPDYGEHVAGPAQDEEFVLAHADNVEAAGFVSHLKLPHYVDFQAELELLKRLQKH
>2822735941
MYVAVKGGEKAIAAAHALQAHRRRGDAQLPELSVAQVEQQLNLAVDRVMTEGGVADRELAALALKQASGDNVEAIFLLRAYRTTLAKLAVSEPVNTADMRLERRISAVYKDIPGGQLLGPTYDYTHRLLDFTLLAPSLAQSPHVFSLLAKQGLAKADDGTVPDDITRTPPVYPCSRSSRLQQLMRGDEGYLLALAYSTQRGYGRNHPFAAEIRSGYIDVNIVPEELGFAVNVGELLVTECEMVNGFVAPENDEPHFTRGYGLVFGMGERKAMAMALVDRALQAPDYGEHVAGPAQDEEFVLAHADNVEAAGFVSHLKLPHYVDFQAELELLKRLQKH
>2662071117
MYVAVKGGEKAIAAAHALQEHRRRGDDALPELSVAQIEQQLNLAVDRVMTEGGIADRELAALALKQASGDNVEAIFLLRAYRTTLAKLAVSEPVKTAEMRLERRISAVYKDIPGGQLLGPTYDYTHRLLDFTLLAPQLAQSPHVFSLLANQGLAKAEDGSTPDDITRTPPVYPCSRSSRLQQLMRGDEGYLLALAYSTQRGYGRNHPFAAEIRSGYLDVEIVPEELGFAVNVGELLMTECEMVNGFVAPENEDPHFTRGYGLVFGLGERKAMAMALVDRALQAPDYGEHIAGPAQDEEFVLAHADNVEAAGFVSHLKLPHYVDFQAELELLKRLQAN
>2553378372
MYVAVKGGEKAIAAAHALQAHRRRGDDALPELSVAQIEQQLNLAVDRVMTEGGIADRELAALALKQASGDNVEAIFLLRAYRTTLAKLAVSEPVNTAEMRLERRISAVYKDIPGGQLLGPTYDYTHRLLDFTLLAPQFAQSPHVFSLLANQGLAKAEDGSTPDDITRTSPVYPCSRSSRLQQLMRGDEGYLLALAYSTQRGYGRNHPFAAEIRSGYIDIEIVPEELGFAVNIGELLMTECEMVNGFVAPENEDPHFTRGYGLVYGLGERKAMAMALVDRALQAPDYGEHIAGPAQDEEFVLAHADNVEAAGFVSHLKLPHYVDFQAELELLKRLQEH
>2579091967
MYVAVKGGEKAIAAAHALQAYRRRGDDALPELSVAQIEQQLNLAVDRVMTEGGIADRGLAALALKQASGDNVEAIFLLRAYRTTLAKLAVSEPVNTAEMRLERRISAVYKDIPGGQLLGPTYDYTHRLLDFTLLAPQLAQSPHVFSLLANQGLAKAEDGSTPDDITRTPPVYPCSRSSRLQQLMRGDEGYLLALAYSTQRGYGRNHPFAAEIRSGYIDIEIVPEELGFAVNIGELLMTECEMVNGFVAPENEDPHFTRGYGLVYGLSERKAMAMALVDRALQAPDYGEHIAGPAQDEEFVLAHADNVEAAGFVSHLKLPHYVDFQAELELLKRLQEH
>2859685203
MYVAVKGGEKAIAAAHALQAHRRRGDDALPELSVAQIEQQLNLAVDRVMTEGGIADRELAALALKQASGDNVEAIFLLRAYRTTLAKLAVSEPVNTAEMRLERRISAVYKDIPGGQLLGPTYDYTHRLLDFTLLAPQLAQSPHVFSLLANQGLAKAEDGSAPDDITRTPPVYPCSRSSRLQQLMRGDEGYLLALAYSTQRGYGRNHPFAAEIRSGYIDIEIVPEELGFAVNIGELLMTECEMVNGFVAPENEDPHFTRGYGLVYGLSERKAMAMALVDRALQAPDYGEHIAGPAQDEEFVLAHADNVEAAGFVSHLKLPHYVDFQAELELLKRLQAN
>2874870976
MYVAVKGGEKAIAAAHALQAHRRRGDDALPELSVAQIEQQLNLAVDRVMTEGCIADRELAALALKQASGDNVEAIFLLRAYRTTLAKLAVSEPVNTAEMRLERRISAVYKDIPGGQLLGPTYDYTHRLLDFTLLAPQLAQSPHVFSLLANQGLAKAEDGSTPDDITRTPPVYPCSRSSRLQQLMRGDEGYLLALAYSTQRGYGRNHPFAAEIRSGYLDVEIVPEELGFAVNIGELLMTECEMVNGFVAPENEDPHFTRGYGLVYGLSERKAMAMALVDRALQAPDYGEHIAGPAQDEEFVLAHADNVEAAGFVSHLKLPHYVDFQAELELLKRLQAN
>2821780887
MYVAVKGGEKAIAAAHALQAHRRRGDDALPELSVAQIEQQLNLAVDRVMTEGGIADRELAALALKQASGDNVEAIFLLRAYRTTLAKLAVSEPVNTAEMRLERRISAVYKDIPGGQLLGPTYDYTHRLMDFALLAPQLAQSPHVFSLLANQGLAKAEDGSTPDDITRTPPVYPCSRSSRLQQLMRGDEGYLLALAYSTQRGYGRNHPFAAEIRSGYLDVEIVPEELGFAVNIGELLMTECEMVNGFVAPENEDPHFTRGYGLVYGLSERKAMAMALVDRALQAPNYGEHIAGPAQDEEFVLAHADNVEAAGFVSHLKLPHYVDFQAELELLKRLQAN
>2578598071
MYVAVKGGEKAIAAAHALQEHRRRGDDALPELSVAQIEQQLNLAVDRVMTEGGIADRELAALALKQASGDNVEAIFLLRAYRTTLAKLAVSEPVKTAEMRLERRISAVYKDIPGGQLLGPTYDYTHRLLDFTLLAPQFAQSPHVFSLLANQGLAKAEDGSTPDDITRTPPVYPCSRSSRLQQLMRGDEGYLLALAYSTQRGYGRNHPFAAEIRSGYLDVEIVPEELGFAVNIGGLLMTECEMVNGFVAPENEDPHFTRGYGLVYGLSERKAMAMALVDRALQAPDYGEHIAGPAQDEEFVLAHADNVEAAGFVSHLKLPHYVDFQAELELLKRLQAN
>2534450606
MYVAVKGGEKAIAAAHALQEHRRRGDDALPELSVAQIEQQLNLAVDRVMTEGGIADRELAALALKQASGDNVEAIFLLRAYRTTLAKLVVSEPVKTAEMRLERRISAVYKDIPGGQLLGPTYDYTHRLLDFTLLAPQLAQSPHVFSLLANQGLAKAEDGSTPDDITRTPAVYPCSRSSRLQQLMRGDEGYLLALAYSTQRGYGRNHPFAAEIRSGYLDVEIVPEELGFAVNIGELLMTECEMVNGFVAPENEDPHFTRGYGLVYGLSERKAMAMALVDRALQAPDYGEHIAGPAQDEEFVLAHADNVEAAGFVSHLKLPHYVDFQAELELLKRLQAN
>651600736
[truncated: 652,844 more chars]
