# Supplementary material for: Global and seasonal variation of marine phosphonate metabolism
Source: ISME J. 2022 Jun 23;16(9):2198–212. doi: 10.1038/s41396-022-01266-z (PMC9381506; doi:10.1038/s41396-022-01266-z)
Supplement: Supplementary file 24 — Supplementary Files S1 [file 41396_2022_1266_MOESM24_ESM.txt]

>2230699727
TVFSNARIVLENEIEGSVLVRDGKIADISTGSSRVGEDFEGDYLIPGLVELHTDHLEGHYSPRPGLRWHKTAAIQAHDAQIVTSGITTVFDCLRMGAGGFEHGEMRMADAIQKAEQRLRAEHLLHLRCEVSADNVLQHFADFENDPYVRLVSLMDHAPGQRQFQTMDQYIFYYQKKRGLSDAEFAKFVDRRVSESDRNTPHRTAISKVCAERGITVASHDDATLAHVDEAIENGVRLAEFPTSFDAAKASHEHGMSVLMGAPNIVRGKSHSGNIAARDLAECGVLDVLSSDYVPLSLLYAPFLIADVELPKAIAMVTATPARTVSLNDRGRIATGLRADLVRVRDHGVPVTRAVWREGRRVA
>2230702809
VIIEGATVIFGDRLPASVRIEDGRIMAVGARDGADIVDGRGSLLAPAFVDIHGDAFERQIMPRPGTMLPVAPALLETDRQLAANGIATAYHALTLWEPGLRSVENGYVVRALDALGPRLTVDNRVQLRWETFCFEAIELIREALAGPRLPSIAFNDHTPQERPFPETPAFAEKMAERARVSDMVALVRNMWDRRPQVPAAIEEVATLGQAAGAPMLSHDDSQIETRDFFRVRGARISEFPTNKRVARAAREAGDFIVFGAPNATRGGSHIVSIGAADMIREGLCDILASDYYYPAMLLGLARLKAAPVHALWPLVSGNPARASGLFDRGVIEVGKRADLILVPEGGAPVVRRTWVAGREAY
>2236277051
VILNNVNIVTDDEVLGNIQLKDGFIKRVGKSSIPRSIDCNEDYLIPGLVELHTDNLERHLKPRPGVNWPINNALTAHDGELASAGITTVFDALRVGSNRHRYDKYARTATSINNLSKSFKIDHFIHLRAEICSENLIQELEEFNAQDKIKIISLMDHTPGQRQFRDVSQFKVYLSGKFALSESQIERHFSYLKDLQKMFKKHKSETIMFSKRLNAVLASHDDTTISDVEESCSRGINLAEFPTTLEAAKKCKSSNIKIIMGAPNLVRGGSHSGNVSAQSLIDEDLLDILSSDYVPSSLLMAAIMWGISNLPKSIASVTTNPCKATGLNDRGLIKEGLKADLIRLIRNDLPIIRKVWASGREVA
>2236277061
YILQGSKFLHHNKMSGTITIEDKLIEVYIKKNHPVIDLTGFWVLPGIIDLHGDGFERQLFPRPDVSFDMNDTLKIVDKELSINGITTAYLAFSYWEGRIRSPEYAKFLENLNKYRPSMITNINVQVRYETHLVEKVHELINLITEHELNYVVFNNHIPDAYKISAFATWANKMSMEKSELENIVNYRVSKENEVNNSLKILSDFLKSKNIKFGSHDDEGIEDRKWFRSFGAKICEFPTTILAAKEAHSKNENVIMGAPNLVRGGSHNGNISTLELLKLGYCSILVSDYYYPSLLQSIWYLLDHKIENAWALISENPAKALNIDKRGAIKVDNYADLVIINPKTREIEATICNGRFIF
>2236277635
TFVGAEVYLPGEINTTVTVADGVIVEIGGAVQGLEISAHDKIVPAIIDVHGDAFERQLMPRPGVYFPKEVALIDTDRQLAANGITTAYHAITLWEPGLRNVARGRLIQSIRDLRLTVENRVQLRWETFAFEALDVIELALKGPLLPSVGFNDHTPVQREFELSPEFIASLAQRAGLSQEDYIAMLGKVWERRSEVPNKISEVASRASTAGAPMLSHDDTRADTRAYFRNLGSSIAEFPMVMEAVEAARNHEDLIILGAPNAARGGSHIGSIGAADMVEAGLCDALASDYFYPAMLAAIDRLDRADRATLWSLLSSGPARAMRLNDRGSITIGSRADLVLVTKGQAPVIEGTWIAGRHLN
>2236277952
YILQGSKFLHHNKMSGTITIEDKLIEVYIKKNYPVIDLTGFWVLPGIIDLHGDGFERQLFPRPGVSFDMNDTLKVVDKELSINGITTAYLACSYWEGRIRSPEYAKFLENLNKYRPSMITNINVQVRYETHLIEKVQELIDLITEYELNYVVFNNHIPDAEKISAFATWANKMSMEKSELANIVNYRLTKENEVSDSLKTLSNFMKSNNIKFGSHDDESIKDRKWFRSFGANICEFPTSILAAKEAYFNNENVIMGAPNLVRGGSHNGNVSTLELLKLGYCSILVSDYYYPSLLQSIWYLLDHKIENAWALISENPAKALNIDKRGAIKVENYADLVIINPKTREIEATICNGKIA
>2236277962
VILNNVNIVTEDEVLGNIQLKDGFIKRVGKCSLPRSIDCSEDYLIPGLVELHTDNLERHLKPRPGVNWPINNALTAHDGELASAGITTVFDALRVGSNRHRYDKYARTATSINNLSKSFKIDHFIHLRAEICSEDLIQELEEFNAQDKVKIVSLMDHTPGQRQFRDVSQFKVYLSGKFALSESQIERHFSYLKDLQKMFKKHKSETIKFSKRLNAVLASHDDTTISDVEESCSQGINLAEFPTTLEAATKCKSSNIKIIMGAPNLVRGGSHSGNVSAQSLIDKDLLDILSSDYVPSSLMMAAIMWGIKLPKSIAAVTTNPCKATGLNDRGLIKEGLKADLVRLIKNDLPIIRKVWASGREVA
>2501024802
LVFENGLILDPVEGPLPLAGGRLGAPGPAARRVDLEGFVLLPGIVDLHGDGFERHLAPRRGALRSMADGLRALDAELAATGITTAVLAQFWWEGGLRAPEFARLAAALRDMAPVLRTQMRMQLRLETHLVDDYAEVQAFLRAEGIGYVVFNDHLPGRRPPRLTGQALKSGRNPEAHLALMQGLHARRAEVPARLAELAAALRAEGVLLGSHDDRSAEARAQARALGATIAEFPETAEAARAARAADEPVILGAPNVMRGASHAGNASARDLIAEGLCDALVSDYHYPSVRAAALLLAGTGLAQAWRMVSTRPAEILGLRDRGRLVAGARADLTVLEAATGQVAASFAGGRLLG
>2501073274
MLIKNARIVTRDEVTGTLSVADGKIRDIGSTAAPEAEDWEGDFLLPGLVELHTDNLEKHLAPRPGVHWNTDAAFVIHDAQIAAAGITTVFDALAIGTVGVRGRDVQLSARALTRFSELLRAEHFLHLRCEIATEDVIELFDTLSGHPLLRLASVMDHTPGQRQWHDREQWRRFQERHGKWTDEQTNTMLAEMATEQERYDAHRLEIVQRCRARNIPLASHDDTLVEHVEQAAAEGIVLAEFPTTRVAAEEAKKRGIATIMGAPNVVRGGSHSGNVSALELAQAGLLDILSSDYVPSSLLTAAFDLVTDWLPRALATVSWEPASKSGLHDRGAIEPGLRADFVRVMLDSLPVPRATWRAGVRVV
>2501083749
MLIKNARIVTRDDVTGTLSVEDGIIRDIGSTAAPEAEDWEGDFLLPGLVELHTDNLEKHLAPRPGVHWNTDAAFVIHDAQIAAAGITTVFDALAIGTVGVRGRDVQLSAAALKRFSELLRADHFLHLRCEIATEDVIELFDTLSDHPLLRLASVMDHTPGQRQWHDRTQWRRFQERHGKWTDEQTNAMLAEMATEQERYDAHRLEIVQRCRARGIPLASHDDTLVEHVEQAAAEGIVLAEFPTTRVAAEEAKKRGIATIMGAPNVVRGGSHSGNVSALELAQAGLLDILSSDYVPSSLLTAAFDLVTDWLPRALATVSWEPAHKSGLTDRGAIEPGLRADFVRVMLDSLPVPRATWRAGVRVV
>2501734522
MIITNVNLVLEDQTKGSIEIEGGIIRTLTVSQLPQAIDGEDGWLMPGLIELHTDNLEKYFTPRPKVDWPPFSAMSAHDAQLVSSGITTVLDAVALGDGGKRHDNLDKLIETVIESQRVNRADHFLHLRCEVPHETTVDMFKRYAHLPDVHLVSLMDHAPGQRQFVNVQKYRDYYQGKYKFNDQQMAAFEVEQRERSQVWAPNREAICQYCREHNIPMASHDDATVAHVEESKALKMVIAEFPTTVAAAQASHALGLKVMMGAPNVVRGGSHSGNVAAHELAQLGVLDILSSDYYPSSLLDAIFRIAHDDLATATQLATINPAQALQLDDRGVIEEGKRADLLLAQRHDHTYATRVWREGKAVF
>2502302855
TVLKNARIVLVDQVTGHVAISGGRIVSVTGLAPQAGQDLDGDYLIPGLVDIHTDHFEKHVYPRAHVRWDPLRAALAHDAQIIGSGITTVFDSLCVGAERREVLAPMVDALEKGQAMFRAEHMVHLRCEITDAETARLTEENIGKSIVRMISVMEHLPGRRQSKNIEAYTQRRMADTGESRAEAERTTQNLLNHSDEIEKVRPAVISLAHAHKLPLLSHDDTELHHVDEALSEGITVSEFPCTLEAARKAKAHQMCVVGGAPNVLRGGSQSGNVAVSDLMAEGLVDILASDYVPRSLLDGAFMIAADLPAAIRMVSRTPAEISGLQDRGEIAAGKRADLLHVLHDGHPFVKNAWLKGRRVL
>2502304245
KIFKNARLILADEVDGSLSVGSGLINAIDASTGANGHDCEGDYLLPGLVELHTDHLETHYAPRPMVRWNPVAAVQAHDAQIACSGITTVFDALRVGMANLRYPDMRILADAIETGKKRLRADHFIHLRCEVSASDVMNAFSVFEDDDSIRLISLMDHTPGQRQFVSLDAYKAYFQGKKGFSDTEMEDFIRHRQESACALPEHRKRLSAIAQARGISIASHDDATREHVDEAIELNTRIAEFPTTKEAAKASHDAGMAVLMGAPNVVRGGSHSGNVSARELAEADHLDVLSSDYIPASLIQAAFHLANVELPQAVKMVTKTPARSIGLSDRGALECGLRADLIQVLVGNVPIVRGVWREGRRVA
>2502434018
MIIRNVRVVTPDAVSTAVVVSQGIICDISPVSIHGTIDIEGNLLLPGFIDIHSDVIENAIQPRPGGQFPIDIALHELDKQLVACGVATIFHCLCFLDDEFRNAEMTDLVHHLHRQRDFRARTHVHARYEISNTEGFVHVERLINERLIHFFSLMDHTPGQGQFSDLHHFRAYYAKARGLSAEHVDRLIEQRLEASGRDWEGIAHLTRICQENNIQVASHDDDSPDKVAAVSRLGATISEFPVNLEAAQAARRHGMFISLGSPNVLRGASLTDNLSGQEAIKAELGDILCSDYAPMSLLHAALKLYHLSLPQAIRMISLNAARAAGIDNLGSIEIGKSADMVMVRTGVADVLRTFVEGREVY
>2502677356
QILTNARLVLEDDIHGSLVIKDGMIMAVGLSTLPGAIDCAGDLLIPGLIELHTDNMEKYFQPRPKVSWPPQSAALAHDAQMAASGITTVFDAVSIGDHSMRQNALHQMVEALTEINRMARVDHRLHLRCEVCHPDTLARFQSLADTPELGLVSLMDHSPGQRQFASFDAYRVYYKGKHGFDDASLDAFIERQQGFSAQYSAYRKAISQACHERGLALASHDDATVEHVAESLEYGTKVAEFPTTLEAAKASHKNGMAVMMGAPNVVRGGSHSGNIAASELVRHGVLDILSSDYYPAALLDAVFQIAAMELPRAVACASRNPAKAVGFDDRGRISEGLRADLIRVEVDGHPLVQRVWCAGKQVH
>2503166739
KVLTGARLVLADQVLGSVRLRDGRIVDIGRMRLPGAIDLEGDHLLPGLVELHTDNHERHAMPRPGVQQPAWSAVQAHDAEIAAAGITTVFDAIGIGDRGFRGRDQSEMLAVLDALDEVLRADHRLHLRCELPADNALELFEPYAGHPRLGLMSLMDHTPGQRQWSDLVRARLYFTSKKGWSGQQFDQEIARPPGSERRREANRGAFVALARALGVALASHDDTTAAHVDEAHALGASICEFPTTLEAARRAADLGLLTLGGAPNLLRGHSHAGNVPVAALVEAGVLDALSSDYVPATLLAAAWTLARCSLPQAIAKVSRAPARAVGLHDRGEIAPGLRADLVRVEVAGQPVVLGVWRGGRRVA
>2503198494
TVLSNARIVLADEIEGSLVLRDGLIAGIGTGQTGGNMDMGGDYIIPGLVELHTDHLEGHYAPRPKVRWNPIAAVLAHDAQVATAGITTVLDALRVGMADLTSADIRKLADAIEDSVQRLRADHFIHLRCEVSAPDCLKAFANFDGDERVKLASLMDHAPGQRQFVNLETYAYYYQRKLKLTDRDFQKFCEKRMSESALNRPNRVHIAAACQERGIVLASHDDATIGHVGEAIEQGVRVAEFPTTQEAARASKEAGLGVLMGAPNVMRGASHSGNVSARTLASDGLLDILSSDYIPFSLIQSAFFLGDVELPQAVAMVSKNPAEAVGLNDRGIIEQGRRADLVRVVDDHVPVVRTVWRQGLRVA
>2503353275
YILNNAMIIKKDEIHGHIRIKNNKIVDIGLSNNKNSIDCEKDYISPGLVELHTDNLERHMTPRPKVSFPVENAILSHDRELASVGITTVFDALRVGSEKGKYKKYAKCSDIISSFKKILKIDHKIHLRAETCSENLIDELDEYNETHDVKLISIMDHTPGQRQFRVIDKYKEYLSIKHGMTENEMEIHFEHLINLQKKNKKHIDRILEFKSSYDCILASHDDTTENDVHNSNKYGVKLAEFPTTLEAAKTSKNYNIKVMMGSPNLLRGGSHSGNISAKELLENDCLDILSSDYIPSSLIISVIKWGLIDLPKAFAAASYAPSIAINLNDRGLIDNNKRADLVRFIYQNLPVVKNVWSNGIQVS
>2503566443
MIINNVKLVLENEVSGSLEVQNGEIRAFSQSRLPEAMDGEGGWLLPGLIELHTDNLDKFFTPRPKVDWPAHSAMSSHDALMVASGITTVLDAVAIGDGGDRLENLEKMINAIEETQKVNRAEHRLHLRCELPHHTTLPLFEKLVQREPVTLVSLMDHSPGQRQFANREKYREYYQGKYSLTDAQMQQYEEEQLALAARWQPNRESIAALCRARKIALASHDDATHAHVAESHQLGSVIAEFPTTFEAAEASRKHGMNVLMGAPNIVRGGSHSGNVAASELAQLGLLDILSSDYYPASLLDAAFRVADDQLPQAVKLVTKNPAQALNLQDRGVIGEGKRADLVLARKDNHIHIDHVWRQGKRVF
>2503784865
MQIRNGRVLLPDGDVRVADGVIRELGARNGQPSLDVRGRLVLPGIVDLHGDGFERHIMPRAGVSFERALGLLDTDRTMTANGITTAFHGLTVWEPGLRSRDAAHFLSDFAAVRGRLGCDTRLHLRFETYNLPALNEVQAWLRDGLVDMLAFNDHIDADRYAKMSGYLDRTGLNRDQFIARITEIRERAEAVPAGIERLAGAAVERNIPMASHDDPDPATRAWYHGLGCAISEFPLDEATARTARELGGKVVLGAPNALRGKSHINRLMARDAVRMGLCDVLTSDYFYPSLLQAAFALARCPFPEAWGLVSAGPAKAVGLTDRGAIEPGRRADLVVVDDADPALPCAMRQGAPVF
>2503787073
RILKNARIVLRDEITGAVRLADGVITSIGTCNVTNAEDMGNDYLLPGFVELHTDNLEQELEPRPGVFWPDLAAVLAHDNTMAGAGITTVLDAVSLGEGPKRAQMMDLSLKALRRARAILRADHRLHLRCEFSDPKVLDMLRPHIDDPVLMLVSLMDHTPGQRQFTDTDKYRTYYKKGWSDEEFAEIARRLRATQAACASNRQAIVDLCRARTIPMASHDDTLPEHVAQAVAEGMAIAEFPTTRTAARLAREHGIRIVMGGPNLVRGASHSGNVSARELAEAGLLDIISSDYVPGSLVAGAFALHRQTLPDAVARISANPADAVGLTDRGRIACGLRADLVRVEIEGVPAVLRTWSVGKNAA
>2503792474
QIYTNYRLQLPEEIGTLVVRDRLIADIQPGVVAIGQNGGGDYLLPGLIELHTDNLECCVSPRPGVRWSVEAAAAYHDRATISAGITTVCDAIAVGSYSLRLTHFAAMIDAICHGQVDFVAEHRLHLRCELSYDQAYYVAAQYADCPLLSLISLMDHAPGDRQFVRTDKFEKYYVGKYGVAADRISTLTQIWQQEHHHHSVNRTAIAQLAQLKGITLASHDDTTVSHIQQAVQDKVAIAEFPTTLVAAKAAKSSGLQVLVGAPNLVLEGSQSGNVAAKQLVEQGLVDIISSDYAPQSLLHAIFLISRLNIYKVMRLATSNPAQAIHLEDRGSLAIGKRADLIAVRDRSVPQLTAVICRGNRVA
>2503912739
LLIKNGKIITEDSIDHDLLIKDDRICRIERSPGMEVLDAMGGYVSPGFIDLHSDYIEHMTAPRPTSLMNFNLSLRETEKELITHGITTMFHSLSLYKPIREPENVRLIDLIDRMKHLVRHRFHARYEIDNLDDIDSLREYVLEKKVHLVSFMDHTPGQGQYRHLEIYRNTLRGYNDYSDEAIDVMIQTHQVKEKLIERMKEIALLARENNIAVASHDDDSIEKLELVHSFGTSISEFPITLEIARKAHDMGMYTIAGAPNVLLGGSHSGNLSASEAIQDGSIDILCSDYYPSALLHSMFELVEMDLVDMFKLVTINPAKAVKMEDEGSIREGKKADILIIISGDFPVITTVIVDGKRI
>2504132832
LAIQAVDILTPNGWDATVLIENGKFINITITPPEPVINAKGLQMLPGIIDLHGDAFERMICPRPGVNFPLPMAIADNDRNLIASGITTFFCSITDYEPGLRSRDSARLIDFILGGKQVLSCNHQIHIRHEEANTKNHDELCNWLESGKINLISINDHLPPGDEAKLKRLLKGLRQRIALSEPEITELLTQTEKNRHQYEQVEELIAIAHSHKIPVASHDDDCEEKVALSQRRQIAIAEFPASIPLAAKSRYYGAAVLMGAPNLVRGGSHVGYMSVAEATKHGVLDCLCSDYHYPSLFHAPFKLQELGFEEAWKLVSSHPAAASGIGNYGQISPGLDADFLLISPHNSSAISSVYIGGKEVA
>2504809210
LRLVGADVLRTDGLGGAIGLADGVLQDVREAREIDLSGYRILPGIIDLHGDGFERHVAPRRGAMKQMAEGIRATEAELAANGITTGVLAQFYWEGGLRGPEFATVFAGIAEVRAHLVTDLIPQLRFEVHLLDAYADLPEQISKWGVPYVVFNDHLPGKKPPRLTGQALKAGRNPEKHFQMLLDLHAHKDDVPAALDALCKILDDKGVRIGSHDDHTANDRANWRERGARISEFPETAEAAEAARAAGDHIILGSPNVVRGGSHKGNASALDLITMGLCDALASDYHYPSPRRAALMLEKSGLERAWGLVSSGPARVLGLRDRGTLEESKRADLVILDRQDQVAATLSGGRFLG
>2504809381
LILANATLILAGETTGSLKISQGVIADIGTAVPAGAVDLEGDFLSPGLVELHTDNLERHIEPRPGVDWPHAAALVAHDAELASTGITTVFDAMRVGSRGGRYLKYARLATEMLELRAMLKISHFLHLRAEVCSETLAEELSEFTAEDRVGLVSLMDHTPGQRQFRDISKLEQYVKSKRGMSDEEFINHVAELKDLRARYDMHEAATVSEAARFGAVLASHDDTTAEQVATSAGHGIRLAEFPTTVEAARACHEHGIKVMMGAPNLIRGGSHSGNVAARELADLELLDIVSSDYIPAALLQAAVKLGDIWLARGMATVTAAPAAAVGLTDRGVLEVGKRADLIRFVGEGVPMPRAVYARGARVA
>2504981591
TILANATLILPDEVPGALRMADGRIAAIGRMVPTGALDCEGDLVLPGLIELHTDNLERHIQPRPRVHWPHQAAILAHDGELASVGITTVFDALRVGSSDGKYGEYARLADEILDLRDALKISHFLHLRAEVCSETLVAEMAKFGPRDRIGIVSLMDHTPGERQFRDLSKLKDYVCGKHGLSDEGFADHVASQRALRERLALHEATAVAEARRYGAVLASHDDTTAAQVAVSAGHGAHFAEFPTTAEAARACRDHGIRVMMGAPNLIRGGSHSGNVAAADLAEAGLLDILSSDYVPSSLLSAALLLGDLWMARGIATVTQAPAEATGLGDRGRLAAGARADVIRVRIGEAGALRGAWVQGKRVA
>2504981917
TILANARLILPETVPGAVVIEDGAVAEIGAAVPAGALDMGGDFLAPGMVELHTDNLERHMRPRPGVNWPHAGAILAHDAELAGCGITTVFDAMRVGSSEEDYDKYARLAHELAAIRAVLRISHFLHLRAEVCSQTLLAELDEFGPEDRVGIISLMDHTPGQRQFRDIAKLAQYVQGKYKLSDAEFADHVARLKALRTRFDAHEAAAVEIAHRLGAVLASHDDTTAEHVAVSAGHGVRLAEFPTTPEAATACHAHGIMVMMGAPNLIRGGSHSGNVSAADLARAGHLDILSSDYVPSALLAGALILARIWLPRAMATVTANPAQAAGLVDRGRIAPGLRADLIRFMMDDTPVMRETWVRGRRV
>2505401379
QIFSNARVVTAEQATGTVVVRDGLIADVGRSQLSQAQDLQGDYLLPGLVELHTDNLEKHLSPRPGVDWPSTSAVISHDAQIVAAGITTVFDALSIGDKGKRMQQLPAMLQAIADANALTRAEHLLHLRCEVSHPDTLNVFRDLVDQPLVQLVSVMDHAPGQRQFALESKYREYYMGKYQMSHEEMDRFIVDQVANSCEYDRYRRAIVELCLARGLSIASHDDATMAHVEESAGFGMNIAEFPTTLEAAQGCRRLGMSVLMGAPNIVRGGSHSGNVAAASLARQGLLDILSSDYYPASLLQAAFMLVEQDLPQAINMVSRTPALAAGLADRGEIRVGLRADLIQASHGGLPVIDKVWRQGKRVF
>2505532305
QIFSNARVVTAEQVTGTVVVRDGLIAEVGRSQSSQAQDLQGDYLLPGLVELHTDNLEKHLSPRPGVDWPSTSAVISHDAQIVAAGITTVFDALSIGDKGKRMQQLPAMLQAIADANALTRAEHLLHLRCEVSHPDTLNVFRDLVDQPLVQLVSVMDHAPGQRQFALESKYREYYMGKYHMSHEEMDRFIVDQVANSTEYDRYRRAIVELCLARGLSIASHDDATMAHVEESAGFGMNIAEFPTTLEAAQGCRRLGMSVLMGAPNIVRGGSHSGNVAAASLARQGLLDILSSDYYPASLLQAAFMLVEQDLPQAINMVSRTPALAAGLADRGEIRVGLRADLIQASHGGLPVIDKVWRQGKRVF
>2505538055
QIFSNARVVTAEQVVGTVVVRDGLIAEVGRSQLRQAQDMQGDYLLPGLVELHTDNLEKHLSPRPGVDWPSMSAVISHDAQIVAAGITTVFDALSIGDKGKRMQQLPAMLQAIADANALTRAEHLLHLRCEVSHPDTLSVFRDLVDQPLVQLVSVMDHAPGQRQFALESKYREYYMGKYHMSHEEMDRFIVEQVANSTEYDRYRRAIVELCLARGLSIASHDDATMTHVEESAGFGMNIAEFPTTLEAARGCRQLGMSVLMGAPNIVRGGSHSGNVAAASLARHGLLDILSSDYYPASLLQAAFMLAEQDLPHAINMVSRTPAVAAGXXXXXXXXPPRRCGRVGGSGRDSHRSAR
>2505608858
QVFSNARVVTAEQVTGTVVVRDGLIAEVGCSQLSQAQDMQGDYLLPGLVELHTDNLEKHLSPRPGVDWPSMSAVISHDAQIVAAGITTVFDALSIGDKGKRMQQLPAMLQAIADANALTRAEHVLHLRCEVSHPDTLSVFRDLVDQPLVQLVSVMDHAPGQRQFALESKYREYYMGKYHMNNEEMDRFIVEQVANSNEYDRYRRAIVELCLARGLSIASHDDATMAHVEESAGFGMNIAEFPTTLEAARGCRQLGMSVLMGAPNIVRGGSHSGNVAAASLARDGLLDILSSDYYPASLLQSAFMLAAQDLPQAVNMVSRTPAVAAGLADRGEIRVGLRADLIQADHAGLPVIDKVWRQGKRVF
>2505802746
IAVQGVDVLTPDGWVKIADGKFISINSPNGFDLVNAQGLQMLAGIIDLHGDAFERMICPRPGVNFPLKIAIAENDRNLLAAGITTFFCSITDYEPGLRSRDSARLIEILGDGKHVLNCNHQIHIRHEEANTAGHEELCDLMISGRVQILSINDHLPGNQQRLSRYLNSVRQRSSMSVEEIAELLTQVGERRHEHQQIEELVKIAHTHHIPLASHDDDTPEKVALSQQRGVAIAEFPADLALAAQSRAYGAAVLMGAPNLVRGGSHLGLMSVAEAVKHDVLDCLCSDYHYPSLFYAPFKLQELGFAQAWALVSSHPAAAAGISDSGKIAPGLDADFLLISPNNPLPSAIYITGQEVA
>2505802751
QVYTNYRLQLPHEVGTLVVRDGLIADIQPGVVNHGQNGQGDYLLPGLIELHTDNLERCMSPRPGIRWPLEAAAVYHDRDLASAGVTTVCDAIAIGDGSPRLSNFAPMIDVISQGQKRFGVEHRIHLRCELACEDVYESTAQYADNPLLSMISLMDHTPGQRQFIRLDKFKEYYIGKHGMSPAQIDEFVLIRQQKQQIYQKNRKALVEMSQAKNISLASHDDATIEHVQEAVEDGVAIAEFPTTLAAAKAAHQSGLQVLMGAPNLVLGGSHSGNISAMELVLQDLVDVISSDYVPQSLLQSIFIIAHTGIYEAMRLFTSNPAKAIHLFDRGTLEVGKRADLITVHDDSVPRLMTTICQGRRIA
>2505900702
TVLKNARIVLPDEVTGSVAIRDGRILDVSAGDTRRGEDLEGDFLIPGLVELHTDHLEGHYAPRPKVRWNPIAAVLAHDAQVASSGITTVLDALRIGLADLTPADMRQLADAIEDSVKRLRADHFLHLRCEVSSPECMEGFAYFDGDERVKLASLMDHSPGQRQFTKMESYRLYYMRKMKLTEEQFRLFCEKRIEESRENAPNRKAVTEACRERGIVLASHDDATLEHVEEAVSQGVRVAEFPTTSVAAKASKEAGMAVLMGAPNVVRGGSHSGNISARTLAESDNLDILSSDYIPFSLIQSAFFLGEISLPRAMAMVSKNPAEAIGLNDRGAILEGRRADLVRVVDEHVPVVRTVWREGRRVA
>2505909925
IVLKNARIVLADEISGSILIRDGKIAAIDQGNANGGDDMDGDYVIPGLIELHTDQLESHYAPRPKVRWNVDAAVQAHDAQVAASGITTVFDAMRVGSRDFVGEDMRMLADAIESGVRRLRADHFLHLRCEVSSADCLETFELFADDDRVKLASLMDHAPGQRQFVDLESYRTYYMRKMKLTDEEFRVHCEKRMADSDAYARHRRAIAELAATRGIVLASHDDATSAHVDESLDHGVRIAEFPTTMEAANASKGAGLSILMGAPNIVRGGSHSGNIAARDLVDNGSLDILSSDYIPFSLIQSAFGLASGELPDAIRLVTKNPADAMAMDDRGEIAIGKRADLVRVPKGAIPVVRTVWREGERVL
>2505912536
TVLRNARIVLADDVLGSLKLVDGKIADISIGASSIGEDMEGDFLTPGLVELHTDHLEGHYAPRPKVRWNPIAAVQAHDAQIAASGITTVFDALRIGFAETGIDDMRKLSSAIAEGRARLRADHFLHLRCEVSAPDCLPAFERFGNQPLVRLVSLMDHAPGQRQFTDIESYKIYFTRKLKFSEEEFRLYCERRIGQSQQYAPTRKAIADLCHQRGVILASHDDATVDHVAEAQAQGIRVAEFPTTHTAAKASKESGMSVLMGAPNVVRGGSHSGNVSARELAEAGNLDIISSDYIPASMMQSAFFLADVDLPQAIRFVSANPARAVGLEDRGEIVAGKRADLVRVVADHVPIIRTVWREGRRVI
>2505935290
YVIGHVRAVLPDRVDARIVVRDGRIAEVSVPDVRADVDGGGLLCLPGLVDVHSDGLEKERMPRPGVELPWSFALMSFEGKVRAAGVTTVFHGASFDRGRSVHVAQMCESIEQSRECGLVDHRVLHRLDVRSEAGFEAMRAEFERLVPAVISHEDHTPGIGQYADRAYYENHIAGVRGISAEAARAYVDELAAEREAIDTTMGWLAEQSRTGLVRIFGHDPESALEIADLAARGGNVAEFPTTVEAAREARDRGMSVVMGGPNVLRGKSHSGNVSAGELADLGLVTALASDYLPSSLLGAAFVLAERGLPAAVALVTSGPATAVGLADRGALAAGQRADLVLVVEHGHPVTRAVLRAV
>2506025312
QILTHAQVVTAERMQGTVVLRDGKIVDLGRSQLPQAQDLGGDCLLPGLVELHTDNLEKHMTPRPGVDWPSISAVLSHDAQIIAAGITTVFDAVSIGDKGNRMKKLPAMLDAIAQAEDLTRAEHHLHLRCELCHPDTLSVFRDLVENPLVRLVSVMDHSPGQRQFVLESKYREYYMGKYHLNDETMDAFIVLQMANSKQYDRYRAAIVAHCLERGLSVASHDDATLAHVEESAGYGMTIAEFPTTLEAAKGCQALNMKVLMGAPNVVRGGSHSGNVAAAGLAAEGLLDILSSDYYPASLLQAAFVLADQDLSRAVKMISLAPAQAAGLNDRGEIAIGLRADLVQARCEGLPVVQQVWRQAKRVF
>2506362339
QILSNAQIVTADRMLGSVVLRDGKIVDIGRSQLPQAQDLGGDFLLPGLVELHTDNLEKHMTPRPGVDWPSTSAVLSHDAQIIAAGITTVFDAVSIGDKGNRMKKLPAMLDAIAQAEGLTRAEHHLHLRCELCHPDTLSVFRDLVENPLVQLVSVMDHSPGQRQFVLESKYREYYMGKYHLNDETMDAFIVLQKANSLAYDRYRAAIVEHCLARGLSVASHDDATLAHVQESARYGMTIAEFPTTLEAAKGCHALDMKVLMGAPNVVRGGSHSGNVAXAGLAAEGLLDILSSDYYPASLLQAAFVLADQDLSRAVKMISLAPAKAAGLSDRGEIAIGLRADLVQASREGLPVVQQVWRQAKRVF
>2506693126
MIVNNVKLVLENEVDGSIEIQAGEIRAFTQSRAPEAMDGEGGWLLPGLIELHTDNLDKFFTPRPKVDWPAHSAMSSHDALMVASGITTVLDAVAIGDGGDRLENLEKMINAVEETQKLNRAEHRLHLRCELPHHTTLPLFEKLVDREPVSLVSLMDHSPGQRQFARIEKYREYYQGKYALTNEEMARYEEEQRQLAAQWQPNRLSIAAMCRDRNIALASHDDATHEHVRESHQLGSVIAEFPTTFEAAEASRTHGMNVLMGAPNIVRGGSHSGNVAASALASLGLLDILSSDYYPASLLDAAFRVAADELPQAIRLVTKNPATALNLHDRGEIAEGKRADLVLVRKGEHIHIDHVWRQGKRVF
>2506714334
FLLTNTTVVLPDRVEGWVVIERGHISAVPRSATIPQLDLAGAYLLPGLIDLHCDAIEKLVQPRPGVEIEIGIALHAADRLLLGCGVTCQFHALSLDAEGVRSDRFVHFLYRLTTEQHCGARHLVHARVEISSQRGLEALKTMLGHPLVRLVSIMDHSPGQGQYTTEAAFRAYVAQTTGRSATEIDEILHRKRAQKDLPERIKHVIEWATRHGLPVASHDDDTPEKVAQWVQYGVRIAEFPTTLRAAHAAHAAGMAVGMGAPNVLRGKSSGGNLSALTAIEAGVVDWLCADYYPASLLPVIFRLADGTLPAAVALISHNPARAVGLDHLGSIQPGRIADLIVVRRMPDPVVQQVFVGGRPVY
>2506770137
MIITNVNLVLENEVKGSLEVRDGVICAMSPSLRPGAIDGEGGWLLPGLVELHTDNLDKHFTPRPGVNWPPLAAMRAHDAQVVAAGITTVLDAVAIGDGGTRRDNLDRMIHTVVDSERLNRAQHLLHLRCELPHETTVPLFEHYIALPEVRLVSLMDHSPGQRQFVNPVKYREYYQGKYRLNDQQMDEFEQQQLALSARWTPNRNEIARQCRERGVSLASHDDATQAHVEESRRLGMALAEFPTTVEAAQASHRHGLMVMMGAPNVVRGGSHSGNVAAHELAALGVLDVLSSDYYPGSLLDAVFRLAALQLAEAVRLATRNPAHSLGLTDRGVLAEGKRADLVLAQLDEQPVRVWCRGELAY
>2506883191
QIFSNARVVTAEQVTGTVVVRDGLIAEVGRSQLSQAQDLEGDFLLPGLVELHTDNLEKHLSPRPGVDWPSMSAVISHDAQIVAAGITTVFDALSIGDKGKRMQQLPAMLQAIADANELTRADHLLHLRCEVSHPDTLNVFRDLVGQPLVQLVSVMDHAPGQRQFALESKYREYYMGKYHMSHEEMDRFIVEQVANSTEYDRYRRAIVELCLARGLSIASHDDATMAHVEESAGFGMNIAEFPTTLEAAQGCRQLGMSVLMGAPNIVRGGSHSGNVAAASLARHGLLDILSSDYYPASLLQAAFMLAEQDLPHAINMVSRTPAIAAGLADRGEIRVGLRADLIQANHAGLPVIDKVWRQGKRVF
>2506900865
QIFSNARVVTAEQVGTVVLRDGLIADVGRSQLSQAHDLEGDYLLPGLVELHTDNLEKHLSPRPGVDWPSTSAVISHDAQIVAAGITTVFDALSIGDKGKRMQQLPAMLQAIAEANALTRAEHLLHLRCEVSHPDTLSVFRDLVDQPLVQLVSVMDHAPGQRQFALESKYREYYMGKYHMNHEEMDRFIVEQVANSTEYDRYRRAIVGLCLARGLSIASHDDATMAHVEESAGFGMNIAEFPTTLEAAQGCRQLGMSVLMGAPNIVRGGSHSGNVAAASLARQGLLDILSSDYYPASLLQAAFMLVEQDLPQAINMVSRTPALAAGLADRGEIRISLRADLVQASHGGLPVIDKVWRQGKRVF
>2506911435
QIFTNARVVTGESVSGTVVVRDGVIAEIGRSQLSQAQDLQGDYLLPGLVELHTDNLEKHLSPRPGVDWPSTSAVISHDAQIVAAGITTVFDALSIGDKGKRMKQLPSMLAAIAAATDLTRAEHLLHLRCEVSHPDTLSVFRDLVDQPLVQLVSVMDHAPGQRQFALESKYREYYMGKYHLSSEEMDGFIVEQVANSTEYDRYRRAIVELCLARGLSIASHDDATMAHVEESAGYGMNIAEFPTTLEAARGCRRLGMSVLMGAPNIVRGGSHSGNVAAASLAKEGLLDILSSDYYPASLLQSAFMLAEQDLPQAMNSVSRTPALAAGLTDRGEIRVGLRADLIHASHGNLPVIDKVWRQGKRVF
>2506919404
QIFSNARVVTAEQVTGTVLVRDGLIAEVGRSQLSQAQDLEGDFLLPGLVELHTDNLEKHLSPRPGVDWPSMSAVISHDAQIVAAGITTVFDALSIGDKGKRMQQLPAMLQAIADANELTRADHLLHLRCEVSHPDTLDVFRDLVGQPLVQLVSVMDHAPGQRQFALESKYREYYMGKYHMSHEDMDRFIVEQVANSTEYDRYRRAIVELCLARGLSIASHDDATMAHVEESAGFGMNIAEFPTTLEAAQGCRQLGMSVLMGAPNIVRGGSHSGNVAAASLARHGLLDILSSDYYPASLLQAAFMLAEQDLPHAINMVSRTPAVAAGLADRGEIRFGLRADLIQANHAGLPVIDKVWRQGKRVF
>2506937495
QIFTNARVVTGDAVSGTVAVREGLIVEVGRSQLSQAQDLQGDYLLPGLIELHTDNLEKHLSPRPGVDWPSTSAVISHDAQIVAAGITTVFDALSIGDKGKRMQQLPSMLAAIAAASDLTRAEHLLHLRCEVSHPDTLSVFRDLVDQPLVKLVSVMDHAPGQRQFALESKYREYYMGKYHMSSQEMDGFIVEQVANSIEYDRYRRAIVELCLARGLSIASHDDATMAHVEESAGFGMNIAEFPTTLEAARGCRRLGMSVLMGAPNIVRGGSHSGNVAAASLAKEGLLDILSSDYYPASLLQSAFMLAEQDLPQAMNMVSRTPALAAGLADRGEIRIGLRADLIQASHGNLPVIDKVWRQGKRVF
>2506972791
QIFTNARVVTGDAVSGTVVVRDGLIAEVGRSPLSQAQDMQGDYLLPGLIELHTDNLEKHLSPRPGVDWPSTSAVISHDAQIVAAGITTVFDALSIGDKGKRMQQLPSMLAAIAAASDLTRAEHLLHLRCEVSHPDTLSVFRDLVDQPLVKLVSVMDHAPGQRQFALESKYREYYMGKYHMSSQEMDGFIVEQVANSIEYDRYRRAIVELCLARGLSIASHDDATMAHVEESAGFGMNIAEFPTTLEAARGCRRLGMSVLMGAPNIVRGGSHSGNVAAASLAKEGLLDILSSDYYPASLLQSAFMLAEQDLPQAMNMVSRTPALAAGLADRGEIRIGLRADLIQASHGNLPVIDKVWRQGKRVF
>2507089010
LSIQGVDVLTPNGWLKVEDGKFASISSPNGSHQINTKGLQMLPGIVDIHGDAFERAIAPRPGVNFPISLAIAENDRQLIAAGITTFFYSITDYEPGLRSREMARLLDILDTGKSTLRCNSYIHIRHELANTDCYDELCDWLKSGRVHMLSLNDHLPPPNPQRHLKGLRRRLSLTDEEIDELFARIELQREPGHQQVKELVELAHSLRIPVASHDDDSEEKVALSQSRGVAIAEFPSTVELAANSRAYGAAVLMGAPNLVRGGSHLGWMNAADALRAGVLDILCSDYHYPSLFHAPFKLQELGFEQAWELVSGRPAVASGLGDRGKIAPTYDADFLLVQPGNAPAIAAVYVAGRPIC
>2507089011
QIYTNYRLLLPDEIGTLVVRDGTIADIQPDVVAIGQNGGGDYLMPGLVELHTDNLETCISPRPGIRWPLEAAAIYHDRELAAAGITTVCDAIAIGDTSLRFNQYDEAIDAIQKRQQGFSVDHRLHLRCELGFDRVYDITERYASSPLLVLISLMDHTPGQRQFVNLDKFKAYYSGKHGIKPGEMERFIQDRLDDQQRHESSRRALVALTQARGIPLASHDDETVEHVRIALEEGAAIAEFPTTFIAAKEAHTNGLQVMVGAPNLVLGGSHSGNVSAMDLVESDLADIVSSDYVPLSLLQSAFTIAHTGLYETIHLITSNPAKAIRLDDRGSLEIGKRADLAIVRDDGVPKIKVTICQGYRVA
>2507109290
QVFSNARVVTAEQVTGTVVVRDGLIAEVGCSQLSQAQDMQGDYLLPGLVELHTDNLEKHLSPRPGVDWPSMSAVISHDAQIVAAGITTVFDALSIGDKGKRMQQLPAMLQAIADANALTRAEHLLHLRCEVSHPDTLSVFRDLVDQPLVQLVSVMDHAPGQRQFALESKYREYYMGKYHMNNEEMDRFIVEQVANSNEYDRYRRAIVELCLARGLSIASHDDATMAHVEESAGFGMNIAEFPTTLEAARGCRQLGMSVLMGAPNIVRGGSHSGNVAAASLATDGLLDILSSDYYPASLLQAAFMLAAQDLPQAINMVSHTPAVAAGLADRGEIRVGLRADLIQADHAGLPVIDKVWRQGKRVF
>2507126166
YLITNVQIITEEAVGHDLLIKDDRIFRIGETEITGDIDGAGGYVSPGFIDIHSDYIETMAAPRPTCLMDFQMSIRETERQLVSHGITTMFHSLSLFKDIRNPDNVRFIDLVDKTKTGRIRHKFHARFEIDNFKEVETLKGYMAEKKVHLVSFMDHSPGQGQYRDLQVYRKMVKSYNDLNDELIDQIITKHQSKEKLIEGIKEIAELALSNGIAVASHDDDAVEKLDLVQSFGVTISEFPITMEIARKAREKGLFTMAGAPNILLGGSHSGNLSAAEAIMSNNIDILCSDYYPPALLQAVFMLHEYELVDVIKLVTLNPAKAVALDEIGSIREGKKADLLIIIEENYPVITLVMIDGRL
>2507126173
ICLYNANMILPEKVKGHIIVEGRIVEVVKCYSDTMIDAEGCFIMPGMIDLHSDAIEKEIQPRPNTLFPTRMAFYELEKKLTVSGITTMFHSLSLWGVRNQEMVVIINSINTLKARSMINHKIHLRYELTFLEGLKALEGLIKSKSIDLMSYMDHTPGQGQFRDAEALKDFTVQSYGPKGQEFEEFLDKTLENQALIWTKLRELSKMAKQEGIPLAFHDDDNQEKINALLECEGIISEFPINLETAAYAASKGIHVCVGAPNIIRGKSHSNNMRALDAILNHAADIICSDYLPSAMLPAVFYLSKGILTDAVKMVTFNPAKALGIEEAGSIEVGKCADLIVVMHQDYPILRKSFVGGNLVF
>2507210323
QILSNARLVLADQVHGSLLIRDGLIADIGASSLPQAQDLDGALLLPGLVELHTDNLEKHMSPRPGVDWPSASAVLTHDAQIVAAGITTVFDALSIGDKGKRMQQLGVMLEAIAAAEAQTRAEHRLHLRCEVSHPQCLELFRELVEQPLVQLVSVMDHAPGQRQFARMEKYREYYMGKYHLSPAEMDRFVSEQLANSARHDQQRAAIVDICRSRELALASHDDATLEHVTESADYGMAIAEFPTTFEAAEASHARGLKVLMGAPNIVRGGSHSGNIAAADLAQRGVLDILSSDYYPASLLQAALGLAEYDLPRAIATISLAPARAAGLDDRGEIAVGLRADLVQAVHNGQPVIGQVWRQGRRVF
>2507271210
QILTNAQVVTADQVNGTVVLRDGLIVEMGRSQAPQAQDLQGDFLLPGLVELHTDNLEKHLSPRPGVDWPSASAVLSHDAQIIASGITTVFDALSIGDKGKRMQQLPAMLEAIAHANALTRAEHRLHLRCEVCHPETLSVFRDLVAQPLVQLVSVMDHSPGQRQFALESKYREYYMGKYQLTTAQMDEFIVEQVGNSREYDRFRRAIVEDCLARGLSVASHDDATLAHVEESAGYGMSIAEFPTTMEAAQGCRRLGMSVLMGAPNVVRGGSHSGNVAAVDLAKEGLLDILSSDYYPASLLQAAFTLAGQGLPQAVAMVSRAPAVSAGLDDRGEIRVGLRADLVQVNQGTLPVIQQVWRQGKRVY
>2507504593
IVIANARIVLAERVQGWLALADGRIAEIEGRAPTGAEDAGGDLIMPGLIELHTDHLEAHYVPRPKVFWNPVAAVVSYDGQLATSGITTVFDSLRVWEDGAEEVDRAGLAAAITTARDLLRADHFLHLRCEIPMPSVVEEARELIDRPDVRLMSLMDHTPGQRQFRDEGKLRDYYRGKGGKTDAQLDELFAKRFEYQKAYATNMREIVALAHQYKIPLASHDDTTEENVVDAVRDGVSVAEFPTTLEAARGLHEAGIDILMGAPNVVRGGSHSGNIAAVDLAREGLLDILSSDYIPSSLLMAALHLPEVPLAAAIRTVTKAPADAVGLSDRGEIAVGKRADLIRVVAGSVPAVRSVWREGRRVA
>2507504606
IFLEGGRTLIGSELGTSLAADIAEVSRGRARLAIDARDLLVPGIVDLHGDAFERQMMPRAGVDFPIDVALADSDRQAISNGITTVFHATTCWEPGLRSADNARLMEAIERQRPQFAADTRFHLRHETYNLDAETEISQWLAEGRVDLFAFNDHMDGTGDMAKPRKRNRMVERTGLSSEEFDRLVGHVLSRASEVPASVSRLAATARAAEVRMLSHDDATPAMREGFRAMGVAIAEFPINEETARVAASHGDAIVYGAPNVVRGGSHTGWTKASDMIAKGLCSVLASDYYYPAQLLAAFRLAALPLTEAWNLVSAAPARATGLVDRGVLAKGRRADILLVSMPLRPRLIAVISGGKLVH
>2507518869
MIINNVKLVLENEVHGSLEMQDGEIRAFSQSRLPEAMDGEGGWLLPGLIELHTDNLDKFFTPRPKVDWPAHSAMSSHDALMVASGITTVLDAVAIGDGGDRLENLEKMINAIEETQKVNRAEHRLHLRCELPHHTTLPLFEKLVQREPVTLVSLMDHSPGQRQFANREKYREYYQGKYSFTDAQMQQYEEEQLALAARWQPNRESIAALCRARQIALASHDDATHAHVAESHQLGSVIAEFPTTFEAAEASRRHGMNVLMGAPNIVRGGSHSGNVAASELAQLGLLDILSSDYYPASLLDAAFRVADFTLSQAVKLVTKNPAQALNLQDRGVIGEGKRADLVLARKGNHIHIDHVWRQGKRVF
>2508508427
VCIYNALIILPNDVKGHIVIDGKISEIDFPRVKTMIDGEGCYIMPGMIDLHSDAIEKEIQPRPNTLFPIDMSFYELEKKLVVSGITTMYHSLTLWGVRNISTILIIKSINRLKRTRIHHKIHLRYELPFLAGVSALESLIKEKSIDYMSYMDHTPGQGQFKDAELLKEFTIQQHGKNEREVEDMIDRTIENQTDWLKLMALAKIARSKGIRLAFHDDDSKGKIDTLYACQGTVSEFPINLETALYARSKGIHVCVGAPNIIRGKSHSNNMRAFDAINNNAADIVCSDYLPSAMLPAIFHLTKEGLTEAVKLVTLNPAMALGIDDVGTIEVGKSADLIIVIHQNYPILRKTLVGGKTVF
>2508516369
TILRSKNVLINDDIQGEFIKDGVNEVAVDLGDKKIAPGIVDLHSDAIEKEIEPRPNATFPVAFAVAELDKKLSMAGVTTMFHAIGFEDKKKRSIDLAKQIEEIFNAKKHLGVDNFIHARFELSADEAVEPIKEVISKGMVKLVSLMDHSPGQGQFKSLESFQTYYGNYYGLNEEEIQTVVNKKMNKDEKKINDLISFVKEHNITLLSHDDDCIEKLDGLLNLGVQISEFPLDLEVAKYAVSKGIATGMGAPNIVRGGSQSGNIAAIELVREGVCKYLCSDYHPTSMLQAVYRMKEANLALGFSMITSTPAIYANLDDRGVIAKDKRADIIVIDDTHIPKVVLTLKDGESIY
>2508546021
IVIANARIVLAERVQGWLALADGRIAEIEGRAPAGAEDAGRDLIMPGLIELHTDHLEAHYVPRPKVFWNPVAAVVSYDGQLATSGITTVFDSLRVWEDGAEEVDRAGLAAAITTARDLLRADHFLHLRCEIPMPSVVEEARELIDRPDVRLMSLMDHTPGQRQFRDEGKLRDYYRGKGGKTDAELDQLFAKRFEYQKAYATNMREIVALAHQYKIPLASHDDTTEENVVDAVRDGVSVAEFPTTLEAARGLHEAGIDILMGAPNVVRGGSHSGNIAAVDLAREGLLDILSSDYIPSSLLMAALHLPEVPLAAAIRTVTKAPAEAVGLSDRGEIAVGKRADLIRVVAGHVPAVRSVWREGSRVA
>2508546034
IFLEGGRTLIGSELETSLALQDITEVSRGRARLAIDARELLVPGIVDLHGDAFERQMMPRAGVDFPIDVALADSDRQAISNGITTVFHATTCWEPGLRSADNARLMEAIERQRPQFAADTRFHLRHETYNLDAETEISQWLSEGRVDLFAFNDHMDGTGDMAKPRKRNRMVERTGLSGDDFDRLVEHVLSRASEVPASVSRLAAAARAAGVRMLSHDDATPSMRQGFRAMGVAIAEFPINEETARAAASHGDAIVYGAPNVVRGGSHTGWTKASDMIAKGLCSVLASDYYYPAQLLAAFRLAALPLTEAWNLVSAAPARATGLADRGVLAEGRRADILLVSVPLRPRLIAVISGGKLVH
>2508576400
TLISGGTVVTPTEIKGTVAFSNGKIVSVAESHDNPDIDATGKYVLPGLVDLHGDDIERHLFPRAEERVDTTIALDRCDIANASAGVTTKYHAISFDVRSIELARLAEQIRNFYEARVDNRLHMRCELTNEASVDAVSEEIKSGGDLVSLVTHVPGTGQFTGENTLAQRYDRSDGELETGLQSLKTRRSGVPEAELARAREVTELASNRNMTVASHDDETVASVDNAAAIGVDISEYPLSHRVAQRATELNLTVAMGAPNVVRGGSLDGPDASQAIKDGVVDILCSDFRPQSLLSSVFIENDEPLKDRVFRVSTAPAAAAGLYDRGRLECGARADIIIVDPDPSPSIARTYVAGDQVY
>2508581676
VAVVGGRVVTPDAVEGGVRVEGRVVDVVDADADTVVDADGRLVLPGLVDLHGDDIETHLHPRSGARMPPSMALASADRANLAAGITTKFHAISFDDRSPELAALTDAIAAADLLADHRLHARCEVTQRRCVDAVLDVVENGDADLVSVMSHVPGKGQFRDVDAFKRYYENADERTVEEAEEMIAERTDISMATRKRVDRVVTAAHDAGVVTASHDDENPTEVDRLSEAGVDITEYPITLETAERAADVGMTTAMGAPNLVRGESQWGNLSTADAIEAGVVDALVADYHPPSLLAGAFVDGELPARVRRVSAVPADAVGLTDRGRIADGARADLLIVDPDPTPTVTRALVAGQPVY
>2508616837
AGIAGRRLLAPSGVGGELAFHDGRIGAGMPAGGAWLDAGDLLVPGIVDLHGDAFERAVMPRPGVTFPYDTALHDVDRQLLAHGITTEFHGVTLWEGGLRGEAYAEMFDSLARLQGALAARHCVHLRFETHHVGGVGTAQRWMREGRVQFLALNDHLPAMRRLGDDRKLLQYARAECGLDAFQARIRDAMAASGEVAAAMRELTRSAREAGLCVASHDDPDAGTRRHYHRLGCRVAEFPLTSDAAQSARELGDAIVFGAPNVVRGGSHTNADATAMIRAGLCDILASDYYYPAPLTAALQLAQLPLEQAWSLVSRNPARAAGLADRGTLEPGQAADVIVVSVPGLPRVCAAIVGGRIAA
>2508616845
VYITHARIVLPDSVDSALLVEDGVIAAIAGAAGACEVDLQGQALLPGLIDLHCDAIEKEAEPRSRVLFPLDFAVAQVDRRNAAAGITTPFHALSFWGVRNNDVAAVARAVHAFRRLVDNRVHCRYEVTDPTAMPVLQALLEEGVVDLLSVMDHSPGQGQFKTLEAYLQYMMGNHAMSRGEAEEAARTKLAREGAVSRVATLVGHARRLGVPTASHDDDSVQRVATMRNLGISMSEFPINLDTATAAVSCGLPTILGAPNVLRGRSQSGSMRAIDAVRAGVASCLCSDYQPSTLIAAAFAVAASDLPQAMALVTANPADACGLADRGRIAVGARADLVAAVVGQQPLVSRTWTAGRLVA
>2508630708
TILANARLILPETVPGALVLEDGAIAAIGSAVPAGALDMQGDYLAPGMVELHTDNLERHIRPRPGVDWPHAGAILAHDAELAGCGITTVFDAMRVGSNEQDYDKYARLAHELAALRAALRISHFLHLRAEICSQTLLAELDEFGPEDRVGIISLMDHTPGQRQFRDISKLAQYVQGKYKLSDAAFAEHVARLQDLRARFDRHEAAAVEIAHRLGAVLASHDDTTAAHVALSAGHGVRLAEFPTTPEAAAACHDHGIMVMMGAPNLIRGGSHSGNVSAADLARAGQLDILSSDYVPAGLLAGALILARIWLPRAMASVTANPAQAAGLADRGRLAPGLRADLIRFLDEDTPVMRETWVRGRRV
>2508632642
TILANATLILPGEVRGALRMADGRIAAIGRTVPTGALDCEGDLVLPGLIELHTDNLERHIQPRPRVHWPHQAAILAHDGELASVGITTVFDALRVGSSDGKYGEYARLADEILELRAALKISHFLHLRAEVCSETLVAEMAKFGPRDRIGIVSLMDHTPGERQFRDLSKLKDYVCGKHGLSDEGFADHVASQRALRDRLALHEETAVAEARRYGAVLASHDDTTAAQVAVSAGHGAHFAEFPTTAEAARACRDHGIRVMMGAPNLIRGGSHSGNVAAADLAEAGLLDILSSDYVPSSLLSAALLLGDLWMARGIATVTQAPAEATGLGDRGRLAAGARADVIRVRIGEAGALRGAWVQGRRVA
>2508677269
TVLRNARIVLPEEIHGSVVIRDGLIAGISSGQTGVGEDLDGDYLLPGGVELHTDHLEYHFSPRPGVRWDPLPAVLASDAQLTAGGATTVLDAVRIGASGKSATEHARLADSIELADLLRAEHAIHVRCEVSAEDCLDSFGVFVDDPYVRLVSLMDHTPGQRQYADIEVFKRYQVGKGNITEAEFDGYVGPLIERSARYDGHRRAIAALAAERGIPLATHDDATADHVAESVALGGCISEFPTTVLAAAEAVKRGQQIVMGAPNIVRGGSQSGNVAAAELLELGLLHILSSDYVPSSPLQAVFQLAADGLPEGAALVSGNPARSVGLDDRGEITVGRRADLARVDLPGTPVVRGVYREGQRVA
>2508679863
MLIRNARIVTRDEVTGVVRVEDGMIREVGTTAAREAEDWDGDYLLPGLIELHTDNLEKHLAPRPGVQWNTDAAFVIHDAQVAAAGITTVFDALAIGSVGLRGRDLQTCAESLTRFSELLRAEHFLHLRCEIATADVVEVFDSLCAHPLLRLASVMDHTPGQRQWHDREQWRRFQERNGKLSDEHVATALTELSVEQARYDAHRREIVTRCNRLGIPVASHDDTLIEHVEQAKEEGIVLAEFPTTRIAAEAAREHGISTIMGAPNIVRGGSHSGNVSALELARAGLLDILSSDYVPSSLMTAVFELVDGWLPRAMSTVSAEPARKAGLHDRGAIETGLRADFVRVMLDRLPVPRATYRGGARIV
>2508694871
IVIANARIVLAERVQGWLALADGRIAEIEGRAPAGAEDAAGDLIMPGLIELHTDHLEAHYVPRPKVFWNPVAAVVSYDGQLATSGITTVFDSLRVWRDGAEEVDRAGLAAAITTARDLLRADHFLHLRCEIPMPSVVEEAMELIDRPDVRLMSLMDHTPGQRQFRDEGKLRDYYRGKGGKTDAELDQLFAKRFEYQKAYATNMREIVALAHKYKIPLASHDDTTEENVVDAVRDGVSVAEFPTTLEAARGLHEAGIDILMGAPNVVRGGSHSGNIAAVDLAREGLLDILSSDYIPSSLLMAALHLPEVPLAAAIRTVTKAPAEAVGLSDRGEIAVGKRADLIRVVAGSVPAVRSVWREGSRVA
>2508694884
IFLEGGRALIGSEFETSLLVSGDIAQVSRSRVRLAIDARDLLVPGIVDLHGDAFERQMMPRAGVDFPIDVALADSDRQAISNGITTVFHATTCWEPGLRSADNARLMEAIERQRPQFAADTRFHLRHETYNLDAEAEISQWLSEGRVDLFAFNDHMDGTGDMAKPRKRNRMVERTGLSGEDFDRLVGHIMSRAADVPASVSRLAAAARAADVRMLSHDDATPAMRQSFRAMGVAIAEFPINEETARAAASHGDAIVYGAPNVVRGGSHTGWTKASDMIAKGLCSVLASDYYYPAQLLAAFRLAALPLTEAWNLVSAAPARATGLADRGVLAEGRRADILLVRMPLRPRLIAVISGGKLVH
>2508726046
VVFGNAQVVLSDKTKGAVAVEDGVISEITEQIPAGAVDFDGDVLMPGLVDLHSDHLEKHIMPRAGVYWHALSAAISYDAQVISSGITTMFDSFGLGEDSDRNAALERMISGMQEAADLLRADHFMHLRCEIIEPDIVERFSAMKDSPRLKLVSLMDHTPGQRTFPDPAKWKAHQKRRTGASDDALDAIFAARQSARDRFGSNRRAIAEICREKGIVVTSHDDTTLEEVLEAEELGNSMSEFPTTRLAASEARARNMKVIMGSPNLVRGGSHIGNLSAGECAKLDLLDILASDYIPASLLHAAFRLTGWLPRAVATVTSTPAQCVGLHDRGEIAVGKRADILRVMHSGLPVVRSAWSAGRAVY
>2508734827
TILQNATIILSDDIHGWVAVEDGRIVDIEGRPPERGLDLEGDYLIPGLIELHTDHLESHYVPRPKVRWHPLGAVLAYDAQIASSGITTVFDSLRAGVGGLGAELIELAGAVDEARRLLRAEHLTHLRCEIPSPGVVEMVEDFVACYPVGLISLMDHTPGQRQFRDLTKYQVYYSGKMGKSLAEFESMVAEKQRSNGDRAVNRPALVAIAQSRSIPLASHDDTTLEEVEQSIREGVALAEFPTTLEAAKASHAEGITVMMGAPNLIRGGSHSGNVAAETLAREGVLDILSSDYVPASLLMAAFDLPHAPLPDAIRTVTKSPASATGLRDRGEISVGKRADLVRVIKSDTPVVRQVWRRGERII
>2508785597
QIFSNARVVTADQVVGTVVVRDGLIAEVGRSQLSQAQDMQGDYLLPGLVELHTDNLEKHLSPRPGVDWPSMSAVISHDAQIVAAGITTVLDALSIGDKGKRMQQLPAMLQAIADANALTRAEHLLHLRCEVSHPDTLSVFRDLVDQPLVQLVSVMDHAPGQRQFALESKYREYYMGKYHMSHEEMDRFIVEQVANSTEYDRYRRAIVELCLARGLSIASHDDATMAHVEESAGFGMKIAEFPTTLEAARGCRQLGMSVLMGAPNIVRGGSHSGNVAPASLARHGLLDILSSDYYPASLLQAAFMLADCELPHAINMVSRTPAVAAGLADRGEIRIGLRADLIQANHAGLPVIDKVWRQGKRVF
>2508794367
QIFSNARVVTAEQVTGTVVVRDGLIAEVGRSQLSQAQDFDGDFLLPGLVELHTDNLEKHLSPRPGVDWPSMSAVISHDAQIVAAGITTVFDALSIGDKGKRMQQLPAMLQAIADANELTRADHLLHLRCEVSHPDTLDVFRDLVGQPLVQLVSVMDHAPGQRQFALESRYREYYMGKYHMSHEEMDRFIVEQVANSTEYDRYRRAIVELCLARGLSIASHDDATMAHVEESAGFGMNIAEFPTTLEAAQGCRQLGMSVLMGAPNIVRGGSHSGNVAAASLARHGLLDILSSDYYPASLLQAAFMLAECELPHAINMVSRTPAVAAGLADRGEIRVGLRADLIQANHAGLPVIDKVWRQGKRVF
>2508813437
QIFSNARVVTAEQVVGTVVVRDGLIAEVGRSQLSQAQDMQGDYLLPGLVELHTDNLEKHLSPRPGVDWPSMSAVISHDAQIVAAGITTGFDALSIGDKGKRMQQLPAMLQAIADANALTRAEHLLHLRCEVSHPDTLSVFRDLVDQPLVQLVSVMDHAPGQRQFALESKYREYYMGKYHMSHEEMDRFIVEQVANSTEYDRYRRAIVELCLARGLSIASHDDATMAHVEESAGFGMNIAEFPTTLEAARGCRQLGMSVLMGAPNIVRGGSHSGNVAAASLARHGLLDILSSDYYPASLLQAAFMLAEQDLPHAINMVSRTPAVAAGLADRGEIRIGLRADLIQANHAGLPVIDKVWRQGKRVF
>2508850385
MIINNVKLVLEDQTEGSLEVSDGMIRSFTPSQLPQALNGEGGWLLPGLIELHTDNLDKFFTPRPNVDWPAHSAMSSHDALMVANGITTVLDAVAIGDGGHRLENLQKMIDAVIHSQRVNRAEHRLHLRCELPNESTLPLFEQLMDKPGVSLVSLMDHSPGQRQFASREKYREYYQGKYHLNDQQMSEYEERQVELSARWTPNREAIAAHCRARKISLASHDDATAAHVSESCALGSVIAEFPTTEDAALASHQQGLQVLMGAPNIVRGGSHSGNVAAHHLAALGVLDILSSDYYPASLLDAAFRIAADLPQAVQMITRNPARALDLQDRGTIAEGLRADLVLVPHGEHVYVQNVWRQGKQVF
>2509017114
MWLSNFTLVLPDEVEGSVRVEDGAIAEVPELVAGAAIDGGGRLLMPGFVDLHGDMIEREIAPRPNATMPIDFGIHELDKKLAAAGVTTAFAAVSFATGHVRSLETTSVIEGINRLRDDLLIDHRVHARYEITNVGAAPALERLLNADQIDMVSLTDHTPGQGQYNNLQSYILSISERRAISEEMAAEIVAKRIAMRSNEEAKLREIVALSLKHKLSLASHDDDSVEKVAEMHDLGVTISEFPVTAPAAEEARRRGLWTLMGAPNALRGQSMSGNLSALDAARAGLLSIIAADYHPAAFVPGIFKLADVELPAAVAMATGNAARSAGLLDRGEIAIGQRADLVVVEPGDINRIRATFRAGRFVY
>2509020559
MFSNARIVLEDDISGSILIRDGKIADISEGNSVAGEDFEGDYVIPGLVELHTDHLEGHYQPRPGIRWNKTAAVQAHDAQIVTSGITTVFDCLRMGAGGFEHGEMRMADAIQSAEKRLRAEHLIHLRCEVSADNVLEHFADFENDRHVRLVSLMDHAPGQRQFQTMDQYIFYYQKKRGLSDEVFARFVAKRQAESARNTPHRNAIAKICAERGITVASHDDATLSHVDEAIDNGVRLAEFPTSFDAARASHGHGMSVLMGAPNIVRGKSHSGNIAARDLAEMGVLDVLSSDYVPLSLLHAPFILADVELPKAIAMVTSTPARTVSLDDRGRIATGLRADLVRVRSHGVPVTRSVWRQGRRVA
>2509076949
LIFTNARIVLADEIEGNLKIQDGIIADISSGSCRAGEDWDGDVLIPGCVELHTDHLETHLQPRPKVRWNMDAALQAHDGQIATSGITTVFDALRVGLTEFGSREMSAMADAIASASARLRAEHFIHLRCEVSVSDVVDHFDHLRGNERVRLASLMDHAPGQRQFVSLEAYRVYYQGKKKLSDIEFAAYSERRIAESTANGRNRQLLADRCHMDGIAIASHDDATREHVEESVSLGVALAEFPTTIEAATLSREAGLHVLMGAPNIVRGGSHSGNVSAIDLLHAGALDILSSDYVPFSLVQAAFLLAEVSLPHAIRLITANPADAAGLSDRGRIEIGRRADLVRVSNGRPPRVRSVWREGGRVA
>2509109132
KVLTNARIVLEDGIDGSVLIRDGRIADISEGISRGGEDFEGDYLLPGLVELHTDHLEAHYSPRPGVRWLKIAAIQAHDAQVVTSGITTVFDCLRLGSGGFQKGEMRMADALARAKERLRADHLIHLRCEVSTADVLEHYEDFRDDPQVRLVSLMDHAPGQRQFQTMDQYTLYYKTKRGLSDEAFAAFIERQQALSARYTPHRTALAEACAERGITIASHDDATIEHVEESIGYGIRLAEFPTSFEAAEASHRAGLSVLMGAPNVVRGKSHSGNIAARDLAERGVLDVLSSDYVPFSLIHAPFVLADVELPKAIAMVTATPARTVGLDDRGRIAAGLRADIARVRLEGIPVVRSVWREGRRVA
>2509114015
TVLSNARIVLADEIEGSLVLRDGFIAGIDAGTGRIGEDMGGDYIIPGLVELHTDHLEGHYAPRPKVRWNPIAAVLAHDAQVATAGITTVLDALRVGMADLTLDDIRRLADAIEDSVGRLRADHFLHLRCEVSAPDCLNAFANFDGDERVRLASLMDHAPGQRQFVNLETYAYYYQRKLKLSDRDFQKFCEKRMDESARNGPNRVFIAAACQERGIVLASHDDATSAHVDEAIEQGVRVAEFPTTEEAARASKAAGLGVLMGAPNVMRGASHSGNVSARTLASDGLLDILSSDYIPFSLIQSAFFLGDVELPQAVAMVSKNPAQAVGLDDRGVIEQGRRADLVRVVDDHVPVVRTVWRQGRRVA
>2509117784
MWLSEFEIVLRDRVNGAVRIEDGRIAEIDQPVENADLIGGGRLLLPGFIDMHGDMVEREVEPRSGVHVPMAIGIAELDKRLASCGVTTAYAALSFGNATLRSEEHTSIIETITGLKDDLLVDHRIHARFEVTFTAAVGVLERLMDAGKLHLVSLMDHTPGQGQYRDVELYIARLAKERGMSIAGVSEVVGKRMADRNGGLGTLQSLSAFARARGIVLASHDDDTLEKVEFVHGLGTVLSEFPVTLEAAREARRLGMYTAMGAPNALRGESYSGNLSARQAYEAGLLDMLASDYHPASILPAVLELRDSGLAKAAALASANPAAALGLTDRGAIEAGLLADLVVADRQPVPRVRATFRAGRMIY
>2509120275
MLIKNARIVTRDEETGVVRVANGRIAEVGTTSASDAADWGGDYLLPGLVELHTDNIEKHIAPRPGVLWNSEAAIVVHDAQVASAGITTVFDALGIGSVGVRGKDLQTNARAIERLAAVLRVDHFLHLRCEIAAADVLEVFDGLVSHRLLRLVSVMDHTPGQRQWHDPVQWRKYQERHGKWTDQQADTMLNELTSDQQRYRFHRAEIVARCKARGLPLASHDDTSVEHVLEAAENGIVLAEFPTTLVAAQAARERGISTIMGAPNIVRGGSHSGNVSALEMAKSGLLDILSSDYVPSSLLTAAFELVDGWLPQAMRTVSSTPANAARLTDRGAIAVGLRADFVRVMSDRLPVPRATFLGGNRVA
>2509140764
TVLNNARIVLADEIEGSIVLRDGLIAGIDAGAGRSGEDMDGDFIIPGLVELHTDHLEGHYAPRPKVRWNPIAAVLAHDAQVATAGITTVLDALRVGMADMNSADMRKLADAIEDSVQRLRADHFIHLRCEVSAPDCLAAFAHFDGDDRIKLASLMDHAPGQRQFVDLETYAYYYQRKLKLTDREFQQFCEKRMAESATNGANRAFIAAACHQRGIVLASHDDATTGHVDEAIEQGVRVAEFPTTKEAAKASKAAGLGVLMGAPNVIRGASHSGNVSARTLASEGLLDILSSDYIPFSLIQSAFFLGDVDLPQAVAMVSKNPAEAVGLADRGVIEQGRRADLVRVLDDHVPVVRTVWRQGRRVA
>2509152066
ILIQGGRALLGDAIETSLRIAGGKIRDVGHGRAALNIDGRGLLVLPGIVDLHGDAFERQMMPRPGVDFPIDVALLDSDRQAVANGITTVFHATTWWEPGLRSGDNARLLEAIESLRPQLKADTRFHLRHETYNLDAEDEIGRWLSAGRIDLFAFNDHMASTASLENPRKRNRMVERTGLSSEAFDRLVESVVSRADAVPGSIARLAQIAESSAVRMLSHDDDSPAMRRAFRAQGVRIAEFPVNEETAREAAAGGDAIVFGAPNVVRGGSHTGWTKASDMIEKGLCSVLASDYYYPAPLLAAFRLAALSLPRAWDVISAAPARAAGLTDRGVIAEEHRADILLVAQPLRPRIVAVIAGGRLAY
>2509152079
TVIGNARIVLAEDVQGWIAVADGRIAEVEGRPPDRSQDAGGDLIMPGLIELHTDHLEAHYIPRPKVFWDPTAAVVSYDGQLATSGITTVLDSLRVWRAGEVDGRAGVLAEAIAAARELLRADHFLHLRCEIPMPSVVEEAKELVGRPDVRLMSLMDHTPGQRQFRDEGKLRDYYRGKGGRTDAELDVLFEKRFAYQKAYADNLRAIAALAQQYGVPLASHDDTTEENVADAVRHRVSVAEFPTTMEAARGLHQVGIAILMGAPNVVRGGSHSGNIAAVDLAREGLLNILSSDYIPSSLLMGALQLPQVPLASAVRTVTKAPAEAVGLSDRGEIAIGKRADLIRVMARDLPVVRCVWREGQRVA
>2509365838
LILKNARIVLADEVSGSIAIRDGRITDVSRDDIAGGEDMEGDFLIPGLVELHTDHLERHYSPRPKVRWNPIAAVLAHDAQIAASGITTVFDALRVGMADLESSEMRRLADAIEESIARLRADHFLHLRCEVSAPDCLDGFKLFENDSRVKLASLMDHSPGQRQFTDLETYATYYKVKMKLSDDEFRRFCERRMAQSEKNAPNRRAISEACRANGIILASHDDATLEHVREAEADGVRVAEFPTTAAAARASKDAGMAVLMGAPNVVRGSSHSGNVSARELAEAGDLDILSSDYIPFSLVQAAFFLSEVELPEAVAKVSKNPAEAVGLSDRGVIEPGRRADLVRVLDDGIPVVRTVWREGRRVA
>2509387673
MWLSNFTLVLPNEVQGSVRVEDGAIAEIPEPVAGAAIDGGGRLLMPGFVDLHGDMIEREIAPRPNATMPIDFGIHELDKKLAAAGVTTAFAAVSFATGHVRSLETTSVIEGINRLRDNLLIDHRVHARYEITNVGAAPALERLLNADQIDMVSLTDHTPGQGQYNNLQSYILSISERRAISEEMAAEIVAKRIAMRNNDEAKLKEIVALSLKHKLSLASHDDDSVEKVAEMHDLGVTISEFPVTAPAAEEARRRGLWTLMGAPNALRGQSMSGNLSALDAARSGLLSVIAADYHPAAFVPGIFKLADVELPSAVAMATGNAARSAGLSDRGEIAIGQRADLVAVEPGDINRIRATFRAGRFVY
>2509393516
TVLSNARIVLADEIEGSLVLRDGLIAGIDGDAARTGEDMGGDFIIPGLVELHTDHLEGHYAPRPKVRWNPIAAVLAHDAQVATAGITTVLDALRVGMADLTLDDIRKLADAIEDSVARLRADHFLHLRCEVSAPDCLDAFANFDGDERVKLASLMDHAPGQRQFVNLETYAYYYQRKLKLSDRDFQKFCEKRMAESARNGPNRVFIAAACQERGIVLASHDDATSAHVDEAVEQGVRVAEFPTTEEAARASKAAGLGVLMGAPNVMRGASHSGNVSARTLASDGLLDILSSDYIPFSLIQSAFFLGDVELPQAVAMVSKNPAQAVGLDDRGVIEQGRRADLVRVVDDHVPVVRTVWRQGRRVA
>2509395850
LWLSEFEIVLRDRVNGAVRIEDGLIAEIDQPVENADFVGGGRLLLPGFIDMHGDMVEREVEPRSGVHVPMEIGIAELDKRLASCGVTTAYAALSFGNATLRSEEHTSIIETITGLKDHLLVDHRIHARFEVTFSAAVGVLERLMDAGKLHLISLMDHTPGQGQYRDVELYIARLAKERGMSIADVSEVVGKRMADRNGGLGTLQGLSAFARARGIVLASHDDDTLEKVEFVHGLGTVLSEFPVTLEAAREARRLGMYTAMGAPNALRGESYSGNLSARQAYEAGLLDMLASDYHPASILPAVLGLAKLSLAKAAALTSANPAAALGLTDRGAIEAGLLADLVVDRQPVPRVRATFRAGRMIY
>2509443033
MWLSNFTLVLPNEVEGSVRVEDGVIAEIPEPVAAATIDGGGRLLMPGFVDLHGDMIEREIAPRPNATMPIDFGIHELDKKLAAAGVTTAFAAVSFATGHVRSLETTAVIEGINRLRDDLLIDHRVHARYEITNVGAAPALERLLNANQIDMVSLTDHTPGQGQYNNLQSYILSISERRAISEEMAAEIVAKRIAMRSNEEAKLKDIVALSLKHKLSLASHDDDSVEKVAEMHDLGVTISEFPVTAAAAEEARRRGLWTLMGAPNALRGQSMSGNLSALDAARAGLLSIIAADYHPAAFVPGIFKLAEVELPAAVAMATGNAARSAGLSDRGEIALGQRADLVAVEPGDINRIRATFRAGRFVY
>2509444621
MFSNARIVLEDDIAGSILIRDGQIADISEGNSVAGEDFEGDYVIPGLVELHTDHLEGHYQPRPGIRWNKTAAVQAHDAQIVTSGITTVFDCLRMGAGGFEHGEMRMADAIQSAEKRLRAEHLLHLRCEVSADNVLEHFADFEHDRHVRLVSLMDHAPGQRQFQTMDQYIFYYQKKRGLSDEVFARFVAKRQAESARNTPHRNAIAKVCAERGITVASHDDATLSHVDEAIDNGVRLAEFPTSFDAARASHGHGMSVLMGAPNIVRGKSHSGNIAARDLAEMGVLDVLSSDYVPLSLLHAPFILADVELPKAIAMVTSTPARTVSLDDRGRIATGLRADLVRVRSHGVPVTRSVWRQGRRVA
>2509497229
MWLSNFTLVLPNEVEGSARVEDGAIAEIPEPVAGAAIDGGGRLLMPGFVDLHGDMIEREIAPRPNATMPIDFGIHELDKKLAAAGVTTAFAAVSFATGHVRSLETTSVIEGINRLRDDLLIDHRVHARYEITNVGAAPALERLLNADQIDMVSLTDHTPGQGQYNNLQSYILSISERRAISEEMAAEIVAKRIAMRSNDEAKLKEIVALSLKHKLSLASHDDDSVEKVAEMHDLGVTISEFPVTAPAAEEARRRGLWTLMGAPNALRGQSMSGNLSALDAARAGLLSIIAADYHPAAFVPGIFKLADVELPAAVAMATGNAARSAGLSDRGEIAIGQRADLVVVEPGDINRIRATFRAGRFVY
>2509531857
MFSNARIVLEDDIAGSILIRDGKIADISEGNSVAGEDFEGDYVIPGLVELHTDHLEGHYQPRPGIRWNKTAAIQAHDAQIVTSGITTVFDCLRMGAGGFEHGEMRMADAIQSAETRLRAEHLIHLRCEVSADNVLEHFADFENDRHVRLVSLMDHAPGQRQFQTMDQYIFYYQKKRGLSDEAFARFVAKRQAESARNTPHRNAIAKVCAERGITVASHDDATLSHVDEAIDNGVRLAEFPTSFDAARASHGHGMSVLMGAPNIVRGKSHSGNIAARDLAEMGVLDVLSSDYVPLSLLHAPFILADVDLPKAIAMVTSTPARTVSLDDRGRIATGLRADLVRVRSHGVPVTRSVWRQGRRVA
>2509535673
MWLSNFTLVLPNEVEGSVRVEDGVIAEIPEPVAGAAIDGGGRLLMPGFVDLHGDMIEREIAPRPNATMPIDFGIHELDKKLAAAGVTTAFAAVSFATGHVRSLETTSVIEGINRLRDDLLIDHRVHARYEITNVGAAPALERLLNADQIDMVSLTDHTPGQGQYNNLQSYILSISERRAISEEMAADIVAKRIAMRSNDEAKLKQIVALSLKHKLSLASHDDDSVEKVAEMHDLGVTISEFPVTAHAAEEARRRGLWTLMGAPNALRGQSMSGNLSALDAARDSLLSVIAADYHPAAFVPGIFKLADVELPAAVAMATGNAARSAGLSDRGEIAIGQRADLVVVEPGDINRIRATFRAGRFVY
>2509570455
YLITNGRIVTENEIGYDLLIEDDSIKEIRSNYFKEVIDAKNGYVAPGFIDIHSDYIETMTAPRPTSIMDFSISLREEEKILINQGITTMFHSITMNVPIRNPENVRMINAINVLHKNKIRHNFHARIEIDNVNQIDNIKRYIKDGKVNLISFMDHTPGQGQYRSLEVYRKTLRGYRHISDEEIETIINSRETKEKIDETIKEIAALAMKNNISIASHDDDSVEKLEVVKNYGANISEFPITLDVAKFAKEMGMYTIAGAPNVLLGGSHSGNLCAVEGIKNNYIDILCSDYYPAAMLHAVFLLNEHGINKMFNLVTINPARAVNMDKTGSIEEGKKADIIIILDNEFPVITSVFVDGKLT
>2509574620
TYLTNATLITADHVDSTLLLEDGHIAAIVIPAAANTIDLGGHYLLPGLVDLHCDAIEKEIEPRPNAFFPLEFAIAQIDQRNAALGITTPFHAISFHEEGVRNNDKAAIVRLLHACQTHTLVNNRVHCRYEITDPTGLPILLDLMGEQDIHLISLMDHTPGQGQFKDLQAFQAYFARTYHKSTAEVEEIAARKLDQAADALDRVKTLIEAAHQQCITVASHDDDTPERVDSMAALGVHISEFPINPATAQAATARSLSTVFGAPNLLRGQSQSGSMKAIDAVRQRLCDVLCSDYSPASLLAAAFELVTDWLPEAIALITRNPARATQLTDRGEIAPGQRADLIVVHDLGFPQVVSTWVAGQEVY
>2509711823
QIYTNYRLLLTEEVGTLVIRDRLIADIQPGIVDQGQNGHGNYLLPGLIELHTDNLEKCISPRPGVRWNLDAAAVNHDRDLISSGITTVCDAIAIGDDSLRNHHYAPMIDVIAEGKTRFNVDHWLHLRCELGYEHLYDIVEPYSQHPLLALISLMDHTPGQRQFVNIDKYKQYYIGKHGVPEAKMEEFINMRLESQRQHVKNRQALVKITQEKGISLASHDDATVDHVQEAIAEGVVLAEFPTTVDAAQEAHSNGLQVLMGAPNLVLGGSHSGNVSAMELIEQDVVDIISSDYVPRSLLQSVFVISQQTLYEAIKLITLNSAKAINLDEIGSLEIGKKADFITVDDGVVPRILEVLKNGIRVA
>2509808305
IAIQGLDVLTPDGWVKIADGFISEISPDEYQLINAQGLQMLPGIIDLHGDAFERMICPRPGINFPLPMAIADNDRNLLASGVTTFYCSITDYEPGLRSRDSARLINILGAGAQILKSNHRIHIRHEEANTQGHQELCDWLTSGKVQLLSINDHLPGNQQRLQRHLKSLRQRSTLSESEVAELLAQVTARRQEDAQVAQLVELAHTYKIPLASHDDDTPEKVALSQQRQVAIAEFPGSISLAAQSRAYGAAVLMGAPNLIRGGSHVGYMSVAEAVQHGVVDCLCSDYHYPSLFVAPFKLQELGFEDAWTLVSSRPAAAVGIGDRGKIAPGLDADFILISPEHPVTCAIYIAGQEVA
>2509808310
QVYTNYRLQLTDEVGTLVVRDGLIADIQPGVVNHGEDGEGDYLLPGLIELHTDNLERCMSPRPGIRWPLAAAAVYHDRDLASAGVTTVCDAIAIGDQSSRLTDYAPMINIITQNQASFCVEHRIHLRCELAYEQVYEITEQYADNPLLSMISLMDHTPGQRQFVHLDKFKEYYMGKHGVKADEIEDLIITRQQQQQIYQKNRQALVELTQAKGISLASHDDATVEHVQEAVQDGVVLAEFPTTLAAATAAHNSGLQVLMGAPNLVLGGSHSGNVSAMELVLHNLVDVISSDYVPQSLLQSIFIITHTGIYEAMRLFTSNPAKAIHLFDRGSLEVGKRADLITVHDDGIPRLSATICQGCRVA
>2509846682
TIYTNYRLQLPHELGTLVVKDGRIADIQPGTVEQGQNGNGDYLLPGLIELHTDNLERCMSPRPKVSWPLDVAAVHHDRDLAGAGITTVCDAISIGDGSLRMTQFGPMINTIHKGQSRFSVDHRLHLRCELGYNQVYDLVETYADHPLLSLMSLMDHTPGQRQFVKLDKYKEYYQGKHGVTAEEMDGFIRDRIEAQQCHVDNRRRLVELAQQQDICLASHDDATPEHVQEAIEDGAAIAEFPTTLDAAKEAHTHGLQVLMGAPNLILGGSHSGNVSAMDLIERDLADIISSDYVPQSLVQAMFLIVEKALHQAMRLFTLNPAKAIGLDDRGSLEIGKRADMITLHDGVIPRLTSAVRQGYRIA
>2510088572
RLKTNTKVVIEGVEGWEKIEDGRFISIANKDGCQRIKAKGLQMFPGIVDLHGDAFERTICPRPGVNIPLAMAMIENDRNLLAAGITTYFCAITDYEPGLRSRDTARLINFIWGGQHLLSCNHLIHIRHELTNIRGHEELCTWLQKRRIHFLSINDHLPPVDRYKWRRHISNLRRRVILSNQEIIDMLTQLQEYRQESLQVEQLVELAHIYNIPVASHDDDSEEKVALSHRRRMAIAEFPANVDLAAQERKYGASVLMGAPNLLQGGSHMGWMSVEEALKNKVLDCLCSDYHYPSLFYAPFKLHSMPLEKAWELVSSRPAAAIGLGQKGKIAPGFDADFLLIPENTLPSIASVYIQGKEVA
>2510132340
MWLGNFTLVLPDEVEGSVRVEDGAIAEIAEPVAGAVIDGGGRLLMPGFVDLHGDMIEREIAPRPNATMPIDFGIHELDKKLAAAGVPTAFAAVSFATGHVRSLETTSVIEGINRLRDDLLIDHRVHARYEITNVGAAPALERLLNDDQIDMVSLTDHTPGQGQYNNLQSYILSISERRAISEEMAAEIVATRIAMRSNDEAKLKEIVALSLKHKLSLASHDDDSVEKVAEMHNLGVTISEFPVTAPAAEEARRRGLWTLMGAPNALRGQSMSGNLSALDAASAGLLSIIAADYHPAAFVPGIFKLADVDLPAAVAMATGNAARSAGLSDRGEIAIGQRADLVVVEPGDINRIRATFRAGRFVY
>2510135632
TVFSNARIVLEDDISGSILIRDGKIADITEGNSIAGEDFEGDYIIPGLVELHTDHLEGHYQPRPGIRWNKTAAIQAHDAQIVTSGITTVFDCLRMGAGGFEHGEMRMADAIQSAETRLRAEHLIHLRCEVSADNVLEHFADFENDRHVRLVSLMDHAPGQRQFQTMDQYIFYYQKKRGLSDEAFARFVAKRQAESARNTPHRNAIAKVCAERGITVASHDDATLSHVDEAIDNGVRLAEFPTSFDAARASHGHGMSVLMGAPNIVRGKSHSGNIAARDLAEMGVLDVLSSDYVPLSLLHAPFILADVELPKAIAMVTSTPARTVSLDDRGRIATGLRADLVRVRSHGVPVTRSVWRQGRRVA
>2510175159
LILANATLVLPGETVGAIALTDGVITDIGASVPKGAIDLGGDYLCPGLVELHTDNLERHIQPRPKVDWPHAAAIIAHDAELAGTGITTVFDAMRVKAAEARYGAYARLASELLELRDALKISHFLHLRAEVCSETLVNELNEFGDADRVGLVSLMDHTPGQRQFRDMSKLEAYVKGKHGFDDGGFKAHVAGLKRMRDTYDLHEVEAVKAARRFGAVLASHDDTTAEQVTVSAGHGIHLAEFPTTIEAARACHDHGIKVMMGAPNLIRGGSHSGNVAAKDLAQLELLDVLSSDYVPAALLLAAAQLGELWIARGLATVTSAPADAVNLTDRGRIEIGKRADLIRFMRAGVPALGAVWSRGNRVA
>2510177059
LTLTGADVLRPDGMGGALTFAGGEIQTARAGRAIDLSGYRILPGIVDLHGDGFERHLAPRRGAMKQMGEGVIAAEAELAANGITTAVLAQFYWEGGLRGPEFADVFEGIKAARPRVVTDLIPQLRFEIHLLDAYDDLPSQIAQWQVPYVVFNDHLPGKKPPRLTGQALKAGRNPDVHWEMLKDMHARRPEVPAALDKLAATLGAAGICLGSHDDHSAGDRITWRNRGARISEFPETMEAAEAAKAAGDAVILGSPNVVRGGSHKGNASALDLIAMGLCDALASDYHYPSPRRAALMLERSGLAGAWRLVSEGPAQILGLEDRGRLAAGLRADLVILDANGQIAATFSGGRFLT
>2510235211
LCLANAQLVLQDQVTGAVTIEQGVICDIGDHVPTGAVDCASDLVLPGLVELHTDNVERHIEPRPEVDWPHLPALIAHDAELASTGITTVFDAMRVGSSGGRYTDYARLADELLAARAYFKISHFLHLRAEICSETLLEELAAFGPSDRVGIVSLMDHTPGQRQFRDLTALKTYVAKKRGMNDAEFAEHVETLLALQKRLAKHEAGAVKEARRLGAVLASHDDTTADHVETSAGNGVGFAEFPTTVEAAKACRVNGIAVMMGAPNLIRGGSHSGNVAAEDLARADLLDIVSSDYVPSALLLSAFRLADIWLPRAIATVTSNPADAVRLQDRGALKTGLRGDVLRVKIEQTPLLRGVWSQGNRVG
>2510236245
LRFVGGDVLGPAGMTDPLCVSDGMICAQGAGRDVDLSGYMVLPGIIDVHGDGFERHLAPRRGAMKEMAEGLIATETELAANGITTGVLAQFVWEGGLRGLTFADVFRAIKETAPKLVTDLRAQLRLETHLLDLYPDIPEKMMQWGVEYIVFNDHLPGRQPPRMVGQALKAGRNPDVHFQMMMDLHAHSDDVPVALDGLCAQLSAQGIRMGSHDDAQKPTRDDWHNRGAHIAEFPETLEAAEAAKAKGDLVVLGAPNVVRGGSHKGNASAVDLIALGLCDAIASDYHYPSPRRAALMLAKTGFADAWGLVSSGPAQVLGLKDRGVLSPGKRADLVILDGETQRIAATLVKGRIS
>2510237317
LCLANAQLVLTDQVTGRIVVQAGVITDIGDDVPPGAIDCRGDYVLPGLIELHTDNLERHIEPRPEVNWPHLPALVAHDAELASTGITTVFDALRVGSNNARYKAYARLATELLAARDYFRISHFLHLRAETCSDTLLEEMAEFGPEDRVGIVSLMDHTPGQRQFRDLHALKTYVAKKRGLSDADFDEHVANLKRLQRLYAKHQAGAVAEANRYGATLASHDDTTEEQVETSQKLGAHFAEFPTTHEAALACRASGLAVMMGAPNIIRGMSHSGNVSAMELAKEGLLDIVSSDYVPSALLLSAFRLSDIWLPRAVSCVTANPAMAVGLTDRGRLALGLRGDVLRVLAGDAPLIRGVWSQGHRVS
>2510314841
TVLHNARIVLADEIKGSLVLRDGFIAGIEAGISRIGEDMGGDYVIPGLVELHTDHLEGHYAPRPKVRWNPIAAVLAHDAQVATAGITTVLDALRVGMADLTSADIRKLADAIEDSVKRLRADHFIHLRCEVSAPDCLRAFANFDGDERVKLASLMDHAPGQRQFVNLETYAYYYQRKLKLTDRDFKLFCEKRMAESARNAPNRAVISAACQERGIVLASHDDATSGHVDEAIEQGVRVAEFPTTEEAARASKEAGMGVLMGAPNVMRGASHSGNVSARTLASDGLLDILSSDYIPFSLIQSAFFLGDVELPQAVAMVSKNPADAVGLTDRGVIEQGRRADLVRVVDDHVPVVRTVWRQGSRVA
>2510372749
MWLSNFTLVLPNEVEGSVRVEDGVIAEIPAPVAAAAIDGGGRLLMPGFVDLHGDMIEREIAPRPNATMPIDFGIHELDKKLAVAGVTTAFAAVSFATGHVRSLETTAVIEGINRLRDDLLIDHRVHARYEITNVGAAPALERLLNADQIDMVSLTDHTPGQGQYNNLQSYILSISERRAISEEMAAEIVAKRIAMRSNEEAKLKDIVALSLKHKLSLASHDDDSVEKVAEMHDLGVTISEFPVTAPAAEEARRRGLWTLMGAPNALRGQSMSGNLSALDAARAGLLSIIAADYHPAAFVPGIFKLAEVELPAAVAMATGNAARSAGLSDRGEIAIGQRADLVAVEPGDINRIRATFRAGRFVY
>2510431646
VIIEGATVIFGDRLPASVRIEDGRITAIGARDGADIVDGRGYLLAPAFVDIHGDAFERQIMPRPGTMLPVAPALLDTDRQLAANGIATAYHALTLWEPGLRSVENGYVVRALDALGPRLTVDNRVQLRWETFCFEALELVREALAGPRLPSIAFNDHTPQERPFPETPAFAEKMAERARVSDMVALVRNMWDRRPQPAAIEEVATLGQAAGAPMLSHDDSQIETRDFFRVRGARISEFPMNKRVARAAREAGDFIVFGAPNATRGGSHIASIAAADMIREGLCDILASDYYYPAMLLGLARLKADGVHALWPLVSGNPARALGLFDRGGIEVGKRADLILVPEGGAPVVRRTWVAGREAY
>2510560886
VILTNARIVLADEVDGSLSVEAGMIRAIGRVSLPGAIDCRGGYITAGMVELHTDNMEKHFTPRPGVAWPGIQAFKVHDAQMISAGITTVFDAVSIGDGSERLNNLRRMVTALGESAALNRADHRLHLRCEVSHSDTLEMFLSLLDDSTPQLVSVMDHSPGQRQFASLERYRQYYQGKYKLSDAELEAFIERQSEASRRYGPYRRAICALCNECNIPLASHDDATREHVDESHALNMVVAEFPTTVEAAEAAHGRGMSVMMGAPNMVRGGSHSGNIAAHQLAAHGVLDILSSDYYPASLLDAAFKVAAYDLPAAVSLVTRRPADAVGLRDRGRIEPGARADLVWSLADDHVHIEHVWKDGARVY
>2510644541
RVLSNARVVSAERVVGSVLLRDGLIAAVGRSHLAGAEDLGGDYLLPGLVELHTDNLEKHMTPRPGVDWPSASAVLAHDAQIVAAGITTVFDALSIGDKGKRMQQLPKMLEAIGEAAADARADHRLHLRCEVSHPQTLEVFRELVEHPLVQLVSVMDHAPGQRQFARLEKYREYYQGKYHLSDAEMDAFIVEQVANSERYDAARAAIVDVCQGRGLSVASHDDATLAHVRESAGYGMAIAEFPTTVEAARASHEHGLQVLMGAPNVVRGGSHSGNVAAAQLAGIGVLDILSSDYYPASLLHAALLLAGYDLPRAVAMVSRTPALAAGLTDRGEIRVGLRADLLQALGNNQPVVRQVWRGGQRVF
>2510757914
TIFANANLILNDEVRGSVRVKDGVISDIGNSVPSGAFDLGGDFLAPGLVELHTDNLERHLAPRPSVDWPYRAAILAHDRELSGTGITTVFDAIRVGSASRYGKYARMADEILAMRELLRISHFIHLRAEICSETLVEELSEFSPKDRIGIVSMMDHTPGQRQFADLSKFETYTRGKYSFGDQEYRDYVDFLYGLQVQFASHEAATVDAAKRLGATLASHDDTNSEQVATSQAYGVTMAEFPTTVEAADACHAHGIATIMGAPNLIRGGSHSGNVAAAELAKLDRLDILSSDYVPSGLLMAAVQLGDLWLPRGISTVTARPAEAVGLRDRGSLRIGQKADVIRFVIDGTPVLQETWSAGSRVF
>2510777658
IHIKNGKIVTPTEIEGKVLLIEGRIIGFSTNGAEKVIDAHGRYITPGFIDTHSDKIEQFIRPRPTSLMDYELALKECERELLVQGITTMYHSLTLKNFGIRTKNSVLLANLIDSLKRNHLIHHRFHLRIEIDNLEAFDIAKAMIVEKKVHQISFMDHTPGQGQYKNLEIYRKTISGYHGIETYGFEGVLQYHQSKVMLFEQLKELADLAHQNGISVASHDDDCIEKLYINHDLGVDISEFPINIETAKAAKEMGFYTVVGAPNILLGGSHSGNMSASEAICGDCADILCSDYYPSAILHSIFIMHQIPLNQMINRATLNPAIAMKIDDEGSIEIGKKADILIIILDGYPVITHCLVDGRRSL
>2510788351
LAFSNFRMVLEDRIHGALTLENGKIIALDPHPRPGSEDGQGDWLLPGLVDVHTDNLERQVQPRSNVRWPSRSAFLAHDSQCAAAGITTVADALCVGDESQRIQTLRDAVVDLTFLDELLRSDHVLHLRCELPTPNMQQLFETAMAQAPVHMISIMDHTPGVGQHANLDKFREGRRGDGYSEAELDQMIVEAQQRREMHEINRHYLLEKLHGMGLQIASHDDRTAEEVRRNAAEGIRIAEFPVSLEAAQEARKLGMATVAGAPNVVRGGSHSGNIAVRDLVAAGLVDVLASDYVPHAMLEAAFALTRMGLPEAVQMVSLAPARMLGLEDRGALQIGMRGDLLRVDFDNHPLLRAVWKAGERIA
>2510838910
FALTNARIVLEDEVSGSVLVRDGKIADISQGPSQAGEDFGGDYLVAGLVELHTDHLEAHYSPRPGVRWNKMSAIQAHDAQVATSGITTVFDCLRMGSGGFAKGEMREMADAIQAAERRLRAEHLIHLRCEVASDNVLDHFSDFATDPHVRLVSLMDHSPGQRQFQTMEQYTLYYKTKRGLSEEAFARFVEGRLRMSERYSVHRDTLAAICAERGITVASHDDATLAHVEEAQVHGVKLAEFPTSFEAAKASHTAGMSVLMGAPNVVRGKSHSGNIAARDLAAQGVLDVLSSDYVPLSLLHAPFVLADMDLPKALAMVTSTPARTVGLDDRGRIATGLRADFVRVRADGVPVVRSVWRAGQRVA
>2510841584
IVITNARVVLPGHVHGTVIVEDGLITEIGPSRLEGAIDFAGDYLLPGLVDIHTDHFEKHIYPRAHVRWDFMRAALAHDAQIIGGGVTTVFDSLCVGAHRAEILTPMIEALEQATAMLRAEHLVHLRCEITDPATPALTAANIDRAIVRVMSVMEHLPGIRQSRDIDAYVARAAKSTGESPDLVREKIKVLVAEKGEIAAIRPEIVALARSRSLPLMSHDDTDIEHIDEALADGVSISEFPCSIEAAQAARDKGLGIVAGAPNILRGGSQSGNIAVRDLLVADLVDILASDYVPRSLLDAAFMIAALSLPRAVAMVTRAPALAGGLKDRGEISLGMRADLIRTLHDGHPFLKAAWRSGLRVA
>2511172018
LVLTNARIVLEDGVSGSVQIRNGKITDVSEGNVHTGEDFEGDYLIPGLVELHTDHLEQHYSPRPGVRWNTTAAIQAHDAQIATSGITTVFDCLRMGAGGFANGEMRAMADAIAAAGARLRSEHFLHLRCEVSADNCMEHFVDFENDPHVRLVSLMDHAPGQRQFQTMDQYTLYYQKKRGLSDEAFAAFVAKRQGESARNTPHRAAISKVCAERGITVASHDDATLSHVDEAIDNGVRLAEFPTSFDAAKASHGAGMSVLMGAPNIVRGKSHSGNIAARDLAERGVLDVLSSDYVPLSLLHAPFVLADVELPKALAMVTSTPARTVGLDDRGRIATGLRADIVRVHEEGVPVSRAVWREGRRVA
>2511172768
MWLSDFEVVLRDRVRGAVRIEDGLIVEVDEPVASPDMSGDGRLLLPGFVDMHGDMVEREVEPRPNVRFPLELGILELDKKLASSGITTAYAALSFANSIRSEEHSRIIDTITALENDLLVDHRVHARFEITFTKARTVIEDLLRIGSLDLISLMDHTPGQGQYRDVERHIETVARNHKLTPEQAAEAVRQRIEKRAEDMDNIAAVAAAAQAHGVTLASHDDDTVEKLAVVHGLQTRISEFPVTMAAAVEARRLGISTAMGAPNALRGLSYSGNLSAREAYESGVLDMLASDYHPSAMLPAILALAEVGLPAAAALVSSNPAAALGLTDRGAIEPGLRADLVIEQGRMPRVRATFSRGRQVY
>2511194296
TVLSNARIVLEDDISGSILIRDGKIADISKGNSVAGEDFEGDYIIPGLVELHTDHLEGHYSPRPGIRWNKTAAIQAHDAQIVTSGITTVFDCLRMGAGGFEHGEMRMADAIQSAEKRLRAEHLLHLRCEVSADNVLQHFADFENDPYVRLVSLMDHAPGQRQFQTMDQYIFYYQKKRGLSDEEFARFCARRIAESDRNTPNRDAISKVCAERGITVASHDDATSSHVDEAIENGVRLAEFPTSVDAARLSHENGMSVLMGAPNIVRGKSHSGNIAARDLAQLGVLDVLSSDYVPLSLLHAPFILADVELSKAIAMVTATPARTVSLNDRGRIETGLRADLVRVRSHGVPVTRSVWREGRRVA
>2511197390
VIIEGATVVFGDRLTASVRIEDGRITGIGARDGADRIDGRGHLLGPAFVDIHGDAFERQVMPRPGTMLPVAAALLETDRQLAANGIATAYHALTLWEPGLRSVETGYIVRALDALTPRLTVDNRVQLRWETFCFEAVDLIREALAGPRLPSIAFNDHTPSERPFDLDPAFPMGERIPVADMVALVRSMWERRPQVPDAIDEVAALGKAAGAPMLSHDDSQIETRDFFRLRGARICEFPMNRRVARAARDAGDFIVFGAPNATRGGSHLASIGAADMIREGLCDILASDYYYPAMLLGLARLKAAPLHALWPLVSDNPARASGLADRGVIEVGKRADLVLVPDGAAPAVRRTWVGGREAY
>2511200383
MWLSDFEIVLRDRVRGAVRIEDGIIADIEEPVAAADISGDGRLLLPGFIDMHGDMIEREIEPRPNVRFPLELGIFELDKKLACNGITTAYAALSFANSIRSEEHSRIIQTLVELKNDLLIDHRVHARFEITFTHARVVIEDLLRAGALDLVSLMDHTPGQGQYRDVERHIETIARNNKITLEQAAQRVQQRMENRAQDVDNLQGIAATARDHGVIIASHDDDSIEKVAIVEGLGARISEFPVTMAAAEEARKFGLATAMGAPNALRGLSYSGNLSAREAYERGVLDILASDYHPSAMLPAAIALAEAGLPASVALVSVNPAKALGLTDRGAIEVGLRADLVIAEHGRLPRVRATFCRGRQVY
>2511389648
LILNNAKIVLENEISGTVLVRDGKIADINGSASVAGENFEGDYLIPGLIELHTDHLEGHYMPRPKVRWNPIASVLAHDAQIATSGITTVLDALRVGMAEMTPQEIRKLADAIEDSVQRLRADHYFHLRCEVSAADCLDGFAFFENDNRVRLASLMDHAPGQRQFVNLETYATYYQRKLKLSDVEFNAFCEKRMAQSAENGPHRKAIADFCRTHGIVLASHDDATTAHVDEAVEQGIQVAEFPTTLEAAAASKRAGLSVLMGAPNVVRGGSHSGNVSARELAEHGHLDILSSDYIPFSLIQSTFFLSEVDLPEAIRLVTKNPAEAVGFDDRGVIEIGKRADLVRVVDEHIPVVRTVWREGRRVV
>2511393408
TVIANARIVLADRVQGWLALADGRIAGIDGTAPAGAEDAGGDLIMPGLIELHTDHLEAHYVPRPKVFWNPVAAVISYDGQLATSGITTVFDSLRVWEDGAEEVDRAGLAAAITTARDLLRADHFLHLRCEIPMPSVVEEAKELIDRPDVKLMSLMDHTPGQRQFRDEVKLRDYYRGKGGKTDAELDELFAKRFEYQRLYASNMREIVSLAHEYRIPLASHDDTTEENVADAVRDRVSVAEFPTTLEAARGLHQAGIDILMGAPNVVRGGSHSGNIAAVDLAREGLLDILSSDYIPSSLLMAALQLPEVPLPAAVRTVTKAPAEAVGLTDRGEVATGKRADLIRVVAGSVPVVRSVWREGHRVA
>2511393421
IFLEGGRVLIGSELETSLTVSGDIAQISRGRTRLAIDARNLLVLSGIVDLHGDAFERQMMPRAGVDFPIDVALADSDRQAISNGITTVFHATTCWEPGLRSADNARLMEAIERQRPQFAADTRFHLRHETYNLDAEAEISQWLGEGRVDLFAFNDHMDGTGDMAKPRKRNRMVERTGLSSEDFDRLVERVLSRASEVPGSISRLAAAARAAEVRMLSHDDATPAMRQEFRALGAMIAEFPVNEETARAAAGHGDAIVYGAPNVVRGGSHTGWTRASDMIAKGLCSVLASDYYYPAQLLAAFRLVALPLAKAWDLVSAGPARATGLADRGLLAEGHRADILLVTVPLRPRLIAVIAGGKLVH
>2511436728
MIINNVRLVLEQEVAGSLEIRDGRIASFSVSQLPGALDGENAFLLPGLVELHTDNLDKFFTPRPKVDWPAHSAMSSHDALMVASGITTVLDAIGVGDGGHRLDNLTKMIDAIQDSSRINRADHHLHLRCELPHNTTLPLFEALMNTPELSLVSLMDHSPGQRQYASLEMYRTYYQGKYQLSDAQMDQFEREQLALAAEFTPNRNAISSLCRSRGIPLASHDDATAAHVAESHDVGSAIAEFPTTLEAARASRECGMQVLMGAPNIVRGGSHSGNVAAAQLASHGLLDILSSDYYPASLLDAVFRLVADELPQAAALVTRNPAQAIGLHDRGRIAEGLRADLVLATDHGHSHIRHVWSQGKLVF
>2511498086
QVLTNARIVLEDRIDGSVLIRDGRIADISEGASATGEDFEGDYLLPGLVELHTDHLEAHYSPRPGVRWLKIAAIQAHDAQVVTSGITTVFDCLRLDESGFPKGEMRSMADALAQAKQRLRADHLIHLRCEVSTADVLEHYEDFRNDPQVRLVSLMDHAPGQRQFQTMDQYTLYYKTKRGLTDDAFAAFIERQQALSARYTPHRNALAKACAERGITVASHDDATVEHVEESIGYGIRLAEFPTSFEAAEASHRAGLSVLMGAPNIVRGKSHSGNIAARDLAKRGVLDVLSSDYVPFSLIHAPFILADVELPEAIAMVTATPARTVGLEDRGRIAVGLRADIARVRPEGIPVVRSVWREGRRVA
>2511540483
MTFTNAKLILPDQVEGTLAVDKGKISDLSSGNVSHALDCEGDYLIPGLVELHTDHLENHYKPRPGVTWNAVSAVQAHDAQIACSGITTVFDALRVGMADLTAKDMRAMADAIEIGQQRLRADHYIHLRCEVSADNCVEGFDLFNDDPRVRLASLMDHTPGQRQFTSLEQFELYYKTKKGFSEERLQEFMQQMKARAERNDKNRSAIAERAKAAGIMLASHDDATLAHVEEAVQFGINVAEFPTTLEAAKASHEAGMAVLMGAPNVVRGKSHSGNISARELAEAGYLDVLSSDYVPVSLLQASFLLAQIELPDALQKVTKIPAEAVGLSDRGALEVGRRADLVQVMVGDVPIVRGVWREGYRVA
>2511784305
MLIKNARIVTRDDFGTVRIEDGRIAEIGNTAAREAQDWGGDYLLPGFVELHTDNIEKHLAPRPGVLWNHEAAIIVHDAQVAAAGITTVFDALGVGSDGVRGRELQVCAQSIGKFVELLRADHFLHLRCEVGTTDVVEVFDSLSAHPLFKLASVMDHTPGQRQWQDHEKWRKYQERHGKWSDEHADKILAELAEHQQRYAKHRADIVGRCKGLNISLASHDDTLVEHVEEAARDGIALAEFPTTLEAARAARAHGIATIMGAPNVVRGGSHSGNVSALELAKEGLLDILSSDYVPSSLLIAVFDLVGGWLPRAVATVSWAPAHAAGLADRGAIATGLRADFVRVAVDNVQVPRETWRAGRRVA
>2511903639
MIINNVKLVLENEVEGSLEFREDRITNFTASQLASALDGEGAFLLPGLVELHTDNLDKFFTPRPKVDWPAHSAMSSHDALMVASGITTVLDAIGVGDGGHRLENLSKMIGAIRDSNRLNRAEHLLHLRCELPHHTTLPLFEALISSPELSLVSLMDHSPGQRQYASLEKYREYYQGKYQLNDEQMDEFERDQLALAREWQPNRLAIAALCRDHGIAIASHDDATEAHVEESHGVGSAIAEFPTTLEAAKASRYCNMQVLMGAPNIVRGGSHSGNVAAWELASHGMLDILSSDYYPGSLLDAAFRLAADELSQSVALVTCNPARALGLEDRGVITEGCRADLVLATQHGHPHIRHVWSKGRQVY
>2512361652
VFRNARLVLPDAVDGSLSVRNGRIEAEGPSALGHDCEGDYLLPGLVELHTDHLETHYAPRPRVRWNPVSSVQAHDAQIACSGITTVFDALRIGMADLKADDMRALADAIETSQRRLRADHYIHLRCEVSAPDVMDGYEVFADDDRVRLISLMDHTPGQRQFVSLDAYKVYYQSKKGFSDEEMAAFIAKRRARADDIPRHRRLLADAARARGIIVASHDDATEAHVDEAIALDTRIAEFPTTIEAARASHAAGMGVLMGGPNVVRGGSHSGNVSARELAEAGVLDILSSDYVPVSLIQAAFQLAEIELPQAVAMVTSTPAALVGLTDRGQIADGRRADLVQVLVGNVPIIRGVWREGRRVA
>2512388774
MIINNVKLVLENEVHGSLEVQDGEIRAFSQSCLPDAMDGEGGWLLPGLIELHTDNLDKFFTPRPKVDWPAHSAMSSHDALMVASGITTVLDAVAIGDGGDRLENLEKMINAIEETQKVNRAEHRLHLRCELPHHTTLPLFEKLVQREPVTLVSLMDHSPGQRQFANREKYREYYQGKYSLTDAQMQQYEEEQLALAARWQPNRETIAAMCRARQIALASHDDATHAHVAESHQLGSVIAEFPTTFEAAEASRKHGMNVLMGAPNIVRGGSHSGNVAASELAQLGLLDILSSDYYPASLLDAAFRVADFTLPQAVKLVTKNPAQALNLQDRGVIGEGKRADLVLARKGNHIHIDHVWRQGKRVF
>2512488935
MKITNVNIVLPDSVYGTVEIDNHTITSVGLDSDPNCLNGQGHWLLPGLIELHTDNLEKYFTPRPKVSWPEFSAMAAHDAQLIGSGITTVLDAVAVGDGGTRQDYLDKMIDTLVESERVNRAEHFLHIRCELPHSSTYGLAERYLGLPQVKMVSLMDHSPGQRQFVNLQKYYEYYQGKYGLNDAEMQTYEAEQRRLSEQWDTNRKAIAELCRERGIPMASHDDATNAHVEESHDLGLVLAEFPTTVEAATRSHQLGLHVLMGAPNVVRGGSHSGNVAAHELASMGVLDVLSSDYFPLSLLDSVFKLAEDELPAAVKLATANPADALGMRDRGEIREGKRADLILVQVAGQAYVKRAWCKGQTAY
>2512531038
ISFKNARIVLPGEMSGSVSLTHGLISDVGPSLASDAIDVEGDYLVPGIVDLHTDNLERHLSPRPGVRWDVQLALLAHDALVVAGGITTVLDALCVGSKPERNKLLEPSVTGISAAKNLLRADHFLHLRCETTDRDVLQYFSGSIDSPLVKLISIMDHAPGHRQAADLVKFRREQFADYGLTAENLDRQIDEWRAASEELPRHRRFIAEHALRRQLVTASHDDETVEHVAEAKTLGVSISEFPTTLRAAQAARAAGMSILMGGPNVVRGGSHSGNVSAVELAREGLLDILASDYVPGSLLSAAFQLVDIGLPAAVRIISTNPATALGLHDRGAIEAGRRGDLIRVIADGKPIVRGVWCQGRQVY
>2512536219
LILQGGDVLRPGGLGGEIAIAEGRVAAAPAGRAVDLSGYLVLPGIVDVHGDGFERHLAPRRGAMKQMAEGVVAAEAELAANGITTAVLAQFYWEGGLRGPEFAAVFEAIKAVRGSVVTDLLPQLRFEIHMLEDYAGLAAKVAGWQVPYVVFNDHLPGKKPPRLTGQALKAGRNPEVHWQMLKDMHARRDEVPGRLDALCRELVALDVRLGSHDDQTAENRAVWRERGARIAEFPETLEAAEAARTAGDPVILGSPNVVRGGSHKGNASAVELIAMGLCDALASDYHYPSPRRAALMLERSGLAGAWRLVSDGPAQMLGLTDRGTLTAGKRADILVLDKATQRVAATISGGRFLA
>2512536743
LILANATLVLPGETTGSVKVSSGEIEDIGTSVPAGAIDCGGDYVCPGLVELHTDNLERHIQPRPKVDWPHASAIIAHDAELAGTGITTVFDAMRVSRKESRYGAYARLAAELLELRAALKISHFLHLRAEVCSDTLIEELEAFGEADRVGLVSLMDHTPGQRQFRDLSKLEQYVKGKHGFDDAAFQAHIAHLRELRETHDLHEAEAVKAAKRFGAVLASHDDTTAGQVAVSAGHGIQLAEFPTTVEAAQACHAHGIKVMMGAPNLIRGGSHSGNVAAHELAELELLDILSSDYVPAALLMAAVMLGQSWMARGLGTVTHAPADAVGLHDRGRLETGKRADLIRFVTAGAPAVRGVWSRGLRVA
>2512541896
VLLNNGRLVMPDRVNGEVVIENGMITQYGRSADIIIDAQGGFILPGFIDTHSDAIEKELEPRPGAYFTTEVAFGELEKKLAGQGITTMYHSFSFGAQGVRADQVAACIRTIVGARDYASIRNKIHLRFEITNFEAVDVIRDLITEGAVDLLSFMDHTPGQGQYPTVEDYRRYLEKTYHLPLDEIGEILTLKEGRMNAGECVVRLSQEARAAGVPLASHDDDSADSISYYQQHGVTLSEFPINLPTAAAARRAGVDVSVGAPNIVRGGSTGKGKAIDAITAGSANILCSDYYPPSMLHAVFLLADQTISEAVAMATAAPAKALHLKDVGSLEEGKCGDVIIVKRNNTPVVTNTVVGGIPVY
>2512597621
TIFANARLILNDDVKGSLTIEDGFITDIGASVPKGAIDLQGDYLSPGLVELHTDNVERHLEPRPKVSWPFRAAILAHDRELAGVGITTVFDAIRVGSAGGCPKYARMTDEIMSTRALLRISHHIHLRAEVCSETLIDELNEFSSGDRIGIVSMMDHTPGQRQFVDISKFETYIHGKRTYTDEQWRRYLEFLYELQARLTKHEAATVAAAQRLGATLASHDDTTADQVATSHSYGVSMAEFPTTFAAADACHAKGIATIMGAPNLIRGGSHSGNVAAAGLAQMDRLDILSSDYVPAGLLMAAVQLGDIWLARGMRTVTDAPALAVGLLDRGTLAIGQRADIIRFIKDQTPILQETWSAGKRVS
>2512614132
LTLQGGDVLRPGGVHGAIAISGGLVAAAPAGRRVDLTGYLVLPGIVDAHGDGFERHLAPRRGAMKQMAEGVVAAEAELAANGITTAVLAQFYWEGGLRGPEFAAVFEGIKAVRGSLVTELLPQLRFEVHMLEDYAGLAARAAEWQVPYVVFNDHLPGKKPPRLTGQALKAGRNPEVHWQMLKDMHARKDEVPGRLDALCRELAAQNVRLGSHDDQSAEDRAVWRARGARISEFPETLEAAEAARAAGDPVILGSPNVVRGGSHKGNASAVELIAMGYCDALASDYHYPSPRRAALMLERSGLAAAWRLVSEGPAQLLGLQDRGRLEAGKRADILVLDKATQRVAATISAGRFLG
>2512898920
VVIENGQVVTPSTVNGSIHIEGQIKNILSAADRRIDAAEQYLFPGLIDLHGDDIESHLYPRAGARIDTQMALASADRANVAAGITTKFHAISFVDRSPELGALTTAVEQTELIADHRIHARCEVTQKRCVEAIEALLDADDAGLVSVMSHIPGKGQFRDTDAFIEYYRNSQNHTVAEAEEMIDERGSLELETRERVRRIVERAHDADIPVASHDDEDPAEVAQLHDIGVNISEYPINIETAKRAHTTGMTVTMGAPNLIRGESQWGNLRTADAIEADVVDALVTDYHPMSLLAAIFIDEPLPTRVARVSKNPADAIGLTDRGRIETGARADIAMVDPNPTPTVTRAFVAGAPVY
>2512904532
YCIENGHIVTPQTVDGGVRLTDGEITEVAGTDAETVVDAAGHHVLPGLIDLHGDGIEGHLQPRNNTRIDTAMALGTADRENLAAGITTKYHAIAFNDRTTELAGLTEAIENASLLADHRIHVRCEVTQEEAVEAAIRDVGREAVDMVSVMSHIPGKGQFEDVAAFKSYYKTSDRHTLAEAEEFIEKRTAISMETRTRIDRVIEQAQQDGIVTASHDDEDPNEVERLASAGVNISEYPITLETAERATELGLTTVMGAPNLVRGGSQWGNLESATAIEAGVLDVLCADYHPQSMLAAPFVDTGLPDRVARVTQNPADAVGLTDRGRIESGARADLILVEPEPTPTVSRAFVDGEPVY
>2512960048
MWLSEFEIVLRDRVNGAVRIENGRIAEIDKPVEHADIEGGGRLLLPGFIDMHGDMVEREVEPRIGVHVPMPIGIAELDKKLASCGVTTAYAALSFGAVTMRSEDHTTIIDTIAGMKDDLLVDHRIHARFEVTFTPAIPKLQKLMDAGRLHLISLMDHTPGQGQYRDVELYIARIAKERGMSVAAASEVVGKRMAGRNGDLNALQDLSARAHAAGIVLASHDDDTLEKVELVHGLGAALSEFPVTLEAAQEARRLGMYTAMGAPNALRGESYSGNLSARQAYQAGLLDMLASDYHPASILPAVLGLAKLRLAAAAALTSANPAMALGLADRGAIEPGLLADLVVADRQPVPRVRATFRAGRMIY
>2512962331
TVLSNARIVLADEIEGSLVLRDGFIAGINAGTSRTGEDMGGDYIIPGLVELHTDHLEGHYAPRPKVRWNPIAAVLAHDAQVATAGITTVLDALRVGMADLTSDDIRKLADAIEDSVQRLRADHFLHLRCEVSAPDCLQAFANFDEDERVKLASLMDHAPGQRQFVNLETYAYYYQRKLKLTDRDFKLFCEKRMSESARNAPNRAVIAAACHERGIVLASHDDATIGHVGEAIEQGVRVAEFPTTQEAARASKEAGLGVLMGAPNVMRGSSHSGNVSARTLASDGLLDILSSDYIPFSLIQSAFFLGDVELPQAVAMVSKNPAEAVGLNDRGMIEQGRRADLVRVVDDHVPVVRTVWRQGRRVA
>2512963108
LTLTGARLVLPDEVDGTVHIIDGYIDDIGRSTVPGAIDLEGGYVTPGLIDLHTDNSEKHALPRAGVVWNHLSAVMAHDALVIAAGITTVFDSLCIGSQADRARILPVLIDGIREARALLRADHFLHLRCEVTDEEVMSVFTPLVGDPLVKLVSVMDHAPGHRQSPQLDRFREMQIKQYGWSAEDADRRIEAWIDASRTIPQNRSRIIALARARQLPLASHDDQTPEHVREANDAGVLISEFPTTRAAAEIARSLGICILMGAPNIVRGSSHSGNISARELATTGHLDILASDYVPASLLHGAFQLTRDPLTKAISTVSSVPASVTGFCDRGMIGIGGRADLCHIEIADIPVVRGVWRQGRQVF
>2513245044
LTFTGARWLSPQGLDGPLAISGELVGAAAGGRPVDLSGKLILPGIVDLHGDGFERHLAPRRGAMTDLVAGLVSAEAELAANGITTAVLAQFYWEGGLRSPEFARMLAALARVRPQLDTDLQVQLRLETHMIDDFPTVLGLLAEHDIRYVAFNDHLPGRAIPRLTGTALKSGRSPEAHLALMQALHARSAEVPAALDAVCADLRRRDIRYASHDDASAEDRATWTARGAAISEFPETREAAQAARDRGQPVVLGAPNVVRGASHKGKVSARALVEDGLCTALASDYHYPAPRNAVWQLVDLGLAQAWALVSSGPAQVLGLTDRGTLAPGQRADLVVLDASTRRVEATLCAGRLVT
>2513551857
MLIKNARIVTRDDVTGTLSVEDGKIRDIGSTAAPEAEDWEGDFLLPGLVELHTDNLEKHLAPRPGVHWNTDAAFVIHDAQIAAAGITTVFDALAIGTVGVRGRDVQLSAAALTRFSELLRAEHFLHLRCEIATEDVIELFDTLSEHPLLRLASVMDHTPGQRQWHDREQWRKFQERHGKWTDEQTNTMLAEMATEQERYDAHRLEIVQRCRTRGIPLASHDDTLVEHVEQAAAEGIVLAEFPTTRAAAEEAKKRGIATIMGAPNVVRGGSHSGNVSALELAQAGLLDILSSDYVPSSLLTAAFDLVTDWLPRALATVSWEPASKSGLHDRGAIEPGLRADFVRVMLDSLPVPRATWRAGVRVV
>2513569179
MWLSSFTLVLPNEVEGSVRVEGGTIAEIPEPVAGAAIDGGGRLLMPGFVDLHGDMIEREIAPRPNATMPIDFGIHELDKKLAAAGVTTAFAAVSFATGHVRSLETTSVIEGINRLRDDLLIDHRVHARYEITNVGAAPALERLLNANQIDMVSLTDHTPGQGQYNNLQSYILSISERRAVSEEMAAEIVAKRIAMRNNDEAKLKEIVALSLKHKLSLASHDDDSVEKVAEMHDLGVTISEFPVTAPAAEEARRRGLWTLMGAPNALRGQSMSGNLSALDAARAGLLSVIAADYHPAAFVPGIFKLADVELPAAVAMATGNAARSAGLLDRGEIAIGQRADLVVVEPGDINRIRATFRAGRFVY
>2513591341
TVFTNARLVLEDVDGTLVVRDGVIAAVGRSALPGAIDCEGDYLSPGLIDLHTDALENHFVPRPKVIWPDRAAALAHDGQTVAAGITTVYDAICAGFKSARRELFTIMLDAVEAGYFRADHRIHLRCELTDPGLLELAEPELNRARLGLASLMDHTPGARQWRNVDQLRTYLLGIGKTAQDVENELAERTARGQAAAANFDRLAALLRAAGVALASHDDTTPEHVADAKAAGCTISEFPTTEDAARAAHAAGLTTVGGAPNVVRGGSHSGGVAMKDLVAAGLLDALASDYVPASMLQAAARLSQVGLPQALALVTARPAALAGLDDRGRLAPGLRADLLRFLVEGTPVVREVRVEGARVF
>2513591544
QVFANARIVLADGETGHVHVSGGVIRAVTGAVPAGAQDLEGDYLIPGLVELHTDHVEGHLAPRPKVRWNPLSAVLAYDAQIATSGITTVFDSLRVWPAVGMDGDAPVLLEAFAAARAALRADHRVHLRCEVATDTVVEDTAAILAAHEVHLISLMDHTPGQRQFASTEHFRSYYKKKSGISDDELDVIVATRLDYHTRLRPNRQGLVALAHPRGIVLASHDDATPEHVAEAIGDGLAIAEFPTTLEAARLSHEAGIRVLMGAPNLVRGGSHTGNASAEDLARRGLLDILSSDYVPASLLWAPFDLVRIPLAAALRLVTKNPADAAKLTDRGEIAPGKRADLVRVLAGEVPVARAVWREGARVA
>2513595573
TVFSNARIVLEDEIEGSVLVRDGKIADISKGHSDVGEDFESDYLIPGLVELHTDHLEGHYSPRPGLRWHKTAAIQAHDAQIVTSGITTVFDCLRMGAGGFEHGEMRMADAIQKAEQRLRAEHLIHLRCEVSADNVLQHFADFENDPYVRLVSLMDHAPGQRQFQTMDQYIFYYQKKRGLSDAEFAKFVDRRVSESERNTPHRTAISKVCAERGITVASHDDATLAHVDEAIENGVRLAEFPTSFDAAKASHEHGMSVLMGAPNIVRGRSHSGNIAARDLAERGVLDVLSSDYVPLSLLYAPFLIADVELPKAIAMVTATPARTVSLNDRGRIATGLRADLVRVRDHGVPVTRSVWREGRRVA
>2513596292
MWLSNFTLVLPDEIRGSVYVEDGAIAEIPEPVANAAIDGGGRLLVPGFVDLHGDMVEREIAPRPNAPMPIDFSIHELDKKLAAAGVTTAFAAVSFATGHVRSLETTSVIESINRLKNNLLIDHRVHARYEITNLGAAPALENLLDAGHVDMISLTDHTPGQGQYNNIESYILSIAERRAISEEVAAEMVAKRIEMRNNAETRLKHVVDLALKHKLSLASHDDDSVEKVAQMHDLGVTISEFPVTLAAAEEARRRGLWTLMGAPNALRGQSMSGNLSALDAAAAGLLTVIAADYHPAAFVPGIFKIADTNLPYAAAMATRNAARSAGLLDRGEIAVGQQADLVVIEAGDVHRIRATFRKGRFVY
>2513604956
QVLTNARIVLEDRIDGSVLIRDGKIADISEGASAAGEDFEGDYLLPGLVELHTDHLEAHYSPRPGVRWLKIAAIQAHDAQVVTSGITTVFDCLRLDESGFPKGEMRSMADALAQAKQRLRADHLIHLRCEVSTADVLEHYEDFRSDPQVRLVSLMDHAPGQRQFQTMDQYTLYYKTKRGLTDDAFASFIERQQALSARYTPHRTALAKACAERGITIASHDDATIEHVDESIGYGIRLAEFPTSFEAAEASHRAGLSVLMGAPNIVRGKSHSGNIAARDLAERGVLDVLSSDYVPFSLIHAPFILADVELPEAIAMVTATPARTVGLDDRGRIAVGLRADLARVRPEGIPVVRSVWREGRRVA
>2513610678
TVLTNARIVLADEIEGSLLLRDGLIAAVEPGAARTGEDMGGDYIIPGLVELHTDHLEGHYAPRPKVRWNPIAAVLAHDAQVATAGITTVLDALRVGMADLKADDVRKLADAIEDSVRRLRADHFIHLRCEVSAPDCLEAFANFETDERVKLASLMDHAPGQRQFVNLETYAYYYQRKLKLTDRDFQKFCEKRMAESARNGPNRVFISAACHERGIVLASHDDATSGHVDEAIEQGVRVAEFPTTQEAAKASKAAGLGVLMGAPNVMRGASHSGNVSARTLAADGLLDILSSDYIPFSLIQSAFFLGDVELPQAVAMVSKNPAEAVGLADRGVIEPGRRADLVRVVDDHVPVVRTVWRQGSRVA
>2513626525
IILEGGRALIGTEFETSLLVSGDIARISRGRARLAIDARNLLVLPGIVDLHGDAFERQMMPRAGVDFPIDVALADSDRQAISNGITTVFHATTCWEPGLRSADNARLMEAIERQRPQFAADTRLHLRHETYNLDAEAEISQWLSEGRVDLFAFNDHMDGVADISNPRKRNRMVERTGLSSEDFDRLVGRVIARAADVPASVSRLAAVARAAEVQMLSHDDATPAMRTDYRAMGATIAEFPINEETARAAASHGDAIVYGAPNVVRGGSHTGWTKASDMIEKGLCSVLASDYYYPAQLLAAFRLAALPLAQAWHLVSAGPARATGLTDRGILAEGRRADILLISVKLRPRLIAVISGGKLVH
>2513626538
TVIANARIVLADRVQGWLALAHGRIAEIEGRAPAGAEDAGGDLIMPGLIELHTDHLEAHYVPRPKVFWNPVAAVISYDGQLATSGITTVFDSLRVWRAEEVDGRAGVLAAAITTARELLRADHFLHLRCEIPMPSVVEEAKELIGRPDVKLMSLMDHTPGQRQFRDEVKLRDYYRGKGGKTDAELDELFAKRFEYQRLYAANMREIVALAHQYEIPLASHDDTTEENVADAVRDRVSVAEFPTTLEAARGLHQAGIDILMGAPNVVRGGSHSGNIAAVDLAREGLLDILSSDYIPSSLLMAALQLPEVPLPAAVRTVTKAPAEAVGLTDRGEVATGKRADLIRVVAGHVPVVRSVWREGSRVA
>2513632715
MWLSNFTLVLPNEVEGSVRVEDGAIAEIPEPVAGAAIDGGGRLLMPGFVDLHGDMIEREIAPRPNATMPIDFGIHELDKKLAAAGVTTAFAAVSFATGHVRSLETTSVIEGINRLRDDLLIDHRIHARYEITNVGAAPALERLLNADQIDMVSLTDHTPGQGQYNNLQSYILSISERRAISEEMAAEIVAKRIAMRSNDDAKLKEIVALSLKHRLSLASHDDDSVEKVAEMHDLGVTISEFPVTAPAAEEARRRGLWTLMGAPNALRGQSMSGNLSALDAARAGLLSIIAADYHPAAFVPGIFKLADLELPAAVAMATGNAARSAGLSDRGEIAIGQRADLVVVEPGDINRIRATFRAGRFVY
>2513638463
IVIANARIVLADRVQGWLALADGHIAEIEGRAPAGAEDAGGDLIMPGLIELHTDHLEAHYVPRPKVFWNPVAAVISYDGQLATSGITTVFDSLRVWRAEEVDGRAGVLAAAITTARDLLRADHFLHLRCEIPMPSVVEEAKELIDRPDVKLMSLMDHTPGQRQFRDEVKLRDYYRGKGGKTDAELDELFAKRFEYQRLYATNMREIVALAHQYKIPLASHDDTTEENVADAVRDGVAVAEFPTTLEAARGLHQAGIDILMGAPNVVRGGSHSGNIAAVDLAREGLLDILSSDYIPSSLLMGALQLPEAPLPAAVRTVTKAPADAVGLTDRGEIAIGKRADLIRVVAGSVPVVRSVWRKGGRVA
>2513638476
IFIEGGRILISEETSLAVSGDIAQISRCRARLAIDARNLLVLPGIVDLHGDAFERQMMPRAGVDFPIDVALADTDRQVISNGITTVFHATTWWEPGLRSGDNARLLEAIERQRPQFGADTRFHLRHETYNLDAEDEIGQWLADGRVDLFAFNDHMNGVADISNPRKRNRMVERTGLSSEAFDKLVAHIVSRAADVPASITRLAAAARAAEVRMLSHDDATPAMRRDFRDMGVKLAEFPINEETAREAADHGDAIVYGAPNVVRGGSHTGWTKASDMIAKGLCTVLASDYYYPAPLLAAFRLAALPLTEAWKLISSAPALATGLTDRGTLAAGHRADILLVGTPQRPRLVAVIAAGKLVH
>2513649376
TVIANARIVLADRVQGWLALADGRVAEIEGRAPAGAEDAGGDLIMPGLIELHTDHLEAHYVPRPKVFWNPVAAVVSYDGQLATSGITTVFDSLRVWEDGAEEVDRAGLAAAITTARDLLRADHFLHLRCEIPMPSVVEEAKELIDRPDVKLMSLMDHTPGQRQFRDEGKLRDYYRGKNGKTDAQLDELFAKRFEYQKAYATNMREIVALAHQHRIPLASHDDTTEENVADAVRDRVSVAEFPTTLEAARGLHQAGIDILMGAPNVVRGGSHSGNIAAVDLAREGLLDILSSDYIPSSLLMAALQLPEVPLPAAVRTVTKAPAEAVGLFDRGEIAVGKRADLIRVIAGSVPVVRSVWREGGRVA
>2513652392
IFLEGGRALIGTELETSLSVADIARVARGRARLAIDARNLLVLPGIVDLHGDAFERQMMPRAGVDFPIDVALADSDRQAISNGITTVFHATTCWEPGLRSADNARLMEAIERQRPQFAADTRFHLRHETYNLDAEAEISQWLAEGRVDLFAFNDHMDGTADMAKPRKRDRMVERTGLSSEDFDGLVDRVIARAADVPASVSRLAASARAADVRMLSHDDATPAMRREFRELGADIAEFPINEETARAAASHGDAIVYGAPNVVRGGSHTGWTRASDMIAKGLCSVLASDYYYPAQLLAAFRLAADGLTEAWSLVSAEPARATGLADRGILAEGRRADILLVTVPLRPRLVAVISGGKLVH
>2513657335
TIIGNARLVLADRVQGWVAIADGRIAEEGRAPEAAEDAGGDLLMPGLIELHTDHLEMHYVPRPKVFWNPVAAVISYDGQLATSGITTVLDSLRVWRDGAEDVDRAGLAAAISAARELLRADHFLHLRCEVPMPDVVAEAKELIDRPDVRLMSLMDHTPGQRQFRDEVKLRDYYRGKGGMTDAQLDVLFARRFAYQKEYVANTRAIVALAHEYRIPLASHDDTTDENVVDAVNDKVAVAEFPTTMEAARGLHAAGIDILMGAPNVVRGGSHSGNIAAVDLANEGMLDILSSDYIPSSLLMAALQLPRVPLASAVRTVTKTPAEAVGLNDRGEIALGRRADLIRVVARDLPVVRSVWREGGRVA
>2513657348
IFIEGGRTLVDGAETSLRTAGRLDEQGRAALHIDASGLLVLPGMIDLHGDAFERQMMPRPGVDFPTDVALIDSDRQAIANGITTVFHGTTWWEPGLRSAENARLLDAIEALRPQLAADTRFHLRHETHNLEAEAEIIQWLSEGRIDLFAFNDHSNVKPKKRNQLAERTGLSVEAVNDMLDRIVARRPEVPASIARLAAAARAADIRMLSHDDNSPAMRQEFRALGATIAEFPVNEETARDAAAAGDFIVFGAPNVVRGGSHTGWTKASDMIAQGLCSVLASDYYYPAQLLAAFRLAADLPRAWDLISSAPARAAGLADRGVLAAGRRADIVVVKVPLRPRIVAVISAGRLVH
>2513675184
IVIEGGKALVEGELETRLRTAGDIAAGDGRGALGIDARDLLVPGIVDLHGDAFERQMMPRAGVDFPIDVALADSDRQAISNGITTVFHATTWWEPGLRSAENARLLEAIEQMRPQLAADTRFHLRHETYNLDAEAEIIDWLAEGRVDLFAFNDHMDGTGDLARPRKRNRMVERTGLSPEDFDKLVTHVVSRANDVPASVARLAGAARSADVRMLSHDDNSPEMRKGFRDQGVGIAEFPVNEETAREAAAAGDHIVYGAPNVVRGGSHTGWTKASDMIAKGLCSVLASDYYYPAQLLAAFRLAALPLEKAWDLISGAPARAAGLDDRGVLAEGRRADMIIVKVPLRPRIVAVISAGRLVH
>2513675197
TIIGNARLVLADRVRGWVALADGRIAEFEGSAPDGSEDAGGDLIMPGMIELHTDHLEAHYVPRPKVFWNPVASVISYDAQLATSGITTVLDSLRVWEDGAEDVDRAGLAAAISAARELLRADHFLHLRCEIPMPDVVAEAKELIDRPDVRLMSLMDHTPGQRQFRDEVKLRDYYRGKGGMTDAQLDELFARRFANQKAYATNMRAIVALAHEYNIPLASHDDTTEENVVDAVRDRVSVAEFPTTMEAARGLHAAGIDILMGAPNVVRGGSHSGNIAAVDLAREGLLDILSSDYIPSSLLMAALQLPRVPLASAVRTVTKTAAEAVGLTDRGEIAVGKRADLIRVIARDLPVVRSVWREGERVA
>2513697951
LFIEGGRALLGHEIETSLRIAGRIAAVNSSHSIGSVNADGLLVLPGIVDLHGDAFERQMMPRPGVDFPIDVALVDSDRQAISNGITTVYHATTWWEPGLRSADNARLLEAIEQMRPQLAADTRFHLRHETYNLDAESEVIEWLSEGRVDLFAFNDHMDSTASLAKPQKRSRMVERTGLSDEAFDRLVERVVCRGHDVPASITRLAQAARAADVRMLSHDDASPAMRQAFRAQGVAIAEFPVNEETARDAAEAGDFIVFGAPNVVRGGSHTGWTRASDMIAKGLCSVLASDYYYPAPLLAAFRLAALPLAAAWQLISAAPARAAGLADRGTLAAGQRADILLVTVPLRPRIVAVIAAGRLVH
>2513697964
TILGNARLVLADRVHGWVAFADGRIAEEGTAPSGSEDAGGDLIMPGLIELHTDHLEMHYVPRPKVFWDPIAAVVSYDGQLATSGITTVLDSLRVWRAEDVDGRAGVLAGAITAARELLRAEHFLHLRCEIPMPSVVEEAKELIDRPDVRLMSLMDHTPGQRQFRDEVKLRDYYRGKGGKTDAELDALFEKRFHYQRTYAANMREIVALAHQYEIPLASHDDTTEENVADAIQDRVSVAEFPTTMEAARGLHQAGIGILMGAPNVVRGGSHSGNIAAIDLAREGLLDILSSDYIPSSLLMAALQLPQVPLASAVRTVTKTPAEAVGLADRGEIAAGKRADVIRVVARNIPVVRSVWREGRRVV
>2513699392
AVIANARIVLAERVQGWLALADGRIAEIEGRAPAGAEDAGGDLIMPGLIELHTDHLEAHYVPRPKVFWNPVAAVISYDGQLATSGITTVFDSLRVWRAEEVDGRAGVLAAAITTARDLLRADHFLHLRCEIPMPSVVEEAKELIDRPDVKLMSLMDHTPGQRQFRDEVKLRDYYRGKGGKTDAELDELFAKRFEYQKQYANNMREIVALAHQYKIPLASHDDTTEENVADAVRDRVSVAEFPTTLEAARGLHQAGIDILMGAPNVVRGGSHSGNIAAVDLAREGLLDILSSDYIPSSLLMGALQLPEVPLPAAVRTVTKAPAEAVGLTDRGEIASGKRADLIRVVAGSVPVVRSVWREGNRVA
>2513699405
IFLEGGRTLIGAEFETSLLVSDIARVSRGRARLAIDARDLLVPGIVDLHGDAFERQMMPRAGVDFPIDVALADSDRQAIGNGITTVFHATTCWEPGLRSADNARLMEAIERQRPQFAADTRFHLRHETYNLDAEPEIAQWLAEGRVDLFAFNDHMDGTADMRKRNRMVERTGLSSEEFDRLVERVVSRADEVPASVSRLAASARAAGVRMLSHDDATPAMRREFRELGADIAEFPINEETARAAASHGDAIVYGAPNVVRGGSHTGWTRASDMIAKGLCSVLASDYYYPAQLLAAFRLAAVPLAQAWDLVSAGPARATGLADRGMLAEGRRADILLISVKLRPRLIAVISGGKLVH
>2513707624
TVFSNARIVLEDDISGSILIRDGKIADISEGNSVAGEDFEGDYIIPGLVELHTDHLEGHYQPRPGIRWNKTAAVQAHDAQIVTSGITTVFDCLRMGAGGFEHGEMRMADAIQSAETRLRAEHLIHLRCEVSADNVLEHFADFESDRHVRLVSLMDHAPGQRQFQTMDQYIFYYQKKRGLSDEAFARFVAKRQAESARNTPHRNAIAKVCAERGITVASHDDATLSHVDEAIDNGVRLAEFPTSFDAARASHEHGMSVLMGAPNIVRGKSHSGNIAARDLAEMGVLDVLSSDYVPLSLLHAPFILADVELPKAIAMVTSTPARTVSLDDRGRIATGLRADLVRVRSHGVPVTRSVWRQGRRVA
>2513714765
TVIANARIVLADSVQGWIALAKGRIAEIEGRAPAGAEDAGGDLITPGLIELHTDHLEAHYVPRPKVFWDPVAAVISYDGQLATSGITTVLDSLRVWRAEEVDGRAGTLAAAIATARGLLRADHFLHLRCEIPMPSVVEEAKELVGRPDVRLMSLMDHTPGQRQFRDEVKLRDYYRGKGGMTDAQLDELFARRFTYQQTYATNMREIVALAKDYKIPLASHDDTTEENVTDAIRDGVAVAEFPTTVEAARGLHAAGIDILMGAPNLVRGGSHSGNIAAVDLAREGLLDILSSDYIPSSLLMAALQLPQVPLPAAIRTVTKAPAEAVGLSDRGEIAVGKRADLIRVVAGSVPVVRSVWREGGRVA
>2513714778
IFLEGGRALIGSEIETSLVVSGDIAEIGRGRARLAIDARNLLVLPGIVDLHGDAFERQMMPRPGVDFPIDVALADSDRQAVSNGITTVFHGTTWWEPGLRSGDNARTLEAIERLRPQFAADIRFHLRHETYNLDAEDEIGQWLAEGRIDLFAFNDHMASTRDLAKPNKRGRLVDRTGLSDAALEELVGRVAARAADVPASTARLAAAARVAEVRMLSHDDATPAMRKAYRDMGVTIAEFPVNEETAREAAAAGDAIIYGAPNVVRGGSHTGWTRASDMIAKGLCSVLASDYYYPAQLLATFRLVALPLAQAWKLISEAPAEAAGLSDRGMIKEGRRADILLVTVPLRPRVVAVIAAGKLVQ
>2513857806
TIIGNARLVLADRVQGWVAISDGRIAEEGRAPEAAEDAGGDLLMPGLIELHTDHLEMHYVPRPKVFWNPVAAVISYDGQLATSGITTVLDSLRVWEDGAEDVDRAGLAAAIAAARELLRADHFLHLRCEVPMPDVVAEAKELIDRPDVRLMSLMDHTPGQRQFRDEVKLRDYYRGKGGMTDAQLDVLFARRFAYQKEYVANTRAIVALAHEYRIPLASHDDTTDENVVDAVNDKVAVAEFPTTMEAARGLHAAGIDILMGAPNVVRGGSHSGNIAAVDLANEGMLDILSSDYIPSSLLMAALQLPRVPLASAVRTVTKTPAEAVGLNDRGEIAIGRRADLIRVVARDLPVVRSVWREGGRVA
>2513857819
IFIEGGRTLVDGAETSLRTAGRLDEQGRAALHIDATGLLVLPGIIDLHGDAFERQMMPRPSVDFPTDVALIDSDRQAIANGITTVFHGTTWWEPGLRSAENARLLDAIEALRPQLGADTRFHLRHETHNLEAEAEIIQWLTEGRIDLFAFNDHSNVKPKKRNQLAERTGLSVEAVNDMLDRVVARRPEVPASIARLAAAARAADIRMLSHDDNSPSMRQEFRALGAVIAEFPVNEETARDAAGAGDFIVFGAPNVVRGGSHTGWTKASDMIAQGLCSVLASDYYYPAQLLAAFRLVADLPRAWDLISSAPARAAGLADRGVLAAGRRADIVVVKVPLRPRIVAVISAGRLVH
>2513888254
ILIEGGRALIDGDIETSLRIAGGRIRDVSGGRGALSIDARDLLVPGIVDLHGDAFERQMMPRAGVDFPIDVALCDSDHQAIANGITTVFHATTWWEPGLRSGDNATLCEAIESLRPQLKADTRFHLRHETYNLDAEEEIIQWLGDGRVDLFAFNDHMDGTADLRKRNRMVERTGLSSEAFDQLVERIVSRADAVPASIARLAQVARQAGVRMLSHDDNSPEMRQAFRAQGVGIAEFPVNEETAREAAGGGDAIVYGAPNVVRGGSHTGWTKASDMIEKGLCSVLASDYYYPAPLLAAFRLAADGLPQAWDLISAAPARATGLSDRGEIAEGRRADILLVDAAALPRIVAVITAGRLVH
>2513888267
TVIGNARIVLAERVHGWIALVAGRIAEIEGKAPEAGVDAAGDLIMPGLIELHTDHLEAHYVPRPKVFWNPVAAVISYDGQLATSGITTVLDSLRVWRAEEVDGRAVVLAEAIASARELLRADHFLHLRCEIPMPSVVEEAKELVGRPEVRLMSLMDHTPGQRQFRDEAKLRDYYRGKGGKTDAELDVLFERRLAYQKAYADNMRSIVALAHQYAVPLASHDDTTAENVADAVRDHVAVGEFPTTMEAARGLHEAGIGILMGAPNVVRGGSHSGNIAAVDLACEGLLDILSSDYIPSSLLMAALQLPRVPLASAVRTVTKAPAEAVRLTDRGEIARGKRADLIRVVAGEVPVVRSVWREGDRVA
>2513924272
TVLSNARIVLEDEINGSLLIRDGRIADISEGNSANGEDFEGDYLIPGLVELHTDHLEGHYSPRPGLRWNKTAAIQAHDAQIVTSGITTVFDCLRMGAGGFEHGEMRMADAIQKAEQRLRAEHLIHLRCEVSADNVLAHFADFEDDPYVRLVSLMDHAPGQRQFQTMDQYVFYYQKKRGLSDEEFARFIEKRLGESARNTPHRTAIAKVCKERGITVASHDDATLAHVDEAIENGVRLAEFPTSFDAAKASHAHGMSVLMGAPNVVRGKSHSGNIAARDLAERGVLDVLSSDYVPLSLLYAPFILADVELSKAIAMVTATPARTVSLNDRGRIDTGLRADLVRVRDEGVPVTRSVWREGRRVA
>2513925745
MWLSNFTLVLPEEVRGAIRIEDGAIAEIPEPVGNAAIDGGGRLLMPGFVDLHGDMIEREIAPRPNAIMPIDFGIHELDKKLAAAGVTTAFAAISFATGHVRSLETTGIIEGINRLKHDLLIDHRVHARYEITNLGAAPALEKLLEAGHIDMVSLTDHIPGQGQYNNIQSYILSIAERRAISEEMAAEIVAKRIAMRNNEEATLKEIVALSLKWKLSLASHDDDSAEKVAEMHDLGVTISEFPVTLPAAVEARRRGLWTLMGAPNALRGQSMSGNLSALDAAKAGLLTVIAADYHPAAFVPGIFKIAEMPAAVAMATRNAARSAGLTDRGEIAVGQRADLVVVEPGDVHRIRATFCGGRFVY
>2513930249
SVITGTKIILPGEIEGSVHITDGLISDIGRSNVPNAINLDSGYLAPGLIDLHTDNLEKHALPRPGVRWDALSATVAHDAVIAAAGITTVFDSLCIGSDDDRSAIVPTLIDSIGVAKSLLRSDHFLHLRCEVTDADVIHQFEPLADNPLLRLISVMDHAPGYRQSADLDRFREMQIARYGWTAADADRHIEEWMDASKTVPKNQDRIVSLARSRNLPVASHDDETAEHVHDAHRTGVKISEFPTTPVAAATARGVGIQIVMGAPNVVRGSSHSGNVSARDLAIADHLDILASDYVPASLLHAAFQLSKDPMPKAVATVSSTPANICGLSDRGAIKAGLRADLCHFEIDDKPVVTRTWSNGRAVF
>2513935349
TVLSNARIVLADEIEGSLVLHDGFIAGIDAGSSRTGEDMGGDYVIPGLVELHTDHLEGHYAPRPKVRWNPIAAVLAHDAQVATAGITTVLDALRVGMADLTSADIRKLADAIEDSVRRLRADHFLHLRCEVSAPDCLQAFANFDADERVKLASLMDHAPGQRQFVNLETYAYYYQRKLKLTDRDFKLFCEKRMAESARNAPNRAVISAACHERGIVLASHDDATSGHVDEAIEQGVRVAEFPTTEEAARASKAAGMGVLMGAPNVMRGASHSGNVSARTLASDGLLDILSSDYIPFSLIQSAFFLGDVELPQAVAMVSKNPAEAVGLTDRGIIEQGRRADLVRVVDDHVPVVRTVWRQGRRVA
>2513936243
LQISNARIVCENHLEAGLAICDGLIHSFGETPKAEAIDFEGDFLLPGLIDLHTDSVEHFMQPRPGVQWPSLAAVLAHDWQLLGSGITTVLDSLALGDGGARLAMLNEAIDGLTRARALLKTDHYFHFRCELSDPALLPIVERHVDNPGLRLVSMMDHTPGQRQWHNLTLYREFRRKKNAWTEDEFSLYITERRKHQQQYPPGRSMIGRLCRERDIRIASHDDTAAADVDESHADGITISEFPTTVEAASRARELGMKIVMGSPNIILGGSHSGNVSALELADRGLLDMLTSDYVPGSLLHAAFALAAKGLPEAVAMVTKTPADLLGFTDRGRIAPGLRADLIRVLVEGVPVIRNIWVAGRQYL
>2513952217
TYLTHATLVLPDRVDSALLIEDGRIAAIAVPAHAAVVELHGHTVMPGLVDVHCDAIEKEVEPRASVLFPLDFAVAQVDRRNAAAGITTPYHALSFGNFGVRNVDTAAVVRTIAAYRQLVDNRVHCRYEVADAGAVPVLEALMAEGVVDLLSVMDHSPGQGQFKTMDAYLAYMMGNHGMSRDAAADAARKKAAAMEGHERVNRLVAAAHALGIPTASHDDDSPQRIAAMHALGVRMSEFPINLETAQAACARALPTILGAPNVLRGKSQSGSMRAIDAIRAGAGTILCSDYQPSTLIAAAYAAGRQALNQALALVTAHPADACQLADRGRLAPGLRADVIAVEVAGQPMVTHTWSAGRLVF
>2513958159
MLIKNARIVTRDEFGAVRIEDGLIADVGATSAPDAEDWQGDYLLPGFVEVHTDNLEKHLAPRPGVMWNVDAAFVIHDAQVAAAGITTVFDSLAIGTAGLRGSEIHRAVSALDRLSAFLRADHYLHLRCEVGTEDVVDLFDELSSHHLLRLASVMDHTPGQRQWHDPAKWRQYQERNGKWSDEKLEAALVELSDLQARYAVHRRSIVERCKALGVAVASHDDTLVEHVKEAAQDGMAICEFPTTTAAASAAREHGLATVMGAPNIVRGGSHSGNVSALALAKEGLLDILSSDYVPSSLMMGAFQLVRQWLPQAVSTVSAAPAQSVGLDDRGAIEVGLRGDMVRVLAGGMPVPRATYVQGKRVA
>2513966711
TVIANARIVLADRVQGWLALADGRIAEIEGRAPAGAEDAGGDLIMPGLIELHTDHLEAHYVPRPKVFWNPVAAVVSYDGQLATSGITTVFDSLRVWRDGAEEVDRAGLAAAITTARDLLRADHFLHLRCEIPMPSVVEEAKELIDRPDVKLMSLMDHTPGQRQFRDEGKLRDYYGKNGGKTDAELDELFAKRFEYQKAYATNMREIVALAHQYKIPLASHDDTTEENVADAVRDRVSVAEFPTTLEAARGLHQAGIDILMGAPNVVRGGSHSGNIAAVDLAREGLLDILSSDYIPSSLLMAALQLPEVPLPAAVRTVTKAPAEAVGLSDRGEIAVGRRADLIRVVAGSVPVVRSVWREGGRVA
>2513968531
IFLEGGRALIGTELEASLSVSGDIAQVARGRARLAIDARNLLVLPGIVDLHGDAFERQMMPRAGVDFPIDVALADSDRQAISNGITTVFHATTCWEPGLRSADNARLMEAIERQRPQFAADTRFHLRHETYNIDAEAEISQWLSEGRVDLFAFNDHMDGVADISNPRKRNRMMERTGLSSENFDKLVAGVVARAAEVPASVSRLAATARAAEVRMLSHDDATPAMRQEFRELGAMIAEFPINEETARAAASHGDAIVYGAPNVVRGGSHTGWTRASDMIAKGLCSVLASDYYYPAQLLAAFRLAALPLTEAWSLVSAGPARATGLADRGTLAVGRRADILLVTVPLRPRLVAVISGGKLVH
>2513974786
MWLSDVRAVLPNTVRASILIEDGLIGEIVEAPVRGGINCKGLLLLPGFIDMHGDMIEREIEPRPRVHMPMELGLRDLDRNLAGCGITTAYAALSFLSTLRSYDHTSVIRELKRMRGRLLVDHKIHARFEITFPKALEVIDELIAEGSVDLISLTDHTPGQGQYRDIERLIDSIAAEKGLSQSEAADTVARRIEAGCREAATLSAISKTCRVHHVAMASHDDDTPRKVGMMAALGVVISEFPVTAEAADAARSRGLRTAMGAPNALRGESYSGNLSAREAHRAGLLDILAADYHPSAMLPAVLELARTDLAGAARLASANAAEALRLSDRGEITPGKRADLVLADDEGIGHVIATFSAGRVVY
>2513992396
FIIENASISTPAGIKGSCKVENGIISRIRIESNMHRINAKGAYLLPGFIDLHSDALEKEIEPRPNTYFPINIALLELDKKLASCGVTTIFHAISFGEIGVRSNKMAAVINEINRLKALMCINVRVHARFEITDHKAVAYLEDSLKAKKINLLSFMDHTPGQGQFKKKASFKAYFGNVYKKNEAEIIKIIDKKIANEDKKKSNMDYLANLCRSLKITMASHDDDTTDKIDRLKIMGITISEFPVNQKTAKAALDKGFHVCLGAPNVLRGISQTQNLNARKAIMAGYGDILASDYAPMTLLHAVFTIFKLNLPEAVNMVSINPARAAGIIHTGSLDKGKEADILLVALGEIPRILKTFVSGKEVF
>2514011024
IFLEGGRALIGAELETSLAVSGQIAQVSRGRSRLIIDARNLLVLPGIVDLHGDAFERQMMPRAGVDFPIDVALADSDRQAISNGITTVFHATTCWEPGLRSADNARLMEAIERQRPQFAADTRFHLRHETYNLDAEAEISEWLNEGRVDLFAFNDHMDGTADMAKPRKRNRMVERTGLSAEEFDRLVERVVSRADEVPASVARLAAAARAAEVRMLSHDDATPAMRQEFRDLGADIAEFPINEETARAAASHADAIVYGAPNVVRGGSHTGWTKASDMIAKGLCSVLASDYYYPAQLLAAFRLAALPLTDAWNLVSAGPARATGLADRGVLAEGRRADILLVTVPLRPRLIAVIAGGKLVH
>2514011037
IVIANARIVLADRVQGWLALADGRIAEIDGTAPAGAEDAGGDLIMPGLIELHTDHLEAHYVPRPKVFWNPVAAVISYDGQLATSGITTVFDSLRVWRAEEVDGRAGVLAAAITTSRDLLRADHFLHLRCEIPMPSVVEEARELIDRPDVKLMSLMDHTPGQRQFRDEVKLRDYYRGKGGKTDAELDELFAKRFEYQKLYASNMREIVALAHQYKIPLASHDDTTEENVADAVRDRVSVAEFPTTLEAARGLHEAGIDILMGAPNVVRGGSHSGNIAAVDLAREGLLDILSSDYIPSSLLMGALQLPEVPLPAAIRTVTKAPAEAVGLTDRGEVAIGKRADLIRVVAGHVPVVRSVWREGHRVA
>2514020709
MWLSNFTLVLPNEVEGSVRVEDGVIAEIPEPVARAAIDGGGRLLMPGFVDLHGDMIEREIAPRPNATMPIDFGIHELDKKLAAAGVTTAFAAVSFATGHVRSLETTSVIEGINRLRGDLLIDHRVHARYEITNVGAAPALERLLNADQIDMVSLTDHTPGQGQYNNLQSYILSISERRAISEEMAAEIVAKRIAMRSNDEAKLKEIVALSLKHKLSLASHDDDSVEKVAEMHDLGVTISEFPVTAPAAEEARRRGLWTLMGAPNALRGQSMSGNLSALDAARAGLLSVIAADYHPAAFVPGIFKLADVELPAAVAMATGNAARSAGLSDRGEIAIGQRADLVAVEPGDINRIRATFRAGRFVY
>2514023640
TVFSNARIVLEDDILGSILIRDGKIADISGGNSVAGEDFEGDYVIPGLVELHTDHLEGHYQPRPGIRWNKTAAIQAHDAQIVTSGITTVFDCLRMGAGGFEHGEMRMADAIQSAEKRLRAEHLLHLRCEVSADNVLEHFADFENDRHVRLVSLMDHAPGQRQFQTMDQYVFYYQKKRGLSDEAFARFVAKRQAESARNTPHRNAIAKVCAERGITVASHDDATLSHVDEAIDNGVRLAEFPTSFDAARASHGHGMSVLMGAPNIVRGKSHSGNIAARDLAEMGVLDVLSSDYVPLSLLHAPFILADVELPKAIAMVTSTPARTVSLDDRGRIATGLRADLVRVRSHGVPVTRSVWRQGRRVA
>2514028481
TYLTHATLVLPDRVDSALLIEDGCIAAAVPAHAAVIDLHGHTVMPGLVDVHCDAIEKEVEPRASVLFPLDFAVAQVDRRNAAAGITTPYHALSFGNQGVRNVDIAALVRTLAAYRRHSLVDNRIHCRYEVTDTGAVPVLEALMAEGVVDLLSVMDHSPGQGQFKTMDAYLAYMIGNHGMSREQAADAAHKKAALEGAHERVNRLVAKAHALGIPTASHDDDSPQRIAAMHTLGVRMSEFPINLETAQAACAQALPTILGAPNVLRGKSQSGSMRAIDAIQAGVGTILCSDYQPSTLIAAAYGLAGLPLNQALALVTANPADACLLDDRGRLAPGLRADVIAVGVAGQPMVTHTWSGGRLVF
>2514038709
TVLSNARIVLADEIEGSLVLRDGLIAGIGAGQTGAGEDMGGDYIIPGLVELHTDHLEGHYAPRPKVRWNPIAAVLAHDAQVATAGITTVLDALRVGMADLTSDDIRKLADAIEDSVQRLRADHFLHLRCEVSAPDCLQAFANFDEDERVKLASLMDHAPGQRQFVNLETYAYYYQRKLKLTDRDFKLFCEKRMGESARNAPNRAVIAAACHERGIVLASHDDATIGHVGEAIEQGVRVAEFPTTQEAARASKEAGLGVLMGAPNVMRGSSHSGNVSARTLASDGLLDILSSDYIPFSLIQSAFFLGDVELPQAVAMVSKNPAEAVGLNDRGVIEQGRRADLVRVVDDHVPVVRTVWRQGRRVA
>2514039680
MWLSEFEIVLRDRVSGAIRIENGRIAEIDKPVEHADIEGGGRLLLPGFIDMHGDMVEKEVEPRIGVHVPMPIGIAELDKKLASCGVTTAYAALSFGTVTLRSEDHTTIIDTIAGMKDDLLVDHRIHARFEVTFTPAIPMLQKLMDAGRLHLISLMDHTPGQGQYRDVELYIARIAKERGMSVAAASEVVGKRMAGRQGDLNALQDLSARAQAAGIVLASHDDDTLEKVELVHGLGAALSEFPVALEAAQEARRLGMYTAMGAPNALRGESYSGNLSARQAYQAGLLDMLASDYHPASILPAVLGLAKLRLAAAAALTSANPARALGLTDRGAIEPGLLADLVVADRQPVPRVRATFRAGHMIY
>2514053993
MLIKNARVVTRDEVNGVVHIEDGVIRDVGTTSAAGAQDWEGDYLLPGLIELHTDNLEKHLLPRPGVEWNTDAAFVIHDAQVAAAGITTVFDALAIGSVGLRGRDTQTCAAALQRFSELLRAEHFLHLRCEIATSDVVEVFDTLKDHPLLRLASVMDHTPGQRQWHDREQWRRFQERHGKMTDEHMAATLVALEDEQQRFDAHRREIVERCKALGVPVASHDDTLVEHVQQAAEEGIVLAEFPTTRIAAEAAHRHGIATIMGAPNIVRGGSHSGNVSALELAQANLLDILSSDYVPSSLLTAAFELVDGWLPRAMATVSAEPARTAGLHDRGAIEPGLRADLVRVMLDALPVPRATYRAGERIV
>2514093497
TVIANARIVLADRVQGWLALADGRIAEIDGRAPAGAEDVGGDLIMPGLIELHTDHLEAHYVPRPKVFWNPVAAVISYDGQLATSGITTVFDSLRVWRAEEVDGRAGVLAAAITTARDLLRADHFLHLRCEIPMPSVVEEAKELIDRPDVRLMSLMDHTPGQRQFRDEVKLRDYYRGKGGKTDAELDELFAKRFEYQKKYAANMREIVSLAHKYNIPLASHDDTTEENVVDAVRDRVSVAEFPTTLEAARGLHQAGIDILMGAPNVVRGGSHSGNIAAVDLAREGLLDILSSDYIPSSLLMAALQLPEVPLPAAVRTVTKAPAEAVGLTDRGEVATGKRADLIRVVAGQVPVVRSVWREGTRVA
>2514093510
IFLEGGRALIGSELETSLSVSGSIESRGRARLAIDARDLLVPGIVDLHGDAFERQMMPRAGVDFPIDVALADSDRQAISNGITTVFHATTCWEPGLRSADNARLMEAIERQRPQFAADTRFHLRHETYNLDAEAKITQWLAEGRVDLFAFNDHMDGTADMAKPRKRNRMVERTGLTSEDFDGLVARIVSRAADVPASVSRLAAVARTAGVRMLSHDDATPAMRREFRQLGADIAEFPINEETARAAASHGDAIVYGAPNVVRGGSHTGWTKASDMIAKGLCSVLASDYYYPAQLLAAFRLAALPLPKAWDLVSAGPARATGLADRGLIADGRRADILLVTVQLRPRLVAVIAGGKLVH
>2514288240
MIINNVKLVLEDEVQGSLEIEGGVIRAFSPSSLPEALDGEGGWLLPGLIELHTDNLDKFFTPRPKVDWPAHSAMSSHDALMVASGITTVLDAVAIGDGGDRLENLEKMINAIEETQKVNRAEHRLHLRCELPHHTTLPLFEKLVSREPVTLVSLMDHSPGQRQFANREKYREYYQGKYSLTDEQMAHYEEEQLALAARWQPNRTAIAQMCRERQIALASHDDATHDHVLESHQLGSVIAEFPTTFEAAEASRQHGMNVLMGAPNIVRGGSHSGNVAAHKLAELGLLDILSSDYYPASLLDAAFRVADDDLPQAIHLVTRNPARALNLDDRGVVAEGKRADLVLARKGGNIHIDHVWRQGKRVF
>2514296523
ISISSGRGLIGSELDTSLTVSEGVIDPTRGAALNLDANGLTVLPGIVDIHGDAFERQMMPRAGVDFPIDVALVESDRQAVSNGITTVFHATTWWEPGLRSADNARLLEAIEGLRPRLAADTRFHLRHETYNLDDEDEIRQLLAARRIGLFAFNDHMDSTASLDKPHKRQRMVDRTGLSGDEFDRLVARVVTRADAVPASIARLAETARKAGVRMLSHDDESPEMRRAFRAQGVGIAEFPVNEETAREAAAGGDAIVFGAPNVVRGGSHTGWTKASDMIAKGLCSVLASDYYYPAPLLAAYRLVALPLGRAWGLISAGPAQAAGLSDRGALAPGQRADIVLVSLPMRPRVVAVIAAGRLVH
>2514296536
TVIGNARLVLADRVQGWVAMAGGRIADVEGAAPTGSHDAGGDLLMPGLIELHTDHLEAHFVPRPKVYWDPVAAVISYDGQLATAGITTVLDSLRVWSEGAEGVDQANLADAIAQARDLLRADHFLHLRCEVPMPTVVEEAKQLAGRPDVRLMSLMDHTPGQRQFRDEGKLRDYYRGKSGKTDAELDVMFARRFAYQQAYAANMRDIVALAKTHDVPLASHDDTTDENVADAIKDGIAVAEFPTTMEAARGLHEAGISILMGAPNVVRGGSHSGNIAAVDLAREGLLDILSSDYVPSSLLMGALQLPQVPLAAAVRTVTKAPADAVGLHDRGEIAAGKRADLIRVVAGDHAVVRSVWREGQRVA
>2514358986
TILTNALLVLPDAVPGTLVLRDGLIAEMGRSHAPGAIDLEGDHVIPGVIDVHTDNLERQVQPRATARWPSRSAFLSHDAQVAAAGVTTVLDALCLGDDSERTETFLNGVKDLDALVPLLKSEHFLHLRCEMPATDMLPLLEVAADHPAVRMVSLMDHSPGVGQYADIERYRHMRARSMPMTEVEKRIDKLLTQRERLRPQRKALLERIAHRNLPLASHDDWREDEIAENAAEGIMISEFPVSMVAAEAARRHGMEIIAGAPNLVRGGSHSGNVAASDLVRAKLVDVFASDYVPPAMIEAVWRAAASGLPAAVATITDAPARMLKMEDRGRIEAGRRADLVRVPLGDMPVVRSVWRAGERVA
>2514358995
WTFTGGRVLRDGAEGDLHVAGGLVASAQANGARRFDASGLLVLPGIVDIHGDAHERQMQPRPGTDMPTPLALRDSEAQLLAAGITTAFLGVTLWEPGLRSIGAWRLLAALDAARPHMAADLRVHLRFEVDNLAALEEALADIAAGRVHLVAFNDHTPSIRKIAQAAKYAGRAGVDVLTLRSMADTVASRRHDMPAARERLAAAAAARGLPMASHDDSCVEDRELHRALGARICEFPMAEEVAAAARAEGEAVVMGAPNVVRGGSHIGWAHAAPLAERGLVTVLASDYVWPAMMEAAFVLELNLASAWALISANPAEATGLADRGRLEAGLRGDIVVVPARRAPVATFCGGRRLG
>2514444985
ISISSGRCLIGSDLDTSLTVVDGVIDQLTAAVAALSLDASGLTVLPGIVDIHGDAFERQMMPRAGVDFPIDIALVDSDRQAVSNGITTVFHATTWWEPGLRSAGNARLLEAIEGLRPRLAADTRFHLRHETYNLDDEDEIRQLLAARRIDLFAFNDHMDSTASLDKPHKRQRMVDRTGLSGDEFDRLVARIVSRGDAVPSSIARLAETARQAGIRMLSHDDESPEMRRAFRAQGVSIAEFPVNEETAREAAAGGDAIVFGAPNVVRGGSHTGWTKASDMIAKGLCSVLASDYYYPAPLLAAYRLAALPLARAWSLISAGPAQAAGLSDRGALAPGHRADIILVSLPLRPRIVAVIAAGRLVC
>2514445003
TVIGNARLVLADRVQGWVTMAGGRIAEIEGTAPAGSLDAGGDLVMPGLIELHTDHLEAHFVPRPKVYWDPVAAVISYDGQLATAGITTVLDSLRVWSEGAEGVDQANLAEAIGRARDLLRADHFLHLRCEVPMPTVVEEARQLAGRPDVRLMSLMDHTPGQRQFRDEGKLRDYYRGKSGKTDAELDVMFARRFAYQQAYAANMRDIVALAKAHDVPLASHDDTTDENVADAIKDGIAVAEFPTTMEAARGLHEAGISILMGAPNVVRGGSHSGNIAAVDLAREGLLDILSSDYVPSSLLMGALQLPRVPLAAAVRTVTKAPAEAVGLRDRGEIAAGKRADLIRVVAGDHAVVRSVWREGSRVA
>2514481758
TVFTNARLITPDAVEGTLVVRDGHIVSLGASSLAERIDLEGDYLMPGLVELHTDNLEKHFIPRPKVLWPQVPAFFAHDAQIVASGITTVFDALSVGEKGRIAMLGKAVGALNSCRSKLRSEHLLHLRCEVADPRMQDLFFPLSDTPALSLVSLMDHTPGQRQWRDTSSYRTYYSNIASWTDEEFEQVVERLQTARDGCEDNAASIMAFCRERGLPMASHDDTLVEHVEEALDNGIAISEFPTTMEAARHASENGMLVLMGAPNVVRGGSHSGNISALEIAQAGYLGSLSSDYMPVSLLEAAFALSEGGLPAAVGLVTANPAEAVGLTDRGSLEVGRRADLVRVMVEGQPVVRNVWREGAEVF
>2514497902
TYLTNARVVLADHVNSAVLIGDGCILAIDGARADCVLDLQGQTLMPGLIDLHCDAIEKEAEPRSRVLFPLDFAVAQVDRRNAAAGITTPYHALSFWGVRNNQTAAVVRTVRAFRDHSLVDNRIHCRYEVTDETSVDVLRLLMDEGAVDLLSVMDHSPGQGQFKTLESYLQYMMGNHAMSREQAEEAAHSKARSRAVARVEALLSHAQSHGIPTASHDDDSIHRIATMRNLGVRMSEFPITLDTARAAVSCGLPTILGAPNVLRGQSQSGSMRAIDAIRAGVASCLCSDYQPSTLIAAAFAALSLPQAVALVTRNPADACGLSDRGRIAVGARADLVAVQVGAQPLVSHTWSSGRLVF
>2514497910
AGVTGQRILTPHGISASLRFHGGLIDDAAPARGSAWFDAGDLLVPGIVDLHGDAFERAIMPRPSVTFPYDSALLDVDRQLLANGITTEFHGVTLWEGGLRGEAYAEMFDALENLRHILGARHYVHLRFETHHVGGLDIAQQWIRDGRVRFLALNDHLPSLGDERKLMQYANRAECDLDVFQERIRAAMSAADAVADAMRELTRCAQQAGLRVASHDDPDAATRRYYHQLGCGVAEFPLTREAAGVARDLGDSVVFGAPNVVRGGSHTGAPNATEMVRAGLCDILTSDYYYPAPLAAVLRLVRLPLDQAWNLVSLNPARAAGLKDRGALTPGLIADAIVVREPGLPRVCAAIVGGELRY
>2514526141
TILTNAQLVLPDRVPGTLLLREGRIAEIGLSHAPGAIDLEGDYLIPGVIDVHTDNLERQVQPRAQARWPSRSAFISHDAQTAAAGVTTVLDALCLGDDAERNQTFLDGVEDLDALVPLLKSEHYLHLRCELPAEDMLPLLEPVAHHPAVRMVSLMDHTPGGGQYADIERYRQMRMRGGKAVEEVDRRIQELTEQRARLAPQRRRLLDLFGGRGIALASHDDWDEEEIAENAADGVLISEFPVSMLAAQAARRHGMKIIAGAPNIVRGGSHSGNVAAADLVREGLVDVFASDYVPPAMIEAVWRSIDLSIPQAVATITAAPADMLGMADRGRIAPGLRGDLVRISLGKIPVVRSVWRAGERVA
>2514528147
IVFKNARMVLPGEVQGSLHVDAGRIASLGATAALQGIDLGGDYLLPGLVEIHTDNFERHLMPRPKVQWAEMPALLAHDAEIAAAGITTVLDALGVGEDSLRGSAWNRVLDTIDTCTELLRADHHLHVRCELPAPNTIDLFEPFHGHPRLSLISLMDHTPGQRQWENIEQARTYYTGKKGWSADKFERQVAHAATLQAQYEPHRAYFVDYCRTHGISLASHDDTTVAHVEQAHAEGAAMSEFPTTLAAAQAAHERGLLTVMGGPNVVRGGSHSGNVAAADLARRGLLDILSSDYVPGSLLSAVMRLVQLPLPQAVATVTRSPAKAAGMADRGELSPGLRADLVQVHMAELPVVRGVWREGQRVL
>2514553172
YLTHARIVLPDGVDSALLIENGNITAIAVPRAAQEIDLRGQTLLPGLIDLHSDAIEKEAEPRSRVMFPLDFAVAQIDRRNAAAGITTPYHAVSFGNSGVRNFDTAGLVRAVAAFRGHSLVDNRVHCRYEVTDASALPVLEQLVEAGLVDLVSVMDHSPGQGQFKTLEAYLAYMMGNHAMSREEARAAADKKLEQHGALGRVERLLALAARMGVPAASHDDDSVERIATMHALGVRMSEFPINLETAHAAKEKGLPTILGAPNVLRGQSQSGSMRAIDAIRAGVADCLCSDYQPSTLIAAAFHLGDLSLPQATALVSANPAAACGLADRGRIAAGLRADLVAVMVAGQPLVTHTWSSGRLVF
>2514565073
YVIRNGIIVQPDRLFGYELVVDRIAAIAERAGAGVIDAHGGYVVPGLVDIHSDYIEGVISPRPTVLMDFPTAFFEAERELLGHGITTMYHSLSAGRDVRAWENTQIMALIAASKRHLIRHRLHLRLEIDNVGVVEDVARHIAAGEVDELSFMDHTPGQGQYRDLEIWRRSVRSDRELSMEDALEVAKACEESPKILDALTSLASLAREHGVPVASHDDDTVEKLELMQQLGCTISEFPISLEVAAEARRRGMSTVMGTPNILLGKSHSGNLSASEAVRGGVASCLCSDYYPTAMLQSAFVLHHLPLEEAFAMLTINPARAVAADDQGSLEEGKKADVLVVGQHSYPVVSRTWYPGVRA
>2514586361
TILTNARIVLADEVDGSLLMRNGKIADIAPGATRTGEDMEGDFVIPGLVELHTDHLEGHYAPRPKVRWNPIASVLAHDAQVATAGITTVFDALRVGMGDLGIEDMRKLADAIEDSSRRLRADHFIHLRCEVSAPDCLEGFAHFDDDSRVRLASLMDHAPGQRQFARLEAYAIYYMGKLKMNEEQFREFCERRMAESALNPANRSAIAAACQARGIVLASHDDATVAHVDEAVTQGIKVAEFPTTAEAAKASKDAGLGVLMGAPNVMRGGSHSGNVSARSLAENGLLDILSSDYIPFSLIQSAFEVVEISLPQAVAMVSKTPAEAVGLSDRGAIETGRRADLVRVVDEHVPVVRTVWREGRRVA
>2514673257
MIINNVKLVLENEVTGSIEVQDGVIRTVSDSRLPEALDGNGGWLLPGLIELHTDNLDKFFTPRPKVSWPAHSAMSSHDALMVSSGITTVLDAVALGDGGDRLDNLEKMINAVIDSQQVNRAEHRLHLRCELPHHSTLPLLQQLIEKRGVSLVSLMDHSPGQRQFVNPQKYREYFQGKYHLSDEQMDTYEREQLENAERWQPNRHAIAELCRSRGIALASHDDATEAHADESHKLGSVIAEFPTTAEAAHASHQRGLQVMMGAPNIVRGGSHSGNVAAHELASLGVLDILSSDYYPASLLDAAFSVAACDLPQAISLVTRNPAKALGLSDRGVLAEGKRADLVLARHGEHVHVNHVWREGIRVF
>2514675920
YLITNGRIITEESIGYDLVIKDDRIFKIDGLQVIDGAGGYVTAGFIDIHSDYIENMAAPRPTCLMDFHMSVRETEKQLISHGVTTMFHSLSLFKDIRDPENVKFVDLIDKAGQHLIRHRFHARFEIDNLREVKKLKNYIQEKKIQLLSFMDHSPGQGQYRDLKVYSDMVKSYNDVDDASIVNMISRHQAKEKVMEGMKELAELARKNGIAIASHDDDTLEKLELVQSLGATISEFPITMEIAQKAKEKGMFTMAGAPNILLGGSHSGNLSAAEAILSNNIDILCSDYYPPALLHAVFALHEYGLVEVLKLVTLNPAKAVAMDEEGSIKVGKKADLLIIIKDGYPVITSVIVDGAIL
>2514677180
IIQKGKIAIPGGVEGSIIVANSIIEDTDRRDCEIIDANGCYIMPGLVDFHCDMLEHAIQPRRKVFFPLNLALHSVQTQFLAAGITTVFHPVSFGEPGLRSNEMGNIVREIARFTNSALRHFIHVRCELNNKAGLDILSNIFDEGMVDLFSVMDHSPRYTRFKSYLDYKNYVEKNSSFSGEELESYTQAQWEMSEDNSEVTEKLMELVAKYNIPFASHDDDTPLRVENYRLKGSTISEFPLNETTAKYAIDNNLFSVVGAPNLLRNKSHADNLSARFAIRNGLANIICSDYYCFALLASIFILVELSLHEATFYASLYPAMATGLAGRGSLEEGKEADLILVNPGDLPIVAGKWTFGR
>2514677185
VCIHNAQIILPEKIKGHIMIDGRISSIVKGNPDTVIDAEGCYVMPGMIDLHSDAIEKEIQPRPNTLFPIDMAFYELEKKLAVCGITTMYHSLSLWGVRNKDMVVVINSINRLRTRSMINHKIHLRYELTFLAGINILESLIRDKSIDFMSYMDHTPGQGQFKDAEALKSFTMQSYGKKAQEVEEFMDKTIEQQAMIWFKLRSLAKLAKTIGIRLASHDDDTREKIETLLECEGVLSEFPINIETALYAKSRDIYVCVGAPNIIRGKSHSNNMRAIDAILNNAADIMCSDYLPSAMLPAIFKLTKEGLTEAVKMVTLNPAKALGIDNEGTIEVGKCADLIFVMHQDYPIIRKTMVGGNIC
>2514708032
YVIGHVRAVLPDRVDARIVVRDGRIAEVSVPGVRADVDGGGLLCLPGLVDVHSDGLEKERMPRPGVELPWSFALMSFEGKVRAAGVTTVFHGASFSDRAGRSVHVAQMCESIEQSREDHRVLHRLDVRSEAGFEAMRAEFERLVATGAPAVISHEDHTPGIGQYADRAYYENHIAGVRGISAEAARAYVDELAAEREAIDTTMGWLAEQSRTGLVRIFGHDPESAVEIADLAARGGNVAEFPTTVEAAREARDRGMSVVMGGPNVLRGKSHSGNVSAGELADLGLVTALASDYLPSSLLGAAFVLAERGLPAAVALVTSGPATAVGLADRGALDAGQRADLVLVVEHGHPVTRAVLRAV
>2514756300
LVLKNARIVLPDEVEGSISIRDGRIVDIATGNASVGEDMDGDYVLPGLVELHTDHLERHYAPRPKVRWNPIASVLAHDAQIAASGITTVFDALRIGLSNLGAPEMRELGHAIENSVERLRADHFLHLRCEVSAPDCLEGFELFRNDSRVKLASLMDHSPGQRQFTSIETYKVYYMNKTGMTEEDFRQFCDKRITQSQTYSRHRNAIAEICRDNGIILASHDDATMEHVDEAATQGVRVAEFPTTQEAATASREAGMQVLMGAPNVVRGGSHSGNVSARSLAEGKTLDILSSDYIPFSLVQAAFAIGEVELPQAVAMVSKNPAEAVGLDDRGILEQGRRGDMIRVVDEHVPIVRSVWREGARVA
>2515009405
QVLTNARIVLEDDIEGSVLIRDGRIADISERTSRVGEDVEGDYLLPGLIELHTDHLEAHYSPRPGVRWLKIAAIQAHDAQVVTSGITTVFDCLRLGSSGFPKGEMRSMADALAQAKARLRADHLIHLRCEVSTNDVLEHFEDFHDDPQVRLVSLMDHAPGQRQFQTMDQYTLYYKTKRGLTDEAFAAFVERQQALSERYAPHRTALAQACVKRGITIASHDDATLAHVEESIGYGVRLAEFPTSFEAAEASHRAGLSVLMGAPNVVRGKSHSGNIAARDLAERGVLDVLSSDYVPFSLIHAPFILADVELPNAIALVTATPARTVGLSDRGRIAVGLRADIVRVRPEGIPVVRSVWREGRRVA
>2515056640
FTLSNVTYLGTGRQGHMAVAGVFSERTTGRSIDASGYTILPGLIDLHGDGFEHHMAPRRGAVKDLHNGLRATCSELAVNGITTAVMAQFYWEGGMRGPDFASVFAILRDQRAHTPVDIIPQLRFEYLMRDDWDRAAAMIREFDIPYVVLNDHVPGKKPPRLTGQALKAKRSPEAHLALLQQMHEGQEAALHNLPNWIAQFKVLFASHDDATKSQRHQFSQMGVKIAEFPETQEAAGAAIDLGEAVILGAPNVMRRSSHKGNVSARDLVMQNLCTALASDYHYPSLLQAALQLSTIGFENAWPLVSSNPASVLGLNDRGSVSAGQRADFMVLNADMQIEATFSNGRLLA
>2515057801
TVLSNAQIILKDEVRGTLVLRDGKIAEISGTSVTTAVDLGGAFVAAGLIELHTDNLERHLEPRPGVHWSKGAAVLAHDAEMAGCGVTTVFDAMRVGSTGGKYAPFARLANHLLSFIHMLKIKHLIHLRAEICAHTLVDELAAFTDQDRVGIVSVMDHTPGQRQFRNFDKYKTYIMGKRGIDEAAFQKLVDVSINARDELATNENAACAAAARLGAVMASHDDTTVEHVENSANRGMGLAEFPTTVEAAHACRERGIAIMMGAPNLMRGGSHSGNVSALELAQQDLLDVISSDYVPAALLQSALMLSNLWLPRAMRTVSTNPAAAAGLQDRGQIAIGQRGDVVCYPIGDMGVIRRVISDGKIVA
>2515111325
MWLSNFTLVLPSEVEGSVRVEDGAIAEIAEPVAGAAIDGGGRLLMPGFVDLHGDMIEREIAPRPNATMPIDFGIHELDKKLAAAGVTTAFAAVSFATGHVRSLETTSVIEGINRLRDDLLIDHRVHARYEITNVGAAAALERLLNADQIDMVSLTDHTPGQGQYNNLQSYILSISERRAVSEEMAAEIVAKRIAMRSNDEAKLKEIVALSLKHKLSLASHDDDSVEKVAEMHDLGVTISEFPVTAPAAEEARRRGLWTLMGAPNALRGQSMSGNLSALDAASAGLLSIIAADYHPAAFVPGIFKLADVELPAAVAMATGNAARSAGLSDRGEIAIGQRADLVVVEPGDINRIRATFRAGRFVY
>2515114795
TVFSNARIVLEDDISGSILIRDGKIADISEGNSVAGEDFEGDYVIPGLVELHTDHLEGHYQPRPGIRWNKTAAIQAHDAQIVTSGITTVFDCLRMGAGGFEHGEMRMADAIQSAETRLRAEHLIHLRCEVSADNVLEHFADFENDRHVRLVSLMDHAPGQRQFQTMDQYIFYYQKKRGLSDEAFARFVAKRQAESARNTPHRNSIAKVCAERGITVASHDDATLSHVDEAIDNGVRLAEFPTSFDAARASHGHGMSVLMGAPNIVRGKSHSGNIAARDLAEMGVLDVLSSDYVPLSLLHAPFILADVELPKAIAMVTSTPARTVSLDDRGRIAAGLRADLVRVRSHGVPVTRSVWRQGRRVA
>2515140890
YVLGHVRAVLPDRVDARIVVRDNRIVAVHPAGIGSDVDGQGLLCVPGLVDTHSDGLENERLPRPGAELPIEFAMLSFEGKLRAAGLTTVFHGVGFEEGRPRTVAAAELCEAIDAYPMVDHRILYRLDVRSPEGLSALRRRLDVPDGLVSHEDHTPGQGQYADREYYERYLMGRRGMSEAEARTHVDELVAERDGVEEAMAWLEQRSPRIRLLGHDPSSAAEIGELKARGGAVAEFPTTVEAAEAARAHGFPVVMGAPNILRGRSHNGNASGRELVGRGLVTAVASDYLPSGLLAAAMLLAEEGLPAAVGLVTSGPAEVAGLTDRGSLAPGLRPDLVLVPRRPWPVVRSVLSPGGAR
>2515194785
LILGGPLFDGVRGTVLIEDRKIADIHMINTKVIDVQGRLIMPGLVDLHSDSLERSIEKRKGVFFDIDFAVLNLDRQAAACGITTFCHAVSFDNEGLRSPEEAECVRAIKAFSPQALVKHRVHIRYEVGSERSFQIVTRLVEEGLVDLFSIMDHTPGQGQFKSMAAYVRYLTCEHQVPEHQIIEKARQKQAGNARDWELVSTLAHTVGSAGIPMLSHDDDTLEKIDLIRALGIGACEFPITLEAARKAGDAGMHIFMGAPNLVRDQSTSGSLKASDVLRQDLCTGLVSDYYPESLLQAALMGKKTGSPSALRQVTAGPGDYLCAPARGRLTRGADADIIIVQSHTWAHITHSLVKGRTVF
>2515215705
TVIDGVTVIPGGGKDAAVTLADGTVSEITAGAPADGWILPAAVDLHLDNLVQRRRPRATVTLDPAAVLIALDAECAAAGIATVCVAARCHAQKDIADAVLATTLEQLGLCCDWRIHARVELTDDGAVDALTGVLASSRVALISLIETSLQRSRFASVAETRRFYAEDWGVEEDEVERVFRVSDATRAVDERRKTVAALAVQSDIPLASHDDRTPDQIEEAFGHGARIAEFPLTLDAARRARRLGMHVVLGAPNAVRGRSTGNVLAADAVAAGLCDILCSDYLPSALPAAPHALAAAGLGSAIDVISTHPAAVLGRPEPIEVGLTATLRRRHGGVDVVALWRDGRLVF
>2515460032
TVFTNARIVLEDEIHGALMVRDGEIADISEHPTRHGDDMEGDYLIPGLIELHTDHLEGHYAPRPGVRWDKIAAVQAHDGQIIASGITTVFDCLRMGSDGFDLGEMRDMADAIQQAERRLKAQHFLHLRCEVSAANVMEHFAGFENDPHVRLTSLMDHAPGQRQFTDLSQYELYYKPKRGLSDEAFAAFVAERQGRSEKYGPHRQMISDHCAARGIAIASHDDATLAHVEEAIGHGVAVAEFPTSLEAANASHKAGLSVLMGAPNVVRGKSHSGNIAARDLAERGVLDVLSSDYVPFSLLYAPFILADVELPRALKMVTATPARAVKLNDRGRIAPGLRADLVRVRPSGAPVTRAVWRAGKRVA
>2515611170
LTLTGARLVLLDEVEGTVHVVDGHINDIGRSKAPKAIDLDGGYLIPGLIDLHTDNLEKHALPRAGVVWNPLSAVVTHDAVVTAAGITTVFDSLCIGSQDDRARILPILVDGIHEAQEVLRADHLLHLRCEVTDEEVLARLTPLVDDPLVKLVSVMDHAPGHRQSPELDRFRQMQITQYGWSDTDADRRIEEWMDASRTIPQNQARIVALVRARQLPLASHDDETAEHVQEAIYAGVSISEFPTTRTAAEMAHSLGIRVLMGAPNVVRGNSHSGNISARDLATTGHLDILASDYVPASLLHGAFQLTRVGLPQAISTVSSAPASATGLADRGAIKVGTRADLCHVEINDIPLVRRVWKEGRQVF
>2515612109
QVLTNARIVLEDRIDGSVLIRDGRIADISEGASATGEDFEGDYLLPGLVELHTDHLEAHYSPRPGVRWLKIAAIQAHDAQVVTSGITTVFDCLRLGSSGFPKGEMRSMADALAQAKQRLRADHLIHLRCEVSTADVLEHYEDFRNDPQVRLVSLMDHAPGQRQFQTMDQYIIYYKVKRGLTDEAFAAFIDRQQALSARYTPHRIALAKACAERGITVASHDDATLEHVDESIGYGIRLAEFPTSFEAAEASHRAGLSVLMGAPNIVRGKSHSGNIAARDLAERGVLDVLSSDYVPFSLIHAPFILADVDLPQAIAMVTATPARTVGLEDRGRIAVGLRADIARVRPEGIPVVRSVWREGRRVA
>2515624184
IFLEGGRALIGSEFETSLLVSDIAEISRSRARLAIKARDLLVPGIVDLHGDAFERQMMPRAGVDFPIDVALADSDRQAISNGITTVFHATTCWEPGLRSAGNARLMEAIERQRPQFAADTRFHLRHETYNLDAETEISQWLTEGRVDLFAFNDHMDGTGDMRKRNRMVERTGLSSEEFDRLVGHIMSRAADVPASVSRLAATARAADVRMLSHDDATPAMREGFRAMGVAIAEFPINEETARAAASHGDAIVYGAPNVVRGGSHTGWTRASDMIAKGLCSVLASDYYYPAQLLAAFRLAALPLTEAWNLVSAAPARATGLADRGVLAEGRRADILLVSMPLRPRLIAVISGGKLVH
>2515624197
IVIANARIVLAERVQGWLALADGRIAEIEGRAPAGAEDAGGDLIMPGLIELHTDHLEAHYVPRPKVFWNPVAAVVSYDGQLATSGITTVFDSLRVWEDGAEEVDRAGLAAAITTARDLLRADHFLHLRCEIPMPSVVEEARELIDRPDVRLMSLMDHTPGQRQFRDEGKLRDYYRGKGGKTDAELDELFAKRFEYQKAYATNMREIVALAHKYKIPLASHDDTTEENVVDAVRDGVSVAEFPTTLEAARGLHEAGIDILMGAPNVVRGGSHSGNIAAVDLAREGLLDILSSDYIPSSLLMAALHLPEVPLPAAIRTVTKAPAEAVGLCDRGEIAIGKRADLIRVVAGRVPAVRSVWREGSRVA
>2515638476
MWLSNFTLVLPNEVEGSVRVEDGVIAEIPEPVASAAIDGGGRLLMPGFVDLHGDMIEREIAPRPNATMPIDFGIHELDKKLAAAGVTTAFAAVSFATGHVRSLETTSVIEGINRLRGDLLIDHRVHARYEITNVGAAPALERLLNADQIDMVSLTDHTPGQGQYNNLQSYILSISERRAISEEMAAEIVAKRIAMRSNDKAKLKEIVALSLKHKLSLASHDDDSVEKVAEMHDLGVTISEFPVTAPAAEEARRRGLWTLMGAPNALRGQSMSGNLSALDAAKAGLLSVIAADYHPAAFVPGIFKLADVELPAAVAMATGNAARSAGLSDRGEIAIGQRADLVVVEPGDINRIRATFRAGRFVY
>2515642542
MWLSNFTLVLPNEVEGSVRVEDGVIAELPEPVAGAAIDGGGRLLMPGFVDLHGDMIEREIAPRPNATMPIDFGIHELDKKLAAAGVTTAFAAVSFATGHVRSLETTSVIEGINRLRGDLLIDHRVHARYEITNVGAAPALERLLNADQIDMVSLTDHTPGQGQYNNLQSYILSIFERRAISEEMAAEIVAKRIAMRSNDGAKLKEIVALSLKHKLSLASHDDDSVEKVAEMHDLGVTISEFPVTAPAAAEARRRGLWTLMGAPNALRGQSMSGNLSALDAARAGLLSIIAADYHPAAFVPGIFKLADVELPAAVAMATGNAARSAGLSDRGEIAIGQRADLVVVEPGDINRIRATFRAGCFVY
>2515683643
LLTNATVVLADEVKLAVLIEDGKIAALEHTAGATVVDLEEHTLIPGMIDLHCDSLEKEVEPRPGVYFPIDFACAQADKRNASAGITTVFHALSFANEVRNNETAALGRSIHAWQAHALIDNRFHARFEVTDVTAPPVLSSLMDEGVIDLISFMDHSPGQGQFRDVESFRKYLANAYKADAATLDEIMRQKAEAAKGIERMQQLAALARAKGVAIASHDDDSAAKIDVVRDLGATISEFPINLETAQAARANGIATLFGAPNILRGKSQSGNMRALDAVLAGVADCLCGDYSPASLLPATFKLPEVTLAHAVALVARNPARAAGLNDRGEIAVGQRADLVAVRIGGLPHADQVWSRGKLVH
>2515684565
MLISNARIVTRDEFGTVRVEDGVIRDVGAGSARNAEDWDGDYLLPGLIELHTDNLEKHLVPRPGVEWNTDAAFVIHDAQVAAAGITTVFDALAIGSVGLRNRHVQTCAESLLRLSTLLRAEHFLHLRCEIATADVLEVFDSLCAHPLLRLASVMDHTPGQRQWHDREQWRRFQERNGKMSDERVASTLAELAVEQERYDEHRREIVARCRRLGIPVASHDDTLIEHVEQAKAEGIVLAEFPTTRIAAQAAREHGIATIMGAPNIVRGGSHSGNVSALELARADLLDILSSDYVPSSLLTAVFDLVEGWLPRAMATVSAEPARTAGLTDRGAIEPGLRADLVRVMLDRLPVPRSTYRGGVRIV
>2515688705
MLIKNARIVTNEEFGVVSVEKGLIADVGTTSAPEAEDWHGDYLLPGFVELHTDNLEKHLAPRPGVMWNVEAAFVIHDAQVAAAGITTVFDSLAIGSAGLRGSEIHRAVSAIDRLAELLRADHYLHLRCEVGTEDVVDLFDEFADHRLLQFASVMDHTPGQRQWQDAAKWRQYQERNGKWSDEKMEAALIELSELQARYEAHRHCIVDRCKSLGIAVASHDDTLVEHVEEAVRDGIAISEFPTTLAAAQAARHHGLATVMGAPNVVRGGSHSGNVSALELAKEGLLDILSSDYVPSSLMMAAFQLVRGWLSRAIATVSSAPAKAVGLEDRGAIEKGLRADMVRVLSGALPVPRATYVLGTRVA
>2515740512
MWLSNFTLVLPNEVEGSVRVEDGAIAEIPEPVAGAPIDGGGRLLMPGFVDLHGDMIEREIAPRPNATMPIDFGIHELDKKLAAAGVTTAFAAVSFATGHVRSLETTSVIEGINRLRDDLLIDHRVHARYEITNVGAAPALERLLNADQIDMVSLTDHTPGQGQYNNLQSYILSISERRAISEEMAAEIVAKRIAMRNNDEAKLKEIVALSLRHKLSLASHDDDSVEKVAEMHDLGVTISEFPVTAAAAEEARRRGLWTLMGAPNALRGQSMSGNLSALDAAKAGLLSVIAADYHPAAFVPGIFKLADVELPAAVAMATGNAARSAGLSDRGEIAVGQRADLVVVEPGDINRIRATFRAGRFVY
>2515741220
TVFSNARIVLEDDISGSILIRDGKIADISEGNSVAGENFEGDYVIPGLVELHTDHLEGHYQPRPGIRWNKTAAVQAHDAQIVTSGITTVFDCLRMGAGGFEHGEMRMADAIQSAEKRLRAEHLIHLRCEVSADNVLEHFADFENDRHVRLVSLMDHAPGQRQFQTMDQYIFYYQKKRGLSDEAFARFVAKRQAESARNTPHRNAIAKVCAERGITVASHDDATLSHVDEAIDNGVRLAEFPTSFDAARASHEHGMSVLMGAPNIVRGKSHSGNIAARDLAEMGVLDVLSSDYVPLSLLHAPFILADVELPKAIAMVTSTPARTVSLDDRGRIATGLRADLVRVRSHGVPVTRSVWRQGRRVA
>2515762252
QVFTNAAIVLPDEVEGSLLVREGRIADISSGPARGGVDCEGDHLLPGLVELHTDNLEGHYLPRPKVRWNIHAALQAHDAEIAASGITTVFDALRAGLAQLGIADMRLMADAILAAKEDLRADHYLHLRCEVSAPDVMEAFDGLAANPCVRLASLMDHAPGQRQFVDLETYRVYYQGKTGMSDPVFAEFCARRIEQSEAHPGHRLLLSERCRAAGITLASHDDATLAHVEESRALGVALAEFPTTLEAARASHESGLAVLMGAPNVVRGGSHSGNVSAIALVEAGLLDVLSSDYVPFSLIQASFVLAEIGLPAAVRMVSQAPARVAGFTDRGAIASGLRADLVRVTRAATPVVRGVWREGRRVA
>2515785532
MWTAGAAVAQDRVPGTVIVDDGVIEVPRRVTGAHDLGSRSLLPGAVDLHGDAAERFAEPRPGARMPLTVAVRALDQRLAAAGVTTACTALSLTSEKDGLHDRSVEALGHLRGDPRVDHRLHLRVLAAGDENVVAAEHLLRRGGVAVLSVLAGSPLGWPTATDSCGCADRAEPAPVTTADHEATPDTSEERLERLAAAARRAHVPLAWHHPESPETIARAAALGTTIAQFPATVHTARAAGPAGMVVAMGAPSLLLRVTRGALSARQALAASTLDVLVSDYYPEALWPAVLDTALPLPEAVDLITDAPARALRLTDRGALAPGRRGDLVALRPDGTVRRTVVGGRVVH
>2515942487
FFITGGPVFDGRRLQGSVLVHHGRVVEMEAPGNLRTINTNGSLIMPGLVDLHSDSLERSIEKRKGVFFDVEFALLNLDRHLAACGITSFFHALSFDNEGLRSPGTAACVKKIKAFSPQSLVRHNTHIRYEVGSRQSFEVILGLLDEGLVDLVSIMDHTPGQGQFKSLTDYLTFHLAEYDLTRDEIESRAREKLGNQEAWDMVTTLVDVVSARGIPMLSHDDDTPEKVDLVRSMGVKATEFPVSMAAAVQASKAGMAVFMGSPNLIRDASTNGNLKASQVLETGMLTGLVSDYYPESLFQAAFKAGHINLEAGLAAVTSGPGGYLERGRLSPGAPADILIVQDHAWAHITQAFVNGRQVF
>2516017769
MLIKNARIVTRDDVTGTLSVEDGKIRDIGSTAAPEAEDWEGDFLLPGLVELHTDNLEKHLAPRPGVHWNTDAAFVIHDAQIAAAGITTVFDALAIGTVGVRGRDVQLSAHALKRFSELLRAEHFLHLRCEIATEDVIELFDTLSDHPLLRLASVMDHTPGQRQWHDREQWRRFQERHGKWTDEQTNTMLADMATEQERYDAHRLEIVQRCRARGIPLASHDDTLVEHVEQAAAEGIVLAEFPTTRVAAEEAKKRGIATIMGAPNVVRGGSHSGNVSALELAQAGLLDILSSDYVPSSLLTAAFDLVTDWLPRALATVSWEPASKSGLHDRGAIEPGLRADFVRVMLDSLPVPRATWRAGVRVV
>2516126411
LLITNVRVVLPHRLPGYVYVEDGCIAEVTGGSGLTELDGAGAYLLPGLVDIHSDAVEKEIQPRPNVTFPIGPACGELERKLAANGITTIFHSISFSGVRSNDLAAIARHISGQARCHLIRNLVHLRYEISNTAALELMEELIAEGVASLFSFMDHTPGQGQYGSIEQYKKYVRKTYWLKEEECDALVAQKIRERQEDPARLRFLAATAQARGVPLASHDDDTPDKVEEMYRLGASIAEFPVNLATARHARLLGMHVCVGAPNILRGGSHENNLKAREALDSGAADILCSDYYPPALLQAVFYLAAGYLPAAVRLATLNPAQATGLVELGSVEEGKKADLILVLIGGQPVIMGTVTGGKLVA
>2516206998
QVLSNARIVLEDEIDGSVLIRDGKITDISEGASRVGEDFEGDYLLPGLIELHTDHLEAHYSPRPGVRWLKIAAIQAHDAQVVTSGITTVFDCLRLGSSGFPKGEMRSMADALAQAKDRLRADHLIHLRCEVSTADVLEHYDDFRDDPQVRLVSLMDHAPGQRQFQTMEQYILYYKTKRGLTDEAFAAFVERQQALSARYAPHRTALAQACAERGITVASHDDATLAHVEESIGYGVRLAEFPTSFEAAEASHRAGLSVLMGAPNVVRGKSHSGNIAARELAERGVLDVLSSDYVPFSLIHAPFILADVELPSAIALVTATPARTVGLADRGRIAVGLRADVARVRPEGIPVVRSVWREGRRVA
>2516396115
MIINNVKLVLEDETNGSLEVQEGRIYAFSQSRLPGALDGEGGWLLPGLIELHTDNLDKFFTPRPKVDWPAHSAMSSHDALMVASGITTVLDAVAIGDGGDRLENLEKMINAVEETQKLNRAEHRLHLRCELPHHTTLPLFEKLVDREPVTLVSLMDHSPGQRQFANREKYREYYQGKYQLSGEQMLRFEEEQMALAATWLPNRQAIAAMCRERQIALASHDDATHEHVAESYRLGSVIAEFPTTLAAAQASRQHGMNVLMGAPNIVRGGSHSGNVAAHQLAASGLLDILSSDYYPASLLDAAFRIADSDLAQAVRLVSKHPAQALGLHDRGVIAEGKRADLVLARRGEHVHIDHVWRQGKRVF
>2516405580
QILSNARIVLEDRIDGSVIISDGRIAAIDEGSSRSGEDFGGDYLIPGLVELHTDHLESHYSPRPGVRWHMTSAIQAHDAQIVTSGITTVFDCLRMGSGGFDKGEMRDMADAIQAAERRLRAQHLIHLRCEVASDNVLEHFADFENDPHVRLVSLMDHSPGQRQFQTMEQYTLYYKTKRGLTDEQFARFVESRLQLSERYALHRDTLAKSCAERGITVASHDDATLAHVEEAKGHGVKLAEFPTSIEAAEASHQSGMSVLMGAPNVVRGKSHSGNIAARDLAKRGVLDVLSSDYVPLSLLHASFVLADIDLPQAIAMVTSTPARTVSLSDRGRIETGLRADLVRVRDEGVPVIRAVWREGRRVA
>2516406743
MWISDCRVVLLDRVNGAVRIEDGIIAEIEKPVANADMSAQGLILMPGFIDMHGDMVEREVEPRPNVRMPLELGLRDLDRRLAVSGVTTAYAALSFPATLRSYDHTSVIRAIKTMRDQLLVDHKVHARFEINFPKALAVIEELIAEGSVDLISLNDHTPGQGQYRDVERHIDKLAREKGVSLEEAAQSIARRIEERTQVTHTLDAISKACHAHGVVLASHDDDTVVKVQLMHSLGVLISEFPVTLEAAAEAKRLGLMNAMGAPNALRGQSYSGNLSARDAHAAGLLDILAADYHPSAILPAVLELAKTDLPGACRLATSNPAQALGLSDRGEIAVGRKADLLVADDNGIGHVRCVFRGGRKIY
>2516408280
LILSNARVVTPSHVHGSVVIENGLIVEIGPSPHADALDFAGDYLLPGLVDIHTDHFEKHLYPRAHVRWDFMRAALAHDAQIIGGGVTTVFDSLCVGAERAEILKPMIEALEQAQSMFRAEHLVHLRCELTDLVTPQLTAEHIDREIVRVISVMEHLPGIRQSRDIEAYVHRACKSTGESPELVREKIKVLVAEKSQFATTRPEVVALARSRAMPLMSHDDTDVAHIEEGIAEGVSISEFPCSMEAAEAARSAGMMIVAGAPNLVRGGSQSGNIAVRDLLAQRLVDILASDYVPRSMLDAAFMISALDLPSAVAMVTRSPALAGNLTDRGAIETGLKADLIRVLQDGQPFVKSAWRSGNRVA
>2516411002
AGVTGQRILTPRGVQASLRFHGGLIDGATPARGAPDAGDLLVPGIVDLHGDAFERAIMPRPSVTFPYDSALFDVDRQLLANGITTEFHGVTLWEGGLRGEAYAEMFDALERMQHMMGARHYVHLRFETHHVGGVDLAQQWIRDGRVRFLALNDHLPSMRRLRKLMQYASRAECDLDTFQERIRAMSAADADAMRELTACAQAAGLKVASHDDPDAATRRYYHQLGCGVAEFPLTREAAGVARDLGNSVVFGAPNVMRGGSHTGAPSATEMVRDGLCDILTSDYYYPAPLAAVMRLVHLPLAQAWNLVSMNPARAAGLKDRGALTPGLIADAIVVQVAGLPRVVAAIVGGELRY
>2516411010
TYLTHARVVMPDRVNSAVLIDDGRIVAIDGAKADREIDLQGQTLMPGLIDLHCDAIEKEAEPRSRVLFPLDFAVAQVDRRNAAAGITTPYHALSFWGVRNNKTAAVVRTVRAFRHLVDNRVHCRYEVTDETSVDVLRALMDEGAVDLLSVMDHSPGQGQFKTLESYLQYMMGNHAMSREQAEEAAHAKTRGKDVGRVEALLSHAQALGIPTASHDDDSIHRIATMRNLGVAMSEFPITLDTARAAVSCGLPTILGAPNVLRGQSQSGSMRAIDAIRAGVASCLCSDYQPSTLIAAAFAVAAQTWPQAIALVTANPADACGLADRGRIAVGQRADLVAVQVGGMPLISHTWSAGRLVF
>2516583826
LTIKGGRLVLPDRIHSDVTIENGKILSINDGSAQSAIDAEGAWVLPGLIDVHCDAIEKEVEPRPNTLFPMEMAFLNFERKLAGHGITTMLHSLSLGGLRGEHLVAMIELISSFQGPAMIRHGVHLRYEVSHLTGFDLASRCIAEGLIDYLSLMDHAPGVGQYHRLGAFERYVMKNQGVGLDEVKAIVDELQGRRSLDWDRLRALTAEARSRGIAVASHDDDSEAAVDRSLSFGASVSEFPLSLETAAYAASRGMDICVGAPNIVRGGSHDGNMNAADAIRSKTANMICSDYHPASLLHAVFELEIPLEEAVAMASLVPARMLGREEIGSIAEGKQADLIVVKTRGVPIVSDTLVNGNVVF
>2516653863
FVLANADVVLADRVRGWVAVSDGRIIEVEGSPPERGIDLSGSLLVPGLVELHTDHLEAHFLPRPKVTWDALAAVVAYDAQLAACGITTVLDSLRVWRGGDADGHAELLADAIGKARDMLRAHHFLHLRCEVPTGTVVEDAAVLLPRPDVRLLSLMDHSPGQRQFRDEDKLRTYYRGKAGMSDAELDRLFAHRKAQSERYIVNRERLVKLAQSHGVTLASHDDTTAEHVAEAMRDGVAVAEFPTTVEAAAALHKAGVKVMMGAPNVVRGGSHSGNVAALDLAASGVLDILSSDYVPASLLMAALQLPELPLAAALRTVTKTPAEAVGLTDRGEIAPGKRADLVRVVRLGVPVVRTVWRDGRRVL
>2516660216
IAIEGGRTLVGDEIEGSLQIAGGAIAVVASGQAAIRIDARGLLVLPGIVDLHGDAFERQMMPRPGVDFPIDVALIDSDRQAIANGLTTVFHAVTWWEPGLRSADNARMLDAIDLTKPRLSADTRIHLRHETFNLDAVDEIAQWIGDRRVDLFAFNDHMDTTANLAKPQKRNRMVERTGLSDDEFDRLVERIAARGDEVPQASRRLAAIAREVSMPMLSHDDDTPAIRQGYRDLGVGIAEFPTTEETARDAALHGDFIVFGSPNVVRGGSHTGWTKAADMIAKGLCSVLASDYYYPAPLLAAFRLVHDGLEQAWKLISENPARAAGLSERGTIASGQRADVLLVRVALRPRIVAVIAGGRLVH
>2516662249
MVLGNAWLVLADRVHGWVAIADGVIAEVEGDAPNGAKDMHGDLVMPGLVELHTDHLEAHYTPRPKVQWNPVAAVVSYDGQLATCGITTVLDSLRVWRAEEVDGQAIVLAGAISTARDLLRADHFLHLRCEIPMPNVVAEAKELIDRPDIRLMSLMDHTPGQRQFRDEEKLRDYYRGKGGMTDAELDVMFARRVYCKENYDANMRAIVELAHRYEIPLASHDDTTPENVADAIRDRVAVAEFPTTLEAARELHQAGIDILMGAPNVVRGGSHSGNIAAIDLAHEGLLDILSSDYIPSSLLIAALQLPMIDLAAAIRTVTKAPAEAVGLNDRGEISKGKRADLIRVVAHDVPAVRSVWREGQRVA
>2516672259
IAIEGGRTLVGDEIEASLQIASGAIAAVAASNAAIRIDAHGLLVLPGIVDLHGDAFERQMMPRPGVDFPIDVALIDSDRQAIANGLTTVFHAVTWWEPGLRSADNARMLDAIDLTKPLLSADTRIHLRHETFNLDAVDEIAQWIGDRRVDLFAFNDHMDSTANLAKPQKRNRMVERTGLSDDEFDRLVERIAARGDEVPQANRRLAAIAREVSMPMLSHDDDTPAIRQGYRDLGVGIAEFPTTEETARDAALHGDFIVFGSPNVVRGGSHTGWTKAADMIAKGLCSVLASDYYYPAPLLAAFRLVHDGLEQAWKLISENPARAAGLSERGTIASGQRADVLLVRVALRPRIVAVIAGGRLVH
>2516683303
IAIEGGRTLVGDEIEASLQIAGGAIAAVAASNAAIRIDAHGLLVLPGIVDLHGDAFERQMMPRPGVDFPIDVALIDSDRQAIANGLTTVFHAVTWWEPGLRSADNARMLDAIDLTKPLLSADTRIHLRHETFNLDAVDEIAQWIGDRRVDLFAFNDHMDTTANLQKQNRMVERTGLSDDEFDRLVERIAARGDEVPQANRRLAAIAREVSMPMLSHDDDTPAIRQGYRDLGVGIAEFPTTEETARDAALHGDFIVFGSPNVVRGGSHTGWTKAADMIAKGLCSVLASDYYYPAPLLAAFRLVHDGLQQAWKLISENPARAAGLSERGTIASGQRADVLLVRVALRPRIVAVIAGGRLVH
>2516683317
MVLGNARLVLADRVHGWVAIADGVIAEVEGDAPNGAKDMRGDLVMPGLVELHTDHLEAHYTPRPKVQWNPVAAVVSYDGQLATCGITTVLDSLRVWREGAEEVDQAILAGAISTARDLLRADHFLHLRCEIPMPNVVAEAKELIDRPDIRLMSLMDHTPGQRQFRDEEKLRDYYRGKGGMTDAELDVMFARRVYCKENYDANMRAIVELAHRYEIPLASHDDTTPENVADAVRDRVAVAEFPTTLEAARELHQAGIDILMGAPNVVRGGSHSGNIAAIDLAHEGLLDILSSDYIPSSLLIAALQLPMAPLAAAIRTVTKAPAEAVGLNDRGEISKGKRADLIRVVAHDVPAVRSVWREGQRVA
>2516688773
MVLGNARLVLADRVHGWVAIADGVIAEVEGDAPNGAKDMQGDLVMPGLVELHTDHLEAHYTPRPKVQWNPVAAVVSYDGQLATCGITTVLDSLRVWRAEEVDGQAIVLAGAISTARDLLRADHFLHLRCEIPMPNVVAEAKELIDRPDIRLMSLMDHTPGQRQFRDEEKLRDYYRGKGGMTDAELDVMFARRVYCKENYDANMRAIVELAHRYEIPLASHDDTTPENVADAIRDRVAVAEFPTTLEAARELHQAGIDILMGAPNVVRGGSHSGNIAAIDLAHEGLLDILSSDYIPSSLLIAALQLPMAPLADAIRTVTKAPAEAVGLNDRGEISTGKRADLIRVVAHDVPAVRSVWREGQRVA
>2516688786
IAIEGGRTLLGDEIESSLQIAGGAIAAVASGNAAIRIDARGLLVLPGIVDLHGDAFERQMMPRPGVDFPIDVALIDSDRQAIANGLTTVFHAVTWWEPGLRSADNARMLDAIDLTKPRLSADTRIHLRHETFNLDAVDEIAQWIGDRRVDLFAFNDHMDSTANLQKRNRMVERTGLSDEAFDRLVERIAARGDEVPQANRRLAAIAREVSMPMLSHDDDTPAMRQGYRDLGVGIAEFPTTEETARDAALHGDFIVFGSPNVVRGGSHTGWTKAADMIAKGLCSVLASDYYYPAPLLAAFRLVHDGLEQAWKLISENPARAAGLAERGTIASGQRADVLLVRVALRPRIVAVIAGGRLVH
>2516703273
MVLGNARLVLADRVHGWVAIADGVIAEVEGDAPNGAKDMQGDLVMPGLVELHTDHLEAHYTPRPKVQWNPVAAVVSYDGQLATCGITTVLDSLRVWRAEEVDGQAIVLAGAISTARDLLRADHFLHLRCEIPMPNVVAEAKELIDRPDIRLMSLMDHTPGQRQFRDEEKLRDYYRGKGGMTDAELDVMFARRVYCKENYDANLRAIVELAHRYEIPLASHDDTTPENVADAVRDRVAVAEFPTTLEAARELHQAGIDILMGAPNVVRGGSHSGNIAAIDLAHEGLLDILSSDYIPSSLLIAALQLPMAPLAAAIRTVTKAPAEAVGLNDRGEISKGKRADVIRVVAHDVPAVRSVWREGQRVA
>2516703287
IAIEGGRTLVGDDIEGSLQIAGGAIAAVASGHAAIRIDARGLLVLPGIVDLHGDAFERQMMPRPGVDFPIDVALIDSDRQAIANGLTTVFHAVTWWEPGLRSADNARMLDAIELTKPRLAADTRIHLRHETFNLEAVDEIAQWIGDRRIDLFAFNDHMDSTANLDKPHKRNRMVERTGLSDDEFDRLVERIAARGDEVPQANRRLADIAREVSMPMLSHDDDTPAMRQGFRDLGVGIAEFPTTEETARDAALHGDFIVFGSPNVVRGGSHTGWTKAADMIAKGLCSVLASDYYYPAPLLAAFRLVHLPLPQAWKLISENPARAAGLAERGTLASGRRADVLLVRVALRPRIVAVIAGGRLVH
>2516709027
MVLGNARLVLADRVHGWVAIADGVIAEIEGNAPNGAKDMQGDLVMPGLVELHTDHLEAHYTPRPKVQWNPVAAVVSYDGQLATCGITTVLDSLRVWRAEEVDGQAIVLAGAISTARDLLRADHFLHLRCEIPMPNVVAEAKELIDRPDIRLMSLMDHTPGQRQFRDEEKLRDYYRGKGGMTDAELDVMFARRVYCKETYDANMRAIVELAHRYEIPLASHDDTTPENVADAIRDRVAVAEFPTTLEAARELHQAGIDILMGAPNVVRGGSHSGNIAAIDLAHEGLLDILSSDYIPSSLLIAALQLPMAPLAAAIRTVTKAPAEAVGLNDRGEISKGKRADLIRVVAHDVPAVRSVWREGQRVA
>2516721757
LRIDGGRVLLGQQFDVSVYVDGHIAALAATSATQQLDARGLLVLPGIVDIHGDAFERQMMPRPGVDFPIDVALAESDRQAITNGITTVFHATTWWEPGLRSADNAELLSAIETMRPQLLADTRFHLRHETFNLQAEFTIKQWLVAGRIDLLAFNDHTDSTANLDHPQKRNRMVERAGVSEAEFDRLVAEVVARQHEVPDSILRIAETARAAGVTMLSHDDDTPELRQAFRAQGVSIAEFPINEPTARAAINGGDFTVFGAPNVLRGGSHTGWTKAADMVAKGLCSILASDYYYPAPLLAAFRLVHDDLPEAWALVSANPAAAVGMKDRGAIAAGQRADLLLVQVPTRPRIVAVIAGGRLVH
>2516721770
FVLRNARIVLADRVHGWLAVAQGRIAEIEGGVPAGSLDAGGDLIIPGLIELHTDHLEAHYTPRPKVQWNPLAAVVSYDGQLATSGITTVLDSLRVWRASDIDGEAAVLANAISAARDLLRADHFLHLRCEIPMPNVVAEAKELVGRPDIRLMSLMDHTPGQRQFRDEVKLREYYRGKGGMSDAELDAMFARRIYCKENYEANMREIVALAHQHNIPLASHDDTTEENVADAVRDRVAVAEFPTTIEAARALHDAGIDIMMGAPNVVRGGSHSGNIAAAELAREGLLDILSSDYVPSSLLMAALQLPEHALAAAVRTVTKAPAEAVGLFDRGEIVAGKRADLIRVIAHDVPVVRSVWREGHRVA
>2516725538
MVLGNARLVLADRVHGWVAIADGVIADLEGDAPNGAKDMQGDLVMPGLVELHTDHLEAHYTPRPKVQWNPVAAVVSYDGQLATCGITTVLDSLRVWREGAEEVDQAILAGAISTARDLLRADHFLHLRCEIPMPNVVAEAKELIDRPDIRLMSLMDHTPGQRQFRDEEKLRDYYRGKGGMTDAELDVMFARRVYCKENYDANMRAIVELAHRYEIPLASHDDTTPENVADAIRDRVAVAEFPTTLEAARELHQAGIDILMGAPNVVRGGSHSGNIAAIDLAHEGLLDILSSDYIPSSLLIAALQLPMAPLAAAIRTVTKAPAEAVGLNDRGEISTGKRADLIRVVAHDVPAVRSVWREGQRVA
>2516727792
IAIEGGRTLVGDEIEASLQLAGGAIAAVTSGNAAIRIDARGLLVLPGIVDLHGDAFERQMMPRPGVDFPIDVALIDSDRQAIANGLTTVFHAVTWWEPGLRSADNVRMLDAIDLTKPRLSADTRIHLRHETFNLEAVDEIAQWIGDRRVDLFAFNDHMDTTANLQKRNRMVERTGLSDDEFDRLVERVAARGDEVPQANRRLAAIAREVSMPMLSHDDDTPAMRQGYRDLGVGIAEFPTTEETARDAALHGDFIVFGSPNVVRGGSHTGWTKAADMIAKGLCSVLASDYYYPAPLLAAFRLVHDGLEQAWKLISENPARAAGLAERGTIASGQRADVLLVRVALRPRIVAVIAGGRLVH
>2516731174
MVLGNARLVLADRVHGWVAIADGVIAEVEGDAPNGAKDMQSDLVMPGLVELHTDHLEAHYTPRPKVQWNPVAAVVSYDGQLATCGITTVLDSLRVWRAEEVDGQAIVLAGAISTARDLLRADHFLHLRCEIPMPNVVAEAKELIDRPDIRLMSLMDHTPGQRQFRDEEKLRDYYRGKGGMTDAELDAMFARRVYCKENYDANMRAIVELAHRYEIPLASHDDTTPENVADAIRDRVAVAEFPTTLEAARELHQAGIDILMGAPNVVRGGSHSGNIAAIDLAHEGLLDILSSDYIPSSLLIAALQLPMAPLAAAIRTVTKAPAEAVGLHDRGEISTGKRADLIRVVAHDVPAVRSVWREGQRVA
>2516733140
IAIEGGRTLVGDEIEASLQIAGGAIAAVAASNAAIRIDARGLLVLPGIVDLHGDAFERQMMPRPGVDFPIDVALIDSDRQAIANGLTTVFHAVTWWEPGLRSADNARMLDAIDLTKPRLSADTRIHLRHETFNLDAVDEIAQWIGDRRVDLFAFNDHMDSTANLAKPQKRNRMVERTGLSDGEFDRLVERIAARGDEVPQANRRLAAIAREVSMPMLSHDDDTPAMRQGYRDLGVGIAEFPTTEETARDAALHGDFIVFGSPNVVRGGSHTGWTKAADMIAKGLCSVLASDYYYPAPLLAAFRLVHDGLEQAWKLISENPARAAGLAERGTIASGQRADVVLVRVALRPRIVAVVAGGRLVH
>2516744577
IAIEGGRTLVGDDIEGSLQIAGGAIAAVASGNAAIRIDARGLLVLPGIVDLHGDAFERQMMPRPGVDFPIDVALIDSDRQAIANGLTTVFHAVTWWEPGLRSADNARMLDAIDLIKPRLSADTRIHLRHETFNLEAVDEIAQWIADRRVDLFAFNDHMDTTANLQKRNRMVERTGLSDDEFDRLVERIAARGDEVPQANRRLAAIAREVSMPMLSHDDDTPAIRQGYRDLGVGIAEFPTTEETARDAALHGDFIVFGSPNVVRGGSHTGWTKAADMIAKGLCSVLASDYYYPAPLLAAFRLVHDGLEQAWKLISENPARAAGLSERGTIASGQRADVLLVRVALRPRIVAVIAGGRLVH
>2516753841
IAEIGEGNAPNGAKDMQGDLVMPGLVELHTDHLEAHYTPRPKVQWNPVAAVVSYDGQLATCGITTVLDSLRVWRAEEVDGQAIVLAGAISTARDLLRADHFLHLRCEIPMPNVVAEAKELIDRPDIRLMSLMDHTPGQRQFRDEEKLRDYYRGKGGMTDAELDVMFARRVYCKENYDANMRAIVELAHRYEIPLASHDDTTPENVADAIRHRVAVAEFPTTLEAARELHQAGIDILMGAPNVVRGGSHSGNIAAIDLAHEGLLDILSSDYIPSSLLIAALQLPMIDLAAAIRTVTKAPAEAVGLNDRGEISTGKRADLIRVVAHDVPAVRSVWREGQRVA
>2516760229
MVLGNARLVLADRVHGWVAIADGVIAEIEGDAPNGAKDMQSDLVMPGLVELHTDHLEAHYTPRPKVQWNPVAAVVSYDGQLATCGITTVLDSLRVWREGAEEVDQAILAGAISTARDLLRADHFLHLRCEIPMPNVVAEAKELIDRPDIRLMSLMDHTPGQRQFRDEEKLRDYYRGKGGMTDAELDAMFARRVYCKENYDANMRAIVELAHRYEIPLASHDDTTPENVADAIRDRVAVAEFPTTLEAARELHQAGIDILMGAPNVVRGGSHSGNIAAIDLAHEGLLDILSSDYIPSSLLIAALQLPMAPLAAAIRTVTKAPAEAVGLNDRGEISTGKRADLIRVVAHDVPAVRSVWRKGQRVA
>2516760244
IAIEGGRTLVGNEIEASLQLAGGAIAAVTSGNAAIRIDARGLLVLPGIVDLHGDAFERQMMPRPGVDFPIDVALIDSDRQAIANGLTTVFHAVTWWEPGLRSADNARMLDAIDLTKPRLSADTRIHLRHETFNLEAVDEIAQWIGDRRVDLFAFNDHMDTTANLAKPQKRNRMVERTGLSDDEFDRLVERIAARGDEVPQANRRLAAIAREVSMPMLSHDDDTPAMRQGYRDLGVGIAEFPTTEETARDAALHGDFIVFGSPNVVRGGSHTGWTKAADMIAKGLCSVLASDYYYPAPLLAAFRLVHDGLEQAWKLISENPARTAGLAERGTIASGQRADVVLVRVALRPRIVAVIAGGRLVH
>2516783169
MVLGNARLVLVDRVHGWVAIADGVIAEVEGDAPNGAKDMQGDLVMPGLVELHTDHLEAHYTPRPKVQWNPVAAVVSYDGQLATCGITTVLDSLRVWRAEEVDGQAIVLAGAISTARDLLRADHFLHLRCEIPMPNVVAEAKELINRPDIRLMSLMDHTPGQRQFRDEEKLRDYYRGKGGMTDAELDVMFARRVYCKETYDANMQAIVELAHRYEIPLASHDDTTPENVADAIRDRVAVAEFPTTLEAARELHQAGIDILMGAPNVVRGGSHSGNIAAIDLAHEGLLDILSSDYIPSSLLIAALQLPMAPLAAAIRTVTKAPAEAVGLNDRGEISTGKRADLIRVVAHDVPAVRSVWREGRRVA
>2516789522
IAIEGGRTLLSDEIEASLQIAGGAIAGVAASNAAIRIDARGLLVLPGIVDLHGDAFERQMMPRPGVDFPIDVALIDSDRQAIANGLTTVFHAVTWWEPGLRSADNARMLDAIDLTKPRLSADTRIHLRHETFNLDAVDEIAQWIGDHRVDLFAFNDHMDSTANLAKPQKRNRMVERTGLSDGEFDRLVERIAARGDEVPQANRRLAAIAREVSMPMLSHDDDTPAMRQGYRDLGVGIAEFPTTEETARDAALHGDFIVFGSPNVVRGGSHTGWTKAADMIAKGLCSVLASDYYYPAPLLAAFRLVHDGLEQAWKLISENPARASGLAERGTIASGQRADVVLVRVALRPRIVAVIAGGRLVH
>2516902173
MWLSNFTLVLPNEVEGSVRVEGGAIAEIPEPVDGAAIDGGGRLLMPGFVDLHGDMIEREIAPRPNATMPIDFGIHELDKKLAAAGVTTAFAAVSFATGHVRSLETTSVIEGINRLRDDLLIDHRVHARYEITNVGAAPALERLLNADQIDMVSLTDHTPGQGQYNNLQSYILSISERRAISEEMAAEIVAKRIAMRSNDEAKLKQIVALSLKHKLSLASHDDDSVEKVAEMHDLGVTISEFPVTAPAAEEARRRGLWTLMGAPNALRGQSMSGNLSALDAASAGLLSIIAADYHPAAFVPGIFKLADVDLPAAVAMATGNAARSAGLLDRGEIAIGQRADLVAVEPGNINRVRATFRAGHFVY
>2516905503
TVFSNARIVLEDDVSGSILIRDGKIADISEGNSVAGEDFEGDYIIPGLVELHTDHLEGHYQPRPGIRWNKTAAIQAHDAQIVTSGITTVFDCLRMGAGGFEHGEMRMADAIQSAETRLRAEHLLHLRCEVSADNVLEHFADFENDRHVRLVSLMDHAPGQRQFQTMDQYIFYYQKKRGLSDEAFARFVAKRQAESARNTPHRNAIAKVCAERGITVASHDDATLSHVDEAIDNGVRLAEFPTSFDAARASHGHGMSVLMGAPNIVRGKSHSGNIAARDLAEMGVLDVLSSDYVPLSLLHAPFILADVELPKAIAMVTSTPARTVSLDDRGRIATGLRADLVRVRSHGVPVTRSVWRQGRRVA
>2516920576
IVLTNARLVLDDEVEGTVVHAHGLIRDLGRSRAAGAIDLDGDLLAPGLIEVHTDNLEKHFCPRPGVIWPNLAAALAHDAQMAAAGVTTVCDALFVGYNDARRGLLPQMVSAVERGAELFRCDHRLHLRCELTDPELVERLAPYADRPLVALASLMDHTPGQRQWRDIALLKRFMIREGLAPDDADALIDKRMTDGRRAAANWPQVVALFRGRGVAIASHDDTTVADVSEARDAGCAISEFPTTLEAARAARAAGLATVGGAPNVVRGGSHSGGAAVVEFAREKTLDALSSDYAPASLLQAVERLAELSLHEAFSFVTSRPAAMLGLADRGRISPGLRADFVRLFVEATPVVRGTVLGGSVM
>2516946902
VTLVGGRTLLPDGSDACVTLADGRIASVEGRPTARRIDLAGRLLLPGIVDLHGDAFEHVLMPRSGVRFPMAVALAEIDRQLVANGITTAFHSLTYWEPGLRGRDTVVLMAALDRLGHELACQPRVHLRFELHNVDAVDEVAAWLDAGRIDLLSLNDHLEGRERLDKLAQYAERTGLSIEQYQELAQQVARRGSEVPDGVARVCAAARAADVPIASHDDETPEACAHFHALGARLCEFPCNLETAEAAAATGDSVILGSPNVVRGGSHDARLTAEDAVRAGLCDVLTTDYYYPAPLLAAFQLVAGGFAAAWDLVSGGPARAAGLSDRGMIAVGQRADLLAVSVPGVPRVSATWTGGRMVH
>2516946906
LILTNARVVGPTGVHGHVVVREGTIAEFGDVRMPGAVDLEGDLLTPGLVELHSDNLEHHVQPRPKVRWPFLPAIMAHDAQICGAGITTILDALRLDDVGGAAGHSAQLVDAIAEAGRILRAEHLLHLRAELPVPNLAETVEPFTLNPSLRLVSLMDHSPGQRQFQDLDVWKTYYQGKHGYTEAQLATLAVELQERAARHTHNRKALAKLCVDRYIPLASHDDTTEEHVAEAAELGVSVCEFPTTLAAGKAAHRAGIATVAGAPNVVRGGSHSGNVAADELVDAGVLDCLSSDYVPVSLLHSVFVLHRTGLSDVFALVTRNPARMVGLTDRGEIAAGQRADLLRVDQGDAPVVCTVWRAGRRVA
>2517023948
MLIRNARVVTRDEETGTLRIENGVIVDLGTTLAAEAEDWNGDYLLPGLVELHTDNLEKHLAPRPGVRWNIDAAFVIHDAQVAAAGITTVFDSLRIGAVDMHSRDLQTCVEALARLSALLRAEHFLHLRCEIAAPDVVNVFDSLCTHPLLRLASVMDHTPGQRQWHDRDQWRRWQERHGKLTDEHFAAVIAELSDGQERFDRHRREIVARCMELGVPVASHDDTVIEHAEQAAAEGIVLAEFPTTHIAAQAAREHGIATIMGAPNVVRGGSHSGNVSAIELAQAGLLDILSSDYVPSSLLTAAFELVGGWLPRAMATVSAEPARAVGLDDRGAIAPGLRADFVRVMHDALPVPRATYRAGERIV
>2517025927
MLISNARIVTRDEFGTVRVEDGVIRDVDAGSARDAEDWDGDYLLPGLIELHTDNLEKHLVPRPGVEWNTDAAFVIHDAQVAAAGITTVFDALAIGSIGLRNRDVQTCADSLLRLSTLLRAEHFLHLRCEIATADVLEVFDSLCAHPLLRLASVMDHTPGQRQWHDREQWRRFQERNGKMSDERVASTLAELAVEQERYDEHRREIVARCRRLGIPVASHDDTLIEHVEQAKAEGIVLAEFPTTRIAAQAAREHGIATIMGAPNIVRGGSHSGNVSALELARADLLDILSSDYVPSSLLTAVFDLVEGWLPRAMATVSAEPARTAGLTDRGAIEPGLRADLVRVMLDKLPVPRATYRAGVRIV
>2517094099
MWLSNFTLVLPNEVEGSVRVEGGVIAEIPEPVAGAAIDGGRRLLMPGFVDLHGDMIEREIAPRPNATMPIDFGIHELDKKLAAAGVTTAFAAVSFATGHVRSLQTTSVIEGINRLRDDLLIDHRVHARYEITNVGAAPALERLLNADQIDMVSLTDHTPGQGQYNNLQSYILSISERRAISEEMAAEIVAKRIAMRNNDEAKLKEIVALSLKHKLSLASHDDDSVEKVAEMHDLGVTISEFPVTAPAAEEARRRGLWTLMGAPNALRGQSMSGNLSALDAARAGLLSVIAADYHPAAFVPGIFKLADVDMPAAVAMATGNAARSAGLSDRGEIAIGQRADLVVVEPGDINRIRATFRAGRFVY
>2517097431
TVFSNARIVLEDDISGSILIRDGKIADISGGNSVAGEDFEGDYVIPGLVELHTDHLEGHYQPRPGIRWNKTAAIQAHDAQIVTSGITTVFDCLRMGAGGFEHGEMRMADAIQSAETRLRAEHLLHLRCEVSADNVLEHFADFENDRHVRLVSLMDHAPGQRQFQTMDQYIFYYQKKRGLSDEAFARFVAKRQAESARNTPHRNAIAKVCAERGITVASHDDATLSHVDEAIDNGVRLAEFPTSFDAARASHGHGMSVLMGAPNIVRGKSHSGNIAARDLAEMGVLDVLSSDYVPLSLLHAPFILADVELPKAIAMVTSTPARTVGLDDRGRIATGLRADLVRVRSHGVPVTRSVWRQGRRVA
>2517134805
LVFKNARIVLEHEAQGSLHVKDGRIAAIGPCSLPGAIDLEDDWLIPGLVELHTDNLERCFEPRPKVRWPAEAAILAHDAQMALSGVTTVCDAVCVGFKQARLALLSQSLRAIEQARAALACDHYLHLRLEITDPNVVALTEPLVDEPSLVVVSFMDHTPGQRQWQDLAKYRQFQMGRNGKTSDEFETMLAQRVEEQVLYERHKRELLALFAGRSLVMASHDDTTVEHVDEAVRDGITISEFPTTMAAARAARDKGLVTVMGGPNLVLGGSHSGNVSAGELVDEGLLDCFSSDYVPTSLLNAAFRRHERPVPEAVATVTSTPARVLGLSDRGRIAVGLRADLVRVREVGQAVRGVWKMGRRIA
>2517137175
RVLVDGEGIVPAAVVIADGQIAEVPGQQPAGAADLGDLLLPGLVDVHGDSFERQLMPRPGLLVDPVVALFDTDSQLLASGITTAFHGISWWESGLRSFATGRWIEASIAQRDRLGADHRVHLRFEAYAKEGVDEAVAMIVGGRIGLLAFNDHTPSMARFVALTPWAQRAQVTVAALREQLVAVRLGATALAGSVHRLIAAARAAGVPTLSHDDRDRAQRQSWRRRGIGICEFPLRAEVAADAAAHGEAVVAGAPNIVRGGSHTGWVAAAELVANGHCTALASDYWYPSLLQAPWRIARLPLDRAILLATAGPAALAGLSDRGRIRPGQRADLICVDRAAVPRVAATWVNGRMVF
>2517229671
TVLTNARLVLDDAVAGTITLRDGRILAIGRATTPAAIDCDGDFIAPGLIDLHTDALEGHFVPRPKVFWPDRAAALAHDGQTVASGITTVFDAICAGFKAERRELFGTMLDAVEQGLFRADHKVHLRCEMTDPNVLDLVEPTLARPSLAFASLMDHTPGARQWRNVETLRNFLLGIGKDAGEAEREIGERTARGRANARNMPPLVEMLASTGLVRASHDDTTEAHVAEAQAAGCTISEFPTTREAALAARAADLATIGGAPNVVRGGSHSGGVAMGALAQEGLVDALASDYVPASLLQAATRLHTVDLPHAIALVTRNPAQMAGLADRGRLEARLRADVVRFIVEGTPVVRQVLAEGERVF
>2517231025
VFANARLVLADEIPGHVSVTDGVISAISGVVPAGAEDLEGDYLLPGLVELHTDHVEGHLAPRPNVRWNPLAAMLAHDAQIAASGITTVFDSLRVWPAVGMDGDAPLLIAALEAARAALRADHFIHLRCEVPTDTVVQDAEAILKKTPVHLISLMDHTPGQRQFATIDQFRSYYMKKSGISAEEMDVIVTSRLDFHERYRENRAGLVALAHAHRCVVASHDDGTPEHVAEAIGDGVAIAEFPTTEEAARLSHEAGIRVLMGAPNLVRGGSHTGNVSAESLARGGRLDILSSDYVPSSLLWAAFDLTRVPLPEAVRMITKTPAEVAGLADRGEIAPGRRADLVRVLAGDMPVVKGVWREGRRVA
>2517281823
MIINNVRLVLEDQVHGSLEVADGVIRSFGNSRLPQALDGEGGWLLPGLIELHTDNLDKFFMPRPKVDWPAHSAMSSHDALMVACGITTVLDAVAIGDGGHRLENLQKMIDAVIHSQRLNRAEHRLHLRCELPNAGTLSLFEQLMDKPGVSLVSLMDHSPGQRQFVSRAKYREYHQGKYNLSDAAMDEYEQQQVALSARWTPNRQAIAARCRERGIALASHDDATAAHVAESCALGSAIAEFPTTEEAARASHRQGLQVLMGAPNIVRGGSHSGNVAAHQLAAIGTLDILSSDYYPASLLDAAFRLAADLPQSVAMVTRNPARALGLTDRGAIAEGLRGDLVLAAHGEHVYVQQVWRQGRQVF
>2517391865
TILANARLILPDAVPGAVTLQGGTIAAIGQGVPPGAIDLAGDFLAPGMVELHTDNLERHMRPRPGVDWPHAGAILAHDAELAACGITTVFDAMRVGSNEADYDKYARLAHELAEIRTVLRISHLLHLRAEICSETLLAELDEFGPGDRVGIISLMDHTPGQRQFRDISKLAQYVQGKYKLGDAEFAAHVARLKALRARHDAHEAAAVQIAHRLGAVLASHDDTTAEHVATSASRGVRLAEFPTTPEAAAACHAHGLMVMMGAPNLIRGGSHSGNVSAAELARSGHLDILSSDYVPSALLAGALILARIWLPRAMATVTANPAAASGLSDRGRLEAGLRADLIRFMMDDIPVMRETWVRGRRV
>2517405918
MWLSNFTLVLPNEVEGSVRVEDGAIAEIPEPVAGAAIDGGGRLLMPGFVDLHGDMIEREIAPRPNATMPIDFGIHELDKKLAAAGVTTAFAAVSFATGHVRSLETTSVIEGINRLRDDLLIDHRVHARYEITNVGAAAALERLLNADQIDMVSLTDHTPGQGQYNNLQSYILSISERRAVSEEMAAEIVAKRIAMRSNDEAKLKEIVALSLKHKLSLASHDDDSVEKVAEMHDLGVTISEFPVTAPAAEEARRRGLWTLMGAPNALRGQSMSGNLSALDAARAGLLSVIAADYHPAAFVPGIFKLADVELPAAVAMATGNAARSAGLLDRGEIAVGQRADLVVVEPGDINRIRATFRAGRFVY
>2517408885
MFSNARIVLEDDISGSILIRDGKIADISGGNSVAGEDFEGDYVIPGLVELHTDHLEGHYQPRPGIRWNKTAAIQAHDAQIVTSGITTVFDCLRMGAGGFEHGEMRMADAIQSAETRLRAEHLIHLRCEVSADNVLEHFADFENDRHVRLVSLMDHAPGQRQFQTMDQYIFYYQKKRGLSDEAFAHFVAKRQAESARNTPHRNAIAKVCAERGITVASHDDATLSHVDEAIDNGVRLAEFPTSFDAARASHGHGMSVLMGAPNIVRGKSHSGNIAARDLAEMGVLDVLSSDYVPLSLLHAPFILADVELPKAIAMVTSTPARTVSLDDRGRIATGLRADLVRVRSHGVPVTRSVWRQGRRVA
>2517423799
TVLRNARLVLAGEVQGSVLIRDGAIADLSSKATPLGEDLDGDYLLPGLVELHTDHLEAHVQPRPGTRWDPVPAVLAHDAQVSGAGVTTVFDAVRIGTGRGTALAAIAAAITYAAELTRAEHFIHIRCEVAAPGTVSEFEALDKISDIRLVSLMDHTPGQRQYADVEAFRTYMVGKGRVSNDAFLPFVEELKKVAEVHVPNRAKIARLTLERGIALAAHDDATLEHVEESAGFGVLISEFPTTRLAAQAAREHGQLIVMGAPNIMRGGSQSGNVAASELLEAGLLDILSSDYVPASPLQAVFLLESEGLHEGAKLVASNPARVAGLEDRGVIEAGRRADLVRVRPRGHPVVRAVWRSGVRVS
>2517463926
LVLKNARIVLADEVDGSIVVRDGKIAEISTGPSAIGEDMGGDFVIPGLVELHTDHLEGHYAPRPRVRWNPIASVLAHDAQVATAGITTVFDALRVGMAEMGAADMRKLADAIEDSVRRVRADHFIHLRCEVSAADCLAGFAHFDGDDRVRLASLMDHAPGQRQFVDLETYAYYYQRKLKLNDVEFQAFCDKRMGDSARNSPNRNAISAACHARGIVLASHDDATSAHVDEAIAQGIRVAEFPTTLEAANASKGAGLGVLMGAPNVMRGASHSGNVSARTLAEQGLLDILSSDYIPFSLIQSAFFLGEVELPQAVAMVSKNPADAVGLTDRGVIEAGRRADLVRVVDEHVPVVRTVWREGRRVA
>2517472211
TVYADARLVLEEVVEGHLVVRDGVITEITGAAPRGAVDMGGDYVLPGFVELHTDHVEGHLYPRPRVTWNAFAAVTAYDAQIAASGITTVFDSLRVWPAVGMDGDAPLLARTLREAGEVLRAEHFVHLRCEVTADGVVEEAGALVESAGVRLISLMDHTPGQRQFMTEAQFRSYYKKKSGMSDADLDIIVADRMDAHTRFRPNRARLVAMARAQGIVLASHDDATDAHVAEAIEDGVAIAEFPTTDGAAEGSHGAGIRVLMGAPNVVRGGSHTGNVAAESLARRGVLDILSSDYVPGSLMLAAFDLPQVPLPQAVAMVSANPAAAAGLSDRGRLAPGLRADFIRVVAGAGPVARAVWRQGERIS
>2517472935
VRIENGRALRSGQWDRPVVVSGGRIADPDPAPERVIDARGLLVLPGIVDIHGDAFERHIMPRPGVRFDMTLALRDTDRQLVANGVTTAFHGVTIWEPGLRSVEAARFVATLLALREGLACDTRLHLRWETFALEALEEVREWLATPAPILAFNDHTTGSKGTIARKIGQMAERSGLSREDYMTLLDRVWGARDAVPAAIESLAASARANGNVLLAHDEDSPAERARFRALGAVASEFPMNQETAQAARDAGEDVILGAPNVVRGGSHNGALSATEAIAAGRCTVLTSDYHYPSPLYAAFTLAAGDLARHWPLVSANPARVARLKDRGSLEAGRRADLLLVDATDMPEVVATLVAGRIVY
>2517473686
VILTNARLVLEDRVDGTLVHSDGRIRAIGRSQLPAAIDCEGAYLAPGLIDLHTDALEGHFVPRPRVIWPDRAAALAHDAQMAASGVTTVYDAICAGFKADRRALYEVMLDAVDSGVELFRVDHRVHLRCELTDRTLPDLVDVALGRPTLALASLMDHTPGTRQWRNVEHLKVYLTGIGKSGGDIDAEVADRIERARGAADNYSRMVALFASSGLVLSSHDDTTPAHVDEAVAAGCTISEFPTTMEAARAARDSGLATIGGAPNVVRGGSHAGGVSMRDLAREGLLDALASDYVPASLLQASLALTRAGLPDALALVTSAPARLARLEDRGRLEAGLRADLVRFLADDTPRIDEVFVAGRRVF
>2517497883
TILANARLILQDEVIGSICLRDGVIASIGSAVPKGAIDAAGDFVAPGLVELHTDNLERHLSPRPKVDWPHRAAIIAHDRELAGTGITTVFDALRVGSGSYRKYARMADEILEIRDALRISHHIHLRAEICSESLLEELGEFGPADRVGIVSMMDHTPGQRQFSDMGKYKDYVTGKHGMDDARFDGYVDFLRELQQRHTAHEVATVAAAGRYGAVLASHDDTTPDQVRTSRGHGVTLAEFPTTHDAADACHAHGIATIMGAPNIVRGGSHSGNVTALDLALADRLDILSSDYVPASLLMAAVQLASAWMARGIATVTATPARAVGLQDRGVLDPGRRADVIRFVNDGLPVLHGVWANGAQVA
>2517647144
QIYTNYRLQLCDEIGTLVVREGKIADIQPGKVNQGQDGEGDYLLPGLIELHTDNLEKCMAPRPGVKWPLEAAAMYHDKDLISSGITTVCDAIAIGDGSNRITHFTPMIDIINQGQNKFTVDHRLHIRCELSFPDVYDITEKYAHHPLLSLISIMDHTPGQRQFVNIEKYKKYYIRKHSIPAQDMDDFVTMRQEHQQKYEQNRKSLVELTQRHQISLASHDDATVEHIQEALENGAKIAEFPTTQAAAQKAHSHGLQVLMGAPNLVLGGSHSGNVSAIELVQQNLVDIISSDYVPRSLLQAAFIIAHGQLYEAIKPITANPAKAIQLEHQGSLETGKQADFITVHDDGIPRITSVSRQGKRVA
>2517706230
MWLSEFEIVLRDRVNGAVRIENGRIAEIEKPVGHADIEGGGRLLLPGFIDMHGDMVEREVEPRIGVHVPMRIGIAELDKKLASCGITTAYAALSFGAVTLRSQDHTTIIDTIAGMKDHLLVDHRIHARFEVTFTPAIPTLQKLMDAGRLHLISLMDHTPGQGQYRDVELYIARIAKERGMTVAAASEVVGKRMAGRNGDLNALQDLSARARAVGIVLASHDDDTLEKVELVHGLGAALSEFPVTLGAAQEARRLGMHTAMGAPNALRGESYSGNLSARQAYEAGLLDMLASDYHPASILPAVLGLAELRLAAAAALTSANPANALGLTDRGVIEPGLLADFVVADRHPVPRVRATFRAGRMIY
>2517708934
TVLSDARIVLANEIEGSLVLRDGFIAGIDAGGSRSGEDMGGDYVIPGLVELHTDHLEGHYAPRPKVRWNPIAAVLAHDAQVATAGITTVLDALRVGMADLTLADIRKLADAIEDSVARLRADHFLHLRCEVSAPDCLQAFADFDRDDRVKLASLMDHAPGQRQFVNLETYAYYYQRKLKLTDRDFKLFCEKRMAESARYAPNRAVIAAACRERGIVLASHDDATSGHVDEAIEQGVRVAEFPTTEEAARASKAAGLGVLMGAPNVMRGASHSGNVSARALAGDGLLDILSSDYIPFSLIQSAFFLGDVELPQAVAMVSKNPAEAVGLTDRGVIEQGRRADLVRVVDDHVPVVRTVWRQGRRVA
>2517865496
QILTNARIVLADDIHGTLRLVDGRIVDLGVTAVPGAEDCDGDYLMPGLVELHTDNLEKHLGPRPGVAWPVHSALTIHDAQVASAGITTVFDALCIGENSLRATTLAPSIDALRHAVAHTRVDHWLHLRCEVSSPDVLEQLERYLDEPLLKLLSVMDHTPGQRQWMDLEKYRVYSQKHHWSDERLAQDVAERRVLQETHQRNRRAVVRLAQERGLALASHDDTTVEHVAEGAVDGVTVSEFPTTLLAAQAARTAAQAIVMGAPNVVRGGSHSGNVAATELARAGLLDVLSSDYVPASLLHAAFMLADGWLPRALATVTRTPARLVGMDDRGELAPGLRADVIRVATPHTPLVRGVWRAGQRVG
>2517865504
GIVGRRVLLDDGHDTPLAFADGLIAGDGPAPVGALDCGDYLVPGIVDLHGDAFERQILPRPEAAFPLPLALADTDRQLVANGITTAFHGITWWEGGLRGRDNAIIRNALARLKPRLGADHRIHLRWETYNLDAVDEIADWLATGHIDLLAFNDHLDMVARLGKLRKYAERAGMPLAGFRALVTRVAARGDEVPAAIARLAGHARAAGVAMASHDDDTRAERAAFQALGCTISEFPRTAEATAAARELGSPTVFGAPNVVRGGSHCGAPAAREMVAADLCDILASDYYYPAPLAAACQLAAVGWAGAWKLVAANPARAAGLTDRGELAVGQRADLIVLSDPATPRVVATVAGGRLVH
>2517890952
IFIEGGRTLVDGAETSLRTAGRLDEQGRAALHIDVSGLLVLPGIIDLHGDAFERQMMPRPSVDFPTDVALIDSDRQAIANGITTVFHGTTWWEPGLRSAENARLLDAIEALRPQLAADTRFHLRHETHNLEAEAEIIQWLAEGRIDLFAFNDHSNVKPKKRNQLAERTGLSVEAVNDMLDRVVARRPEVPASIARLAAAARAADIRMLSHDDNSPAMRQEFRALGAVIAEFPVNEETARDAADAGDFIVFGAPNVVRGGSHTGWTKASDMIAQGLCSVLASDYYYPAQLLAAFRLVADLPRAWDLISSAPARAAGLADRGELAAGRRADIIVVKVPLRPRIVAVIAAGRLVH
>2517890965
TIIGNARLVLADRVQGWVAISGGKIAEEGRAPEAAEDAGGDLLMPGLIELHTDHLEMHYVPRPKVFWNPVAAVISYDGQLATSGITTVLDSLRVWRDGAEDVDRAGLAAAIAAARELLRADHFLHLRCEVPMPDVVAEAKELIDRPDVRLMSLMDHTPGQRQFRDEVKLRDYYRGKGGMTDAQLDVLFARRFAYQKEYVANTRAIVALAHEYRIPLASHDDTTDENVVDAVNDRVAVAEFPTTMEAARGLHAAGIDILMGAPNVVRGGSHSGNIAAVDLANEGMLDILSSDYIPSSLLMAALQLPRVPLASAVRTVTKTPAEAVGLNDRGEIAVGRRADLIRVVARDLPVVRSVWREGGRVA
>2517913845
YLLMNGQVVLEDRIKHAVVIENDCIVAVEQDAAKQILDANGGYISPGFVDIHSDYIEGIVSPRPSTLMDFNMGIREAERILISHGITTMFHSLSIKDFSIRNPKNVNLIHAINETTSEHLIRNRMHARFEIDNIEQVDAFIQNIQDEKVHLISFMDHTPGQGQYRNLEIYRETLKGYSDITDAEIDEIITNGMKKDKILEQIKEISQLALEKNIAIASHDDDEMEKLSLVKSYGTSISEFPTTLEVAKKAKEMGLWTIAGAPNVMLGGSHSGNLCATEAIREDAIDILCSDYYPPALLHSIFLLGEKGLHKMFQLVTLNPAKAVRIDDQGSIKEGKKADIIIIMDDGFPVVTAAFVDGKLMT
>2517931331
IITNAQMILPDDIKGHLVIQDGLIKEVMAGESYVIVDAQGMYVMPGMIELHCDSIEKEISPRPSSIFPLELAMASLEKKMAGYGITTLFHSICSSGVRNDEMVAIIRYVGRKRHSSMIRHRIHYRYEITNVAGIQQVHDLISEQQIDFLSLMDHTPGQGQYGNWESYRKYLAAYEQITEDEAETFLNQLVEFKQNDWDALQNLADYAISQGVQMASHDDDTTAKVDYMHRLGAVISEFPVKLEAAKYAAEQGMYVSIGAPNIVRGGSHNNNMKAMDAVEAGAAYILCSDYFPAALLPSVFKIAETGLAEAVKMVTYYPAQSLGIEDSGSIAVGRTADLLLVEAGGYPVVRKTWVGGTLVH
>2518271319
IVFSNARMVLAGEVLGALSVAGGCIEALSGATAAGTFDLEGDYLFPGLVEVHTDNLERHLMPRPKVQWAEMPALLAHDAEVAAAGITTVFDALGVGEESLRGGTWDTLLGVLDGCIELLRADHHLHVRCELPAPNTIELFEPFRKHPRLSMISLMDHTPGQRQWENIEVARVYYTGKKGWSDDKFDRRVSEAVLLQTRYEPHRQHFVEHCRVHGIALASHDDTTVAHVEQAHAEGASMSEFPTTLAAARAARERGLANIMGGPNVVRGGSHSGNVAAAELARQGLLDILSSDYVPGSLMSAVMRLVDEGLPEAVAMVSRAPARAAGLDDRGSLEPGLRADLVQVADGARPVVRGVWRQGRRVI
>2518557046
IILANALLVLPNEVRGALHIKGGKITAIGAALPPGAVDCDGDYLAPGLIELHTDNLERHIQPRPKVDWPHNAAILAHDAELASVGITTVFDAMRVGSTGGRYGKYARLANELLSLRAALKISHFLHLRAEVCSETLEEEMEEFGPEDRVGIVSLMDHTPGQRQFRDLTKLEAYVKGKHALSDAEFAEHVAQLQALRAANARHEAAAVAHAARYGAVLASHDDTTAEQVAVSSGYGIRLAEFPTTVEAARACHAHSISVIMGAPNLIRGGSHSGNVAAAELADLGYLDILSSDYVPSALLLSAVQLGTRWMARGLATVTANPARAVGLSDRGQLAVDARADLIRFLRGGAPALRGVWSQGRRVA
>2518557400
ITLRGAQVLTPEGLICDLSLSGGRIADTPQGRIVDLSGYMILPGIVDVHGDGFERHLAPRRGAMKDLAQGMIATEAELAANGITTAVLAQFYWEGGMRGPEFADVFAALAEVRDHVETDLHAQLRCEISLLDDYGAVEDMVARHGIGYLVFNDHLPGKRPQGLTGQALRIGRNPEKHLEFIQGLHDRMPEVGPALERLAARLTTRGVRLGSHDDSTAEGRRRARARGMTIAEFPETLEAAEEARAGGDHVIMGAPNLVRGGSHKGNVSAVDLVAMGLVDALASDYHYPSLRRAAFLLADGGLSTAWGLISTGPAQLLGLMDRGAIRPGLRADLVVLAPETRRVMATIAQGRFVG
>2518761275
MIINNVNMVLSREIHGSLEVRNGVIHHIRPSRHPGALDGEQAWLLPGLVELHTDNLDKCFTPRPGVNWPAEAAMRNHDALIISSGITTVLDAVAVGDGGHRLENLRRMTDAVLHSQQTNRADHHLHLRCELPHQDTFPLFEQLADIPLVALASLMDHSPGQRQFSSQEKYHQYYKGKYHLNDEQMAAFEEEQLAGSRRWQPNREAIVRLCHDKGITLASHDDATLEHISEAHQHRVAIAEFPTTEIAAQQANGVGMNVLMGAPNVICGGSHSGNVSAHHLATLGVLHILSSDYYPASLLEAAFMIAEYDLPRAMALVSHNPAQALQFDDRGCIEEGRRADLLLVKRRAPQMKLWRQGIRVF
>2518761692
MIINNVRLVLENEVYGSLDVQNGVIVHVACSQQPGAFDGEGGFLLPGLVELHTDNLDKFFTPRPKVDWPAYSAMSSHDALMVANGITTVLDAIAVGDGGHRFDNLNKMVEAIRQGQELNRAEHWLHLRCELPYDATVPLFEKLMNTPDLLLVSLMDHSPGQRQYTSLQKYREYFQGKYHLSNLQMDAFEEEQRGLAACWQPNRLAIAALCRKKGIALASHDDATVEHVNESLQVGCAIAEFPTTEAAARYSHDRGLLVLMGAPNVVRGGSHSGNVSASQLAQQGLLDILSSDYYPASLLDAAFRLAQNPLPRAITLLTRNPARAIGLHDRGVIAEGGRADLVLATLHGHVHIRHVWAKGQKVY
>2518825157
MIINNVRLVLENEVDGSVEIQDGVIRAFTRSRAPDAMDGEGGWLLPGLIELHTDNLDKFFTPRPKVDWPAHSAMSSHDALMVASGITTVLDAVAIGDGGDRLENLEKMINAVEETQKLNRAEHRLHLRCELPHHTTLPLFEKLVGREPVSLVSLMDHSPGQRQFANIEKYREYYQGKYSLNDAEMARYEEEQLALAAQWQPNRLRIAAMCRDRNIALASHDDATHDHVRESHQLGSVIAEFPTTFEAAEASRQHGMNVLMGAPNIVRGGSHSGNVAASKLASLGLLDILSSDYYPASLLDAAFRVADDELPQAIRLVTKNPAAALNLQDRGEIAEGKRADLVLARKGEHIHIDHVWRQGKRVF
>2518856224
QILSNARLVLADQVHGSLLIRDGLIADIGASSLPQAQDLGGDLLLPGLVELHTDNLEKHMSPRPGVDWPSASAVLTHDAQIVAAGITTVFDALSIGDKGKRMQQLGVMLEAIAEAEAQTRAEHRLHLRCEVSHPQCLELFRELVEQPLVQLVSVMDHAPGQRQFARMEKYREYYMGKYHLSPAEMDAFVTEQLANSARHDQQRAAIVDICRSRDLALASHDDATLEHVSESADYGMAIAEFPTTFEASEASHARGLKVLMGAPNIVRGGSHSGNIAAADLARRGVLDILSSDYYPASLLQAALGLAEQDLPRAIATISLAPARAAGLDDRGEIAVGLRADLVQAVHKGQPVIGQVWRQGRRVF
>2518887999
LLLTNARIVTETEVTGTLKVRNGLINAIGNTRAAKAQDCQGAYLIPGLVELHTDNLEKHFSPRPGVIWPSHPAVLTHDAHIVSSGITTVFDALSIGDGSNRLSHLRTLIDALSETRDMLRADHMLHLRCEVSFGETLQLFEELVDHPLLQLVSVMDHTPGQRQFVREDKYRQYYQGKHNLNNAEMDAFTHKRKESALLHDRNRQAVVAICQARGIPLASHDDATLDHVAESAALGMRIAEFPTTWEAAKASHDQGLRVLMGAPNIVRGGSHSGNIAAAELASAGVLDILSSDYYPASMLHAAFRLASMEMARAIATVTCTPARCANLHDRGVIERGKRADLVLVPRNQLPVIQNVWRGGKRVY
>2519031269
QILTHARLVLDDEVSGSLVIRDGLIADIAPSQLPPAIDCDNDYLLPGLVELHTDNMEKYFQPRPKVAWPGRQAALAHDAQMAASGITTVFDAVSIGDDSMRHLALHEMCAAIGDIVALARVDHRLHLRCEVSQPETLQRFQDLADLPLLGLVSLMDHAPGQRQFASFEAYRTYYQGKYGLNDAELEVFVAEQLANSARYAQYRQAIAAECHKRGLALASHDDATLEHVAESREYGTRVAEFPTTSEAAEASHRAGMAVMMGAPNVVRGGSHSGNIAAAALVERGVLDILSSDYYPAALLDAVFRIAQMELPQAVATASRQPAEAVGLNDRGRLASGLRADLLRVLVDDHPMVQRVWSQGRQVH
>2519254523
TVLTNARVVLPDDVTGTVVLRDGKIADVGGTGVAAAQDCEGDFVAPGLIELHTDNLERHMVPRPKVDWPHRAAILAHDRELAGTGITTVFDAIRVGSGDHRYGKYARMADEILDMRNALKISHHIHLRAEICSETLEEELGEFGADDKVGIVSLMDHTPGQRQFRDVSKFETYVRGKHNMQAEGFAEYVEFLYGLQAQLAKHEAAAVAAAXXXXXXXASHDDTTADQVAASHAHGVAVAEFPTTVEAAVFAARVGIANIMGAXLLVRGGSHSGNVAAHELAQAGLLDILSSDYVPAALLQAAVQLADVWMARAIATVTATPARSVGLSDRGEIAVGKRADLIRFLLEGAPLVQAVWSEGRRVA
>2519254715
IDITGAEVLGPQGFRDGLSLGDGVIADAPVGRSVDLSGFRVLPGIVDVHGDGFERHLAPRRGAMKQMAEGLIAAEAELAANGITTGVLAQFVWEGGLRGMEFADVFTAIRDTAGGLVTDLRPQLRFETHLLDDYAGLPARIAEWGVSYVVFNDHLPGRKPPRLVGQALKAQRNPEVHFQMLLDLHARRAEVPAALDTLCAELDRMGVQMGSHDDHTAEDRAAWRARGVKVSEFPETLDAAEAASGAGDVVILGAPNLVRGGSHKGNVSALDVVSMGMADAVASDYHYPSPAQRISALARMGFADAWALVSAGPARALGLDDRGVLQAGKRADLVVLDGADRVAMTVSGGRLVA
>2519291602
MIINNVKLVLDDEVHGSLEVHDGRILAFSQSRLPQALDGEGGWLLPGLIELHTDNLDKFFTPRPKVDWPAHSAMSSHDAMMVASGITTVLDAVAIGDGGDRLENLEKMVNAVEETQKLNRAEHRLHLRCELPHHTTLPLFEKLIDRESVSMVSLMDHSPGQRQYADRSKYRDYYQGKYHLTHDEMDRFEAEQMALAATWQPNRQTIAAMCRARRIALASHDDATEAHVAESHQLGSVIAEFPTTLAAAQASRQHGMHVLMGAPNIVRGGSHSGNVAAHQLASHGLLDILSSDYYPASLLDAAFRIADAELPQAIRLVSQHPAQALGLDDRGVIAEGKRADLVLARRGEHIQIDHVWRQGKRVF
>2519436402
TVIGNARLVLADRVQGWVAMAGGRIEGIEGAAPASSLDAGGDLLMPGLVELHTDHLEAHFVPRPKVYWDPVAAVISYDGQLATAGITTVLDSLRVWSEGAEGVDQANLADAIGRARELLRADHFLHLRCEVPMPTVVEEAKQLAGRPDVRLMSLMDHTPGQRQFRDEGKLRDYYRGKSGKTDAELDVMFARRFAYQQAYAANMRDIVALAKTHDVPLASHDDTTDENVADAIKDGIAVAEFPTTMEAARGLHEAGISILMGAPNVVRGGSHSGNIAAVDLAREGLLDILSSDYVPSSLLMGALQLPHVPLAAAVRTVTKAPAEAVGLHDRGEIAAGKRADLIRVVTGDHAVVRSVWREGLRVA
>2519436415
ISISSGRCLIGSELDTSLAVSEGIIIDTTRVPMLELDAAGLAVLPGIVDIHGDAFERQMMPRAGVDFPIDVALVDSDRQAISNGITTVFHATTWWEPGLRSAGNARLLEAIESLRPRLAADTRFHLRHETYNLDDEDEIRQLIAARRIDLFAFNDHMDSTASLDKPHKRQRMVDRTGLSGDEFDRLVARIVARADAVPASIARLAEAARQAGLRMLSHDDESPEMRRAFRGQGVGIAEFPVNEETAREAAAGGDAIVFGAPNVVRGGSHTGWTKASDMIAKGLCSVLASDYYYPAPVLAAYRLVAEGLARAWSLISSGPAQAAGLSDRGSLTPGQRADIVLVSMPLRPRIVAVIAAGRLVH
>2519487718
TILTNARVVTPDTVRATVVVADGRIVELGISRVPGAIDLEGDHLIPGLVELHTDNLERHFAPRPGVRWPALPAVRAHDAELAAAGITTVFDAVTIGDQGNRARDLADMIDAVADAKTLLRVDHLLHLRCEIAHERMQALVEPLIDHPLTGMLSIMDHTPGQRQFVDEAKYREYYMGKHGVSADEIGEMIVNQKRMQAEHPANRAYVVAQAQARGYALASHDDATAEHVTEAEADGCSVAEFPTTIEAARASKAAGMAVLMGAPNLVRGGSHSGNVSARALAEAGLLDVLSSDYVPASLLHAAMMLADVELAAAIRTVTDIPARAVGLKDRGRIAAGAQADLVRFVDGHVPLIRAVWRRGRQVL
>2519849760
LYIQNGLVVLPDKLEADIVVKGTISAVQGAGSYERMDARGKYIMPGLVDIHCDAIEKEVQPRPGTLFPLEMAFLEFERKLPVHGITSMYHSLSLGGLRGDHLLTMIALIHHLRARAVVRHGIHLRYEVAHLAGLPIIEQLIADKQVDYLSFMDHSPGQGQYREPGSFERYVMKNQGVSAAEVEDIVRDLLTRQQLDWSHLRTLGNLASDSGIAVASHDDDSPERVDAFAAYGVSVSEFPMNIETARHAARRGLHVCVGAPNVVRGGSHDRNMSAADAIRDGAARVLCSDYHPASLLAAVFKLAKVSLPEAAAMASLYPAQALGVGEKGSITAGKQADLLIVLLNDYPAVSRTIVGGQLVY
>2519854934
YIIHNGKVITEDSINHAVIVVDDVIDAISNYKNADFINANGGYISPGFIDIHSDYIETVVAPRPSSMMDFQLSLRETEKILLGHGITTMFHSLSFQEITIRHPENMQMVDTIHQANQQHMIRHRLHARFELDNIQGIDQLVDNIKEGKVHLLSFMDHTPGQGQYRNLEIYRNNIKVHRNLSDEEVSVLIAERTSTELLMEKITEVAALAQSKGIAVASHDDDNVQKLELVKSYGTSISEFPITLDVAREAKQHGLYTIVGAPNVLMGGSHSGNLSAAEAIEHGYADILCSDYYPAALLHAIFQLHDGELHQMFRMVTLNPARSVHMDEIGSIKPGKKADLLVILADGYPTLTHTMVNGKGV
>2520054313
TVFKNARMVLPGEVLGSLQVDAGRIASVGGTSALQGIDLGGDYLLPGLVEIHTDNFERHLMPRPKVQWAEMPALLAHDAEIAAAGITTVLDALGVGEDSLRGSAWNRVLDTIDTCTELLRADHHLHVRCELPAPNTIDLFEPFHGHPRLSLISLMDHTPGQRQWENIEQARTYYTGKKGWSAEKFERQVAHAATLQAQYEPHRAYFVDYCRTHGISLASHDDTTVAHVEQAHAEGAAMSEFPTTLAAAQAAHECGLLTVMGGPNVVRGGSHSGNVAAADLARRGLLDILSSDYVPGSLLSAVMRLVQDDLPQAVATVTHNPAKAAGMLDRGALAPGLRADLVQVPDGGRAVVRGVWREGQRVL
>2520175155
MILTNARVVCRDRVSGTVVVRDGRIAEVGRSEAAGALDLNGDYLLPGLIEMHTDNMEKHFVPRPGVLWPSLAAVLGHDLQVAGAGITTVFDAISVGEKGPRRQILGQSLAAVKHALSLCKADHLFHLRCEVSDPCVVEMFEPYAHDPLVRLVSLMDHTPGQRQWTDVSKYVQYNKGENWTEEELKRRIERLKAEQDKYAKHRKAVVALAKEYDIPLASHDDATEDHVHEAVADGVVISEFPITMTAACLAREHGQKTIMGAPNVVRGGSHSGNMSALECAREGQLDGLSSDYVPSSLLFAAFLLHELDLPEAVAKVSANVADMVGLADRGRVETALRADLVRVHTEHTPVVREVWVMGERVC
>2520218541
LRFTGATLLRDGIRRSLCVEQGRISRGAFPEVDLSGYLILPGIIDLHGDAFERHIAPRPRAPFPIRSGLSSAARDAAAHGVTTAWFAQCWWEGGLRGPDYAELLGVLQAFAPLIDIRLQIRCETHMVDSRDRLLAAIRRFGVDYVIFNNHLPEKKDEFATWAKRSGRSSEEFIKVLREAKDRKSEVPRHLCALAEAFDVLGVTYGSHDDPDAETREEFRLLGAHVAEFPISEKAAAAAKAMNDPVLMGAPNVARGGSQSGNISAQRLIERGLCDALVSDYHYPALAAAAWALVDKGLPAAWAMISTKPAEIMNLSDRGNLEFGKRADFVIMDEETREIEATISNGRIAY
>2520218552
FTLTNARIVLETEVQGTLRVEGGKIADVGGSSVPGAVDVAGDLIIPGLIELHTDNLERHIEPRPKVDWPHKAAIIAHDAELASVGITTVFDAMRVGSGDGGYAKYARLSRELMMLRNALKISHFLHLRAEVCSETLEAEMAEFGPEDRIGLVSLMDHTPGQRQFRDISKLKDYVQKKRGMSDTQFEEHVSHLLELRDTYARHEEVAVAEANRYGAVLASHDDTTADHVEVSRQHGVRVAEFPTTVEAAQACKLHGIAVMMGAPNLIRGGSHSGNVAAHDLAERGLLDVVSSDYVPSALMSSAILLADLWIPRAIATVTTNPANAVGLMDRGRIAEGLHADLVRIRIEGTPVIRGVWSHGRQVG
>2520220237
TFQGATVYLPGEIAQVNVTDGHIVEIDGPAQGEIIDAKGKTLAPALIDVHGDAFERQLMPRPGVFFPLEAAVIDTDRQLASNGIATAYHAVTLWEPGLRDVARGRMMQALLDLAPRLTVENRVQLRWETFALEALDVIEWALGAPFLPSIAFNDHTSMTRGFARIAAKAHRSGLTNAEYVALLARVWERRSDVPAAIDRVADLGREAGAPMLSHDDTRSETRSYFRALGARAAEFPMVMEAALAARDRGDLIIFGAPNAARGGSHIGSLSAGDMVEAGLCDALASDYFYPAMLAAVARLDADRSAIWSLVSAGPARAMNLSDRGEIALGKRADLVLIPEGQAPSVLGTWVGGRCAY
>2520220245
MWLSNLSLVLPDRVDGALCIENGLIAQIAERPVSNGIDCGGALVFPGFIDMHGDMIETELEPRPRVDFPMEVAVSHLDARLSAAGITTAYAAVSFRARRRSFEHTSVIRDLHRLRRSCRVDHRIHARFDITYANAVQVLADLIADEQVDLVSVMDHTPGQGQYRDIERHISLIATRDGMSETEARQVVSTRIAERTRVLDNLRQVSKLCKSHGVALASHDDDSAKKALLMAEMGAVISEFPVTCEAAEAAAARGLLNAMGAPNAMRGQSYSGNLSAREAHAKGLLHILAADYHPAAMLAAVMTLAEDPLAGAAALVTANPAKALGLTDRGRIEPGLRADLALVERGPLTRVSATFCGGKMA
>2520247597
LVLNNARIVLADEIEGSIAIRDGQIADVSTGATTTGEDMQGDYLIPGLVELHTDHLERHYAPRPKVRWNPIAAVLAHDAQIAASGITTVFDALRIGLSDLEAREMRDLGNAIESSVERLRADHFLHLRCEVSAPDCLEGFGLFEGDSRVKLASLMDHSPGQRQFTRMDTYEVYYRGKTGMSDEQFRSFCEKRMEQSRRHGVNRSAIADMCRERGIVLASHDDATLDHVGEAVAQGVRVAEFPTTQEAARASHEAGMAILMGAPNVVRGGSHSGNVSARSLAEGRTLDILSSDYIPFSLIQAAFSLGEVELPQAVAMVSKNPAEAVGLDDRGIIAIGRRADLVRVVDEHVPIVRSVWREGARVA
>2520289105
QILSNARIVTAEEFGTLLLRDGLIAAVGASRLPQAQDLGGDYLLPGLVELHTDNLEKHMSPRPGVDWPSASAVLTHDAQIVAAGITTVFDALAIGDRGRRMQQLPAMIEAIAASEAQARAEHRLHLRCELCHPDALTIYRDLVEHPLVALVSVMDHSPGQRQFAKVEKYREYYMGKYHLGPAEMEEFLQEQIANSRQYDRQRRAIVEDCHRRGISVASHDDATLAHVQESAGFGMAIAEFPTTLEAAKASHELGLKVLMGAPNVVRGGSHSGNIAAAELARHGVLDILSSDYYPASLLHAAWLLAGQDLPAAIATVSRAPARAAGLDDRGEIRVGLRADLVQAAHGQQPVIQQVWRQARRVF
>2520297612
QILRNARLVLADQVHGSLLIRDGVIADIGASSLPQAQDLGGDLLLPGLVELHTDNLEKHMSPRPGVDWPSASAVLTHDAQIVAAGITTVFDALSIGDKGKRMQQLGVMLEAIAEAEAQTRAEHRLHLRCEVSHPQCLELFRELVEQPLVQLVSVMDHAPGQRQFARLEKYREYYMGKYHLSLAEMDIFVSEQLANSARHDQQRAAIVDICRSRELALASHDDATLEHVSESADYGMAIAEFPTTFEAAEASHARGLKVLMGAPNIVRGGSHSGNIAAADLARRGVLDILSSDYYPASLLQAALGLAEQDLPRAIATISLAPARAAGLDDRGEIAVGLRADLVQAVHKGQPVIGQVWRQGRRVF
>2520389225
QILSNARLVTADRMLGSIVLRDGLIVDIGRSQLPQAQDLDGDFLLPGLVELHTDNLEKHMTPRPGVDWPSTSAVLSHDAQIIAAGITTVFDAVSIGDKGNRMQKLPAMLNAIAAAESLTRAEHHLHLRCELCHPDTLSVFRDLVENPLVQLVSVMDHSPGQRQFVLESKYREYYMGKYHLNDETMDAFIKLQMANSREYDRYRAAIVEHCLERGLSVASHDDATLAHVEESARYGMTIAEFPTTLEAARGCRQLNMKVLMGAPNVVRGGSHSGNVAAAGLAAEGLLDILSSDYYPASLLQAAFVLADQDLSRAIRMISLAPAHAAGLSDRGEIATGLRADLVQASRDGLPVVQQVWRQAKRVF
>2520462198
LILTNARVVTAADFGTVVVRDGLIAEVTPSAAPGAVDLGGDLLLPGLIEMHTDNMEKHFEPRPGVLWPNLAAAAAHDTQVIGAGITTVYDAVSVGERGMRREILNQSLAAVQHAQTMLRANHLFHLRCEVSDPCVVELFEPFVDHPLTKLVSVMDHTPGQRQWSDISKFVQYYKGESWTPEQLEGILAQCREDQEKYNKHRREIVALSRQRNLPLASHDDATEAHVLESLADGCVISEFPITFEAAEMARRHGQGTIMGGPNVVRGGSHSGNISALDLARRGLLNGLSSDYVPYSLLQSVILLTEMALHDAVACVSANIAAMVGLTDRGSITPGLRADLVRVVQDNTPLVRRVWRDGAVVY
>2520462206
FVLSGGRILSGDGVDGGLLVRNGRIDDAAPQGARVLDVGGALILPGIIDLHGDAFERQLMPRPDVHMPMAVALLETDRQMIANGITTAYHGLTWWEPGLRGRDAARFIAELARLRPHLGCDTRLHLRHEIANLEDEAELAGLLASGQVDLLAFNDHIPGKGAYAARTGLTVPALYALIDRLLERRAEWEPSQARLAAVALAHGVAMASHDDPSPAFRQQMQAIGCTLSEFPIDAATARAARDMGSPVVLGAPNILRGGSHCGRLNAAEAIGAGLGTVLTSDYYYPALLLAAFRLAQDGLPDAWGLVSWNAADAAGLTDRGRIAPGLRADLTVVSLPDCPRVQATFVNGHCLF
>2520468509
LVIINGNVITAQAVNAAVIIDGYIRDIHLADADQIIDAKGGYVSPGFIDIHSDYIEGIVAPRPTSLMDVSLGIRESERILSAHGITTMFHSLSIRKFGIRDPANVELINAIARTNEAHLIRHRLHARFELDAVEQLDSIRNHLKAGDIHLLSFMDHTPGQGQYRNLSVYKDTMKGYQSLTDGDIDTVIAEKKEYERLLDDMQHLTALAEERDIAVASHDDDFTERIDFNTSLGTTISEFPITIDVAKYAHAKGQHTLAGAPNIMLGGSHSGNLNAAGAIREGCISILCSDYYPAAMLHSIFKMHTSGLEDVMKLITLNPARAVKMDDEGSITPGKKADINVILNDGFPVITECIVDGQEV
>2520596711
LIVKGGKVVQPHGIEADVVAENGRITAIRAEPGDTVVDATGAWVLPGLVDIHCDAIEKEVEPRPNTLFPLEMAFLQFERKLAGHGITTMYHSLSLGGLRGEHLVAMIRRIAELRKRAMIRHGVHLRYEVSHLTGFALAQQCIEQGLIDYLSFMDHAPGVGQYKRPGSFEKYVMKNQGVGPEEVKQIVAELQERRSRDWGRLTALAAEARSRGIAVASHDDDSPEQVDRSKALGAGVAEFPLNLETAAYAARQGLHVCVGAPNIVRGGSHDRNLTALDAIRAGAAGILCSDYHPASLLQAVFVLKRIPLEQAAAMASLNPARALGQHERGSLEPGKLADLLVVTVRDCPLVACAVVNGTVV
>2520606854
TIFTNARVVTETEVDGTVVLRGAIVAVGRSRLAAALDLEGDLLIPGLVDVHTDNLEKHMMPRPGVRWSARAALLAHDAQVASAGVTTVLDALCVGEADQREQMFREGVAELRALAPLLRAEHLLHLRCELSVATMQESFEPVADDPLVRMVSLMDHTPGAGQFADVERYVKRNARTLGMTEAEARAYVARRRETRDRVDANRDAILARLAGRPIALASHDDRTEDEVAAWHASGVRISEFPVSLVAAEAAKRHGMAVVAGGPNIVRGGSHSGNVAAADLVARGLVDVFASDYIPSSMLASALLLHDHGLPRAIATISAEPARMVGLDDRGRIAPGLRADLVQVLADGHPLVRQVWREGRRIA
>2520606862
LEIAGARLLLADSVPTTLTIRDGMIAAIDAPKGARELRADGLLLAPGLVDIHGDAFERQVQPRPGVDFRHDLALIDTDAQLLANGITTAFHGVTLWEPGLRSETAFRMVAAWQALAGRLGADHRIHLRLETYAMDQWPSAEAAIDAGAVHLLAFNDHTAEIRRAARASRYADRAKVTGPEVLALAKAMLARADEVEPFVATAAALARDAGLVMASHDDASPETRARWRALGCTICEFPMNEETGLAARAADEHVVMGCPNVVRGGSHLGWHSAEAMVRAGAADVLASDYFYPAMRHAAFALAAGALPEAWAIVSANPAAAAGLADRGRIAAGLRADLLLITAPAGPEVVGTLVSGRIA
>2520894572
MIINNVKLVLADQIEGSLEINDGVIRSFTPSQLPQALNGEGGWLLPGLIELHTDNLDKFFTPRPNVDWPAHSAMSSHDALMVANGITTVLDAVAIGDGGHRLENLQKMIDAVIHSQRVNRAEHRLHLRCELPNESTLSLFEQLMDKPGVSLVSLMDHSPGQRQFASREKYREYYQGKYHLNDQQMSEYEEQQIGLSARWTPNREAIAAHCRARKISLASHDDATAEHVAESCALGSAIAEFPTTEDAARASHRQGLQVLMGAPNIVRGGSHSGNVAAHHLAALGVLDILSSDYYPASLLDAAFRIAAYGLPQAVQMITSNPAKALDLHDRGAIAEGLRADLVLAPHGEHIYVQNVWRQGKQVF
>2520909534
QILSNARLVLADQVHGSLLIRDGVIADIGASSLPQAQDLDGALLLPGLIELHTDNLEKHMSPRPGVDWPSASAVLTHDAQIVAAGITTVFDALSIGDKGKRMQQLGVMLEAIAAAEAQTRAEHRLHLRCEVSHPQCLALFRELVEQPLVQLVSVMDHAPGQRQFARMEKYREYYMGKYHLSPAEMDTFVSEQLANSARHDQQRAAIVDICRSRELALASHDDATLDHVEESAGYGMAIAEFPTTFEAAEASHARGLKVLMGAPNIVRGGSHSGNIAAADLAQRGVLDILSSDYYPASLLQAALGLAEQDLPRAIATISLAPARAAGLDDRGEIAVGLRADLVQAVHKGQPVIGQVWRQGRRVF
>2520989957
MIINNVRLVLENEVSGSLEFRDERISSFTRSQQPGALDGEGAWLLPGLVELHTDNLDKFFTPRPKVDWPAHSAMSSHDALMVSSGITTVLDAIGVGDGGHRLENLSRMIDAIRDSNRLNRAEHLLHLRCELPHPTTAPLFEALMGTPELALVSLMDHSPGQRQYASLTKYREYYQGKYQLNDAEMDQFEHEQLTLAAAWQPNRQAIAGLCREHGIAIASHDDATAAHVEESHAAGSRIAEFPTTLEAARASRYRNMQVLMGAPNIVRGGSHSGNVAAWELASHGLLNILSSDYYPASLLDAAFRLAELGTAQAIALVTCNPARALGLEDRGVIAEGCRADLVLATAHGYPHVRHVWSKGRQVY
>2521414714
TILANATLVLPGETRGTLVLRDGVIAAMGTAVPKGGVDCGGDYIAPGLVELHTDNLERHLHPRPKVNWPHMASILAHDREMASVGITTVFDAIRVGSMNRLRKYARVANEIAELRTVLKIRHHIHLRAETCSETLMEELDEFGVQDRVGIVSLMDHTPGQRQFADEAKFETYVRGKYNLPESDFVGYVDFLKDLRARLERQENAVVAAAARFGAVLASHDDTTFKQVEQSGRHGVRLAEFPTTVEAARACHTMGIVNILGGPNLVRGGSHSGNVSAIDLADLDLLDIVSSDYVPASLLLSAVQLGQHWMARGLATVTATPAKMVNLTDRGRLEVGLTADVIRFLTEHVPALQSVWSRGHRVA
>2521520316
LDLHGAEVLLPQAGGPATLSDGLIQADPVGRRVNLSGYLVLPGIIDIHGDGFERHMAPRRGAMKQMSEGVIAAEAELAANGMTTAVLAQFYWEGGLRGPEFAEVFMAIRQMRDGVVTDVIPQLRFETHLLADYADLPQRLANWGVSYVVFNDHLPGKIPPRLTGQALKAGRNPDRHLQLLRDLHAAGSDVQAALDDLAPRLVKAGVRLGSHDDRTAADRDRWRARGVRIAEFPETLEAAEAARAGGDSVVLGAPNLVRGGSHKGNVSALELVAMGLCDALASDYHYPSPRRAALMLARCEFSDAWGLVSREPARVLGLADRGELAPGQRADLVILEQKSHRVAATLSGGRFLR
>2521629708
QIFTNARIVLDDEIEGSLLVRDGKIADFDSGATRHGEDLGGDYLVPGFVELHTDHLENHYAPRPGVRWNPVAAVQSHDAQVAGAGITTVFDALRVGMARTTTAEMQMLADAIETAKRRLRADHLLHLRCEVSAPDVLDGLAGFLDVLPVRLVSLMDHSPGQRQFASLDSYRAFYQGKMGMSDAAYEAFAARRIAQADEFARHRREIVELSHARGIAVASHDDATAAHVEEAAADGVSIAEFPTTIEAATASRAADIHVLMGAPNLVRGGSHSGNVSAVVLAEAGQLDILSSDYVPFSLMVAVFALPVPLPQAVRLVTRAPAEAVGLDDRGAIRPGLRADLVRVAGEGVPVVRSVWREGVRVS
>2521633058
FLIENASLVLPDRVQGWIAIADGKIAEIEGKAPERGLDMAGDIIVPGLVELHTDHLEAHFAPRPHVRWHALSSVMAYDAQIAAAGITTVFDSLRAGSASIGTDLALLAAAIEEARAHLRVEHKTHLRCEIACDDVIEHVEAYAALYPVDMMSLMDHTPGQRQFKDLETWRRYYMRKKPMSDAEANSFIANRLELHANNGPNRLRLVAIAAEKGAVLASHDDATAAHAAEAVGNGVALAEFPTTIEAAEALNRAGIRVMMGGPNVVRGGSHSGNVAAEDLARAGVLDILSSDYVPASLLMSAFELPRIPLAAAIRTVTLTPAQATGLADRGALETGLRADLVRVASGNPPIVRQVWREGQRVS
>2521634933
LILANATLVLPGETTGRVKITGGEITDIGASIPAGAVDCEGDYLSPGLVELHTDNLERHIQPRPKVDWPHANAIIAHDAELAGTGITTVFDAMRVGSISRYGAYARLASELLELRAALKISHFLHLRAEVCSDTLLDELNAFGDADRVGLVSLMDHTPGQRQFRDIAKLEQYVKGKHGFDDAAFQAHVAHLKELRETYDVHEAEAVTAARRFGAVLASHDDTTADQVAVSARHGISLAEFPTTVEAARTCHGHGIKVMMGAPNLIRGGSHSGNVAAHELAELELLDILSSDYVPAALLMAAVKLGDLWMARGLGTVTHAPANAVALSDRGRLETGKRADLIRFLKAGAPALRGVWSRGERVA
>2521635655
LTLQGGDVLRPGGLRGEIAIAGGLVSETAAGRAVDLTGYLVLPGIVDLHGDGFERHLAPRRGAMKQMAEGVVAAEAELAANGITTAVLAQFYWEGGLRGPEFAAVFEGIKAVRSSVVTDLLPQLRFEIHMLEDYTGLAAKVAEWQVPYVVLNDHLPGKKPPRLTGQALKAGRNPEVHWQMLKDMHARRDEVPGRLDALCAELAAQNVQLGSHDDQTAEDRAVWRGRGARISEFPETLEAAEAARGAGDPVILGSPNVVRGGSHKGNASAVELIAMGLCDALASDYHYPSPRRAALMLERSGLAGAWRLVSEGPAQVLGLQDRGQLEAGKRADIVVLEKQTQRVAATLSGGRFLA
>2521645726
LTLQGGDVLRPGGLGGEIALAEGHVAPAPAGRRVDLSGYLVLPGIVDVHGDGFERHLAPRRGAMKQMAEGVVAAEAELAANGITTAVLAQFYWEGGLRSPEFAAVFEAIKAVRHSVVTDLLPQLRFEIHMLEEYAGLAAKVAGWQVPYVVFNDHLPGKKPPRLTGQALKAGRNPEVHWQMMQDMHARRDEVPGCLDALCAELAALGVRLGSHDDQTAEGRAVWRARGARISEFPETLEAAEAARSAGDPVILGSPNVVRGGSHKGNASALELIAMGLCDALASDYHYPSPRRAALMLERSGLAGAWRLVSEGPAQLLGLNDRGTLEAGKRADILVLDKATQRVAATIAGGRFLA
>2521646191
LILANATLVLPGETTGSVKVSGGEIADIGTAVPAGAVDCGGDYVCPGLVELHTDNLERHIQPRPKVDWPHASAIIAHDAELAGTGITTVFDAMRVGSRESRYGAYARLASELLELRAALKISHFLHLRAEVCSDSLVAELEAFGEADRVGLVSLMDHTPGQRQFRDLSKLEQYVKGKHGFDDAAFQAHIAHLRELRETYDLHEAEAVKAAKRFGAVLASHDDTTAGQVAVSAGHGIQLAEFPTTVEAAQACHAHGIKVMMGAPNLIRGGSHSGNVAAHELAELELLDILSSDYVPAALLMAAVRLGDLWTARGLGTVTHAPADAVGLHDRGRLQTGKRADLIRFVTAGAPAVRGVWSRGLRVA
>2521657871
LILANATLVLPSETRGQVKLLGGEIADIGTAVPQGALDCEGDYLCPGLVELHTDNLERHIQPRPSVDWPHAAAIMAHDAELAGTGITTVFDAMRVSRKESRYGSYARLATELLELRAALKISHFLHLRAEVCSDTLVEELAEFGEADRVGLVSLMDHTPGQRQFRDISKLEAYVKGKHGFNDAEFAAHVAHLKTLRDTHDLHEVEAVKAARRFGAVLASHDDTTAEQVATSANHGIHLAEFPTTVEAARACHAHGIKVMMGAPNLIRGGSHSGNVAARELAELELLDIISSDYVPAALLMSAVKLGEIWMARGLSTVTQAPADAVELADRGRIELGKRADLIRFLIDNTPALRGTWARGQRVA
>2521660171
LTLQGADVLTPAGLQGEIALSGGAITAMPCGRRVDLTGYLVLPGIIDPHGDGFERHLAPRRGAMKQMAEGVVATEAELAANGMTTAVLAQFYWEGGLRSPDYAGVFEALAEVRGDLVTDLLPQLRFETHMLDDYAALPERIAKWGLSYIVFNDHLPGKKPPRLTGQALKAGRNPDRHFEMLLDMHGRSAEVPAALDVLCKQLRSAGLRIGSHDDQTAADRATWRARGAEISEFPETLEAAEAARAGGDHIILGAPNVVRGGSHKGNASALDLIAMGLCDALASDYHYPSPRRAALMLARSGLSAAWGLVSSGPAGLLGLADRGDFTPGKRADMVILDKASERVAATLSGGRFMG
>2521727976
TILANARLILEGEVTGSLTIKDGVIADMGATVPKGAVDLGGDYLAPGLVELHTDNLERHLAPRPKVDWPYRAAIMAHDRELAGCGITTVFDAIRVGSGGRYGKYARMADEILAMRAHLQISHHLHLRAEICSETLVEELAEFSQDDRIGIVSMMDHTPGQRQFSDISKFETYVRGKHNFSAEDFRGYVDFLYGLQARYHAHEAATVEAARRLGAVLASHDDTTPAQVATSHTNGVTLAEFPTSVAAANACHAHGIATIMGAPNLIRGGSHSGNVAAADLAACDRLDILSSDYVPASLLLAAVRLGLIWLARGMRTVTAAPAQAVGLTDRGRLALGQRADLVVFLLDETAMIQQTYTAARPAA
>2521727987
LRLAGAQVLHDGDLQGDVWVDGVLSQRAGAPDRTVDLSGYLVLPGIIDLHGDAFERHLAPRPSAPFPARIGLQSVDRDAASSGVTTAWMAQSWWEGGARGPDFAVFMRDLAAYRPRALTDLRIQLRCETYTVDTADQLIAAVREHGIDYVIFNDHLGEKTPENLSVWGKRGGRDLAGFIRLLQETKALSARVPRYLCTLAAAFDELGVTYGSHDDHDAATRDYYGMIGAKVCEFPTRHAPASVAKANGDPVLMGAPNVVRGGSQSGNIAATDLIRAGLCDALVSDYHYPSLANAAFALADLPLGRAWEMISTNAARIMGLNDRGVIAPGKRADLVICNSQTREIEGTLAAGRWSH
>2521730336
MWLSDLRLVLPDTVNGSVRVENGLIVEIHNPVPGAALLGQGLLLLPGFVDMHGDMVEREVEPRPNVRMPLELGLRDLDRRLAASGVTTAYAAVSFPGAIRSYDHTKILRGLKSMRESLSVDHRVHARFEVTFPDALRVVEELIAEGTVDLVSLTDHTPGQGQYRDLERHVKAVAKNGALTLDQAWAEVQNRIDRKRTDMATIAAIVAACHAHGVRLASHDDDTPEKVALMRGLGADISEFPVTVEAAAAARAAGMATAMGAPNALRGQSYSGNLSAREAHRAGLLDILASDYHPSAILPAVLELAKLGLPGAARLATVNPARALGLLDRGEIALGQRADMIIADDQGVGHVRAIWSDGTRAA
>2521730346
WILAGGTVLQDNTRSDLYLEDGCVADAPASNARLYDATGLWLLPGIVDVHGDGFERILMPRPGVTFSLPLALAEADRQMITNGITTAFHGLTIWEPGLRSRKAAGFVNALAMAQDTLACDTRINFRWETFALEAVDEVLKWIDRLPGILSINDHTPAGSRKIGRMAERTGLSPENCLKELARMAERAGEVPDALTRLATAARALGVSMLAHDEPSAEIRTAHRALGISASEFPMTEETAAAARAAGEHVVFGAPNVLRGGSQNNAVDAGPAMASGLGSVLSSDYFYPSLILAPFQLVDMEFADAWPFVSRHPAEVAGLVDRGSLAPGLRGDVIALCPETRRVRAVFVAGRRLV
>2521740564
HSFTNARLVLPENVTGSLEVKGGTISAIEGGIPAHGHDCEGDFLIPGLVELHTDHLEIHYSPRPKVRWNPVSAVQAHDAQIACAGITTVFDALRVGMAELNVDDMRALAGAIESAQARLRAEHFIHLRCEVSAPDVMSAYEHFKNDAHVRLMSLMDHTPGQRQFVSIEMYRVYYQTKKNFTDEQMEAYIAMRQAVADSNPQHRKLLAESARERGILLASHDDATVAHVDEAISLGTGIAEFPTTLEAARASHAAGMGVLMGGPNVVRGGSHSGNISAKALAEDGCLDIISSDYVPVSMLQAAFHLAGVSLPKAMAMVTATPAKMAGLADRGRLETGLRADLVQVLVGNVPVVRGVWREGRRVA
>2521911043
LAIINGNVITETEINAAVFIDGQIVDIELLGVNETIDARGGFVAPGFIDIHSDYIEGIVAPRPTSLMDVNIGIRESERILSSHGITTMFHSLSIREFGIREPENVQLIEAVARTGEKHLIRHRLHARFELDALEQLPILKSHIEKGNVHLLSFMDHTPGQGQYRNMAVYRETMKSYQNMSDTEIEQKMLDKLDYEHIYDGMKELAELAHSKNIAVASHDDDYIERIDFNERLGTTISEFPITIEVAKYAHDLGQHTIAGAPNIMLGGSHSGNLNAAEAISEGCISILCSDYYPAAMLHSVFKLHRYDLEEVIKLITLNPAEAVNMDEIGSIRMGKKADINVIFNEGYPVVTECIVDGAVA
>2522284724
AGLISRRTLLAEGLEAAVQFRDGQIADGNPTRGMIDCGDLLVPGIVDLHGDAFERAVMPRPGVAFPYETALADVDGQLLACGITTEFHGVTYWEGGLRGRAYAVMLDTLDAMRPHLGAQHLMHLRFELHHADGVADALAWMDAGRVHFLSFNDHLPMMDKLRKLAQYADRAECDIDTFLSRLHAAAVNGTRLAEVTGTLARAAQQRGICMASHDEPDIATRNTFHAHGCTVTEFPLTEDVAQAARAHGGHIVFGAPNVVRGGSHHGAPNASAMVAAGLGTVLSSDYYYPALLAAPFKLAERGLAEAWALVAANPAEAAGLTDRGVLATGLRADAIVVRRPGLPRVVAAVVGGRLIG
>2522287686
TYITRARVVLPNATNSAVLIEDGVIAAIAGSHRAQVVDLQDQWLMPGLVDLHCDAIEKEAEPRANVLFPLDFALAQVDRRNAMSGITTPYHALSFWGVRNNETAALARAIHAFGKLVDNRVHLRYEITDPKALPLIETLIDAGAVDMVSVMDHSPGQGQFKSRESYLQYMMGNHGMDRVQAEDAAQIKMGAQGAIERVERLIAHAQRAGVTTASHDDDSVQRIATIRNLGVAISEFPINLDTAKAAASCGLATILGAPNVLRGGSQSGSMRAIDGIRAGVTHCLCSDYQPSTLIAAVFTVLEQSLPQAAALVTCNPAQAAGLADRGRIQAGLRADLTAVRQGRLPQPSHVWSAGRLVC
>2522287694
AGIAGGRILTGSGLAGALAFERGRLAAAGSGAMLDAGDLLVPGIVDLHGDAFERAVMPRPGVTFPYDVALHDVDRQLLAHGITTEFHGVTLWEGGLRGVPYAQMFDVLAGMQPELGAHHHVHLRFETHNVDAVATAQEWIRQGLVRFLAFNDHLPSMKRLRKLLQYAERAECDLDTFQARIRAMQACDADAMRELAATAREAGLRTASHDDPDGATRRYYHAMDCRVAEFPLTREAAQVARELGDRIVFGGPNVVRGRSHTNADATEMIRAGLCDILTSDYYYCAPLAAAMRLVRLALEQAWNLVSRNPALAAGLDDRGVLAEGMAADLILVSNPALPRVCAAIVNGARAA
>2522379690
VAIQGVKVLSSGGWDGTVLIEDGIFTSVEVPYGFEIVNGRGLQMLPGIIDLHGDAFERMICPRPGVNIPLSMAMVENDRNLLAWGITTFYCSITDYEPGLRSRETAGIMEILGTGKEFLKTNHRIHIRHEEANVLGHDELCEWLETGRIDILSINDHLPSEKRWRYLNSIKQRTSLSLEEITQLVMQVRETRDQADEQIETLIKIAQGRNIPLASHDDDTPEKVALSQKRGVAIAEFPASVDLAAQCQAYGASVLMGAPNLVRGGSHLGLMSVGTGIKSQVIDCLCSDYHYPSLFYSPFKIAEMCFEEAWSLVSSKPAAAAGIGDRGQVAPGLDADFLLISPDLPVLSAIYVLGKKL
>2522674845
MIINNVKLVLENEVHGSLEVQDGEIRAFSQSRLPEAMDGEGGWLLPGLIELHTDNLDKFFTPRPKVDWPAHSAMSSHDALMVASGITTVLDAVAIGDGGDRLENLEKMINAIEETQKVNRAEHRLHLRCELPHHTTLPLFEKLVQREPVTLVSLMDHSPGQRQFANREKYREYYQGKYSLTDAQMQQYEEEQLALAARWQPNRETIAALCRARQIALASHDDATHAHVAESHQLGSVIAEFPTTFEAAQASRKHGMNVLMGAPNIVRGGSHSGNVAASELAQLGLLDILSSDYYPASLLDAAFRVADFTLPQAVRLVTKNPAQALNLQDRGVIGEGNRADLVLARKGNHIHIDHVWRQGKRVF
>2522805590
TIITNGTIVTPGETKGNIVLSNGIIEDITDGSSTETVNAEDKYVLPGLIDTHSDAFEKIINPRKNALFPFSFSFQAMQPQLLSCGITTMLHAVSFGEEGLRSNENGLIAREIEKLLSASLRHFLHVRYEITNEEGLTVLNDLIEQKLVYLLSIMDHSSQYDSPYQLDKTVGLTEEEVFQLAEDARSKKALIPSKWKKLINTAQNQGISVASHDDETKEHVEQFRQLGVTISEFPLTTEAAQYAVDHDMFTVFGAPNIIRGKSHKNSISAKEAVEKELAAIICSDYYPYSLLPSIFHLHMELHQAVALATLHPAQALQVDSWGSLETGKTADLCLVEHTPVNGEWNFVQRKG
>2522888809
VVFKNARLVLTEEVGSVAVKEGRIQSVGAALDAQGWDLEGDYLMPGFVEMHTDNFERHLMPRPKVQWAEMPALIAHDAEVAAAGITTVFDALGVGDESLRGSTWDTVIKTIELCTQLLRADHHLHVRCELPAPNTIDLFKPFHGQPRLSLISLMDHTPGQRQWENIDVARVYYTGKKGWSNEKFERQVSLSAELQDRYEPHRAFFVDYCRSHGIALASHDDTTAAHVEQAHAEGASMSEFPTTLLAARAAHTHGLLNVMGGPNVVRGGSHSGNVAASELASHGLLDILSSDYVPGSMLSAVMRLVDLSLPQAVATVTHNPAQATGLKDRGQIAPSLRADLIQVAHGQRHVVRAVWREGVRVL
>2522899735
TILHNARIVLADEIEGSLVLRDGFIAGVSAGIGRTGEDMGGDYIIPGLVELHTDHLEGHYAPRPKVRWNPIAAVLAHDAQVATAGITTVLDALRVGMADMTSADMRKLADAIEDSVRRLRADHFIHLRCEVSAPDCLAAFAHFDSDERVKMASLMDHAPGQRQFVDLETYAYYYQRKLKLTDRDFKLFCDKRMGESARNAPNRAVIAAACQQRGIVLASHDDATTSHVDEAIEQGVRVAEFPTTEEAARASKAAGLGVLMGAPNVMRGASHSGNVSARTLAGDGLLDILSSDYIPFSLIQSAFFLGDVELPQAVAMVSKNPAEAVGLTDRGVIEPGRRADLVRVVDDHVPVVRTVWRQGLRVA
>2522992847
IVITNTNLVLADEINASLLIENGKISAITVPEDAQIIDAKGKTVMPGMIDLHCDSLEKEVEPRPNVHFPLDFACAQADKRNAGAGITTVFHALSFAGVRNNQFAKIAEAVHHFQPHALVDNRVHCRYEITDPTGLPILIELMHNQSMHLVSLMDHTPGQGQFKDLAAYKAYFGKSYQKSDRELDEMIAKKQQQAEGAMERVEQLVKTAHAQGIAVASHDDDCKERVDTMTALGVDIAEFPINMETALYAHEKGMKTIMGAPNIIRGKSQSGSMRALDAVNAGVCDCLCADYAPAALIVAVFKLAETSLAQAVQLVTKNPAEAAKLHDRGVIEVGKRADIIMVNLEGLVQVSDVFVAGVLAF
>2522997612
MLIQGGRVLLGTEIETSLLIAGDIDDHGRSSLGLDAVGLLVLPGIVDLHGDAFERQMMPRPGVDFPVDVALIDSDRQAISNGITTVYHATTWWEPGLRGADNARMLEAIEAMRPRLAADTRFHLRQETYNLDAETEIMEWLAEGRIDLLAFNDHMDSTASLTKPQKRSRMVERTGLTGEAFDHLVESVVARADDVPASIARLAQAARNAHVRMLSHDDDSPEMRKAFRAQGVGIAEFPVNEETAREAAAASDFIVFGAPNVVRGGSHTGWTRASDMIAKGLCSVLASDYYYPAPLLATFRLAALPLTEAWQLISSAPARAAGLTDRGMLAARARADILLVTVPLRPRIVAVIAAGRLVH
>2522997625
TILGNARVVLADRVRGWVAMSDGRIAEEGDAPGASENAAGDLIMPGLIELHTDHLEMHYVPRPKVFWDPIAAVVSYDGQLATSGITTVLDSLRVWEDGAEEVDRAGLAEAITTARGLLRAEHFLHLRCEIPMPSVVEEALELIDRPDVRLMSLMDHTPGQRQFRDAGKLRDYYRGKGGMTDAELDALFEKRFAYQKAHATNMREIVALAHKYEIPLASHDDTTDENVADAISDRVSVAEFPTTMEAARGLHRAGIGILMGAPNVVRGGSHSGNIAAVDLAREGLLDILSSDYIPSSLLMAALQLPQVPLASAVRTVTKAPAEAVGLSDRGEIATGKRADLIRVVAGDVPVVRSVWREGERVA
>2523097760
YVLSHVRAVTADRVDSWVVVREGRIADITPVGDPRTVDGNGLLLIPGIVDIHCDSLENELMPRPNAPVPGEFALTSLEGRLVGAGITTIYHGVRFGGGPRDIDTAQMCDLIDATVSYRVDHRVLHRMDVLSAPGAEALTQRLATGEVPLVSHEDHTPGQGQYADPQHMINYNIHKDGMTPEAARENVARLIREGAEKQANLDWLGRLAGTGEIRLAGHDPDTPEVVDGLVARHCVAAEFPTTLEAARAARRNGLQIVAGAPNLLRGHSHAGNLSARELAAEGLLDALASDYLPTALLGSAGLAARTGLPTAVGWLTRGPAEAAGLTDRGDLREGLRADFALVSVGSWPRVTTLFAAG
>2523102693
VLTNARIVGADGVTGTLVVRRGRIAAVGRSHLAGAVDLDGDHLVPGLVELHTDNLERHLMPRPGVVWPALTAVLAHDAQIVAAGITTVLDAVCVGEGGGRRAILDASVEAIRTARDLLRADHALHLRCEVADPDVLDLFAPFADDPLLRLVSLMDHTPGQRQWTDLTVYRRLLVAEGWAEAEVPRLVAGRVEAQARFAAHRLALAAHCRRRGIAMASHDDATPEHVAEAVADGIRIAEFPTTRTAAEAAHRAGLCVVMGAPNLVRGGSHSGNVAAADLAAAGLLDALSSDYVPGSLLEAAFRLHTLGLHRALATVSAIPAAVLGLDDRGSLAPGLRADVVRVSVRGHPLVRAVWCAGERRA
>2523181402
PLQHRTLLTPSGWAILEHGRIARILIDSQVDTPDSSLPYLLPGMIDSHGDAFEREISPRSGSAFPLDLALATNDHLLVGAGITTFYFSITDFEPGMRSRETVRLMNLVEAHRDQLKCDTRIHIRHEQVNTRDHRELCEWLEAGRIDLLSLNNHLPQNEKKVKRFKTSISRRLKMTDAELDHFIDELQAHRDLMEQLSELSALARRQGIPIASHDDESMEDVARAEAFGVSIAEFPLTLEVARAMGDKGISVLVGAPNLVRGGSHVGALAAADAIHHQSADLLCSDYHYASLFRAPFVAAECTFPEAWNLVSAGPAKALGIDSKGSIEEGKDADLLLLRLDGSPLIKRVWVKGRPVL
>2523197111
FVLENAEIVLPDAVRGFVAVADGRIAEVEGRAPERGIDCAGETLIPGLVELHTDHLESHYAPRPKVRWHPLGAVLAYDAQIVTSGITTVFDSLRAGTPSLGGELFTIAEALDEARRLFRAEHYTHLRCEIPSPDLIESVENFAAVFPVGLLSLMDHTPGQRQFRDLEQYFVYYGGKNATSREETEALVARRVARNGAIEKNRPALIALARARGIPIASHDDTTREDVGASWEAGVSLAEFPTTVEAAQACHDRGITVMMGAPNLIRGGSHSGNVAAQTLAQEGLLDILSSDYVPASLLMAAFRLPDVPLPAAIRTVTVNPARATGLGDRGAIAPGLRADLVRVIAGETPVVRQVWREGERVA
>2523307381
LCLVNAKIVTPFSVEGHVHIQDGKIAHVAGPLPSLHLDCQGDYLIPGLVELHTDNLEKHMMPRPKVIWPSKSAFLAHDAQLAAAGITTVFDSVCIGEKGRYPMLKMAVKAFDECAHDMRVDHRLHLRCELNDPNMWDMFEPLAQSAGLQLVSLMDHTPGQRQWRNTDAYRTYYSTSKMWSEEEFAETVAILQERQRRYPLHTRMVMEFCAQRNLPMASHDDTTTMDVDDALKMGIGISEFPTTLEAAQHAHAHGMTVLMGSPNVVRGQSHSGNVSALEIARAGWLGGLSSDYVPASLLHGAFVLHQAGLPAAIALVTKNNADAVGLKDRGAIAPGLRADMVRVLRGDLPVVRRVLVQGQLVF
>2523340549
QVLFSRRIVLADCCSGEVVVRGGFIAEVTADPSGTAVDLGDDLLIPGLVDIHTDNLEKHYQPRPGANWDDLGAVIAHDGQCAAAGITTVLDSLALGERGLDRAAFPLVAAIDQTRLLRIDHGLHLRFEVTKSAILDIAAPYLDHPRLRLLSLMDHRPGQRQLHLKSPSDQTVDDTEIADLCRRNRRHLADICHAQGVALAGHDDATLEHIAEAVSLGCTMAEFPVTQVAAQAARHAGMTIAMGAPNLVRGGSHSGNLSAKAAAQAGLLDILASDYIPLSMIRAAFLLVEFSLPDAIATVTDNPARATGLTDRGRIAPGLRADLVQVQPGRWPLALSVWLAGNRVA
>2523340557
MITNARIVTAEAVHGSVIIENGIIQEIEGDFSSVGLDVDGDFVTPGIVDMHTDNLERHFFPRPNIDWDPVSAAIAHDGVCIASGVTTVFDSFSLWNKEARGLTNLRLLGGVDTARAALRADHFVHWRCELPAPHLPELVDEFMAHPMTRLASLMDHTPGQRQYRDLEFFNRNWRSELDEGEVAERLAQRRENQAAYDAHRGHVGASAASHGIVLASHDDETAEHVAAAQDAGAVIAEFPVTHEAAAEARRRGMINIMGGPNLVRGGSYSGNVGAAELAEEGLLDGFASDYVPRSLIECAFRLAEGWLPAAVATVSKVPAHALGLVDRGEIAPGQRADLLRVLHGHLPVVRGVWIAGTRQA
>2523353319
TVLSNARIVLDDQIHGSVRDGVIADIQRSAPSAGEDLDGDYLMPGVVEVHTDHLEYHFAPRLGVFWDPLPAVLAHDAQMAAAGATTVLDAVRIGSEDRAATAAHLADAVTQAADLLRADHAIHLRCEVSAADCVDAFGRFADDPHVRLASLMDHAPGQRQFADVEQFKKYYSGKHLIALEDMDSYIAERVEQSERYDLNRKTIATLATERGITLAAHDDATVEHVEESIGLGVHISEFPTTIVAAESATRHGLRVVMGAPNIARGGSQSGNVAASDLLERGLLHILSSDYVPASPLQAVFQLAAEGLVAGAKLVSGNPARAVGFDDRGEIAVNKRADLVRVHPRGVPVVRGVYRAGTRVS
>2523405160
GIASRRVLLADGTVAIEDGAISAIGAESSGNVWDAGDAWVLPGVIDLHGDAFERQIMPRPGVHFPMDLALQDTDAQMLANGISTAYHGVTYWEPGLRGRESTLVKAAIEAAKPRLGCDTRFHLRHETHNLAAEKEVLDWLADGTVDLLAFNDHSHVSREIEQNGKSTATYVGRTGLSHDQFMDLLREVCGRQPDPASIERLSKAALDNGVALASHDDDDPDLRSWYHGLGCRIAEFPMNTPTAEKAVALGDPVICGAPNIIRGGSHMRGVRAATEVKEGRCTILVSDYYYPALVQAPFRLVQGDFATAWGLVSTNPARAAGLDDRGTVTAGKRADLVVLQRNGVPKVLATVVEGRDAY
>2523406645
LAFKNARIVLPDAVDGTLSVAGSQISAVTAAAPPDAVDCAGDYLLPGLVELHTDNIEKHFQPRAQVFWDAVSAAVAHDGHIATSGITTVYDSLCLGLGELRAAHVGPIIQGIADARTMLRADHRIHLRCEVIGEEVLDQLGEHDDNALVGLVSLMDHAPGQRQTADIEVWRRLRREVDGQSEQEIAEAYERLTEASRTRPHQRRAVADWARERGISLASHDDETEAHVRESAEIGCSIAEFPTTRVAAEACRAHGLAVLMGGPNLVRGRSSYGNITARDLAAAGLLDIISSDYVPASMLHGAFSLVEGWVPRAVATVTATPARYAGLDDRGVLEPGKRADLIRVLIEGRPVVRGVWVEGQRVA
>2523409199
LTLTNAQIVLDDEIHGTLRIENGRIADVGGTGTTAAEDLEGDYLCAGLVELHTDNLEKHVQPRPKVKWPTSSALLAHDAQVVASGITTVLDAIAVGGEDVRDYLVRESSEAIHAFRALLRADHHLHMRCEVAHKDVLTLFEPFKNDPLVKLVSLMDHTPGQRQFVNLEKLRVYYKGRHHLDDAAFEQMIIDRKEAQALYDKHRRILVEMAREAGYPIASHDDATVEHVDEAAEMGLTISEFPTTMEAAKAAHAKGLRTIMGGPNVVRGGSHSGNVSAGDLAEAGVLDALSSDYVPASLLHGALLLTSHGLPKALATVTGNPADMVGMDDRGRIASGKRADLVRFLPDGVPAVRRVWREGMRVL
>2523441633
TCLFGGPLFDGKNIEGIILFDGIISIAIHLADELHDVDGKYIMPSLVDLHSDALEKCIEMRPGVFFDQRFAIQNLDRRLAACGITSFCHAISFGEGGLRSQKEADLLRLVKAFSDKVRHYVHARYEIGTINGTDYVEGLLDSGLLDLVSIMDHTPGQGQFRDLESFGNYYGKTYALTEHELVTMVDRKQKRQAEWESIRNLIEKVVDQGVPVMSHDDDTNAKVELLNALGVTASEFPVTMEAALSARGKGMKVFMGAPNMIRGLSSNGHLTASETVKNRLCNGFISDYYPESLVQAPFVAGKVGLAEAFGLATSGPGEYLGSAGRLDEGTPADIIIVPSNDWASVEQTWVSGGCVY
>2523463550
QILTNARLILRDEVTGTLVIRDGEIAEIEISPLPQADNLGGEYLMPGLVELHTDNQEKYFTPRPKVDWPAHMAMVTHDAQLVAAGITTSFDSVALGDDSTRVEKLDAMIRAVIESERINRADHLLHLRCEVSYPGLMALFERYIGKDLVKLVSVMDHAPGQRQFPNIPKYREYYMGKYGLAEAQMDDFIHLQQANSAKYDAFRRRICDVCHDRGIAIASHDDATLAHAQESSDLGMQVAEFPTTLEAAKASHKLGLKVLMGAPNIVRGGSHSGNIAAKDLAKAGVLDILSSDYYPSALVQAAFMVADYDLARAIGLVTANPAAAANLHDRGVLEVGRRADLVQVRHSVMPLIERVWCKGKRVF
>2523467396
FEICNANLVLEDRVTGGVIVRNGRIAEVTEGPARSGIDFGGDYLIPGLVELHTDHLEVHYAPRPGVRWDTIAAIQAHDGQVATAGITTVFDCLRMGSGGFAPGEMRALADALHEGRDRFRADHLIHLRCEVSAPDMLADYEAFHNDPLVHLASVMDHSPGQRQFQNLDQYTLYYQKKRGLSDEAFAAFVAKRQEASARHGPNREAVAADCRVRGIALASHDDATIDHVAESASHGIRIAEFPTTMEAARASHVAGISVLMGAPNIVRGKSHSGNIAAGDLAEAGVLDVLSSDYVPISLIHAPFVLADNGLSRAIAMVTATPARSVGLADRGRIAAELRADLVRVRQEGVPVVRAVWREGRRVA
>2523509872
MWLSDATLVLPDRVHGSLRIEGARIAEIAERPVPGGVPCAGHTLFPGFIDMHGDMIEQELEPRARVDFPMSVALGALDARLASAGVTTAYASVSFGVGERRSFEHTSVIRELSEARDTARVDHRIHARFDITFDNAVGVLRDLLDEGRVDLVSLMDHTPGQGQYRNLEVHIRNKAAHHGISETEARQMVSTAIATRARVLNNMQQVARMCRDHGVALASHDDDTRDKARLMADLGAVIAEFPVTMEAAETAVAKGLMTAMGAPNAMRGQSYSGNLSAREAHARGLLSILAADYHPAAILPAIRALAGADLAGAARLATANPARALGLRDRGEIGAGKLADLVVADSADRVVLTLRAGEVA
>2523509882
VTFQGARVYLPGEIETNVTVAGGRIAEIGGPAQGEVIDARGRILAPALIDLHGDAFERQLMPRPGVFFPQEAAVIDTDRQLAANGIATAYHAITLWEPGLRDVARGRLMQVMRDLAPRLTVENRVQLRWETFAFEALETIEWALAGPLMPAIAFNDHTPIQRAFELSPDFIASLAHRAGLDEDAYIRLLGEVWDRRAEPATIAKVAGMGRRAGAPMLSHDDTRAETRAFFRDLGAGVAEFPMVLEAAEAARAHGDPIVFGAPNAARGGSHIGSLGAGDMVEAGLCDALASDYFYPAMLAAVARLDAERLTLWSLVSSGPARAMKLTDRGEIAVGRRADLVLIPEGHAPAIEGTWVAGRAAY
>2523512066
MRLTGATILRDGAQRSLVIEDGRITKGPLPEVDMSGYLILPGIVDLHGDAFERHIAPRPTTQMPIPAALRSTDREAAANGVTTAWLAQSWWEGGLRGPDFAEVMAALDGYRAQALTDLRLQVRCETHMPDTRDRLIAAIRRWGIDYVVFNNHLPEALETASRAPHFAAMADRAGLAVTEFHDRLIAAADRRREIPRHLCALAEVFDALDLRYGSHDDPDGETREFYRIIGARIAEFPITASAAKLAKACGDPVLMGAPNVVRGGSQAGNVSAQHLAAAGLCDALVSDYHYPCLAQAAWALVDRGLPRAWSMISAAPAEIMGLADRGTLERGKRADFIVVHARTRAIEATVTNGRLSY
>2523512076
VILGNARIVLEREVRGTLVLEAGRIARIGATSVPGAVDCAGDLLVPGLIELHTDNLERHIQPRPKVDWPHAAAILAHDGELASAGITTVFDAMRVGSGGTDYRKYARLASELLETRAMLRISHFLHLRAEVCSETLLDELAEFDAADRVGILSIMDHTPGQRQFRDLSKLKDYVCGKHGLSEAGFADHVANLTEMRDRVAAHEAGAVAAAGRLGAVLASHDDTTEDHVAVSAGHGVRLAEFPTTVEAARACRAEDIAVMMGAPNLIRGGSHSGNIAAAELAELDLLDILSSDYVPSALMTAAFLLADLWLPRAIATVTAAPARAAGLTDRGRLVEGMHGDVLRVMIDGQPVLRGVWAHGRQVG
>2523632482
TLLTHARVVFPAEVDIAVLIEDGRIAAINGTKDAKIIDLSGRILIPGMIDLHCDALEKEIEPRPNVHFPLDFACAQSDKRNAVAGITTVFHALSFANEVRNNAFAAIARAVHAWRLHALIDNRVHVRYEVTDETAPPVLRDLIEKGDAHLISFMDHSPGQGQFRDVEAYREYLARTYKTDADALDTILTRKLEAAQGMERMKSLAEQARIHNVSIASHDDDSPDKVATVRALGAVISEFPINLETARAARENGLATLFGAPNILRGKSQSGNMRALDAVSNGVADCLCGDYSPAALLPSIMRLPSLTLCQAVAMVTVNPARAAGLSDRGEITIGKRADLVAVMLGSLPQAEKVWVGGELVV
>2523664316
YVIHNGNIITENEIEGFAVVVEGFIQDIMRFPEANRIDAGGGLISPGFIDIHSDYIETIASPRPSCMMDFDISLREAEKVLISHGITTMFHSLSFGEFTMHHPKNIQMIDAIHSTGNLHLIRHRLHARFEIDNMDGVASLVRNIEDDKVHLLSFMDHTPGQGQYRNLEVYRETLKGYRDLSDSDINVLIAERQTTESLTENMKEIAEIATEKGIAIASHDDDNVQKLELVKTFGTTISEFPITLEVAKRAKELGLHTIAGAPNVLLGGSHSGNLSATEAIDHGCIDILCSDYYPAGLLHAVFALHEYGLHQMFMMVTLNPAKAVRIDDEGSIKIGKKADLLIIMDDGYPMLTTTMVNGYRTN
>2523722333
MIITNINMVLEHEVRGSIEFKQGILADSQSQHPSAFDGEGGWLMPGLIELHTDNLEQYFTPRPKVDWPPFSAMSAHDAQVVGAGITTVLDAVALGDTGDRSKNVDKLIETVVESQKVNRADHFLHLRCELPHSTTLGMFERYADVEAIKLVSLMDHAPGQRQFVNVEKYREYYQGKYKFSDAELQHFEQEQIALSEQWRPNRVAVSERCRDLVIPMASHDDATLLHVNESWELGMGIAEFPTTVDAAVRSHQLGMQVLMGAPNVVRGGSHSGNVAAHQLASMGVLDILSSDYYPASLLNAIFALSSDEMVKATRLATYNPAQALLLEDRGLIAEGKRADLLLCLHHGSPYVTHVWRNGRQVF
>2523748679
LIITNGSVITESEVNHAVIIQDKIQNIELTSDEEVIDAEGGYVSPGFIDIHSDYIEGIIAPRPTTVMDFNIGIKESERILSSHGITTMFHSLSIKEFGVRQPENVNLIHAIHRTNEERLIRHRMHARFELDAVEMKDTIMDHLENERVHLLSFMDHTPGQGQYRDIETYRHTMKGYQNITDEEIDRQIDEKRQMDRLIEDMKELAALAKSKNVAVASHDDDTIEKIDFNECLDTTISEFPIKMEVAKYANNKGLYTLAGAPNIMLGGSHSGNLNAKDAILENCISILCSDYYPAAMLHSVFKLADYPLVDAFKLITINPAKAVQMDEEGSLETGKKADINIILHDDYPTITECIVNGKRID
>2523783441
LILSNARLVTAERVDGCLVVRDGLIADIGRSGLPQALDLGGDYLLPGLVELHTDNLEKHMTPRPGVDWPSASAVLSHDAQIIAAGITTVFDALSIGDKGKRMQQLPIMLEAVASAARHSRADHRLHLRCEVCHPDTLGVFRDLVGHPLVQLVSVMDHSPGQRQFVKEDKYREYYMGKYQFDAEQMADFSRRQKANSLEHDRQRRAIVEECRARGLSVASHDDATLEHVAESAGFGMSIAEFPTTLEAAQASHRAGLKVLMGAPNVVRGGSHSGNIAAAELARRGVLDILSSDYYPASLLPAALMLAEQDLPRAVSTVTRAPALAAGLADRGELRVGLCADLLQAVAGTQAVVRQVWRKGERVF
>2523783447
FVVENIHVLTADGWSVVADGRIQAIAPQVGEHRIDGQGGYLLPGIIDLHGDAFERHITPRAGTQFPLELALAANDASLVANGITTFFYSITDFEPGPRSRETVRLLEALERLMPRFACQARVHIRHEKVNTDDHDELLGWLASGRVQLLSLNDHLPPMDDARKVQRYLAGLKRRVSMPDGEVEGFLQRLQASRALERQSAELAAAAHRHGVALASHDDETLEDVSRARDLGVSIAEFPMCEHTARASQQAGAAVLMGAPNLVRGGSHVGAIGVREAIEQGLVDVLCSDYHYPSLYRAAFELGLLPLAQAWKLVSENPARAAGLGERGRIAPGYDADLLWLELDGSPLLQTTWVGGVAVY
>2523927218
LIVAHARIVTEEAVTGSLAVAEGRITDLGAACPPGAVDFEGDYLLPGLVELHTDHLERHYTPRPGVRWPAVTAVMAHDAQVAAAGITTVFDALALGRSGEDRLETLRMVDGIRQAQAMLRAEHFLHLRCEVTEAHVLDLFEPFQDDPLVQFMSVMDHAPGHRQFSDLAKYREIYKGMLGLTDEQIDAQMAERIAASRTHVANRERLAAIGRGRGLPIASHDDETPAHVEEAAALGMVVSEFPTTLAAARAAREHGLRILMGAPNLVRGGSHSGNVSAGELAREGLVDILSSDYVPVSLLHGAFTLAEGELPQALATVTVNPARAAGLEDRGRIAPGLRADLLRVLVDGVPVIRAVWREGERVA
>2523931057
LIFSNARIVTPEAVTGTLRVEDGHIAAVEEGASRAGEDADGDYLIPGLIDLHTDHLERHIAPRPGVMWNSVSAALAHDAQVATAGITTVFDSLSLMSGVPRGTLLRPMVDGLEAARRMLRADHFLHLRCEVADPHVLDYLSVLVEDPSVRLLSIMDHTPGQRQYAQVEKWRQANRHRYSEAELDVLMKERQAAQEAHHRHRLAIAELAARRGVALASHDDETPAHVDEAVSLGVSISEFPTTRSAAQAARTHGLSILMGAPNVVRGGSHSGNVGAAELAATGLLDILASDYVPISMLHAVCLLAELGLPAAVALVSANPARAAGLDDRGRIEPGLRADLVRFLIDGVPHIRGVWRAGKRVA
>2523944738
LTLTGARVLWPDGLAGALALADGVIAEAPQGRAVDLPGCTVLPGIVDMHGDGFERHLAPRRGAVRDLGAGLAAVEAELAACGITTAVLAQFWWEGGMRGPEFAQFLEALEHYEAVGTDMRAQLRFETHMLDDYGAFADAVERYGVGYVVFNDHLPGKRPPRLTGQALKGGRSPEAHLGLLRALHAQGGAVPAALDALAAGLGAAGVRMGSHDDRTGAARAAWQARGVDVAEFPETEEAARAARSAGDAIVLGAPNVVRGGSHTGRVSAGELVAAGLCDALASDYHYPAPLQAARALAGVGWPEAWALVSSGPARALGLQDRGALRPGLRADLVVLDPAGRVGLTMAGGRLLG
>2523945752
TILANATLVLPDATTGAVCLRDGLIHDIGVAMPSGALDMQGDMLLPGLIELHTDNLERHIAPRPGVNWPHASAIVAHDAELSSVGITTVFDAMRVGSSNTNYGKYARLATELMDLRAALRISHYLHLRAEVCSETLLEELAEFTADDRVGIVSLMDHTPGERQFRDLDKLKTYVCGKHGLSEDEFADHVASQRSLRQRLDAHEAGAVAAARRLGAALASHDDTTAAQVATSAGHGATIAEFPTTQEAAAASHERAIAVMMGAPNLIRGGSHSGNVAAADLAEAGLIDIMSSDYVPSALLSAAVVLGDLWMARGIATVTDAPARATGLSDRGRIAPGLRADLIRVRIDGTPVLRGTWVRGMRAA
>2523961650
YLITGGRIVTEEAIDFDLLISGDIVGEFVPEDDIDADGGYIAPGFIDLHSDYIEHMAAPRPTSLMDFNLSLRETEKELITHGITTMFHSLSLFKGIREPENVKLIDIIDERSKHLVRHRFHARFEIDNVEEIDNLKSYIAEKKVHLVSFMDHTPGQGQYRCLEVFRATVKGYNNLSDEEIGQIIDRHQQKEKLIDGIRELALFAQEHQIAIASHDDDSIEKLELVQSFGAVISEFPITLEIALKAKEKGMYTTAGAPNVLLGGSHSGNLSAAEAIKMNSIDILCSDYYPAAMLHAIFELNRHGLAGMFKLVTLNPAKAVKLDEIGSIREGKKADLLIIIEPEFPVITTVFVDGRRVG
>2523962465
MIVMNGKAVLPEQTEGRIDVRDGIRERLHPDAAVIDAKQRYVLPGLIDIHCDAIEKEVQPRPNTLFPLNMALLEFERKLPVHGITTMYHSLSLGVGLRGDHLLTMVDHIRSYRSRRIRNRIHLRFEVSHLAGMPIVEQYLNENAIDYLSFMDHSPGQGQYREPGSFERYVMKNQGVNSDEVRAIVDNLILRRQQVRKELARLGRLAAERGIAVASHDDDSADKVEESASYGVSVCEFPINLETAKHAVKRGLRVCVGAPNVVRGVSHDKNLRAVDAITAGAADILCSDYHPSSMLAAIFKLADEGLPAAVRMATLHPAQALGADRGSIEQGKAADLVIVHFDNLPWVTNTIVGGRLVY
>2524098957
QILTNAQLILRDEVQGTLVVRDGKIAEIGKSQLAQADDLSGDFLLPGLVELHTDNQEKYFSPRPKVDWPGHLAMSTHDAQLVAAGITTSFDSVALGDDSIRVEKLDAMIKAIVDSEKINRADHLLHLRCEVSYPGLMAFFERYIDEDLVKLVSLMDHAPGQRQFPNIPKYREYYQGKYGFSDTEIDAFIVEQQANSAKYDRYRRTICAVCNERGIATASHDDATIEHAKESAELGMQVAEFTTTMEAAKASHDLGLKVLMGAPNVVRGGSHSGNIAAKDLAKAGVLDILSSDYYPSALLQAAFMVAGYSPADAVALVTANPATASNLFDRGELKAGLRADLVQVKQHEVSLIQRVWNQGKRVF
>2524191225
TIIRDGQAVLPGKVKADIVVRGVIEESPNDSVTLINAAGRYVLPGLIDIHCDAIEKEVQPRPNTLFPLQMALIEFERKLPVHGITSMYHSLSLGGLRGGHLLTLVDLIHAYKKRAMIRHGIHLRYEVSHLAGIPVVEQYVQEGKIDYLSFMDHSPGQGQYKVPGSFESYVMKNQAVNVDEVKKIVEELLARQQLDWKHLERLGILAAQKGISVASHDDDSPERVNRFLSFGVNISEFPLNLETAQHAASKGLHVCVGAPNVVRGGSHDNNMSAIAAIDAGAADILCSDYHPASLLAAVFKLSGLDLPEAVLMASLNPAIALGVDKQGSIEPGKKADMIIVTFDNYPMVSTAMVDGTVVY
>2524230380
FVITNARAVTPEGVGASVQVENGRIVKIGLPRGVREIDAGGNFLFPGFVDMHSDAIEKGIEPRPNTFFPVDIAVFELDKKVASCGITTTFHSLSFAEELRNNHKAAIIREINKLRKLKVNTRIHARFEITDHGAVPFLDELIRDAQIDLFSLMDHSPGQGQFRDILSFKNYYGRVYAKSDWEMDDIIERKLQAKNSAQQDIAHMLAVCREHGIAVASHDDDSRQKIHWLKEMDIGMTEFPINMEAAQAAHELGIRVCLGAPNVVRGQSSSSNLDAREAIRRGYGDILCSDYSPMTMIHALFTLERHGLPEAAEMVSLNPARAVGIAHTGSLAAGKDADMVLVCSDGLPRVMKTFVAGREVF
>2524265622
TILANATLVLPHETRGQVRMVGGIITDIGANIPTGAVDCGGDLVLPGLIELHTDNLERHIEPRPKVNWPHAAAIIAHDAELASVGITTVFDALRVGSSHANYGEYARLADEILTLRAALRVSHFLHLRAEVCSETLTAELDKFGADDRIGIVSLMDHTPGARQFRDLSKLKEYYVGKHGYSDGEFDDLVANRIALSQEFARHEAAAVAAARRYGAVLASHDDTEAGHVDQSARHGARFAEFPTTHEAAAACKAHEIKIMMGAPNLIRGGSHSGNVAASALADAGLLDIISSDYVPASLLSAGLMLGDMWTARGIATITAAPAAVAGLSDRGHLIPGARADVIRVRHERSGAVRGVWVQGERVG
>2524272618
MEGDFIVPGLVELHTDNLEKQLLPRPGALWPSRAALLAHDAQLVAAGITTVHDALSCGQKSDRRTMLTLALDALRDLRPHLRADHLRHVRCEISDPDLPRLFEPFLDMDEVHLVSLMDHTPGQRQFADLGAYRTYYSKDRQWTDEEFETEMVRMRDAQARFGPHAADILARCRERGVPAASHDDATSDHVVWAHSQGMAISEFPTTMDAARRACELGLLTLMGSPNVVRGGSHSGNVSVREVAAAGFLGGLSSDYVPASLLHAAWILADVSLPDAVALVTANPVRALGLSDRGRIEPGLKADLVRVVDRDLPVVRRVWRDGVRVY
>2524300859
LFNHARLILADRVRGALETVNGVITAIQPLPEGCGLDLGGDDLIPGLVEVHTDNLEKHLMPRNGVLWPMLPAVITHDAQCVAAGITTVLDALSVGDESVRLETLHTAFAAINAGQEVFRADHLIHLRCELAYPDLLAELAPLIDHPAVRLLSVMDHTPGQRQYRDLAQYKKYYAKKKNWTDDTFEAAVAERRAMQARHDTHNAAVVEMARVRGIALASHDDTDPAHIELACQDGVVISEFPTTRAAAAAAHEAGLWTVMGAPNVVRGGSHSGNVAAVELARAGLLDILSSDYVPASLLHAAYLLQESWLPAAIATVSRTPARAIGLADRGEIAVGQRADLVRVAHADTPLVQGVWKQGRQVF
>2524318320
RWIRGGHVVLPNETEADVAIANGRIDIADPESINAIDATGAWVLPGLVDIHCDAIEKEVEPRPNALFPLDMAFLQFERKLALHGITTMFHSLSLGGIRGEKLMELIRFIAASRSRAMIRHRVHLRYEVSYLTGMPLARRLIRDGLIDYLSYMDHAPGVGQYSRPGAFERYVMKNQGVDIEEVAQIIEELEERRKRDWEELKRLSAEARDRGITVASHDDDSRTLVDRSIGYGAKVVEFPLNLETAMYAREQGLHVCVGAPNIVRGGSHDRNMSAFEAIRAGAADIVCSDYHPASLLQSVFTMERISLADAVRMASLHPAEALGLGEIGSIEPGKFADLLIVKLKGCPVVTDTLVGGTVV
>2524364042
AIFTNYRLQLPDEVGTLVVCDGAISDIQPGVVSRGQDGAGDYLLPGLVELHTDNFEQRLSPRPKVYWPMEIAAVYHDRDLAAAGITTVCDAIAVGDASMRMTQFGPMIDTIHQGQIRFAVDHRLHLRCELGYEHVHAVTEPYATHPLLALISLMDHTPGQRQFARVDKYKEYYQGKHGVSEAEMEGFIQLRVDNQQRHVDNRRKLVELTQTHQICLASHDDATPEHVKESLQDGVKIAEFPTTLAAANEAHQHGLQVLMGAPNLILGGSHSGNVSAMELLEHDLVDIISSDYVPQSSIQAMFIIAEQQLHEAMRYFTSNPAKAIGMADRGSLAIGKRADFITIHDGVVPRLTSVRRQGKRIA
>2524364043
LALQGATVLTPNGWLDIREGKFEAIPKPSGYMSIDVTGLQLLPGLVDIHGDAFERMICPRPGIMLPLSMALVENDRALLSAGITTFFYSITDFEPGLRSRDMARLIGRLTQTNNGLRVDSRIHIRHEQANTANHDELCQWLESRAVTLLSLNNHLPPTDDETLQRYTKGLRQRVKLSEAEIRDLIAVAYDRQVELVQCEDLVQRCHQFGIPVASHDDETAADVAKSGERGVAIAEFPASVALAKQSRAYGAAVLMGAPNLVRGGSHVGYMSVAAAAQAGVLDCLCSDYHYPSLFHAPFRLAEMSFEQAWRCVSEYPAKAAKLGQKGQIAPGYDADFLLLPNGDLPAIRAVYIAGRLVS
>2524438703
IFLEGGRTLIGSELETSLAVSDGIDPRGRARLAISARNLLVLPGIVDLHGDAFERQMMPRAGVDFPIDVALADSDRQAISNGITTVFHATTWWEPGLRSGDNARLLEAIERQRPQFAADTRFHLRHETYNLDAETEIGQWLAEGRVDLFAFNDHMDGTADMAKPRKRNRMVERTALSNEDFDRLVDHVVSRATEVPASIARLAAAARAAEVRMLSHDDGTPAMRREYRTMGATIAEFPINEETARDAAANGDAIVYGAPNVVRGGSHTGWTKASDMIAKGLCSVLASDYYYPAPLLAAFRLAADGLTEAWNLVSAGPAHATGLADRGTVAEGRRADILLVTVPLRPRLVAVIAAGRLVH
>2524438716
TVIANARVVLADRVQGWVAVADGRIAEIEGRAPAGAEDAGGDLITPGLIELHTDHLEAHYVPRPKVFWDPVAAVLSYDGQLATSGITTVLDSLRVWRDGAEEVDRAGLAAAISIARDLLRADHFLHLRCEIPMPSVVEEAKELVDRPDVRLMSLMDHTPGQRQFRDEVKLRDYYRGKGGKTDAELDELFARRFEYQKAYAANMRAIVALAHERNIPLASHDDTTEENVADALRDRVAVAEFPTTLEAARGLHRAGIDILMGAPNVVRGGSHSGNIAAVDLAREGLLDILSSDYIPSSLLMAALQLPEVPLPAAIRTVTKAPADAVGLSDRGEIAVGKRADLIRVVTGRVPAVRSVWREGSRVA
>2524441685
ALIANARIVLADQMRGWIAVAGGHIAEIEGRAPAGAEDVGGDLITPGLIELHTDHLEAHYTPRPKVLWDPMAAVIAYDGQLAISGITTVLDSLRAWRADEVQGRTSTLAAAISSARDLLRADHFLHLRCEIPMPSLVHEARVLAGLPDVRLMSLMDHTPGQRQFRDEGKLRDYYRRKDGKTDAELDLLFEKRLTNQKAYATNMREIVALARDHRIPLASHDDTTEQDVADAVREGVVVAEFPTTLEAARGLHAANINVLMGAPNVVRGGSHSGNIAAVDLAREGLLDILSSDYIPSSLLMGALRLPHHVPSIDLPAAIRTVTSRP
>2524468490
TIIGNARLVLADRVRGWVALASGRIAEEGSAPDGSEDAGGDLIMPGMIELHTDHLEAHYVPRPKVFWDPVASVISYDAQLATSGITTVLDSLRVWRDGAEGIDRAGLAAAISVARDLLRADHFLHLRCEIPMPDVVAEAKELIDRPDVRLMSLMDHTPGQRQFRDEVKLRDYYRGKGGMTDAQLDELFARRFANQKAYAANMRAIVALAHEYNIPLASHDDTTEENVVDAVRDRVSVAEFPTTMEAARGLHAAGIDILMGAPNVVRGGSHSGNIAAVDLAHEGLLDILSSDYIPSSLLMAALQLPQVPLASAVRTVTKAPAEAVGLADRGEIAVGKRADLIRVLARDLPVVRSVWREGERVA
>2524468503
IIIERGKALVDGELETRLRTAGLDIGDGRDALGIDARDLKVLPGIVDLHGDAFERQMMPRAGVDFPIDVALADSDRQAISNGITTVFHATTWWEPGLRSADNARLLEAIEQMRPQLAADTRFHLRHETYNLDAEAEIVDWLAEGRVDLFAFNDHMDGTGDLRKRNRMVERTGLSAEQFDDLVTRVVSRANDVPASIARLASAARSANVRMLSHDDNSPEMRKGFRDHGVGIAEFPVNEETARDAAAAGDDIVYGAPNVVRGGSHTGWTKASDMIAKGLCSVLASDYYYPAQLLAAFRLAADGLEKAWDLISAAPARAAGLDDRGVLAEGRRADMIIVKVPLRPRIVAVIAAGRLVH
>2524479851
TYLTHATLVLPDRVDSALLIEDGHIAAIAAPANAHVIGLRGHTVMPGLIDVHCDAIEKEVEPRANVLFPLDFAVAQVDRRNAAAGITTPYHALSFGNHGVRNVDTAALVRTVAAFRSHSLVDNRVHCRYEVTDASAVPVLEKLMAEGVVDLLSVMDHSPGQGQFKTLDAYLAYMIGNHGMTREEAADAADKKAALDGAHERVNRLVAQAHRLGIPTASHDDDSPQRIAAMQALGVRMSEFPINLETAQAACAQALPTILGAPNVLRGKSQSGSMRAIDAIHAGVGTILCSDYQPSTLIAAAYRQAELPLNEALALVTANPAEACLLRDRGRLAPGLRADVIAVSVAGQPMVTHTWSAGRMVF
>2524479859
SGITGRRVLGAAGPATLGWRDGTVAHAPASGLWLDAGDLLVPGIVDIHGDAFERAVMPRPGVSFPYAGALLDVDRQLLANGITTEFHGVTLWEGGLRGEAYALMFEALAQLRPMLGAEHKVHLRFEAFHLAGVDTALAWIADGRIGLLAINDHLPARRMADEGKLRQYAERAECDVETFRRRLRAASANAQEVPEAMARLIAAARAAGLPVASHDDPDVVTRQHYHRRGCRIAEFPLTIDAATLARQLGDDIVFGAPNVVRGTSHTGAPNATEMVAAGLCTVLASDYYYPAPLQAALRLAQLGLQGAWHLVSRNPARAAGLRDRGTLAAGLRADAILVRQPGAPRVCATLVNGTLAA
>2524485058
LHLANALLVLPDDVQGSVKLVDGRIAAIGTSVPAGAVDCEGDYIAPGLIELHTDNLERHIQPRPKVDWPHAAAMLAHDAELAGTGITTVFDAMRVGSNGGRYMKYARLATELMELRAMLKISHFLHLRSEVCSETLLEELAEFGEADRVRLVSLMDHTPGQRQFRDISKLEQYMKGKHAMSDDDFLQHVAQLKALRDRLEAHEQGVVAEAARFGAVLASHDDTTAEQVATSASYGIRLAEFPTTVEAARACHDHGIKVIMGAPNLVRGGSHSGNVAAAELAELGLLDIVSSDYVPAALLLSAVRLGEMWLARGIATVTRTPAAAAGLEDRGELVAGKRADLIRFLRGETPALQSVWVQGRRVA
>2524486101
FDLVGAKVLLPEGEPVVSGGRIVTAPVGRPVDLSGCLILPGIVDLHGDGFERHVAPRRGAMTDPEEGIVTAASELAVNGITTGVLAQFYWEGGLRGPEFAAVFGAIAAARPRVVPDLIPQLRFEIAMLDDYGTLPAKLAAWEIPYVVFNDHLAGRKPPRLTGQALKAGCNPEVYFQRMLALEARMPEVSAALDGLCATLAGQGVRMGSHDDRTQRGREEWRGRGVRIAEFPETLVAAEAARAGGDAVVMGAPNVMRGGSHNGNVSARDLVTAGLCDALASDYHYPSLCRAALSLARIGMAAAWRLVSSGPAELLGLTDRGRLTPGRRADILVLQATGRIVAVFAAGRVA
>2524511384
RLITNGPLFDGFQGSVLIEGQVFNVCIDDATDIDAQGDLIMPGLVDLHSDSLERSIEKRKGVFFDIDFALLNLDRQLAACGITTFCHAISFDDLRSPKEARCVQKIKNNSEQSLVKHNTHIRYEVGSQKSFHIIKELLNQGMIDIMSVMDHTPGQGQFRSMESYIKFHTTEYYLSQHEILEKAAEKQAENQKWQMVTELINMVNAAGIPILSHDDDTRQKIDLIKKLGISASEFPVTLEAATLAYKSGMDIFMGAPNLIRNQSTNGNLKASDVLKHGFCTGLVSDYYPESLFQAAFIASNTTREKALQTVTSGPGSFLKPTKNGVLEKGSDADIIIVQDHSWAHITRSFVRGKSIF
>2524537589
TIIGNARLVLADRVQGWVAIADGRIAEEGRAPEVAEDAGGDLLMPGLIELHTDHLEMHYVPRPKVFWNPIAAVISYDGQLATSGITTVLDSLRVWRAEDVDGRAGVLAAAISAARELLRADHFLHLRCEVPMPDVVAEAKELIDRPDVRLMSLMDHTPGQRQFRDEVKLRDYYRGKGGMTDAQLDVLFARRFAYQKEYVTNTRAIVALAHEYKIPLASHDDTTDENVVDAVNDKVAVAEFPTTMEAARGLHAAGIDILMGAPNVVRGGSHSGNIAAVDLANEGMLDILSSDYIPSSLLMAALQLPLIDLASAVRTVTKTPAEAVGLADRGEIAVGRRADLIRVVARDLPVVRSVWREGARVA
>2524537603
IFIEGGRTLVDGAETSLRTAGRLDEQGRAALHINAGGFLVLPGIIDLHGDAFERQMMPRPDVDFPTDVALVDSDRQAIANGITTVFHGTTWWEPGLRSAENARLLDAIEALRPLLAADTRFHLRHETHNLDAEPEIIQWLTEGRIDLFAFNDHSNVKPKKRNQSAERAGLSLEAFNELIDRVVARRPEVPASIARLAAAARAADVRMLSHDDNSPAMRREFRALGTAIAEFPVNEETARDAADADDFIVFGAPNVVRGGSHTGWTKASDMIAKGLCSVLASDYYYPAQLLAAFRLAALPLARAWDLISSAPARAAGLADRGILAAGRRADIVIVKVPLRPRIVAVISAGRLVH
>2524649668
QILTRARLVLDDEVWGTLVIRNGRIREIAPCRLSTAIDCEGDYLLPGLVELHTDNAEKYFQPRPKVAWPRRQAALAHDSQMAASGITTVFDALSIGDQSMRHDSLKAMHDAIVGIQQLARVDHRIHLRCEVSHPDTLSNFRALADSPLLGLVSLMDHAPGQRQFVSLEAYRAYYQGKYELSDADMEIYLERQLANSARYNTYRRTISAEARTLGLALASHDDATLEHVAESHEYGMRIAEFPTTREAAEASQRNGMAVMMGAPNVVRGGSHSGNIAATEMIGLGVLDILSSDYYPAALLDAVFKSAQIELPRAVASAARQPAQAVGLTDRGRLAQGLRADLLRVTVDDHPILKRAWCAGRQVH
>2524879946
IVLESGRALIGTEFETSLLVSGDIAQVSRGRARLALDARDLLVPGIVDLHGDAFERQMMPRAGVNFPIDVALADSDRQAISNGITTVFHATTCWEPGLRSADNARLLEAIERQRPQFAADTRFHLRHETYNLDAEAEISQWLADGRVDLFAFNDHMDGTADMAKPRKRNRMVERTCLSIDEFDRLVERVVSRADAVPASVSRLAAVARAAGVRMLSHDDATPAMRRHFRELGAHIAEFPINEETARAAADAGDAIVYGAPNVVRGGSHTGWTRASDMIAKGLCSVLASDYYYPAQLLAAFRLAALPLAKAWDLVSAGPARATGLADRGMLAEGCRADILLVSMALRPRLIAVISGGKLVH
>2524879959
AVIGNARIVLGDRVQGWLALADGRIAEIEGRAPAGAEDAGGDLIMPGLVELHTDHLEAHYVPRPKVFWNPVAAVVSYDGQLATSGITTVFDSLRVWRAEEVDGRAGVLAAAITTARELLRADHFLHLRCEIPMPSVVEEAKELIDRPDVKLMSLMDHTPGQRQFRDEVKLRDYYRGKGGKTDAELDELFAKRFEYQKQYAANMRQIVALAHKYNIPLASHDDTTEENVADAVRDRVSVAEFPTTLEAARGLHQAGIDILMGAPNVVRGGSHSGNIAAVDLAREGLLDILSSDYIPSSLLMAALQLPEVPLPAAVRTVTKAPAEAVGLTDRGEVAIGKRADLIRVVAGHIPVVRSVWREGSRVA
>2524881242
ILVKNAIIVLPDRVEGDISVADGKIAAIFSGSATQVIDAGRGHVIPGIIDLHGDDIEGALGPKASRRMPVDLGLIQSDKNAAGWGITTKFHAIAYEESKGRSKRLSSIMDSIARLAEHLLVDHWVDLRYEITGDPTYTLTALEHPRVKAVSLMDHTPGEGQFATSEAYKALNRQLTAADEEEFDRILAEKGARQHKWHVARVCERARLLGLLIASHDDHTPEKVEIMAAHGCRLAEMPVRLDAAQKAKSLGLKVSMAAPNVVRGGSSSGNLNAVDALEALALDSLCSDYHLPSLLTAGGLLLRVSWPELAALLAANAADALGLVDRGRIEPNKRADLAVVMEMGFPIVQATIAKGQIVY
>2525061354
LIIINSSVITATEIDYAVVINGTIEKLNTEDYGNVINAKGGYVTAGFIDIHSDYIEGIIAPRPTTIMDFNIGIKESERILSSHGITTMFHSLSIKEFGVRQPDNVDLIHAIHRTSEKHLIRHRMHARFELDSLGMVDTVKDHIENERVHLLSFMDHTPGQGQYRDIEKYRHTMKGYQDLSDEEINKQIENKKEMNRLVEEMETISKLARSKGIAVASHDDDATEKIDFNEALNTSISEFPITMEVAKYAHGKRMYTVAGAPNIMLGGSHSGNLNAKDAIMEGCISILCSDYYPPAMLHSVFKLHRYPLVEGFKLITLNPAKAVQMDDEGSIEAGKKADINIILFDDYPTITECIVNGKRID
>2525141918
LSIKNAKLILADEMTGALNVKDGMIADMANSGESGLDFDGDYLVPGLVELHTDHLESHYRPRPGVFWDPMAALHAHDAQVTSSGITTVFDAVRIGSKNMGEHVDVLVGAITKAKARLRSDHLIHLRCELSSHDALEQFEQYCQNELVKLASLMDHTPGQRQFMQLEQYYLYYQGKTGMNDAEMEKFIAARIAEHEQYAPNRQAIVKRGHEIGLTLASHDDATIDHVAEAQADGVGIAEFPTTIEAAKASRDANIAILMGAPNVVRGKSHSGNISATSLASEGLLDVLSSDYVPFSLMQGAFKLAKVELPDAIAKVSLNPARAAGLDDRGELAVGKKADFARVPEDGVPIVRAVWRDGERVI
>2525314426
YTIRHVRAVLADRIDAEAVVRDGRIAAVSSGGERIVVDGRGLLLAPGFIDVHSDALEKEQRPRPNAEMPAEFALASFEGRAAGAGITTMFHGAGFGNASVRSALRTCVVDGIASDRMDHRVLHRLDILSEEGAAALRERLGSGAVLLVSHEDHTPGQGQYADPAYRDYLISADGMTEAEADERLVRLEEGREKAEANFAWLGELAAAGRIRLLGHDPDSAAAVEALHARGGAVAEFPTTLEAAVRARELGMPIVAGGPNAVRGQSHSGNVSVRELVAAGLVDALASDYMPTTLLAGVHVLVRLDLPQALRLITEGPARVAGLHDRGRLEEGLRADFALVRLGAWPRVATAEAGA
>2525353024
LLTNARLVLEDTVQADLLIENGAISAITTTGDSERVDLQGCLLAPGLIDLHCDALEKEAEPRPGVHFPFEFASALADKRNAVAGITTVYHALSFANLGVRNNTVAALARAMARHQASAMVDNRIHARYEVTDETAPEILNGLLAEGALQMLSFMDHSPGQGQFRDVEAYRNYLAKTYKTTSDDVDAILDHKRAAARGMARMEGLAEQARQYGVPLASHDDDSPEKVAVLKGLGARISEFPINLETAIAARESGLSTLFGAPNILRNASQSGNMRAIEAIKEQVADCLCGDYSPAALLPAVLHLVDTGLPEAFALVTRNPARAAGLDDRGVIAPGKRADLIAIGSGPLAQASHVWSQGKEVH
>2525376529
AILTNARIILADGEHGTVTVRNGKIEDIGRTAAPGAVDFDGDYLIAGLVELHTDNLEKHLIPRPKVHWPVMSALLAHDAQVTAAGITTVLDAVAVGGDDARDKILMESANAIREASEMLRANHFLHMRCEVGNPNALALFEPFKEDSLVRLVSLMDHTPGQRQFVDLSKLKIYYTGKHAMSDAEFDAMVEDRKKNQVLYDKHRRAIAAACRDMGVIIASHDDATVDHVDEAHELGLTISEFPTTMEAAHHARKKGLANIMGGPNVVRGGSHSGNVSAGELAEAGVLDALSSDYVPASMLHGAFMLHELPLPKALATVTANPARMVGLDDRGEILPGKRADLIRVAKDGTPVVRKVMRAGNRVS
>2525379234
LVQGARVLVPGETNVLIEGKIAAVDAGPGDRLVDARGLLLLPGIVDLHGDAFERQIMPRPGVHFPMQVAFADTDRQLISNGITTAYHAVTYWEPGLRGRDTVVIVDGLEEARPRLLADSRFHLRFELYNLDVADEVADWMQRGRVDLLAFNEHMPIRKADRGDPMGTYTGRTGLSEEDFLALVRGLEARTDEVAPTVSRLAEIARANNIPMASHDDRTPDERRRFNALGCGIAEFPLTLDAAEESRKLGSTAIFGAPNVLRGGSHMGGIRAADEVRAGRCSALVSDYYYPALPQAPFILAEAGLAEAWDLVSRNPARAAGLDDRGEIAVGKRADFLLVPDGGRATVKATFCAGKPVI
>2525379362
VSLVNARVLLEDGSVEIEGGVIQAITGAVTGRAFDLDDRLVLPGIIDLHGDGFERSLMPRTGTEFPIDIALMDADRSILSSGITTAFLAQGVWEGGLRGSATAEILSAIERGRKRFGADLQFHLRFETFAIEEQEATMRWLEDGRVSMLVFNDHLPQFQSLDRMQRWAHQLGMTFDDFRAEVRARRARQDEAEETVRRIAELARQVGVPTGSHDDDTPELRQHYNALGARIAEFPVNLETAKAARALGNPVGMGAPNALRGGSASGNVSALSVIEEGLCDYLISDYYYPAQFHAAFKLAALPLGSAWALVSAGPAKVGGLDDRGVIAVGKRADMIVVSDKALPKVDFAVVNGALV
>2525539680
TILANAQIVLPDEVRGSVRLSGGRIAAIGTAVPADAIDCGGDLVMPGLIELHTDNLERHMQPRPKVNWPHMSAIVAHDAELASVGITTVFDALRVGSSNTNYGEYARVASEILDLRAVLRISHFLHLRAEICSETLVEEMAKFGPEDRVGIVSLMDHTPGQRQFRDLSKLREYVMGKRGLSDEAFLDHVASQQALRARVDLHEATAVAEARRYGAVLASHDDTTADQVTTSKVHGVHFAEFPTTVDAAAACRAEGIRVMMGAPNLIRGGSHSGNVAAADLAGLDLLDILSSDYVPSSLLSAALMLGDLWMARGIATVTAAPAEATGLADRGHLVPGARADVVRVRIGTAGAVRGLWVQGNRVG
>2525709926
MIITNINMVLENEVRGSIEFKQGILADSPSQHPSAYDGEGGWLIPGLIELHTDNLEQYFTPRPKVDWPPFSAMSAHDAQVVGAGITTVLDAVALGDTGDRSKNVDKLIETVVESQKVNRADHFLHLRCELPHSTTLGMFERYADVDAIKLVSLMDHAPGQRQFVNVEKYREYYQGKYKFSDAELQHFEQEQVALSEQWRPNRVAVSERCRDLVIPMASHDDATLEHVNESRELGMAIAEFPTTVDAAVRSHQLGMQVLMGAPNVVRGGSHSGNVAAHQLASMGVLDILSSDYYPASLLNAIFALSSDEMVKATRLATYNPAQALLLEDRGLIAEGKRADLLLCLHHGSPYVTHVWRNGRQVF
>2525753593
VISIRARTVVTGTDGGWVTIDGRVSAVTPPPGAERIDLGEAQLWPGLVDLHADSLGRFESPRAGTRIPLDVAVYDFTLDAVRHGITRPFLCVAVGEEPANGLRRALVLRTLRELDLPLTVPVHLRVDVGADRCLDDARVLLDFRRIALVSAMDHTPGRRQYARVDTWRDAMRDRTGADDRALDEWLSWLPAQRSADERAGAVARLAHEYGCPFASHDDDSPASAERAAAEGAVISEFPLTLDTARAARRSGLTVVMGAPNAWRGGSHLAGLSAGDAVRAGLVDALASDYHSGSMVRAALTLAATSLSEAVRLMSEGPAAAIALDAGTLRPGSPADLIAVTPGPIPAVTATWIAGRRTP
>2525759861
QIFTNARIVLDDEVEGSLAVRDGLIADFDSGASRHGEDFGGDHLVPGFVELHTDHLENHYAPRPGVRWNAIAAVQSHDAQVAGAGITTVFDALRVGMARTSTAEMQQLAGAIEVAKRRLRAEHLLHLRCEVSAPDVLDGLAGFLDVLPVRLVSLMDHSPGQRQFASLDSYRAFYQGKMGMSDAAYEAFASKRIAQAEQYARHRREIVDLCHPRGIAVASHDDATSAHVAEAAADGVSIAEFPTTIEAAAASRDADIRVLMGAPNLVRGGSHSGNVSAVVLAEAGQLDILSSDYVPFSLMVAVFALPEVPLPQAVRLVSRAPAEAVGLEDRGAIRPGLRADLVRVAGDGVPVVRSVWREGIRVS
>2525760369
FLIENASLVLPDRVSGWVAVADGKIAEIEGAAPERGIDFHGDTLVPGLVELHTDHLEAHFAPRPHVRWHALSSVMAYDAQIAAAGITTVFDSLRAGSASIGTDLALLAAAIEEARAHLRVEHKTHLRCEIACDDVLEHVEAYAAKYPVHMMSLMDHTPGQRQFKDLETWRRYYMRKKPMTDAEANSFIANRLELHANNGPNRLRLVEIAAETGAVLASHDDATAAHAAEAVGNGVGLAEFPTTMEAALALNEAGIRVMMGGPNVVRGGSHSGNVAAEELARAGVLDILSSDYVPASLLMSAFELPRIPLAAAIRTVTLTPAQATGLADRGAIETGLRADLVRVVSGAAPIVRQVWREGRRVS
>2525882408
MAVTNARIITADDVHGSLAIADGEITGIDTTGVSHAEDFEGDYLVPGLVELHTDHLENHYHPRPKVYWDPVASVQAHDAQITASGITTVFDAVRIGSQQNLGEHVEILMDAINHARRRVRAEHFIHLRCELASSDAREHFEAYHTYEPVRLASLMDHTPGQRQFVTMDLYRAYYQGRTGRTDEQMERFIAARKADQEQFELNRSTIVEMAHAAGITLASHDDATVEHVDEARENGVRIAEFPTTRAAAEAARKAGLAILMGAPNLVRGRSHSGNISAGELARDGLLDVMSSDYVPFSLMQAAFAMPDVKLPEAVATVSRNPARAAGLHDRGEIAIGKRGDFSRVLIGGLPVVRAVWREGRRVM
>2525884299
LTITGARILTESGFDGVVRIEDGLITEIEGARQGERIDGHGCLLLPGIVDLHGDAFERSLNPRPGVRFAPELGFDEADRLMTAFGITTALHGLTCWEPGLRGTESFAMARALRDLKPRLRCDTHIHLRFEIHTHDGVGTALPLIEDGTVRVLAFNDHLEATKDMERADLYPARTGVDLDVFKALLSEVRKSASRIDQTVSILADAANRAGVALLSHDDPDLETRAHYRALGARIAEFPLTRDVAANAREHGEHVVMGAPNALRGRSHATNPSASDMISAGLCSVLSTDYYYPAPLHAAFRLARDGLEKAWELVSAHPAEALGFTDRGRIEKGLRADLVLVDMTASPEVMATVAAGRRR
>2525894243
YLITNGRIITEEAIGFDLLIKGDKIHQIDVDENVEVIDAAGGYISPGFIDLHSDYIEHMAAPRPTSLMDFHLGLRETEKELIAHGITTMYHSLSLYKPIREPENVRFINLIDERTKHLVRHRFHARFEIDNIEEIDNLKSYITEQKVHLISFMDHTPGQGQYRNLEIYRKTVKGYNDFSDEEIDRIIVDHQNKEKVIEKIRELAELAKEHGIAIASHDDDSIEKLELVQSFGTTISEFPITIEIAKKAKENGMVTIAGAPNVLLGGSHSGNLSAAEAIQQKCIDILCSDYYPAALLHAVFEMNMDLVELFKLVSINPAKAVNMDEEGSIREGKKADLLILIDQDFPVVTAVFVDGELY
>2525925500
MILTNARIVLGDEVDGTLHLKNGAIAGVTPSAVADAQDMNGDYIIPGLVELHTDHLENHYMPRPKVRWNPIAAVCAHDAQIAASGITTVFDALRVGLAGVTGDDMRRLADAIEAGVARLRADHFIHLRCEVAAPNCLESFRLFDDDPRVRIASLMDHSPGQRQFASLEAYAIYYKGKMKMSDREFNAFCERRMAQSAEYDKNRTAVADLARPRGIVLASHDDATAAHVDEAVDQGIQIAEFPTTMEAARASKDNGLAVLMGAPNVVRGGSHSGNISARTLAEHGLLDILSSDYIPFSLIQAAFFLSEVELPQAVAMVSRNPARAAGLGDRGEIALNRRADLVRVVEDHIPIVRCVWREGRRVA
>2525937951
MIITNVNLVLKDEIKGSVEVVDGVIRSMTSSQLPQAIDGDNGFLIPGLIELHTDNLEKYFAPRPKVDWPPLSAMKAHDTQLIGAGITTVLNALSLGDELRHEILDSQIDTVVQSQKTNRVDHRLHLRCEVPHDTTVGIFERYINTLGVQLVSLMDHAPGQRQFVNIEKYRTYYQGKYGYNDAEMAEFEAMQRAFSERWAPNREDICGQCRERNIPMASHDDATLAHVTESKDLGMVIAEFPTTLEAAKASRDLGLHVLMGAPNVIRGGSHSGNIAAHELASIGALDILSSDYYPVSLLDAVFNLANDSLSDAVKLATFNPAQSLQLFDRGVIEEGKRADLLLAYKHGQAYIDGVWREGIKVF
>2526044950
LTLTHARLVLEDGVEGTLHLKGGVIADIGRARHPGALDCEGDYVIPGVVDVHTDNLERQVQPRANARWPSRSAFLAHDAQCAAAGVTTVLDALCLGDDQGRDQTFREGVADLTAFAGLLKAEHHLHLRCELPAADMPACLETVADHPLVAMVSLMDHSPGVGQYRDIARYKAMRVRQTRMTDAEVDRRIAELLAQRAEREPQRRLVLERFAGRNIPLASHDDEDPAEVRRNAQDGIRVSEFPVTLDAALEAARIGVSVIAGAPNIVRGGSHSGNVAAMDLVRAGAVDVLASDYVPPALIEAAFLMAATGLPRAIAAITAAPAALCGMADRGRLAPGLRGDVVRVEHHGHAVVREVWRLGRRVA
>2526044958
WRISGGRVLRAGALPGALHLAGGVIVPDGGARGFDAGGLLVLPGLVDIHGDAQERALQPRPGVDFPAPFALADAARQCLAAGVTTAFLGVTLWEPGLRSLPMFRVLAALETPPAGPDLRVHLRFEADNLDAEPEALAAIAAGRVHLLGFNDHTPGIAKLKELGKLAGRAGVGEGEYLRLAERAAARRAEVPASRARMAEAARRAGIPMLSHDDADVATRAAFRALGARICEFPMAEAVAEEARAAGEPVVMGAPNVLRGGSHLGWASAAPLAERGLVTVLASDYHWPALLAAPFRLAQGALARAWALVSENPAEALGLHDRGRIAEGLRGDVVLTTPEGGLVAAWRVGG
>2526081160
MLITNGHIITEDTIGYDILIEDDVIRKISVNKDTKIIDADGGYVSPGFIDIHSDYIEHMAAPRPTTLMDFSLSLRECEKQLISHGITTMFHSLSLYKSIRNPENVQFIDLIDNESKHLIRHRFHARFEIDNIEQVDNLKSYINENKVHLVSFMDHTPGQGQYRNLEIYRDTLKGYKDLEDFEIDEIITESQSKDKLIEMIKEIGDLAKEKGITIASHDDDTVEKIELVRSFGATISEFPITLETAKEAKNHGMHTIAGAPNVLLGGSHSGNLSAAVAIEDNCIDILCSDYYPAAMLHSIFKLHEYGLVQMLKLVTINPAKAVNMDDEGSIKENKKADILIIIEKNFPVITSVFVDGKRV
>2526232217
MTILKGHIVTPHKVPDHLLIEEGHITERNDFPDSYIDTQGSYILPGLIDVHSDYIEQIAAPRPSSVMDFSIALKEAERNLIGQGITTMYHSLSFWKVIRQASHTRFVELIDRLRRSLIRHRFHARFEIDSLDRVEELEDYIKSDMVHLLSFMDHTPGQGQYRNLEVYKKFIKGYRKLSEEEADEVIKRTQAQKLPITAIQELAQLAISRGVPVASHDDDTIDKLHLNKELSLNISEFPITMEVAKEARRLGFYTVAGAPNILLGGSHSGNLSAAEAILEGAIDTLCSDYYPAAMIHCIFKLHDYGLPEALNLVSLNPAKAVGLEDRGSLEAGKEADVLVLNDEKLPLITSVYVQGQLY
>2526265654
LILGGPLFDGVRGTILIEDRKIADIHMINTKVIDVQGRLIMPGLVDLHSDSLERSIEKRKGVFFDIDFAVLNLDRQAAACGITTFCHAVSFDNLRSPEEAECVRAIKANSPQALVKHRVHIRYEVGSERSFHIVTRLVEEGLVDLFSIMDHTPGQGQFKSMAAYVRYLTCEHQVPEHQIIEKARQKQASNARWELVSTLAHTVGSAGIPMLSHDDDTLEKIDLIRALGIGACEFPITLEAARKAGDAGMHIFMGAPNLVRDQSTSGSLKASDVLRQDLCTGLVSDYYPESLLQAALMGKKTGSPSALRQVTAGPGDYLCAPARGRLTRGADADIIIVQSHTWAHITHSLVKGRTVF
>2526404790
VLTPEGLPASFAVDETLLRAASSDAFLDAGDLLVPGIVDIHGDAFERALRPRGGVQVPHVTALTDVDAQLLANGITTAYHGVTIWEGGLRSLAVAEMIHALQERGVRWGADHRFHLRLEARFVEGWAAASRWIEAGHVHFLSINDHWPQLAKLVHLARYAERAECDVQTFVQRVEAASQAVPEAPGLAQLVAQARRAGLSVASHDDTDATQRRQLSLWGCNVAEFPLSEGAAKEARASGDLIVFGAPNVLRGGSHVGAPGAEDMVRKGLCDVLASDYYYPSPLLAAFDLARREFSEAWSMVSRHAATAVGLTDRGRLETGQRADFLLVAVPGPPVLRAFESGTLR
>2526421086
QVLTNARIVLEDSIDGSVLIRDGKIADISEGTVASGEDFEGDYLIPGLIELHTDHLEAHYSPRPGVRWLKIAAIQAHDAQVVTSGITTVFDCLRLGSGGFQKGEMRMADALAQAKERLRADHLIHLRCEVSTSDVLDHYEDFQNDPQVKLVSLMDHAPGQRQFQTMDQYTLYYKAKRGFSDEEFARFVERQQALSAKYGPHRTALAEACAARGITIASHDDATVDHVEESIGFGIKLAEFPTSFEAAEASHRAGLSVLMGAPNIVRGKSHSGNIAARDLAERGVLDVLSSDYVPFSLIHAPFVLSDLDLPKAIAMVTSTPARTVGLDDRGRIAVGLRADIARVRKEGIPVVRSVWREGRRVA
>2526560288
MIINNVKLVLENEVHGSLEVQDGEIRAFSQSRLPEAMDGEGGWLLPGLIELHTDNLDKFFTPRPKVDWPAHSAMSSHDALMVASGITTVLDAVAIGDGGDRLENLEKMINTIEETQKVNRAEHRLHLRCELPHHTTLPLFEKLVQREPVTLVSLMDHSPGQRQFANREKYREYYQGKYSLTDAQMQQYEEEQLALAARWQPNRESIAALCHARQIALASHDDATHAHVAESHQLGSVIAEFPTTFEAAEASRKHGMNVLMGAPNIVRGGSHSGNVAASELAQLGLLDILSSDYYPASLLDAAFRVADDELPQAVRLVTKNPAQALNLQDRGVIGEGKRADLVLARQGNHIHIDHVWRQGKRVF
>2526787436
MIINNVKLVLENEVHGSLEVQDGEIRAFSQSRLPEAMDGEGGWLLPGLIELHTDNLDKFFTPRPKVDWPAHSAMSSHDALMVASGITTVLDAVAIGDGGDRLENLEKMINAIEETQKVNRAEHRLHLRCELPHHTTLPLFEKLVQREPVTLVSLMDHSPGQRQFANREKYREYYQGKYSLTDAQMQQYEEEQLALAARWQPNRESIAALCRARQIALASHDDATHAHVAESHLLGSVIAEFPTTFEAAEASRKHGMNVLMGAPNIVRGGSHSGNVAASELAQLGLLDILSSDYYPASLLDAAFRVADFTLPQAVKLVTQNPAQALNLQDRGVIGEGKRADLVLARKDNHIHIDHVWRQGKRVF
>2526878608
MIINNVKLVLENEVHGSLEVQDGEIRAFSQSRLPEAMDGEGGWLLPGLIELHTDNLDKFFTPRPKVDWPAHSAMSSHDALMVASGITTVLDAVAIGDGGDRLENLEKMINAIEETQKVNRAEHRLHLRCELPHHTTLPLFEKLVQREPVTLVSLMDHSPGQRQFANREKYREYYQGKYSLTDAQMQQYEEEQLALAARWQPNRETIAALCRVRQIALASHDDATHAHVAESHQLGSVIAEFPTTFEAAEASRKHGMNVLMGAPNIVRGGSHSGNVAASELAQLGLLDILSSDYYPASLLDAAFRVADDELPQAVKLVTKNPAQALNLQERGVIGEGKRADLVLARKGNHIHIDHVWRQGKRVF
>2527023919
LTLTGARVLRPDGWRAPLGMEHGLLSDDTPGRQLDLTGYWLLPGIVDVHGDGFERHLAPRRGALSSLEDGLAMAAAELAVNGITTAMLAQFFWEGGMRGPDFAEMCAAHAALAPSQPIDLRLQLRLEVGMAAEFDRASALIRQHGIGYVVLNDHLPGKRPPRLTGQALKSGRSPEAHLALLQRLHEVHGNPAPARAFIEAHPGVLFGSHDDQSAADRAHWGDLGAGVAEFPETEEAARAAIARGEPVVLGAPNVVRGGSHAGKVSAAELVGLGLCTALASDYHYPAPRQAALKLATEIERAWALVSSGPAAMLGLRDRGELSPGKRADVVVLPETGRVAATFAAGRLA
>2527025532
MWLSDFRVVLSGTVQGSVRIEDGKIAELDTPVPHAEIDGRGLLLMPGFIDMHGDMIEREVEPRPNVTMPMELGLRDLDRRLKVSGITTGYAAVSFPKVMRSHAHSSMLRDLKAMRGALKVDHRVHTRFEVNFPDALEVIEELIANGTADLVSLMDHTPGQGQYRNLEKIRANAIRAGATPEEADENIQRRIDMRLEDVATLAAIARTCAAHGIAVASHDDDTVEKVTLMQSLGATISEFPVTLEAAAEAKARGLLTAMGAPNALRGESYSGNLSAREAYRNGLLDILAADYHPSAILPAILALAPMRLAESTRLATLTPARALHLDDRGEIAPGKLADLVIADDEGVGHVRATLRHGAFIF
>2527025535
IEIEGAEVILPGGIRVSVRIEGGQITGLVAREGARVIDATGCLLAPALVDIHGDAFERQLMPRPGVFFPVETALLETDRQLAGNGIATAFHALTLWEPGLRSVAHGRITEALAALAPRFAVENRVQLRWETFCFEAIPLIEQMLAGPLTSVAFNDHTPLQRPFDQVPDYITDMAARADIPVAEFVALMRDTWAKRDEVPAAIARVAEAARAAGASMLSHDDTQVETRAYYRDLGSRVSEFPMNLRTAEAARAAGDHIIFGAPNVLRGGSHIGSPGAAEMVSAGLCDILASDYYYPAMLAAVARLHAGRLQDLWKLVSTNPARASNLPDRGEIAPGQRADLVLLPEGAAPQVLMTLSAGRVA
>2527027808
TVLANARLVLPDETEGHVVIRDGQIAELSGAVPRGAVDCEGDYLSPGLVELHTDNLERHITPRPKAHWPHHAAIVAHDAELCGCGITTVFDAIRVGSEGSKYRRYARMADEIAVMRRALKISHKLHLRAETCSETLIEELSEFGPDDNVGIVSLMDHTPGQRQFSDISKFEDYVCGKHGLSKEGFGEYCQFLYDLHDRLARHEAASVEAAARYGAVLASHDDTTRAQVETSAGHGIRLAEFPTTVEAARACHDHGIRVIMGAPNLIRGGSHSGNVSALELADLGLLDILSSDYVPAALLQAAVMLGEHWMARGLATVTLAPARASGLADRGALEVGQRADLIRFKRGNVPVVRSVFVEGARVG
>2527027817
LRLTGASVLRDGALQFAEGRITRGPLPEVDLSGYLVLPGIVDLHGDAFERHIAPRPSAPFPIETGLRATDREAAANGVTTAWLAQSWWEGGARGPEFTLLLAALALYRRALTDLRVQIRCETHTVETESRLLAAIRDHGIDYVVFNNHLEEATRREDLMIWARKAGRSLPEHMQIVQEARRQAREVPRFLCRLAEQFDALGVTYGSHDDPDGETRETFSMIGAKICEFPTARSAAALARAVGDPILMGAPNVVRGGSQSGNIAAEELIRAGLCDALVSDYYYPALHQAAFALVDRGLAAAWEMISTRPAEILRLPDRGRLEPGMRADMVVINAETRAIEATICGGRIT
>2527103689
MIINNVNMVLSREIHGSLEVRNGVIHHIRPSRHPGALDGEQAWLLPGLVELHTDNLDKCFTPRPGVNWPSEAAMRNHDALIISSGITTVLDAVAVGDGGHRLENLRRMTDAVLYSQQTNRADHYLHLRCELPHQDTFPLFEQLAGIPLVALASLMDHSPGQRQFSSQEKYHQYYKGKYHLNDEQMAAFEEEQLAGSRRWQPNREAVVHLCHEKGITLASHDDATPEHITESHQHRVAIAEFPTTEIAAQQAHRVGMNVLMGAPNVICGGSHSGNVSAHHLATLGVLHILSSDYYPASLLEAAFMIAEDELPRAIALVSSNPAQALKFDDRGCIEEGRRADLLLVHTPHMKLMRVWRQGVRVF
>2527246016
TVFKNARLVLPGEVHGALRADAGRIASMGASSALEGLDLGGDYLIPGLVEVHTDNFERHLMPRPKVQWAEMPALLAHDAEIAAAGITTVLDALGVGEDSLRGSAWNRVLDTIATCTELLRADHHLHVRCELPAPNTIELFEPFHGHPRLSLISLMDHTPGQRQWEDIEQARTYYTGKKGWSAEKFERQVEHAAALQAQYEPHRAYFVDYCRTHGISLASHDDTTVAHVAQAHAEGAAMSEFPTTLAAARAAHARGLLTVMGGPNVVRGGSHSGNVAAADLARQGLLDILSSDYVPGSLLSAVMRLVHDGLPQAVATVTRNPARSAGMADRGELAPGLRADLVQVSDGSLAVVRGVWREGIRVL
>2528274924
TILANATLILPDEVRGTLRMTEGRISAIGSAVPAGAIDCQGDLVLPGLIELHTDNLERHIQPRPKVNWPHQAAILAHDSELASVGITTVFDALRVGSSGGGHGEYARMADEILELRAALKISHFLHLRAEVCSETLVTEMAKFGPGDRIGIVSLMDHTPGERQFRDLEKLREYVCGKHGLSDEGFADHVASQRALRERVPLHEATAVAEARRYGAVLASHDDTTAGQVAVSAGHGAHFAEFPTTSEAARACRDHGIRVMMGAPNLIRGGSHSGNVAAAELAEAGLLDILSSDYVPSSLLSGALLLGDLWMARGISTVTRAPAEATGLDDRGRLEPGARADVIRVRIGKGAALRGAWVQANRIA
>2528275166
TILANARLILPDTVTGALIIENGVITAIGEIVPTGAEDLQGDFLAPGMVELHTDNLERHLRPRPGVDWPHANAILAHDAELAGCGITTVFDAMRVGSNNKDYEKYARLAHELAALREVLRISHLLHLRAEVCSETLLAELDEFGPEDRVGIISLMDHTPGQRQFRDISKLAQYVQGKYKLSDEEFARHVARLRDLRARFDQHEAAAVEIAHRLGAVLASHDDTTAEHVVTSAGHGVRLAEFPTTPEAAAACHAHGIMVMMGAPNLMRGGSHSGNVSAAELARAGHLDILSSDYVPSALLAGALILARIWLPRAIATVTRNPAKAAGLTDRGRIAPGLRADLIRFMMGETPVMRGTWVRGQRV
>2528335228
YVIHNGNIIMEDSIGHAVLIEGRIKDLIKISNVEFINANGGFISPGFIDIHSDYIESIVSPRPTSMMDMDISLREAEKILISHGITTIFHSLSFKKFTIRNPETVQLVESIHETDRPHLIRHRLHARFELDNIEQIEQLVENIENDKVHLLSFMDHTPGQGQYRDLEVFSKTLKGYRNLSDEEVNVIILERKSREQMLEKIAEVAKIADDKGIAVASHDDDNEEKLKLVQSFGTTISEFPITLNVAKEAKNLGLQTIVGAPNVLLGGSHSGNLSAIEAIHEDSADILCSDYFPAALLLAVFQLHEHQLHEMFKMVTLNPAKAVRMDEEGSIKPGKKADILIIMEDGYPMLTKTMVNGSLIT
>2528370605
IVFSNARMVLADEVLGALSVAGGRIEALSGATAAGTLDLDGDYLFPGLVEVHTDNLERHLMPRPKVQWAEMPALLAHDAEVAAAGITTVFDALGVGEESLRGSTWDTLLDVLDGCIELLRADHHLHVRCELPAPNTIELFEPFRKHPRLSMISLMDHTPGQRQWENIEVARVYYTGKKGWSDDKFDRRVSEAVLLQTRYQPHRRHFVEHCRMHGIALASHDDTTVAHVEQAHAEGASMSEFPTTLAAARAARELGLANIMGGPNVVRGGSHSGNVAAAELARQGLLDILSSDYVPGSLMSAVMRLVDEGLPEAVAMVSRAPARAAGLHDRGSLEPGLRADLVQVADGARPVVRGVWRQGRRVI
>2528591222
VIFTNANVVTPQGTYGTVVTRDETIAAVSCGGSMVRDVEGDYIIPGLIEMHTDHLETQFQPRPGVLWPSLAALVAHDTQVVGSGITTVLDSICCGQGKMRHTLLSMSVAAIRDARSILRADHQMHLRCEICDPYVMEMFEPYADEAILRLVSLMDHTPGQRQFCDYAKYREYYKQEDWTDEQFSGLVEKLKGEQERNAVNRSVILAMCHRRGIPVASHDDTTEEHVAEAVREGITISEFPTTAAAAAKARKLGLGIVMGAPNVVRGGSHSGNISARELAAQGLLDILSSDYVPASLLHGAFMLHQVGLHEALATVTANPARLLSLHDRGEIATGKRADIVRVLVDDVPVVRTVWRGGNRLL
>2528851412
IFLEGGRALIGSELETSILVSDIARVSRGRARLAIDARNLLVLPGIVDLHGDAFERQMMPRAGVDFPIDVALADSDRQAISNGITTVFHATTCWEPGLRSAGNARLMEAIERQRPQFAADTRFHLRHETYNLDAETEIGQWLAEGRVDLFAFNDHMDGTADMAKPRKRNRMVERTGLSGEEFDRLVERVLSRASEVPASVARLAATARAAEVRMLSHDDATPAMRQQFRELGADIAEFPINEETARAAASAGDAIVYGAPNVVRGGSHTGWTRASDMIAKGLCSVLASDYYYPAQLLAAFRLVALPLTEAWNLVSAGPARATGLADRGVLAEGCRADMLLISVPLRPRLIAVVSGGKLVH
>2528854434
TVIANARIVLADRVQGWLALADGRIAEIEGRAPAGAEDAGGDLIMPGLIELHTDHLEAHYVPRPKVFWNPVAAVISYDGQLATSGITTVFDSLRVWRDGAEEVDRAGLAAAITTARDLLRADHFLHLRCEIPMPSVVEEAKELIDRPDVKLMSLMDHTPGQRQFRDEVKLRDYYRGKGGKTDAELDELFAKRFEYQKLYAANMREIVSLAHKYNIPLASHDDTTEENVVDAVRDRVSVAEFPTTLEAARGLHQAGIDILMGAPNVVRGGSHSGNIAAVDLAREGLLDILSSDYIPSSLLMAALQLPEVPLPAAVRTVTKAPAEAVGLSDRGEVAIGKRADLIRVIAGDVPVVRSVWREGNRVA
>2528960659
MWLSNFTLVLPNEVEGAVRVEDGVIAEIPEPVAAAAVDGGGRLLMPGFVDLHGDMIEREIAPRPNATMPIDFGIHELDKKLAAAGVTTAFAAVSFATGHVRSLETTSVIEGINRLRDDLLIDHRVHARYEITNVGAAPALERLLNADQIDMVSLTDHTPGQGQYNNLQSYILSISERRAISEDMAAEIVAKRIAMRNNDEAKLKEIVALSLKHKLSLASHDDDSVEKVAEMHDLGVTISEFPVTAPAAEEARRRGLWTLMGAPNALRGQSMSGNLSALDAARAGLLSVIAADYHPAAFVPGIFKLADVELPAAVAMATGNAARSAGLSDRGEIALGQRADLVVVEPGDINRIRATFRAGRFVY
>2528961400
MWLSNFTLVLPDEIHGSVRVEDGVIAEIPEPVANTAIDGGGRLLMPGFVDLHGDMVEREIAPRPNAPMPIDFSIHELDKKLAAAGVTTAFAAVSFATGHVRSLETTSVIEGINRLQDDLLIDHRVHARYEITNLGAAPALEKLLEAGHVDMVSLTDHTPGQGQYNNIQSYILSIAERRAISEEMAAEMVAKRIEMRNNEEIKLKQVVDLALKHKLSLASHDDDSAEKVAQMHDLGVTISEFPVTLPAAEEARHRGLWTLMGAPNALRGQSMSGNLSAIDAAAAGLLTVIAADYHPAAFVPGIFKIADTSLPYAVAMATRNAARSAGLLDRGEIAVGQQADLVVVEAGDVHRIRATFRKGRFVY
>2528962736
VIIEGATVIFGDRLPASVRIEDGRITAIGARDGADIVDGRRYLLPAFVDIHGDAFERQIMPRPGTSLPVAPALLDTDRQLAANGIATAYHALTLWEPGLRSVENGYVVRALDALGPRLTVDNRVQLRWETFCFEAIELIREALAGPRLPSIAFNDHTPQERPFPETPAFAEKMAERARVSDMVALVRNMWDRRPQVPAAIEEVATLGQAAGAPMLSHDDSQIETRDFFRVRGARISEFPMNKRVARAAREAGDFIVFGAPNATRGGSHIASIGAADMIREGLCDILASDYYYPAMLLGLARLKAAPVHALWPLVSGNPARASGHFDRGVIEVGKRADLILVPEGGAPVVRRTWVAGREAY
>2529085347
TIIGNARLVLADRVQGWVAIADGRIAEEGRAPEAAEDAAGDLVMPGLIELHTDHLEMHYVPRPKVFWNPVAAVISYDGQLATSGITTVLDSLRVWRDGAEDVDRAGLAAAISAARELLRADHFLHLRCEVPMPDVVAEAKELIDRPDVRLMSLMDHTPGQRQFRDEVKLRDYYRGKGGMTDAQLDVLFARRFAYQKQYAPNMRAIVALAHEHGIPLASHDDTTEENVVDAINDKVAVAEFPTTMEAARGLHAAGIAILMGAPNVVRGGSHSGNIAAVDLANEGMLDILSSDYIPSSLLMAALQLPRVPLASAVRTVTKTPAEAVGLSDRGEIAVGRRADLIRVVARELPVVRSVWREGARVA
>2529190678
LRFTGATILCDGVRRSLSVENGRIARGPFPAVDLTGYLLLPGIVDLHGDAFERHIAPRPRAPFPIRAGLSSAARDAAAHGVTTAWFAQCWWEGGLRGPDYAELLAEAADYAPRIDIRIQIRCEIHMIDSRDRLLSAIRRHGVDYVVFNNHLPARREPGEFAGWAKRGGRTSEEFIRVLRAAKDRQGEVPRHLCTLAEAFDTLGVTYGSHDDPDAETREEFRLLGAHVAEFPLSERAAAAAKAMNDPVLLGAPNVVRDGSQAGNVSARRLVERGLCDALVSDYHYPALPAAAWALVDQGLPEAWAMISTRPARIMGLSDRGTLGTGKRADLVIVNAESREIEATLSHGRFAY
>2529190690
LILTNARIVLDSELHGSLHVKRGRIADVGRISGPSAVDCAGDLLIPGLIELHTDNLERHIEPRPKVDWPHRAAILAHDAELASVGITTVFDALRVGSVGAGYRKYARLSREIMGLRDALRISHFLHLRAELCSETLEEEMAEFGPEDRVGLVSLMDHTPGQRQFRDLSKLRNYVQKKRGMTDSQFDDHVNHLYDLRDRYARHETVAVAEARRYGAVLASHDDTTADHVEVSRRHGVRVAEFPTTVEAAQGCKLHGIAAMMGAPNLIRGGSHSGNVAAHELAERGLLDILSSDYVPSALMSAAFLLADLWLPRAVATVTRNPAEAVGLDDRGRIAPGLHADLVRVRIDGMPVIRGVWAHGRQVA
>2529190959
MWLSNLSLVLPDRVNGALRIEGRIAEIADRPMTEGMDCGGRLLFPGFIDMHGDMIEIEMEPRARVDFPMEVALSHLDARLAAAGVTTAYAAVSFRGKRRSFEHTSTIRTLHALRGHCRVDHRIHARFDITFDNAVAVLAALIKDEQVDLVSVMDHTPGQGQYRDIERHITLVAAREGISEMEARQIVATRIAERTRILENLRQVSELCRAHGVALASHDDDTAEKAHLMAEMGAAISEFPVIVEAAEVAAERGMFNAMGAPNAMRGQSYSGNLSAREAHARGLLHILAADYHPAAMLAAVMILAEDPLPGAAALVTANPAKALGLSDRGHLAPGLRADLALVERGPITRVAATFVAGEMVH
>2529203419
YTIGHVRAVVPGGIDQLISVAGGVIEDIHPKGVAASIDGRGHLCLPGLVDLHSDALAKEHRPRPGAAMPVQLAVQSAENNLLAAGVTTAFHAVSFLKPIGSPRAPIHHALRSPRLDHRVLHRLDVRCPGGIDSFRVHLQGQSMPLVSYEDHTPGQGQYQDRQVMERWLREAERMTADQAVDHVDLLIAERDELEQTLAWLGGLAAAKSITLMGHDPTSPAEIDELLARHATIAEFPTTLEAARHATERGVATVAGAPNILLGGSHSGNVSAMEMARHGALNVLASDYLPSSLLAAAFDLARLGLPEAIAMISANPAAAVGLHDRGRLAPGLRADLLLCDAHAHPRVVRTLTANDRL
>2529235505
ILLTHASVVLADEVRDDLAVIEGRIVAIETTTGALEMNLAGRLLMPGLIDLHCDALEKEVEPRPGVHFPLDFACAQADKRNAAAGITTVFHALSFANLGVRNNAFAAIARGIHDWQPHALIDNRVHARYEITDETAPPYLSGLLRDGLAHLISFMDHSPGQGQFRDVEAYRQYLAKTYKTDEAALDEILQRKAEAAQGLARMQVLADEARMHGVAIASHDDDSPTKVAAVKALGAVVSEFPINLETAQAARSAGLATLFGAPNILRGKSQSGNMRALDAVLAGVADCLCGDYSPAALLPSVMRLPELALPQAVTLVTCNPARAAGLLDRGEIAVGKRADLIAVQMGGLPQAERVWSGGKPAA
>2529391095
IVIANARIVLADRVQGWLALADGRIAEIEGRAPAGAEDAGGDLIMPGLIELHTDHLEAHYVPRPKVFWNPVAAVVSYDGQLATSGITTVFDSLRVWRAEEVDGRAGVLAAAITTARELLRADHFLHLRCEIPMPSVVEEARELIDRPDVKLMSLMDHTPGQRQFRDEVKLRDYYRGKGGKTDAELDELFAKRFEYQKLYATNMREIVALAHRYDIPLASHDDTTEENVADAVRDRVSVAEFPTTLEAARALHQAGIDILMGAPNVVRGGSHSGNIAAVDLAREGLLDILSSDYIPSSLLMGALQLPDVPLPAAIRTVTKAPAEAVGLTDRGEIAAGKRADLIRVVAGNVPVVRSVWREGHRVA
>2529391109
ILLEGGRTLIGTELETSLGVSGQIAIARGRARLAIDARGLLVLPGIVDLHGDAFERQMMPRAGVDFPIDVALADSDRQAISNGITTVFHATTCWEPGLRSADNARLMEAIERQRPQFSADTRFHLRHETYNLEAEAEIAQWLMEGRVDLFAFNDHMDGTADMAKPRKRNRMVERTGLSGEEFDRLVERVVSRADEVPASVARLAAAARAAEVRMLSHDDATPAMRREFRELGALIAEFPINEETAQAAASHGDAIVYGAPNVVRGGSHTGWTKASDMIAKGLCSVLASDYYYPAQLLAAFRLAALPLTEAWNLVSAGPARATGLTDRGVLAEGRRADILLVDVPLRPRLIAVISGGKLVH
>2529490478
HALSNARIVLEDDILGSVLIRDGKIADISEGASKTGEDLEGDFLIPGLVELHTDHLEQHYSPRPGVIWDKIAAIQAHDAQVAASGITTVFDCLRLGSGGFQKGEMRMADAIEAAADRLRADHLLHLRCEVASADVLEHFEDFETDPRVRLISLMDHSPGQRQFQSMDQYIFYYQKKRGLSDEAFAEFVRRRQAASAEYTKHRDYLAARCAERGITVASHDDATEAHVGEAIGHGVKLAEFPTSVEAAKASHSAGMSVLMGAPNIVRGKSHSGNIAARDLAEIGVLDVLSSDYVPFSLLFAPFLLADVELPEALRMVTATPARTVGLVDRGRIATGLRADLVRVREDGVPVARSVWRQGKRVA
>2530361376
MIINNVKLVLENEVHGSLEMQDGEIRSFSQSRLPEAMDGEGGWLLPGLIELHTDNLDKFFTPRPKVDWPAHSAMSSHDALMVASGITTVLDAVAIGDGGDRLENLEKMINAIEETQKVNRAEHRLHLRCELPHHTTLPLFEKLVQREPVTLVSLMDHSPGQRQFANREKYREYYQGKYSLTDAQMQQYEEEQLALAARWQPNRESIAAVCRARKIALASHDDATHAHVAESHQLGSVIAEFPTTFEAAEASRKHGMNVLMGAPNIVRGGSHSGNVAASELAQLGLLDILSSDYYPASLLDAAFRVADFTLPQAVKLVTKNPAQALNLQDRGVIGEGKRADLVLARKGNHIHIDHVWRQGKRVF
>2530549983
QIFTNAKLVLANEVDGAVQVKDGKISDIRPSNLPGAEDMGGDYLMPGLVELHTDNLDKHLTPRPKTRWPATAAVVAHDNQVASAGITTVFDAVSIGDGSERIVRLIESVNALEHALELLRADHKLHLRCETSFPGMVEALGQLIDLPLVSMLSVMDHTPGQRQFVSLDAYYTYYQGKYGLNDEEMRKFIATRRRDAELYEKHRRHVVEQAHAKGLALASHDDATTEHVAEAVADKMTVAEFPTTLEAAKASHEGGLGVMMGGPNLVRGGSHSGNVAAGELAKQGYLDIISSDYVPHSLLHGAMKLFDFELPRAIRTVSLNPATQVGLDDRGEIAVGKRGDLIRVHSPHHPIVRGVWREGVRVS
>2530643845
MWLCNFTLVLPNEVEGSVRVEDGVIAEIPEPVAGAAIDGGGRLLMPGFVDLHGDMIEREIAPRPNATMPIDFGIHELDKKLAAAGVTTAFAAVSFATGHVRSLETTSVIEGINRLRDNLLIDHRVHARYEITNVGAAAALERLLNADQIDMVSLTDHTPGQGQYNNLQSYILSISERRAVSEEMAAEIVAKRIAMRNNEEAKLKEIVALSLKHKLSLASHDDDSVEKVAEMHDLGVTISEFPVTAPAAEEARRRGLWTLMGAPNALRGQSMSGNLSALDAAKAGLLSVIAADYHPAAFVPGVFKLADVELPSAVAMATGNAARSAGLSDRGEIALGQRADLVVVEPGDINRIRATFRAGRFVY
>2531022163
TYLTHARVVLPDRVDSAVLIEDGVIAAIDGAAADQEIDLRGLTLVPGLVDLHCDAIEKEAEPRSRVLFPLDFAVAQVDRRNAAAGITTPYHALSFWGVRNNETAAVVRGVRAFRPHSLVDNRVHCRYEVTDATSVPVLRQLMDEGAVDLLSVMDHSPGQGQFKTLESYLQYMIGNHAMSREQAEEAAHAKTAKDGAVQRVETLLAHARERGIPTASHDDDSIHRIATMRNLGVAMSEFPITLDTARAAVSCGLPTILGAPNVLRGKSQSGSMRAIDAVRAGVASCLCSDYQPSTLIAAAFAVAAQSLPQALALVTANPADACGLSDRGRIAVGLRADLVAVQVGALPLISYTWCAGRLVF
>2531022171
AGVTGQRILTPRGIHASLRFHAGLIDGGTPARGAADAGNLLVLPGIVDLHGDAFERAIMPRPSVTFPYDGALFDVDRQLLANGITTEFHGVTLWEGGLRGEAYAEMFAALERMRHIMGARHYVHLRFETHHVGGVETAQQWIRDGRVRFVALNDHLPSMRRLRKLLQYADRAECDLDTFQERIRRAMGAADSVADAMRELTACAQAAGLKVASHDDPDAATRRYYHQLGCSVAEFPLTRDAAGVARDLGNSVVFGAPNVVRGGSHTNASATEMVRAGLCDILTSDYYYPAPLAAALRLVNDGLEQAWNLVSLNPARAAGLQDRGMLAPGLIADAIVVQVPGLPRVCAAIVGGELRY
>2531640564
TYLTHATLVLPDRVDSAMLIADGQIAESAPADAEVIDLRGHTVMPGLIDVHCDAIEKEAEPRANVLFPLDFAVAQVDRRNAAAGITTPYHALSFASQVRNNETAALVRTVAAYRAHSLVDNRIHCRYEVTDNAAVPVLEMLMAEGVVDLLSVMDHSPGQGQFKTLDAYLSYMMGNHGMSREEAADAAAKKSAELAGTERVNRLVSKAHELGIPTASHDDDSPQRIAAMHALGVRMSEFPINVETAQAASAHALPTILGAPNVLRGKSQSGSMRAIDAIHAGVGHILCSDYQPSTLIAAAFRLADLPLDRALALVTSNPADACLLDDRGRLAPGKRADVIAVSIAGQPMVTHTWSAGRLVF
>2531702202
MIINNVKLVLENEVHGSLEVQDGEIRAFSQSRLPEAMDGEGGWLLPGLIELHTDNLDKFFTPRPKVDWPAHSAMSSHDALMVASGITTVLNAVAIGDGGDQLENLEKMINTIEETQKVNRAEHRLHLRCELPHHTTLPLFEKLVQREPVTLVSLMDHSPGQRQFANREKYREYYQGKYSLTDAQMQQYEEEQLALAARWQPNRESIAALCRARQIALASHDDATHAHVAESHQLGSVIAEFTTTFEAAEASRKHGMNVLMGAPNIVRGGSHSGNVAASELAQLGLLDILSSDYYPASLLDAAFRVADDELPQAVRLVTKNPAQALNLQDRGVIGEGKRADLVLARQGNHIHIDHVWRQGKRVF
>2532215485
TILTNARIVLADSVSGTVLVRDGHITEIGSSQAAGAIDLKGDYLLPGLIELHTDNLEKHLAPRPGVRWPGVPALLAHDAQIAAAGITTVFDAVVLGNQSTRLELLDLSVEAVDQARALTRADHLLHLRCEVADPIVLELFDKVSDHPLVKLVSLMDHTPGQRQFVDLAQYALYYQKKHNVSDSELQAMIVSTKANQEKYDLHRRTLAEACRERGIPTAAHDDATLAHVEESAELGITISEFPTTMEAAGAARERGMTTIMGAPNVVRGGSHSGNIAAHALAEEGLLDALSSDYVPISMLHAAFKLHGLTLPDAIATVSRNPARMLKLDDRGEITAGKRADLVRVQHQGLPLVRQVWREGDRIA
>2532514727
QILSNARLVLADQLHGSLLIRDGVIADIGASSLPQAQDLDGALLLPGLIELHTDNLEKHMSPRPGVDWPSASAVLTHDAQIVAAGITTVFDALSIGDKGKRMQQLGVMLEAIAAAGAQTRAEHRLHLRCEVSHPQCLELFRELVEQPLVQLVSVMDHAPGQRQFARMEKYREYYMGKYHLSPAEMDRFVSEQLANSARHDQQRAAIVDICRSRELALASHDDATLEHVTESADYGMAIAEFPTTFEAAEASHARGLKVLMGAPNIVRGGSHSGNIAAADLARRGVLDILSSDYYPASLLQAALGLAEQALPRAIATISLAPARAAGLDDRGEIAVGLRADLVQAVHKGQPVIGQVWRQGRRVF
>2532527565
MIINNVKLVLENEVHGSLEVQDGEIRAFSQSRLPEAMDGEGGWLLPGLIELHTDNLDKFFTPRPKVDWPAHSAMSSHDALMVASGITTVLDAVAIGDGGDRLENLEKMINAIEETQKVNRAEHRLHLRCELPHHTTLPLFEKLVQREPVTLVSLMDHSPGQRQFANREKYREYYQGKYSLTDAQMQQYEEEQLALAARWQPNRETIAAMCRARQIALASHDDATHAHVAESHQLGSVIAEFPTTFEAAEVSCRHGMNVLMGAPNIVRGGSHSGNVAASELAQLGLLDILSSDYYPASLLDAAFRVADFTLPQAVKLVTKNPAQALNLQDRGVIGEGKRADLVLARKDNHIHIDHVWRQGKRVF
>2532812280
MIINNVKLVLENEVHGSLEVQDGEIRAFSQSRQPEAMDGEGGWLLPGLIELHTDNLDKFFTPRPKVDWPAHSAMSSHDALMVASGITTVLDAVAIGDGGDRLENLEKMINAIEETQKVNRAEHRLHLRCELPHHTTLPLFEKLVQREPVTLVSLMDHSPGQRQFANREKYREYYQGKYSLTDAQMQQYEEEQLALAARWQPNRESIAAMCRARHIALASHDDATHAHVAQSHQLGSVIAEFPTTFEAAEASRKHGMNVLMGAPNIVRGGSHSGNVAASELAQLGLLDILSSDYYPASLLDAAFRVADSNLPQAVRLVTKNPAQALNLQDRGVIGEGKRADLVLARKGNHIHIDHVWRQGKRVF
>2533043244
MIINNVNLVLAHETKGSIEIKEGLISSFSSSQLPQAVNAEGSWLMPGFVELHTDNLDKFFTPRPKVDWPAHSAMSSHDALMVASGITTVLDAVAVGDGGHRLENLMKMIDAVINSQKLNRAEHRLHLRCELPHSSTLPLFEELMHKPGVSLVSLMDHSPGQRQFSTPQKYREYYQGKYQLNDEQMEEFQAAQIANSLRWQPNRLAIATHCRQLGIALASHDDATSAHVAESKELGSVIAEFPTTEEAARASHAEGLQVLMGAPNIVRGGSHSGNVAAKQLASLGLLDILSSDYYPASLLDAVFRIANFSLSQAVALVTRNPAAALGLEDRGEIAEGKRADLVLAAHEHHHYVQNVWRQGIQVF
>2533271959
MIINNIKLVLENEVHGSLEMQDGEIRAFSQSHLSEAMDGEGGWLLPGLIELHTDNLDKFFTPRPKVDWPAHSAMSSHDALMVASGITTVLDAVAIGDGGDRLENLEKMINAIEETQKVNRAEHRLHLRCELPHHTTLPLFEKLVQREPVTLVSLMDHSPGQRQFANREKYREYYQGKYSLTDAQMQQYEEEQLALAARWQPNRESIAAMCRARHIALASHDDATHAHVAQSHQLGSVIAEFPTTFEAAEASRKHGMNVLMGAPNIVRGGSHSGNVAASELAQLGLLDILSSDYYPASLLDAAFRVADDELPQAVKLVTKNPAQALNLQDRGVIGEGKRADLVLARKGNHIHIDHVWRQGKRVF
>2533401441
MIINNVKLVLEDEVNGSLEVRDGRISAFSQSRLAEAIDGDSGWLLPGLIELHTDNLDKFFTPRPKVDWPAHSAMSSHDALMVASGITTVLDAVAIGDGGDRLENLEKMINAVEETQKLNRAEHRLHLRCELPHHTTLPLFEKLVGREPVSMVSLMDHSPGQRQYADRSKYRDYYQGKYHLTNEQMDAFEEEQMALAAAWQPNRQRIAAICRERNIALASHDDATCEHVLESRQLGSVIAEFPTTIAAAQASRQHGMSVLMGAPNIVRGGSHSGNVAAHHLAASGLLDILSSDYYPASLLDAAFRIADDELAQAIRLVSQNPAQALGLHDRGAIAEGKRADLVLARHGEHIHIDHVWRQGKRVF
>2533731258
LVVEGGTVVTPEAVDGRVVVEGRIAAVDRTTAERCLDATGRVVLPGLIDLHGDEVERYRFPRSGERVDAATALATADRLALAAGVTTKFDAIAFDARSIEGATLLEAVDTGDLVADHRVHARCEVTDPASVAVVGDLVERPVVDIASLMAHAPGRGQFEDEAAFASRYADGRGAAADEAARAGAERRAIPETTRDRVADLAEELSAADVLVASHDDADPAAVEHALAHGVDLCEYPVSLAAARRASERGAATAMGAPNLVRGGSLWGNLDAREAIDAGVVDLLCSDYRPQALLASVFVDTGLARRAARVTSEPARVADLDDRGELAPGARADLVVVDPDPVPTVTRAVVAGREVY
>2533849100
MIINNVKLVLENEVNGSLEMQDGEIRAFSQSRLPEAMDGEGGWLLPGLIELHTDNLDKFFTPRPKVDWPAHSAMSSHDALMVASGITTVLDAVAIGDGGDRLENLEKMINAIEETQKVNRAEHRLHLRCELPHHTTLPLFEKLVQREPVTLVSLMDHSPGQRQFANREKYREYYQGKYSLTDAQMQQYEEEQLALAARWQPNRESIAALCRARKIALASHDDATHAHVAESHQLGSVIAEFPTTFEAAEASRKHGMNVLMGAPNIVRGGSHSGNVAASELAQLGLLDILSSDYYPASLLDAAFRVADSNLPQAVRLVTKNPAQALNLQDRGVIGEGKRADLVLARKGNHIHIDHVWRQGKRVF
>2533854243
MIITNVQLVLEDEVNGSLEVENGIIRAMSPSYQPGAVDGNQGWLMPGLIELHTDNLEKYFTPRPKVSWPAFSAMAAHDAQLIGAGITTVLDAIAVGDGGHRQDNLDKMINTIVQSGELNRAEHFVHIRCELPHETTVDLAKLYLDLDQTHMVSLMDHSPGQRQFVNLTKYYEYYQGKYNLNDEEMAAFEQDQREKSAIWDLNRRAIASLCHERNIPLASHDDATRAHVEESRALGLVLAEFPTTVEAAQRSHELGLKVMMGAPNVVRGGSHSGNVAAHELASLGVLDALSSDYFPGSLLDAVFRLADDELPSATCLATRNPASALSLSDRGIIKEGMRADLLLVRHYDQPYVEQVWRQGRRVF
>2533863043
MIINNVKLVLENEVHGSLEVQDGEIRAFSQSRLPEAMDGEGGWLLPGLIELHTDNLDKFFTPRPKVDWPAHSAMSSHDALMVASGITTVLDAVAIGDGGDRLENLEKMINAIEETQKVNRAEHRLHLRCELPHHTTLPLFEKLVQREPVTLVSLMDHSPGQRQFANREKYREYYQGKYSLTDAQMQQYEEEQLALAARWQPNRESIAAMCRARQIALASHDDATHAHVAESHQLGSVIAEFPTTFEAAEASRKHGMNVLMGAPNIVRGGSHSGNVAASELAQLGLLDILSSDYYPASLLDAAFRVADDELPQAVKLVTKNPAQALNLQDRGVIGEGKRADLVLARKGNHIHIDHVWRQGKRVF
>2534450610
MIINNVRLVLENEVNGSVEVRDGVIRAFTQSRSPDAMDGEGGWLLPGLIELHTDNLDKFFTPRPKVDWPAHSAMSSHDALMVASGITTVLDAVAIGDGGDRLENLEKMINAVEETQKLNRAEHRLHLRCELPHHTTLPLFEKLVGREPVSLVSLMDHSPGQRQFANIEKYREYYQGKYSLSDAEMARYEEEQLALAAQWQPNRLSIAAMCRDRNIALASHDDATHDHVRESHQLGSVIAEFPTTFEAAEASRKHGMNVLMGAPNIVRGGSHSGNVAASKLASLGLLDILSSDYYPASLLDAAFRVADDELPQAIRLVTKNPASALNLHDRGEIAEGKRADLVLARKGEHVHIDHVWRQGKRVF
>2534529240
TNFKNARLVLPHEVEGGLRVEDGLIAAIGVAEGYDCEGDFLMPGMIDLHTDNLERQAQPRSSARWPSRSALLIHDAQCAAAGITTVFDALCLGDEKERNQTFLDGYADLCALRPALKVEHFLHLRCELPAAEMPDMLDEVIDDPLVKLISVMDHSPGIGQYKDEARYRRMRAAEGFSPDEIEHVITALKSAHHENRKNRSRIVKRTLARGIKLASHDDHSEEDVIQNEADGISIAEFPVSLVAAKAAKARGMKVIAGAPNIVRGGSHSGNVAVMDLVRQNLLDALASDYVPAAMLEAVFGIVAQKLPEAVALVSSGPAAVAGLADRGRIEVGQRADLLQILYDGLPVIRSVWRGGVRVA
>2534912439
MIINNVKLVLENEVHGSLEVQDGEIRAFSQSRLPEAMDGEGGWLLPGLIELHTDNLDKFFTPRPKVDWPAHSAMSSHDALMVASGITTVLDAVAIGDGGDRLENLEKMINTIEETQKVNRAEHRLHLRCELPHHTTLPLFEKLVQREPVTLVSLMDHSPGQRQFANREKYREYYQGKYSLTDAQMQQYEEEQLALAERWQPNRESIAALCRARQIALASHDDATHAHVAESHQLGSVIAEFPTTFEAAEASRKHGMNVLMGAPNIVRGGSHSGNVAASELAQLGLLDILSSDYYPASLLDAAFRVADFTLPQAVRLVTKNPAQALNLQDRGVIGEGKRADLVLARQGNHIHIDHVWRQGKRVF
>2535194214
PPQSPAAIDGENGWLLPGLIELHTDNLDKFFTPRPNVDWPAHSAMSSHDALMVACGITTVLDAVAVGDGGHRLDNLQKMINAVVDSQRLNRAEHRIHLRCELPYENTLPLFEALMAQPALSLVSLMDHSPGQRQFASREKYREYYQGKYHLSDPQMAAFEEEQVALSTRWGPNRSAIAAQCRERGIALASHDDATAAHVAESQALGSVIAEFPTTEVAATASHQLGLQVLMGAPNIVRGGSHSGNVAAHHLASLGVLDILSSDYYPASLMDAAFRIAHFTLPQAVNLVTRNPARALGLNDRGVIAEGKRADLILAAHGENVYVQNVWRQGVRVF
>2535366849
MIINNVKLVLENEVHGSLEVQDGEIRAFSQNRLPEAMDGEGGWLLPGLIELHTDNLDKFFTPRPKVDWPAHSAMSSHDALMVASGITTVLDAVAIGDGGDRLENLEKMINAIEETQKVNRAEHRLHLRCELPHHTTLPLFEKLVQREPVTLVSLMDHSPGQRQFANREKYREYYQGKYSLTDAQMQQYEEEQLALAARWQPNRESIAALCHARQIALASHDDATHAHVAESHQLGSVIAEFPTTFEAAEASRKHGMNVLMGAPNIVRGGSHSGNVADRELAQLGLLDILSSDYYPASLLDAAFRVADFTLPQAVRLVTKNPAQALNLQDRGVIGEGKRADLVLARQGNHIHIDHVWRQGKRVF
>2535514615
TVFSNARIVLEDEINGSVLVRDGKIADISTGSSHVGEDFEGDYLIPGLVELHTDHLEGHYSPRPGLRWHKTAAIQAHDAQIVTSGITTVFDCLRMGAGGFEHGEMRMADAIQKAEQRLRAEHLIHLRCEVSADNVLQHFADFENDPYVRLVSLMDHAPGQRQFQTMDQYIFYYQKKRGLSDAEFAKFVDRRVSESERNTPHRTAISKVCAERGITVASHDDATLAHVDEAIENGVRLAEFPTSFDAAKASHGHGMSVLMGAPNVVRGKSHSGNIAARDLAERGVLDVLSSDYVPLSLLYAPFILADVELPQAIAMVTSTPARTVNLNDRGRIAPSLRADLVRVRDHGVPVTRSVWREGRRVA
>2535907421
TLISGGTVVTPTEINGTVVFSDGKIVSVAESHDSPDIDATGKYVLPGLVDLHGDDIERHLFPRAGERVNTTVALDRCDIANASAGVTTKFHAIAFDVRSIELARLAEHIRAFYEARVDNRLHMRCELTNKTAVDAVSQEIQSGGDLVSLVSHIPGTGQFAGENTLTQRYNLPDGVSKSSLQSLETRRNGVSQIEISRAREITELASNSNIPVASHDDETVSSVDNAADIGVDISEYPLSHRVAQRATELNLVVAMGAPNVVRGGSWDGPDASQAIREGVVDILCSDFRPQSLLSSVFIENGSLKDRVLRVSTAPAAAAGLYDRGRLECGARADLIIVDPPSIARTYVAGDEVY
>2536642320
TEIRNGRVVTPSGVGGRVVIAGERIVRVSDSAGPTTVDADGRVVMPGIVDLHGDDIEHHRSPRAGASVDVRTALTAADRANLLNGVTTKFHAVAFEEGRTLRTAEVAAELGRYTLGDNRLHARCELADASADAVEGVIERFGVDLLSVMHHAPGDGQYDDEEFRHYVEDRNWPAEGVDDVIETRRSLDGRDDRIRRIAGLARRAGVPLASHDDESARDVERMADHGTDISEYPLTRGAARRATDLGLATVMGAPNLVRGGSLWDNLSARDAIDDGLVDVLCADYHPPSLLAAPFVDTGLSTRVNRVTRNPAAAAGLDDRGRIAEGARADLIVVDPAGTPTVDRAFVAGRRTS
>2536739376
MIIHNGKIVTEQSIEGFAVVVEQTIQAIADYPDAQLIDANGGYISPGFIDIHSDYIETIASPRPTSMMDFDISLREAEKILISHGITTMFHSLSFKEFSMRNPHNIQMVDAIEATNRLHLIRHRLHARFEIDNIGEVDQLVKNIEDDKVHLLSFMDHTPGQGQYRNLEVYRETLKGYREISDDDVNILIAERQSTECLAEKIKEVADIALAKGIAVASHDDDDVKKLDLVKSFGTTISEFPITLEVAIKAKELGIHTIAGAPNVMLGGSHSGNLSAAEAISNGCMDILCSDYYPPALLHAVFDLHEYGLHAMFMMVTLNPAKAVKLDDEGSIKPGKRADLLVIMDDGYPMLTATMVNGYRIK
>2536946724
YVIKNGKIVTEKEGLSLVIEDKIEGIYTDKESVVIDAKGGYIAPGFIDIHSDYIELMTSPRPTSVMNFDVGIRETEKVLASCGITTMYHSLSLKDFSIRESKNVKLLEKINENSLNLIRNKFHGRLEIDNLGQVDNLKEYIKEGKVQLLSIMDHSPGQGQYRDLEIYKNTLKGYRKISEEEIESILENHKNKEKLLENIKELIELGRENGISVASHDDDTVEKLNLVKEMGVNISEFPIKLEVAKKAREKGMFTVAGAPNVLLGGSHSGNLSAAEGVLNGYIDILCSDYYPQGMLHSVFILSEYGLCEMFKLVTLNPAKAVGIDELGSIQKGKKADILIIDKDGSPIVSKTIVNGKIVS
>2536976410
IAIINGNIVQEHGIDHALLIEQERIYDIQAKLASMRIDAYGGYITPGFIDMHSDHIEAMAAPRPSSIMDMELAVYEFEKECCTHGITTMFHSVSIWEGVMRRPELVRLADIIEKSHLHLIHHRFHMRFEIDNQKQFPLMLDYLRQKRVHLISFMDHTPGQGQYRNIEVYKSYVNARSMSEEEVAEEVARRMNSDKLLENMQTAARLAKAQGISIASHDDDTIEKLDVVQKFGATISEFPITLEVAREAKKRGMYTVVGAPNILLGGSHSGNMNAADAIAQDAADILCSDYYPASLLHAVFLMTKKGLEEMVNKVTIHPARATGIDDYGSIEKGKKADLLIILPNELPAITEVFVDGYRV
>2537347867
QILSNARIVTAEEFGSLLLRDGLIAAVGASRLPQAQDLGGDYLLPGLVELHTDNLEKHMSPRPGVDWPSASAVLTHDAQIVAAGITTVFDALSIGDRGRRMQQLPAMIEAIAASEAQTRAEHRLHLRCELCHPDALTIYRDLVEHPLVALVSVMDHSPGQRQFAKVEKYREYYMGKYHLSPAEMEDFLQEQIANSRQYDRQRRAIVEDCHARGISVASHDDATLAHVQESAGFGMAIAEFPTTLEAARASHEVGLKVLMGAPNVVRGGSHSGNIAAAELARHGVLDILSSDYYPASLLHAAWLLAGQDLPAAIATVSRAPARAAGMDDRGEIRVGLRADLVQAAHGEQPVIQQVWRQARRVF
>2537417794
MWLSNFTLVLPDEIHGSVYVEDGAIAEIPEPVANAAIDGGGRLLAPGFVDLHGDMVEREIAPRPNAPMPIDFSIHELDKKLAAAGVTTAFAAVSFATGHVRSLETTSVIESINRLKNNLLIDHRVHARYEITNLGAAPALEKLLDAGHVDMISLTDHTPGQGQYNNIESYILSIAERRAISEEVAAEMVAKRIELRNNAETKLKHVVDLALKHKLSLASHDDDSVEKVAKMHDLGVTISEFPVTLPAAEEARRRGLWTLMGAPNALRGQSMSGNLSALDAAAAGLLTVIAADYHPAAFVPGIFKIADTNLPYAAAMATRNAARSAGLLDRGEIAVGQQADLVVIEAGDVHRIRATFRKGRFVY
>2537877308
HALSNARIVLEDDILGSVLIRDGKIADISEGASKTGEDLEGDYLIPGLVELHTDHLEQHYSPRPGVIWDKIAAIQAHDAQVAASGITTVFDCLRLGSGGFKKGEMRMADAIEAAADRLRSDHLLHLRCEVASSDVLEHFEDFETDPRVRLISLMDHSPGQRQFQSMDQYIFYYQKKRGLSDEAFAEFVRRRQAASAEYAKHRDYLAARCAERGITVASHDDATEAHVGEAIGHGVKLAEFPTSVEAAKASHSAGMSVLMGAPNIVRGKSHSGNIAARDLAEIGVLDVLSSDYVPFSLLFAPFLLADVELPEALRMVTSTPARTVGLLDRGRIATGLRADLVRVREDGVPVARSVWRQGKRVA
>2538742327
MLLYNASIVTPKGLNGYVHLSGGKIMTIGKGSLDDAIDAQGKWLLPGLIDLHTDAIDAEISPRRSADFPIDVAFRELERRMSGCGITTVYHSLHLYTAAAQSKYSRRIFDRVYALRQRTLINNKIHLRFELTGIDAFETACDLIEKGCIDLLSVMDHTPGQGQVSVDSFIRMAVRQGMSEAEARQDLAEKQAAPILTNQLDILLDLARSRSVVVASHDDDTAQKVDDMYAAGIRICEFPVSMEAAQRGKELGMYVIGGSSNVLRGGSLSGNLGVEEAIRAGVIDSLCSDYYPPSLLHAVFRLAANGLTEAVKLATLHPAQAVGIDSMGSIETGKQADLILVVSESTPIVTHTFVNGHLVA
>2538742335
HILTNAHIITSDDFGSVVIENGLITDIRGKTYAEGDNLQGMWLAPGCIDIHSDYLEREIHPRPGADFPIPMAFHFMDQRAAACGLTTVLSAVSFDNGLNRSFSQAIQSREIDELRALVRHFVHARLNPNTDTVLDYLDQMKSESLKLVVYNDAIPGQRQFTFEDLVVKRMKVWNTNDAETRQRLHQQIDELSRINHRDAIQAAFEGVCPLGSHDDTTVAHVEEARHFGATLSEMPTTLIAARKAKELGMLVCMGAPNYVRGGSHCGNLSCVSAMQEDLVDMICSDYHFPTMLTAVLMMMHMSPSQAINLVSLNPAKAIGLDKGSIDVGKEADLIAFSKGTYADVKKVWVRGAKFS
>2538937463
MIINNVKLVLENEVNGSLEMQDGEIRAFSQSRLPEAMDGEGGWLLPGLIELHTDNLDKFFTPRPKVDWPAHSAMSSHDALMVASGITTVLDAVAIGDGGDRLENLEKMINAIEETQKVNRAEHRLHLRCELPHHTTLPLFEKLVQREPVTLVSLMDHSPGQRQFANREKYREYYQGKYSLTDAQMQQYEEEQLALAARWQPNRESIAAVCRARQIALASHDDATHAHVAESHKLGSVIAEFPTTFEAAQASRKHGMNVLMGAPNIVRGGSHSGNVAASELAQLGLLDILSSDYYPASLLDAAFRVADFTLPQAVKLVTKNPAQALNLQDRGVIGEGKRADLVLARKGNHIHIDHVWRQGKRVF
>2539017605
HILHNGKIILEDRIEGMAVLVDGRIADIKYWPDAERLDANGGYITPGFVDIHSDYIETIASPRPTSMMDFNMALREAEKILINHGITTMFHSLSFKEFSIRQPENVQLVDAISSLDGLHLIRHRLHARFEVDNIDEVDTLIQNIRDGKVHLLSFMDHTPGQGQYRDLEVYRNTMKGYRDISDDEVGVLIAERISREQMIERIQEVAEIAIAQSIAVASHDDDHEKKLELVRSYGTTISEFPITLDVAKKANELGMATIVGAPNVLMGGSHSGNLSAAEAIQEGCADILCSDYYPAALLHSIFKLHDCGLHEGFAKVTIRPAQAVNMEEIGSVCPGKKADLLVIMDDGYPMLSATMVNGRKS
>2539109530
ILIEGGEALVGNDLDASIHVVGGRIAEIRSGAASLRFNSNGLIALPGIVDMHGDAFERQMMPRPSVDFPIDVALVDSDRQAIANGITTVFHATTWWEPGLRGTENAHLLDAIEGMRPRLAADTRFHLRQETFNLDAEPTIAEWMAAGRVDLLAFNDHMHMTASMNNPKKRARMVERSGLTESQFDTLVERVMARASDPDSIARLASIARDHGIPLLSHDDESPDQRAGFRTMGIDIAEFPINEETARAAIEAGDFTVFGAPNVVRGGSHTGWTSAADMVSKGLCSILASDYYYPAPLLAAFLLAALPLPQAWALISSAPAAATGLRDRGQIATGKRADIILVQEPLRPRVVAAIAGGRRVA
>2539109543
SIFSNARVVLRDRVRGWVAVAQGAIAEIEGDAPERGEDMGGDLLMPGLIELHTDHLEAHYVPRPKVFWDPVAAVVSYDGQLATSGITTVLDSLRVWREGAEDVDQAGLAEAISSARDLLRAEHFLHLRCEIPMPSVVEEAEELVGRPDIRLMSLMDHTPGQRQFRDEGKLRDYYRGKSGLTDAELDVRFERRFAYQKTYETNMRAIVALAHSYNIPLASHDDTTEENVADAIRDRVSVAEFPTTMEAARGLHQAGIAVLMGAPNVVRGGSHSGNIAAVDLAREGLLDIMSSDYIPSSLLMAAMQLPQVPLAAAVRTVTKTAAEAVGLSDRGEIVAGKRADLIRVLAQDLPVVRSVWREGHRVA
>2539113678
ILIEGGKALIGHEFDASIHIEGGEIAETRSAAKALRLDGRGLLALPGIVDMHGDAFERQMMPRPGVGFPIDVALLDSDRQAIANGITTVFHATTWWEPGLRGTENAHLLDAIEAMQPQLAADTRFHLRQETYNLDAEPTIAEWLVTGRVHLLAFNDHMDMTASMSNPKKRMRMVERAGLSESEFDKLVERVLAGAQSVPASIARLAAIANDYGIPLLSHDDKSPEQRAEFRAMGVRLAEFPINEETARAAADAGDFTVFGAPNVVRGGSHTGWTSASDMVSKGLCSILASDYYYPAPLLAAFMLAALPLEQAWSLVSGAPAAATGLRDRGEIAPGKRADIILVQEPLRPRVIAAMTEGRIVH
>2539113691
MILTNAALVLGDRVKGWIAVSGGKIAEEGNAPERGQDMQGDLVMPGLIELHTDHLEAHYVPRPKVYWDPVAAVVSYDGQLATSGITTVLDSLRVWEGEDVDGQAGILANAISAARDLLRAEHFLHLRCEIPMPSVVEEAKELIHRPDIRLMSLMDHTPGQRQFRDEGKLRDYYRGKSGLTDAELDVMFERRFLYQRKYEANMREIVALAHSHDIPLASHDDTTDENVADAIRDRVSVAEFPTTMEAARGLHQAGISVLMGAPNVVRGGSHSGNIAAVDLAREGLLDIMSSDYIPSSLLMAAMQLPRVPLAAAVRTVTKTAAEAVGLSDRGEIAAGKRADLIRVVAHDVPAVRSVWREGHRVA
>2539162287
YLITNGKIVTEAAIGFDLLIKENRIEQIPVEETMEVIDAAGGFISPGFIDLHSDYIESMAAPRPTSLMNFHLSLREAEKELIAHGITTMFHSLSLFKPIREPENVRFIDLIESTNSHLVRHRFHARFEIDNVDEVDNLKSYIAEKKVHLISFMDHTPGQGQYRDLEVYRHTVKGYNDISDAEIDRIITKHLTKEKVIEAMQEIAQAAAENHIAIASHDDDSLEKLELVKSLGAQISEFPITMEIAKMAKEQGLYTVAGAPNVLLGGSHSGNLSAAEAIKEKAIDILCSDYYPAAMLHSIFELHQYDLAQMFKLVTINPAKAVNLDEIGSIKEGKKADLLIIIQPDFPVITAVMVDGKRI
>2539228813
MIINNVKLVLENEVHGSLEGQDGEIRAFSQSRLPEAMDGEGGWLLPGLIELHTDNLDKFFPPRPKVDWPAHSAMSSHDALMVASGITTVLDAVAIGDGGDRLENLEKMINAIEETQKVNRAEHRLHLRCELPHHTTLPLFEKLVQREPVTLVSLMDHSPGQRQFANREKYREYYQGKYSLTDAQMQQYEEEQLALAARWQPNRESIAALCRARQIALASHDDATHAHVAESHQLGSVIAEFPTTFEAAEASRKHGMNVLMGAPNIVRGGSHSGNVAASELAQLGLLDILSSDYYPASLLDAAFRVADDELPQAVRLVTKNPAQALNLQDRGVIGEGKRADLVLARQGNHIHIDHVWRQGKRVF
>2539416473
TLIRNAILITTQELPGALAFTGHISALPGNSGHEGHDWHGDLLLPGLVELHTDNLEKHLMPRPKVAWPVIPAIIAHDAQIAAAGITTVFDAIAVGDDSMRMQTLPGCIAGLHQAQQILRADHFLHLRLELASQDLLELFEPLVDEPLLRMVSLMDHTPGQRQWSDFDHYRTFITGKRGWSDQKVTEMLDGMLERQVRYDANRRAVVSRCRAIPVPLASHDDTTIAHVTEGHDDGVTMSEFPTTLVAARAAREHGLGIIMGAPNRVRGGSHSGNIAASELARAGLLDVLSSDYVPASLLHAAFLLQNLRLPQAIATVSRNPARLAGLDDRGEIAVGLRADFLRVVVDGIPVVLETWKAGTRIA
>2539731541
QILSNARLVLADQVHGSLLIRDGLIADIGASNLPEAQDLDGALLLPGLVELHTDNLEKHMSPRPGVDWPSASAVLTHDAQIVAAGITTVFDALSIGDKGKRMQQLGVMLEAIAEAEAQTRAEHRLHLRCEVSHPQCLELFRELVEQPLVQLVSVMDHAPGQRQFARMEKYREYYMGKYHLSPAEMDAFVSEQLANSARHDSQRAAIVDICRSRDLALASHDDATLEHVSESADYGMAIAEFPTTFEAAEASHARGLKVLMGAPNIVRGGSHSGNIAAADLARGGVLDILSSDYYPASLLQAALGLAEQDLPRAIATISLAPARAAGLDDRGEIAVGLRADLVQAVHKGQPVIGQVWRQGRRVF
>2539865338
HALSNARIVLEDDILGSVLIRDGKIADISEGASKTGEDLEGDFLIPGLVELHTDHLEQHYSPRPGVIWDKIAAIQAHDAQVASSGITTVFDCLRLGSGGFKKGEMRMADAIETAADRLRADHLLHLRCEVASADVLEHFEDFETDPRVRLISMMDHSPGQRQFQSMDQYIFYYQKKRGLSDEAFAEFVRRRQTASAEFAKHRDYLAARCAERGITVASHDDATEAHVGEAIGHGVKLAEFPTSVEAAKASHSAGMSVLMGAPNIVRGKSHSGNIAARDLAELGVLDVLSSDYVPFSLLYAPFLLADVELPEALRMVTSTPARTVGLRDRGSIATGLRADLVRVREDGVPVARSVWRQGKRVA
>2540446058
LILENAILVLPDRVHGWLAVTDGLIAEITGRAPERGLDLGGDHLIPGLIELHTDHLESHFAPRPKVRWHPLGAVLAYDAQITASGITTVFDSLRAGSDGSGLGSELKLAAAIETARALFRAEHYTHLRCELPSADVLDTVADFNARPIGLISLMDHTPGQRQFRDMEKYYTYATRGGRTLEEIRVNTERKIREGQALGRNRPALVQFAQEMGIPLASHDDTTLADVELAAGEGVALAEFPTTLEAAEAAHGRGITVMMGAPNLIRGGSHSGNVAALALAEAGHLDILSSDYVPASLLMAAFLLPEAPLPQALATVTANPARATGLTDRGALQAGLRADLVRVRAEGVPVVREVWRAGQRVA
>2540570493
YCLTNARIVTPETVQGSVRIEGDRIAAVDPTRGDDIVDADGQYLLPGLIDLHGDDIEGQLQPRNGARMDTAMALGAADRSNVAAGITTKYHAIAFEEGRTTELAALTEAIEAADSWMADHRIHVRCEVTQEAVTAAIRDIQRDAVDLVSVMSHIPGKGQFEDIAAFKKYYETSDRHTVAEAERFIEERTSISMVERDRIDRVVKAARDAGVVTASHDDEDPQEVERLSERGVDIAEYPITLETAKRANELGMTTVMGAPNLVRGESQWGNLTSIDAADAGVLDVLCVDYHPPSLLAAPFVDTGPLPKRVARVTKNPADAVGLQDRGRIAEGARADLVVVDTEETPTVSRAFVAGRGVY
>2540824385
LIIKNARIVLRDEITGALRVCNGIIDAIGPCSHKSAVDFNGDYLLPGFVELHTDNLEQQLEPRPGVFWPDLSAVLAHDAHMFTAGITTVFDAVSLGEGPKRTQILDMSIHALNKARSILKSDHKLHLRCEYSDPKVMDFLSPHINDPVLMLVSLMDHTPGQRQFTDTDVYRKYYKQGWSDKEFDEVSQRLITTQRSCEGNRQMIVELCQQRALPLASHDDTLAVHITQAKMEKVTLSEFPTTLLAASLARKAGIKIVMGGPNVVRGSSHSGNVSARQLAAEGLLDILSSDYVPTSLISGAFTLNRMDLHQAIALISLNPAQVTGLHDRGEIALGKRADLVRAEVENIPAVLQTWSTDKNAA
>2540895643
QILTNATLVLPDRLDVTILLRDGLIAEIGRSRAPGALDLEGDHLIPGIIDLHTDNLERQVLPRAGARWPSRSAMLSHDAQTAAAGVTTVFDALCVGDTGGRHRTFLDGVADLAALGLVMKCDHFLHLRCELPAPDMDSLLAEVASHPLLRFASLMDHVPGVGQFVDMDRYRAMKRREGMKDGEIEAHIEAMTALRTANARNRAALLETLGGRVPLAAHDDWSAAEVARNHADGIRVSEFPVNHEAARAARAHGMDVIVGAPNLVRGGSHSGNVAAIDLVREGLADCIASDYVPPAMLEAAWRLGVGLPAAIALVTANPARMARLADRGRLEPGLRGDMVRVSGAALPMVRSVWLAGERIA
>2540896751
LIENAEIVLPDRVRGWVRLEDGRIDAIPASGEGRRVDLRGALLIPGLVELHTDHLEAHYIPRPKVRWHPLGAVLAYDAQIAASGITTVFDSLRAGSGGLGGELFDLAEAIDAARLLLRAEHRTHLRCEIPAPDVVEMVERFCARYPVDLLSLMDHTPGQRQFRDLEKYFIYARRSGKSNEELKALTALRMETGAERARNRPPLVALAERHGIALASHDDTTLADVAQSVAEHVGIAEFPTTREAAAESHARGIRVMMGAPNLIRGGSHSGNVAAEELARHGLLDILSSDYVPGSLLLAAFDLPEVPLPQAIATVTANPARATGLDDRGVIAPGQRADLVHVLAGGVPVVRQVWRQGRRVA
>2540898143
TIIQNGKIILSDDIHGWAAIEDGRIVELEGRPPERGLDLSGDYLIPGLIELHTDHLESHYVPRPKVRWHPLGAVLAYDAQIASSGITTVFDSLRAGVGGLGAELIDLANAIEEGRRLLRCEHLTHLRCEIPSPGVVEMVEDFVARYPVGLISLMDHTPGQRQFRDLTKYHIYYSGKMGKSPEEIDRIVAEKQRVNGDRAVNRPALVALARSRSIPLASHDDTTLDEVEQSIREGVALAEFPTTLEAAKASHAQGITVMMGAPNLIRGGSHSGNVAAETLAREGVLDILSSDYVPASLLMAAFDLPRAPLPEAIRTVTGNPASATGLSDRGEIAPGKRADLVRVMKGETPVVRQVWRGGQRIA
>2540971226
MIINNVKLVLENEVGGSIEIQDGVIRAFTLSRSPEAMDGEGGWLLPGLIELHTDNLDKFFTPRPKVDWPAHSAMSSHDALMVASGITTVLDAVAIGDGGDRLENLEKMINAVEETQKLNRAEHRLHLRCELPHHTTLPLFEKLVGREPVSLVSLMDHSPGQRQFANIEKYREYYQGKYSLTDAEMARYEDEQLALAAQWQPNRLSIAAMCRDRNIALASHDDATHEHVLESHQLGSVIAEFPTTFEAAEASRKHGMNVLMGAPNIVRGGSHSGNVAASKLASLDLLDILSSDYYPASLLDAAFRVADFTLPQAIRLVTKNPASALNLQDRGEIAEGKRADLVLARKGEHIHIDHVWRQGKRVF
>2541034367
FTLTGAQVLRDGAVGPVAVAGGVIAAEPVSRQVRLPGCKVLPGIVDCHGDGFERHLAPRRGAMTDLGVGLAGVEAELSANGITTAMLAQFWWEGGLRGQAFALFLEALEGHAGGGTDMRAQLRFETHLLEDYAAFEAAVVRFGVGQVVFNDHLPGKRPPRLTGQALKSGRNPEVHLAMMQALHAARDQPQAVAGLAGRLARRGVVLGSHDDGDAATRQGWRDRGARLSEFPETIEAAREARAGGDGIILGAPNVMRGGSHAGNVSATALVHAGLCDALASDYVYPAPLAAARMLAGIGWPAAWALVSDGPARLLGLADRGRIAPGLRADLVVLDGADRVCLTVAGGRVT
>2541035934
VCLANARLVLPDQVTGALTVENGKITSIGDHVPVGAMDCRHDHVIPGLVELHTDNLERHIEPRPDVDWPHLAALLAHDGELASTGITTVFDALRVGSGGARYQPYARLADELLGMRAALKISHFLHLRAEICSETLLDEMADFGPEDRIGIVSLMDHTPGQRQFRDISKLKTYVAKKRGLNDAEFDAHVAQLVGLQAQYAAHEAGAVANAAHYGAVLASHDDTTADQVAVSRGHGVRFAEFPTTIEAAQACREHGIAVMMGAPNIIRGGSHSGNVSALELARQDLLDIVSSDYVPSALLLSAFRLAEVWLPRAVATVTANPASAAGLHDRGTLRVGLRGDVLRVHLGDTPVVRGVWSRGARVA
>2541186156
TVLTNARLVLDDAITGTLAHRDGVIRDVGRSSAPGAIDLEGDLLAPGLIEIHTDNLEKHFVPRPGVVWPNLAAALVHDAQMAASGVTTVYDALCAGYNDYRRAIFPDMVAAIEQGVRAFRIEHRIHLRCELTDPALIGDLNDQLGSDLVRLGSLMDHTPGQRQWRDIATLKRFMTSNGLSETAADEMLARRMAAGAENARNRPQVVALFKARGAPLASHDDTTEAHVAEAAADGCAISEFPTTLKAAQAAKAAGLATVAGAPNVVRGGSHSGGVSAIELAEHGLLDALSSDYVPSSLLQAVERLADASLAQAFGFVTSRPAAMLGLADRGRLAPGLRADLVRLFAGRTPVVREVVVAGERVT
>2541191232
TLLINARVVLPTEADGVAVLEDGRIADGAGKTEIIDLAGRILIPGMIDLHCDALEKEIEPRPNVHFPLDFACAQADKRNALAGITTVFHALSFNHEGVRNNAFAAIARAVHTWRPHALIDNRVHVRYEVTDDTAPAVLSELIEKGDAHLMSFMDHSPGQGQFRDVEAYRDYLARTYKTDENALDGILARKLAAQGAMARMRSLAEKAQHHGVSIASHDDDSPDKVATVRALGAVISEFPINLETARAARENGLATLFGAPNILRGKSQSGNMRALDAVSNGVADCLCGDYSPAALLPSIMRLPSLTLCQAVAMVTVNPACAAGLSDRGEIAIGKRADLVAVMLGSLPQAERVWVNGTSIV
>2542445484
LIHNANIVLEDAINAHLIIEGTIKDGFNEIDEIIDAKNLYVIPGIIDIHSDAIEKEIEPRPSTLLPFNMAFYELDKKLPANGITTVYHSISLGDGGVRSIDNSLMIENIDSYKNVDSINHKVHLRYEVLYHEGLDKVSELLEENKIDYLSIMDHSPGQGQYTNPKFYREYATKVWGVTENYVDTWLDGLVDLHDNLWNKIANVIGKAKNKNINIASHDDDTLEKMDFIKNIGVNVSEFPITLEVAKYSKKLGVLTCLGAPNIVRGKSHNNNLTAMDAILEDCCDIVCSDYLPSAMIKSMCIVAETKLNRAVNLFTSNPAKAVGIYERGSIEENKKADLVLVIDSEYPKIVNTIVNGREV
>2542846784
LIHNANIVLEDMINGHLIIEGTIKDDFNEIDEIIDAKNLYVIPGIIDIHSDAIEKEIEPRPSTLLPFNMAFYELDKKLPANGITTVYHSISLGGVRSIDNSLMIKNIDSYKNSKSINHKVHLRYEVLYYEGLEKVLELLDENKIDYLSIMDHSPGQGQYTNPTFYKEYATKVWGVTENYVDTWLDDLVNLHDNDWNKIANIIGIAKTKNINVASHDDDTLEKMDFIKNIGINVSEFPITLEVAKHSKKLGVLTCLGAPNIVRGKSHNNNLKAMDAILEDCCDIVCSDYLPSAMIKSMCIVAEINNLNKAVSYLPQILLKQLVYMMKEVV
>2542854564
LIHNANIVLEDMINGHLIIEGTIKDDFNEIDEIIDAKNLYVIPGIIDIHSDAIEKEIEPRPSTLLPFNMAFYELDKKLPANGITTVYHSISLDGVGVRSIDNSLMIKNIDSYKNSKSINHKVHLRYEVLYYEGLEKVLELLDENKIDYLSIMDHSPGQGQYTNPTFYKEYATKVWGVTENYVDTWLDDLVNLHDNLWNKIANIIGIAKTKNINVASHDDDTLEKMDFIKNIGINVSEFPITLEVAKHSKKLGVLTCLGAPNIVRGKSHNNNLKAMDAILEDCCDIVCSDYLPSAMIKSMCIVAEINLNKAVSLFTSNPAKAVGIYERGSIKENKKADLVLVIDSEYPKVVNTIVNGKTVY
>2543435704
YVITNGRLITEDTVGYDLLIEEDRITKMEGMEIINAAGGYVSPGFIDIHSDYIEHMAAPRPTSLMNFDLSLRETEKQLIAHGITTMFHSLSLFKPIREPENVRFIDLIGQRRKHLVRHRFHARFEIDNVEEIDNLKNYIRENKVHLVSFMDHTPGQGQYRHLEVYRKTVKSYNNISDASIDVLIRNHQTKEKLIEDMKEIAALAQEYQIAIASHDDDTLEKLELVHSFGTTISEFPITLEVANRARNLGMFTTAGAPNVLLGGSHSGNLGAAEAIQNQAIDILCSDYYPAAMLHAIFTLVNYDLADMMKLVTLNPAKAVKMDEIGSIREGKKADMLIIISDDFPVITGVFVDGKRL
>2544814337
MIINNVKLVLENEVSGSLEVQNGEIRAFSQSRLPEAMDGEGGWLLPGLIELHTDNLDKFFTPRPKVDWPAHSAMSSHNALMVASGITTVLDAVAIGDGGDRLENLEKMINAIEETQKVNRAEHRLHLRCELPHHTTLPLFEKLVQREPVTLVSLMDHSPGQRQFANREKYREYYQGKYSLTDAQMQQYEEEQLALAARWQPNRESIAALCRARKIALASHDDATHAHVAESHQLGSVIAEFPTTFEAAEASRKHGMNVLMGAPNIVRGGSHSGNVAASELAQLGLLDILSSDYYPASLLDATFRVADFTLPQAVKLVTKNPAQALNLQDRGVIGEGKRADLVLARKDNHIHIDHVWGQGKRVF
>2545678544
TILENATLVLPDRVAGWLAVAEGRIAEIEGRAPARGLDLGGDHLIPGLVELHTDHLESHYAPRPGVRWHPLGAVLAYDAQIAASGITTVFDSLRAGSSGLGPELMQLARAIAEARELFRAEHLTHLRCEIPSHDVVDTVRDFAARFPVSLLSLMDHTPGQRQFRDIAKYYQYAGRGGRSLEAIKAGTERKIREGQALAVNRPALVEIARENGIALASHDDTTLDDVALARREGVALAEFPTTAEAARAAREAGITVMMGAPNLIRGGSHSGNVAAEHLAREGQLDILSSDYVPASLLMAAFALPEVPLPAAIATVTANPARATGLHDRGALRAGLRADLVRVRAGGVPVVRQVWRGGERVA
>2545719413
LRLTGATLLRDGALQVANGVFSDAPAPECDFSGYLLLPGIVDLHGDAFERHIAPRPSAPFPIESGLRATQRDAAAHGVTTAWLAQGWWEGGMRSPDFAELMFELDTFRPLIDMRLQIRLETHMPETRDRLIAALLRHQIDYVVFNNHLPETRAPHKLAAWAEREGRPLEALHQGLERARAAEALVPRNLLRLVEAFDRQGITYGSHDDPDGDTRERFRILGAHIAEFPAAYSAAAVAKATGDAVIMGAPNVVRGGSQAGRIPALSLISKGQCDALVSDYHYRSLAEAAWTLADLGLPRAWAMISTVPARLLRLEDRGEIAAGKRADFVLVNEADRSIEATISAGRIA
>2545719425
QILTNARIVLEDEVTGSLTLRDGRIAAIGTTRASGAVDLAGDMLIPGLVELHTDNLERHIEPRPKVDWPHAAAILAHDGELASVGITTVFDAMRVGSQGARFVKYARLASELWGLREALRINHYLHLRAEVCSETLVEELDEFGAEDRVGIVSLMDHTPGQRQFRDVSKLRHYVQGKLGLTDPEFDAHVAELKALRDSHDRHEAEAVAAARRYGAVLASHDDTTREQVAVSAAHGIRLAEFPTTAEAAGACHEHGIAVMMGAPNLIRGGSHSGNVAAKDLAEAGLLDILSSDYVPSALMTAAFGLADLWTPRAIATVTANPARAAGLDDRGRIAPGLHGDLVRVRVQDTPVVRGVWCHGRQVG
>2545812341
TILSNARIVLEDQVEGSIQIRDGRIADISEGPMRTGEDFGGDYLIAGLVELHTDHLESHYSPRPGVRWNKTSAIQAHDAQVATAGITTVFDCLRMGSGGFSQGEMREMADAIQAAERRLRAEHLIHLRCEVSAADVLDHFSDFETDPYVRLVSLMDHAPGQRQFQTMEQYTLYYKTKRGLSEEAFAHFVARRQESSAKYAPHRDALARVCAARGITVASHDDATLDHVEEAKGYGVRLAEFPTSLEAADASHQAGMSVLMGAPNVVRGKSHSGNIAARDLASLGVLDVLSSDYVPLSLLHAPFVLADFDLPQALAMVTSTPARTVGLEDRGRVAPGLRADLVRVRDDGVPVVRSVWREGRRVA
>2545813759
LVIGNARIVLADDIHGTVVVEDGQIVSVAGSQVAGALDFGGDYLLPGLVDIHTDHFEKHVYPRPHVRWDYMRAALSHDAQIIGGGVTTVFDSLCVGVERAEILGPMIDVLERAQAMLRAEHFIHLRCEVVDPRTPELTAAHINRPLVRVVSVMEHLPGIRQSRDIAQYVNRLQKAGGESEAVIRDRIAQMVAEKSDIRTVRPEVVALARARGLPLLSHDDTDIEHVDLAADEGVAISEFPCTLEAAREARARSMLIVGGAPNIVRGGSQSGNVAVRELLEEGLIDILASDYVPRSMLDAAFLIANLALPDAVRLVTKAPAEAAGLSDRGEIATDKRADLIRVVHDGHPFLKAVWREGHRVA
>2545847737
MIINNVKLVLENEVHGSIDIQDGVIRTFTQSQNPQAMDGEGGWLLPGLIELHTDNLDKFFTPRPKVDWPAHSAMSSHDALMVASGITTVLDAVAIGDGGDRLENLEKMINAVEDTQKLNRAEHRLHLRCELPHFTTLPLFEKLVDRELVSLVSLMDHSPGQRQYADRSKYREYYQGKYHLTNEQMERFEAEQTALAEEWYPNRMAISEACRARDIALASHDDATHAHVLESHQIGSVIAEFPTTFEAAESSRLLGMNVLMGAPNIVRGGSHSGNVAAHELASRGLLDILSSDYYPASLLDAAFRIADFSLPQAIHLVTRNPARALNLDDRGVIAEGKRADLVLVRKGEHVHIDHVWRQGKRVF
>2545850917
RILDNLKLVLTDEVHGHVVLDGCIRAVGRAGLPGAEDCGGDWLLPGFVELHTDNLEKHLVPRPGVAFPAGAAVQAHDAQLLAAGITTACDALAVGDVEADSRVRLQAAHAALRALRSDHYLHLRAELPYPGLLPLLEPLLDDPAVRLLSLTDHTPGQRQFRNLQRYAAYYGLPADAAASYLEDLLQARRRYPTHLQHVLRWVRERRLCLASHDDTLVSDVDEALACGASICEFPTTLEAAEAARAAGLVIVAGAPNLVLGGSHSGNVAALELARAGCLDVLSSDYVPASLLPALGVLGTGWLPRAVATVSHAPARALGLQDRGRIGEGLRADLLRVRGSTPYVAEVWVAGRRLL
>2545853826
MIVNNVRLVLEHEVTGSLEIREGRIASFSTSQLAGALDGENAFLLPGLVELHTDNLDKFFTPRPKVDWPAHSAMSSHDALMVASGITTVLDAIGVGDGGHRIENLSKMINAIQDSNRINRVDHHLHLRCELPHNTTLPLFEKLMSTPELSLVSLMDHSPGQRQYASLEMYRLYYQGKYSLNDEQMDQFEREQLALAAEFTPNRNAISGLCRSRGIPIASHDDATAAHVAESHDVGSTIAEFPTTLEAARASRECGMQVLMGAPNIVRGGSHSGNVAAWELASHGLLDILSSDYYPASLLDAVFRLVALTLPQAAALVTRNPARAIGLHDRGVIGEGMRADLVLATEHGHPHIRHVWSQGRLVF
>2545977170
YVLGHVRAVLSDRIDARIVVRDNRIAAVHPAGSAADVDGQGLLCLPGLVDTHSDGLENERLPRPGAELPVEFAMLSFEGKLRAAGVTTVFHGVGFEGPRTVQQARVCGAVDSHRGGLIDHRILYRLDVRSAEGLAALQDRLDRVALVSHEDHTPGQGQYADRAYYERYLAGRRGMSAAEARDHVDQLIADRDRMEQSLRWLGARAERIRLLGHDPSSAEEIAELVGRGGTIAEFPTTVEAARAARERRLPVVMGAPNILRGGSHNGNASGRDLVRQGLVTAVASDYLPSGLLAAAMLLAELALPAAVGLVTSGPAEVAGLADRGRLAPGLRADLVLAARAPWPVVRSVLSVGGHR
>2546461278
KTIYNANIVTPTEVQGSLQLEGRILKIPVKKEESDLDAAGDWLIPGFIDSHCDAIEIELEPRPNSRMPIEISFYELEKKLVGQGITTIYHSLSLWIRRTDHALMIQAIHEQKTHLIRHKIHLRYEINNIAALDMVKQLIRDRSIDQLSFMDHSPGQGQFRDLEVYKRYLIEHRHHTVGTADELIQKSKQFQKLDGKALKELAHLASIHNIPIASHDDDSIEKLEVIQDWNASISEFPIRLDVAKHAKKIGLDVVMGAPNALLGKSHSNNLSAMEAVRHNVVDIFCSDYYPSSLLHTTFKLFQMPLHEAVNKVTHNPAHALGLSNQGSIEVGNEADFLLIEDNDRPMIEKVFVKGKVIC
>2546569594
YVLGGVRAITPDGIDGARVVRGGRIAAVDTGRGAVDVDGGGAYCLPGLVDVHSDGLEKERMPRPGAELPWEFAVMSFEGKLRAAGITTVFHGASFDRGRSVHAALLCEAVENSRPVRLVDHRILHRLDVRSRSGLDALEGHMTARIPAVISHEDHTPGIGQYADRAFYERYVAGLRGISAEQAREVVDEVARTREGIDEAMDWLAQHSGTGIARVFGHDPESAVEIADLARRGGGVAEFPTTLEAAREARARGMSVVMGGPNVLRGGSHSGNVSAGELAAEGLVTALASDYLPSSLLGAVFTLARLPLHRAVSLVTAGAAEAVGLHDRGALAEGQRADLVLVPRHDSPVVRAVLRAADTR
>2546931602
TVIANARIVLADRVQGWLALADGRIAEIEGRAPAGAEDAGGDLIMPGLIELHTDHLEAHYVPRPKVFWNPVAAVVSYDGQLATSGITTVFDSLRVWEDGAEEVDRAGLAAAITTARDLLRADHFLHLRCEIPMPSVVEEAMELIDRPDVRLMSLMDHTPGQRQFRDEGKLRDYYRGKGGKTDAELDQLFAKRFEYQKAYATNMREIVALAHKYKIPLASHDDTTEENVVDAVRDGVSVAEFPTTLEAARGLHEAGIDILMGAPNVVRGGSHSGNIAAVDLAREGLLDILSSDYIPSSLLMAALHLPEVPLAAAIRTVTKAPAEAVGLSDRGEIATGKRADLIRVVAGHVPAVRSVWREGSRVA
>2546931615
IFLEGGRSLIGSELETSLALSGDIAEISRGRARLAIDARDLLVPGIVDLHGDAFERQMMPRAGVDFPIDVALADSDRQAIGNGITTVFHATTCWEPGLRSADNARLMEAIERQRPQFAADTRFHLRHETYNLDAETEISQWLSDGRVDLFAFNDHMDGTGDMAKPRKRNRMVERTGLSSEEFDRLVERVLSSASEVPASVSRLAAAARAADVRMLSHDDATPAMRQGFRAMGVALAEFPINEETARAAASHGDDIVYGAPNVVRGGSHTGWTKASDMIAKGLCSVLASDYYYPAQLLAAFRLAALPLTEAWNLVSAAPARATGLADRGVLAEGRRADILLVSVPLRPRLIAVISGGKLVH
>2546937883
TILTNAVIVTEDDAPGSVVLRDGMIAAVGRTAIAGAIDLDGDYLLPGLVELHTDNLEKHVAPRPGVRWPMRGAVLAHDAQIAAAGITTVFDALTVCENAVRADMLQDAAATIGTAQRLLRAQHFLHMRCEVGHAEVVEIFRTFLDNPLLGLVSLMDHTPGQRQFASVEKYFEYYEGKFGYSRAEMGELVERRLAEQAVFGKHRRTLAGLCAMHQLPTASHDDATIAHIDEAVGFGLTIAEFPTTSEAAMAARTSGMAVVMGAPNVVRGRSHSGNVSATDLAAAGLLDILSSDYVPFSLLHSAFLLHRVGLPEAVAKVSSGPARAVGLADRGEIATGKRADLVQVADDATPVVRQVWRAGRRMV
>2546960862
MLIRNARIVTRDEVTGVVRVEDGVIREVGTTAAREAEDWDGDYLLPGLIELHTDNLEKHLAPRPGVQWNTDAAFVIHDAQVAAAGITTVFDALAIGSVGLRGRDLQTCAEALTRFSELLRAEHFLHLRCEIATADVVEVFDSLCAHPLLRLASVMDHTPGQRQWHDREQWRRFQERNGKLSDEHVATALTELSVEQARYDAHRREIVARCNRLGIPVASHDDTLIEHVEQAKAEGIVLAEFPTTRIAAEAAREHGISTIMGAPNIVRGGSHSGNVSALELARADLLDILSSDYVPSSLMTAVFELVDGWLPRAMATVSAEPARTAGLHDRGAIEPGLRADFVRVMLDRLPVPRATYRGGARIV
>2546997448
ILENARLVLPDRVTGWLAMVDGRIAEITGRAPERGLDCAGDTIIPGLVELHTDHLESHYAPRPGVRWHPLGAVLAYDAQIAASGITTVFDSLRAGTSGLGTELELLAAALAEARGLFRAEHRTHLRCEIPSTDVVETVRAFAGRYAIGLLSLMDHTPGQRQFRDVAKYYVYAGRGGRSLEEIKLSTERKMRDGHALAVNRPALVALARELGIPLASHDDTTLADVSLSRDESVAIAEFPTTLEAAEASHAAGITVMMGAPNLIRGGSHSGNVAAQTLAEAGYLSILSSDYVPASLLMAAFGLPEVPLPDAIATVTANPAHATGLTDRGRLEPDLRADLVRVLARGVPVVRQVWRAGTRVV
>2547105493
QILSNARLVLADQVHGSLLIRDGVIADIGASSLPQAQDLDGALLLPGLIELHTDNLEKHMSPRPGVDWPSASAVLTHDAQIVAAGITTVFDALSIGDKGKRMQQLGVMLEAIAEAEAQTRAEHRLHLRCEVSHPQCLELFRELVEQPLVQLVSVMDHAPGQRQFARMEKYREYYMGKYHLSPAEMDHFVSEQLANSARHDQQRAAIVDICRSRELALASHDDATLEHVTESADYGMAIAEFPTTFEAAEASHARGLKVLMGAPNIVRGGSHSGNIAAADLARRGVLDILSSDYYPASLLQAALGLAEQDLPRAIATISLAPARAAGLDDRGEIAVGLRADLVQAVHKGQPVIGQVWRQGRRVF
>2547109536
QILSNARLVLADQVHGSLLIRDGLIADIGASSLPQAQDLGGDLLLPGLVELHTDNLEKHMSPRPGVDWPSASAVLTHDAQIVAAGITTVFDALSIGDKGKRMQQLGVMLEAIAEAEAQTRAEHRLHLRCEVSHPQCLELFRELVEQPLVQLVSVMDHAPGQRQFARMEKYREYYMGKYHLSPAEMDAFVSEQLANSARHDQQRAAIVDICHSRELALASHDDATLDHVEESADYGMAIAEFPTTFEAAEASHARGLKVLMGAPNIVRGGSHSGNIAAADLARRGVLDILSSDYYPASLLQAALGLAEQDLPRAIATVSLAPARAAGLDDRGEIAVGLRADLVQALHKGQPVIGQVWRQGRRVF
>2547301717
MDLDGDYLLPGLVELHTDNFERHLMPRPKVHWAEMPALLGHDAEIAAAGITTVFDALGVGEDSLRGAPWDRVLEAMDTAGALLRAEHHLHVRCELPAPNTIDLFTPFHGHPRLSLISLMDHTPGQRQWENLAQARIYYTGKKGWSHEKFERQVAHSATLQAQYQPHRAYFVDYCRTHGIALASHDDTTAAHVAQAHAEGAALSEFPTTLAAARAAHERGLLTVMGGPNVVRGGSHSGNVAAAELARAGLLDILSSDYVPGSLLSAVMQLVQLALHQAVATVTCNPARAAGMPDRGELAPGLRADLVQVHMAELPVVRGVWREGRRVL
>2547373438
ILNNARLILADDIRGALEIDNGVIVAILSAPPPHSEDLNGDDLLPGLVEVHTDNLEKHLMPRNGVLWPTLPAVVAHDAQCVAAGITTVLDALSVGDDSVRLDTLQSAFEAIDAGMRVFRAEHLFHLRCELAYPQLLDALSPLIGHPAVRLVSLMDHTPGQRQYRDLAQYKKYYAKKNSWNDDTFLAAVEQRKLKQRQYGRHRQAVVELARARGVALASHDDTELSHIDEAVRDGVAMSEFPTTLAAARAARDQGLMTVMGAPNIVRGGSHSGNVAALELAGHGLLDILSSDYVPASLLHAAYLLGRGWLHRAIATVTRNPARAVGLADRGAVALGQRADLVQAERDGIPLVRQVWSAGQRVF
>2547378881
QILTNARLILRDEVTGTLVVRDGEIAEIEISQLPQADNLDGEYLMPGLVELHTDNQEKYFTPRPKVDWPAHMAMATHDAQLIAAGITTSFDSVALGDESTRVEKLDAMIKAIIESERLNRANHLLHLRCEVSYPGLMELFERYIGEDLVKLVSVMDHAPGQRQFPNIPKYREYYMIKYGLSDDQMDDFIKLQQANSAQYDPFRRRICEVCHDRGIAIASHDDATLAHAQESADLGMQVAEFPTTLEAAKASHELGLKVLMGAPNIVRGGSHSGNIAAKDLASAGVLDILSSDYYPSALVQAAFMVANMELARAIGLVTANPAQAANLHDRGELKVGLRADLVQVSHSVMPLVERVWCKGKRVF
>2547530165
FVITNGRLITEDAIGYDLFIKEDRIERIEQMEIIDAAGGYVTPGFIDIHSDYIEHMAAPRPTSLMNFDLSLRETEKELISHGITTMFHSLSLYKGIREPENVQLIDLIDDNTKHLVRHRFHARYEIDNVEDIENLKNYIKEDKVHLVSFMDHTPGQGQYRHLEIWRNTVRSYNNMSDASIDVLIKKHETKEKLMEDIQEIAELAHEHHIAVASHDDDSIEKLELVKSFGTTISEFPITMEVARRAKELGMYTIAGAPNVLLGGSHSGNLGAAEAIQNEVIDILCSDYYPAAMLHSIFALVEYDLVEMVKLITINPAKAVKMEEIGSICEGKKADILIIITDEFPVITSVFVDGKRM
>2547535507
LLYVNGRVVLPDRVEADVAVQDGCIHAIERQSGEPDLDLQGAYLLPGLIDIHCDAIEKEVQPRPNTLFPRAMAFAEFERKLPLHGITTMYHSLSLGGLRGDHLLTLVDHIRHIRARAFVRNRIHLRYEVSYLEGLPIVERYVREGLIDYLSFMDHSPGQGQYREPGSFERYVMKNQGVDVVEVREIVRDLMERRSREWPILQQLAALAKENGIAVASHDDDSPERVEQFAAYGVSVSEFPLNLPAAERAAAKGMHVCVGAPNVVRGGSHDNNMSAIDAIQAGHARVLCSDYHPSSLLMAVFKLADEGLHEAVRMATHYPAEALGVSERGSIAEGLQADLIAVVKDSIPIVTGTWVNGVQVY
>2547563013
KILSNAQLVTAERMLGSVVLRDGLIVDIGRSQLPQAQDLGGDFLLPGLVELHTDNLEKHMTPRPGVDWPSTSAVLSHDAQIIAAGITTVFDAVSIGDKGNRMKKLPAMLDAIASAEGLTRAEHHLHLRCELCHPDTLSVFRDLVENPLVRLVSVMDHSPGQRQFVLESKYREYYMGKYHLNDETMDAFIVLQMANSRQYDRYRAAIVEHCLARGLSVASHDDATLAHVEESARYGMTIAEFPTTLEAARGCQALNMKVLMGAPNVVRGGSHSGNVAAAGLAAEGLLDILSSDYYPASLLQAAFVLADQDLSRAVKMISLAPAHAAGLDDRGEIALGLRADLVQASRDGLPVVQQVWRQAKRVF
>2547583445
TILEGFDLLIEDRIERIARQGEIEPDECIEVIDAAGGYVSPGFIDIHSDYIEHMTAPRPTSLMDFRLGLREAEKELISHGITTMYHSLSIFKPIREPENVRLIDLIDTETKHLVRHRFHARFEIDNVEEIDNVKRYISERKVHLVSFMDHTPGQGQYRDLEVYRKTIKGYEQINDESIDELIFKHQTKPKIEAGIREIAELAKEHQIPIASHDDDSIEKLELVQSFGAVISEFPITLEIARKAKEKGMYTVAGAPNVILGGSHNGNLSAAEAVRHHSIDILCSDYYPAALLHAVFYLANCQLVEMFKLVSLNPARAVSIDEEGSIREGKKADLLVIIEPDFPVITTVFVDGKRI
>2547618104
YVITNGRLITEDTVGYDLLIEEDRIKKIEGMEVIDADGGYVSPGFIDIHSDYIEHMAAPRPTSLMNFDLSLRESEKELITHGITTMFHSLSLFKGIREPGNVRFIDLIDQHTKHLVRHRFHARFEIDNVEEIENLKRYITDKKVHLVSFMDHTPGQGQYRHLEIYRKTVKSYNNLSDSSIDVLIRNHQTKEKLIEDIKEIAELAHQHQIAVASHDDDTIEKIDLVHSFGTTISEFPITLEVAKHAKELGMYTIAGAPNVLLGGSHSGNLGAAEAIQEEAIDILCSDYYPAAMLHSIFSLVDYGLADMIRLVTINPAKAVKMDDIGSVCEGKKADLLIIIAGGFPVITSVFVDGKRI
>2547698278
MIINNVKLILEDEVSGSLEVRDGVIRAFTQSRQPGAHDGDGGWLMPGLIELHTDNLDKFFTPRPKVDWPAHSAMSSHDALMVASGITTVLDAVAIGDGGDRLENLEKMINAVEDSQKLNRAEHRLHLRCELPHHTTLPLFEKLVGREPVALVSLMDHSPGQRQYASYEKYREYYQGKYHLTDEQMDQFEQEQLALAAQWQPNRLAIAALCNARNLPLASHDDATREHVVESHQLGSVIAEFPTTFAAAEASRDHGLSVLMGAPNIVRGGSHSGNVAAHKLAQLGMLDILSSDYYPASLLDAVFRVASDELEKAVHLVTKNPAQALNLNDRGVIAEGKRADLVLAHKGDHVRIDHVWREGKRVF
>2547792367
MILNNVSLILEDSVSGSLEIVDGVIRSYRPTQLPAAIDGENGWLLPGLIELHTDNLDKFFTPRPNVDWPAHSAMSSHDALMVACGITTVLDAVAVGDGGHRLDNLQKMINAVVDSQRLNRAEHRIHLRCELPYENTLPLFEALMAQPALSLVSLMDHSPGQRQFASREKYREYYQGKYHLSDPQMAAFEEKQVALSTRWGPNRSAIAAQCRERGIALASHDDATAAHVAESQALGSVIAEFPTTEVAATASHQLGLQVLMGAPNIVRGGSHSGNVAAHHLASLGVLDILSSDYYPASLMDAAFRIAHDELPQAVNLVTRNPARALGLNDRGVIAEGKRADLILAAHGENVYVQNVWRQGVRVF
>2547818597
LIHNANIVLEDMINGHLIIEGTIKDDFNEIDEIIDAKNLYIIPGIIDIHSDAIEKEIEPRPSTLLPFNMAFYELDKKLPANGITTVYHSISLDGVGVRSIDNSLMIKNIDSYKNSKSINHKVHLRYEVLYYEGLDKVLELLDENKIDYLSIMDHSPGQGQYTNPTFYREYATKVWGVTENYVDTWLDDLVNLHDNLWNKIANIIGIAKTKNINVASHDDDTLEKLDFIKNIGINVSEFPITLEVAKHSKKLGVLTCLGAPNIVRGKSHNNNLKAMDAILEDCCDIVCSDYLPSAMIKSMCIVAEINLNKAVSLFTSNPAKAVGIYERGSIKENKKADLVLVIDSEYPKVVNTIVNGKTVY
>2547866221
MIINNVKLVLENEVNGSLEMQDGEIRAFSQSRLPEAMDGEGGWLLPGLIELHTDNLDKFFTPRPKVDWPAHSAMSSHDALMVASGITTVLDAVAIGDGGDRLENLEKMINAIEETQKVNRAEHRLHLRCELPHNTTLPLFEKLVQREPVTLVSLMDHSPGQRQFANREKYREYYQGKYSLTDAQMQQYEEEQLALAARWQPNRESIAAMCRARQIALASHDDATHAHVAESHQLGSVIAEFPTTFEAAEASRKHGMNVLMGAPNIVRGGSHSGNVAASELAQLGLLDILSSDYYPASLLDAAFRVADDQLPQAVKLVTKNPAQALNLQDRGVIGEGKRADLVLARKGNHIHIDHVWRQGKRVF
>2548041929
QVLSNARIVLEDDIDGSVQIRDGRIADISKGPSQVGEDFEGDYLLPGLIELHTDHLEAHYSPRPGVRWLKIAAIQAHDAQVVTSGITTVFDCLRLGSSGFPKGEMRSMADALAQAKDRLRADHLIHLRCEVSTSDVLEHYEDFRDDPQVRLVSLMDHAPGQRQFQTMEQYTLYYKTKRGLTDEAFAAFVERQQALSARFAPHRTALAQACAARGITVASHDDATLSHVEESIGYGVRLAEFPTSFEAAEASHRAGLSVLMGAPNVVRGKSHSGNIAARELAERGVLDVLSSDYVPFSLIHAPFILADVELPSAIALVTATPARTVGLSDRGRIAVGLRADIVRVRPEGIPVVRSVWREGRRVA
>2548106574
MIINNVKLVLENEVHGSLEVQDGEIRAFSQSRLPEAMDGEGGWLLPGLIELHTDNLDKFFTPRPKVDWPAHSAMSSHDALMVASGITTVLDAVAIGDGGDRLENLEKMINAIEETQKVNRAEHRLHLRCELPHHTTLPLFEKLVQREPVTLVSLMDHSPGQRQFANREKYREYYQGKYSLTDAQMQQYEEEQLALAARWQPNRETIAAICRARQIALASHDDATRAHVAESHQLGSVIAEFPTTFEAAEASRKHGMNVLMGAPNIVRGGSHSGNVAASELAQLGLLDILSSDYYPASLLDAAFRVADDELSQAVKLVTKNPAQALNLQDRGVIGEGKRADLVLARKGNHIHIDHVWRQGKRVF
>2548652062
MIINNVKLVLDNEVDGSIEIQDGTIRAFTQSRLPEAMDGEGGWLLPGLIELHTDNLDKFFTPRPKVDWPAHSAMSSHDALMVASGITTVLDAVAIGDGGDRLENLEKMINAVEETQKLNRAEHRLHLRCELPHHTTLPLFEKLVGREPVSLVSLMDHSPGQRQFANIEKYREYYQGKYSLSDAEMARYEEEQLALAARWQPNRLRIAAMCRDRNIALASHDDATHDHVLESHHLGSVIAEFPTTFEAAEASRRHGMNVLMGAPNIVRGGSHSGNVAASKLASLGLLDILSSDYYPASLLDAAFRVADFTLPQAIRLVTKNPASALNLQDRGEIAEGKRADLVLARRGEHVHIRERLVNGVRLR
>2548753580
TILANARLILPETVTGGVILENGLISEIGDSLPAGAIDLGGDYLAPGMVELHTDNLEGHLQPRPGVNWPHASAILAHDAELAGCGITTVFDAMRVGSKDADYAQYARLTTELMEIRAALRISHFLHLRAEVCSETLIAEIDEFGPEDRVGIISLMDHTPGQRQFRDVSKLAQYVKGKHGLDDAGFEAHIQHLQGLREEFDAHEAHAVAKAKALGAVLASHDDTTAEHVATSASYGIRLAEFPTTAEAAAACHEHGIMVMMGAPNLIRGGSHSGNVSAAELARNGHLDILSSDYVPAGLLPGAIILAGIWLPRAIATVTANPAKATGLSDRGQIRAGLRGDLIRFMLGETPVLRETWVKGARV
>2548758371
RILDNLKLVLADEVHGHVVLDGCIRAVGRVGLPGAEDCGGDWLLPGFVELHTDNLEKHLVPRPGVAFPAGAAVQAHDAQLLAAGITTACDALAVGSVRVRTLQAAHAALVEARRGLRSDHYLHLRAELPYPGLLPLLEPLLDDPAVRLLSLTDHTPGQRQFRNLQRYAAYYGLPTDNLDDLLQARRAQQARFPTHLQQVLRWVRERRLCLASHDDTLVSDVDEALACGASICEFPTTLEAAAAARAAGLTIVAGAPNLVLGGSHSGNVAALELARSGCLDVLSSDYVPASLLPALGVLGTGWLPRAVATVSHAPARALGLQDRGRIGEGLRADLLRVGSTPDYVAEVWVAGRRLL
>2548901884
HILSNARIVTADRMLGSVVLRGGKIVDLGRSQLPQAQNLEGDFLLPGLVELHTDNLEKHMTPRPGVDWPSISAVLSHDSQIIAAGITTVFDAVSIGDKGNRMKKLPAMLDAIASAEDLTRAEHHLHLRCELCHPDTLSVFRDLVENPLVRLVSVMDHSPGQRQFVLESKYREYYMGKYHLNDETMDAFIVLQMANSREYDRYRAAIVEHCLGRGLSVASHDDATLAHVEESARYGMTIAEFPTTMEAARGCQALGMKVLMGAPNVVRGGSHSGNVAAAGLAADGLLDILSSDYYPASLLQAAFVLADQDLSRAVKMISLAPAQAAGLHDRGEIAVGLRADLVQASREGLPVVQQVWRQAKRVF
>2548946774
MIFNNVNLILEDQVSGSLEIHQGVIRSYRPTQLSAAIDGQNSWLLPGLIELHTDNLDKFFTPRPNVDWPAHSAMSSHDALMVASGITTVLDAVAVGDGGHRLDNLQKMINAVVESQRLNRAEHRIHLRCELPHDSTLPLFEELMMQPELSLVSLMDHSPGQRQFASRAKYREYYQGKYHLNDQQMAEFEEEQISLSARWGQNRQAIAAHCRQRGIALASHDDATAEHVAESQALGSVIAEFPTTEVAARASHQHGLQVLMGAPNIVRGGSHSGNVAAHQLASLGVLDILSSDYYPASLLDAAFRIAHFTLAQAVNLVTRNPARALGLADRGVIAEGKRADLILAARNQHVYVQNVWRQGIQVF
>2548998041
MIINNVKLVLENEVHGSLEVQDGEIRAFSQSRLPEAMDGEGGWLLPGLIELHTDNLDNSHPRPKVDWPAHSAMSSHDALMVASGITTVLDAVAIGDGGDRLENLEKMINAIEETQKVNRAEHRLHLRCELPHHTTLPLFEKLVQREPVTLVSLMDHSPGQRQFANREKYREYYQGKYSLTDAQMQQYEEEQLALAARWQPNRESIAALCHARQIALASHDDATHAHVAESHQLGSVIAEFPTTFEAAEASRKHGMNVLMGAPNIVRGGSHSGNVAASELAQLGLLDILSSDYYPASLLDAAFRVADFTLPQAVRLVTKNPAQALNLQDRGVIGEGKRADLVLARQGNHIHIDHVWRQGKRVF
>2549704181
QIFSNACVVTAEQVTGTVVVRDGLIAEVGRSQLSQAQDLDGDFLLPGLVELHTDNLEKHLSPRPGVDWPSMSAVISHDAQIVAAGITTVFDALSIGDKGKRMQQLPAMLQAIADANELTRADHLLHLRCEVSHPDTLNVFRDLVGQPLVQLVSVMDHAPGQRQFALESKYREYYMGKYHMSHEEMDRFIVKQVANSTEYNRYRRAIVELCLARGLSIASHDDATMAHVEESAGFGMNIAEFPTTPEAAQGCRQLGMSVLMGAPNIVRGGSHSGNVAAASLARHGLLDILSSDYYPASLLQAAFMLAEQDLPHAINMVSRTPAVAAGLAGRGGN
>2549836849
QIFSNARVVTAEQVVGTVVVRDGLIAEVGRSQLRQAQDMQGDYLLPGLVELHTDNLEKHLSPRPGVDWPSMSALISHDAQIVAAGITTVFDALSIGDKGKRMQQLPAMLQAIADANALTRAEHLLHLRCEVSHPDTLSVFRDLVDQPLVQLVSVMDHAPGQRQFALESKYREYYMGKYHMSHEEMDRFIVEQVANSTEYDRYRRAIVELCLARGLSIASHDDATMTHVEESAGFGMNIAEFPTTLEAARGCRQLGMSVLMGAPNIVRGGSHSGNVAAASLARHGLLDILSSDYYPASLLQAAFMLAEQDLPHAINMVSRTPAVAAGLADRGEIRIGLRADLIQANHAGLPVIDKVWRQGKRVF
>2549879037
YIIHNGKIITEEKIASAVVVEGFIQAIPNYPGAELINARGGYISPGFIDIHSDYIEGIVSPRPTSMMDVHISLREAEKILISHGITTMFHSLSFREFTMRYPENAQLVDAIDATHELHLIRHRLHARFEIDNIDQVDRLVANIKSDKVHLLSFMDHTPGQGQYRDLEVYRQTLLGYQDLTDSDVQTIIDKRQSSTYLIEKIKEVADIALSRGISIASHDDDDIKKLELVQSFGTTISEFPITLEVAMKAKEMGLQTIAGAPNVLLGGSHSGNLSAAEAIEHGCIDILCSDYYPAALLHAIFTLSEYGLHRIFMMVTLNPAKAVRMDDEGSIKPGKKADILVIMDDGYPMLTATMVNGYRTK
>2550309387
IVLKNAQIVLADEISGSILIRDGQIAAIDQGYANGGDDMDGDYVIPGLIELHTDQLESHYAPRPKVRWNVDAAVQAHDAQVAASGITTVFDAMRVGSRDFVGKDMRMLADAIESGVRRLRADHFLHLRCEVSSADCLETFELFAGDDRVKLASLMDHAPGQRQFVDLETYRTYYMRKMKLTDEEFRVHCEKRMADSDAYANHRRAIAEMAATRGIVLASHDDATSAHVDESLDHGVRIAEFPTTMEAANASKGAGLSILMGAPNIVRGGSHSGNIAARDLVDNGSLDILSSDYIPFSLIQSAFGLASGELPQAVRLVTKNPADAMAMDDRGEIAIGKRADLVRVPKGAIPVVRTVWREGDRVL
>2550310528
TVLHNARIVLSDDVLGSLKLVDGKIADISTGTSSVGDDMEGDFLTPGLVELHTDHLEGHYAPRPKVRWNPIAAVQAHDAQIAASGITTVFDALRIGFAETGIDDMRKLSSAIAEGRDRLRADHFLHLRCEVSAPDCLPAFEQFGNQALVRLVSLMDHAPGQRQFTDIETYKTYFIRKLKFSEEEFRLYCERRIGQSQQYAPTRKAIAELCHQRGVILASHDDATTEHVAEAQAQGIRVAEFPTTHTAAKASKDSGMSVLMGAPNVVRGGSHSGNVSARELVEAGHLDIISSDYIPASMMQSAFFLADVELPQAIRLVSANPAKAVGLEDRGEIVAGKRADLVRVIADHVPIIRTVWREGRRVI
>2550799603
LVIGHATAVLPNGVDARVVVRSGRIAHVHPRGTACDLDARGAHVLPGLVDVHSDVLSRDIRPRPGVVLDPSFAVASAGARLRAAGITTAFHGLAFERPIDSPAASLSGALRRTTQVDHQVLHRLDVRCEYGLALLTKELESSVPVVSHEDHTPGQGQFADPAKMQKWLVDSDRMSDDDAADHVEWWRSSRDEVDRTLSWLEGLVRAGSIRLFAHDLATPEEVSAAADRGCSVAEFPTTVAAARAARDHGMLIVAGAPNIVRGRSHTGNVPASELASAGLIDALASDYIPTSMLPGALRLVRDGLPQAVRLVTSGAAACVGLDDRGSLTEGHRADLILALTKRWPSRGVLIGGRPR
>2550851134
MIINNVKLVLDDEVHGSLEVQDGRILAFSQSRLPQALDGEDGWLLPGLIELHTDNLDKFFTPRPKVDWPAHSAMSSHDAMMVASGITTVLDAVAIGDGGDRLENLEKMVNAVEETQKLNRAEHRLHLRCELPHHTTLPLFEKLIDRESVSMVSLMDHSPGQRQYADRSKYRDYYQGKYHLTHDEMDRFEAKQMALAATWQPNRQTIAAMCRARRIALASHDDATEAHVAESHQLGSVIAEFPTTLAAAQASRQHGMHVLMGAPNIVRGGSHSGNVAAHQLASHGLLDILSSDYYPASLLDAAFRIADAELPQAIRLVSQHPAQALGLDDRGVIAEGKRADLVLARRGEHIQINHVWRQGKRVF
>2551251328
RVITNAKIVTASEVHGTVAVRDGQIHDVGRSSLPAAEDWQGDFMMPGLIELHTDNLEKYMNPRPGVDWPSENAVLAHDAQIVGAGITTVFDALSIGDKGQRLLQLPKMVEAISHAADHTRAEHRLHLRCEVSHEKTLGIFEDLVGNDLVHLVSVMDHTPGQRQFVKYEKYREYYQGKYHLNDAEMDAFIVLQKQNAERYEPYRRRIVDICHERGLSLASHDDATSDHVHESAGFGMTIAEFPTTHEAATLSHQLGLKVLMGAPNVVRGGSHSGNIAASDLARKGVLDILSSDYYPASMLQSVRILSQLGLPQAVNMVSLAPAKSANLPDRGQISPGLRADLVQVDSGRQFVVQQVLCKGQRVF
>2551283847
HILDNLKLVLADEIHGHVVLDGRIHAVGRVRRPGAEDCGGDWLLPGFVELHTDNLEKHLVPRSGVAFPAAAAVQAHDAQLLAAGITTACDALAVGSVRVRSLQAAHAALAEARRGLRSDHYLHLRAELPYPGLLPLLEPLLDDPAVRLLSLTDHTPGQRQFRNLHRYAAYYGLPADALDDLLQARRAQQARYPVHLQQVLQWVRERGLCLASHDDTVPADVDEAVASGARICEFPTTLEAAAAARVAGLTIVAGAPNLVLGGSHSGNVAALELARADCLDVLSSDYVPASLLPALGVLCAGWLPRAVGTVSHAPAQALGLHDRGRIGEGLRADLVRVRGTLPYVAEVWVGGRRLL
>2551492928
MIITNVQLVLENEVNGSIEVEGGIIRSMSKSQMPGAVDGNQGWLMPGLIELHTDNLEKYFTPRPKVSWPPLSAMAAHDVQLIGAGITTVLDAIAVGDGGHRQDNLDKMIDTIVTSGELNRAEHFVHIRCELPHEATVDLAKKYLDLEQTHMVSLMDHSPGQRQFVSIEKYYDYYQGKYNLNDQQMTDFEQQQRQQSAQFDINRKTIAQLCREKSIPLASHDDATRAHVDESHSLGLVLAEFPTTIEAAQRSHELGLKVMMGAPNVVRGGSHSGNVAAHELATLGVLDTLSSDYFPGSLLEAVFGLADLDLAAATRLATSNPASALSLNDRGSIHEGLRADLLLVRRAGQPLIQQVLRQGKRVF
>2551497303
MIITNVQLVLEDEVNGSLEVENGIIRAMSPSQQPGAVDGNQGWLMPGLIELHTDNLEKYFTPRPKVSWPAFSAMAAHDAQLIGAGITTVLDAIAVGDGGHRQDNLDKMIHTIVQSGELNRAEHFVHIRCELPHETTVDLAKLYLDLEQTHMVSLMDHSPGQRQFVNLTKYYEYYQGKYNLNDEEMAAFEQDQREKSAIWDLNRRAITSLCHERNIPLASHDDATRAHVEESRALGLVLAEFPTTVEAAQRSHELGLKVMMGAPNVVRGGSHSGNVAAHELASLGVLDALSSDYFPGSLLDAVFRLADDELASATCLATRNPASALSLTDRGVIKEGMRADLLLVRHYDQPYVQQVWRQGRRVF
>2551520516
MIITNVNLVLENEVRGSVELRDGVIANMSTSQLPGAFDGENGFLMPGLIELHTDNLEKYFTPRPKVNWPPLSAMSAHDTQLIGSGITTVLDAVALGDGNRQENLDQFINTVAESQKLTRAEHRIHLRCEVPHSTTVGLFERYVNMPEVQLVSLMDHAPGQRQFVNIDKYRTYYQGKYNMTDAEMALYEKDQVAQSQRWKQNRDEITRQCRDLNIPTASHDDATSAHVTESKELGMVIAEFPTTVEAAKRSHELGLKVMMGAPNVIRGGSHSGNVAAHELASLGVLDILSSDYYPVSLLDAVFTLVNLGVAQAVQLATLNPAQALGLTDRGVIAEGKRADLVLARLDDHQLVSRVWREGKKVF
>2551598867
MIITNVNLVLPHEVKGSVEVINGEIRSMTPSQLPQAIDGDNGFLMPGLIELHTDNLEKYFAPRPKVDWPPLSAMKAHDTQLIGAGITTVLNALALGDELRHEILDSQINTVVQSQQTNRVDHRLHLRCEVPHDTTVEIFERYVNTPGVQLVSLMDHAPGQRQFVNLEKYRTYYQGKYGYDDAEMAEFEAQQRAYSERWAPNREEICGQCRERNIPMASHDDATLAHVEESKDLGMVIAEFPTTLEAAKASRDLGLHVLMGAPNVIRGGSHSGNIAAHELASVGALDILSSDYYPVSLLDAIFTLANLTLSDAVKLATYNPAQSLQLFDRGVIEEGKRADLLLAYQHGQAYINGVWREGQKVF
>2551637033
MIITNVNLVLENEVRGSVELRDGVIANMSTSQLPGAFDGENGFLMPGLIELHTDNLEKYFTPRPKVNWPPLSAMSAHDTQLIGSGITTVLDAVALGDGNRQENLDQFINTVAESQKLTRAEHRIHLRCEVPHSTTVGLFERYVNMPEVQLVSVMDHAPGQRQFVNLDKYRTYYQGKYNMTDAEMAVYEKDQIAQSERWKQNRDEICRQCRELNIPTASHDDATSAHVTESKELGMVIAEFPTTVEAAQRSHELGLKVMMGAPNVIRGGSHSGNVAAHELASLGVLDILSSDYYPVSLLDAVFTLVNDEVAQAVQLATLNPAQALGLTDRGVIAEGKRADLVLARLDDHQLVSRVWREGKKVF
>2551646774
MIITNVNLVLENEVRGSVELRDGLIANMSTSQLPGAFDGENGFLMPGLIELHTDNLEKYFTPRPKVNWPPLSAMSAHDTQLIGSGITTVLDAVALGDGNRQENLDQFINTVAESQKLTRAEHRIHLRCEVPHSTTVGLFERYVNMPEVQLVSVMDHAPGQRQFVNLDKYRTYYQGKYNMTDVEMAVYEKDQVAQSERWKQNRDEITRQCRDLNIPTASHDDATSAHVTESKELGMVIAEFPTTVEAAQRSHELGLKVMMGAPNVIRGGSHSGNVAAHELASLGVLDILSSDYYPVSLLDAVFTLVNLDVAQAVQLATLNPAQALGLHDRGVIAEGKRADLVLARVDGHQLVSRVWREGKKVF
>2551833602
IVFKNARIILEDEVTGTIQIRDGKIADISAGNGISGEDFGGDYLMSGVVELHTDHLEHHYAPRPKVRWNADAALMAHDAQIAASGITTVFDALRVGLTDINSDDMVLLAGAIADGQNRLRADHYLHLRCEVSSPNCLDAFELFEHNPQVKIASLMDHAPGQRQFASLEAYKTYYMGKQKMTQAEFDAFCDRRVAESVAHDRFRKEIAARCQAKGISLASHDDATLAHVDEAIEQGIHVAEFPTTLEAAKASKEAGMAVLMGAPNIVRGSSHSGNVSARDLASAGHLDILSSDYIPFSLVQAVYTLPQVDLPQAINLVTRNPAKAVGFTDRGTLASGKRADMVRVMQNAIPVVRSVWREGQRVL
>2551834862
TILTNARIVLPDEIRGTVVMRDGKIAAIDNTISASGKDMHGDYLIPGLVELHTDHLEGHYAPRPKVRWNPLAAIQAHDAQIAASGITTVFDALRVGHCEVVIDDMLLLADALQAAQSRLRAEHYLHLRCEVSSNDCISAFEQLRGASGVRLASLMDHAPGQRQFPDMESYRIYFMRKNKVSEDDYQVYCDRRVGESQRNAKNRALIADYCHANGIMLASHDDATQAHVDESVAHGVAVAEFPTTVEAAAASHSNGIGVMMGGPNVVRGGSHSGNVSALELAEKGYLDIVSSDYIPFSMLQGAFNLAHVELPQAIRMVSTNPAKAVGMTDRGSIAEGLRADLVRVAIDDVPVVRSVWRESKRVS
>2551871860
YVIHNGKVITEETIDYAVLVEGTIKAINNYPDAKRINANGGYISPGFIDIHSDYIETLASPRPTSMMDFNFSLREAEKILIGHGITTMFHSLSFREFGIRQPQNVQMVDAIANTQALHLIRHRLHARFEIDNITEIDQLIRNIEDDKVHLLSFMDHTPGQGQYRDLEVYRETLQGYRNLTDEAVQTIIAERQSVEYMIERLREVAELAISKGIAVASHDDDNIDKLHLVQSFGTTISEFPITMEIAKKAQELGLKTIAGAPNVLLGGSHSGNLSAAEAIQENCIDILCSDYYPAALLQAIFSLSEHGLHEMFMKVTLNPAKAVRMDDEGSIKPGKKADMVVIMNDGYPMLTASMVNGALIT
>2551912771
TVLTNARVVTADAEDGTVVLHDGRITEVGRSHIASAIDLEGDYLLPGLVELHTDNMEKHFAPRPGVKWPSVSAVMAHDTQISAAGITTVYDSLALGDNSDRVQNRERMIEAVCVAADMTRAEHRIHLRCEISADDAVEAVDKWIDLPLVGLVSINDHTPGQRQFLDPEKLKQYYKGKHAMTDDQFEEFAIRVTELHHRNARHRGEIVSRAHARALPIASHDDATEAHVKEAVANGMTIAEFPTTREAAQASRDAGLAVLVGAPNLVLGGSHSGNIAAIDLVRAGHAEILSSDYVPASLMESVFKLPAAGLPQAVRLASLNPAKAVGLGDRGEIAADRRADLVRVAVDGAAVVRAVWREGDRVV
>2551921987
YLTHARIVLPDGVDSALLIEDGRIAAIAVPRAAQVIDLRGQTLLPGLIDLHCDAIEKEAEPRSRVMFPLDFAVAQVDRRNAAAGITTPYHAVSFGHEGVRNYDTAGLVRTVTAFRDHSLVDNRIHCRFEVTDASALPVLERLMAAGLVDLVSVMDHSPGQGQFKTLDAYLAYMMGNHAMTRDEAKAAADRKLDKEGAPQRVEHLLALAARLGIPAASHDDDSPQRIAAMHALGVRMSEFPINLETARAAAAKALPTILGAPNVLRGESQSGSMRAIDAIRAGVADCLCSDYQPATLIAAAFAAERLAGLSLP
>2551925467
TTLTNARIVLADEVDGSILIRDGRIADVSAGASRTGEDMAGDYVIPGLVELHTDHLEGHYAPRPKVRWNPIASVLAHDAQVATAGITTVFDALRVGLGDTTPQDMRKLADAIEDSVRRLRADHFIHLRCEVSAPDCREAFDLFQDDDRVKLASLMDHAPGQRQFASFEAYAVYYMGKMKMSEEQFRAYCEKRMAQSAANAPNRAAISAACHQRGIVLASHDDATTAHVEEAIAQGIRVAEFPTTVEAARASKEAGLGVLMGAPNMVRGGSHSGNVSARELAENGLLDILSSDYIPFSMIQSAFFLGEVDLPQAVAMVSKTPAEAVGLTDRGVIEPGRRADLVRVVDEHVPVVRMVWREGRRVA
>2551959099
TYLTNAQVVLVNEVNASLVIEDDTIIAIISTRNAQTIDLTGKTLMPGMIDLHCDAIEKEIEPRPGALFPMPFAIAQIDRRNSLAGITTPFHAISFHEEGVRNNDIAAVVQAIHAYQPHALVDNRVHCRYEITDPTALPVLLYLLAEECIHLVSLMDHTPGQGQFKDLQSYQNYLSRTYKKSAAETETIAQRKIENAVGAQSRIETLISKALSQNIQVASHDDDTPERVQAMANMGVRLSEFPINLETAKAATAIGMSTIFGAPNILRGKSQSGSIKAIEAVHHQVASCLCSDYAPGTLLAAVFRLLDISLPQAIALVTYNPAQALKLHDRGEIAVGKRADLLAVMVNGLPQVNATLVAGKIVY
>2552671213
MIVNNVKLVLDDQVQGSLEMQDGVIRSFGPSRLPQALDGDGGWLLPGLIELHTDNLDKFFTPRPNVDWPAHSAMSSHDALMVANGITTVLDAVAIGDGGHRLENLQKMIDAVIHSQRVNRAEHRLHLRCELPHESTLPLFEQLMDKPGVSLVSLMDHSPGQRQFASREKYREYYQGKYHLNDQQMSEYEEQQVALSARWAPNREAIAAHCRARRISLASHDDATAAHVAESCALGSAIAEFPTTEAAARASHQQGLQVLMGAPNIVRGGSHSGNVAAHHLAALGVLDILSSDYYPASLLDAAFRLAADELPQAVRMITRNPARALDLQDRGTLAEGLRADLVLAPHGEHVYVQNVWRQGRQVF
>2552778451
TYLTHATLVLPDCVDSALLIADGQIAESAPASANVIDLRGHTVMPGLIDVHCDAIEKEAEPRANVLFPLDFAVAQVDRRNATAGITTPYHALSFASQVRNNETAALVRAVAAYRTHSLVDNRIHCRYEVTDGAAVPVLEMLMAEGVVDLLSVMDHSPGQGQFKTLDAYLSYMMGNHGMSREEAADAAAKKTASLDGTERVNRLVSKAHELGIPTASHDDDSPQRIAAMHALGVRMSEFPINVETAQAASAHALPTILGAPNVLRGKSQSGSMRAIDAIHAGVGTILCSDYQPSTLIAAAFRLAELPLDKALALVTANPADACLLNDRGRLAPGKRADVIAVNVAGQPLVTHTWSAGRLVF
>2552778459
SGITGRRILGADGRATLGFQGGNVSRPCIDAGLLVLPGIVDIHGDAFERSVMPRPGVSFPYGAALLDVDRQLLAHGITTEFHGVTLWEGGLRGEAYALMFEALAQLRPVLGASHKVHLRFEAYHLAGVELALSWMGDGRVGLLAINDHLPTMGDERKLVQYAERAECDTETFRNRLRVASRNAQEVPAAMSRLIAAARAANLPVASHDDPDVATRQHYHRQGCTIAEFPLTVEAATLARQIGDDTVFGAPNVLRGMSHTGAPNATEMVAAGLCTVLASDYYYPAPLQAAFKLVQCALPDAWHLVSRNPARAAGLRDRGVLAPGMRADAILVSQPGLPRVCATIVNGRHAT
>2552812756
MLITNVRIVTPEEIGCQVVIREDQILRIEGSPVEGEIDGYGGWLIPGFVDIHSDYVEQMIAPRVTSVIDFELALYEYEKELMAHGITTMFHSISLKNTGMRRPENVRLMELIDRSNQLHLIHHRFHLRFELDNIDAYEDVLDFIDKGYVHLLSFMDHTPGQGQYRNLEIYKLSYIADELSEAQVEEELRRRMHHETLLDKIQAAADKAFEKGIAIASHDDDTIEKLDVVQDFHATISEFPITMEVCAEAHRRNMATVVGAPNILLGGSHAGNLTASEAIEAGIADILCSDYYPASILHAIFMMEHGQLPKMVRMATLNPAKAVGIEDRGSIEVGKKADLLIVLPNHFPAITHVLVDGYRI
>2552816834
FVIENATLILPDRIGGWLAVSDGRIAEEGRAPERGLDLAGDYLLPGLVELHTDHLESHYAPRPKVRWHPLAAVMAYDAQIAAAGITTVFDSLRIGSGSLGEEVWTLADAIKTAVAHVRAEHRTHLRCEISSPDVIDQAERYVAEYPVHMMSLMDHTPGQRQFRDIAVWKTYYSGKNGVGDDAMNALMARRLAMHEANETHRRRLVEIARARGVVLASHDDATPEHVEEAKSDGVAIAEFPTTIEAARGSHAAGIRVMMGGPNIVRGGSHSGSVAAEAVAREGVLDIISSDYVPASLLMAAFDLPRVPLPEAVATVTRNPALATGLADRGALATGLRADLVCVMTGAVPVVRQVWREGRRVA
>2552842727
RIVNNVQLVLQDEVSGSLAWRDGAIEAFTPSQLPQALDGEGGWLLPGLVELHTDNLDKFFMPRPNVDWPAHSAMSSHDALIVSSGITTVLDAVAIGDGGHRLDNLRRMIDAIVHSQQVNRAQHLLHLRCELPHDTTLPLFEALMATPEVALVSLMDHSPGQRQFATPEKYREYYQGKYHLNDAEMDTFETEQRMLSERWMPNRLAIAAHCRERGIALASHDDATAAHVHESLALGSVIAEFPTTEMAAQASHTRGMKVLMGAPNIVRGGSHSGNVAASYLAEQGLLDILSSDYYPASLLDAAFRLAAFTLPQTVAMVSANPAQSVGLSDRGRIADGLRADLVLAHAHGQVRIRHVWAQGRQVF
>2552860204
RIVNNVQLVLQDEVSGSLAWRDGAIEAFTPSQLPQALDCEGGWLLPGLVELHTDNLDKFFMPRPNVDWPAHSAMSSHDALIVSSGITTVLDAVAIGDGGHRLDNLRRMIDAIVHSQQVNRAQHLLHLRCELPHDTTLPLFEALMATPEVTLVSLMDHSPGQRQFATPEKYREYYQGKYHLNDAEMDTFETEQRMLSERWMPNRLAIAAHCRERGIALASHDDATAAHVYESLAQGCVIAEFPTTEQAAQASHASGMKVLMGAPNIVRGGSHSGNVAASYLAEQGLLDILSSDYYPASLLDAAFRLAAFTLPQTVAMVSANPAQSVGLSDRGRIADGLRADLVLAHAHGQVRIRHVWAQGRQVF
>2552977414
MIITNVNLVLENEVRGSVELRDGVIANMSTSQLPGAFDGKNGFLMPGLIELHTDNLEKYFTPRPKMNWPPLSAMSAHDTQLIGSGITTVLDAVALGDGNRQENLDQFINTVAESQKLTRAEHRIHLRCEVPHSTTVGLFERYVNMPEVQLVSVMDHAPGQRQFVNLDKYRTYYQGKYNMTDAEMAVYEKDQVAQSERWKQNRDEICRQCRELNIPTASHDDATSAHVTESKELGMVIAEFPTTVEAAKRSHELGLKVMMGAPNVIRGGSHSGNVAAHELASLGVLDILSSDYYPVSLLDAVFTLVNDEVAQAVQLATLNPAQALGLTDRGVIAEGKRADLVLARLDDHQLVSRVWREGKKVF
>2553176762
QILSNARLVTADRMLGSVVLRDGRIVDIGRSQLPQAQDLDGDFLLPGLVELHTDNLEKHMTPRPGVDWPSTSAVLSHDAQIIAAGITTVFDAVSIGDKGNRMQKLPAMLNAIVSAESLTRAEHRLHLRCELCHPDTLSVFRDLVENPLVQLVSVMDHSPGQRQFVLESKYREYYMGKYHLNDETMDAFIKLQMANSKEYDRYRAAIVEHCLARGLSVASHDDATLAHVEESARYGMTIAEFPTTLEAARGCQQLNMKVLMGAPNVVRGGSHSGNVAAAGLAAEGLLDILSSDYYPASLLQAAFVLADQDLSRAVKMISLAPAHAAGLSDRGEIAVGLRADLVQASRDGLPVVQQVWRQAKRVF
>2553188399
MIINNVALVLADEVNGSLEMRDGRIASFSTSRSPAALDGAGAYLLPGLVELHTDNLDKFFTPRPKVDWPAHSAMSSHDALMVASGITTVLDAIGVGDGGHRRENLDKMIDAIRDSNRLNRADHLLHLRCELPHFSTLPLFEGLMSTPELALVSLMDHSPGQRQYASLEKYRDYYQGKYHLNDEQMDAFEREQLAFAAEWQPNRQAIAGLCRQKGIAIASHDDATAAHVAESHQVGSQIAEFPTTLEAARASRACGMQILMGAPNIVRGGSHSGNVAAWQLAAEGLLDILSSDYYPASLLDAAFRLAALSLADAVALVTRNPARALGLNDRGVIAEGLRADLVLVTDHGHPHIRHVWNQGRQVY
>2553229539
WCIARARLVLPDGVLGGVEIRGRIARLGDERPAGAIDFEGDFLLPGLIELHTDNLEKHLLPRAGAAWPALPAMLAHDAQLLAAGITTVLDAMALGDDGGRIGTLRNALAALDEARDLLRCEHYLHLRCELSWPGLPALVEPLMTRKDLRLLSLMDHTPGQRQYHDVRQYRTYYSRSGTWSDEEFTAVLEERRVQQGQHDLQLAGVMQLARRHGLLVASHDDTDVAHVDEAVAVGARISEFPTTLAAAHAAREHGLHIVAGASNLVRGGSHAGNVAAIALARAGCLDILSSDYMPTSLLQGAFILHEGWLAEAIATITATPATVLGFHDRGRLDSGLRADLLRVMHRSQPVVRSAWVAGQRL
>2553243718
TLFSRQIVTPDAVCGHVRIDGHIAAVAAAPQADAIDLGDDLLIAGLVDIHTDNLEKHYQPRPGALWDALGAALAHDGQCITAGITTVFDSLSLGAKGLNRKDALGMIAAMDAAGDLLRAEHLLHLRCEVTNPELLALMEPHLDNPRLKLLSLMDHTPGQRQTANKDRFRQELERSGVSGEEMATILATRTAWRDQPKNRAGVVAHAREFGIALMSHDDENEVHVEESHDDGCVAAEFPVSLAAARRARELGLLNVMGGPNFVRGGSHSGNLSARDCAAAGLLDILSSDYVPLSMLRAAFQLTEGWLSEALATVTVNPARIAGLTDRGLIAPGRRADLVQVAGGGWPVPRSVWVKGRRVA
>2553243726
VTLSNARIVTPEGVAGSLAMADGLITAIDSGASSAGLDCEGDWLIPGIIDIHTDNLERHFFPRPNIDWDPVSAAIVHDGLCISVGVTTVYDSMSVGSAAARPDNLHRLTAGLHTAVAMLKADHRIHWRCEAPSDVLADWLPPLAELPLTGLFSLMDHTPGQRQYRNATRFFTNWRKEGLSEADIEARMAERAERVARNARNRRFVAGIAHGMGLPLASHDDETVAHIDDAASHGVTIAEFPVTAEAAEAARAHGMCVIMGGPNLIRGGSYSGNVPASELIESGMHIGFASDYVPRSLVECAFALANRWLPRAVDTVTGAPARAMRLDDRGALLPGRRGDVVRVQQQGQVMVRGVWVEGQRVG
>2553378376
MIINNVRLVLENEVNGSVEVRDGVIRAFTRSRTPEAMDGEGGWLLPGLIELHTDNLDKFFTPRPKVDWPAHSAMSSHDALMVASGITTVLDAVAIGDGGDRLENLEKMINAVEETQKLNRAEHRLHLRCELPHHTTLPLFEKLVGREPVSLVSLMDHSPGQRQFANIEKYREYYQGKYSLNDAEMARYEEEQLQLAAQWQPNRLSIAAMCRDRNIALASHDDATHDHVRESHQLGSVIAEFPTTFEAAEASRQHGMNVLMGAPNIVRGGSHSGNVAASKLASLGLLDILSSDYYPASLLDAAFRVADDELPQAIRLVTKNPASALNLHDRGEIAEGKRADLVLARKGEHIHIDHVWRQGKRVF
>2553405779
MLIKNARIVTRDEVEGVVRIEDGTIREVGTTSAPEAEDWAGDYLLPGLIELHTDNLEKHLAPRPGVQWNTDAAFVIHDAQVAAAGITTVFDALAIGTVGVRGRDVQMCAASLERFATLLRAEHFLHLRCEIATEDVVELFDELCTHPLMRLASVMDHTPGQRQWHDPAQWRRYQERHGKWTDEQAATMLAELADEQQRFDTHRHQIVTRCKARNIPVASHDDTLVEHVEQAAAEGVAISEFPTTRAAAQAARERGIATVMGAPNVVRGGSHSGNVSALELAQAGLLDILSSDYVPSSLLTAAFELVHDWLPRALATVSSEPARHAGLTDRGAIEPGLRADMVRVMLDALPVPRATYRAGQRIV
>2553472228
MIINNVRLVLENEVSGSIEIQDGVIRAFTQSRTPEAMDGEGGWLLPGLIELHTDNLDKFFTPRPKVDWPAHSAMSSHDALMVASGITTVLDAVAIGDGGDRLENLEKMINAVEETQKLNRAEHRLHLRCELPHHTTLPLFEKLVGREPVSLVSLMDHSPGQRQFANIEKYREYYQGKYSLNDVEMARYEEEQLALAAQWQPNRLKIAAMCRDRNIALASHDDATHDQVLESHQLGSVIAEFPTTFEAAEASRRHGMNVLMGAPNIVRGGSHSGNVAASKLASLGLLDILSSDYYPASLLDAAFRVADFTLPQAIRLVTKNPATALNLHDR
>2553493788
IILKNGKIIRENDINHSVLIEDDKIKKINDRVGNKIIDCSNKFISPGFIDIHSDYIENIISPRPVIMMDYNFSLHETERILVTSGITTIYHSLSLPFFGVRNPKNIYLIDEIQKFKGPHIIHNRLHLRYEICGIDHMKKVEDLIKEGKVHLLSFMNHVPGQGQYKDLKIYEKTLVSYDLTQKDIENRIHEKQSQKLLLDEIEQLAKFALENKVKIASHDDDSIEKLCFNEKANISISEFPITLEIAKEATRRNMWTVCGAPNIILGKSHSGNLSAIEGIIDEAISIISSDYYPSAVLSSIFKMHEYGLTRMFRMVTSNPARAVGIFNKGSIEEGKHADILLIKKADYPVINLAMVDGHIVY
>2553817610
MLISNARVVTRDDVIGTVQIDGSIRAVGTTAARDADDWGGDYLLPGLVELHTDNLEKHLAPRPGVYWNVDAAFVTHDAQVAAAGITTVFDALAIGTVGVRGRDVQTCADALARFASLLRAEHFLHLRCEIATEDVVDVFDSLARHPRLRLASVMDHTPGQRQWKDPQQWRHYQERHRKWSDEEAATTIAELADEQQRYDAHRRAIVARCRALGVPVASHDDTVIEHVEQAAREGIALAEFPTTHAAAEAARARGIATVMGAPNLVRGGSHSGNVSALALARAGLLDILSSDYVPSSLLCAAFDLVHHWLPRAIDTVSGSPARHTGLRDRGEIAPGLRADFVRVLHGTLPVPRATYVRGRRVV
>2553934771
FILENATLVLPDRVRGWLAVSDGAIIEIEGRAPARGLDCGGDYLIPGLIELHTDHLESHYAPRPKVRWHPLGAVLAYDAQITASGITTVFDSLRAGSSGLGSELEQLAGAIAAARALFRAEHFTHLRCELPSTDVLDTVATFTARYPVGLISLMDHTPGQRQFRDMEKYYTYATRGGRPMEEIRANTERKIRDGRSLAKNRPALVQFAREMGIPLASHDDTTLADVDLAVGEGVRLAEFPTTLEAAEAAHRQGITVMMGAPNLIRGGSHSGNVAALALAEAGHLDILSSDYVPASLLMAAFLLPEAPLPEALATVTANPARATGLTDRGALAPGLRADLVRVRAEGVPVVREVWRAGRRVA
>2553969960
QILSNARVVTAEEFGSLLLRDGLIAAVGASRLPQAQDLGGDYLLPGLVELHTDNLEKHMSPRPGVDWPSASAVLTHDAQIVAAGITTVFDALAIGDRGRRMQQLPAMIEAIAASEAQTRAEHRLHLRCELCHPDALTIYRDLVEHPLVALVSVMDHSPGQRQFAKVEKYREYYMGKYHLSSAEMEDFLQEQIANSHQYDRQRRAIVEDCHARGISVASHDDATLAHVQESAGFGMAIAEFPTTLEAARASHELGLKVLMGAPNVVRGGSHSGNIAAAELARHGVLDILSSDYYPASLLHAAWLLVGQDLPAAIATVSRAPARAAGLDDRGEIRVGLRADLVQAAHGQQPVIQQVWRQARRVF
>2553991104
LLLGNAKLVLADRVRGWIAIAGGKIAEFGEGDRAGAEDMRGELLMPGLVELHTDHLEAHYLPRPKVFWDPLSAVVSYDGQLATSGITTVLDSLRVWEQGAEEVDRAGLAEAISAARDLLRADHFLHLRCEIPMPSVVEEAKELVDRPDVRLMSLMDHTPGQRQFRDEGKLRDYYRGKGGKTDAELDVLFARRLANQQAYAQNMVEIVALAKQYNVPLASHDDTTEENVSDAIRDGVAVAEFPTTLEAARALHQAGIDILMGAPNVVRGGSHSGNIAAVELAQEGLLDILSSDYVPSSLLLGALRLPDIDLATAVRTVTKTPAEAVGLVDRGEIAVGRRADLIRVVARGLPAVRSVWREGVRVA
>2553991266
ILIEGGRALLGDEFEATLSAAGSTITATSSGHGAIHIDARGLLVLPGIVDLHGDAFERQMMPRPGVDFPIDVALIDSDRQAVSNGITTIFHAVTWWEPGLRSADNARLLDAIELTGPQLAADTRIHLRHEAFNLDAVDEILQWIGDRRIGLFGFNDHMDSTRDLTRPNKRTRMVERTGLSSEDFDRLVERVAARADEVPHAVARLAACAREAGLPMLSHDDDTPAMRQAFRALGVHIAEFPTTEETARDAAAAGDFIVFGAPNVVRGGSHTGWTKAADMIAKGLCSVLASDYYYPAPLLAPFRLAHLPLPRAWKLVSSGPARAAGLDDRGVLAPGKRADILIVRIALRPRLVAAIAGGRLVY
>2554003057
MIINNVRLVLENEVSGSLEMRDGIIRSFSVSQLPAALDGEGGFLLPGLVELHTDNLDKCFTPRPKVDWPAHSAMSSHDALMITSGITTVLDAIGVGDGGHRLDNLTKMLDAITHSQRLNRAEHRIHLRCELPFDGTLALFEQLKATPGLSLVSLMDHSPGQRQYTSLESYRTYFQGKYQLNDSEMAAYEEQQIALAQRWQPNRAAISALCREQGIALASHDDATAAHVDESHAIGSVIAEFPTSEIAARRSRELGLQILMGAPNIVRGGSHSGNVAAHRLAQCGLLDILSSDYYPASLLDATFRLAQYDLPRAVALVTANPSAALQLNDRGVIAEGKRADLLLATDHGHVHIRHVWAQGRTVY
>2554444708
YLTRARIVLPDGVDSALLIEDGRIADDVPRAAQVIDLRGQTLMPGLIDLHCDAIEKEAEPRSRVMFPLDFAVAQVDRRNAAAGITTPYHALSFSTFGVRNNETASIVRTVAAFRALVDNRIHCRYEVTDASALPVLETLLEAGVVDLISVMDHSPGQGQFKTLEAYVAYMIGNHDMSREEAVAAADRKAAAQQGLARVEHLLALAARLGVPAASHDDDSVQRIATMQALGVRMSEFPINLETAQAAVARGLPTILGAPNVLRGQSQSGSMRAIDAIRAGVADCLCSDYQPSTLIAAAFAAEREAPSQAAALVSANPALACGLSDRGRIEPGLRADLVAVTVAGQPLVTHTWSCGRLVF
>2554759814
QIINNVQLVLANEVSGSLAWRDGIIEDFTPSQLPQALDGEGGWLLPGLVELHTDNLDKFFMPRPKVDWPAHSAMSSHDALIVSSGITTVLDAVAVGDGGHRLDNLRRMIDAVVHSQQVNRAQHLLHLRCELPHDTTLPLFEALMDIPEVALVSLMDHSPGQRQFATPEKYREYYQGKYHLNNAEMDAFETEQRMLSTRWTPNRLAIAAHCRKRGIALASHDDATEAHVYESLALGSVIAEFPTTEIAAQASHTRGMKVLMGAPNIVRGGSHSGNVAASHLAELGLLDILSSDYYPASLLDAAFRLADFTLPQTVAMVSDNPAQAVGLVDRGRIAEGRRADLVLAHTHGQVRIRHVWAQGRQVF
>2554808380
QILSNAQIVTADRMLGSVVLRDGKIVDLGRSQLPQAQDLGGDFLLPGLVELHTDNLEKHMTPRPGVDWPSTSAVLSHDAQIIAAGITTVFDAVSIGDKGNRMKKLPAMLDAIAQAEGLTRAEHHLHLRCELCHPDTLSVFRDLVENPLVQLVSVMDHSPGQRQFVLESKYREYYMGKYHLNDETMDAFIVLQKANSLAYDRYRAAIVEHCLARGLSVASHDDATLAHVQESAGYGMTIAEFPTTLEAAKGCQALDMKVLMGAPNVVRGGSHSGNVAAAGLAAEGLLDILSSDYYPASLLQAAFVLADQDLSRAVKMISLAPAKAAGLSDRGEIAIGLRADLVQASREGLPVVQQVWRQAKRVF
>2554915225
VWLSGARLVLPDRVEGSLRLEGRIAEVREGFVPSGMDLRGFTVVPGLVDLHGDSLERELEPRPGVRLPLELALPSWELRQLAAGITTVYATVAFWAGGVREPDQGLLAQELWGLRSALHVDLRIHARYEVSRPQGEPAVREALRKGWVHLLSFMDHTPGQGQFHDLETYVRYMARHHGRPEAEVYDEVKRLSTRATWEGLEALAAEALAKSIPLASHDDDTPDRVALMARLGVTVSEFPVRLEAAKEAKVRGMTVVMGAPNALRGGSHHGNLSALDALREGLLDALATDYLPEAALRAPFRLAAQGLPLALALVTRRPALAVGLADRGALAPGLRADLVVLKESPFSVLGAFVAGKPVF
>2555069081
QILSNARIVTAEEFGTLLLRDGLIAAVGASRLPQAQDLDGDYLLPGLVELHTDNLEKHMSPRPGVDWPSTSAVLTHDAQIVAAGITTVFDALSIGDRGRRMQQLPAMIEAIAASEAQTRAEHRLHLRCELCHPDALTIYRDLVEHPLVALVSVMDHSPGQRQFAKVEKYREYYMGKYHLSPAEMEDFLQEQIANSRQYDRQRRAIVEDCHSRGISVASHDDATLAHVQESAGFRMAIAEFPTTLEAAKASHELGLKVLMGAPNVVRGGSHSGNIAAAELARHGVLDILSSDYYPASLLHAAWLLAGQDLPAAIATVSRAPARAAGLDDRGEIRVGLRADLVQAAHGQQPVIQQVWRQARRVF
>2555075648
MIVNNVKLVLDDQVQGSLQMQDGVIRSFGPSRLPQALDGDGGWLLPGLIELHTDNLDKFFTPRPNVDWPAHSAMSSHDALMVANGITTVLDAVAIGDGGHRLENLQKMIDAVIHSQRVNRAEHRLHLRCELPHESTLPLFEQLMDKPGVSLVSLMDHSPGQRQFASREKYREYYQGKYHLNDQQMSEYEEQQVALSARWAPNREAIAAHCRARRISLASHDDATAAHVAESCALGSAIAEFPTTEVAARASHQQGLQVLMGAPNIVRGGSHSGNVAAHHLAALGVLDILSSDYYPASLLDAAFRLAAYDLPQAVRMITRNPARALDLQDRGTLAEGLRADLVLAPHGEHVYVQNVWRQGRQVF
>2555199321
MIVNNVKLVLDDQVQGSLEMQDGVIRSFGPSRLPQALDGDGGWLLPGLIELHTDNLDKFFTPRPNVDWPAHSAMSSHDALMVANGITTVLDAVAIGDGGHRLENLQKMIDAVIHSQRVNRAEHRLHLRCELPHESTLPLFEQLMDKPGVSLVSLMDHSPGQRQFASREKYREYYQGKYHLNDQQMSEYEAQQVALSARWAPNREAIAAHCRARRISLASHDDATAAHVAESCALGSAIAEFPTTEAAARASHQQGLQVLMGAPNIVRGGSHSGNVAAHHLAALGVLDILSSDYYPASLLDAAFRLAVYDLPQAVRMITRNPARALDLQDRGAIAEGLRADLVLAPHGEHVYVQNVWRQGRQVF
>2555610872
AGVTGQRILTPRGIHASLRFHAGLIDGGTPARGAADAGDLLVPGIVDLHGDAFERAIMPRPSVTFPYDGALFDVDRQLLANGITTEFHGVTLWEGGLRGEAYAEMFAALERMRHLMGARHYVHLRFETHHVGGVETAQQWIRDGRVRFVALNDHLPSMRRLRKLLQYADRAECDLDTFQERIRRAMGAADSVADAMRELTASAQAAGLRVASHDDPDAATRRYYHQLGCGVAEFPLTRDAASVARDLGNSVVFGAPNVVRGGSHTNASATEMVRAGLCDILTSDYYYPAPLAAALRLVNDGLEQAWNLVSLNPARAAGLQDRGMLAPGLIADAIVVQVPGLPRVCAAIVGGELRY
>2555610880
TYLTHARVVLPDRVDSAVLIDDGVIAAIDGAAADREIDLRGLTLVPGLVDLHCDAIEKEAEPRSKVLFPLDFAVAQVDRRNAAAGITTPYHALSFWGVRNNDTAAVVRSVRAFRQHSLVDNRVHCRYEVTDATSVPVLRQLMDEGAVDLLSVMDHSPGQGQFKTLESYLQYMIGNHAMSREQAEEAAHAKAAKDGAVQRVETLLAHARDRGIPTASHDDDSIHRIATMRNLGVAMSEFPITLDTARAAVSCGLPTILGAPNVLRGKSQSGSMRAIDAIRAGVASCLCSDYQPSTLIAAAFAVTATDLPQAIALVTANPADACGLADRGRIAVGQRADLVAVQVGALPLISHTWSAGRLVF
>2555654886
MIINNVKLVLEDETDGSLEVQDGRIYAFSQSRQPGALDGEGGWLLPGLIELHTDNLDKFFTPRPKVDWPAHSAMSSHDALMVASGITTVLDAVAIGDGGDRLENLEKMINAVEETQKLNRAEHRLHLRCELPHHTTLPLFEKLVDREPVTLVSLMDHSPGQRQFANREKYREYYQGKYQLSSEQMQRFEEEQMALAAAWQPNRQAIAAMCRERQIALASHDDATHEHVAESHQLGSVIAEFPTTLAAAQASRQHGMNVLMGAPNIVRGGSHSGNVAAHQLAASGLLDILSSDYYPASLLDAAFRIADSDLAQAVRLVSKHPAQALGLHDRGVIAEGKRADLVLARRGQHVHIDHVWRQGKRVF
>2555991859
TYLTHATLVLPDRVDSALLIEDGHIAAIAVPAHATEIDLHGHTVMPGLVDVHCDAIEKEVEPRANVLFPLDFAVAQVDRRNAAAGITTPYHALSFGDHGVRNVDTAALVRTVAAYRRHSLVDNRIHCRYEVTDAGAVPVLEMLMAEGVVDLLSVMDHSPGQGQFKTLDAYLAYMMGNHGMSREEAAEAAGKKAALEGAHERVDRLVAMAHELGIPTASHDDDSPQRIAAMQALGVRMSEFPINLETAQAACAQALPTILGAPNVLRGKSQSGSMRAIDAIHAGVGTILCSDYQPSTLIAAAYRQADLPLNEALALVTANPADACLLNDRGRLAPGLRADLIAVSVAGQPMVTHTWSGGRLVF
>2555991867
AGITGRRVLGAAGPATLGFRDGHVAQALASGPCLDAGDLLVPGIVDIHGDAFERAVMPRPGVSFPYAGALLDVDRQLLANGITTEFHGVTLWEGGLRGEAYALMFEAIAQLGPVLGAAHKVHLRFEAYHLAGVETALSWMAAGRVDLLAINDHLPTMGDERKMQQYAERAECDVETFRSRLRAASGNAQEVPAAMARLIAAARDAGLPVASHDDPDVATRQHYHRRGCRIAEFPLTIEAATLARQLGDAIVFGAPNVVRGTSHTGAPNATEMVAAGLCTVLASDYNYPAPLQAAFRLAQLGLPGAWQLVSRNPARAAGLRDRGTLAPGLRADAILVRQPGLPRVCATIVNGEL
>2556105239
TLISGGTVVTPTEINGTVVFSDGKIVSVAESHDSPDIDATGKYVLPGLVDLHGDDIERHLFPRAGERVNTTVALDRCDIANASAGVTTKYHAIAFDIRSIELARLAEHIRDFYEARIDNRLHMRCELTNETAVDAVSQEIQSGGDLVSLVSHIPGTGQFAGENTLTQRYNLPDGVSESSLQSLETRRNGVSDIEISRAREITELASDRNIPVASHDDETVSSVDNAAAIGVDISEYPLSHRVAQRATELNLSVAMGAPNVVRGGSWDGPDASQAIRDGVVDILCSDFRPQSLLSSVFTETGSLKDRVLRVSTVPAAAAGLYDRGRLECGARADVIVVDPPSIARTYVAGDEVY
>2556143028
TEIGNGRVVTPSGVGGRVVIAGDRIVRVGDSARATTVDADGRVVMPGIVDLHGDDIEHHRSPRAGASVDTRTALTAADRANVLHGITTKFHAVAFEEGRTLRTAEVAAEISRYTLGDNRLHARCELAGESADAVEGVIDFGIDLLSVMHHAPGDGQYDDAEFERHYVEDRNWPAESVDDVIETRRSLDPRDDRIRRIAGLARRAGVPLASHDDESARDVDRMADHGTDISEYPLTRGAARRATDLGLATVMGAPNLVRGGSLWDNLGARDAIDDGLVDVLCADYHPPSLLAAPFVDTGLSTRVNRVTRNPAAAAGLDDRGRIAEGARADLIVVDPSETPTVDRAFVAGRRTS
>2556194648
VAVVGGRVVTPEAVEGGVRIEGRIVEVVDGDADTVIDADGRLVLPGLVDLHGDDIENHLHPRSGARMALPMALASADRANVAAGITTKFHAISFLDRSPELAALTAAITAADLLVDHRLHARCEVTQKRCVDAVLEVVENGDADLVSVMSHIPGKGQFRNIEAFKRYYENANEHTAEEAEEMIEERTDIAMTTRERVDEIVAGAHDAGAVTASHDDENPAEVERLADAGVDITEYPITLETAERAAELGMTTAMGAPNLVRGESQWGNLSTADAIEAGVVDTLVADYHPPSLLAAAFVDGELPERVNRVSANPADAVGFDDRGRIEVEARADLLVVDRDPTPTVARALVAGQPVY
>2556953644
IVYRNARMVLAEEVHGDLLVRDGQIAEIEPGTGRVGIDLEGDYLLPGLVELHTDHLESHYAPRPGVRWNPPVAVQAHDGQIAASGITTVLDALRVGAMRVDASETRALADAIEECQARLRAEHFIHLRCEVSASDVMEGFSLFDDDSRLRLVSLMDHTPGQRQFTSFDAYRLYYQGKTGMPDAEFNAFVERRVAEAGRWPGHRKALSEACRARGIVLASHDDATEEHVAEAVEQGVHLAEFPTTMAAARASHQAGMHVLMGAPNVVRGGSHSGNVAAAELAQAGVLDVLSSDYVPFSLLQATFVLAEMGLPAAVAMVTTKPADAVGLTDRGALEPGRRADLVQVLDEGVPVVRSVWRQARRVA
>2556959101
MIITNVQLVLEDEVNGSLEVENGIIRAMSPSQQSGAIDGNQGWLMPGLIELHTDNLEKYFTPRPKVSWPAFSAMAAHDAQLIGAGITTVLDAIAVGDGGHRQDNLDKMINTIVQSGELNRAEHFVHIRCELPHESTVELAKLYLGLEQTHMVSLMDHSPGQRQFVNLTKYYEYYQGKYNLNDEEMAAFEMDQRVKSAQWDANRRAIAELCHERNIPLASHDDATRSHVEESRALGLVLAEFPTTVEAAQRSHELDLKVMMGAPNVVRGGSHSGNVAAHELASLGVLDALSSDYFPGSLLDAVFRLADLDLAAATCLATRNPASALSLTDRGSIKEGMRADLLLVRHDDQPYVQQVWRQGRRVF
>2556966386
QILSNAQLILRDEVTGTLLVRGGKIADIGNSNLSQAEDLQGDYLLPGLVELHTDNQEKYFTPRPKVDWPAHLAMATHDAQLASSGITTSFDSVALGDDSTRVEKLDSMIASIVASEQLNRINHLLHLRCEVTFPKMMAFFERYIGNEMVKLVSVMDHAPGQRQFPNLGKYRDYYQGKYGFSDQQMDRFIVEQKANAAKYDKYRRQLCEICNERGIALASHDDATLEHAEESAALGMQVAEFPTTVAAAQASHELGLKVLMGAPNIIRGGSHSGNVAAKELAELGCLDILSSDYYPSGLLPAAFKVAELDLAAAVALVTANPALAANLFDRGELKTGLRADLVQVHKHELPMIRRVWNLGQRVF
>2557097616
HLIINGQIVLEDTIDHELLIVDKIIAAISPEDLNVIDANGGYVSPGFIDIHSDYIEHMASPRPTSILDFKMAIREVEKQLVNQGITTMYHSLSLKDFPIRSTENVKLIDLIEETGAGGLIHHKFHARYEIDNVDDVEYILKFVRENKIHLLSFMDHTPGQGQYRDLAIYKEIIKGYQDMEDHEVENHIYNGQNAQKLLETIIRIAKITREHNIALASHDDDTIEKLDLVKSFGTTISEFPITMEVARAARQRGMYTVAGAPNVLLGGSHSGNLSAVEAINEGCIDVLCSDYYPASLLHAVFMLHKFKLAEMFRLVTINPARAVGIDRGSIGYNKKANIIIIIETGFPTITAAFVHGKLVS
>2557108527
TWILHATIVFPSEVRGNLFISEGKIQDLVDDKHEIIDASDLFVLPGLIDIHCDAIEKEVQPRPNTFYPMDLAIYEIDKKLAGNGITSMYQSVSLGGLRGDHLLVLLNHLIDYRTRSMIRHRVHLRYELIHLTGIELAKELIRGGIVDYLSFMNHAPGQGQYRKPGSFEAYVMKNQGVDKDEVKRITENAIQTQEKDWDEVRALAQLALSQGIPIASHDDDTLEIIDKAITLGVTVSEFPLNIETAEYAKKRHLSVCVGAPNVVRGVSHDHNLRASDAIQLGYADILCSDYLPSSLLTAVFKLANVSLSQAVNMATINPAKAMGIDKTGSIENGKYADLLLVVIDGYPFITKTMVNGKCVY
>2557113815
TVLSNARIVLADEIEGSLVLRDGFIAGIDAGASRTGEDMGGDYVIPGLVELHTDHLEGHYAPRPKVRWNPIAAVLAHDAQVATAGITTVLDALRVGMADLTSDDMRKLADAIEDSVQRLRADHFLHLRCEVSAPDCLQAFANFDADHRVKLASLMDHAPGQRQFVNLETYAYYYQRKLKLTDRDFKLFCEKRMAESARNGPNRVYIAAACQERGIVLASHDDATIGHVGEAIEQGVRVAEFPTTEEAARASKEAGLGVLMGAPNVMRGASHSGNVSARTLASDGLLDILSSDYIPFSLIQSAFFLGDVELPQAVAMVSKNPAEAVGLNDRGIIEQGRRADLVRVVDDHVPVVRTVWRQGRRVA
>2557117922
MWLSEFEIVLRDRVNGAIRIENGRIAEIDKPVEHADIEGGGRLLLPGFIDMHGDMVEKEIEPRTGVHVPMRIGIAELDKKLASCGITTAYAALSFGAVTLRSEDHTTIIDTIAGMKDDLLVDHRIHARFEVTFAPALPMLRKLMDAGRLHLISLMDHTPGQGQYRDVELYIARIAKERGMSVADASEVVGKRMAGRNGDLNALQDLSARAQAAGIVLASHDDDTLEKVELVHGLGAALSEFPVTLEAAQEARRLGMHTAMGAPNALRGESYSGNLSARQAYEAGLLDMLASDYHPASILPAVLGLSELRLVAAAALTGANPAHALGLTDRGAIEIGLMADLVVADRQPVPRVRATFRAGRLIY
>2557389559
IDITGAEVLGPQGFRDGLSLGEGLIADAPVGRAVDLSGFRVLPGIVDVHGDGFERHLAPRRGAMKQMAEGLIAAEAELAANGITTGVLAQFVWEGGLRGMDFADVFTAIRDTAAGLVTDLRPQLRFETHLLDDYADLPARIAEWGVSYVVFNDHLPGRKPPRLVGQALKAQRNPEVHFQMLLDLHARRAEVPAALDALCAELGRMGVQMGSHDDQTAEARAAWRARGVKVSEFPETLEAAEAASDAGDVVILGAPNLVRGGSHKGNVSALDVVSMGMADAVASDYHYPSPRRAALMLARSGFAAAWSLVSAGPARALGLDDRGVLQAGKRADLVVLGADRVAMRASYLSGRLVA
>2557398800
MLITNGRIVLENEIGYDLAIKGDIIKKINLNSEYEIIDANGGYIVPGFIDIHSDYIEHMAAPRPTTLMDFELSIREAEKQLISHGITTMFHSLSLYKSIRNPENVCFIDLIDEASKHLIRHRFHARFEIDNLEQVDNLKNYINDDKVHLVSIMDHTPGQGQYKNLEIYRETLKGYNNLTDIEIDEIIENSQRKDKMIDMIREIGHLANEKGIAFASHDDDSIEKLDLVQSFGANISEFPITLEVAKEAKNRGMFTIAGAPNILLGGSHSGNLSAAAAIQHDSIDILCSDYYPAALLHSIFKLHEYGLSQMFKLITINPAKAVNMDDEGSIKENKKADILIIIEDHYPAITSIFVDGKRV
>2557401746
MIITNVRMVLDDEVFGSLEVTDGVISGIGYSHQPGAIDGEGGWLLPGLIELHTDNLDKCFTPRPGVNWPDAAAMRNHDGLLISNGITTVMDALAVGDGGHRLDNLRRMTDAVASSQRVNRADHYLHLRCELPHKDTFTLFEQLADLPQVKLASLMDHSPGQRQFASREKYYQYYKGKYHLDDEQMAAFEAEQIAGSQRWQPNRYAIAELCRKKGIVMASHDDATVAHVNESQQLGVDIAEFPTTGAAAQAAHQAGMRVLMGAPNIICGGSHSGNVAAHQLATAGLLDILSSDYYPASLLDAAFMVAELDLPAAVALVSRHPAEVLHMNDRGSLQEGKRADLLLVRQAPRTQLMQVWRQGRRVY
>2558109411
TNFKNARLVLPHEVEGGLRVEDGLIAAIGVAEGYDCEGDFLMPGMIDLHTDNLERQAQPRSSARWPSRSALLIHDAQCAAAGITTVFDALCLGDIGERNQTFLDYADLCALRPALKVEHFLHLRCELPAAEMPDMLDEVIDDPLVKLISVMDHSPGIGQYKDEARYRRMRAAEGFSPDEIEHVITALKAAHHENRKNRSRIVKRTLARGIKLASHDDHSEEDVIQNEADGISIAEFPVSLVAAKAAKARGMKVIAGAPNIVRGGSHSGNVAVMDLVRRNLLDALASDYVPASMLEAVFGIVAQKLPEAVALVTSGPADVAGLADRGRIEAGQRADLLQILYDGLPVIRSVWRGGVRVA
>2558222425
YRIYGGNIVTPTSINGTVEIEQGRITNIIYSPNSSDVDATGKWIMPGLIDTHSDTIEREIQPRPGSVFPIELSFFELERKLAVQGITTIYHSLSMGERDKQNDLVRLFYKLKEARQLVRHKLHLRFEITNREAVHVVEEFIEHGVIDQLSFMDHTPGQGQWRNIELQKQLMMSQNHYTEEETMEILKEKKNLPKIDPSILQKLASLAAKHHIPLASHDDDSIDKLEAMEGWDVSISEFPIELSIAKEAKARGLHTVMGAPNVILGRSHSENLSALEALKEGVIDVLCSDYYPPSMIQAVFHLWKKHLPFAMNLVSLNPAKALGISQEGSITEGKTADILVVEKEETPIIEQVFVGGNLVC
>2558283003
TVLSNARIVLEDRIDGTLVLRDGLIADISEGASTVGEDMEGDFLLPGLIELHTDHLEAHYSPRPGVRWGLTAAIQAHDAQVVTSGITTVFDCLRMGSGGFEKGEMRSMANAIAEAQDRLRAQHLIHLRCEVSTDNVLDHYEEFEDDPLVRLVSLMDHAPGQRQFQTMEQYILYYKKKRGLTDAEFDAFCKRQQDLSARYKPHRDAIAASCAARDISVASHDDATLEHVEEAVGYGIRLAEFPTSFDAAKASHGAGMSVLMGAPNIVRGKSHSGNIAARDLATMGVLDVLSSDYVPFSLMHAPFILADVELPRAIAMVSSTPARTVGLDDRGAIARGLRADLVRVRPSGVPVVRSVWRQGRRVA
>2558298525
TIFRNAKIVLENEVHGSIVIKDGKIADISEGASTIGEDIDGDYILPGLIELHTDHLEQHYSPRPGVTWNLTAAIQAHDVQVAASGITTVFDCLRLGAGGFEKGEMSAMSSAIAAAQSRLRAEHRIHLRCEVSAPNVLEHYEEFVDDRNVGLVSLMDHAPGQRQFQTMEQYTLYYKTKRGLTDEQFNAFVARRKMQSSKYDKHRQFLANACHERNIAIASHDDATVDHVEESKSLGVSVAEFPTSLEAATASHNANMGVLMGAPNVVRGKSHSGNIAARDLAREKVLDILSSDYVPFSLIYAPFVLADVEISNAVAMVSANPAKQVGLQDRGRLEKGLRADFSRVEAGSIPVVKSVWREGQRIV
>2558523552
MLIKNARIVTPETTTGVVEVREGRIHGAGTTQVPGAVDWEGDHLLPGLVELHTDNLEKHLAPRPGVIWNTHAAFAIHDAQVAAAGITTVFDSLVLGEFGLRSRKVQNCGQALLDTAALFRAEHFLHLRCEVATHDAADAFAEMCEHPLLRLVSVMDHTPGQRQWHDPAMYRQYHERNGKVSDEHWQAMLAELIAQQEAFQPHRRRIVEMSRARGLPLASHDDTSLDHVAEAVRDGVALSEFPTTLAAARGAHAHAIGVIMGAPNIVRGGSHSGNVAAADLAREDVLDILSSDYVPSSLLQAAFQLTDIGLSKAMRTVSWNPARSAGLADRGGIVPGLRADMVRVVRPGMPVPRATYLMGQRIA
>2558536292
LTLTGADVLRPDGVGGELTFAGGEIQTARAGRAIDLTGYRILPGIVDLHGDGFERHLAPRRGAMKQMTEGVIAAEAELAANGITTAVLAQFYWEGGLRGPEFASVFDGIKAARPRVVTDLIPQLRFEIHLLDAYDDLPAQIAQWQVPYVVFNDHLPGKKPPRLTGQALKAGRNPDVHWQMLKDMHARRPEVPAALDKLAATLGSAGVCLGSHDDHSAEDRITWRNRGARISEFPETMEAAETAKSAGDAVILGSPNVVRGGSHKGNASALDLITMGLCDALSSDYHYPSPRRAALMLERSGLAGAWRLVSEGPAQILGLGDRGRLTAGLRADLVILDADKQIAATFSGGRFLT
>2558538446
LILANATLVLPGETTGSMTLKDGLIADIGTSVPTGAVDMEGDYVSPGLVELHTDNLERHIQPRPKVDWPHAAAIIAHDAELAGTGITTVFDAMRVKAAESRYGAYARLASEMLELRDVLKISHFLHLRAEVCSETLVNELNEFGDADRVGLVSLMDHTPGQRQFRDMSKLEAYVKGKHGFDDDGFKAHVAGLKRMRDTYDLHEVEAVKAARRFGAVLASHDDTTSEQVTVSAGHGIHLAEFPTTVEAARACHDHGIKVMMGAPNLIRGGSHSGNVAAKDLAQLELLDVLSSDYVPAALLLAAAQLGEIWIARGLATVTSAPADAVNLADRGRIEIGKRADLIRFMRAGVPALGAVWSRGNRVA
>2558648377
MLIKNARIVTPETFGVVEVREGRIHGVGTTQVPGAVDWEGDHLLPGLVELHTDNLEKHLAPRPGVIWNTHAAFAIHDAQVAAAGITTVFDSLVLGEFGLRSRKVQNCGQALLDTAALFRAEHFLHLRCEVATRDAADAFAEMCEHPLLRLVSVMDHTPGQRQWHDPAMYRQYHERNGKVSDEHWRAMLAELIAQQEAFQPHRRRIVEMSRARGLPLASHDDTSLDHVAEAVRDGVALSEFPTTLDAARGAHAHAIGVIMGAPNIVRGGSHSGNVAAADLAREDVLDILSSDYVPSSLLQAAFQLHTGWLSKAMRTVSWNPARSAGLADRGGIVPGLRADMVRVVRPGMPVPRATYLMGQRIA
>2558677602
MWFSNFRVVRADRVNGALRVEGGRIAEIETPVAGAEIEGDGLLLMPGFVDMHGDMIEREVEPRPGVKMPMELGLRDLDRRLKVAGVTTGYAAVSFPQLLRSHAHSSMLRALKRMGGELKVDHRVHARFEVNYPNGLSVVEALIAEGTVDLLSLTDHTPGQGQYRDIEALAAKIATSEGLAPDDAAHRVQERIAERRADEATIAQIAEVCARHGIALASHDDDTAEKVALMQAMGAVISEFPVTLEAAAAAKEAGLLTAMGAPNALRGESYSGNLSAREAHAAGLLDILASDYHPSAILPAVLILGRDPLAGAVRLASANPARALGLLDRGEIAPGLRADLVVADDTGVGHVRATFREGRAIF
>2558679050
TILGNARMVLADEVTGHLVIRDGHIAEITGALPAGAEDCEGDFLCAGLIELHTDNIERHITPRPKVAWPHHAAIVAHDAELAGCGISTVFDAIRVGSAGGYRRYARMADEILAMRAALKISHHLHLRAETCSETLLEELAEFGAQDRVGIVSLMDHTPGQRQFTDISKFETYVRSKHGIGKEAFDDYVVFLAGLYERFARHEAGAVSAARRFGAVLASHDDSTADQVAVSHGHGARLAEFPTTIEAAAACREAGIAVIMGAPNVVRGGSHSGNVSAMDLAERDLLDILSSDYVPGALLLAAVQLGEAWMARGLGTVTRAPARATGLDDRGEIAEGLRADLLRFLVSNVPVTRGLWVQGARVA
>2558679061
LRLTGAETLRDGRLQLAGGRLTDHPLLPEVDLSGYLVLPGIIDLHGDAFERNIAPRPSAPFPLQSALVATDRDAAANGVTTAWMAQGWWEGGMRGPEFACLLAALEGYRALTDLRVQIRCETHTVGTGDALLAAIAAHGIDYVVFNDHLEATSTRVFANWAARAGRSVEMHLATATAARRQARDVPRHLCRLADRFDALGVIYGSHDDCDGETRERYSMIGAKICEFPTSRAAAALAKAVGDPVLMGAPNVVRGGSQAGNIAAVDLIADGLCDALVSDYHYPALAAAAFRLVQMDLPRAWAMISETPARILRLADRGRLEPGLRADLTVIDPATHCVEATISGGRIA
>2558679157
FHITGAEVLRPGGLDAPLGVAGGRLAEGGPGRAVALPGWRVLPGIVDIHGDGFERHLAPRRGAVSDLPRGLVALEAELAANGITTAVLAQFWWEGGMRGPEFALMLEALEAVRGRFSTTLLAQLRVETHLLDDYPRIEAAVARFGVGYVVFNDHLPGRKVPRLTGQALKSGRSPEAHLALIEALHARGAEVSAAVAALAGRLAARGVRLGSHDDRDAATREGWRARGVAISEFPETFEAVRAAAGAGAPVVMGAPNVMRGGSHAGKIPAAEVVREGGCTALASDYHYPAPRIAALALADIGLEAAWGLVSSGPAAVLGLEDRGRLESGLRADLVIVDAAGDVGAVIAGGAFMA
>2558851868
AGLFSRRTLLADGLEAAVQFRDGHIDDANPTPSMIDCGDLLVPGIVDLHGDAFERAVMPRPGVAFPYETALADVDGQLLANGITTEFHGVTYWEGGLRGRAYALMLDTLDAMRPHLGAQHLMHLRFELHHADGVADALAWMDAGRVHFLSFNDHLPMMEKLRKLAQYADRAECDIDTFLARLNGAAANATKLAEVTGTLARAAQQRGICMASHDEPDIATRNTFHAHGCTVTEFPLTEEVARAARAHGGHTVFGAPNVVRGGSHNGAPNAAAMVAAGLGTVLASDYYYPALLAAPFKLAEVPLHEAWALVAANPAEAAGLTDRGTLATGLRADAIVVRRPGLPRVVAAVVGGRLIG
>2558911939
YVLGHVRAVLSDRIDALVAVRGGRIDSVHPPGVGADVDGQGLLCLPGLVDVHSDGLEKERLPRPGAELPLEFAMLSFEGKLRAAAVTTAFHGAGFESQRSVAEAEVCDVVEATLVDHHILYRLDVRCPEGLAALRRRLASGALVSHEDHTPGQGQYADRRYYERYLVGARQMSERQAAEHVDELIAERDGVEEALDWLGERARAGRIRLVGHDPSSAEEIGELVARGVSVAEFPTTVAAARAARERGLPVVMGAPNVLRGGSHNGNASARELVAQGLVTALASDYLPSGLLASAFALAEVGLPAAVGLVTSGPSAAAGLSDRGLLDPGRRADLALVAGSQWPVVRTVLRAAVSS
>2559002645
FVITNAKIVMPDRIKGSIFIKNGWIYDINNTSGNNILNVNENFVLPGFIDLHSDAIEAEIEPRPKANFSIDLAFRELEKKIAGNGITTIFHSISFSDELRKSEVAKIIEKIYTQSQFSLIRNRIHLRFEVTNTKAIDTIMQFVTKKMVDILSFMDHTPGQGQFKYIEEYERYMAFKFGFSSEKVKGIITKKRTSWSDYNDLSYLANQALENNIILVSHDDDSPQKVKEMKKLGVKICEFPVNIETAKTAYEEGMNVCVGAPNILRGGSLTNNLSAIEAIKKNYVQIICSDYYPNAILHAIFKLVKEGLTDAVNMVSLNPAKAVGIDRGSIEIGKKADLVIVCFKNIPLIVKTFVDGCLVY
>2559128940
LVLTNARIVLPDRVETSITIADGVISSIDSSLGKEGEDLEGDLLIPGLIDLHTDNLERQVLPRQNARFPSVSAFLAHDAQCVAAGITTVFDSLCLGNEEERMLTCRDGVKDLDTLTSMLKAEHFLHLRCEMPAPDTLDMLRPLAEHPRLKLASLMDHVPGHGQYSDLTRYRALLQSDGYSAEETENQIQQAQARRSTLRPNRNAILDLLRPRGVALASHDDRTEEEIAENVADGVKISEFPVSLVAAQAARAAGMAIIGGAPNVVRGGSHSGNVSVAELLQNGLIDALASDYVPFAMLEAAFMAASIAFPAAIRLVTEAPAIMTGLHDRGRIAPGLRADLVRVVHLGIPVVRAVWRQGKRVA
>2559151889
LVLTNARIVLSDRVETSITIADGVISSIDSSLGKEGEDLEGDLLIPGLIDLHTDNLERQVLPRQNARFPSVSAFLAHDAQCVAAGITTVFDSLCLGNEEERMLTCRDGVKDLDTLTSMLKAEHFLHLRCEMPAPDTLDMLRPLAEHPRLKLASLMDHVPGHGQYSDLTRYRALLQSDGYSIEETENQIQQAQARRTTLRPNRNAILDLLRPRGVALASHDDRTEEEIAENVADGVKISEFPVSLVAAQAARAAGMAIIGGAPNVVRGGSHSGNVSVAELLQNGLIDALASDYVPFAMLEAAFMAASIALPAAIRLVTEAPAIMTGLHDRGRIAPGLRADLVRVVHLGIPVVRAVWRQGKRVA
>2559167480
RIINNVQLVLQDEVSGSLAWRDGVIEAFTPSQLPQALDGEGGWLLPGLVELHTDNLDKFFMPRPKVDWPAHSAMSSHDALIVSSGITTVLDAVAIGDGGHRLDNLRRMIDAVVHSQQVNRAQHLLHLRCELPHDSTLPLFEALMDIPEVALVSLMDHSPGQRQFATPEKYREYYQGKYRLNNAEMDAFETEQRMLSERWTPNRLAIAAHCRERGIALASHDDATAAHVDESLALGSVIAEFPTTEMAAQASHASGMKVLMGAPNIVRGGSHSGNVAASHLAEQGLLDILSSDYYPASLLDAAFRLAADELPQTVAMVSANPAQSVGLSDRGRIADGLRADLVLASHGQVRIRQVWAQGRQVF
>2559171739
IINNVQLVLQDEVSGSLAWRDGVIEAFTPSQLPQALDGEGGWLLPGLVELHTDNLDKFFMPRPKVDWPAHSAMSSHDALIVSSGITTVLDAVAIGDGGHRLDNLRRMIDAVIHSQQVNRAQHLLHLRCELPHDSTLPLFEALMDIPEVALVSLMDHSPGQRQFATPEKYREYYQGKYRLNDAEMDAFETEQRMLSERWTPNRLAIAAHCRERGIALASHDDATAAHVDESLALGSVIAEFPTTEMAAQASHASGMKVLMGAPNIVRGGSHSGNVAASHLAEQGLLDILSSDYYPASLLDAAFRLAAFTLPQTVAMVSANPAQSVGLSDRGRIADGLRADLVLAHSHGQVRIRHVWAQGRQVF
>2559185646
RIINNVQLVLANEVSGSLAWRNGIIEDFTPSQLPQALDGEGGWLLPGLVELHTDNLDKFFMPRPKVDWPAHSAMSSHDALIVSSGITTVLDAVAIGDGGHRLDNLRRMIDAVVHSQQVNRAQHLLHLRCELPHDTTLPLFEALMDIPEVALVSLMDHSPGQRQFATPEKYREYYQGKYRLNNAEMDAFETEQRMLSKRWTPNRLAIAAHCRKRGIALASHDDATEAHVHESLALGSVIAEFPTTEIAAQASHTLGMKVLMGAPNIVRGGSHSGNVAASHLAEQGLLDILSSDYYPASLLDAAFRLADFTLPQTVAMVSDNPAQAVGLVDRGRIAEGLRADLVLAHAHGQVRIRHVWAQGRQVF
>2559190044
QIINNVQLVLANEVSGSLAWRNGIIEDFTPSQLPQALDGEGGWLLPGLVELHTDNLDKFFMPRPKVDWPAHSAMSSHDALIVSSGITTVLDAVAIGDGGHRLDNLRRMIDAVVHSQQVNRAQHLLHLRCELPHDTTLPLFEALMDIPEVALVSLMDHSPGQRQFATPEKYREYYQGKYRLNNAEMDAFETEQRMLSKRWTPNRLAIAAHCRKRGIALASHDDATEAHVHESLALGSVIAEFPTTEIAAQASHTLGMKVLMGAPNIVRGGSHSGNVAASHLAEQGLLDILSSDYYPASLLDAAFRLADDELPQTVAMVSDNPAQAVGLVDRGRIAEELRADLVLAHAHGQVRIRHVWAQGRQVF
>2559198566
RIINNVQLVLQDEVSGSLAWRDGVIEAFTPSQLPQALDGEGGWLLPGLVELHTDNLDKFFMPRPKVDWPAHSAMSSHDALIVSSGITTVLDAVAIGDGGHRLDNLRRMIDAVVHSQQVNRAQHLLHLRCELPHDSTLPLFEALMDIPEVALVSLMDHSPGQRQFATPEKYREYYQGKYHLNDAEMDAFETEQRMLSERWTPNRLVIAAHCRERGIALASHDDATAAHVQESLAQGCVIAEFPTTERAAQASHASGMKVLMGAPNIVRGGSHSGNVAASYLAEHGLLDILSSDYYPASLLDAAFRLAAFTLPQTVAMVSDNPAQAVGLSDRGRIAAGRRADLVLAHTHDQVRIRHVWAQGRQVF
>2559201666
RIINNVQLVLADEVSGSLAWRDGVIEAFTPSQLPQALDGEGGWLLPGLVELHTDNLDKFFMPRPKVDWPAHSAMSSHDALIVSSGITTVLDAVAIGDGGHRLDNLRRMIDAVVHSQQVNRAQHLLHLRCELPHESTLPLFEALMDIPEVALVSLMDHSPGQRQFATPEKYREYYQGKYHLNDAEMDAFETEQRMLSERWTPNRLAIAAHCRERGIALASHDDATAAHVHESLALGSVIAEFPTTERAAQASHASGMKVLMGAPNIVRGGSHSGNVAASYLAEHGLLDILSSDYYPASLLDAAFRLAAFTLPQTVAMVSDNPAQAVGLSDRGRIAAGRRADLVLAHTHGQVRIRHVWAQGRQVF
>2559217079
RIINNVQLVLQDEVSGSLAWRNGAIEAFTPSQLPQALDGEGGWLLPGLVELHTDNLDKFFMPRPKVDWPAHSAMSSHDALIVASGITTVLDAVAIGDGGHRLDNLRRMIDAIVHSQQVNRAQHLIHLRCELPHHTTLPLFEALMDTPEVALVSLMDHSPGQRQFATPEKYREYYQGKYHLNDAEMDAFETEQRALSERWTPNRLAIAAHCRERGIALASHDDATAAHVHESLALGSVIAEFPTTETAAQTSHASGMKVLMGAPNIVRGGSHSGNVAASRLAEQGLLDILSSDYYPASLLDAAFRLAAFTLPQTVAMVSANPAQSVGLDDRGRIADGLRADLVLAHSHGQVRIRQVWAQGRQVF
>2559225624
IINNVQLVLQDEVSGSLAWRDGVIEAFSPSQLPQALDGEGGWLLPGLVELHTDNLDKFFMPRPKVEWPAHSAMSSHDALIVSSGITTVLDAVAIGDGGHRLDNLKRMIDAVIHSQQVNRAQHLLHLRCELPHDTTLPLFEALMALPQVALVSLMDHSPGQRQFATPEKYREYYQGKYHLNDAEMDAFETEQRKLSEQWTPNRLAIAAHCRKRGIALASHDDATAAHVHESLAQGCVIAEFPTTEIAAQVSHTHGMKVLMGAPNIVRGGSHSGNVAASRLAEQGLLDILSSDYYPASLLDAAFRLAMLTLPQTVAMVSDNPAQAVGLTDRGRIAAGRRADLVLARSHGQVRISHVWAQGRQVF
>2559355960
MIINNVKLVLEDQVAGSLEMDAGVIRSFTPSRLPQALEGEGGWLLPGLIELHTDNLDKFFTPRPNVDWPAHSAMSSHDALMVANGITTVLDAVAIGDGGHRLENLQKMIDAVIHSQQVNRAEHRLHLRCELPNESTLPLFEQLMDRPGVSLVSLMDHSPGQRQFASREKYREYYQGKYHLSDQQMSEFEQQQIHLSERWKPNREAIAACCRARRIALASHDDATAEHVAESCALGSVIAEFPTTEAAARASHQQGLQVLMGAPNIVRGGSHSGNVAAHQLAALGVLDILSSDYYPASLLDAAFRLSRFSLPQAVRLITRNPAHALGLQDRGLIAEGLRADLLLAPHGEHVYVQNVWRQGKQVF
>2561348719
MIINNVKLILEDEVNGSLEVQDGRISAFSQSRLAEAIDGEGGWLLPGLIELHTDNLDKFFTPRPKVDWPAHSAMSSHDALMVASGITTVLDAVAIGDGGDRLENLEKMINAVEETQKLNRAEHRLHLRCELPHHTTLPLFEKLVGREPVSMVSLMDHSPGQRQYADRSKYRDYYQGKYHLTNEEMDKFEEEQMALAAAWQPNRQRIAAICRERNIALASHDDATCEHVLESRQLGSVIAEFPTTIAAAQASRQHGMNVLMGAPNIVRGGSHSGNVAAHHLAASGLLDILSSDYYPASLLDAAFRIADDELAQAIRLVSKNPAQALGLHDRGAIAEGKRADLVLARHGEHIHIDHVWRQGKRVF
>2561469101
TVFNNATVVLENGIGGTVVIRDGVIAEVGEGASRIGEDFGGDFLIPGLVELHTDHLESHYSPRPGVRWHKMAAIQAYDAQVAASGITTVFDCLRLGSGGFERGEMRAMADGIALAGRRLRAEHFLHLRCEVASANVLEHFTDFETDPQVRLISLMDHSPGQRQFQTMEQYTLYYKTRRGLSDEQFAAFVAARKAISARYQPHRDCLAKLCAERGITVASHDDATLEHVEEARGHGVRLAEFPTSLEAAVASHQAGMSVLMGAPNVVRGGSHSGNIAAADLARHGVLDVLSSDYIPFSLIYAPFLLAQIELPQALAMVTATPARTVGLDDRGRIAPGLRADLVRVAMTDVPVVRGVWRQGQRVA
>2562183379
TVFTNARLITPDAVEGTLVVRDGRIVSLGASSLAERIDLEGDYLMPGLVELHTDNLEKHFIPRPKVLWPQVPAFFAHDAQIVASGITTVFDALSVGEKGRIAMLGKAVGALNSCRSKLRSEHLLHLRCEVADPRMQDLFFPLSDTPALSLVSLMDHTPGQRQWRDTSSYRTYYSNIASWTDEEFEQVVERLQTARDGCEDNAASVMAFCRERGLPMASHDDTLVEHVEEALGNGIAISEFPTTMEAARHASENGMLVLMGAPNVVRGGSHSGNISALEIAQAGYLGSLSSDYVPISLLEAAFALSEGGLPAAVGLVTANPAEAVGLTDRGSLEVGRRADLVRVMVEGQPVVRNVWREGAEVF
>2562185540
ISVEGGRALLGGELETSLQIAGGIIGAVEHGRGSLGIDARNLLVLPGIVDLHGDAFERQMMPRSGVDFPVDIALVDSDRQAIANGITTVFHATTWWEPGLRSGNNARLLEAIEAMRPQLAADTRFHLRHETHNLDAETEIGQWLSERRIDLFAFNDHMDSTADLAKPQKRSRMVERTGLSNEEFDRLVNCIVSRAHDVPASIARLAKAGQAAGIRMLSHDDESPEMRRSFRARGVDIAEFPVNEETAREAAEAGDFIVFGAPNVVRGGSHTGWTKAADMIAKGLCSILASDYYYPAQLLAAFRLAALPLAEAWDLISAAPARAAGLPDRGVLAERYRADIILVEAPLRPRIIAVIAAGRLVH
>2562185553
TIIGNARIVLADRVCGWIAFADGRVAEFEGKAPAGNEDVAGDLIMPGLIELHTDHLEAHYVPRPKVFWDPIAAVVSYDGQLATSGITTVLDSLRVWEDGAEEVDRAGLAEAIASARDLLRADHFLHLRCEIPMPSVVEEAKELVGRPDVRLISLMDHTPGQRQFRDEGKLRDYYRGKGGMTDAELDTLFERRFAYQKAHATNMREIVALAHQYDIPLASHDDTTDENVTDAIRDCVSVAEFPTTMEAARGLHQAGIDILMGAPNVVRGGSHSGNIAAVDLAREGLLDILSSDYIPSSLLMAALQLPRAPLASAVRTVTKTPAEAVGLADRGEIAVGKRADLIRVVARDIPVVRSVWREGHRVA
>2562335273
VLRSSRVLTDGYPADVVIRHGFIEKVPFKSQKNAYDLGQRLIVPGFVDLHSDAVEKEIEPRPGAHFPIASALVELDKKLTMAGITTMFHAVGFNDGYRATKIAAVIEEINTARHLLGVDNFVHARFEVTSFESVGVIKELIHNESVHLLSVMDHTPGQGQFKSIENWKKFHLPVYKLSDSDADEIIRHKIRGRSRAFAVVEELLRYGAEHDLVLLSHDDDSRHKIDLLKEFGVSISEFPLDVDIAVYAKKKGIATGMGAPNVVRGESQSGNVSARKLIVENACDFLCSDYHPSSMLQAPYTAHRIGLERCFDMVTSTPARLAGLNDRGEIRAGKIADLVVIEDANIPKVILTLKEGSPVY
>2562555494
YILNNAMIIKKDEIHGHIRIKNNKILDIGLSNYRNSIDCEKDYISPGLVELHTDNLERHMTPRPNVSFPIENAILSHDRELASVGITTVFDALRVGSEKGKYKKYAKCSDIISSFKKILKIDHKIHLRAETCSENLIDELDEYNETHDVKLISIMDHTPGQRQFRVIDKYKEYLSIKHGMTENEMEIHFEHLINLQKKNKKHIDRILEFKSSYDCILASHDDTTENDVHNSNKYGVKLAEFPTTLEAAKTSKNFNIKVMMGSPNLLRGGSHSGNISAKELLENDCLDILSSDYIPSSLIISVIKWGLELPKAFAAASYAPSIAINLNDRGLIDNNKRADLVRFIYQNLPVVKNVWSNGIQVS
>2562610894
LGIVSRRTLCADTVGPAALDGRGANTMPGMLDCGDLLVPGIVDLHGDAFERAVMPRPGVAVPHETALADVDAQLLANGITTEFHGVTYWEGGLRGHAYAVMLDALEGLRGRLGADHRVHLRFELHHADGVDHALAWMAAGRVHFLAFNDHLPGKGDTRKLGQYADRAECDADTFRDRLDAAAGNAQAVETIVGQLSRAARRHGIRMASHDDPDVATRTAFHAHGCDVAEFPLTEAVARAARAQGGYVVFGAPNVLRGGSHGAPDAAAMVAAGLGTVLASDYYYPALLTAPFRLADATLPQAWSLVSGNPARAAGLADRGALAPGLRADAIVIRQPDLPRVVAAIVGGRH
>2562784722
QILSNARIVTAEEFGTLLLRDGLIAAVGASRLPQAQDLGGDYLLPGLVELHTDNLEKHMSPRPGVDWPSASAVLTHDAQIVAAGITTVFDALAIGDRGRRMQQLPAMIEAIAASEAQTRAEHRLHLRCELCHPDALSLYRDLVEHPLVALVSVMDHSPGQRQFAKVEKYREYYMGKYHLSPAEMEEFLQEQIANSRQYDRQRRAIVEDCHARGISVASHDDATLAHVQESAGFGMAIAEFPTTLEAARASHELGLKVLMGAPNLVRGGSHSGNIAAAELARHGVLDILSSDYYPASLLHAAWLLAGQDLPAAIATVSRAPARAAGLDDRGEIRVGLRADLVQAAHGQQPVIQQVWRQARRVF
>2562817252
TILTNARLVLADRVAGTLVHGGGVIRAVGRSQLRHAVDCEGAYLAPGLIDLHTDALEGHFVPRPKVIWPDRAAALAHDAQMAASGITTVFDAICAGFKADRRALYTVMLDAVDEGRAMFRVDHRIHLRCELTDPNLPVLVDAALGRPALALASLMDHTPGARQWRNVDHLKVYLSGIGKTEAEIDREVNERAERGRAAPVNFARMVALFGSSGIVLASHDDTTPGHVAEALAAGCTISEFPTTLEAARAAREAGLATIGGAPNVVRGGSHSGGVAMRDLAGAGLLDALASDYVPASLLQAALKLARPGLPAALGLVTARPAALAGLDDRGRLEPGLRADLVRFLAGDTPVVREVSVAGGRVF
>2562817760
TVLDNATLVLTDEVSGHLVVRDGLIATIGRANVAGAIDFEGDHLLPGLVELHTDHVESHLFPRPRVKWNPQAAVLAYDAQIAASGITTVFDSLRVWPAPSIDGEAGPLAQIIAALGGLLRADHHVHLRCEVAAERVADDAEALMRQADVRLISLMDHTPGQRQFLTETHFRSYYQKKSGITDAEMDEIVALRLHAHELYAPNRARLVALARERGIVLASHDDATDAHVAEAVEDGVAIAEFPTTTEAATGSHRAGIRVLMGAPNVVRGGSHAGNIAAETLAREGTLDILSSDYVPASLMIAAFALPQVELPAAVAMVSANPAAATSLADRGRLAEGLRADLVRVLADGVPVVRTVWRSGERVA
>2562972914
MIINNVKLVLEDEVQGSLEIEGGVIRAFTQSRLPEALDGEGGWLLPGLIELHTDNLDKFFTPRPKVDWPAHSAMSSHDALMVASGITTVLDAVAIGDGGDRLENLEKMINAVEETQKVNRAEHRLHLRCELPHHTTLPLFEKLVGREPVTLVSLMDHSPGQRQFANREKYREYYQGKYSLTDEQMAHYEEEQLALAARWQPNRNAIAQVCRERRIALASHDDATCDHVRESHQLGSVIAEFPTTFEAAEASRQHGMNVLMGAPNIVRGGSHSGNVAAHKLAELGLLDILSSDYYPASLLDAAFRVADFTLPQAIRLVTRNPARALNLDDRGVIAEGKRADLVLARKGGNIHIDHVWRQGKRVF
>2563001366
QILSNARLVTADRMLGSIVLRDGLIVDIGRSQLPQAQDLEGDFLLPGLVELHTDNLEKHMTPRPGVDWPSTSAVLSHDAQIIAAGITTVFDAVSIGDKGNRMQKLPAMLNAIAAAESLTRAEHHLHLRCELCHPDTLSVFRDLVENPLVQLVSVMDHSPGQRQFVLESKYREYYMGKYHLNDETMDAFIKLQMANSREYDRYRAAIVEHCLERGLSVASHDDATLAHVEESARYGMTIAEFPTTLEAARGCRQLNMKVLMGAPNVVRGGSHSGNVAAAGLAAEGLLDILSSDYYPASLLQAAFVLANQDLSRAVRMISLAPAHAAGLSDRGEIAIGLRADLVQASQDGLPVVQQVWRQAKRVF
>2563061138
MLIKNARVITRDEVTGVVRVEDGVIRDVGTTAAAGAQDWEGDYLLPGLIELHTDNLEKHLLPRPGVEWNTDAAFVIHDAQVAAAGITTVFDALAIGSVGLRRADTQTCAEALQRFSELLRAEHFLHLRCEIATADVVELFDTLKDHPLLRLASVMDHTPGQRQWHDREQWRRFQERHGKMTDEHMAATLVELEDEQQRFDEHRRQIVERCKALGVPVASHDDTLVEHVQQAAEEGIVLAEFPTTRIAAEAAHRHGIATIMGAPNIVRGGSHSGNVSALELAKANLLDILSSDYVPSSLLTAAFELVEGWLPRAMATVSAEPARTAGLHDRGAIETGLRADFVRVMLDALPVPRATYRGGERIV
>2563075034
MWLSDFEVVLRDRVRGAVRIEDGLIVEVDEPVASPDMSGDGRLLLPGFVDMHGDMVEREVEPRPNVRFPLELGILELDKKLASSGITTAYAALSFANSSIRSEEHSRIIDTITALRELLVDHRVHARFEITFTKARTVIEDLLRGSLDLISLMDHTPGQGQYRDVERHIETVARNHKLTPEQAAEAVRQRIEKRAEDMDNIAAVAAAAQAHGVTLASHDDDTVEKLAVVHGLQTRISEFPVTMAAAVEARRLGISTAMGAPNALRGLSYSGNLSAREAYESGVLDMLASDYHPSAMLPAILALAEVGLPAAAALVSSNPAAALGLTDRGAIEPGLRADLVIAEQGRMPRVRATFSRGRQVY
>2563141660
TYLTHVTLVLPDRVDSALLIEDGRIADTVPALASVVALRGHTVMPGLIDVHCDAIEKEVEPRANVLFPMDFAVAQVDRRNAAAGITTPYHALSFNQFGVRNNDTAALVRTVAAYRDHSLVDNRIHCRYEVTDAAAVPVLEMLMLEGVVDLLSVMDHSPGQGQFKTLDAYLAYMVGNHGMSREEAADAAAKKAEQRDGHERVRRLLSRAHEVGVPTASHDDDSPQRITAMQALGVRMSEFPINLDTAQAAAAHALPTIFGAPNVLRGRSQSGSMRAIDAIQAGVGHILCSDYQPSTLIAAAFRLAELPLNEAAALVTANPADACLLHDRGRLAPGLRADVIAVDVAGQAMVTHTWSAGRLVF
>2563359989
FLIERAKVVTPFGIQGYVLVGEGKILEVGQPKYRKKINAEDMFLLPGLIDTHSDAIEKEVEPRPNTFFPFELSILELDRKLALWGITTVFHAISFDKEGLRSNELAQLTESILKLRPKLLTNHRIHARLEITNLKGMEYISKLIKERAIDALSIMDHTPGQGQFKEERAYREYLEKTYKMDSESVSTLLKEKLSFREKAMEEIEQFLRNCKEEGITLISHDDDSEEKVRWAYESGITVSEFPTSIEAAKTAKELGMNVCVGSPNVVRGASQYGNLSAKELIKLGYANILCSDYKPSTLIQAIFKLSTLPLHEAVKLSTLNPAKAVGLDQKGSIEEGKDADLILVWDDGFARVAMTIRDGRVIY
>2563401428
YLITNGIIVTEESLEGFDLLEEDRIAQIVPPIGTEVIDARGGYVTPGMIDIHSDYIEHMTAPRPTSLIDFQLGLRETERELVSHGITTMYHSLSIFKPIREPENVRLIDLIDTYSKHLIRHRFHARFEIDNLDQIDNLKSYINEEKVHLVSFMDHTPGQGQYRDLEVYKKTVRGYDHLTDDNIAVLIANHQTKEKMVDAIREIAEMARERNIAIASHDDDSLEKLDLVQSFGTVISEFPITLDIARKAKEKGLFTVAGAPNVILGGSHSGNLCAAEAIQDGCIDILCSDYYPAAMLHAVFQLASSGLAELFKLVTLHPAQAVNIDEYGSVREGKKADLLIIEPDEFPVVTAVIVDGKLIN
>2563697452
MKITNVNIVLPDSVYGTVEIDNHTITSVGLDGDPNCLNGQGHWLLPGLIELHTDNLEKYFTPRPKVSWPEFSAMAAHDAQLIGSGITTVLDAVAVGDGGTRQDYLDKMIDTLVESERVNRAEHFLHIRCELPHSSTYGLAERYLGLPQVKMVSLMDHSPGQRQFVNLQKYYEYYQGKYGLNDSEMQTYEAEQRRLSEQWDTNRKAIAELCRERGIPMASHDDATNAHVEESHDLGLVLAEFPTTVEAATRSHQLGLHVLMGAPNVVRGGSHSGNVAAHELASMGVLDVLSSDYFPLSLLDSVFKLAELDLPAAAKLATANPADALGMHDRGEIREGKRADLILVQVAGQAYVKRAWCKGQIAY
>2563812326
TILTNAKIVTEDEVEGSLSLRDGRIAALGPSRAPGAEDLEGDYLIPGLVELHTDSLEKHMVPRPGTRWPTLPAITAHDAQITASGITTVFDAIALGDDSQRLELLQDTLSGLEAARRLFKADHYLHLRCEVSYPGLVEMTEHSFEHALLRLVSVMDHTPGQRQFVRLDKYAEYYQGKYGLNDTELQDFIARRKADQERHEGNRRHVVALAQTRGIPLASHDDATGAHVDEAARDGMVIAEFPTTREAAEASRQAGLSVMMGGPNLVRGGSHSGNISARELADGGMLDIISSDYVPSSLLQGAFMLSDLSLPEAIAKVSAIPAHRVGLDDRGVIAPGKRADLVRVVRKGLPLAVWREGQRVG
>2563856009
LILNNAKIVLENEVTGSVLVRDGKIADITEGTASGGEDFGGDYLIPGLVELHTDHLEGHYLPRPRVRWNPIAAVLAHDAQIATSGITTVLDALRVGMADLSAPEMRKLGDAIENSVHRLRADHYLHLRCEVSAPDCLESFQLFENDSRVRLASLMDHAPGQRQFVDLETYAYYYQRKLKLSDRDFELYCEKRMGESAQYGPQREALAEKCRARGIVLASHDDATQAHVDEAIEQGIHVAEFPTTLQAAAASKRAGLAVLMGAPNVVRGGSHSGNVSARELVEHGYLDILSSDYIPFSLIQSTFMLSETALPDSVRLVTKNPAEAVGFEDRGVIEIGKRADLVRVVDEHIPVVRTVWREGRRVV
>2563874898
QILSNARLVLADQETGTLVLRDGLIAEIGRSQLPQAQDLQGDYLLPGLIELHTDNLEKHMTPRPGVDWPSVSAVLSHDAQIIAAGITTVFDALSIGDKGKRMQQLPGMLDAIATASALTRAEHRLHLRCEVCHPETLAVFRDLVENPLVQLVSLMDHSPGQRQFALESKYREYYMGKYHLSDQQMDEFIVLQIANSAQYNRYRGAIVEDCLARGLSVASHDDATLAHVEESAAFGMSIAEFPTTMEAANACNRLGMAVLMGAPNVVRGGSHSGNVAAAALAKDGLLDILSSDYYPASLLQAAFLLAAQDLPRTVAMVSRAPARAAGLDDRGEIRVGLRADLIHANQGGLPVIQQVWRQAKRVF
>2563910631
QIFSNACVVTAEQVTGTVVVRDGLIAEVGRSQLSQAQDLDGDFLLPGLVELHTDNLEKHLSPRPGVDWPSMSAVISHDAQIVAAGITTVFDALSIGDKGKRMQQLPAMLQAIADANELTRADHLLHLRCEVSHPDTLNVFRDLVGQPLVQLVSVMDHAPGQRQFALESKYREYYMGKYHMSHEEMDRFIVKQVANSTEYNRYRRAIVELCLARGLSIASHDDATMAHVEESAGFGMNIAEFPTTLEAAQGCRQLGMSVLMGAPNIVRGGSHSGNVAAASLARHGLLDILSSDYYPASLLQAAFMLAEQDLPHAINMVSRTPAVAAGLADRGEIRVGLRADLIQANHAGLPVIDKVWRQGKRVF
>2563927877
IVIENGVIVSPDMMLGDVVVQNGKIIAVQAGVSCECMDATGLYVMPGMIEMHSDAIEREVQPRPGSIFPLEMAMYELEKKMAAVGITTMYHSVSSSGVRNDEIVAMIEYAARKRSPSMIRHRIHLRYEVTNIKGLDMVQDMLDKDQIDLLSFMDHTPGQGQYASRETYKDYLMGSEHMTGEKADETLDVLSSFQDQDWERVRDVIQYAQNKGVITASHDDDTEEKVDFVQSLGVGISEFPVSLEAACYAKAQGMFVSIGAPNIVRGGSHNKNMRAMDAVKAGAADIICSDYHLPALLPALFQISEIGIPAAIAMATLNPAKALGISDQGSVEVGKIADLLLVLPNGYPLVRATLVGGTVVF
>2563938382
MLIKNARIVTPETTTGVVEVREGRIHSVGTTQVPEAIDWEGDHLLPGLVELHTDNLEKHLAPRPGVLWNTHAAFAIHDAQVAAAGITTVFDSLVIGEFGLRSRKVQNCGQALLDTAALFRADHFLHLRCEVATHDAADAFAEMSDHPLLRLVSVMDHTPGQRQWHDPVQYRQYHERNGKVSDETWQAMLTDLKALQEAFLPHRRTIVAMSRERGLPLASHDDTSIEHVEEAVRDGVALSEFPTTLTAARAAREKSIGVIMGAPNIVRGGSHSGNVAAADLAREDMLDILSSDYVPSSLLQAAFQLHSIGLSKAMRTVSWTPAQSVGLTDRGGIVPGLRADMVRVRPSMPPVPRATYLEGLRVA
>2563947079
MIINNVKLVLVNEVDGSIEIQDGTIRAFTQSRSPEAMDGDGGWLLPGLIELHTDNLDKFFTPRPKVDWPAHSAMSSHDALMVASGITTVLDAVAIGDGGDRLENLEKMINAVEETQKLNRAEHRLHLRCELPHHTTLPLFEKLVGREPVSLVSLMDHSPGQRQFANIEKYREYYQGKYSLSDAEMARYEEEQLALAARWQPNRVRIAAMCRDRNIALASHDDATHDHVLESHQLGSVIAEFPTTFEAAEASRKHGMNVLMGAPNIVRGGSHSGNVAASRLASLGLLDILSSDYYPASLLDAAFRVADDELPQAIRLVTKNPASALNLQDHGEIAEGKRADLVLARKGEHIHIDHVWRQGKRVF
>2563960300
WVLTHAKLVLPHEVEGSLRVRGVISAIGPAAVPEAIDGQQDIVIPGLIELHTDNLERHAVPRPQVRWPMLAAVLAHDAELAAAGITTVFDSLQVGSASLRQQIFEDCVDTIEQVRSLTKAEHFLHFRCEISTPNMLERFHKYADDGLRLISLMDHTPGQRQWVDLDKYRRRVKKLDGLTDQELDEHIQQRYVQQQQYAHNERELIAWLHHRNLPLATHDDATVEHAQEAFAKGARIAEFPTTVEAATTANALGMQILMGAPNLMLGGSHSGNVATAALAAQGLVDILSSDYVPTSLLAGAIKLYSIGLPDAMATVTAAPAWAAGFEDRGEIAVGKRADLVRLLQNGIPLVQSVWRAGRRVA
>2564178917
MIINNVKLVLENEVHGSLEVQDGEIRAFSQSRQPEAMDGEGGWLLPGLIELHTDNLDKFFTPRPKVDWPAHSAMSSHDALMVASGITTVLDAVAIGDGGDRLENLEKMINAIEETQKVNRAEHRLHLRCELPHHTTLPLFEKLVQREPVTLVSLMDHSPGQRQFANREKYREYYQGKYSLTDAQMQQYEEEQLALAARWQPNRETIAAMCRARHIALASHDDATHAHVAESHQLGSVIAEFPTTFEAAQASRKHGMNVLMGAPNIVRGGSHSGNVAASELAQLGLLDILSSDYYPASLLDAAFRVADDELPQAVKLVTKNPAQALNLQDRGVIGEGKRADLVLARKGNHIHIDHVWRQGKRVF
>2564242022
MIINNVKLVLENELHGSLEMQDGEIRAFSQSHLSEAMDGEGGWLLPGLIELHTDNLDKFFTPRPKVDWPAHSAMSSHDALMVASGITTVLDAVAIGDGGDRLENLEKMINAIEETQKVNRAEHRLHLRCELPHHTTLPLFEKLVQREPVTLVSLMDHSPGQRQFANREKYREYYQGKYSLTDAQMQQYEEEQLALAARWQPNRESIAAMCRARHIALASHDDATHAHVAQSHQLGSVIAEFPTTFEAAEASRKHGMNVLMGAPNIVRGGSHSGNVAASELAQLGLLDILSSDYYPASLLDAAFRVADDQLPQAVRLVTKNPAQALNLQDRGVIGEGKRADLVLARKGDHIHIDHVWRQGKRVF
>2564271209
MIINNVKLVLENEVSGSLEVQNGEIRAFSQSRLPEAMDGEGGWLLPGLIELHTDNLDKFFTPRPKVDWPAHSAMSSHDALMVASGITTVLDAVAIGDVRDGGDRLENLEKMINAIEETQKRGVNREKYREYYQGKYSLTDAQMQQYEEEQLALAARWQPNRESIAALCRARKIALASHDDATHAHVAESHQLGSVIAEFPTTFEAAEASRKHGMNVLMGAPNIVRGGSHSGNVAASELAQLGLLDILSSDYYPASLLDAAFRVADDQLPQAVKLVTKNPAQALNLQDRGVIGEGKRADLVLARKDNHIHIDHVWRQGKRVF
>2564704780
MIINNVKLVLENEVHGSLEVQDGEIRAFSQSRQPEAMDGEGGWLLPGLIELHTDNLDKFFTPRPKVDWPAHSAMSSHDALMVASGITTVLDAVAIGDGGDRLENLEKMINAIEETQKVNRAEHRLHLRCELPHHTTLPLFEKLVQREPVTLVSLMDHSPGQRQFANREKYREYYQGKYSLTDAQMQQYEEEQLALAARWQPNRESIAALCRARQIALASHDDATHAHVAESHQLGSVIAEFPTTFEAAEASRRHGMNVLMGAPNIVRGGSHSGNVAASELAQLGLLDILSSDYYPASLLDAAFRVADDELTQAVKLVTKNPAQALNLQDRGVIGEGIRADLVLARKGNHIHIDHVWRQGKRVF
>2564743989
MIINNVKLVLEDDVQGSLEIEGGVIRAFSPSSLPEALDGEGGWLLPGLIELHTDNLDKFFTPRPKVDWPAHSAMSSHDALMVASGITTVLDAVAIGDGGDRLENLEKMINAVEETQKVNRAEHRLHLRCELPHHTTLPLFEKLVGREPVTLVSLMDHSPGQRQFANREKYREYYQGKYSLTDEQMARYEEEQLALAARWQPNRTAIAQMCRERQIALASHDDATCDHVLESHQLGSVIAEFPTTFEAADASRQHGMNVLMGAPNIVRGGSHSGNVAAHRLAELGLLDILSSDYYPASLLDAAFRVADDDLSQAIRLVTRNPARALNLDDRGVIAEGKRADLVLARKGGNIHIDHVWRQGKRVF
>2565085323
MIINNVKLVLEDDVQGSLEMQDGVIRAFSRSRLPAALDGEGGWLLPGLIELHTDNLDKFFTPRPKVDWPAHSAMSSHDALMVASGITTVLDAVAIGDGGDRLENLEKMINAVEETQKLNRAEHRLHLRCELPHHTTLPLFEKLADRDAVTLVSLMDHSPGQRQYVSLEKYREYYQGKYHLTDDEMDRFEAEQIALAERWTPNRQSIAAMCQARHIALASHDDATYAHVHESHLMGSVIAEFPTTFEAAKASRQHGMNVLMGAPNIVRGGSHSGNVAAHKLAELGLLDILSSDYYPASLLDAAFRVADFTLPQAICLVTRNPARALKLDDRGVVAQGKRADLVLARKGDHVHIDHVWRQGKRVF
>2565092029
MIINNVKLVLEDDVQGSLETQDGVIRAFTQSRLPEALDGEGGWLLPGLIELHTDNLDKFFTPRPKVDWPAHSAMSSHDALMVASGITTVLDAVAIGDGGDRLENLEKMINAVEETQKLNRAEHRLHLRCELPHHTTLPLFEKLVGRELVTLVSLMDHSPGQRQYVSLEKYREYYQGKYHLTDDEMHRFEAEQIALAERWTPNRQSIAAMCQARHIALASHDDATYEHVRESHLMGSVIAEFPTTFEAAKASRQHGMNVLMGAPNIVRGGSHSGNVAAHKLAEQGMLDILSSDYYPASLLDAAFRVADFTLPQAICLVTRNPARALKLDDRGVIAQGKRADLVLARKGDHVHIDHVWRQGKRVF
>2565095041
MIINNVKLVLEDDVQGSLEIEGGVIRAFTQSRLPAALDGEGGWLLPGLIELHTDNLDKFFTPRPKVDWPAHSAMSSHDALMVASGITTVLDAVAIGDGGDRLENLEKMINAVEETQKLNRAEHRLHLRCELPHHTTLPLFEKLADRDAVTLVSLMDHSPGQRQYVSLEKYREYYQGKYHLTDDEMDRFEAEQIALAERWTPNRQSIAAMCQARHIALASHDDATYAHVRESHLMGSVIAEFPTTFEAAKASRQHGMNVLMGAPNIVRGGSHSGNVAAHKLAELGLLDILSSDYYPASLLDAAFRVADSNLPQAICLVTRNPARALKLDDRGVVAQGKRADLVLARKGDHVHIDHVWRQGKRVF
>2565167060
QIFSNACVVTAEQVTGTVVVRDGLIAEVGRSQLSQAQDLDGDFLLPGLVELHTDNLEKHLSPRPGVDWPSMSAVISHDAQIVAAGITTVFDALSIGDKGKRMQQLPAMLQAIADANELTRADHLLHLRCEVSHPDTLNVFRDLVGQPLVQLVSVMDHAPGQRQFALESKYREYYMGKYHMSHEEMDRFIVKQVANSTEYNRYRRAIVELCLARGLSIASHDDATMAHVEESAGFGMNIAEFPTTLEAAQGCRQLGMSVLMGAPNIVRGGSHSGNVAAASLARHGLLDILSSDYYPASLLQAAFMLAEQDLPHAINMXAAGLADRGEIRVGLRADLIQANHAGLPVIDKVWRQGKRVF
>2565192130
QIFSNARVVTAEQVTGTVVVRDGLIAEVGRSQLSQAQDLDGDFLLPGLVELHTDNLEKHLSPRPGVDWPSMSAVISHDAQIVAAGITTVFDALSIGDKGKRMQQLPAMLQAIADANELTRADHLLHLRCEVSHPDTLNVFRDLVGQPLVQLVSVMDHAPGQRQFALESRYREYYMGKYHMSHEEMDRFIVEQVANSTEYNRYRRAIVELCLARGLSIASHDDATMAHVEESAGFGMNIAEFPTTLEAAQGCRQLGMSVLMGAPNIVRGGSHSGNVAAASLARHGLLDILSSDYYPASLLQAAFMLAEQDLPHSIXVAAGLADRGEIRVGLRADLIQANHAGLPVIDKVWRQGKRVF
>2565208274
QIFSNARVVTAEQVTGTVVVRDGLIAEVGRSQLSQAQDLDGDFLLPGLVELHTDNLEKHLSPRPGVDWPSMSAVISHDAQIVAAGITTVFDALSIGDKGKRMQQLPAMLQAIADANELTRADHLLHLRCEVSHPDTLNVFRDLVGQPLVQLVSVMDHAPGQRQFALESRYREYYMGKYHMSHEEMDRFIVEQVANSTEYNRYRRAIVELCLARGLSIASHDDATMAHVEESAGFGMNIAEFPTTLEAAQGCRQLGMSVLMGAPNIVRGGSHSGNVAAASLARHGLLDILSSDYYPASLLQAAFMLAEQDLPHSINMVSRTPAVAAGGCALI
>2565233074
QIFSNARVVTAEQVTGTVVVRDGLIAEVGRSQLSQAQDLDGDFLLPGLVELHTDNLEKHLSPRPGVDWPSMSAVISHDAQIVAAGITTVFDALSIGDKGKRMQQLPAMLQAIADANELTRADHLLHLRCEVSHPDTLNVFRDLVGQPLVQLVSVMDHAPGQRQFALESRYREYYMGKYHMSHEEMDRFIVEQVANSTEYNRYRRAIVELCLARGLSIASHDDATMAHVEESAGFGMNIAEFPTTLEAAQGCRQLGMSVLMGAPNIVRGGSHSGNVAAASLARHGLLDILSSDYYPASLLQAAFMLAEQDLPHSIXPLRRGWRIAVKFASVCALI
>2565243761
QIFSNACVVTAEQVTGTVVVRDGLIAEVGRSQLSQAQDLDGDFLLPGLVELHTDNLEKHLSPRPGVDWPSMSAVISHDAQIVAAGITTVFDALSIGDKGKRMQQLPAMLQAIADANELTRADHLLHLRCEVSHPDTLNVFRDLVGQPLVQLVSVMDHAPGQRQFALESKYREYYMGKYHMSHEEMDRFIVKQVANSTEYNRYRRAIVELCLARGLSIASHDDATMAHVEESAGFGMNIAEFPTTLEAAQGCRQLGMSVLMGAPNIVRGGSHSGNVAAASLARHGLLDILSSDYYPASLLQAAFMLAEQDLPHAINXRRGWRIAVKFASVCALI
>2565249209
QIFSNARVVTAEQVVGTVVVRDGLIAEVGRSQLSQAQDMQGDYLLPGLVELHTDNLEKHLSPRPGVDWPSMSAVISHDAQIVAAGITTVFDALSIGDKGKRMQQLPAMLQAIADANALTRAEHLLHLRCEVSHPDTLSVFRDLVDQPLVQLVSVMDHAPGQRQFALESKYREYYMGKYHMTHEEMDRFIVEQVANSTEYDRYRRAIVELCLARGLSIASHDDATMAHVEESAGFGMNIAEFPTTLEAARGCRQLGMSVLMGAPNIVRGGSHSGNVAAASLARHGLLDILSSDYYPASLLQAAFMLADQDLPQAINMVSRTPAVAAGLADRGEICIGLRADLIQANYAGLPVIDKVWRQGKRVF
>2565259937
QIFSNACVVTAEQVTGTVVVRDGLIAEVGRSQLSQAQDLDGDFLLPGLVELHTDNLEKHLSPRPGVDWPSMSAVISHDAQIVAAGITTVFDALSIGDKGKRMQQLPAMLQAIADANELTRADHLLHLRCEVSHPDTLNVFRDLVGQPLVQLVSVMDHAPGQRQFALESKYREYYMGKYHMSHEEMDRFIVKQVANSTEYNRYRRAIVELCLARGLSIASHDDATMAHVEESAGFGMNIAEFPTTLEAAQGCRQLGMSVLMGAPNIVRGGSHSGNVAAASLARHGLLDILSSDYYPASLLQAAFMLAECELPHAINMVSRTPAVAAGGRIAVKFASVCALI
>2565271464
QIFSNACVVTAEQVTGTVVVRDGLIAEVGRSQLSQAQDLDGDFLLPGLVELHTDNLEKHLSPRPGVDWPSMSAVISHDAQIVAAGITTVFDALSIGDKGKRMQQLPAMLQAIADANELTRADHLLHLRCEVSHPDTLNVFRDLVGQPLVQLVSVMDHAPGQRQFALESKYREYYMGKYHMSHEEMDRFIVKQVANSTEYNRYRRAIVELCLARGLSIASHDDATMAHVEESAGFGMNIAEFPTTLEAAQGCRQLGMSVLMGAPNIVRGGSHSGNVAAASLARHGLLDILSSDYYPASLLQAAFMLAECELPHAINMVSRTPAVAAGGXRSAR
>2565276404
QIFSNACVVTAEQVTGTVVVRDGLIAEVGRSQLSQAQDLDGDFLLPGLVELHTDNLEKHLSPRPGVDWPSMSAVISHDAQIVAAGITTVFDALSIGDKGKRMQQLPAMLQAIADANELTRADHLLHLRCEVSHPDTLNVFRDLVGQPLVQLVSVMDHAPGQRQFALESKYREYYMGKYHMSHEEMDRFIVKQVANSTEYNRYRRAIVELCLARGLSIASHDDATMAHVEESAGFGMNIAEFPTTLEAAQGCRQLGMSVLMGAPNIVRGGSHSGNVAAASLARHGLLDILSSDYYPASLLQAAFMLAEQDLPHAINMXPPLPLRRGWRIAVKFASVCALI
>2565282167
QIFSNACVVTAEQVTGTVVVRDGLIAEVGRSQLSQAQDLDGDFLLPGLVELHTDNLEKHLSPRPGVDWPSMSAVISHDAQIVAAGITTVFDALSIGDKGKRMQQLPAMLQAIADANELTRADHLLHLRCEVSHPDTLNVFRDLVGQPLVQLVSVMDHAPGQRQFALESKYREYYMGKYHMSHEEMDRFIVKQVANSTEYNRYRRAIVELCLARGLSIASHDDATMAHVEESAGFGMNIAEFPTTLEAAQGCRQLGMSVLMGAPNIVRGGSHSGNVAAASLARHGLLDILSSDYYPASLLQAAFMLAEQDNDCELPAXCGGAGGSR
>2565286145
QIFSNACVVTAEQVTGTVVVRDGLIAEVGRSQLSQAQDLDGDFLLPGLVELHTDNLEKHLSPRPGVDWPSMSAVISHDAQIVAAGITTVFDALSIGDKGKRMQQLPAMLQAIADANELTRADHLLHLRCEVSHPDTLNVFRDLVGQPLVQLVSVMDHAPGQRQFALESKYREYYMGKYHMSHEEMDRFIVEQVANSTEYNRYRRAIVELCLARGLSIASHDDATMAHVEESAGFGMNIAEFPTTLEAAQGCRQLGMSVLMGAPNIVRGGSHSGNVAAASLARHGLLDILSSDYYPASLLQAAFMLAEQDLPHAINMVSRTPAVAAGXSVCALI
>2565291758
QIFSNACVVTAEQVTGTVVVRDGLIAEVGRSQLSQAQDLDGDFLLPGLVELHTDNLEKHLSPRPGVDWPSMSAVISHDAQIVAAGITTVFDALSIGDKGKRMQQLPAMLQAIADANELTRADHLLHLRCEVSHPDTLNVFRDLVGQPLVQLVSVMDHAPGQRQFALESKYREYYMGKYHMSHEEMDRFIVKQVANSTEYNRYRRAIVELCLARGLSIASHDDATMAHVEESAGFGMNIAEFPTTLEAAQGCRQLGMSVLMGAPNIVRGGSHSGNVAAASLARHGLLDILSSDYYPASLLQAAFMLAEQDLPHAINMVSRXCRCGGAGGSR
>2565302165
MIINNVKLVLDDDVHGSLEVQHGRILAFSQSRLPQALDGEGGWLLPGLIELHTDNLDKFFTPRPKVDWPAHSAMSSHDAMMVASGITTVLDAVAIGDGGDRLENLEKMVNAVEETQKLNRAEHRLHLRCELPHHTTLPLFEKLIERESVSMVSLMDHSPGQRQYADRSKYRDYYQGKYHLTNDEMDRFEAEQMALAATWQPNRQTIAAMCRARRIALASHDDATEAHVAESHQLGSVIAEFPTTLAAAQASRQHGMHVLMGAPNIVRGGSHSGNVAAHQLASHGLLDILSSDYYPASLLDAAFRIADAELAQAIRLVSQHPAQALGLDDRGVIAEGKRADLVLARRGEHIHIDHVWRQGKRVF
>2565393904
IGLRAARIVTGDAIPRWLTVDGRIVSVEPPAGAVLRDLGELQLPGIVDLHADSLARFESPRAGTRIPLDVALHDFTVDAVSHGIVQPYLCVSVGEDPQSGYARAHILQTLDVIELPVPVRVHLRVDTGDPGSIAAAEVLLDHDRIRLVSTMNHTPGQGQYRDEVSWRAAMGARLHLGDGALEHWLTRLRAVAADPARRRAGAELTRSAGAVYATHDPGTAADVRDAHENGARICEFPITAGAAASAHGLGIGVVMGAPNAWRGASHLDNLSAREAIAAGTVDALTSDYHSGAMVRAAIELVRAGLCRAVGLMTVGPARLVDVPAPGVLAEARPATMIAVRTGPIPAVVATWFRGRQVG
>2565720844
LTLANARLVMPDDVTGMLKISDGRIEAIGASVPPGAVDCGGDLVIPGLVELHTDNLERHLSPRPGVDWPHDAAILAHDAELAACGITTVFDALRVGADSHIERAYARLCSEIMSMRAHLKIGHHIHLRAEICSDTLIDELEAFGPEDRVGLLSLMDHTPGQRQFADVAQYRRYMTGKHGMTEPEFEAFSARLVDLKAEVAAHEAAAVATARRLGAALASHDDTTADHVSRSAAHGARIAEFPTTEIAARACHDEGILVMMGAPNIVLGGSHSGNIAASELAAAGLLDILSSDYVPAALLRAAATLARSGLPAAISTVTDAPARAVGLADRGRLAPGLRADLVRLEVGDIPVSVWSAGQRAA
>2565721983
TILTNAEIVREDEVRGTLVIRGGEIAEIGRSGAPGAIDCGGDHLIPGLIELHTDNLERHIEPRPRVDWPHMTAILAHDGELASAGITTVFDAMRVGSDGEDYRKYARLSRELFDLRGVLRISHFLHLRAEVCSETLLEELGEFGDEDRVGILSIMDHTPGQRQFRDVSKLRDYVLGKHGGNEADFEAHLDNLRGLQARFAAHEAGAVDAARRLGAVLASHDDTTEAQVATSAGHGVRLAEFPTTEEAAGACHAHGIAVMMGAPNLIRGGSHSGNVAAQRLAEEDRLDILSSDYIPSSLMLGAFRLGDLWLPRGIRTVTAAPADATGLTDRGRLAEGLRADVVRVRLAGTPVVRSVHAAGRQVG
>2565723491
LTLQGAEVLRPEGWDAPLGISGGVIVEADGRAVDLSGYRVLPGIVDLHGDGFERHVAPRRGALRETRGGLIATEAELAANGITTAWLAQFWWEGGLRGPEFAEIFTAWGEMRGSVATDLRVQLRLETHMVDDFHRVAETVARHGIGYLVFNDHLQGRRPKQMTGQALKSGRSPEAHFEYMLALHGRGPEVPEACAALAARLAERGVALGSHDDSTAEGRGGWRGIGARIAEFPETLEAAEAARAGGDGIVMGAPNVVRGASHKGNVRALELIEAGLCDALASDYHYPAPLSAVRRIAELGLAEAWRHVSEGPARVMGLTDRGRIEEGRRADLVILDGEGRVAATLAGGRVTY
>2565981387
FVLSNARLVLADHVKGWIAVDKGRIVDMEGEAPEKGLDMAGDHILPGLVELHTDHLEAHYSPRPSVRWHALSAVMAYDAQIAAAGITTVFDSIRLGSGTISKEGTALAGALEEARQHLRVEHRTHIRCELATHDVLTAFQAFRELYPVHLASLMDHTPGQRQFRDLETWMSFYFPRRARGETDVESYIKAKLDRHARFAHSRTNLVALAREHGIVLASHDDASATHVDEAVADGVAIAEFPTTLEAALASHAAGISVMMGAPNVVRGGSHSGNIAAADLAGQGVLDILSSDYVPASLLLAAFQLPEVPLPAAVRMVSDTPARATGLDDRGRLEKGRRADLVRVGASTTPIIRRVWNEGKIAA
>2566005666
TVLRNARIVLSDDVLGSLKLVGGKIADISTGTSSIGEDMEGDFLTPGLVELHTDHLEGHYAPRPKVRWNPIAAVQAHDAQIAASGITTVFDALRIGFAETGIDDMRKLSSAIAEGRDRLRADHFLHLRCEVSAPDCLPAFEQFGNQALVRLVSLMDHAPGQRQFTDIETYKTYFIRKLKFSEEEFRLYCERRIGQSQQYAPTRKAIAELCHQRGVILASHDDATTEHVAEAQAQGIRVAEFPTTHTAAKASKDSGMSVLMGAPNVVRGGSHSGNVSARELVEAGHLDIISSDYIPASMMQSAFFLADVELPQAIRLVSANPAKAVGLDDRGEIVAGKRADLVRVIADHVPIIRTVWREGRRVI
>2566017241
MWIADLRIVLTDRVRGAVRVEDGCIVEVIEVPSFGNRPGLTLIPGIVDLHGDMIEKEVEPRPDCSFPLEVAVSNLDSRLAASGVTTAYAGVSFGKRGLRSEETARMVEAVAGMRSHARTDLRVHARFEITNARAEPVLRDLLARRMVDMVSLTDHTPGQGQYRDVEQYVAYSARAHGHAPEEAEARARARMAVPPAWEVARSVTELARAQGLPIASHDDDTPAKVALMRDLGATISEFPVTLEAARAAREAGMTTLMGAPNALRGRSMTGNITAAAVLEAGLLDALAADYHQGAMLPAAIGWVRLPLHAAIALLTANPARAAGLADRGVIAPGRRADLVLLPGAPPPRVRAVWRDGRMIH
>2566017560
TILTNARLVLPDRVDGTVVLRGGLVAEVGRSAAPGAEDLGGDYLIPGVVDVHTDNLERQVLPRSMARWPSVSAFLAHDSQVAVAGVTTVLDALCLGDDESRMQTARDGVRDLAALTAVLKSEHLLHLRCELPATDMLPMLEEYHAHPFLRMVSLMDHTPGVGQYADADRYRAMRVKGGASPEAVERRIAELTAQRAEWEPNRRRLLGFFAGRDVPLATHDDWDPAIVARNAADGIAISEFPVNLEAARAAREQGMAIIAGAPNLVRGGSHSGNVSAAELAREGLVDIIASDYVPPAMIEAAWRLASGGLPAAVATVSANPARALGLEDRGRIEPGLRADLVRLVFGDTPIVEAVWRGGARIA
>2566020143
LWLNNARLVLPDAVLGGIRVSDGLIAAINTSGGGDAIDCGGDYLLPGLIELHSDNLEKHLMPRAGVLWPAIPSLIAHDAQLAAAGITTVLDAMAVGDDDSRTATLGPVCEVLLDPSLLLRCEHLLHLRCELAYPALLSTLMPLLGHPLLRLLSLMDHTPGQRQYRDLAQYRLYYSRNQYWSDEDFDALVTERRQQQAALPGHRQAIVEQARARGIPLASHDDSTLEEVAESARCAVTLAEFPTTLLAARSARGAGQRVMAGAPNLVRGKSHSGNVGAHTLAEAGLIDILSSDYVPAALLQGVFGIAGWLPHAVATATLQPAQALGLRDRGMLAAGRRADLVRVVVGSDPVVVTTYRAGQPVF
>2566084770
TVIANARIVLADRVQGWIALADGGIADIEGPAPAGAEDAGGDLIAPGLIELHTDHLEAHYVPRPKVFWDPIAAVVSYDGQLATSGITTVLDSLRVWRAEEVDGRAGTLAVAISSARDLLRADHFLHLRCEIPMPSVVEEAKELVGRPDVRLMSLMDHTPGQRQFRDEAKLRDYYRGKGGKTDAELDVLFERRFAYQKAHVTNMREIVALAQQYGIPLASHDDTTEENVADAVRDGVAVAEFPTTVEAARALHEAGIDILMGAPNVVRGGSHSGNIAAVDLAREGLLDILSSDYIPSSLLMGALQLPRVPLPAAIRTVTKAPADAVGLSDRGEIAIGKRADLIRVVAHDVPVVRSVWREGRRVA
>2566088815
ILLEGGRALVGSELETSLAIAGVIAQIGRGRTALAIDARNLLVLPGIVDLHGDAFERQMMPRPGVDFPIDVALADSDRQAIGNGITTVFHAATWWEPGLRSGDNARLLEEIERLGPQLAADTRFHLRHETYNLDAEGEIGQWLAEGRIDLLAFNDHMNGTADMAKPHKRSRMVERTGLSSVAFDELVARVVSRSHDVPASIARLAAAARAAEVRMLSHDDATPAMRQAFRAEGVDIAEFPINEQTAREAAEGGDAIVFGAPNVVRGGSHTGWTKASDMIAKGLCTVLASDYYYPAPLLAAFRLAALPLQEAWKLISAAPARAAGLLDRGVLAEGRRADVLLVTVRLRPRVVAVIAAGRLA
>2566096896
AVFTNARIVLDDDISGTLIVRDGRIAAFSESTTASGEDMEGDYILPGLVELHTDHLEAHYSPRPGVRWDKISAIQAHDAQVVTSGITTVFDCLRMGSGGFDKGEMREMADAIQTAERRLRAEHLLHLRCEVSAPDVLDHFSDFESDPHVRLVSLMDHAPGQRQFQTMEQYTLYYKKKRGLSEDAFAQFVARRQESSARYAPHRNTLAKTCAERGITIASHDDATLDHVDEAIGYGVRLAEFPTSFDAAEASHKAGMSVLMGAPNIVRGKSHSGNIAARDLAERGVLDVLSSDYVPLSLLHAPFVLADLPLPKALAMVTATPAKTVGLSDRGRIAEGLRADLVRVRQSGVPVVRAVWREGRRVA
>2566126711
LVIINGQIITPDGVKGCVGIEDGKIIFLPDTYGNVIDANGGYVMPGIIDIHGDDMETAISPRPSSRFPTDFALVQLDRSNAVRGITTKLHAIAYFELGRHVGLSKIAKTIAHYRHLLQTNHFLHVRCEISTDLEDVLEVIESPLVKLVSLMDHTPGQGQFLDPEQYRKYHKRIYGLNDAEIDGIIRKKYANARVQNMQEVARKALAKGISIASHDDDSSQKVELVHSIGARISEFPVTLDAANRSRELGMTICMGAPNVVLGRSTSGNLSSIQAVTAGLVDVLCSDYNPASMLCSPFILWKLTLPDAVKMVTLNPAKAVGMDETGSIEIGKRADILVVEQMGIPVVARTIVSGEVVY
>2566126968
LGIINGKIIKPDGVKGCVGIEDGRIIDILPDTSGKVIDAKGGYVMPGIIDIHGDEMETAISPRPSSRFPADFALLQLDKINAVCGITTKLHAVAYEDRHVGFSKIAKTIAHCYGLLTNHFLHVRCEISTDLEDVLEVIESPLVKLVSLIDQTPRQGQFSDLEQYREYYKGVYGLSDAEIDGIIRKKLGYANAVQNMREVARKALAKWISIASHDDDSSQKVELVHSIGARISEFPVTLDAANRSRELGMTICMGAPNVVLGRSTSGNLSSVQAVAAGLVDVLCSDYNPASMLYSPFILWRQGLHDAVKMVTLNPAKAVGMDATGSIEIGKRADILVVEHLGIPVVSGVYAGGCTV
>2566163789
TVFSNARIVLEDDISGSILIRDGKIADISEGNSVAGEDFEGDYIIPGLVELHTDHLEGHYQPRPGIRWHKTAAVQAHDAQIVTSGITTVFDCLRMGAGGFEHGEMRMADAIQSAEKRLRAEHLIHLRCEVSADNVLEHFADFENDPHVRLVSLMDHAPGQRQFQTMDQYIFYYQKKRGLSDEAFARFVAKRQAESARNTPHRNAIAKACAERGITVASHDDATLSHVDEAIDNGVRLAEFPTSFDAARASHEHGMSVLMGAPNIVRGKSHSGNIAARDLAEMGVLDVLSSDYVPLSLLHAPFILADVELAKAIAMVTSTPARTVSLDDRGRIATGLRADLVRVRSHGVPVTRSVWRQGRRVA
>2566165125
MWLSNFTLVLPNEVEGSVRVEDGAIAEIPEPVAGAAIDGGGRLLMPGFVDLHGDMIEREIAPRPNATMPIDFGIHELDKKLAAAGVTTAFAAVSFATGHVRSLETTSVIEGINRLRNNLLIDHRVHARYEITNVGATPALERLLNADQIDMVSLTDHTPGQGQYNNLQSYILSISERRAISEDMAAEIVAKRIAMRSNDEAKLREIVALSLKHKLSLASHDDDSIEKVAEMHDLGVTISEFPVTAPAAEEARRRGLWTLMGAPNALRGQSMSGNLSALDAAKAGLLSVIAADYHPAAFVPGIFKLADVELPAAVAMATGNAARSAGLSDRGEIAIGQRADLVIVERGDVNRIRATFRAGRFVY
>2566193962
MIFNNVNLILADSVSGSLEIQHGVIRSYRPTQLSAAIDGQNSWLLPGLIELHTDNLDKFFTPRPNVDWPAHSAMSSHDALMVACGITTVLDAVAVGDGGHRLDNLQKMIHAVVDSQRLNRAEHRIHLRCELPHDSTLPLFEELMMQPELSLVSLMDHSPGQRQFASRAKYREYYQGKYHLNDQQMAEFEAEQISLSARWGQNRQAIAAHCRDRGIALASHDDATAEHVAESRALGSVIAEFPTTEVAARASHQHGLQVLMGAPNIVRGGSHSGNVAAHQLASLGVLDILSSDYYPASLLDAAFRIAHFTLPQAVNLVTCNPAKALGLADRGVIGEGKRADLILASQGQHVYVQNVWRQGIQVF
>2567193035
FVLGNVRAVLAETVDATVVVREGTIVEVASCRRSHDIDGRGLTCIPGLVDTHSDGLEKEIRPRPQVELDHGVALRSFEGRLRAAGVTTVFHGIAYNSDRTVENAEMNEAVAEADPLVDHQVLHRLDVRDPDGLGALAYRLRAAHTPLVSFEDHTPGAGQYRDRTQYERYVAGATGMSVAQSRRHIDEIAEHRAGHEAALDWLGERAQAGLIRLMAHDPTSADDIDEAVSRSAVIAEFPTSLEAARRARERGLRTVCGGPNVVRGRSHSGNASARTLIGRGVCDGLASDYLPFSLLGAVGSLVHCSLADAVHLVTAGPADTVGLHDRGRLAPGMRADLVLVFARRLPTVHAVMRPGVIR
>2567252193
QILSNARLVTADRVLGSVVLRDGMIVDLGRSQLSQAQDLGGDFLLPGLVELHTDNLEKHMTPRPGVDWPSTSAVLSHDAQIIAAGITTVFDAVSIGDKGNRMQKLPAMLNAIASAQELTRAEHRLHLRCELCHPDTLSVFRDLVENPLVQLVSVMDHSPGQRQFVLESKYREYYMGKYHLNDETMDAFIVLQMANSKAYDRYRAAIVEHCLGRGLSVASHDDATLAHVEESARYGMSIAEFPTTLEAARGCRQLGMNVLMGAPNVVRGGSHSGNVAAAGLAAEGLLDILSSDYYPASLLQAAFVLADQDLSRAVRMISLAPARAAGLNDRGEIAIGLRADLVQASREGLPVVQQVWRQAKRVF
>2568948112
ILIEGGEALVGNDLDASIHVVGGRIAEIRSGAASLRFNSNGLIALPGIVDMHGDAFERQMMPRPGVDFPIDVALVDSDRQAIANGITTVFHATTWWEPGLRGTENAHLLDAIEGMRPRLAADTRFHLRQETFNLDAEPTIAEWMAAGRVDLLAFNDHMHMTASMNNPKKRARMVERSGLTESQFDTLVERVMARTSDPDSIARLASIGRDHGIPLLSHDDESPDQRAGFRTMGIDIAEFPINEETARAAIEAGDFTVFGAPNVVRGGSHTGWTSAADMVSKGLCSILASDYYYPAPLLAAFLLAALPLPQAWALISNAPAAATGLRDRGQIATGKRADIILVQEPLRPRVVAAIAGGHMVH
>2568948125
SIFSNARVVLRDRVRGWVAVAQGAIAEIEGDAPERGEDMGGDLLMPGLIELHTDHLEAHYVPRPKVFWDPVAAVVSYDGQLATSGITTVLDSLRVWREGAEDVDQASLAEAISSARDLLRAEHFLHLRCEIPMPSVVEEAEELIGRPDIRLMSLMDHTPGQRQFRDEGKLRDYYRGKSGLTDAELDVMFERRFAYQKTYETNMRAIVALAHSYNIPLASHDDTTEENVADAIRDRVSVAEFPTTMEAAWGLHQAGIAVLMGAPNVVRGGSHSGNIAAVDLAREGLLDIMSSDYIPSSLLMAAMQLPQVPLAAAVRTVTKTAAEAVGLSDRGEIVAGKRADLIRVLAQDLPVVRSVWREGHRVA
>2569148620
LRIDGGRVLLGQQFDVSVHVDGHIAALAASSATQQFDARGLLVLPGIVDIHGDAFERQMMPRPGVDFPIDVALAESDRQAITNGITTVFHATTWWEPGLRSADNAELLSAIETMRPQLLADTRFHLRHETFNLQAEFTIKQWLVAGRIDLLAFNDHTDSTANLDHPQKRNRMVERAGVSEAEFDRLVAEVVARQHEVPDSILRIAETARAAGVTMLSHDDDTPELRQAFRAQSVSIAEFPINEPTARAAINGGDFTVFGAPNVLRGGSHTGWTKAADMVAKGLCSILASDYYYPAPLLAAFRLVHDDLPEAWALVSSNPAAAVGMKDRGAIAAGQRADLLLVQVPTRPRIVAVIAGGRLVH
>2569330713
YVITNGKLITEDTIGYDLLIEDDRISRIPKGEMKEVIDAAGGYVSPGFIDIHSDYIEHMAAPRPTSLMDFHLSLREAEKELISHGITTMFHSLSLYKPIREPENVRLIDLIDETHSMKVRHRFHARMEIDNVDAIENLKSYISENKVHLISFMDHTPGQGQYRHLEIYRNTVKSYNSMSDAAIDVLIRNHQTKEKLVEDMKEIAEHAQAHNIAVASHDDDSFDKLELVKSFGTTISEFPITQEVAFKAKELGMYTVAGAPNVLLGGSHSGNLGAADAIQKNSIDILCSDYYPAAMLHAIFELARMGLADMIRLVTINPAKAVNMDEEGSIEEGKKADLLIILADDFPVITGVFVDGKRI
>2569333991
MIINNVKLVLEDEVQGSLEIEGGVIRTFSPSSLPEALDGEGGWLLPGLIELHTDNLDKFFTPRPKVDWPAHSAMSSHDALMVASGITTVLDAVAIGDGGDRLENLEKMINAVEETQKVNRAEHRLHLRCELPHHTTLPLFEKLVGREPVTLVSLMDHSPGQRQFANREKYREYYQGKYSLTDEQMARYEEEQLALAARWQPNRTAIAQMCRERQIALASHDDATHDHVLESHQLGSVIAEFPTTFEAAEASRQHGMNVLMGAPNIVRGGSHSGNVAAHKLAELGLLDILSSDYYPASLLDAAFRVADDDLPQAIRLVTRNPARALNLDDRGVVAEGKRADLVLARKGGNIHIDHVWRQGKRVF
>2569404689
RIITNAKIVTATDVKGTVALRDGKIHDIGNSALPAAENWDGDYVIPGLIELHTDNLEKYMNPRPGVDWPSENAVLAHDAQIVGAAITTVFDALSIGDKGQRLLQLPKMVDAISHAAGHMRAEHRLHLRCEVSHEKTLGIFEDLVGNDLVHLVSVMDHTPGQRQFVKYEKYREYYQGKYHLSDADMDAFIVMQKQNAERYVGYRRRIVDICHERGLSLASHDDATREHVEESAGFGMTIAEFPTTREAAALSHQFGLKVLMGAPNVVRGGSHSGNIAAADLAREGVLDILSSDYYPASMLQSVRILSQLDLPDAVNMVSLAPAVSANLPDRGQIRIGLRADLVQVDTGKQFVVQQVLREGQRVF
>2569892458
MLIKNARIVTPETFGVVEVREGRIHGVGTTQVPGAVDWEGDHLLPGLVELHTDNLEKHLAPRPGVIWNTHAAFAIHDAQVAAAGITTVFDSLVLGEFGLRSRKVQNCGQALLDTAALFRAEHFLHLRCEVATRDAADAFAEMCEHPLLRLVSVMDHTPGQRQWHDPAMYRQYHERNGKVSDEHWRAMLAELIAQQEAFQPHRRRIVEMSRARGLPLASHDDTSLDHVAEAVRDGVALSEFPTTLDAARGAHAHAIGVIMGAPNIVRGGSHSGNVAAADLAREDVLDILSSDYVPSSLLQAAFQLTDIGLSKAMRTVSWNPARSAGLADRGGIVPGLRADMVRVVRPGMPVPRATYLMGQRIA
>2570036918
QILTNARLVLDDEVLGSLVIRDGKILSILPSPLPGAIDCEGDLLIPGLIELHTDNMEKYFQPRPKVSWPARSAALAHDAQMAASGITTVFDAVSIGDQSMRHDALHKMVEALSEINRMARVDHRLHLRCEVCHPDTLARFESLADTPELGLVSLMDHSPGQRQFASLEAYRIYYKGKHGFDDASLEDFIVRQQAFSAQYSANRKAIAEACRSRGLALASHDDATVEHVVESLEYGTRIAEFPTTREAASASHQHGMAVMMGAPNVVRGGSHSGNIAASELVTLGVLDILSSDYYPAALLDAVFRITQLPLPRAVACASRNPAAAAGLEDRGRIAVGLRADLVRVEVDGHPLVQRVWSAGKQVH
>2570110632
MIINNVKLVLENEVHGSLEVQDGEIRAFSQSRLPEAMDGEGGWLLPGLIELHTDNLDKFFTPRPKVDWPAHSAMSSHDALMVASGITTVLDAVAIGDGGDRLENLEKMINAIEETQKVNRAEHRLHLRCELPHHTTLPLFEKLVQREPVTLVSLMDHSPGQRQFANREKYREYYQGKYSLTDAQMQQYEEEQLALAARWQPNRESIAAVCRARKIALASHDDATHAHVAESHQLGSVIAEFPTTFEAAQASRKHGMNVLMGAPNIVRGGSHSGNVAASELAQLGLLDILSSDYYPASLLDAAFRVADFTLPQAVKLVTKNPAQALNLQDRGMIGEGKRADLVLARKGNHIHIDHVWRQGKRVF
>2570158838
MIINNVKLVLENEVAGSLEFREDRITNFTASQLASALDGEGAFLLPGLVELHTDNLDKFFTPRPKVDWPAHSAMSSHDALMVASGITTVLDAIGVGDGGHRLENLSKMIGAIRDSNRLNRAEHLLHLRCELPHHTTLPLFEALISSPELSLVSLMDHSPGQRQYASLEKYREYYQGKYQLNDEQMDEFERDQLALAKEWQPNRLAIAALCRDHGIAIASHDDATAAHVEESHGVGSAIAEFPTTLEAAKASRYCNMQVLMGAPNIVRGGSHSGNVAAWELASHGMLDILSSDYYPGSLLDAAFRLAALSLSQSVALVTCNPARALGLEDRGVITEGCRADLVLATQHGHPHIRHVWSKGRQVY
>2570310867
FTIRNARLVLADEVEGDLHVRDGMIHAVQGAVPAGAEDFAGDYLLPGLVELHTDHLENHFAPRPGVQWNPLAAVQAHDAQVAGSGITTVFDALRAGTAGRLGRDMQSLAGAIARGRSRLRADHYIHLRCEISSRDVVDEIEPYLGDPIVRLISLMDHTPGQRQFASLDTYRRYYQGRFGMSDEAMARFIEERLENHRLYATSRAAVVERCRGTGLTLASHDDATREHVAEAVEAGVVISEFPTTLEAAEAARAAGFRVLMGAPNVVRGGSHSGNVAATSLAESGLLDVLSSDYVPFSLLTAAFLLPEVPLPRAVALVTREPADAVGMSDRGEIAHGRRADFVRVHDGDLPAVRGVWREGRRVA
>2570555038
MIINNVRLVLENEVNGSVEVHEGVIRAFTQSRTPEAMDGEGGWLLPGLIELHTDNLDKFFTPRPKVDWPAHSAMSSHDALMVASGITTVLDAVAIGDGGDRLENLEKMINAVEETQKLNRAEHRLHLRCELPHHTTLPLFEKLVGREPVSLVSLMDHSPGQRQFANIEKYREYYQGKYSLSDAEMARYEEEQLALAAQWQPNRLRIAAMCRDRNIALASHDDATHDHVRESHQLGSVIAEFPTTFEAAEASRRHGMNVLMGAPNIVRGGSHSGNVAASRLATLGLLDILSSDYYPASLLDAAFRVADDELPQAIRLVTKNPASALNLQDRGEIAEGKRADLVLARKGEHIHIDHVWRQGKRVF
>2570848427
AGIVSRRTLRADTFPAALRFDGATIGANTMPGMLDCGDLLVPGIVDLHGDAFERAVMPRPGVAVPHETALADVDAQLLANGITTEFHGVTYWEGGLRGHTYALMLNALEGMRGRLGADHRVHLRFELHHADGVDPALAWMAAGRVHFLAFNDHLPAMRKLRKLGQYADRAECDADTFRDRLEAAAGNAQAVEAIVGQLSRAARRHGIRMASHDDPDVATRTAFHAHGCDIAEFPLTEAVARAARAQGGHVVFGAPNVLRGGSHGAPDAAAMVAAGLGTVLASDYYYPALLAAPFRLADATLPQAWSLVSGNPARAAGLADRGALAPGLRADAIVVRQPGLPRVVAAVVGGRH
>2571042606
WHITGGDVLRGATLAGDLALAGEAITPLPGARRLDATGLLVLPGLVDIHGDAHERSLQPRPGINFPPALALRDTVAQLLASGITTAFLGVTLWEPGLRSLAMWRLMAALDGAGALPLDLRIHCRFEADNLYAVDDVLAGIAAGRIHLLGFNDHTPAIEKLKDLAKYAGRAGLTPEEFHALIERIAARRGEIPAARARLAAAAAGIPMLSHDDATLEDRALYRALGARLCEFPMAEAVAADARAHGEAVVMGAPNVVRGGSHLGWASAAPLVERGLVTILASDYHWPALLEAPFAMARRGLAEAWPLVSANPATAAGLTDRGALHPGMRGDVVVIPAGPRVLACFVAGRRQG
>2571042614
TILTHALLVLPEDVPGTLVLRDGLIADVGSSSLAGAVDCGGEHIIPGVVDLHTDNLERQVQPRANARWPSRSALLAHDAQCAAAGVTTVFDALCLGDDPGRVQTFYEGVADLAALVPLLKAEHLLHLRCELPATDMVPAVESVADHPLVAMVSLMDHSPGVGQYRDIPRYRAMRQRQKQMSDAEVDARIAELLERRARLEPQRRWLLDRIAHRDLPLASHDDDDVAEMARNADDGIRISEFPVTMEAACAARELGVTVIAGAPNIVRGGSHSGNVAAADLIRAGAVDALASDYVPAAMVEAAWIAAATGLPQAVATITDGPACMARLRDRGRLAAGLRADLVRVAVEGLPVVRAVWRGGERVA
>2571686715
MIINNVRLVLENEVDGSVEVHDGVIRAFTQSRSPEAMDGEGGWLLPGLIELHTDNLDKFFTPRPKVDWPAHSAMSSHDALMVASGITTVLDAVAIGDGGDRLENLEKMINAVEETQKLNRAEHRLHLRCELPHHTTLPLFEKLVGREPVSLVSLMDHSPGQRQFANIEKYREYYQGKYSLSDAEMARYEEEQLALAAQWQPNRLKIAAMCRDRNIALASHDDATHDHVRESHQLGSVIAEFPTTFEAAEASRRHGMNVLMGAPNIVRGGSHSGNVAASKLASLGLLDILSSDYYPASLLDAAFRVADDELPQAIRLVTKNPASALNLQDRGEIAEGKRADLVLARKGEHIHIDHVWRQGKRVF
>2571818899
LTFSNFRMVLEYRIHGALTLENGKIIALDPHPRPGSEDGQGDWLLPGLVDVHTDNLERQVQPRSNVRWPSRSAFLAHDSQCAAAGITTVADALCVGDESQRIQTLRDAVVDLTFLNELLRSDHVLHLRCELPTPNMQQLFETAMAQAPVHMISIMDHTPGVGQHANLDKFREGRRGDGYSEAELDQMIVEAQQRREIHEINRHYLLEKLHGMGLQIASHDDRTAEEVRRNAAEGIRIAEFPVTLAAAQEARKLGMATVAGAPNVVRGGSHSGNVAVRDLVAAGLVDVLASDYVPHAMLEAAFALTRMGLPEAVQMVSLAPARMLGLEDRGALQIGMRGDLLRVDFDNHPLLRAAWKAGERIA
>2573477266
TVLSNARIVLEDQIHGSVLIRDGLIADIQTSPVPRGADLEGDYLMPGVVEVHTDHLEYHFTPRPGVFWDPLPAVLAHDAQMAAAGATTVLDAVRIGSEDTTAAAAHRLADAVTKAVDLLRADHAIHLRCEVSTADCVDAFNEFADDPHVRLASLMDHAPGERQFADVEQFKKYYGGKHQMSPEDLDRYISERIDQSQRYDLNRKTIAALAVERGITLAAHDDATEEHVDESLGLGVHISEFPTTIAAAESATRRGLQVVMGAPNIARGGSQSGNVAAADLLERGLLHILSSDYVPASPLQAVFQLAGEGLVAGSKLISGNPARAVGFDDRGEIAIGKRADLVRVRPGGVPVVRGVYRAGTRVT
>2573518906
VLIEGGEALIGSDLDASIHVADGRIAEVRSGSASVRLNSDGLIALPGIVDMHGDAFERQMMPRPGVDFPIDMALVDSDRQAIANGITTVFHATTWWEPGLRGTENAHLLNAIEDMQPRLAADTRFHLRQETFNLDAEPTIAEWLAAGRVDLLAFNDHMHMTASMKKRARMVERSGLSESEFDKLVERVMARAGDVPASIARLASIARDHGVPLLSHDDESPEQRYGFRELGIDIAEFPINEETARSAIESGDFTVFGAPNVVRGGSHTGWTSAADMVSKGLCSILASDYYYPAPLHAAFLLAALPLQQAWALISGAPAAATGLHDRGQIAAGKRADVILVREPLRPRVVAAVTGGRVVH
>2573518919
GVLGNARVVLKDRVQGWVAIVGGKIAEVEGDAPRGSEDMGGDLLMPGLIELHTDHLEAHYVPRPKVFWDPVAAVVSYDGQLATSGITTVLDSLRVWEEGAEDVDQAGLAGAISSARELLRAEHFLHLRCEIPMPSVVEEAKELVGRPDVRLMSLMDHTPGQRQFRDEGKLRDYYRGKSGLTDAELDVMFERRFVYQKTYETNMRAIVALAQSYGIPLASHDDTTEENVIDAIRDRVSVAEFPTTMEAARGLHQAGIAVLMGAPNVVRGGSHSGNIAAIDLAREGLLDIMSSDYIPSSLLMAAMQLPKVPLAAAVRTVTKTAAEAVGLADRGEIVAGKRADLIRVLAQDLPVVRSVWREGHRVA
>2573579829
LLIKNGKIITEDDHDLLIKGDEIYTIETSAEMEVLDALGGYVSPGFIDLHSDYIEHMTAPRPTSLMNFPMSLRETEKELITHGITTMFHSLSLYKPIREPENVRLIDLIDTMKHLVRHRFHARYEIDNLEDIDRLKEYVLEKKVHLVSFMDHTPGQGQYRHLEIYRNTLRGYNDYSDEAIDGMILTHQTKEKLIERMKEIALLARENNIAVASHDDDSIEKLELVQSFGTNISEFPITLEIARKAHESGMHTIAGAPNVLLGGSHSGNLSASEAIQDGSIDILCSDYYPAALLHAVFELVNMDLVDMFKLVTINPAKAVKMDELGSIREGKKADLLIIIPDDFPVITSVIVDGKRL
>2573892903
MIINNVKLVLENEVDGSVEVHEGVIRAFTQSRTPEAMDGDGGWLLPGLIELHTDNLDKFFTPRPKVDWPAHSAMSSHDALMVASGITTVLDAVAIGDGGDRLENLEKMINAVEETQKLNRAEHRLHLRCELPHHTTLPLFEKLVGREPVSLVSLMDHSPGQRQFANIEKYREYYQGKYSLSDAEMARYEEEQLALAAQWQPNRLSIAAMCRDRNIALASHDDATHDHVLESHQLGSVIAEFPTTFEAAEASRKHGMNVLMGAPNIVRGGSHSGNVAASKLASLGLLDILSSDYYPASLLDAAFRVADDELPQAIRLVTKNPASALNLHDRGEIAEGKRADLVLARKGEHVHIDHVWRQGKRVF
>2574116064
TTFTNARLVLPDQIDGSLSVAQGRIAAFGGSGADVDLEGDYLIPGIIDLHTDNLERQTQPRNNARWPSRSALLTHDAQCAAAGITTVFDALCLGDIGARNQTFEDFVDLRALLPALKSEHFLHLRCELPAPEMPGMLARAIDDDRVRLISLMDHSPGLGQYADVERYRQMRRDEGVAEGELDTIIAELQDNHHAYGPNRAFVIAEARQRGIPLASHDDHTEADVARNAEEGIGIAEFPVSLAAARAARARGMRSIAGAPNIVRGGSHSGNVAVLDLVREGLLDALASDYVPASMLEAVFCLAALPLPAAIGLVTAGAADIAGLDDRGRLAVGLRADLVQVVYEGLPVVRSVWREGVRIA
>2574144541
IVLKNARVVLEDEINGSILFRDGRIAAIDSGAAATGEDCEGDYVVPGLVELHTDHLEAHYSPRPGVRWDSIAALQAHDAQVVASGITTVFDCLRLGSGGFQKGEMRAIADAIQVAVSRLRASHLIHLRCEVSAADVLDHYDDFRTDGFVRLASLMDHAPGQRQFQTLDQYALYYKAKRGLDDAAFERFMAKRIAASQKYAPHRKSIVEACSERGIALASHDDATVEHVEESIAFGVKLAEFPTSMEAAKASHEAGISVMMGAPNIVRGKSHSGNIAARELAQAGVLDVLSSDYVPFSLIQAPFILADGPLNETIKLVTAAPARTVGLSDRGRIAPGLRGDVVRVHTRGVPVVRSVWREGRRVA
>2574159577
TYTNARIVTENEIHGSVRVADGVITAICRASGSHTVDMAGDYLIPGLVDVHTDSLERQFTPRHGVYWPSLSAAMANDALLCGCGITTALDSICAEAEETRRRMFNDCIAAVTEGERLFCSRHLLHLRCETADPKTPGILDRHLDNPLVKLASLMDHTPGQRQFRDEGKFREYHSDQGWNDEEFAEVVERLKREQGRHQEQRAAIVDRCGKLGIPMASHDDAFDSHVRQALGEGIAICEFPTTKAAAATARAAGMDVVMGAPNVILGGSHSGNVSALAVFQAGHLTVLASDYVPGSLLLAPFHLHRTQLPECIALVTANPARMLGLHDRGRIEIGLMADFVRVEYERHPIALETIVSGQRI
>2574214465
CIIRGGTVVCPDRVDHDVVVIDGRIAAIASAGVLPIVDACGAFVTPGMVDVHSDYVENVASPRPSVVMDLNASLYKADRELVSHGVTTIFHSLSVGAHIRDFSNVSLIEAVARLRDHLIRHRLHMRVEVDSVDLYDDVERCLRSGKVDLLSFMDHTPGQGQYRDMAVFSETLKGYRDLTDEEVACIARQQQESDKLAAQMAALAALARAQGVSVASHDDDSIGKVEAMAALDASISEFPISLEVAHGARERGMHTLAGAPNVMLGHSHSGNLSAREAVTAGAVDMLCSDYYPAALLDAVFALRDCGIEQAFALVTVNPARAAGIDEVGSLEVGKRADVLLVAERTMPVVTRAFVGGHSVF
>2574216363
FVIENASLVLPDRVQGWLAVVDGRIAEIEGQAPERGLDLGGDHLIPGLIELHTDHLESHYAPRPKVRWHPLGAVLAYDSQIAASGITTVFDSLRAGSSGLGSELDALAEAIETARALLRAEHRTHLRCELPSEDVIPTVEAFAARYAIDLISLMDHTPGQRQFRDIGKYETYATRGGRSIDQVREATAWKIAKGTELAVNRPALVDLARSRGITLASHDDTTLADVALASDEGVALAEFPTTREAAEAAHGQGITVMMGAPNLLRGGSHSGNVAAQDLAEAGLLDILSSDYVPASLAMAAFMIPEVPLPAAIATVTSNPARATGLTDRGELRPGLRADLARVLASGVPVMREVWRAGIRVV
>2574245506
MIINNVKLVLEDQISGSLEMSDGLIRSFTPSQLPQALDGQGGWLLPGLIELHTDNLDKFFTPRPNVDWPAHSAMSSHDALMVASGITTVLDAVAIGDGGHRLENLQKMIDAVVHSQQVNRAEHRLHLRCELPNENTLQLFEQLMDKPGVSLVSLMDHSPGQRQFASREKYREYYQGKYHLSDQQMSEFEHDQVHLSQRWTPNREAIAAHCRARNIALASHDDATAEHVAESCALGAAIAEFPTTEAAARASHQQGLQVLMGAPNIVRGASHSGNVAAHHLAALDVLDILSSDYYPASLLDAAFRLATDDLPQAVQRITRNPARALGLRDRGLIAEGLRADLVLAPHGEHIYVQNVWRQGKQVF
>2574252647
LTLTGADVLRPDGMGGALTFAGGEIQTARAGKAIDLSGYRILPGIVDLHGDGFERHLAPRRGAMKQMGEGVIAAEAELAANGITTAVLAQFYWEGGLRGPEFADVFEGIKAARPRVVTELIPQLRFEIHLLDAYDDLPSQIAQWQVPYVVFNDHLPGKKPPRLTGQALKAGRNPDVHWQMLKDMHARRLEVPAALDKLAATLGAAGICLGSHDDHSAGDRITWRNRGARISEFPETMEAAEAAKAAGDAVILGSPNVVRGGSHKGNASALDLIAMGLCDALASDYHYPSPRRAALMLERSGLAGAWRLVSEGPAQILGLEDRGRLAAGLRADLVILDANGQIAATFSGGRFLT
>2574264414
TIFSNAQIVLPDRVSGTLCVHGDHIDAIGRSQLPNAIDLGGDFLIPGLIELHTDNLEKHFTPRPTVSWPAMPAIFAHDAAVASAGITTVFNAVATGDGSSRIQRFKQMTEAVRQAHAMTRAEHLLHIRCEITYEPTLTNFESVVDDPLVKLVSVMDHSPGQRQFADINKYREYYQGKYKLTDDEMQAQIERQTDTSRRLRHHRQAIAEMCRDRGLSLASHDDATIEHVAEAVSDGMSIAEFPTTVGAAQASREHGLHVLMGAPNVVRGFSHSGNVSARDLAQQGLLDTLSSDYVPNSLLHAAFILTQIDLPEAVAMISLNPADAAGLHDRGSIATGKRADLVHVRIDDVPVVRQVWRQGTRVV
>2574264422
ISIVNGRVLTHDGVGELPISDRIVGLPVPATHQTFDAQGALVLPGIIDLHGDAFERQILPRPGVHFPVDLALLETDRQMLANGITTAFHGITYWEPGLRGRDTALLIDAIETLRPRLRCDTRIHLRWETFNLDGESDVTALIRDRRIDLLAFNDHAAGNRQKISEYTNRTGLSHDAFLALFDTISSRAGEVPHAITRLAQQAAEAGIACASHDDETIEMRSWFHELNIRLSEFPVNSDIARFAKAHDDVVILGAPNVVRNGSHCQRLCAATAVHDQLCDVLTSDYYYPSLMVAIFMLIERSIGELWPLVSTRPAMAVNLNDRGMIKEGFRADLVVIRNPALPEAIATFVAGRPVY
>2574315529
LTITGARVLRPGGWSGALAMAGGQLQADPVGRRVDLSGYDVLPGIVDPHGDGFERHMAPRRGALRERDSGMVACAAELAVSGITTAVLAQFWWEGGMRGPDFAAVFAAVDAVAPSVPIDLRLQLRLESYFVESFPQALAAVERFGIGYVVFNDHLPGRTPRRLTGQALKSGRSPEAHLALMQRLHAEGAGVPGALDAVCAALAARDVRMGSHDDRDGAMRADWRARGVTISEFPETLEAAEAAKAAGEPVILGAPNVVRGASHAGNVSALSLVEAGLCDALASDYHYPSPARAAWRCVELGAADAWALVSDGPARLLGLTDRGRLDSGLRADLVVVERETRRIVAWMSGERFF
>2574316524
MWLSDATLVLPHRVRGSLLIEDGRIARITEGPQGGFDASGHTVFAGFIDMHGDMIEQELEPRANVDFPMSVALNALDARLAASGVTTAYASVSFRGKRRSFEHTSIIRALHAARGDCRVDHRIHARFDITFNNAVEVLERLLDDGQVDLVSLMDHTPGQGQYRNLEIHIRNKATALNISETEARQQVASTIAARSRVLGNMQAVARMSAAHGIAIASHDDDTPDKAHLMADLGAVIAEFPVTLEAAKAAVARGMMTAMGAPNAMRGQSYSGNLSAREAHARGLLSILAADYHPAAILPAIRVLSRTDLAGAARLATVNPARALGLTDRGALEVGKRADLIVVDPQDRVGLRTVYSNGDTVA
>2574316614
LCLANAQLVLPDRVDGHLVVENGVIAAITGAAPKGAIDCRGDLVMPGLVELHTDNVERHLEPRPEVDWPHLPALLAHDAELASTGITTVFDALRVGSTGGRYDPYARLATELLEARADLKISHFIHLRAEICSETLLQELADFGPEDRVGLVSLMDHTPGQRQFRDLTALRIYQAKKRNMNDVEFAEHVANLKLMQARYAAHEAGAVTEARRLGAVLASHDDTTAEQVARSAEIGVGFAEFPTTLEAAQACREAGIAVMMGAPNLIRGGSHSGNVAAAELAQAGLLDIVSSDYVPAALLLSAFRLAELWLPRAVACVTGTPARVAGLSDRGRLEPGLRADLLRVRRGAAPILRGAWSRGARVA
>2574317217
MILANAMLVLPNETRGSIVVKDGVIHAIGASVPAGAEDCEGDYVAPGLIELHTDNLERHLHPRPHVEWPHQAAIVAHDAELASVGITTVFDAIRVGSPGNYGKYARIATEILSMRDSLKISHHLHLRAETCSETLIDELAEFGPQDRIGIVSIMDHTPGQRQFTDITKFEAYVRGKYAISGDGFSDYVDFLYGLRDRLAAHEAAAVGAAKRYGAVLASHDDTTAAQVAVSSAHGIHLAEFPTTVEAAQACRAHQIATIMGGPNLVRGGSHSGNVAAIELADADILDIISSDYVPASLLMGAVRLGQHWMAKGIATVTATPAKMTGLTDRGRLEQGLTGDLIRFLTEGVPALRAVWRKGRQVA
>2574317227
LRFTGASVLRDGEMNRSLVIRNGYISKGPLPEVNLAGYYLLPGIVDLHGDAFERHIAPRPSAPFPMETGLRATDRDAAANGVTTAYLAQSWWEGGPRGPQTAELLAALDLYRTLSDLKIQIRCETHTVDTANRLLDAVKRHNVDYVIFNNHLEAMRLHQITLWANKAGRSAQEHMAIVHKALEQTPRVPRHLCTLAEEFDRCGVRYGSHDDPDGDTRERFSMIGAKICEFPTAHSAAALARAVGDHVLMGAPNVVRGGSQSGNIAAETLIRAGLCDALVSDYYYPALSQAAFHLVEMGLPEAWKMISQTPAEIMGFADRGHLGFGRRADIAIVNAQTHGVEGTITGGRIT
>2574349742
YLLTNGKLVLEDRVNYELLIENGCISRIMDNGSVPVIDAQGGYIAPGFIDIHSDYIEYMASPRPTSILDFKMAIKEVEKQLVNQGITTMYHSLSLKDFSIRTSENVKLADHIEEISGSSLIHHRFHARYEIDNVDDVPYLMEFIKQKKIHLLSFMDHTPGQGQYRNLEIYKETIKGYQEMTEDQLEKHIREAQQKEKLLQTILILCKMARESDIPLASHDDDSVEKVELVKSWGTVISEFPIAIEVARAAKAREMFTVAGAPNVLLGGSHSGNLNAAQAIKEGCIDILCSDYYPASLLHAVFLLEKYGLWEMFKLVSLNPARALGIADTGSLAPGKRADLIIIDKDDFPFITAVFVDGSRLY
>2574401629
TYLTHATLVLPDRVDSALLIEDGHIAAIAVPAHATEIDLHGHTVMPGLVDVHCDAIEKEVEPRANVLFPLDFAVAQVDRRNAAAGITTPYHALSFGNFGVRNVDTAALVRTVAAYRRHSLVDNRIHCRYEVTDAGAVLVLEMLMAEGVVDLLSVMDHSPGQGQFKTLDAYLAYMMGNHGMSREEAAEAAGKKAAALEGHERVNRLVAMAHELGIPTASHDDDSPQRIAAMQALGVRMSEFPINLETAQVACAQALPTILGAPNVLRGKSQSGSMRAIDAIHAGVGTILCSDYQPSTLIAAAYRQADLPLNEALALVTANPADACLLGDRGRLAPGLRADVIAVSVAGQPMVTHTWSGGRLVF
>2574401637
AGITGRRVLGAASIGPATLRDGHVAQQAPLSGPCLDAGDLLVPGIVDIHGDAFERAVMPRPGVSFPYPGALLDVDRQLLANGITTEFHGVTLWEGGLRGEAYALMFDAIAQLGPVLGAAHKVHLRFEAYHLAGVETALSWMAAGRVDLLAINDHLPTMRRMRKMQQYAERAECDVETFRTRLRASANAQPAAMARLIAAARDAGLPVASHDDPDLATRQHYHRRGCRIAEFPLTIEAATLARQLGDDIVFGAPNVVRGTSHTGAPNATEMVAAGLCTVLASDYNYPAPLQAAFRLAQLGLPGAWQLVSRNPARAAGLRDRGTLAPGLRADAILVRQPGLPRVCATIVNGEL
>2574448011
TILTNARLVLPDGVLGTVLLHGGLIAEVGRSAAPGAEDLGGDHLIPGVVDVHTDNLERQVLPRSMARWPSASAFLAHDSQVAVAGVTTVLDALCLGDDESRLQTARDGARDLQALTEALKSDHRLHLRCELPATDMLPMLADYHDHPMLRMVSLMDHTPGVGQYADPDRYRAMRVKGGASPAAVDRRIAELTAQRAEWEPNRRALLSLFEGRNVPLATHDDWDAEVVARNAADGIGISEFPVNPAAARAARAHGMAIIAGAPNLVRGGSHSGNVSAADLAREGLVDIIASDYVPPAMIEAAWRLADTGLSAAVATVTSNPARALGLDDRGRIAAGLRADLVRLEFGGTPVVQAVWRGGARIA
>2574448412
MWIADLRIVLPDRVRGAVRVEDGCIVEVVPSFGTRPAALTLIPGLVDLHGDMIEKEVEPRPDCAFPLEVAVGNLDARLAASGVTTAYAGVSFGKRGLRSEERARMVEALARLRGQARTDLRVHARFEITNDRAEPVLRDLLARRMVDMVSLTDHTPGQGQYRDVEQYVAYSARAHGHAPEEAEARARARMAAPPAWEVARAVTELARAQGLPIASHDDDTPAKVALMRSLGATISEFPVTLEAARAAREAGMATLMGAPNALRGQSMTGNITAASVLEAGLLDALAADYHQGAMLPAAIGWVREGLHAAIALLTANPARAAGLGDRGVIAAGRRADLVLLEAQGAPRVRAVWREGRMIH
>2574519875
VFANARLVLADEISGHVSVTDGVISAISGVVPAGAEDMEGDYLLPGLVELHTDHVEGHLAPRPKVRWNPLAAMLAHDAQIAASGITTVFDSLRVWPAVGMDGDAPLLIAALEAARAALRADHFIHLRCEVPTDTVVQDAEAILKKTPVHLISLMDHTPGQRQFATIDQFRSYYMKKSGISAEEMDVIVSSRLDFHERYRENRAGLVALAHAHRCVVASHDDGTPEHVAEAIGDGVAIAEFPTTEEAARLSHEAGIRVLMGAPNLVRGGSHTGNVSAESLARGGRLDILSSDYVPSSLLWAAFDLTHVPLPEAVRMITKTPAEVAGLADRGEIAAGRRADLVRVLAGDMPVVKGVWREGRRVA
>2574523520
TVLTNARLVLDDAVAGTITLRDGRILAIGRATTPAAIDCDGDFIAPGLIDLHTDALEGHFVPRPKVFWPDRAAALAHDGQTVASGITTVFDAICAGFKAERRELFGTMLDAVEQGLFRADHKVHLRCEMTDPNVLDLVEPTLARPSLAFASLMDHTPGARQWRNVETLRNFLLGIGKDAVEAEREIGERTARGRANARNMPPLVEMLASTGLVRASHDDTTEAHVAEAQAAGCTISEFPTTREAALAARAADLATIGGAPNVVRGGSHSGGVAMGALAQEGLVDALASDYVPASLLQAATRLHTVDLPQAIALVTRNPAHMAGLADRGRLEAGLRADVVRFIVEGTPVVRQVLAEGERVF
>2574568485
MIINNVKLVLEDQMAGSLEMTDGVIRNFTPSQLPQALDGEGGWLLPGLIELHTDNLDKFFTPRPNVDWPAHSAMSSHDALMVANGITTVLDAVAIGDGGHRLENLQKMIDAVIYSQRVNRAEHRLHLRCELPHSSTLPLFEQLMDKPGVSLVSLMDHSPGQRQFASREKYREYYQGKYHLNDQQMSEYEVEQIGLSERWTPNREAIAAHCRARNIALASHDDATTDHVSESSALGSVIAEFPTTEAAARASHQQGMQVLMGAPNIVRGGSHSGNVAAHHLAALGVLDILSSDYYPASLLDAAFRLAAFTLPQAVQLITRNPARALGLQDRGLIAEGLRADLVLAPHGEHIYVQNVWRQGKQVF
>2574578395
LCLSNARLVLSDQVTGSITIEQGVITDIGDHRPHGSLDCAGDFVMPGLVELHTDNLERHMEPRPEVDWPHLPALIAHDAELASVGITTVFDALRAGSSGGRYIDYARVADELLAARAVFKISHFLHLRAEICSETLLEELARFTPDDRVGIVSLMDHTPGQRQFRDLTALRTYVAKKRGMDDNDFAEHVANLKRLQAQFDKHEKGAVLEAKRLGAVLASHDDTTRDHVVTSQQNGVGFAEFPTTREAAQACRDHGIAVMMGAPNVIRGGSHSGNVAAMDLAKSDLLDILSSDYVPGGLLMSAFRIADLWLPRAIATVTRTPAIAARLPDRGSLQTGLRGDVLRVKDQGTPVLRGVWAKGARIS
>2574578955
LDLTGAEVLLRGGLRFAQGVMQAEQVGRTVDLTGFLVLPGIIDLHGDAFERHLAPRRGAMKQMNEGLIAAEAELAANGITTAVLAQFVWEGGLRGLDFADVFGAIRATAPDVVTDLRAQLRFETHMLDLYAELPDRIRQWGLSYVVFNDHLPGKTPKRMVGQALKAGRNPDVHLAMMQGMHARGGEVPAALDALCATLAEAGVQMGSHDDQTIEDRAIWRGRGVRVAEFPETQAAAEAAHAAGDAVVMGAPNVVRGGSHNGNLSAVDLIAMGMCDALASDYHYPSPRRAALMLADTGLAAAWHLVSAGPAKVLGLADRGTLAPGMRADMVILHKDSRRVAATLAGGRFIG
>2574589494
MIINNVRLVLENEVDGSVEVHEGVIRAFTQSRTPEAMDGEGGWLLPGLIELHTDNLDKFFTPRPKVDWPAHSAMSSHDALMVASGITTVLDAVAIGDGGDRLENLEKMINAVEETQKLNRAEHRLHLRCELPHHTTLPLFEKLVGREPVSLVSLMDHSPGQRQFANIEKYREYYQGKYSLSDAEMARYEEEQLALAAQWQPNRLRIAAMCRDRNIALASHDDATHDHVRESHQLGSVIAEFPTTFEAAEASRRHGMNVLMGAPNIVRGGSHSGNVAASRLASLGLLDILSSDYYPASLLDAAFRVADFTLPQAIRLVTKNPASALNLQDRGEIAEGKRADLVLARKGEHVHIDHVWRQGKRVF
>2574689706
YIIHNGKVITEETIEGYAVVVEGHIQENEYKAADHINANGGYISPGFIDIHSDYIETIASPRPTSMMDFHISLREAEKILISHGITTMFHSLSFREFTMRYPENVQMVDAIAATNELHLIRHRLHARFEIDNVSEVDRLIQNINDDKVHLLSFMDHTPGQGQYRDLEVYRQTLQGYRALSDDDVQTIILERQNMKCLIDQIKEIADIALAKGIAVASHDDDNVEKLDLVASFGTTISEFPITLDIAKKARELGLKTIAGAPNVMLGGSHSGNLSAAEAIAENSIDILCSDYYPAALLHAIFTLSEYSLHEMFMKVTLNPAKAVRMDEIGSIKAGKKADIIIIMDDGYPMLTATMVNGYRTN
>2575894006
LTLANAELVLPDRVVGSITTEQGIIAEIGDHVSAGAIDCARDLVLPGLVELHTDNVERHIEPRPEVDWPHLPALIAHDAELASTGITTVFDAMRVGSSGGRYTDYARLANELLAAREYFKISHFLHLRAEICSETLLDELAAFGTEDRVGIVSLMDHTPGQRQFRDMEALKTYVSKRRGLNDAQFASHVENLYALQERYAKHEVGAVKEARRLGSVIASHDDTTAEHVATSARNGVGFAEFPTTFEAAEACLANGISVMMGAPNLMRGGSHSGNVAAEELAKLDLLDIISSDYIPSALLLSAFRLAEIWLPRAVATVTSNPAKAARLTDRGALTAGMRGDVLRVKMEQLPLLRGVWSEGNKIG
>2575894645
LDLTGAKVLIGDGLDVPLSFAEGVICEERIGHEVDLSGFLIMPGIVDMHGDGFERHLAQRRGAMMHMNEGLVACEAELAANGITTAVLAQFVWEGGMRGLEFAQVFTAIKETRTEVVTDLHPQLRFETHLLDLYADLSNMLEEWEVRYVVFNDHLPGKLPRRLNGQALKAGRSPENHLAFMQDLHAQSVDVPSALDWLCPRLLAAGVTMGSHDDATAEDRELWQSRGVTVAEFPETHEAAEAAHVGGSPILMGAPNVVRGGSHNANVSATDLISAGHCTALASDYHYPSPRRAALLLADSGLARAWGLISSGPAQVMGWTDRGTLEAGKRADITVLDAQTRRVAATFVQGRLLA
>2576119652
TIFANAKLILNDEIHGSLCVTGGSITEIGASVPSGALDMQGDYIAPGLIELHTDNLERHLSPRPKVDWPYHAAILAHDRELAGTGITTVFDAIRVGSGSRYGKYARMTDQILSMRDLLRISHHIHLRAEICSETLIAELDEFSPQDRVGIVSMMDHTPGQRQFSDLSKFETYVRGKHGMSDVEFIEHVAFLHGLQERLSDHEAATVKASKRLGATLASHDDTTQEQVDTSHGYGVSVAEFPTTIEAAQACHANGIATIMGAPNLIRGGSHSGNVAASELAKLDLLDIISSDYVPAGLLMAAVQLGDLWLPRGIRTVTSQPAQSVGLQDRGALQVGMRGDVIRFSFDGLPVLQETWCAGQRVF
>2576119662
MRFSGGQILRENGLSGELTVDNGRILDSQLCAPWHVELEGYMILPGIIDLHGDAFERHLAPRPSAPFPSEVGLQSVDREAAANGVTTAWMAQSWWEGGSRGPDFAVFMEDLAAYQPQALTDLRIQLRCETHTVETQERLLETVRKHKIDYVIFNDHIGETSPEGLAIWGKRAGRDLAGHIALIKATKQKAAQVPRYLCSLSAAFDALGVTYGSHDDANAATREYYGMIGARICEFPTHHAPAQVARANDDPILMGAPNVVRGGSQSGNIAATDLVKLGLCDVLVSDYHYPSLARAAHRLADMGFSEAWQMISTTPARVMGLDDRGEIANGKRADLVICQIEGTIANGRWSHGRI
>2576121004
LDLTGAEILGRAGLRDGLSFADGVIVDAPVGRAVDLSGYLVLPGIVDVHGDGFERHLAPRRGAMKDMAEGLIAVEAELAANGITTATLAQFIWEGGVRGLEFAEVFSHLRDVAPKMVTDLRGQLRFETYQLELYDELPAKMDEWGLRYIVFNDHLPGRQPRRLVSQALKARRSPENHLALMQSLESYADEVPSALDWLCGQLGQRGIAMGSHDDATAPQRAAWAKRGVNVAEFPETLEAAEAAKEGGGIVVMGSPNVVRGGSHNLNVSAVDLIAMGYCDALASDYHYPSARRAALMLWQNGLAGAWSLVSAGPAAVLGLSDRGTLEAGKRADMVVLDRDSLRVAATLVQGRFMG
>2576528068
MIINNVKLVLENEVHGSLEVQDGEGGWLLPGLIELHTDNLDKFFTPRPKVDWPAHSAMSSHDALMVASGITTVLDAVAIGDGGDRLENLEKMINAIEETQKVNRAEHRLHLRCELPHHTTLPLFEKLVQREPVTLVSLMDHSPGQRQFANREKYREYYQGKYSLTDAQMQQYEEEQLALAARWQPNRESIAAMCRARQIALASHDDATHAHVAESHQLGSVIAEFPTTFEAAEASRKHGMNVLMGAPNIVRGGSHSGNVAASELAQLGLLDILSSDYYPASLLDAAFRVADDELPQAVKLVTKNPAQALNLQDRGVIGEGKRADLVLARKGNHIHIDHVWRQGKRVF
>2576782628
VCLYGGPLFDGQVSAAIVFDSILEIKKPAADLHVDVEGAFILPGLVDLHSDAVEKCVEMRPGVFFDTDFAILNLDRRLAACGITTFCHALSFGEAGLRASEAALLVDRIRHFSEEASLRHKIHGRYEVGTPDAGKTLSHLLEAGFLDMVSVMDHTPGQGQFRTFESYRDYYTRSHGVSEEELFEVARRKNDLRDAWETMGRMAQQIRSSGLPFMSHDDDTKEKIRLIAELGVSASEFPVSMEAAMAAREEGMKVFMGAPNLFRGKSSSGQLAAADTVAAGLCDGLISDYYPECLLQTPFAAHKLGLEKAFGLVTSGPGSFLGRTGQLRPDGPADLVVVKTGCLARVRETWVAGRRVY
>2576788407
MIINNVKLILENEVDGSIDINDGVITHYSHSRLPGALDGEGGWLLPGLIELHTDNLDKFFTPRPKVDWPAHSAMSSHDALMVASGITTVLDAVALGDGGDRLENLEKMINAVEHSQRVNRAEHRLHLRCELPHHTTLPLFEQLMHREPVTLVSLMDHSPGQRQFANREKYREYYQGKYQLNDHDMACYEEEQLALAERWQPNREAIAAHCRARNIALASHDDATAEHVLESHQLGSVIAEFPTTFDAAQASRQHGMSVLMGAPNIVRGGSHSGNVAAHSLAQAGLLDILSSDYYPASLLDAAFRVALDLPQAIHLVTRNPARALNLDDRGVIGEGKRADLVLAWHGEHVHIGNVWRQGKQVF
>2576845208
TILTNVFLVLPDEVHGTLVMRDGRIAEIGRSHALTARDLDGDHLIPGVVDVHTDNLERQVQPRQNARWPSRSAMIAHDAQCAAAGVTTVFDALCLGDDQGRGQTFLDGVADLDALADVLRSEHFLHLRCELPAADMVPALDPVGDHPRVRMVSLMDHSPGVGQYRDIPRYVTMRRKQTSLTIDQVQGRIDELLAQRERLEPQRAWLLNRIRHRDLPIASHDDDSPDEVRRNLADGIAISEFPVAMEAAEAARDAGVAVIAGAPNIVRGGSHSGNVAAADLVRASAADAFASDYVPASMIEAAWRTVETGLPAAVAMIADAPARMARLPDRGRLEAGLRADLVQVPVQDMPVVRRVWREGNRVA
>2576845216
WVLNGGTVLRDGAADALALVDGVVAETASADAARFDASGLLVLPGLVDIHGDAHERQLQPRPGVDLPVGLALRDSAAQLIACGITTAYLGVTLWEPGLRSLAGWRLKAALPAARAQAATDLRVHLRFEADNFDALDDALAGIADGSVHLLGFNDHTMAIKKLVQTAKYAGRAGVAAGDYRALAEAVAGRRDEIPVARRRLADAAQAAGIPMLSHDDATLEDRALYRGIGARICEFPMAEAVAADARVAGEHVVMGAPNVVRGGSHLGWASAAPLAERGLVTVLASDYVWPAMLEAAFAMVKLPRAWALVSANPAAACGLADRGRLAAGLRGDVVVVDPPVARLAWIAGARLA
>2577339856
QILSNARVVTAEEFGTLLLRDGLIAAVGTSRLPQAQDLGGDYLLPGLVELHTDNLEKHMSPRPGVDWPSASAVLTHDAQIIAAGITTVFDALSIGDRGRRMQQLPAMIEAIAASEAQTRAEHRLHLRCELCHPDALAIYRDLVEHPLVALVSVMDHSPGQRQFAKVEKYREYYMGKYHLSPAEMEDFLQEQIANSRQYDRQRRAIVADCHARGISVASHDDATLAHVQESAGFGMAIAEFPTTLEAARASHELGLNVLMGAPNVVRGGSHSGNIAAAELARHGVLDILSSDYYPASLLHAAWLLAGQDLPAAIATVSRAPARAAGLEDRGEIRAGLRADLLQAAHGEQPVIQQVWRQARRVF
>2578014946
QVYTNYRLQLPDELGTLVVRDGKIADIQPGVVPTGQNGQGDYLMPGLIELHTDNLEKCMSPRPSVKWPLEAAATYHDRDLIGAGITTVCDAIGIGDGSKRMSHFRPMIEVILDGQKRFTADHRLHLRCELSYDQVCDVANDYSEHPLLSLISVMDHTPGQRQFVDVKRYTEYYMGKYGFSAHEMENFVKMRRDLQQKYENNRKSIIQLTQAKNISLATHDDATVEHVQEAVENGATIAEFPTTLDAAKTAHKSGLKVLMGSPNLVLGGSHSGNISAMELIQQDLVDILSSDYVPHSLLQSIFIIANLKIYEAMRLVTSNPAKAINLFERGSLDIGKQADLITVNDGIVPRITSVIRQGQRVA
>2578327195
TLIANARIVLADRVQGWLALADGRIAEIEGRAPAGAQDVGGDLIMPGLIELHTDHLEAHYVPRPKVFWNPVAAVISYDGQLATSGITTVFDSLRVWEDGAEEVDRAGLAAAITTARDLLRADHFLHLRCEIPMPSVVEEAKELIDRPDVKLMSLMDHTPGQRQFRDEVKLRDYYRGKGGKTDAELDELFAKRFEYQKAYATNMREIVALAHKYNIPLASHDDTTEENVADAVRDRVSVAEFPTTLEAARGLHQAGIDILMGAPNVVRGGSHSGNIAAVDLAREGLLDILSSDYIPSSLLMAALQLPEVPLPAAVRTVTKAPAEAVGLSDRGEVAIGKRGDLIRVVAGDVPVVRSVWREGNRVA
>2578327208
ILLEGGRALIGSELETSILVSDIAQVSRGRARLAIDARNLLVLPGIVDLHGDAFERQMMPRAGVDFPIDVALADSDRQAISNGITTVFHATTCWEPGLRSAGNARLMEAIERQRPQFAADTRFHVRHETYNLDAETEIGQWLAEGRVDLFAFNDHMDGTADMAKPRKRNRMVERTGLSGEEFDRLVERVLSRASEVPASVSRLAATARAAEVRMLSHDDATPAMRQEFRELGADIAEFPINEETARAAASAGDAIVYGAPNVVRGGSHTGWTRASDMIAKGLCSVLASDYYYPAQLLAAFRLAALPLTEAWSLVSAGPARATGLADRGVLAEGRRADMLLVSVPLRPRLIAVVSGGKLVH
>2578364950
MIINNVKLVLEDDVQGSLEIAGGVIRAFTQSRLPEALDGEGGWLLPGLIELHTDNLDKFFTPRPKVDWPAHSAMSSHDALMVASGITTVLDAVAIGDGGDRLENLEKMINAVEETQKVNRAEHRLHLRCELPHHTTLPLFEKLVGREPVTLVSLMDHSPGQRQFANREKYREYYQGKYSLTDEQMARYEEEQLALAARWQPNRNAIAQLCRERNIALASHDDATSEHVLESHQLGSVIAEFPTTFAAAEASRQHGMNVLMGAPNIVRGGSHSGNVAAHKLAELGLLDILSSDYYPASLLDAAFRVADDDLPQAIRLVTRNPARALNLDDRGVVAEGKRADLVLARKGGNIHIDHVWRQGKRVF
>2578404413
MIINNVQLILKDEVKGSLSVQQGVIQAFTGSQLPQAIDGEGGWLMPGMVELHTDNLDKFFTPRPKVDWPAHSAMSSHDALMISSGITTVLDAIGVGDGGHRMENLAKMLQAIRYSNRLNRADHLVHLRCELPHDSTLGLFEQLKTLEELALVSLMDHSPGQRQYVSLEKYRDYFQGKYGLSEAQMIAFEHEQLALAERWQPNRLAIAALCRAQGIPVASHDDATEAHVDESHAVGSVIAEFPTTLEAATASRQRAMKVLMGAPNIVRGGSHSGNVAAAELAAHGLLDILSSDYYPASQLDAAFRIAFALPAAVALVTRNPAQAIGLEDRGVVAEGKRADLLLVAHRQHVHVQRVWAQGRAVY
>2578593122
TLLTNARIVLETEVDGTLVLRDGHIAAIGRTSAPGALDCEGDHLIPGLIELHTDNLERHIEPRPKVDWPHRTAILAHDGELASTGITTVFDAMRVGSNGDDYRKYARLSRELFDLRAVLRISHFLHLRAEVCSETLLEELAEFDADDRVGILSIMDHTPGQRQFRDVTKLKAYVLGKHGGNEADFEAHLANLRGLQDRFAAHEAGAVEAAGRLGAVLASHDDTTAEQVATSAGHGVRIAEFPTTEEAARACHGHDIAVMMGAPNLIRGGSHSGNVAAEALARADRLDILSSDYIPSSLMLGAFGLADLWLPRGIRTVTAAPAESTGLADRGRLSEGLRADIVRVRLDGTPVVRGVWSQGRRVG
>2578593436
LTFTDAEVLRPDGWDRPVSVTDGLLRDGTGARAVDLSGFRLLPGIVDLHGDGFERHVAPRRGALRETRAGLVATEAELAANGITTGYLAQFWWEGGLRGPDFATLIEAWASLRDSFDTDLRMQLRLETHMLDDYDRVAALVAEQRIGYLVFNDHLQGRRPKQMTGQALKSGRSPEAHFALMTALHDRSGEVPETAAALAHRLSGQGVAIGSHDDADADERNAWRDRGARIAEFPESRAAAVAARAAGEPVILGAPNVVRGASHKGNVSAAELVAEGLCDALASDYHYPAPRAAALRLAETGLATAWRLVSEGPARVMDLADRGRIADGLRADLVVLDAEDRVAATFAGGAVTY
>2578617502
MIINNVKLVLDNEVDGSIEIQDGTIRAFTQSRSPEAMDGDGGWLLPGLIELHTDNLDKFFTPRPKVDWPAHSAMSSHDALMVASGITTVLDAVAIGDGGDRLENLEKMINAVEETQKLNRAEHRLHLRCELPHHTTLPLFEKLVGREPVSLVSLMDHSPGQRQFANIEKYREYYQGKYALNDAEMARYEEEQLALAAQWQPNRLSIAAMCRDRNIALASHDDATHDHVLESHQLGSVIAEFPTTFEAAEASRKHGMNVLMGAPNIVRGGSHSGNVAASKLASLGLLDILSSDYYPASLLDAAFRVADFTLPQAIRLVTKNPASALNLQDRGEIAEGKRADLVLARRGEHVHIDHVWRQGKRVF
>2578663072
IVLKNARIVLADEISGSILIRDGKIAAIGNSNGGDDMDGDYVIPGLIELHTDQLESHYAPRPKVRWNVDAAVQAHDAQVAASGITTVFDAMRVGSRDFVGKDMRMLADAIESGVRRLRADHFLHLRCEVSSADCLETFELFADDDRVKLASLMDHAPGQRQFVDLETYRTYYMRKMKLTDEEFRVHCEKRMADSDAYARHRRSIAELAATRGIVLASHDDATSAHVDESLDHGVRIAEFPTTMEAANASKGAGLSILMGAPNIVRGGSHSGNIAARDLVDNGSLDILSSDYIPFSLIQSAFGLASGELPDAIRLVTKNPADAMAMDDRGEIAIGKRADLVRVPKGAIPVVRTVWREGERVL
>2579005116
TIYTNYRLQLLDEIGTLVIKDGMIADIQPGIVAQGHNGQGDYLLPGLIELHTDNLERCMSPRPKVNWPLDVAAVHHDRDLAGAGITTVCDAISIGDGSLRMTQFGPMIDTIYHGQSRFSVDHRLHLRCELGYNQVYDLVETYADHPLLSLLSLMDHTPGQRQFVKIDKYKEYYQGKHGVTADEMDGFIRDRIAAQQLHVDNRRQLVELAQQQNICLASHDDATPEHVQEAVEDGAAIAEFPTTLDAAKAAHSHGLQVLMGAPNLILGGSHSGNVSAMDLVERDLADIISSDYVPQSLVQAMFLIVDVPLHKAMRLFTLNPAQAIGLDDRGSLEIGKRADIITLHDGVVPRLTSVVCQGKRIA
>2579021986
ILNHARIVLADRVNGALEIENGLIAAIHEQPLPTGENLAGALLLPGLVEIHTDNLEKHLMPRNGVLWPALPAVITHDAQCVAAGITTVLDALSVGDDSVRLDTLHSSFQAIDQGMRALRADHLFHLRCELAYPQLMDELLPLIAHSAVKLVSVMDHTPGQRQYRDLEQYKKYYGKKKGWNQDTFLAAVEERKAKQAEFGRHKQAVVEMARARGIALASHDDTDEAHIAEALRDGVAISEFPTTLEAAAAAKRHGLATVMGAPNVVRGGSHSGNVAALELARHGLLDILSSDYVPASLLHGAWLLHAGWLPRAVAAVSLNPARAVGLADRGDIAVGQRADLVAMARGDAPLVRSVWKLGGRVF
>2579115300
TILANAMLVLPEGVPGHLLLRDGLIAEIGRAVPKGALDCEGDLLAPGLIELHTDNLERHIEPRPKVAWPHADAIIAHDAELCSVGITTVFDALRVGSIGSDYREYARLADEILRARDGFRISHYLHLRAEICSETLLDELAKFGPEDRVGIVSLMDHTPGARQFRDLSKLRDYVRKKHGLSEAEFLAHVEQEKALRARHAAHEAGAVAAARRLGAALASHDDTTAEHVAVSRAHGVRFAEFPTTFEAAQACRAHGIAVMMGAPNLIRGGSHSGNVAAQALAEADLLDILSSDYVPGALLSAALLLGDIWVARGLSTVTAAPAQAVGLGDRGRIVPGLRADLIRARVERTAALRGVWVRGRRVG
>2579140159
MLIKNAHIVLADEVHGSVVVENGLIKEIGNSSLPQAVDWEQDYLMPGFIELHTDNLERYMNPRPGVDWPSHNAVLAHDAQIVGAGITTVFDALSIGDKGMRLAQLPRMLEAIEHESDHTRADHFLHLRCEVSHEKTLDIFKELVDYKRVHLVSIMDHTPGQRQFVKIEKYREYYQGKYHLSDEAMDAFIEKQTRCAELYDPFRKQIVELCRARNLSLASHDDATEEHVKESAECGMTIAEFPTTHEAAELSHKLGLAVLMGAPNVVRGGSHSGNIAAIDLAKKGILDILSSDYYPASLLQAVRILADIGLPKAVDMVAGAPARAANLPDRGQIAIGLLADIMRISQSQFIVKEVYKKGNRVF
>2579152186
MIINNVRLVLENEVTGSLEFRDERISSFTTSQQPGALDGEGAWLLPGLVELHTDNLDKFFTPRPKVDWPAHSAMSSHDALMVSSGITTVLDAIGVGDGGHRLDNLSKMIDAIRDSNRLNRAEHLLHLRCELPHPTTAPLFEALMGTPELALVSLMDHSPGQRQYASLTKYREYYQGKYQLNDAEMDQFEHDQLTLAAEWQPNRQAIAGLCREHGIAIASHDDATAAHVEESHAAGSRIAEFPTTLAAARASRYRNMQVLMGAPNIVRGGSHSGNVAAWELASHGLLNILSSDYYPASLLDAAFRLADLGMAQAIALVTCNPARALGLEDRGVIAEGCRADLVLATAHGYPHVRDVWSKGRQVY
>2579239608
TVLGNARLVLSDGMRGWLAFANGRIAEEGDAPGASLDVAGDMLMPGLVELHTDHIEAHYVPRPKVYWDPVAAVVSYDGQLATSGITTVLDSLRVWRAEEVDGQSAVLADAIARARALLRADHFLHLRCEIPMPSVVADATLLAGRPDVRLMSLMDHTPGQRQFRDEEKLRTYYRGKKGMSDAELDVLFAKRFEYQKTYAANMREIVALAQRLNVPLASHDDTTEQNVADAIRDRVVVAEFPTTFEAAAGLHAAGISILMGAPNVVRGGSHSGNIAAVDLAREGFLDILSSDYIPSSLLMGALQLPEAPLPQAVRTVTKTPAEAVGLNDRGEIAVGKRADIIRVVAGNLPVVRSVWREGHRVA
>2579239621
IIIEGGQSLIGDGLETSLHLTDGAITDISVRPAPVRIDARGLLVLPGIVDVHGDAFERQMMPRPGVDFPVDVALADTDRQVIANGITTVFHAITWWEPGLRGTENAHLVDAIEASRPRLAADTRIHLRHETFNLEAEQTILGWIAARRVDLLAFNDHMAMTADAQKRARMAERAGLSAGDFDRLVERVASRADEVPASIARLAAASRAHGLSTLSHDDDTAEKRRGFRQLGIRIAEFPVNEATAREAADAGEFTVFGAPNVVRGGSHTGWTSATEMVRKGLCSILASDYYYPAMPLAAFRLVALPLPQAWALISRNPAKAAGLSDRGEIGAGKRADILLVAQSLRPRVVAVIAAGKIVH
>2579309713
MIINNVKLILDNEVDGSIEIQDGTIRAFTQSRSPEAMDGDGGWLLPGLIELHTDNLDKFFTPRPKVDWPAHSAMSSHDALMVASGITTVLDAVAIGDGGDRLENLEKMINAVEETQKLNRAEHRLHLRCELPHHTTLPLFEKLVGREPVSLVSLMDHSPGQRQFANIEKYREYYQGKYSLSDAEMARYEEEQLALAARWQPNRVRIAAMCRDRNIALASHDDATHDHVLESHQLGSVIAEFPTTFEAAEASRKHGMNVLMGAPNIVRGGSHSGNVAASKLASLGLLDILSSDYYPASLLDAAFRVADDELPQAIRLVTKNPASALNLQDRGEIAEGKRADLVLARRGEHVHIDHVWRQGKRVF
>2579312602
MIVNNVKLVLDDQVQGSLEMQDGVIRSFGPSRLPQVLDGDGGWLLPGLIELHTDNLDKFFTPRPNVDWPAHSAMSSHDALMVANGITTVLDAVAIGDGGHRLENLQKMIDAVIHSQRVNRAEHRLHLRCELPHESTLPLFEQLMDKPGVSLVSLMDHSPGQRQFASREKYREYYQGKYHLNDQQMSEYEAQQVALSARWAPNREAIAAHCRARRISLASHDDATAAHVAESCALGIAIAEFPTTEAAARASHQQGLQVLMGAPNIVRGGSHSGNVAAHHLAALGVLDILSSDYYPASLLDAAFRLAAYDLPQAVRMITRNPARALDLQDRGTIAEGLRADLVLAPHGEHVYVQNVWRQGRQVF
>2579329637
MIINNVRLVLENEVGGSIEIQDGVIRAFTQSRAPGAMDGEGGWLLPGLIELHTDNLDKFFTPRPKVDWPAHSAMSSHDALMVASGITTVLDAVAIGDGGDRLENLEKMINAVEETQKLNRAEHRLHLRCELPHHTTLPLFEKLVGREPVSLVSLMDHSPGQRQFANIEKYREYYQGKYSLSDAEMARYEEEQLALAARWQPNRLKIAAMCRDRNIALASHDDATHDHVRESHQLGIAIAEFPTTFEAAEASRKHGMSVLMGAPNIVRGGSHSGNVAASRLASLGLLDILSSDYYPASLLDAAFRVADNELPQAIRLVTKNPASALNLHDRGEIAEGKRADLVLARKGEHIHIDHVWRQGKRVF
>2579407510
MIINNVKLILEDEVDGSLEVRDGVIRAFTQSRQPGAHDGDGGWLLPGLIELHTDNLDKFFTPRPKVDWPAHSAMSSHDALMVANGITTVLDAVAIGDGGDRLENLEKMINAVEDSQKLNRAEHRLHLRCELPHHTTLPLFEKLVGREPVTLVSLMDHSPGQRQYASYEKYRDYYQGKYHLTNEQMDAFEQEQLALAAEWHPNRMAIAALCRARNLPLASHDDATREHVVESHQLGSVIAEFPTTFAAAEASREHGLSVLMGAPNIVRGGSHSGNVAAHKLAQLGMLDILSSDYYPASLLDAAFRVAADELPRAIQLVTKNPAQALKLDDRGTLGEGKRADLVLVNKGDHVRVDHVWREGKRVF
>2579418676
IFANAQIVLPTETRGALVVEDGRITAIGEQVADGAQDCEGDLLMPGLIELHTDNLERHIQPRPKVDWPHASAILAHDAELASVGITTVFDAMRVGSIGRYLKYARLSRELLDLREALRISHFLHLRAEVCSETLVEEMAEFGPDDRVGIVSLMDHTPGQRQFRDISKLKSYVMGKNNLTEDEFADHVANLKDMRDRLDQHEAAAVAEAARYGAYLASHDDTTRAHVETSAGYGVKLAEFPTTVEAALACHNHGIAVMMGAPNLIRGGSHSGNVAAHELAEKGLLDILSSDYVPSALIMAAVMLGDLWMARGIATVTKAPADATGLSDRGRIAIGARADLVRLRVDGTPMVRETWVQGRRVA
>2579418686
LRFTGAKILRDGAQRSLSVADGRITKGPLPEVDLSGYLILPGIIDLHGDAFERHVAPRPTAPFDLSIGLTSTDRDAATNGVTTAWLAQSWWEGGHRGPDHAEVMGALATYRRHALTDLRLQVRCETHLVDSGPRLLAAIRQHGIDYVVFNNHLDEAEKPENLYLWAKQAGRTPEEHMELVNAAHARAGDVPRHLCDLAESFDTLGVVYGSHDDPDGETRERYSMIGARIAEFPTSRRAAAAAKAMNDPVLMGAPNVVRGGSQSGNVAAIDLISQGLCDALVSDYYYPALSNAAWYLVDHGLPKAWALISEKPAEILRLPDRGRLDYGKRADLCVVNEETRQIEMTISAGRLSF
>2579419726
MWLSDVTIVLRDRVCGALRIENGVIADITAGQPAHMVIPGFVDMHGDMIELELEPRPGVDFPMEVAVAHLDARLAAAGVTTAYAGVSFRNVRRSFEHTSIIRTLKSHQNGLRVDHRVHARFDITFTEAIDALEGLLQSGAVDLVSVMDHTPGQGQYRNLEKLVAYRTRKGTMTESEARSQIQARIDSAIQYANLQVVSGLCKEHGVALASHDDDTVEKAGLMADIGAVISEFPVTLEAAEVAVERGLMTAMGAPNAMRGQSYSGNLSARDAHGRGLLHILAADYHPAAILPAIRALSAADLPGAMRLATVNPASALGLSDRGEIAVGKRADLAVIDGKDRVVTTYHAGEAIF
>2579419735
FTFQGAQVYLPDQIETNVTIDGHIAEIGGSARGEVIDARGLVLAPALIDVHGDAFERQVMPRPGVFFPIETAVLETDRQLAANGIATTYHSITLFEPGLRSVEKARMMQAIRDLAPRLTVENRVQLRWETFAFEALDALDWAFDAPLKPSLAFNDHLSMSRSYKRWAKIAARTGLELDDFMALIKRVWNRRPDVVDTITSVAAKAQAKGIPMLSHDDTQAETRAFYRGIGATTTEFPMTMAPTQDARDNGDLIIFGSPNAVRGGSHIGSLGAADMVEAGLCDMLASDYYYPAMLAAVDRMDADRLALWSLISSGPAKAMNLTDRGSIETGKRADLVLVPDGATPAIAGTWVAGRAAY
>2579507788
YLTHARIVLPDGVDSALLIENGLIAAIAVPRATQVIDLRGQTLMPGLIDLHCDAIEKEAEPRSRVMFPLDFAVAQVDRRNAAAGITTPYHAVSFASFGVRNYDTASLVRAVTAFRDHSLVDNRVHCRYEVTDASALPVLAQLMEAGVVDLVSVMDHSPGQGQFKTLEAYLAYMMGNHAMSREEARAAADKKLVEKHGLERVERLLALAARMGIPAASHDDDSVERIAAMQALGVRMSEFPINLETAQAAKAQGLPTILGAPNVLRGQSQSGSMRAIDAIRAGVADCLCSDYQPSTLIAAAFAAERQALPRAAALVSANPAAACGLTDRGRIAAGLRADLVAVKVAGQPLVTHTWSAGRLVF
>2579507796
AGLRGRRVLTANGIPAAFAFRDGCLAPASTPGGALDAGDLLVPGIVDIHGDAFERAVMPRPGVSFPYTSALFDVDRQLLAHGITTELHGVTLWEGGLRGEAYAQMFDGLERMRGTLGAQHHVHLRFEAHHLAGLETALDWIDSGKVRFVAINDHLPLHDARKLAQYADRAECDPATFRQRLEQAAAQAGAVPAGVARLIAAARAAGLQVASHDDGDAATRQGYHQQGCTVAEFPLTVDVARAARALRNHTVFGAPNVIRGGSHTGAPDATEMIAAGLCDVLASDYYYPAPLQAAFRLAQLGLPAAWDLVSRNPARAAGMNDRGTLGPGLRADAIIVRDPALPQVCAAIVGGRRAA
>2579647010
LLIINGRVVTSRGVGARIKISKGIITDIDAGDNWVLPGCVDLHSDALEREIEPRPRAIFPVEVAFRELEKRLAGCGVTTIFHSLSFAKQLRSNELAAVIRRLVQLAAPALIRHRIHLRYEITDLSAIPLILELLSEGVVDLLSFMDHTPGQGQFRQLGKYKEWVSWSYGIAEEELAKHLSLKNVDREELAGVRRLAEEARKMSIPMAAHDDDSPARVEFAQKLGITLSEFPVNLKTAHYARQLGMNVCVGAPNVIRGVSQAQNMRATEAIKAGAANILCSDYYPAAMLGAVFQLAKSGLSRTVSLVATNPAAAAGISGE
>2579671186
MLIKNARIVTRDEETGTVRVGDGRIEEIGNTSAREAVDWEGDYLLPGFVELHTDNIEKHLAPRPGVLWNHEAAIIVHDAQVASAGITTVFDALGVGSDGVRGRELQVCAKSIGKFVELLRADHFLHLRCEVGTTDVVEVFDSLSSHPLFRLASVMDHTPGQRQWQDHEKWRKYQERHGKWSDEHTNKILAELAEHQARYAKHRADIVERCKGLNISLASHDDTLVEHVEEAARDGIALAEFPTTLDAARAAREHGIATIMGAPNVVRGGSHSGNVSALDLAREGLLDILSSDYVPSSLLIAVFDLVSGWLPRAVATVSWAPAHAAGLTDRGAIATGLRADFVRVSMDGVQVPRETYRAGRRVA
>2579752019
HLENARIVTSEGVHGSLMIEDGCIAALDAPKGAVRHDMGGDLLLPGLIDLHGDAIEKEVEPRPNAFFPLPVALDAIDRRMAAAGVTTAFHGISFGELGVRDVEFAELARALHGFTGAVDHRVHVRYELTDAGSEARVTRLIDEGVALLSFMDHTPGQGQFKDAAAYGAYFGRVYAKEDGEILDKISAKQAEAGNIVARVERLAAHARPHGVALAGHDDEGAERVTFMARVGATISEFPLDLDTARAGRAAGLVTLFGAPNVLRGRSQSGALSARDAIAAGVAGALCSDYAPQAMLPALGVLTAMGWPQALALMAANPARATGLSDRGEIAQGKRADLIRVDAGGALSVAATWVAGAQVY
>2579752333
LVIENAQIVLPDRVEGALCLEDGRITDIAPDGAGQVIDAEGDWLIPGCIDLHGDDIEGALGPRAGLRMPVELGLIQSDKNAAAWGITTKLHAIAYEDAKNRSKRLSRIMDAIRDHAARLLVEHWVDLRYEVTADPAYTLEAMAHPVVRMISVMDHTPGEGQFADLESYKALNRQLTDADDDELERLVAEKQARAHKTHEALVAARAHELGLIIASHDDNSAARAEAWYALGGRLSEMPVRLEAAERAHALGMSVSMAGPNLLRGGSASGNLNLIEALAVGALDAICSDYYPPALVCGAFKLVQDGLFDAIRLVSSGPAAALGLTDRGAIAPGLRGDLAQVTRLGHPVVRRTFLAGDLVY
>2579755145
TILANAMLILPDEVPGAVHLTDGQITAIGTAVPPGAVDCGGDYLAPGLIELHTDNLERHIQPRPKVDWPHNAAILAHDAELASVGITTVFDAMRVGSTGGRYSKYARLANELLSLRAALKISHFLHLRAEVCSETLEEEMEQFGPEDRVGIVSLMDHTPGQRQFRDLTKLEDYMKGKHALSDAQFTQHVAQLKALRATHDRHEAAAVSHAARYGAVLASHDDTTEDQVAVSQGYGIRLAEFPTTLDAARACHAHDISVIMGAPNLIRGGSHSGNVAAGELADLGYLDILSSDYVPSALLLGAVQLGARWMARGLATVTANPARAVGLADRGTLTTGARADLIRFLRGDAPALRGVWSQGRRVA
>2579755680
VTLRGAQVLGPEVARDLSLSDGMIVDAPVGRVIDLSGFIVLPGIVDVHGDGFERHLAPRRGAMKDLDQGMLATEAELAANGITTAVLAQFYWEGGMRGAEFADVFAALGEMQGRVETDLLAQLRFEMSLLEDYDAVQDMVVRHGIGYVVFNDHLPGKRPQGLTGQALRIGRNPEKHLEFIQGLHARMDEVGPALERLCTVLRAQGVRLGSHDDGTAEARRVARARGMTIAEFPETLEAAEEARAGGDRVIMGAPNLVRGGSHKGNVSAVNLVAMGLVDALASDYHYPSLKRAAFFLADGGLASAWRLISSGPAQMLGLGDRGELRVGARADLVVIAPDTRRVLATLAGGRFVG
>2579896189
MIISNVRMVMSDEISGSLSVHRGVIQHIAPSRLPGALDGDGAWLIPGLIELHTDNLDKFFTPRPGVSWPPASSMRAHDAAIISSGITTVLDAISVGDGGHRLDNLLKMTDTXVATQILNRAEHLLHLRCELPHKDTLPLFEQLCDLPSVTLASLMDHSPGQRQFASREKYHEYYKGKYLLNDEQMAQFEAEQIEGSQRWQANRQGIVSLCQAKGITLASHDDAAEDHVMDAYRHGVSIAEFPTTAAAARAAHRVGMQVLMGAPNVICGGSHSGNVAAHQLAEEGLLNILSSDYYPASLLEAAFLIAEYSLPQAIALISHNPAQALQLNDRGLVAEGMRADLVLVRHGPQMVLKRVWRQGERVF
>2579985726
IVLKNARIVLEDEINGALVLRGGKIASIDTGIVSAGEDCEGDYVIPGLVELHTDHLESHYSPRPGVRWDSIAALQAHDAQVVASGITTVFDCLRLGSGGFQKGEMRVIADAIEVAVARLRASHLIHLRCEVSAADVLDQFEDFDTDNFVRLASLMDHAPGQRQFQTLEQYALYYKTKRGLDDAAFERFMAKRVAASQKYAAHRKTIADACAGRGIAIASHDDATVEHVEESIAFGVKLAEFPTSMEAARASHEAGISVMMGAPNIVRGKSHSGNIAARELAEAGVLDVLSSDYVPFSLMQAPFILADGPLNETVRLVTAAPARTVGLTDRGRIAPGLRGDVVRVHNKGVPVVRSVWREGRRVA
>2580091984
TYLTHARLVLDDTVDASLLLEDDRILAIVAAPGAREVDLQGQYLMPGLIDLHCDAIEKEAEPRAKVLFPLDFAVAQVDRRNAAAGITTPFHAMSFASDMRNNDTAAVARLVRAFRRHSLVDNRVHCRYEITDHGAEPVLAGLMEEGVVDLLSVMDHSPGQGQFKTLEAYLQYVMGNHAYSREEAEEVARRKAQGREGVDRVERLLGQAHALGIPTASHDDDSVQRVATMRNLGVSMSEFPINLDTAKAAVSCGLPTIFGAPNVVRGQSQSGSIRAIEAIRAGVASCLCSDYQPSTLITAAFAAHQQSLPQALALVTANPADACGLTDRGRLREGLRADLIAVAVAGMPMVTRSWSAGRLVF
>2580091992
AGIRGRRVLTPSGLEAALSFADGLLSSGEGGGAWLDAGDLLVPGIVDLHGDAFERAIMPRPRVSFPYDNALYDVDRQLLAQGITTEFHGVTLWEGGLRGAAYAEMFDALARVRAQLGSRHCVHLRFETHHIDGLELAQRWIQDGKVQFVALNDHLPGLGDERKLMQYADRAECDIDVFRDRIRAAMSRSGEVAGAMRQLVQSARQAGLAVASHDDPDCATRRYYHQLGCTVAEFPLNEAAARLARDLGNSVVFGAPNVVRGGSHTGAPSASEMVRQGLCDVLTSDYYYPAPLAAALQLAQHELARAWSLVSLNPARAAGLGDRGQLRPGLRADLIVVSIPGLPRVRATVVDGQLRY
>2580544304
MIINNVRLVLENEVNGSVEVRDGVIRAFTQSRSPDAMDGEGGWLLPGLIELHTDNLDKFFTPRPKVDWPAHSAMSSHDALMVASGITTVLDAVAIGDGGDRLENLEKMINAVEETQKLNRAEHRLHLRCELPHHTTLPLFEKLVGREPVSLVSLMDHSPGQRQFANIEKYREYYQGKYALNDAEMARYEEEQLQLAAQWQPNRLSIAAMCRDRHIALASHDDATHDHVRESHQLGSVIAEFPTTFEAAEASRKHGMNVLMGAPNIVRGGSHSGNVAASKLASLGLLDILSSDYYPASLLDAAFRVADFTLPQAIRLVTKNPATALNLHDRGEIAEGKRADLVLARKGEHIHIDHVWRQGKRVF
>2580607231
MLIKNARIVTRDDVTGTLHVEGDTIRDIGSTATPEAEDWEGDFLLPGLVELHTDNLEKHLAPRPGVHWNTDAAFVIHDAQIAAAGITTVFDALAIGTVGVRGRDVQLSAAALSRFSELLRADHFLHLRCEIATEDVIELFDTLSEHPLLRLASVMDHTPGQRQWHDRAQWRRYQERHGKWTDEHADNLLTEMETEQERYDAHRRAIVERCRARNIPLASHDDTLVEHVEQAAAEGIVLAEFPTTRAAAEAARQRGIATIMGAPNVVRGGSHSGNVSALELAQADLLDILSSDYVPSSLLTAAFDLVTDWLPRALATVSWEPAHKAGLHDRGAIETGLRADFVRVMLDTLPVPRATYRAGQRVV
>2580716948
QILSNAQIVTADRMLGSVVLRDGKIVDLGRSQLPQAQDLGGDYLLPGLVELHTDNLEKHMTPRPGVDWPSTSAVLSHDAQIIAAGITTVFDAVSIGDKGNRMKKLPAMLDAIAQAEGLTRAEHHLHLRCELCHPDTLSVFRDLVENPLVQLVSVMDHSPGQRQFVLESKYREYYMGKYHLNDETMDAFIVLQKANSLAYDRYRAAIVEHCLARGLSVASHDDATLAHVEESARYGMTIAEFPTTLEAAKGCQALNMKVLMGAPNVVRGGSHSGNVAAAGLAAEGLLDILSSDYYPASLLQAAFVLADQDLSRAVKMISLAPAHAAGLKDRGEIAIGLRADMVQASREGLPVVQQVWRQAKRVF
>2580957635
MLIKNARIVTRDEVTGTLRVEDGTIREIGTTAAPDAQDWEGDFLLPGLVELHTDNLEKHLAPRPGVHWNTDAAFVIHDAQIAAAGITTVFDALAIGTVGVRGRDVQLSAAALSRFSELLRAEHFLHLRCEIATEDVIELFDILSEHPLLRLASVMDHTPGQRQWHDRAQWRRFQERHGKWTDQQAETMLAEMATEQERFDAHRREIVERCRARNIPLASHDDTLVEHVEQAAAEGIVLAEFPTTRAAAVEAKKRGIATIMGAPNVVRGGSHSGNVSALELAQADLLDILSSDYVPSSLLTAAFDLVTDWLPRALATVSWEPARKAGLTDRGAIEPGLRADFVRVMLDTLPVPRATYRAGARMV
>2580990582
LDMTGADVLLPEGVQSTLSFADGIIVPDTVGHKVDLTGYLVLPGIVDLHGDGFERHLAQRRGAMKQMDAGLIACEAELAACGITTAVLAQFVWEGGMRGLEFADVFRAIRETNAAVVTDLQAQLRFETHLLELYDGLPAKLADWGVGYVVFNDHLPGKLPRRLNGQALKAGRSPQKHHDYMIALHERQAEVPAALDTLCPQLAAMGIHMGSHDDATSETRADWRSRGVTLAEFPETLAAAEAAHGAGDSVIMGSPNVVRGGSHNGNLSAIDLIAMGYCTALASDYHYPSPRRAALMLVDAGLAGAWGLISSGPAAVLGLSDRGNLAPGKRADFVVLNKRSRRIAATFAGGRFIG
>2580991991
LCLANAQLVLPDRVTGSVTIEGGVITEIGDHIPTGAMNCQGDLVLPGLVELHTDNVERHMEPRPEVDWPHLPALIAHDAELASTGITTVFDAMRVGSSGGRYVDYARLANEMLAARAFFKISHFLHLRAEICSETLLEELAAFGPADRVGIVSLMDHTPGQRQFRDMTALKTYVSKKRGMNDAEFAEHVENLLRLQKRFAKHESGAVTEAGRLGAVLASHDDTTSAHVATSARNGVGFAEFPTTVEAAEACRAHGIAVMMGAPNLIRGGSHSGNVAAEELAKADLLDIVSSDYVPSALLLSAFRLASIWLPRAVATVTRNPAKAAHLKDRGALAKGSRGDVLRVMAGELPLLKGVWSQGNKVG
>2581468550
AVIANARIVLADRVQGWLALADGRIAEIEGKAPAGAEDAGGDLIMPGLIELHTDHLEAHYVPRPKVFWNPVAAVVSYDGQLATSGITTVFDSLRVWEDGAEEVDRAGLAAAITTARELLRADHFLHLRCEIPMPSVVEEAKELIDRPDVKLMSLMDHTPGQRQFRDEVKLRDYYRGKGGKTDAELDELFAKRFEYQRRYAANMREIVALAHQYDIPLASHDDTTEENVADAVRDRVSVAEFPTTLEAARGLHQAGIDILMGAPNVVRGGSHSGNIAAVDLAREGLLDILSSDYIPSSLLMAALQLPEVPLPAAVRTVTKAPAEAVGLTDRGEVATGKRADLIRVVAGHVPVVRSVWREGQRVA
>2581468563
IFIEGGRALIDLETSLLVSGTIAEVSRGRARLALDARGLLVLPGIVDLHGDAFERQMMPRAGVDFPIDVALADSDRQAISNGITTVFHATTCWEPGLRSAENARLMEAIERQRPQFAADTRFHLRHETYNLDAEAEISQWLSEGRVDLFAFNDHMDGTADMAKPRKRNRMVERTGLSAEEFDRLVERVVSRAGEVPASVARLAAAARAAEVRMLSHDDATPAMRQAFRELGALIAEFPINEETAQAAASHGDAIVYGAPNVVRGGSHTGWTRASDMIAKGLCSVLASDYYYPAQLLAAFRLAAVPLTQAWDLVSAGPARATGLTDRGLLADGRRADILLVSVELRPRLIAVISGGKLVH
>2581599764
MIINNVKLVLDNEVDGSIEIQDGTIRAFTQSRSPEAMDGDGGWLLPGLIELHTDNLDKFFTPRPKVDWPAHSAMSSHDALMVASGITTVLDAVAIGDGGDRLENLEKMINAVEETQKLNRAEHRLHLRCELPHHTTLPLFEKLVGREPVSLVSLMDHSPGQRQFANIEKYREYYQGKYSLSDAEMARYEEEQLALAARWQPNRVRIAAMCRDRNIALASHDDATHDHVLESHQLGSVIAEFPTTFEAAEASRKHGMNVLMGAPNIVRGGSHSGNVAASKLASLGLLDILSSDYYPASLLDAAFRVADFSLPQAIRLVTKNPASALNLQDRGEIAEGKRADLVLARKGEHVHIDHVWRQGKRVF
>2581633666
MIINNVKLVLENEVHGSLEMQDGEIRAFSQSHLSEAMDGEGGWLLPGLIELHTDNLDKFFTPRPKVDWPAHSAMSSHDALMVASGITTVLDAVAIGDGGDRLENLEKMINAIEETQKVNRAEHRLHLRCELPHHTTLPLFEKLVQREPVTLVSLMDHSPGQRQFANREKYREYYQGKYSLTDAQMQQYEEEQLALAARWQPNRETIAAMCRARHIALASHDDATHAHVAESHQLGSVIAEFPTTFEAAEASRKHGMNVLMGAPNIVRGGSHSGNVAASELAQLGLLDILSSDYYPASLLDAAFRVADFTLPQAVRLVTKNPAQALNLQDRGVIGESKRADLVLARKGNHIHIDHVWRQGKRVF
>2581728010
MIINNVRMVMSDEISGSLSVHQGVIQHIAPSRLPGALDGGDAWLIPGLIELHTDNLDKFFTPRPGVSWPKASAMRAHDAAIVASGITTVLDAIAVGDGGHRLDNLLNMTDTVVATQRLNRAEHLLHLRCELPHKETLPLFEQLCDLPPVTLASLMDHSPGQRQFVSREKYHAYYKGKYHLNDEAMAQFEAEQIEGSQRWQSNRKEIVTLCRAKGITLASHDDAAEEHVLDAYRHGVAIAEFPTTAIAARAAHRVGMQVLMGAPNVICGGSHSGNVAAHQLAEEGLLDILSSDYYPASLLEAAFLLAEYSLPQAIALVSRHPAQALHLNDRGLIAEGKRADLVLVRHGPRMTLQRVWRQGERVF
>2581958297
TIFANARLILRDRVTGTLRIADGVITDIGTAVPKGAQDMQGDYIAPGLVELHTDNLERHMSPRPKVDWPHRAAILAHDRELAGTGITTVFDAIRVGSAEHQYQRYARMVDTILAMRAALRISHHIHLRAEICSETLAEELAEFGPEDRVGIVSMMDHTPGQRQFRDLSKFEAYVRGKHSFDAAAFQRHVDTLYDVQKQYKTHEAATVAAAARYGAALASHDDTTAEQVETSHRYGVRLAEFPTTIEAAHSCHANGIATIMGAPNVIRGGSHSGNVAALDLAKADRLDILSSDYVPAGLLIAALQLGDLWLARGLATVTHAPAQSVGLTDRGTIEVGARGDVIRFRLDGLPILRETWVEGQRVF
>2581959157
VEFTGAHVLGADVLPRPLAVAQGLITDVAQTTRVDLDGYMIVPGIVDVHGDGFERHLAPRRGAMKTMQEGLVAAEAELAANGITTAVLAQFIWEGGLRGYEFAEVFGAIQQVSDTLVTDLRGQLRLETHLLDLYADLPQRMQDWGLSYVVFNDHLPGQVPKRMVGQALKAGRNPDDHLRMMQDLHAQSADVPGALDWLCKVLAARGIQMGSHDDTTAEGRALWRKRGVRVAEFPETLEAAEAAAAAADHVVLGSPNVVRGGSHNGNVSALDLISMGIGGALASDYHYPSPRRAAFMLADRGLAQAWHLVSAGPAAVLGLSDRGVIATGKRADLLVLDAQTRRVALTMSGGRFLR
>2582340807
YVIHNGKVITEETIEGCAVVIEGRIKEILDYPDAVKIDAHGGFISPGFIDIHSDYIETLASPRPTTMMDFGISLREAEKILISHGITTMFHSLSFRDFNMRNPANVQMVDAIAATNQPHLIRHRLHARFEIDNVNEVDRLIENINNDKVHLLSFMDHTPGQGQYRDLEVYRKTLKGYRNLSDEDVQTIILDRQNTECLIHQISEIAAVAISKGIAVASHDDDYSEKLDLVRSYGTTISEFPITLDVAKKAKEIGLQTIAGAPNVMLGGSHSGNLSAAQAISENCIDILCSDYYPAALLHAIFTLTDYDLHDMFMKVTLNPAKAVQMDEEGSIRAGKRADIIVIMDDGYPMLTAAMVNGYRTN
>2582514008
LLSHARVVLPNEIDASVLLEDDCILAVENLRVDCEINLKHQYLMPGLVDLHCDALEKEVEPRPNVHFPLDFACAQADKRNAAAGVTTVYHALSFKEEGVRNNEVAALARAVHQWQPLVDNRVHCRYEITDATALPILLQLLVEQSMHIVSMMDHTPGQGQFKNLNAYREFITRTYEKTDAEVDALVEQKMADAAGAYQRMQNLAQAAHEHGIAVASHDDDSPQRVATMSSLGADISEFPITLDAARAAKQAGMATIFGAPNVLRGKSQSGSMKAVDAIIHGVADCLCADYAPATLIVAVFKISQLTLPQALQLASSNPARAAKLSDRGEIAAGKRADLITIEPGGLPQVTDTWVAGQRVY
>2582533369
QVLTNARLVLDDDIRGSLVIQAGHIKAIGATALPSAIDCEGDLLIPGLIELHTDNMEKYFQPRPKVSWPSRSAALAHDAQMAASGITTVFDAVSIGDQSMRQEALYQMVEALADINRMARVDHRLHLRCEVCHPDTLARFQSLADTPELGLVSLMDHSPGQRQFASLDAYRVYYKGKHGFDDASLDAFIERQQGFSAQYSAYRKAIAQACHERGLALASHDDATIEHVAESLEYGTQVAEFPTTLEAAHASHHHGMAVMMGAPNVVRGGSHSGNIAASELVRLGVLDILSSDYYPAALLDAVFLISKMELPRAVASASRKPAEAVGLNDRGRIAEGLRADLIRVEVDSHPLVQRVWCAGKQVY
>2582560623
TVLTNAKLILENEVTGTIAFDGITAVGKSSLPGAIDVGGDYVAPGLVEMHTDNMEKHFMPRPKVFWPNLAAALVHDAQMAAAGVTTVYDAVCATPKDYRKDIFADVMKSLAYGKSVFRIDHRIHMRCELTSPQLLEDIAPYQDDELVQLVSLMDHTPGQRQWRDLQHLKTYAVGNGKTVAEFEEDVEVRQREGAANAKNWQAVVDIFRARGIPLATHDDTIPEHVEEGVASGAVISEFPTTVEAAAAAKQAGLATVAGAPNVVRGGSHSGGVSVSELAEKGLLDGLSSDYVPASLLQAVVKLADHGLPEAMGMVTWKVADILGLRDRGHLKTGLRADLVRFVLGDTPVLAAVWSQGERAF
>2582564641
MWLSDVSLVLPDRVRGSILIADGKIAEITDHIVPGGVTASAFRVFPGFIDMHGDMIELELEPRVRVDFPMEVALASLDARLAAAGVTTAYAAVSFRGRRRSYEHTSVIRQLHALRATCRVDHRIHARFDITFDNAVGVLRKLLDDDQVDLVSLMDHTPGQGQYRNLEIHIKNRAAHHGVSEAEARQMVTDAIATRTRMLANMNEVARMCADHGVSLASHDDDTVEKAHLMADLGARIAEFPVTMAAASEAAGRGMMNAMGAPNAMRGQSYSGNLSARDLHAAGLLHILASDYHPGAILAAVRILASDPLAGATRLASTNPAMALGLTDRGSLAPGKRADLFVTDTNGRVVLTLCAGQIV
>2582564652
TFQGAMVYLPDQIETNVTIAGGKIVEIGGPVQGEVIDGRGMILAPALIDVHGDAFERQVMPRPNTYFPLEVAAIDTDRQLAANGIATAYHAITLWEAGLRSVERGRLMEAMRALAPRFLVENRVQLRWETFAYEAAAAIEWALKSPLTPSIAFNDHTSMTRAFQRTAGHAKRSGQSEDEYLALLREVWERRTDVPDHIARVAELGRANGAPMLSHDDTRAKTREWFRHMGATTAEFPMVIEAAQAARDGDDTIIFGAPNAARGGSHIGSLGAGDMVEAGLCDVLASDYFYPAMLAAVAKLDADRLTIWGLVSSGPARSMGLKDRGSIETGKRADLVLVPEGHSPAITGTWVEGRAAF
>2582565978
YHFANATVVLPDETTGSVLVRDGKIVEIGRAVPAGAVDCAGDLLMPGLIELHTDNLERHIQPRPKVDWPHASAIIAHDAELASVGITTVFDAMRVGSIGRYTAYARLASELLALRDALRISHFLHLRAEVCSETLVAELSEFEADDRVGIVSLMDHTPGQRQFRDVKKLAQYVMGKHSLTPEEFDEHVAHLKDLRDRFDDHEAAAVAEAQRFGAVLASHDDTTADHVATSAGYGIKLAEFPTTVEAAQACHTHGIAVMMGAPNLIRGGSHSGNVSAADLAERDLLDIVSSDYVPSALMLAALMLGDLWVARGVATVTRAPADAAGLPDRGRIAPGARADLVRVRVDGTPMVRETWVQGQRVA
>2582565989
LRFTGAQILRDGEMQRSLAIRDGRITKGPLPEVDLSGYYILPGIIDLHGDAFERHMAPRPNAPFDFLTGLAGTDRDAAANGITTAWLAQSWWEGGHRSPDHAELLAALSIYRKNALTDLRIQIRCETHLVDSGERMLAAIQTHGVDYVVFNNHLDDVLEHADTASPIYHWAKAAGRSIEEHIVAARAAHARQREVPRHLCRLADAFDRLGVTYGSHDDPDGETRERYSMIGARLAEFPTSRKAAAAAKAMNDPVLMGAPNLVRGGSQSGNVSAEDLVRQGLCDALVSDYYYPALTRAVWRMVDDGLPKAWAMISEIPAQILRLPDRGRLDIGKRADLTIVNADTRLVEMTIANGRLAY
>2582566333
LELTGARVLRPGGWDGPVAMGCGRIADGGGRQVDLSGCLILPGIVDLHGDAFERHLAPRRGAMTDLGAGFAALDAELAAQGITTAVLAQFYYEGGMRRPDFAAMVDALAVARPGLLTDMRLQLRFETHMLDDYDRVQALIDRAGIGYVVYNDHLPGKKPPRLTGQALKSRRSPEAHLALMQDMHARRDQVPAALAALSDRLLAKGVLLGSHDDATPEVRAGFRAMGVRIAEFPETRDAAQAAQDAGDPVILGAPNVMRGASHAGNVSAIELILDGIGDALVSDYHYPAPLRAAFALGDRGLDHAWPLVSAGPAAILGLDDRGDLAPGKRADLIVVDAETRRVGATFTGGRLAF
>2582741383
QIYTNYRLLLPNEIGTLIVRNGKIADIQPGITNKGENGEGKYLIPGLIELHTDNLERCMSPRPGIRWPLEAAAIYHDRDLASAGVTTVCDAIAIGDKSPRLKNYSQMINVLCQGKARFLVDHYIHLRCELAYPEVDQITEEYVHNSLLLMISLMDHTPGQRQFINLEKFKEYYMGKHGVTAQEMEEFITTRQERHKLYKKNRHSLVELARERKIALASHDDATVDHVQEAVEDGVVLAEFPTTIEAASKAHSLGLKVLMGAPNLVLGGSHSGNVSAMDLVLLDLVDVISSDYVPQSLLQAMFIIAKTDLYRSMELFTSNPAQAIDLFDRGSLEVGKRADFITVDDGIVPRLISTICAGCRIS
>2582742265
IAIQGVKILTSRGWDGTALIEDGIFSSIQVPHGFEIVNGQGLQMLPGIIDLHGDAFERMICPRPGINIPLSIAMVENDRNLLASGITTFYCSITDYEPGLRSRQTASIIEILGTGREFLKSNHRIHIRHEEANVLGHDELCEWLETGRIDILSINDHLPSTPEEKRWYRYLKQRTSLSLEEITQLVMQVREKRHQDEQIETLIKIARERNIPLASHDDDTPEKVALSQKRGVAIAEFPANVELATQSQAYGASVLMGSPNLVRGGSHLGLMSVATGIKSQVIDCLCSDYHYPSLFYSPFKIAEEGFEQAWSLVSSKPAAAAGIGHRGQIAPGLDADFLLISPDLPVSVYVSGKEVV
>2582767783
IVSNARIILTDKIHGTAVVEDGVVARIDSLTNGSAIDFDGDYLMPGIVDIHTDNLERHYFPRPNIGWNPVSAAIAHDGVCIASGVTTVFDSLAIWDREARGLENLRLVAGICTADDALRADHYFHWRCELPVGSLPQLLDEFVPLPMTKLASFMDHTPGQRQYMHLDFFLDRTWRKEMNEDEVQSRLAQRLEDQERNEANRAYMAEVAKKYGVTLAAHDDQTVEHVRAGHAAGAVISEFPVTAEAAAEARRLGMVNIMGGPNLIRGGSYSGNVSAQALAEDYLLDGFASDYVPRSMVECAFRLAEGWLPEAVATVTSVPANAVGLSDRGEIAEGKRADLLRILDAGLPVVRSVWVAGERVA
>2582767791
LRIFSRNVVTPAEASAEILIGDGIIKAVCACASAGADDWGDDFIIPGLVDIHTDNLEKHYQPRPGATWDSIGAVMAHDAQCISAGITTVFDSLCLGERGLNRGEAFPLIEAIERAFLKAEHVLHIRCEVTNPALMDGLEPHLDNPRIKMLSLMDHRPGQRQLRSRTVEKEANAEVENLAELCASHRKKIADISTQYGFTLAAHDDATIEQVQEAGALGCTMAEFPVAIEAAQMARSLEMVIAMGAPNLVRGGSHSGNLSAGAAAEVDLLDIITSDYIPFSMLRAAFLLTEGWLPRAIATVTDAPARATALNDRGRVATGLRADLVRVQTGKWPRPVSVWRGGERVA
>2582878878
HIIRNARIVTTDQETGSVAIEDSVICAIGSVSIPAGEDWQGDWLLPGLVELHTDNLEKHLSPRPGVLWNAHSAMVVHDAQCAAAGITTVLDSVVIGDGGARAQTQHTSIAALHQCRDLMRIEHLLHLRCEVSVPDILEAFNQYADDPLLRLVSVMDHTPGQRQWRDLTSYRRYAERNLRFSDDQFESMIAQRKVDQQAYVPHRQTIVDASRSRGLPLASHDDTLISDIQQAVEEGVGLSEFPTTLAAAQAARKAGMAIIMGGPNLVKGGSHSGNVSAAELAQADLLDIFSSDYVPSSLLLATFMLGHQWLPKAVRTVTFNPARALGMLDRGEVALGQRADLLRVNRAGMPTVLETWVAGKRVY
>2582994836
FIITNARVVTPEGVGASVRIENGRIGKINSLRGGTEIDAGGKFLFPGFVDLHSDAIEKGIEPRPNTFFPVNIAVYELDKKIAACGITTMYHSLSFAEELRSNSMAAIIREINTFSKLKVNTRIHARFEITDQCAVPFLEGLIRDGQISLFSFMDHSPGQGQFRDILSFKKYYGPVYAKTDSEMDSIIERKLKAKMNTPACISRMIGICREHGIAMASHDDDSRDKINWVKEMDIGMTEFPMTHEAVRAARELGIRICFGSPNVVRGKSQSGNLSAREAIRSGCDDILCSDYAPMTLLHAVLALENSGLPEAIRMVSLNPARAVGIAHTGSLEEGKDADMVLVHSGDVPRVIKTFVAGKEIF
>2583098088
MLIRNARIVTRDEVTGVVHVEDGVIRDVGTTAAREAQDWDGDYLLPGLIELHTDNLEKHLAPRPGVQWNTDAAFVIHDAQVAAAGITTVFDALAIGSVGLRGRDVQTCAESLTRLSELLRAEHFLHLRCEIATADVVELFDSLCAHPLLRLASVMDHTPGQRQWHDREQWRRFQERNGKLSDEHVATALTELSIEQARYDAHRREIVERCNRLGIPVASHDDTLVEHVEQARAEGIVLAEFPTTRVAAEAAREHGISTIMGAPNIVRGGSHSGNVSALELAEANLLDILSSDYVPSSLLTAVFELVADWLPRAMATVSAEPARTAGLHDRGAIEARLRADFVRVMLDTLPVPRATYRGGARIV
>2583134652
LCFINAKVVTPQNVNGYVIVKDGIIKEIKVNGNCHIEDMENDYLIPGLVELHTDNLEKHLEPRAGVLWSSRNAFLAHDAQLAAAGMTTVLDSLSVGEKKQRSKMLEMSIQALNEVREGTRVNHYLHLRCEVSDPQMPELFNALISEPDLRLVSLMDHTPGQRQFANEENYRTYYQSSFQWTDEEFQERVVELKEIQKHYKKHEAQIIAFCRQNNIILASHDDACTSHIDDAISAGIKISEFPTTMQAAKYAVDKGLLTIMGSPNIMRGGSHSGNISALAVAKENALCILSSDYAPHSLLPAAFILYEFDLPTAINLITKNPAEAVGLNDRGEILQGKKADLVRVYPYQLPEVRTVWNNGIRVI
>2583196158
LVLTNAKIVLADEVQGSVRIDGGMITDIGTPSRTGLDLDGDYLIPGLVELHTDHLETHYAPRPKVRWNPVAAVQAHDAQIAASGITTVFDAIRVGLSDMGATEMGILANAIAAGTQRLRAEHHIHLRCEVSAPDCLESFLAIKDDSQVRLASLMDHAPGQRQFASMDAYKTYYQGKLKMSDAALADFTARRTEESQTYEPHRRAIAAACNEMGIVLASHDDATGDHVAEAVALGIGVAEFPTTMEAALAARAAGMAILMGGPNMVRGGSHSGNVSARALAEADLLDILSSDYIPFSMLQSAFALAEVELPKAIQLVTKRPAAAAGFTDRGEIAVGKRADFVHLIEDGIPIVLTVWRQGRRVI
>2583196573
MWLSDFRIVLADRVNGALRIEDGLIAEIETPIGAADVRGNGLILMAGLIDMHGDMIEREIEPRPGVRMPMELGLRDLDRGLATAGVTTAYAAVSFPGTMRSYDFTSMIRALRAHRDILLIDHRVHARFEVTFPAALSVVKELIAEGAVDLVSLCDHTPGQGQYRDLDLQAANMAKSKGISLEQAAEALQRRITERQEDTATLRAIAQYCAMHGVAVASHDDDTVAKVALMQNLGANISEFPVTLEAAQEARARGMVNAMGAPNALRGQSYSGNLSAREAHAAGLLDLLAADYHPSAMLPAILVLAQTDLPGAARLSTLNPARALGLEDRGEIRVGLRADLLIADDAGVGHVRATHSKGVPVY
>2583197459
TVFRNARIVVGDSITGSLKVEDGIITAIDSGVAKTGKDMDGDYLIPGLIELHTDHLENHYRPRPGVFWDPTAALHAHDVQIAGSGITTVFDAVRIGSPEMGRHVDRLVNAIRAGRDRLRVEHLVHLRCELPSHDVVEQFEAYASDPITRLASVMDHTPGQRQFRSLEDYKRFYQAGRTAAELEAFVAARMAEHERYGPNRRHIVKRANDLGLALASHDDATLAQVEEAEADGIKIAEFPTTLEAAAASRDAGIAILMGAPNVVRGKSHTGNISATDLVRAGLLDILSSDYVPFALLQAAFALPEVELPQALALVTTNPAQAAGLNDRGVIAPGKRADLVRIVIGGSPVVRGVWRQGKRVS
>2583206443
GPIFDGRHLSPRGAILFDGILALPVKCPDTTVRLDDALVVPALVDLHCDALEKCIEMRPGVHFDAEFALQALDRRLAAAGIGTFCHAVSLDSDGLRSPDRAALIRTIRRARSEAVRHLVHARYEVGSRRGARVLLELLDEDLVDVASIMDHTPGQGQFRSFEAYERYYSGTYNLTREEVQTMAREKRELRSEWREIRRLTQRIVDQGIPLLSHDDDTAEKVRLVAGLGACGCEFPVTLEAAREAKARSMAVLVGAPNVVRGISSNGHLSARSAVAAGVVDALVSDYYPECLLQAPFVLTACTLAAHLTKATEGPAKILGTRGRLSPGRPADVAVLMEGPWVRVSQLWIGGRKVY
>2583266440
MLIKNARIVTREEVTGTIRIEDGQIREIGNTAAPDAEDWDGDYLLPGLVELHTDNLEKHLAPRPGVHWNTDAAFVIHDAQIAAAGITTVFDALAIGTVGVRGREVQLCAAALSRFSDLLRADHFLHLRCEIATQDVIELFDTLSAHPLLRLASVMDHTPGQRQWHDREQWRRFQERHGKWTDEQAATMLSELADEQQRFDEHRRQIVERCQARGIPLASHDDTLVEHVEQAAEEGIVLAEFPTTRVAAAEAKKRGISTIMGAPNVVRGGSHSGNVSALELAQADLLDILSSDYVPSSLLTAAFDLVTGWLPRAIATVSWEPARRAGLADRGAIAPGLRADFVRVMLDTLPVPRATYRAGKRVV
>2583270624
MLIKNARIVTRDEVTGTLRVEDGRIRELGTTSAPEAEDWMGDYLLPGLVELHTDNLEKHLAPRPGVHWNTDAAFVIHDAQIAAAGITTVFDALAIGTVGVRGREVQLCAGALSRFSELLRAEHFLHLRCEIATQDVIELFDTLSAHPLLRLASVMDHTPGQRQWHDREQWRRFQERYGKWTDEEAATMQAELADEQQRFDAHRRQIVERCRARNLPLASHDDTLVEHVEQAAAEGIVLAEFPTTRIAAEAAKARGISTIMGAPNLVRGGSHSGNVSALELAQANLLDILSSDYVPSSLLTAAFDLVTGWLPRAMATISWEPARRAGLTDRGAITPGLRADFVRVMLDDLPVPRATYLAGRRVV
>2583645562
TVFANAQLVLPDEVTGSLQLRDGQIVAIGGNVPANAVDCGGDMMMPGLIELHTDNLERHIQPRPKVDWPHASAIIAHDAELAGVGITTVFDAMRVGSGGDYKAYARLASELLELKNALRISHFLHLRAEVCSETLVAELSEFTEEDRVGIVSLMDHTPGQRQFRDVSKLAQYVMGKHNLTPAEFDDHVAHLKDLRDRFADHEAAAVAEAKRFGAVLASHDDTTADHVKTSAAYGIGLAEFPTTVEAAQACHDHGIKVMMGAPNLIRGGSHSGNVAAHELAEMDLLDIVSSDYVPAALLMSAVLLGDLWMARGIATVTRAPADAAGLSDRGRLEIGARADLIRVRIEGTPTVRETWVQGHRVA
>2583645572
LRFTGATILRDGARRSLAVADGRITKGPLPEVDMTGYLILPGIIDLHGDAFERHVAPRPTAPFDSQIGLRATDRDAAANGVTTAWLAQSWWEGGRRSPESAEMLESVDQYRRHALTDLRVQLRCETHLVETAPQMLSAIRRHNVDYVMFNNHLEEATRPENLHHWAKNAGMMPEAFLAKVRTMLARDKEVPRHLCTLADAFDDLGVIYGSHDDPDGETRENYSMIGARIAEFPTSRRAAAAARAIGDPVLMGAPNVVRGGSQSGNVSAMDLIQQGLCDALVSDYYYPALPAAAWALVDAGLPEAWAMISTKPAEILRLPDRGVLDIGKRADMCLINEATRQVEMTIAGGKLSY
>2583890392
MTKGDLRVAFKDHLPAMAALRDGKIVDLGRSQLLQAQDLGGDFLLPGLVELHTDNLEKHMTPRPGVDWPSTSAVLSHDAQIIAAGITTVLDANSLAYSDRYRAAIVEHCLARGLSVASHDDATLAHVQESARYGMTIAELPTTLEAAKGCQALDMKVLMGAPNVVRGGSHSGNVAAAGLAAEGLLDILSSDYYPASLLQAAFVLADQDLSRAVKMISLAPAKAAGLGDRGEIAIGLRADLVQASREGLPVVQQVWRQAKRVF
>2584103169
TVLRNARIVLDDEVHGSVLIRDGLVADIVGEVGGIGDDLDGDLLIPGLVELHTDHLESHAQPRPGTRWDPIPAVLAHDAQLSGAGVTTVFDAIRIGEGRATTLSLLAEAIEHAAGLLRAEHLIHLRCEVAAPDTAAEFREFDRIASVRLASLMDHTPGQRQYADVEAFSRYMVGRGRVSQAGIGALMEELQAVAAEHTPNRIAIAELATARGVTLAAHDDATVAHVEESAALGVRISEFPTTEVAARAAREHGQLIVMGAPNIVRGGSQSGNVAAAELLALGLLDVLSSDYVPASPLQAIVQLDADGLTRGVRLVSGDPARAVGLDDRGAIRVGARADLVRVHPGGRPVVRGVHLRGARVS
>2584241677
AGVTGQRILTPRGIHASLRFHAGLIDGGTAVRGASDAGNLLVLPGIVDLHGDAFERAIMPRPSVTFPYDGALFDVDRQLLANGITTEFHGVTLWEGGLRGEAYAEMFDALERMRHIMGARHYVHLRFETHHVGGVETAQQWIRDGRVRFVALNDHLPSMRRLRKLLQYADRAECDLDTFQARIRQAMGAADSVADAMRELTACAQAAGLKVASHDDPDAATRRYYHQLGCGVAEFPLTREAAGVARDLGNSVVFGAPNVVRGGSHTNASATEMIRAGLCDILTSDYYYPAPLAAVMRLAHLPLEQAWNLVSLNPARAAGLQDRGLLAPGLIADAIVVQVPGLPRVCAAIVGGELRY
>2584241685
IYLTHARVVLPDRVDSAVLIDDGVIVAIDGARADQEIDLRGQTLVPGLIDLHCDAIEKEAEPRSKVLFPLDFAVAQVDRRNAAAGITTPYHALSFANEVRNNETAAVVRSVRAFRSHSLVDNRVHCRYEVTDATSLPVLQALMDEGAVDLLSVMDHSPGQGQFKTLESYLQYMIGNHAMSREQAEEAARAKTRSKDGVQRVETLLAHAHGLGIPTASHDDDSIHRIATMRNLGVSMSEFPITLDTARAAVSCGLPTILGAPNVLRGKSQSGSMRAIDAIRAGVASCLCSDYQPSTLIAAAFALAATDLPQAMALVTANPADACGLSDRGRIAVGLRADLVAVQVGALPLISHAWSAGRLVF
>2585042664
VQLANANLVLPDRVTGRVTIVDGRIAGIGDDVPAGALDCRGDLVLPGLVELHTDNLERHIEPRPEVDWPHLPALLAHDAELASTGITTVFDALRVGSTGTGYGEYARLADELLAARAHFKISHFLHLRAEICSETLLAEMAAFGPSDRVGIVSLMDHTPGQRQFRDLTALKTYVAKKRGMSESDFIEHVAHLKTLQQRLARHEAGAVAEARRYGAVLASHDDTTADQVRVSHDNGVRFAEFPTTQEAAQACRDNGIAVMMGAPNLIRGGSHSGNVAASALARAGLLDIVSSDYVPSALLLSAFRLAALWLPRAVACVTVNPARAAGLTDRGALTPGLRGDVIRVRTGDIPLLRGVWSQGHRVA
>2585042669
YTVQGARVFLPGEIETDVTIAEGRIAEIGGPAQGAVIDARGLFLAPALVDLHGDAFERQVMPRPGVYFPTEAAVIDTDRQLAANGIATAYHAITLWEPGLRDVDRGRLMQAMRDLAPRLLVENRVQLRWETFAFEAQETIAWALAGPLLPSLAFNDHTPIRRAFEFSPDFIAALAHRAGLGEDAYIALLDKVWNRRCDVPEVIAKVAAMGRAAGAPMLSHDDTRAETRAWFRAHGADVAEFPMVIEAARAARDNGDLIVFGAPNAARGGSHIGSLSAADMVEDGLCDALASDYFYPAMLAAVARLDADRSRLWSLVSAGPAQAMNLTDRGEIAPGRRADLVLVPEGHAPAILTTWVAGRPAY
>2585042678
MWLSDFTLVLPDRVHGSVRVEAGRIAEIVDRPVRGGIDGQGLDLLPGFIDMHGDMIEVELEPRARVNFPIDIALNHLDMRLAASGVTTAYAAVSFRGRRRSFDHTSVIRDVSAARATARIDHRIHARFDITFDNAVGVLSDLLRDGQVDLVSLMDHTPGQGQYRNLEIHIRNKAAHHGVSETEARQMVTTAIAERMRVLANMRTVSALCRDNAVPLASHDDDTPDKARLMADLGAVIAEFPVTMEAAATCAERGMMIAMGAPNAMRGESYSGNLSARDAHAAGLLHVLAADYHPATILPAIRILADSDLAGAARLATAHPARALGLVDRGTLEVGKRADLVVAAGNRVLASLCAGALVF
>2585166637
TVLSNARIVLEDQINGSVLIRDGKIADISEGSSRTGEDFEGDYLVPGLVELHTDHLEAHYSPRPGVRWLKMAAIQAHDAQVVTSGITTVFDCLRMGSGGFEQGEMRDMANALAQAAKRLRADHRIHLRCEVSTDNVLDHFVEFENDPQVGLVSLMDHAPGQRQFQTMDQYTLYYKNKRGLSDEAFALFCDRQQALSAKYGPHRTEIARACAERGITIASHDDATLAHVEESVGFGIRLAEFPTSFEAAEASHAAGLSVLMGAPNIVRGKSHSGNIAAKDLAARGVLDVLSSDYVPFSLIHAPFVLADLELPQALAMVTATPARTVGLDDRGRIATGLRADIVRVRQEGIPVVRSVWREGKRVA
>2585201238
TAFSNARIVLEDEIEGSVLVRDGKIADISTGSSRVGEDFEGDYLIPGLVELHTDHLEGHYSPRPGLRWHKTAAIQAHDAQIVTSGITTVFDCLRMGAGGFEHGEMRMADAIQKAEQRLRAEHLIHLRCEVSADNVLQHFADFENDPYVRLVSLMDHAPGQRQFQTMDQYIFYYQKKRGLSDAEFARFVDRRVSESERNTPHRTAISKVCAERGITVASHDDATLAHVDEAIENGVRLAEFPTSFDAAKASHENGMSVLMGAPNIVRGKSHSGNIAARDLAERGVLDVLSSDYVPLSLLYAPFLIADVELPKAIAMVTSTPARTVSLNDRGRIATGLRADLVRVRDHGVPVSRSVWREGRRVA
>2585222453
MWLSDFEIVLRDRVRGAVRIEDGMIAEIEEPVAAADISGDGRLLLPGFIDMHGDMIEREIEPRPNVRFPLELGIFELDKKLACNGITTAYAALSFANSIRSEEHSRIIQTLVELKDDLLIDHRVHARFEITFTHARAVIEDLLRAGALDLVSLMDHTPGQGQYRDVERHIETIARNNKISLEQAAQRVQQRMENRAQDVDNLQGIAATARDHGVIIASHDDDSVEKVAIVEGLGARISEFPVTMAAAEEARKFGLATAMGAPNALRGLSYSGNLSAREAYERGVLDILASDYHPSAMLPAAIALAEAGLPASVALVSANPAKALGLTDRGAIEVGLRADLVIAEHGRLPRVRATFCRGRQVY
>2585223211
TVLSNARIVLEDDISGSILIRDGKIADISNGNSVAGEDFEGDYIIPGLVELHTDHLEGHYSPRPGIRWNKTAAIQAHDAQIVTSGITTVFDCLRMGAGGFEHGEMRMADAIQSAEKRLRAEHLIHLRCEVSADNVLQHFADFENDPYVRLVSLMDHAPGQRQFQTMDQYIFYYQKKRGLSDEEFARFCARRIAESDRNTPNRDAISRVCAERGITVASHDDATSSHIDEAIENGVRLAEFPTSIDAARLSHENGMSVLMGAPNIVRGKSHSGNIAARDLAQLGVLDVLSSDYVPLSLLHAPFILADVELSKAIAMVTATPARTVSLNDRGRIETGLRADLVRVRSHGVPVTRSVWREGRRVA
>2585226707
VIIEGATVVFGDRLSASVRIEDGRITDIGARDGAQPIDGRGHLLGPAFVDIHGDAFERQVMPRPGTMLPVAAALLETDRQLAANGIATAYHALTLWEPGLRSVETGYIVRALDTLTPRLTVDNRVQLRWETFCFEAIDLIREALAGPRLPSIAFNDHTPSERPFDLDPAFPMGERIPVADMVALVRSMWERRPQVPDAIEEVAALGEAAGAPMLSHDDSQIETRDFFRLRGARICEFPMNRRVARAARDAGDFIVFGAPNATRGGSHLASIGAADMIREGLCDILASDYYYPAMLLGLARLKAAPLHALWPLVSGNPARASGLTDRGVIEVGKRADLVLVPDGGAPAVRRTWVGGREAY
>2585230907
TIFSNARIVLEDEIEGSVLVRGGKIADISTGSTAVGEDFEGDYLIPGLVELHTDHLEGHYSPRPGLRWHKTAAIQAHDAQIVTSGITTVFDCLRMGAGGFEHGEMRMADAIQKAEQRLRAEHLIHLRCEVSADNVLEHFADFEHDPYVRLVSLMDHAPGQRQFQTMDQYIFYYQKKRGLSDAEFARFIEKRVGESERNTPHRTAIAKVCAERGITVASHDDATLAHVDEAIENGVRLAEFPTSFDAAKASHGHGMSVLMGAPNVVRGKSHSGNIAARDLAERGVLDVLSSDYVPLSLLYAPFILADVELPKAIAMVTSTPARTVSLNDRGRIATGLRADLVRVRDHGVPVTRSVWREGRRVA
>2585231448
MWLSNFTIVLPGEVNGSVRIEDGAIAEIPEAVAGAAIDGGGRLLMPGFIDLHGDMIEREIAPRPNAMMPINFGIHELDKKLAAHGVTTAFAAVSFATGHVRSLETTAIIEGITGLRNDLLIDHRVHARYEITNLGAAPALEKLLDAGHIDMVSLTDHTPGQGQYNNIQSYILSIAERRAVSEDMAAEMVAKRIAMRNNDDIKLKQIVDLSLRHRLSLASHDDDSPEKVAEMHDLGVTISEFPVTLPAAEEARRRGLWTLMGAPNALRGQSMSGNLSALDAASAGLLTVIAADYHPAAFVPGIFKIADTDLPTAVAMATRNAARSAGLLDRGEIAVGQRADLVVVEAGDVHRIRATFRGGRFVY
>2585236207
MIINNVRLVLENEVTGSLEFRDERITSFTTSQQPGALDGEGAWLLPGLVELHTDNLDKFFTPRPKVDWPAHSAMSSHDALMVSSGITTVLDAIGVGDGGHRLDNLSKMIDAIRDSNRLNRAEHLLHLRCELPHPTTAPLFEALMGTPELALVSLMDHSPGQRQYASLIKYREYYQGKYQLNDAEMDQFEHDQLTLAAEWQPNRQAIAGLCREHGIAIASHDDATAAHVEESHAAGSRIAEFPTTLEAARASRYRNMQVLMGAPNIVRGGSHSGNVAAWELASHGLLNILSSDYYPASLLDAAFRLAALGMAQAIALVTCNPARALGLFDRGVIAEGCRADLVLATAHGYPHVRHVWSKGRQVY
>2585244769
MSIASEPIILDDRIFGSVTLDDDRIHAVEGEERSVPGEADFLIPGLIDIHTDNIEHHFQPRPGVNWPSLGAVLAHDWQVLGAGITTVLDSLSLGDRGARTAMLDAAIGGLTEARALLRVDHYFHFRCELSDPALLDIVGRHIDNPGLRLMSMMDHTPGQRQWHDVGLYREFRRKKNAWSDDEFAAYMAERRAHQAHYPASRDAIATAASERGIRLASHDDTSIADVDEARGLGIAISEFPTTLAAAMAARQSGMAIVMGAPNIVLGGSHSGNVGAAELADAGLLDILTSDYVPTSLLQAPFILARMPIHEAISLVTAKVADAAGFADRGRIAPGLRADLVRVLVGGVPVIRAIWIEGRRVV
>2585245692
YVLENASIVLPDRVNGWIAISDGRIAEIEGAAPERGFDVQGDHLVPGLIELHTDHLESHFSPRPHVRWHALASVMAYDAQIASAGITTVFDSLRAGTKPIGADLMALAGGIEQARAHLRVDHRTHIRCEIATPDVVEHLETFAARYPVHLISLMDHTPGQRQFRDLETWRRFYLRNKEVSPTQADHFVRQRLELHDLYKVNRARLIEIAAANNAVLASHDDATAGHAAEAAGEGVAVAEFPTTIEAAEALNAAGIVVMMGGPNIVRGGSHSGNIAAEELARAGLLDVLSSDYVPASLLMSAFELPRAPLAAAVRTVTVTPAKATGLTDRGAIAPGLRADLVRVLVETTPIVRQVWREGQRVS
>2585267027
TVLYNARIVLDDRINGSVLIRDGKIADISERASRTGEDFEGDYLIPGLVELHTDHLEAHYSPRPGVRWLKMAAIQAHDAQVVTSGITTVFDCLRMGSGGFEQGEMRDMANALAQAAKRLRADHRIHLRCEVSTDNVLAHFEEFENDPQVGLVSLMDHAPGQRQFQTMDQYTLYYKNKRGLSDEAFAAFCARQQALSAKYGPHRTKIAKACAERGITIASHDDATIAHVEESVGFGIRLAEFPTSFEAAEASHAAGLSVLMGAPNIVRGKSHSGNIAARDLAERGVLDVLSSDYVPFSLIHAPFVLSDLELPQALAMVTATPARTVGLDDRGRIATGLRADIVRVRHEGIPVVRSVWREGKRVA
>2585273216
MWLSNFKLVLPNEVQGSIRIEDGVIAEITEQVSNATFDGGGRLLMPGFVDLHGDMIEREIAPRPNATMPIDFGIHELDKKLAAAGVTTAYAAVSFATGHVRSLETTSVIKGISSLRDHLLIDHRVHARYEITNIGAAPTLERLLEDGVVDMVSLTDHTPGQGQYNNIEAYILSMSERRSMSREAAEDVVARRIAMRQDDERKLRDIVRLSLKHKLSLASHDDDSAEKVAEMHDLGVTISEFPVTLPAAEEAHRRGLWTLMGAPNALRGQSMSGNLSALDAAKAGLLGIIAADYHPAAFVPAIFKIAEVALPAAVAMATANAARSAGLTDRGEIAIGQKADLVAVEHGAVHRIRATFRNGRVVY
>2585273403
TVLSNARIVLEDKIEGSVLIRDGRIADISDGRSGIGEDFEGDYLIPGLVELHTDHLEAHYSPRPGVRWNKTAAIQAHDAQIVTSGITTVFDCLRMGSGGFEKGEMRDMADAIQAAQNRLRADHLIHLRCEVSSDNVLDHFQDFEKDPYVRLVSLMDHAPGQRQFQTMDQYIFYYQKKRGLSDEAFAIFVAKRQAESAKYTPHRDAISKVCNERGITIASHDDATLAHVDEAINYGVRLAEFPTSVDAAKASHGAGMSVLMGAPNIVRGKSHSGNIAARDLAELGVLDVLSSDYVPLSLLHAPFILADVELSQAIAMVTATPAKTVSLNDRGRIALGLRADLVRVRDHGVPVTRSVWREGRRVA
>2585278951
MWLSNFTLVLPNEVRGAVRIEDGVIAEISEPVEQATFDGGGRLLMPGFVDLHCDMIEREIAPRPNAMMPIDFGIHELDKKLAAAGVTTAFAALSFATGHVRSLETTSVIRGINSLRNELLIDHRVHARYEITNLGAALTLERLLKDGDIDMVSLTDHTPGQGQYNDIESYIRSMSERRAMSREAAEEVVAKRIAQRQDEERKLHDVVELSLKHKLSLASHDDDSAEKVAAMHDLGVTISEFPVTGPAAEEACRRGLWTLMGAPNALRGQSMSGNLSALDAARAGLLGIIAADYHPAAFVPAIFKIAEVGLPAAVAMASANAARSAGLNDRGEIAVGQLADLVAVEPGSVHRIRATFRGGRIVY
>2585283127
TVLSNARIVLEDKIQGSVLIRDGRIAGISQGKSDIGEDFEGDFLIPGLVELHTDHLEAHYSPRPGVRWNKTAAIQAHDAQIVTSGITTVFDCLRMGSGGFEKGEMRDMADAIQAAQRRLRADHLIHLRCEVSSDNVLDHFQDFEKDDYVRLVSLMDHAPGQRQFQTMDQYIFYYQKKRGLSDEAFARFVAKRQEESARYTPNRDAISKVCSERGITVASHDDATLAHVDEAIAYGVRLAEFPTSVDAAKASHGAGMSVLMGAPNIVRGKSHSGNIAARDLAELGVLDVLSSDYVPLSLLHAPFILADVELPQAIAMVTATPAKTVSLSDRGRIAEGLRADLVRVRDHGVPVTRSVWREGRRVA
>2585325434
MWLSNFTLVLPNEVRGAVRIEDGVIAEISEPVEQPTFDGGGRLLMPGFVDLHCDMIEREIAPRPNAMMPIDFGIHELDKKLAAAGVTTAFAALSFATGHVRSLETTSVIRGVDSLRDQLLIDHRVHARYEITNLGAAPTLERLLEDGVIDMVSLTDHTPGQGQYNDIESYVRSMSERRSMSREAAEEVVAKRIAQRQDEERKLHDVVELSLKHKLSLASHDDDSAEKVAAMHDLGVTISEFPVTGPAAEEACRRGLWTLMGAPNALRGQSMSGNLSALDAARAGLLGIIAADYHPAAFVPAIFKIAEVVLPAAVAMATANAARSAGLKDRGEIAVGQLADLVAVEPGSVHRIRATFRGGRIVY
>2585328257
TVLSNARIVLEDKIEGSVLIRDGRIAGISEGKSDIGEDFEGDFLIPGLVELHTDHLEAHYSPRPGVRWNKTAAIQAHDAQIVTSGITTVFDCLRMGSGGFEKGEMRDMADAIQAAQRRLRADHLIHLRCEVSSDNVLDHFHDFEKDAYVRLVSLMDHAPGQRQFQTMDQYIFYYQKKRGLSDEAFARFVAKRQEESAKYTPNRDAISKVCSERGITVASHDDATLAHVDEAIAYGVRLAEFPTSVDAAKASHGAGMSVLMGAPNIVRGMSHSGNIAARDLAELGVLDVLSSDYVPLSLLHAPFILADVELPQAIAMVTATPAKTVSLNDRGRIAEGLRADLVRVRDHGVPVTRSVWREGRRVA
>2585329596
MWLSNFTLVLPNEVRGAVRIEDGVIAEISEPVEQATFDGGGRLLMPGFVDLHCDMIEREIAPRPNAMMPIDFGIHELDKKLAAAGVTTAFAALSFATGHVRSLETTSVIRGIDSLRSELLIDHRVHARYEITNLGAAPTLERLLEDGVVDMVSLTDHTPGQGQYNDIESYIRSMSERRSISREAAEEVVAQRIGQRQDEERKLHDVVELSLKHKLSLASHDDDSAEKVAAMHDLGVTISEFPVTQAAAEEACRRGLWTLMGAPNALRGQSMSGNLSALDAARAGLLGIIAADYHPAAFVPAIFKIADVVLPAAVAMAASNAARSAGLMDRGEIAVGQLADLVAVEPGSVHRIRATFRGGRIVY
>2585330671
TVLSNARIVLEDRIEGSVLIRDGRIAAISEGKSDIGEDFEGDFLIPGLVELHTDHLEAHYSPRPGVRWNKTAAIQAHDAQIVTSGITTVFDCLRMGSGGFEKGEMRDMADAIQVAQRRLRADHLIHLRCEVSSDNVLDHFHDFEQDPYVRLVSLMDHAPGQRQFQTMDQYIFYYQKKRGLSDDVFARFVAKRQEESAKYTPNRDAISKVCAERGITIASHDDATLAHVDEAINYGVRLAEFPTSIDAAKASHGAGMSVLMGAPNIVRGMSHSGNIAARDLAELGVLDVLSSDYVPLSLLHAPFILADVDLPQAIAMVTATPAKTVSLNDRGRIAEGLRADLVRVRDHGVPVTRSVWREGRRVA
>2585334968
MWLSNFEIILQDRVRGAVRIEDGLIAEIEAPVGEADIDGHGRLLLPGFVDMHGDMIEKDVEPRVNVRMPIELGVYDLDKKLAACGVTTAYAAVAFPAYVRSVDHTRMIQTLAAMRNELLIDHRVHGRFEVTFLPAVTEAKALIEAGALHLISLMDHTPGQGQYRDIELHTANMAKTKKISESQAAELVKERIANRTEDMDVINGLAELAREHGVVLASHDDDTIEKVALLQSLGAAISEFPINVAAAAEAKRLGLATAMGAPNALRGLSYSGNLSAREAYEAGVLDILASDYHPSAILPAVIALAEIGLAASVALATANPAKALGLDDRGRIAKGLRADLVIAERGRVPRLRSTIRGGRMVW
>2585345169
TIFTNGRIVTADREDGTVVVRDGQIAELGRSQVAGAVDLEGDYLLPGFVELHTDNLEKHFAPRPGVKWPSVPALMAHDTQITAAGITTVFDSLALGDETDRVRNRESMMDAICEAMELTRADHRIHLRCEIVANDAVDAVDRWIDLPLVGLISINDHTPGQRQFIDPEKLRLYHTKKYGMTNEEFEVFRAESMALHAKNVRHRNEIVSRAQARALPLASHDDATTDHVREAVQNGMSIAEFPTTPEAAQASSEAGLAVLVGAPNLVLGGSHSGNIAAIDVVRAGQADILSSDYVPASLMEGVFKLTNVGLPEAVKLASLNPARAVSLNDRGQIAPGLRADLVRTVLGGSPVVRSVWRGGERVL
>2585388068
TVLSNARIVLDDRIDGSVLIRDGKIADISEGASRTGEDFEGDYLIPGLVELHTDHLEAHYSPRPGVRWLKMAAIQAHDAQVVTSGITTVFDCLRMGSGGFEQGEMRDMANALAQAAKRLRADHRIHLRCEVSTDNVLAHFEEFENDPQVGLVSLMDHAPGQRQFQTMDQYTLYYKNKRGLSDEAFAALCARQQALSAKYGPHRTEIAKACAERGITIASHDDATIAHVEESVGFGIRLAEFPTSFEAAEASHAAGLSVLMGAPNIVRGKSHSGNIAARDLAERGVLDVLSSDYVPFSLIHAPFVLSDLELPQALAMVTATPARTVGLDDRGRIATGLRADIVRVRHEGIPVVRSVWREGKRVA
>2585396575
TVLSNARIVLEDQVTGSVLIRDGKIADISEGVSRTGEDFEGDYLIPGLVELHTDHLEAHYSPRPGVRWLKMAAIQAHDAQVVTSGITTVFDCLRMGSGGFEQGEMRDMADALAQAARRLRADHRIHLRCEVSTDNVLAHFLEFENDPQVGLVSLMDHAPGQRQFQTMDQYTLYYKNKRGMTDDAFSEFCARQQALSAKYAPHRTEIARACAERGITIASHDDATVAHVEESVGFGIRLAEFPTSFEAAEASHAAGLSVLMGAPNIVRGKSHSGNIAARDLAERGVLDVLSSDYVPFSLIHAPFVLSDVELPQALAMVTATPARTVGLTDRGRIATGLRADIARVRQEGIPVVRSVWREGRRVA
>2585399046
TVFSNARIVLEDKIEGSVLVRDGKIADISTGSSTVGEDFEGDYLIPGLVELHTDHLEGHYSPRPGLRWNKIAAIQAHDAQIVTSGITTVFDCLRMGAGGFEHGEMRMADAIQKAEQRLRAEHLIHLRCEVSADNVLEHFADFENDSYVRLVSLMDHAPGQRQFQTMDQYIFYYQKKRGLSDAEFARFIEKRVGESERNTPHRIAIAKVCAERGITVASHDDATLAHVDEAIENGVRLAEFPTSFDAAKASHEHGMSVLMGAPNIVRGKSHSGNIAARDLAERGVLDVLSSDYVPLSLLYAPFLIADVELPKAIAMVTATPARTVSLNDRGRIATGLRADVVRVRDHGVPVTRSVWREGRRVA
>2585400078
MWLSNFTLVLPDEIHGAVRVEDGVIAEVPELVANAAIDGGGRLLMPGFVDLHGDMVEREIAPRPNAPMPIDFSIHELDKKLAAAGVTTAFAAVSFATGHVRSLETTSVIEGINRLKDNLLIDHRVHARYEITNPGAAPALEKLLNASHVDMVSLTDHTPGQGQYNNIESYILSIAERRAISEAMAAEMVTKRIEMRSNDEIKLKQVVDLTLRHKLSLASHDDDSAEKVAQMHDLGVTISEFPVTLRAAEEARRRGLWTLMGAPNALRGQSMSGNLSALDAAAAGLLTVIAADYHPAAFVPGIFKIADTSLPYAVAMATRNAARSAGLLDRGGIAVGQQADLVVVEAGHVHRIRATFRKGRFVY
>2585530747
MWLSNFTLVLPNEVQGAVRIEDGVIAEISEPVEQATFDGGGRLLMPGFVDLHCDMIEREIAPRPNAMMPIDFGIHELDKKLAAAGVTTAFAALSFATGHVRSLETTSVIRGINSLRNDLLIDHRVHARYEITNLGAALTLERLLEDGDIDMVSLTDHTPGQGQYNDIESYIRSMSERRAMSREAAEEVVAKRIAQRQDEERKLHDVVELSLKHKLSLASHDDDSAEKVAAMHDLGVTISEFPVTGPAAEEACRRGLWTLMGAPNALRGQSMSGNLSALDAARAGLLGIIAADYHPAAFVPAIFKIAEVALPAAVAMASANAARSSGLNDRGEIAIGQLADLVAVEPGSVHRIRATFRGGRIVY
>2585831733
MIINNVRLVLDDQVEGSLEMKNGVISAFSSSQLPQALDAQGGWLLPGLIELHTDNLDKFFTPRPKVDWPAHSAMSSHDALMVASGITTVLDAVAVGDGGHRLDNLQKMIDAIINSQNLNRAEHRLHLRCELPHETTLPLFEKLMDTSILSLVSLMDHSPGQRQFATPQKYREYYQGKYNLNDQQMDDYQEEQIALSRRWQPNREAIAAHCRARNISLASHDDATAAHVEESLALGSVIAEFPTTEEAARASHANGLQVLMGAPNIVRGGSHSGNVAAHHLASLGLLDILSSDYYPASLLDAVFRIAGDELPQAVKLVTRNPANALGLQDRGEIAEGKRADLVLAAHGDHHYVQNVWRQGIQVF
>2585839485
MWLSNFTLVLPNEVEGAVRVEDGVIAEIPEPVAAAAVDGGGRLLMPAFVDLHGDMIEREIAPRPNATMPIDFGIHELDKKLAAAGVTTAFAAVSFATGHVRSLETTSVIEGINRLRDDLLIDHRVHARYEITNVGAAPALERLLNADQIDMVSLTDHTPGQGQYNNLQSYILSISERRAISEDMAAEIVAKRIAMRNNEEAKLKEIVALSLRHKLSLASHDDDSVEKVAEMHDLGVTISEFPVTAPAAEEARRRGLWTLMGAPNALRGQSMSGNLSALDAARAGLLSVIAADYHPAAFVPGIFKLADVELPAAVAMATGNAARSARLSDRGEIALGQRADLVVVEPGDINRIRATFRAGRFVY
>2585840650
TVFSNARIVLEDDISGSILIRDGKIADISEGSSVAGEDFEGDYVIPGLVELHTDHLEGHYQPRPGIRWNKTAAVQAHDAQIVTSGITTVFDCLRMGAGGFEHGEMRMADAIQSAEKRLRAEHLLHLRCEVSADNVLEHFADFENDRHVRLVSLMDHAPGQRQFQTMDQYIFYYQKKRGLSDEAFARFVAKRQAESARNTPHRNAIAKVCAERGITVASHDDATLSHVDEAIDNGVRLAEFPTSFDAARASHGHGMSVLMGAPNIVRGKSHSGNIAARDLAEMGVLDVLSSDYVPLSLLHAPFILADVELPRAIAMVTSTPARTVSLDDRGRIATGLRADLVRVRAHGVPVTRSVWRQGRRVA
>2585843739
NVFSNARIVLEDEIEGSVLVRDGKIEDIASGSSRLGEDFEGDYLIPGLVELHTDHLEGHYSPRPGLRWNKTAAIQAHDAQIVTSGITTVFDCLRMGAGGFEHGEMRMADAIQKAEKRLRAEHLIHLRCEVSADNVLQHFADFENDPYVRLVSLMDHAPGQRQFQTMDQYIFYYQKKRGLTDAEFAKFVDRRVSESERNTPHRVAISKVCAERGITVASHDDATLAHVDEAIENGVRLAEFPTSFDAAKASHENGMSVLMGAPNIVRGKSHSGNIAARDLAERGVLDVLSSDYVPLSLLYAPFLIADVELPKAIAMVTSTPARTVSLNDRGRIATGLRADLVRVRDEGVPVSRSVWREGRRVA
>2585847169
MWLSNFTIVLPDEVNGSVRIEDGVIAEIPETVANAAIDGEGRLLMPGFVDLHGDMIEREIAPRPNAMMPIGFSIHELDKKLAAHGVTTAYAAVSFATGHVRSLETTCVIEGVSRFKDDLLIDHRVHARYEITNVGAAPALEKLLDAGHVDMVSLTDHTPGQGQYNDIQSYILSMAERRAISEEMAAEMVAKRIAMRDNEETRLRHIVDLSLRHKLSLASHDDDSAEKVAEMHAMGVTISEFPVTLPAAEEARRRGLWTLMGAPNALRGQSMSGNLSALDAARAGVLSVIAADYHPAAFVPGIFKIAELPTAVAMATKNAARSAGLTDRGEIAIGQRADLVVVEAGDIHRIRATFRGGRFVY
>2585848298
MWLSNFTLVLPNEVKGAVRIEDGMIAEISEPVEHPTFDGGGRLLMPGFVDLHCDMIEREIAPRPNAMMPIDFGIHELDKKLAAAGVTTAFAALSFATGHVRSLETTSVIRGIGSLRDELLIDHRVHARYEITNLGAAPTLERLLEEGAVDMVSLTDHTPGQGQYNDIESYIRSMSERRSMSREAAEEVVAKRIAQRQDEERKLHDVVELALKHKLSLASHDDDSAEKVAAMHDLGVTISEFPVTGPAAEEACRRGLWTLMGAPNALRGQSMSGNLSALDAARSGLLGIIAADYHPAAFVPAIFKIADVVLPAAVATATSNAARSAGLTDRGEIAVGQLADLVAVEPGSVHRIRATFRGGRIVY
>2585850445
MWLSNFEIVLQDRVRGAVRIEDGLIADIERPVEGAEIDGHGRFLLPGFVDMHGDMIEKCVEPRVNVRMPLELGVYDLDKMLAANGVTTAYAAVAFPAYVRSIEHTHMIEKLASMRDELLIDHRVHGRFEVTFLPAIEEAKVLINAGALHLISLMDHTPGQGQYRDIELHIANTAKVKKISETQAAEMVRQRMAARSEDMDIINGLAELAREHGVVLASHDDDTVEKAALLHSLGAAISEFPINIATATEARRLGLATAMGAPNALRGLSYSGNLSAREAYEAGVLDILASDYHPSAILPAVIALAEIGLPASVALASANPAKALGLHDRGRICEGLRADFVIAERGKVPRVRGTIRSGKMIW
>2585853968
TVLSNARIVLEDKIEGSVLIRDGRIAAISEGKSDIGEDLEGDFLIPGLVELHTDHLEAHYSPRPGVRWNKTAAIQAHDAQIVTSGITTVFDCLRMGSGGFEKGEMRDMADAIQAAQRRLRADHLIHLRCEVSSDNVLDHFQDFEKDPYVRLVSLMDHAPGQRQFQTMDQYIFYYQKKRGLSDEAFAKFVAKRQDESAKYTPNRDVISKVCAERGITVASHDDATLAHVDEAIHYGVRLAEFPTSVDAAKASHGAGMSVLMGAPNIVRGKSHSGNIAARDLAELGVLDVLSSDYVPLSLLHAPFILADVELPQAIAMVTATPARTVSLNDRGRIAEGLRADLVRVRDHGVPVTRSVWREGRRVA
>2585872568
MWIADLRLVLPDRVHGALRMEGGRIAEIEGAPRGPALDGGGLLLIPGLVDLHGDMIEKEVEPRPDAAFPLDVAIGELDARLAASGVTTAYAGLSFEGALRTEDRARVIEAVARLREELRVDLRVHARFEVTNPRAEPVLRDLLARGLVGMVSLTDHTPGQGQYRDIEQYIRYQTRAHGEDATTVETRARERMAAPRAEVARGVTSLARAQGLPIASHDDDTAEKVGLMRELGATISEFPVTLEAAAEARRLGMATLMGAPNALRDASMTGNATARAVLEAGLLDMLAADYHQGAMLPAVLAWERAGLHQAIALVTCNPARAAGLGDRGALAPGQRADLVLLDSGAAPRVRAVWRGGRLIH
>2585872690
TILTNARLVLPERVTGTILLRDGLIAEIGRSAAPGAVDLEGDFLIPGVVDVHTDNLERQVLPRSQARWPSVSAFLSHDSQVAVAGVTTVLDALCLGDLGFDRLQTARGVRDLGALTEVLKSEHLLHLRCELPATDMLPMLEEFHTDPHLRMVSLMDHTPGVGQYADPDRYRAMRVKGGRPVAEVERRMAELTAQREAWGPNRRALLSLFEGRDVPLATHDDWDPVIVGHNAADGIRISEFPVNMESARAARAHGMAVIAGAPNLVRGGSHSGNVSAADLAREGLVDIIASDYVPPAMIEAAWRLPREALSAAVATITANPARALGLADRGQIAPGLRADLVRIEFGDMPVVQAVWRGGMRIA
>2585877158
LILANAQVVLDDQVTGAVTIEQGIIADVGDAMPEGAIDCGGDYVMPGLVELHTDNVERHIEPRPEVDWPHLAALIAHDAELASTGITTVFDAMRVGSSGGRYVDYARLADELLAARAYFKISHFLHLRAEVCSETLLEELAAFGPEDRVGIVSLMDHTPGQRQFRDLTALKTYVTKKRGMNDVEFAAHVDNLLDLQKRYAKHETGAVAEANRLGAVLASHDDTTSEHVAISAQNGVGFAEFPTTVEAAEACRAKGIAVMMGAPNLIRGGSHSGNVAAEDLARLGLLDIVSSDYVPAALLLSAFRLAAIWLPRAIATVTKNPANAVLLSDRGMLQKGLRGDVLRVPVESTPLLRGAWSQGRRVG
>2585900251
TVLSNARIVLEDKIEGSVLIRDGRIADISEGASSVGENFEGDYLIPGLVELHTDHLESHYSPRPGVRWNKTAAIQAHDAQIVTSGITTVFDCLRMGSGGFEHGEMRMADAIQAAQRRLRADHLIHLRCEVSSDNVLEHFHDFEKDPYVRLVSLMDHAPGQRQFQTMDQYIFYYQKKRGLSDEAFAVFVAKRQGESAKYKPHRDAISKVCNERGITIASHDDATLAHVDEAINYGVRLAEFPTSVDAAKASHGAGMSVLMGAPNIVRGKSHSGNIAARDLAELGVLDVLSSDYVPLSLLHAPFILADVELSQAIAMVTATPAKTVSLNDRGRIALGLRADIVRVRDHGVPVTRSVWREGRRVA
>2585902155
MWLSNFTLVLPNEVQGSIRIEDGMIAEITERVANPTFDGGGRLLMPGFVDLHGDMIEREIAPRPNATMPIDFGIHELDKKLAAAGVTTAYAAVSFATGHVRSLETTSVIKGISSLRDNLLIDHRVHARYEITNVGAAPTLERLLEDGVVDMVSLTDHTPGQGQYNNIEAYILSMSERRSMSREAAEQMVARRIAMRQDDERKLHDIVSLSLKHKLSLASHDDDSAEKVAEMHDLGVTISEFPVTLPAAEEAHRRGLWTLMGAPNALRGQSMSGNLSALDAAKAGLLGIIAADYHPAAFVPAIFRIAEVALPAAVAMATANAARSAGLMDRGAIAIGQKADLVAVEHGAVHRIRATFRNGRVVY
>2585926392
RVLSNARVVSAERVVGSVLLRDGLIAAVGRSHLAGAEDLGGDYLLPGLVELHTDNLEKHMTPRPGVDWPSASAVLAHDAQIVAAGITTVFDALSIGDKGKRMQQLPKMLEAIGEAAADARADHRLHLRCEVSHPQTLEVFRELVEHPLVQLVSVMDHAPGQRQFARLEKYREYYQGKYHLSDAEMDAFIVEQVANSERYDAARAAIVDVCQGRGLSVASHDDATLAHVRESAGYGMAIAEFPTTVEAARASHEHGLQVLMGAPNVVRGGSHSGNVAAAQLAGIGVLDILSSDYYPASLLHAALLLAGELPRAVAMVSRTPALAAGLTDRGEIRVGLRADLLQARPVVRQVWRGGQRVF
>2585988126
TVFSNARIVLEDDVAGSILIRDGKIADISEGNSVAGQDFEGDFIIPGLVELHTDHLEGHYQPRPGIRWNKTAAVQAHDAQIVTSGITTVFDCLRMGAGGFELGEMRMADAIQSAERRLRAEHLLHLRCEVSADNVLEHFADFEKDPHVRLVSLMDHAPGQRQFQTMDQYIFYYQKKRGLSDEVFARFVAKRQAESARNTPHRNAIAKVCAERGITVASHDDATLAHVDEAIDNGVRLAEFPTSFDAARASHEHGMSVLMGAPNIVRGKSHSGNIAARDLAEMGVLDVLSSDYVPLSLLHAPFILADVELPKAIAMVTSTPARTVSLDDRGRIATGLRADLVRVRSHGVPVTRSVWRQGRRVA
>2585989490
MWLSNFTLVLPNEVEGSVRVEDGAIAEIPEPVAGAAIDGGGRLLMPGFVDLHGDMIEREIAPRPNATMPIDFGIHELDKKLAAAGVTTAFAAVSFATGHVRSLETTSVIEGINRLRDNLLIDHRVHARYEVTNVGAAPTLERLLNADQIDMVSLTDHTPGQGQYNNLQSYILSISERRAISEDMAAEIVAKRIAMRNNEEAKLKEIVALSLKYKLSLASHDDDSVEKVAEMHDLGVTISEFPVTAPAAEEARRRGLWTLMGAPNALRGQSMSGNLSALDAARAGLLSVIAADYHPAAFVPGIFKLADVELPAAVAMATGNAARSAGLLDRGEIALGQRADLVAVEPGDINRIRATFRAGRFVY
>2585995161
MWLGNFTLVLPNEVSGSVRIEDGVIAEIPEPVAGVVIDGGGRLLMPGFVDLHGDMIEREIAPRPNAQMPIDFGIHELDKKLAAAGVTTAYAAVSFATGHVRSLETTSIIEGINRLRDNLLIDHRVHARYEITNVGAAPALERLLNADEIDMVSLTDHTPGQGQYNNIAAYVASISERRAISEEMAAEIVQKRIAMRNDQDVKLKEIVSLSLQHGLSLASHDDDSIEKVAEMFDLGVTISEFPVTLPAAEEARRRGLWTLMGAPNALRGKSMSGNLSALDAAKAGLLTVIAADYHPAAFVPGIFKLAEASLPAAVAMATGNAARSAGLTDRGEIAIGQRADLVVVEKGDVHRIRATFRAGRFVY
>2585998383
LVLTNARIVLEDSVSGSVQIRNGKITDISEGNVHTGEDFEGDYLIPGLVELHTDHLEQHYSPRPGVRWNTTAAIQAHDAQIATSGITTVFDCLRMGAGGFAHGEMRDMADAIAAAAARLRSEHFLHLRCEVSADNCMEHFVDFENDPHVRLVSLMDHAPGQRQFQTMDQYTLYYQKKRGLSDEAFAAFVAKRQGESARNTPHRAAISKVCAERGITVASHDDATLSHVGEAIDNGVRLAEFPTSFDAAKASHEAGMSVLMGAPNIVRGKSHSGNIAARDLAERGVLDVLSSDYVPLSLLHAPFVLAAVELPKALAMVTSTPARTVSLDDRGRIATGLRADIVRVHEEGVPVSRAVWREGRRVA
>2585999710
MWLGNFTLVLPNEVSGSVRIEDGVIAEIPEPVAGAVIDGGGRLLMPGFVDLHGDMIEREIAPRPNAQMPIDFGIHELDKKLAAAGVTTAYAAVSFATGHVRSLETTSIIEGINRLRDNLLIDHRVHARYEITNVGAAPALERLLKADEIDMVSLTDHTPGQGQYNNIAAYVASISERRAISEEMAAEIVQKRIAMRNDQDVKLKEIVSLSLQHSLSLASHDDDSVEKVAEMFDLGVTISEFPVTLPAAEEARRRGLWTLMGAPNALRGQSMSGNLSALDAAKAGLLTVIAADYHPAAFVPGIFKLAEVSLPAAVAMATGNAARSAGLTDRGEIAIGQRADLVVVEKGDVHRIRATFRAGRFVY
>2586002945
LVLTNARIVLEDSVSGSVQIRNGKITDISEGNVHTGEDFEGDYLIPGLVELHTDHLEQHYSPRPGVRWNTTAAIQAHDAQIATSGITTVFDCLRMGAGGFAHGEMRSMADAIAAAGARLRSEHFLHLRCEVSADNCMEHFVDFENDPHVRLVSLMDHAPGQRQFQTMDQYTLYYQKKRGLSDEAFAAFVAKRQGESARNTPHRAAISKVCAERGITIASHDDATLSHVGEAVDNGVRLAEFPTSFDAAKASHEAGMSVLMGAPNIVRGKSHSGNIAARDLAERGVLDVLSSDYVPLSLLHAPFVLAAVELPKALAMVTSTPARTVSLDDRGRIATGLRADIVRVHEEGVPVSRAVWREGRRVA
>2586250442
MIINNVNLVLEDEVHGSLEMEDGVIRSVTRSQLPQALDGENGWLLPGLIELHTDNMDKFFTPRPKVDWPAHSAMSSHDALMVASGITTVLDAVALGDGGDRLENLEKMIGAIEHSERVNRAEHRLHLRCELPHHTTLGLFRELVERGRVSLVSLMDHSPGQRQFANLEQYRIYYQGKYQLNDADMARFEEEQLALAARWQPNRQAIAAECRERGIALASHDDATAGHVDESHEIGSVIAEFPTTFEAAKASRDRGLHVLMGAPNIVRGGSHSGNVAAHRLAQDGLLDILSSDYYPASLLDAAFRVAAYTLSQAVHLVTRNPARALGLSDRGVLAEGKRADLVLAKVGEHMHVGRVWREGRQVF
>2586268252
TILANATLVLPSEVTGSLLIRDGEIAQIGAGVQSGAIDCDGDLLMPGLIELHTDNLERHIEPRPKVHWPHAAAIIAHDAELASVGITTVFDALRVGSKNTDYAEYARLANEILEMRAALRISHFLHLRAETCSQTLIAELAKFGPEDRVGIVSLMDHTPGERQFRDLDKMRDYICGKHGLKEGDFEAHVADRIALKKRLAGHLKAAIAAAARYGAVLASHDDTTDEQVAQSRAQGVHFAEFPTTFEAAQACRDQGIAVMMGAPNLIRGSSHSGNVAAQDLARADLLDIVSSDYVPSALLASALMLGDLWMARGIATVTAAPANAVGLADRGRIEIGKRADLIRVRISGTGALRGTWVKGQRVA
>2586272031
QIFTNAKIVLANDVEGAVQIKDGLITDIRPSNLPGAEDMGGDYLMPGLVELHTDNLEKHLTPRPKTRWPATAAVIAHDNQVASAGITTVFDAISVGDGSERIERLVESVTALQHALELLRADHKLHLRCETSYGGLVEALDNLVDLPLVKMLSVMDHTPGQRQFVSLDAYYTYYQGKYGLSDEEMRKFVASRKRDSELYVKHRRHVVDVAHSRGLALASHDDATEEHVAEAVADKMTVAEFPTTLAAAKASHEGGLGVMMGGPNLVRGGSHSGNVAAGDLAKHGYLDIISSDYVPHSLLHGVMKLFDFDLPRAVRTATLTPAKQVGLDDRGEIAVGKRGDLIRVHSPHHPIVRGVWRLGSRVS
>2586328362
GGIVGRRVLTRDGVGAARMFDGTIADVGAATVMSRYDDAGDLLVPGIVDIHGDAFERAVMPRPGVHFDYGHALWDVDRQLLVNGITTAFHGVTVWEGGLRGASYAEMFDALHRHANVLGARHQVHLRFETHNLDDVDRACAWIDEGRIGFVALNDHLPSMKRLRKLLQYADRAQCDLDAFSQRIIHAHARADDVPAAMARLVKTALSAGLRVASHDDPDETVRRDYHALGCDVAEFPLNVPTAALAHSLGNAVIFGAPNVVRGGSHVNANALEMVRAGYCNVLASDYYYPAPLHAVFMLVAQGLAEAWPLVSANPALAANLTDRGMLATGQRADVVVVSLPGLPRVVATVVNGRIVF
>2586328370
YYLHSARIVLPDTVDSALLIEAGRIIAIGGGGDATQIDLHGQMLLPGLVDLHCDAIEKEVAPRAGVMFPLDFAVQQIDRRNAAAGITTPFHAISFAGGVRDLGTATLVRALSAYRGLVDNRIHCRYEVTDAGAADILHMLLDERIIGLLSVMDHSPGQGQFRTVDAYVDYMCGNHALDRQTATAIAETKVAGREGALERMTALLEHATKTGIDVASHDDDSVARVAAMQKLGVRLTEFPIDAVTARAAVDAGMATILGAPNVMRGKSQSGAMRAIDAITAGTATCLCSDYQPSALLPAAFIAAQAGLHEAVALVTRNPATACGLHDRGRIAVGLRADLVALLGNAWPTITQTWCEGRPVF
>2586588716
MIINNVKLVLENEVSGSLEVQNGEIRAFSQSRLPEAMDGEGGWLLPGLIELHTDNLDKFFTPRPKVDWPAHSAMSSHDALMVASGITTVLDAVAIGDGGDRLENLEKMINAIEETQKVNRAEHRLHLRCELPHHTTLPLFEKLVQREPVTLVSLMDHSPGQRQFANCEKYREYYQGKYSLTDVQMQQYEEEQLALAARWQPNRESIAALCRARKIALASHDDATHAHVAESHQLGSVIAEFPTTFEAAEASRRHGMNVLMGAPNIVRGGSHSGNVAASELAQLGLLDILSSDYYPASLLDAAFRVADFTLPQAVKLVTKNPAQALNLQDRGVIGEGKRADLVLARKGNHIHIDHVWRQGKRVF
>2586673532
MIINNVKLVLENEVSGSLEVQNGEIRAFSQSRLPEAMDGEGGWLLPGLIELHTDNLDKFFTPRPKVDWPAHSAMSSHDALMVASGITTVLDAVAIGDGGDRLENLEKMINAIEETQKVNRAEHRLHLRCELPHHTTLPLFEKLGGGEPVTLVSLMDHSPGQRQFANREKYREYYQGKYSLTDAQMQQYEEEQLALAARWQPNRESIAALCRARKIALASHDDATHAHVAESHQLGSVIAEFPTTFEAAEASRKHGMNVLMGAPNIVRGGSHSGNVAASELAQLGLLDILSSDYYPASLLDAAFRVADSNLPQAVKLVTKNPAQALNLQDRGVIGEGKRADLVLARKGNHIHIDHVWRQGKRVF
>2586681547
MIINNVKLVLENEVHGSLEVQDGEIRAFSQSRLPEAMDGEGGWLLPGLIELHTDNLDKFFTPRPKVDWPAHSAMSSHDALMVASGITTVLDAVAIGDGGDRLENLEKMINAIEETQKVNRAEHRLHLRCELPHHTTLPLFEKLVGGEPVTLVSLMDHSPGQRQFANREKYREYYQGKYSLTDAQMQQYEEEQLALAARWQPNRESIAAMCRARQIALASHDDATHAHVAESHQLGSVIAEFPTTFEAAEASRKHGMNVLMGAPNIVRGGSHSGNVAASELAQLGLLDILSSDYYPASLLDAAFRVADFTLPQAVKLVTKNPAQALNLQDRGVIGEGKRADLVLARKGNHIHIDHVWRQGKRVF
>2586689192
MIINNVKLVLENEVSGSLEVQNGEIRAFSQSRLPEAMDGEGGWLLPGLIELHTDNLDKFFTPRPKVDWPAHSAMSSHDALMVASGITTVLDAVAIGDGGDRLENLEKMINAIEETQKVNRAEHRLHLRCELPHHTPLPLFEKLVQREPVTLVSLMDHSPGQRQFANREKYREYYQGKYSLTDVQMQQYEEEQLALAARWQPNRESIAALCRARQIALASHDDATHAHVAESHQLGSVIAEFPTTFEAAEASRKHGMNVLMGAPNIVRGGSHSGNVAASELAQLGLLDILSSDYSPASLLDAAFRVADFTLPQAVKLVTKNPAQALNLQDRGVIGEGKRADLVLARKGNHIHIDHVWRQGKRVF
>2586776203
IVLKNAQIVLADEISGSILFRDGKIAAIDQGYANGGDDMDGDYVIPGLIELHTDQLESHYAPRPKVRWNVDAAVQAHDAQVAASGITTVFDAMRVGSRDFVGKDMRMLADAIESGVRRLRADHFLHLRCEVSSADCLETFELFAGDDRVKLASLMDHAPGQRQFVDLETYRTYYMRKMKLTDEEFRVHCEKRMADSDAYAKHRRAIADLSAHRGIVLASHDDATSNHVDESLDHGVRIAEFPTTMEAANASKGAGLSILMGAPNIVRGGSHSGNIAARDLVDNGSLDILSSDYIPFSLIQSAFGLASGELPQAVRLVTKNPADAMAMDDRGEIAIGKRADLVRVPKGAIPVVRTVWREGERVL
>2586776617
TVLKNANIVLPDEVSGTVKIADGVIVDISSGSTVSGEDMEGDYLTPGLVELHTDHLEGHYAPRPKVRWNPIAAVQAHDAQIAASGITTVFDALRIGFEAQTGIDDMRLSSAIAEGRERLRADHFLHLRCEVSAPDCLSAFERFGVHPLVKLVSLMDHAPGQRQFTDIETYKSYYMSKLRVTEEEFIRYCEKRMGQSQQHAPTRRAIASACLERGIVLASHDDATADHVVEASTQGIRVAEFPTTHLAAKASKEAGMSVLMGAPNVVRGGSHSGNVSARELAEAGHLDIISSDYIPASMMQSAFFMADMELPQAIRLVSSNPAKAVGLEDRGEIAIGKRGDLVRVIAEHVPIIRTVWREGRRVI
>2586777091
TVLKNAQIVLADEISGSILIRDGKIAAIDQGNTNGGDDMDGDYVIPGLIELHTDQLESHYAPRPKVRWNVDAAVQAHDAQVAASGITTVFDAMRVGSRDFVGKDMRMLADAIDSGVRRLRADHFLHLRCEVSSADCLETFELFAADDRVKLASLMDHAPGQRQFVDLNTYRTYYMRKMKLTDEEFRVHCEKRMADSDAYAKHRRAIAELAAARSIVLASHDDATSAHVDESLDHGVRIAEFPTTMEAASASKGAGLSILMGAPNIVRGGSHSGNIAARDLVDNGSLDILSSDYIPFSLIQSAFGLASGELPQAVRLVTKNPADAMAMDDRGEIAIGKRADLVRVPKGAIPVVRTVWREGERVL
>2586778309
WTIRNGTVLGTERLHTDLFVEGGMLSDRGNGGREIDAAGLLVLPGIVDIHGDGFERQIMPRPGVRFDVGLALRDTDRQLVTNGITTAFHGVTVWEPGLRSLQAAGFVTALAAARPHLACDTRLHLRWETFALDALSQVIEWLLDPKPLVALNDHTTGSKGAIARKIGQMAERSGLSRNDYMALLDDVWARRKDVAGAIEKLAAAARDNGNVLLAHDEASPEERRHFRALGAVSSEFPLTLETAAEARAAGEHVILGAPNVVRGGSHNGALDATTAVRDGLCSVLASDYHYPSPLHAAFRLASPDFAKVWHLVSANAAAAAGLSDRGRLEEGKRADLILVDAKDMPKVMATFVGGRLVA
>2586778401
AIITNARIVTGTEVLGSMQVKDGKISDIKGTADVGALDFEGDYLLPGLVDVHTDHLEKQIMPRAGVFWNKVNAVRTQDAVLAAGGITTVFDSLIVGAVGNPDRRLLPMVEGLHDARQLLKIDHFLHLRCDTREADLVELLKPYLGEASLRYVTVMDDGPHRDPDRFRKLQRRKGIADEVIEEQIAAAPHTNDHAINRAAVVALCKQHGIEFSSHDDTTAAHIAEGQAFGMTISEFPITLESARAARAADMTTIIGGPNIVAGRSHIGNVSGRLLSQEGLIDVICSDYIPSSILYAIWTLAGGPLPAAVAMGSKRPAELFGLDDRGELAVGRRADFLRVEIDAAPIVRNVWVEGVQIL
>2586779039
MWISDCRVVLLDRMNAAVRIEDGMIAEIEKPVANADMSAQGLILMPGFIDMHGDMVEREVEPRPNVRMPLELGLRDLDRRLAVSGVTTAYAALSFPATLRSYEHTSVIRAIKTMRDQLLVDHKVHARFEITFPKALAVIEELIAEGSVDLISLNDRTPGQGQYRNVERHVERLARDKGTSLEEAAQSIARRIEERTQVTHTLDAISKACHAHGVVIASHDDDTVAKVQLMHSLGVLISEFPVTLEAAAEAKRLGLMNAMGAPNALRGQSYSGNLSARDAHAAGLLDILAADYHPSAILPAVLELSKTDLSGACRLATSNPAQALGLSDRGEIAVGKKADLLVADDNGIGHVRCVFRGGRKIY
>2586840160
IITNGIIVLEDQMDNDVVIENGRITGIDKTGSREIYDAGGAYIMPGIIDIHSDMIETYIQPRSTAVMDFEMALGEAERVLAVCGITTMFHSISMWDVEIRQSSQVKLAGLIGEYRRRLIRHRYHLRYEIDNLDCYEEVAAMLEGGLVDLLSFMDHSPGQGQYKNLDIYKHQPDEGRGLSGKEFEELVQREMQKKTVFPQLRKLAEIAAKHGISVASHDDDTIEKLDMNRELGVSISEFPITLEVAETAVKQGLQTVLGAPNILLGGSHSGNLSALEAIRAGAANILVSDYYPQALLQAVFCLNRHGIPEAVQYVTANPARAVGLDELGSVEIGKRADLLIVAEEGKPAVKQVFVNGRVAD
>2586933269
QILTHARLVLDDEVSGSLVIRDGMIADIAPSQRPAVIDCDGDYLLPGLVELHTDNMEKYFQPRPKVAWPSRQAALAHDAQMAASGITTVFDAVSIGDDSMRHLALHEMCTAIGDIVALARVDHRLHLRCEVSQPETLQRFQALADLPLLGLVSLMDHAPGQRQFASFDAYRTYYQGKYGLDDAELEAFVAEQLANSGRYAEHRQTIAAECHKRGLALASHDDATLEHVAESHEYGTRVAEFPTTHAAAEASHRAGMAVMMGAPNVVRGGSHSGNIAAATLVERGVLDILSSDYYPAALLDAVFRVADMPLPRAVATASRRPAEAVGLTDRGRLASGLRADLLRVLIDGHPMLQRAWSCGRQVH
>2587309235
MIINNVKLVLEDEVQGSLEMQDGVIRTFSQSRLPQALDGEGGWLLPGLIELHTDNLDKFFTPRPKVDWPAHSAMSSHDALMVASGITTVLDAVAIGDGGDRLENLEKMINAVEETQKVNRAEHRLHLRCELPHHTTLPLFEKLVSREPVTLVSLMDHSPGQRQFANREKYREYYQGKYSLTDEQMTRYEEEQLALAARWQPNRTAIAQLCRERNIALASHDDATSGHVQESHQLGSVIAEFPTTFEAAEASRQHGMNVLMGAPNIVRGGSHSGNVAAHTLAELGLLDILSSDYYPASLLDAAFRVADFTLPQAIRLVTANPARALSLRDRGVIAEGKRADLVLARKGDHIHIDHVWRQGKRVF
>2587404104
TVLSNARIVLDDQISGSLLIRDGKIADISEGTARSGEDVEGDYIIPGLIELHTDHLEQHYSPRPGVRWNTTAAIQAHDAQVATSGITTVFDCLRMGAGGFEMGEMRLADAIHAAQKRLRAEHLFHLRCEVSSDNVLEHFEDFKEDPYVRLVSLMDHAPGQRQFQSMDQYILYYKEKRGLSDEAFAHFVARRQAASAQYALHRDELARLCAERGITVASHDDATLGHVDEAIGHGVRLAEFPTSFEAAEASHKAGMSVLMGAPNIVRGKSHSGNIAARELAERGVLDVLSSDYVPLSLLHAPFVLSDVELPKAIAMVTSTPARTVGLNDRGRIATGLRADLVRVRDTGVPVARATWREGRRVA
>2587523666
LVLTNARIVLEDSVSGSVQIRNGKITDISEGNVHSGEDFEGDYLIPGLVELHTDHLEQHYSPRPGVRWNTTAAIQAHDAQIATSGITTVFDCLRMGAGGFAHGEMRAMADAIAAAGARLRSEHFLHLRCEVSADNCMEHFVDFENDPHVRLVSLMDHAPGQRQFQTMDQYTLYYQKKRGLSDEAFAAFVAKRQEESARNTPHRVAISKVCAERGITVASHDDATLSHVGEAIDNGVRLAEFPTSFDAAKASHEAGMSVLMGAPNIVRGKSHSGNIAARDLAERGVLDVLSSDYVPLSLLHAPFVLASVELPKALAMVTSTPARTVSLDDRGRIATGLRADIVRVHEEGVPVSRAVWREGRRVA
>2587523985
MWLGNFTLVLPDEVAGSVRIEDGVIAEIPEPVAGAVIDGGGRLLMPGFVDLHGDMIEREIAPRPNAQMPIDFGIHELDKKLAAAGVTTAYAAVSFATGHVRSLETTSVIEGINRLRDNLLIDHRVHARYEITNVGAAATLERLLKADEIDMVSLTDHTPGQGQYNNIAAYVASISERRAISEEMAAEIVQKRIAMRDNQEVRLKEIVSLSLQHGLSLASHDDDSVEKVAEMFDLGVTISEFPVTLPAAEEARRRGLWTLMGAPNALRGKSMSGNLSALDAAKAGLLTVIAADYHPAAFVPGVFKLADVSLPAAVAMATGNAARSAGLTDRGEIAVCQRADLVVVEKGDVHRIRATFRAGRFVY
>2587563246
TVLSNARIVLDDQISGSLLIRDGKIADISEGTARSGEDVEGDYLIPGLIELHTDHLEQHYSPRPGVRWNTTAAIQAHDAQVATSGITTVFDCLRMGAGGFEMGEMRLADAIHAAQKRLRAEHLFHLRCEVSSDNVLEHFEDFKEDPYVRLVSLMDHAPGQRQFQSMDQYILYYKEKRGLSDEAFAHFVARRQAASAQYALHRDELARLCAERGITVASHDDATLGHVDEAIGHGVRLAEFPTSFEAAEASHKAGMSVLMGAPNIVRGKSHSGNIAARELAERGVLDVLSSDYVPLSLLHAPFVLSDMELPKAMAMVTSTPARTVGLDDRGRIATGLRADLVRVRDTGVPVARATWREGRRVA
>2587669730
LVLANARLVLADRVTGSLAVRDGRIAAVGLSTGGGIEDLEGDFLLPGLVELHTDHLESHFAPRPGVRWNPIAAVQAHDAQIAGSGITTVFDALRVGSAEDAGRETRVLVDALNEARARLRADHFLHLRCEVPAAVVVQEAEPLFALGAVRLASLMDHTPGQRQFVDLAQYRRYYQAKAGFGEAEMDAYVAYRQGVGIERSINRPKLVALAHAAGAILASHDDATAAHVAEAVAEGVSIAEFPTTVEAASAARAAGLKVLMGAPNVVRGGSHSGNAAASDLAERGLLDVLSSDYVPLSLIHAAFVLPEVSLPAAVAFVTRNPAAAVGLHDRGALAPGLRADLVRVRPGHVPIVRAVWREGRRVA
>2587757236
LVLSNARLVLGHEVVGSVVIRDGLIAAIGATAVPGALDLDGDYLLPGLVEVHTDNLERHVTPRPKVTFPMLGAVQAHDAEVATAGITTVLDAIGVGDDGFRSRDQSELLRVLDMLQDLLRADHLIHVRCELPASNAQELFEPFARHRRLRLISLMDHTPGQRQWSDIEQARIYYTGKKGWSDSQFDDEVRIAPQRQAQHQPNRAWFTDFARTHAVALATHDDTTVEHVDEAHALGAGMSEFPTTLAAARRAKALGLSTVAGAPNVIRGGSHSGNVSALELAREGVLDALSSDYVPSSLLQSAWRLVRGGLPEAVAVVSRNPARAAGLADRGEITTGLRGDVIRVPAHHHPVVREAWVGGRRVA
>2587774381
ICIYNAQIVLPEKVKGYILIEGRISEVINGYSDTMIDVEGCYVMPGLIDLHSDSIEKEIQPRPNTLFPINMAFYELEKKLAVSGITTMYHSLTMWGVRNVDMVIVINTINKLQTRPMINHKIHLRYELTFLAGVSTLEGLIKDKSIDLISYMDHTPGQGQFKDAQALKNFTIQQHGKKEQEVEEFIDKTFECRAKIWFKLVSLAKVAKNQGIRLAFHDDDTRGKIDTLLTCGGTVSEFPINLDTAVYARSQGINVCVGAPNIIRGKSHSNNMRAIDAILNKAANIVCSDYLPSAMLPAVFSLVKINFTEAVKMVTLNPAQALGIDDVGTVEVGKSADLLIVMHQDYPILRKTLVGGNIVC
>2587790010
VIFTNAQVVTPQGTFGTVVVRDEEIVTIGKSNVGSTCECEDDYLLPGLIEMHTDHLETQFQPRPGVLWPSFAALVAHDTQVVGSGITTVLDSICCGQGKMRHTLLDMSISAIRDARKILRADHQLHLRCEICDPHVMEMFEPYVDEENLRLVSLMDHTPGQRQFCDYSKYREYYKCLDWSDEEFQTLVTQLKSEQESNAKNRAMILAMCHRRNIPIASHDDTTLEHVEEAVREGLTISEFPTTMEAAREARKEGLGIVMGAPNVVRGGSHSGNVSARDLAAEGLLDILSSDYVPASLLHGAFMLNEIPLHEALATVTSNPARLLKLDDRGELVEGKRADIVRVSIESVPVVRTVWRGGKRLL
>2587815567
YIIKNGKIVTENEIGYDLIIENDLIKEIENNDPEKVIDARGGYVAPGFIDIHSDYIENMAAPRPSSIMDFSISLREEEKILVNQGITTMFHSITMDPIRNPKNVKMINAISNIDKHLIKHHFHARIEIDNINEIDNIKKYIEEDKVQLISFMDHTPGQGQYRNLEVYRKTLKDYRDISEDEIEEIIHASGRKEKIDESIKEIAALALGKSISIASHDDDSVEKLKIVQGYGARISEFPITLDVAKSAKSMGMYTIAGAPNVLLGGSHSGNLCAAEAIKNDCIDILCSDYYPAAMLHAVFLLNEHGLGEMFNLVTINPAKAVNMDNSGSIKKGKKADIIIILNEQFPVITSVFVDGKLY
>2587836504
LAIINGKIVTPEDIDKVLLLGGRILGVGIPDADRIIDANGGYILPGFIDIHSDRIEQCILPRPTSMLDFELALKECESELLHLGITTMYHSLTLKDFGIRTKENVKLAGLIGNINRSHLIRHRFHLRIEIDNFEAYDIARAMIESGQVHEISFMDHTPGQGQYRNLEIYQKTISSYQGVANRSFEEILEYHRGKETLLEQLRELAELAHAHGIAVASHDDDTVEKLELNERLGVDICEFPITIETAKAAHEKGLFTVVGAPNILLGGSHSGNMSAAEAIQEGCADIICSDYYPPAILHGIFIMAEYGLSDMVNKATLHPARAMKIDDYGAVERGKKADLLVVVLDGYPVITHVLVDGRVT
>2588046411
TIFSNARIVLADRIEGSVRIVDGRIADIDTGASRIGEDFGGDYLLPGLVELHTDHLEGHFAPRPGVRWNAVAAVQAHDAQIATSGITTVFDCLRMGSGGFAPGEMRLLADAIETAQARLRADHFLHLRCEVSSPDVLAAFEGFRADTRVRLASLMDHAPGQRQFQTMGQYTLYYKTKRGLTDDQFERFVAQRQEQSARYAPHRRAIGEHCRAAGVTLASHDDATLAHVDEAVEDGVRLAEFPTSVEAARASHEAGMSVLMGAPNVVRGGSHSGNIAARDLAEAGILDVLSSDYVPSSLLQAAFRLAEVELPQAVALVSATPARTVGMDDRGQIETGRRADLIRVNMAGLPVVRSVWREGRRVA
>2588076725
IRLTNGRIVLKDRIGRDLIIEDIIEIEGNREVELVDVNGAYITPGFVDIHADYIEQMGAPRPTSMMDLNLAMRETERVLATHGITTMFHSLSIKDFDIRQMKYVRLTDIIDEIRGQKLIRHKFHARFEMESVDCIEELKGFINDGKVDLVSFMDHSPGQGQYSNVERYREDLIKMDNLNEDNVDDYLESIKTVEKAHQECIEIAELARSKNIAVASHDDDTMEKLDCNEEIGVTISEFPIRIDVAKKAKEKGFHTIAGAPNVMLGGSHSGNLAAHEAIQEGCIDILCSDYYPASMLHSVFKLHEYGLAEMFALVTINPAKAVKLDDVGSIEIGKKADLLVILEETYPVVSRCYVNGRMSY
>2588164933
ILKNGKIVLENQVNCELVIENGRIAEIVEEKDTEEIDVGGAYIMPGIIDIHSDMIESFIQPRSTAVMDFAMGLREAERVLMSCGITTMFHSISMWDVEIRQAPQVRLAGLVGGYEARLIRHRYHLRYEIDNIACYDDVMEMIQSGVVDLLSFMDHTPGQGQYKNLEIYRRHQPNEGLTEKAFQELIGQEAEKESFEQLMDLADCARKYGIKIASHDDDTVEKLKVNQELGVTISEFPITMEVAEAAVESGLQTVLGAPNILLGGSHSGNLSALEAINAGAATVLVSDYYPQALLQAVFRLQEIPLFEAVRYVTLNPAKAVGMEELGSIEAGKKADILCVLEEGYPQLNRVFVDGRKAD
>2588170156
LFDGRNLYSQGSIEGILALNNSVDDPSRQSLHVDSALIVPALVDLHCDALEKCIEMRPGVHFDPEFALQALDRRLAAAGIGTFCHAVSFADLGLRSPDRAALVGTIRHFRSKAVRHLVHARYEVGSRRAAGVLMELLDDGVVDVASIMDHTPGQGQFRSFEAYERYYSGTYSLSREEVLAMAREKQDLRSEWRQVRRVTQRILDHGIPLLSHDDDTAEKVRLVAGLGAGGCEFPVTLEAAREAKARSMGVLVGAPNVVRGVSSNGHLSARSAVAAGVVDALVSDYYPECLLQAPFVLAAAGLRDHLAKTTEGPSKILHVCGSLKPGRPADVAVITNGPWVWVSHLWIGGRKVY
>2588242317
IAIKNGRIVLEDSIEGKVLLIEGRILGFEVPEAERVIDAHGRYVTPGFIDIHSDKIEQFILPRPTAKFDFELALKECERELLHLGITTIYHSLSLKDFGLRTQENVRIADLIRDIERNHLIHHRFHLRLEIDNIGAYGIAKEMIEKKMIDEISFMDHSPGQGQYRDIGMYYQVLEKYQNIKEEEFAQMLEEQQNKEMLFAQMKELCELAHANGIAVASHDDDTKEKLHINEKIGVDISEFPINIETAKEARQLGFYTVVGAPNILLGGSHSGNMSAAEAIEAGCADVLCSDYYPPAILHGVFKMHEKALPQMVQKATLNPAKAVGLADYGSIAPGKKADLLIIILDGYPVITHVLVDGRRVR
>2588324973
TILYNATLVLPDRVDGWLLLEDTIIADLGQPPIGQYIDVQGDLVMPGLIDLHCDAIEKLVEPRPRVLFDIPTALHEADYRLACSGITTEFHAISLDQEGVRSDSFARFARILQETREHTLIRHKLHARIELSSAQASTIVEQMLNDQLVDLVSLMDHSPGQGQYRTEEEFRFYIARTSHRSPTEIDELIAHKREQAKLIPQRIEQITALARHAKVSLATHDDDTATRVEAWPALGVSISEFPTTEEAARRAHELGLTVCMGAPNVVRGKSSGGNLSATEATRKGYVDALCADYHPASMLGSVFTLAQLSLPEAVNMVTRNPARAIGQTRLGTLEQGNIADLIQVSPYGVPRVQRVFIDGKRIL
>2588517925
MWLSEFEIVLRDRVNGAVRIENGRIAEIEKPVGHADIEGGGRLLLPGFIDMHGDMVEREVEPRIGVHVPMRIGIAELDKKLASCGITTAYAALSFGAVTLRSQDHTTIIDTIAGMKDHLLVDHRIHARFEVTFTPAIPTLQKLMDAGRLHLISLMDHTPGQGQYRDVELYIARIAKERGMSVAAASEVVGKRMAGRNGDLNALQDLSARAQAAGIVLASHDDDTLEKVELVHGLGAALSEFPVTLEAAQEARRLGMHTAMGAPNALRGESYSGNLSARQAYEAGLLDMLASDYHPASILPAVLGLAELRLAAAAALTSANPANALGLTDRGVIEPGLLADFVVDRHPVPRVRATFRAGRMIY
>2588527285
MIINNVKLVLDDDVHGSLEVQHGRILAFSQSRLPQALDGEGGWLLPGLIELHTDNLDKFFTPRPKVDWPAHSAMSSHDAMMVASGITTVLDAVAIGDGGDRLENLEKMVNAVEETQKLNRAEHRLHLRCELPHHTTLPLFEKLIDRESVSMVSLMDHSPGQRQYADRSKYRDYYQSKYHLTHDEMDRFEAEQMALAATWQPNRQTIAAMCRARRIALASHDDATEAHVAESRQLGSVIAEFPTTLAAAQASRQHGMHVLMGAPNIVRGGSHSGNIAAHQLASSGLLDILSSDYYPASLLDAAFRIADFTLAQAIRLVSKHPAQALGLDDRGVIAEGKLADLVLARRGEHVHIDHVWRQGTRVF
>2588708085
MIINNVNLVLEDQVKGSLEVQDGVITAFTSSQLPQAINAEGGWLLPGLIELHTDNLDKFFTPRPKVDWPAHSAMSSHDALMVASGITTVLDAVSVGDGGHRLENLEKMITAVVNSGKLNRAEHRLHLRCELPHESTLPLFEKLMHTEVLSLVSLMDHSPGQRQFATPQKYREYYQGKYNLNDDQMEAFQEEQIQNSLRWKPNRYAIAEHCRNLGIALASHDDATTAHVEESRALGSVIAEFPTTEEAARASHACGLQVLMGAPNIVRGGSHSGNVAAHHLASLGILDILSSDYYPASLLDAVFRIANFTLPQAVGLVTRNPARALSLQDRGVIAEGKRADLVLAAHADHHYVQNVWRQGIQVF
>2588714625
MIVNNVKLVLENEVAGSLEVQDGVIRAFSDSRLPEAIDGHGGWLLPGLIELHTDNLDKFFTPRPKVSWPAHSAMSSHDALMIASGITTVLDAVALGDGGDRLDNLEKMINAVIDSQQVNRAEHRLHLRCELPHHSTLPLFQQLVEKRGVSLVSLMDHSPGQRQFVNPQKYREYFQGKYHLSDEQMDDYEREQLENAERWQPNRHAIAELCRTRGIALASHDDATEAHADESHQLGSVIAEFPTTIEAAHASHQRGLHVMMGAPNIVRGGSHSGNVAAHELAALGVLDILSSDYYPASLLDAAFCVAASELPQAMSLVTRNPAKALGLSDRGVLAEGKRADLVLARHGEHIHVNHVWREGIRVF
>2588734001
MIINNVKLVLENEVNGSLEVADGVIRNFSPSQLPQAQDGEGGWLLPGLIELHTDNLDKFFTPRPKVDWPAHSAMSSHDALMVASGITTVLDAVALGDGGDRLENLEKMINAVMDSQAVNRAEHRLHLRCELPHHTTLPLFQQLIDRGGVSLVSLMDHSPGQRQFSNLVKYREYYQGKYQLNDADMDHYEAEQLALADRWQPNRLAIATECRARNIALASHDDATRAHVAESHELGSVIAEFPTTLEAAQASRQHGLSVLMGAPNIVRGGSHSGNVAAHELAQVGLLDILSSDYYPASLLDAAFRVAFFTLPQAVALVTRNPAKALNLDDRGVLAEGKRADMVLAQHGDHIHVGHVWRQGVRVF
>2588746972
MIINNVKLVLENDVHGSLEVQDGEIRAFSQSRLPEAMDGEGGWLLPGLIELHTDNLDKFFTPRPKVDWPAHSAMSSHDALMVASGITTVLDAVAIGDGGDRLENLEKMINAVEETQKLNRAEHRLHLRCELPHHTTLPLFEKLVGREPVSLVSLMDHSPGQRQFANREKYREYYQGKYSLTDAQMRQYEEEQLQLAARWQPNRAAIAGMCRDRHIALASHDDATHEHVVESHQLGSVIAEFPTTFEAAESSRRHGMNVLMGAPNIVRGGSHSGNVAARELAQLGLLDILSSDYYPASLLDAAFRVADDDLPQAITLVTKNPARALNLHDRGVIGEGKRADLVLARKGEHIHIDHVWRQGKRVF
>2588757035
MIINNVNLVLEDEVHGSLEVREGSIYAFSQSQLPQALDGEDGWLLPGLIELHTDNLDKFFTPRPKVDWPAHSAMSSHDALMVASGITTVLDAVAIGDGGDRLENLEKMINAIEETQKINRAEHRLHLRCELPHHTTLPLFEKLVDREPVTLVSLMDHSPGQRQFANREKYREYYQGKYQLTHEQMLRYEEEQIALAATWHANRRSIAALCRDRHIALASHDDATAEHVLESHQLGSVIAEFPTTLAAAEASRRHGMNVLMGAPNIVRGGSHSGNVAAHQLAASNLLDILSSDYYPASLLDAAFRIADFSLPQAIRLVSKNPAQALGLDDRGVIAEGKRADMVLARRGEHVHIDHVWRQGKRVF
>2588768103
MIINNVKLVLEDEVHGSVDVRDGMIRAFTQSGLPEAMDGEGGWLLPGLIELHTDNLDKFFTPRPKVDWPAHSAMSSHDALMVSSGITTVLDAVAIGDGGDRLENLEKMINAVEETQKLNRAEHRLHLRCELPHHTTLPLFEKLVDREPVTLVSLMDHSPGQRQFANIEKYREYYQGKYQLTDEQMARFEEEQLQLAARWQPNRETIAAHCRARGISLASHDDATRDHVAESHQIGSVIAEFPTTFEAAEASQQHGMSVLMGAPNIVRGGSHSGNVAAHQLASLGLLDILSSDYYPASLLDAAFRVADFTLPQAIRLVTKNPAQALNLHDRGVIGEGKRADLVLAKSEHIHIDHVWRQGKRVY
>2590619713
MKIKNIDVVTKDGVNYEVLIKDGIIQKIEDEGINEIIDGQGGYLVPGFIDIHSDYIEQLAAPRVTSVMDFSLALYEFERELVTHGITTMYHSISFGKKALRKPENVKMIELIDKHKQLHLVHHRFHLRLELDNIDVYNDVVNYIKEDKVHLISFMDHTPGQGQYRDLEIYKKSYLNDEGLTEEQVNQKVNDLMTKEKLLDKIIKIADLAKEKKIPIASHDDDTLEKLEVIKNFHATISEFPITMEVLEEAYKQGFDTVVGAPNILLGGSHAGNLSAKEAIDSGCAKILCSDYYPASLLHAVFMMVDQGLHEMINKVSLNAAKAVNIDEVGSIEVGKKADMLIVLPDKYPAITHVFVEGYRV
>2590647731
MAIVNGRIVAPGGINKTVLIQDGRILDLGPEGAEQIIDAGGRYITPGFIDVHSDKIEQFIQPRPTSQMDFELALKECERELLNIGITTIYHSLSLKDFGLRTKASVRFSDLVESISRNHLIHHRFHLRIEIDNLEAFDIARDMIEGKRVHEISFMDHTPGQGQYRSLEVYERSISGYRAAVSMEMEEILRYHETKETLFRHLRELTELAHANGIAVASHDDDTEEKLAVNRAVGVDISEFPILLETARAARREGFFTVVGAPNILMGSSHSGNMSAAEAILDGCGDILCSDYYPPAILHAIFLMNRLWEMVRRATLAPAEAMKIDEYGSVEPGKRADLLIVVLDGYPVITHALVDGKPVL
>2590652423
MWLSDFEIVLRDRIRGALKIEDGLIAEIDTPVTGADIDGEGRLLLPGFVDMHGDMIEKEIEPRANVRMPIELGIYELDKKLATSGITTAYAALSFPAYMRSVDHTTMIKALASMRDELLVDHRVHGRFEVTFLPALATADELLKAGALDLISLMDHTPGQGQYRNIETHIANMAKTKKISEIEAAELVRQRIANRVEDSDVVHALANLARERGLTLASHDDDSIEKVTLLHGLGARISEFPVTMEAAVEAHRLGLATAMGAPNALRGLSYSGNLSAREAFAAGVLDILASDYHPSAILPAVLALAEAGLPSAVALASANPATALGLSDRGRIEEGLRADLVIAERGRIPRLRSTIRGGRQVW
>2590652660
LVLTNARIVLEDGTHGSVQIRDGRIADISEGSVRTGEDLEGDYLIPGLVELHTDHLEQHYSPRPGVRWNTTAAIQAHDAQVATSGITTVFDCLRMGAGGFERGEMREMADAIQAAGRRLRSEHFIHLRCEVSADNVMEHFADFENDPHVRLVSLMDHAPGQRQFQTMDQYTLYYQKKRGLSDEAFAAFVAKRQGESARNTPHRLAISQVCAERGITVASHDDATLTHVDEAIENGVRLAEFPTSFDAAKASHEAGMSVLMGAPNIVRGKSHSGNIAARDLAERGVLDVLSSDYVPLSLLHAPFVLADVELPRALAMVTATPARTVGLNDRGRIDTGLRADLVRVRVQGVPVARAVWREGRRVA
>2590653779
FVIEGANVVFGDRLHASLRVEDGRITAIGARDGADVIDGRGHILAPAFVDVHGDAFERQIMPRPGTMLPVAAALLDTDRQLAANGIATAYHALTLWEPGLRSVENGRVVAALDALSPRLTVDNRVQLRWETFCFEAVDLIREALSGPHLPSIAFNDHTMERPFDLDPAFAVDPAKRAVSDMVSLVRDMWERRPPGAIEDVAALGRAAGAPMLSHDDSQIETRDFFRARGARISEFPMNRRVARAARDAGDFIVFGAPNAARGGSHLASVAAADMIRDGLCDILASDYYYPAMLLGLARLKAAPLHALWPLVSGNPARASGLADRGVIEVGKRADLVLVPEDGVPAVRRTWSAGREAY
>2590659322
MIINNVKLVLDDDVHGSLEVQHGRILAFSQSRLPQALDGEGGWLLPGLIELHTDNLDKFFTPRPKVDWPAHSAMSSHDAMMVASGITTVLDAVAIGDGGDRLENLEKMVNAVEETQKLNRAEHRLHLRCELPHHTTLPLFEKLIDRESVSMVSLMDHSPGQRQYADRSKYRDYYQGKYHLTHDEMDRFEAEQMALAATWQPNRQTIAAMCRARRIALASHDDATEAHVAESSQLGSVIAEFPTTLAAAQASRQHGMHVLMGAPNIVRGGSHSGNIAAHQLASSGLLDILSSDYYPASLLDAAFRIADAELAQAIRLVSKHPAQALGLDDRGVIAEGKRADLVLARRGEHVHIDHVWRQGTRVF
>2590737989
MIINNVKLVLEDEVNGSLEVQEGMIYAFSQSQLPQAIDGEGGWLLPGLIELHTDNLDKFFTPRPKVDWPAHSAMSSHDALMIASGITTVLDAVAIGDGGDRLENLEKMINAIEETQKVNRAEHRLHLRCELPHHTTLPLFEKLVGREPVSMVSLMDHSPGQRQYADRSKYRDYYQGKYHLTNEEMDRFEEEQMALAATWQPNRETIAAICRERKIALASHDDATREHVVESHQLGSVIAEFPTTLAAAEASRQHGMNVLMGAPNIVRGGSHSGNVAAHRLAADNLLDILSSDYYPASLLDAAFRIADDDLPQAIRLVSKNPAQALGLGDRGAIAEGKRADLVLARRGEHVHIDHVWRQGKRVF
>2590834669
FIISNARVVTPSEVNTSVLVEHGIITQIDEQLAEYTIDAEGAILMPGIIDIHTDAMDAEIVPRTGADIPINVAFRELERKMSGCGFTTVYHSMHLGYDMARSKYTRDVFETVHRAKGSTLLNNKIHLRFELSGVKAYQTCFDLMDKGYVQLLSVMDHTPGQGQISKGYFIDYYKKMGKTAEEAEQAFIDKLAMPVIGEKLETLIKHAQQLHIPVASHDDDSVEKVEYMRGLGVEICEFPITMQTAKHAVNLGMHVVGGASNILRGGSLSGNLNMKDAVLQGAVDSLCSDYYPPAIIHAIFKLYQLPLPEAVKMATLNPAKAVGISSHGSIETGKDADLVLVLPDGIPMVTHTIVRGHIV
>2590845401
TYLTHATLVLPDRVDSAMLIADGQIAESAPADAEVINLRGHTVMPGLIDVHCDAIEKEAEPRANVLFPLDFAVAQVDRRNAAAGITTPYHALSFNQFGVRNNETAALVRTVAAYRAHSLVDNRIHCRYEVTDNAAVPVLEMLMAEGVVDLLSVMDHSPGQGQFKTLDAYLSYMMGNHGMSREEAADAAAKKSAELAGTERVNRLVSKAHELGIPTASHDDDSPQRIAAMHALGVRMSEFPINVETAQAASAHALPTILGAPNVLRGKSQSGSMRAIDAIHAGVGHILCSDYQPSTLIAAAFRLADLPLDRALALVTSNPADACLLDDRGRLAPGKRADVIAVSVAGQPLVTHTWSAGRLVF
>2592454247
TNFTNARIVGRDGVSGGVSVRDGVIAEVGPAAPTGALDFEGDFLLPGLIEMHTDNVEKHFSPRPGVIWPSKAAVIAHDLQIAGAGITTVFDALSAGDGGDRRRMLADAVWALGACATFLRADHLLHMRCEVSDAGVVEIFEQFVNHPLLRLVSLMDHTPGQRQWAEVSKYRLFHRSKNWTDPEFQAHLESLLESQQRYRLHREQIIGMTKPRALRLASHDDTTEEHVAEAVASGITISEFPTTLEAAGAARQAGMKVIMGAPNLVRGGSHSGNASAAELAGQGLLDGLSSDYVPSSLLHAAFLLHVGLPKAIASVTANIADMLDLGDRGVIEPGRRADLIRVMDGDLPVVLTVWREGRRVI
>2593181961
QIFTNGRIVTRDSEEGTVVVRDGRIVEVGRTACATAVDLEGDYLVPGLVELHTDNMEKHFAPRPGVQWPSIAAVMAHDTQIAAAGITTVFDSLSLGDDTDRVKNRARMVEAICAVSELARAEHRLHLRCEITPDDAVQAVDRWIDLPLVGLISINDHTPGQRQFLDPAKLRHYYIGKYGMTEEQFDVFQARAIELHNRNASHRREIVARAQARALPLASHDDATRAHVEQAVENGMTIAEFPTTREAAEASREGGLAVLVGAPNLVLGGSHSGNIAAIDLLRDGQADILSSDYVPASLMESVFKLPAIGLPDAVRLASLNPAQAVGLADRGEIAADRRADFVRVHHDEAPMVRAVWREGERVV
>2593259706
LAIKNGKIVTPNGIDKVLLISRDRIKDFGTDGADEVIDARGQFIAPGFIDVHSDRIEQFIQPRPTSQMDFELALRECERELLHLGITTMYHSLSLKDFGLRTKENVQMADLIGNIASHHLIRHRLHLRIEIDNFEAIDTAKALIEGKKVHEISFMDHTPGQGQYRDLAIYETTISQYHGIETLGIGGIVEYHRNKPVLFEQLRELTDLAHENGIAVASHDDDCEEKLEINRAIGVDISEFPITIETAKSAKLKGFETVIGAPNILLGGSHSGNMSAAQAVQEDCADILCSDYYPPAILHGIFMMHQVALHDMVNKATLNPAKAMKIDDYGSVEIGKKADLLVIVLDGRPAITHVLVDGSRVA
>2593299143
FILENATLVLPDRVRGWLAVSDGAIAEIEGRPPARGLDLGGDHLIPGLIELHTDHLESHFAPRPKVRWHPLGAVLAYDAQITASGITTVFDSLRAGSDGSGLGSELELAGAIATARALFRAEHFTHLRCELPSLDVLDTVATFTARPVGLISLMDHTPGQRQFRDMEKYYTYATRGGRPMDEIRANTERKVRDGRALAKNRPALVQFAREMGIPLASHDDTTLADVDLAVGEGVRLAEFPTTLEAAEAAHRQGLTVMMGAPNLIRGGSHSGNVAALALAEAGHLDILSSDYVPASLLMAAFLLPEAPLPAALATVTSNPARATGLTDRGALAPGLRADLVRVRAEGVPVVREVWRAGRRVA
>2593310909
RILENATLVLPDRVRGWLAIADGRIAEIEGRAPERGLDLHGDHLIPGLVELHTDHLESHYAPRPKVRWHPLGAVLAYDAQIAASGITTVFDSLRAGSDGSGLGPELMLAGAIATAKGLFRAEHLTHLRCEIPSADLMETVRDFTARYPVGLISLMDHTPGQRQFRDIEKYYTATRGGRSIVEIQANTAMKIRDGEAFAINRPALVALARQQGIALASHDDTTLADVDMAKGEGVRLAEFPTTMEAARAAREAGITVMMGAPNLIRGGSHSGNVAAEDLAREGLLDVLSSDYVPASLMMAAFSLPEVDLPEAVATVTANPARATGLDDRGRIATTLRADLVRVLAEGVPVVRQVWRQGRRVA
>2595077183
FYITRAQLVLDQETNGAILVEDGFISAVLSGNGACEIDLEGRVLMPGMIDLHCDALEKDVEPRPNVYFPLDHACAQADKRNASAGITTVFHSLSFAQEVRNNLVAAVLRAVHEWNRCALVDNLTHARYEVTDTEAPELLLEMMERNELDLLSFMDHTPGQGSYRDVEAYRRFLAKTYKQSEQELDQLLESKLVNAKGLARIRGLAEDARKHNVALASHDDDNPEKIELMHSLGATISEFPVNIDTARAAKTQGLRTLFGAPNILRGCSHSGCMRALDAVLEGVADILCADYAPGALLAAVFKLAEMPLHEAVKLVTRNPALAAGLLDRGGVAPNQRADLIAVEVGGQPLVERVWSEGRCVF
>2595219551
MLIKNARIVTRDDFGTLLVEDSRIVELGSTAAREAVDWGGDYLLPGFVELHTDNIEKHLAPRPGVLWNHEAAIIVHDAQVASAGITTVFDALGVGSDGVRGRELQVCAKSIGKFAELLRADHFLHLRCEVGTTDVVEVFDSLSSDPLFRLASVMDHTPGQRQWQDHEKWRKYQERHGKWSDEHTNRILAELAEHQERYAKHRADIVERCRRLNISLASHDDTLVEHVEEAARDGIALAEFPTTLEAARAAREHGIATIMGAPNVVRGGSHSGNVSALELAREGLLDILSSDYVPSSLLIAVFDLVSGWLPRAVATVSWAPAHAAGLSDRGAIATGLRADFVRVSVDGVQVPRETYRAGRRVS
>2595353116
IFISHARLVLPDQVSSSLLIEDGIIRSITCPPTATEVDLRGQTLIPGIVDLHCDALEKEAEPRPNVFFPPGLAVSQIDRRNAHAGVTTAFHAISFGKEGVRSIDMALLVAALRQATSLIHNRIHCRYEVTDAQSLPALEELLATGSIDLLSLMDHTPGQGQFKDPEAYGNYLAKSYGKSAAEIDQILDLKLAQQSSSTERIERLALCAKKYAVPLASHDDDSSVRIQIMKSLGVRISEFPINLETAQEACDQGLKTVFGAPNVLRGKSQSGSVRAHDALAAGVASCLCSDYHPGALLPAVLRLAEMPFADAVRLITCNPAQAAGLTDRGSLTVGYRADLVAFSDSGVPQVTQVWRDGIQAY
>2595589704
LCLANAQLVLEDQVTGAVTIEQGVICDIGDHVPTGAVDCAGDLVIPGLVELHTDNVERHIEPRPEVDWPHLPALIAHDAELASTGITTVFDAMRVGSSGGRYIDYARLADELLAARAYFKISHFLHLRAEICSETLLEELAAFGSSDRVGIVSLMDHTPGQRQFRDLTALKTYVAKKRGMNDAEFTEHVETLLGLQKRFAKHEAGAVKEARRLGAVLASHDDTTADHVGTSAVNGVGFAEFPTTVEAAATCRIHGIAVMMGAPNLIRGGSHSGNVAAEELAKADLLDIVSSDYVPSALLLSAFRLADIWLPRAIATVTSNPASAVRLRDRGALKTGLRGDVLRVKIGETPLLRGVWSQGNKVG
>2595589709
ITFEGAQVYLPGEIETTVAISNGKIVELGGPTQGEVIDARGLILAPALIDVHGDAFERQLMPRPGVFFPTETALIDTDRQLATNGIATAYHAITLWEPGLRDVARGRLMQAMRDLAARLTVENRVQLRWETFAFEALDVIEWALAGPLLPSVAFNDHTPIQRAFELSPDFIASLAHRAGLSEEDYIALLGHVWDRRSEVPDAIASVAQMARTAGAPMLSHDDTRAETRAYFRELGAGVAEFPMVIEAAEAARKGGDPIIFGAPNAARGGSHIGSLGAGDMVEAGLCDALASDYFYPAMLAAIAKLDADRLALWSLVSSGPARAMGLPDRGDITVGKRADLVLVPNGSVPAIQGTWVAGRCAY
>2595589874
FTLVGGDVLRGGVQGTLSISEGHVSDEPRKRRIDARGFRILPGIVDIHGDGFERHLAPRRGAMTDMRAGIASAEADLASNGITTAIMAQFYWEGGLRSPEFARFLNALSVTRDEHLTDMRPQLRIETHMMDDYTDMLALIAEHNIGYVVFNDHIPGRKPPRLTGTALKSGRSPEAHLAMMKGLHDRRDDVPAALAAFAAQLIAQGRLIGSHDDHTAAERAEFHAMGAQISEFPETQDAAQAARDTGGSIILGAPNVMRGGSHAGNVSAVDLIRDGLCDALASDYHYPALRQSIAKLVEQNFASGWALLSEGPARILGLDDRGTLDTGKRADILVSATGRIAATISAGRITY
>2595603562
LRLNGALCLLNGCDCDLFISDGHFAPTSASAAEIDLSEYWLLPGIVDLHGDGFERHIRPRPSAPFDKRAALQSADVELASQGVTTAWFAQSWWEGGSRAPDEAVLLEARRQIAHRLMTDIRIQLRFETHMPGDQAALMAVVRDYHLDYIVFNNHLPEATKPARFASWAAMNGHVPDDLLAIVRAAHAADAQIPAFLTALAADLRSAGVMMGSHDDPDPETRAFFRGIGAHICEFPTSVAAAHAARTAGEPVLMGAPNIVRGGSQSGNIAAMELVEEGLCDALISDYYIPALAQAAWVIADARFAHAWEMISTRPAQIMGLSDRGSLTEGRRADLVVLNPNTRRVEATVVRGQIA
>2595603572
RVLANAMLVLPDEIRGAVVIRDGVIAAIGAHLPKGSEDCDGDLIAPGLIELHTDNLERHLSPRPGVDWPHASAVIAHDRELAGTGITTVFDALRIGSDDRGRGRYARLASEILELRDALKISHYLHLRAEICSETLIEEFDEFGPSDRIGIVSLMDHTPGQRQFADLGQLRVYLRGKYGMTDSEFDTHVARQQALGAKVAPHEAAAVGAARRYRAVLASHDDTTVGQVAASAAHGVRLAEFPTTLEAAEACHAQAIAVMMGAPNLIRGGSHSGNVAASALAAAGRLDILSSDYVPAALLQAAIRLGQCGMARGFRAVTAAPANAAGLTDRGALREGLRADVIRVVRGSVPMLRNVWVRGARVA
>2595611710
FVIEGATVILLDHVAPVAVRAGRIAALGPRDGARVIDGRGLVLAPAMVDIHGDAFERQLMPRPGVLLPTEAALLETDRQLAANGIATAYHALTLFEPGLRSVATGRVVAALAALAPRLTVENRVQLRWETFCFEALPLIEEALVGPLLPALAFNDHMPSDRPFDHDPAFVTDMAKRSGMAATDFTALMREIWTRRAEVPAVIALAGERARAVGAPMLSHDDSQPETRSFYRGHGARISEFPMNLAVAGAAREAGDWIVFGAPNAARGGSHLGSPGAADMLAAGLCDILASDYYYPAVLAAVARLQAGALAGLWKLVAANPAEALGLADRGEIALGKRADLVLLPDGHPPVVRQTFVEGRAAY
>2595613791
TILANATLVLPGEVRGSLRLQDGQIAEIGTTVPAGAVDCGGDLLLPGLIELHTDNLERHIEPRPKVDWPHAAAIVAHDAELAAVGITTVFDALRVGSSKGNYGEYARLADEILDLRAALRISHFLHLRAEICSETLVEEMAKFGPEDRIGIVSLMDHTPGQRQFRDTQQLKHYVCGKHGYSEAEFADHVASQQALQRRFALHEATAVAEARRYGAVLASHDDTDAAHVVQSAAHGAHFAEFPTTVEAAEACRAHGIAVMMGAPNLIRGGSHSGNVAAKSLAEADLLDIVSSDYVPSALLLAALMLGDLWVARGVATVTEAPAAAAGLDDRGRLEIGKRADVIRVRLAGACAVRGTWVRGERVA
>2595626244
LRINGALSLMNGSLEISDGHFVPSGGAVHEIDLSGYWVLPGIIDLHGDGFERHIRPRPSAPFEKRAALQSADTELASQGVTTAWFAQSWWEGGARAPDEAVLLDARRQIAHRLMTDIRIQLRFETHMPHDHAALMGVVRDYHLDYIVFNNHLPEASKPARFAAWALQNGHLPEDLLKKVHQAHEAGPEIPTFLTSLAADLRLAGVMMGSHDDPDAETRAFYRGIGATICEFPTSLAAANAARAANEPVLMGAPNIVRGGSQSGNIAAMELVEEGLCDALISDYYIPALAQAAWEIADMRFAHAWEMISTRPAQIMGLSDRGSLLPGQRADLVVMNPKTRRVEATLVQGQIA
>2595626254
HVFANSMLVLPDEVRGAVVIRDGVIVAIGAHVPKGAQDCDGDLLAPGLIELHTDNLERHLSPRPGVDWPHASALIAHDRELAGTGITTVYDALRIGSDDRGRGRYARLATEILEMREALQISHYLHLRAEICSETLLDELDEFGPVDRVGIVSLMDHTPGQRQFSDLAKLRVYLKGKYGMTDAEFDDHVARQQALGARVAPHEAAAVAAAHRYGATLASHDDTSAAQVSNSAAHGVRLAEFPTTLEAAQACHAHEIAVMMGAPNLIRGGSHSGNVAASVLASADRLDILSSDYIPAALLQAAIRLGQCSLAKGFRAVTSAPARAVGLADRGALRIGLRADLIRVLPGSVPMLKEVWVKGARVA
>2595658961
MIITNVNLVLENEVNGSLEVHGGVIRAMSPSQQPGAIDGEGGWLLPGLVELHTDNLDKHFTPRPKVNWPALPAMRAHDAQVVAAGITTVLDAVAIGDGGTRRDNLDRMIHTVVDSERLNRAQHLLHLRCELPHETTVPLFEHYSGLPEVQLVSLMDHSPGQRQFVNPVKYREYYQGKYRLDDRQMNEFEQHQLALSARWAPNRNEIARQCRERGVSLASHDDATQAHVQESHELGMVLAEFPTTIEAARASHQHGLMVMMGAPNVVRGGSHSGNVAAHELATLGVLDVLSSDYYPGSLLEALFRLAFDLAETVRLATRNPAHSLGLTDRGVLAEGKRADLVLAQYDDQPARVWCRGELAY
>2595669532
LDLQGARVLRPGGWHGPLSLAGGVIVDGPVGRAVDLSGYDLLPGIVDVHGDGFERHMAPRRGALRERDAGMVACAAELGACGITTAVLAQFWWEGGMRGPEFAEVFAAVSAVAPTVPVDLRLQMRLETHFTESFEAAEAALARWGIGYVVFNDHLPGRRPPRLTGQALKSGRNPEAHLALMTRLHDAGDAVPGVLDALCARLAAQGIRMGSHDDRTAAGRAAWRARGVTVSEFPETLEAAQAARDAGEPVVLGAPNVVRGASHAGNVSALDLIGAGLCDALASDYHYPAPARAAWRCVELGEAAAWALVSEGPARVLGLADRGRLDTGLRADLVVMDRETRRIAAVFAGGRFIS
>2595670745
LAFANATLVLPDRVRGWLHVENGVIVGMGASVPAGAVDCGGDFLAPGLIELHTDNLERHIEPRPGVDWPHAAAIVAHDAELASTGITTVFDAMRVGSTGGRYRKYARLTSEMLDLRARLKISHFLHLRAEVCSETLAEELAEFGREDRVGLVSIMDHTPGQRQFRDISKLEQYVKSKRGMSDAEFIEHIAHLKELRARNAAHEAVSVREAGRFGAVLASHDDTTADQVAVSAGYGIRLAEFPTTIEAAQACHDHAIAVMMGAPNLIRGGSHSGNVAAEELAREGLLDIVSSDYVPAALLLAAVRLGEIWMARGIATVTKAPAEAVGLDDRGVLKEGRRADLMRFVAEHVPLLRGVWSRGKQVA
>2595670756
LRLTGATVLRDGVSRSVAIEDGRISKGPLPEVDLNGYYILPGIIDLHGDAFERHLAPRPSAPFPIRTALRATDRDAAANGITTAWMAHSWWEGGARGPDHAEFLKALDDYADALTDLRVQIRCETHTVDTADRLLAAVRRHRIDYVVFNNHLDEAIDPARLALWARQAGRSIEEHLAVVHAARGQKRDVPRYLCRLAEAFDTLGVSYGSHDDEDGETREYFSQIGAKICEFPTRRAAAALARAVGDPILMGAPNVVRGGSQSGNIAAQDLVRERLCDALVSDYYYPALLQAAFHLVDEELPQAWAMISTRPAEILRLPDRGVIDYGRRADLAVVNAETRVVEATICEGRIA
>2596431163
FIISNARVVTPSEVNTSVLVEHGIITHIDEQLAEYNIDAEGAILMPGIIDIHTDAMDAEIVPRTGADIPINVAFRELERKMSGCGFTTVYHSMHLYDMAASSKYTRDVFETVHRAKGSTLLNNKIHLRFELSGVKAYQTCFDLMDKGYVQLLSVMDHTPGQGQISKGYFIDYYKKMGKTAEEAEQAFIDKLAMPVIGEKLETLIKHAQQLHIPVASHDDDSVKKVEYMRGLGVEICEFPITMQTAKHAVNLGMHVVGGASNILRGGSLSGNLNMKDAVLQGAVDSLCSDYYPPAIIHAIFKLYQLPLPEAVKMATLNPAKAVGISSHGSIETGKDADLVLVLPDGIPMVTHTIVRGHIV
>2596453650
SGITGRRVLGAAGIPATLGFAQGSIAQTPTNGPCIDAGNLLVLPGIVDIHGDAFERSVMPRPGVSFPYGPALLDVDRQLLAHGITTEFHGVTLWEGGLRGEAYAIMFEALAQLQPVLGASHKVHLRFEAYHLAGVETAMQWMKEGRVNLLAINDHLPTLRRMRKLAQYAERAECEMEAFRTRLRASRHAQPAEMSRLIAAARAAHLPVASHDDPDAATRQHYHRQGCGIAEFPLTVEVAALARQLGDETVFGAPNVLRGKSHTGAPNATEMISAGLCTVLASDYYYPAPLQAAFRLVQLGLPAAWHLVSRNPARAAGLRDRGVLMPGMRADAILVSDPGLPRVCAAIVNGEL
>2596453658
TYLTHATLVLPDRVDSAMVITDGQITAISAPAHAQIVDLRGHTVMPGLIDVHCDAIEKEAEPRANVLFPLDFAVAQVDRRNAAAGITTPYHALSFASFGVRNNETAALVRAVAAYRSHSLVDNRIHCRYEVSDASAVPALEMLMSEGVVDLLSVMDHSPGQGQFKTLDAYLTYMMGNHGMSREAAAEAAAKKFADMDGTERVNQLVAKAHALGIPTASHDDDSPHRIAAMQALGVRMSEFPINVETAQAASSHALPTILGAPNVLRGKSQSGSMRAIDAILAGVGNILCSDYQPSTLIAAAFAAAQQALNEALALVSANPADACLLHDRGRLAVGKRADVIAVSVAGQPLVTHTWSAGRLVF
>2596462967
TYLTHATLVLPDRVDSALLIEDGQIAESAPAGANVIDLHGHTVMPGLIDVHCDAIEKEAEPRANVLFPLDFAVAQVDRRNAAAGITTPYHALSFSNQGVRNNDTAALVRAVHGYRKHSLVDNRIHCRYEVTDEAAVPVLEMLMAEGVVDLLSVMDHSPGQGQFKTLDAYLSYMMGNHGMSREEASDAAAKKTAQLDGAAERVNRLVSKAHALGIPTASHDDDSPQRIAAMQALGVRMSEFPINLETARAASTHALPTILGAPNVLRGKSQSGSMRAIDAVHAGVGDILCSDYQPSTLIAAAFRLADLPLNQALALVSANPADACLLDDRGRLLPGKRADVIAVSVAGQPLVTHTWSAGRLVF
>2596462975
RGITGRRVLGAGTIPATLGFEQGNIAQQVASSGPCIDAGDLLVPGIVDIHGDAFERSVMPRPGVSFPYGPALLDVDRQLLAHGITTEFHGVTLWEGGLRGEAYALMFDALAQLEPVLGASHKVHLRFEAYHLAGVSSALQWMADGRVNLLAINDHLPTMNDDRKLAQYAERAECDMEAFRTRLRTASRHAQDVPAAVSELIAAARAAGLPVASHDDPDVATRQHYHRQGCAIAEFPLTVEVAKLARQIGDETVFGAPNVLRGQSHTGAPNATEMIAAGLCTVLASDYYYPAPLQAAFKLVQCGLPEAWHLVSRNPARAAGLRDRGALVPGMRADAVLISLPGLPRVCGTIVNGRHAA
>2596580400
VVFRNARMVLADSVDGDLIVAGTIREIPGSGSGGVDLEGDWLLPGLVELHTDHLEGHFAPRPGVRWNPAVAVQAHDAQVATSGITTVLDALRVGAARVQVQEMRGLADAIEESQDRLRAEHFVHLRCEVSASDVMDGFALFENDPRLKLVSLMDHTPGQRQFASFDAYKIYYQGKTGMDDEAFQSFVDRRMAEGGRWAQHRKLISNLCRERGIRLASHDDATEAHVAEAVEFGVHVAEFPTTVAAARASKEAGMQVLMGAPNIVRGGSHSGNVAAAELAAENLLDVLSSDYVPFSLIQAVFAISEVELPQAVAMVSANPAKAVGLDDRGVIAPGKRADFVQVFDDGVPVVRSVWRQGRRVA
>2596815355
YVITNGKLITEDTVGYDLLIEDDRIARIMFGEDTEIIDAEGGYVSPGFIDIHSDYIEHMAAPRPTSLMNFNLSLREAEKELISHGITTMFHSLSLYKPIREPENVRLIDLIDTIKHLVRHRFHARMEIDNVEEIENLKNYISEDKVHLISFMDHTPGQGQYRHLEVYRNTVKSYNSMSDAAIDVLIRNHQTKEKLVEDMREIAQYAHKHNIAVASHDDDSFEKLDLVRSFGTTISEFPITQEVAYRAKVLGMYTVAGAPNVLLGGSHSGNLGAAEAIQNDSIDILCSDYYPAAMLHSIFELVNYGLADMIRLVTINPAKAVKMDEEGSIEIGKKADLLIIIADDFPVITGVFVDGKRI
>2596824267
WHITGGAVLRGGAIPGDLALAGSDVAPPPTARRLDATGWFVLPGLVDIHGDAHERALQPRPGIGFPPALALRDSAAQLLAAGITTAFLGVTLWEPGLRSLAMWRLMAALEAARPLPLDLRIHLRFEADNLEAMEDALADIAAGRVHLLGFNDHTPSIKKLKELAKYAGRAGLSPEEFRALIEIVAARRPDVPAARARLAAAAAAAGIPMLSHDDATLADRALYRALGARLCEFPMSEEVAADARAQGEAVVMGAPNVVRGGSHLGWASAAPLAERGLVTVLASDYHWPALFEAPFAMSQRGLAEAWALVSANPAAAAGLTDRGALHPGMRGDLVVVDPAGPRLVACFVAGSRLG
>2596824275
TILTNALLVLPEDVPGTLVMRDGLIAELGRSTLPGAVDCGGDHIIPGVVDVHTDNLERQVQPRANARWPSRSALLAHDAQCAAAGVTTVFDALCLGDDPGRIRTFYEGVEDLAALVPLLKAEHVLHLRCELPALDMKPAVESVVDHPLVGMVSLMDHSPGVGQYRDIDRYRVLRQRQKQMSDAEVDQRIAELLERRARLEPQRRWLLDRVAHRNLPLASHDDDDAAEVARNAEDGIRISEFPVTMAAAQAAREIGIEVIAGAPNIVRGGSHSGNVAAADLIRAGAVDALASDYVPAALVEAAWIAAATTLPAAVAMVTERPARMARLEDRGRLAPGLRADLVRLPLEMLPMVRAVWRGGERVA
>2596847347
TVIANARIVLADQVQGWLALVDGRIAEIEGRAPAGAENAGGDLIMPGLIELHTDHLEAHYVPRPKVFWNPVAAVISYDGQLATSGITTVFDSLRVWRAEEVDGRSGVLAAAITTARDLLRADHFLHLRCEIPMPSVVEEAKELIDRPDVKLMSLMDHTPGQRQFRDEVKLRDYYRGKGGKTDAELDELFAKRFEYQKQYATNMREIVALAQAYKIPLASHDDTTEENVADAVRDGVAVAEFPTTLEAARGLHQAGIDILMGAPNVVRGGSHSGNIAAVDLAREGLLDILSSDYIPSSLLMGALQLPEVPLPAAIRTVTKAPADAVGLTDRGEIAIGKRADLIRVVAGSVPVVRSVWREGHRVA
>2596847360
IFLEGGRALIGTELETSLLVSDIAEISRGRSRLAIDARNLLVLPGIVDLHGDAFERQMMPRAGVDFPIDVALADSDRQAISNGITTVFHATTCWEPGLRSADNARLMEAIERQRPQFAADTRFHLRHETYNLDAEPEISQWLAEGRVDLFAFNDHMDGTADMAKPRKRNRMVERTGLSSEDFDRLVERVVSRADDVPASVARLAATARASGVRMLSHDDATPAMRQEFRELGALIAEFPINEETARAAASHGDAIVYGAPNVVRGGSHTGWTKASDMIAKGLCSVLASDYYYPAQLLAAFRLAADGLTEAWDLVSAGPARATGLTDRGVLAEGRRADILLVSVALRPRLIAVISGGKLVH
>2596895530
MWLSNFTLVLPEEVRGAIRLEDGAIAEIPEPVGNAAIDGGGRLLMPGFVDLHGDMIEREIAPRPNAMMPIDFGIHELDKKLAAAGVTTAFAAISFATGHVRSLETTGIIEGINRLKHDLLIDHRIHARYEITNLGAAPALEKLLEAGHIDMVSLTDHTPGQGQYNNIQSYILSIAERRAISEEMAAEMVAKRIAMRNNEEAKLKEIVALSLKWKLSLASHDDDSAEKVTEMHDLGVTISEFPVTLPAAVEARRRGLWTLMGAPNALRGQSMSGNLSALDAAKAGLLTVIAADYHPAAFVPGIFKIAEYTMPAAVAMATRNAARSAGLTDRGEIAVGQRADLVVVEPGDVHRIRATFCGGRFVY
>2596926990
WHIQGGRVLTDRGKTDLSVTGGILSEVQASHASTIDADGLLVLPGIVDIHGDGFERQIMPRPGVRFDTALALKDTDRQLVANGVTTAFHGVTVWEPGLRSLDAAELIGALCDLRDTLGCDTRLHLRWETFALDQMAQVIQWLSLSPRPIIAFNDHTTGLARKIGQMAERSGLSREEYMTLLDQIWSRRAKVAIAMEKLAATARANGNVLLAHDEASPEERMYFRGLGAKASEFPLTLETARAARQMGEDVILGAPNVVRGGSHNGALNATEAIRAGLCTVLTSDYHYPSPLHAAFRLSSPGFPSIWNLVSANPARVAGLEDRGLLVAGTRADLILVSDPAHPRVVATMVHGQIVY
>2596930137
LILTNAMIVGEDDVLGTVHVEDGLIIGVSVSRSDNAVDLNGDFLLPGLIDVHTDNLEKHTVPRPGVVWNAIEAVVNYDRGLIASGITTVFDSICAGNTDYRRALLEHMLGGIRTAEAALAVDHFLHLRCDLEDGDLIGLVTPHLEGDRLRFISFLDESVERDPQRFRSMMLRRGRKEDEVEALVIKGSSLEVGHNREWLARECKARKIPFSSHDDTTRAHIAEAVALGMTLSEFPITEEAMEAAREEGMLVIAGAPNVVNGRSHAGYISMRERCLSGHVQILCSDYVPSSLLSAAFILHKVGLPTAVSLVTSRPATVFGFDDRGRIASGLRADLIRVLVANSPLVKAVWRAGVRKF
>2596930199
VAFRNANIVREHDVCGDIVIEGGTIGEIATSRDERSIDFQGDLLIPGLIDLHTDNVEHHFFPRPNVYWPSLSAVLAHDWQTLGAGVTTVLDALSLGDSGNRATVLRSAIDTITYARSLLRVDHFFHFRCELSDPHLIEIIQPYLHHPILRLFSVMDHTPGQRQWRDLSIFRNYRREKKGWTDKEFEIYLERCRQTQRECPGFRKAIHEAAVARSLPIASHDDTTLADVEQSLGDGVSISEFPTTMEAARRARELGMRIVMGSPNIVLGGSHSGNVSAAHLADEGLLDILTSDYVPSSLLQAPFVLAERGLHDAIAMVTARPADALRFTDRGRISPGLRADLLRVLVDGVPVIRGIWVAGQQYL
>2596931533
TVLNNARIVLADEIEGSIVLRDGLIAGIDAGAGRTGEDMGGDFIIPGLVELHTDHLEGHYAPRPKVRWNPIAAVLAHDAQVATAGITTVLDALRVGMADMGSADMRKLADAIEDSVQRLRADHFIHLRCEVSAPDCLAAFAHFDGDERIKLASLMDHAPGQRQFVDLETYAYYYQRKLKLSDPDFQKFCEKRMTESARNGPNRTFIAAACHQRGIVLASHDDATTGHVDEAIEQGVRVAEFPTTQEAARASKEAGLGVLMGAPNVMRGASHSGNVSARTLAGDGLLDILSSDYIPFSLIQSAFFLGDVDLPQAVAMVSKNPAEAVGLTDRGVIEQGRRADLVRVLDDHVPVVRTVWRQGRRVA
>2596932710
LQLVNVRIVQEDRIEGSLEIRDGFVSSIATAGQVDVLDCQGDFLLPGLIDLHTDNVEHHMQPRPGVQWPSLSAVLAHDWQILGSGITTVLDALALGDGGMRTAMLNEAIAGLTQTRALLKADHYFHFRCELSDTALLPIVDRHIDNLALRLVSVMDHTPGQRQWHNLTLYREFRRKKNAWSEDEFELYIADRLEHQRLHPPGRATIGSLCSERNIPIASHDDTTFADVEESHADGITISEFPTTVEAARRARECGMKIVMGSPNIILGGSHSGNVSALELADLGLLDVLTSDYVPGSLLHAAFALAAFDLPEAVAMVTKNPADLLGFTDRGRIAPGLRADLIRVLVDGVPVIRNVWVAGRQYL
>2596934723
TVLTNATLILPGEVKGSIVLRDGLIAEIGGPSATGIDCEGDLIAPGLIELHTDNLERHMEPRPGVDWPHSAAIAAHDAELAGCGITTVFDALRVGSRDGSYGKYARVADEILAARPLRISHRIHLRAEVCSETLIDELDEFGPDDRIGIVSVMDHTPGQRQFRDISKLEQYVRGKHGKSEAEFAEHVAHLTDLRARHDAHEAATVAAAKAWGAVLASHDDTTEEQVSTSAEYGIRLAEFPTTVEAARACHAHGIATIMGAPNLIRGGSHSGNVAAAELAKADLLDIVSSDYVPAALLTSAFMLGELWLARGFGTVTAAPARSSGLTDRGQLEAGLRADLIRIRVDGTPFMRETWVAGRRVA
>2596935405
LAFANARLILEDRVTGMLLVEGRIAEIGAEVPEGAIDLQGDYLAPGMIELHTDNLERHIQPRPGVDWPHASAILAHDAELAGCGITTVFDAMRVGSSGGESHAYARLASELITMRHALRISHLLHLRAEVCSETLVDELAEFGPDDRVGIISLMDHTPGQRQFRDLSKLKQYVQGRRGLDEEEFAAHVADLQAMRDSFDAHEAATVAMAHRLGAVLASHDDTTAAHVQTSARHGVRLAEFPTTLEAAAACNASGIMVIMGAPNLVRGGSHSGNVSAEELARAGHLDILSSDYVPSGLLTGALILSRIWLPRAMATVTANPARAAGLDDRGRLIPGARADLIRFMLDQTPVMRETWVRGRRV
>2596959500
TILQNAKIVLSDDIHGWVAVEDGLIVELEGKPPERGSDLDEDYLIPGLIELHTDHLESHYVPRPKVRWHPLGAVLAYDAQIASSGITTVFDSLRAGVGGLGAELIQLAEAIDEGRRLLRCEHLTHLRCEIPSPGVVEMVEDFVARYPVGLISLMDHTPGQRQFRDLTKYQIYYNGKMGNSLAEFETMVAQKQRFNGERAANRPALVALAQSRNIPLASHDDTTLEEVEQSIREGVALAEFPTTLEAAKASHAEGITVMMGAPNLIRGGSHSGNVAAETLAQEGVLDILSSDYVPASLLMAAFELPSAPLPEAIRTVTKNPASATGLSDRGEIAVGKRADLVRVMKGETPVVREVRRNGQRII
>2596981010
TLIANARIVLADRVQGWLALTDGRIAEIDGTAPAGAEDAGGDLIMPGLIELHTDHLEAHYVPRPKVFWNPVAAVISYDGQLATSGITTVFDSLRVWRDGAEEVDRAGLAAAITTARELLRADHFLHLRCEIPMPSVVEEAKELIDRPDVKLMSLMDHTPGQRQFRDEVKLRDYYRGKGGKTDAELDELFAKRFEYQRLYAANMREIVALAHEYEIPLASHDDTTEENVADAVRDRVSVAEFPTTLEAARGLHQAGIDILMGAPNVVRGGSHSGNIAAVDLAREGLLDILSSDYIPSSLLMAALQLPEVPLPAAVRTVTKAPAEAVGLTDRGEVATGKRADLIRVVAGHVPVVRSVWREGYRVA
>2596981023
IFLEGGRALIGTEIETSLSVSDIAEVSRGRARLAIDARNLLVLPGIVDLHGDAFERQMMPRAGVDFPIDVALADSDRQAISNGITTVFHATTCWEPGLRSADNARLMEAIERQRPQFAADTRFHLRHETYNLDAEHEIAQWLSEGRVDLFAFNDHMDGTADMRKRNRMVERTGLSAEDFDKLVERVVARAAEVPASVSRLAAAARGAEVRMLSHDDATPAMRKEFRELGADIAEFPINEETARAAASHGDAIVYGAPNVVRGGSHTGWTRASDMIAKGLCSVLASDYYYPAQLLAAFRLAALPLTKAWDLVSAGPARATGLTDRGQLAEGRRADILLVSVPLRPRLVAVISGGKLVH
>2597125058
THFMNARLVLPDEINGSVVCDGLISDLSGSPSTGGHDCDGDYLIPGLVELHTDHLEVHYAPRPKVHWNPVSAVQAHDAQIACAGITTVFDALRVGMADLRYQDMRLLADAIETGQTRLRADHFIHLRCEVSAPDVLQAFTVFEDDDRVRLISLMDHTPGQRQFVSLHSFRAYYQGKKGFSDAEMDAFIIERQQRADKNPENRKKIAAHAKDRGISIASHDDATIIHVDEAIALDTKIAEFPTTLEAAKASRGAGMAVLMGAPNVVRGGSHSGNVSARELAENGCLDVLSSDYVPVSLVQAAFQLAEVDLPQAISKVTSIPAEAIGLNDRGKLEIGRRADLVQVMVDAIPIVRGVWREGRRVA
>2597207808
TILANATLVLPGETRGQVRLSDGRITDIGAAVPAGAIDCAGDLVMPGLIELHTDNLERHIEPRPRVGWPHQAAIIAHDAELASVGITTVFDALRVGSSNKKYGEYARLADEILDLRAALRISHFLHLRAEVCSETLVAELAKFGAEDRIGIVSLMDHTPGERQFRDVTKLKDYLCGKHGLSEAEFHKHVADQRALRDQVAVHEAAVVSEARRFGAVLASHDDTTAPQVAVSAGHGVHFAEFPTTTEAAQACHDHGIRVMMGAPNLIRGGSHSGNVAAQDLAQADLLDIVSSDYVPSSLLSAALMLGDVWTARGIATVTAAPAEATGLEDRGHLVPGGRADVIRVRIGQAGAVRGVWVQGRRVA
>2597208813
FILGNAVLVLPDRLRGALVVAEGRIAEIGADLPPGALDCGGDFLAPGLIELHTDNLERHTEPRPKVPWPHEAAILAHDAELAGCGITTVFDALRVGSSRGRYGEYARLADDILGLRMVLKIDHLLHLRAEICSETLPEELAKFGAADGVGIVSLMDHTPGQRQFRDLTQLRHYLMGKHGFTEAEFDAHVADRLALSAEVAAHEAAAVAAARRLGAHLASHDDTAGTDVAQSAAHGARFAEFPTTPEAARACQAAGIAVMMGAPNVIRGGSHSGNVAAETLAVAGCLDILSSDYVPAALLLAALRLGDLWLPRGVATVTAAPAAAVGLTDRGRLVPGLRADLVRFRHGATVLLRGTWVAGQRVA
>2597245446
TVYANARLVLEEVVEGHLVVRDGLIAEITGAAPRAALDMGGDYVLPGFVELHTDHVEGHLYPRPRVTWNAFAAVTAYDAQIAASGITTVFDSLRVWPAVGMDGDAPLLAATVREAGAVLRAEHFVHLRCEVTADGVVEEAAALMESEGVRLISLMDHTPGQRQFMTEAQFRSYYKKKSGMSDADLDIIVADRQDAHARFRPNRARLVEMARGQGIVLASHDDATDEHVAEAIGDGVAIAEFPTTDGAADGSHKAGIRVLMGAPNIVRGGSHTGNVAAESLARRGVLDILSSDYVPGSLLLAAFDLPNVPLPQAVAMVSANPAAAAGLTDRGRLAPGLRADFIRVAAGAGPAARAVWRQGERIS
>2597247310
VILTNARLVLEDRVDGTLVHSDGRIRAIGRSHLPAALDCEGAYLAPGLIDLHTDALEGHFVPRPKVIWPDRAAALAHDAQMAASGVTTVYDAICAGFKADRRALYEVMLDAVDSGVELFRVDHRIHLRCELTDRTLPDLVDAALGRPTLALASLMDHTPGTRQWRNVEHLKVYLSGIGKGGADIDAEVADRIERARGAADNYSRMVALFASSGLVLSSHDDTTPEHVDEAVAAGCTISEFPTTMDAARAARDSGLATIGGAPNVVRGGSHAGGVSMRDLAREGLLDALASDYVPASLLQAALALTRTALPDALALVTSAPARLARLEDRGRLEAGLRADLVRFLADDTPRIDEVFVAGRRVF
>2597249022
VRIENGLSLQGGQWERPVVVSGGRIGEVSASPERAIDARGLLVLPGIVDIHGDAFERHIMPRPGVRFDMTLALRDTDRQLVANGITTAFHGVTIWEPGLRSVDAARFVATLLALREGLACDTRLHLRWETFALEALEEVREWLETPSPILAFNDHTSGSKGTIARKIGQMAERSGISREDYMALLDRVWASREAVPAAIESLAASARANGNVLLAHDEDSPAERARFRALGAVASEFPMNQETAQAARDAGEDVILGAPNVVRGGSHNGALSATEAIAAGRCTVLTSDYHYPSPLYAAFTLAAGDLARHWPLVSANPARVAGLSDRGSLEAGRRADLLLVSDMAHPEVVATLVAGRIVY
>2597292613
TVLHNARIVLADEIEGSLVLRDGFITGIDAGAGRSGEDMGGDYVIPGLVELHTDHLEGHYAPRPKVRWNPIAAVLAHDAQVATAGITTVLDALRVGMADLTSTDIRKLADAIEDSVHRLRADHFIHLRCEVSAPDCLKAFANFDGDERVKLASLMDHAPGQRQFVNLETYAYYYQRKLKLTDRDFKVFCEKRMAESARNAPNRAVIAAACRERGIVLASHDDATIGHVDEAIEQGVRVAEFPTTEEAARASKEAGLGVLMGAPNVMRGASHSGNVSARTLAGDGLLDILSSDYIPFSLIQSAFFLGDVELPQAVAMVSKNPAEAVGLTDRGVIEQGRRADLVRVVDDHVPVVRTVWRQGRRVA
>2597296412
TVYTNARLILDDEVDGTLTVRDGVIAAVGRAQAPSAIDCDGDFIAPGIVDLHTDALEGHFVPRPKVFWPDRAAALAHDGQTVASGITTVFDAICAGFKAERRDLFELMLDAVEDGLFRAHHLVHLRCEMTDPDLLALVEPALARSTLAFASLMDHTPGARQWRNVDVLRGFLLGIGKDAGEAEREIAERTARGRSNERNFAPLVEMLAATGMVRASHDDTTEDHVRLAQEAGCMVSEFPTTRDAAVAARAAGLATIGGAPNVVRGGSHSGGVAMGALAGEGLVDALASDYVPASLLQAAVRLHLALPRAMALVTRNPAEMADLADRGRLAAGLRADLLRFLVDTTPVVRQVMVEGERVF
>2597297388
QVFANARLVLADEITGHLTVRDGRIHAITGTAPQCAVDLEGDFLLPGLVELHTDHVEGHLAPRPKVRWNPLAAVLAHDAQIASSGITTVFDSLRVWPAVGMDGDAPVLIRALKEARAVLRADHLIHLRCEVPTDTVVEDAAAILDTTDVHLISLMDHTPGQRQFASVDQFRSYYMKKSGITAEEMDVIVATRLDFHARFRENRAGLVALAHAHGCVVASHDDGTPEHVAEAIGDGVAVAEFPTTEEAAKLSHDAGIRVLMGAPNLVRGGSHTGNVSAEALARAGLLDILSSDYVPSSLLWSAFDLNRVPLPRAVRMVTKTPAEVAGLTDRGEIAQGRRADLVRVLAGDMPVVRSVHRAGQRVA
>2597306523
WTLGGVTAVLPDRVDAWVVVRGGRIVEVRPPGARPDLDGRGALCLPGLVDVHTDVLAHERKPRPGADLPLDLAVRTATERLAGCGVLTAFHGVPFAHPAGLPGPELLHALQAPRASGARVLYRLDIRSPAALPELEAALAHTSPPLVSHEDHTPGIGQYADPAAMERLLVGREGFSADDARAHVRSWRQEREDVAATLTRLGDLAHAGRIRLAGHDPESAGDIEALVARGGVVAEFPTTVEAARAARADGLAIVAGAPNAVRGGSHTANVSARELVALGLVDALASDYVPATLLAVIEVLVRADLPRAVALVTSGPARAAGLTDRGSLVPGARADVVLVTAGRWPSVVATLRAGRC
>2597483662
WSLAGVRAVLPDRVDARLVVHAGRVAEVRPPGFRADLDGGGALLLPGLVDVHTDVLAHERRPRPGADLPLDLAVRTATDRLAAGGVLTAFHGVPFERTAGDPGPELLAALRDPVDAGAKVLHRVDVRCPTGLADLEAALDADPPLVSHEDHTPGIGQYADPATMERFLVEREGMDPSDARAHVAAWRAEREDVTAALDRLGGWARAGRVRLAGHDPQDRADVEALVARGGAVAEFPTTVEAALAAREHGLHVVAGGPNAVRGSSHAANVSARELVARGLVDALASDYVPSSLLTAVEVLVRGLLPGAVRLVTSGPARTAGLHDRGTLEPGARADVLLVRAGRWPTVVAALRADVAS
>2597810376
TVLNNARIVLADEIEGSIVLRDGLIAGIDAGAGRTGEDMGGDFIIPGLVELHTDHLEGHYAPRPKVRWNPIAAVLAHDAQVATAGITTVLDALRVGMADMNSADMRKLADAIEDSVQRLRADHFIHLRCEVSAPDCLAAFAHFDGDDRIKLASLMDHAPGQRQFVDLETYAYYYQRKLKLTDREFQQFCEKRMAESATNGPNRAFIAAACHQRGIVLASHDDATTGHVDEAIEQGVRVAEFPTTKEAAKASKGAGLGVLMGAPNVMRGASHSGNVSARTLAGEGLLDILSSDYIPFSLIQSAFFLGDVGLPQAVAMVSKNPAEAVGLADRGVIEQGRRADLVRVLDDHVPVVRTVWRQGRRVA
>2597917259
NVIGNARVVLADRVQGWVAVVNGQIAAIEGKSPAGSEDAAGDLIMPGLIELHTDHLEAHFVPRPKVFWDPIAAVISYDGQLATAGITTVLDSLRVWSTSDVEGRAAMLADAIGSARDLLRADHFLHLRCEIPMPTVVREASELAGRPDVRLMSLMDHTPGQRQFRDEGKLRDYYRGKGGRTDAELDILFERRFAYQKAYSDNLREIIALARKHNVPLASHDDTTEENVADAIKDRISVAEFPTTIEAARGLHQAGICILMGAPNVVRGGSHSGNIAALDLARDGLLDILSSDYVPSSLLLGALQLPQVPLAAAVRTVTKAPAEAVGLSDRGEIAPGKRADLIRVIAGAVPVVRSVWREGMRVA
>2597917272
FIVSGGRALLGDEFETSLFIAQGKVAGIIRRGSDLELDARELLVPGIVDLHGDAFERQMEPRPGVGFPVDVALIDSDRQAIANGITTVFHATTWWEPGLRSGDNARLLEAIEALRPRLAADTRFHLRHETYNLDAEAEIGQWLAAGRIDVFAFNDHMDSTASLDKPQKRQRMVDRTGLSGEAFDRLVAEIVSRADEVPASIARLATIARDAGVRMLSHDDDTPAMRKAFRAQGVTIAEFPVNEVTAREAAAGGDAIVYGAPNVVRGGSHTGWTKASDMIAKGLCSVLASDYYYPAPLLAAFRLAALPLARAWDLVSGGPARAAGLSDRGTIADGRRADIVLVRLPMRPRIVAVISNGRVVY
>2598003764
IFISGGRCLIPDHTSLTISEGLISRLASGHAGLDLDAGGLAVLPGIVDIHGDAFERQMMPRAGVDFPIDVALIDSDRQAVSNGITTVFHAATWWEPGLRSAANARLLESIEALRPRLAADTRFHLRHETYNLDDENEIRGLLAAQRIDLFAFNDHMDSTASLDKPHKRQRMVDRAGLSGDDFDRLVQRIAARADAVPASIARLAEAARQAGIRMLSHDDESPEMRRAFRGQGVGIAEFPVNEETAREAAAGGDAIVFGAPNVVRGGSHTGWTKASEMISKGLCSVLASDYYYPAPLLAAYRLVALSLPRAWSLISAGPAHAAGLSDRGALAAGQRADIILVSAPMRPRVVAVIAAGRLVY
>2598003782
TVIGNARLVLADRVQGWVAIAGGRIIELEGAAPAGGLDAGGDLLMPGLVELHTDHLEAHFVPRPKVYWDPVAAVISYDGQLATAGITTVLDSLRVWSEGAEGVDQANLADAIATARDLLRSDHFLHLRCEVPMPTVVEEARQLAGRPDVRLMSLMDHTPGQRQFRDEGKLRDYYRGKSGKTDAELDVMFARRFAYQQAHAPNMRDIVALAKTHDVPLASHDDTTEENVADAVKDGIAVAEFPTTMEAARGLHQAGISILMGAPNVVRGGSHSGNIAAVDLAREGLLDILSSDYVPSSLLMGALQLPQVPLAAAVRTVTKAPADAVGLHDRGEIAVGKRADLIRVVVGQLSVVRSVWREGLRVA
>2598060209
MLIKNARIVTRDDFGTVRVEDGLIAEIGNTSAREAVDWDGDYLLPGFVELHTDNIEKHLAPRPGVLWNHEAAIIVHDAQVAAAGITTVFDALGVGSDGVRGRELQVCAQSIGKFAALLRADHLLHLRCEVGTTDVVEVFDSLSSHPLFRLASVMDHTPGQRQWQDHEKWRRYQERHGKWSDEHANKILVELAEHQARYAKHRADIVARCKHLNISLASHDDTLVEHVEEAARDGIALAEFPTTLDAARAARAHGIATIMGAPNVVRGGSHSGNVSALELAHEGLLDILSSDYVPSSLLIAVFDLVAGWLPRAVATVSWAPAHAAGLADRGAVATGLRADFVRVSADGLHVPRETYREGRRVS
>2598072898
CVLTNAAVVLPDGIHGTVCLADGLVRTVGNTALPGSVDLEGDYLIPGLIELHTDNMEGHLRPRPGVQWPSLAALISHDVQVTGAGITTVLDSICCGDERDRSALLATSVEAVRSGREVLRADHMLHLRCEVCDPAVVDLFAPYADEPGLHLVSLMDHTPGQRQFTSMDKYRQYYGKHLSWSDEEFEQNIDELRAQQTRHEPNRAALLGLCRARNIPAASHDDTTAEQVRQADEEGISISEFPTSVEAAREARERGIGIVMGAPNVVRGGSHSGNVSALDLARLGLLDILSSDYVPASLLHSAFLLHELGLHEAIGTVTSAPAQFLQLSDRGAVSPGKRADLAQVLVDGYPVVRTVYRQGTRIL
>2598072915
TIIRNGSVLLPDGTDRDVHVADGIIVSLRTGTTGLVVDAAGLLVLPGLVDLHGDAFERQLMPRPGVSFPHVLALVETDRQMAASGITTAFHGLTCFEPGLRSLDAAIFLDELDAARPLLGCDTRVHLRFENHNLDAAPKAEAWIDSGRVDLLSFNDHLAFMARLDDRNKMTTYLARTGLSRDDFAALLRRAEAHGADVPAALGRLAAAARARNLPIASHDDPSPEVRGRYRALGSRVSDFPETMDTARAARDHHDAVILGAPNVVRGASHDKRLTAMDAIANGLCDVLASDYFYPALPQAPFILDRRGLGKAWDLVSANPALAAGLDDRGRIAEGLRADLVLVSRPDLPRVRLAMAGGKIVF
>2598516643
MLIRNARIVTRDEVTGVIRVEDGVIREVGTTTAREAEDWDGDYLLPGLIELHTDNLEKHLAPRPGVQWNTDAAFVIHDAQVAAAGITTVFDALAIGSVGLRGRDLQTCAESLTRFSELLRAEHFLHLRCEIATADVVDVFDSLCAHPLLRLASVMDHTPGQRQWHDREQWRRFQERNGKLSDEHVATALTELSVEQARYDAHRREIVTRCKRLGIPVASHDDTLIEHVEQAKAEGIVLAEFPTTRIAAEAAREHGISTIMGAPNIVRGGSHSGNVSALELAQADLLDILSSDYVPSSLMTAVFELVDGWLPRAISTVSAEPARTAGLHDRGAIETGLRADFVRVMLDRLPVPRATYRGGARIV
>2598604185
MIINNVKLVLEEQIAGSLEIRDGLIRSFTPSQLPQALDGQGGWLLPGLIELHTDNLDKFFTPRPNVDWPAHSAMSSHDALMVASGITTVLDAVAIGDGGHRLENLQKMIDAVIRSQQVNRAEHRLHLRCELPNANTLSLFEQLMDRPGVSLVSLMDHSPGQRQFASREKYREYYQGKYHLSDQQMSEFEHEQIQLSERWTPNREAIAAHCRARRIALASHDDATAEHVAESRALGSVIAEFPTTEAAAQASHQQGLQVLMGAPNIVRGGSHSGNVAAHHLAALGVLDILSSDYYPASLLDAAFRLSALNLPQAVQRITRNPARALGLQDRGLIAEGLRADLVLAPHAEHIYVQNVWRQGKQVF
>2598699516
LVLSNARVVLADDVTGSVLVRDGRIADIDSKNTRSGEDFGGDYLIPGLVELHTDHLENHYRPRPGVFWDPLAALHAHDVQISGSGITTVFDAVRIGSPNMFEHSKNLVEAVRAGPEWLRAEHFLHLRCELPSHDVVEHFEAFADHPQTRLASVMDHTPGQRQFRSLDDYKRFYAKHMGQNEEQMLAYINARQAEHDRHAPNRKAIVARAHELGLALASHDDATLAQVEEAAEDGISIAEFPTTLEAAAAAHDAGQAVLMGAPNVVRGKSHSGNISASDLVAAGLLDILSSDYVPFALLQAVFVLPQLKLPQALLLVTKNPAEAAGLVDRGEIAIGKRADLVRVGETRVPAVRAVWKEGIRVS
>2598700707
TVLTNARIVLADQVEGAVEITDGVITDIGTTSKRGTDLNGDYLIPGLVELHTDHLETHYAPRPKVRWHPVAAVQAHDAQIAASGITTVFDAIRVGIADMGMDELRILADAITAGVTRLRADHLIHLRCEVSAPDCLDSFEKIMDHPLVRLASLMDHAPGQRQFAGPDAYKVYYQGKLKMSDAALAEFIARRSYESDTYDKHRKALAALSAERNIALASHDDATSAHVDEAVELGIRIAEFPTTLEAAKASRDAGMAILMGGPNVVRGGSHSGNVSARDLAAAGLLDILSSDYIPFSMLQSAFCLVEVPLPEAISFVTKRPADAAGLDDRGEIAVGKRADLVHLIEEGIPIVQTVWREGRRVI
>2598702120
MWLSNFRIVLADRVNGAVSIEDGIIAEIETPVANADVDGRGLLLMPGMIDMHGDMIEREIEPRPGVRMPMEMGLRDLDMKLATAGVTTAYASLSFGSGHMRSYDFTSMIRAVVAARPNLLIDHRVHARFEVTFPAALSVVKELVGEGSVDLVSLCDHTPGQGQYRNLELQAANISKNKGISLEAAAEQLQQRIRDRQEDTATLRAITQYCALHGVPVASHDDDTIEKVELMDSLGANISEFPVTLEAAKEANRRGMLNAMGAPNALRGQSYSGNLSAREAHEAGVLDLLAADYHPSAMLPAVLVLGKTDLPGAAKLTSLNPARALGLEDRGEIRVGLRADLLIASDAGVGRVHATLSRGRFVH
>2598714942
MWLSDFRLVLADRVRGALRIEGGLIAEIDEPVADADVVGHGLILMPGMIDMHGDMIERELEPRPNVPMPMEMGLRDLDRKLAGTGVTTAYAAVSFPGTLRSYDHTSMIRALRAHRQHLLVDHKVHARFEVTFPAALAVVQELIAEGSVDLISLCDHTPGQGQYRNLEIHLANVAKAKGISLDEAAATVQARIEEKKRDAATLKAISQHCALHGVPLASHDDDTIAKVALMQELGARISEFPVTIEAAREARTRGLYNAMGAPNALRGMSYSGNLSAREAHEEGVLDILAADYHPSAMLPAVLVLARADLAAAARLVTLNPARVLGLEDRGELREGLRADLIIADDGDVGYVRATFSRGRLIY
>2598715745
QVFTNARLVLADEETGTVALRDGVIADIGGARGEDFGGDYLIPGLIELHTDHLENHYAPRPGVVWGAIAAVQAHDAQVASSGITTVLDALRLGTTDVDHADMRRLADAIEQAMARLRADHYIHLRCEVSSPDCLEGLELFKTDPRVRLASLMDHAPGQRQFASLAEYAKYYQGKLKMPDDVFRAFCERRIAESQANPRNRAAIAEVAKERGIVLASHDDATTGHVAEAVEQGISVAEFPTTLEAARASHGAGMAVLMGAPNIVRGGSHSGNVSARELAENGLLDILSSDYVPFSLMQAVFTLSDVELPEAISLVTRRPAQAAGFDDRGEIAIGKRADLVRVLHEGVPIVRAVYRQGQRVI
>2598735295
MIINNVKLVLENEVNGSLEVADGVIRNFSQSQLPQAHDGAGGWLMPGLIELHTDNLDKFFTPRPKVDWPAHSAMSSHDALMVASGITTVLDAVALGDGGDRLENLEKMINAVMDSQAVNRAEHRLHLRCELPHHTTLPLFQQLIERSGVSLVSLMDHSPGQRQFSNLVKYREYYQGKYSLSDAQMNSYEAEQLALAERWQPNRLAIAAECRARNIALASHDDATSAHVVESHDLGSVIAEFPTTLEAAQASRQHGLSVLMGAPNIVRGGSHSGNVAAHELAQAGLLDILSSDYYPASLLDAAFRVAHDELPQAVALVTRNPAKALNLDDRGVLAEGKRADMVLALHGDHVHVGHVWRQGIRVF
>2598757969
LTLTGAEVLLPDDGPAELSLAEGVIQTDRTERRVDLTGYLVLPGIIDLHGDGFERHIAPRRGAMKQMDEGILSVEAELAANGITTAVLAQFHWEGGVRGPEFAGVFDAIASVRDRVVTDLLPQLRFETHMLDDYADLPDRIAAWQVPYIVFNDHLPGRTPPRLTGQALKAGRSPEKHLEMLKSMHARRDEVTPALDALCAALTKQGVRMGSHDDATAQTRAQWRARGAHIAEFPETLEAAEAACAAGDRIILGSPNVVRGGSHKGNVSALDLIAMGLCDALASDYHYPSPRRAALMLAKLDLAGAWALVSSGPARVLGLRDRGTLAPGQRADLVILDADTHRVSATLAGGRFVG
>2598758836
MILANATLVLPDETTGSVRIVGTIAEVGPSVPTGAVDCDGDYVSPGLVELHTDNLERHIQPRPKVDWPHAAAILAHDAELASTGITTVFDAMRVGSSGQRYAKYARLSRELWQLREALKISHFLHLRAEVCSETLVEELDEFGPEDRVGLVSLMDHTPGQRQFRDITKLEAYLKGKLGLDGDGFQRHVADLKALRDRNDKHEIETVKAAKRFGAMLASHDDTTDEQVRVSAGHGIRLAEFPTTVEAARACHEHGIKVMMGAPNVIRGGSHSGNVAAFELADLGHLDILSSDYVPAALLLSAARLGELWMPRGLKTVTQTPAQAVGLNDRGEIRVGARADLIRFMREGAPALNGVWSRGRRVS
>2598769133
MIINNVKLVLENEVHGSLEMQDGEIRAFSQSHLSEAMDGEGGWLLPGLIELHTDNLDKFFTPRPKVDWPAHSAMSSHDALMVASGITTVLDAVAIGDGGDRLENLEKMINAIEETQKVNRAEHRLHLRCELPHHTTLPLFEKLVQRELVTLVSLMDHSPGQRQFANREKYREYYQGKYSLTDAQMQQYEEEQLALAARWQPNRETIAAMCRARHIALASHDDATHAHVAESHQLGSVIAEFPTTFEAAEASRKHGMNVLMGAPNIVRGGSHSGNVAASELAQLGLLDILSSDYYPASLLDAAFRVADDELPQAVKLVTKNPAQALNLQDRGVIGEGKRADLVLARKGNHIHIDHVWRQGKRVF
>2598889350
QIYTNYRLLLTEEVGTIAVKDGIIADIQPRIVSQGQDGAGNYLLPGLIELHTDNLEKCISPRPGVRWNLDAAAVNHDRDLISSGITTVCDAIAIGDDLLRLHHYAPIIDTVSEGQTRFNANHLLHLRCELGYEHLYKTIEPLANHPLLALISLMDHTPGQRQFVNVDKYKQYYVGKHGVPIEKMEDFVSMRLENQRQYKENRQALVTLTQAKKISLASHDDATLEHVRQAIAEGVVLAEFPTTIDAAKEAHSNGLQVLMGAPNIVLGGSHSGNVSAMELVELDIVDIISSDYVPRSLLQSIFIICQTNLYEAIALVTLNAAKAINLDNEGSLEVGKKADFITVHDDGIPRILEVYKQGKRVA
>2598890222
QIYTNYRLLLTEEVGTIAVKDGIIVDIQPGIISQGQDGAGNYLLPGLIELHTDNLEKCISPRPGVRWNLDAAAVNHDRDLISSGITTVCDAIAIGDDSLRLHHYAPIIDAVSEGQTRFSANHLLHLRCELGYEHLYQTIEPLTHHPLLALISLMDHTPGQRQFINVDKYKQYYVGKHGVPIEKMEDFVTMRLENQRQYKNNRQALVNLTQAKGISLASHDDATVEHVRQAIAEGVVLAEFPTTIDAAKEAHSNSLQVLMGAPNIVLGGSHSGNVSAMELVELDIVDIISSDYVPRSLLQSIFIICQKPLYEAIALVTLNAAKAINLDEIGSLEVGKKADFISVDDGIVPRILEVYKQGKRVA
>2598890232
FAIEGANILTPTGWNGTAVIKNGKFISIANSPKIPTIAAKGLLMLPGIVDIHGDAFERAIAPRPGVRFLLKMAIEENDRNLIAAGITTFFYSITDYEPGLRSRDTARIINVLDKGKQSLKADSRIHIRHEQANTDNYSELCDWLKQGKIQLLSLNDHLPGDEYKLNRHLNSLRRRHKMTDVELQNLIQTALGNREKLQQLEELVTLAHQHDIPLASHDDDTEAKVELSAKRRVSIAEFPATIELAAKSRDYGASVLMGAPNLIRGGSHVGWMSVEAAAKAGVIDCLCSDYHYPSLFHAPFKLSELGLERAWKLVSAYPAKAAGIESKGSNAAGCDADFLLIPNNPYPIVSVYVAGKEVA
>2598910656
AGIVSRRTLRADTFPAALRFDGATIGANTMPGMLDCGDLLVPGIVDLHGDAFERAVMPRPGVAVPHETALADVDTQLLANGITTEFHGVTYWEGGLRGHAYALMLDALEGLRGRLGADHRVHLRFELHHADGVDPALAWMAAGRVHFLAFNDHLPAMRKLRKLGQYADRAECDADTFRDRLEAAAGNAQAVEAIVGQLSRAARRHGIRMASHDDPDVATRTAFHAHGCDIAEFPLTEAVARAARAQGGHVVFGAPNVLRGGSHGAPDAAAMVAAGLGTVLASDYYYPALLTAPFRLADATLPQAWSLVSGNPARAAGLADRGALASGLRADAIVVRQPGLPRVVAAIVGGRY
>2599009344
TILANARLILPGTVPGALVLEDGAITAIGNAVPAGALDMQGDFIAPGMVELHTDNLERHIRPRPGVDWPHAGAILAHDAELAGCGITTVFDAMRVGSNEQDYDKYARLAHELAALRAALRISHFLHLRAEICSQTLLAELDEFGPEDRVGIISLMDHTPGQRQFRDISKLAQYVQGKYKLSDAAFAEHVARLQDLRARFDRHEAAAVEIAHRLGAVLASHDDTTAAHVALSAGHGVRLAEFPTTPEAAAACHDHGIMVMMGAPNLIRGGSHSGNVSAAELARAGHLDILSSDYVPSGLLAGALILARIWLPRAMATVTANPAQAAGLNDRGRLAPGLRADLIRFLDEATPVMRETWVRGRRV
>2599009913
TILANATLVLPREVRGALRMADGRISAIGAAVPQGAVDCGGDLVMPGLIELHTDNLERHIQPRPRVHWPHQAAILAHDGELASVGITTVFDALRVGSSDGKYGEYARLADEILELRSALKISHYLHLRAEVCSETLVAEMAKFGPQDRIGIVSLMDHTPGERQFRDISKLKDYVCGKHGLSDEGFADHVASQRALRERLALHEETAVAEARRYGAVLASHDDTTAAQVAVSAGHGAHFAEFPTTAEAARACRDHGIRVMMGAPNLIRGGSHSGNVAAADLAEAGLLDILSSDYVPSSLLSAALLLGDLWMARGIATVTQGPAQATGLADRGRLAPGTRADVIRVIGRGAALRGAWVQGARVA
>2599053841
LITNAHIVRSDGIHGCLLISDGLIDSLEECAEVEVIDFEGDFLLPGLIDIHTDNMEHYLQPRPGVRWPSLAAVLWHDWQLLGSGITTVLDAIALGDAGTRTALLNTMIDGLSAARALLKVDHYLHFRCELSDPGLLPIVERHIDNPNLRLVSVMDHTPGQRQWQNLTLYREFRRKKNAWSEDEFALYIDERRQHQLQHPPARRMIRRLCQERLICLASHDDTTPRDVEQSHENGITISEFPTTIEAARRARELGMSIVMGAPNVVLGGSHSGNVSATDLADEGLVDVLTSDYVPGSLLQAAFALTAFELAPAIALITKRPAELLGFTDRGRIAPGLRADLLRVLIDGVPVVRNIWVGGKQYL
>2599099202
TILANAMLVLPEGVPGHLLLRDGLIAEIGRAVPKGALDCAGDLLAPGLIELHTDNLERHIEPRPKVAWPHADAIIAHDAELCSVGITTVFDALRVGSIGSDYREYARLADEILRARDGVRISHYLHLRAEICSETLLEELAKFGPEDRVGIVSLMDHTPGARQFRDLSKLRDYVRKKHGLSEAEFLAHVEQEKALKARHAAHEAGVVAAARRLGAALASHDDTTPEHVAVSHGHGVRFAEFPTTFEAAQACRDHGIAVMMGAPNLIRGGSHSGNVAAQALAEADLLDILSSDYVPGALLSAALLLGDIWVARGLATVTAAPARAVGLADRGRIAPGLRADLIRARVERTAALRGVWVRGRRVG
>2599134020
YVLGHVRAVLPDRVDSRIVVRDGRIEAVHPAGAPCDVDGGGSLCIPGLIDVHSDALERERMPRPSAVLPWDFALLSLEGKLRAAAVTTVFHGAAFHKERTVGGAALCETVRAGPVDHRVLYRLDVRSAEGAKALAAELAVAALVSHEDHTPGIGQYVDRRQLERYLVGADGLTPEEAEQHVTDMIAERGEVEDNLAWLGELARAGEIRLLGHDPESAEEIGALCTRGGAVAEFPTTTAAAVAAREHGLPVVAGAPNVLRGHSHAGNVSARELVCRGLVTALASDYLPSGLLGAVFRLVDLGLPAAIALVTAGPAEVAGLDDRGRLEPGLRADLALVPSGRWPQVRAVLPGAAA
>2599142601
MKIYHARIVLPDQVNGYVSIEEDRIAQIPDTVEDEDLDAGGKWLIPGLIDSHSDAIEVEIEPRPTSRFSIELSFAELEKKLAAEGITTIFHAVSLKQNGRENETVYLIESLNRGGPHLIRHKTHLRYEIANIDALAAVSALIQNGKIDQLSLTDHTPGQGQYRDLEVQRRLLVEHRHYSEQEAEQIIDETKKLPKLDPQSIAKLTQLASAYGVPVASHDDDTIEKLEIVRSWQAGISEFPITIEAARYARQLGMLTVMGAPNLVLGKSHSNNLSAHEAVKEGLVDIFCSDYYPASLLHAAFKLHYEASQAFNTVTLNPAKALPLIGSIELGKKADLLVVSETSRPQLTHVFVDGSEVC
>2599151824
TIFRNGRVVLPETIDGDVVVRDGMIAEIDAGIGVAGIDLEGDWLLPGLVELHTDHIEGHYAPRPKVRWNPSAAAHAHDAQIASSGITTVLDALRIGMSQLTAEDMKILGDAIASGQESLRADHYIHLRCEVCAPDVLEGFAMFADEPLVRLASLMDHTPGQRQFTSMDTYRTYYQGKTGMSDSEFERFVASRQARAGDLDVHRKAIAGMCREKGIVLASHDDATEAHVAEAADYGVALAEFPTTMEAAAASRAAGLKVLMGAPNIVRGGSHSGNIAAGDLARAGMLDVLSSDYFPFSLLHSIFVMAEVDLPAAVALVSRNPAEAAGFTDRGAIEAGRRADLVQVVDGDHPVVRAVWRQGRRVA
>2599198195
QIINNVQLVLANEVSGSLAWRDGIIEDFTPSQLPQALDGEGGWLLPGLVELHTDNLDKFFMPRPKVDWPAHSAMSSHDALIVSSGITTVLDAVAVGDGGHRLDNLRRMIDAVVHSQQVNRAQHLLHLRCELPHDTTLPLFEALMDIPEVALVSLMDHSPGQRQFATPEKYREYYQGKYHLNDAEMDAFETEQRMLSERWTPNRLAIAAHCRKRGIALASHDDATEAHVHESLALGSVIAEFPTTEIAAQASHTRGMKVLMGAPNIVRGGSHSGNVAASHLAELGLLDILSSDYYPASLLDAAFRLADFTLPQTVAMVSDNPAQAVGLIDRGRIAEGRRADLVLAHTHGQVRVRHVWAQGRQVF
>2599264124
MIINNVRLVLEEEVSGSLEVADGVIRNFTQSQLPGAHDGGGGWLLPGLIELHTDNLDKFFTPRPKVDWPAHSAMSSHDALMVASGITTVLDAVAIGDGGDRLENLEKMINAVEDTQKLNRAEHRLHLRCELPHHTTLPLFDKLVDRELVSLVSLMDHSPGQRQYAELSKYRDYYQGKYHLTNEQMDRFEEEQLTLAARWQPNRQAIAARCRDRNIALASHDDATTAHVVESHEIGSVIAEFPTTEEAAEASRRHGMSVLMGAPNIVRGGSHSGNVAASHLAQAGLLDILSSDYYPASLLDAAFRVAHDDLAQAIHLVTRNPARALNLTDRGTLAEGKRADLVLAMHGDHIHVDHVWRQGIRVF
>2599286842
QILSNARLVLDDEVTGSLVIRDGLIGDIAPSRHPAAIDCANDYLLPGLVELHTDNMEKYFQPRPKVAWPSRQAALAHDAQMAASGITTVFDAVAIGDQSMRHGALDEMCQALSAIVDLARVDHRLHLRCEVCHPDTLRRFRELADTPLLGLVSLMDHAPGQRQFASLDAYRVYYQGKYGLDDSALEAFIESQLANSTRYAEHRRAIAAECSTRGLALASHDDATLAHVAESHEYGTRVAEFPTTREAAEASHRAGMAVMMGAPNVVRGGSHSGNIAAAELVEAGVLDILSSDYYPAALLDAAFKVARMDLPQAVAMASRHPAEAVGLADRGRLATGLRADLLRVHLHAHPIVQRVWSAGRQVH
>2599332586
QIFTHCAIILPTEIEGTVLVRDGVIADICTGTTAHGTDMQGDYLMPGCVELHTDHLETHIQPRPKVRWNLAAALQAHDGQIATAGITTVFDALRVGLTDLGTGDMADMAATISAATDRLRAEHFIHLRCEVSMPDVVEQFDEMKRNDRVRLASLMDHAPGQRQFVSLEAYRIYYQGKKKISDADFEAFSARRIAQSVENDRNRLALAARCREAGIPMASHDDATAAHVRESVDLGIALAEFPTTIEAATLSKACHLQVLMGAPNVVRGGSHSGNVSALDLLECDALDILSSDYVPFSLLQAAFLLAERGLPHAVRMITANPARAAGLADRGRIETGLRADLLRVEPGAPPLVAGVWRAGERVA
>2599335778
QIFTNASIVLPDEIRGSVLVRDGEIADIATGPLQSGEDFEGDFLIPGLVELHTDHLETHYAPRPGLRWMKMAAIQAHDAQIVTSGITTVFDCLRMGSDGFATGEMRAMADALAQAERRLRANHRIHLRCEVSTDNVLDQFDAFRDDPKVGLVSLMDHAPGQRQFQTMDQYILYYKIKRGLSDEAFALYIEKQLALSERNARHRIALADICTARGIPIASHDDATAAHVTESIGLGVKLAEFPTSLEAADLSHEAGLSVLMGAPNVVRGGSHSGNIAARDLAERGVLDVLSSDYVPFSLIHAPFLLADFGLEKAIALVSDNPARTVGLEDRGRIAVGRRADLVRVRPSGVPIVRSVWRNGRRVA
>2599446918
LFSRRSLLADGLEAAVQFRDGQIADANPTRGMIDCGDLLVPGIVDLHGDAFERAVMPRPGVAFPYETALADVDGQLLASGITTEFHGVTYWEGGLRGRAYAVMLDTLDAMRPHLGAQHLMHLRFELHHADGVADALAWMEAGRVHFLSFNDHLPGMDKLRKLAQYADRAECDIDTFLARLHAAAVNATRLAEVTGTLARAAQQRGICMASHDEPDIATRNTFHAHGCTVTEFPLTEEVAQAARAHGGHIVFGAPNVVRGGSHNGAPNAAAMVAAGLGTVLASDYYYPALLAAPFKLAEVPLAEAWALVAANPAEAAGLADRGVLATGLRADAIVVRRPGLPRVVAAVVGGRLIG
>2599543261
LHFINAKIVTREQVDSHLTTAGGRICTVSPQTDYAEIDLNHDFLLPGLVEIHTDNLEKNIQPRPGVLWPSLAAAMAHDHQIIGSGITTVLDALAIGGGGLDTRIFDESFAAICQGQELFKADHALHLRCEVADPNIEKLLPRYGKHPLVKLISVMDHTPGQRQWTDLGKWRLYHRDKRWTDQQAEEVRQERLELQDKYDINRSLAINFAQERQIPLASHDDTTISDTRASSQAGITIAEFPTSLAAARTAQKYDMSVVMGAPNVVRGGSHSGNVSALDLANLNLLDGLSSDYVPASLLHSAFYLAEIPLPQTIAMVSANVAEMAELTDRGEIAVGKRADLIQVLIDGLPVVRKVWCAGERVA
>2599543268
YQIINVKVVTPDAIDATVTVTDGVISHILENTSHPFIDAQGQYLLPGFIDLHCDAVEKGIEPRPGTFFPINVALYELDKNLASCGVTTMYHSLSFENEGVRSNLMASVLRSINDMQDNFRIKTKVHTRFEVTDHAAVPVLKQFIGDNRIDLFSFMDHSPGQGQFKTISSFKEYFGPVYKKTDAEMNALITAKLSRESESQHYLNELLSLCREHQVSVASHDDDTPEKISWLKERQISLSEFPINLETAQAAKYQGVKTLLGAPNIVRGSSQSKNLSAREAIAQGCGDILCSDYAPLTLVHAVFMLNHLGEAVRMTSLNPALAIGMEQTGSITIGKDADLVLVFPRISRTFVKGQEVF
>2599592741
[truncated: 1,457,796 more chars]
