# Supplementary material for: Global and seasonal variation of marine phosphonate metabolism
Source: ISME J. 2022 Jun 23;16(9):2198–212. doi: 10.1038/s41396-022-01266-z (PMC9381506; doi:10.1038/s41396-022-01266-z)
Supplement: Supplementary file 25 — Supplementary Files S2 [file 41396_2022_1266_MOESM25_ESM.txt]

>2687012647
MEMHNPLSAIVAQEAFPALWASGLTFASAMGCRDRNEVSWTQSLHNLIDVVQVARRPILFDCDSGGDFNNFRHVVRRIEQIGVSGVVLEDKLFPKSNSFVGDQTLVSVREQVGKLRAGLDAKSEHFLIVARNETMISGGTVAESLDRCHAYVEAGADAVFIHSKRRDPEQIFDFLSQWKRRAPVVIAPTTYDDVHFDEFAHAGVNLVLCANHSLRASVRAMEQVCQQILQTRRLSAVREVCSMDGLFSMLD
>2799382177
VGVYDGLTALVASRYFDALWLSGLGVSAALGLPDASIASSSDFLAAARTVCRATHLPVVVDADTGGDVNTVLHVMAEYERARVAAVCIEDKAFPKRNSFTGQELADPAQFAATLQAASACGPRSPLLIARVESLVAGAGLDDALDRATLYVRAGADAVLVHSRASEPDEVLAFGRRFDRRTPLVAVPTTYPHVRQQLLHESGYRAVIYANHLLRGFVSTADRLLEELAGSDDAGHLERLEPVSAVLNLMG
>2635315652
MTARLAQRNFGAVWASGFSLATSHAVPDASVLSMSESLAAVRMMRAATDLPIIADCDTGEDTADITSLVQSYEAAGVSAVCIEDKAFPKYNSFLSAPQTLETTSVFSAKIEAAKKARGTGFMVAARTEAFIAGLGARQAIARAEAYVNAGADMILVHSKASSPHEIYEFMELWDHRSPVAVIPTSYHGVTIDELGSAGIAMVIYAHHAMRAAARAVNMALRSIIDAGTTTHIEKLATLQEVFEIQG
>2545977233
VGVHNALGAKIAERAFEGIWLSGLEISASQCVPDADLITLTQQLEILRPVIRATSLPILVDCDAGGNSTNARLAARYHYEAGAAGVCIEDKPFPKMNSFVNRRQSILDPRDFAAKISAARDADEPAFQVVARTEALVVGESVESALTRAEIYRKAGADAILVHDRSKSDESIRDFAQRWAYDTPLIAVPTTYYSTTASQLRSYGYARVIYANHGLRAAIRAVESVFGRIIRDGGTHAVEPIAGIEDIFDLQE
>645977402
AGAHNGLSARLVDEAFDFVWASGLEISASLGLADADIVGRTESAQAVSAILRATSLPVIVDCDAGGNAVNAWHTAQHYFAAGVYGLCLEDKTFPKMNSFVEHSHALIPAATMAGKVEAMLDCVVEQQQVIARTEALIAGASVDEALERGLAYAEAGADAVLVHDKTKHAEKLLEFAERWTSPTPLVCVPTTYYEFTTKELGEAGFSLAIYANQGIRSQIAAVKRVLTQIRANGSSRDVEDIAPVKEVFALQR
>2772412695
VGVHDGLSALLAEGAFEGLWLGGFALSAAAGLPDAGLLTMTEVLAEARRVRQASSLPLVVDVDAGGDLNVVQRMVRMYARADIDAVCLEDKKYPKRNSFRGHVLEHPHRFAERIAVASAAAGTSLQVIARIESFIAGADLSDAVERAVLYRAAGADALVIHSRARTSHEVAAFCAALGDTGPILGIPTTYFQSGQDELRRIGLSGAIYANQVLRASVQAIAALLRVLDASGSTAPAEALASISDVFALVG
>2758631379
MEAHDGMSSRIAQDAFPALWASGLCVSTAFGVRDANELAWSDMLRQVHNMSLCTDLPILVDGDSGGNYNSTRLFARNAQAAGAQGVSFEDKRFPKMNSFYGDEHDLVDKREFMVKVAAARESVGNEFCIVARTEALVAGVGMDEALSRAAAYVEAGADAVFIHSRRPEPDEIVEFCRLWENRAPLVLAPTTYGKNLSREFYELGVSLVLWANHSLRAAYRAIQGVTDHLSRHQSLIGIPPMAGVSEIFDHYD
>2716962165
VGAGDPLCAKLIERAFDFIWSSSLCVSASFAVPDANLISMSQYCEVARGMNEVVSIPVIADCDTGGNANNVIYAVKKFEEAGIVGISIEDKKFPKDNSLLGGRQELAPIEEFEGKIKAAKDHQNEGFVVIARVEALIAGWGQAEAMKRSLRYAEAGADCILIHSKSKEPGEILEFIGNWKAPVPLVLVPTNYPSLTLSAVEALKVKLFIYANQPVRASIKAQEDLLEEIKRAKGIHTVDPMVPVSHIFDLQG
>2786189913
VGAHNGLTAKLVESAFDGIWASSLEVSASHAVPDANILTMQDYLDAAIDMNEAVSIPVVVDVDQGGNSTNVIHMVKKFETAGIAGIIMEDKLFPKQNSLLGGRQELATIGEFVGKIMAAKNAESKDFMVIARIEALIAGWGQEEAMKRAKAYVNAGVDGIMIHSKKNNPDEITEFIKNFDLNVPIVVVPSTYPSFTEEKIKSPKIRMVIYANHVIRSAVTSIKETLKEIKDAGGIDTVSRIIPVEELFELQG
>2712797899
VGAHDGLGAKLIEQHFDGVWASGLEISASHGVPDANILTMTQYLERSQEMVNATSLPVIADVDTGGNSSNVRHMVEQYEAAGIAAVVIEDKLFPKVNSFVGRQELASIPEFCGKLEAARDAKSDNFLIISRIEALIAGWGMAEALKRAEAYREVGVDSILIHSKSKEPDEIREFLKAWNKRSPVVLIPTTYPAMKYEEMQEWGINMIIFANQCMRTTIAAMHKTLDIMATEKSTVSIEKITTVKEIFELQG
>2660159169
MGAHDGLSASLAENAFEAIWAGGLGISSSYRVADAGLLTMTEFLNAAAQMRAACNLPIIADVDGGGDSNVIRRMVQLYEAAGIDAICIEDKQYPKRNSFRGHQLEAPDTFAQKIAVAKAARGTDFMVVARLESLIAGAGMDDALSRGELYHDAGADAVLIHSRASHAGEIREFCERWKRTVPLLCVPTTYASVSARELGEMGISGIIYANQAIRASVKAVADAMASIAKYDSSAELDSMATLGELFELIG
>2873106873
IGVHDGLSAILAQKAFEALWAGGLGISASHGVPDAGILTMTEFHQDAVRIRRSTTLPVIADVDAGGDVDVVRRMVKLYDSAGIDAVCIEDKQYPKRNSFLDGHLLEEPSVFARKIEAAKSSQSDEFMVIARLESLIAGSTMEDAVSRALVYAKAGADAILIHSRLKTPAEIETFSREAAGTVPLFAVPTTYHTTSVDQLHEMGIAGMIYANQLIRGSITAMEHVLSRLYADGSTTAMEPISTLKELFSLVD
>2862780770
VGVHDGLSAIMAENAFEALWAGGLGISTSHGVPDAGILTMTEFLQDAVRIRRASSLPVIADVDAGGDVNVVRRMAGLYEAEGIDAVCIEDKQYPKRNSFLDGHLLEEPLAFARKIEAAKAARGESFMVIARLESLIAGAGMEDALSRAVLYAKAGADAILVHSKERQPSEIAEFCARAAGELPLFAVPTTYHVTTVEGLHAMGITGMIYANQLIRGSVTAMEEVLTSLARTSSTTEMESIAPVKRLFDLVG
>2868430825
LEVSASFGLPDVGLLTMTELLGSSHYVSDAVSIPVIVDCDTGGDEINVARLVREAARSGVAAVCIEDKVFPKRNSFMSVDQQLIDPDAFCRKLHAGQKAVRDDVLLVARTEALVAGRGVDEALRRAEKYAEAGADAILVHSKDRNPDQVMEFLRLWQRRAPVVVVPTTYHEVSAKELEREGASMVIYANHGLRSAVQAVGETLAAIRDSGSTSLVEDIAPVKEIFELQG
>2866822034
VERSFDAVWVSGLEVSASLGLPDIGLLTMTEMMDVTRQMTGAVSVPVIVDGDTGGDELNVVRLMRSAVAAGATAVCVEDKVFPKRNSFLPVDQELLGPERFCRKLRSAREAAGDELSLIARTESLVAGGDVEEALFRSACYVDAGADAVLVHSRDSTPDRIVDFLRKWRGSVPVIVVPTTYHGISARELEMEGAGMVIYANHGLRSAVRAIGETLSAIRASGSTAGVEDIASLGEVFRLQE
>2824323004
VGGHDALTAKLAHAAFETMWASSLAASASHGVPDASLLTMTQFLDIAESMTQASPLPVIADCDTGGDARNVAYAVARYEARGIAAMCIEDKRFPKLNSFADGGQDLLPAAEFAAKIRAGKQATDPAFLLIARTEAFIAGRDLAEALDRAHQYADAGADAILVHSKSVHPDQVLKFAAAWDRDLPLIAIPTTYPQVTEAELLAAGYRVVIYANQGLRATVSSVQDMLRVLSQAGNAAALEELAPMQAVFDLQG
>2646533395
VGAHNGLGARLAEQAFEAVWASGFEMSASYAVPDASLLTMTQYLDGAEAMDVASALPVIADCDTGGGPLNVAHMVRSYERRGVAAVCVEDKVFPKMNSFAAAAHDLVPIEEFCLKIKAGKAAESEEFVLIARTEGLVAGVGMEETLRRARAYAGAGADAILVHSKSRQPAEVLEFAGRWDRPTPLVSVPTTYDGVHERDLLGAGFRIVIYANQGVRAAIRGMSAALARLADEGNARSVDEIAPMAEVFALQR
>2554031294
VGAHNGLTARLAERAFEAVWSSSFELSASQGLPDASLLGLAEFVDAAEAMDAAADLPVIADCDTGGGPLNVAHALRRFERRGAAAICIEDKVFPKMNSFARTAHDLVPTEEFALKLKSGLQATDPDFLLIARTEALIAGQGVPEALERARAYAAAGADAVLVHSKSTRPDDILEFGARWDGGVPLVAVPTTYGQVHERELFDAGYRIVIYANHGLRAAVSGVTSTLAALAASGRARDVEDIATMPELFELQR
>2805015649
VGAHDGLTAKIVAEAFEAVWVSSFELSASHGLPDASLLTMTQYLDAAEDVDAVIDIPVIADCDTGGGPLNVSYLMQRYARRHIAAVCIEDKMFPKINSFAEAAQDLISAEEFALKIKAGKEVDGDGPLLIARTEALISGSGVDEALDRGHAYAAAGADVVLVHSKSKRPDEVLEFGARWDLDVPLAAVPTTYSQVTEATLREAGYGLVIYANHSLRAAVRGVREVLDRLTHAGRAADVESISPMAEIFALQG
>2805037828
VGAHDGLTAKIVAEAFEAVWVSSFELSASHGLPDASLLTMTQYLDAAEDVDAVIDLPVIADCDTGGGPLNVSYLMQRYARRHIAAVCIEDKMFPKINSFAEAAQDLLSAEEFALKIKAGKEVDGDGPLLIARTEALISGSGVDEALDRGHAYAAAGADVVLVHSKSKRPDEVLEFGARWDLDVPLAAVPTTYSQVTEATLREAGYGLVIYANHSLRAAVRGVREVLDRLTHAGRAADVESISPMAEIFALQG
>2777035997
VGAHDGLSAKLVEQAFDAVWCSSFEVSASYGLPDASLVTMTQFLAAAEAMDAIIDIPVIADCDTGGGPLNVAFAVERYERAGIAAMCIEDKLFPKINSFADAGQDLLPTKEFALKIEAGKQTKDERFLLIARTEALISGQGVPEALERAHAYADAGADAVLVHSKSRRPDDILELGDAWDRDVPLVAVPTTYASVEEKALFDAGYRLVIYANQGMRAAVKNMREVLGKLRAEGRAESVDDIATMPEIFALQG
>2768408546
VGAHDGLSAKLVEQAFDAVWCSSFEVSASYGLPDASLVTMTQFLAAAEAMDAIIDIPVIADCDTGGGPLNVAFAVERYERAGIAAMCIEDKLFPKINSFADAGQDLLPTKEFALKIEAGKQTKDERFLLIARTEALISGQGVPEALERAHAYADAGADAVLVHSKSRRPDDILELGDAWDRDVPLVAVPTTYASVEEKALFDAGYRLVIYANQGMRAAVKNMREVLGKLRAEGRAESVDDIATMPEIFALQG
>2777439338
VGAHDGLSAKLVEQAFDAVWCSSFEVSASYGLPDASLVTMTQFLAAAEAMDAIIDIPVIADCDTGGGPLNVAFAVERYERAGIAAMCIEDKLFPKINSFADAGQDLLPTKEFALKIEAGKQTKDERFLLIARTEALISGQGVPEALERAHAYADAGADAVLVHSKSRRPDDILELGDAWDRDVPLVAVPTTYASVEEKALFDAGYRLVIYANQGMRAAVKSVREVLGKLRAEGRAEAVDDIATMPEIFALQG
>2768337029
VGAHDGLTAKLVEQAFEAIWASSFEISAAYGLPDASLVSMTQYLAAAVAMDAVTQIPVIADCDTGGGPLNVAHAVRTYERAGIAAVCIEDKLFPKMNSFADTSQDLVPTEEFALKVKSGKEAATADFMLIARTEAFIAGMDTEQALDRAHAYEAAGADAILVHSKSRRPDQVLDFAARWDGHVPLVAVPTTYDSVGEDALHEAGFQLVIYANHGLRAAVRGVREALRDLRTAGRADAISDIAPMADIFALQD
>2517958596
VGAHDALTAKLVEQAFDAVWSSSFEISASHGLPDASIVTMSQYLASSEAMDLGVTIPVIADCDSGGGPLHTAYAVQRFERAGIAAVCIEDKLFPKMNSFADVTQELVTAEEFAMKIKAAKEVNDPDFMVIARTEALIAGLSITEALDRGHAYVEAGADAVLVHSKSKRPDEVLEFASRWDSDVPLVAVPTTYSSISEAALGAAGFRIVIYANQGLRAAVRGVQETLQELSRAGCAQAVEIAPMHEVFALQG
>2873104765
VGAHDGLSAKLVQRAFEAVWASSFEISASHGLPDASLVTMTQYLDAAIAMDAVTDIPVIADCDTGGGPMNAAYAMQRYERAGISALCIEDKLFPKINSFADAAQDLLPAEDFALKIKNAKEMSDPDTVLIARTEALIAGRPVAEALERAHVYVAAGADAVLVHSKSRRPEEVLEFASRWESPVPLVAVPTTYNTVTEGELYDAGYRLVIYANQGLRAAVKGMQEVLQDLGGADRAAEIEEIAPMAEVFALQG
>2650675438
AGAHNGLSARLVEESFEAVWSSSFEISASAALPDASLLSMSEYLTAAKQMNDAVSIPVIADCDTGGNNLNAVYAVQQFEAAGIAAVCFEDKQFPKMNSFVGAGQHLEQIDTFARKIKVAKEATTKDFMIIARTEALVVGCDVSEALKRAHAYADAGADAILIHSKAKTPDEVLDFISCWQDRLPVVVVPTTYYSLTVEEANAAGVKLMIFANHGMRAMISGSKEVLSKICVSGSSESVQSIATVQDIFQIQR
>2731978878
AGAHDGLSARLVAEAFDAVWASGLEISAAHGLPDISLLGMAEFLAAAATMQSATAVPVVADCDTGGGDRNAAFTMMRYENVGIAAVCIEDKVFPKLNSFLGAGQELLATEDFGAKLRAAKQAHDPDTVLIARTEAFICGYGVEEALARCHHYVDVGADAVLVHSKAADSSEVVSFTRRWQRRAPVVVVPTTYTAFSVAEAQEAGVAMVIYANQGMRATVRAVRDAWAAVLADGSTVGIESIASVKDIFELSG
>2766656690
AGAHDGLSARLAAEAFDAIWASGLEISAAHGLPDVSLLGMAEFLAGAATMQRSVAVPVVADCDTGGGNLNAAYTMMCYEDTGVAAVCIEDKVFPKRNSFVDAGQQLLGAEEFGLKLTTAKQARHPDTVLIARTEAFICGLGVDEALRRCHHYVDVGADAVLVHSKAVDSAEVIAFMDRWRHRAPVVVVPTTYARFSVQEANDAGIAMVIYANQGMRATVRAVRDAWATVLAEGSTTGIEPIASVKEIFDLSG
>2856773741
AGAHDGLSARLAEEAFDAVWASGLEISAAHGLPDVSLLGLAEYLAAGTSMRRAVTVPVVADCDTGGGNLNAAHTMMRYEEAGISGICIEDKLFPKRNSFVNSGQKLLETAEFCQKLEAAKGVMNPDTVLIARTEAFICGMSLQEALDRCHRYVDAGADAVLVHSKQSHSGEILSFMEKWDDRAPVVVVPTTYSDFSEQEARQAGVAMMIYANQGMRAQITAVRQTWATVIAEGSAASLEMIASVKDVFAISG
>2767938707
AGAHDGLSARLAMEAFDAVWASGLEISAAQGLPDVSLLGMAEYLAGATAMQQAVSIPVVADCDTGGGSLNAAYTMRRYEGAGVAGICIEDKIFPKRNSFLDAGQKLLETDEFGSKLEAAKKAARSETLLIARTEAFICGMGVDEALRRCHQYVDAGADAVLVHSKSAEAGEVVSFMRQWQHRAPVVIVPTTYADFSVQEAQEAGISMVIYANQGMRASVKAVRDTWAVVLAEGSTASVEPIATVKDIFSLSG
>2777047920
AGAHDGLSARLAEEAFDSVWASGLEISAAHGLPDVSLLGMAEYLSAAVAMQRSVSVPVVADCDTGGGVLNAAHTMMRYEEAGVAGVCIEDKIFPKRNSFVNSGQKLLEVDEFGRKLEAAKRAVSSDTVLIARTEAFICGLGLQEALTRCHHYVDAGADAVLVHSKAVDSGEVVSFMKEWQHRAPVVVVPTTYADFSAAEAQEAGISMVIYANQGMRAAITAIRSTWATVLAEGSTAPVEPIASVKDIFAISG
>651727637
AGAHDGLSARLAEEAFDSVWASGLEISAAHGLPDVSLLGMAEYLSAAVAMQRSVSVPVVADCDTGGGVLNAAYTMMRYEEAGVAGVCIEDKIFPKRNSFVNSGQKLLDVDEFGRKLEAAKRAVSSDTVLIARTEAFICGLGLQEALTRCHHYVDAGADAVLVHSKAVDSGEVVSFMKEWNHRAPVVVVPTTYADFSAAEAQEAGISMVIYANQGMRAAITAIRSTWATVLAEGSTAPVEPIASVKDIFAISG
>2862749501
AGAHDPLSASLVEISFDGVWASSFTISAANGLPDMSLLSMADFLEAAGRMAAVCSVPILADCDTGGGAPNVAYLVQRYEAAGVAGVCIEDKLFPKTNSFVDRRQELLPVDEFARKIEAGKNARDPDFVLVARTEALIAGHDVQEALHRADAYVDAGADMILVHSKKDSPREVIEFLDAWQARAPVVVVPTTYHDWHVTDAQSSGVSLVIYANHALRAAIRSMYRVLTSIESTGTSTAVEDISPVSEVFELTH
>2772761636
AGAHDPLSASLVEASFDGVWASSFTISAANGLPDMSLLSMTDYLEAAGRMAAVCSVPILADCDTGGGVPNVAYLVQRYEAVGVAGVCIEDKVFPKTNSFVDHGQELLDADEFALKVEAGKNARDPDFVLVARTEALIAGHGVREALHRAHRYVDAGADAILVHSKKTSPREVIEFLEAWQGRAPVVVVPTTYHDWHFTDAENAGVSLVIYANHALRAAVRSMSEVLSSIESSGASTSVEDIAPVSEVFELTH
>2856813601
AGAHDPLSASLVQASFDGVWASSFTISAANGLPDMSLLSMTDYLEAAGRMAAVCSVPILADCDTGGGVPNVAYLVQRYEAVGVAGVCIEDKVFPKTNSFVDHGQELLDANEFALKIEAGKNARDPDFVLVARTEALIAGHGVQEALHRAHRYVDAGADAILVHSKKSSPREVIEFLDAWQGRAPVVVVPTTYHDWHFTDAENAGVSLVIYANHALRAAVRSMSQVLSSIESSGASTSVEDIAPVSEVFELTQ
>2753266573
AGARDALTARLVERAFDGIWASSFELSATQALPDLSLLGMSELLTVSVSIDVATELPMLADCDTGGGRANIAHMIRRYEAAGVAGVCIEDKVFPKRNSFVDEGQVLEDIDEFAARIELAKGSQRADFVVVARVEAFVAGMGVDEVLRRANAYADAGADAVLIHSKRNGPEEIRAFLSRWQRRRPVVVVPTTYPHWTADQAAAEGVSMVIYANQTLRASVRATQEVLAAISAADGSAPVEGITPIKEIFDLVD
>2585376493
VGARDPLTARMVEEAFDGVWVSSFELSATRALPDLGLLTMTECLDAAALIDGATVLPSLVDCDTGGAAINLVRVVRLCEAAGIAGICVEDKVFPKRNSYLDGGQVLEDPDVFAQRVEAAVRSRDPDFTVVARCEALIAGAGMDEALRRAHHYVDAGADAVLVHSKRREPDEIVEFLRRWCRRAPVVVVPTTYYRWSLAEAQDAGVSLVIYANQALRACVLAVRTVLSEIHLRGDAATAEDIAPVKEVFALTR
>2862297925
VGCRDALTALLIEEAFDGLWASSFEISASRGLPDLGLLTMAELLEASSHANQTTGLPLLADCDTGGGKINVVRTVQQFESADIAGVCFEDKLFPKRNSFLRGGQDLEAAEEFAGRIEAGVRARNPDFTVVARVEALIAGRGLEEALRRAHLYADAGADAILIHSKKSTPAEIVEFLQAWQARTPIVVVPTTYPHWDLAEARAAGVSMVIYANHTLRASVSAMRDVLSEIQLHGGTAGVEGITSMKELFGLTR
>2777130786
VGSRDALTALLVEEAFDGLWASSFELSASRALPDLGLLTMAELLVASSHVNEATALPLLADCDTGGGKINVVRTVQQFEAAGIAGVCFEDKVFPKRNSFLAGQNLEDAQDFAGRIEAGARARSEDFTIVARTEALIAGRGLDEALHRAHLYADAGADAILIHSKKPTPAEILEFLQAWQARTPVVVVPTTYPHWDLAEAQEAGVSMVIYANHALRASVTAMRDVLGEIHLQGGTGGVEDIAPMKELFGLTG
>2777134687
VGSRDALTALLIEEAFDGLWASSFEISASRALPDLGLLTMSELLEASSHVNQATSLPLLADCDTGGGNINVVRTVRQFEAAGIAGICLEDKVFPKRNSFLGGGQNLEDATEFAGRIQAAARATGEDFTVVARVEALIAGAGLDEALRRAHLYADAGADAILIHSKQTGPGEIVDFLAAWQSRKPVVVVPTTYPHWDLAEAQAAGVSMVIYANHALRASVSAMRDVLGEIRLQGGTGGVEDIAPMKELFGLTQ
>2766247028
VGSRDALTALLVEEAFDGLWASSFEISASRALPDLGLLTMSELLEACSHVNQATRLPLLADCDTGGGNINVVRTVRQFEAADIGGICLEDKVFPKRNSFLGGGQNLEDAGEFAGRIQAAVRATTADFTVIARVEALIAGAGLAEALRRAHLYADAGADAILMHSKKSTPIEILEFLQAWQARTPVVVVPTTYPHWDLAEAEAAGVSMVIYANHALRASVSAMRDVLGEIRLQGGTGGVEDIAPMKELFGLTQ
>2585378553
VGSRDALTALLVEEAFDGLWASSFEISASRALPDLGLLTMSELLEACSHVNQATGLPLLADCDTGGGNINVVRTVRQFEAADIGGICMEDKVFPKRNSFLGGGQNLEDAGEFAGRIQAAVRATTADFTVIARVEALIAGAGLAEALRRAHLYADAGADAILMHSKKSTPIEILEFLQAWQARTPVVVVPTTYPHWDLAEAEAAGVSMVIYANHALRASVSAMRDVLGEIRLQGGTGGVEDIAPMKELFGLTQ
>2768740730
VGSRDALTALLVEEAFDGLWASSFEISASRALPDLGLLTMSELLEACSHVNQATGLPLLADCDTGGGNINVVRTVRQFEAADIGGICMEDKVFPKRNSFLGGGQNLEDAGEFAGRIQAAVRATTADFTVIARVEALIAGAGLAEALRRAHLYADAGADAILMHSKKSTPIEILEFLQAWQARTPVVVVPTTYPHWDLAEAEAAGVSMVIYANHALRASVSAMRDVLGEIRLQGGTGGVEDIAPMKELFGLTQ
>2768527614
VGSRDALTALLVEEAFDGLWASSFEISASRALPDLGLLTMSELLEASSHVNQATSLPLLADCDTGGGNINVVRTVRQFEAADIGGICLEDKVFPKRNSFLGGGQNLEDAGEFAGRIQAAVRATDRDFSVVARVEALIAGAGLDEALRRAHLYADAGADAILIHSKESTPAEIVEFLQVWQARTPVVVVPTTYPHWDLAEAQAAGVSMVIYANHALRASVSAMRDVLGEIRLQGGTGGVEDIAPMKELFGLTQ
>2777420774
VGSRDALTALLVEEAFDGLWASSFEISASRALPDLGLLTMSELLEASSHVNQATSLPLLADCDTGGGNINVVRTVRQFEAADIGGICLEDKVFPKRNSFLGGGQNLEDAGEFAGRIQAAVRATTGDFTVVARVEALIAGAGLEEALRRAHLYADAGADAILIHSKESTPAEILEFLQAWQARTPVVVVPTTYPHWDLAEAQAAGVSMVIYANHALRASVSAMRDVLGEIRLQGGTGGVEDIAPMKELFGLTQ
>2777551174
AGAHDGLTARLVEEAFDVVWASSFETSASRALPDMSLLTMTDYLQAASWMVQSTSLPVLADCDTGGNRLNIAYTVRQYEAAGVAGICLEDKVFPKKNSFLAVGQTLEDPAEFAARIRVAKQAHNPEFVVVARVEALIAGTGMADALARAHQYADAGADAILIHSKSQEPHEIQEFLEQWQRRTPVVVVPTTYFRWKTEEASRAGASLVIYANQGLRAAVQAVRDVLLEIRLTGDSTSSEDIAPVKEIFRLTD
>2753259974
AGGHDGLTARVIEECYDVVWASSFEISASRGLPDMSLLTMTDYLEAARQMAAATGLPVLADCDTGGNRLNVAYMIQQYEAAGVAGVCIEDKVYPKRNSFLDGGQVLEETAEFASKIGVAVRSANPDFVVVARTEALIAGLGMAEALLRCHAYADAGADAILIHSKSPQPDEVVEFLSAWQRPVPVVVVPTTYYGWDIGAAAAAGVAMVIYANQGLRSSVQAMRQVLADIRTTGSSVRVEGIASMKEIFRLTR
>2776433951
AGGHDGLTARVIEECYDVVWASSFEISASRGLPDMSLLTMTDYLEAARQMAAATELPILADCDTGGNRLNVAYMIRQYEAAGIAGVCIEDKIYPKRNSFLEGGQVLEDAAEFAGKVAVAVRSANPDFVVVARTEALIAGLGMAEALSRCHAYADAGADAILIHSKSPQPDEVVDFLRAWQRPVPVVVVPTTYFGWDIRAAGEAGVAMVIYANQGLRSSVQAMRQVLADIRTTGSSVRVEGIASMKEIFRLTR
>2753651320
AGAHDGLGAVLAERAYRAVWASGLEVSAAHGVPDIGLLGISDYLAAARTMNQACGLPVIADCDTGGNELNAAYTVQQYEAAGIAAICIEDKVFPKVNSFAGHRQMLAPTGEFAHKISVAKASKDPDFMVIARTEALIAGAGMDEAMDRAHAYADAGADAILIHSKAKTHAEVEEFMSRWSGRLPVVIVPTTYYEWSASDAARAGASIVIHANQGLRATVTAMMSAFSIMLNDGCSSALEGIASVKEIFDLQR
>2868059366
AGAHDGLGAVLAERAYRAVWASGLEVSAAHALPDVGLLGISDYLAAARIMNQACGLPVIADCDTGGNELNAAYTVQQYEAAGVAAICIEDKIFPKVNSFAGHRQMLAPIGEFAHKIRVAKGSKDPDFMVIARTEALIAGAGMDEAMDRAHAYADAGADAILIHSKAKTHAEVEEFMGRWGGRLPVVIVPTTYYEWSASDAGHAGASIVIHANQGLRATVSAVMSAFAIMLNDGCSSALEGIASVKEIFDLQR
>2862252003
AGAHDGLGAVLVEEAFDAVWASSFEVSAARALPDASLLTMTEYLQAAVHLDRVCSLPVIADCDTGGNALNVAHMVTEYEAAGIAGVCMEDKTFPKVNSFAARGQDLADTAEFAHKVRVARNTRGDDFLVIARTEAFIAGFGVETVLERAHAYVDAGADAILVHSKGTAPDQILAFLKKWRSPVPVVAVPTTYSSWHACDAHAAGVSMLIYANHGLRAKVAATRHVLEAISAHGSSAGIEPITSMKEIFALQR
>647682528
AGVHSALGGLLAQEAFPALWASSFEISAVRGLPDASLLTMTEYLQAAADVQKVAGIPVIADCDTGGNNMNVAHMVHEYERAGISAICIEDKAYPKMNSFAGTGQELIEAEVFAGKIEVARRASDLRSYLIARTEALICGRGVDEAIARCHRYADAGADAVLIHSRQPSNAEILEFLDRWQRRLPVVVVPTTYPDWHADDAAKAGVNVVIYANQGLRAMISALRRTYGSIHDLGAADHLTAIASVRDVFRLQR
>2767913041
VGAHTALGATIAEEAFDAVWSSSLEVSASRALPDSSLLTMTEYLEAAANMQKAIGVPVVADCDSGGNNANARHMVHEYEAAGITAISVEDKKFPKMNSFADRGDSLVTTDDFCRKLTTAKNATNSDFFVIARTEALINGRPVREALDRARAYADSGADAILIHSKEKTNEEILAFLEGWEAKLPVVVVPTTYPDWSARDMAAAGVSVVIYANQGLRSTISALRGTYASILDNGDTVKLEDLAPVSDIFAYQE
>2868134162
AGAHNALGAVLAERAFHAVWSSSFEVSAARCLPDASLLTMTDYLEAAVHMQRAVGVPVVADCDSGGNELNFAHLVHEYEASGITAVCVEDKLFPKMNSFVGEGQRLVDAEVFGRRIAVAKQARGEDFLVIARTEAFIAGLGLEEALRRCHTYADAGADAVLVHSKQSTEVEVAAFLARWARDVPVAVVPTTYPAWHAEDAHRAGAAIVIYANQGLRAQVLALRHTFGEIVRAGHTAGVESIATLDDIFTLQG
>2856905478
MTDYLQAAVHIQRRVGVPVVADCDTGGGAMNVAYLVHEYEAAGITAVCIEDKLYPKLNSFAPGQQDLLDTAAFARKIAVAKRVHGADFFVIARTEALISGLGVDEALHRAHAYADSGADAVLVHSKEPTHAQVGAFLDRWDGRVPIVLVPTTYPGWHFDDAVKAGASLVIYANQGLRATIDALRTTFDAIVTRGGSADLEPLASLSDVFALQR
>2565386254
AGVHDALGAMLAEQAFAAVWASGLGISASRCVPDASLLTMTEYLQAAVQMQRQVSIPVVADCDSGGNNLNITHMVHEYEAAGITAVCVEDKQYPKRNSFAPGNQDLVDTAAFADKIAIAKRASDEDFFVIARTEALISGLGVDEALNRGYAYAAAGADAMLVHSKQPTSAEVHAFLEQWDGRVPVVVVPTTYPDWHFDDAVKAGASMVIYANQGLRATIEALRTTFDSIITHGSSADLEVLASVNDVFELQR
>2626639880
AGVHDALGAMLAEQAFAAVWASSLGISAARCLPDASLLTMTDYLQAAVQMQRRVGIPVVADCDTXGNNLNIAYLVHEYEAAGISAVCIEDKHYPKMNSFAPGNHDLLETTAFARKISIAKRVSGDDFFVIARTEALISGLXVDEALNRSYAYAEAXADALLVHSKHRTSAEVQAFLEQWDGRKPVVLVPTTYPGWHFDDAVKAGASVIIYANQGLRATIDALRATFHAIITHGSSADLEALASLNDVFELQR
>638103021
AGVHDALGAMLAEQAFAAVWASSLGISAARCLPDASLLTMTDYLQAAVQMQRRVGIPVVADCDTGGNNLNIAYLVHEYEAAGISAVCIEDKHYPKMNSFAPGNHDLLETTAFARKISIAKRVSGDDFFVIARTEALISGLSVDEALNRSYAYAEAGADALLVHSKHRTSAEVQAFLEQWDGRKPVVLVPTTYPGWHFDDAVKAGASVIIYANQGLRATIDALRATFHAIITHGSSADLEALASLNDVFELQR
>2530553041
AGAHDALGAKLAQEAFQAVWASSFEVSASRCLPDASVLTMTEYLAAAAAMQKAIDIPVVADVDTGGNNLNVAHMVREYEAAGITAVCIEDKVYPKVNSFAETAHDLLPLPDFVRKIETAKAARGEDFYVIARTEALINKLGVAEALERCYAYAEGGADAVLIHSKRRDQGEIVEFLNGWDGRCPVVIVPTTYPQWAAADAEKHGASVVIYANQGLRATVQALRDTFGTILADGTSLGVEDIAPISDVFALQK
>2725288090
AGAHDAMGATLAQQAFQAVWSSSLEVSASRCLPDASVLTMTEYLAAAANMQKAIDIPVVADVDTGGNNLNVAHMVHEYEAAGITAVAMEDKLYPKVNSFAEAAQTLLPLADFAQKIETAKNARGEDFYVIARTEALIDGLGVEEALKRCTAYADAGADAILIHSKKKDEGEIVEFLDGWDGRKPVVIVPTTYPQWSAAEATKHGVSVVIYANQGLRATVQALRTTFGTIYRDGTSLGVESIAPVSDVFALQR
>2766316304
AGAHDAMGATLAQQAFQAVWSSSLEVSASRCLPDASVLTMTEYLAAAANMQKAIDIPVVADVDTGGNNLNVAHMVHEYEAAGITAVAIEDKLYPKVNSFAEVAQTLLPLTDFAQKIETAKNARGEDFYVIARTEALIDGLGVEEALKRCTAYADAGADAILIHSKKKDEGEIVEFLDGWDGRKPVVIVPTTYPQWSAAEATKHGVSVVIYANQGLRATVQALRTTFGTIYRDGTSLGVESIAPVSDVFALQR
>2873184498
AGAHDAMGATLAQQAFQAVWSSSLEVSASRCLPDASVLTMTEYLAAAANMQKAIDIPVVADVDTGGNNLNVAHMVHEYEAAGITAVAIEDKLYPKVNSFAEAAQTLLPLTDFAHKIETAKNARGEDFYVIARTEALIDGLGVEEALKRCTAYADAGADAILIHSKKKDEGEIVEFLDGWDGRKPVVIVPTTYPQWSAAEATKHGVSVVIYANQGLRATVQALRTTFGTIYRDGTSLGVESIAPVSDVFALQR
>2865206621
AGAHSALGAVLAEQEFDAIWSSSLEISASRCLPDASILTMTEYLEAAAHMQKALGIPVVADADTGGNNLNVAHMVHEFEDMGITAVAIEDKLFPKINSFADGDQTLLSTEAFVAKIETAKQARDDEFFVIARTEALINGLGVDVALERAHAYADGGADAVLIHSKKSTNTEVVDFVKRWEGRLPVVVVPTTYPDWNIAEAEAMGVQVVIYANQGMRATISSLRETYRSIRDSGDTVALEPIASVADIFKLQR
>2547559743
AGAHSALGAVLAEQEFDAIWSSSLEISASRCLPDASILTMTEYLEAAAHMQKALGIPVVADADTGGNNLNVAHMVHEFEDRGITAVAIEDKLFPKINSFADGDQTLLSTEAFVAKIETAKKARDDEFFVIARTEALINGLGVDVALDRAHAYADGGADAVLIHSKKSTNTEVVEFVKRWEGRLPVVVVPTTYPDWNIAEAEAMGVQVVIYANQGMRATISSLRETYRSIRDAGDTVALEPIASVADIFRLQR
>2692747800
AGAHSALGAVLAEQEFDAIWSSSLEISASRCLPDASILTMTEYLEAAAHMQKALGIPVVADADTGGNNLNVAHMVHEFEDRGITAVAIEDKLFPKINSFADGDQTLLSTEAFVAKIETAKKARDDEFFVIARTEALINGLGVDVALDRAHAYADGGADAVLIHSKKSTNTEVVEFVKRWEGRLPVVVVPTTYPDWNIAEAEAMGVQVVIYANQGMRATISSLRETYRSIRDAGDTVALEPIASVADIFRLQR
>2766443639
AGAHSSLGGLIAQQSFQAVWASSFEISAARCLPDASLLSMTDYLEAAANIQKALSVPVVADCDTGGNSMNVAYMVGEYESAGITAVSIEDKIFPKMNSFAAADHTLLDVRAFAHKIETAKKASSDDFFVIARTEAMISGLGVDEALKRCAAYADAGADAVLVHSKQKTKDQVLEFLGRWDDRLPVVVVPTTYPEWHADDARKAGVSAVIYANQGLRATITSLRTTFTSIYETGHTAHLEDISGVKDVFELQR
>2585378419
AGAHSSLGGRIAEQSFQAVWASSFEISAARCLPDASLLSMTDYLEAAANIQKALSVPVVADCDTGGNSMNVAYMVAEYESAGITAVSIEDKIFPKMNSFAAADHTLLDVSAFAHKIETAKKARTDDFFVIARTEAMISGLGVDEALKRCNAYADAGADAVLVHSKQKTKDQVLEFLAHWDDRLPVVVVPTTYPDWHADDARAAGVSAVIYANQGLRATITSLRSTYRSIYETGHTSHLEDISGVKDVFDLQQ
>2768599299
AGAHSSLGGRIAEQSFQAVWASSFEISAARCLPDASLLSMTDYLEAAAHIQKALSVPVVADCDTGGNSMNVAYMVAEYESAGITAVSIEDKIFPKMNSFATADHALLDVSAFAHKIETAKKARTDDFFVIARTEAMISGLGVDEALERCSAYADAGADAVLVHSKQKTKDQVLEFLGLWNDRLPVVVVPTTYPDWHADDARAAGVSAVIYANQGLRATITSLRSTFQSIYETGHTAHLEDISGVKDVFDLQQ
>2873050455
AGAHSPLGGVIAEQVFQAVWASSFEISAARCLPDASLLGMTEYLEAAANIQKALTVPVVADCDTGGNSMNVAYMVAEYERAGITAVSIEDKIFPKMNSFAAADHSLLDVGDFAHKIETAKKASDDEFFVIARTEAMISGLGVDEALKRCNVYADAGADAVLVHSKKDTKDEVIAFLDAWEDRLPVVVVPTTYPDWHADEAHTAGVSAVIYANQGLRATITSLRNALGSIYETGHSAHLEDIAGVKDVFALQR
>2753097744
AGAHSALGGVIAEQVFQAVWASSFEISAARCLPDASLLSMTDYLEAAANIQKALTVPVVADCDTGGNSMNVAYMVAEYERAGITAVCMEDKIFPKMNSFAAAAHTLLDAGDFAHKIETAKKARSEDFFVIARTEAMISGLGVDEALKRCTTYADAGADAVLVHSKKATKDEVLEFLEQWDNRLPVVVVPTTYPDWHADEAHAAGVSAVIYANQGLRATITSLRTALGSIYQTGHSAHLEDIAEVKDVFALQR
>2766565009
AGAHSALGGVIAEQVFQAVWASSFEISAARCLPDASLLSMSEYLDAAAHIQKALSVPVVADCDTGGNSMNVAYMVAEYEQAGITAVCMEDKIFPKMNSFAAADHSLLDVNAFAHKIETAKKSRSEDFFVIARTEAMISGLGVDEALKRCAVYADAGADAVLVHSKQATKDEVLSFLDQWNDRLPVVVVPTTYPDWHADEAREAGVSAVIYANQGLRATITSLRSALGSIYETGHSAHLEDIAGVKDVFALQR
>2766477153
AGAHSALGGVIAEQVFQAVWASSFEISAARCLPDASLLSMSEYLDAAAHIQKALSVPVVADCDTGGNSMNVAYMVAEYEQAGITAVCMEDKIFPKMNSFAAADHSLLDVNAFAHKIETAKKSRSEDFFVIARTEAMISGLGVDEALKRCAVYADAGADAVLVHSKQATKDEVLSFLDQWDDRLPVVVVPTTYPDWHADEARAAGVSAVIYANQGLRATITSLRSALGSIYETGHSAHLEDIAGVKDVFALQR
>2768194637
AGAHSALGGVIAEQVFQAVWASSFEISAARCLPDASLLSMSEYLDAAAHIQKALSVPVVADCDTGGNSMNVAYMVAEYEQAGITAVCMEDKIFPKMNSFAAADHSLLDVNAFAHKIETAKKSRSEDFFVIARTEAMISGLGVDEALKRCAVYADAGADAVLVHSKQATKDEVLSFLDQWDDRLPVVVVPTTYPDWHADEARAAGVSAVIYANQGLRATITSLRSALGSIYETGHSAHLEDIAGVKDVFALQR
>2671779834
AGAHSALGGVIAEQVFQAVWASSFEISAARCLPDASLLSMSEYLDAAAHIQKALSVPVVADCDTGGNSMNVAYMVAEYEQAGITAVCMEDKIFPKMNSFAAADHSLLDVNAFAHKIETAKKSRSEDFFVIARTEAMISGLGVDEALKRCAVYADAGADAVLVHSKQATKDEVLSFLDQWDDRLPVVVVPTTYPDWHADEARAAGVSAVIYANQGLRATITSLRSALGSIYETGHSAHLEDIAGVKDVFALQR
>2777593032
AGAHDALGGRLAQAAFDAVWASSLEVSAARCLPDASVLTMTEYLEAAAHTQKALGIPVVADVDTGGNNLNVAHMVHEYEAAGITAVCMEDKLFPKMNSFVATSHTLLDTEEYCSKVRVAKNARGEDFFFIARTEALIDGLGVEVALERCHAYVDAGADAVLIHSKSRTKDQVLEFLRGWHDRAPVVVVPTTYPDWHADDAAKDGVSTIIYANQGLRATVSALRDTYASILSHGETTHLEDIASVKDVFALQR
>2768018597
AGAHDALGGRLAQAAFDAVWASSLEVSAARCLPDASVLTMTEYLEAAAHTQKALGIPVVADVDTGGNNLNVAHMVHEYEAAGITAVCMEDKLFPKMNSFVATSHTLLDTEEYCSKVRVAKNARGEDFFFIARTEALIDGLGVEVALERCHAYVDAGADAVLIHSKARTKDQVLEFLRGWQDRAPVVVVPTTYPDWHADDAVKDGVSTIIYANQGLRATVSALRDTYASILSHGETTHLEDIASVKDVFALQR
>2768700932
AGAHDALGGRLAQAAFDAVWASSLEVSAARCLPDASVLTMTEYLEAAAHTQKALGIPVVADVDTGGNNLNVAHMVHEYEAAGITAVCMEDKLFPKMNSFVATSHTLLDTEEYCSKVRVAKNARGEDFFFIARTEALIDGLGVEVALERCHAYVDAGADAVLIHSKARTKDQVLEFLQGWQDRAPVVVVPTTYPDWHADDAVKDGVSTIIYANQGLRATVSALRDTYASILSHGETTHLEDIASVKDVFALQR
>2777229765
AGAHDALGGRLAEAAFDAVWASSLEVSAARCLPDASVLTMTEYLEAAAHTQKALGIPVVADVDTGGNNLNVAHMVREYEAAGITAVAIEDKQFPKMNSFVATSHTLLDTETFSSKLRVAKQARTEDFFVIARTEALIDGLGVEVALERCHAYVDAGADGVLVHSKKPTNEQVLAFLAEWGDRAPVVVVPTTYPDWHIDDAVKAGVSTVIYANQGLRATIRALRETYGTIVERGDTTELEDIASVKDIFALQS
>2807375674
AGAHDALGGRLAEAAFDAVWASSLEVSAARCLPDASVLTMTEYLEAAANTQKALGIPVVADVDTGGNNLNVAHMVREYEAAGITAVAIEDKQFPKMNSFVATSHTLLDTDTFASKLRVAKQARTEDFFVIARTEALIDGLGVEVALERCHAYVDAGADGVLVHSKKPTNEQVLAFLAEWQDRAPVVVVPTTYPDWHIDDAVKAGVSTVIYANQGLRATIRALRETFSTIVDQGATTELEDIASVKDIFALQG
>2867669411
AGAHDALGGRLAEAAFDAVWASSLEVSAARCLPDASVLTMTEYLEAAANTQKALGIPVVADVDTGGNNLNVAHMVREYEAAGITAVAIEDKQFPKMNSFVATSHTLLDTETFASKLRVAKQARTEDFFVIARTEALIDGLGVEVALERCHAYVDAGADAVLVHSKKPTNEQVLAFLAEWQDRAPVVVVPTTYPDWHIDDAVKAGVSTVIYANQGLRATIRALRETFGTIVDRGATTELEDIASVKDIFALQG
>2804920882
AGAHDAMGAALAEQAFQGVWASSLEMSAARCLPDASVMTMTEYLEGASNMQKALSIPVVADCDTGGNNLNVAHMVHEYEAAGITAVCMEDKLFPKMNSFAGGAQTLLSTEAFASKVETAKNARDPDFFVIARTEALISGLSVEEALERCHAYADAGADAVLIHSKAKVNDQVLEFLRAWNGHRPVVVVPTTYPEWHVDDAAAAGVSVVIYANQGLRATVSALRDTFKTILTLGETTSLESIASVTEVFELQN
>2566316507
TGAHTALGAVLAQEAFQAVWSSSFEVSAARCLPDASILTMTEYLEAAANMQKSLRVPVIADCDTGGGNFNVAHMVHEFEGAGITAVCIEDKVFPKLNSFASGDQTLLETSAFARKIEIAKNARSDDFFVVARTEALISGLGVDQALERCHAYADAGADAVLIHSKSRSKDQVLEFLERWQGRRPVVIVPTTYPDWHVDDVAAAGVSVVIYANQGLRSMITSLRETFRTIWQHGQTTPLENIASVEDIFELQR
>2777427919
AGAHDALGAVLAEQAFDAVWSSSLEVSAARCLPDASVLTMTEYLDAAANMQKALGIPVIADCDTGGNNLNVVHMVHEYEAAGITAVCMEDKLFPKLNSFASGDQTLLSTEAFCSKIRAAKGAATGDFFVVARTEALINGLSVDVALERSHAYCDAGADAVLIHSKSKTKDQVEEFLSRWDGRRPVVIVPTTYPDWHVDDIAKAGVSVVIYANQGLRATVASLRETFESICRHGDSTDLEDIAAVSDVFELQK
>2862807053
AGAHDALGGILAEQAFDAVWSSSLEVSAARCLPDASVLTMTEYLEAAANMQKALGIPVIADCDTGGNNLNVVHMVHEYEAAGITAVCMEDKLFPKLNSFAGGDQTLLSTEEFCGKIRAAKKARTDEFFVVARTEALINGLSVDVALERAYAYAEAGADAVLIHSKSKEKDEVEEFLNRWDGCRPVVIVPTTYPNWHIDDIAKAGASVVIYANQGLRATVSSLRKTFESIRRHGDTTALEEIAPVKEVFGLQK
>2547559973
AGAHDALGALLAEEAFQAVWSSSLEVSAARGLPDASLLGMDEYLRAAAQMQSVLGIPVVVDCDTGGGRMNVAHMVHEFEAAGLTAVCMEDKVFPKINSFAGGDQALVDADEFAHRIEIAKNASTAEMVVIARTEAMICGLGVDAALKRCMAYADSGADAVLVHSKSSNRKEVSEFLDKWDARCPVVIVPTTYPDWHVADIREAGVAAVIYANHGLRATVSALRATFRSVYDHGHTLAVEEIASVQDVFALQR
>2692746365
AGAHDALGALLAEEAFQAVWSSSLEVSAARGLPDASLLGMDEYLRAAAQMQSVLGIPVVVDCDTGGGRMNVAHMVHEFEAAGLTAVCMEDKVFPKINSFAGGDQALVDADEFAHRIEIAKNASTAEMVVIARTEAMICGLGVDAALKRCMAYADSGADAVLVHSKSSNRKEVSEFLDKWDARCPVVIVPTTYPDWHVADIREAGVAAVIYANHGLRATVSALRATFRSVYDHGHTLAVEEIASVQDVFALQR
>2651467871
AGAHDALGALLAEEAFQAVWSSSLEVSAARGLPDASLLGMDEYLRAAAQMQSVLGIPVVVDCDTGGGRMNVAHMVHEFEAAGLTAVCMEDKVFPKINSFAGGDQALVDADEFAHRIEIAKNASTAEMVVIARTEAMICGLGVDAALKRCMAYADSGADAVLVHSKSSNRKEVSEFLDKWDAHCPVVIVPTTYPDWHVADIREAGVAAVIYANHGLRATVSALRATFRSVYDHGHTLAVEEIASVQDVFALQR
>2815269401
AGAHDALGGVLAQQAFDAVWASSLEISAARCLPDASLLTMTEYLESAANTQKALSVPVVADVDTGGGNLNVAHMVHEYEAAGITAVAIEDKLFPKMNSFAAHGHPLLETEAFAAKIRTAKNARGEDFFVIARTEALISGLGLDEALHRCHAYADAGADAVLIHSKSKTREQVVAFLAEWRGRLPVVVVPTTYPDWHIDTAERDGVSVVIYANQGMRAVVSSLRAAFATIHRDGDSTALEGIAPVADIFQLQQ
>2776371652
AGAHDALGAVLAQESFQAVWSSSFEVSAARCLPDASLLTMTEYLEAAAAMQKALSVPVVADCDTGGNSLNVAHMVHEYERAGITAVCLEDKIFPKMNSFAEAEQQLLPAPAFAHKIETAKNASDADFFVIARTEALIAGLPVQEALARCHAYVDAGADAVLIHSKAKTKDQVLEFLEQWDRRRPVVVVPTTYPDWHVDDAAQAGVSVVIYANQGLRATVSSLRHTFRSIYETGNSTALEGIASVSDVFSLQR
>2815283138
AGAHDALGGVLAQESFQAVWSSSLEVSAARCLPDASLLTMSEYLQAAANMQKALSVPVVADCDTGGNAMNVAHMVHEYQAAGITAVSLEDKLFPKMNSFAAGGQTLLPAKDFAHKIETAKNSQGDDFFVIARTEALISGQSVAEALDRCHRYADAGADAVLIHSKARTNSQILEFLEEWKGRRPVVVVPTTYPDWHVEDAARAGVSVVIYANQGLRATISSMRAAFRSIYQHGDSTALEDIASVADIFALQR
>2746309810
AGAHHALSGVLAQEAFEAVWSSSFEVSAARCLPDASILTMTEFLEAAANLQKALDIPVVVDCDTGGGNYNVAHMVHEFEGAGITAVCMEDKLFPKLNSFANGSQALLPMTAFASKIQTAKAVSTEDFFVIARTEALIAGMEMDEAVTRCQAYADAGADAVLIHSKQPTRDEVLTFLDRWDDRVPVVIVPTTYPDWHIDEVCAAGVSVVIYANHGMRATLSALRKTYRAIYEAGNTTALEPIASVRDIFDLQR
>2813836318
AGAHHALSGVLAQEAFQAVWSSSLEVSASRCLPDASILSMTEYLEAAANIQKALDIPVVADVDTGGGNYNVAHMVHEFESAGITAVCMEDKLFPKMNSFANGDQTLLDIPAFAGKIQTAKAVSTEDFFFIARTEALISGAGVEEAVNRCNAYADAGADAVLIHSKARTKDEVVSFLDRWDNRVPVVIVPTTYPDWHIDEVRAAGVSVVIYANQGMRAALSAMRDAYRAIYEAGDTTALESIASVRDIFDLQR
>2862267876
AGAHHALSGVLAQEAFQAVWSSSLEVSASRCLPDASILSMTEYLEAAANIQKALDIPVVADVDTGGGNYNVAHMVNEFEGAGITAVCMEDKLFPKMNSFANGDQTLLDTAAFACKIRTAKTVSTDDFFVIARTEALISGAGVDEAVRRCNAYADAGADAVLIHSKARTRDEVLAFLDRWDDRVPVVIVPTTYPDWHIDEVRAAGVSVVIYANQGMRAALSAMRSTYRAIYEAGHTTALESIASVRDIFDLQR
>2777412740
AGAHHALSGVLAQQAFQAVWSSSLEVSASRCLPDASILSMTEYLEAAANIQKALDIPVVADVDTGGGNYNVAHMVHEFEGAGITAVCMEDKLFPKMNSFANGDQTLLDTAAFTGKIQTAKAVSTEDFFLIARTEALISGAGVDEAVSRCNAYADAGADAVLIHSKARTNEEVLAFLDRWDNRVPVVIVPTTYPDWHIDEVRAAGVSVVIYANQGMRAALSAMRNTYRAIYEAGHTTLLESIASVRDIFDLQR
>2798892958
AGAHDALGAVLAQEAFQAVWSSSFEVSAARCLPDASILTATEYLEAAVHMQKALQIPVVADCDTGGGNMNVAHTVREFEDAGITAICIEDKLFPKMNSFVGEGQELLDTAQFAKKVATAKSASTDDFFLIARTEALIAGLGVEAALDRCHAYADAGADAVLVHSKQKTKGQVLDFLAAWQGRLPVVVVPTTYPDWHIDDATAAGVSVVIYANQGLRATVSSLRDTFRSIYRNGETTALEDIASVGDIFALQR
>2511597130
AGAHHALSGYLAQEAFQAVWSSSFEVSASRCLPDASILSMTEYLEAAANIQKALSIPVVADCDTGGDNLNVAHMVHEFEGAGITAVCIEDKLFPKMNSFVGSGQALLDTAGFAAKIRTAKNAHSSDFFVIARTEALISGLDVTQALERCRAYADSGADAVLVHSKQRTKDQVMAFLDGWDGRVPVVIVPTTYPDWHIDEVRAAGVSVVIYANQGLRASVSSLRDAYGAIVRDGDTTGIEEIASVGDLFELQR
>2767863808
AGAHHALSGYLAQEAFQAVWSSSFEVSASRCLPDASILSMTEYLEAAANIQKALSIPVVADCDTGGDNLNVAHMVHEFEGAGITAVCIEDKLFPKMNSFVGSGQALLDTAGFAAKIRTAKNADSSDFFVIARTEALISGLDVDQALERCRAYADSGADAVLVHSKQRTKDQVLAFLDSWDGRVPVVVVPTTYPDWHIDEARAAGVSVVIYANQGLRASVSSLRDAYRAIYRDGDTTRIEGIASVGDLFELQR
>2585378822
AGAHDALGGLLAEEAFQAVWSSSLEVSSSRGLPDASLLSMSEYLQVAANTQKALSIPVVTDCDTGGGILNVAHMVHEFEAAGLTAVCIEDKQFPKRNSFANGGQHLESAEEFARKIHTAKRASGPEMFVIARTEAMISGLGVEAALERCRRYADAGADAVLVHSKQKTHDQIMSFLDGWDFRCPVVIVPTTYPDWHIDDIKKAGISAVIYANHGLRATVSALRSTYRSVYANGDTTAVEDIASVQDVFALQR
>2772736446
AGAHDALGGLLAEEAFQAVWSSSLEVSSSRGLPDASLLSMSEYLQVAANTQKALSIPVVTDCDTGGGILNVAHMVHEFEAAGLTAVCIEDKQFPKRNSFANGGQHLESAEEFARKIHTAKRASGPEMFVIARTEAMISGLGVEAALERCRRYADAGADAVLVHSKQKTHDQIMSFLDGWDFRCPVVIVPTTYPDWHIDDIKKAGISAVIYANHGLRATVSALRSTYRSVYANGDTTAVEDIASVQDVFALQR
>2819696886
AGAHSALGGLLAQEAFQAVWSSSLEVSSSRGLPDASLLSMSEYLQAAAHTQSALTIPVVTDCDTGGGILNVAHMIHEFEAAGLTAVCIEDKLFPKRNSFADGGQHLESAEEFARKIATAKRASGPDMFVIARTEAMISGLGVEAALERCRRYADAGADAVLVHSKQKTRDQIVGFLDGWDFRCPVVIVPTTYPDWHIDDIQKAGVSAVIYANHGLRATVSALRTTYRSVYANGDTTAVEDIASVQDIFALQR
>2807438300
AGVNHALGGLLAEEACDAVWSSSLEVSACRGVPDASILTMSEYLEAAANIQKVLQIPVVADCDTGGGTMNVAHMMHEYEAAGITAVCLEDKRFPKMNSFVGTGQHLLDTGEFTTKISVAKRATSPETFFIARTEALIVGQPVAEALERCRAYADSGADAVLIHSKAKTRDQIMAFLDGWDFRVPVVVVPTTYPDWQIDDMRAAGVSVVIYANQGLRATVAALRDTYAAILRHGDSTVVEGIASVRDIFDLQR
>2741234491
AGAHHALSGLLAEDAFQAVWSSSFEVSAARGVPDASILSMTEYLEAAANIQRVLRIPVVADCDTGGGNMNVAHMVHEFQAAGITAVCMEDKLFPKMNSFVAGHQTLLGAGEFAGKITTAKRCSNADFFVIARTEALISGLDVASALERCRIYADAGADAVLIHSKSKSRDQVVEFVDGWDFRVPVVIVPTTYPDWNIEDIKQAGISVVIYANQGLRAAVSSLRATYRAVYEQGDTTTVEDIATVAELFALQR
>2819245616
AGANHALGGLLAEEAFQAVWSSSLEVSASRGVPDASILSMAEYLESAANIQKVLRIPVVADCDTGGGNLNVAHMVHEFEDAGITAVCIEDKLFPKMNSFVAGGQTLLDTAEFASKIVTAKRASTDDMFVIARTEALISGLDVAAALERCRAYADSGADAVLVHSKAKSRDQVLGFLEGWDFRCPVVIVPTTYPDWHIDEIKAAGVSVVIYANQGLRATVTALRDTYRAVYRHGDSTVVEDIASVQDIFDLQR
>2554259696
AGANHALGGLLAEEAFEAVWSSSLEVSASRGLPDASILSMTEYLEAAANIQKALHIPVVADCDTGGGNLNVAHMVHEFEAAGITAICVEDKLFPKMNSFVAGGQTLLGTKEFADKIGIAKAAATREMFVIARTEALISGLDVDAALERCRAYADAGADAVLVHSKVKTRDQVVRFLDGWDFRCPVVIVPTTYPDWHIDDIKQAGVSVVIYANQGLRATVSALRETYRSVYETGDSTAVENIASVQDIFALQR
>2814765529
AGANHALGGLLAEEAFQAVWSSSLEVSASRALPDASILSMTEYLEAAANIQKALRIPVVADCDTGGGNLNVAHMVHEFEAAGITAICIEDKLFPKMNSFVAGGQTLLGTKEFADKIRIAKAAATKEMFVIARTEALISGLDVDAALERCRAYADAGADAVLVHSKVKTRDQVVGFLEGWDFRCPVVIVPTTYPDWHIDEIKQAGVSVVIYANQGLRATVSALRETYRSVYENGDSTAVEDIASVQDVFALQR
>2772949291
AGANHALGGLLAEEAFQAVWSSSLEVSASRALPDASILSMTEYLEAAANIQKALRIPVVADCDTGGGNLNVAHMVHEFEAAGITAICIEDKLFPKMNSFVAGGQTLLGTKEFADKIRIAKAAATKEMFVIARTEALISGLDVDAALERCRAYADAGADAVLVHSKVKTRDQVVGFLEGWDFRCPVVIVPTTYPDWHIDEIKQAGVSVVIYANQGLRATVSALRETYRSVYENGDSTAVEDIASVQDVFALQR
>2585375186
GANHALGGLLAEEAFQAVWSSSLEVSASRALPDASILSMTEYLEAAANIQKALRIPVVADCDTGGGNLNVAHMVHEFEAAGITAICIEDKLFPKMNSFAAGGQTLLGTKEFADKIRTAKAAATQDMFVIARTEALISGLDVDAALERARAYADAGADAVLVHSKVKTRDQVVGFLEGWDNRVPVVIVPTTYPDWHIDEIKQAGVSVVIYANQGLRATVSALRETYRSVYETGDSTAVENIASVQDIFALQG
>2766254581
AGANHALGGLLAEEAFQAVWSSSLEVSASRALPDASILSMTEYLEAAANIQKALRIPVVADCDTGGGNLNVAHMVHEFEAAGITAICIEDKLFPKMNSFAAGGQTLLGTKEFADKIRTAKAAATQDMFVIARTEALISGLDVDAALERARAYADAGADAVLVHSKVKTRDQVVGFLEGWDNRVPVVIVPTTYPDWHIDEIKQAGVSVVIYANQGLRATVSALRETYRSVYETGDSTAVENIASVQDIFALQG
>2766534848
AGANHALGGLLAEEAFQAVWSSSLEVSASRALPDASILSMTEYLEAAANIQKALRIPVVADCDTGGGNLNVAHMVHEFEAAGITAICIEDKLFPKMNSFAAGGQTLLGTKEFADKIRTAKAAATQDMFVIARTEALISGLDVDAALERARAYADAGADAVLVHSKVKTRDQVVGFLEGWDDRVPVVIVPTTYPDWHIDEIKQAGVSVVIYANQGLRATVSALRETYRSVYETGDSTAVENIASVQDIFALQG
>2777589056
AGANHALGGLLAEEAFQAVWSSSLEVSASRGLPDASILSMTEYLQAAADIQKVLRIPVVADCDTGGGNLNVAHMVHEFEAAGITGLCMEDKLFPKMNSFVAGGQTLLGTKEFAKKVKIAKESASADTFVIARTEALISGLDVDEALQRCRTYADSGADAVLVHSKARSRDQVTAFLDGWDFRVPVVIVPTTYPDWHIDDIKQAGVSVVIYANQGLRATVTALRDTYRAVYENGDTTALEGIASVKDIFALQG
>2602865249
AGANHALGGLLAEEAFQAVWSSSLEVSASRGLPDASILSMTEYLEAAANIQKVLRIPVVADCDTGGGNLNVGHMVHEFEAAGITGLCLEDKLFPKMNSFVAGGQTLLGTKEFARKIKIAKEAASKDTFVIARTEALISGLDVAEALDRCRTYADSGADAVLVHSKAKTRDQVVAFLDGWDFRVPVVIVPTTYPDWHIDDIRQAGVSVVIYANHGLRATVSALRDTYRSVYENGDTTALEGIASVKDIFALQG
>2775080214
AGANHALGGLLAEEAFQAVWSSSLEVSASRGLPDASILSMTEYLEAAANIQKVLRIPVVADCDTGGGNLNVAHMVHEFEAAGITGLCIEDKLFPKMNSFVAGGQTLLGTKEFAKKIKIAKEAASTETFVIARTEALISGLDVDAALERCRTYADSGADAVLVHSKAKTRDQVVAFLEGWDFRVPVVIVPTTYPDWHIEDIRKAGVSVVIYANHGLRATVSALRDTYRSVYENGDTTALEGIASVKDIFALQG
>2777402991
AGANHALGGLLAEEAFQAVWSSSLEVSASRGLPDASILSMTEYLEAAANIQKVLRIPVVADCDTGGGNLNVAHMVHEFEAAGITGLCIEDKLFPKMNSFVAGGQTLLGTKEFAKKIKIAKEAASTETFVIARTEALISGLDVDAALERCRTYADSGADAVLVHSKAKTRDQVVAFLEGWDFRVPVVIVPTTYPDWHIEDIKKAGVSVVIYANHGLRATVSALRDTYRSVYENGDTTALEGIASVKDIFALQG
>2862371466
AGANHALGGLLAEEAFQAVWSSSLEVSASRGLPDASILSMTEYLEAAANIQKVLRIPVVADCDTGGGNLNVAHMVHEFEAAGITGLCMEDKLFPKMNSFVAGGQTLLGTKEFAKKIKIAKEAASTETFVIARTEALISGLDVDAALERCRTYADSGADAVLVHSKAKTRDQVVAFLEGWDFRVPVVIVPTTYPDWHIDDIQKAGVSVVIYANHGLRATVSALRDTYRSVYENGDTTALEGIASVKDIFALQG
>2725085719
AGAHDALGAKLVERAFEAVWASSFEISAARCLPDASLLTMTDYLEAAAHMQRVCGIPVVADVDTGGGVLNVAHMVQEYESAGITAVCMEDKVFPKMNSFVESAHTLLDTGEFCRRLAIAKSRQTEGFLLIARTEAFIDGLDAEEALNRCMKYVEAGADAVLVHSKQKTQHQIEEFLADWDDRAPVVIVPTTYPSWPAERARQAGASMVIYANQALRATVSSVQQTLRSIYDKGSSEGVEAIAPVSEIFELQR
>2753084884
VGAHNALGALLVEEALDAVWASSFEISAARCLPDAGLLTMTDYLQVAAQMQESCSIPVVADVDTGGGPMNVAHMVRQYEREGITAVCIEDKVFPKMNSFVATDHTLVATKDFCHKVEVAKSVRTSRFCVIARTEALIDGREVAEALDRCTRYAEAGADAVLVHSKSTSNEPILRFLAGWGGQVPVVIVPTTYPDWNAVDAHGAGVSMIIYANQSLRAAIRSVRETLRTIRDEGTSVAVEGIAPISEIFELQR
>2722381400
AGAHNGITARLVEKNFDAVWASGFEISTSHAVPDANILTMTDFLNASGEMADSVSIPVVSDCDTGGNSNNVINMVKKFEAAGISAVCIEDKKFPKVNSYIGRQELAPIAEFVGKIVAAKNAQSKDFLVFARVEALIAGWGIDEALKRANTYLEAGADGIFVHSKSKTPNEIINFCKAWKRRGLLIICPTSYPSFKEKEMQKYGVNIVIYANHGIRASIKAVNDILGHLRLYGAAGIDQIAPMSEVFELQG
>2629066543
IGANDGLTAILTEKNFDALWASGLAISTSAGVPDASILTMTEFLNAASYMNKASNLPVIADCDTGGGVNNIIRMVSEYEAAGIAGVCIEDKNFPKRNSFLEGHELADMHEFSAKIRLAKSAKDPDFVVIARLESLIAGKGLDDAMNRAIAYSEAGADLILVHSKSKSADEIIMFAHEWKKKTPLVVVPTTYYSINKEQLEGIGIKMVIYANQLLRSAVPAMNDALKTLYEAGTTAPLEEMSSVKEVFSIVK
>2685846649
CGAFDVMSAKLIETPFDAIWASGFGISTARALPDAGIITMTELLDAVRFMAEACDIPVIADCDTGGGPHNVRHLVRKFESAGIGGICIEDKIFPKENSLFDGKQDILSKKDFLAKIIAAKNAKNPDFLIIGRTEALIAGLGMEETLERAEAYEKAGADIIFVHSRKDTPDEIFEFCERRNGKAPIMIVPTAYPTVTLDELKSHGVRMVVYAHQTTLAAFAAVSDVIKQMSKVKSLNDLNVLASMDDVFKLQR
>2717893656
CGAFDVMSAKLIETPFDAIWASGFGISTARALPDAGIITMTELLDAVRFMAEACDIPVIADCDTGGGPHNVRHLVRKFESAGIGGICIEDKIFPKENSLFDGKQDILSKKDFLAKIIAAKNAKNPDFLIIGRTEALIAGLGMEETLERAEAYEKAGADIIFVHSRKDTPDEIFEFCERRNGKAPIMIVPTAYPTVTLDELKSHGVRMVVYAHQTTLAAFAAVSDVIKQMSKVKSLNDLNVLASMDDVFKLQR
>2708380020
CGAFDVMSAKLIETPFDAIWASGFGISTARALPDAGIITMTELLDAVRFMAEACDIPVIADCDTGGGPHNVHHLVRKFEDAGIGGICIEDKIFPKINSLFDGKHNLLPKKDYLAKIIAAKNAKNSDFLIIARTEALIAGLGMEEALERAEAYEKAGADIIFLHSRKDTPDEIFEFCERRNGKVPLLIVPTSYPNVTLDELKSHGVRMVVYAHQTTLAAFAAVSDVIKQMSKVKSLSDLNVLASMDDVFKLQR
>2636207349
CGAFDVMSAKLAEMNFDAVWASGFGISTARALPDAGIITMTELLDAVRFMAEACNIPVIADCDTGGGPTNVAHLVKKFENAGIGGICMEDKIFPKENSLFDGKQNILSKRDFVSKLVAAKNAKNPDFLIIGRTEALIADLGVDEAMDRANAYEKAGADIIFTHSRKTSPDEIFEFCKQWKGKIPLMIVPTAYPTVTLDELESHGIAMVVYAHQTTLAAFAAVSDVIKQMSKVKSLSDLNVLAPMEDVFNLQG
>2524182577
CGAFDVMSAKLAETNFDAVWASGFGISSARALPDAGIITMTELLDAVTFMADACSIPVIADCDTGGGPNNVAHLVRKFENAGIAGICIEDKTFPKENSLFDGKHEMISKKDFVSKLVAAKKCKK
>2636225260
CGAFDVMSAKLAEMNFDAIWASGFGISSARALPDAGIITMTELLDAVTFMADACNIPVIADCDTGGGPNNVAHLVRKFEKAGIGGICIEDKTFPKQNSLFDGKQVLISKRDFVAKLVAAKNAKNDDFVIIGRVEALIADMGIEEALDRASAYEKAGADVIFVHSRKESPDEIFEFLKRWDGKIPIMIVPTAFPTVTLDEMKSHGIGMVVFAHQTTLAAFAAIADVAKQLSKISSLSELNTMASMEDLFKLQG
>2524171606
CGAFDVMSAKLAEMNFDAIWASGFGISSARALPDAGIITMTELLDAVTFMSDACNIPVIADCDTGGGPNNVAHLVRKFEKAGVGGICIEDKTFPKQNSLFDGKQVLISKRDFVAKLVAAKNAKSDDFMIIGRVEALIAGMGIEEALDRASAYEKAGANVIFVHSRKESPDEIFEFLKRWDGKIPIMIVPTAFPTVTLDEIKSHGVRMVVFAHQTTLAAFAAIADVVKQLSKISSLSELNTMASMEDLFKLQG
>2781002753
GGGFDALSAKLIELNFDAVWASSFAISASYAVPDASIMTMTEFLNVTTSMVETCSLPIIADCDTGGGPSNVSHLVKKYESAGVAAICIEDKIFPKKNSLLETEQELLPEKDFVAKIIAGKEAMNNDFMVIARTEALIANQGIDEAIKRANAYEKAGADAILIHSKKDTPSEIFGFTEKWKGNIPLVVVPTSYTNVTKKELIEHQIKMVIFANQSLRASYVAMSKVLKEIINCERLSEVTTQISMKEIFNIQK
>2708350494
VGAFDALSAKLIEVHFDAVWAGSFAISATHALPDASILTMTEFLAATSSMSDSCNLPVIADCDTGGGPSNVSHMVKKFEKSGVAAVCIEDKTFPKQNSFLNGNQTLLSEKDFVAKIIAAREASDPSFMIIARIEALIAESGMKEALHRAAAYEKAGADAILIHSNKKTPDEIFQFCDSWNGNVPLVAIPTSYGNVTTKELIDHRIKMIIYANQTLRVSHIYVSKLLEELKNSDSLSQISYMSSMEDIFKMQQ
>2787671980
GGAFDAMSAKLVENSFDAIWAGSFSISAINAVPDASILTMTEFFDAASKMAYACNIPVIADCDTGGGPDNVRHLVKKYENAGIAGISIEDKVFPKQNSLLNASHELLSEKDFVEKIIAAVESQNENFLIIARVEALISGMGMDEALKRASAYEKAGADAILIHSKQQTPDEIFQFMELWDGDIPIVVVPTTYDNVKIDELISHKIKFVIYANQTLRASHASMSKLLSRLVNAKSINEVNDMSTMNDIFKLQD
>2731910085
MGAFDSMSAKLVEINFDAIWAGSFAISATHALPDASILTMTEFLNVSSNIVQSCKIPVIADCDTGGGPNNVSHTVKKFELAGVAAICIEDKTFPKQNSLLNGKHELISEKEFVAKILAAKEASNKNFMIIARTEALIAELGMNEALQRATAYQNAGADAILIHSKKETPDEIFEFSESWKGKIPLVVVPTTYPSVGIDELIKNKFKMTIYANQTLRVAYSAMNNMLREIKDCKRISDIKQMSSMEDIFELQK
>641315776
AGAFDAMSAKLVELSFDAIWAGSFAISATHALPDASILTMTEFLSVASNMTDACSIPVIADCDTGGGPSNVSHMVKKYESAGVAAVSIEDKIFPKQNSLLNGNQQLLSEKDFVAKLIAAKNAVNENFMIIARVEALIAGLGVDEALKRANAYKKAGADAILIHSKSKTPDEIFEFCDLWDGDIPIIAIPTSYPNVTIDELEKHKIRIAIYANQSLRVAHLAMKEHLEQLSKAKSLSQIKSMTTMEEIFKLQE
>2758441260
AGAFDAMSAKLVELSFDAVWAGSFAISATHALPDASILTMTEFLSTASSMADACSIPIIADCDTGGGPSNVSHLVKKYESAGIAAICIEDKIFPKQNSLLDGKQELLSEKDFVAKIIAGKTANNPNFMIIARIEALISGQGIKEALKRATAYENAGADAILIHSKKNSPKEIFEFCNSWDGKIPIIAIPTTYPTVTIDELQKNKISMVIYANQSLRVAHWAMMEHLKQLSSAKSLSEVETMTTMDKIFHLQE
>2502671559
AGAFDALSAKLVELNFDAVWAGSFAISATHALPDASILTMTEFLDVASRMADTCTIPIIADCDTGGGPSNVSHMVKKYENAGIAAVSIEDKIFPKQNSLLDGKQELLSEKDFVAKLIAAKNANNPDFMIIARTEALIADHGMNEALKRASAYETAGADAILIHSKKNTPDEVFEFCDSWTGSIPIIVIPTSYPAVTLNELKTHKVKAVIYANQSLRCAHLAMSNYLKKLSTSNSLNDANTMSSMEEIFHLQQ
>651419944
AGAFDALSAKLVELNFDAVWAGSFAISATHALPDASILTMTEFLDVASRMADTCTIPIIADCDTGGGPSNVSHMVKKYENAGIAAVSIEDKIFPKQNSLLDGKQELLSEKDFVAKLIAAKNANNPDFMIIARTEALIADHGMNEALKRASAYETAGADAILIHSKKNTPDEVFEFCDSWTGSIPIIVIPTSYPAVTLNELKTHKVKAVIYANQSLRCAHLAMSNYLKKLSTSNSLNDANTMSSMEEIFHLQQ
>2788951943
GGAFDAMSAKLVEINFDAVWAGSFAISATHAVPDASIMTMTEFLQVAKNMVDSCQIPIIADCDTGGGPSNVSHLVSQYEKGGIAGISIEDKIFPKQNSLLNSTQELISEKEFVAKIIAGKKAEDQNFVIIARTEALIAGLGVSEAIKRANAYESAGADAILIHSKNSTPDEIFEFCDKWKGEVPIVVVPTTYGSVKISELISHKIKMVIYANQSLRIAXKSMSRLLKKLKDADSLDEIDEISEMNDIFELQK
>2637746897
GGAFDGMSAKLVEITFDAVWAGSFAISATHAVPDASIMTMTEFLQVAKNMVDSCDIPIIADCDTGGGPSNVSYLVKQYEKSGVAGISIEDKIFPKQNSLLNGKQELLSEKDFVAKIIAANEAIEPDFMIIARTEALIAGMGVNEAIKRSAAYENAGADAILIHSKSKSPQEIFEFCDAWKGKIPLIVVPTSYGSVTIDELINHNIKMVIYANQTLRIAHKSMLMVLNKLKKANSLDEVNGISSMDEIFELQK
>2650250939
GGAFDGMSAKLVEITFDAVWAGSFAISATHAVPDASIMTMTEFLQVAKNMVDSCDIPIIADCDTGGGPSNVSYLVKQYEKAGVAGISIEDKIFPKQNSLLNGTQELLSEKDFVAKIIAANEAIEPDFMIIARTEALIAGMGVDEAIKRSTAYENAGADAILIHSKNKSPQEIFEFCNAWKGKIPLIVVPTSYGSVTIDELINHNIKMVIYANQTLRIAHKSMLLLLNKLKKANSLDEVNGISSMEEIFELQK
>2637747086
AVSIEDKIFPKQNSLLNGKQELIDEKDFVAKIVAARDAQNKDFMIIARTEALIAKQGINEALKRADAYEIAGADAILIHSKKTDPSEILEFADKWNGSIPLVVVPTSYPSVSLDELIEHKIKMVIYANQSLRVAHLSMLKVLKEISQANRLTDVNEMSSMEDIFSLQE
>2637746240
GGAFDALSAKLVETTYDAIWAGSFAISATHALPDASILTMTDFLKSAENMVDACNIPVIADCDTGGGPANVSHTVKKYEKAGIAGISIEDKTFPKQNSLLNSKQDLLSEKDFVAKIIAATEAKDKNFMIIARTEALIAEKGMNEALKRADAYENAGADAILIHSKKNTPNEIFEFADKWKGKIPLVVVPTSYPSVKVDDLISHKIKMVIYANQSLRAAHNIMLKVLQETLEKESLDQVNILSSMNDIFKLQE
>2513476368
GGAFDAMSAKLVEINFDAVWAGGFAISATHALPDASILTMTEFLNVASNMEEACNIPIIADCDTGGGPSNVSHMVKKYEKAGIASVCIEDKIFPKQNSLLNGKQELLAEKDFVAKIIAARDAEDPNFTIIARTEALISGMGMKEAIKRALAYEKAGADAILIHSKQDSPNEIFEFSESWGGTLPLVVVPTTYPTVKLDELISHNIKMIIYANQALRVAHASISKTLKQIKNSTSISDISELSSMEEIFQLQE
>2708364492
GGAFDAMSAKLVEINFDAIWAGGFAISATHALPDASILTMTEFLNVASNMEEASNIPIIADCDTGGGPSNVSHMVKKYEKAGIAAVCIEDKTFPKQNSFLNSKQELLSEKDFVAKIIAARDSENPNFTIIARTEALISGMGMKEAIKRALAYEKAGADAILIHSKQNSPSEIFEFSESWGGTLPLVVVPTTYPTVKLDELISHNIKMIIYANQALRVAHASISKTLKQLRNSTSISDISELSSMEEIFRLQE
>2658556905
GGAFDAMSAKLVENSFDAIWAGSFGISATHALPDASILTMTEFLNVASNMEDACDIPIIADCDTGGGPSNVSHMVKKYEKTGVAAVCIEDKTFPKQNSFLNSKQELLPEKEFVAKIIAAKEAENSNFMIIGRTEALISGLGMKEAVKRANAYEKAGADAILIHSKQDSPEEIFEFSESWGGTLPLVVVPTSFPTVKIDELISHKIKMVIYANQTLRATHAIISKVLEQLKNSASINDLSIMTSMQEIFQLQE
>2658556155
GGAFDAMSAKLVENSFDAIWAGSFGISATHALPDASILTMTEFLNVASNMEDACDIPIIADCDTGGGPSNVSHMVKKYEKTGVAAVCIEDKTFPKQNSFLNSKQELLPEKEFVAKIIAAKEAENSNFMIIGRTEALISGLGMKEAVKRANAYEKAGADAILIHSKQDSPEEIFEFSESWGGTLPLVVVPTSFPTVKIDELISHKIKMVIYANQTLRATHAIISKVLEQLKNSASINDLSIMTSMQEIFQLQE
>AG-439-M12_NODE_2
GGAFDAMSAKLVENSFDAIWAGSFGISATHALPDASILTMTEFLNVSSNMEDACDIPIIADCDTGGGPSNVSHMVKKYEKAGIAAVCIEDKTFPKQNSFLNSKQELLPEKEFVAKIIAAKEAENSNFMIIGRTEALISGLGMKEAVKRANAYEKAGADAILIHSKQNTPEEIFEFSESWGGTLPLVVVPTSFPTVKLDELISHKIKMVIYANQTLRATHAIISKVLEQLKNSASIDDLSVMTSMKEIFQLQE
>2667468231
GGAFDAMSAKLVEINFDAIWAGSFAISATHALPDASILTMTEFLNAATNMEASCNIPIIADCDTGGGPSNVSHMVKKYEKSGIAAVCIEDKTFPKQNSFLDGKQELLPEKEFVAKIIAAKEAENPNFMLIARTEALISGMGMKEAIKRANAYEKAGADAILIHSKQNSPEEVFEFSESWGGTLPLVVVPTSFPTVKIDELISHKIKMIIYANQTLRATHAIISKVLEQLKNSTSINDISVMTSMQEIFQLQE
>2727773200
CGAYDAMSAKLVEANFDAIWAGSFAISAIHNVPDASILTMTEFFDAASNMAQSCEIPVIADCDTGGDANNVRHLVKKYENAGIAGVCIEDKTFPKQNSLLDGNNQLLSEKDFVAKILAANDVQNKAFSIIARVEALISGIGMEEALKRAYAYEKAGADLILIHSKKISPEEIFEFSESWKGSSPLVVIPTTYYSVKIDELISHNIKMVIYANQTLRAAHLAMNNLLKKMKDANNMDDIQNMSSMEEIFKLQE
>2636197198
CGAYDAMSAKLVETHFDAVWAGSFAISAIHNVPDASILTMTEFFDAASNMVQSCQIPIIADCDTGGDANNVRHIVKKYENAGIAGICIEDKTFPKQNSLLNGNNQLLSEKDFVAKILAANEAQNKSFSIIARVEALISGIGMDEALKRAYAYEKAGADLILIHSKKISPEEIFEFSESWKGSSPLVAIPTTYYSVKMDELISHNIKMVIYANQTLRAAHKALTNLLTKMKDANNMDKIQNMSSMDEIFKLQE
>2636194004
CGAYDAMSAKLVETHFDAVWAGSFAISAIHNVPDASILTMTEFFDAASNMVQSCQIPIIADCDTGGDANNVRHIVKKYENAGIAGICIEDKTFPKQNSLLNGNNQLLSEKDFVAKILAANEAQNKSFSIIARVEALISGIGMDEALKRAYAYEKAGADLILIHSKKISPEEIFEFSESWKGSSPLVAIPTTYYSVKMDELISHNIKMVIYANQTLRAAHKALTNLLTKMKDANNMDKIQNMSSMDEIFKLQE
>2695175012
CGAYDAMSAKLVETHFDAVWAGSFAISAIHNVPDASILTMTEFFTASSNMANACEIPVIADCDTGGDPINVRYMVKKYENAGIAGICIEDKTFPKQNSLLGGNNQLLSEKDFAAKILAANSAQNNDFIIIARIEALISGIGMDEALKRAYAYENAGADLILIHSKKITPEEIFEFSDLWKGKIPLVVIPTTYYSVNIDELIQHKIKMVIYANQTLRASHLALSNLLTKMKDANNMSQLQNMSSMDEIFKLQE
>2695175818
CGAYDAMSAKLVETHFDAVWAGSFAISAIHNVPDASILTMTEFFTASSNMANACEIPVIADCDTGGDPINVRYMVKKYENAGIAGICIEDKTFPKQNSLLGGNNQLLSEKDFAAKILAANSAQNNDFIIIARIEALISGIGMDEALKRAYAYENAGADLILIHSKKITPEEIFEFSDLWKGKIPLVVIPTTYYSVNIDELIQHKIKMVIYANQTLRASHLALSNLLTKMKDANNMSQLQNMSSMDEIFKLQE
>2741290572
CGAYDSMSAKLVEFYFDAVWAGSFAISAINNVPDASILTMTEFFSAASNMANACEIPVIADCDTGGDATNVRYMVKKYENAGIAGICIEDKTFPKQNSLLGGNNQLLSEKDFAAKILAANETQNKAFTIIARIEALISGMGMEHALKRAYAYEKAGADLILIHSKKITPEEIFEFSDSWKGSTPLVVIPTTYYSVNVDELIEHKIKMVIYANQTLRAAHFALSKLLKQMKDANNMSGLQNMSSMDDIFKLQE
>2524184490
CGAYDAMSAKLVELYFDAVWAGSFAISAIYNVPDASILTMTEFFTAASNMARACEIPVIADCDTGGDATNVRYMVKKYENAGIAGICIEDKTFPKQNSLLGGNNQLLSEKDFAAKILAANEAQNKAFTVIARIEALISGMGIEHALQRAYAYEKAGADLILIHSKKITPEEIFEFSDSWKGSAPLVVIPTTYYSVNVE
>2791103637
GGAFDAMSAKLVENAFDAVWAGSFAISATHALPDASILTMTEFLDATSRMVEACNIPIIADCDTGGGPSNVSHLVKKYENAGVAAICIEDKIFPKENSLLDGKNDLLPEKEFVAKILAAKEAQNDAFMIIARIEALISGAGINEALKRATAYEKAGADAILIHSKQKTPKEVFEFVNKWDGNVPIVVVPTTYDSVKISELIDHKIRMIIFANQTLRTSHLAMSKLLKEMLSSESISDVFQMSDMEDIFKLQE
>2788952814
GGAFDAMSAKLVENAFDAVWAGSFAISATHALPDASILTMTEFLDATSRMVEACNIPIIADCDTGGGPSNVSHLVKKYENAGVAAICIEDKIFPKENSLLDGKNDLLPEKEFVAKILAAKEAQNDAFMIIARIEALISGAGINEALKRATAYEKAGADAILIHSKQKTPKEVFEFVNEWDGNVPIVVVPTTYNSVKISELIDHKIRMIIFANQTLRTAHLAMSKLLKEMLSSESISDVFQMSDMEDIFKLQE
>2636312728
GGAFDAMSAKLVEINFDAIWAGSFAISATHALPDASILTMTEFFDVASSMSSTCKIPIIADCDTGGGPSNVHHMVRKYENAGISSICIEDKTFPKQNSLLNGKNDLISEKEFVAKILAAKEANDKDFLIIARVEALISGLGMNEALKRATAYENAGADAILIHSKQKTPDEIFEFADSWKGSVPIVVVPTTYDNVKISDLSSHNIKMIIYANQTLRVAHLAITKSLREMINAEHISDIKEMSTMEDIFNLQE
>2513474259
GGAFDAMSAKLVENSFDAVWAGSFAISAVHALPDASILTMTEFFDVASNMSSTCEIPIIADCDTGGGPSNVHYMTQKYEKAGISSICIEDKTFPKQNSLLNGKNDLLSEKEFVAKILAAKEASNKNFIIIARVEALISGAGMKEAIKRANAYEHAGADAILIHSKQKTPDEIFEFADSWKGSAPIVVIPTTYDSVKISALSSHNIKMVIYANQTLRVAHIAMTRLLQELVNADRISEVRDISTMEDIFDLQQ
>2667455846
GGAFDAMSAKLVETCFDAVWAGSFAISATHAVPDASILTMTEFFDTASSMSSTCEIPIIADCDTGGGPSNVSHMVKKYERAGIAAVCIEDKTFPKQNSLLNGKNDLLSEKEFVAKILAAKEASDKDFIIIARVEALISGAGMNEALKRATAYENAGADAILIHSKQKTPDEIFEFTDSWKGSVPIVVVPTTYDSVKISELESHKIKMVIYANQTLRVAHMAMSRLLKEMINADHISDIKDMSTMQDIFSLQE
>2636197960
GGAFDAMSAKLVENSFDAVWAGSFAISATHALPDASILTMTEFFDAASSMSSTCKIPIIADCDTGGGPSNVRHMVQKYESAGISSICIEDKTFPKQNSLLNGKNDLLSEKEFVAKILAAKEASDKNFIIIARVEALISGAGMNEALKRAVAYENAGADAILIHSKQKTPDEIFEFTDSWKGSAPIVVVPTTYDSVKISELEAHKIKMVIYANQTLRVAHMAMSRLLKEMINADHISDVKDMSTMQDIFSLQE
>2658566934
CGAFDAMSAKLVELHFDAVWAGSFAISSTHAVPDASILTMTEFFDATSKMAETCKIPVIADCDTGGGPSNVSHMTRKYENAGIASICMEDKVFPKQNSLLNGQNDLISEKEFVAKIIAAKEVQDKDFMIIARVEALISGAGMNEALKRATAYENAGADAILIHSKKKTPEEVFEFAESWKGNLPIVAIPTTYNTVTLDELISHKIKMVIYANQTLRAAHASMSRILKQMINSNSLSEIKEMSSMEDIFHLQK
>2636267883
CGAFDAMSAKLVEIHFDAVWAGSFAISATHAVPDASILTMTEFFDAASNMAETCKIPVIADCDTGGGPSNVRHMVKKYENAGIAAICIEDKIFPKQNSLLNGQNDLISEKEFVAKIIAAKEAQDKNFMIIARVEALISGAGMDETLKRASAYEKAGADAILIHSKKKTPEEVFEFAKLWKGNLPIAVIPTTYNSVKTDELVSHKIKIVIHANQTLRASYTSMSRILKQMINANSLSEVKEIASMEEIFKLQE
>2820385102
MEAHDGLSSKIVEETFSAIWASGLSITASLGVRDNNEISYTQLLDVLEYMNDATSLPILVDGDTGGNFNNASVLLRKLEERGIAAVCIEDKKFPKTNSFLDSMDALADPLEFAGKIRAMKAASSPDFTVVARLESFNVGAGLDDAIKRARIYVEAGADALLVHSKRSDSKDIDDFLSSFDMDVPIFLVPTKYYTVPVNHLTKDIVRGIIWANQSVRACVSAMQSICKQIFNEGSIANAEEIASVSEIFRLQR
>2653175186
MEAHDGLSAKIVEEAFPAIWASGLSITASLGVRDNNEISYTQLLDVLEYMNDAAGLPILVDGDTGGNFNNACRLLQKLEQMGIAAVCIEDKKFPKTNSFLTKLDALADPLEFAGKIRAMKATTSPDFAVIARLESLIVGAGVEDAVKRAELYLDAGADAILVHSKRPNSKDIDDFLAAFTLDVPIFIVPTKYYTVPVSHLIRDKVRGIIWANHNVRACVTAMQEVSKKIYNEGSIASVEGIASVSEIFRLQK
>2820361268
MEAHNGLSAKIVEEAFEAIWASGLSITASLGVRDNNEISYTQLLDVLEYMNDACDLPILVDGDTGGNFNNACRLLTKLEQTGIAAVCIEDKKFPKTNSFLTKLDALADPVEFSGKIRAMKAVTDPDFSVIARLESLIVGAGVADAIKRAEMYLDAGADALLVHSKLANPKDIFEFLGAFKRETPIFIVPTKYYSIPVKQLTKDPISGIIWANHNVRSCVTAMQQVCAKIYKDNSIANVEGIASVSEIFRLQK
>2820374270
MEAHNGLSAKIVAETFEAIWASGLSITASLGVRDNNEISYTQLLDVLEYMNDACDLPILVDGDTGGNFNNACRLLTKLEQIGVAAVCIEDKKFPKTNSFLTKLDALADPAEFSGKIRAMKNVTDPDFSVIARLESLIVGAGVADAVKRGEMYLDAGADALLIHSKLANPKDIFEFLSAFKRDTPIFIVPTKYYSIPVKQLTQDPISGIIWANHNVRSCVTAMQQVCAKIYNDNSIANVEGIASVSEIFRLQK
>2738869403
LGAHDALGAVIAERSFDGVWASGFEMSASAGYPDASLMTMTEVVQRSAELASNVEVPVLVDCDTGGNVNNVRRLVQLCERAGIAGICLEDKHYPKLNSFVEGSQDQVTPAEFAAKIVAATDEHELVVVARIESLISGATMEDALHRARVYEAAGADALLIHSKLKVPREIDEFCRRYDGSLPVLVVPTTYPQASAPELKGLGASGVIYANQGLRGAVRAMTAVAESILATGSTQAIEQIVSMGHLYDLQG
>651724278
AGVHDGLSARIAQDAFDVLWASGLGISAAHAVPDDSILTMTEFLEAARVMNDSTDLPVLADCDTGGDERNVARMVERYERAGIAGVCIEDKVFPKRNSLGGAQDQETIEGFAAKLAAAKKAQTDDFVVVARIETFIAGGVKEDAIARADAYVAAGADAILIHSKSRDGLEILDFGRSWQRKVPLVAVPTTYPAVTADDLHEAGFSLAIYANQALRASITSMRESLRQITHDRSSLRIEPVAKLSEVFELQR
>2772895170
AGVHDGLSARIAQDAFDVLWASGLGISAAHAVPDDSILTMTEFLEAARVMNDSTDLPVLADCDTGGDERNVARMVERYERAGIAGVCIEDKVFPKRNSLGGAQDQETIEGFAAKLAAAKKAQTDDFVVVARIETFIAGGVKEDAIARADAYVAAGADAILIHSKSRDGLEILDFGRSWQRKVPLVAVPTTYPAVTADDLHEAGFSLAIYANQALRASITSMRESLRQITHDRSSLRIEPVAKLSEVFELQR
>2570464055
AGVHDGLSARIAESGFDVLWASGLGISASYAVPDDSILTMTEFLNAARAMNDATELPVLADCDTGGDTRNVARMIDQYERAGVAGVCIEDKVFPKRNSLGGSQDQETVEGFCAKLEAAKKASTSDFVVVARIETFIAGGDRADAVRRADAYVGAGADAILIHSKSKDGAEILDFGRTWENKTPLLAVPTTYPQVDAEQLKAAGFSLAIYANQALRASITAMQKSLIHISQHGSTVGLESIAAVSDVFQLQN
>2641420998
AGVHDGLSARIAQNSFDVLWASGLGISASYAVPDDSILTMTEFLNAARAINDASDLPVLADCDTGGDTRNVARMVDQYERAGVAGVCIEDKMFPKRNSLGGAQHQDTIDGFSAKISMAKKANTPDFVVVARIETFIAGGTKHDALRRADAYVKAGADAVLIHSKSPDGAEILDFADSWHRKVPLIAVPTTYPEVDAKQLREAGFSLSIYANQALRASITAMRNSLAHITENGSTSALENIAQVREVFQLSS
>2585378608
AGVHDGLGARIAQNSFQVLWASGLGISASYAVPDESILTMTEFLNAARTMNDATDLPVLADCDTGGGASNVARMVDQYERVGIAGVCIEDKVFPKRNSLGGTQHQETIESFCNKIRVAKKARTPDFVVVARIETFIAGGPKDDALRRADAYVEAGADAVLIHSKSRDGQEILDFGRSWQRTVPLIAVPTTYPDVDAGQLRAAGFSLAVYANQGLRASITAMRQSFAHISEHGSTRALEDIAELREVFQLQG
>2862183806
AGVHDGLGARIAQNSFQVLWASGLGISASHAVPDESILTMTEFLNAARMMNDATDLPVLADCDTGGDARNVARMVDQYERVGIAGVCIEDKVFPKRNSLGGTQHQETIESFSNKIRVAKKAHTSDFVVVARIETFIAGGSKQDAISRADAYVEAGADAVLIHSKSRDGQEILDFGRSWQRTVPLIAVPTTYPDVDAGQLRAAGFSLAVYANQGLRASITAMRQSFAHISEHGSTRGLEDIAELREVFQLQG
>2552156651
VGVGDGLSALLASRHFDAIWGSGLSISAAHALPDASILTMTEFLQATAVIDAATPLPTIADCDTGGDVNVVMRATREYERRGIAGICMEDKQFPKRNSFSGQQLASISEFAQKIRAAKSTTTPDFVVVARIESLIAGTGMADALERGARYAEAGADAILIHSKSKSPDEVLEFAAEWNKRLPLVAVPTTYYSASVEELERGGFSMVIYANQSLRAMVRVVDDVFARLSSAPSTAEMEQLIPVGEVLDLIG
>2699887604
VGVGDGLSALLASRHFDALWGSGLSISAAHALPDASILTMTEFLQATAVIDAATPLPTIADCDTGGDVNVVMRATREYERRGIAGICMEDKQFPKRNSFSGQQLAPIAEFAQKIRAAKSVVSPDFVVIARVESLIAETGMADALERGARYAQAGADALLIHSKSESPDEVLEFAAEWNRQLPLVAVPTTYYSASVDELERGGFSMVIYANQSLRAVVRVVNDVFARLSSAASTAEMEELIPVVEVLDLIG
>2732915716
VGVGDGLSALLASRHFDALWGSGLSISAAHALPDASILTMTEFLQATAVIDAATPLPTIADCDTGGDVNVVMRATREYERRGIAGICMEDKQFPKRNSFSGQQLAPIAEFAQKIRAAKSVVSPDFVVIARVESLIAETGMADALERGARYAQAGADALLIHSKSESPDEVLEFAARWHQQLPLVAVPTTYYSASADELERGGFSMVIYANQSLRAVVRVVDDVFARLSRAASTAEMEELIPVVEVLDLIG
>2785887193
VGAHNGLTAKLVEEAFEGIWASGLEISTSYALPDANILTMTEFLEAATQINEASNLPVIADCDTGGNSNNVIHLVKKYENSGIAGICIEDKVFPKVNSLFGRQELAPIYEFVGKIMAAKSAKSKEFSIFARVEALVSGWGHEEALRRATAYAEVGADGILIHSKSDTPGEIIKFAKNWKLNTPLIVVPTKYPSLTEREMIKYGIKIVIYANHGIRGAIKAIRTTFSEISRGGIKNIDEIAPLSEVFKLQG
>2710888306
IGAHNGFTAKLGEMAFGAIWASGFEISSAHCLPDANILSMSEVLHVADGINKSVNIPVIADCDSGGDINNVIHLVKCFEDRGIAGICMEDKLFPKINSFVERKQSLAGISDFCEKILAAKDAKDENFFIIARTEALIVTAGLDEALNRANSYVKAGADAILIHSKENTPNEIYQFCDRFQRKVPIFIVPTTYSSVKANELIQKKINAVIYANHGIRAIHNTLQKTYKNILENNSTIEIENISTMKEIFDMQN
>2824278461
VGAHDALSAIIGENAFDAIWASGLGISATHGVPDASILNMTEFLEAAEFMDQATSIPVIADCDTGGEVNNVKRMIKEYERRGIAAVCIEDKQFPKRNSFLGGQKLADINEFSTKIEIAKRTTTDSFMVIARLESFIAGAGLEDALKRAKSYTEAGADAILVHSKAKNAEEVFSFSERWLEEVPLIVVPTTYNQVQIEELIIHKFKMVIYANQALRASVSSMQQVLHNIIHQGTSKFIEDVAEVKKVFNLIG
>2676794965
VGAHNGLTARLVERHFDAVWASGFEISSSFAKPDANILSMTEFKNITENIIESTTLPVIADCDTGGNVNNVIETVKKFENIGVSGISIEDKIFPKMNSFVEKGQSLISKKEFEDKLKAAKDTIDPDLIIIARIESLIAGSGMDDALERAFAYYQAGADMILIHSKIHNPSEVLQFRKLWNYPTPVVIVPTTYPMFSVEEARNNDFKMLIYANPIIRSSVKAINDTLSKLYSSDSLLEIDDLIDMSYMFDLQK
>2744867882
AGAHNALTARLVEQAYDVVWASGLEISASMAVPDANILTMSDVLAVAASMAAKVRIPVLADCDSGGGTANVAAMVRAYEAAGIQGVCVEDKTFPKLNSFVAGNQSLVPIEDFCGKLAAARENSSDAFVVIARIEAFIAGFGLHEALVRARAYEAAGADALLIHSKRADATEIEGFLAAYDGELPVVVVPTTYKETTLTDLQRMGASLAIYANQGLRSAISSTRTTLRTILECGSAAAVDDIAPLQEVFDLQD
>2732296568
AGAHNPLTAALVEEAFDVVWASGLEISASMGVPDANVLSVTECLSTAAAMAARVGIPVLADCDSGGGITNVIHMVQDYEAAGIAGVCIEDKTFPKLNSFVAGPQQLVPIEDFAGKIAAAVASRSADFVVVARIEAFIAGHGLEEALRRARAYELAGADALLVHSKLAVPDEVVAFCDHYTGDVPVVAVPTTYASTTMDELHAAGVSLAIYANQGLRSAIASTRETFAAILRHGCASAVESLVPLSDVFGLQG
>2587864643
AGAHNPLTAQLVEQAFNVVWASGLEISASMGMPDANILSMNECLAIAAAMAAKISIPVLADCDSGGGIGNVVHMVRSYEAASIQGICIEDKTFPKLNSFVAGDQTLVPIEDFAGKIAAAVATRSEDFVIIARIEGFIAGYELDEVLLRAEAYELAGADALLIHSKSRTPEQIFAFTEAYEGKLPIVVVPTTYNDTSMAQLADAGISLAIYANQGLRSAIASTQRTLAKILADGTAAGVEHLVPLNEIFALQD
>2641426326
AGAHNPLTAQLVEQAFDVVWASGLEIAASLGVPDANILSMNECLAVARAMVEKVSVPVLADCDSGGGIGNVVHMVRSYEAAGVQGVCIEDKTFPKLNSFVAGNQALVPIEDFAGKIAAAVATVSEEFVIVARIEAFISGYGLDEALRRAEAYELAGADALLIHSKLKTPDEIYSFCSAYAGDLPIVVVPTTYNSVTMEELRAAGASLAIYANQGLRGAITSIRQIFDSILAEGTAAPVEGLAPLGEVFQYQD
>2767877980
AGAHNPLTAQLVEQAFDVVWASGLEIAASLGVPDANILSMNECLAVARAMVEKVSVPVLADCDSGGGIGNVVHMVRSYEAAGVQGVCIEDKTFPKLNSFVAGNQALVPIEDFAGKIAAAVATVSEDFVIIARIEAFISGYGLDEALRRAEAYELAGADALLIHSKRTTPDEIYSFCAAYDGQLPIVVVPTTYNSVTMEELRAGGASLAIYANQGLRGAITSIRQIFGSILAEGTAAPVENLAPLGDVFGYQD
>2524455132
LGAHSALTALLVEEAFDVVWASGLEISAARAVPDANILSAVEVLDAAAQMAEAVSIPVLADCDSGGNVNNVIHTVRSFERRGIAGICIEDKLYPKLNSFAEGPQLLAPITDFAGRIHAAAAESELVIVARIEALIAGQGLDEALLRGRAYAAAGADALLIHSKSPEPAEVFAFRDNLDVDIPVIVVPTTYHRVTIAELAEHGFAMAIYANHILRSSIRAVQATAARIAAEGTTANVESLTPVSEVFRLQG
>2840917940
LGAHSALTALLVEEAFDVVWASGLEISAARAVPDANILSAVEVLDAAAQMAEAVSIPVLADCDSGGNVNNVIHTVRSFERRGIAGICIEDKLYPKLNSFAGPQLLAPITDFAGRIHAAAVESELVIVARIEALIAGQGLDEALLRGRAYAAAGADALLIHSKSPEPAEVFAFRDNLDVDIPVIVVPTTYHRVTIAELAEHGFAMAIYANHVLRSSIRAVQATAARIAAEGTTANVESLTPVSEVFRLQG
>2665626884
LGAHSALTALLVEEAFDVVWASGLEISAARAVPDANILSAVEVLDAAAQMAEAVSIPVLADCDSGGNVNNVIHTVRSFERRGIAGICIEDKLYPKLNSFAGPQLLAPITDFAGRIHAAAVESELVIVARIEALIAGQGLDEALLRGRAYAAAGADALLIHSKSPEPAEVFAFRDNLDVDIPVIVVPTTYHRVTIAELAEHGFAMAIYANHVLRSSIRAVQATAARIAAEGTTANVESLTPVSEVFRLQG
>2870724272
IGAHSPLSARLGAEAFDAVWASGLEISAVAGVPDANILSMSQVLQSAADIAAAVPVPVLADCDSGGNVNNVVDMVQRYERAGIAGVCIEDKQFPKLNSFVSGNHDLTPVHDFVTKIIAATQTEDPDFVVVARIEALIAGAGMTEALRRAEAYAAAGADALLIHSKKSGPDEVYEFRKLFDGPIPLIVVPTTYNTVTTKDLQTAGFGAVIYANHALRGAIEAMQQVLAQIHQDGTTQYVESIAPLKQVFDLQR
>2685077481
MGAHGALSAKLGEEAFEAIWASGLEISAARAIPDANILSMAECLEAAAEIAGAVGIPVLADCDSGGGVGNVVHMIRSYEARGMAGVCIEDKMFPKMNSFVEGNQDLAPLGDFAAKITAAKEATDPDFVVVARIEALIAGAGMEEALRRAAVYERAGADALLIHSKQSAPDEVFAFRESYRGALPVIVVPTTYPQVTADELTTRGFGGVIYANQGLRASISAMRDVLAQIGGAGSTYGVEGIAALKDVFALQR
>2524980556
VGAHSALSAKLGQDAFEAIWASGLEISASRALPDANVLSMAECLEAAAQIADAVDVPVLADCDSGGGVGNVAHMVRSYQARGLAGVCIEDKQFPKLNSFVEGHQDLAPIGDFAAKITAAKEATGEDFVVVARIEAFIAGAGLDEALRRATVYEAAGADALLIHSKLSTPEEVFAFRAAYTGALPVIVVPTTYPQVTAAELTERRFGGVIYANQGLRAAISAMRDVLGQIGAAGSTHAVEGIATLKDVFALQN
>2713893443
VGAHSALSAKLGQDAFEAIWASGLEISASRALPDANVLSMSECLEAAAQIADAVDVPVLADCDSGGGVGNVAHMVRSYQARGLAGVCIEDKQFPKLNSFVEGHQDLAPIGDFAAKITAAKEATGEDFVVVARIEAFIAGAGLDEALRRATVYEAAGADALLIHSKLSTPEEVFAFRAAYTGALPVIVVPTTYPQVTAAELTERRFGGVIYANQGLRAAISAMRDVLGQIGAAGSTHAVEGIATLKDVFALQN
>2644015170
MGAHSALSAKLGEEAFEAIWASGLEISAARALPDANILSMAECLEAADEIAGAVDIPVLADCDSGGGVGNVVHMVRSYESRGLAGVCIEDKQFPKMNSFVEGNQDLAPIGDFAAKITAAKEARDKDFVVVARIEALIAGAGLEEALRRAVVYEAAGADALLIHSKRATPEEVFAFREAYQGVLPVVVVPTTYPQVTATELTEHGFGGVIYANQGLRASITAMRDVLAQIGGSGSTSAVEGIASLKDIFALQK
>2744049908
MGAHSALSAKLGEEAFEAIWASGLEISAARALPDANILSMAECLEAAAEIAGAVDIPVLADCDSGGGVGNVVHMVRSYEARGLAGVCIEDKQFPKMNSFVEGNQDLAPIGDFAAKITAAKEATDEDFVVVARIEAFIAGAGLDEALRRAAVYEAAGADALLIHSKRSTAEEVYAFRAAYRGALPVIVVPTTYPQVTAAELGDNGFGGVIYANQGLRASISAMRDVLAQIAGAGSTYTVEGIATLKDVFAMQN
>2867677278
MGAHSALSAKLGEEAFEAIWASGLEISAARALPDANILSMAECLEAAAEIAGAVDIPVLADCDSGGGVGNVAHMVRSYESRGLAGVCIEDKQFPKLNSFVEGHQDLAPVGDFAAKITAAKEARDEDFVVVARIEALIAGAGMDEALRRAAVYEAAGADALLIHSKRATPDEVYAFRAAYDGALPVIVVPTTYPQVTAAELAERGFGAVIYANQGLRASITAMRDVLAQIGAAGSTLAVEEIAGLKDVFALQK
>2585371599
MGAHSALSAKLGEEAFEAIWASGLEISAARALPDANILSMAECLQAATEIAGAVDIPVLADCDSGGGVGNVVHMVRSYEASGVAGVCIEDKQFPKLNSFVEGNQDLAPVGDFAAKITAAKEARDEDFVVVARIEALIAGAGMEEALRRARVYEAAGADALLIHSKRSTPEEIFAFRAAYDGALPLIVVPTTYPQVTAAELAERGFGAVIYANQGLRASISAMRDVLARIDAAGSTYGVEEIAGLKDVFALQK
>2815286068
MGAHSPLSARLAEEAFAAIWSSGLEISAAAGVPDANILAMSQCLDAAAGLAEAVGVPVLADCDSGGNVNNVIHMVRAYEARGVAGVCIEDKQFPKLNSFVEGNQDLAPIDDFAAKICAAADVSRDLVVVARLEALIAGQGMAEALRRADVYERAGADALLIHSKRTDPDEVFEFRAAYTGELPVIVVPTTYNQVTATELADRGFAMAIYANQALRSSLKAMRHTLASIRRDGTTHHIEDIATVKDVFALQR
>2870811795
MGAHNPLSARLAEEAFDVIWSSGLEISAAAGLPDANILSMPDCLRAATDMAAALSVPVLADCDSGGNVNNVLHMIRSYEARGVAGVCIEDKQFPKLNSFVGDQELAPIDDFAGKIRAATECEELVVIARLEALISGQGMDEALRRAEIYERAGADALLIHSKLSEPDEVFAFREAYDGDLPVVVVPTTYHRVTVAELRQRGFAMAIYANHSLRSSIHAMRGTLRRILQDGTTLHVEPIAPLKEVFDLQG
>2804911702
IGAHTPLGARLAEEVFDVVWSSGLEISAAAGVPDANLLTMSECLDAAAAMAASVDIPVLADCDSGGNVNNVIHMVRSYEARGIAGVCIEDKQFPKLNSFVEGNQDLAPIDDFAGKIRAATEVKELVVVARLEALISGLGMDEALRRADAYERAGADAILIHSKKTDPGEVYAFREAYEGDLPVIVVPTTYNNVTADELEQRGFAMAIYANQALRSSIRAMREVLTRIHREGTSCHVESLAPLKEVFDLQR
>2638329203
MGAHSPLSARLAEEAFDVIWSSGLEISAAAGVPDANILAMPECLEAAAGLADAVELPVLADCDSGGNVNNVIHMVRTYERRGLAGVCIEDKQFPKLNSFIEGNQDLAPLDDFAGKIRAATEVEDLVVVARLEALISGKGMDEALRRAEVYERAGADALLIHSKLTEPDEVFAFRAAYTGDLPVIVVPTTYNQVTVAELQERGFAMAIYANHALRSSLRAMRETLVKIMQDGTTLHVEELASLKEIFDLQR
>2777258678
MGAHSPLSALLAEEAFDVIWSSGLEISATAGVPDANILAMPDCLEAAAALANAVERPVLADCDSGGNVNNVIHMVRAYEARGIAGVCIEDKQFPKLNSFVEGNQDLAPLDDFAAKIRAATEVEELVVVARLEALIAGLGMDEALRRAEVYERAGADALLIHSKRTDPDEVFAFREAYTGDLPVIVVPTTYNQVTVGELQERGFAMAIYANQALRSSLRAMRETLIRIMQDGTTHHVEHLASLKEIFDLQR
>2873110990
MGAHNPLSARLAEETFDVIWSSGLEISAAAGVPDANILAMPECLDTAASLTAAVDVPVLADCDSGGNVNNVIHMVRSYEARGVAGVCIEDKQFPKLNSFVEGNQDLAPLDDFAGKIRAAVDVRELVVVARLEALISGLGMDEALRRAEVYERAGADALLIHSKRDDPDEVFAFREAYDGDLPVIVVPTTYNSVTADELQSRGFAMAIYANQALRSSVRAMRHTLTRIMQDGTTHHVEDLAPLKELFDLQR
>2766430507
MGAHNPLSARLAEEAFDVIWASGLEISASAGVPDANILAMGECLDAAADLAAAVDTPVLADCDSGGNVNNVIHMIRSYEARGVAGVCIEDKQFPKLNSFIEGNQDLAPLDDFAGKIRAATETTDMVVVARLEALISGQGMAEALRRADVYERAGADALLIHSKRKDPEEVFAFREAYRGDLPVIVVPTTYNQVTVEELEQRGFAMAIYANQALRSSIRAMRDTLTRIMRDGTTHHVEALVPVKEIFDLQR
>2585376405
MGAHSPLSARLAEEAFDVVWSSGLEISAAAGVPDANILAMGECLDAAAGLASSVDLPVLADCDSGGNVNNVIHMVRSYEARGVAGVCIEDKQFPKLNSFVEGNQDLAPLDDFAAKIRGASETTDMVVVARLEALISGQGMAEALRRADVYERAGADALLIHSKRKDPEEVFAFREAYRGDLPVIVVPTTYNQVTVEELEQRGFAMAIYANQALRSSIRAMRETLTRIMRDGTTLNVEPLAPLKEIFDLQR
>2660024596
MGAHSPLSARLAEEAFDVVWSSGLEISAAAGVPDANILAMGECLDAAADLAAAVDIPVLADCDSGGNVNNVIHMVRSYEARGVAGVCIEDKQFPKLNSFVEGNQDLAPLDDFAAKIRAAAETTDMVVVARLEALISGQGMAEALRRAEVYERAGADALLIHSKRKDPEEVFAFRESYRGDLPVIVVPTTYNQVTVEELEQRGFAMAIYANQALRSSIRAMRETLTRIMRDGTTLNVESLAPLKEVFDLQR
>2812345783
MGSHSPLSARLAEEAFDVVWSSGLEISATAGVPDAHILAMGECLDAAADLASAVDIPVLADCDSGGNVNNVIHMVRSYEARGVAGVCIEDKQFPKLNSFIEGNQDLAPVDDFAGKIRAASETTDMVVVARLEALISGQGMAGALRRADIYERAGADALLIHSKRKDPGEVFAVREAYRGDLPVIVVPTTYNQVTVEELEQRGFAMAIYANQALRSSIRAMRETLTRIMRDGTTVNVEPLAPLKEIFDLQR
>2777055528
MGSHSPLSARLAEEAFDVVWSSGLEISAAAGVPDANILAMGECLEAAADLASAVDIPVLADCDSGGNVNNVIHMVRSYEARGVAGVCIEDKQFPKLNSFIEGNQDLAPLHDFAGKIRAATETTDMLVVARLEALISGQGMTEALRRADVYERAGADALLIHSKRKDPEEVFAFREAYRGDLPVIVVPTTYNQVTVEELEQRGFAMAIYANQALRSSIRAMRETLTRIMRDGTTLNVEPLAPLKEIFDLQR
>2862701766
MGSHSPLSARLAEEAFDVVWSSGLEISAAAGVPDANILAMGECLEAAADLASAVDIPVLADCDSGGNVNNVIHMVRSYEARGVAGVCIEDKQFPKLNSFIEGNQDLAPLHDFAGKIRAATETTDMLVVARLEALISGQGMAEALRRADVYERAGADALLIHSKRKDPEEVFAFREAYRGDLPVIVVPTTYNQVTVEELEQRGFAMAIYANQALRSSIRAMRETLTRIMRDGTTLNVEPLAPLKEIFDLQR
>2768040226
MGSHSPLSARLAEEAFDVVWSSGLEISATAGVPDANILAMGECLDAAAGLASAVDIPVLADCDSGGNVNNVIHMVRSYEARGVAGVCIEDKQFPKLNSFIEGNQDLAPLDDFAGKIRAATETTDMVVVARLEALISGQGMAEALRRADVYERAGADALLIHSKRKDPEEVFAFREAYRGGLPVIVVPTTYNQVTVEELEQRGFAMAIYANQALRSSIRAMRDTLTKIMRDGTTLNVEPLAPLKEIFDLQR
>2562408204
MGSHSPLSARLAEEAFDVVWSSGLEISATAGVPDANILALGECLDAAAGLAAAVDIPVLADCDSGGNVNNVIHMVRSYEARGVAGVCIEDKQFPKLNSFIEGNQDLAPLDDFAGKIRAATETTDMVVVARLEALISGQGMAEALRRADVYERAGADALLIHSKRKDPEEVFAFREAYHGGLPVIVVPTTYNQVTVEELEQRGFAMAIYANQALRSSIRAMRETLTKIMRDGTTLNVEPLAPLKEIFDLQR
>2732612541
VGAHDALGARLIEKFFDAIWASGLEISASQAKPDANILTMTEFLDAAKKMAYSTSLPIIADCDTGGDLNNVIRTVQEYENAGIAAICIEDKKFPKTNSFVGRQKLEDINTFCEKIVAAQNAKDPNFLIIARIESLIAGEGMEAALERANAYKAAGADVILIHSKKSTPAEIFTFSNSWQGGLPLVVVPTTYPNVSIKELEQNNISMTIYANQGLRASIKAVEQMLKTLKISGNLNDIDELCDVKDIFEVQG
>2636165856
IGAHNAMGAKIAARYFEGIWASGLEISASHGVPDANILTMTEFLQAAEEINRAVDLPVVADCDTGGNVNNVIYMVKKYETAGIAGVCIEDKCFPKINSLIPGRQELAPISEFVGKIMAAKNAIDPDFVVIARVEALIAGWGMEEALKRANAYTEAGADAILIHSRKKTSDEIYEFIQRFGNRVPIVIVPTTYPQVTAKRFEDRGVKVIIYANHGIRAMVRALDGVFSTISREGTTAGVEDIATLKEIFEIQD
>2706402180
AGAHDGLSAKLVERNFDGVWASGFEISTSYAVPDANILTMTQFLERAVEMNDAVSIPVIADCDTGGNSNNVIHMVKRYEAAGIAAVCIEDKCFPKVNSYIPGRQELATIAEFVGKIMAAKNARSDDFMVIARVEALIAGWSQDEALKRAHAYVDAGADAILIHSKSQSPHEIVDFVKAWGNRAPLIVVPTTYSTITAQELTDLGIKMVIYANHGIRAAVKAVDSILNQIKKSGTTHPVEDIATMEEIFQLQG
>2578532882
VGAHNALGARLAERAFDGIWASGLEVSASHGVPDADILTMSELLATAQSMARAVEVPVVADCDTGGNAINVMNTVRRYEAAGIAGVCIEDKVFPKMNSFVGRQQLAQLGEFCGKVEAAKAAEDPDFVVIARVEALIANRGMEEAVRRARAYADAGADAILIHDKDRSPASIFEFIDRWDFRKPLVVVPTTYYSVTVDELAAAGVKMVIYANQGLRASIAAVSRTFEEILSAGTSAPVEEIAPLDLVFDLQG
>2868437952
VGAHNPLGARLAERAFDGVWASGLEVSASQGVPDADILTMSDLLSVSASMASAVRIPVVSDCDAGGNVPQVMHMVRRYEAAGISAVTIEDKLFPKMNSFVASNQSLLPVEAFCGKISAAAAATGDLLVIARIEALIAGHDLDEALSRAHAYEAAGADAVLIHAKDRSPDVVLEFLERWSSPLPVVVVPTTYHTVTATELEDAGAKMVVYANHGLRALITAVSETFSSILRDGRTSRFEDIATVEDVFELQG
>2862360204
VGAHNPLGARLAERAFDGVWSSGLEVSASQGLPDTDLMTMTDLLAVAGSMAAAVDIPVVADCDAGGNALNVMHMIRRYELAGVAAVCIEDKRFPKVNSFIPGRQELESVDVFAAKVAAAKAARDPDLMVIARTEALIAGYGMHEALTRADAYAAAGADAILIHAKGSSPEPVLEFLDRWDGELPVVVVPTTYHTVTFDELAEAGAKLVIYANHGLRAGITAVSEVFGAILDEGRTTGVEAIAPLAAVFDLQG
>2867242048
VGAHNALGARLAERAFDGVWSSGLEVSASHALPDADILTMTELLEVARSMAAAVAVPVVADCDAGGNANNVMHMIRRYEAVGVAAVSIEDKRFPKMNSFIPGRQELAPVTEFAGKIAAAKSASGPDLMVIARIEALVAGWGLDEALRRAEAYAEAGADAVLIHAKGESAEPVLEFLAQWQQRLPVVVVPTTYHTITAEELSEAGAKLVIYANHGLRASITAVSETFEAILRDGRTSGIETIAPLATVFDLQG
>2676425648
AGAHNPLGARLAERAFDAVWSSGLEISASQGLPDADILTMTELLAVAQSMAAAVSVPVIADCDAGGNASNVMHLVRRYEAAGVAAVCIEDKTFPKVNSFVPGRQTLLPAEDFCNKIAAAKAASRPDLVVIARLEALVAGWGLDEALRRGEAYAEAGADMVLIHDKGKSPQPVLEFLQRWRRPVAVVPTTYHTVTADELSDAGAKLVIYANHGLRAAITAITSAFDTILRDGRTTGIEDISPLSTVFDLQG
>2585374875
AGAHNPLGARLAERAFDGIWSSGLEISASQGLPDADILTMTELLGVAGSMASAVNVPVVADCDTGGNANNVMHMVRRYEAAGIAAVTIEDKRFPKVNSFIPGRQELASVPEFCGRIEAAKEARDPDFMVIARIEALIAGWDLDEALRRGEAYAAAGADAVLIHAKSGSPQPVLDFLQRWHLPQPVVVVPTTYHTISAGELGAAGAKMVVYANHGLRAGIQAVSQTFETILKDGRTTAIEDIAPLKTVFDLQG
>2804969584
AGAHNPLGARLAERAFDGIWSSGLEISASQGLPDADILTMTELLGVAGSMASAVGVPVVADCDAGGNANNVMHMVRRYEAAGIAAVTIEDKRFPKVNSFIPGRQELASVPEFCGRIEAAKDARDPDFMVIARIEALIAGWDLDEALRRGEAYAAAGADAVLIHAKSGSPQPVLDFLQRWHLPQPVVVVPTTYHTISAGELGAAGAKMVVYANHGLRAGIQAVSQTFETILKDGRTTAIEDIAPLKTVFDLQG
>2766407161
AGAHNPLGARLAERAFDGIWSSGLEISASQGLPDADILTMTELLGVAGSMASAVGVPVVADCDAGGNANNVMHMVRRYEAAGIAAVTIEDKRFPKVNSFIPGRQELASVPEFCGRIEAAKDARDPDFMVIARIEALIAGWDLDEALRRGEAYAAAGADAVLIHAKSGSPQPVLDFLQRWHLPQPVVVVPTTYHTISAGELGAAGAKMVVYANHGLRAGIQAVSQTFETILKDGRTTAIEDIAPLKTVFDLQG
>2767989496
AGAHNPLGARLAERAFDGIWSSGLEISASQGLPDADILTMTELLGVAGSMASAVGVPVVADCDAGGNANNVMHMVRRYEAAGIAAVTIEDKRFPKVNSFIPGRQELASVPEFCGRIEAAKEARDPDFMVIARIEALIAGWDLDEALRRGEAYAAAGADAVLIHAKSGSPQPVLDFLQRWHLPQPVVVVPTTYHTISAGELGAAGAKMVVYANHGLRAGIQAVSQTFETILKDGRSTAVEDIAPLKTVFDLQG
>2862488535
VGAHNPLGARLAERAFDGVWSSGLEISASQGLPDTDLLTMAELLSIAGSLADTVDIPVVADCDAGGNALNVMHMIRRYERAGLAAVSIEDKVFPKVNSFIPGRQELAGLDEFCGKIEGAKRARGTDLMVIARIEALIAGHGMEEALKRGEAYAESGADAVLIHAKGSSPDPILEFLRRWRLDLPVVVVPTTYHTITADELGAAGAKMVIYANHGLRAGISAVTEVFGKILAEGRTTGFEKIAPLATVFDLQG
>2766302316
AGAHNPLGARLAERAFDGVWSSGLEISASQGLPDCDLLTMSELLAVAGAMAGAVDVPLVADCDAGGNALNVMHMIRRYERAGVAAVSIEDKVFPKVNSFVPGRQDLTPVDEFCGKIEAAKSARGSDLMIIARIEALIAGRDMDEALARGEAYAEAGADAVLIHAKGASPEPVLEFLRQWRPDVPVVVVPTTYHTISADELGAAGAKMVIYANHGLRAAISAVTQVFDSILREGRSTAVEEIAPLSTVFSLQG
>2865668683
AGAHTPLGARLAERAFEGVWSSGLEISASQGLPDCDLLTMSDLLEVAGAMAGAVDVPLVADCDAGGNALNVMHMVRRYERAGIAAVSVEDKVFPKVNSFVPGRQNLAPVDEFCGKIEAAGSASSGDLMVIARIEALIAGRDMAEALARGEAYADAGADAVLIHAKGESPAPVLEFLRHWRPDVPVVVVPTTYHTITADELQAAGAKMVIYANHGLRATISAVTQAFDSILRDGRSTAIEEIAPLSTVFALQG
>2671239966
VGAHNPLGARLAERAFDGVWSSGLEISASQGLPDTDILTMTELHTVAASLAAAVDIPVVADCDAGGNAFNVMHMIRRYEASGIAAVSIEDKLFPKVNSFIPRRQKLASIEEFSGKLRAAKSVEDPDFMVIARIEALIAGWDMEEALRRGEAYAAAGADAVLIHAKGSEAEPVLEFLSRWQPDLPVVVVPTTYHTVTADELSAAGAKMVIYANQGLRAGISAVSETFDTILRDGRTTALEDIAPMKTVFDLQG
>2513758681
IGAHNPLGARLAERAFDGVWSSGLEVSASQGVPDTDILTMSELLSTASSLAAAVDVPVVADCDAGGNAHNVMNMVRRYEAAGVAGVSIEDKCFPKVNSFIPGRQELAPIAEFCGKLRAAKAATTPDLVVIARIEALIAGWGMDEALRRGEAYAAAGADAVLIHAKGSSPEPVLSFLERWDFPTPVVVVPTTYHTITATELAEAGAKMVIYANHGLRAGITAVSETFASILRDDRTTGIEDIAPLTTVFDLQG
>2766235033
IGAHNPLGARLAERAFDGVWSSGLEVSASQGVPDTDILTMSELLATAASLAAAVGVPVVADCDAGGNAHNVMNMIRRYEAAGLAGVSIEDKRFPKVNSFIPGRQELAPIAEFCGKLRAAKAATTPDLMVIARIEALIAGWGMDEALRRGEAYAAAGADAVLIHAKGSSPEPVLRFLERWTLPTPVVVVPTTYHTITATELSEAGAKMVIYANHGLRAGIAAVTETFASILRDDRTTGIEDIAPLATVFDLQG
>2768130372
IGAHNPLGARLAERAFDGVWSSGLEVSASQGVPDTDILTMSELLATAGSLAAAVEVPVVADCDAGGNAHNVMNMIRRYEAAGIAGVSIEDKRFPKVNSFIPGRQELAPIAEFCGKLRAAKTATAPDLMVIARIEALIAGWGMDEALRRGEAYAAAGADAVLIHAKGSSPEPVLRFLERWSLPTPVVVVPTTYHTITATELSEAGAKMVIYANHGLRAGIAAVTDTFEAILRDDRTTGIEDIAPLATVFDLQG
>2872902231
IGAHNPLGARLAERAFDGVWSSGLEVSASQGVPDTDILTMSELLATAASLAAAVEVPVVADCDAGGNAHNVMNMIRRYEAAGIAGVSIEDKRFPKVNSFIPGRQELAPIAEFCGKLRAAKAATTPDLMVIARIEALIAGWGMDEALRRGEAYAAAGADAVLIHAKGSSPEPVLRFLERWTLPTPVVVVPTTYHTITATELAEAGAKMVIYANHGLRAGIAAVTDTFEAILRDDRTTGIEDIAPLATVFDLQG
>2768735512
IGAHNPLGARLAERAFDGVWSSGLEVSASQGVPDTDILTMSELLATAGSLAAAVEVPVVADCDAGGNAHNVMNMIRRYEAAGIAGVSIEDKRFPKVNSFIPGRQELAPIAEFCGKLRAAKAAATPDLMVIARIEALIAGWGMDEALRRGEAYAAAGADAVLIHAKGSSPEPVLRFLERWTLPTPVVVVPTTYHTITATELAEAGAKMVIYANHGLRAGIAAVTDTFEAILRDDRTTGIEDIAPLATVFDLQG
>2872895716
IGAHNPLGARLAERAFDGVWSSGLEVSASQGVPDTDILTMSELLATAGSLAAAVEVPVVADCDAGGNAHNVMNMIRRYEAAGIAGVSIEDKRFPKVNSFIPGRQELAPIAEFCGKLRAAKAATTPDLMVIARIEALIAGWGMDEALRRGEAYAAAGADAVLIHAKGSSPEPVLRFLERWTLPTPVVVVPTTYHTITATELAEAGAKMVIYANHGLRAGIAAVTDTFEAILRDDRTTGIEDIAPLATVFDLQG
>2585378529
IGAHNPLGARLAERAFDGVWSSGLEVSASQGVPDTDILTMSELLATAGSLAAAVEVPVVADCDAGGNAHNVMNMIRRYEAAGIAGVSIEDKRFPKVNSFIPGRQELAPIAEFCGKLRAAKAATTPDLMVIARIEALIAGWGMDEALRRGEAYAAAGADAVLIHAKGSSPEPVLRFLERWTLPTPVVVVPTTYHTITATELAEAGAKMVIYANHGLRAGIAAVTDTFEAILRDDRTTGIEDIAPLATVFDLQG
>2768138500
IGAHNPLGARLAERAFDGVWSSGLEVSASQGVPDTDILTMSELLATAGSLAAAVDVPVVADCDAGGNAHNVMNMIRRYEAAGIAGVSIEDKRFPKVNSFIPGRQELAPVAEFCGKLRAAKAATSPDLMVIARIEALIAGWGMDEALRRGEAYAAAGADAVLIHAKGSSPEPILRFLERWTPPTPVVVVPTTYHTITATELAEAGAKMVIYANHGLRAGIAAVTETFASILRDDRTTGIEDIAPLSTVFDLQG
>2768543566
IGAHNPLGARLAERAFDGVWSSGLEVSASQGVPDTDILTMSELLATATSLAAAVDVPVVADCDAGGNAHNVMNMIRRYEAAGIAGVSIEDKRFPKVNSFIPGRQELAPIAEFCGKLRAAKAATSPDLMVIARIEALIAGWGMDEALRRGEAYAAAGADAVLIHAKGSSPEPVLRFLERWTLPTPVVVVPTTYHTITATELADAGAKMVIYANHGLRAGIAAVTETFASILRDDRTTGIEDIAPLSTVFDLQG
>2585378571
IGAHNPLGARLAERAFDGVWSSGLEVSASQGVPDTDILTMSELLATATSLAAAVDVPVVADCDAGGNAHNVMNMIRRYEAAGIAGVSIEDKRFPKVNSFIPGRQELAPIAEFCGKLRAAKAATTPDLMVIARIEALIAGWGMDEALRRGEAYAAAGADAVLIHAKGTSPEPVLRFLERWTLPTPVVVVPTTYHTITATELAEAGAKMVIYANHGLRAGIAAVTETFASILRDDRTTGIEDIAPLSTVFDLQG
>2766553031
IGAHNPLGARLAERAFDGVWSSGLEVSASQGVPDTDILTMSELLATATSLAAAVDVPVVADCDAGGNAHNVMNMIRRYEAAGIAGVSIEDKRFPKVNSFIPGRQELAPIAEFCGKLRAAKAATTPDLMVIARIEALIAGWGMDEALRRGEAYAAAGADAVLIHAKGSSPEPVLRFLERWTLPTPVVVVPTTYHTITATELAEAGAKMVIYANHGLRAGIAAVTETFASILRDDRTTGIEDIAPLSTVFDLQG
>2766349741
VGAHNPLGARLAERAFDGVWSSGLEVSASQGVPDTDILTMSELHAVASSMAAAVDVPVVADCDAGGNAHNVMHMIRRYEAAGIAGVSIEDKRFPKVNSFIPGRQELAPVAEFCGKLRAAKAARTADLMVIARIEALIAGWGTDEALRRGEAYAEAGADAVLIHAKGSSPEPVLEFLDRWQRPTPVVVVPTTYHTVTATELAEAGAKMVIYANHGLRAGITAVTETFDAILRDDRTTGIEDIAPLATVFDLQG
>2868036637
VGAHNPLGARLAERVFDGVWSSGLEVSASQGVPDTDILTMSELHAVASSIAAAVDIPVVADCDAGGNAHNVMHMIRRYEAAGIAGVSIEDKRFPKVNSFLPGRQELAPVAEFCGKLRAAKAARSPDLMVIARIEALIAGWGMDEALRRGEAYAEAGADAVLIHAKGSSPEPVLEFLNRWQRPTPVVVVPTTYHTVTATELAEAGAKMVIYANHGLRAGITAVTETFSAILREDRTTGIEDIAPLATVFDLQG
>2585376195
VGAHNPLGARLAERAFDGVWSSGLEISASQGVPDTDILTMSELLSVAGSMAATVNAPVIADADAGGNAHNVMNMVRRYEAAGIAGISIEDKRFPKVNSFIPGRQELAPIGEFCGKLAAAKEARDPDFVVIARIEALIAGQGMDEALRRGEAYVQAGADAVLIHAKSDSPEPVLEFLNSWQQPTPVVVVPTTYHTITADELGAAGAKMVIYANHGLRAGITAVSNTFRTILKDGRTTGLEEIAPLATVFELQG
>2768548918
VGAHNPLGARLAERAFDGVWSSGLEISASQGVPDTDILTMSELLSVAGSMAAAVEVPVIADADAGGNAHNVMNMVRRYEAAGIAGISIEDKRFPKVNSFIPGRQELAPIGEFCGKLAAAKEARDPDFMVIARIEALIAGQGMEEALRRGEAYVQAGADAVLIHAKSDSPEPVLEFLTSWRQPTPVVVVPTTYHTITAAELGAAGAKMVIYANHGLRAGITAVSDTFRTILQDGRTTGVEEIAPLATVFDLQG
>2777111048
VGAHNPLGARLAERAFDGVWSSGLEVSASQGVPDTDILTMSELLGVASSLAAAVDVPVVADCDAGGNAHNVMHMIRRYEAAGIAAVSIEDKRFPKVNSFIPGRQELAPVGEFCGKLTAAKSARHPDLMVIARIEALIAGWGLDEALSRGEAYARAGADAVLIHAKGSSPEPILEFLAQWSLPTPVVVVPTTYHTITATELAEAGAKMIIYANHGLRAGITAVSDTFASILRDDRTTGIEDIAPLATVFDLQG
>2863189523
AGAHNPLGARLAQRAFDGVWSSGLEVSASQGVPDTDILTMSELLGVASSLAAAVDVPVVADCDAGGNAHNVMHMIRRYEAAGIAAVSIEDKRFPKVNSFIPGRQELAPVGEFCGKLAAAKEARTPDLVLIARIEALIAGWGMDEALARGEAYAAAGADAVLIHAKGSSPEPILDFLSQWTLPTPVVVVPTTYHTITATELAEAGAKMVIYANHGLRAGIAAMTDTFASILREDRTTGIEDIAPLATVFDLQG
>2707372682
AGAHNPLGARLAERAFDGVWSSGLEVSASQGVPDTDILSMSELLAVASSLAGAVRVPVVADCDAGGNAHNVMNMIRRYEAAGIAAVSIEDKRFPKVNSFIPGRQELAPVGEFCGKIAAAKAARTPDLMVIARIEALIAGWGMDEALRRGEAYAQAGADAVLIHAKGSSPEPILQFLAEWRLPTVVVPTTYHTITATELAEAGAKLVIYANHGLRAGITAVTDTFASILRDDRTTGVESIAPLATVFDLQG
>2865335517
AGAHNPLGARLAERAFDGVWSSGLEVSASQGVPDTDILTMSELLGVASSMAAAVDVPVIADCDAGGNAHNVMNMIRRYEAAGIAAVSIEDKRFPKVNSFIPGRQELAPIGEFCGKLAAAKEARHPGLMVIARIEALIAGWGMDEALRRGEAYARAGADAVLIHAKCDSPEPILQFLRDWQLPTPVVVVPTTYHTITATELGEAGAKLVIYANHGLRAGITAVSDTFQAILRDDRTTGIEDIAPLATVFDLQG
>2767848985
AGAHNPLGARLAERAFDGVWSSGLEVSASQGVPDTDILTMSELLGVAASMAAAVDVPVVADCDAGGNAHNVMNMIRRYEAAGIAAVSIEDKRFPKVNSFIPGRQELAPVGEFCGKLAAAKEARHPGLMVIARIEALIAGWGMDEALRRGEAYAKAGADAVLIHAKGASPEPVLQFLREWQLPTPVVVVPTTYHTITATELGEAGAKLVIYANHGLRAGITAVDDTFRTILRHDRTTGVEDIAPLATVFDLQG
>2777071267
AGAHNPLGARLAERAFDGVWSSGLEVSASQGVPDTDILTMSELLGVASSMAAAVDIPVVADCDAGGNAHNVMNMIRRYEAAGIAAVSIEDKRFPKVNSFIPGRQELAPIGEFCGKLAAAKEARHPGLMVIARIEALIAGWGMDEALRRGEAYARAGADAVLIHAKGASPEPILQFLREWRLPTVVVPTTYHTITATELGEAGAKLVIYANHGLRAGITAVSDTFQAILRDDRTTGVEDIAPLATVFDLQG
>2831747094
AGAHDGLSAKLAEKHFDAIWASGLGISALHTVPDASILSMTEFLQWAVMMNESCSLPVIADCDSGGNIHNVRQMVEKYEAAKIAGICIEDKVFPKLNSFDRQQVLVSVDEFCAKIRTAKYVKDPDFTVIARVEALIAGLGQEEAQYRARAYVEAGADAILIHSKQKTPHEIIEFAKNWTLPVPLIVVPTKYPDITVKELKNLGIRMTIYANQALRASVRAMDEALKRIRQSGTTQVIEQICSVEEIFNLQN
>2815158379
AGAHDGLTAKLAERNFHAVWASGLGISAIQTVPDASILTMTELLQAAIVMNDACNLPIIADCDSGGNIHNVVRMVEKYEGAGIAGVCIEDKVYPKINSFDGQQKLVSIEDFCAKIRAAKATKDSDFVLLARVEALIAGLGQDEAYNRACAYAQAGADAILIHFKQKTVDEIAEFMSRWNLDVPIVLVPTKYPDITFNELEFLGVRMSIYANQALRGSVSAIDSILKRIMEKGSTRDIEGIASIEDIFELQD
>2815233999
AGAHDGLTAKLAERNFHAVWASGLGISAIQTVPDASILTMTELLQAAIVMNDACNLPIIADCDSGGNIHNVVRMVEKYEGAGIAGVCIEDKVYPKINSFDGQQKLVSIEDFCAKIRAAKATKDSDFVLLARVEALIAGLGQDEAYNRACAYAQAGADAILIHSKQKTVDEIAEFMSRWNLDVPIVLVPTKYPDITFNELEFLGVRMSIYANQVLRGSVSAIDSILKRIMEKGSTRDIEGIASIEDIFELQD
>2523495066
AGAHDGLTAKLAERNFHAVWASGLGISAIQTVPDASILTMTELLQAAIVMNDACNLPIIADCDSGGNIHNVVRMVEKYEGAGIAGVCIEDKVYPKINSFDGQQKLVSIEDFCAKIRAAKATKDSDFVLLARVEALIAGLGQDEAYNRACAYAQAGADAILIHSKQKTVDEIAEFMSRWNLDVPIVLVPTKYPDITFNELEFLGVRMSIYANQALRGSVSAIDSILKRIMEKGSTRDIEGIASIEDIFELQD
>2685009465
AGAHDGLSAKLAEKHFDAIWASGLGISTVQTVPDASILTMTDFLNSAIIMNESCNLPVIADCDSGGNIHNVTRLVKKYESAGIAGVCIEDKVYPKLNSFDRQQLLVSIEEFCAKIRVAKLAQTKEFVVIARVEALIAKLGQEEAYNRAKAYANVGADAILIHSKEKTPDEIIEFINNWDIQTPLVVVPTKYPSITMEQLEDLGVKASIYANQALRATYRAIEDVFESIMKNKTTIQIENIASVEDIFDIQG
>2581802445
AGAHDGLSAKLAEENFDAIWASGLGISAVQTVPDASILTMTEFLDAAVIMNESCNLPVIADCDSGGNIHNVTRMVNKYEAAGIAGVCIEDKVYPKLNSFDRKQILVSTEEFCAKIRAAKLAKSEAFVVIARVEALIAKLGQEEAYARGKAYAQAGADAILIHSKEKTPDEIIEFIQQWDLDTPIVVVPTKYPNISMNELEELGVKASIYANQALRATYRAIDDTFKSIISNQSTVPIEEISTVDDIFRIQS
>2860834107
AGAHDGLSAKLAEKNFNAVWASGLGISAVQTVPDASILTMTEFLEAAVIMNESCNLPVIADCDSGGNIHNVTRMIKKYEAAGIAGVCIEDKVYPKLNSFDRQQILVSTEEFCAKIRAAKMAQNDDFVLIARVEALIAKLGQEEAYTRAKAYVHAGADAILIHSKEQSPDEIIEFVNNWDVDAPLVVVPTKYPTLSMEQLEKLGVKVSIYANQALRASVKAINDTFESIINNKSSLQIENIVSVNEIFDIQD
>2555267222
AGAHDGLSAKLAEKNFNAIWASGLGISAVQTVPDASILTMTEFLEAAVIMNESCNLPVIADCDSGGNIHNVTRMIKKYEAAGIAGVCIEDKVYPKLNSFDRQQLLVSTEEFCEKIRAAKMAQNDDFVLIARVEALIAKLGQEEAYTRAKAYVQAGADAILIHSKEQSPDEIIEFVNNWDVDAPLVVVPTKYPTLSMEQLEELGVKVSIYANQALRASVKAINDTFESIINNKSSLQVEEIVSVKEIFDIQD
>2805394193
IGAHNGLSAKLAESTFDAIWASGLEISASHAVPDANILTMTDNLEAARDINKAVSIPVICDCDSGGDINNVAHMIKEYESIGVSGVCIEDKPFPKLNSFLGEKQKLENIELFAEKIKVAQETVNQDFLVIARIEAFIAGQGLEEVLKRAEAYEKAGADALLIHSKKKDASEIYEFCNFYNGDLPIVIVPTTYPDIDLNTLNQLGIRMVIYANHGIRSSVNAMKKTFSNILENGNTMEVENISPMAEIFDLQG
>2773983346
VGAHDGLSAKLVEEAFDGIWASGLEISAVNAVPDANILTMTQYLQAATSMDAVTNIPVIADCDSGGNVNNVMHLVREYERNGIAAVCMEDKLFPKLNSFAGGEQKLATIEEFSGKIRAAKDTRNPDFMVIARIEALIAGAGMDEAVARAEAYEDSGADAILIHSKKNDPSEILHFLSLYSNRLPIILVPTTYPQISASELQEYGVKMVIYANHGLRTSIHAIRQTFQQIKLAGNTLQIEDIASVQDVFKLQG
>2606213909
VGAHDGLSAKLVEEAFDGIWASGLEISAVNAVPDANILTMTQYLQAAASMDAVTNIPVIADCDSGGNVNNVMHLVREYERNGIAAVCMEDKLFPKLNSFAGGEQKLATIEEFSGKIRAAKDTRNPDFMVIARIEALIAGAGMDEAVARAEAYEESGADAILIHSKKNDPSEILHFLSLYSNRLPIILVPTTYPQISASELQEFGVKMVIYANHGLRTSIHAIRQTFQQIKLAGNTLQIEDIASVQDVFKLQG
>2546461243
IGAHNGLSAKLAEQAFDAVWASGLEISATHAVPDANILTMTENLQTAIVMNQSTSIPIICDCDSGGSVNNVIRMVKEYERNGIAGICIEDKQFPKINSFVNSTQKLSPIDEFASKIRAAKDTQDPDFVLIARVEALIAGQSMEEAIKRASAYKDAGADAILIHSKMNEIDEIREFVELYKGSIPIVVVPTTYPNIGVNDLKNIGISMVIYANHGLRSSISAMEKTFSRIIKDGTTAGIESISSMHKVFELQG
>647381596
MGAHNGLSAKLAEQAFHAIWASGLEISASYAVPDANILTMTENLQAAVVMNESTSIPIICDCDSGGSVNNVIRMVKEYERNGIAGICIEDKQFPKLNSFVGSQKLADIDEFSNKIRAAKDVKNPDFVVIARIEALIAGQGMDEALNRAYAYEAAGADAILIHSKENQPNEIKEFVKQFTGAVPIVIVPTTYPHITVKEMELLGINMVIYANHGLRSSIKAMQETFSQILLDGNTVGVEDIVSMKTVFELQG
>2586325141
MGAHNGLSAKLAEQAFDAIWASGLEISASYAVPDANILTMTENLQAAIGMNESTSIPIICDCDSGGSVNNVIRMVKEYERNGIAGICIEDKLFPKLNSFVGSQKLASIDEFSNKIRAAKDVKNPDFVVIARVEALIAGQGLEEALKRAYAYEAAGADAILIHSKENQPNEIKEFVKQFTGAVPIVIVPTTYPHITVEEMKPLGIDMVIYANHGLRSSIKAMQETFSQILLDGNTAGVEDIVPMKTVFELQG
>2585376769
LEAHNGLSARIVEEAFSAIWASGLSISSALGLRDCNEASWSQVVEVTQSIHDAVTIPILFDGDSGGNFNNVRHIVKRLSHYGIAGISLEDKLFPKMNSFIGAHALSPVEEFCGKIKAAQDSCDRHFTVIARTEALIAGLGVEAALERAQHYHDAGADGIFIHSKTGDGLDILEFGRRWERRSPLVVAPTTYINTPLALLEEVGVSIYICANHLMRASIQAMRKAAGQIRKDNSISTINSISSLTEVFSLLN
>2588049289
LEAHNGLSARVVEEAFVAIWASSLSISSALGLRDCNEASWSQIIGIAENMYDSVSIPILFDGDSGGNYNNVRHIVKRLSHYGIAGISLEDKLFPKMNSFIGEHTLTPIPEFIGKIKAAHDVKDEDFVVIARTEALIAGLDIDIALERAEAYCQAGADAIFIHSKKSDGKDILEFAKRWNHRCPLVVAPTTYTSLPLSVLEDVGISIYICANHLMRAALAHMRNVACQIKIDNSINEINYISPLSDVFKLLN
>2855184690
LEAHSGLSAKVAEDAFKAIWASGLSISSMLGLRDCNEASWSQITSVTESIHDAVNIPVLFDGDSGGNFNNVRHVVARLSHYGIAGISLEDKLFPKMNSFIGEHTLSPTKEFEGKIRAAQDARNEDFVVIARTESLIAGLGVDVALERASKYFEAGADAIFIHSKGTDGEEIFDFAHKWDKRCPLIVAPTTYTGVELGKLQNVGVSIYICANQLMRASLHNMKLVAKEIIDNRSIHNIDSLSSLNEVFEILD
>2656765894
LEAHNGLSARVVEEAYAAIWASGLSISSSMGLRDCNEASWSQIINIAESIYDAVNIPILFDGDSGGNFNNVRHIVKRLSHYGIAGISIEDKLFPKMNSFIGEHILTPCDEFIGKIKAAQDATNDDFVVIARIEALIAGLDVDVALERAERYHVAGADAIFIHSKKSDGAEIIDFARKWNRRCPLVVAPTTYTALALETLEQAGVSLYICANHLMRASLHNMKSIAREIKKQQSIHYIDSISSLSEVFNILD
>2658375373
VGAHNGLSAKLVEKHFEGVWASGFEIAASHASPDANILTMTDSLTACIDMVDSVSIPVVADCDTGGNSNNVIRLVKKYEAAGIAAVCIEDKLFPKVNSYIGRQELASIPEFVGKIMAGKNARTEDFMIFARVEALIAGWGMEEALKRAKVYVDAGADAILIHSKQKTPDEIIEFVKLWNNYKPLIIVPTSYPSLTEEKMKEMGVKTVIYANQGLRAAVKNVNEVLKHISRYGATEIENMVSMAEVFELQG
>2620438891
MEAHDGLSARIAQAEFRALWASGLSISTAMGLRDNNEASWSQFLQVVELMADATSVPIVVDGDSGGNFNSARRFFRKAEQVGAAAVSLEDKIFPKMNSFVGTEHELAPAEEFCAKIRACKDSQDPEFCLIARTESLIAGVGMREAIDRAEQYRLAGADAIFIHSKKQVSDEIVEFSQEWGERLPLVIAPTTYATTPTDIFRRCGISTVIWANHSMRAAFAAIRQTCREIRDTESVSHLELAPLSNVFDLLD
>2585375275
MEAHDGLSARIAEAEFEGIWASGLSMATALGLRDSDEATWSQLLDVVEYMTEAVSVPVLVDGDTGGNFNTARRFARAAERIGAAGICLEDKVFPKMNSFVGDRHQLADLHEFTARLYACREASDADFTIVARTEALIAGQGMPEALKRAEAYREAGADAIFIHSRRADADEIARFAAEWGGRLPLVISPTTYATTPTEDFRAIGVSTVLWANHSMRAAVGAMRTVCRRIRAEESVHGVDGIAAVSEVFDLLD
>2634749714
MEAHDGLSARIAQSEFDALWASGFSISTSLGLRDSDEASWSQLLSVVEYMVAGTSVPIVVDGDTGGNFNTARRFLVSAERQGAAGVCFEDKVFPKMNSFVGDSHRLADIDEFAAKIAACSEANDEDFCIIARTEALIAGRGVDEALKRAEAYRKAGATAIFVHSRRQVADEIEQFAAAWADRAPLVIAPTTYASTSADTFRELGISAVIWANHSMRAAVTAMRDVCRSIKASESVLSAEAIASLKEIFEFMD
>2753073391
MEAHDGLSARIAEVEFQAIWASGLSMSTALGVRDSDEASWSQLLGVVENMVESTTVPIIVDGDTGGNFNTARRFVAKAERVGVAGVCLEDKVFPKMNSFVGDSHTLAEVRDFTAKIKACADAQDPDFVLIARVEALIAGRGMEEALRRATAYHEAGADAIFIHSRRSDAEEILRFSAEWAGRLPLVIAPTTYASTPSSEFHRAGISAVIWANHSMRAAVAAMRRVCREIFNKESVHDTDSLASLAEVFELMD
>2775036029
MEAHDGLSARIAEVEFQAIWASGLSMSTALGVRDSDEASWSQLLGVVEAMVEATTVPIVVDGDTGGNFNTARRFVAKAERLGVAGVCLEDKIFPKMNSFVGDSHTLAEVSDFTAKIRACKDSRSSDFVLVARVEALIAGRGLPEALDRAHAYHEAGADAIFIHSRRSDATEILDFCREWGERLPLVIAPTTYASTPSSEFQAAGVSAVIWANHSMRAAVSAMRRVCREIFAKQSVHRTESLASLAEVFELME
>2563895360
MEAHDGLSARIAEVEFQAIWASGLSMSTALGVRDSDEASWSQLLGVVEAMVEATTVPIVVDGDTGGNFNTARRFVAKAERLGVAGVCLEDKIFPKMNSFVGDSHTLAEVSDFTAKIRACKDSRSPDFVLVARVEALIAGRGLAEALDRAHAYHEAGADAIFIHSRQSDATEILDFCREWGQRLPLVIAPTTYASTPSSEFQAAGVSAVIWANHSMRAAVSAMRRVCREIFTKQSVHRTESLASLAEVFELME
>2776353127
LGVHDGLSARIGSDCFPALWASGLGMSTALGVRDCEEASWTELIQVVEHITAVTDAPVLVDGDTGGNFNTARRFACRAERARAAGICLEDKASPKMNSFVGDAHALAPIAEMCGKIAACRDATDPDFVIMARVEALIAGAGMDAALERATAYKAAGADAIFIHSRQPTVAEIAKFCALWDDRLPLIVAPTTYHSTPMSQFQSLGISGVIWANQALRAATAAMRRACLVLRENGPTGLDDISTLKEIFTLLE
>2718306628
LGVHDGLSARIGADCFPALWASGLGMSTALGVRDCEEASWTELIQVVEHITAVTDVPVLVDGDTGGNFNTARRFACRAERARAAGICLEDKASPKMNSFVGDAHALAPVAEMCGKIAACRDATDPDFVITARVEALIAGAGMEVALERATAYQAAGADAIFIHSRQPTVAEIAEFCAHWNDRLPLILAPTTYHTTPMSRFQSLGISGVIWANQALRAATAAMRRACLVLRENGPTELDDISTLKEIFTLLE
>2870851898
MGVHDGLSARIAVEEFRALWASGLCISTALGVRDSDEASWTQLLNSVESMVDNTRVPVLVDGDTGGNFNTARRFASRAERIGAAGVCFEDKTFPKMNSFFGAGHELVPVAEFCGKIKACKDGQDPGFVVVARTEAFIAGQPVDEAVARAEAYAAAGADAIFVHSRQPTAVEIAAFSARWHGRVPIVIAPTTYHRTTLDEFHQLGVGGVIWANQSMRAAFSAMRKACRDMRSSGVISGVEEIASLKEIFALLG
>2753317820
MGAHDGLSARIAAAEFPALWASGLCMSTARGVRDSDEATWSELLDLAATMIEAAGVPVLIDGDTGGNFNTARRFAARAERIGAAGVCFEDKVFPKMNSFFGDGHALAPVPEFCGKIRACKDGRDPGFLVVARTETLIAGRPVEEALERAEAYAEAGADALFIHSRKPTPVEIAGFLERYDGRLPVVIAPTTFHTPTVDEFGRLGVSGVIWANHSMRASFAAMRDVCQQIRSNRGISAVEGVASLKEVFGLLE
>2641421807
MGVHDGLSARIAVAEFEALWASGLCMSTARGVRDSDEASWTELLTLVGTMTDAAGVPILVDGDTGGNFNTARRFAARAERVGAAGVCFEDKVFPKMNSFFGDGHQLAPVAEFAGKIRACKDTRDPDFVVVARTEALIANLPMEEALARAGAYVEAGADALFIHSRMSTPQQIAEFMQQWDASAPILIAPTTYHTPSLDDFGALGIAGCIWANHSMRAAFSAMRDVCQQIKTDRGIFGVEEVAPLKEIFGLLD
>645408883
MGVHDGLSARIAVAEFEALWASGLCMSTARGVRDSDEASWTELLTLVGTMTEAAGAPVLVDGDTGGNFNTARRFAARAERVGAAGVCFEDKVFPKMNSFFGDGHQLAPIGEFSGKIKACKDTRDPGFVVVARTEALISNLPMEEALTRAHAYVEAGADGLFIHSRMSTPQQIAEFMRQWDGSAPILIAPTTYHRPSLDDFAALGIAGCIWANHSMRAAFSAMRDVCQQIRADRGIFGVEEVAPLKEIFGLLD
>651728130
MGVHDGLSARIAVAEFEALWASGLCMSTARGVRDSDEASWTELLTLVGTMTEAAGAPVLVDGDTGGNFNTARPSPPAPSCLGAAGVCFEDKVFPKMNSFFGDGHQLAPIGEFSGKIKACKDTRDPGFVVVARTEALISNLPMEEALTRAHAYVEAVADGLFIHSRMSTPQQIAEFMRQWDGSAPILIAPTTYHRPSLDDFAALGIAGCIWANHSMRAAFSAMRDVCQQIRADRGIFGVEEVAPLKEIFGLLD
>2585378632
MEAHDGLSARIADTAFPALWASGLSISTALGVRDSSEASWSQILDVVARVVDASGVPVMVDGDTGGDFNSARRFTRQAERIGASAVCLEDKVFPKMNSFVGDGHELAPVGEFCGKLRACLDAGDDDFRVVARTEALIAGGSVAEALDRAHAYADAGAHAVFIHSRRKTAEQIAEFAAAWRERLPLVIAPTTYADTPTAEFRAMGIKGVIWANQNMRAAFAAMSRVSRDILAAEGVVLVEDLAPLSEVFSLLG
>648868158
MEAHDGLSARIADTAFPALWASGLSISTALGVRDSSEASWSQILDVVARVVDASHVPVMVDGDTGGDFNSARRFTRQAERIGASAVCLEDKVFPKMNSFVGDGHELAPVGEFCGKLRACLDADDDDFRVVARTEALIAGGSVAEALERAHAYADAGAHAVFIHSRRKTAEQIAEFAAAWRERLPLVIAPTTYADTPTAEFRAMGIKGVIWANQNMRAAFAAMSRVSRDILAAEGVVRVEDLAPLSEVFDLLG
>2860657837
MEAHDGLSARIADTAFPALWASGLSISTALGVRDSSEASWSQILDVVARVVDASHVPVMVDGDTGGDFNSARRFTRQAERIGASAVCLEDKVFPKMNSFVGDGHELAPVGEFCGKLRACLDADDDDFRVVARTEALIAGGSVAEALERAHAYADAGAHAVFIHSRRKTAEQIAEFAAAWRERLPLVIAPTTYADTPTAEFRAMGIKGVIWANQNMRAAFAAMSRVSRDILAAEGVVRVEDLAPLSEVFDLLG
>2647055248
MGAHDGLSARIAAEAFPAIWASGLCMSTILGCRDNDEVSWSELLDLTARMVEAGGVPVLVDADTGGSFNTARRFAARAQRIGAAGICIEDKVFPKMNSFFGEQHPLAPIGEFCAKIAACRDSVDAEFVIVARVEALIAGAGMAEALRRAEAYREAGADAIFIHSRRRTVEEIAEFTREWDARLPLVIAPTTYYTVPGQTFAELGIAAVIWANHAMRASVAAMREACRVLRRDGATAVEPITPLDELFSLMG
>2733039447
MGAHDGLSARIAAEAFPAIWASGLCMSTILGCRDNDEVSWSELLDLTARMVEAGGVPVLVDADTGGNFNTARRFAARAQRIGAAGICVEDKVFPKMNSFFGEQHPLAPIGEFCAKIAACRDCVDDEFVIVARVEALIAGAGMAEALRRAEAYREAGADAIFIHSRQRTVEEIAEFTREWGARLPLVIAPTTYYTVPAQTFAELGIAAVIWANHAMRASVAAMREACRALRRDGAAAVEPITPLDELFSLMG
>2552113302
MGAHDGLSARIAAEAFTGVWASGLCMSTVLGARDSDEISWAELLDLVARIVEGGGLPVLVDADTGGNFNTARRFAARAERIGAAGMCLEDKVFPKMNSYFGDSHPLAPVGDMCAKLAACRDVDAEFVLVARTEALIAGAGLAEALRRAEAYRQAGADAIFIHSRRRTVDEIAEFTAEWGARLPLVIAPTTYHTVPRATFAELGIAAVIWANQSMRAAVAAMRQVCRSLLADGAAAVEPGIASLRELFDLMG
>2771807090
MGAHDGLSARIAAEAFTGVWASGLCMSTVLGARDSDEISWAELLDLVARIVEGGGLPVLVDADTGGNFNTARRFAARAERIGAAGMCLEDKVFPKMNSYFGDSHPLAPVGDMCAKLAACRDVDAEFVLVARTEALIAGAGLAEALRRAEAYRQAGADAIFIHSRRRTVDEIAEFTAEWGARLPLVIAPTTYHTVPRATFAELGIAAVIWANQSMRAAVAAMRQVCRSLLADGAAAVEPGIASLRELFDLMG
>2856898552
MGAHDGLSARIAAEAFAGIWASGLCMSTVLGARDSDEVSWGELLALAARVVESGAIPVLVDADTGGNFNTARRVAARAEQIGAAGICMEDKVFPKMNSYFGDSHPLAPIGEMCTKIAACRDVDAQFVLVARTEALIAGAGLAEALRRAEAYREAGADAIFIHSRQRTIDEIAEFTVEWGNRLPLVIAPTTYHETPQEKYAELGIAAVIWANQAMRATVVAMRQVCRSLRLDGAAAVEPIAALGEVFALMG
>2865721408
MGAHDGLSARIAAEAFAGLWASGLCMSTVLGARDSDEVSWGELLALAARVVESGAIPVLVDADTGGNFNTARRVAARAEQIGAAGICMEDKVFPKMNSYFGDSHPLAPIGDMCTKIAACRDVDAQFVLVARTEALIAGAGLAEALRRAEAYREAGADAIFIHSRQRTIDEIAEFTTEWGNRLPLVIAPTTYHETPQERYAELGIAAVIWANQAMRATVVAMRQVCRSLRLDGAAAVEPIAALGELFALMG
>2514657742
MGAHDGLSARIAAEAFAGIWASGLCMSTALGARDSDEVSWGEMLDLVARVVDAGAIPVLVDADTGGNFNTARRFAARAERVGAAGMCMEDKVFPKMNSYFGDRHPLAPIGDMCAKIAACRDVGPGFVLVARTEALIAGAGTAEALRRAEAYRQAGADAIFIHSRRRTIDEIAEFTTEWAARLPLVIAPTTYHTVPRETFAELGIAAVIWANQSMRASVAAMRQVCRSLLRDGPTAVEPDIASLQEVFGLMG
>2587504077
MGAHDGLSARIAAEAFAGIWASGLCMSTALGARDSDEVSWGEMLDLVARVVDAGAIPVLVDADTGGNFNTARRFAARAERVGAAGMCMEDKVFPKMNSYFGDRHPLAPVGDMCAKIAACRDVDPGFVLVARTEALIAGAGTAEALRRAEAYRQAGADAIFIHSRRRTIDEIAEFTTEWAARLPLVIAPTTYHTVPRETFAELGIAAVIWANQSMRASVAAMRQVCRSLLRDGPTVVEPDIASLQEVFGLMG
>2814721688
MGAHDGLSARIAAEAFAGIWASGLCMSTALGARDSDEVSWGEMLDLVARVVDAGAIPVLVDADTGGNFNTARRFAARAERVGAAGMCMEDKVFPKMNSYFGDRHPLAPVGDMCAKIAACRDVDPGFVLVARTEALIAGAGTAEALRRAEAYRQAGADAIFIHSRRRTIDEIAEFTTGWAARLPLVIAPTTYHTVPRETFAELGIAAVIWANQSMRASVAAMRQVCRSLLRDGPTAVEPDIASLPEVFGLMG
>2772859925
MGAHDGLSARIAAEAFAGIWASGLCMSTALGARDSDEVSWGEMLDLVARVVDAGAIPVLVDADTGGNFNTARRFAARAERVGAAGMCMEDKVFPKMNSYFGDRHPLAPVGDMCAKIAACRDVDPGFVLVARTEALIAGAGTAEALRRAEAYRQAGADAIFIHSRRRTIDEIAEFTTEWAARLPLVIAPTTYHTVPRETFAELGIAAVIWANQSMRASVAAMRQVCRSLLRDGPTAVEPDIASLPEVFGLMG
>2776345395
MGAHDGLSARVAAEAFPALWASGLCISTALGVRDSDEASWTELLEMAARVVAASGLPVLVDGDTGGNFNTARRFTARVEQIGGAGVCLEDKLFPKMNSFVGDGHELTKIGEFCGKIAACRDAADPDFVIVARTEALIAGAGLDEALRRGEAYRRAGADALFIHSRQSTVSEIAQFAREWQSRLPLVIAPTTYHTTPMEEYVKLGISGVIWANQSMRASLAAMRKACESLRRDGPAAVEDISSLEELFSLMR
>2870521589
MGAHDGLSARIAAEAFPALWASGLCMSTALGVRDSDEASWTDLLGLVARVVEAAGLPVLVDGDTGGNFNTARRFATQAERIGAAGVCLEDKVFPKMNSFVGDGHVLAPVDEFCGKIAACRDARDPGFVIVARTEALIAGAGLHEALHRAEAYCAAGADAIFIHSRKPTVAEIAEFARAWDGRLPLLIAPTTYHATPLEEFARLGLSGVIWANQSMRAAVAAMKHACESLREEGPVSLEPIASLDEVFSLMR
>AG-464-G19_NODE_19
VGAHDGLGSKLIAKSFEGVWASGLEISASHGVPDANILTMTDYLERACEMNEASTLPVIADCDTGGNVNNVIHLVEKYERNGIAGICIEDKIFPKTNSFIGKQELANIDEFSGKIEAAKNTKSKDFFVIARIEALIAGWGMEEAIKRANAYADAGADAVLIHSKKKEPDEIVEFCKLFNKLPKVVVPTTYPTFNEKEMPKLGIKIVIYANHILRSSIKAINETLEEISKSKELSSVDKITTLSEVFELQG
>2547298198
MEAHDGLSALIAEHTFKAIWASGLSISTALGRRDASEICPAEMLRVFERIAEVTTVPVLVDADSGGNFNNARLAARKLAQYSISGMCIEDKLHPKMNSFVGSGQALADAQEFCGKIKAIRDGLGNFAVVARTEALISGLGMGEALDRAAAYLDAGADAILIHSKRPDANEIFEFLRQWEGRCPVVVVPTTYYQTPASELIRAGARGVIWANHSIRASVAAMKKACESIREQGGVQHLESVESLGGLFKLLD
>2798843559
VGAHNALGAKLVEQHFDAVWASGFEISTAHAKPDANILTMVEFLQAAAQMVDATTLPVIADCDTGGNVNNVIRMVRDYEKAGVAAVCIEDKVFPKMNSFIGYQSLAPRDEFAAKIRAAKDTQDPDFVVIARVEALIAGKGMAEALDRAAAYDEAGADMVLIHSKQKDPGEIFEFSRRWSSDTPLVIVPTTYPSITLDDMAAHNIKMAIYANQALRAAVKAMDAVLAELKATGSLLAIQELSPMDQLFELQG
>2745696516
VGAHNALGAKLIERNFDAVWASGFEISTAHAKPDANILSMTELLYCAEQMVEATVLPIIADCDTGGNINNVVRMIKEYEKAGVAAVCIEDKVFPKMNSFIGRQELAPVEEFCGKISAAKDATDEDFMVIARIEALIANQGMEEALYRAEMYREVGADMILIHSKLQEPVEIIEFCNKWKHDTPIVIVPTTYPNLSLHQMKELQIKVVIYANQALRASVKAVNHMLETLRISDSLSSISSIAQMDELFDLQG
>2799494304
MEAHDGLSAAIAQEAFQGLWASGLTISSSLGYRDCNEASWSMVTAVVERIVDSGRLPVLVDGDSGGNFNNARLLGKKIRQRGAQGLCLEDKLYPKMNSFIEGRHPLADTAEFCGRLRAVKDTPDLVLVARTEALIANRGMDEAISRANAYAQAGADAILIHSKRRDAAEIEDFTRQWQNRLPVVIVPTTYYATPVSRFRDAGVSTIIWANQNLRAAAAAMRRACATIKLEEGVVSLEDIASVKDLFSLMN
>2631337463
AEAHDALSAALAERAFKALWASGLTISTSLGYRDANEASWTEVADAVERMRSRAVVPILVDGDTGGNFNNVRLFSKRLLARGAAGICIEDKLFPKMNSFVGDNHPLAEIDEFCGRIKASKDAAGGLVLVARIEALIAGHGLQEALRRAHAYADAGADAILIHSRKSEATEILSFTSEWNNRLPVVIVPTKYYATPTEKFRQAGISTVIWANHGLRASLAAMENVYRQIHKEQSLLTIEPVAGLEKIFEIFD
>2616551416
MEAHDALSARIAEEAFKGLWASGLSIASTLGFRDSNEASWTQVVEAVGRIADVTSIPILVDGDTGGNFNNARIVARKLVQAGAAGVCLEDKVFPKMNSFVGDRHPLADIQEYCGRLKAVKDTCGHDLVVVARLESFIGGHGLEDALERAHSYARAGADAILVHSRKSDPSEILSFCGQWDNSRPIIIVPTKYSTTPTDVFRKANISTVIWANHNMRAAVSAMKSVCNRIIQEQSVAGIEEIASVGEIFELLD
>2839447434
MEAHDALSAAIAERAFKGLWASGLSIATALGYRDANEASWTQLTDVVERMADAVAVPILVDGDSGGNFNNARLAAKKLRDSGAAGMCIEDKGFPKMNSFVGDRHPLADIEEFCGRIKAIKDTPGRGFVLVARIEALIAGHGQDEALKRAHAYADAGADAILIHSRKSDANEILTFARNWQNRLPVVIVPTKYYKTPVAAYRASGISTVIWANHNMRAAVAAMIEACRRILSEDGIAGIEPIASLEQIFDLMR
>2738965649
MEAHDGLSAAIATQAFKGLWASGLSISSSLGYRDANEASWTQVVDVVEHIVDATDVPVLVDGDSGGNFNNARLLARKLEQRGASGVVIEDKGFPKMNSFVGDRHPLADINEFSGRLKAVKDTASSDFVLVARIEALIAGHSLDEALIRAHAYAEAGADAILIHSRKAVADEILAFAQAWANRLPVIIVPTKYFRTPVSNYRNAGISTVIWANHNMRAAIAGMRNICSRIHSDESIAAIEEVAGLDELFSLIG
>2512531054
MEAHDGLSAAIAERAFKGLWASGLSISSVLGYRDASEASWTQIVDMVERIVDATDIPVLVDGDSGGNFNNARIVARKLEQRGAAGLCLEDKQFPKANSFVGDRHALADVDEFCGRLTAIKDTTGPEFVLVARTEAMIAGHSLDEAIVRADAYAEAGADAILIHSRKTVADEILTFAEEWDNKLPVVIVPTKYYKTPVSAYRDAGISTVIWANHTMRAAIAGMRHICGRIHAEQSVAAVEDIAGLDELFRLMA
>2850643951
MEAHDGLSAAIAERAFKGLWASGLSISSVLGYRDASEASWTQIVDMVERIVDATDIPVLVDGDSGGNFNNARIVARKLEQRGAAGLCLEDKQFPKANSFVGDRHALADIDEFCGRLRAIKDTTGPDFILVARTEAMIAGHSLDEAIVRADAYAEAGADAILIHSRKTVADEILAFAEEWDNKLPVVIVPTKYYRTPVSAYRDARISTVIWANHTMRAAIAGMRHICGRIHAEQSVATIEDVAGLDELFRLMA
>2670174457
MEAHDGLSAAIAERAFKGLWASGLSISSVLGYRDASEASWTQIVDMVERIVDATDIPVLVDGDSGGNFNNARIVARKLEQRGAAGLCLEDKQFPKANSFVGDRHALADIDEFCGRLRAIKDTTGPDFILVARTEAMIAGHSLDEAIVRADAYAEAGADAILIHSRKTVADEILAFAEEWDNKLPVVIVPTKYYRTPVSAYRDARISTVIWANHTMRAAIAGMRHICGRIHAEQSVATIEDVAGLDELFRLMA
>2509144750
MEAHDGLSAAIAERAFKALWASGLSISSALGYRDANEASWTQVGDVVERMVEATNVPVLVDGDSGGNFNNARIIARKLKQRGASGICLEDKGFPKMNSFIGDRQPLADIDEFSGRLKAVKDTTGPDFVLVARIEALIAGRGLDEALARAHAYAKAGADAILIHSRLSVPDEILAFAKEWNNKLPVMIVPTKYYRTPVADYRAVGISTVIWANHNMRAAISAMRHVCDRIIQEESIAGIQDIATLDELFELMN
>2513612301
MEAHDGLSAAIASRAFKALWASGLSISSALGYRDANEASWTQVGDVVERIVEATNVPVLVDGDGGGNFNNARIIARKLKQRGASGICLEDKGFPKMNSFVGDKQPLADIDEFAGRLKAVKDTTGPDFVLVARIEALIAGRGLDEALVRAHAYARAGADAILIHSRKGVPDEILAFTKEWKNKLPVMIVPTKYYRTPVADYRAAGISTVIWANHNMRAAISAMRQVCARIMQEESIAGIEDIATLDELFELMN
>2806383647
MEAHDGLSAAIAERAFKGLWASGLSISSALGYRDANEASWTQVVDVVERMVDATGIPVLVDGDSGGNFNNARIVARKLEQRGAAGICLEDKGFPKMNSFVGDRHPLADIAEFSGRLMAVKDTGPDFVVVARIEALIAGHGLDEALIRAHAYAKAGADAILIHSRKAVADEILAFAKEWDNKLPVVIVPTKYYKTPVSAYRKAGISTVIWANHTMRAAIAGMRDICARIQSEESIAGIEEVAGLDELFDLIG
>2513573100
MEAHDGLSAAVAERAFRGLWASGLSISSALGYRDANEASWTQVVDVVERMVDATNIPVLVDGDSGGNFNNARLLAKKLEQRGASGVAIEDKGFPKMNSFVGDRHPLAETDEFCGRLKAVKDTTGPDFVLVARIEALIAGHGLDEALTRAHAYAKAGADAILIHSRKAVADEILAFAKEWNNKLPVVIVPTKYYRTPVDAYRKAGISTVIWANHTMRAAIAGMRDICGRIQSEESIAGIEDVAGLDELFNLIG
>2725946006
MEAHDGLSAAVAERAFRGLWASGLSISSALGYRDANEASWTQVVDVVERMVDATNIPVLVDGDSGGNFNNARLLAKKLEQRGASGVAIEDKDFPKMNSFVGDRHPLAEIDEFCGRLKAVKDTGPDFVLVARIEALIAGHGLDEALTRAHAYAKAGADAILIHSRKAVADEILAFAKEWNNKLPVVIVPTKYYRTPVDAYRKAGISTVIWANHTMRAAIAGMRDICGRIQSEESIAGIEDVAGLDELFSLVG
>2596930703
MEAHDGLSAAIAERAFRGLWASGLSIASALGYRDANEASWTQVVDVVERMVDATHVPVLVDGDSGGNFNNARLVARKLEQRGASGVCLEDKGFPKMNSFVGDRHLLADIDEFCGRLKAVKDTTGPDFVVVARIEALIAGHGLDEALSRAEAYAEAGADAILIHSREAVADEILTFAKEWNNKLPVVIVPTKYYKTPASVYRGAGISAVIWANHSMRAAIAGMRDICVRIWSEESIAGIEDVAGLDELFSLIG
>2874172861
MEAHDGLSAAIAERAFRGLWASGLSIASALGYRDANEASWTQVVDVVEHIVDATNIPVLVDGDSGGNFNNARLVARKLEQRGASGVCLEDKGFPKMNSFVGDRHLLADVDEFCGRLKAVKDTTGPDFVVVARIEALIAGHGLDEALCRADAYAEAGADAILIHSREAVADEILTFAKEWNNKLPVVIIPTKYYKTPASVYRDAGISAVIWANHSMRAAIAGMRDICVRIWSEESIAGIEDVAGLDELFGLIG
>2672876703
MEAHDGLSAAIAERAFRGLWASGLSIASVLGYRDANEASWTQVVDVVERMVDATNIPVLVDGDSGGNFNNARLVARKLEQRGASGICLEDKRFPKMNSFVGDRHLLADIDEFCGRLKAVKDTTGPDFVVVARIEALIAGHSLDEALSRADAYAEAGADAILIHSRKTVADEILSFTKGWSNRLPTVIVPTKYYKTPASVYRDAGISTVIWANHSMRAAIAGMRDTCGRIRSEESIAGIEDVAGLDELFRLIG
>2601503247
MEAHDGLSAAIAERAFRGLWASGLSIASALGYRDANEASWTQVVDVVERMVDATNIPVLVDGDSGGNFNNARLVARKLEQRGASGMCLEDKGFPKLNSFVGDRHPLADIDEFCGRLKAVKDTTGPDFVVVARIEALIAGHGLDEALVRAEAYSEAGPDAILIHSGKAVADEILTFAQEWNNKLPIVIVPTKYYKTPASVFRDAGISTVIWANHSMRAAIAGMRDICGRISSEESIAGIEDVAGLDELFSLIG
>2818332139
MEAHDGLSAAIAERVFRGLWASGLSIASALGYRDANEASWTQVVDVVERIVDATDIPVLVDGDSGGNFNNARLVARKLEQRGASGMCLEDKGFPKLNSFVGDRHPLADIDEFCGRLKAVKDTTGPDFVVVARIEALIAGHGLDEALVRAEAYAGAGPDAILIHSGKAVADEILTFAKEWNNKLPIIIVPTKYYKTPAWVFRDAGISTVIWANHSMRAAIAGMRDICGRIWSEESIAGIEDVAGLDELFSLIG
>2672877233
MEAHDGLSAAIAERAFRGLWASGLCIASALGYRDANEASWTQVVDVVEHIVDATNIPVFVDGDSGGNFNNARLVARKLEQRGASGICLEDKRFPKMNSFVGDRHLLADIDEFCGRLEAVKDTTGPDFVVVARIEALIAGHSLDEALCRADAYSEAGADAILIHSREAVADEILSFAKEWNNKLPVVIVPTKYYKTSASVYRDAGISTVIWANHSMRAAIAGMRDICGRIRSEESVAGIEDIAGLDELFRLIG
>637080207
MEAHDGLSAAIAERAFRGLWASGLSIASALGYRDANEASWTQVVDVVERMVDATNIPVLVDGDSGGNFNNARLVARKLEQRGASGICLEDKSFPKMNSFVGDRHLLPDIDEFCGRLKAVKDTTGPDFVVVARIEALIAGHSLDEALCRADAYSETGADAILIHSREAVADEILTFTKEWNNKLPVVIVPTKYYKTPASVYRDAGISTVIWANHSMRAAIAGMRDVCGRIRSEESIAGIEDVAGLDELFRLMG
>2756642870
MEAHDGLSAAIARQAFKGLWASGLSISSSLGYRDANEASWTQVVDVVERMADASDLPILVDGDSGGNFNNARLLAGKLQQRGASGVCLEDKGFPKMNSFVGNRHPLAEIDEFSGRLKAVKDTTGPDFVLVARIEALIAGYGLDEALHRADAYADAGADAILIHSRKSEATEILDFARRWAGKLPIVIVPTKYYKTPVSAYRDAQISTVIWANHNMRAAISAMRTTCDRIMAEEGIAGVEPVATLEEVFGLLH
>2617898386
MEAHDGLSAAIAARAFRGLWASGLSISSSLGYRDANEASWTQVVDVVERMADASSLPILVDGDSGGNFNNARLLAAKLQQRGASGVCLEDKGFPKMNSFVGNRHPLADSDEFSGRLKAVKDTPDMVLVARIEALIAGYGLDEALVRADAYAEAGADAILIHSRKSDAGEILDFARQWADKLPIVIVPTKYYQTPVSAYREAKISTVIWANHNMRAAISAMRATCGRILAEESIAGVEPVATLEEVFGLLN
>2823767496
MEAHDGLSAAVAAQAFKALWASGLSISSSLGYRDANEASWTQMVDVVERMADASGLPILVDGDSGGNFNNARLLAAKLHQRGASGVCLEDKGFPKMNSFVGNRHPLAEIDEFSGRLRAVKDSPAMVLVARIEALIAGYGLDEALTRGHAYADAGADAVLIHSRRSDATEILEFARQWAGKLPVVIVPTKYYQTPVSAYREAKISTVIWANHNMRAATAAMRTTCGRIMAEESIAGVEGVASLEEVFGLLR
>2728717621
MEAHDGLSAAISARAFKALWASGLSISSSLGYRDANEASWTQVVDVVERMADASGLPILVDGDSGGNFNNARLLATKLQQRGASGVCLEDKGFPKMNSFIGNRHPLADIDEFSGRLRAVKDAPEMVLVARIEALIAGYGLEEALVRAHAYADAGADAILIHSRKSDAAEILEFSKQWGGKLPVVIVPTKYYKTPVSVYREARISTVIWANHNMRAAIAAMRATCGRILAEESIASVEPVATLEEVFGLLR
>2513930590
MGAHDGLSAAIARQAFAGLWASGLSISASLGYRDANEASWTDVVEVVSRMAHASGLPILVDGDSGGNFNNARLLATKLLQRGAAGVCLEDKGFPKMNSFVGDRHPLAEIGEFSGRLRAVKDTTGGDLVLVARTEALIAGHGLDEALARAEAYAAAGADAILIHSGKSEPAEILAFAVQWQNKLPVVIVPTKYYRTPVSAYREAGISTVIWANHAMRAAVAGMREVCSRIITEESIAGIEPLATLDEVFGLLR
>2834433427
MEAHDGLSAAIARQAFAGLWASGLSISASLGYRDANEASWTDVVEVVGRMADASGLPILVDGDSGGNFNNARLLAAKLLQRGAAGVCLEDKGFPKMNSFVGDRHPLADIDEFSGRLKAVKDTTGDDLILVARIEALIAGYGLEEALMRAEAYAAAGADAILIHSRKSVPDEILAFADQWQNKLPVVIVPTKYYKTPVAAYRDAGISTVIWANHAMRAAVAGMRQICGRIIAEESIAGIEDVATLDEVFRLLG
>2551690761
MEAHDGLSAAIARQAFPGLWASGLSISASLGYRDANEASWTDVVEVVSRMVDASRLPILVDGDSGGNFNNARLLAAKLLQRGAAGVCLEDKGFPKMNSFVGDRHPLADIDEFSGRLKAVKDTTGDDLILVARTEALIAGHGLEEALLRAEAYAAAGADAILIHSRKSVPDEILAFTDRWQNKLPVVIVPTKYYKTPVAAYRNAGISTVVWANHAMRAAVAGMRQICGRIIAEESVAGIEDVATLDEVFRLLG
>2850637391
MEAHDGLSAAIATKAFAGLWASGLSISASLGYRDANEASWTDVVEVVSRMVDASGLPILVDGDSGCNFNNARLLAAKLLQRGAGGVCLEDKGFPKMNSFVGDRHPLADIDEFSGRLKAVKDTTGDDFILVARTEALIAGHGLEEALLRAEAYAEAGADAILIHSRKSVPNEILAFTDRWQNKLPVVIVPTKYYKTPVAAYRSAGISTVIWANHAMRAAVAGMRQTCARIIAEESVAGIEDVATLDEVFRLLG
>2848982360
MEAHDGLSAAIARQAFAGLWASGLSISASLGYRDANEASWTDVVEVVSRMVDASGLPILVDGDSGGNFNNARLLAAKLLQRGAAGVCLEDKGFPKMNSFVGDRHPLADIDEFSGRLKAVKDTTGDDFILVARTEALIAGHGLEEALLRAEAYAAAGADAILIHSRKSVPDEILAFTDRWQNKLPVVIVPTKYYKTPVAAYRSAGISTVIWANHAMRAAVAGMRQTCARIIAEESVAGIEDVATLDEVFRLLG
>2513620618
MEAHDGLSAAIARKAFAGLWASGLSISASLGYRDANEASWTDVVEVVSRMVDASGLPILVDGDSGGNFNNARLLAAKLLQRGAAGVCLEDKGFPKMNSFVGDRHPLADIDEFSGRLKAVKDTTGHDFILVARTEALIAGYGLEEALLRAEAYAAAGADAILIHSRKSLPDEILAFTDRWQNKLPVVIVPTKYYKTPVAAYRSAGISTVIWANHAMRAAVAGMRQICARIIAEESVAGIEDVATLDEVFRLLG
>2551732931
MEAHDGLSAAIARKAFAGLWASGLSISASLGYRDANEASWTDVVEVVSRMVDASGLPILVDGDSGGNFNNARLLAAKLLQRGAAGVCLEDKGFPKMNSFVGDRHPLADIDEFSGRLKAVKDTTGHDFILVARTEALIAGYGLEEALLRAEAYAAAGADAILIHSRKSLPDEILAFTDRWQNKLPVVIVPTKYYKTPVAAYRSAGISTVIWANHAMRAAVAGMRQICARIIAEESVAGIEDVATLDEVFRLLG
>2551712252
MEAHDGLSAAIARKAFAGLWASGLSISASLGYRDANEASWTDVVEVVSRMVDASGLPILVDGDSGGNFNNARLLAAKLLQRGAAGVCLEDKGFPKMNSFVGDRHPLADIDEFSGRLKAVKDTTGHDFILVARTEALIAGYGLEEALLRAEAYAAAGADAILIHSRKSLPDEILAFTDRWQNKLPVVIVPTKYYKTPVAAYRSAGISTVIWANHAMRAAVAGMRQICARIIAEESVAGIEDVATLDEVFRLLG
>2517565014
MEAHDGLSAAIARQAFAGLWASGLSISASLGYRDANEASWTDVVEVVSRMVDASGLPILVDGDSGGNFNNARLLAAKLLQRGAAGVCLEDKGFPKMNSFVGDRHPLADIDEFSGRLKAVKDTTGDDFILVARTEALIAGYGLEEALRRAEAYAVAGADAILIHSRKSVPDEILAFTDRWQNKLPVVIVPTKYYKTPIAAYRSAGISTVIWANHAMRAAVAGMRQICARIIAEESVAGIEDVATLDEVFRLLG
>2633837803
MEAHDGLSAAIARQAFAGLWASGLSISASLGYRDANEASWTDVVEVVSRMVDASGLPILVDGDSGGNFNNARLLAAKLLQRGAAGVCLEDKGFPKINSFVGDRHPLADIDEFSGRLKAVKDTTGDDLILVARTEALIAGYGLEEALLRAEAYAAAGADAILIHSRKSVPDEILAFTNRWQNKLPVVIVPTKYYKTPVAAYRSAGISTVIWANHAMRAAVAGMRQICARIIAEESVAGIEDVATLDEVFRLLG
>2599053826
MEAHDGLSAAIARQAFAGLWASGLSISASLGYRDANEASWTDVVEVVSRMVDASGLPILVDGDSGGNFNNARLLAAKLLQRGAAGVCLEDKGFPKINSFVGDRHPLADIDEFSGRLKAVKDTTGDDLILVARTEALIAGYGLEEALLRAEAYAAAGADAILIHSRKSVPDEILAFTNRWQNKLPVVIVPTKYYKTPVAAYRSAGISTVIWANHAMRAAVAGMRQICARIIAEESVAGIEDVATLDEVFRLLG
>2806364639
MEAHDGLSAAIARQAFAGLWASGLSISASLGYRDANEASWTDVVEVVSRMVDASGLPILVDGDSGGNFNNARLLAAKLLQRGAAGVCLEDKGFPKINSFVGDRHPLADIDEFSGRLKAVKDTTGDDLILVARTEALIAGYGLEEALLRAEAYAAAGADAILIHSRKSVPDEILAFTNRWQNKLPVVIVPTKYYKTPVAAYRSAGISTVIWANHAMRAAVAGMRQICARIIAEESVAGIEDVATLDEVFRLLG
>2511503509
MEAHDGLSAAIARQAFAGLWASGLSISASLGYRDANEASWTDVVEVVSRMVDASGLPILVDGDSGGNFNNARLLAAKLLQRGAAGVCLEDKGFPKINSFVGDRHPLADIDEFSGRLKAVKDTTGDDLILVARTEALIAGYGLEEALLRAEAYAEAGADAILIHSRKSVPDEILAFTNRWQNKLPVVIVPTKYYKTPVAAYRSAGISTVIWANHAMRAAVAGMRQICARIIAEESVAGIEDVATLDEVFRLLG
>2850105984
MEAHDGISSAIAAQAFKGLWASGLSISSALGYRDANEASWTDLVGVVERMADASGLPILVDGDTGGNFNNARLLATKLLQRGAAGVCLEDKTFPKMNSFVGSRHPLADVSEFSGRLKAVKDATGNDLVLVARIEALIAGYGLDEALLRADAYADAGADAVLIHSGKSDAHEILAFAQQWNQLPIVIVPTKYYRTPVDTYRKAAISTVIWANHAMRAAVASMRAVCGRIVAEESIAGIEPVATLDEVLDLLR
>2509112330
MEAHDGLSAAIAKQAFKGLWASGLSISSALGYRDASEASWTELVDVVERVADASGLPILVDGDSGGNFNNARLLAMKLLKHGGAGVCLEDKGFPKVNSFVGDHHRLADIGEFSGRLKAIKDTTGNDLVLVARTEALIAGFGLEEALKRADAYADAGADAILIHSRKSDAGEILAFAKQWQKLPLVIVPTKYYRTPVSTYRDADISTVIWANHTMRAAIAGMREVCSRIAAEESIAGVEAVATLDEVFSLLR
>2724074207
MEAHDGLSAAIAKQAFKGLWASGLSISSALGYRDANEASWTEVVDVVERIADASGLPILVDGESGGNFNNARLLAMKLLQRGGAGICLEDKAFPKRNSFVGDRHPLVDIGEFSGRLKAIKDTTGNDLVLVARIEALIAGYGLDEALARADAYADAGADAILIHSRKSDADEILAFTKQWQKLPIVIVPTKYYRTPVSAYRDAGISTVIWANHAMRAAVAGMRAVCARIVAEESIAGIEPVATLDEVFGLLR
>2799316772
MEAHDGLSAAIARQAFKGLWASGLSISSALGYRDANEASWTEIVDVVERIADASGLPILVDGDSGGNFNNARLLAMKLLKHGGAGVCLEDKRFPKMNSFVGDRQALADIVEFSGRLKAIKDTGSDLVLVARTEALIAGYGLDEALQRADAYADAGADALLIHSRKSDADEILAFAKEWQKLPIVIVPTKYYRTSASVYRDAGISAVIWANHAMRAAVAGMRAVCSRILAEESIARVEPVATLEEVFALLR
>2515611154
MEAHDGLSAAIARQAFKGLWASGLSISSALGYRDANEASWTEIVDVVERIADASGLPILVDGDSGGNFNNARLLAMKLLKRGGAGVCLEDKRFPKMNSFVGDRQALADIVEFSGRLKAIKDITGSDLVLVARTEALIAGHGLDEALQRADAYADAGADALLIHSRKSDAGEILAFAKRWKLPIVIVPTKYYRTPVSAYRDAGISTVIWANHAMRAAVAGMRAVCSRIVAEESIAGVEPVATLEEVFGLLR
>2792624396
MEAHDGLSAAIARQAFKGLWASGLSISSALGYRDANEASWTEIVDVVERIADASGLPILVDGDSGGNFNNARLLAMKLLKRGGAGVCLEDKRFPKMNSFVGDRQALADIVEFSGRLKAIKDMTGSDLVLVARTEALIAGYGLDEALQRADAYAESGADALLIHSRKSDAGEILAFAKRWKLPIVIVPTKYYRTPASIYRDAGISTVIWANHAMRAAVAGMRAVCNRIVAEESIAGVEPIATLEEVFGLLR
>2852392623
MEAHDGLSAAIVKQAFKGLWASGFSISSALGYRDANEASWTEVVDVVERMADASGLPILVDGESGGNFNNARLLAIKLLQHGAAGVCLEDKLFPKRNSFVGDRHPLVDIDEFCGRLRAVRDTTGNDLVLVARIEALIAGYGLGEALRRAEAYAEAGADAILIHSRKSHANEILAFAKQWQKLPIVIVPTKYYRTPVSAYRDAGISTVIWANHAMRAAVAGMRAVCGRIATEESVAGIEPVATLEEVFDLMG
>2850846905
MADASGLPILADGDSGGNFNNARLLAMKLLQHGAAGVCLEDKVFPKRNSFIGERHPLVDIDEFSGRLRAVKDTTGNDLVLVARIEALIAGYGLDEALQRADAYADAGADAILIHSRKSDANEVLGFAKQWQKLPIVIVPTKYYRTPVSAYRDACISTVIWANHAMRAAVAGMRAVCGRIAAEESIAGIEPVATLEEIFDLLG
>2598002395
MEAHDGLSSAVAERAFKGLWASGLSIACSLGYRDASEASWTQLIDVVERMVDSTDLPVLVDGDSGGNFNNARILAHKLRQRGAAGVALEDKQFPKMNSFVGDRHPLADANEFSGRLRAVKDAGDELVLVARIEALIAGHGLDEALHRAHAYADAGADAILIHSRKSTADEIFAFTNGWQNRLPVVIVPTKYYRTPASAFRAAGISTVIWANHSMRAATSAMRNVCERIITEQGIAGIEAVATLEDVFSLFH
>2597912331
MEAHDGLSGAIAERAFKGLWASGLSISCSLGYRDANEASWTQLVDVVERMVDSTDLPVLVDGDSGGNFNNARLLARKLRQRGAAGVALEDKGFPKMNSFVGDRHPLADTGEFSGRLRAVRDAGDDLVLVARIEALIAGHGMDEALTRAHAYAEAGADAILIHSRKSVADEILAFAGAWQNRLPVVIVPTKYYRTPVAAYREAGISTVIWANHSMRAAVAGMRDICDRILAEESIAGIEGVASLDEVFGLMR
>2733972358
MEAHDGLSGAIAERAFKGIWASGLSISCSLGYRDANEASWTQLVDVVERMVDSTDLPVLVDGDSGGNFNNARLLARKLQQRGAGGVALEDKGFPKMNSFVGDRHPLADTGEFAGRLRAVKDTGDDLVLVARIEALIAGHGMDEALARAHAYAEAGADAILIHSRKSVADEILAFAAAWQNRLPVVIVPTKYYRTPVSAYREAGISTVIWANHSMRAAIAGMRDICGCIIAEESIAGIEGVATLDEVFGLLR
>2733940186
MEAHDGLSGAIAERAFKGLWASGLSISCSLGYRDANEASWTQLVDVVERMVDSTDLPVLVDGDSGGNFNNARLLARKLQQRGAAGVALEDKGFPKMNSFVGDRHPLADTGEFSGRLRAVKDAVGDDLVLVARIEALIAGHGMDEALTRAHAYAEAGADAILIHSRKSVADEILAFAGAWQNRLPVVIVPTKYYRTPVSAYREAGISTVIWANHSMRAAIAGMRDICGRIIAEQSISGIEGVATLDEVFGLLR
>2733951230
MEAHDGLSGAIAERAFKGLWASGLSISCSLGYRDANEASWTQLVDVVERMVDSTDLPVLVDGDSGGNFNNARLLARKLQQRGAAGVALEDKGFPKMNSFVGDRHPLADTGEFSGRLRAVKDAVGDDLVLVARIEALIAGHGMDEALTRAHAYAEAGADAILIHSRKSVADEILAFAGAWQNRLPVVIVPTKYYRTPVSAYREAGISTVIWANHSMRAAIAGMRDICGRIIAEQSISGIEGVATLDEVFGLLR
>2733970572
MEAHDGLSGAIAERAFKGLWASGLSISCSLGYRDANEASWTQLVDVVERMVDSTDLPVLVDGDSGGNFNNARLLARKLQQRGAAGVALEDKNFPKMNSFVGDRHPLADTSEFSGRLRAVRDTVGDDLVLVARIEALIAGHGMDEALTRAHAYAEAGADAILIHSRKSVADEILAFAGAWQNRLPVVIVPTKYYRTPVSAYREAGISTVIWANHSMRAAIAGMRDICGRIIAEESIAGIEGVATLDEVFGLMR
>2616688332
MEAHDALSAVIAERAFKGLWASGLSISSSLGYRDANEASWSEVADVVERMAYAARIPILVDGDSGGNFNNARLVAGRLRKRGASGICIEDKAFPKMNSFISDRHPLADIEEFCGRLRAVKDTLDPDFVLVARIEALIAGHGQDEALDRAHAYAEAGADAILIHSRKSDPTEILAFAGSWQNRLPVVIVPTKYFSTPVAEYRAAGISTVIWANHNMRAAIAAMRNICNRIIHEGGIAGIEDIAPLEELFELMA
>2844768520
MEAHDALSATIAERAFKGLWASGLSIASSLGYRDANEASWTQLVEVVERMADAASIPILVDGDSGGNFNNARLAARKLFQHGAAGVCLEDKGFPKMNSFVGDRHPLAEISEFCGRLRAVKDTGSEDFVLVARVEALIAGYDQQEALMRAHAYADAGADAILIHSRKSDAGEILAFAREWSNRLPLVIVPTKYYRTPVDEYRAAKISTVIWANHNMRAAVSAMRQVCERILREGTIAGIENVATLDDVFDLLN
>2847684706
MEAHDALSATIAERAFKGLWASGLSIASSLGYRDANEASWTQLVEVVERMADAASIPILVDGDSGGNFNNARLAAKKLFQHGAAGVCLEDKGFPKMNSFVGDRHPLAEIGEFCGRLRAVKDTGSEDFVLVARVEALIAGYDQQEALMRAHAYADAGADAILIHSRKSDASEILAFAREWSNRLPLVIVPTKYYRTPVDEYRAAKISTVIWANHNMRAAVSAMRQVCERILREGTIAGIENVATLDDVFDLLN
>2509142679
MEGHDGLSAAIVERAFKVLWASGLSISSSLGYRDANEASWSEVVNVVERMADAVQIPILVDGDSRGNFNNARLMASKLRRCGASGVCLEDKVFPKMNSFVGDRHPLAETAEFCGRLKAIKDRPDPEFVLVARIEALIAGRVMDEALARAYAYAEAGADAVLIHSCRSDAEEIFAFTRAWQNRLPVVIVPTKYYRTPVSAYRAAGISMVIWANHNLRAATAAMRHICDRIVREETIAGIESVATLDEVFELLK
>2802531755
MEAHDGLSAAIAQRAFKALWASGLSISSCLGFRDANEASWSEIVDVVERMADAADIPILVDGDSGGNFNNARLIARKLRQRGASGVCLEDKAFPKINSFVGDRHPLADIDEFCGRLKAVKDQPDPDFVLIARVEALIAGHGEDEALARAHAYAEAGADAILIHSRKPDAEEIFSFTLGWQSRLPVVIVPTKYYRTPAAEYRVAGISMVVWANHSMRAASAAMRKVCDRIIHEESIAGIESIATLDELFDLLK
>2729220266
MEAHDALSAAIAQKAFKGLWASGLSISSSLGYRDANEASWTDLVNVVERMADATSIPILVDADSGGNFNNARIAARKLHRHGAHGVCVEDKGFPKMNSFVGDRHPLAEVGEFCGRLKAIKDTSDPEFVLVARIEALIAGHGQEEALTRAHAYADAGADAILIHSRKSNPDEIFAFTRAWQNRLPVVIVPTKYYRTPVAEYCAAGIATVIWANHNMRAAIAAMRDVCGRIMRDGAIAGVEGVATLEELFDLMN
>2818332047
MEAHDALSAAIAQRSFKALWASGLSISSSLGYRDANEASWTQVVDVVERMADAAEIPILVDGDSGGNFNNARLVARKLRQHGASGVCLEDKAFPKMNSFVSDRHPLAEIGEFCGRLKAVKDQPDPEFVLVARIEALIAGYGQQEALARAHAYADAGADAILVHSCKSDAEEIFTFTRAWQNRLPVVIVPTKYHRTPVADYRAAGISTVIWANHNLRAAISAMRQVCDRIIQEESIAGVEGVATLDELFELMN
>2876373920
MEAHDALSASVAEAAFRGLWASGLSISSCLGYRDANEASWTEIVDAVHRIVEATEIPVLVDGDSGGNFNNARLFARKLHQRGAAGVCVEDKSFPKKNSFVGDRHPLAEIGEFCGRLQAIRDHPDPEFVVVARIEALIAGHGQDEALTRAHAYADAGADAILIHSRKPDAAEILAFSRAWRNRLPVVIVPTKYYLVPVAEYRAARISTVIWANHNMRAAISAMRQVCDRIIREESTAGIERVATLEDLYDLLK
>2630749713
MEAHDALSASVAEAAFRGLWASGLSISSCLGYRDANEASWTEIVDAVHRIVEATQIPVLVDGDSGGNFNNARLFARKLHQRGAAGVCVEDKSFPKKNSFVADRHSLAEIGEFCGRLQAIRDHPDPEFVVVARIEALIAGHGQDEALTRAHAYADAGADAILIHSRKPDAAEILAFSRAWRNRLPVVIVPTKYYNAPVAQYRAAQISTVIWANHNMRAAISAMRQVCDRIIRDESTAGIERVATLEDLFDLLK
>2694639266
MEAHDALSASVAEAAFRGLWASGLSISSCLGYRDANEASWTEIVDXVHRIVEATQIPVLVDGDSGGNFNNARLFARKLHQRGAAGVCVEDKSFPKKNSFVADRHSLAEIGEFCGRLQAIRDHPDPEFVVVARIEALIAGHGQDEALTRAHAYADAGADAILIHSRKPDAAEILAFSRAWRNRLPVVIVPTKYYNAPVAQYRAAQISTVIWANHNMRAAISAMRQVCDRIIRDESTAGIERVATLEDLFDLLK
>2630338022
MEAHDALSASVAEAAFRGLWASGLSISSCLGYRDANEASWTEIVDAVHRIVEATQIPVLVDGDSGGNFNNARLFARKLHQRGAAGVCVEDKSFPKKNSFVADRHSLAEIGEFCGRLQAIRDHPDPEFVVVARIEALIAGHGQDEALTRAHAYADAGADAILIHSRKPDAAEILAFSRAWRNRLPVVIVPTKYYNAPVAQYRAAQISTVIWANHNMRAAISAMRQVCDRIIRDESTAGIERVATLEDLFDLLK
>2630912423
MEAHDALSASVAEAAFRGLWASGLSISSCLGYRDANEASWTEIVDAVHRIVEATQIPVLVDGDSGGNFNNARLFARKLHQRGAAGVCVEDKSFPKKNSFVADRHSLAEIGEFCGRLQAIRDHPDPEFVVVARIEALIAGHGQDEALTRAHAYADAGADAILIHSRKPDAAEILAFSRAWRNRLPVVIVPTKYYNAPVAQYRAAQISTVIWANHNMRAAISAMRQVCDRIIRDESTAGIERVATLEDLFDLLK
>2694631799
MEAHDALSASVAEAAFRGLWASGLSISSCLGYRDANEASWTEIVDAVHRIVEATQIPVLVDGDSGGNFNNARLFARKLHQRGAAGVCVEDKSFPKKNSFVADRHSLAEIGEFCGRLQAIRDHPDPEFVVVARIEALIAGHGQDEALTRAHAYADAGADAILIHSRKPDAAEILAFSRAWRNRLPVVIVPTKYYNAPVAQYRAAQISTVIWANHNMRAAISAMRQVCDRIIRDESTAGIERVATLEDLFDLLK
>2633547552
MEAHDALSASVAEAAFRGLWASGLSISSCLGYRDANEASWTEIVDAVHRIVEATQIPVLVDGDSGGNFNNARLFARKLHQRGAAGVCVEDKSFPKKNSFVADRHSLAEIGEFCGRLQAIRDHPDPEFVVVARIEALIAGHGQDEALTRAHAYADAGADAILIHSRKPDAAEILAFSRAWRNRLPVVIVPTKYYNAPVAQYRAAQISTVIWANHNMRAAISAMRQVCDRIIRDESTAGIERVATLEDLFDLLK
>2648117267
MEAHDALSASVAEAAFRGLWASGLSISSCLGYRDANEASWTEIVDAVHRIVEATQIPVLVDGDSGGNFNNARLFARKLHQRGAAGVCVEDKSFPKKNSFVADRHPLAEIGEFCGRLQAIRDHPDPEFVVVARTEALIAGHGQDEALTRAHAYAEAGADAILIHSRKPDPAEILAFSRAWGNRLPVVIVPTKYYRAPVAQYRAAQISTVIWANHNMRAAISAMRQVCDRIIREESTAGIERVATLEELFDLLK
>2655463995
MEAHDALSASVAEAAFRGLWASGLSISSCLGYRDANEASWTEIVDAVHRIVEATQIPVLVDGDSGGNFNNARLFARKLHQRGAAGVCVEDKSFPKKNSFVADRHPLAEIGEFCGRLQAIRDHPDPEFVVVARTEALIAGHGQDEALTRAHAYAEAGADAILIHSRKPDPAEILAFSRAWGNRLPVVIVPTKYYRAPVAQYRAAQISTVIWANHNMRAAISAMRQVCDRIIREESIAGIERVATLEELFDLLK
>2694796148
MEAHDALSASVAEAAFRGLWASGLSISSCLGYRDANEASWTEIVDAVHRIVEATQIPVLVDGDSGGNFNNARLFARKLHQRGAAGVCVEDKSFPKKNSFVADRHPLAEIGEFCGRLQAIRDHPDPEFVVVARTEALIAGHGQDEALTRAHAYAEAGADAILIHSRKPDPAEILAFSRAWGNRLPVVIVPTKYYRAPVAQYRAAQISTVIWANHNMRAAISAMRQVCDRIIREESTAGIERVATLEELFDLLK
>2650923589
MEAHDALSASVAEAAFRGLWASGLSISSCLGYRDANEASWTEIVDAVHRIVEATQIPVLVDGDSGGNFNNARLFARKLHQRGAAGVCVEDKSFPKKNSFVGDRHPLAEINEFCGRLKAIRDHPDPEFVVVARIEALIAGHGQDEALTRAHAYADAGADAILIHSRKPDAAEILAFSRAWRNRLPVVIVPTKYYRAPVAQYRAAQISTVIWANHNMRAAISAMRQVCDRIIREESTAGIERVATLEDVFDLLK
>2729218807
MEAHDALSASVAEAAFRGLWASGLSISSCLGYRDANEASWTEIVDAVHRIVEATQIPVLVDGDSGGNFNNARLFARKLHQRGAAGVCVEDKSFPKKNSFVMDRHPLAEIGEFCGRLQAIRDHPDPEFVVVARIEALIAGHGQDEALTRAHAYAEAGADAILIHSRKPDAAEILAFSRAWRNRLPVVIVPTKYYRAPVAQYRAAQISTVIWANHNMRAAISAMRQVCDRIIREESTAGIERVATLEDLFDLLK
>2790401672
LEAHNALSATIVEEAISGLWASSLTLSGAAGMRDNSELTMTEVLDTLEAITTKVDIPILFDGDTGGQFSHXQQLVRKLCMRRVGGVCIEDKVFPKTNSFLSXGQELAPTEEFAGKIRAGKDATDPDFIVAARTEALIVGLDTAAAIDRAERYVEAGADAVLIHSKQRNFTEVQDFMAKWSGRAPVIIVPTTYYATPIEVFEQAGISLVIWANHMLRASIGAMQEVAGHIGQTGTARDLEDIAPVKEIFRLQD
>2737742364
VGAHDGISAKLIEQNFDGVWASGLEISTSHAVPDANILTMSEYLERACEMNNAVAIPVIADCDTGGNANNVIHMVQKYEAAGIAAVCIEDKLFPKVNSYVGRQELAPIGEFVGKIMAAKSASNPDFMVVARVEALIAGWGMDEALKRARNYAEAGADAILIHSKSDTPDEIREFCQKWSHEAPVVIVPTTYPQFHIDEMRECGIKMTIYANHGLRASIKAMNEVFCEIKKSGRLSAIDNIVPMSDVFELQG
>2867689577
MGAHDALSAQIAQDCFPGVWVSGLGLSASSGLRDSNELSWTQVMERTELVADRVSVPALVDLDTGGDFNNVRLVMRRLQRADVGGGCIEDKLFPKTNSFIGAGQQLADPHEFGGRIKAAKDTVGDEVFLVARCEALVAGRSMTEATDRCGGYAEAGADAILIHSKMTSPDEIVSFMASWDGRVPVVIVPTKYSKVPADVFERAGISVAIWANQTLRAAIRSMEKLCVALREQRTMLHLEGIADLSQVFDLTN
>2552113607
MGAHDAVSAQIAQDAFPGIWVSGLGLSATNGLRDSNELSWTQVMERIEMLSDRIAVPALVDMDTGGDFNNVRLAVRRLRRIGAGGACIEDKLFPKTNSFLGDGQALAEPGEFCGRLKAAKDTAADVFLVARCEALVAGRPLAEALDRCGMYAESGADAVLIHSKKTNPDEILAFMAEWDGSAPVAVVPTKYADVPASVLEEAGVSVAIWANQSLRAAIAAMRRLCTQLAQQRTMRGLEGIAELSQVFELAN
>2771806257
MGAHDAVSAQIAQDAFPGIWVSGLGLSATNGLRDSNELSWTQVMERIEMLSDRIAVPALVDMDTGGDFNNVRLAVRRLRRIGAGGACIEDKLFPKTNSFLGDGQALAEPGEFCGRLKAAKDTAADVFLVARCEALVAGRPLAEALDRCGMYAESGADAVLIHSKKTNPDEILAFMAEWDGSAPVAVVPTKYADVPASVLEEAGVSVAIWANQSLRAAIAAMRRLCTQLAQQRTMRGLEGIAELSQVFELAN
>2806992266
MGAHDALSAQIAEESFSGVWLSGLGLSATSGLRDSNELSWTQVTERIGLVADRVSVPGLVDIDTGGDFNNVRLVSRKLARTGVGGACIEDKVFPKVNSFLENGQVLADPAEFCGRLKAAKDTAGADMYLVARCEAFVAGRTLSEAVDRCSLYAESGADAVLVHSKLTSPDEVLAFMREWSSSVPVAIIPTKYSTVLAEVFEQAGISVAIWANQSLRAAIGAMQELCSALREQRTMRNLEGIVDLTRVFELAN
>2833882466
MEAHNPLAARIVGNAFDVVWASGFSISTALGKRDRNEVSSTQLIDVLQGMREVTDTPILVDADTGGDFNNFRLLVRRLSAMGVGGACIEDKTFPKLNSFVGRQVLIDAEEFCGKIRAAKDSLSNDFCIVARTEALVVGAGMHEALERAERYRLAGADAILIHSKEKTADQVLEFALHWAGRTPLIAVPTTYSETPCELFEASGFGLVIWANHMIRASVAAMSEVCNQVSSQRSVQGISNIVAMEEVFDLFD
>2855738793
MEAHNPLAARIVGNAFDVVWASGFSISTALGKRDRNEVSSTQLIDVLQGMREVTDTPILVDADTGGDFNNFRLLVRRLSAMGVGGACIEDKTFPKLNSFVGRQVLIDAEEFCGKIRAAKDSLANEFCIVARTEALVVGAGMHEALERAERYRLAGADAILIHSKEKTADQVLEFALHWAGRTPLIAVPTTYSETPCELFEASGFGLVIWANHMIRASVAAMSEVCNQVSSQRSVQGISNIVAMEEVFDLFD
>2728490155
LGVHDALSAVIAERAFKGAWISGLGLSATAGVRDSNELSWTQVLERTEQICDRLEIPCLLDIDTGGDFNNVRLTVQKMKRIGVAGACIEDKLFPKTNSFIGNNQSLADVKEFSGKIRAAKDTVGDDIYLVARCEALVCGQGMSEAIERCQSYEEAGADAILIHSKNTDGKEILEFMRQWRKTSPVVIVPTKYTSVPSSTFDEAGVAVAIWANQSLRAAILGMEKYSQRIFKEKCMSKIEAIAPLDKIFTLIN
>2504155824
AGAHNGLGARLVEEAFDAVWASGLEISAANAVPDANILTMTDYQEAAANINEATDLPVIADCDTGGNYGNVIRLIKKYEALGIAAVCIEDKCFPKVNSYIGRQELAPLPEFVGKIMAAKDAISAAFMVIARVEALIAGWGLEEAWRRAEAYAAAGADAILIHSKAKTPDEIQAFIRGWRRAEPLVVVPTSYSQVTVEELAAWGVKIVIYANAGLRAAVRAMSQVLRKLRQAGSLAAVEAITPMSTIFELQD
>2655006748
MEAHNGLSAKIVEQVFQAIWASGLSISASMGLSDRNEASWSQIINVIEQMSDNVDIPILVDGDSGGNYINVIRFVKKLKKISIHALCIEDKLFPKINSFIGENQDLAPIDEFCNKIKAAKDTGGNNFTLVARVEALISGKSMEEALERAEAYKEAGADAILIHSKKHYAHEVFEFSKNWNNKLPLFAVPTKYYKTSYSEFIENGINNLIWANHLIRSSIRSMKETAKIIHDEKSLVNIENISTLDELFDLTN
>2848580849
MEAHNGLSARIVEQVFEAIWASGLSISASMGLSDRNEASWTQVINILEQMSDNIEIPILVDGDSGGNYLNVIRFVKKLKNISINAMCIEDKLFPKINSFIGENQELASVEEFCNKIKAAKDTGGDNFTLIARVEALISGKTMAEALDRAEAYKQAGADAILIHSKQNTAIEVFEFSQHWKEKLPLFAVPTKYYNTKYSEFVDHGINNLIWANHLIRSSIYSMKKTAETIYNDKSLINVEHISTLDELFNLTN
>2792426389
MEAHNGLSAKIVEQAFEAIWASGLSISASMGLSDRNEASWTQVLSALEQMSDNVNIPILVDGDSGGNYLNVIRFVKKLTQISINALCIEDKLFPKINSFIGEKQELAPIEEFCNKIKAAKDGGSNFTLVARVEALISGKPMTEALERAEAYRQAGADAILIHSKKNTAIEVFEFSQHWGGKLPLFAVPTKYYNTRYSEFIYHGIDNLIWANHLIRSSIYSMKKTAEKIYNEKSLINVEHVSTLEELFELTN
>2632350489
MEAHNGLSAKIVEQAFEAIWASGLSISASMGLSDRNEASWTQVLSALEQMSDNVDIPILVDGDSGGNYLNVIRLVKKLNQISINALCIEDKLFPKINSFIGEKQELAPIEEFCNKIKAAKDTGGSNFTLVARVEALISGKPMTEALERAEAYRQAGADAILIHSKKNTATEVFEFSQHWKGKLPLFAVPTKYYNTKYSEFIYYGIDNLIWANHLIRSSIYSMKRTAERIYNEKSLINVEHVSTLEELFELTN
>2506902376
MEAHNGLSAKIVEQTFEAIWASGLSMSASMGLSDRNEASWSQVLNVLEQMSDNVDIPILVDGDSGGNYINVIRFVKKLKQIGVHAVCIEDKLFPKTNSFIGENQDLASIEEFSNKIKAAKDTGGGEFTVVARVEALISGKSMEEALERAHAYREAGADAILIHSKKKDAHEVFEFATRWSGKSPIFAVPTKYYRTDYSEFVNHGINNLIWANHLIRSSIRSMKETAQTIYQEKSLINIENVSSLEELFSLTN
>2631877014
MEAHNGLSAKIVEQTFEAIWASGLSMSASMGLSDRNEASWSQVLNVLEQMSDNVDIPILVDGDSGGNYINVIRFVKKLKQIGVHAVCIEDKLFPKTNSFIGEHQDLAPIHEFSNKIKAAKDTGGSAFTVVARVEALISGKSMEEALERAHAYREAGADAILIHSKKKEAHEVFEFATRWAGKSPIFAVPTKYYRTDYSEFVRHGVNNLIWANHLIRSSIRSMKETAQKIYQEKSLINIENVSSLEELFSLTN
>2714613555
MEAHNGLSAKIVEQTFEAIWASGLSMSASMGLSDRNEASWSQVLNVLEQMSDNVDIPILVDGDSGGNYINVIRFVKKLKQIGVHAVCIEDKLFPKTNSFIGEHQDLAPIHEFSNKIKAAKDTGGSAFTVVARVEALISGKSMEEALERAHAYREAGADAILIHSKKKEAHEVFEFATRWAGKSPIFAVPTKYYQTDYSEFVRHGVNNLIWANHLIRSSIRSMKETAQKIYQEKSLVNIENVSSLEELFSLTN
>2505609658
MEAHNGLSAKIVEQTFEAIWASGLSMSASMGLSDRNEASWSQVLNVLEQMSDNVDIPILVDGDSGGNYINVIRFVKKLKQIGVHAVCIEDKLFPKTNSFIGEHQDLAPIHEFSNKIKAAKDTGGSAFTVVARVEALISGKSMEEALERAHAYREAGADAILIHSKKKEAHEVFEFATRWAGKSPIFAVPTKYYRTDYSEFVRHGVNNLIWANHLIRSSIRSMKETAQKIYQEKSLVNIENVSSLEELFSLTN
>2585019434
MEAHNGLSAKIVEHVFEAIWASGLSMSAAMGLSDRNEASWSQVINVLEQMADNTSVPILVDGDSGGNYLNVIRFVKKLQQINVLAVCIEDKMFPKVNSFIGENQALAPIDEFCNKIKAAKDTGGSDFTVVARVEALISGRSMEEALERAEAYKEAGADAILIHSKKADASEVFTFSERWGGKLPLFAVPTKYYKTEYKEFVNHGISNLIWANHLIRSSVRSMKETAERIFKEKSLVNVEEVSSLEELFSLTN
>2631583457
MEAHNGLSAKIVEQVFEAIWASGLSMSAAMGLSDRNEASWSQVINALEQMADNTHIPILVDGDSGGNYLNVIRFVKKLKQINIFAMCIEDKMFPKINSFIGENQPLAPISEFCNKIRAAKDTGGEQFTVVARIEALISGRSMDEALERAEAYKEAGADAILIHSKKKDAGEVFTFSERWNGKLPLFAVPTKYYKTEYQEFVNHGVSNLIWANHLIRSSVRSMRETAQTIFNEKSLINIEKVSTLDELFSLTS
>2815017150
MEAHNGLSAKIVEHAFEAIWASGLSISAAMGLSDRNEASWSQVINALEQMADNTSIPILVDGDSGGNYLNVMRFVKKLKQININAMCIEDKMFPKVNSFIGENQALAPVSEFCNKIRAAKDTGGDEFTVVARIEALISGHPMEEALERAEAYKDAGADAILIHSKKSDAGEVFTFSERWGGKLPLFAVPTKYYNTEYQEFVKHGVTNLIWANHLIRSSVRSMKETADRIYKEKSLINVEKVSSLDELFSLTT
>2767734592
MEAHNGLSAKIVEHAFEAIWASGLSISAAMGLSDRNEASWSQVITALEQMADNTNIPILVDGDSGGNYLNVMRFVKKLKQININAVCIEDKMFPKVNSFIGENQTLAPVSEFCNKIRAAKDTGGGDFTVVARIEALISGHPMEEALDRAEAYKDAGADAILIHSKKSDAGEVFTFSERWGGKLPLFAVPTKYYNTEYQEFVKHGISNLIWANHLIRSSVRSMKETADRIYKEKSLINVEKVSSLDELFSLTT
>2585375332
MEAHNGLSAKIVQDEFDAIWASGFSIATAFGVRDSNELSWTQVLDVVGLITEAVSTPVLMDGDTGGNFNNARRLVTNLCRMGVAGVCIEDKVFPKLNSFVGERHPLAEIDEFCGKIKACKDATVPAFSVVARVEALVAGHGFGEAMRRAEAYREAGADAVFIHSKETDGKEILRFAQEWAERCPLIVTPTTYHTVPTDVFEEHGVSAVIWANHMMRASLAAMRSACREIRQTRTVTGVEHIAPLNEVFELLG
>2656138510
IDAYDALSARIVESAYRAIWASGLGISASFGLRDNNEASWTQILDSLELMAEATSVPILVDGDSGGNFNNVRRFVKKIGQRGLAGVCIEDKAFPKANSFAERTHELCPAGEFCGKIRAAKDSPDDDFVVVARTEALIAGHGLDAALARAEAYRHAGADAILVHSKATTAEEVAAFAARWGGRAPLVVVPTTYADTPADTFQRMGVSLVIWANFTLRAAIQGIENACAAQQANGGAPEPGDYAPLKRVFELTD
>2717529791
MESHSGLSAKIAQETFKAVWASSLSISASYGLRDCNEASWSHILETVEFMTDSIDIPLLLDADTGGNFNNVRYLVKRLENRRVGGMCIEDKLFPKTNSFIGERQSLADVDEFCGKIKAAKDTVDPDFNVIARIEALIAGYGMDEALTRAHKYVDAGADALLVHSKSNTVTQIAEFMGLWDQSCPIVVVPTKYYDTPFHVFEDLGISVVIWANQMMRASITSMQDVTRRIYESRSISEVEPIVPVSEVFRLQN
>2717796353
MESHSGLSAKIAEEVFQAVWASSLSISASYGLRDCNEASWSHILETVEFMTDSVDIPLLLDADTGGNFNNVRYLVKRLENRRVGGMCIEDKLFPKTNSFIGERQSLADIDEFCGKIKAAKDTIDPDFNVIARIEALIAGYGMNEALIRAHRYVDAGADALLVHSKSNNVNQIAEFMGLWDQSRPIVVVPTKYYDTPFHVFEDLGISVVIWANQMMRASISRMQEVAGKIYKSKSISNVEPIVPVSEVFRLQN
>2790392274
MEAHSGLSAKIVEEAFEGIWASGLSMSASLGVRDNNELSFSQVLDMLEYMSDASSLPILVDGDTGGNFNNFRRFVRKLCQIDVAGVCIEDKIFPKTNSFLGENQPLADIDEFCGKIKAGKDTTHPDFQVVARVEALIAGRGIEEALARAHAYAEAGADAIVMHSKKSAPDEILDFCRQWDNRVPVILIPTKYYRTPTDRFREAGASMVIWANHNLRASIKAMRETCARLRRDETLVGVEDVAVLGDVFALAG
>2839765901
MEAHSGLSAKIVEEAFEGIWASGLSMSAALGVRDNNELSWTQVLDMLEYMSDASSLPILVDGDTGGNFNNFRRFVGKLCERGIAGVCIEDKIFPKTNSFLGENQPLADIDEFCGKIKAGKDTSHPDFQIVARVEALIAGRGLDEALKRAHAYADAGADAIVIHSKKSTADEILAFCRAFGDRAPVILIPTKYYRTPTEKLREAGASMIIWANHNLRASIRAMRETCATLRAQQTLLEVESVAPLGDVFSLAG
>2685991902
MEAHSGLSAKIVEEAFEGIWASGLSMSAALGVRDNNELSWTQVLDMLEYMADASSLPILVDGDTGGNFNNFRRFVAKLCDRGIAGVCIEDKIFPKTNSFLGENQPLADIDEFCGKIKAGKDTSHPDFQIVARVEALIAGRGLDEALKRAHAYADAGADAIVIHSKKSTADEILAFCREFGDRAPVILIPTKYYRTPTEKLREAGASMIIWANHNLRASIRAMRETCATLRAQQTLLEVESVAPLGDVFSLAG
>2837380392
MEAHSGLSAKIVEEAFEGIWASGLSMSAALGVRDNNELSWTQVLDMLEYMSDASSLPILVDGDTGGNFNNFRRFVAKLCDRGIAGVCIEDKIFPKTNSFLGENQPLADIDEFCGKIKAGKDTSHPDFQIVARVEALIAGRGLDEALKRAHAYADAGADAIVIHSKKSTADEILAFCREFGDRAPVILIPTKYYRTPTEKLREAGASMIIWANHNLRASIRAMRETCATLRAQQTLLEVESVAPLGDVFALAG
>2840337596
MEAHSGLSAKIVEEAFEGIWASGLSMSAALGVRDNNELSWTQVLDMLEYMADASSLPILVDGDTGGNFNNFRRFVAKLCDRGIAGVCIEDKIFPKTNSFLGENQPLADIDEFCGKIKAGKDTSHPDFQIVARVEALIAGRGLDEALKRAHAYADAGADAIVIHSKKSTADEILAFCREFGDRAPVILIPTKYYRTPTEKLREAGASMIIWANHNLRASIRAMRETCATLRAQQTLLEVESVAPLGDVFSLAG
>2711600783
MEAHSGLSAKIVEEAFEGIWASGLSMSAALGVRDNNELSWTQVLDMLEYMADASSLPILVDGDTGGNFNNFRRFVAKLCDRGIAGVCIEDKIFPKTNSFLGENQPLADIDEFCGKIKAGKDTSHPDFQIVARVEALIAGRGLDEALKRAHAYADAGADAIVIHSKKSTADEILAFCREFGDRAPVILIPTKYYRTPTEKLREAGASMIIWANHNLRASIRAMRETCATLRAQQTLLEVESVAPLGDVFALAG
>2760215992
MEAHSGLSAKIVEEAFEGIWASGLSMSAALGVRDNNELSWTQVLDMLEYMSDASSLPILVDGDTGGNFNNFRRFVAKLCDRGIAGVCIEDKIFPKTNSFLGENQPLADIDEFCGKIKAGKDTSHPDFQIVARVEALIAGRGLEEALKRAHAYADAGADAIVIHSKKSTADEIIEFCREFGDRAPVILIPTKYYRTPTEKLREAGASMIIWANHNLRASIRAMRDTCAVLREHQTLLEVESVAPLGDVFSLAG
>2837365481
MEAHSGLSAKIVEEAFEGIWASGLSMSAALGVRDNNELSWTQVLDMLEYMADASSLPILVDGDTGGNFNNFRRFVAKLCDRGIAGVCIEDKIFPKTNSFLGENQPLADIDEFCGKIKAGKDTSHPDFQIVARVEALIAGRGLEEALKRAHAYADAGADAIVIHSKKSTADEIIEFCREFGDRAPVILIPTKYYRTPTEKLREAGASMIIWANHNLRASIRAMRDTCAALQEHQTLLEVESVAPLGDVFSLAG
>2658728124
MEAHSGLSAKIVEEAFEGIWASGLSMSAALGVRDNNELSWTQVLDMLEYMSDASSLPILVDGDTGGNFNNFRRFVAKLCDRGIAGVCIEDKIFPKTNSFLGENQPLADIDEFCGKIKAGKDTSHPDFQIVARVEALIAGRGLEEALKRAHAYADAGADAIVIHSKKSTADEIIEFCREFGDRAPVILIPTKYYRTPTEKLREAGASMIIWANHNLRASIRAMRDTCAALQEHQTLLEVESVAPLGDVFSLAG
>2834998581
MEAHSGLSAKIVEEAFEGIWASGLSMSAALGVRDNNELSWTQVLDMLEYMSDASSLPILVDGDTGGNFNNFRRFVAKLCDRGIAGVCIEDKIFPKTNSFLGENQPLADIDEFCGKIKAGKDTSHPDFQIVARVEALIAGRGLEEALKRAHAYADAGADAIVIHSKKSTADEIIEFCREFGDRAPVILIPTKYYRTPTEKLREAGASMIIWANHNLRASIRAMRDTCAALQEHQTLLEVESVAPLGDVFSLAG
>2686557630
MEAHNGLSARIVEEAFEGIWASGLSMSATLGVRDNNELSWTQVLDMLEYMSDASTLPILVDGDTGGNFNNFRRFVRKLCERGIAGVCIEDKIFPKTNSFLGENQPLADVDEFCGKIKAGKDTTDPDFSIVARVEALIAGRGVNEALARAHAYVDAGADAIVIHSKKSTADEILDFCRQWENRVPVVVIPTKYYRTPTERFRDADVAMVIWANHNLRSSIQAMRETCGKLRSQESLLEVEDVAPLGDVFALAG
>2525925712
MEAHNGLSARIVEEAFEGIWASGLSMSATLGVRDNNELSWTQVLDMLEYMSDASSLPILVDGDTGGNFNNFRRFVQKLCERGIAGVCIEDKIFPKTNSFLGENQPLADVDEFCGKIKAGKDTTHPDFSVVARVEALIAGRGVDEALTRAHAYVDAGADAIVIHSKKSTADEIFDFCRQWENRAPVVLIPTKYYRTPTDRFRDANAAMVIWANHNLRSSIQAMRDTCARLKAQETLLEVEDVAPLGDVFALAG
>2548247800
LEAHNALSARIVEEAFSGIWASGLTSSASLGLRDCNEASWTQTLDILEFMSDHTSIPILFDGDSGGNFNNVRRLVKKLEQRQIAGVCLEDKEYPKKNSFISEGQALISAGEFASKIKAVKDTIDPHFCVVARTEALITGNDINEALDRCYMYHQAGADAVLIHSKKKTADEIISFTRQWNNLCPVVIVPTTYDKTPISAFEEANISLVLWANHMLRASIEGMKKVAASIFAHKTPIAADNIAPLEEIFRLQN
>2524204781
MEAHNAISAKIIEEVFSGIWASGLTISSSLGVRDRNEISWTQVIDAVEYMTDVVDCPILLDVDTGGDYNSFRRVVKKLCQRNISGCCIEDKIFPKQNSFIGERQELASIAEFTGKIKAGIDHENEDFVIIARTEALISGYGIDEALRRAEAYYEAGADAILIHSKSSNADEVLEFCNLFTAPCPIVIVPTKYYNTPTNVFEEAGVSTVIWANHSLRASVKAIRETAEIVFKEKSLVSVENVASLAEIFRLNG
>2558681115
MEAHNGMSAKIAERTFEAIWASGLSISTAFGLRDRNEASWTQVLEAVEFMSDATDVPILMDGDTGGDFNNVARLVRKLCNRDVAGVCIEDKLFPKQNSFLGEGQALLTIPDFVAKIKAGKDATDPDFCFVARVEALIAGRSMQEALDRAGAYTDAGADAILIHSKKSDSVEIEEFCRQWDNRSPVVIVPTKYHDTPVDVFRDLGVSAAIWANHAMRAAITAIEETCAEIYRTQSISAVEKVAPLKDVFELTG
>2790434215
MEAHNGVSAKIAERTFKGLWASGLCLSTSYGIRDRNEASWTQVLETVEFMADATDVPILLDGDTGGDFNNVARLVKKLCQRDVAGVCIEDKLFPKQNSFLGDAQPLLTIPDFTAKIRAAKDASDPDFIFVARVEALIAGRSMQEALDRAGAYRQAGADAILIHSKKADSKEIEEFCRQWDNACPVVIVPTKYHQTPMDVFRDLGVSTTIWANHAMRAAIVAISEVCEEIYRTQSISAVEQVATLTEVFDLTG
>2602504437
MEAHNGLSAKIVEEEFKAVWASGLSISTSLGLRDRNEVSWTQVIDVLEYMADSINIPILVDGDTGGDFNNVRRFVKKLGQRSIGGVCFEDKQFPKTNSFLGENQELASIPEFTGKIKAAIDTEHDDFCIIARTEALISGLGMSEALKRAEAYHAAGADAILVHSKKSTADEISGFMREWDNRCPIVIVPTKYFDTPVSLFEDIGISTVIWANHNLRSAITSMRETTRQIYRDKSIKAAEGIASLAEVFSLVN
>2770214411
MEAHNGLSAKIVEEEFKAVWASGLSISTSLGLRDRNEVSWTQVVDVLEYMADSINIPILVDGDTGGDFNNVRRFVKKLGQRSIGGVCFEDKQFPKTNSFLGENQELASIPEFTGKIKAAIDTEHDDFCIIARTEALISGMGMSEALKRAEAYHAAGADAILVHSKKSTADEISGFMREWDNRCPIVIVPTKYFDTPVSLFEDIGISTVIWANHNLRSAITSMRETTRQIYRDKSIKAAEGIASLAEVFSLVN
>2778693468
MEAHNGLSAKIVQEAFRGIWASGLTISAALGVRDSNEASWTQVLENLEFMSDAASVPILVDGDTGGNFNNVRRAVQKLGQRGIAGICIEDKLFPKTNSFIGDRQQLADIDEFCGKIKAAKDTVDPYFCVVARIEAFIANQGIDEALNRAAAYNEAGADAILIHSKQQYPDEIIAFLKDWKNRSPVIIVPTTYFNTPTKTWRDARVSTVIWANHNLRASITAMKTISEKIALHQSLEKVENIATVKDVFELAG
>2719499389
MEAHDGLSARIVEEAFKGIWGSGLAIAASLGVRDNNEASWSQVLDVVEFMSDASSIPIMLDGDTGGNFNNVRRLVRKLEQRGVGAVCIEDKLFPKNNSLLNARQPLEAIDVFVGKIKAAKDSQDEDFCVVARIEAFIAKWGLGEALKRAEAYQRAGADALLIHSKLSTADEILAFMKEWGDTCPVVVVPTKYYTTPTSVFREAGIRLVIWANHLLRSSVAAMQKTAATIHSQQSLLEVEKIVPVQEIFRLQN
>637750213
MEAHNGLSAKIVEEAFKGIWGSGLAISAALGVRDNNEASWTQVLDVVEFMSDASSIPIMLDADTGGNFNNVRRLVRKLEQRGVGAVCIEDKLFPKNNSLLDARQPLEAIDVFAGKIKAAKDTQDEDFCVIARIEAFIAKWGLGEALKRAEAYHKAGADALLIHSKLSTAEEILAFMNEWQDTCPIVVVPTKYYTTPTSVFQEAGISLVIWANQLLRSSVAAMQKTAAIIHEQQSLLGVEKITPVKEVFRLQN
>AG-365-C10_NODE_16
MEAHNGLTAKIVEASFKGIWASGLSISTALGVRDSNEASWTQILDVLEFMSDATTIPILVDGDTGGNFNNFRRLVSKLCQRKIAGVCIEDKQYPKTNSFVNYQKLADIDEFCGKIKAGKDIEDNDFSIVARVEALIAGWGIGEAVKRSEAYYKAGADAILIHSSKDNANEILKFKKEWGNRSPVIIIPTTYHKTPTNIFKKAGFSTVIWANHSLRASIKAIQDVTNHLIKKESIKGLEKISSLNEVFELAG
>2807644220
MEAHNGMTAKIVEASFKGIWASGLSISTALGVRDSNEASWTQILDVLEFMSDATTIPILVDGXTGGNFNNFRRLVSKLCQRKIAGVCIEXKQYPKXNSFVKYQKLADIXXFCGKIKAGXXTEDXNFSIVARIEALXAGWGIGEAIKRAEAYYKAGAXAILIHSSKDKADEVLKFKKDWXNKCPVIIIPTTYYKTQTSVFKKAGFSALIWANHSLRASIKAIQDVTNHLIKKETLKGLEEISSLXEVFDLAG
>2790319081
MEAHSGLSAKIVEEAFGGVWASGLSISATLGVRDNNELSWTQVLDVLEYMSDATTVPILVDGDTGGNFNNFRRLVSKLCQRGIAGVCIEDKVFPKTNSFLSEGDDLADIEEFCGKIKAGKDTEHPDFSVVARIEALIAGQGMDEALKRADAYADAGADALVIHSRKRDADEILEFNRLWHSRCPVIVIPTKYYRTPTDQFRDAGVSTVIWANHNLRAAISSMREVSRKIFEQQTLLEIESVAPLEDVFALAN
>2787908469
MEAHSGLSARIAEEAFQGLWGSGLSISASLGVRDNNEASWTQVLDVCEYMTDATSIPMLLDGDTGGNFNNMRRLVKKLCQRGVAGVCIEDKIFPKTNSFLGEQQPLADIEEFCGKIKAGLDASDDDFCVLARVEAFIAGHGLKEALKRASAYHEAGADAILMHSKLSKPDEIISFMKEWGNRLPVVIVPTKYYSTPTPVFQEIGVSTVIWANHQLRASVAAMQEVTKTIFNEQSLLSVEEVVSVKEIFRLQN
>2634927243
MEAHNGISAKIAEEAFKGIWGSGLSISAALGVRDNNEASWTQVLEVVEFMSDATTVPILLDGDTGGNFNNMRRLVTKLEQRGVAGVCIEDKIFPKTNSFLTDAQPLADIEEFCGKIKAGQDTLDDDFNIIARVEALIAGWGMGEALKRAEAYRLAGANGILMHSKISKPDEILAFMKEWGERCPIVIVPTKYYATPTQAFRDANISVCIWANHQMRMAVTAMQKVTKQIFEEQTLMNIEDVVPVAELFRLQN
>2756999594
MEAHNGISAIIAQEAFKGIWGSGLSISASLGVRDNNEASWTQVLDVVEYMSDATKIPILLDGDTGGNFNNMRRLVMKLEQRGVAGVCIEDKIFPKTNSFLTEAQPLADIEEFCGKIKAGQDTLDDDFNIIARVEALIAGWGLQEAVKRADAYRKAGANAILMHSKISKPDEILAFMKEWGERCPVVIVPTKYYATPTNVFREAGVSTVIWANHQMRMAVTAMQQVTKTIFEEQSLMNVEDIVSVAELFRLQN
>2790684219
MEAHNGLSAKIAEEAFEGIWGSGLSISASLGVRDNNEASWTQVLDVVEYMSDATQIPILLDGDTGGNFNNMRRLVKKLEQREVAGVCIEDKIFPKTNSFLGEAQPLADMDEFCGKIKAGLDASDDDFCIVARVEALIAGWGLQEALKRAEAYRKAGATAILMHSKISRADEIFAFMKEWGDRCPVVIVPTKYYATPTQEFADHGVSTVIWANHLMRSAVTAMQQTAKTIFEDKSLINVEDVASVKEVFRLQN
>2546734369
MEAHNGLSAKIAEEAFKGIWGSGLSISASLGVRDNNEASWTQVLDVCEYMSDATTIPILLDGDTGGNFNNMRRLVKKLESREIAGVCIEDKIFPKTNSFLGEAQPLADIDEFCGKIKAGQDARDDDFVIVARVEAFIAGWGLQEALKRAEAYRQAGADAILMHSKLATPDEIFSFMKEWGNRCPVVIVPTKYYSTPTPQFKAHGVSTVIWANHLMRSAVKSMQDTAKTIFEQQSLIDVEEVVTVKEVFRLQN
>2512047993
MEAHNGLSAKIAEEAFKGIWGSGLSISASLGVRDNNEASWTQVLDVCEYMSDATTIPILLDGDTGGNFNNMRRLVKKLESREIAGVCIEDKIFPKTNSFLGEAQPLADIDEFCGKIKAGQDARDDDFVIVARVEAFIAGWGLQEALKRAEAYRQAGADAILMHSKLATPDEIFSFMKEWGNRCPVVIVPTKYYSTPTPQFKAHGVSTVIWANHLMRSAVKSMQDTAKTIFEQQSLIDVEEVVTVKEVFRLQN
>2747898753
MEAHNGLSAKIVEEAFDGIWASGLTISAAMGVRDNNEASWTQVLEMVEFMSDATQIPLMVDADTGGNFNNVRRLVRKLEQRHVAAMCIEDKLFPKTNSFISEQQPLADIGEFAGKIKAAKDTDDPNFCVVARVEAFIAGWGLQEALRRAEAYYNAGADGILIHSKMSKSAEVMSFMKEWGDTCPVVIVPTMYYSTPIEDYINAGISMVIWANHLLRGSLTAMQQLAAKIARERSVAMVEDIAPVQEIFRLQN
>2653713044
MEAHNGLSARIVEETFKGIWASGLSISAAMGVRDNNEASWTQVLEVCEFMSDATNVPILLDGDTGGNFNNMRRLVRKLEQRGVAAVCIEDKLFPKTNSFIGEAQPLADVDEFSLKIKAAKEGTDPDFCVIARLEAFIAGWGLDEMLRRGEAYYEAGADALLVHSKKSTPDQILAFAAEWDRRCPLVIVPTMYYSTPVEVFEEAGISLVIWANHNCRSAIRAMQETTRQIFEERSLLNVEDVVSVKEVFRLQD
>2653715628
MEAHNGLSAKIVQETFKGIWASGLSISAALGVRDNNEASWTQVLEVCEFMSDATDIPILLDGDTGGNFNNMRRLVHKLEQRGVAAVCIEDKLFPKTNSFIGDKQPLADIDEFAGKIKAAKDGSDPNFSVVARLEAFIAGWGLDEMLRRGEAYHDAGADALLVHSKKSTPDQIIAFAEAWENRCPLVIVPTMYYSTPVEVFEKAGISLVIWANHNVRSAINAMKETSRRIFEERSLTNVEDVVSVKEVFRLQN
>2634940901
CEAHNGISARIVEEVFKGIWASGLTISGSLGVRDNNEASWTQVLELVEFMSDATNVPILLDGDTGGNFNNLRRLVSKLESRQVAGVCIEDKLFPKTNSFIGEKQSLADLDEFCGKIKAGKDTKDDDFVIVARTEAFIVGAGLKEALRRAEAYRLAGADAILVHSKKHMPVDIEAFMQEWAGRHPIVVVPTTYYSTPTHRFEELGISLVIWANQILRSAVTAMHKSAEDIFNSSSIKAQEDIAPVSEIFRLQG
>2778178887
CEAHNGMSARIVEEAFKGIWASGLTLSGSMGVRDNNEASWTQILEFVEFMSDATRVPILLDGDTGGNFNNLRRLVSKLESRQIAGVCIEDKLFPKTNSFIGEKQGLAELDEFCGKIKAGKDTRDDDFVIVARTEALIVGAGLKEALDRAEAYRLAGADAILVHSKKRGPEEIEAFMQEWGNRHPIVIVPTTYHSTPTPRFADLGISTIIWANHILRSAVSVMRKTAADIFKMQSVAHQEAIAPVSEIFRLQG
>2842488147
CEAHNGLSARIVEEAFKGIWASGLTLSGSMGVRDNNEASWTQVLEFVEFMSDATRVPILLDGDTGGNFNNLRRLVSKLESRQVAGVCIEDKLFPKTNSFIGEKQGLAEVDEFCGKIKAGKDTRDDDFVIVARTEAMIVGAGLKEALNRAEAYRLAGADAILVHSKKRGPEEIEAFMREWGNRHPVVIVPTTYHSTPTPHFEKLGVSTIIWANHILRSAISVMRKTAEDIFKMQSITHQEDIAPVSEIFRLQG
>2620020319
MEAHNGLSARIAEEAFEAIWGSGLSISAALGVRDNNEASWTQVLEVLEFMCDATRIPILLDGDTGGNFNTMRRVVRKLESRGVAGVCIEDKIFPKTNSFIGTAQPLAHMEEFAGKIKAGKDANDSDFCIVARVEAFIAGWGLDEALRRAEAYHAAGADAILIHSALANPSEILSFKKEWGNRLPVIIVPTKYYTTPTDIFIEQGFAAIIWANHLMRSALRAMQDTARQIYQEQTLINVEDIVSVAEVFRIQG
>2779022535
MEAHDGLSSKIAEEAFEAVWASGLSMSAALGVRDSNEASWTQVLEVLEFMADATSIPILMDGDTGGNFNNVRRLVAKLCQRGIAGACIEDKLFPKTNSFIGDGQPLADMDEFCGKIKAGKDSTDPDFVLVARVEALISGWGLDEALKRAHAYRDAGADAVLIHSKQSSANEIISFMQEWDDSCPVVIVPTTYYGTPTGQFRAVGVGAVIWANHSIRASISAMRAAAKRIHDEESVIGLEDIATVKDIFKLVG
>2770808930
MEAHNGLSAKIAEEAFEGIWGSGLSISAALGVRDNNEASWTQVMEVVEFMADATTVPILLDGDTGGNFNSARRLVMKLEQRGIAGVCIEDKLFPKTNSFIGTAQPLADMHEHAGKIRAMKEARDEDFVVVARVEALIAGHGLEEALKRGEEYRKAGADAVLIHSSKKNAAEILAFSKEWGDRLPLVIVPTKYYTTPTDVFRETGIKIVIWANHLMRSALATMQATAKQIFQDQSLMNVEEVAPLADVFRLQG
>2646040483
MEAHNGLSAKIVEEAFQGIWGSGLSISAALGVRDNNEASWTQVLEVVEFMADATTIPILLDGDTGGNFNSARRLVRKLEQRGIAGVCMEDKIFPKTNSFLSTAQPLADIEEFAGKIRAAKEATDSDFVVVARVEALIAGHGLEEALKRGEAYRKAGADAILIHSKERHADEILAFKKEWGDRLPLVIVPTKYYRTPTDVFREAGFKIVIWANHAMRSAITAMQATVKQIFQDEHLMNVEEVAPLADVFRLQG
>2823588539
MEAHNGISAKIVEQAFKGIWASGLSISAALGVRDNNEASWTQILEVLEFMSDATNVPILVDGDTGGNFNNMRRFVKKLCQRNIAGVCIEDKIFPKTNSFIQNQPLATIEEFCGKIKAGKDSTDESFSIIARVEALIAGWSLDEALRRAEAYHRAGADGILIHSKQNKXNEILDFKKEWXNRCXVIIXPXXXFXTPTKIFQDAGFSMXIWANQNLRSSITAMXKTSELIRKKQSVTEVEDITSMEDVFDLTE
>2779647492
MEAHNGLSARLVEETFSGIWASGLAISASMGVRDNNEASWTQVVDTLEFMSDATSIPILLDGDTGGNFNNVRRLIKKLEQRDIAGVCLEDKLFPKTNSFLGEQQELADVSEFCGKIKAAKDTSDPDFSVVARIESFIVGMGLNEALDRAYAYANAGADAILVHSKKAVPDDIVAFMQAWDSPVPIVIVPTKYYATPTDQFRTMGISTVIWANHSIRSAMTAMKTTMKTIYDTETLKDVEPISSVSDIFRIQG
>2872824081
MEAHNGLSAKLVERAFEGIWASGLSIAAALGVRDSNEASWTQVLEVAEFMSDATGIPILLDGDTGGNFNSVRRLVRKLEQRGIAGVCIEDKLFPKTNSFVGGAQPLADAEEFAGKIQAAKASHDPDFVVVARTEALIAGEGPAEALRRAELYRCAGADAILIHSARSDASEILSFKAEWGDRLPVVIVPTTYYTTPTEVFAEEGISTVVWANHLMRSALRAMQLTAATIHSEQHLRNVEVVASLAEVFELQG
>2580707633
MEAHNGLSAKLVERAFEGIWASGLSIAAALGVRDSNEASWTQVLEVAEFMSDATGIPILLDGDTGGNFNSVRRLVRKLEQRGIAGVCIEDKLFPKTNSFVGGTQPLADAEEFAGKIQAAKASHDPDFVVVARTEALIAGEGPAEALRRAELYRCAGADAILIHSARSDPSEILAFKAEWGDRLPVVIVPTTYYTTPTEVFAEEGISTVVWANHLMRSALRAMQLTAATIHSEQHLRNVEVVASLAEVFELQG
>2516431320
MEAHNGLSAKLVERAFEGIWASGLSIAAALGVRDSNEASWTQVLEVAEFMSDATGIPILLDGDTGGNFNSVRRLVRKLEQRGIAGVCIEDKLFPKTNSFVGGTQPLADAEEFAGKIQAAKASHDPDFVVVARTEALIAGEGPAEALRRAELYRCAGADAILIHSARSDPSEILAFKAEWGDRLPVVIVPTTYYTTPTEVFAEEGISTVVWANHLMRSALRAMQLTAATIHSEQHLRNVEVVASLAEVFELQG
>2660087497
MEAHNGLSAKLVEQAFEGIWASGLSIAAALGVRDSNEASWTQVLEVAEFMSDATRIPILLDGDTGGNFNSVRRLVRKLEQRGVAGVCVEDKLFPKTNSFVGGAQPLADAEEFAGKIGAAKASQDQDFVVVARTEALIAGLGLAEALRRAELYRRAGADAILVHSARADAGEVRAFKAEWGDRLPVVIVPTAYYRTPTEVFAEDGISTVVWANHLMRSALRAMQITASTIFAEQHLRNVEGVAPLAEVFALQG
>2860721233
MEAHNGLSAKLVERAFEGIWASGLSIAAALGVRDSNEASWTQVLEVAEFMSDATRIPILLDGDTGGNFNSVRRLVRKLEQRGVAGVCVEDKLFPKMNSFVGGAQPLADAEEFAGKIGAAKSAHDPDFVVVARTEALIAGQGLAEALRRAELYRCAGADAILVHSARSDADEVRAFKAEWGDRLPVVIVPTKYYRTPTEVFAEDGFSTVVWANHLMRSALRAMQITASTIFAEQHLRNVEDVAPLAEVFEIQG
>2805295003
MEAHNGLSAKIVEETFRGIWASGLSMSSALGVRDNNEASWTQILEVLEFMSDTTRIPILVDGDTGGNFNNMRRAVTKLCQRGVAGICIEDKLFPKTNSFIGDGQPLANRDEFCGKIKAGKDSLNSDFSIVARIEALISGWGMDEALKRAEAYHAAGADAVLIHSKKAVADEVLQFTREWGGRCPVVIVPTKYFDTPTDDFRAAGVSLAIWANHNLRSAIGAMREVSRRIYRDESISGIEKVASVADVFEIAD
>2788077340
MEAHNGLSAKIVEEAFKGIWASGLSMSAALGVRDNNEASWTQVLEVLEFMADATTIPILVDGDTGGNFNNMRRAVAKFCQRGIAGICIEDKLFPKTNSFIGEGQPLADKDEFAGKIKAGKDSTDPDFCIVARLEAFIAGRGLNEALDRAHAYAEAGADAVLCHSKLATADEIMAFMRQWDNRVPVVIVPTKYYATPTDEFRRAGISLAIWANHNLRAAITAMRETTARILREESLAGVEPITTVSEIFEIQG
>2779009764
MEAHNGLSAKIVEEAFKGIWASGLSMSAALGVRDNNEASWTQVLEVLEFMSDATSIPILVDGDTGGNFNNMRRAVTKFCQRGIAGICIEDKLFPKTNSFIGESQPLADMNEFAGKIKAGKDSTDPDFNIVARLEAFIAGRGLNEALDRAHAYAEAGADAVLCHSKLATDAEIQAFMAQWDGRVPVVIVPTKYYSVPTDAFRKAGVSLAIWANHNLRASITAMRETTARILREESLAGVEPITTVSEIFDLQG
>2805157248
MEAHNGLSAKIVEEAFKGIWASGLSMSAALGVRDNNEASWTQILEVLEFMSDATSIPILVDGDTGGNFNNMRRAVTKFCQRGIAGICIEDKLFPKTNSFIGEGQPLADMDEFAGKIKAGKDSTDPDFSIVARLEAFIAGRGLNEALDRAHAYAEAGADAVLCHSKLATADEIMEFMRQWSGRVPVVIVPTKYFATPTDEFRKAGVSLAIWANHNLRSSITAMRETTARILREESLAGIEPITTVSEIFQLQG
>2805286199
MEAHNGLSAKIVEEAFKGIWASGLSMSAALGVRDNNEASWTQVLEVLEFMSDATSIPILVDGDTGGNFNNMRRAVTKFCQRGIAGICIEDKLFPKTNSFIGEGQPLADMNEFAGKIKAGKDSTDPDFSIVARLEAFIAGRGLNEALDRAHAYAEAGADAVLCHSKLATADEVMEFMRQWDNRVPVVIVPTKYYATPTDDFRKAGVSLAIWANHNLRAAITAMRETTARILREESLAGIEPITTVSEIFSLQG
>2639697343
MEAHNGISAKIVEEAFKGIWGSGLSIAAQFGVRDNNEASWTQVLEVVEFMADATQIPILLDGDTGGDFNNMRRLVNKLEQRAVAGVCIEDKLFPKTNSFIGSAQPLADIQEFCGKIKAGKDAHDDDFCIVARIEAFIAGHGLEAALQRARAYQAAGADAILIHSARRTPYEVLAFKQNWDDRCPVIIVPTKYYATPTEVFREDGFSIVIWANQTLRSAVTAMQKTVQTIKQRENLLAIEDIVPVAEIFRLQG
>2639690957
MEAHNGISAKIVEEAFKGIWGSGLSIAAQFGVRDNNEASWTQVLEVVEFMADATQIPILLDGDTGGDFNNMRRLVNKLEQRAVAGVCIEDKLFPKTNSFIGSAQPLADIQEFCGKIKAGKDAHDDDFCIVARIEAFIAGHGLEAALQRARAYQAAGADAILIHSARRTPYEVLAFKQNWDDRCPVIIVPTKYYATPTEVFREDGFSIVIWANQTLRSAVTAMQKTVQTIKQRENLLAIEDIVPVAEIFRLQG
>2709555264
LEAHNGLSARIVEEAFKGIWASGLSMAASLGVRDNNEASWTQILETVEFMSDATSIPMLLDADTGGNFNNVRRLVRKLEQRQIAAMCIEDKLFPKTNSFISEQQPLADLDEFAGKIKAAKDTQDPDFCVVARIEALVAGWGQDEALRRAEAYHRAGADAILIHSKKPTADEVLAFKHAWRDTCPVVIVPTMYDNTPTPVFRDAGFSVVIWANHLLRSCVVTMQRAAAKIFRRQSVTTLDGICSVKEVFRLQD
>2711119244
CEAHNGISAKIVEEAFKGIWASSLTISAAMGVRDNNEASWTQILEVLEFMNDATTIPILLDADTGGNFNNVRRLVKKLEQRNIAAVCIEDKRFPKTNSLLGGRQELADIDEFCGKIKAAKDTTNPDFSVIARVEAFIAGLGLDEALKRAGAYHRAGADGILIHSKSKKPDEVLAFKKEWGDRSPVIIVPTAYYTTPVEVFEEAGFGIVIWANMILRGAVKAMKEASSHLAREKSLLTLEDIVPITEIFRLQG
>2832616675
MEAHNGISAKIVEEAFQGIWGSGLTISASLGVRDNNEASWTQVLDVMEYMSDASRLPILLDGDTGGNFNNMRRLVRKLEQRGVAGVCIEDKLFPKTNSFIGETQPLADIDEFCGKIQAAKETLDDDFCVVARLESFIAGWGLDEALRRGEAYRKAGADAILVHSKKADSSDIEAFMKEWGNRHPVVIVPTKYYSTPTDRFREMGINMIIWANHTLRSAIQSMQQTVEQIYRDQSLINVEGITTVSEVFRLQG
>648172309
MEAHNGISAKIVEEAFQGIWGSGLTISASLGVRDNNEASWTQILDVMEFMNDATRLPILLDGDTGGNFNNMRRLVRKLEQRGVAGVCIEDKLFPKTNSFIGETQPLADMDEFCGKIQAAKETSDDDFCVVARLESFIAGWGLDEALRRAEAYRLAGADAILVHSKKADSSDIEAFMREWGNRHPVVIVPTKYYSTPSDRFRELGINMVIWANHTLRSAIHSMQQTVRQIYKDQSLINVEGITTVSEIFKLQG
>2547354448
MEAHNGISAKIVEEAFKGIWGSGLTISASLGVRDNNEASWTQVLDVMEFMNDATSLPILLDGDTGGNFNNMRRLVRKLEQRGVAGVCIEDKLFPKTNSFIGETQPLADMDEFCGKIQAAKETSDDDFCVVARLESFIAGWGLDEALRRAEAYRLAGADAILVHSKKADSSDIEAFMREWGNRHPVVIVPTKYYSTPSDRFRELGINMVIWANHTLRSAIHSMQQTVRQIYKDQSLINVEGITTVSEIFKLQG
>2774660175
MEAHNGISAKIVEEAFQGIWGSGLTISASLGVRDNNEASWTQVLDVMEFMNDATNLPILLDGDTGGNFNNMRRLVKKLEQRGVAGVCIEDKLFPKTNSFIGETQPLADMDEFCGKIQAAKETSDDDFCVVARLESFIAGWGLDEALRRAEAYRLAGADAILVHSKKADSSDIEAFMREWGNRHPVVIVPTKYYSTPSDRFRELGINMVIWANHTLRSSIHSMQQTVQQIYKDQSLINVEGITTVSEVFKLQG
>2711399359
MEAHDGLSAKIVEESFKGIWASGLSVSAAMGLRDNNEASWTQVLDVMEFMSDATSIPILMDGDTGGNFNNLRRVVRKMCERDIAGICIEDKVFPKTNSFIGERQQLAEIDEFCGKIQAGKDSTNADFCLVARIEALIAGWGLDEALRRAEAYHKAGADALLIHSKRSTADEVLAFKAEWGNRCPVVIVPTKYFNTPTDEFRKAGISVVIWANHNMRAAITAMRDISCRIQREESLAGVEDIVSVQEVFAITG
>2510023084
MESHNAISAKIVEEAFKGIWASGLSISAQLGVRDNNEASWTQVLEVIEFMSDCTSIPILLDGDTGGNFNNVQRLVKKLEQRNIAGVCIEDKLFPKTNSFIGAAQPLADIQEFCGKIKAAKDATDDDFVVIARVEALIAGWGLPEALMRAEEYHQAGADGILIHSSKQTAEEILEFKREWGARCPVVIVPTKYYTTPVHVFRDYKFSIAIWANQMLRTAITAMKQMALNLAASENILVVEEIVSVAEVFRLQG
>2507474610
MESHNAISAKIAEEAFKGIWASGLSISAQLGVRDNNEASWTQILEVIEFMSDSTSIPILLDGDTGGNFNNVQRLVKKLEQRDIAGVCIEDKLFPKTNSFIGAAQPLADIQEFCGKIKAAKDATDDDFVVIARVEALIAGWGLSEALRRASEYHQAGADGILIHSSKHTADEILEFKQEWGTRCPVVIVPTKYYTTPVHVFRDYKFSIAIWANQMLRTAITAMKQMAENLAATENILTVEEIVPVAEVFRLQG
>641096132
LEAHNGMSAKLVEEAFKGIWASGLSISAQWGVRDSNEASWTQIIETVEFMSDATTIPILLDGDTGGNFNNVQRLVRKLEQRHIAGVCLEDKLFPKTNSFIGTTQELANIEEFCGKIKAAKDIYDDNFVVVARVEAFIAGLGLAEAIKRADAYHKAGADAILIHSARTDAKEILAFKHEWHNRCPVVIVPTKYYSTPTKVFREKGFSIVIWANQMLRASITAMQEAANMLEKEESLVNIEKIVPVSEVFRLQG
>2587368604
MEAHNGLSARIVEEAFEGIWASGLSISASLGLRDNNEASWTQVLDVIEYMSDATNIPIMLDGDTGGNFNNMCRLVKKLEQRDIAGVCIEDKIFPKTNSFLGEAQPLADIGEFCGKIKAGKDSKNSDFVIVARTESLIAGRGIDEALLRAEKYYEAGADAILIHSKSSKADEVFDFIVKWDNKCPIVVVPTKYYTTPTSEFEKRNVSLIIWANHLVRSSIRSMQDTACQIYKEKTLINIEGISSVQEVFRLQR
>2837212378
MEAHNGLSAKIVQETFDGIWASGLSISASLGVRDSNEASWTQVLEILEFMSDATSIPILVDGDTGGNFNNVRRLVKKLCQRGIAAVCIEDKLFPKTNSFIGNSQQLADIDEFCGRIKAGQDSTDPHFSIIARVEALIAGAGMDEALRRAEAYHQAGADAILIHSKQPTAAEVLEFARRWANRCPLVIVPTKYYTTPTEVFRQAKISMIIWANHNLRACISMMRQISQKIKKEQSLVNAEKIASVDDIFDLVN
>2724632214
VESHNGISAKIAEEAFKGIWASGLSISGQLGVRDNNEASWTQVLEVIEFMSDGTSIPILLDGDTGGNFNNVQRLIKKLEQRNIAGVCLEDKLFPKTNSFIGDAQPLADIEEFSGKIKAAKDANDDDFVVIARVEAFIAGWTLSEAIKRAEAYYQAGADGILIHSALRIPDEILAFKREWGDRCPVVIVPTKYYSTPTEIFRDNGFSIVIWANHLFRSAVTAMQQVTKTLMKEQNLLNIEDIVSVSEIFRLQG
>2722338453
MEAHNGLSAKIVEEAFRGIWGSGLTLSAALGVRDNNEASWTQVLEIMEFMSDITSIPILLDGDTGGNFNNMMRLVKKLEQRGIAGVCIEDKLFPKTNSFLGTAQPLADTDEFCGKIMAGKDATDDDFVIVARVEALIAGWGLKEALRRAEAYRRAGADAILIHSKKTIPDEIFAFLDEWAGRHPVVLVPTKYYTTPTEEFRKRRVSVCIWANHLARGAIRKMQEVARQIREDENLLAVEDVVPVSEIFRLQG
>2716595967
MEAHNGLSAKLCEEAFEAIWGSGLSISAALGVRDSNEASWTQVLDVLEFMADAASIPILLDGDTGGNFNNVRRLIKKLEQRNVAGVCLEDKLFPKTNSFIGEKQRLAAVDEFCGKIRAAKDTQDPDFVVVARTEAFIAGWGLEEALLRATAYAENGADAILVHSKRKDSNDIMSFMENWKLDVPVVIVPTKYPTEPLAKLEAAGVTNFIFANHSLRTVITALQTNLRKLYETRDLMSVQNIVKVDEVFRLQN
>2713271240
MEAHNGLSAKLCEEAFEAIWGSGLSISAALGVRDSNEASWTQVLDVLEFMADAASIPILLDGDTGGNFNNVRRLIKKLEQRNVAGVCLEDKLFPKTNSFIGEKQRLAAVDEFCGKIRAAKDTQDPDFVVVARTEAFIAGWGLEEALLRATAYAENGADAILVHSKRKDSNDIMSFMENWKLDVPVVIVPTKYPTEPLAKLEAAGVTNFIFANHSLRTVITALQTNLRKLYETRDLMSVQNIVKVDEVFRLQN
>2775951810
IEAHNGLSAKIGQESFKGIWASGLSISSAMGVRDNNEASWTQVLEVLEFMCDTTSIPILLDGDTGGNFNNVRRLVKKLEQRGIAGVCIEDKVFPKTNSFIGATQPLANIEEFCGKIKAAKDASDEDFVVIARIEALIAGWGLPEALKRADAYHQAGADSILIHSSLRTADEILAFKQEWGDRCPVVIVPTKYYTTPTQVFRDYQFSVVIWANQICRAAITAMQQAAKRIFTEESLLTIEEIISVAEVFRLQG
>2792373022
MEAHNGLSARIVEETFKGIWASGLSISAALGVRDNNEASWTQVLEVLEFMSDATSIPILLDGDTGGNFNNVRRLVKKLEQRGIAGVCIEDKVFPKTNSFIGTAQPLADIDEFCGKIKAAKDALDEDFVVIARIEAFIAGWGLSEALKRAEAYHQAGANGILIHSSLRVPDEILAFKQEWGNRCPVVIVPTKYYTTPTQVFRDYQFSIAIWANQVCRAAITAMQQATKRIFTEENLLNIEEIVPVSEVFRLQG
>2512991371
MEAHNGLSARIVEETFKGIWASGLSISAALGVRDNNEASWTQVLEVLEFMSDATSIPILLDGDTGGNFNNVRRLVKKLEQRGIAGVCIEDKVFPKTNSFIGTAQPLADIDEFCGKIKAAKDALDEDFVVIARIEAFIAGWGLSEALKRAEAYHQAGANGILIHSSLRVPDEILAFKQEWGNRCPVVIVPTKYYTTPTQVFRDYQFSIAIWANQVCRAAITAMQQATKRIFTEENLLNIEEIVPVSEVFRLQG
>2503243937
MEAHNGLSARIVEETFKGIWASGLSISAALGVRDNNEASWTQVLEVLEFMSDATSIPILLDGDTGGNFNNVRRLVKKLEQRGIAGVCIEDKVFPKTNSFIGTAQPLADIDEFCGKIKAAKDALDEDFVVIARIEAFIAGWGLSEALKRAEAYHQAGANGILIHSSLRVPDEILAFKQEWGNRCPVVIVPTKYYTTPTQVFRDYQFSIAIWANQVCRAAITAMQQATKRIFTEENLLNIEEIVPVSEVFRLQG
>639756215
LEAHDGMSARIVEEAFKGIWGSGLCISAAMGVRDNNEASWTQVLEVMEFMSDATSIPILLDADTGGNFNNVRRLVKKLEQRGVAAMCIEDKLFPKTNSFIGETQPLADVDEFCGKIKAAKDTADADFCVVARVEALITGQGQDEALRRADAYQRAGADAILIHSKKPTAEEILAFMGEWRDTLPVVIVPTTYFNTPPEVFAQAGISLVIWGNHLMRASITAMQLTAARINRDRSLSGVEQIATVKEIFRLQN
>2514803210
MEAHNGMSAKIVQETFKGIWGSGLSISAALGVRDNNEASWTQVLEVLEFMSDATTIPILVDADTGGNFNNVRRLVHKLEQRDVAAMCIEDKMFPKTNSFIGESQPLADMAEFAGKIKAAKDTKDPDFCVVARVEALIAGWGMDEALRRAEAYHEAGADAILMHSKKSNPDEILAFMAEWKQRCPVVIVPTMYYSTPVEAFEQAGVSVVIWANHLMRASIASMQQTAAKIFKARSLMPVEKIVSVKEIFRLQA
>2747984437
MEAHNGLSAKIVEETFEGIWASGLSLSASLGVRDNNEMSWTQVVDVLEYMSDATTVPILLDGDTGGNFNNMRRLVKKLEQIEVAGVCIEDKLFPKQNSFIGDAQPLADIDEFSGKIKAAKDTKDNDFCVVARTEAFIAGWGLDEALKRAEAYRQAGADAILVHSKQSTSAEIRSFMKEWADRHPVVIVPTKYFTTPTDEFRQLGIRLVIWANHNLRMAIKSMRAISEKIYNDQSLMMVEHVAPLSDVFGLQG
>2861432594
MEAHHALSAKIVENTFKGIWASGLSMSAAMGVRDNNEASWTQVLEVLEFMSDATTIPILLDGDTGGNFNNARRLVKKLEQRGIAGVCIEDKLFPKTNSFIGEAQPLADIEEFSKKIRAMKDTKDDDFVVISRVEAFIAGWGLREALRRAESYMEAGCDAILIHSKKNTIHEIEAFMKEWGDRLPVVVVPTKYYTVPTEKLRQLSISMVIWANHNLRASITAMENVSRQIYEQESISSIENVAPLEKVFALQG
>2821477411
MEAHNGLSAKIVEEAFKGIWGSGLSISAAMGVRDNNEASWTQILEILEFMSDATSIPILLDGDTGGNFNNLRRLVKKLEQRGVAGVCIEDKQFPKKNSFIGHTQPLADIEEFCGKIKAAKDAKDNDFVVISRVEAFIAGWGLSEALKRAEAYYHSGADGILIHSSLRVPNEILAFKQDWGDRCPVIIVPTKYYTTPTQVFRDYKFSIAIWANQTLRAAITEMQKIVNKLSRQENLLDAEEIIPVSEVFRLQG
>2736037348
MEAHNGLSGKIVEETFEGIWASGLSMSAAMGVRDSNEASWTQILEVLEFMVDVTSIPILLDADTGGNFNNFRRLVKKLNQRDIAAVCIEDKLFPKTNSFLGENQPLADINEFCGKIKAGKDANDSDFCIVARVEALIAGWGLEEALKRAESYHQAGADAILIHSKKKVFDEIVEFIQEWDNRSPIVIVPTKYYSTPTNIFRELGVNLVIWANHNLR
>2778615521
MEAHNGLSAKIVEETFEGVWASGLSMSAALGVRDSNEASWTQVLEVLEFMADATSIPILVDADTGGNFNNFRRLVNKLIQRDIAAVCIEDKLFPKTNSFLGQNQPLADVDEFCGKIKAGKDAADDSFSVVARVEALIAGWGLKEALRRAEAYHEAGADAILIHSKESVADEILAFTKEWANRSPVVIVPTKYYGTPTQHFRDAGVNLIIWANHNMRAAIS
>AG-439-I07_NODE_1
MEAHNGLSAKIVEETFEGVWASGLSVSTALGVRDSNEASWTQVLEVLEFMTDATTVPILVDADTGGNFNNFRRLVHKLIQRDIAAVCIEDKLFPKTNSFLGENQPLADIDEFCGKIKAGKDATDDDFSVVARVEALIAGWGLDEALRRAEAYHQAGADAILIHSKESVADEILAFTKEWANRSPVVIVPTKYYATPTQHFRDAGVNLIIWANHNVRAAITAMRETSRQIFENQNLIWAEEVARLGDVFVIAG
>2656473057
MEAHNGLSAKIVEETFKGIWGSGLSISASLGVRDNNEASWTQIMEVLEFMSDATKIPILLDGDTGGNFNNMRRLVHKLEQRSVAGVCIEDKLFPKTNSFIGETQPLADVDEFCGKIKAAKDAADDDFVVVARVEAFIAGWDLAEALRRADAYRLAGADAVLIHSKKSNPSDIEAFMKEWDNRHPVVIVPTKYYSTPTDYFREMGVDMVIWANHNIRAAVTAMEKTSKQIFHEQSLISIEGVASVSDIFRLQG
>2506605764
MEAHNGLSAKIAEEAFKGIWASGLSISAALGVRDNNEASWTQVLEVTEFMSDATKVPILLDGDTGGNFNSMRRLVRKLEQRGVAGVCIEDKLFPKTNSFIGSEQPLAEIAEFCGKISAGKDATDSDFVIVARVEAFIAGWGLGEAIKRADAYRKAGADAILIHSALRKPDEILAFQKEWAGRSPVVIVPTKYYATPTEVFRDYKFSIVIWANHLMRSAITAMQQTAATIYKDQNLLNVEEVASVGEVFRIQG
>2727133890
MEAHNGLSARIVEEAFQGIWGSGLSISASLGVRDNNEASWSQVIDVLEFMSDATNIPILLDGDTGGNFNNVMRLVRKLEQRGIAGVCIEDKIFPKTNSFLTASQGLADVDEFCGKLKAAKDTFNEDFVVVARVESLIAEVGMDDALFRAEEYRKAGADAILIHSKKDSIVEIDEFMREWANRHPVIIIPTKYYNTPTDKFRELNVSLVIWANHILRSSIRSMQNIAQQIFYDQAINTIHNIVPIEEVFRLQR
>2775801025
MEAHNGLSAKIVEEAFEGIWASGLSISAALGVRDNNEASWTQVLEVAEFMSDATSIPILLDGDTGGNFNTMRRVVRKLEQRGVAGVCIEDKIFPKTNSFIGTAQPLVAIEEFCGKIKAGKDASDDDFVIVARVEAFIAGWGLEEALKRAEAYRLAGADAILMHSALRSPSEILAFKREWGDRLPVVIVPTKYYTTPTEVFREHRFSVVIWANQVMRSALTAMRQTAQQIAKDQHLLNVEDVVSVAEVFRVQG
>2716840961
MEAHNGMSSIIAQEAFKGIWGSGLSISASLGVRDNNEASWTQVIDVLEFMSDATDIPILLDGDTGGNFNNVRRLIKKLEQRDIAGVCIEDKLFPKTNSFIGESQDLADIDEFCGKIKAAKDTKDPDFCVVARVEAFIAGLGLEEALKRAEAYENAGADALLIHSKKSTAEDIVDFMKHWKKNTPIIIVPTKYYSTPTELFNKIGISTIIWANHSIRSSVQAIKETVNTIHKEQHLKNIESIVSVSEIFRLQG
>AG-343-D04_NODE_4
MEAHNGMSSIIAQEAFKGIWGSGLSISASLGVRDNNEASWTQVIDVLEFMSDATDIPILLDGDTGGNFNNVRRLIKKLEQRDIAGVCIEDKLFPKTNSFIGESQDLADIDEFCGKIKAAKDTKDPDFCVVARVEAFIAGLGLEEALKRAEAYENAGADALLIHSKKSTAEDIVDFMKHWKKNTPIIIVPTKYYSTPTELFNKIGISTIIWANHSIRSSVQAIKETVNTIHKEQHLKNIESIVSVSEIFRLQG
>2698145553
MEAHNGLSGKIVEEAFQGIWASGLSISASMGVRDCNEASWTQIVDILEFMSDATSIPILVDGDTGGNFNNARRLVQKLEQRNIAGVCIEDKQFPKTNSFISHQQPLADITEFCGKIQAMKDTKDDDFMVIARIETFIAGWGLEETLKRAEAYRNAGADALLIHSKRSDSSEIEAFMNEWGGKCPIVIVPTTYYKLSADELENLGVNLVIWANHNLRSSIQAMKKISQQIFQEQSLVNIENVVPLKEVFRLQG
>2713328706
LEAHNGLSAKIVEEAFMGIWASGLSISAAMGVRDNNEASWTQVLEVCEFMSDNTNIPILLDGDTGGNFNNMRRLVKKLEQRNIAGVCIEDKLFPKTNSFIGEMQPLADVGEFCGKIKAAKDTSDSDFIVVARTEAFIAGWGLQEALRRAEYYKEAGADAILVHSKKSNSSDIESFIKEWNNKHPIVIVPTKYYSTPTELFSQLGISLVIWANHLMRSSITSMQKNAKRIYENKNISCIQDICSVAEIFRLQG
>2772081834
MEAHNGLSAKIVEEAFKGIWASGLSMSAALGVRDNNEASWTQVLEVLEFMSDATTIPILVDGDTGGNFNNARRLVRKLEQRGIAGVCVEDKLFPKTNSFIGESQPLADIDEFCGKVKAMKDAADPDFVVVARVEAFIAGWGLDEALRRAEAYRRSGADAVLIHSKRSDYAEISAFMNSWGDRLPVVIVPTKYYSTPTSTIRESGVRLVIWANHNLRSAITAMKETSRRIFEDESLVGVEDIATVSEVFRLQG
>2812530831
MEAHNGLSAKIVVVAFKGIWASGLSMSAALGVRDNNEASWTQVLEVLEFMSDATTIPILVDGDTGGNFNNARRLVRKLEQRGIAGVCVEDKLFPKTNSFIGESQPLADIDEFCGKVKAMKDATDPDFVVVARVEAFIAGWGLDEALRRAEAYRRSGADAVLIHSKRSDFNEISVFMKAWGDRLPVVIVPTKYYSTPTSQIRESGVRLVIWANHNLRSAITAMKETSRRIFEDESLIAVEDIATVSEVFRLQG
>2719735025
MEAHNGLSAKIVQNTFKGIWASGLSISAALGVRDNNEASWTQVLEVIEFMSDATDIPILLDGDTGGNFNNMRRLVRKLEQRGIAGVCIEDKLFPKTNSFIGEAQPLADMNEFCGKIKAAKDATDPDFVVVARVEAFIAGWGLEEALRRAEAYRLAGADAILMHSKKSNALEIKAFMEAWGNRHPVIIVPTKYYSTPTEQFREWGVSTVIWANHNVRSAITAMEKISERIFEDESLVNVEGVASVSHIFELQG
>2837085331
MEAHNGLSAKIVENTFKGIWASGLSIAAALGVRDNNEASWTQVLEVVEFMSDATSIPILLDGDTGGNFNNMRRLVRKLEQRGIAGVCIEDKLFPKTNSFIGEAQPLADMDEFCGKIKAAKDAMDPDFMVVARVEAFIAGWGLEEALRRAEAYRLAGADAILMHSKKSNATEIKAFMDVWSDRHPVIIVPTKYYSTPSDHFREWGVSTVIWANHNVRAAITAIEEASKRIFEDESLVNVEGVASVSHIFELQG
>2815234176
MEAHNGLSAKIVEETFKGIWASGLSISASLGVRDNNEASWSQVLDVLEFMSDATTIPILLDGDTGGNFNNARRLVKKLEQRNIGGVCIEDKVFPKTNSFITGPQPLADIDEFCGKIKAMKDSTNDDFIVIARVESFIAGLGLEETLRRSEAYRQAGVDAVLIHSKRTDAEEIASFMKEWGGRLPVVIVPTKYYSTPTIRFHEMGISTIIWANHNMRASVEAMQRISRQIFQDESLLAVEGIAHLDEVFRLQQ
>2523494933
MEAHNGLSAKIVEETFKGIWASGLSISASLGVRDNNEASWSQVLDVLEFMSDATTIPILLDGDTGGNFNNARRLVKKLEQRNIGGVCIEDKVFPKTNSFITGPQPLADIDEFCGKIKAMKDSTNDDFIVIARVESFIAGLGLEETLRRSEAYRQAGVDAVLIHSKRTDAEEIASFMKEWGGRLPVVIVPTKYYSTPTIRFHEMGISTIIWANHNMRASVEAMQRISRQIFQDESLLAVEGIAHLDEVFRLQQ
>2815158561
MEAHNGLSAKIVEETFKGIWASGLSISASLGVRDNNEASWSQVLDVLEFMSDATTIPILLDGDTGGNFNNARRLVKKLEQRNIGGVCIEDKVFPKTNSFITGPQPLADIDEFCGKIKAMKDSTNDDFIVIARVESFIAGLGLEETLRRSEAYRQAGVDAVLIHSKRTDAEEIASFMKEWGGRLPVVIVPTKYYSTPTIRFHEMGISTIIWANHNMRASVEAMQRISRQIFQDESLLAVEGIAHLDEVFRLQQ
>2815192977
MEAHNGLSAKIVEETFKGIWASGLSISASLGVRDNNEASWSQVLDVLEFMSDATTIPILLDGDTGGNFNNARRLVKKLEQRNIGGVCIEDKVFPKTNSFITGPQPLADIDEFCGKIKAMKDSTNDDFIVIARVESFIAGLGLEETLRRSEAYRQAGVDAVLIHSKRTDAEEIASFMKEWGGRLPVVIVPPSTIPRQQSVSMKWGSVRSSGPIII
>2656473165
MEAHNGLSARIVEEAFKGIWASGLSISSSMGVRDSNEASWTQVLDVLEFMSDATKIPILLDGDTGGNFNNARRLVKKLEQRNIAGVCIEDKLFPKTNSFINGPQPLANIDEFCGKIKAMKDTNDDDFVVVARVEAFIAGFGLEETLLRAEAYERAGADAILVHSKKSNASEIQSFMNEWKSRTPIIIVPTKYYSTPTSLFKEMGISTIIWANHNLRASIDAMQTISQTIFQDENLFAVEDVATVEEVFRLQQ
>2745695282
MEAHNGLSATIVEQTFKGIWASGLSISSSLGVRDSNEASWTQVLDVLEFMSDATKIPILLDGDTGGNFNNARRLVKKLEQRNIAGVCIEDKLFPKTNSFISGTQPLADIDEFCGKLKAMKDTDDKDFMVVARIESFIAGFGLEETLRRAEAYERAGADAILIHSKRRDPSEIELFMKEWKSKTPIIIVPTKYYSTPTSLFKELGVSTIIWANHNLRASIDAMQRISQTIFQDENLLAVENVATVEEVFRLQK
>2745688376
MEAHNGLSATIVEQTFKAIWASGLSISSSLGVRDSNEVSWTQVLDVLEFMSDATKIPILLDGDTGGNFNNARRLVKKLEQRQIAGVCIEDKLFPKTNSFINGPQPLADIDEFCGKIKAMKDTIDNDFMVVARVEAFIAGFGLEENLRRAEAYERAGADAILIHSKRQDASEIELFMKEWKSKTPIIIVPTKYYATPTSRFKELGVSAIIWANHNLRASIDAMQRISQTIFQDENLLAVENVATVDEVFRLQH
>2745680354
MEAHNGLSATIVEQTFKAIWASGLSISSSLGVRDSNEASWTQVLDVLEFMSDATKIPILLDGDTGGNFNNARRLVKKLEQRQIAGVCIEDKLFPKTNSFINGPQPLADIDEFCGKIKAMKDTEDNDFMVVARVEAFIAGFGLEENLRRAEAYERAGADAILIHSKRRDASEIELFMKEWKSKTPIIIVPTKYYATPTSRFKELGVSAIIWANHNLRASIDAMQRISQTIFQDENLLAVENVATVDEVFRLQH
>2745700082
MEAHNGLSATIVEQTFKAIWASGLSISSSLGVRDSNEASWTQVLDVLEYMSDATKIPILLDGDTGGNFNNARRLVKKLEQRQVAGVCIEDKLFPKTNSFINGPQPLADIDEFCGKIKAMKDTIDNDFMVVARVEAFIAGFGLEENLRRAEAYERAGADAILIHSKRRDASEIELFMKEWKSKTPIIIVPTKYYATPTARFKELGVSAIIWANHNLRASIDAMQRISQTIFQDESLLAVENVATVEEVFRLQQ
>2524317552
MEAHNGLSAKIVEEAFKGIWASGLSISASMGVRDNNEASWTQVLEVLEFMSDATRIPILLDGDTGGNFNNARRLVKKLEQRQIAGVCIEDKQFPKTNSFIGEAQPLAPIDEFCGKIKAMKDTQDEDFVVVARVEAFIAGWGMEEMLKRAEAYRQAGADAILAHSKRSDMTEIESFVKEWSGRLPVMIVPTKYYRTPKNRFHELGIDMVIWANHNLRASVSAMQNISKRLYQEESLIQIENVSPLEEIFRLQN
>2632491526
MEAHNGLSAKIVQEAFKGIWASGLSISAALGVRDNNEASWTQVMDVLEFMSDATSVPILLDGDTGGNFNNARRLVKKLEQRQIAAVCIEDKIFPKTNSFIGEAQPLADVDEFCGKIKAMKDANDEDFMVIARVEAFIAGWGLDEMLRRAEAYRQAGADAILAHSKRSDLAEIEAFMKEWSGRHPVVLVPTKYYSTPTVRFHELGINAIIWANHNLRASVDAMQKITKKIFTEASLIHVEKVAPLEEIFRLQD
>2673057919
MEAHNGLSARIVEEAFPGIWASGLTISAAMGVRDNNEASWTQVLEVLESMSDVTSIPILVDGDTGGNFNNARRLVKKLEQREIAGVCIEDKLFPKTNSFIGEAQPLADIDEFCGKLKAMKDTQDEDFVVVARVEALIAGWGLEEALKRAEAYREAGADAILMHSKKTDISEIEAFMKAWNGKHPVIIVPTKYSSTPSQVFRELGIRAVIWANHNLRASIEAMQATTERIFREESLLNVEKIAPIDEIFRLQR
>2621275615
MEAHNGLSAKIVEEAFQGIWASGLTISAAMGVRDNNEASWTQVLDVLEFMSDATSIPILLDGDTGGNFNNARRLVKKLEQRQIAGVCIEDKLFPKTNSFISETQPLADIDEFCGKIKAMKDTQDEDFTVVARVEAFIAGWGLKEALKRAEAYRQAGADAILMHSKKADISEIEAFMKAWNGRHPVVVVPTKYYATPTERFQELGISTVIWANHNLRASVEAMQGITHKIFREESIMDVENVAGVNEIFRLQR
>2573040934
MEAHNGLSAKIVEEAFQGIWASGLTISAAMGVRDNNEASWTQVLSVLEFMSDATSIPILLDGDTGGNFNNARRLVKKLEQRQIAGVCIEDKLFPKTNSFIGVAQPLADIDEFCGKIKAMKDTQDEDFTVVARVEALIAGWGQEEALKRAEAYRQAGADAILMHSKKAEISEIEAFMKAWNGRHPVVVVPTKYYATPTERFQELGISAVIWANHNLRASVEAMQGITHKIFREESIMDVEGVAGVDEIFRLQR
>2794478138
MEAHNGLSAKIVEETFKGIWASGLSISASLGVRDNNEASWTQVLDVLEFMSDATSIPILLDGDTGGNFNNARRLVKKLEQRGIAGVCIEDKLFPKTNSFIASAQPLADIHEFCGKIRAMKDMTDDDFAVVARVEAFITGWGLEEALRRAEAYRQAGADAILMHSKRADTLEIEAFMQEWGGRSPVVIVPTKYYTTPTVKFQELGVNLVIWANHNLRASIDAMKKISGQIMREHSLAHVEGVTPLEEVFRLQG
>2631488643
MEAHNGLTAKIVEEAFKGIWGSGLSISASMGVRDNNEASWTQVLDTLEFMSDATSVPILLDGDTGGNFNNARRLVKKLESRDIAGVCIEDKLFPKTNSFIGETQPLADIEEFCGKIKAMKDSKDDDFVVVSRVEAFIAGWGLEEALRRAEAYRQAGTDAILMHSKRSDISEIEAFMKEWGGRLPVVIVPTKYYTVPTDRFRELGTSLVIWANHNLRSAITAIKQTSEQIYREQTLANVEEIVSVDEVFRLQG
>2553236547
MEAHNGLSAKIVEEAFKGIWASGLSISASMGVRDNNEASWTQVLEVLEFMSDATSIPILLDGDTGGNFNNARRLVKKLESRQIAGVCIEDKLFPKTNSFIGEAQPLADIEEFCGKIKAMKDSTDDDFVVVARVEAFIAGWGLREALRRAEAYRQAGADAILIHSKRSDITEIEAFMKEWGDRLPVVIVPTKYYSVPTQKFRELGVSLAIWANHNLRAAIAAMQKTSRQIYQEQSLVNIEPVVSVDEVFRLQG
>2598498038
MEAHNGLSAKIVEEAFKGIWASGLSISASMGVRDNNEASWTQVLEVLEFMSDATSIPILLDGDTGGNFNNARRLVKKLESRQIAGVCIEDKLFPKTNSFIGEAQPLADIEEFCGKIKAMKDSTDDDFVVVARVEAFIAGWGLREALRRAEAYRQAGADAILIHSKRNDITEIEAFMKEWGNRLPVVIVPTKYYSVPTQKFRELGVSLVIWANHNLRAAIKAMQETSRQICQEQSLVNIEPVVSVDEVFRLQG
>2829798049
MEAHNGLSAKIVEEAFKGIWASGLSISASMGVRDNNEASWTQVLEVLEFMSDATSIPILLDGDTGGNFNNARRLVKKLESRQIAGVCIEDKLFPKTNSFIGEAQPLADIEEFCGKIKAMKDSTDDDFVVVARVEAFIAGWGLREALRRAEAYRQAGADAILIHSKRNDAAEIEAFMKEWGNRLPVVIVPTKYYSVPTQKFRELGVSLVIWANHNLRAAIKAMQETSQQICQEQSLVNIEPVVSVDEVFRLQG
>2729313412
MEAHNGLSAKIVEEAFKGIWASGLSISASMGVRDNNEASWTQVLEVLEFMSDATSIPILLDGDTGGNFNNARRLVKKLESRQIAGVCIEDKLFPKTNSFIGEAQPLADIEEFCGKIKAMKDSTDDDFVVVARVEAFIAGWGLREALRRAEAYRQAGADAILIHSKRNDAAEIEAFMKEWGNRLPVVIVPTKYYSVPTQKFRELGVSLVIWANHNLRAAIKAMQETSRQICQEQSLVNIEPVVSVDEVFRLQG
>2732869178
MEAHNGLSAKIVEEAFKGIWASGLSISASMGVRDNNEASWTQVLEVLEFMSDATSIPILLDGDTGGNFNNARRLVKKLESRQIAGVCIEDKLFPKTNSFIGEAQPLADIEEFCGKIKAMKESTDDDFVVVARVEAFIAGWGLREALRRAEAYRQAGADAILIHSKRNDAAEIEAFMKEWGNRLPVVIVPTKYYSVPTQKFRELGVSLVIWANHNLRAAIKAMQETSRQIRQEQSLVNIEPVVSVNEVFRLQG
>2858575591
MEAHNGLSAKIVEEAFKGIWASGLSISASMGVRDNNEASWTQVLEVLEFMSDATSIPILLDGDTGGNFNNARRLVKKLESRQIAGVCIEDKLFPKTNSFIGEAQPLADIEEFCGKIKAMKDSTDDDFVVVARVEAFIAGWGLREALRRAEAYRQAGADAILIHSKRNDAADIEVFMKEWGNRLPVVIVPTKYYSVPTQKFRELGVSLVIWANHNLRAAIKAMQETSRQIRQEQSLVNIEPVVSVNEVFRLQG
>2525227116
MEAHNALSAKIVEEAFKGIWASGLSMSAAMGVRDNNEASWTQVMEVLEFMSDATSIPILLDGDTGGNFNNARRLIKKLEQRQIAGVCIEDKLFPKTNSFIGEAQPLADIDEFCGKIKAMKDSIDDDFVVVSRVEAFIAGWGLQEALRRAEAYRQAGTDAILIHSKRADSTEIEAFMKEWGGRLPIIIVPTKYYAVPTERFRDMGVSVAIWANHNLRASITAMQKTSRQIYQDESLVNVEGVAPVEEVFRLQG
>2547581378
MEAHNGLSAKIVEEAFKGIWASGLTVSASLGVRDNNEASWTQVLDVLEFMSDASSLPILLDGDTGGNFNNARRLVKKLEQRNIAGVCIEDKLFPKTNSFIGRAQPLAEIDEFCGKIKAMKDVNDDDFAVIARVEAFIAGWDLAEALRRAEAYRQAGADAVLIHSKRADAAEIEAFMAEWGGRHPVVIVPTKYFATPTRRFAELGISLVIWANHNLRASIQAMQTISRQIFLQESIKEAEGVAPLDEVFRLQQ
>2737524048
MEAHNGLSAKIVEEAFNGIWASGLTISASLGVRDNNEASWTQILDMLEFMSDATSIPILLDGDTGGNFNNARRLVKKLEQRNIAGVCIEDKLFPKTNSFIGEAQPLADVEEFCGKIKAMKDSLDKDFIVVTRVEAFIAGWGLQEVLRRAEAYRQAGADAVLIHSKRSDLTEIEAFMKEWSGRHPVVIVPTKYYATPTERFAELGVNLVIWANHNLRASIDAMKIISQQIRQQKSLIGVEGVASIDEIFRLQG
>2735924330
MEAHNGMSAKIVEEAFKGIWASGFTISASLGVRDNNEASWTQVLDVLEFMSDATSIPILLDGDTGGNFNNARRLVQKLEQRNIAGVCIEDKLFPKTNSFISKAQPLADVEEFCGKIKAMKDTQDEDFIVVTRVEAFIAGWGLKEALRRAEAYRQAGADAVLIHSKRSDIKEIEAFMKEWNGRHPVVIVPTKYYSTPTARFKELGINLIIWANHNMRASIDAMQKTARQLHREKSLINVESVATVEEIFRLQR
>2784610349
MEAHNGISAKIVEETFKGIWASGLTISASLGVRDNNEASWTQVLDVLEFMSDSTSIPILLDGDTGGNFNNARRLVQKLEQRRIAGVCIEDKLFPKTNSFIGEAQPLADVEEFCGKIQAMKDTQDDDFVVVTRVEALIAGWGLKEALRRAEAYRRAGSDAVLIHSKRSDITEIEAFMQEWEGRHPVVIVPTKYYSTPADKFKELGVRLVIWANHNMRASIDAMKAISQQIHREKSLVNVENVTPIEEIFRLQQ
>2684402444
MEAHNGISAKIVEETFKGIWASGPTISASLGVRDNNEASWTQVLDVLEFMSDATSIPILLDGDTGGNFNNARRLVKKLEQRQIAGVCIEDKLFPKTNSFIGEAQPLADVEEFCGKIQAMKDTQDDDFVVVTRVEALIAGWGLKEALRRAEAYRQAGADAVLIHSKQSDITEIEAFMEEWGGRHPVVMVPTKYYSTPADKFKELGVQLVIWANHNMRASIDAMKTISQQIHREKSLMNVENVTPIEEIFRLQR
>651609275
MEAHNGISAKIVEETFKGIWASGPTISASLGVRDNNEASWTQVLDVLEFMSDATSIPILLDGDTGGNFNNARRLVKKLEQRQIAGVCIEDKLFPKTNSFIGEAQPLADVEEFCGKIQAMKDTQDDDFVVVTRVEALIAGWGLKEALRRAEAYRQAGADAVLIHSKQSDITEIEAFMEEWGGRHPVVIVPTKYYSTPADKFKELGVQLVIWANHNMRASIDAMKTISQQIHREKSLMNVENVTPIEEIFRLQR
>2637312981
MEAHHGLSAKIVEEAFKGIWASGLSISAGMGIRDNNEASWTQVLDVLEFMSDATSIPILLDGDTGGNFNNARRLVAKLEQRNIAGVCIEDKLFPKTNSFIGETQALADIDEFCGKIRAMKDTSDEDFVVVARIEALIAGLGLKEALLRGEAYRKAGADAVLIHSHRSDASEIEAFMKEWAGRLPVVIVPTQYYKTPTKRFAELGISVAIWANHNLRASIEAMQKLSKLIYREENLVNAESIASLNEVFRLQG
>2549873614
MEAHNGLSAKIVEEAFKGIWASGLSISAAMGVRDSNEASWTQVLDVLEFMSDATSIPILLDGDTGGNFNNARRLVKKLEQHSIAGVCIEDKRFPKMNSFIGQGQALADIEEFSGKIKAMKDTIDEDFTVVARVEAFIAGKGLEAALQRAEAYRKAGADAVLIHSKRTDATEIEAFMKEWAGRLPVVIVPTKYYTTPTARFQELGISLVIWANHNLRASIQAMQQLSDQIYRDESLVHIEKVATMEEVFRLQG
>2774663521
MEAHNGLSAKIVEEAFKGIWASGLSISAAMGVRDSNEASWTQVLDVLEFMSDATSIPILLDGDTGGNFNNARRLVKKLEQHSIAGVCIEDKRFPKMNSFIGQGQALADIEEFSGKIKAMKDTIDEDFTVVARVEAFIAGKGLEAALQRAEAYRKAGADAVLIHSKRTDAAEIEAFMKEWAGRLPVVIVPTKYYTTPTARFQELGISLVIWANHNLRASIQAMQQLSDQIYRDESLVHIEKVATIEEVFRLQG
>2547540250
MEAHNGLSAKIVEETFKGIWASGLSISAAMGVRDSNEASWTQVLDVLEFMSDATSIPILLDGDTGGNFNNARRLVKKLEQHSIAGVCIEDKRFPKMNSFIGQGQALADIEEFSGKIKAMKDTTDEDFTVVARVEAFIAGKGLEAALQRAEAYRKAGADAVLIHSKRTDATEIEVFMKEWAGRLPVVIVPTKYYTTPTARFQELGISLVIWANHNLRASIQAMQHLSNRIYRDESLVHIEKVATIEEVFRLQR
>2595313529
MEAHNGLSAKIVEEAFKGIWASGLSISAALGVRDNNEASWTQVLDVLEFMSDATSIPILLDGDTGGNFNNARRLVKKLEQRHIAGVCIEDKQFPKTNSFIGQDQSLADIEEFSGKIKAMKDTTDEDFTVVARVEAFITGKGLKVALERAEAYRKAGADAVFIHSKRSDVAEIEAFMKEWAGRLPVVIVPTKYYTTPTVKFQEMGINLVIWANHNLRASIQAMKHLSDRIYRDQSLIHVEKVAPLEEVFRLQG
>2600849896
MEAHNGLSAKIVEEAFKGIWASGLSISAAMGVRDNNEASWTQVLDVLEFMSDATSIPILLDGDTGGNFNNARRLVKKLEQRHIAGVCIEDKQFPKTNSFIGQEQSLADIEEFSGKIKAMKDTTDEDFTVVARVEAFITGKGLKVALERAEAYRKAGADAVFIHSKRSDVAEIEAFMKEWAGRLPVVIVPTKYYTTPTVRFQEMGISLVIWANHNLRASIQAMKHLSDRIYRDQSLVHVEKVAPLEEVFRLQG
>2541383748
MEAHNGLSAKIVEEAFKGIWASGLSISAAMGVRDNNEASWTQVLDVLEFMSDATSIPILLDGDTGGNFNNARRLVKKLEQRHIAGVCIEDKQFPKTNSFIGQEQSLADIEEFSGKIKAMKDTTDEDFTVVARVEAFITGKGLKVALQRAEAYRKAGADAVFIHSKRSDVAEIEAFMKEWAGRLPVVIVPTKYYTTPTVRFQEMGISLVIWANHNLRASIQAMKHLSDRIYRDQSLVHVEKVATLDEVFRLQG
>651569842
MEAHNGLSAKIVEEAFKGIWASGLSISAAMGVRDNNEASWTQVLDVLEFMSDATSIPILLDGDTGGNFNNARRLVKKLEQRHIAGVCIEDKQFPKTNSFIGQEQSLADIEEFSGKIKAMKDTTDEDFTVVARVEAFITGKGLKVALQRAEAYRKAGADAVFIHSKRSDVAEIEAFMKEWAGRLPVVIVPTKYYTTPTVRFQEMGISLVIWANHNLRASIQAMKHLSDRIYRDQSLVHVEKVATLDEVFRLQG
>2581203539
MEAHNGLSARIVEEAFKGIWASGLSISAAMGVRDSNEASWTQVLDVLEFMSDATSIPILLDGDTGGNFNNARRLVRKLEQRHIAGVCIEDKRFPKTNSFIGREQALADIEEFSGKIKAMKDTTDADFTVVARVEAFIAGKGLKEALQRAEAYRKAGADAVFIHSKRSDVTEIEAFMKEWAGRLPVVIVPTKYYTTPTVRFQEMGISLVIWANHNLRASIRAMKQLSDRIYRDESLVHIEKVATLEEVFRLQG
>2730137327
MEAHNGLSAKIVEEAFKGIWASGLSISAAMGVRDNNEASWTQVLDVLEFMSDATSIPILLDGDTGGNFNNARRLVKKLEQRHIAGVCIEDKRFPKTNSFIGQEQTLADIEEFSGKIKAMKDTTDTDFTVVARVEAFITGSGLKVALQRAEAYRKAGADAVFIHSKRSDAAEIEAFMKEWAGRLPVVIVPTKYYTTPTIRFQEMAISLVIWANHNLRASIQAMKQLSGRIYRDESLVHVEKVATLEEVFRLQG
>2723606738
MEAHNGLSAKIVEEAFKGIWASGLSISAAMGVRDNNEASWTQVLDVLEFMSDATSIPILLDGDTGGNFNNARRLVKKLEQRHIAGVCIEDKRFPKTNSFIGQEQTLADIEEFSGKIKAMKDTTDTDFTVVARVEAFITGSGLKVALQRAEAYRKAGADAVFIHSKRSDAAEIEAFMKEWAGRLPVVIVPTKYYTTPTVRFQEMGISLVIWANHNLRASIQAMKQLSGRIYRDESLVHVEKVATLEEVFRLQG
>2816870620
MEAHNGLSAKIVEEAFKGIWASGLSISAAMGVRDNNEASWTQVLDVLEFMSDATSIPILLDGDTGGNFNNARRLVKKLEQRHIAGVCIEDKRFPKTNSFIGQEQTLADIEEFSGKIKAMKDTTDTDFTVVARVEAFITGSGLKVALQRAEAYRKAGADAVFIHSKRSDAAEIEAFMKEWAGRLPVVIVPTKYYTTPTIRFQEMGISLVIWANHNLRASIQAMKQLSGRIYRDESLVHVEKVATLEEVFRLQG
>2556937859
MEAHNGLSAKIVEEAFKGIWASGLSISAAMGVRDNNEASWTQVLDVLEFMSDATSIPILLDGDTGGNFNNARRLVKKLEQRHIAGVCIEDKRFPKTNSFIGQEQTLADIEEFSGKIKAMKDTTDTDFTVVARVEAFITGSGLKVALQRAEAYRKAGADAVFIHSKRSDAAEIEAFMKEWAGRLPVVIVPTKYYTTPTIRFQEMGISLVIWANHNLRASIQAMKQLSGRIYRDESLVHVEKVATLEEVFRLQG
>648172703
MEAHNGLSAKIVEETFKGIWASGLSISAAMGVRDSNEASWTQILDVLEFMSDATSIPILLDGDTGGNFNNARRLVRKLEQRHIAGVCIEDKRFPKTNSFIGQEQTLADIEEFSGKIKAMKDTTDADFTVVARVEAFITGKGLKEALQRAEAYRKAGADAVFIHSKRSDAAEIEAFMKEWAGRLPVVIVPTKYYTTPTVRFQEMGISLVIWANHNLRGSIRAMKQLSDRIYRDESLVHIEKVATLEEVFRLQG
>2511571449
MEAHNGLSAKIVEEAFKGIWASGLSISAAMGVRDNNEASWTQVLDVLEFMSDATSIPILLDGDTGGNFNNARRLVKKLEQRHIAGVCIEDKRFPKMNSFIGQGQTLADIEEFSGKIKAMKDTTDEDFTVVARVEAFIAGKGLKVALQRAEAYRKAGADAVFIHSKRADAAEIEAFMKEWAGRLPIVIVPTKYYTTPTVRFQELGISLVIWANHNLRASIQAMQHLSNRIYRDESLVHIEKVATLEEVFRLQG
>2581289908
MEAHNGLSAKIVEEAFKGIWASGLSISAAMGVRDNNEASWTQVLDVLEFMSDATSIPILLDGDTGGNFNNARRLVKKLEQRHIAGVCIEDKRFPKMNSFIGQGQTLADIEEFSGKIKAMKDTTDADFTVVARVEAFIAGKGLKVALQRAEAYRKAGADAVFIHSKRSDVTEIEAFMKEWAGRLPIVIVPTKYYTTPTVRFQEMGISLVIWANHNLRASIQAMKQLSDRIYRDESLVHIEKVATIEEVFRLQG
>2753809100
MEAHNGLSAKIVEEAFKGIWASGLSISAAMGVRDSNEASWTQVLDVLEFMSDTTSIPILLDGDTGGNFNNARRLVKKLEQRHIAGVCIEDKRFPKMNSFIGQGQALADIEEFSGKIKAMKDTTDADFTVVARVEAFIAGKGLEVALQRAEAYRKAGADAVFIHSKRPDAAEIEAFMKEWAGRLPIVIVPTKYYTTPTVRFQEMGISLVIWANHNLRASIRAMKQLSDRIYRDESLVHIEKVATLEEVFRLQG
>2688912507
MEAHNGLSAKIVEEAFKGIWASGLSISAAMGVRDNNEASWTQVLDVLEFMSDATSIPILLDGDTGGNFNNARRLVKKLEQHHIAGVCIEDKRFPKMNSFIGQGQTLADIEEFSGKIKAMKDTTDADFTVVARVEAFIAGKGLKVALQRAEAYRKAGADAVFIHSKRSDAAEIEAFMKEWAGRLPVVIVPTKYYTTPTVRFKEMGISLVIWANHNLRASIQAMKQLSDRIYRDESLVHIEKVATLEEVFRLQG
>2646048090
MEAHNGLSAKIVEEAFKGIWASGLSISAAMGVRDNNEASWTQVLDVLEFMSDATSIPILLDGDTGGNFNNARRLVKKLEQRHIAGVCIEDKRFPKMNSFIGQGQTLADIEEFSGKIKAMKDTTDADFTVVARVEAFIAGKGLKVALQRAEAYRKAGADAVFIHSKRSDVAEIEAFMKEWAGRLPVVIVPTKYYTTPTVRFQEMGISLVIWANHNLRASIQAMKQLSDRIYRDESLVHIEKVATLEEVFRLQG
>2793195935
MEAHNGLSAKIVEETFKGIWASGLSISAAMGVRDNNEASWTQVLDVLEFMSDATSIPILLDGDTGGNFNNARRLVKKLEQRNIAGVCIEDKQFPKMNSFIGQLQPMADIDEFSGKIKAMKDTNDDDFVVVARVEAFITGRGLEEALKRAEAYRKAGADAVLIHSKRSDIAEIEAFMKEWAGRLPVVIVPTKYYMTPTSKFQELGISLVIWANHNLRSSIEAMKSISARIYRDESLVQIEKVASLEEVFRLQG
>2793168746
MEAHNGLSAKIVEEAFKGIWASGLSISAAMGVRDNNEASWTQVLDVLEFMSDATSIPILLDGDTGGNFNNARRLVKKLEQRDIAGVCIEDKQFPKMNSFIGQLQPMADIEEFCGKIKAMKDTTDDDFMVVARVEAFITGRGLGEALRRAEAYRKAGADAVLIHSKRPDIMEIEAFMKEWAGRLPVVIVPTKYYLTPTAKFRELGISLVIWANHNLRSSIKVMEQVSRKIYQDESLVHIEKIASIEEVFRLQG
>2848046668
MEAHNGLSAKIVEEAFEGIWASGLSISAAMGVRDNNEASWTQVLDVLEFMSDATSIPILLDGDTGGNFNNARRLVKKLEQRDIAGVCIEDKQFPKMNSFLGQLQPMADIEEFCGKIKAMKDTTDDDFVVVARVEAFITGRGLGETLRRAEAYRKAGADAVLIHSKRPDFMEIEAFMKEWAGRLPVVIVPTKYYLTPTVKFRESGISLVIWANHNLRSSIEAMKQVSRRIYQDESLAHIEKVATLEEVFRLQG
>2698205502
MEAHNGLSAKIVEEAFRGIWASGLSISAAMGVRDNNEASWTQVLDVLEFMSDATSIPILLDGDTGGNFNNARRLVKKLEQRDIAGVCIEDKQFPKTNSFLGQLQPMADIDEFCGKIKAMKDATDDDFIVVARVEAFITGRGLGEALRRAEAYRKAGADAVLIHSKRPDITEIEAFMKEWAGRLPVVIVPTKYYLTPTDKLRELGISLVIWANHNLRSSIQAMEQVSRRIYQDESLVQIEKVATLEEVFRLQG
>2693398371
MEAHSGLSAKIVEETFKGIWASGLSISAAMGLRDNNEASWTQVLEVLEFMSDSSSIPILLDGDTGGNFNNARRLVSKLEQRQIAGVCIEDKQFPKTNSFISTAQPLADIDEFCGKIKAMKDTLDDDFIVVARVEAFISGWGLEEALQRAEAYRRAGADAVLIHSKRPDLVEIESFMKEWGGRLPVVIVPTKYYSIPTKRFQELKISLVIWANHNLRASIDAMQKISSQIFKEESLVHIENIASVEEVFRLQR
>2839869018
MEAHSGLSAAIAEEAFRGIWASGLSISAAMGVRDNNEASWTQVLDVLEFMSDATSVPILLDGDTGGNFNNARRLVKKLEQRQIAGVCIEDKLFPKTNSFIAKAQPLADVDEFCGKIKAMKDTSDEDFVVVARVEAFITGWGLEEALRRAEAYRQAGADAVLIHSKRSDIVEIESFMKEWGGRLPVVIVPTKYYTTPTLRFQELGVSLVIWANHNLRASIEAMKKTSSQIFQEKSLVHVEDVATLEEVFRLQR
>2744846968
MEAHSGLSAAIAEEAFRGIWASGLSISAAMGVRDNNEASWTQVLDVLEFMSDATSVPILLDGDTGGNFNNARRLVKKLEQRQIAGVCIEDKLFPKTNSFIAKAQPLADVDEFCGKIKAMKDTSDEDFVVVARVEAFITGWGLEEALRRAEAYRQAGADAVLIHSKRSDIVEIESFMKEWGGRLPVVIVPTKYYTTPTLRFQELGVSLVIWANHNLRASIEAMKKTSSQIFQEKSLVHVEDVATLEEVFRLQR
>2618094329
MEAHSGLSAAIAEEAFKGIWASGLSISAAMGVRDNNEASWTQVLDALEFMSDATSVPILLDGDTGGNFNNARRLVKKLEQRQIAGVCIEDKLFPKTNSFIAKAQPLADADEFCGKIKAMKDTSDEDFVVVARVEAFITGWGLEEALRRAEAYRQAGADAVLIHSKRSDIAEIESFMKEWGGRLPVVIVPTKYYTTPTVRFQELGISLVIWANHNLRASIEAMKKVSGQIFQEKSLAHVENVATLEEVFRLQR
>2547388663
MEAHSGLSAAIAEEAFKGIWASGLSISAAMGVRDNNEASWTQVLDVLEFMSDATSVPILLDGDTGGNFNNARRLVKKLEQRQIAGVCIEDKLFPKTNSFIAKAQPLADVDEFCGKIKAMKDTSDEDFVVVARVEAFITGWGLEEALRRAEAYRQAGADAVLIHSKRSDTAEIESFMKEGGGRLPVVIVPTKYYTTPTARFQELGISLVIWANHNLRASIEAMKKVSRQIFQEKSLVHVESVATLEEVFRLQR
>2587436348
MEAHSGLSAAIAEEAFKGIWASGLSISAAMGVRDNNEASWTQVLDALEFMSDATSVPILLDGDTGGNFNNARRLVKKLEQRQIAGVCIEDKLFPKTNSFIAKAQPLADVDEFCGKIKAMKDTSDEDFVVVARVEAFITGWGLEEALRRAEAYRQAGADAVLIHSKRSDIAEIESFMKEWGGRLPVVIVPTKYYTTPTVRFQELGISLVIWANHNLRASIEAMKKVSGQIFQEKSLVHVESVATLEEVFRLQR
>2677159635
MEAHNGLSAKIVEETFKGIWASGLSISAAMGVRDNNEASWTQVLDVLEFMSDATSIPILLDGDTGGNFNNARRLVKKLEQRQIAGVCIEDKQFPKNNSFLSKAQPLADIDEFCGKIKAMKDTTDKDFMVVARVEAFIAGWGLEEALRRAEAYRQAGADAILIHSKRSDIEEIESFMKEWKGRLPVVIVPTKYYTTPTSRFQELGVNLVIWANHNLRASINAMKKISGQIFWEESLVQAEGIATIEEVFRLQK
>2784712221
MEAHNGLSAKIVEETFKGIWASGLSISAAMGVRDNNEASWTQVLDVLEFMSDATSIPILLDGDTGGNFNNARRLVKKLEQRQIAGVCIEDKQFPKTNSFLTKAQPLADIDEFCGKIKAMKDTTDNDFMVVARVESFIAGWGLEEALRRAEAYRQAGADAILIHSKRSDIVEIESFMKEWRGRLPVVIVPTKYYTTPTSRFQELGVNLVIWANHNLRASINAMKKISDQIFREESLVQAEGITTIEEVFRLQR
>2784704970
MEAHNGLSAKIVEETFKGIWASGLSISAAMGVRDNNEASWTQVLDVLEFMSDATSIPILLDGDTGGNFNNARRLVKKLEQRQIAGVCIEDKQFPKTNSFLTKAQPLADIDEFCGKIKAMKDTTDKDFMVVARVESFIAGWGLEEALRRAEAYRQAGADAILIHSKRSDIVEIESFMKEWGGRLPVVIVPTKYYTTPSSRFQEMGVNLVIWANHNLRASIDAMKKISDQIFREESLVQAEGIATIEEVFRLQR
>2515798945
MEAHNGLSAKIVEETFKGIWASGVSISAALGVRDNNEASWTQVLDVLEFMSDATTIPILLDGDTGGNFNNARRLVKKLEQRNIAGVCIEDKLFPKTNSFISKTQQLADINEFCGKLKAMKDTNNKDFIVVARVEAFIAGWGLKEALHRAEAYHQAGADAILIHSMRSDTKEIELFMKEWSDRHPIVIVPTKYYSTPTKRFHELGISLAIWANHNLRTSINAMQKISKQIYEDKSLIHVERVVTIEEVFRLQE
>2513793929
MEAHNGLSATIVEEAFKGIWASGLSISASLGVRDNNEASWTQVLDVLEFMSDATSIPILLDGDTGGNFNNARRLVKKLEQRNIAGACIEDKLFPKTNSFISKSQPLADIDEFCGKIKAMKDTHDEDFVVVTRVEAFIAGLGLKEALRRAEAYRQAGTDAVLIHSNKSDVTEIEAFMKEWNGRLPVVIVPTKYHTTPTNRFMELGVSVAIWANHNLRASIDAIQKISKQIFQDESLINVEGVASLEEIFRLQR
>2632861239
MEAHNGLSAKIVEEAFKGIWASGLSMAAAMGVRDSNEASWTQVLDVLEFMSDATSIPILLDGDTGGNFNNARRLVKKLEQRNIAGVCIEDKLFPKTNSFLGKAQPLADIDEFCGKIKAMKDTNDDDFIVVARVEAFIAGWGLMEVLRRAEAYRQAGADAVLIHSNRSDITEIEQFMNEWNDRHPVVIVPTKYYSTPTKRFRELGISVAIWANHNLRASIDAMQKISRKIYQDESLINVEGVTTLEEVFRLQR
>2694847726
MEAHSGLAAKIVEEAFKGIWASGLSISAALGVRDNNEASWTQVLDVLEFMSDASSIPILLDGDTGGNFNNARRLVKKLESRNIAGVCIEDKLFPKTNSFIGEAQPLADIDEFCGKIKAMKDTTKDDFVVVSRVEAFIAGWGLKEALRRAEAYRQAGTDAILMHSKRADSSEIEAFVKEWGNRLPVVIVPTKYYKTPTEKFRELGISLIIWANHNLRSSIKSMQNTTRTIFQDQSLINVERIVTVNEVFRLQG
>2587914580
MEAHNGLSAKIVENAFKGIWASGLSISAALGVRDNNEASWTQVLEVIEFMSDAVDIPILLDGDTGGNFNNMRRLVRKLEQRGIAGVCIEDKLFPKTNSFIGEAQPLADIDEFCGKIKAAKDAADPDFIVVARVEAFIAGWGLDEAVKRAEAYRQAGADAILMHSKKSNASEIKAFMEIWGDRHPVIIVPTKYYSTPTMHFNDWGVSMVIWANHNVRAAITAMEETTKRIYEDQSLVNIEGISSVGHIFELQG
>2841278378
MEAHNGLSGKIAENCFKGIWASGLTISASLGVRDNNEASWTQVLDVLEFMSDATSVPILLDGDTGGNFNNARRLVKKLEQRGVAGVCIEDKLFPKTNSFISEMQPLANIDEFCGKIKAMKDSTDEDFVVVARVEAFIAGWGLEESLRRAEAYRQAGADAILIHSKRADITEIEAFMKEWKFRHPVVIVPTKYYTTPVDKFEELGVNMVIWANHNLRSSIVAMQQTSKQIFEEKSLIHVEELATLDDVFRLQH
>2538983869
MEAHNGLSGKIAENCFKGIWASGLTISASLGVRDNNEASWTQVLDVLEFMSDATSVPILLDGDTGGNFNNARRLVKKLEQRSIAGVCIEDKLFPKTNSFISEMQPLANIDEFCGKIKAMKDSTDEDFVVVARVEAFIAGWGLEESLQRAEAYRQAGADAILIHSKRSDVTEIDAFMKEWAFRHPIVIVPTKYYKTPVDKFEELGVSMVIWANHNLRSSIVAMQQTSKQIFEQKSLIQVEELATLDDVFHLQN
>2817619592
MEAHNGLSGKIAENCFKGIWASGLTISASLGVRDNNEASWTQVLDVLEFMSDATSVPILLDGDTGGNFNNARRLVKKLEQRSIAGVCIEDKLFPKTNSFISEMQPLANIDEFCGKIKAMKDSTDEDFVVVARVEAFIAGWGLEESLQRAEAYRQAGADAILIHSKRSDVTEIDAFMKEWAFRHPIVIVPTKYYKTPVDKFEELGVSMVIWANHNLRSSIVAMQQTSKQIFEQKSLIQVEELATLDDVFHLQN
>2847026544
MEAHNGLSGKIAENCFKGIWASGLTISASLGVRDNNEASWTQVLDVLEFMSDATSVPILLDGDTGGNFNNARRLVKKLEQRSIAGVCIEDKLFPKTNSFISEMQPLANIDEFCGKIKAMKDSTDEDFVVVARVEAFIAGWGLEESLQRAEAYRQAGADAILIHSKRSDVTEIDAFMKEWAFRHPIVIVPTKYYKTPVDKFEELGVSMVIWANHNLRSSIVAMQQTSKQIFEQKSLIQVEELATLDDVFHLQN
>2817328287
MEAHNGLSGKIAENCFKGIWASGLTISASLGVRDNNEASWTQVLDVLEFMSDATSVPILLDGDTGGNFNNARRLVKKLEQRSIAGVCIEDKLFPKTNSFISEMQPLANIDEFCGKIKAMKDSTDEDFVVVARVEAFIAGWGLEESLQRAEAYRQAGADAILIHSKRSDITEIDAFMKEWAFRHPIVIVPTKYYKTPVDKFEELGVSMVIWANHNLRSSIVAMQQTSKQIFEQKSLIQVEELATLDDVFHLQN
>2611805079
MEAHNGLSGKIAENCFKGIWASGLTISASLGVRDNNEASWTQVLDVLEFMSDATSVPILLDGDTGGNFNNARRLVKKLEQRSIAGVCIEDKLFPKTNSFISEMQPLANIDEFCGKIKAMKDSTDEDFVVVARVEAFIAGWGLEESLQRAEAYRQAGADAILIHSKRSDVTEIDAFMKEWAFRHPIVIVPTKYYKTPLDKFEELGVSMVIWANHNLRSSIVAMQQTSKQIFEQKSLIQVEELATLDDVFHLQN
>2745169088
MEAHNGLSGKIAENCFKGIWASGLTISASLGVRDNNEASWTQVLDVLEFMSDATSVPILLDGDTGGNFNNARRLVKKLEQRSIAGVCIEDKLFPKTNSFISEMQPLANIDEFCGKIKAMKDSTDEDFVVVARVEAFIAGWGLEESLQRAEAYRQAGADAILIHSKRSDVTEIDAFMKEWAFRHPIVIVPTKYYKTPVDKFEELGVSTVIWANHNLRSSIVAMQQTSKQIFEQKSLIQVEELATLDDVFHLQN
>2636334780
MEAHNGLSAKIVEQAFRGIWGSGLSISAALGVRDNNEASWTQVLEVLEFMSDATSIPILLDGDTGGNFNNMRRLVNKLEQRDVAGVCIEDKIFPKTNSFIGDTQPLADADEFSGKIKAAKDSLDDDFVVVARVEAFIAGWGLKEALKRAEKYRLAGADAILVHSKKSNCSDIESFMKEWGDRHPIVIVPTKYYSTPTDEFRELGISLAIWANHNLRTSIRAMQNVSKQIYNDQSLINVEDIVPVTEVFRIQG
>2511843462
MEAHSALSAKIVEEAFKGIWASGLSLSAALGVRDNNEASWTQVLDILEFMSDATSVPILLDGDTGGNFNNARRLVKKLEQRDIPGVCIEDKLFPKTNSFIGEAQPLADINEFCGKIKAMKDSNDEDFVVVSRVEAFIAGWGLKEALKRAEAYRQAGTDAVLIHSKRSDMTEIEAFMKEWGNRLPVIIVPTKYYSVPTDKFSDLGISLSIWANHNLRSSITAMQKTSAQIYYDKSLINVEKVSPLEEVFRLQK
>2624517821
MEAHSALSARIVEEAFKGIWASGLSLSAALGVRDNNEASWTQVLDVLEFMSDATSVPILLDGDTGGNFNNARRLVKKLEQRDIPGVCIEDKLFPKTNSFIGEAQPLADINEFCGKIKAMKDSKDEDFVVVSRVEAFIAGWGLKEALKRAEAYRQAGTDAVLIHSKRSDMTEIGAFMKEWGNRLPVIIVPTKYYSVPTDKFSDLGISLSIWANHNLRSSITAMQKTSAQIYSDKSLINVEKVSPLEEVFRLQK
>2638739044
MEAHSALSARIVEEAFKGIWASGLSLSAALGVRDNNEASWTQVLDVLEFMSDATSVPILLDGDTGGNFNNARRLVKKLEQRDIPGVCIEDKLFPKTNSFIGEAQPLADINEFCGKIKAMKDSKDEDFVVVSRVEAFIAGWGLKEALKRAEAYRQAGTDAVLIHSKRSDMTEIEAFMKEWGNRLPVIIVPTKYYSVPTDKFSDLGISLSIWANHNLRSSITAMQKTSAQIYSDKSLINVEKVSPLEEVFRLQK
>2819708724
MEAHSALSAKIVEEAFKGIWASGLSLSAALGVRDNNEASWTQVLDILEFMSDATSVPILLDGDTGGNFNNARRLVKKLEQRDIPGVCIEDKLFPKTNSFIGEAQPLADINEFCGKIKAMKDSNDEDFVVVSRVEAFIAGWGLKEALKRAEAYRQAGTDAVLIHSKRSDMTEIEAFMKEWGNRLPVIIVPTKYYSVPTDKFSDLGISLSIWANHNLRSSITAMQKTSAQIYYDKSLINVEKVSPLEEVFRLQK
>2650747442
MEAHSALSAKIVEEAFKGIWASGLSLSAALGVRDNNEASWTQVLDILEFMSDATSVPILLDGDTGGNFNNARRLVKKLEQRDIPGVCIEDKLFPKTNSFIGEAQPLADINEFCGKIKAMKDSNDEDFVVVSRVEAFIAGWGLKEALKRAEAYRQAGTDAVLIHSKRSDMTEIEAFMKEWGNRLPVIIVPTKYYSVPTDKFSDLGISLSIWANHNLRSSITAMQKTSAQIYYDKSLINVEKVSPLEEVFRLQK
>2551796337
MEAHSALSAKIVEEAFKGIWASGLSLSAALGVRDNNEASWTQVLDILEFMSDATSVPILLDGDTGGNFNNARRLVKKLEQRDIPGVCIEDKLFPKTNSFIGEAQPLADINEFCGKIKAMKDSKDEDFVVVSRVEAFIAGWGLKEALKRAEAYRQAGTDAVLIHSKRSDMTEIEAFMKEWGNRLPVIIVPTKYYSVPTDKFSDLGISLSIWANHNLRSSITAMQKTSAQIYYDQSLINVEKVSPLEEVFRLQK
>2522443542
MEAHSALSAKIVEEAFKGIWASGLSLSAALGVRDNNEASWTQVLDILEFMSDATSIPILLDGDTGGNFNNARRLVKKLEQRDIPGVCIEDKLFPKTNSFIGEAQPLADINEFCGKIKAMKDSNDEDFVVVSRVEAFIAGWGLKEALKRAEAYRQAGTDAVLIHSKRSDMTEIEAFMKEWGNRLPVIIVPTKYYSVPTDKFSDLGISLSIWANHNLRSSITAMQKTSAQIYYDKSLINVEKVSPLEEVFRLQK
>2624900835
MEAHSALSAKIVEEAFKGIWASGLSLSAALGVRDNNEASWTQVLDILEFMSDATSIPILLDGDTGGNFNNARRLVKKLEQRDIPGVCIEDKLFPKTNSFIGEAQPLADINEFCGKIKAMKDSNDENFVVVSRVEAFIAGWGLKEALKRAEAYRQAGTDAVLIHSKRSDMTEIEAFMKEWGNRLPVIIVPTKYYSVPTDKFSDLGISLSIWANHNLRSSITAMQKTSAQIYYDKSLINVEKVSPLEEVFRLQK
>646757047
MEAHSALSAKIVEEAFKGIWASGLSLSAALGVRDNNEASWTQVLDILEFMSDATSIPILLDGDTGGNFNNARRLVKKLEQRDIPGVCIEDKLFPKTNSFIGEAQPLADINEFCGKIKAMKDSNDEDFVVVSRVEAFIAGWGLKEALKRAEAYRQAGTDAVLIHSKRSDMTEIEAFMKEWGNRLPVIIVPTKYYSVPTDKFSDLGISLSIWANHNLRSSITAMQKTSAQIYYDKSLINVEKVSPLEEVFRLQK
>2630086775
MEAHSALSAKIVEEAFKGIWASGLSLSAALGVRDNNEASWTQVLDILEFMSDATSIPILLDGDTGGNFNNARRLVKKLEQRDIPGVCIEDKLFPKTNSFIGEAQPLADINEFCGKIKAMKDSNDEDFVVVSRVEAFIAGWGLKEALKRAEAYRQAGTDAVLIHSKRSDMTEIEAFMKEWGNRLPVIIVPTKYYSVPTDKFSDLGISLSIWANHNLRSSITAMQKTSAQIYYDKSLINVEKVSPLEEVFRLQK
>2714143861
MEAHSALSAKIVEEAFKGIWASGLSLSAALGVRDNNEASWTQVLDILEFMSDATSIPILLDGDTGGNFNNARRLVKKLEQRDIPGVCIEDKLFPKTNSFIGEAQPLADINEFCGKIKAMKDSNDEDFVVVSRVEAFIAGWGLKEALKRAEAYRQAGTDAVLIHSKRSDMTEIEAFMKEWGNRLPVIIVPTKYYSVPTDKFSDLGIRLSIWANHNLRSSITAMQKTSAQIYYDKSLINVEKVSPLEEVFRLQK
>2770576618
MEAHSALSAKIVEEAFKGIWASGLSLSAALGVRDNNEASWTQVLDILEFMSDATSVPILLDGDTGGNFNNARRLVKKLEQRDIPGVCIEDKLFPKTNSFIGEAQPLADINEFCGKIKAMKDSKDEDFVVVSRVEAFIAGWGLKEALKRAEAYRQAGTDAVLIHSKRSDMTEIEAFMKEWGNRLPVIIVPTKYYSVPTDKFSDLGISLSIWANHNLRSSITAMQKTSAQIYYDKSLINVEKVSPLEEVFRLQK
>2636506758
MEAHSALSAKIVEEAFKGIWASGLSLSAALGVRDNNEASWTQVLDILEFMSDATSVPILLDGDTGGNFNNARRLVKKLEQRDIPGVCIEDKLFPKTNSFIGEAQPLADINEFCGKIKAMKDSNDEDFVVVSRVEAFIAGWGLKEALKRAEAYRQAGTDAVLIHSKRSDMTEIEAFMKEWGNRLPVIIVPTKYYSVPTDKFSDLGISLSIWANHNLRSSITAMQKTSAQIYCDKSLINVEKVSPLEEVFRLQK
>2691446322
MEAHSALSAKIVEEAFKGIWASGLSLSAALGVRDNNEASWTQVLDILEFMSDATSVPILLDGDTGGNFNNARRLVKKLEQRDIPGVCIEDKLFPKTNSFIGEAQPLADINEFCGKIKAMKDSNDEDFVVVSRVEAFIAGWGLKEALKRAEAYRQAGTDAVLIHSKRSDMTEIEAFMKEWGNRLPVIIVPTKYYSVPTDKFSDLGISLSIWANHNLRSSITAMQKTSAQIYCDKSLINVEKVSPLEEVFRLQK
>2644721567
MEAHSALSAKIVEEAFKGIWASGLSLSAALGVRDNNEASWTQVLDILEFMSDATSVPILLDGDTGGNFNNARRLVKKLEQRDIPGVCIEDKLFPKTNSFIGEAQPLADINEFCGKIKAMKDSNDEDFVVVSRVEAFIAGWGLKEALKRAEAYRQAGTDAVLIHSKRSDMTEIEVFMKEWGNRLPVIIVPTKYYSVPTDKFSDLGISLSIWANHNLRSSITAMQKTSAQIYCDKSLINVEKVSPLEEVFRLQK
>2644719986
MEAHSALSAKIVEEAFKGIWASGLSLSAALGVRDNNEASWTQVLDILEFMSDATSVPILLDGDTGGNFNNARRLVKKLEQRDIPGVCIEDKLFPKTNSFIGEAQPLADINEFCGKIKAMKDSNDEDFVVVSRVEAFIAGWGLKEALKRAEAYRQAGTDAVLIHSKRSDMTEIEAFMKEWGNRLPVIIVPTKYYSVPTDKFSDLGISLSIWANHNLRSSITAMQKTSAQIYCDKSLINVEKVSPLEEVFRLQK
>2677699106
MEAHSALSAKIVEEAFKGIWASGLSLSAALGVRDNNEASWTQVLDILEFMSDATSVPILLDGDTGGNFNNARRLVKKLEQRDIPGVCIEDKLFPKTNSFIGEAQPLADINEFCGKIKAMKDSNDEDFVVVSRVEAFIAGWGLKEALKRAEAYRQAGTDAVLIHSKRSDMTEIEAFMKEWGNRLPVIIVPTKYYSVPTDKFSDLGISLSIWANHNLRSSITAMQKTSAQIYCDKSLINVEKVSPLEEVFRLQK
>2745370735
MEAHSALSAKIVEEAFKGIWASGLSLSAALGVRDNNEASWTQVLDILEFMSDATSVPILLDGDTGGNFNNARRLVKKLEQRDIPGVCIEDKLFPKTNSFIGEAQPLADINEFCGKIKAMKDSNDEDFVVVSRVEAFIAGWGLKEALKRAEAYRQAGTDAVLIHSKRSDMTEIEAFMKEWGNRLPVIIVPTKYYSVPTDKFSDLGISLSIWANHNLRSSITAMQKTSAQIYCDKSLINVEKVSPLEEVFRLQK
>2506741204
MEAHNALSAKIVEEAFKGIWGSGLSISATMGVRDNNEASWTQVLDVLEFMSDATNIPILLDGDTGGNFNNARRLVKKLEQRQIAGVCIEDKIFPKTNSFIGEAQPLANIDEFSGKIKAMKDSKDDDFVVISRVEAFIAGWGLDEALKRAEAYRKAGTDAILMHSKRADLTEIEAFIQEWGGRLPVVIVPTKYFSVPTERFRELGISLAIWANHNLRASIKAMQSNSTQIYRDETLLHVERVSPLEEVFRLQG
>2794470583
MEAHSGLSAKIVEEVFKGIWASGLSISAAMGVRDNNEASWTQVLEVLEFMSDATSIPILLDGDTGGNFNNARRLVKKLEQRDIAGVCIEDKQFPKTNSFIGEAQPLADIDEFCNKIRAMKDTKDDDFVVISRIEALIAGWGLEEALRRAEAYRQAGTDAILIHSKRSDFIEIETFMKEWGDRLPVVIVPTKYYSVPTERFREMGISLAIWANHNLRASIKAMEQTTKQIYLEESLINIESVAPLERVFQLQD
>2640244792
MEAHNALSAKIVESAFKGIWASGLSISAALGVRDNNEASWTQVLEVLEFMSDATSIPILLDGDTGGNFNNARRLVKKLEQRGIAGVCIEDKLFPKTNSFIGEAQPLADIDEFCHKIRAMKDTEDEDFVVVSRVEAFIAGWGLREALRRAEAYRQAGTDAILIHSKKSDSSEIETFMKEWGNRLPVIIVPTKYYKEPTSKFRDLGISVGIWANHNLRASITAMEKTSKQIYLEESLINVEPVASLEKVFQLQG
>2545554938
MEAHNGLSAKIVEESFKGIWASGLSISASLGVRDNNEASWTQVLEVLEFMSDSTSIPILVDGDTGGNFNNARRLLQKLEQRQIAGVCIEDKLFPKTNSFLDNAQSLAQIEEFSGKIKAMKDTQDDDFTVVARVEAFIAGLGLKEAVKRAEAYRQAGADAILMHSKRSDISEIEAFMKEWADRHPVIIVPTKYYSTPTQRFRDLGVHAVIWANHNLRASIDAMQRISRKIYQDSSIAEAEGVASLDEVFRLQN
>2631587284
MEAHHALSAKIVEEAFKGIWGSGLSISASLGVRDNNEASWTQVLDVLEFMSDATSIPILLDGDTGGNFNNARRLVKKLEQRDIAGVCIEDKIFPKTNSFIGEAQPLARIDEFCGKIKAMKDSTDDDFVVVSRVEALIAGWGLQEALKRAEAYRLAGSDAILMHSKRSDSLEIEAFMKEWGDRLPVVIVPTKYYSVPTERFRDIGVSVAIWANHNLRASIKAMQRTSNQIFLEESLANVEGVTSVDEIFQLQG
>2647241006
MEAHNGLSAKIVEQTFKSIWASGLSISASLGVRDNNEASWTQVLDVIEFMSDATTVPILLDGDTGGNFNNMRRLVKKLEQRGIAGVCIEDKLFPKTNSFIGEAQPLADIDEFCGKIKAAKDATDDDFVIVARVEAFIAGWGLEEALRRAEAYRQAGADAILMHSKKPNPSDIEAFMKEWGSRHPVIIVPTKYYSTPAEQFREWGVSMAIWANHNIRAAITAMEKVSQKIFEDESLMNVEGVASVADIFTLQG
>2739234776
MEAHNALSAKIVEETFKGIWGSGLSMSAALGVRDNNEASWTQVLDVLEFMSDVTTIPILLDGDTGGNFNNARRLVKKLEQRDIAGVCIEDKLFPKTNSFIGEAQPLADIDEFCGKIKAMKDTKDEDFVVVSRVEAFIAGWGLKEALKRADAYRLAGADAVLIHSKRSDISEIKAFMTEWGNRHPVVIVPTKYYTAPTDQFRELGVSLTIWANHNLRASIKAMQETSSQIYRDESLIHVENVSPLNEVFRLQS
>2621186862
MEAHNGLSAKIVENAFKGIWASGLSISAALGVRDNNEASWTQVLEVIEFMSDATDIPILLDGDTGGNFNNMRRLVRKLEQRGIAGVCIEDKLFPKTNSFIGEAQPLADIDEFCGKIKAAKDAIDPDFVVVARVEAFIAGWGLEEAVKRAEAYRQAGADAILMHSKRADATEIKAFMEVWNNRHPVIIVPTKYYSTPTEQFKDWGVSTVIWANHNVRAAIKAMEQVTQKIYEDQSLINIEGITSVSHIFELQG
>648174425
MEAHNGISAKIVEEAFKGIWASGLTISASLGVRDNNEASWTQVLEVVEFMSDATNIPILLDGDTGGNFNNARRLVRKLEQRGVAGVCIEDKLFPKTNSFIGETQPLANTEEFCGKIKAMKDIEDPDFVVVARVEAFIAGWGLEEALRRAEAYRQAGADAVLIHSKRSDFREIEAFMREWGNRLPVVIVPTKYYSTPTDVFRSAGVRLVIWANHNLRAAISAMQHVSAAIFKSETLMVVEDIAPLSEVFRLQG
>2587417883
MEAHNGLSAKIVENTFKGIWASGLSISASLGVRDNNEASWTQVLDVVEFMSDAVDIPILLDGDTGGNFNNMRRLVRKLEQRGIAGVCIEDKLFPKTNSFIGEAQPLADIDEFCGKIKAAKDAINPDFVVVARVEAFIAGWGLDEALKRAEAYRQAGADAILIHSKKSNASEIKAFMEVWGDRHPVIIVPTKYYSTPTSHFEDWGVSMVIWANHNVRAAITAMEETTKQIYEDQSLINVEGVAPVSHIFELQG
>2791902836
MEAHNGLSAKIVEEAFKGIWGSGLSISASLGVRDNNEASWTQVLDVLEFMSDATSIPILLDGDTGGNFNNMRRLVKKLEQRNIAGVCIEDKLFPKTNSFIGEAQPLADIEEFCGKIQAAKESTDDDFMVVARVEAFIAGWGLDEALRRAEAYRLAGADAILMHSKKSDPSDIEAFMKEWGNRHPVVIVPTKYYSTPTEYFKELGINLVIWANHNIRSSITAMQNTTKQVFNDESLINVEGIASVSEVFRIQG
>2769295937
MEAHNALSAKIVEETFKGIWASGLSMSAALGVRDNNEASWTQVLDVLEFMSDVTTIPILLDGDTGGNFNNARRLVKKLEQRDIAGVCIEDKLFPKTNSFIGEAQPLADINEFCGKIKAMKDTKDEDFVVVSRVEAFIAGWGLKEALKRAEAYRLAGADAILMHSKRSDTQEIEAFMKEWGNRHPVIIVPTKYYTTPTDLFRELGVSLTIWANHNLRASIKSMQETSSRIFHDDSLLHVEKVAPLNEVFRLQG
>2619915119
MEAHNGLSAKIVEEAFAGIWGSGLSISASLGVRDNNEASWTQILDVLEFMSDAIKIPILLDGDTGGNFNNMRRLVKKLEQRDIAGVCIEDKLFPKTNSFIGENQPLADMDEFCGKIKAAKDTRDEDFMVVARLEAFIAGWGLDEALRRAEAYHKAGADAILCHSKKSDATDIDAFMKEWANRSPVVIVPTKYYSVPTEHFKNLGVNTIIWANHNIRSAVKVMQETTKRIFEDQSLINVESVVSVSELFRLQG
>2744451360
MESHNALSAKIVEKVFKGIWASGLSISASLGVRDNNEASWTQVLDVLEFMSDATSIPILLDGDTGGNFNNARRLVKKLEQRQIAGVCIEDKIFPKTNSFIGETQPLADIDEFCGKIKAMKDSLDEDFVVVSRVEAFIAGWGLTEALKRAEAYRKAGTDAILIHSKRTDSLEIESFMKEWGNRLPVVIVPTKYYSVPTERFREMGISLVIWANHNLRASIRAMEETSRQIYSDESLINVEPITPLEHVFRLQD
>2794445901
MESHNALSAKIVEKVFKGIWASGLSISASLGVRDNNEASWTQVLDVLEFMSDATSIPILLDGDTGGNFNNARRLVKKLEQRQIAGVCIEDKLFPKTNSFIGETQPLADIDEFCGKIKAMKDSLDEDFVVVSRVEAFIAGWGLTEALKRAEAYRKAGTDAILIHSKRTDSLEIESFMKEWGNRLPVVIVPTKYYSVPTERFREMGISLVIWANHNLRASIRAMEETSRQIYSDESLINVEPITPLEHVFRLQD
>2690405423
MEAHNGLSAKIVEEAFKGIWASGLSISASMGIRDSNEASWTQVLNILEFMSDATTIPILLDGDTGGNFNNARRLVKKLEQLDIAGVCIEDKLFPKTNSFIGQAHPLASIEEFCGKIKAMKDCVDDDFMVVARVEAFIAGWGLEEVLTRAEAYRKAGADAVLIHSKKTHFKEIEAFMKKWNSRSPVVIVPTKYYTTPTSEFRKLGINTVIWANHNLRASITAMQNISKQIQKEETLIQVEDIASVNEIFRLQN
>2756138756
MEAHNGLSAKIVEEAFKGIWASGLSISASMGVRDNNEASWTQVLNILEFMSDATKIPILLDGDTGGNFNNARRLVKKLEQLDIAGVCIEDKLFPKTNSFIGQAQPLASIEEFCGKIEAMKDCADDDFMVVARVEAFIAGWGLEEVLTRAEAYRKAGADAVLIHSKQTHFKEIEAFMKKWNSRSPVVIVPTKYYTTPTSEFRKLGINTVIWANHNLRASITAMQNISKQIQKEESLIQVEEIASVNEIFRLQN
>2517929812
MEAHNGLSAKIVEEAFKGIWASGLSISASLGVRDNNEASWTQVLDVLEFMSDATTIPILLDGDTGGNFNNARRLVKKLEQRHIAGVCIEDKLFPKTNSFLGEAQPLADIEEFCGKIKAMKDTLDDDFMVVARVEAFIAGWGLEEALKRSEAYRQAGADAILMHSKSLDITEIEAFMNEWAGRHPVVLVPTKYYSTPTERFRELGVNVVIWANHNMRASIAAMQKTSQKIFNEKSIVDVEGVATLEEIFRLQE
>2709076127
MEAHNGLSAKVVEEAFKGVWASGLSISGSLGVRDNNEASWTQILDILEFMSDTTTIPILLDGDTGGNFNNARRLVRKLEQLNIAGVCIEDKIFPKTNSFIGELQLLASIEEFCGKIKAMKDTEDEDFMVVARVEAFIAGLGLDEALKRAEAYRKAGADAILMHSKRSDFKEIEAFMKEWGRRHPVVIVPTKYYTTPTNDFRKVGISTAIWANHNLRASITAMQNISKQILKDESLIQVEKIVSVQEIFRLQN
>2646313850
MEAHNGLSAKIVEEVFKWIWASGLSISGSLGVRDNNEASWTQVLDILEFMSDTTTIPILLDGDTGGNFNNARRLVRKLEQLNIAGVCIEDKIFPKTNSFIGETQPLASIEEFCGKIKAMKDTEDEDFMVVARVEAFIAGLGLDEALKRAESYRKAGADAILVHSKM
>2799302749
MEAHNGLSAKIVEEVFKGIWASGLSISGSLGVRDNNEASWTQVLDILEFMSDTTTIPILLDGDTGGNFNNARRLVRKLEQLDIAGVCIEDKIFPKTNSFIGEKQHLASIEEFCGKIKAMKDTGDEDFMVVARVEAFIAGLGLDEALKRAEAYRKAGADAILVHSKKSDFSEIEAFMKEWSGRHPVVIVPTKYFTTPTNEFRKVGISTAIWANHNLRASITAMQNISKQILKDESLIQVEKIVNVQEIFRLQD
>2824271923
MEAHNALAGRIVEETFPAIWASGFGIASSLGLRDSNEASWTQVLDIVEFITDATSIPVLFDGDTGGNFNNFRRLVRKLGQRQVAAVSVEDKLFPKTNSFVGECQPLADVAEFCGKLRAGKDASSDGFCIVARTEALISGRGMNEALDRAAAYHEAGADAVFVHSKATTAHEVLEFAARWDRRAPLVVAPTTYHGTTCAQFREAGISMVICANHNLRASVRAMQDVSARIFRERGVAGAEPIASMRDIFRLVN
>2596754566
MEAHNGLSARIAQHAFPGIWASGFAISTALGVRDSNELSTKELLDTVAFMVDATTVPIVVDGDTGGNFNNARRLVRQLGRLGVSAVCLEDKLFPKTNSFLGTGQPLADEREFCGKIRACKDSLDAEFCVVARVEALVSGRGLTEALHRAESYRRAGADAVFIHSKQQDGREVLDFAREWAGRCPLVITPTTYHGVGVDAFERAGVAMLIWANQNMRAAVLAMRQVCQSIAANRGLTAVEPLVSVQEVFDFLD
>2807399100
MEAHNGLSARIAQHAFPGIWASGFAISTALGVRDSNELSTKELLDTVAFMVDATTVPIVVDGDTGGNFNNARRLVRQLGRLGVSAVCLEDKLFPKTNSFLGTGQPLADEREFCGKIRACKDSLDAEFCVVARVEALVSGRGLTEALHRAESYRRAGADAVFIHSKQQDGREVLDFAREWAGRCPLVITPTTYHGVGVDAFERAGVAMLIWANQNMRAAVLAMRQVCQSIAANRGLTAVEPLVSVQEVFDFLD
>2766414076
MEAHNGLSARIVQDVFAGIWASGFSISTALGVRDSNEISAGEVLDAVGYMADATTIPIMVDGDTGGNFNNARRFVRQLCRLDVSAVCIEDKLFPKTNSFIGDEQPLADVDEFCGKIAACKDSTDGDFSVIARVEALVSGRGLAEALDRGEAYRRAGADAVFIHSKSKDGKEILAFAEEWARRCPLVITPTTYHAVGVEAFERAGVSTLIWANQNMRASVQAMRDVSRAVFENNRLSDVEPLAPVKEIFDFLD
>2766457707
MEAHNGLSARIVQDVFAGIWASGFSISTALGVRDSNEISAGEVLDAVGYMADATTIPIMVDGDTGGNFNNARRFVRQLCRLDVSAVCIEDKLFPKTNSFIGDEQPLADVDEFCGKIAACKDSTDGDFSVIARVEALVSGRGLAEALDRGEAYRRAGADAVFIHSKSKDGKEILAFAEEWARRCPLVITPTTYHAVGVEAFERAGVSTLIWANQNMRASVQAMRDVSRAVFENNRLSDVEPLAPVKEIFDFLD
>2768267032
MEAHNGLSARIVEDVFSGIWASGFSISTALGVRDSNEVSAGEVLDTVAYMADATRIPIMVDGDTGGNFNNARRFVRQLCRLGVAGVCIEDKLFPKTNSFIGDRQPLADTDEFRGKIAACKDSTDDDFCVIARVEALVSGFSLAEALGRAEAYRQAGADAVFIHSKRKDGKEVLAFAREWGRRSPLVITPTTYHSVGVDTFERAGISTLIWANQNMRASMRAMREVSEEVFRKQRVSDVEQLVPVQEVFDFLD
>2818421476
MEAHNGLSARIVEDVFSGIWASGFAISTALGVRDSNEVSAGEVLDTVAYMADATRIPIMVDGDTGGNFNNARRFVRQLCRLGVAGVCIEDKLFPKTNSFIGDRQPLADTDEFRGKIAACKDSTDDDFCVIARVEALVSGFSLAEALGRAEAYRQAGADAVFIHSKRKDGKEVLAFAREWGRRSPLVITPTTYHSVGVDTFERAGISTLIWANQNMRASMRAMREVSEEVFRKQRVSDVEQLVPVQEVFDFLD
>2818591549
MEAHNGLSARIVEDVFPGIWASGFSISTALGVRDSNEVSAGEVLDTVAYMADATRIPIMVDGDTGGNFNNARRFVRQLCRLGVAGVCIEDKLFPKTNSFIGDRQPLADTDEFRGKIAACKDSTDDDFCVIARVEALVSGFSLAEALGRAEAYRQAGADAVFIHSKRKDGKEVLAFAREWGRRSPLVITPTTYHSVGVDTFERAGISTLIWANQNMRASMRAMREVSEEVFRKQRVSDVEQLVPVQEVFDFLD
>2818573045
MEAHNGLSARIVEDVFPGTWASGFSISTALGVRDSNEVSAGEVLDTVAYMADATGIPIMVDGDTGGNFNNARRFVRQLCRLGVAGVCIEDKLFPKTNSFIGDRQPLADTDEFRGKIAACKDSTDDDFCVIARVEALVSGFSLAEALGRAEAYRQAGADAVFIHSKRKDGKEVLAFAREWGRRSPLVITPTTYHSVGVDTFERAGISTLIWANQNMRASMRAMREVSEEVFKKRRVSDVEQLVPVQEVFDFLD
>2545386292
MEAHNGLSARIVEDVFPGIWASGFSISTALGVRDSNEVSAGEVLDTVAYMADATRIPIMVDGDTGGNFNNARRFVRQLCRLGVAGVCIEDKLFPKTNSFIGDRQPLADTDEFRGKIAACKDSTDDDFCVIARVEALVSGFSLAEALGRAEAYRQAGADAVFIHSKRKDGKEVLAFAREWGRRSPLVITPTTYHSVGVDTFERAGISTLIWANQNMRASMRAMREVSEEVFKKRRVSDVEQLVPVQEVFDFLD
>2818538892
MEAHNGLSARIVEDVFPGIWASGFSISTALGVRDSNEVSAGEVLDTVAYMADATRIPIMVDGDTGGNFNNARRFVRQLCRLGVAGVCIEDKLFPKTNSFIGDRQPLADTDEFRGKIAACKDSTDDDFCVIARVEALVSGFSLAEALGRAEAYRQAGADAVFIHSKRKDGKEVLAFAREWGRRSPLVITPTTYHSVGVDTFERAGISTLIWANQNMRASMRAMREVSEEVFKKRRVSDVEQLVPVQEVFDFLD
>2818512435
MEAHNGLSARIVEDVFPGIWASGFSISTALGVRDSNEVSAGEVLDTVAYMADATRIPIMVDGDTGGNFNNARRFVRQLCRLGVAGVCIEDKLFPKTNSFIGDRQPLADTDEFRGKIAACKDSTDDDFCVIARVEALVSGFSLTEALGRAEAYRQAGADAVFIHSKRKDGKEVLAFAREWGRRSPLVITPTTYHSVGVDTFERAGISTLIWANQNMRASMRAMREVSEEVFKKRRVSDVEQLVPVQEVFDFLD
>2766293766
MEAHNGLSARIVEDVFPGIWASGFSISTALGVRDSNEVSAGEVLDTVAYMADATRIPIMVDGDTGGNFNNARRFVRQLCRLGVAGVCIEDKLFPKTNSFIGDRQPLADTDEFRGKIAACKDSTDDDFCVIARVEALVSGFSLAEALGRAEAYRQAGADAVFIHSKRKDGKEVLAFAREWGRRSPLVITPTTYHSVGVDTFERAGVSTLIWANQNMRASMRAMREVSEEVFKKRRVSDVEQLVPVQEVFDFLD
>2818599916
MEAHNGLSARIVEDVFPGIWASGFSISTALGVRDSNEVSAGEVLDTVAYMADATRIPIMVDGDTGGNFNNARRFVRQLCRLGVAGVCIEDKLFPKTNSFIGDRQPLADTDEFRGKIAACKDSTDDDFCVIARVEALVSGFSLAEALGRAEAYRQAGADAVFIHSKRKDGKEVLAFAREWGRRSPLVITPTTYHSVGVDTFERAGISTLIWANQNMRASMRAMREVSEEVFKKRRVSDVEQLVPVQEVFDFLD
>2777293327
MEAHNGLSARIVEDVFSGIWASGFSISTALGVRDSNEVSAGEVLDTVAYMADATRIPIMVDGDTGGNFNNARRFVRQLCRLGVAAVCIEDKLFPKTNSFIGERQPLADTAEFCGKITACKDSTDDDFCVIARVEALVSGFPLAEALDRAEAYRLAGADAVFIHSKRKDGKEILAFAKEWDRRCPLVITPTTYHAVGVDSFERAGISTLIWANQNMRASMRAMREVCEEVFRNQRVSDVEQLAPVQEVFDFLD
>2818468803
MEAHNGLSARIVEDVFSGIWASGFSISTALGVRDSNEVSAGEVLDTVAYMADATHIPIMVDGDTGGNFNNARRFVRQLCRLGVAAVCIEDKLFPKTNSFLGECQPLADTDEFCGKITACKDSTDDDFCVVARVEALVSGYSLGEALDRAEAYRRAGADAVFIHSKRKDGKEVLAFAKEWGRRCPLVITPTTYHAVGVDSFERAGISTLIWANQNMRASMHAMREVCEEVFRNRRVSDVEQLVPVKEVFDFLD
>2552800770
MEAHSGLSAKIVEEAFKGIWASGLSISASMAVPDRNEASWSQVLEVIEFMADATTIPILVDGDSGGDHNNTRRLAVKLCERGAAGVCIEDKLFPKQNSFLGEGQKLLAISDFCDKIRASKDSSDPDFCFVARTETLIGGGSMQEALDRAAAYHEAGADAILIHSKRSTAEEIVEFCRQWRQRCPVVIVPTKYHKTPTSVYRAAGVSTVIWANHSLRASIQAMQQTVQRIYTEESIGALDDIAPLEEVFRISG
>2813934124
MEAHSGLSAKIVEEAFKGIWASGLSISASMAVPDRNEASWSQVLEVIEFMADATTIPILVDGDSGGDHNNTRRLAVKLCERGAAGVCIEDKLFPKQNSFLGEGQKLLAISDFCDKIRASKDSSDPDFCFVARTETLIGGGSMQEALDRAAAYHEAGADAILIHSKRSTAEEIVEFCRQWRQRCPVVIVPTKYHKTPTSVYRAAGVSTVIWANHSLRASIQAMQQTVQRIYTEESIGALDDIAPLEEVFRISG
>2847087071
MESHNALSAKIAENAFSGLWASGLTISASLGLSDRNEASWTQVLDVAEFMADHVEIPILLDGDTGGSYLNVMRLVKKLCQKGISGVCLEDKVFPKMNSFIGEKQELIAIDDFCSKIKAAKDTLDEDFVLVARTEALISGRGMLEALQRAEAYHEAGADAILIHSKKSDASEIIEFSNEWAERSPLIIVPTKYYSTPTELYRDLKISTVIWANHSLRASVVAIENITKKIYDTQSISEVEQIVSLQDLFLLTN
>2599925375
MEAHNGLSAKIAQNSFSGLWASGLTISASLGLSDRNEASWTQVLDVAEFMADHVDIPILLDGDTGGSYLNVMRLVKKLCQKGISGVCLEDKVFPKMNSFIGEKQELIAIEDFCSKIKAAKDTLDDDFVLVARTEALISGRGMAEALRRAEAYHEAGADAILIHSKKTDASEIVEFSNEWAERSPLVIVPTKYYSTPTELYRDLKISTVIWANHSLRASVVAIENTTKKIFETQSIKEVEQIVSLQDLFLLTN
>2511904528
MEAHNGLSAKIAQNSFSGLWASGLTISASLGLSDRNEASWTQVLDVAEFMADHVDIPILLDGDTGGSYLNVMRLVKKLCQKGISGVCLEDKVFPKMNSFIGEKQELIAIEDFCSKIKAAKDTLDDDFVLVARTEALISGRGMAEALRRAEAYHEAGADAILIHSKKTDASEIVEFSNEWAERSPLVIVPTKYYSTPTELYRDLKISTVIWANHSLRASVVAIENTTKKIFETQSIKEVEQIVSLQDLFLLTN
>2639227672
MESHNALSAKIAEQAFQGLWASGLTISASLGLADRNEASWTQVIDVVDFITDHVDIPVLLDGDTGGNYHNVIRLVKKLCQKHVSGVCIEDKVFPKMNSFLGEKQQLADVGDFCSKIMAAKDTLDDDFVIVARTEALISGLGMTEALKPIAWRAPMRF
>2621046866
MESHNALSAKIAEQAFQGLWASGLTISASLGLADRNEASWTQVIDVVDFITDHVDIPVLLDGDTGGNYHNVIRLVKKLCQKHVSGVCIEDKVFPKMNSFLGEKQQLADVGDFCSKIMAAKDTLDDDFVIVARTEALISGLGMTEALKPIAWRAPMRF
>2858458341
MESHNALSAKIAEQAFQGLWASGLTISASLGLADRNEASWTQVIDVVDFITDHVDIPVLLDGDTGGNYHNVIRLVKKLCQKHVSGVCIEDKVFPKMNSFLDEKQPLADVGDFCSKIMAAKDTLDDDFVIVARTEALISGLGMAEALKRAEAYRLAGADAILIHSRQSNADEILTFAAEWANRSPLVIVPTKYYATPTETYREANISTIIWANHSLRAAIVAMRKTVQQIFEQQSIVAIENIASLNDVFALTN
>2639266762
MESHNALSAKIAEQAFQGLWASGLTISASLGLADRNEASWTQVIDVVDFITDHVDIPVLLDGDTGGNYHNVIRLVKKLCQKHVSGVCIEDKVFPKMNSFLGEKQQLADVGDFCSKIMAAKDTLDDDFVIVARTEALISGLGMTEALKRAEAYRLAGADAILIHSRQSNADEILTFAAEWANRSPLVIVPTKYYATPTETYREANISTIIWANHSLRAAIVAMRKTVQQIFEQQSIAAIENIASLDDVFALTN
>2834864111
MESHNALSAKIAERAFSGLWASGLTISAALGLSDRNEASWTQVLDVVEFMTDHVDVPILLDGDTGGNYHNVIRLVKKLCQKHVSGVCIEDKIFPKMNSFLGERQKLADIDDFCSKIKAAKDTFDDDFVIVARTEALISSLGMAEALKRAEHYRQAGADAILIHSKRDSADEVLAFAAEWANRSPLVIVPTKYYSTPTDVFRQAKISTIIWANHSLRSSIVAMREITRHIFENQSINLIEQIATLEDVFALTN
>2854610599
MESHNALSAKIAERAFSGLWASGLTISAALGLSDRNEASWTQVLDVVEFMTDHVDVPILLDGDTGGNYHNVIRLVKKLCQKHVSGVCIEDKIFPKMNSFLGERQKLADIDDFCSKIKAAKDTFDDDFVIVARTEALISSLGMAEALKRAEHYRQAGADAILIHSKRDSADEVLAFAAEWANRSPLVIVPTKYYSTPTDVFRQAKISTIIWANHSLRSSIVAMREITRHIFENQSINLIEQIATLEDVFALTN
>2552860109
MESHNALSAKIAERAFSGLWASGLTISAALGLSDRNEASWTQVLDVVEFMTDHVDVPILLDGDTGGNYHNVIRLVKKLCQKHVSGVCIEDKIFPKMNSFLGERQKLADIDDFCSKIKAAKDTFDDDFVIVARTEALISSLGMAEALKRAEHYRQAGADAILIHSKRDSADEVLAFAAEWANRSPLVIVPTKYYSTPTDVFRQAKISTIIWANHSLRSSIVAMREITRHIFENQSINLIEQIATLEDVFALTN
>2852212433
MESHNALSAKIAEQAFSGLWASGLTISAALGLSDRNEASWTQVLDVVEFITDHVDIPVLLDGDTGGNYHNVIRLVKKLCQKHVSGVCIEDKIFPKMNSFLGECQQLADIGDFCSKIKAAKDTSDDDFVTVARTEALISGLGMAEALKRAERYHQAGADAILIHSKCNDADEVLEFAAEWANRSPLVIVPTKYYSTPTEVFRQANISTIIWANHSLRSSIVAMRETTRHIFENQSISHIEPIASLEDVFALTN
>637926977
MEAHNGLSAIIAEKAFEVIWASGLAISASLGLRDSNEATWCQVLTIAEFMADAVEIPIILDGDSGGNFNTVRRLVRKACDRRIAGVCLEDKLFPKMNSFIQSGQILANVDEFAGRIMAAKDTTSAAFTVIARTEALIAGRSLAEALDRASTYASAGADAIVIHSAKSTADEVLAFADAWANRCPLIIIPTKYYTTPTQLFRQARISLAIWANHSLRASVASMQAVCSRIVREQSVKGVEPISKLETIFDLLK
>2848518826
MEAHNALSAKIAVESFEALWASGLTISATMGLRDRNEASWTQVLDIVEMITDFVPEPVLFDGDTGGDANNVSRLVKKLCQRNVQGVCIEDKLFPKQNSFLGTAQPLLPVEDFCEKIKRGKDALDDDFVLVARVEALIAGHGLNEALDRAYRYQESGADAILIHSKKSDGEEILQFLDRWQHPCPVIIVPTKYHATPTSLFIERDIAAIIWANHSLRASISAMRTITDQICRGRSVAGIETIASLEQLFRL
>2807981458
MESHNALSAKIAEQAFKAIWASGLSISASMGLSDRNEASWSQVVEIAEHMADHVNIPVLLDGDSGGNFNNVARLVKKLCQRGIAGVCFEDKLFPKQNSFIGEAQDLENIEEFCAKIKSAKDSTNPEFCVIARVEALIAGLSMDEALKRAIAYHNAGADAILIHSKKSTGDEVIEFSRLWENRCPLVIVPTKYYNHPTSDYADNGISTVIWANHSLRASISAMYEITRKIMSESSVSGVESIATLPEVFSLTN
>2672138553
MEAHNALSARIAQESFKGLWASGLSISASLGLCDRNEASWTQILDIVEFMSDHTSVPILVDGDTGGNFNNVRRLTKKLCQRGIAGVCLEDKLFPKVNSFISGGNDLANADEFCGKLRAAKDSLDDDFMVVARVEALISGLGMDEALERAHKYHRAGADAILIHSKRKDASEVLEFKELWKDQCPVIIVPTKYSSVETNLYKEAGISTVIWANHSLRASIHAMKRITQQIQKNENVSFIEKIATLEEIFMLTG
>2714624159
MEAHNALSARIAQESFKGLWASGLSISASLGLCDRNEASWTQILDIVEFMSDHTSVPILVDGDTGGNFNNVRRLTKKLCQRGIAGVCLEDKLFPKVNSFISGGNDLANADEFCGKLRAAKDSLDDDFMVVARVEALISGLGMDEALERAHKYHRAGADAILIHSKRKDASEVLEFKELWKDQCPVIIVPTKYSSVETNLYKEAGISTVIWANHSLRASIHAMKRITQQIQKNENVSFIEKIATLEEIFMLTG
>2760300595
MEAHSGLSAKIAEEAFGGIWASGLSISASLGLRDSNEASWTQVLDVLEYMADACTLPILVDGDTGGNFNNVRRLVRKLGERNIAGVCIEDKLFPKTNSFIGEDQPLAEIGEFCGRITAGKDSTSDDFVIVARIEALISSRPMEEALRRAEAYHAAGADAILIHSKKAEPTEIFEFCRRWGNRAPVVIVPTTYYATPTDLFREAGISTVIWANHLMRASITAMRETARTIHDEQSLSNVEGVIPVKEVFRLMG
>2741137603
MEAHSGLSAKIAEEAFGGLWASGLSISASLGLRDSNEASWTQVLDVLEYMADACALPILVDGDTGGNFNNVRRLVRKLGERNIAGVCIEDKLFPKTNSFIGEDQPLAEIGEFCGRITAGKDSTSDDFVIVARIEALISSRPMEEALRRAEAYHAAGADAILIHSKKAEPTEIFEFCRRWGNRAPVVIVPTTYYATPTDLFREAGISTVIWANHLMRASITAMRETARTIHDEQSLSNVEGVIPVKEVFRLMG
>2744016479
MEAHSGLSAKIAEEAFGGIWASGLSISASLGLRDSNEASWTQVLDVLEYMADACALPILVDGDTGGNFNNVRRLVRKLGERNIAGVCIEDKLFPKTNSFIGEDQPLAEIGEFCGRITAGKDSTSDDFVIVARIEALISSRPMEEALRRAEAYHAAGADAILIHSKKAEPTEIFEFCRRWGNRAPVVIVPTTYYATPTDLFREAGISTVIWANHLMRASITAMRETARTIHDEQSLSNVEGVIPVKEVFRLMG
>2644949023
MEAHSGLSAKIAEEAFGGIWASGLSISASLGLRDSNEASWTQVLDVLEYMADACALPILVDGDTGGNFNNVRRLVRKLGERNIAGVCIEDKLFPKTNSFIGEDQPLAEIGEFCGRITAGKDSTSDDFVIVARIEALISSRPMEEALRRAEAYHAAGADAILIHSKKAEPTEIFEFCRRWGNRAPVVIVPTTYYATPTDLFREAGISTVIWANHLMRASITAMRETARTIHDEQSLSNVEGVIPVKEVFRLMG
>2645085132
MEAHSGLSAKIAEEAFGGIWASGLSISASLGLRDSNEASWTQVLDVLEYMADACALPILVDGDTGGNFNNVRRLVRKLGERNIAGVCIEDKLFPKTNSFIGEDQPLAEIGEFCGRITAGKDSTSDDFVIVARIEALISSRPMEEALRRAEAYHAAGADAILIHSKKAEPTEIFEFCRRWGNRAPVVIVPTTYYATPTDLFREAGISTVIWANHLMRASITAMRETARTIHDEQSLSNVEGVIPVKEVFRLMG
>2821449845
MEAHNGLSAKIVEEAFRGIWASGLTGSASLGLRDSNEASWTQVLDTLEYMADATSLPILVDGDTGGNFNNVRRLVRKLCERGIAGVCIEDKLFPKTNSFIGEAQPLADIDEFCGRIKAGKDSTDDDFILVARVEALISGRGMEEALRRAEAYHAAGADAILIHSKKSTATEIFEFTERWANRSPVVIVPTMYYATSTDLFRQAGISTIIWANHLLRSSMTAMRETARRIFEDQSLREVEGVASVRDIFALVG
>2639392897
MEAHNGLSAKIVEEAFRGIWASGLTNSASLGLRDSNEASWTQVLDVLEYMADATTLPILVDGDTGGNFNNVRRLVRKLCERRIAGVCIEDKLFPKTNSFIGEAQPLAEIEEFCGRIKAGKDSTDDDFVLVARIEALISGRGMEEALRRAEAYHAAGADAVLIHSKKSTANEIFEFTERWANRSPVVIVPTMYYATSTDLFRQAGISTVIWANHLLRSSITAMRETAKQIFEDQSLREVEGVASVRDIFALVG
>2523929474
MEAHNGLSAKIVEEAFRGIWASGLTTSASLGLRDSNEASWTQVLDVLEYMADASTLPILVDGDTGGNFNNVRRLVRKLCERRIAGVCIEDKLFPKTNSFIGEDQPLAEIEEFCGRIKAGKDSLDDDFVLVARVEALISGRGMEEALRRAEAYHAAGADAILIHSKKSTANEIFTFAERWGNRAPLVIVPTMYYATSTDLFRQAGISTVIWANHLLRSSMTAMRETARRIFEDESLREVEGVASVRDIFALVG
>2596822879
MEAHDGLSAKIVEEAFRGVWASGLTTSAALGLRDSNEASWTQVLDQLEYMADATRLPILVDGDTGGNFNNVRRFVRKLGERGLAGVCIEDKLFPKTNSFIGEGQALADIEEFCGRIKAGKDSVDDDFVLIARVEALISGLGMAEALRRAEAYHQAGADAILIHSKRSTAEEILAFTRAWGNRAPLVIVPTMYYATPTAVYREAGISTVIWANHLLRSALVAMRETAARIAEDESLMRVEGVASVQEVFRLVG
>2624536030
MEAHDGLSAKIVEEAFRGVWASGLTTSAALGLRDSNEASWTQVLDQLEYMADATRLPILVDGDTGGNFNNVRRFVRKLGERGLAGVCIEDKLFPKTNSFIGEGQALADIEEFCGRIKAGKDSVDDDFVLIARVEALISGLGMAEALRRAEAYHQAGADAILIHSKRSTAEEILAFTRAWGNRAPLVIVPTMYYATPTAVYREAGISTVIWANHLLRSALVAMRETAARIAEDESLMRVEGVASVQEVFRLVG
>2514357943
MEAHDGLSAKIVEEAFRGIWASGLTISASLGLRDSNEASWTQVLDVLEYMSDATSLPILVDGDTGGNFNNVRRLVRKLCERGIAGVCIEDKLFPKTNSFIGDAQPLADLDEFCGRIKAGKDSTDPDFTLVARVEALISGRSMEEALHRAEAYHRAGADAILIHSKQSTAAEIFTFAERWGNRAPLVIVPTMYYATPTELFRQAGISTIIWANHLLRSSIAAMRETAARIHEDQSLVRVEGVATVKDIFRLVG
>2718863539
MEAHDGLSAKIVEEAFRGVWASGLTTSAALGLRDSNEASWTQVLDVLEYMADATTLPILVDGDTGGNFNNVRRFVRKLCERGIAGVCIEDKLFPKTNSFIGEAQPLADIDEFCGRIKAGKDSTDDDFVLVARVEALISGHSMEEALHRAERYHAAGADAILIHSKKAKADEIFTFAERWGNRCPLVIVPTMYYATPTDLFRQAGISTIIWANHLLRASITAMRETAARIHEDESLMRVEGVASVKDIFRLAG
>2834385912
MEAHDGLSAKIVEEAFRGVWASGLTTSAALGLRDSNEASWTQVLDVLEYMADATTLPILVDGDTGGNFNNVRRFVRKLCERGIAGVCIEDKLFPKTNSFIGEAQPLADIDEFCGRIKAGKDSTDDDFVLVARVEALISGHSMEEALHRAERYHAAGADAILIHSKKAKADEIFTFAERWSNRCPLVIVPTMYYATPTDLFRQAGISTIIWANHLLRASITAMRETAARIHEDESLMRVEGVASVKDIFRLAG
>2540897151
MEAHDGLSAKIVEEAFRGVWASGLTTSAALGLRDSNEASWTQVLDVLEYMADATTLPILVDGDTGGNFNNVRRFVRKLCERGIAGVCIEDKLFPKTNSFIGEAQPLADIDEFCGRIKAGKDSTDDDFVLVARVEALISGHSMEEALHRAERYHAAGADAILIHSKKAKADEIFTFAERWSNRCPLVIVPTMYYATPTDLFRQAGISTIIWANHLLRASITAMRETAARIHEDESLMRVEGVASVKDIFRLAG
>2776316801
MEAHDGLSAKIVEEAFRGVWASGLTTSAALGLRDSNEASWTQVLDVLEYMADATTLPILVDGDTGGNFNNVRRFVRKLCERGIAGVCIEDKLFPKTNSFIGEAQPLADIDEFCGRIKAGKDSTDDDFVLVARVEALISGHSMEEALHRAERYHAAGADAILIHSKKAKADEIFTFAERWGNRCPLVIVPTMYYATPTDLFRQAGISTIIWANHLLRASITAMRETAARIHEDESLMRVEGVASVKDIFRLAG
>2566017300
MEAHDGISAKLVQEAFRGVWASGLTTSAALGLRDSNEASWTQVLDVLEYMADATTLPILVDGDTGGNFNNVRRFVRKLCERGIAGVCIEDKLFPKTNSFIGEAQPLADVDEFCGRIKAGKDSTDDDFVLVARVEALISGQGMEEALRRAEAYHAAGADAILIHSKKSDAQEIFEFSERWANRAPVVIVPTMYYSTPTDLFRQAGISTIIWANHLLRSSIAAMRETAARIHEDQSLVRVEGVATVKDIFRIVG
>2574445714
MEAHDGISAKLVQEAFRGVWASGLTTSAALGLRDSNEASWTQVLDVLEYMADATTLPILVDGDTGGNFNNVRRFVRKLCERGIAGVCIEDKLFPKTNSFIGEAQPLADVDEFCGRIKAGKDSTDDDFVLVARVEALISGQGMEEALRRAEAYHRAGADAILIHSKKSDAAEIFEFTERWANRAPVVIVPTMYYATPTDLFRQAGISTIIWANHLLRSSIAAMRETAARIHEDQSLVRVEGVATVKDIFRIVG
>2828364937
MEAHDGLSAKIVQEAFRGIWASGLTTSASLGLRDSNEASWTQVLDVLEYMADATTLPILVDGDTGGNFNNVRRFVRKLCERGIAGVCIEDKLFPKTNSFIGEAQPLADVDEFCGRIKAGKDSTDDDFTLVARVEALISGQGMEEALRRAEAYHRAGADAILIHSKKADADEIFTFAERWAGRAPLVIVPTMYYATPTELFRQAGISTIIWANHLLRASITAMRETAARIHEDQSLVRVEGVATVKDIFRLVG
>2585874262
MEAHDGLSAKIVQEAFRGIWASGLTTSAALGLRDSNEASWTQVLDVLEYMSDATTLPILVDGDTGGNFNNVRRFVRKLCERGIAGVCIEDKLFPKTNSFIGEAQPLADVDEFCGRIKAGKDSTDDDFVLVARVEALISGHTMEEALRRAEAYHAAGADAILIHSKKSNADEIFTFAERWANRAPLVIVPTMYYSTPTDLYRQAGISTIIWANHLLRASMTAMRETAARIHEDESLVRVEGVATVKDIFRLMG
>2540609436
MEAHNAMSAKIAEESFEGLWASGLSISASMGLSDRNEASWTQVMDVVDFMVDNTAVPILLDGDTGGNFNNVRRLVKKLSQRGVAGVCLEDKLFPKINSFIGAGQDLASISEFSGKIKAAKDSLDSDFCVVARVEALISGCPMEEALKRADAYASAGADAILIHSKKSDGAEIIEFCHQWKNDCPIVIVPTKYYNTATDAFRDAGISTVIWANQSLRASIAAIRAITQNIRQHNSVAQIESIASLDDIFRLTN
>2537555425
MEAHNAMSAKIAEESFEALWASGLSISASMGLSDRNEASWTQVMDVVDFMVDNTAIPILLDGDTGGNFNNVRRLVKKLSQRGVAGVCLEDKLFPKINSFIGAGQDLASISEFCGKIQAAKDSLDSDFCVVARVEALISGCPMEEALKRADAYASAGADAVLIHSKQSDGAEIMDFCRQWQNDCPIVIVPTKYYNTATDAFREVGVSTVIWANHSLRASIAAMRAITRNIRQHNSVAQIERIASLDDVFKLTN
>2578472432
MEAHNAMSAKIAEESFEALWASGLSISASMGLSDRNEASWTQVMDVVDFMVDNTAIPILLDGDTGGNFNNVRRLVKKLSQRGVAGVCLEDKLFPKINSFIGAGQDLASISEFCGKIQAAKDSLDSDFCVVARVEALISGCPMEEALKRADAYASAGADAVLIHSKQSDGAEIMDFCRQWQNDCPIVIVPTKYYNTATDAFREVGVSTVIWANHSLRASIAAMRAITRNIRQHNSVAQIERIASLDDVFKLTN
>2520897582
MEAHNAMSAKIAEESFEALWASGLSISASMGLSDRNEASWTQVMDVVDFMVDNTAIPILLDGDTGGNFNNVRRLVKKLSQRGVAGVCLEDKLFPKINSFIGAGQDLASISEFCGKIQAAKDSLDSDFCVVARVEALISGCPMEEALKRADAYASAGADAVLIHSKQSDGAEIMDFCRQWQNDCPIVIVPTKYYNTATDAFREVGVSTVIWANHSLRASIAAMRAITRNIRQHNSVAQIERIASLDDVFKLTN
>2567065700
MEAHNAMSAKIAEESFEALWASGLSISASMGLSDRNEASWTQVMDVVDFMVDNTAIPILLDGDTGGNFNNVRRLVKKLSQRGVAGVCLEDKLFPKINSFIGAGQDLASISEFCGKIQAAKDSLDSDFCVVARVEALISGCPMEEALKRADAYASAGADAVLIHSKQSDGAEIMDFCRQWQNDCPIVIVPTKYYNTATDAFREVGVSTVIWANHSLRASIAAMRAITRNIRQHNSVAQIERIASLDDVFKLTN
>2789607523
MEAHNAMSAKIAEESFEALWASGLSISASMGLSDRNEASWTQVMDVVDFMVDNTAIPILLDGDTGGNFNNVRRLVKKLSQRGVAGVCLEDKLFPKINSFIGAGQDLASISEFCGKIKAAKDSLDNDFCVIARVEALISGCPMEEALKRANAYAGAGADAVLIHSKQSDGAEIMEFCRQWENDCPIVIVPTKYYNTATDAFREAGVSTVIWANHSLRASIAAMRAITRNIRQHNSVAQVERIASLDDVFKLTN
>2848871053
MEAHSALSARIAEESFEALWASGLSISASLGLSDRNEASWTQVLDIVEFMADHTKVPILLDGDTGGNFNNVRRLVRKLSQRGVAGVCLEDKVFPKMNSFIGAEHGLATIGEFCGKLRAAKDSQDPDFCIVARVEALISGCSMEEALARADAYSEAGADAILIHSKKSDGQEILEFCRRWNRRCPIVIVPTKYYRIPTSVFRDAGVSCVIWANHSLRASISAIRSITRKIHRQQAVADVEHIASLDDVFFLTN
>2811511385
MEAHSALSARIAEEAFKALWASGLSISASLGLTDRNEASWTQVVDVAEFMADHTSVPILLDGDTGGNFNNVRRLVRKLSQRGVAGVCLEDKLFPKVNSFVGAGQDLASVSEFCGKLRAAKDSTEPDFSVVARVEALISGLPMEEALRRADAYSEAGADAILIHSKKTDGREILDFCSQWHGRTPIIIVPTKYYKTPTSAFREAGVSAVIWANHSLRAAITAIRRVTREIYAKQTVATVESIATLNDVFELTN
>2778207667
MEAHNALSAKIAEEVFKAIWGSGLSISASLGLTDRNEASWTQVVDVVEFMADHTSVPILLDGDTGGNFNNVRRLVKKLSQLGIAGVCLEDKLFPKMNSFLGSGQDLADIAEFCGKLRAAKDSTDSDFCVVARIEALVSGCPMEEALRRADAYCDAGADAVLIHSKKADGQEILDFCTQWSQRAPIVIVPTKYYKTPTSAFRDARVSAVIWANHSLRASVTNMRRVTRAIYESQTVAGIEHIATLNDIFELTG
>2754307351
MEAHNALSAKIAEEVFKAIWGSGLSISASLGLTDRNEASWTQVVDVVEFMADHTSVPILLDGDTGGNFNNVRRLVKKLSQLGIAGVCLEDKLFPKMNSFLGSGQDLADIAEFCGKLRAAKDSTDSDFCVVARIEALVSGCPMEEALRRADAYCDAGADAVLIHSKKADGQEILDFCTQWSQRAPIVIVPTKYYKTPTSAFRDARVSAVIWANHSLRASVTNMRRVTRAIYESQTVAGIEHIATLNDIFELTG
>2754822833
MEAHNALSAKIAEEVFKAIWGSGLSISASLGLTDRNEASWTQVVDVVEFMADHTSVPILLDGDTGGNFNNVRRLVKKLSQLGIAGVCLEDKLFPKMNSFLGSGQDLADIAEFCGKLRAAKDSTDSDFCVVARIEALVSGCPMEEALRRADAYCDAGADAVLIHSKKADGQEILDFCTQWSQRAPIVIVPTKYYKTPTSAFRDARVSAVIWANHSLRASVTNMRRVTRAIYESQTVAGIEHIATLNDIFELTG
>2778231076
MEAHNALSAKIAEEVFKAIWGSGLSISASLGLTDRNEASWTQVVDVVEFMADHTSVPILLDGDTGGNFNNVRRLVKKLSQLGIAGVCLEDKLFPKMNSFLGSGQDLADIAEFCGKLRAAKDSTDPDFCVVARIEALVSGCPMEEALRRADAYCDAGADAVLIHSKKADGQEILDFCTQWSQRAPIVIVPTKYYKTPTSAFRDARVSAVIWANHSLRASVTNMRRVTRAIYESQTVAGIEHIATLNDIFELTG
>2754786414
MEAHNALSAKIAEEVFKAIWGSGLSISASLGLTDRNEASWTQVVDVVEFMADHTSVPILLDGDTGGNFNNVRRLVKKLSQLGIAGVCLEDKLFPKMNSFLGSGQDLADIAEFCGKLRAAKDSTDPDFCVVARIEALVSGCPMEEALRRADAYCDAGADAVLIHSKKADGQEILDFCTQWSQRAPIVIVPTKYYKTPTSAFRDARVSAVIWANHSLRASVTNMRRVTRAIYESQTVAGIEHIATLNDIFELTG
>2793717222
MEAHNALSARIAEEVFKAIWGSGLSISASLGLTDRNEASWTQVVDVVEFMTDHTSVPILLDGDTGGNFNNVRRLVKKLSQLGIAGVCLEDKLFPKTNSFIGSGQDLADIAEFCGKLRAAKDSVDPDFCVVARIEALVSGCPMEEALQRADAYREAGADAILIHSKKADGQEILDFCDQWSRRAPVIIVPTKYYKTPTAAFRDAHVSAVIWANHSLRASVTNIRRVTRAIYESQTVAGIEHIATLNDIFELTG
>2810351370
MEAHNALSARIAEEVFKAIWGSGLSISASLGLTDRNEASWTQVVDVVEFMTDHTSVPILLDGDTGGNFNNVRRLVKKLSQLGIAGVCLEDKLFPKTNSFIGSGQDLADIAEFCGKLRAAKDSVDPDFCVVARIEALVSGCPMEEALQRADAYREAGADAILIHSKKADGQEILDFCDQWSRRAPVIIVPTKYYKTPTAAFRDAHVSAVIWANHSLRASVTNIRRVTRAIYESQTVAEIEHIATLNDIFELTG
>2815759400
MEAHNALSARIAEEAFKAIWGSGLSISASLGLTDRNEASWTQVVDVVEFMADHTSVPILLDGDTGGNFNNVRRLVKKLSQLGIAGVCLEDKLFPKTNSFIGSGQDLADIAEFCGKLRAAKDSIDPDFCVVARIEALVSGCPMEEALQRADAYREAGADAILIHSKKTDGQEILDFCNQWSRRAPVIIVPTKYYKTPTAAFRDAQVSAVIWANHSLRASVTNIRRVTRAIYESQTVAGIEHIATLNDIFELTG
>641921811
MEAHNALSARIAEEAFKAIWGSGLSISASLGLTDRNEASWTQVVDVVEFMADHTSVPILLDGDTGGNFNNVRRLVKKLSQLGIAGVCLEDKLFPKTNSFVGSGQDLADIAEFCGKLRAAKDSIDPDFCVVARIEALVSGCPMEEALQRADAYREAGADAILIHSKKTDGQEILDFCNQWSRRAPVIIVPTKYYKTPTAAFRDAQVSAVIWANHSLRASVTNIRRVTRAIYESQTVAGIEHIATLNDIFELTG
>2686762878
MEAHNGLSARIVEQAFEGIWASGLSIATSLGLRDCNEASWTQVLDIVEYMADATSIPIVVDGDTGGNFNNARMLVRKLCQRHVAAVCLEDKIFPKTNSFIGEEQELADVAEFCGKIAACKDSSDPNFSVIARVEALIAGKGVNEALDRAHAYAEAGADAILIHSKKADPAEILEFADRWHHQRPLVVVPTMYYRTPTEVFEKAGVSLVIWANHNMRAAIVAMRETCRHIATTRSLVGIEELPTVKDVFNLMN
>2648355376
MEAHNGLSAKLAEEAFRALWASGLTISASMGLRDSNEASWTQVLEVIEHMADAVSVPVLVDADTGGNFNNVRRLVRKLCERGVAGACIEDKLFPKTNSFIGEYQPLASIDEFCGRIMAAKDSTNDSFVVVARVEALISGRSMEEAFERAEAYYKAGADAILIHSKKADGAQIIEFARRWASRSPLIAVPTTYYRVPVQSLQDVGVSGVIWANHSLRASITAMRSTVQKIYQERSLVGVEGIATVKDIFRLVG
>2580713281
MEAHNGLSAKLAEEAFRALWASGLTISASMGLRDSNEASWTQVLEVIEHMADAVSVPVLVDADTCGNFNNVRRLVRKLCERGVAGACIEDKLFPKTNSFIGEYQPLASIDEFCGRIMAAKDSTNDSFVVVARVEALISGRSMEEAFERAEAYYKAGADAILIHSKKADGAQIIEFARRWASRSPLIAVPTTYYRVPVQSLQDVGVSGVIWANHSLRASITAMRSTVQKIYQERSLVGVEGIATVKDIFRLVG
>2842335556
MEAHNGLSAKIVEETFQGIWASGLSISASLGVRDNNEASWTQFLEVLEFMADATSIPMLVDGDTGGNFNNVRRLVRKLCDRGVAGVCIEDKLFPKTNSFIGDHQPLADMEEFCGRIRAGKDSTNDDFSIVARVEALIAGQGMDEALRRAEAYHAAGADAILIHSKRSSAAEILSFMEHWGQRCPVVIVPTMYYATPTEAFREAGVSTVIWANHNIRAAISAMRDVTGRIHREQSLAGLERLPTVKDIFRLTG
>2629462847
MEAHNGLSAKIVEETFQGIWASGLSISASLGVRDNNEASWTQFLEVLEFMADATSIPMLVDGDTGGNFNNVRRLVRKLCDRGVAGVCIEDKLFPKTNSFIGDHQPLADMEEFCGRIRAGKDSTNDDFSIVARVEALIAGQGMDEALRRAEAYHAAGADAILIHSKRSSAAEILSFMEHWGQRCPVVIVPTMYYATPTEAFREAGVSTVIWANHNIRAAISAMRDVTGRIHREQSLAGLERLPTVKDIFRLTG
>2709989424
MEAHNGLSAKIVEEAFAGIWASGLTMSAGLGVRDNNEASWTQVLEVLEFMSDATTIPILVDGDTGGDFNSVRRLVKKLEQRGVAGLCIEDKLFPKTNSFIGETQPLAEIEEFSGKIKAAKDTQDSNFCVVARVEALIAGWGLQEAMRRAEAYHAAGADAILIHSKKKDAGEIFEFAKSWDGRAPLIIVPTMYYSTPTEQFRAHKVSIVIWANHLLRAAVSAMQQTASTIYKEESLMSVEDMVPVQEIFRLQK
>2710962253
MEAHNGLSAKIVEEAFAGIWASGLTMSAGLGVRDNNEASWTQVLEVLEFMSDATTIPILVDGDTGGDFNSVRRLVKKLEQRGVAGLCIEDKLFPKTNSFIGETQPLAEIEEFSGKIKAAKDTQDSNFCVVARVEALIAGWGLQEAMRRAEAYHAAGADAILIHSKKKDAGEIFEFAKSWDGRAPLIIVPTMYYSTPTEQFRAHKVSIVIWANHLLRAAVSAMQQTASTIYKEESLMSVEDMVPVQEIFRLQK
>2841485330
MEAHNGLSARIVAEAFKGIWASGLSISASLGVRDANEASWTQTLEVVEFMTDSTDLPVLLDGDTGGNFNSVRRLVRKLCQRNVAGVCLEDKIFPKTNSFIGESQELADPDEFAGKIKAAKDSLNDAFCIVARVEALIAGRGLTEALKRAEKYHAAGADAILIHSKKSDAAEILQFAEHWQDRGPLIIVPTMYYAVPTERFIDAKIAAIIWANHNLRASVASMRRVCETIYRERSLKDIENLPRVKEIFDLVE
>2638776014
QSFNSVRRLVRKLCQRNVAGVCLEDKIFPKTNSFIGESQELADPDEFAGKIKAAKDSLNDAFCIVARVEALIAGRGLTEALKRAEKYHAAGADAILIHSKKSDAAEILQFAEHWQDRGPLVIVPTMYYAVPTERFIDAKIAAIIWANHNLRASVASMRRVCETIYRERSLKDIENLPRVKEIFDLVE
>2635160158
MEAHSGLSARIVAETFRGIWASGLSISASLGVRDANEASWTQTLEVVEFMTDSTDLPVLLDGDTGGNFNSVRRLVRKLCQRNVAGVCLEDKIFPKTNSFIGDGQELADPEEFAGKIKAAKDSLNDAFCVVARVEALIAGRGLTEALKRAEKYHAAGADAILIHSKKSDAAEILQFAEYWQDRAPLVIVPTMYYTVPTERFIEAKIAAIIWANHNLRASVASMRRICEAIHRDQSLKDIENLPRVKEIFDLVE
>2583088889
WTQILEVVEFMTDSTDLPILLDGDTGGNFNSVRRLVQKLCQRNVAGVCLEDKMFPKTNSFVGEDQELADPSEFAGKIKAAKDSSHDAFCVVARVEALIVGRGLTEALSRAEQYHAAGADAILIHSKKSDGAEILKFAEHWQDRCPLVIVPTTYYAVPTQAFIDAKIASIIWANHNLRASVASMRKICAAIHRERSLSGIEALPRVKEIFDLVD
>2652368816
MEAHNGLSARIVTEAFEGIWASGLSISASLGVRDANEASWTQILEVVEFMTDSTDLPILLDGDTGGNFNSVRRLVQKLCQRNVAGVCLEDKMFPKTNSFVGEDQELADPSEFAGKIKAAKDSSHDAFCVVARVEALIVGRGLTEALSRAEQYHAAGADAILIHSKKSDGAEILKFAEHWQDRCPLVIVPTTYYAVPTQAFIDAKIASIIWANHNLRASVASMRKICAAIHRERSLSGIEALPRVKEIFDLVD
>2784386916
MEAHNGLSARIVAEAFEGIWASGLSISASLGVRDANEASWTQTLEVVEFMTDSTDLPILLDGDTGGNFNSVRRLVQKLCQRNVAGVCLEDKLFPKTNSFIGDDQELADPSEFAGKIKAAKDSSNDAFCVVARVEALIAGRGLTEALSRAEQYHAAGADAILIHSKKSDGAEILKFAEHWQDRCPLVIVPTTYYAVPTQAFIDAKISSIIWANHNLRASVASMRKICATIHRERSLSGIEKLPRVKEIFDLVD
>2647601730
MEAHNGLSARIVAEAFEGIWASGLSISASLGVRDANEASWTQTLEVVEFMTDSTDLPILLDGDTGGNFNSVRRLVQKLCQRNVAGVCLEDKMFPKTNSFIGDDQELADPSEFAGKIKAAKDSSNDAFCVVARVEALIAGRGLTEALSRAEQYHAAGADAILIHSKKSDGVEILKFAEHWQDRCPLVIVPTTYYAVPTQAFVDAKIASIIWANHNLRASVASMRKICATIHRERSLSGIEKLPRVKEIFDLVD
>647049420
MEAHNGLSARIVAEAFEGIWASGLSISASLGVRDANEASWTQTLEVVEFMTDSTDLPILLDGDTGGNFNSVRRLVQKLCQRNVAGVCLEDKMFPKTNSFIGDDQELADPSEFAGKIKAAKDSSNDAFCVVARVEALIAGRGLTEALSRAEQYHAAGADAILIHSKKSDGVEILKFAEHWQDRCPLVIVPTTYYAVPTQAFVDAKIASIIWANHNLRASVASMRKICATIHRERSLSGIEKLPRVKEIFDLVD
>2922955081
MEAHNGLSARIVAEAFEGIWASGLSISASLGVRDANEASWTQTLEVVEFMTDSTDLPILLDGDTGGNFNSVRRLVQKLCQRNVAGVCLEDKMFPKTNSFIGDDQELADPSEFAGKIKAAKDSSNDAFCVVARVEALIAGRGLTEALSRAEQYHAAGADAILIHSKKSDGVEILKFAEHWQDRCPLVIVPTTYYAVPTQAFVDAKIASIIWANHNLRASVASMRKICATIHRERSLSGIEKLPRVKEIFDLVD
>2641055111
MEAHNGLSARIVAEAFEGIWASGLSISASLGVRDANEASWTQTLEVVEFMTDSTDLPILLDGDTGGNFNSVRRLVQKLCQRNVAGVCLEDKMFPKTNSFIGDDQELADPSEFAGKIKAAKDSSNDAFCVVARVEALIAGRGLTEALSRAEQYHAAGADAILIHSKKSDGVEILKFAEHWQDRCPLVIVPTTYYAVPTQAFVDAKIATIIWANHNLRASVASMRKICATIHQDRSLSGIEKLPRVKEIFDLVD
>2639404126
MEAHNGLSARIVAEAFEGIWASGLSISASLGVRDANEASWTQTLEVVEFMTDSTDLPILLDGDTGGNFNSVRRLVQKLCQRNVAGVCLEDKMFPKTNSFIGDDQELADPSEFAGKIKAAKDSSNDAFCVVARVEALIAGRGLTEALSRAEQYHAAGADAILIHSKKSDGVEILKFAEHWQDRCPLVIVPTTYYAVPTQAFVDAKIATIIWANHNLRASVASMRKICATIHQDRSLSGIEKLPRVKEIFDLVD
>2554910225
FNSVRRLVQKLCQRNVAGVCLEDKMFPKTNSFIGDDQELADPSEFAGKIKAAKDSSNDAFCVVARVEALIVGRGLTEALSRAERYHAAGADAILIHSKKSDG
>2635338048
MEAHDGLSAKIAQEAFEGLWASGLSISAALGVRDNNELSWTQVLAQLEYMNDAVDLPILVDGDTGGNFNNFRRFVAKLCERGIAGVCIEDKLFPKTNSFLGSQTLASVEEFCGKIKAGKDISHPDFSIVARIEALISGAGMEEALMRAAAYADAGADALVIHSKKADPDEILEFLDKWDHRVPVILIPTKYYRTPTKTLTDAGGSLVIWANHNMRAAMQAMRETCATIMRDQSLVAVEAVAPLADVFALAG
>2785486890
MEAHNALSARIAEEAFPAVWASGLSISAALGVRDSNEASWTQVLEVLEFMADRTSVPILADGDTGGNFNNVRRLVRKLEQRGIAGVCIEDKLFPKTNSFLGDDQDLADIAEFCGKIKAGKDSAGADFVLVARIEALVANRGLDEALARAHAFHAAGADALVIHSKKAEPDEVLAFCAAWGDRCPVILIPTKYFRTPAEMFEAAGVSAVVWANHNLRAAITAMRETSREIFATRSLVGVEAVAPLADVFELSG
>2719015082
MEAHNGLSARIAEEAFPAIWASGLAISASLGVRDNNEASWTQVVEVAEFMADATQVPILFDGDTGGNFNNFRRLVRKLEQRGIAGVCLEDKIFPKANSFQGPSQLLAPVDDFCGKIKAGKDAYDESFVLIARTEALIAGCGLAEAIRRAEAYRQAGADAIIVHSAHASPDEIFAFLDRWENRHPIILIPTKYHTTPTQHFARRRVAALIWANHLLRSSIAAMQSTAVRIVRERSVSRIEPIASLNEVFRLQG
>2682240467
MEAHDGVSARIVEEAFPAIWASGLTISTALGVRDRNEASWTQVIDVLDFMADATSIPILLDGDTGGDFNNFRRLVRKLCQRDIAAVCVEDKTFPKTNSFVGPQALAEVGEFCGKIKAGKDSLDSEFSIIARIEALIAGRGMDEALRRAEAYHATGADGILIHSKESTADEVMAFASEWAGRCPLVIVPTMYYATPTENFRKADISLVIWANHNLRASITAMRDISRHIFQEQSVTAVEGVASLRDVFRLAG
>AG-365-M19_NODE_32
MEAHNGMSSKIVEETFKGIWASGLSMSAGLGVRDSNEASWTQVLEMLEFMSDASSIPILVDGDTGGNFNNLRRVVQKLCQRGIAGICIEDKLFPKTNSFIGEGQPLAEVEEFCGKIKAGKDSPDDDFCLIARVEALISGWGMEEALTRAEAYHAAGADGILIHSKKSDGEEILEFLREWARRCPVVIVPTTYFDVPTEEFEKAGASTVIWANHNMRAGISAMREVSRRIFRDQSLKGVEGIASVKDIFELAE
>2778701385
MEAHNGISSKIVEETFKGIWASGLSMSAGLGVRDSNEASWTQVLEMLEFMSDATSIPILVDGDTGGNFNNLRRVVQKLCQRDIAGICIEDKLFPKTNSFIGEGQPLADIDEFCGKIKAGKDSPHDNFCLIARVEALISGWGMEEALKRAEAYHAAGADGILIHSKKSDGAEILTFLEEWGRRCPVIIVPTTYYDIPSDAFEKSGASVVIWANHNLRAGISAMRDVSRRIYREQSVKGAEGIASVKDIFELAE
>2778616302
MEAHNGISAKIVEETFYGIWASGLSMSAGLGVRDSNEASWTQVLEMLEFMSDATSIPILVDGDTGGNFNNLRRVVQKLCQRDIAGICIEDKLFPKTNSFIGEGQPLADIDEFCGKIKAGKDSPHDEFCLIARVEALISGWGMEEALKRAEAYHAAGADGILIHSKKSDGAEILTFLEEWGQRCPVVIVPTTYFDVPTDAFEKAGASVVIWANHNLRAGISAMRDVSRRIYREQSLKGAEGIASVKDIFELAE
>2807480616
MEAHNGLSARIVEEAFAGIWASGLALSAAFGVRDSNEASWTQVLEAVEFMADATEVPILLDGDTGGNFNNLRRLVTKLESRGVAGVCIEDKLFPKTNSFIGERQPLADVDEFCGKIRAGKDAADPDFCIVARVEALIAGWSVEEALDRAKAYQAAGADAILIHDKARSFDNIQRFAAGWDGSCPLVIVPTKYYSTPTDVFRKAGISLVIWANHTVRSAVTAMQRTAREIRETETLTGVEDIAPVSEIFRLQG
>2589226132
MEAHNGLSARIVEEAFAGIWASGLALSAAFGVRDSNEASWTQVLETVEFMADATDVPILLDGDTGGNFNNLRRLVNKLESRGVAGVCIEDKLFPKTNSFIGERQPLADVDEFCGKIRAGKDAADPDFCIVARVEALIAGWSVDEALERAKAYQQAGADAILIHDKAPRFDNIQKFADRWDGSCPLVIVPTKYYSTPTDVFRAAGISLVIWANHTVRASVTAMQNTVARIYQNETLTGVEDIAPVSEIFRLQG
>2833232869
MEAHNGLSARIVEEAFAGIWASGLALSAAFGVRDSNEASWTQVLEAVEFMADASEVPILLDGDTGGNFNNLRRLVTKLESRGVAGVCIEDKLFPKTNSFIGERQPLADIDEFCGKIRAGKDARDPDFCIVARVEALIAGWSVEEALERARAYEAAGADAILIHDKARTFDNIKRFAAGWDGACPLVIVPTKYYSTPTDVFRAAGISLVIWANHTVRAAVTAMQKTVAEIHETQTLAGVEDIAPVSEVFRLQG
>AG-365-F14_NODE_9
LEAHNGISAKIAEEAFEGIWASGLALSAQYGVRDNNEASWTQIVDMVEFMADATTIPILLDGDTGGNFNNMRRLVKKLEQRGIAGVCIEDKLFPKTNSFIGEKQALADVAEFSGKIAAGKDSLDEDFCIIARVEAFIAGWDMKEALYRAESYRKAGADGVLIHSSLPNPSQILEFAQEWANRSPLVIVPTKYYSTPVEAYRKAEISMVIWANHMLRGSVHYMQQIASTIKTKKAVTDIEDIATVNEVFRLQG
>2713038441
MEAHDGMSAKIVEEAFKGIWASGLSMSAALGVRDSNEASWTQVLEVLEFMADASSIPILVDGDTGGNFNNMRRAVRKLGERGIAGICIEDKLFPKTNSFVGEGQALAAIDEFCGKIKAGKDSVDDDFRIVARIEALIAGWGLEEALKRAEAYRAAGADAVLIHSKKSTADEIFAFAKAWNNRCPVVIVPTKYYATPTEAFRQAGISVAIWANHNLRAAIAAMRDASRRIRREESIAGVEKVVSVQEVFELSG
>2711101866
MEAHNGISAHLVEETFNGIWASGLAISAQYGVRDSNEASWTQVVDMLEFMSDVTRIPILLDGDTGGNFNNMRRLVKKLEQRKIAGVCIEDKQFPKINSFIGERQPLADVNEFCGKIKAGKDSDDPDFCIIARIEALIAGWGMSEALRRAEAYHEAGADGILIHSKLSRPNEILEFTHEWAGRSPVIIVPTTYYSTPTEVFRNANISMVIWANHMIRASVAAMERIGKEIYKSESVANIEDIVPVKRIFALQG
>2712814163
MEAHNGISAHLVEETFNGIWASGLAISAQYGVRDSNEASWTQVVDMLEFMSDVTRIPILLDGDTGGNFNNMRRLVKKLEQRKIAGVCIEDKQFPKINSFIGERQPLADVNEFCGKIKAGKDSDDPDFCIIARIEALIAGWGMSEALRRAEAYHEAGADGILIHSKLSRPNEILEFTHEWAGRSPVIIVPTTYYSTPTEVFRNANISMVIWANHMIRASVAAMERIGKEIYKSESVANIEDIVPVKRIFALQG
>2788042560
LEAHNGISATIVEQAFKAIWGSGFAMSAQFGVRDSNEASWTQVVDMLEFMSDATSIPILLDGDTGGNFNNMRRLVSKLEQREIAGVCIEDKQFPKINSFISNKQPLADIDEFSGKIKAGKDCADDDFXIIARVEALIAGWGLKEALDRAEAYRMAGADGILIHSKSXRPDEILEFAKEWSNRLPLAIVPTKYYSTPTNAFRKANISLVIWANHMIRSSTKEMIKNSKKIYKSESVADIEEISTVDKIFNLQG
>2788055501
LEAHNGISATIVEQAFKAIWGSGFAMSAQFGVRDSNEASWTQVVDMLEFMSDATSIPILLDGDTGGNFNNMRRLVSKLEQREIAGVCIEDKQFPKINSFISNKQPLADIDEFSGKIKAGKDCADDDFCIIARVEALIAGWGLKEALDRAEAYRMAGADGILIHSKSHRPDEILEFAKEWSNRLPLAIVPTKYYSTPTNAFRKANISLVIWANHMIRSSTKEMIKNSKKIYKSESVADIEEISTVDKIFNLQG
>2788054861
LEAHNGISAAIVERAFKAIWGSGFTMSAQFGVRDSNEVSWTQVVDMLEFMSDATTIPILLDGDTGGNFNNMRRLVTKLEQRNIAGVCIEDKQFPKINSFISNKQPLADINEFCGKIKAGKDCADDDFCIVARVEALIAGWGLKEALSRAEAYREAGADAVLIHSKSHRPDEILAFAKEWENRLPLVIVPTKYYSTPTDAFRKANISLVIWANHMIRSSTIEMIKNSKKIFKSESXADIEDITTVEXIFNLQG
>2739770863
LEAHNGISATIVERTFKAIWGSGFAMSAQFGVRDSNEASWTQVVDMLEFMSDATSIPILLDGDTGGNFNNMRRLVTKLEQRDIAGVCIEDKQFPKINSFISDKQPLADADEFCGKIKAGKDCADDDFCIVARVEALIAGWGLKEALSRAESYRNAGADAILIHSKSNKPDEILAFAKEWGDRLPLAIVPTKYYSTPTDAFRKANISLVIWANHMIRSSTKEMIKNSKKIFKSKSVTDIEDIATVEKIFNLQG
>2512513971
MEAHNGISARIVEEAFKGIWASGLALSAQFGVRDNNEASWTQIVEMLEFMSDITQIPILLDGDTGGNFNNMRRLVRKLEQRGIAGVCIEDKLFPKTNSFIGNRQPLADIDEFCGKIKAGKDSIDADFCIIARVEALIAGWDLPEALRRAQAYYAAGADAILIHSKLSRPDQVLAFAKEWAGRSPLVIVPTKYYSTPTDVFRQAGISLVIWANHMIRAAVASMEAIAKEVQASETLVNIEDIAPLKEIFRLQG
>2804890713
MEAHNGISARIVEEAFKGIWASGLALSAQYGVRDNNEASWTQIVEMLEFMSDVTQIPILLDGDTGGNFNNMRRLVRKLEQRGIAGVCIEDKLFPKTNSFIGSRQPLADIDEFCGKIKAGKDSQDPDFSIVARIEALIAGWDLSEALRRAEAYHAAGADAILIHSKSSRPDQVLEFAASWAGRSPIVLVPTKYYSTPTDVFRKAGISLVIWANHMIRAAVASMQAIAREVQANETLINIEDIAPVKEIFRLQG
>2758577375
MEAHNGMSARIVEEAFKGIWASGLALSAQYGVRDNNEASWTQVVEMLEFMSDVTQIPILLDGDTGGNFNNMRRLVSKLEQRRIAGVCIEDKLFPKTNSFIGDRQPLADIEEFCGKIKAGKDSQDPDFCIVARVEALIAGWDLSEALRRAQAYHAAGADAILIHSKSSRPDQILEFAKEWAGRSPLVIVPTKYYSTPTNVFRKAGISLVIWANHMIRAAVASMQAIAREVQSQETLINIEDIAPVKEIFRLQG
>2776128484
MEAHNGISARIVEEAFKGIWASGLAVSAQFGVRDNNEASWTQVVEMLEFMSDVTQIPILLDGDTGGNFNNMRRLVKKLEQRGIAGVCIEDKLFPKTNSFIGSRQPLADIDEFCGKIKAGKDSTDADFSIVARIEALIAGWDLSEALRRAEAYHEAGADAILIHSKSSRPDQVLAFAEEWAERSPLVIVPTKYYSTATDVFRKAKISLVIWANHLIRAAVTSMQAIAREIQASETLVNIEDIAPVKEIFRLQG
>2628361889
MEAHNGISARIVEEAFKGIWASGLAVSAQFGVRDNNEASWTQVVEMLEFMSDVTQIPILLDGDTGGNFNNMRRLVKKLEQRGIAGVCIEDKLFPKTNSFIGSRQPLADIDEFCGKIKAGKDSTDPDFSIVARIEALIAGWDLSEALRRAEAYHAAGADAILIHSKSSRPDQVLAFAEEWAERSPLVIVPTKYYSTATDVFRKAKISLVIWANHLIRAAVTSMQAIAREVQASQSLINIEDIAPVKEIFRLQG
>2843040433
MEAHNGISARIVEEAFKGIWASGLAVSAQYGVRDNNEASWTQVVEMLEFMSDVTNIPILLDGDTGGNFNNMRRLVRKLEQRGIAGVCIEDKLFPKTNSFIGSRQALADIDEFCGKIKAGKDSTHADFCIIARLEALIAGWDLSEALRRAEAYHAAGADAILIHSKSSRPDQVLAFAKEWAGRSPLVIIPTKYYSTATDVFRKAQINLVIWANHMIRAAVASMQAIAREVQASETLINIEDIAPVKEIFRLQG
>2634121010
MEAHNGISARIVEEAFKGIWASGLAVSAQYGVRDNNEASWTQVVEMLEFMSDVTNIPILLDGDTGGNFNNMRRLVRKLEQRGIAGVCIEDKLFPKTNSFIGSRQALADIDEFCGKIKAGKDSTHADFCIIARLEALIAGWDLSEALRRAEAYHAAGADAILIHSKSSRPDQVLAFAKEWAGRSPLVIIPTKYYSTATDVFRKAQINLVIWANHMIRAAVASMQAIAREVQASETLINIEDIAPVKEIFRLQG
>2845866640
MEAHNGISARIVEEAFKGIWASGLAVSAQYGVRDNNEASWTQVVEMLEFMSDVTNIPILLDGDTGGNFNNMRRLVRKLEQRGIAGVCIEDKLFPKTNSFIGSRQALADIDEFCGKIKAGKDSTHADFCIIARLEALIAGWDLSEALRRAEAYHAAGADAILIHSKSSRPDQVLAFAKEWAGRSPLVIIPTKYYSTATDVFRKAQINLVIWANHMIRAAVASMQAIAREVQASETLINIEDIAPVKEIFRLQG
>2631174884
MEAHNGISARIVEEAFKGIWASGLALSAQYGVRDNNEASWTQVVEMLEFMSDVTNIPILLDGDTGGNFNNMRRLVRKLEQRGIAGVCIEDKLFPKTNSFIGSRQALADIDEFCGKIKAGKDSTHADFCIVARLEALIAGWDLSEALRRAEAYHAAGADAILIHSKSSRPDQVLAFAKEWGGRSPLVIIPTKYYSTATDVFRKAEVNLVIWANHMIRAAVASMQAIAREVQASETLINIEDIAPVKEIFRLQG
>2833624637
MEAHNGISARIVEEAFKGIWASGLALSAQYGVRDNNEASWTQVVEMLEFMSDVTSIPILLDGDTGGNFNNMRRLVRKLEQRGIAGVCIEDKLFPKTNSFIGSRQALADIDEFCGKIKAGKDSTHPDFCIVARLEALIAGWDLSEALRRAEAYHAAGADAVLIHSKLSRPDQVLAFAKEWAGRSPLVIIPTKYYSTATDVFRKAEVNLVIWANHMIRAAVASMQAIAREVQASETLINIEDIAPVKEIFRLQG
>2631156859
MEAHNGISARIVEEAFKGIWASGLALSAQYGVRDNNEASWTQIVEMLEFMSDVTSIPILLDGDTGGNFNNMRRLVKKLEQRGIAGVCIEDKLFPKTNSFIGSRQALADIDEFCGKIKAGKDSTDPDFCIVARLEALIAGWDLSEAMRRAEAYHAAGATAILIHSKSSRPDQVLAFAKEWAGRSPLVIIPTKYYSTATDVFRKAEVNLVIWANHLIRAAVASMQAIAREVKASETLINIEDIAPVKEIFRLQG
>2776634887
MEAHNGISARIVEEAFKGIWASGLALSAQYGVRDNNEASWTQIVEMLEFMSDVTSIPILLDGDTGGNFNNMRRLVKKLEQRGIAGVCIEDKLFPKTNSFIGSRQALADIDEFCGKIKAGKDSTDPDFCIVARLEALIAGWDLSEAMRRAEAYHAAGANAILIHSKSSRPDQVLAFAKEWAGRSPLVIIPTKYYSTATDVFRKAEVNLVIWANHLIRAAVASMQAIAREVKASETLINIEDVAPVKEIFRLQG
>2837704678
MEAHNGISARIVEEAFKGIWASGLALSAQYGVRDNNEASWTQVVEMLEFMSDVTSIPILLDGDTGGNFNNMRRLVKKLEQRGIAGVCIEDKLFPKTNSFIGSRQPLAEIDEFCGKIKAGKDSTDPDFCIVARLEALIAGWDLSEALRRAEAYHAAGATAILIHSKSSRPDQVLAFAKEWAGRSPLVFIPTKYYSTPTDVFRKAEVNLVIWANHLIRSAVASMQAIAREVKASETLINIEDIAPVKEIFRLQG
>2791293140
MEAHNGISARIVEEAFKGIWASGLALSAQYGVRDNNEASWTQIVEMLEFMSDVTNIPILLDGDTGGNFNNMRRLVKKLEQRGIAGVCIEDKLFPKTNSFIGSRQPLADIDEFCGKIKAGKDSTDPDFCIVARLEALIAGWDLSEALRRAEAYHAAGATAILIHSKSSRPDQVLAFAKEWAGRSPLVIIPTKYYSTPTDVFRKAEVNLVIWANHLIRSAIASMQAIAREVKASETLINIEDIAPVKEIFRLQG
>2845884179
MEAHNGISARIVEEAFKGIWASGLALSAQYGVRDNNEASWTQIVEMLEFMSDVTNIPILLDGDTGGNFNNMRRLVKKLEQRGIAGVCIEDKLFPKTNSFIGSRQPLADIDEFCGKIKAGKDSTDPDFCIVARLEALIAGWDLSEALRRAEAYHAAGATAILIHSKSSRPDQVLAFAKEWAGRSPLVIIPTKYYSTPTDVFRKAEVNLVIWANHLIRSAVASMQAIAREVKASETLINIEDIAPVKEIFRLQG
>2776171877
MEAHNGVSARIVEEAFKGIWASGLAVSAQYGVRDNNEASWTQIVEMLEFMSDVTQIPILLDGDTGGNFNNMRRLVRKLEQREIAGVCIEDKLFPKTNSFIGEKQPLADIEEFCGKIKAGKDSLDEDFCIVARIEALIAGWDLSEALRRAEAYHVAGADAILIHSKSSRPDEIIAFAKEWASRTPLIIIPTKYYSTPTEVFRQAGISLIIWANHMIRAAVASMEAIAREVQVSETLVNIEEIAPIKEIFRLQG
>2510030840
MEAHNGISARIVEEAFQGIWASGLAVSAQYGVRDNNEASWTQIVDMLEFMSDVTKVPILLDGDTGGNFNNMRRLVRKLEQRGIAGVCIEDKLFPKSNSFIGERQPLADVEEFSGKIKAGKDSLDDNFCIVARVEALIAGWDLSEALRRAEAYRIAGADAILIHSKSSRPNEILAFAKEWAGRAPLVIVPTKYYSTPTELFRTAGISLIIWANHMIRAAIASMETIAREVQVSETLVNIEEIAPIKEIFRLQG
>2712736173
LEAHNGISARIAEQAFKGIWASGLAISAQFGVRDSNEASWTQVVDMLEFMSDVTSIPILLDGDTGGNFNNMRRLVKKLEQRNIAGVCIEDKVFPKTNSFIGERQPLADIDEFCGKIKAGKDSSAPDFCIVARVEALIAGWDINEALRRAEAYHAAGADAILIHSKLSRPDEVVSFAKEWQQRLPLVIVPTKYYSTPVEVFREAGISLVIWANHMIRASVAAMEQVSRHIQKHQSLVQIEDIASVDRIFELQG
>646691939
MEAHNGLSARIVEEAFKGIWASGLAISSQFGVRDNNEASWTQIVDMLEFMSDATRIPILLDGDTGGNFNNLRRLVRKLEQREIAGVCIEDKVFPKTNSFIGERQPLADVDEFCGKIKAGKDSNDPDFSIVARVEALIAGWGLDEALRRAEAYHGAGADAILIHSKLSQADEILAFAREWAGRAPLIIVPTKYYSTPTEVFRKADISVVIWANHLIRAAAAAMAEVAREIYGTETLVNIEDVAPVSEIFRLQG
>2833004755
MEAHNGLSARIVEEAFKGIWASGLALSSQFGVRDNNEASWTQIVDMLEFMSDTTRIPILLDGDTGGNFNNLRRLVRKLEQREIAGVCIEDKVFPKTNSFIGERQPLADVDEFCGKLKAGKDSNDPDFSIVARVEALIAGWGLDEALRRAEAYHGAGADAILIHSKLSQADEILAFAREWAGRAPLIIVPTKYYSTPTEVFRKADISVVIWANHLIRAAAAAMAEVAREIHATETLVNIEDVAPVSEIFRLQG
>2612336799
LEAHNGLSARIAEEAFKGVWASGLAISSQFGVRDNNEASWTQIVDMLEFMSDTTTIPILLDGDTGGNFNNLRRLVRKLEQREIAGVCIEDKVFPKTNSFIGERQPLAEVDEFCGKIKAGKDSSDPDFSIVARVEALIAGWGLDEALRRAEAYHRAGADAILIHSKLSQADEILAFAREWGNRAPLIIVPTKYYSTPTEVFRKAGISTVIWANHLIRAAAAAMAQVAREIHDTQTLVNIEDVAPVSEIFRLQG
>648071849
LEAHNGLSARIAEEAFKGIWASGLAISSQFGVRDNNEASWTQIVDMLEFMSDATTVPILLDGDTGGNFNNLRRLVKKLEQREIAGVCIEDKIFPKTNSFIGERQPLAEIDEFCGKIKAGKDSSDPNFSIVARVEALIAGWGLDEALRRAEAYHRAGADAILIHSKLSQADEILAFAREWGNRAPLIIVPTKYYSTPTEVFRKAGISTVIWANHLIRAAAAAMAQVAREIHATQTLVNIEDVAPVSEIFRLQG
>2713094527
LEAHNGVSAKIVEQAFKGIWASGLAMSAQFGVRDSNEASWTQVVDMLEFMSDVTTIPILLDGDTGGNFNNMRRLVRKLEQRNIGGVCIEDKVFPKTNSFIGERQPLADIDEFCGKIKAGKDSIDDEFCIIARVEALIAGWGLREALQRAEAYHAAGADGILIHSKLSRPDEIIAFAREWANRLXXXXXXXXXXXSVW
>2709628424
LEAHNGISARIVEQAFKGIWASGLAISAQFGVRDSNEASWTQVVDMLEFMSDITNIPILLDGDTGGNFNNMRRLVMKLEQRDIAGVCIEDKQFPKINSFISEKQPLADIDEFCGKIKAGKDSNDPDFCIIARVEALIAGWGLSEALRRAEAYHASGADGILIHSKQSRPGEILAFAKEWSGRSPLVIVPTKYYSTPADVFRKAGINLVIWANHMIRASVAAMESISREIRQSGSVTNIEDVATVQHIFHLQG
>2684223990
LEAHNGISAKLVQQAFKGIWASGLAMSAQFCVRDSNEASWTQIVDMLEFMSDATDIPILLDGDTGGNFNNMRRLVRKLEQRGIAGVCIEDKEFPKTNSFISEKQALADINEFCGKIQAGKDSQDPDFCIVARVEALIASWGMDEALRRATAYCAAGADAILIHSRQSRADEIIAFARQWD
>643652273
MEAHSGLSAKIVEEAFDGIWASGLSISAMLGLRDNNEASWTQVLDVLEYMADSASIPILVDGDTGGNFNNARRFVRKLCDRGLAGVCFEDKLFPKTNSFIGEAQPLAEIGEFSGRIKAALDANDDGFCVIARVEALIAGHGMMEAMRRAEAYHQAGADAILIHSKKDDAGEIVEFSRLWANRCPLVIVPTKYYRTPTQTFKDAGISTVIWANHLIRSSITAMADTARKIQAEQCLVNVEGIATVDEIFRLTK
>2787996535
LEAHNGITAKIGEEAFKGLWAGGLCMSAQYGVRDSNEASWTQILEMLEFMADATSVPILLDGDTGGNFNNVRRLVRKLEQRGIAAVCIEDKLYPKTNSFIGNQQQLAEIDEFCSRIKAGKDATDDEFAIITRVEAFIAGWGLGEALKRAEAYHAAGADGILIHSALNTPAEVLAFKQEWADRSPVLIVPTKYYATPTEVLSEAGFSIAIWANHMLRAAITTMQECAETLAREQNLCSIEDVASVKEIFRLQG
>2787993118
LEAHNGITAKIGEEAFKGLWAGGLCMSAQYGVRDSNEASWTQVLEMLEFMADATSVPILLDGDTGGNFNNVRRLVRKLEQRGIAAVCIEDKLYPKTNSFIGNKQQLAEIDEFCSRIKAGKDAADDEFAIITRVEAFIAGWGLGEALKRAEAYHAAGSDGILIHSALNTPAEVLAFKQEWADRSPVLIVPTKYYATPTEVLREAGFSIAIWANHMLRAAITTMQECAETLAREQNLRSIEDVASVKEIFRLQG
>2752247060
IEAHNGISARIGEETFRGIWAGGLCMSAQYGVRDSNEASWTQVLEMLEFMADATSIPILLDGDTGGNFNNVRRLVRKLEQRGIAAVCIEDKLYPKTNSFIGDKQQLADVDEFCSRIKAGKDAADDEFAIITRVEAFIAGWGLDEAMRRAEAYHAAGSDGILIHSALSNATEVLAFQKEWAGRSPVVIVPTKYYATPTDVFREAGFSIAIWANQLLRAAVVAMQETARTIYQEQNLRSVEDIVPVKELFRLQG
>2752243211
LEAHNGISARIGEEAFRGLWAGGLCMSAQYGVRDSNEASWTQVLEMLEFMVDATTVPILLDGDTGGNFNNVRRLVRKLEQRGVAAVCIEDKIYPKTNSFIGEKQQLADIDEFCSRIKAGKDARDDDFCIITRVEAFIAGWGLGEALRRAEAYHAAGSDGILIHSALATPREVLAFKREWGDRSPVVIVPTKYYATPTEVFREAGFSIAIWANHLLRAAIPAMQACAATLAREQNLRSVEDVAPVREIFRLQG
>2752245009
LEAHNGISARIGEEAFRGLWAGGLCMSAQYGVRDSNEASWTQVLEMLEFMVDATTVPILLDGDTGGNFNNVRRLVRKLEQRGVAAVCIEDKIYPKTNSFIGEKQQLADIDEFCSRIKAGKDARDDDFCIITRVEAFIAGWGLAEAMRRAEAYHAAGSDGILIHSALATPKEVLAFKREWADRSPVVIVPTKYYATPTDVFREAGFSIAIWANHLLRAAIPAMQACAATLAREQNLQAMEDVAPVREIFRLQG
>2787992064
CEAHNGISARIAEEAFKALWAGGLCMSAQYGVRDSNEASWTQILEMLEFMADAASVPILMDGDTGGNFNNVRRLVSKLEQRSVAALCIEDKLYPKTNSFIGNKQELADIEEFCSRIKAGKDAQDDDFCIITRVEAFIAGWGLEEALRRAEAYHEAGSDGILMHSALNHPGEILAFKKEWGDRLPVVIVPTIYYATPTDVFRDAGVSIAIWANHLLRAGIISMRECAETIAREQNLQSVEDIAPVKEIFRLQG
>AG-435-A22_NODE_12
IEAHNGISAKIAEETFKGLWAGGLAISAQYGVRDNNEASWTQVLETLEFMADATSIPIMLDGDTGGNFNNVRRLVNKLEQRDVAAVCIEDKVYPKTNSFIGNKQELADIDEFCSRIKAGKDATDDDFSIITRVEAFIAGWGLTEALKRAEAYHQAGSDGILIHSALTEPIEILAFKKEWANRSPVIIVPTKYYSTPTKIFSEAGFSIAIWANHMIRSSIASMQETAKAIYKDSSITKLEDIASVNEVFRLQG
>AG-447-D03_NODE_1
LESHNGISAKIAEEVFKGLWASGLAISAQYGVRDSNEASWTQVLENIEFMSDAINIPIMLDGDTGGNFNNVRRLVKKLEQRDIAAVCIEDKLYPKTNSFIGDKQELANIDEFCSRIKAGKDAIDDDFSIITRIEAFIAGWGLSEALRRAEAYHQAGSDAILIHSARSDPSEILAFKKEWGDTSPVIVVPTKYYSTPTQVLDEAGFSIAIWANHMIRSSIKAMQESAKQIYESSSILTVEGIASVKEVFRLQG
>AG-447-O13_NODE_9
LESHNGISAKIAEEVFKGLWASGLAISAQYGVRDSNEASWTQVLENIEFMSDAINIPIMLDGDTGGNFNNVRRLVKKLEQRDIAAVCIEDKLYPKTNSFIGDKQELADIDEFCSRIKAGKDAIDDDFSIITRIEAFIAGWGLSEALRRAEAYHRAGSDAILIHSAKSDPSEILAFKKEWGNTSPVIVVPTKYYTTPTQVLDEAGFSIAIWANHMIRSSIKAMQESAKQIYESSSILTVEGIAPVKEVFRLQG
>AG-426-E05_NODE_3
LESHNGISAKIAEEVFKGLWASGLAISAQYGVRDSNEASWTQVLENIEFMSDAINIPIMLDGDTGGNFNNVRRLVKKLEQRDIAAVCIEDKLYPKTNSFIGDKQELADIDEFCSRIKAGKDAIDDDFSIITRIEAFIAGWGLSEALRRAEAYHRAGSDAILIHSARSEPSEILAFKKEWGDTSPVIVVPTKYYSTPTQVLDEAGFSIAIWANHMIRSSIKAMQESAKQIYESSSILTVEGIASVKEVFRLQG
>2778481392
LESHNGISAKIAEEVFKGLWASGLAISAQYGVRDSNEASWTQVLXNIEFMSDAINIPIMLDGDTGGNFNNVRRLVKKLEQRDIAAVCIEDKLYPKTNXFIGDKQELADIDEFCSRIKAGKDAIDDDFSIITRIEAFIAGWGLSEALRRAEAYHRAGSDAILIHSAKSDPSEILAFKKEWGDTSPVIVVPTKYYSTPTQVLDEAGFSIAIWANHMIRSSIKAMQESAKQIYESSSILTVEGIASVKEVFRLQG
>2654308621
LAISAQYGVRDSNEASWTQVLENIEFMSDAINIPIMLDGDTGGNFNNVRRLVKKLEQRDIAAVCIEDKLYPKTNSFIGDKQELADIDEFCSRIKAGKDAIDDDFSIITRIEAFIAGWGLSEALRRAEAYHRAGSDAILIHSAKSDPSEILAFKKEWGDTSPVIVVPTKYYSTPTQVLDEAGFSIAIWANHMIRSSIKAMQESAKQIYESSSILTVEGIASVKEVFRLQG
>2654314378
LESHNGISAKIAEEVFKGLWASGLAISAQYGVRDSNEASWTQVLENIEFMSDAINIPIMLDGDTGGNFNNVRRLVKKLEQRDIAAVCIEDKLYPKTNSFIGDKQELADIDEFCSRIKAGKDAIDDDFSIITRIEAFIAGWGLSEALRRAEAYHRAGSDAILIHSAKSDPSEILAFKKEWGDTSPVIVVPTKYYSTPTQVLDEAGFSIAIWANHMIRSSIKAMQESAKQIYESSSILTVEGIASVKEVFRLQG
>AG-343-I11_NODE_4
LEAHNGISAKIAQEAFKGLWASGLAISAQYGVRDSNEASWTQVLENIEFMSDASDIPIMLDGDTGGNFNNVRRLVKKLEQRNIAAVCIEDKLYPKTNSFIGNKQELASIEEFCSRIKAGKDAADDDFSIITRIEAFIAGWGLSEALKRAEAYHEAGSDGILIHSARSDPSEILAFKKEWGETSPVIVVPTKYYSTPTEVFEDTGFSIVIWANHMIRSSIRAMQESAREIHESSSILTIENIASVKEIFRLQG
>2739779500
LEAHNGISAKIAQEAFKGLWASGLAISAQYGVRDSNEASWTQVLENIEFMSDASDIPIMLDGDTGGNFNNVRRLVKKLEQRNIAAVCIEDKLYPKTNSFIGNKQELAAIDEFCSRIKAGKDAADDDFSIVTRIEAFIAGWGLSEALKRAEAYHEAGSDGILIHSARSDPSEILAFKKEWGETSPVIVVPTKYYSTPTEVFEDTGFSIVIWANHMIRSSIRAMQKSAREIHDSSSILTIENIASVKEIFRLQG
>AG-453-B18_NODE_12
LEAHNGISAKIAQEAFKGLWASGLAISAQYGVRDSNEASWTQVLENIEFMSDASDIPIMLDGDTGGNFNNVRRLVKKLEQRNIAAVCIEDKLYPKTNSFIGNKQELADIDEFCSRIKAGKDAADDDFSIVTRIEAFIAGWGLGEALKRAEAYHEAGSDGILIHSARSDPSEILAFKKEWGETSPVIVVPTKYYSTPTEVFEDAGFSIVIWANHMIRSSIRAMQESAREIHDSSSILTIENIASVKEIFRLQG
>AG-365-D20_NODE_25
LEAHNGISAKIAQEAFKGLWASGLAISAQYGVRDSNEASWTQVLENIEFMSDASDIPIMLDGDTGGNFNNVRRLVKKLEQRNIAAVCIEDKLYPKTNSFIGNKQELAAIDEFCSRIKAGKDAADDDFSIVTRIEAFIAGWGLSEALKRAEAYHEAGSDGILIHSARSDPSEILAFKEEWGETSPVIVVPTKYYSTPTELFEDAGFSIVIWANHMIRSSIRAMQESAREIHDSSSILTIENIASVKEIFRLQG
>AG-435-I17_NODE_10
LEAHNGISAKIAQEAFKGLWASGLAISAQYGVRDSNEASWTQVLENIEFMSDASDIPIMLDGDTGGNFNNVRRLVKKLEQRNIAAVCIEDKLYPKTNSFIGNKQELAAIDEFCSRIKAGKDAADDDFSIVTRIEAFIAGWGLSEALKRAEAYHEAGSDGILIHSARSDPSEILAFKKEWGETSPVIVVPTKYYSTPTELFEDAGFSIVIWANHMIRSSIRAMQESAREIHDSSSILTIENIASVKEIFRLQG
>AG-365-L08_NODE_3
LEAHNGISAKIAQEAFKGLWASGLAISAQYGVRDSNEASWTQVLENIEFMSDASDIPIMLDGDTGGNFNNVRRLVKKLEQRNIAAVCIEDKLYPKTNSFIGNKQELAAIDEFCSRIKAGKDAADDDFSIVTRIEAFIAGWGLSEALKRAEAYHEAGSDGILIHSARSDPSEILAFKKEWGETSPVIVVPTKYYSTPTELFEDAGFSIVIWANHMIRSSIRAMQESAREIHDSSSILTIENIASVKEIFRLQG
>2667472265
LEAHNGISAKIAEESFKGLWAGGLAISAQYGVRDSNEASWTQVLEVLEFMSDATSVPIMLDGDTGGNFNNVRRLVSKLEQREIAAVCIEDKLYPKTNSFIGNKQQLADIDEFCSRVKAGKDAKDDLFSIITRVEAFIAGWGLSEAIKRAEAYHQAGSDAILIHSAMTNPSEILAFKEEWGDRLPVIIVPTKYYSTPTEIFTEAGFSIAIWANHMIRSAIEAMQQTAASIIQNQSVVELEDIASVSEIFRLQG
>2609731137
LEAHNGISAKIAEESFKGLWAGGLAIAAQYGVRDSNEASWTQVLEVLEFMADATSIPIMLDGDTGGNFNNVRRLVQKLEQRGIAAVCIEDKLYPKTNSFIGNKQELANIDEFCSRIKAGKDAKDDEFSIITRVEAFISGWGLGEAIKRAEAYHEAGSDGILIHSAKSEPSEIIAFKNEWGDRLPVIIVPTKYYSTPTEIFSQVGISIAIWANHMIRSSIESMQQTAASIIQKKSVVALEDIASVSEIFRLQG
>2740259189
MECHNGLSAKIAEEAFRGLWGSGLSISAAQAVRDNNEMSWTQVLDTAEYISDATTIPLLLDGDTGGNFNNMRRLVKKLEQIQVAGVCIEDKIFPKANSFIGDRQPLAKTDEFCGKIKAGKDERDDDFVIIARVEAFIAGWGLGEALKRAEAYRKAGADGILIHSKHSTPDEILSFMQEWGDRCPVVIVPTKYYSTPTEVFRAVGVSMVIWANHLMRSAAAAMKQTAEQIAREETLVNVEDIAPLSEVFRLQG
>2789029845
MEAHNGLSAKIVEDAFQGIWGSGLTVSASLGVRDNNEISWTQVLEAVEFMNDAVSIPVLLDGDTGGNFNNMRRFVKKLEQRGIAGVCIEDKVFPKTNSFLEEKQPLADIDEFCGRIKAGKDVRDDDFVITARIEAFIAGWGLGEAMKRAEAYRRAGADAILIHSKHSDPAEVFSFLKEWANRLPVLLVPTKYYTTPTAGFRERKVSIVIWANHLLRGAIRKMQEVAARIYVDENLLNVEDISSLGEVFRLQG
>2817867565
MEAHNGLSARIVEEAFSGIWASGLGISAALGVRDNNEASWTQVLEVVEFMTDATAIPILLDGDTGGNFNNMRRLVRKLEQRGVAAVCIEDKLFPKTNSFISGKQALADIDEFTGKIKAAKDGTDADFAVIARLEGFIAGWGLDEVLTRAGAYHDAGADALLVHSRKSTPDEILAFARAWDRDCPLVIVPTMYYSTPAEVFEEAGIRLVIWANHNVRSAITAMQQTARQVFEERSLRNVEDIAPVAEIFRLQD
>2817867404
MEAHNGLSARIVEEAFSGIWASGLGISAALGVRDNNEASWTQVLEVVEFMTDATAIPILLDGDTGGNFNNMRRLVRKLEQRGVAAVCIEDKLFPKTNSFISGKQALADIDEFTGKIKAAKDGTDADFAVIARLEGFIAGWGLDEVLTRAGAYHDAGADALLVHSRKSTPDEILAFARAWDRDCPLVIVPTMYYSTPAEVFEEAGIRLVIWANHNVRSAITAMQQTARQVFEERSLRNVEDIAPVAEIFRLQD
>2558085020
CEAHNGLSARIVEEAFSGIWGSGLSISAALGVRDSNEASWTQILETAEFMSDATQIPILLDGDTGGNFNNFRRLVKKLEQREIAGVCIEDKRFPKANSLIGKQQPLEDIDTFCGKIKAGKDTSDPDFCIVARVEAFIAGLGLKQAIERAEAYRRAGADAVLIHSKKRTAADIEAFMREWADRHPVVIVPTKYYSTPTGHFQDMGISLAIWANHIVRASVQAMQKAAQRIHAEESVASIEDIVPVSEIFRLQG
>2825680631
IEAHDGISAKIAEEAFQGIWGSGLSISAQLGVRDNNEASWTQVLEVVEFMSDATSIPILLDGDTGGNFNNVQRLVKKLEQRGVAGVCIEDKLFPKTNSFIGTAQPLADMDEFCGKIKAAKDASDDDFVLIARVEAFIAGWGLSEALRRAQAYYDAGADGILIHSSLHVPDEVLAFKREWGDRAPVVIVPTKYYATPTEVFHDAGFSLVIWANHLLRASVTMTQKVAQRLMLEQNLLNVEDIVPVSEIFRLQG
>2719058704
IEAHDGISAKIAEEAFQGIWGSGLSISAQLGVRDNNEASWTQVLEVVEFMSDATSIPILLDGDTGGNFNNVQRLVKKLEQRGVAGVCIEDKLFPKTNSFIGTAQPLADMDEFCGKIKAAKDASDDDFVLIARVEAFIAGWGLSEALRRAQAYYDAGADGILIHSALRVPDEVLAFKREWGDRAPVVIVPTKYYATPTEVFRDAGFSIAIWANQLLRASVTMTQKVAQQLMVEQNLLNVEDIVPVAEIFRLQG
>2722271305
CEAHNGLSARIVEEAFDGIWGSGLSISAQLGVRDSNEASWTQVLDVIEFMADSTTIPILLDGDTGGNFNNMQRLVRKLEQRGVAAVCIEDKLFPKTNSFIGTAQPLADMDEFAGKIKAGKDAGDEDFCIIARVEAFIAGWGLNEALKRAEAYRRAGADGILIHSALSVPDEVLAFKKEWGDRLPVVIVPTKYYSTPTEVFRQYGFSIAIWANQVVRAAISGMQRVVKAIHEAETLMAVEDIVPVSEVFRLQG
>2820016726
CEAHNGLSAKIVEEAFAGIWGSGLSISSQLGVRDSNEASWTQVLEVLEFMCDGTSVPILLDGDTGGNFNNMRRLVRKLEQRGVAAVCIEDKLFPKTNSFVGTAQPLADMEEFCGKIKAGKDAGDGDFSIIARVEAFIAGWGLTECLRRAEAYHRAGADGILIHSALGVPDEVLAFKKEWGGRCPVLIVPTKYYSTPTGIFEDYGFSIVIWANQILRSAIGAMQKTAKTLHAEKTLTAVEDIASVGEVFRLQG
>2518938751
LEAHNGISAKIVEEAFKGIWGSGLSLSAQYGVRDNNEASWTQVLDMLEFMSDATTIPILLDGDTGGNFNNMQRLVRKLEQRDIAAVCIEDKLFPKTNSFIGTAQPLADIEEFCGKIKAGKDAGDDDFSIIARVEAFIAGWGLKEAMRRAEAYRKAGADAILMHSALSVPDEILAFKKEWGDRLPVVIVPTKYYATPTDQFREAGISIAIWANHMIRTAIASMQKNAATLMAEESLMAIEDIAPVKEIFRLQG
>648111132
LEAHNGISAKIVEEAFKGIWGSGLSLSAQYGVRDNNEASWTQVLDMLEFMSDATTIPILLDGDTGGNFNNMQRLVRKLEQRDIAAVCIEDKLFPKTNSFIGTAQPLADIEEFCGKIKAGKDAGDDDFSIVARVEAFIAGWGLKEAMRRAEAYRKAGADAILMHSALSVPDEILAFKKEWGDRLPVVIVPTKYYATPTDQFREAGISIAIWANHMIRTAIASMQKNAATLMAEESLMAIEDIAPVKEIFRLQG
>2682228803
CEAHNGISAKIVEEAFKGIWASGLTLSAQFGVRDNNEASWTQILDHLEFMSDATRIPILLDGDTGGNFNNMQRLIRKLEQRQVAAVCIEDKLFPKTNSFLGETQPMAGIDEFCGKIKAGKDATDEDFCLIARIEAFICGWGLSEALRRAEAYHQAGADGILIHSALAVPDEILAFKQEWGDRCPVVIVPTKYYATLTDVFRQHGFSLVIWANHLLRAAVTVMQKTARTLKAKENLFSIEDIAPVAEIFRLQD
>2636209163
CEAHNGLSAKVVEEAFKGIWASGLTISAQFGVRDNNEASWTQILDNVEFMSDATKIPILLDGDTGGNFNNMQRLIRKLEQRQIAAVCIEDKQFPKTNSFLGDMQPMADIDEFCGKIKAGKDATDDDFCIIARVEAFICGWGLSEALRRAEAYHQAGADGILIHSALAVPDEILAFKREWGDRCPVVIVPTKYYATPTEVFRQAGFSTVIWANHLLRATVTIMQRTAEILKEKESLLSIEDIAPVSEVFRLQG
>2597409140
CEAHNGLSAKIVEEAFHGIWASGLSISAQFGVRDNNEASWTQVLDNLEFMSDAARIPILLDGDTGGNFNNMQRLIRKLEQRHIAAVCIEDKLFPKTNSFLGDTQPMADMEEFCGKIKAGKDASDPDFCIIARVEAFICGWGLTEALRRAEAYRQAGADGILIHSALAVPDEILAFKREWSNRSPVVIVPTKYYSTPTDVFRQHGFSMVIWANHMLRAAVATMQTTARVLKEQENLLFIEDIVPVSEVFRLQG
>2833485425
CEAHNGLSAKIVQEAFKGIWASGLSISAQFGVRDNNEASWTQVLETLEFMSDATTIPILLDGDTGGNFNNMQRLVRKLEQRKIAAVCIEDKLFPKTNSFIGDAQPMADMHEFCGKIKAGKDASDPNFSIIARVESFICGWGLAEALRRAEAYRQAGADGILIHSALAVPDEILAFKQEWGNRCPVVIVPTKYYATPTDVFRQHNFSIVIWANHLLRSSVTAMQKTARTLKEQEHLLSIEDVAPVSEIFRLQN
>649661026
CEAHNGLSAKIVQEAFPGIWASGLSISAQFGVRDNNEASWTQVLEDLEFMSDATRIPILLDGDTGGNFNNMQRLIRKLEQRNIAAVCIEDKLFPKTNSFLGDAQPLADMQEFCGKIKAGKDATDPDFCLIARVEAFICGWGLAEALRRAEAYHQAGADGILIHSALSVPDEILAFKREWGNRCPVVIVPTKYYATPTDVFRQHGFSMVIWANHMLRAAVASMQKTARALKESEHLLSIEDVAPVSEIFRLQN
>2833527455
CEAHNGLSAKIVQEAFPGIWASGLSISAQFGVRDNNEASWTQVLEDLEFMSDATRIPILLDGDTGGNFNNMQRLIRKLEQRNIAAVCIEDKLFPKTNSFLGDAQPLADMQEFCGKIKAGKDATDPDFCLIARVEAFICGWGLAEALRRAEAYHQAGADGILIHSALSVPDEILAFKREWGNRCPVVIVPTKYYATPTDVFRQHGFSMVIWANHMLRAAVASMQKTARALKESEHLLSIEDVAPVSEIFRLQN
>2727870201
CEAHNGLSAKIVEEAFAGIWASGLSISAQFGVRDNNEASWTQVLEDLEFMSDATKVPILLDGDTGGNFNNMQRLIRKLEQRNIAAVCIEDKLFPKTNSFLGDAQPMADMQEFCGKIKAGKDAVDPDFCIIARVEAFICGWGLAEALRRAEAYHQAGADGILIHSALSVPDEILAFKREWGHRCPVVIVPTKYYSTPTDVFRQHGFSMVIWANHMLRAAVSTMQKTARALKQSENLLSIEDVAPVSEIFRLQN
>2727867646
CEAHNGLSAKIVEEAFAGIWASGLSISAQFGVRDNNEASWTQVLEDLEFMSDATKVPILLDGDTGGNFNNMQRLIRKLEQRNIAAVCIEDKLFPKTNSFLGDAQPMADMQEFCGKIKAGKDATDPDFCLIARVEAFICGWGLTEALRRAEAYHQAGADGILIHSALSVPDEILAFKREWGNRCPVVIVPTKYYSTPTDVFRQHGFSMVIWANHMLRAAVSTMQKTARALKESENLLSIEDVAPVSEIFRLQN
>2691456767
CEAHNGLSAKIVQEAFKGIWASGLSISAQFGVRDNNEASWTQVLDNLEFMSDATTVPILLDGDTGGNFNNMQRLVRKLEQRRIAAVCIEDKLFPKTNSFIGDAQPMADMQEFCGKIKAGKDATDADFCIIARVEAFICGWGLAEALRRAEAYRQAGADGILIHSALSVPDEILSFKQEWGNRGPVVIVPTKYYATPTEVFRQHGFSIVIWANHLLRAAVTAMQKTAATLKEQEHLLSIEDVAPVAEIFRLQN
>2619756703
CEAHNGLSAKIVQEAFRGIWASGLSISAQFGVRDNNEASWTQVLDNLEFMSDAATIPILLDGDTGGNFNNMQRLVRKLEQRHIAAVCIEDKLFPKTNSFIGDAQPMADMHEFCGKIKAGKDAVDPDFCIIARVEAFICGWGLAEALRRAEAYRQAGADGILIHSALSVPDEILSFKQEWGNRCPVVIVPTKYYATPTDVFRQHGFSMVIWANHMLRTAVAAMQKTARTLKEQQHLLSVEDVAPVSEIFRLQN
>2691600431
CEAHNGLSAKIVQEAFRGIWASGLSISAQFGVRDNNEASWTQVLENLEFMSDAATIPILLDGDTGGNFNNMQRLVRKLEQRRIAAVCIEDKLFPKTNSFIGDAQPMADMQEFCGKIKAGKDATDPDFCIIARVEAFICGWGLAEALRRAEAYRQAGADGILIHSALSVPDEILAFKQEWGNRCPVVIVPTKYYATPTDVFRQHGFAMVIWANHMLRSAVTAMQKTARTLKEQEHLLSIEDVAPVSEIFRLQN
>2615894560
CEAHNGLSAKIVEEAFKGIWASSLALSAQYGVRDSNEASWSQVVDTLEFMSDATSIPIMLDGDTGGNFNNMQRLVRKLEQRDVAAVCIEDKSFPKANSFIGKAQSLVDIDEFCGKIKAGKDVRDDDFAIIARIEAFITGWGLEEALKRAEAYDRAGADAILIHSALHVPDEVLAFKKEWGERCPVIIVPTKYYATPTKLFHEYGFSIVIWANQILRSSIEAMQKIARQLYRDQNLLSVEDISPLSEIFRIQG
>2656241716
CQQSLVRKLEQRGIAAVCIEDKRFPKTNSFIGKTQPLADMDEFCGKIKAGKDAYDDDFAIVARVEAFIAGWGLPEALRRAEAYHLAGADAILIHSTLSVPDEVLAFKKAWGERCPVLIVPTKYYATPTELFREYGFSMLIWANQILRSGMDAMQRTARQLYRDGNLLSVEDISPVSEIFRLQG
>2656253841
CEAHNGLSAKIVEEAFKGIWASGLALSAQYGVRDNNEASWTQVVETLEFMSDATRIPIMLDGDTGGNFNNMQRLVRKLEQRGIVAVCIEDKLFPKTNSFIGKRQPLADTDEFCGKIKAGKDAHDEDFAIVARIEAFIAGWGLAEALRRAEAYHLAGADAILIHSALSVPDEVLAFKKDWGKRCPVIIVPTKYYATPTELFREYGFSVVIWANQILRSGMDAMQRTARQLYRDGNLLSVEDISPVSEVFRLQG
>2615875139
MRRLVHKLEQRDIAAVCIEDKLFPKTNSFIGKAQPLADIDEFCGKIKAGKGARDDDFAIVARVESFIAGWDLAEALKRAEAYHQAGTDAILIHSALSMPDEVLDFKKAWGDRCSVIIVPTKYYATPTELFREYGFSMVIWANQILRSAIDAMQKTARQLYQDRNLSSVEDIAPITEVFRIQR
>2656257702
CEAHNGLSAKIVEDAFKGIWASGLSLSAQYGVRDNNEVSWTQVVENMEFMSDATSIPIMLDGDTGGNFNNMRRLVRKLEQRDIAAVCIEDKLFPKTNSFTGKSQPLADIDEFCGKIKAGKDTQDDDFAIVARVESFIAGRDLAEALKRAEAYHRAGADAILIHSALSVPDEVLDFKKAWGDRCPVIIVPTKYYATPTKLFREYGFSMVIWANQILRSAIDAMERTARQLHRDRNLLSVEDIAPIAEVFRIQG
>2656271007
CESHNGLSAKIVEEAFKGIWASGLALSAQYGVRDNNEVSWTQVVENLEFMSDATSIPIMLDGDTGGNFNNMRRLVRKLEQRDIAAVCIEDKLFPKTNSFTGKSQPLADIDEFCGKIKAGKDTQDDDFAIVARVESFITGRDLAEALKRAEAYHQAGADAILIHSALSVPDEVLDFKKAWGDRCPVIIAPTKYYATPTELFRKYGFSMVIWANQLLRSAIDAMERTARQLHRDRNLLSVENIAPIAEVFRIQG
>2739886949
MEAHNGISAKIVEEAFQGIWASGLAISAALGVRDNNEASWTQVLETLEFMADAASIPIMVDGDTGGNFNNVRRLVRKLCQRNIAAVCLEDKLFPKTNSFIGTGQPLAKVEEFCGKIKAGKDSTDDNFCVVARIEALVSGLGLDEALRRAEAYQAAGADGILIHSKAKTADEVLEFSARWDSRCPVIIVPTMYYGTPTDRFRSSGINMIIWANHNLRASIAAMRGVSRQIRDEESLLGVEELASVQDIFDLTD
>2710091895
MEAHSGLSAKIVAEAFTSIWASGLTMSAALGVRDNNELSWTQVLDALEYMTDAVDIPILLDGDTGGNFNNARRLITKLEQCGVAGVCIEDKLFPKTNSFIGEMQPLAEVGEFCGKIRAMKDSRDSDFVVVARVEAFITGWGLPEALRRAEAYRQAGADAILIHSKRPDAKEISDFMTEWARRHPIVIVPTTYWQTPTDHFRAMGVSLVIWANQLLRASITAMQQTARVIHDQESLAGAEQIASVAEIFRLQE
>2711258130
MEAHNGLSAKIVEEAFKGIWASGLAMSAALGVRDSNEASWTQVVEVLEFMSDAATLPILVDGDTGGNFNNMRRAVAKLCQRGVAGICIEDKLFPKTNSFIGEGQPLADIEEFCGKIKAGKDSTDADFSVVARLEAFIAGRGLDEALKRAEAYHAAGADALLVHSKLATADEILAFAKEWAGRSPIVIVPTKYYATPTDEFRKAGISVVIWANHNLRAAISAMRDVSRQIYRDQNLIGVENIAGVKDVFELAG
>2788019193
IEAHNGISARIAEEAFKGIWAXGLALSAQYGVRDNNEASWTQIVDMVEFMADVTSXPILLDGDTGGNFNNMRRLVRKLEQRGIAGVCIEXKXFPKKNSFIGEKQELADINEFCGKIAAGKDSLDPXFCIVARVEAYIAGWETKEAIRRAEAYHKAGADAILIHSALSQPDQILEFTXEWASRAPLVIVPTXYYSTPTQVFRDANINLIIWANXMIRGAITAMQECAFKIKEQENLTEVEDIASVKEIFRLXG
>2716630121
MEAHNGLSARIAQDVFEGLWASGLSISAALGVRDNNEASWTQVLEVVEFMSDATQIPILLDGDTGGNFNNVRRLVRKLEQRQVAGVCIEDKLFPKTNSYIGEQQPLADVDEFCGRIAAGKDATDPDFVIVARTEAFIAGWGLDEALRRAEAYRRAGADAILVHSKKSTASDIELFMKEWQRRLPVIIVPTTYYSTPTERFRELGVAAVIWANHGLRGALWAMQDVYRQIHRDQSLVNVEDVAPMADVFRLQG
>2787377223
LEAHDGVSARIVEEAFQGIWASGLTMSASMGVRDNNEASWTQVLEKVEFMADATSIPILLDGDTGGNFNNVRRFVRKLEQRGVAGVCIEDKLFPKTNSFIGEQQPLADPEEFAGRIKAAKDSVDADFQVVARVEALIAGWPMEEALSRAETYEAAGADAILIHSKRSTPDEVIGFRRAWGDRLPVVIVPTMYYATPPETLESEGFSLVIWANHLLRSGITAMEQTARTIAHDRSLFNVEGVASVKRIFELQG
>AG-457-K17_NODE_8
MEAHNGMSAKIVEEAFKGIWASGLALSAQYGVRDNNEASWTQIVDMIEFMSDATKIPILLDGDTGGNFNNLRRLVKKLEQRDIAGVCIEDKIFPKTNSFIGEKQQLADISEFSGKIAAGKDSLDDEFSIIARVEAFIAGFDLKEAINRAEAYRVAGADGILIHSALSNPSQILDFAREWGGRCPLIIVPTKYYNTPTEVFKKSNIQLIIWANHLIRSSVKYMQTVASNIQKKETVTEIEDVATVEELFRLQG
>2546941494
MEAHDGLSAKLVEEAFPAIWASGLAISAALGVRDNNEASWTQVLDILEFMADATTLPILVDGDTGGNFNNVRRLVRKLCQRGIAGVCIEDKLFPKTNSFIGEAQPLAAIDEFCGRIKAGKDSTEADFSLVARIEALISGHGLDEALRRAEAYHEAGADAVLIHSKRSTASEILAFAERWANRCPVVIVPTMYYATPTQAFREAGISTVIWANHNLRAALTAMRQTCQRIRADESVLDIEGVASVKDIFSLVG
>2638792108
MEAHNGLSARIVEEAFKGIWASGLTLSAQFGVRDNNEASWTQVVDMVEFMADATRIPILMDGDTGGDFNSMRRLVKKLESRGVAGVCIEDKLFPKMNSLIGHRQPLADVAEFQGKIRAGKDSSDPDFVIVARVEALIAGWGLDEALRRAEAYHAAGADAILIHSRKSRADEILAFAREWAGRSPLVIVPTTYYSTPTDVFRAAGVSVVIWANHTLRAAISAMQALARELRATETLVNVEDIAPVKEIFRLQR
>639003153
LEAHNGISARIAEEAFKGIWASGLALSAQFGVRDNNEASWTQVVDMLEFMADITHIPILLDGDTGGNFNNMRRLVHKLEQRGIAGVCIEDKLFPKTNSFIGERQPLAEIDEFCGKIKAGKDCRDEDFCIIARVEALIAGWEVDEAVRRAGAYHEAGADAILIHSKRSQPDEILAFIDRWENRAPVVIAPTKYYSTPTDVFRRAGVSMVIWANHQIRSAVQAMQASARRIYRDQSLLEVEDIAPMDEIFRLQG
>2741144784
MEAHNGLSARIVEEAFRGIWASGLTISTSLGLRDSNEASWTQVLEILEYMTDATRLPILVDGDTGGNFNNVRRFVRKLCERGVAGICIEDKLFPKTNSFVGERQPLAEIDEFCGRIKAGKDSTDDDFVFVARVEALISGRGMEEALRRAEAYHAAGADAILIHSKQRTAGEVMSFAKEWAGRSPLIIVPTKYYATPTDQFREAKISTVIWANHLLRAAVSAMKLTATNIGANETLVQIEDIAPVDELFRLSR
>2550377075
MEAHNGLSARIVREAFRGIWASGLSISAQFGVRDNNEVSWTQVVDMLEFMVDASNLPILLDGDTGGNFNNMRRLVRKLEQRGVAGVCIEDKQFPKTNSFIGERQPLADIEEFVGKIKAGKDTTDSNFSIVARVEALIAGWGMDEALRRAEAYRLAGADAILIHSKLSKSDEIVAFAREWADRTPLVIVPTRYYSTATDVFRQAGISTVIWANHSVRSAVSAMQSVVKEIYETQTLINVEDIASVNEIFRLQN
>2752930745
MEAHNGLSARIVREAFRGIWASGLSISAQFGVRDNNEASWTQVVDMLEFMVDASNLPILLDGDTGGNFNNMRRLVRKLEQRGVAGVCIEDKQFPKTNSFLGERQPLAEIEEFVGKIKAGKDTSDPNFSIVARVEALIAGWGMDEALHRAEAYRLAGADAILIHSKLSKPDEIVTFAREWAGRSPLVIVPTRYYSTPTDVFRQAGISTVIWANHSVRSAASAMQSVVKEIYQSQTLINVEDIASVNEIFRLQD
>2717807211
LEAHNGISASIAEEAFRGIWASGLALSAQFGVRDNNETSWSQVVDMVEFMADATSVPILLDGDTGGNFNNARRLVRKLEQRGIAGVCIEDKSFPKTNSFIGQRQELADIDEFCGKIAAAKDSLDDDFCVVARVEAYIAGRDTREALARAEAYRRAGADGILIHSSQSKPDQILEFAREWAGRAPLVIVPTKYYSTPTQVFRDAGVSLVIWANHLIRSAVDSMQATARRIFEDESLVEVEDIASITEIFRLQC
>2775002872
MEAHNGLSARIVREAFGGIWASGLAMSAQLGVRDNNEASWTQIVDVVEFMADASDLPILLDGDTGGNFNNVRRLVRKLEQRGVAGVCIEDKQFPKTNSFIGDRQPLAEVEEFCGRIKAGKDSLDEDFVLVARVEAMIAGWGVDEALHRATAYHEAGADAILIHSARSRPDEILEFAAQWRNRAPLVIVPTKYYSTPTTVFREAGISVVIWANHLVRAATSAMQSVAREIHDSRTLVNVEDVAPVGEIFRLQG
>2585378485
MEAHNGLSARIVRESFGGIWASGLAISAQLGVRDNNEASWTQIVDVVEFMADASDLPILLDGDTGGNFNNVRRLVRKLEQRGVAGVCIEDKQFPKTNSFIGDRQPLAEVEEFCGRIKAGKDSLDDDFVLVARVEAMIAGWGVDEALHRAASYHEAGADAILIHSAKSRPDEILEFTAQWQDRAPLVIVPTKYYSTPTTVFREAGISVVIWANHLLRAAASAMQSVAREIHDSRTLVNVEDVAPVREIFRLQG
>2557371707
CEAHNGLSAKIVEEAFKGIWASGLAISAQLGVRDNNEASWTQVLDVIEFMADASSLPIMLDGDTGGNFNNVQRLVRKLEQRDIAAVCLEDKIFPKANSFIGNRQPLADIDEFCGKIKAGKDAFNDNFSIVARVEAFIAGWGLGEALRRAEAYHAAGSDAILIHSALRTPDEILAFKDAWGERCPVVIVPTTYYATPSEVFREHGIALVIWANPTLRASVRAMQQTARALFTSESLVAVEDIAPVREIFRLQG
>2711397138
LEAHNGISARIVEQAFRGIWASGLAISAQFGVRDSNEASWTQVVDVLEFMSDVTRIPILLDGDTGGNFNNMRRLVRKLEQRQVAGVCIEDKQFPKTNSFIGEKQPLADVDEFCGKIKAGKDVTDTDFCVIARVEALIAGWSMAEALRRAEAYRAAGADGILIHSKLSRPDEILEFAQEWAERAPLIIVPTKYFSTPTEVFRSARISVAIWANHMLRAAVESMEQVSAHIKAQETVADVEHVATVNHIFELQG
>2652247773
CEAHNGLSARIVEEAFKGIWASGLSLSAQYGVRDNNEASWTQVLDMLEFMSDAARIPIMLDGDTGGNFNNVQRLVKKLEQRDIAAVCLEDKIFPKTNSFIGHQQPLAKIDEFCGKIKAGKDASDDDFSIVARVEAFIAGWGLQEALIRAEAYHAAGADAILIHSALAVPSEILSFKREWGDRCPVVIVPTKYYATPTEVFREHGISMAIWANHILRSSIQAMQQAASILVREQSLVQVESIASVSEVFRLQG
>2510281232
CEAHNGLSARIVEEAFKGIWASGLSLSAQYGVRDNNEASWTQVLDMLEFMSDAARIPIMLDGDTGGNFNNVQRLVKKLEQRDIAAVCLEDKIFPKTNSFIGHQQPLAKIDEFCGKIKAGKDASDDDFSIVARVEAFIAGWGLQEALIRAEAYHAAGADAILIHSALAVPSEILSFKREWGDRCPVVIVPTKYYATPTEVFREHGISMAIWANHILRSSIQAMQQAASILVREQSLVQVESIASVSEVFRLQG
>2788065136
LEAHNGISASIVESAFKGIWGSGLAISAQFGVRDSNEASWTQVVDMLEFMSDATSIPILLDGDTGGNFNNMRRLVVKLEQRDIAGVCIEDKQFPKTNSFIGNKQPLADIDEFCGKIKAGKDSSDDDFSIVARVEALIAGWGLNEALKRAEAYRQAGADGVLIHSKLSRPDEILTFAKEWAERSPLVIVPTKYYSTPTDAFRKAGINLVIWANHLIRSSVHEMEKTSKAIFDSESLADIEDIASVDHIFQLQG
>2566049302
MEAHNGLSARIVEEAFQGIWGSGLTISSQFGVRDNNEASWTQIIELLEFMSDASSLPILLDGDTGGNFNNLRRLVRKLEQRGIAGVCIEDKQFPKTNSFISERQQLADVDEFCGKIKAGKDTSDPDFNIVARVEALIAGWGMSEALSRAEAYRRAGADAILIHSKRSKPDEILQFAKEWAGRSPLVIVPTKYYSTPTEVFRRAGINLVIWANHLLRAAIPAMQAAAREVFETQTLVGIEEVATVNEIFRLQG
>2773484131
MEAHNGISARIVEEAFKGIWGSGLALSAQFGVRDNNEASWTQVVEMLEFMSDATSIPILLDGDTGGNFNNMRRLVRKLEQRDIAGVCIEDKLFPKTNSFIGERQPLADIDEFCGKIKAGKDSAHDDFSIIARIEALIAGWGIDEALRRAEAYHVAGADAILIHSKLSRPDQILEFAREWADRAPLVIVPTKYYSTPTDVFRKAGISLVIWANHMIRAAVAKMQKVSRQIRENQSLVEVEDIAAVDELFRLQG
>2624350380
LEAHNGISARIVEEAFKGIWASGLAISAQFGVRDNNEASWTQVVDVLEFMSDVTSIPILLDGDTGGNFNNMRRLVRKLEQRDVAGVCIEDKIFPKTNSFIGERQPLADVNEFCGKIAAGKDSIDDDFSIVARVEALIAGWDIAEALRRGEAYRQAGADAILIHSKLSRPDQILEFAREWANRSPLVIVPTKYYSTPTEAFRRAKISLVIWANHMIRSAVSTMQSTARQIYAAESLADVEDVASVDEIFRLQG
>2586327413
MEAHNGVSAKIVEEAFKGIWASGLTMSAQFGVRDNNEASWTQVVDMLEFMSDASTLPILLDGDTGGNFNNFRRLIHKLEQRSIAGVCIEDKLFPKTNSFIGDRQPLADVDEFCGKIKAGKDSNDPDFSIVARVEALISGWGMDEALRRAEAYHRAGADAILIHSKRAKADEIVTFAKEWAGRCPLVIVPTKYYSTPTDVFRRANINLIIWANHLMRAAIPAMQAVAKEIHDSETLIEIEDVATVDEIFRLQG
>2846729328
MEAHNGLSARIVREAFKAIWASGLAISAQFGVRDNNEASWTQVVDTLEFMADSSGLPILVDGDTGGNFNNVRRLVRKLEQRGIAGLCIEDKQFPKTNSFIGERQPLATIDEFCGKIKAGKDTTDADFSIVARVEALIAGWGMDEALRRAEAYRQAGADAILIHSKLSRPDEILEFAREWAGRAPLVIVPTKYYSTPTDVFRQAGISLVIWANHLIRAAASSMQAVAREIHDTQTLVHVEDIAPMSEIFRLQD
>2630325020
MEAHNGLSARIVREAFKAIWASGLAISAQFGVRDNNEASWTQVVDTLEFMADSSGLPILVDGDTGGNFNNVRRLVRKLEQRGIVGLCIEDKQFPKTNSFIGERQPLATIDEFCGKIKAGKDTTDANFSIVARVEALIAGWSMDEALRRAEAYRQAGADAILIHSKLSRPDEILEFASEWAGRAPLVIVPTKYYSTPTEVFRQAGISLVIWANHLIRAAASSMQAVAREIHDTQTLVHVEDIASVSEIFRLQD
>2732712330
MEAHNGLSARIVREAFKAIWASGLAISAQFGVRDNNEASWTQVVDTLEFMADSSGLPILVDGDTGGNFNNVRRLVRKLEQRGIAGLCIEDKQFPKTNSFIGERQPLATIDEFCGKIKAGKDTTDADFSIVARVEALIAGWGMDEALRRAEAYRQAGADAILIHSKLSRPDEILEFAREWAGRAPLVIVPTKYYSTPTEVFRQAGISLVIWANHLVRAAASAMQAVAREIHDTQTLVHVEDIAPVSEIFRLQD
>2555987285
MEAHNGLSARIVREAFKAIWASGLAISAQFGVRDNNEASWTQVVDMLEFMADSSGLPILVDGDTGGNFNNVRRLVRKLEQRGIVGLCIEDKQFPKTNSFIGERQPLATIDEFCGKIKAGKDTTDADFSIVARVEALIAGWGMDEALRRAEAYRQAGADAILIHSKLSRPDEILEFAREWAGRAPLVIVPTKYYSTPTEVFRQAGISVVIWANHLIRAAASSMQAVAKEIHDTQTLVHVEDIAPVSEIFRLQD
>650720979
MEAHNGLSARIVREAFDAIWASGLAISAQYGVRDNNEASWTQVVDTLEFMVDASDLPILLDGDTGGNFNNVRRLVKKLEQRGVAGVCIEDKQFPKTNSFIGERQPLADVDEFCGKIKAGKDSGDPDFSIVARVEALIAGWGMDEALRRAEAYHAAGADAILIHSKLARADEIVAFAREWAHRAPLVIVPTKYYSTPTQVFRNAGISVVIWANHLIRAATSAMQAVAKEIHDSETLVGVEDVASVNEIFRLQG
>2599763187
MEAHNGLSARIVREAFDAIWASGLAISAQYGVRDNNEASWTQVVDTLEFMVDASDLPILLDGDTGGNFNNVRRLVKKLEQRGVAGVCIEDKQFPKTNSFIGERQPLADVDEFCGKIKAGKDSDDPDFSIVARVEALIAGWGMDEALRRAEAYHAAGADAILIHSKLARADEIVAFAREWAHRAPLVIVPTKYYSTPTQVFRNAGISVVIWANHLIRAATSAMQAVAKEIHDSETLVGVEDIASVNEIFRLQG
>2710208599
MEAHNGLSARIVREAFDAIWASGLAISAQYGVRDNNEASWTQVVDTLEFMVDASDLPILLDGDTGGNFNNVRRLVKKLEQRGVAGVCIEDKQFPKTNSFIGERQPLADVDEFCGKIKAGKDSDDPDFSIVARVEALIAGWGMDEALRRAEAYHAAGADAILIHSKLARAEEIVAFAREWAHRAPLVIVPTKYYSTPTQVFRNAGISIVIWANHLIRAATSAMQAVAKEIHDSETLVGVEDIASVNEIFRLQG
>2628519853
MEAHNGLSARIVKEAFKAIWGSGLTISAQFGVRDNNEASWTQVVDMLEFMADASDLPILLDGDTGGNFNNVRRLVKKLEQRGIAGVCIEDKQFPKTNSFLGERQPLAEMDEFCGKIKAGKDSSDPNFSIVARVEALIAGWGMEEALKRAEAYRQAGADAILIHSKLSKPDEILTFAREWAGRGPLVIVPTKYYSTPTDVFRQAGISTVIWANHLLRGATTTMQAIAKEIRSSETLVNVEDVASVNEIFRLQD
>2755410295
MEAHNGLSARIVKEAFKAIWGSGLTISAQFGVRDNNEASWTQVVDMLEFMADASDLPILLDGDTGGNFNNVRRLVKKLEQRGIAGVCIEDKQFPKTNSFLGERQPLAEMDEFCGKIKAGKDSSDPNFSIVARVEALIAGWGMEEALTRAEAYRQAGADAILIHSKLSKPDEILTFAREWAGRGPLVIVPTKYYSTPTDVFRQAGISTVIWANHLLRGATTTMQAIAKEIRSSETLVNVEDVASVNEIFRLQD
>2758208707
MEAHNGLSARIVKEAFKAIWGSGLTISAQFGVRDNNEASWTQVVDMLEFMADASDLPILLDGDTGGNFNNVRRLVKKLEQRGIAGVCIEDKQFPKTNSFLGERQPLAEMDEFCGKIKAGKDSSDPNFSIIARVEALIAGWGMEEALTRAEAYRQAGADAILIHSKLSKPDEILTFAREWAGRGPLVIVPTKYYSTPTDVFRQAGISTVIWANHLLRGATTTMQAIAKEIRSSETLVNVEDVASVNEIFRLQN
>2611858001
MEAHNGLSARIVKEAFKAIWGSGLTISAQFGVRDNNEASWTQVVDTLEFMADASDLPILLDGDTGGNFNNVRRLVKKLEQRGIAGVCIEDKQFPKTNSFLGERQPLAEMDEFCGKIKAGKDSSDPNFSIVARVEALIAGWGMEEALKRAEAYRQAGADAILIHSKLSKPDEILTFAREWAGRGPLVIVPTKYYSTPTDVFRQAGISTVIWANHLLRGAASTMQAIAKEIYSSETLVNVEDVATVNEIFRLQD
>2784267336
MEAHNGLSARIVKEAFKAIWGSGLTISAQFGVRDNNEASWTQVVDTLEFMADASDLPILLDGDTGGNFNNVRRLVKKLEQRGIAGVCIEDKQFPKTNSFLGERQPLAEMDEFCGKIKAGKDSSDPNFSIVARVEALIAGWGMEEALKRAEAYRQAGADAILIHSKLSKPDEILTFAREWAGRGPLVIVPTKYYSTPTEVFRQAGISTVIWANHLLRGAASTMQAIAKEIHSSETLVNVEDVATVNEIFRLQD
>2756854811
MEAHNGLSARIVKEAFKAIWGSGLTISAQFGVRDNNEASWTQVVDTLEFMADASDLPILLDGDTGGNFNNVRRLVKKLEQRGIAGVCIEDKQFPKTNSFLGERQPLAEMDEFCGKIKAGKDSSDPNFSIVARVEALIAGWGMEEALKRAEAYRQAGADAILIHSKLSKPDEILTFAREWAGRGPLVIVPTKYYSTPTEVFRQAGISTVIWANHLLRGAASTMQAIAKEIHSSETLVNVEDVATVNEIFRLQD
>2715170514
MEAHNGLSARIVKEAFKAIWGSGLTISAQFGVRDNNEASWTQVVDTLEFMADASDLPILLDGDTGGNFNNVRRLVKKLEQRGIAGVCIEDKQFPKTNSFLGERQPLAEMDEFCGKIKAGKDSSDPNFSIVARVEALIAGWGMEEALKRAEAYRQAGADAILIHSKLSKPDEILTFAREWAGRGPLVIVPTKYYSTPTDVFRKAGISTVIWANHLLRGAASTMQAIAKEIHSSETLVNVEDVATVNEIFRLQD
>2715150618
MEAHNGLSARIVKEAFKAIWGSGLTISAQFGVRDNNEASWTQVVDTLEFMADASDLPILLDGDTGGNFNNVRRLVKKLEQRGIAGVCIEDKQFPKTNSFLGERQPLAEMDEFCGKIKAGKDSSDPNFSIVARVEALIAGWGMEEALKRAEAYRQAGADAILIHSKLSKPDEILTFAREWAGRGPLVIVPTKYYSTPTDVFRQAGISTVIWANHLLRGAASTMQAIAKEIHSSETLVNVEDVASVNEIFRLQD
>2645512889
MEAHNGLSARIVKEAFKAIWGSGLTISAQFGVRDNNEASWTQVVDTLEFMADASDLPILLDGDTGGNFNNVRRLVKKLEQRGIAGVCIEDKQFPKTNSFLGERQPLAEMDEFCGKIKAGKDSSDPNFSIVARVEALIAGWGMEEALKRAEAYRQAGADAILIHSKLSKPDEILTFAREWAGRGPLVIVPTKYYSTPTDVFRQAGISTVIWANHLLRGAASTMQAIAKEIHTSQTLVNVEDVASVNEIFRLQD
>2688999983
MEAHNGLSARIVKEAFKAIWGSGLTISAQFGVRDNNEASWTQVVDTLEFMADASDLPILLDGDTGGNFNNVRRLVKKLEQRGIAGVCIEDKQFPKTNSFLGERQPLAEMDEFCGKIKAGKDSSDPNFSIVARVEALIAGWGMEEALKRAEAYRQAGADAILIHSKLSKPDEILTFAREWAGRGPLVIVPTKYYSTPTDVFRQAGISTVIWANHLLRGAASTMQAIAKEIHTSQTLVNVEDVASVNEIFRLQD
>2810322392
MEAHNGLSARIVKEAFKAIWGSGLTISAQFGVRDNNEASWTQVVDTLEFMADASDLPILLDGDTGGNFNNVRRLVKKLEQRGIAGVCIEDKQFPKTNSFLGERQPLAEMDEFCGKIKAGKDSSDPNFSIVARVEALIAGWGMEEALKRAEAYRQAGADAILIHSKLSKPDEILTFAREWAGRGPLVIVPTKYYSTPTDVFRQAGISTVIWANHLLRGAASTMQAIAKEIHTSQTLVNVEDVASVNEIFRLQD
>2852084997
MEAHNGLSARIVKEAFKAIWGSGLTISAQFGVRDNNEASWTQVVDTLEFMADASDLPILLDGDTGGNFNNVRRLVKKLEQRGIAGVCIEDKQFPKTNSFLGERQPLAEMDEFCGKIKAGKDSSDPNFSIVARVEALIAGWGMEEALKRAEAYRQAGADAILIHSKLSKPDEILTFAREWAGRGPLVIVPTKYYSTPTDVFRQAGISTVIWANHLLRGAASTMQAIAKEIHTSQTLVNVEDVASVNEIFRLQD
>2651011442
MEAHNGISARIAKEAFKAIWGSGLSISAQFGVRDNNEASWTQVVDNLEFMADASDLPILLDGDTGGNFNNVRRLVRKLKQRGITGVCIEDKQFPKTNSFIGEAQPLADIDEFCGKIKAGKDSSDPNFSIVAHVEALIAGWGMDEALKRAEAYRQAGADAILIHSKLSKPDEILTFYARMGRRSRHRADEVLQHADRCVPSGRHQLRDLGEPSDSRRSVGDAGDGNPRQRDARQRG
>2726945598
MEAHNGLSARIVKEAFKAIWGSGLAISAQFGVRDNNEASWTQVVDMLEFMADASDLPILLDGDTGGNFNNVRRLVRKLEQRGIAGVCIEDKQFPKTNSFIGEAQPLADIDEFCGKIKAGKDSSDPNFSIVARVEALIAGWGMEEALRRAEAYRQAGADAILIHSKLSKPDEILTFAREWAGRGPLVIVPTKYYSTPTDVFRQAGISTVIWANHLIRGATSAMQAIAKEIHESETLVNVEDIAAVNEIFRLQD
>2726877859
MEAHNGLSARIVKEAFKAIWGSGLAISAQFGVRDNNEASWTQVVDMLEFMADASDLPILLDGDTGGNFNNVRRLVRKLEQRGIAGVCIEDKQFPKTNSFIGEAQPLADIDEFCGKIKAGKDSSDPNFSIVARVEALIAGWGMEEALRRAEAYRQAGADAILIHSKLSKPDEILTFAREWAGRGPLVIVPTKYYSTPTDVFRQAGISTVIWANHLIRGATSAMQAIAKEIHESETLVNVEDIAAVNEIFRLQD
>2616330750
MEAHNGLSARIVKEAFKAIWGSGLAISAQFGVRDNNEASWTQVVDMLEFMADASDLPILLDGDTGGNFNNVRRLVRKLEQRGIAGVCIEDKQFPKTNSFIGEAQPLADIDEFCGKIKAGKDSSDPNFSIVARVEALIAGWGMEEALRRAEAYRQAGADAILIHSKLSKPDEILTFAREWAGRGPLVIVPTKYYSTPTDVFRQAGISTVIWANHLIRGATSAMQAIAKEIHESETLVNVEDIAAVNEIFRLQD
>2713635313
MEAHNGLSARIVKEAFKAIWGSGLAISAQFGVRDNNEASWTQVVDMLEFMADASDLPILLDGDTGGNFNNVRRLVKKLEQRGIAGVCIEDKQFPKTNSFIGEAQPLADIDEFCGKIKAGKDSSDPNFSIVARVEALIAGWGMEEALRRAEAYRQAGADAILIHSKLSKPDEILTFAREWAGRGPLVIVPTKYYSTPTDAFRQAGISTVIWANHLIRGATSAMQAIAKEIHESETLVNVEDIAAVNEIFRLQD
>2726893447
MEAHNGLSARIVKEAFKAIWGSGLAISAQFGVRDNNEASWTQVVDMLEFMADASDLPILLDGDTGGNFNNVRRLVRKLEQRGIAGVCIEDKQFPKTNSFIGEAQPLADIDEFCGKIKAGKDSSDPNFSIVARVEALIAGWGMEEALRRAEAYRQAGADAILIHSKLSKPDEILTFAREWAGRGPLVIVPTKYYSTPTDAFRQAGISTVIWANHLIRGATSAMQAIAKEIHESETLVNVEDIAAVNEIFRLQD
>2758128786
MEAHNGLSARIVKEAFKAIWGSGLAISAQFGVRDNNEASWTQVVDMLEFMADASDLPILLDGDTGGNFNNVRRLVRKLEQRGIAGVCIEDKQFPKTNSFIGEAQPLADIDEFCGKIKAGKDSSDPNFSIVARVEALIAGWGMDEALRRAEAYRQAGADAILIHSKLSKPDEILTFAREWAGRGPLVIVPTKYYSTPTDAFRQAGISTVIWANHLIRGAASAMQAIAKEIHESETLVNVEDIAAVNEIFRLQD
>2639502075
MEAHNGLSARIVKEAFKAIWGSGLAISAQFGVRDNNEASWTQVVDMLEFMADASDLPILLDGDTGGNFNNVRRLVRKLEQRGIAGVCIEDKQFPKTNSFIGEAQPLADIDEFCGKIKAGKDSSDPNFSIVARVEALIAGWGMEEALRRAEAYRQAGADAILIHSKLSKPDEILTFAREWAGRGPLVIVPTKYYSTPTDAFRQAGISTVIWANHLIRGATSAMQAIAKEIHESETLVNVEDIAAVNEIFRLQD
>2778300430
MEAHNGLSARIVKEAFKAIWGSGLAISAQFGVRDNNEASWTQVVDMLEFMADASDLPILLDGDTGGNFNNVRRLVRKLEQRGIAGVCIEDKQFPKTNSFIGEAQPLADIDEFCGKIKAGKDSSDPNFSIVARVEALIAGWGMEEALRRAEAYRQAGADAILIHSKLSKPDEILTFAREWAGRGPLVIVPTKYYSTPTDAFRQAGISTVIWANHLIRGATSAMQAIAKEIHESETLVNVEDIAAVNEIFRLQD
>2726968821
MEAHNGLSARIVKEAFKAIWGSGLAISAQFGVRDNNEASWTQVVDMLEFMADASDLPILLDGDTGGNFNNVRRLVRKLEQRGIAGVCIEDKQFPKTNSFIGEAQPLADIDEFCGKIKAGKDSSDPNFSIVARVEALIAGWGMEEALRRAEAYRRAGADAILIHSKLSKPDEILTFAREWAGRGPLVIVPTKYYSTPTDVFRQAGISTVIWANHLIRGATSAMQAIAKEIHESETLVNVEDIATVNEIFRLQD
>2637198569
MEAHNGISARIAREAFKAIWGSGLSISAQFGVRDNNEASWTQVVDNLEFMADASNLPILLDGDTGGNFNNVRRLVRKLEQRGIAGVCIEDKQFPKTNSFIGEAQPLADIDEFCGKIKAGKDSSDPNFSIVARVEALIAGWGMEEALKRAEAYRQAGADAILIHSKFSKPDEILTFAREWAGCGPLVIVPTKYYGTPTDVFRQAGISCVIWANHLIRSSVLAMQAIAKEIHDSETLVNVEDIAAVNEIFRLQD
>2726917159
MEAHNGISARIAKEAFKAIWGSGLSISAQFGVRDNNEASWTQVVDNLEFMADASDLPILLDGDTGGNFNNVRRLVKKLEQRGIAGVCIEDKQFPKTNSFIGEAQPLADIDEFCGKIKAGKDSSDPNFSIVARVEALIAGWGMEEALKRAEAYRQAGADAILIHSKLSKPDEILTFAREWAGRGPLVIVPTKYYSTPTDAFRQAGISCVIWANHLIRGAVSAMQAIAKEIHDSETLVNVEDIASVNEIFRLQD
>2726953283
MEAHNGISARIAREAFKAIWGSGLSISAQFGVRDNNEASWTQVVDNLEFMADASDLPILLDGDTGGNFNNVRRLVRKLEQRGIAGVCIEDKQFPKTNSFIGEAQPLADIDEFCGKIKAGKDSSDPNFSIVARVEALIAGWGMEEALKRAEAYRQAGADAILIHSKLSKPDEILTFAREWAGRGPLVIVPTKYYSTPTDAFRQAGISCVIWANHLIRGAVSAMQAIAKEIHDSETLVNVEDIASVNEIFRLQD
>2637138085
MEAHNGISARIAREAFKAIWGSGLSISAQFGVRDNNEASWTQVVDNLEFMADASDLPILLDGDTGGNFNNVRRLVKKLEQRGITGVCIEDKQFPKLNSFIGEAQPLADMDEFCGKIKAGKDSSDPNFSIVARVEALIVGWGMEEALKRAEAYRQAGADAILIHSKLSKPDEILTFAREWAGRGPLVIVPTKYYSTSTDVFRQAGISCVIWANHLIRGSVSAMQAIAKEIHDSETLVNVEDIASVNEIFRLQD
>2715174469
MEAHNGISARIAKEAFKAIWGSGLSISAQFGVRDNNEASWTQVVDNLEFMADASDLPILLDGDTGGNFNNVRRLVRKLEQRGIAGVCIEDKQFPKTNSFIGEAQPLADIDEFCGKIKAGKDSSDPNFSIVARVEALIAGWGMEEALKRAEAYRQAGADAILIHSKLSKPDEILTFAREWAGRGPLVIVPTKYYSAPTDAFRQAGISCVIWANHLIRGAVSAMQAIAKEIHDSETLVNVEDIASVNEIFRLQD
>2726913681
MEAHNGISARIAKEAFKAIWGSGLSISAQFGVRDNNEASWTQVVDNLEFMADASDLPILLDGDTGGNFNNVRRLVRKLEQRGIAGVCIEDKQFPKTNSFIGEAQPLADIDEFCGKIKAGKDSSDPNFSIVARVEALIAGWGMEEALKRAEAYRQAGADAILIHSKLSKPDEILTFAREWAGRGPLVIVPTKYYSTPTDAFRQAGISCVIWANHLIRGAVSAMQAIAKEIHDSETLVNVEDIASVNEIFRLQD
>2726939664
MEAHNGISARIAREAFKAIWGSGLSISAQFGVRDNNEASWTQVVDNLEFMADASDLPILLDGDTGGNFNNVRRLVRKLEQRGIAGVCIEDKQFPKTNSFIGEAQPLADIDEFCGKIKAGKDSSDPNFSIVARVEALIAGWGMEEALKRAEAYRQAGADAILIHSKLSKPDEILTFAREWAGRGPLVIVPTKYYSTPTDAFRQAGISCVIWANHLIRGSVSAMQAIAKEIHDSETLVNVEDIASVNEIFRLQD
>2715156468
MEAHNGMSARIAKEAFKAIWGSGLSISAQFGVRDNNEASWTQVVDNLEFMADASDLPILLDGDTGGNFNNVRRLVRKLEQRGIAGVCIEDKQFPKTNSFIGEAQPLADIDEFCGKIKAGKDSSDPNFSIVARVEALIAGWGMEEALKRAEAYRQAGADAILIHSKLSKPDEILTFAREWAGRGPLVIVPTKYYSTPTDAFRQAGISCVIWANHLIRGAVSAMQAIAKEIHDSETLVNVEDIASVNEIFRLQD
>2637344397
MEAHNGISARIAKEAFKAIWGSGLSISAQFGVRDNNEASWTQVVDNLEFMADASDLPILLDGDTGGNFNNVRRLVRKLEQRGIAGVCIEDKQFPKTNSFIGEAQPLADIDEFCGKIKAGKDSSDPNFSIVARVEALIAGWGMEEALKRAEAYRQAGADAILIHSKLSKPDEILTFAREWAGRGPLVIVPTKYYSTPTDAFRQAGISCVIWANHLIRGAVSAMQAIAKEIHDSETLVNVEDIASVNEIFRLQD
>2715138799
MEAHNGISARIAKEAFKAIWGSGLSISAQFGVRDNNEASWTQVVDNLEFMADASDLPILLDGDTGGNFNNVRRLVRKLEQRGIAGVCIEDKQFPKTNSFIGEAQPLADIDEFCGKIKAGKDSSDPNFSIVARVEALIAGWGMEEALKRAEAYRQAGADAILIHSKLSKPDEILTFAREWAGRGPLVIVPTKYYSTPTDAFRQAGISCVIWANHLIRGAVSAMQAIAKEIHDSETLVNVEDIASVNEIFRLQD
>2598056886
MEAHNGMSARIAKEAFKAIWGSGLSISAQFGVRDNNEASWTQVVDNLEFMADASDLPILLDGDTGGNFNNVRRLVKKLEQRGIAGVCIEDKQFPKTNSFIGEAQPLADMDEFCGKIKAGKDSSDPNFSIVARVEALIAGWGMEEALKRAEAYRQAGADAILIHSKLSKPDEILTFAREWAGRGPLVIVPTKYYSTPTDAFRQAGISCVIWANHLIRGAVSAMQAIAKEIHDSETLVNVEDIASVNEIFRLQD
>2726931614
MEAHNGISARIAKEAFKAIWGSGLSISAQFGVRDNNEASWTQVVDNLEFMADASDLPILLDGDTGGNFNNVRRLVKKLEQRGIAGVCIEDKQFPKTNSFIGEAQPLADMDEFCGKIKAGKDSSDPNFSIVARVEALIAGWGMEEALKRAEAYRQAGADAILIHSKLSKPDEILTFAREWAGRGPLVIVPTKYYSTPTDAFRQAGISCVIWANHLIRGAVSAMQAIAKEIHDSETLVNVEDIASVNEIFRLQD
>2655223997
MEAHNGISARIAKEAFKAIWGSGLSISAQFGVRDNNEASWTQVVDNLEFMADASDLPILLDGDTGGNFNNVRRLVRKLEQRGIAGVCIEDKQFPKTNSFIGEAQPLADIDEFCGKIKAGKDSSDPNFSIVARVEALIAGWGMEEALKRAEAYRQAGADAILIHSKLSKPDEILTFAREWAGRGPLVIVPTKYYSTPTDAFRQAGISCVIWANHLIRGAVSAMQAIAKEIHDSETLVNVEDIAAVNEIFRLQD
>2777000940
MEAHNGISARIAKEAFKAIWGSGLSISAQFGVRDNNEASWTQVVDNLEFMADASDLPILLDGDTGGNFNNVRRLVKKLEQRGIAGVCIEDKQFPKTNSFIGEAQPLADIDEFCGKIKAGKDSSDPNFSIVARVEALIAGWGMEEALKRAEAYRQAGADAILIHSKLSKPDEILTFAREWAGRGPLVIVPTKYYSTPTDAFRQAGISCVIWANHLIRGAVSAMQAIAKEIHDSETLVNVEDIAAVNEIFRLQD
>2651051460
MEAHNGISARIAKEAFKAIWGSGLSISAQFGVRDNNEASWTQVVDNLEFMADASDLPILLDGDTGGNFNNVRRLVKKLEQRGIAGVCIEDKQFPKTNSFIGEAQPLADIDEFCGKIKAGKDSSDPNFSIVARVEALIAGWGMEEALKRAEAYRQAGADAILIHSKLSKPDEILTFAREWAGRGPLVIVPTKYYSTPTDAFRQAGISCVIWANHLIRGAVSAMQAIAKEIHDSETLVNVEDIAAVNEIFRLQD
>2511780660
MEAHNGISARIAKEAFKAIWGSGLSISAQFGVRDNNEASWTQVVDNLEFMADASDLPILLDGDTGGNFNNVRRLVKKLEQRGIAGVCIEDKQFPKTNSFIGEAQPLADIDEFCGKIKAGKDSSDPNFSIVARVEALIAGWGMEEALKRAEAYRQAGADAILIHSKLSKPDEILTFAREWAGRGPLVIVPTKYYSTPTDAFRQAGISCVIWANHLIRGAVSAMQAIAKEIHDSETLVNVEDIAAVNEIFRLQD
>2726873036
MEAHNGISARIAKEAFKAIWGSGLSISAQFGVRDNNEASWTQVVDNLEFMADASDLPILLDGDTGGNFNNVRRLVKKLEQRGIAGVCIEDKQFPKTNSFIGEAQPLADIDEFCGKIKAGKDSSDPNFSIVARVEALIAGWGMEEALKRAEAYRQAGADAILIHSKLSKPDEILTFAREWAGRGPLVIVPTKYYSTPTDVFRQAGISTVIWANHLIRGAVSAMQAIAKEIHDSETLVNVEDIASVNEIFRLQD
>2612025728
MEAHNGISARIAKEAFKAIWGSGLSISAQFGVRDNNEASWTQVVDNLEFMADASDLPILLDGDTGGNFNNVRRLVKKLEQRGVAGVCIEDKQFPKTNSFIGEAQPLADMDEFCGKIKAGKDSSDPNFSIVARVEALIAGWGMEEALKRAEAYRQAGADAILIHSKLSKPDEILTFAREWAGRGPLVIVPTKYYSTPTDVFRQAGISTVIWANHLIRGAVSAMQAIAKEIHDSETLVNVEDIASVNEIFRLQD
>2793757517
MEAHNGISARIAREAFKAIWGSGLSISAQFGVRDNNEASWTQVVDNLEFMADASDLPILLDGDTGGNFNNVRRLVKKLEQRGIAGVCIEDKQFPKTNSFIGEAQPLADIDEFCGKIKAGKDSSDPNFSIVARVEALIAGWGMEEALKRAEAYRQAGADAILIHSKLSKPDEILTFAREWAGRGPLVIVPTKYYSTPTDAFRQAGISCVIWANHLIRGAVSAMQAIAKEIHDSETLVNVEDIASVNEIFRLQD
>2595212454
MEAHNGISARIAREAFKAIWGSGLSISAQFGVRDNNEASWTQVVDNLEFMADASDLPILLDGDTGGNFNNVRRLVKKLEQRGIAGVCIEDKQFPKTNSFIGEAQPLADIDEFCGKIKAGKDSSDPNFSIVARVEALIAGWGMEEALKRAEAYRQAGADAILIHSKLSKPDEILTFAREWAGRGPLVIVPTKYYSTPTDAFRQAGISCVIWANHLIRGAVSAMQAIAKEIHDSETLVNVEDIASVNEIFRLQD
>2579669206
MEAHNGISARIAREAFKAIWGSGLSISAQFGVRDNNEASWTQVVDNLEFMADASDLPILLDGDTGGNFNNVRRLVKKLEQRGIAGVCIEDKQFPKTNSFIGEAQPLADIDEFCGKIKAGKDSSDPNFSIVARVEALIAGWGMEEALKRAEAYRQAGADAILIHSKLSKPDEILTFAREWAGRGPLVIVPTKYYSTPTDAFRQAGISCVIWANHLIRGAVSAMQAIAKEIHDSETLVNVEDIASVNEIFRLQD
>2746299502
MEAHNGISARIAKEAFKAIWGSGLSISAQFGVRDNNEASWTQVVDNLEFMADASDLPILLDGDTGGNFNNVRRLVRKLEQRGIAGVCIEDKQFPKTNSFIGEAQPLADIDEFCGKIKAGKDSSDPNFSIVARVEALIAGWGMEEALKRAEAYRLAGADAILIHSKLSKPDEILTFAREWAGRGPLVIVPTKYYSTPTDAFRQAGISCVIWANHLIRGAVSAMQAIAKEIHDSETLVNVEDIASVNEIFRLQD
>2645750688
MEAHNGISARIAREAFKAIWGSGLSISAQFGVRDNNEASWTQVVDNLEFMADASDLPILLDGDTGGNFNNVRRLVKKLEQRGIAGVCIEDKQFPKTNSFIGEAQPLADMDEFCGKIKAGKDSSDPNFSIVARLEALIAGWGMEETLKRAEAYRQAGADAILIHSKLSKPDEILTFAHEWAGRGPLVIVPTKYYSTPTDVFRQAGISCVIWANHLIRGSVSAMQAIAKEIHDSETLVNVEDIASVNEIFRLQD
>2715143876
MEAHNGISARIAKEAFKAIWGSGLSISAQFGVRDNNEASWTQVVDNLEFMADASDLPILLDGDTGGNFNNVRRLVRKLEQRGIAGVCIEDKQFPKTNSFIGEAQPLADIDEFCGKIKAGKDSSDPNFSIVARVEALIAGWGMEEALKRAEAYRQAGADAILIHSKLSKPDEILTFAREWAGRGPLVIVPTKYYSTPTDAFRQAGISCVIWANHLIRGAVSAMQAIAKEIHDSETLVNVEDIAAVNEIFRLQD
>2726901128
MEAHNGISARIAKEAFKAIWGSGLSISAQFGVRDNNEASWTQVVDNLEFMADASDLPILLDGDTGGNFNNVRRLVRKLEQRGIAGVCIEDKQFPKTNSFIGEAQPLADIDEFCGKIKAGKDSSDPNFSIVARVEALIAGWGMEEALKRAEAYRQAGADAILIHSKLSKPDEILTFAREWAGRGPLVIVPTKYYSTPTDVFRQAGISCVIWANHLIRGAVSAMQAIAKEIHDSETLVNVEDIATVNEIFRLQD
>2637910202
MEAHNGISARIAREAFKAIWGSGLSISAQFGVRDNNEASWTQVVDNLEFMADASDLPILLDGDTGGNFNNVRRLVKKLEQRGIAGVCIEDKQFPKTNSFIGEAQPLADMDEFCGKIKAGKDSSDPNFSIVARVEALIAGWGMEETLKRAEAYRQAGADAILIHSKLSKPDEILTFAREWAGRGPLVIVPTKYYSTPTDVFRQAGISCVIWANHLIRGSVSAMQAIAKEIHDSDTLVNVEDIASVNEIFRLQD
>2637540018
VRDNNEASWTQVVDNLEFMADASDLPILLDGDTGGNFNNVRRLVKKLEQRGIAGVCIEDKQFPKTNSFIGEAQPLADIDEFCGKIKAGKDSSDPNFSIVARVEALIAGWGMEEALKRAEAYRQAGADAILIHSKLSKPDEILTFAREWAARGPLVIVPTKYYSTPTDVFRQAGISTVIWANHLIRGAVSAMQAIAKEIHDSETLVNVEDIAAVNEIFRLQD
>2551940078
MEAHNGLSARIVREAFKGIWASGLAISAQFGVRDNNEASWTQVVENLEFMADASQLPILLDGDTGGNFNNMRRLVRKLEQRGVAGVCIEDKVFPKTNSFIGERQPLADIDEFCGKIKAGKDSADDDFSIVARVEALIAGWGMEEALRRAEAYRQAGADAILIHSKLSRADEIVQFAREWGRRCPLVIVPTKYYSTPTDVFREAGISVAIWANHLIRSATSAMQAVAAEIHRSETLVNVEDIATVDEIFRLQD
>2840583280
MEAHNGLSARIVREAFKGIWASGLAISAQFGVRDNNEASWTQVVDNLEFMADASQLPILLDGDTGGNFNNMRRLVRKLEQRGVAGVCIEDKVFPKTNSFIGERQPLADIDEFCGKIKAGKDSADDDFSIVARVEALIAGWGMEEALRRAEAYRQAGADAILIHSKLSRADEIVQFAREWGRRCPLVIVPTKYYSTPTDVFREAGISVAIWANHLIRSATSAMQAVAAEIHRSETLVNVEDIATVDEIFRLQD
>2807186923
MEAHNGLSARIVREAFKGIWASGLAISAQFGVRDNNEASWTQVVDNLEFMADASDLPILLDGDTGGNFNNMRRLVRKLEQRGVAGVCIEDKVFPKTNSFIGERQPLADIDEFCGKIKAGKDSADDDFSIVARVEALIAGWGMEEALRRAEAYHQAGADAILIHSKLKRADEIVQFAREWGNRCPLVIVPTKYYSTPTDVFREAGISVVIWANHLIRAATSAMQAVAAEIHRSETLVNVEDIATVDEIFRLQD
>2837096813
MEAHNGLSARIVREAFKGIWASGLAISAQFGVRDNNEASWTQVVDNLEFMADASDLPILLDGDTGGNFNNMRRLVRKLEQRGVAGVCIEDKVFPKTNSFIGERQPLADMDEFCGKIKAGKDSADDDFSIVARVEALIAGWGMEEALRRAEAYRLAGADAILIHSKLKRADEIVQFAREWDNRCPLVIVPTKYYSTPTDVFREAGISVVIWANHLIRSATSAMQAVAAEIHRNETLINVEDIATVDEIFRLQD
>2686892787
MEAHNGLSARIVREAFKGIWASGLAISAQFGVRDNNEASWTQVVDNLEFMADASDLPILLDGDTGGNFNNMRRLVRKLEQRGVAGVCIEDKVFPKTNSFIGERQPLADMDEFCGKIKAGKDSADDDFSIVARVEALIAGWGMEEALRRAEAYRLAGADAILIHSKLKRADEIVQFAREWDNRCPLVIVPTKYYSTPTDVFREAGISVVIWANHLIRSATSAMQAVAAEIHRNETLINVEDIATVDEIFRLQD
>2834223322
MEAHNGLSARIVREAFKGIWASGLAISAQFGVRDNNEASWTQVVDNLEFMADASDLPILLDGDTGGNFNNMRRLVRKLEQRGVAGVCIEDKVFPKTNSFIGERQPLADMDEFCGKIKAGKDSADDDFSIVARVEALIAGWGMEEALRRAEAYRLAGADAILIHSKLKRADEIVQFAREWDNRCPLVIVPTKYYSTPTDVFREAGISVVIWANHLIRSATSAMQAVAAEIHRNETLINVEDIATVDEIFRLQD
>2558649194
MEAHNGLSARIVREAFKGIWASGLAISAQFGVRDNNEASWTQVVDNLEFMADASDLPILLDGDTGGNFNNMRRLVRKLEQRGVAGVCIEDKVFPKTNSFIGERQPLADVDEFCGKIKAGKDSGDDDFSIVARVEALIAGWGMEEALRRAEAYRLAGADAILIHSKLKRADEIVQFAREWDNRCPLVIVPTKYYSTPTDVFRDAGISVVIWANHLIRAATSAMQAVAAEIHRSETLVNVEDIATVDEIFRLQD
>2572974382
MEAHNGLSARIVREAFKGIWASGLAISAQFGVRDNNEASWTQVVDNLEFMADASDLPILLDGDTGGNFNNMRRLVRKLEQRGVAGVCIEDKVFPKTNSFIGERQPLADVDEFCGKIKAGKDSGDDDFSIVARVEALIAGWGMEEALRRAEAYRLAGADAILIHSKLKRADEIVQFAREWDNRCPLVIVPTKYYSTPTDVFRDAGISVVIWANHLIRAATSAMQAVAAEIHRSETLVNVEDIATVDEIFRLQD
>2687765410
MEAHNGLSARIVREAFKGIWASGLAISAQFGVRDNNEASWTQVVDNLEFMADASDLPILLDGDTGGNFNNMRRLVRKLEQRGVAGVCIEDKVFPKTNSFIGERQPLADVDEFCGKIKAGKDSGDDDFSIVARVEALIAGWGMEEALRRAEAYRLAGADAILIHSKLKRADEIVQFAREWDNRCPLVIVPTKYYSTPTDVFRDAGISVVIWANHLIRAATSAMQAVAAEIHRSETLVNVEDIATVDEIFRLQD
>2569896080
MEAHNGLSARIVREAFKGIWASGLAISAQFGVRDNNEASWTQVVDNLEFMADASDLPILLDGDTGGNFNNMRRLVRKLEQRGVAGVCIEDKVFPKTNSFIGERQPLADVDEFCGKIKAGKDSGDDDFSIVARVEALIAGWGMEEALRRAEAYRLAGADAILIHSKLKRADEIVQFAREWDNRCPLVIVPTKYYSTPTDVFRDAGISVVIWANHLIRAATSAMQAVAAEIHRSETLVNVEDIATVDEIFRLQD
>2558522787
MEAHNGLSARIVREAFKGIWASGLAISAQFGVRDNNEASWTQVVDNLEFMADASDLPILLDGDTGGNFNNMRRLVRKLEQRGVAGVCIEDKVFPKTNSFIGERQPLADVDEFCGKIKAGKDSGDDDFSIVARVEALIAGWGMEEALRRAEAYRLAGADAILIHSKLKRADEIVQFAREWDNRCPLVIVPTKYYSTPTDVFRDAGISVVIWANHLIRAATSAMQAVAAEIHRSETLVNVEDIATVDEIFRLQD
>2837111240
MEAHNGLSARIVREAFKGIWASGLAISAQFGVRDNNEASWTQVVDNLEFMADASDLPILLDGDTGGNFNNMRRLVRKLEQRGVAGVCIEDKVFPKTNSFIGERQPLADVDEFCGKIKAGKDSGDDDFSIVARVEALIAGWGMEEALRRAEAYRLAGADAILIHSKLKRADEIVQFAREWDNRCPLVIVPTKYYSTPTDVFRDAGISVVIWANHLIRAATSAMQAVAAEIHRSETLVNVEDIATVDEIFRLQD
>2563938873
MEAHNGLSARIVREAFKGIWASGLAISAQFGVRDNNEASWTQVVENLEFMADASDLPILLDGDTGGNFNNMRRLVRKLEQRGVAGVCIEDKIFPKTNSFIGERQPLADIDEFCGKIKAGKDSADDDFSIVARVEALIAGWGMEEALRRAEAYRQAGADAILIHSKLKRADEIVQFAREWDNRCPLVIVPTKYYSTPTDVFREAGISVVIWANHLIRSATSAMQAVAAEIHRSETLVNVEDIATVDEIFRLQD
>2628839690
MEAHNGLSARIVREAFKGIWASGLAISAQFGVRDNNEASWTQVVDNLEFMADASDLPILLDGDTGGNFNNMRRLVRKLEQRGVAGVCIEDKVFPKTNSFIGERQPLADIDEFCGKIKAGKDSADDDFSIVARVEALIAGWGMEEALRRAEAYRQAGADAILIHSKLKRADEIVQFAREWDNRCPLVIVPTKYYSTPTDVFREAGISVVIWANHLIRAATSAMQAVAAEIHRSETLINVEDIATVDEIFRLQD
>2686965657
MEAHNGLSARIVREAFKGIWASGLAISAQFGVRDNNEASWTQVVDNLEFMADASNLPILLDGDTGGNFNNMRRLVRKLEQRGVAGVCIEDKVFPKTNSFIGERQPLADIDEFCGKIKAGKDSADDDFSIVARVEALIAGWGMEEALRRAEAYRQAGADAILIHSKLKRADEIVQFAREWDNRCPLVIVPTKYYSTPTDVFRDAGISVVIWANHLIRAATSAMQAVAAEIHRSETLINVEDIATVDEIFRLQD
>2638387613
MEAHNGLSARIVREAFKGIWASGLAISAQFGVRDNNEASWTQVVDNLEFMADASNLPILLDGDTGGNFNNMRRLVRKLEQRGVAGVCIEDKVFPKTNSFIGERQPLADIDEFCGKIKAGKDSADDDFSIVARVEALIAGWGMEEALRRAEAYRQAGADAILIHSKLKRADEIVQFAREWDNRCPLVIVPTKYYSTPTDVFRDAGISVVIWANHLIRAATSAMQAVAAEIHRSETLINVEDIATVDEIFRLQD
>2815338055
MEAHNGLSARIVREAFKGIWASGLAISAQFGVRDNNEASWTQVVDNLEFMADASNLPILLDGDTGGNFNNMRRLVRKLEQRGVAGVCIEDKVFPKTNSFIGERQPLADIDEFCGKIKAGKDSADDDFSIVARVEALIAGWGMEEALRRAEAYRQAGADAILIHSKLKRADEIVQFAREWDNRCPLVIVPTKYYSTPTDVFRDAGISVVIWANHLIRAATSAMQAVAAEIHRSETLINVEDIATVDEIFRLQD
>2656624623
MEAHNGISARIVREAFKGIWASGLTISAQFGVRDNNEASWTQVVDNLEFMADASDLPILLDGDTGGNFNNMRRLVRKLEQRGIAGVCIEDKVFPKTNSFIGERQPLADIDEFCGKIKAGKDSADDDFSIVARVEALIAGWGMEEALRRAEAYRQAGADAILIHSKLKRADEIVQFAREWGNRCPLGIVPTKYYSTPTDVFREANISLVIWANHLLRAATSAMQSVAAEIHRNETLINVEDVATVDEIFRLQD
>2840580097
MEAHNGISARIVREAFKGIWASGLTISAQFGVRDNNEASWTQVVDNLEFMADASDLPILLDGDTGGNFNNMRRLVRKLEQRGIAGVCIEDKVFPKTNSFIGERQPLADIDEFCGKIKAGKDSADDDFSIVARVEALIAGWGMEEALRRAEAYHQAGADAILIHSKLKRADEIVQFAREWGNRCPLVIVPTKYYSTPTDVFREAGISLVIWANHLLRAATSAMQSVAAEIHRNETLINVEDVATVDEIFRLQD
>2653815214
MEAHNGLSARIVREAFKGIWGSGLAISAQYGVRDNNEASWTQVVDTLEFMVDASGLPILLDGDTGGNFNNLRRLVHKLEQRGIAGVCIEDKQFPKTNSFIGERQPLAEVDEFCGKIKAGKDSRDDDFSIVARVEALIAGWGMAEALRRAEAYRAAGADAILIHSKLSRPDEILEFTREWAGRAPLVIVPTKYYSTPTDVFRRAGISTIIWANHLIRAATSAMQTTAREIHANQRLIDVEDIAPVNEIFRLQG
>2709731421
MEAHNGVSARIVEEAFRGVWASGLALSAQFGVRDNNEASWSQVVEMLEFMADATTIPIVLDGDTGGNFNNMRRLVKKLEQRHVAGVCIEDKLFPKTNSFIGERQPLADVDEFCGKIKAGKDSEDPDFCIVARVEALIAGWGMEEAIRRAEAYRRAGADAILIHSKLSRPDEIVAFAEEWADRAPLVIVPTKYYSTPTEVYRRAKISVVIWANHMIRAAVVAMQAVAQEIRDSESLIQSEDIAPVNEIFRLQG
>2579628947
MEAHNGLSARIVREAFKGIWASGLAISAQFGVRDNNEASWTQVVDVLEFMADASDLPILLDGDTGGNFNNVRRLVKKLEQRGIAGVCIEDKQFPKTNSFIGERQPLAEIDEFCGKIKAGKDSGDPDFSIVARVEALIAGWGMDEALRRAHAYADAGADAILIHSKLSRPDEILAFTREWGNRAPLVIVPTKYYSTPTDVFRQAGISTVIWANHLIRAAASSMQAVAREIHDSETLVNVEDVASVNEIFRLQD
>2877407252
MEAHNGLSARIVREAFKGIWASGLAISAQFGVRDNNEASWTQVVDVLEFMADASDLPILLDGDTGGNFNNVRRLVRKLEQRGIAGVCIEDKQFPKTNSFIGERQPLAEIDEFCGKIKAGKDSTDPDFSIVARVEALIAGWGMDEALRRANAYAEAGADAILIHSKLSRPDEILQFAREWSGKAPLVIVPTKYYSTPTDVFRQAGISTVIWANHLIRASASAMQAVTREIHENETLINVEDVASVNEIFRLQD
>2805007230
MEAHNGLSARIVREAFKGIWASGLAISAQFGVRDNNEASWTQVVDVLEFMADASDLPILLDGDTGGNFNNVRRLVKKLEQRGIAGVCIEDKQFPKTNSFIGERQPLAEIDEFCGKIKAGKDSTDPDFSIVARVEALIAGWGMDEALRRANAYAEAGADAILIHSKLSRPDEILQFAREWSGKAPLVIVPTKYYSTPTDVFRQAGISTVIWANHLIRASASAMQAVAREIHENETLINVEDVASVNEIFRLQD
>2793710282
MEAHNGLSARIVREAFKGIWASGLAISAQFGVRDNNEASWTQVVDVLEFMADASDLPILLDGDTGGNFNNVRRLVKKLEQRGIAGVCIEDKQFPKTNSFIGERQPLAEIDEFCGKIKAGKDSSDPDFSIVARVEALIAGWGMDEALRRANAYAEAGADAILIHSKLSRPDEILQFAREWSGKAPLVIVPTKYYSTPTDVFRQAGISTVIWANHLIRASASAMQATAREIHESETLINVEDVASVNEIFRLQD
>2646922721
MEAHNGLSARIVREAFKGIWASGLAISAQFGVRDNNEASWTQVVDVLEFMADASDLPILLDGDTGGNFNNVRRLVKKLEQRGIAGVCIEDKQFPKTNSFIGERQPLAEIDEFCGKIKAGKDSSDPDFSIVARVEALIAGWGMDEALRRANAYAEAGADAILIHSKLSRPDEILQFAREWSGKAPLVIVPTKYYSTPTDVFRQAGISTVIWANHLIRASASAMQATAREIYESETLINVEDVASVNEIFRLQD
>2817354112
MEAHNGLSARIVREAFKGIWASGLAISAQFGVRDNNEASWTQVVDVLEFMADASDLPILLDGDTGGNFNNVRRLVKKLEQRGIAGVCIEDKQFPKTNSFIGERQPLAEIDEFCGKIKAGKDSTDPDFSIVARVEALIAGWGMDEALRRANAYAEAGADAILIHSKLSRPDEILQFAREWSGKAPLVIVPTKYYSTPTDVFRQAGISTVIWANHLIRASASAMQATAREIHESQTLINVEDVASVNEIFRLQD
>2793687609
MEAHNGLSARIVREAFKGIWASGLAISAQFGVRDNNEASWTQVVDVLEFMADASDLPILLDGDTGGNFNNVRRLVKKLEQRGIAGVCIEDKQFPKTNSFIGERQPLAEIDEFCGKIKAGKDSTDPDFSIVARVEALIAGWGMDEALRRANAYAEAGADAILIHSKLSRPDEILQFAREWSGKAPLVIVPTKYYSTPTDVFRQAGISTVIWANHLIRASASAMQATAREIYESQTLINVEDVASVNEIFRLQD
>2793680999
MEAHNGLSARIVREAFKGIWASGLAISAQFGVRDNNEASWTQVVDVLEFMADASDLPILLDGDTGGNFNNVRRLVKKLEQRGIAGVCIEDKQFPKTNSFIGERQPLAEIDEFCGKIKAGKDSTDPDFSIVARVEALIAGWGMDEALRRANAYAEAGADAILIHSKLSRPDEILQFAREWSGKAPLVIVPTKYYSTPTDVFRQAGISTVIWANHLIRASASAMQATAREIYESQTLINVEDVASVNEIFRLQD
>2754756041
MEAHNGLSARIVREAFKGIWASGLAISAQFGVRDNNEASWTQVVDVLEFMADASDLPILLDGDTGGNFNNVRRLVKKLEQRGIAGVCIEDKQFPKTNSFIGERQPLAEIDEFCGKIKAGKDSTDPDFSIVARVEALIAGWGMDEALRRANAYAEAGADAILIHSKLSRPDEILQFAREWSGKAPLVIVPTKYYSTPTDVFRQAGISTVIWANHLIRASASAMQATAREIYESQTLINVEDVASVNEIFRLQD
>2754532026
MEAHNGLSARIVREAFKGIWASGLAISAQFGVRDNNEASWTQVVDVLEFMADASDLPILLDGDTGGNFNNVRRLVKKLEQRGIAGVCIEDKQFPKTNSFIGERQPLAEIDEFCGKIKAGKDSTDPDFSIVARVEALIAGWGMDEALRRANAYAEAGADAILIHSKLSRPDEILQFAREWSGKAPLVIVPTKYYSTPTDVFRQAGISTVIWANHLIRASASAMQATAREIYESQTLINVEDVASVNEIFRLQD
>2633535267
MEAHNGLSARIVREAFKGIWASGLAISAQFGVRDNNEASWTQVVDVLEFMADASDLPILLDGDTGGNFNNVRRLVKKLEQRGIAGVCIEDKQFPKTNSFIGERQPLAEIDEFCGKIKAGKDSTDPDFSIVARVEALIAGWGMDEALRRANAYAEAGADAILIHSKLSRPDEILQFAREWSGKAPLVIVPTKYYSTPTDVFRQAGISTVIWANHLIRASASAMQATAREIHESETLINVEDVASVNEIFRLQD
>2631386091
MEAHNGLSARIVREAFKGIWASGLAISAQFGVRDNNEASWTQVVDVLEFMADASDLPILLDGDTGGNFNNVRRLVKKLEQRGIAGVCIEDKQFPKTNSFIGERQPLAEIDEFCGKIKAGKDSTDPDFSIVARVEALIAGWGMDEALRRANAYAEAGADAILIHSKLSRPDEILQFAREWSGKAPLVIVPTKYYSTPTDVFRQAGISTVIWANHLIRASASAMQATAREIHESETLINVEDVASVNEIFRLQD
>2793637326
MEAHNGLSARIVREAFKGIWASGLAISAQFGVRDNNEASWTQVVDVLEFMADASDLPILLDGDTGGNFNNVRRLVKKLEQRGIAGVCIEDKQFPKTNSFIGERQPLAEIDEFCGKIKAGKDSTDPDFSIVARVEALIAGWGMDEALRRANAYAEAGADAILIHSKLSRPDEILQFAREWSGKAPLVIVPTKYYSTPTDVFRQAGISTVIWANHLIRASASAMQATAREIHESETLINVEDVASVNEIFRLQD
>2599735334
MEAHNGLSARIVREAFKGIWASGLAISAQFGVRDNNEASWTQVVDVLEFMADASDLPILLDGDTGGNFNNVRRLVKKLEQRGIAGVCIEDKQFPKTNSFIGERQPLAEIDEFCGKIKAGKDSTDSDFSIVARVEALIAGWGMDEALRRANAYAEAGADAILIHSKLSRPDEILQFAREWSGKAPLVIVPTKYYSTPTDVFRQAGISTVIWANHLIRASASAMQATAREIHESETLINVEDVASVNEIFRLQD
>2793767400
MEAHNGLSARIVREAFKGIWASGLAISAQFGVRDNNEASWTQVVDVLEFMADASDLPILLDGDTGGNFNNVRRLVKKLEQRGIAGVCIEDKQFPKTNSFIGERQPLAEIDEFCGKIKAGKDSTDPDFSIVARVEALIAGWGMDEALRRANAYAEAGADAILIHSKLSRPDEILQFAREWSGKAPLVIVPTKYYSTPTDVFRQAGISTVIWANHLIRASASAMQATAREIHENETLINVEDVASVNEIFRLQD
>2634068157
MEAHNGLSARIVREAFKGIWASGLAISAQFGVRDNNEASWTQVVDVLEFMADASDLPILLDGDTGGNFNNVRRLVKKLEQRGIAGVCIEDKQFPKTNSFIGERQPLAEIDEFCGKIKAGKDSTDPDFSIVARVEALIAGWGMDEALRRANAYAEAGADAILIHSKLSRPDEILQFAKEWSGKAPLVIVPTKYYSTPTDVFRQAGISTVIWANHLIRASASAMQATAREIHESETLINVEDVASVNEIFRLQD
>2875051146
MEAHNGLSARIVREAFKGIWASGLAISAQFGVRDNNEASWTQVVDVLEFMADASDLPILLDGDTGGNFNNVRRLVKKLEQRGIAGVCIEDKQFPKTNSFIGERQPLAEIDEFCGKIKAGKDSTDPDFSIVARVEALIAGWGMDEALRRANAYAEAGADAILIHSKLSRPDEILQFAREWSGRAPLVIVPTKYYSTPTDVFRQAGISTVIWANHLIRASASAMQATAREIHESETLINVEDVASVNEIFRLQD
>2732179243
MEAHNGLSARIVREAFKGIWASGLAISAQFGVRDNNEASWTQVVDVLEFMADASDLPILLDGDTGGNFNNVRRLVKKLEQRGIAGVCIEDKQFPKTNSFIGERQPLAEIDEFCGKIKAGKDSTDPDFSIVARVEALIAGWGMDEALRRANAYAEAGADAILIHSKLSRPDEILQFAREWSGKAPLVIVPTKYYSTPTDVFRQAGISTVIWANHLIRASASAMQATAREIHESETLINVEDVASVNEIFRLQD
>2819632242
MEAHNGLSARIVREAFKGIWASGLAISAQFGVRDNNEASWTQVVDVLEFMADASDLPILLDGDTGGNFNNVRRLVKKLEQRGIAGVCIEDKQFPKTNSFIGERQPLAEIDEFCGKIKAGKDSTDPDFSIVARVEALIAGWGMDEALRRANAYAEAGADAILIHSKLSRPDEILQFAREWSGKAPLVIVPTKYYSTPTDVFRQAGISTVIWANHLIRASASAMQATAREIHESETLINVEDVASVNEIFRLQD
>2851303656
MEAHNGLSARIVREAFKGIWASGLAISAQFGVRDNNEASWTQVVDVLEFMADASDLPILLDGDTGGNFNNVRRLVKKLEQRGIAGVCIEDKQFPKTNSFIGERQPLAEIDEFCGKIKAGKDSTDPDFSIVARVEALIAGWGMDEALRRANAYAEAGADAILIHSKLSRPDEILQFAREWSGKAPLVIVPTKYYSTPTDVFRQAGISTVIWANHLIRASASAMQATAREIHESETLINVEDVASVNEIFRLQD
>639696179
MEAHNGLSARIVREAFKGIWASGLAISAQFGVRDNNEASWTQVVDVLEFMADASDLPILLDGDTGGNFNNVRRLVKKLEQRGIAGVCIEDKQFPKTNSFIGERQPLAEIDEFCGKIKAGKDSTDPDFSIVARVEALIAGWGMDEALRRANAYAEAGADAILIHSKLSRPDEILQFAREWSGKAPLVIVPTKYYSTPTDVFRQAGISTVIWANHLIRASASAMQATAREIHESETLINVEDVASVNEIFRLQD
>638017536
MEAHNGLSARIVREAFKGIWASGLAISAQFGVRDNNEASWTQVVDVLEFMADASDLPILLDGDTGGNFNNVRRLVKKLEQRGIAGVCIEDKQFPKTNSFIGERQPLAEIDEFCGKIKAGKDSTDPDFSIVARVEALIAGWGMDEALRRANAYAEAGADAILIHSKLSRPDEILQFAREWSGKAPLVIVPTKYYSTPTDVFRQAGISTVIWANHLIRASASAMQATAREIHESETLINVEDVASVNEIFRLQD
>2702372807
MEAHNGLSARIVREAFKGIWASGLAISAQFGVRDNNEASWTQVVDVLEFMADASDLPILLDGDTGGNFNNVRRLVKKLEQRGIAGVCIEDKQFPKTNSFIGERQPLAEIDEFCGKIKAGKDSTDPDFSIVARVEALIAGWGMDEALRRANAYAEAGADAILIHSKLSRPDEILQFAREWSGKAPLVIVPTKYYSTPTDVFRQAGISTVIWANHLIRASASAMQATAREIHESETLINVEDVASVNEIFRLQD
>2578980795
MEAHNGLSARIVREAFKGIWASGLAISAQFGVRDNNEASWTQVVDVLEFMADASDLPILLDGDTGGNFNNVRRLVKKLEQRGIAGVCIEDKQFPKTNSFIGERQPLAEIDEFCGKIKAGKDSTDPDFSIVARVEALIAGWGMDEALRRANAYAEAGADAILIHSKLSRPDEILQFAREWSGKAPLVIVPTKYYSTPTDVFRQAGISTVIWANHLIRASASAMQATAREIHESETLINVEDVASVNEIFRLQD
>2870054464
MEAHNGLSARIVREAFKGIWASGLAISAQFGVRDNNEASWTQVVDVLEFMADASDLPILLDGDTGGNFNNVRRLVKKLEQRGIAGVCIEDKQFPKTNSFIGERQPLAEIDEFCGKIKAGKDSTDPDFSIVARVEALIAGWGMDEALRRANAYAEAGADAILIHSKLSRPDEILQFAREWSGKAPLVIVPTKYYSTPTDVFRQAGISTVIWANHLIRASASAMQATAREIHESETLINVEDVASVNEIFRLQD
>2693407339
MEAHNGLSARIVREAFKGIWASGLAISAQFGVRDNNEASWTQVVDVLEFMADASDLPILLDGDTGGNFNNVRRLVKKLEQRGIAGVCIEDKQFPKTNSFIGERQPLAEIDEFCGKIKAGKDSTDPDFSIVARVEALIAGWGMDEALRRANAYAEAGADAILIHSKLSRPDEILQFAREWSGKAPLVIVPTKYYSTPTDVFRQAGISTVIWANHLIRASASAMQATAREIHESETLINVEDVASVNEIFRLQD
>2582474506
MEAHNGLSARIVREAFKGIWASGLAISAQFGVRDNNEASWTQVVDVLEFMADASDLPILLDGDTGGNFNNVRRLVKKLEQRGIAGVCIEDKQFPKTNSFIGERQPLAEIDEFCGKIKAGKDSTDPDFSIVARVEALIAGWGMDEALRRANAYAEAGADAILIHSKLSRPDEILQFAREWSGKAPLVIVPTKYYSTPTDVFRQAGISTVIWANHLIRASASAMQATAREIHESETLINVEDVASVNEIFRLQD
>2581101478
MEAHNGLSARIVREAFKGIWASGLAISAQFGVRDNNEASWTQVVDVLEFMADASDLPILLDGDTGGNFNNVRRLVKKLEQRGIAGVCIEDKQFPKTNSFIGERQPLAEIDEFCGKIKAGKDSSDPDFSIVARVEALIAGWGMDEALRRANAYAEAGADAILIHSKLSRPDEILQFAREWSGKAPLVIVPTKYYSTPTDVFRQAGISTVIWANHLIRASASAMQATAREIHESETLINVEDVASVNEIFRLQD
>2583250228
MEAHNGLSARIVREAFKGIWASGLAISAQFGVRDNNEASWTQVVDVLEFMADASDLPILLDGDTGGNFNNVRRLVKKLEQRGIAGVCIEDKQFPKTNSFIGERQPLAEIDEFCGKIKAGKDSSDPDFSIVARVEALIAGWGMDEALRRANAYAEAGADAILIHSKLSRPDEILQFAREWSGKAPLVIVPTKYYSTPTDVFRQAGISTVIWANHLIRASASAMQATAREIHESETLINVEDVASVNEIFRLQD
>641650507
MEAHNGLSARIVREAFKGIWASGLAISAQFGVRDNNEASWTQVVDVLEFMADASDLPILLDGDTGGNFNNVRRLVKKLEQRGIAGVCIEDKQFPKTNSFIGERQPLAEIDEFCGKIKAGKDSSDPDFSIVARVEALIAGWGMDEALRRANAYAEAGADAILIHSKLSRPDEILQFAREWSGKAPLVIVPTKYYSTPTDVFRQAGISTVIWANHLIRASASAMQATAREIHESETLINVEDVASVNEIFRLQD
>2705863795
MEAHNGLSARIVREAFKGIWASGLAISAQFGVRDNNEASWTQVVDVLEFMADASDLPILLDGDTGGNFNNVRRLVKKLEQRGIAGVCIEDKQFPKTNSFIGERQPLAEIDEFCGKIKAGKDSTDPDFSIVARVEALIAGWGMDEALRRANAYAEAGADAILIHSKLSRPDEILQFAREWSGKAPLVIVPTKYYSTPTDVFRQAGISTVIWANHLIRASASAMQATAREIHESETLINVEDVASVNEIFRLQD
>2563031633
MEAHNGLSARIVREAFKGIWASGLAISAQFGVRDNNEASWTQVVDVLEFMADASDLPILLDGDTGGNFNNVRRLVKKLEQRGIAGVCIEDKQFPKTNSFIGERQPLAEIDEFCGKIKAGKDSTDPDFSIVARVEALIAGWGMDEALRRANAYAEAGADAILIHSKLSRPDEILQFAREWSGKAPLVIVPTKYYSTPTDVFRQADISTVIWANHLIRASASAMQATAREIHESETLINVEDVASVNEIFRLQD
>2774111085
MEAHNGLSARIVREAFKGIWASGLAISAQFGVRDNNEASWTQVVDVLEFMADASDLPILLDGDTGGNFNNVRRLVKKLEQRGIAGVCIEDKQFPKTNSFIGERQPLAEIDEFCGKIKAGKDSTDPDFSIVARVEALIAGWGMDEALRRANAYAEAGADAILIHSKLSRPDEILQFAREWSGKAPLVIVPTKYYSTPTDVFRQAGISTVIWANHLIRASASAMQATAREIHESETLINVEDVASVNEIFRLQD
>2563025673
MEAHNGLSARIVREAFKGIWASGLAISAQFGVRDNNEASWTQVVDVLEFMADASDLPILLDGDTGGNFNNVRRLVKKLEQRGIAGVCIEDKQFPKTNSFIGERQPLAEIDEFCGKIKAGKDSTDPDFSIVARVEALIAGWGMDEALRRANAYAEAGADAILIHSKLSRPDEILQFAREWSGKAPLVIVPTKYYSTPTDVFRQAGISTVIWANHLIRASASAMQATAREIHESETLINVEDVASVNEIFRLQD
>643353684
MEAHNGLSARIVREAFKGIWASGLAISAQFGVRDNNEASWTQVVDVLEFMADASDLPILLDGDTGGNFNNVRRLVKKLEQRGIAGVCIEDKQFPKTNSFIGERQPLAEIDEFCGKIKAGKDSTDPDFSIVARVEALIAGWGMDEALRRANAYAEAGADAILIHSKLSRPDEILQFAREWSGKAPLVIVPTKYYSTPTDVFRQAGISTVIWANHLIRASASAMQATAREIHESETLINVEDVASVNEIFRLQD
>2912491862
MEAHNGLSARIVREAFKGIWASGLAISAQFGVRDNNEASWTQVVDVLEFMADASDLPILLDGDTGGNFNNVRRLVKKLEQRGIAGVCIEDKQFPKTNSFIGERQPLAEIDEFCGKIKAGKDSTDPDFSIVARVEALIAGWGMDEALRRANAYAEAGADAILIHSKLSRPDEILQFAREWSGKAPLVIVPTKYYSTPTDVFRQAGISTVIWANHLIRASASAMQATAREIHESETLINVEDVASVNEIFRLQD
>2611616872
MEAHNGLSARIVREAFKGIWASGLAISAQFGVRDNNEASWTQVVDVLEFMADASDLPILLDGDTGGNFNNVRRLVKKLEQRGIAGVCIEDKQFPKTNSFIGERQPLAEIDEFCGKIKAGKDSTDPDFSIVARVEALIAGWGMDEALRRANAYAEAGADAILIHSKLSRPDEILQFAREWSGKAPLVIVPTKYYSTPTDVFRQAGISTVIWANHLIRASASAMQATAREIHESETLINVEDVASVNEIFRLQD
>2754319431
MEAHNGLSARIVREAFKGIWASGLAISAQFGVRDNNEASWTQVVDVLEFMADASDLPILLDGDTGGNFNNVRRLVKKLEQRGIAGVCIEDKQFPKTNSFIGERQPLAEIDEFCGKIKAGKDSTDPDFSIVARVEALIAGWGMDEALRRANAYAEAGADAILIHSKLSRPDEILQFAREWSGKAPLVIVPTKYYSTPTDVFRQAGISTVIWANHLIRASASAMQATAREIHESETLINVEDVASVNEIFRLQD
>2793731161
MEAHNGLSARIVREAFKGIWASGLAISAQFGVRDNNEASWTQVVDVLEFMADASDLPILLDGDTGGNFNNVRRLVKKLEQRGIAGVCIEDKQFPKTNSFIGERQPLAEIDEFCGKIKAGKDSTDPDFSIVARVEALIAGWGMDEALRRANAYAEAGADAILIHSKLSRPDEILQFAREWSGKAPLVIVPTKYYSTPTDVFRQAGISTVIWANHLIRASASAMQATAREIHESETLINVEDVASVNEIFRLQD
>2793629687
MEAHNGLSARIVREAFKGIWASGLAISAQFGVRDNNEASWTQVVDVLEFMADASDLPILLDGDTGGNFNNVRRLVKKLEQRGIAGVCIEDKQFPKTNSFIGERQPLAEIDEFCGKIKAGKDSTDPDFSIVARVEALIAGWGMDEALRRANAYAEAGADAILIHSKLSRPDEILQFAREWSGKAPLVIVPTKYYSTPTDVFRQAGISTVIWANHLIRASASAMQATAREIHESETLINVEDVASVNEIFRLQD
>2811370063
MEAHNGLSARIVREAFKGIWASGLAISAQFGVRDNNEASWTQVVDVLEFMADASDLPILLDGDTGGNFNNVRRLVKKLEQRGIAGVCIEDKQFPKTNSFIGERQPLAEIDEFCGKIKAGKDSTDPDFSIVARVEALIAGWGMDEALRRANAYAEAGADAILIHSKLSRPDEILQFAREWSGKAPLVIVPTKYYSTPTDVFRQAGISTVIWANHLIRASASAMQATAREIHESETLINVEDVASVNEIFRLQD
>2793694151
MEAHNGLSARIVREAFKGIWASGLAISAQFGVRDNNEASWTQVVDVLEFMADASDLPILLDGDTGGNFNNVRRLVKKLEQRGIAGVCIEDKQFPKTNSFIGERQPLAEIDEFCGKIKAGKDSTDPDFSIVARVEALIAGWGMDEALRRANAYAEAGADAILIHSKLSRPDEILQFAREWSGKAPLVIVPTKYYSTPTDVFRQAGISTVIWANHLIRASASAMQATAREIHESETLINVEDVASVNEIFRLQD
>2793651258
MEAHNGLSARIVREAFKGIWASGLAISAQFGVRDNNEASWTQVVDVLEFMADASDLPILLDGDTGGNFNNVRRLVKKLEQRGIAGVCIEDKQFPKTNSFIGERQPLAEIDEFCGKIKAGKDSTDPDFSIVARVEALIAGWGMDEALRRANAYAEAGADAILIHSKLSRPDEILQFAREWSGKAPLVIVPTKYYSTPTDVFRQAGISTVIWANHLIRASASAMQATAREIHESETLINVEDVASVNEIFRLQD
>2793724066
MEAHNGLSARIVREAFKGIWASGLAISAQFGVRDNNEASWTQVVDVLEFMADASDLPILLDGDTGGNFNNVRRLVKKLEQRGIAGVCIEDKQFPKTNSFIGERQPLAEIDEFCGKIKAGKDSTDPDFSIVARVEALIAGWGMDEALRRANAYAEAGADAILIHSKLSRPDEILQFAREWSGKAPLVIVPTKYYSTPTDVFRQAGISTVIWANHLIRASASAMQATAREIHESETLINVEDVASVNEIFRLQD
>2793702107
MEAHNGLSARIVREAFKGIWASGLAISAQFGVRDNNEASWTQVVDVLEFMADASDLPILLDGDTGGNFNNVRRLVKKLEQRGIAGVCIEDKQFPKTNSFIGERQPLAEIDEFCGKIKAGKDSTDPDFSIVARVEALIAGWGMDEALRRANAYAEAGADAILIHSKLSRPDEILQFAREWSGKAPLVIVPTKYYSTPTDVFRQAGISTVIWANHLIRASASAMQATAREIHESETLINVEDVASVNEIFRLQD
>2793621572
MEAHNGLSARIVREAFKGIWASGLAISAQFGVRDNNEASWTQVVDVLEFMADASDLPILLDGDTGGNFNNVRRLVKKLEQRGIAGVCIEDKQFPKTNSFIGERQPLAEIDEFCGKIKAGKDSTDPDFSIVARVEALIAGWGMDEALRRANAYAEAGADAILIHSKLSRPDEILQFAREWSGKAPLVIVPTKYYSTPTDVFRQAGISTVIWANHLIRASASAMQATAREIHESETLINVEDVASVNEIFRLQD
>2735851583
MEAHNGLSARIVREAFKGIWASGLAISAQFGVRDNNEASWTQVVDVLEFMADASDLPILLDGDTGGNFNNVRRLVKKLEQRGIAGVCIEDKQFPKTNSFIGERQPLAEIDEFCGKIKAGKDSTDPDFSIVARVEALIAGWGMDEALRRANAYAEAGADAILIHSKLSRPDEILQFAREWSGKAPLVIVPTKYYSTPTDVFRQAGISTVIWANHLIRASASAMQATAREIHESETLINVEDVASVNEIFRLQD
>2766119335
MEAHNGLSARIVREAFKGIWASGLAISAQFGVRDNNEASWTQVVDVLEFMADASDLPILLDGDTGGNFNNVRRLVKKLEQRGIAGVCIEDKQFPKTNSFIGERQPLAEIDEFCGKIKAGKDSTDPDFSIVARVEALIAGWGMDEALRRANAYAEAGADAILIHSKLSRPDEILQFAREWSGKAPLVIVPTKYYSTPTDVFRQAGISTVIWANHLIRASASAMQATAREIHESETLINVEDVASVNEIFRLQD
>2793666392
MEAHNGLSARIVREAFKGIWASGLAISAQFGVRDNNEASWTQVVDVLEFMADASDLPILLDGDTGGNFNNVRRLVKKLEQRGIAGVCIEDKQFPKTNSFIGERQPLAEIDEFCGKIKAGKDSTDPDFSIVARVEALIAGWGMDEALRRANAYAEAGADAILIHSKLSRPDEILQFAREWSGKAPLVIVPTKYYSTPTDVFRQAGISTVIWANHLIRASASAMQATAREIHESETLINVEDVASVNEIFRLQD
>2793674309
MEAHNGLSARIVREAFKGIWASGLAISAQFGVRDNNEASWTQVVDVLEFMADASDLPILLDGDTGGNFNNVRRLVKKLEQRGIAGVCIEDKQFPKTNSFIGERQPLAEIDEFCGKIKAGKDSTDPDFSIVARVEALIAGWGMDEALRRANAYAEAGADAILIHSKLSRPDEILQFAREWSGKAPLVIVPTKYYSTPTDVFRQAGISTVIWANHLIRASASAMQATAREIHESETLINVEDVASVNEIFRLQD
>2793644559
MEAHNGLSARIVREAFKGIWASGLAISAQFGVRDNNEASWTQVVDVLEFMADASDLPILLDGDTGGNFNNVRRLVKKLEQRGIAGVCIEDKQFPKTNSFIGERQPLAEIDEFCGKIKAGKDSTDPDFSIVARVEALIAGWGMDEALRRANAYAEAGADAILIHSKLSRPDEILQFAREWSGKAPLVIVPTKYYSTPTDVFRQAGISTVIWANHLIRASASAMQATAREIHESETLINVEDVASVNEIFRLQD
>2793614063
MEAHNGLSARIVREAFKGIWASGLAISAQFGVRDNNEASWTQVVDVLEFMADASDLPILLDGDTGGNFNNVRRLVKKLEQRGIAGVCIEDKQFPKTNSFIGERQPLAEIDEFCGKIKAGKDSTDPDFSIVARVEALIAGWGMDEALRRANAYAEAGADAILIHSKLSRPDEILQFAREWSGKAPLVIVPTKYYSTPTDVFRQAGISTVIWANHLIRASASAMQATAREIHESETLINVEDVASVNEIFRLQD
>2546955790
MEAHNGLSARIVREAFKGIWASGLAISAQFGVRDNNEASWTQVVDVLEFMADASDLPILLDGDTGGNFNNVRRLVKKLEQRGIAGVCIEDKQFPKTNSFIGERQPLAEIDEFCGKIKAGKDSTDPDFSIVARVEALIAGWGMDEALRRANAYAEAGADAILIHSKLSRPDEILQFAREWSGKAPLVIVPTKYYSTPTDVFRQAGISTVIWANHLIRASASAMQATAREIHESETLINVEDVASVNEIFRLQD
>2546954989
MEAHNGLSARIVREAFKGIWASGLAISAQFGVRDNNEASWTQVVDVLEFMADASDLPILLDGDTGGNFNNVRRLVKKLEQRGIAGVCIEDKQFPKTNSFIGERQPLAEIDEFCGKIKAGKDSTDPDFSIVARVEALIAGWGMDEALRRANAYAEAGADAILIHSKLSRPDEILQFAREWSGKAPLVIVPTKYYSTPTDVFRQAGISTVIWANHLIRASASAMQATAREIHESETLINVEDVASVNEIFRLQD
>2521978518
MEAHNGLSARIVREAFKGIWASGLAISAQFGVRDNNEASWTQVVDVLEFMADASDLPILLDGDTGGNFNNVRRLVKKLEQRGIAGVCIEDKQFPKTNSFIGERQPLAEIDEFCGKIKAGKDSTDPDFSIVARVEALIAGWGMDEALRRANAYAEAGADAILIHSKLSRPDEILQFAREWSGKAPLVIVPTKYYSTPTDVFRQAGISTVIWANHLIRASASAMQATAREIHESETLINVEDVASVNEIFRLQD
>2793741195
MEAHNGLSARIVREAFKGIWASGLAISAQFGVRDNNEASWTQVVDVLEFMADASDLPILLDGDTGGNFNNVRRLVKKLEQRGIAGVCIEDKQFPKTNSFIGERQPLAEIDEFCGKIKAGKDSTDPDFSIVARVEALIAGWGMDEALRRANAYAEAGADAILIHSKLSRPDEILQFAREWSGKAPLVIVPTKYYSTPTDVFRQAGISTVIWANHLIRASASAMQATAREIHESETLINVEDVASVNEIFRLQD
>2870105333
MEAHNGLSARIVREAFKGIWASGLAISAQFGVRDNNEASWTQVVDVLEFMADASDLPILLDGDTGGNFNNVRRLVKKLEQRGIAGVCIEDKQFPKTNSFIGERQPLAEIDEFCGKIKAGKDSTDPDFSIVARVEALIAGWGMDEALRRANAYAEAGADAILIHSKLSRPDEILQFAREWSGKAPLVIVPTKYYSTPTDVFRQAGISTVIWANHLIRASASAMQATAREIHESETLINVEDVASVNEIFRLQD
>2872275562
MEAHNGLSARIVREAFKGIWASGLAISAQFGVRDNNEASWTQVVDVLEFMADASDLPILLDGDTGGNFNNVRRLVKKLEQRGIAGVCIEDKQFPKTNSFIGERQPLAEIDEFCGKIKAGKDSTDPDFSIVARVEALIAGWGMDEALRRANAYAEAGADAILIHSKLSRPDEILQFAREWSGKAPLVIVPTKYYSTPTDVFRQAGISTVIWANHLIRASASAMQATAREIHESETLINVEDVASVNEIFRLQD
>2766150643
MEAHNGLSARIVREAFKGIWASGLAISAQFGVRDNNEASWTQVVDVLEFMADASDLPILLDGDTGGNFNNVRRLVKKLEQRGIAGVCIEDKQFPKTNSFIGERQPLAEIDEFCGKIKAGKDSTDPDFSIVARVEALIAGWGMDEALRRANAYAEAGADAILIHSKLSRPDEILQFAREWSGKAPLVIVPTKYYSTPTDVFRQAGISTVIWANHLIRASASAMQATAREIHESETLINVEDVASVNEIFRLQD
>2587542683
MEAHNGLSARIVREAFKGIWASGLAISAQFGVRDNNEASWTQVVDVLEFMADASDLPILLDGDTGGNFNNVRRLVKKLEQRGIAGVCIEDKQFPKTNSFIGERQPLAEIDEFCGKIKAGKDSTDPDFSIVARVEALIAGWGMDEALRRANAYAEAGADAILIHSKLSRPDEILQFAREWSGKAPLVIVPTKYYSTPTDVFRQAGISTVIWANHLIRASASAMQATAREIHESETLINVEDVASVNEIFRLQD
>2612092895
MEAHNGLSARIVREAFKGIWASGLAISAQFGVRDNNEASWTQVVDVLEFMADASDLPILLDGDTGGNFNNVRRLVKKLEQRGIAGVCIEDKQFPKTNSFIGERQPLAEIDEFCGKIKAGKDSTDPDFSIVARVEALIAGWGMDEALRRANAYAEAGADAILIHSKLSRPDEILQFAREWSGKAPLVIVPTKYYSTPTDVFRQAGISTVIWANHLIRASASAMQATAREIHESETLINVEDVASVNEIFRLQD
>637766763
MEAHNGLSARIVREAFKGIWASGLAISAQFGVRDNNEASWTQVVDVLEFMADASDLPILLDGDTGGNFNNVRRLVKKLEQRGIAGVCIEDKQFPKTNSFIGERQPLAEIDEFCGKIKAGKDSTDPDFSIVARVEALIAGWGMDEALRRANAYAEAGADAILIHSKLSRPDEILQFAREWSGKAPLVIVPTKYYSTPTDVFRQAGISTVIWANHLIRASASAMQATAREIHESETLINVEDVASVNEIFRLQD
>2754638398
MEAHNGLSARIVREAFKGIWASGLAISAQFGVRDNNEASWTQVVDVLEFMADASDLPILLDGDTGGNFNNVRRLVKKLEQRGIAGVCIEDKQFPKTNSFIGERQPLAEIDEFCGKIKAGKDSTDPDFSIVARVEALIAGWGMDEALRRANAYAEAGADAILIHSKLSRPDEILQFAREWSGKAPLVIVPTKYYSTPTDVFRQAGISTVIWANHLIRASASAMQATAREIHESETLINVEDVASVNEIFRLQD
>2860473452
MEAHNGLSARIVREAFKGIWASGLAISAQFGVRDNNEASWTQVVDVLEFMADASDLPILLDGDTGGNFNNVRRLVKKLEQRGIAGVCIEDKQFPKTNSFIGERQPLAEIDEFCGKIKAGKDSSDPDFSIVARVEALIAGWGMDEALRRANAYAEAGADAILIHSKLSRPDEILQFAREWSGKAPLVIVPTKYYSTPTDVFRQAGISTVIWANHLIRASASAMQSVAREIHENQTLINVEDVASVNEIFRLQD
>638151377
MEAHNGLSARIVREAFKGIWASGLAISAQFGVRDNNEASWTQVVDVLEFMADASDLPILLDGDTGGNFNNVRRLVKKLEQRGIAGVCIEDKQFPKTNSFIGERQPLAEIDEFCGKIKAGKDSSDSDFSIVARVEALIAGWGMDEALRRANAYAEAGADAILIHSKLSRPDEILQFAREWSGKAPLVIVPTKYYSTPTDVFRQAGISTVIWANHLIRASASAMQAVAREIHENETLINVEDVASVNEIFRLQD
>642442533
MEAHNGLSARIVREAFKGIWASGLAISAQFGVRDNNEASWTQVVDVLEFMADASDLPILLDGDTGGNFNNVRRLVKKLEQRGIAGVCIEDKQFPKTNSFIGERQPLAEIDEFCGKIKAGKDSSDPDFSIVARVEALIAGWGMDEALRRANAYAEAGADAILIHSKLSRPDEILQFAREWSGKAPLVIVPTKYYSTPTDVFRQAGISTVIWANHLIRASASAMQAVAREIHENETLINVEDVASVNEIFRLQD
>2851355788
MEAHNGLSARIVREAFKGIWASGLAISAQFGVRDNNEASWTQVVDVLEFMADASDLPILLDGDTGGNFNNVRRLVKKLEQRGIAGVCIEDKQFPKTNSFIGERQPLAEIDEFCGKIKAGKDSSDPDFSIVARVEALIAGWGMDEALRRANAYAEAGADAILIHSKLSRPDEILQFAREWSGKAPLVIVPTKYYSTPTDVFRQAGISTVIWANHLIRASASAMQAVAREIHENETLINVEDVASVNEIFRLQD
>641683786
MEAHNGLSARIVREAFKGIWASGLAISAQFGVRDNNEASWTQVVDVLEFMADASDLPILLDGDTGGNFNNVRRLVKKLEQRGIAGVCIEDKQFPKTNSFIGERQPLAEIDEFCGKIKAGKDSSDTDFSIVARVEALIAGWGMDEALRRANAYAEAGADAILIHSKLSRPDEILQFAREWSGKAPLVIVPTKYYSTPTDVFRQAGISTVIWANHLIRASASAMQAVAREIHENETLINVEDVASVNEIFRLQD
>642417521
MEAHNGLSARIVREAFKGIWASGLAISAQFGVRDNNEASWTQVVDVLEFMADASDLPILLDGDTGGNFNNVRRLVKKLEQRGIAGVCIEDKQFPKTNSFIGERQPLAEIDEFCGKIKAGKDSSDTDFSIVARVEALIAGWGMDEALRRANAYAEAGADAILIHSKLSRPDEILQFAREWSGKAPLVIVPTKYYSTPTDVFRQAGISTVIWANHLIRASASAMQAVAREIHENETLINVEDVASVNEIFRLQD
>2754973309
MEAHNGLSARIVREAFKGIWASGLAISAQFGVRDNNEASWTQVVDVLEFMADASDLPILLDGDTGGNFNNVRRLVRKLEQRGIAGVCIEDKQFPKTNSFIGERQPLAEIDEFCGKIKAGKDSSDPDFSIVARVEALIAGWGMDEALRRANAYAEAGADAILIHSKLSRPDEILQFAREWSGKAPLVIVPTKYYSTPTDVFRQAGISTVIWANHLIRASASAMQSVAREIHENQTLINVEDVASVNEIFRLQD
>2813912374
MEAHNGLSARIVREAFKGIWASGLAISAQFGVRDNNEASWTQVVDVLEFMADASDLPILLDGDTGGNFNNVRRLVKKLEQRGIAGVCIEDKQFPKTNSFIGERQPLAEIDEFCGKIKAGKDSSDPDFSIVARVEALIAGWGMDEALRRANAYAEAGADAILIHSKLSRPDEILQFAREWSGKAPLVIVPTKYYSTPTDVFRQAGISTVIWANHLIRASASAMQSVAREIHENQTLINVEDVASVNEIFRLQD
>2536148206
MEAHNGLSARIVREAFKGIWASGLAISAQFGVRDNNEASWTQVVDVLEFMADASDLPILLDGDTGGNFNNVRRLVKKLEQRGIAGVCIEDKQFPKTNSFIGERQPLAEIDEFCGKIKAGKDSSDPDFSIVARVEALIAGWGMDEALRRANAYAEAGADAILIHSKLSRPDEILQFAREWSGKAPLVIVPTKYYSTPTDVFRQAGISTVIWANHLIRASASAMQSVAREIHENQTLINVEDVASVNEIFRLQD
>2813957833
MEAHNGLSARIVREAFKGIWASGLAISAQFGVRDNNEASWTQVVDVLEFMADASDLPILLDGDTGGNFNNVRRLVKKLEQRGIAGVCIEDKQFPKTNSFIGERQPLAEIDEFCGKIKAGKDSSDPDFSIVARVEALIAGWGMDEALRRANAYAEAGADAILIHSKLSRPDEILQFAREWSGKAPLVIVPTKYYSTPTDVFRQAGISTVIWANHLIRASASAMQSVAREIHENQTLINVEDVASVNEIFRLQD
>2813936552
MEAHNGLSARIVREAFKGIWASGLAISAQFGVRDNNEASWTQVVDVLEFMADASDLPILLDGDTGGNFNNVRRLVKKLEQRGIAGVCIEDKQFPKTNSFIGERQPLAEIDEFCGKIKAGKDSSDPDFSIVARVEALIAGWGMDEALRRANAYAEAGADAILIHSKLSRPDEILQFAREWSGKAPLVIVPTKYYSTPTDVFRQAGISTVIWANHLIRASASAMQSVAREIHENQTLINVEDVASVNEIFRLQD
>2598455506
MEAHNGLSARIVREAFKGIWASGLAISAQFGVRDNNEASWTQVVDVLEFMADASDLPILLDGDTGGNFNNVRRLVKKLEQRGIAGVCIEDKQFPKTNSFIGERQPLAEIDEFCGKIKAGKDSSDPDFSIVARVEALIAGWGMDEALRRANAYAEAGADAILIHSKLSRPDEILQFAREWSGKAPLVIVPTKYYSTPTDVFRQAGISTVIWANHLIRASASAMQSVAREIHENQTLINVEDVASVNEIFRLQD
>2813976798
MEAHNGLSARIVREAFKGIWASGLAISAQFGVRDNNEASWTQVVDVLEFMADASDLPILLDGDTGGNFNNVRRLVKKLEQRGIAGVCIEDKQFPKTNSFIGERQPLAEIDEFCGKIKAGKDSSDPDFSIVARVEALIAGWGMDEALRRANAYAEAGADAILIHSKLSRPDEILQFAREWSGKAPLVIVPTKYYSTPTDVFRQAGISTVIWANHLIRASASAMQSVAREIHENQTLINVEDVASVNEIFRLQD
>2754288012
MEAHNGLSARIVREAFKGIWASGLAISAQFGVRDNNEASWTQVVDVLEFMADASDLPILLDGDTGGNFNNVRRLVKKLEQRGIAGVCIEDKQFPKTNSFIGERQPLAEIDEFCGKIKAGKDSSDPDFSIVARVEALIAGWGMDEALRRANAYAEAGADAILIHSKLSRPDEILQFAREWSGKAPLVIVPTKYYSTPTDVFRQAGISTVIWANHLIRASASAMQSVAREIHENQTLINVEDVASVNEIFRLQD
>2599743453
MEAHNGLSARIVREAFKGIWASGLAISAQFGVRDNNEASWTQVVDVLEFMADASDLPILLDGDTGGNFNNVRRLVRKLEQRGIAGVCIEDKQFPKTNSFIGERQPLAEIDEFCGKIKAGKDSTDPDFSIVARVEALIAGWGMDEALRRANAYAEAGADAILIHSKLSRPDEILQFAREWSGKAPLVIVPTKYYSTPTDVFRQAGISTVIWANHLIRASASAMQAVAREIHENETLINVEDVASVNEIFRLQD
>2676740612
MEAHNGLSARIVREAFKGIWASGLAISAQFGVRDNNEASWTQVVDVLEFMADASDLPILLDGDTGGNFNNVRRLVRKLEQRGIAGVCIEDKQFPKTNSFIGERQPLAEIDEFCGKIKAGKDSTDPDFSIVARVEALIAGWGMDEALRRANAYAEAGADAILIHSKLSRPDEILQFAREWSGKAPLVIVPTKYYSTPTDVFRQAGISTVIWANHLIRASASAMQAVAREIHENETLINVEDVASVNEIFRLQD
>2633142266
MEAHNGLSARIVREAFKGIWASGLAISAQFGVRDNNEASWTQVVDVLEFMADASDLPILLDGDTGGNFNNVRRLVKKLEQRGIAGVCIEDKQFPKTNSFIGERQPLAEIDEFCGKIKAGKDSTDPDFSIVARVEALIAGWGMDEALRRANAYAEAGADAILIHSKLSRPDEILQFAREWSGKAPLVIVPTKYYSTPTDVFRQAGISTVIWANHLIRASASAMQAVAREIHENETLINVEDVASVNEIFRLQD
>2598939438
MEAHNGLSARIVREAFKGIWASGLAISAQFGVRDNNEASWTQVVDVLEFMADASDLPILLDGDTGGNFNNVRRLVRKLEQRGIAGVCIEDKQFPKTNSFIGERQPLAEIDEFCGKIKAGKDSTDPDFSIVARVEALIAGWGMDEALRRANAYAEAGADAILIHSKLSRPDEILQFAREWSGKAPLVIVPTKYYSTPTDVFRQAGISTVIWANHLIRASASAMQAVAREIHENETLINVEDVASVNEIFRLQD
>2870072835
MEAHNGLSARIVREAFKGIWASGLAISAQFGVRDNNEASWTQVVDVLEFMADASDLPILLDGDTGGNFNNVRRLVRKLEQRGIAGVCIEDKQFPKTNSFIGERQPLAEIDEFCGKIKAGKDSTDPDFSIVARVEALIAGWGMDEALRRANAYAEAGADAILIHSKLSRPDEILQFAREWSGKAPLVIVPTKYYSTPTDVFRQAGISTVIWANHLIRASASAMQAVAREIHENETLINVEDVASVNEIFRLQD
>2754280662
MEAHNGLSARIVREAFKGIWASGLAISAQFGVRDNNEASWTQVVDVLEFMADASDLPILLDGDTGGNFNNVRRLVKKLEQRGIAGVCIEDKQFPKTNSFIGERQPLAEIDEFCGKIKAGKDSTDPDFSIVARVEALIAGWGMDEALRRANAYAEAGADAILIHSKLSRPDEILQFAREWSGKAPLVIVPTKYYSTPTDVFRQAGISTVIWANHLIRASASAMQAVAREIHENETLINVEDVASVNEIFRLQD
>2754812582
MEAHNGLSARIVREAFKGIWASGLAISAQFGVRDNNEASWTQVVDVLEFMADASDLPILLDGDTGGNFNNVRRLVKKLEQRGIAGVCIEDKQFPKTNSFIGERQPLAEIDEFCGKIKAGKDSTDPDFSIVARVEALIAGWGMDEALRRANAYAEAGADAILIHSKLSRPDEILQFAREWSGKAPLVIVPTKYYSTPTDVFRQAGISTVIWANHLIRASASAMQAVAREIHENETLINVEDVASVNEIFRLQD
>2754824960
MEAHNGLSARIVREAFKGIWASGLAISAQFGVRDNNEASWTQVVDVLEFMADASDLPILLDGDTGGNFNNVRRLVKKLEQRGIAGVCIEDKQFPKTNSFIGERQPLAEIDEFCGKIKAGKDSTDPDFSIVARVEALIAGWGMDEALRRANAYAEAGADAILIHSKLSRPDEILQFAREWSGKAPLVIVPTKYYSTPTDVFRQAGISTVIWANHLIRASASAMQAVAREIHENETLINVEDVASVNEIFRLQD
>2662414662
MEAHNGLSARIVREAFKGIWASGLAISAQFGVRDNNEASWTQVVDVLEFMADASDLPILLDGDTGGNFNNVRRLVKKLEQRGIAGVCIEDKQFPKTNSFIGERQPLAEIDEFCGKIKAGKDSTDPDFSIVARVEALIAGWGMDEALRRANAYAEAGADAILIHSKLSRPDEILQFAREWSGKAPLVIVPTKYYSTPTDVFRQAGISTVIWANHLIRASASAMQAVAREIHENETLINVEDVASVNEIFRLQD
>2793598530
MEAHNGLSARIVREAFKGIWASGLAISAQFGVRDNNEASWTQVVDVLEFMADASDLPILLDGDTGGNFNNVRRLVKKLEQRGIAGVCIEDKQFPKTNSFIGERQPLAEIDEFCGKIKAGKDSTDPDFSIVARVEALIAGWGMDEALRRANAYAEAGADAILIHSKLSRPDEILQFAREWSGKAPLVIVPTKYYSTPTDVFRQAGISTVIWANHLIRASASAMQAVAREIHENETLINVEDVASVNEIFRLQD
>2754830975
MEAHNGLSARIVREAFKGIWASGLAISAQFGVRDNNEASWTQVVDVLEFMADASDLPILLDGDTGGNFNNVRRLVKKLEQRGIAGVCIEDKQFPKTNSFIGERQPLAEIDEFCGKIKAGKDSTDPDFSIVARVEALIAGWGMDEALRRANAYAEAGADAILIHSKLSRPDEILQFAREWSGKAPLVIVPTKYYSTPTDVFRQAGISTVIWANHLIRASASAMQAVAREIHENETLINVEDVASVNEIFRLQD
>2754327013
MEAHNGLSARIVREAFKGIWASGLAISAQFGVRDNNEASWTQVVDVLEFMADASDLPILLDGDTGGNFNNVRRLVKKLEQRGIAGVCIEDKQFPKTNSFIGERQPLAEIDEFCGKIKAGKDSTDPDFSIVARVEALIAGWGMDEALRRANAYAEAGADAILIHSKLSRPDEILQFAREWSGKAPLVIVPTKYYSTPTDVFRQAGISTVIWANHLIRASASAMQAVAREIHENETLINVEDVASVNEIFRLQD
>2540309786
MEAHNGLSARIVREAFKGIWASGLAISAQFGVRDNNEASWTQVVDVLEFMADASDLPILLDGDTGGNFNNVRRLVRKLEQRGIAGVCIEDKQFPKTNSFIGERQPLAEIDEFCGKIKAGKDSTDPDFSIVARVEALIAGWGMDEALRRANAYAEAGADAILIHSKLSRPDEILQFAREWSGKAPLVIVPTKYYSTPTDVFRQAGISTVIWANHLIRASASAMQAVAREIHENETLINVEDVASVNEIFRLQD
>2793738434
MEAHNGLSARIVREAFKGIWASGLAISAQFGVRDNNEASWTQVVDVLEFMADASDLPILLDGDTGGNFNNVRRLVRKLEQRGIAGVCIEDKQFPKTNSFIGERQPLAEIDEFCGKIKAGKDSTDPDFSIVARVEALIAGWGMDEALRRANAYAEAGADAILIHSKLSRPDEILQFAREWSGKAPLVIVPTKYYSTPTDVFRQAGISTVIWANHLIRASASAMQAVAREIHENETLINVEDVASVNEIFRLQD
>2817310791
MEAHNGLSARIVREAFKGIWASGLAISAQFGVRDNNEASWTQVVDVLEFMADASDLPILLDGDTGGNFNNVRRLVKKLEQRGIAGVCIEDKQFPKTNSFIGERQPLAEIEEFCGKIKAGKDSSDPDFSIVARVEALIAGWGMDEALRRANAYAEAGADAILIHSKLSRPDEILQFAREWSGKAPLVIVPTKYYSTPTDVFRQAGISTVIWANHLIRASASAMQAVAREIHENETLINVEDVASVNEIFRLQD
>2816059065
MEAHNGLSARIVREAFKGIWASGLAISAQFGVRDNNEASWTQVVDVLEFMADASDLPILLDGDTGGNFNNVRRLVKKLEQRGIAGVCIEDKQFPKTNSFIGERQPLAEIEEFCGKIKAGKDSSDPDFSIVARVEALIAGWGMDEALRRANAYAEAGADAILIHSKLSRPDEILQFAREWSGKAPLVIVPTKYYSTPTDVFRQAGISTVIWANHLIRASASAMQAVAREIHENETLINVEDVASVNEIFRLQD
>2816020546
MEAHNGLSARIVREAFKGIWASGLAISAQFGVRDNNEASWTQVVDVLEFMADASDLPILLDGDTGGNFNNVRRLVKKLEQRGIAGVCIEDKQFPKTNSFIGERQPLAEIEEFCGKIKAGKDSSDPDFSIVARVEALIAGWGMDEALRRANAYAEAGADAILIHSKLSRPDEILQFAREWSGKAPLVIVPTKYYSTPTDVFRQAGISTVIWANHLIRASASAMQAVAREIHENETLINVEDVASVNEIFRLQD
>2816038874
MEAHNGLSARIVREAFKGIWASGLAISAQFGVRDNNEASWTQVVDVLEFMADASDLPILLDGDTGGNFNNVRRLVKKLEQRGIAGVCIEDKQFPKTNSFIGERQPLAEIEEFCGKIKAGKDSSDPDFSIVARVEALIAGWGMDEALRRANAYAEAGADAILIHSKLSRPDEILQFAREWSGKAPLVIVPTKYYSTPTDVFRQAGISTVIWANHLIRASASAMQAVAREIHENETLINVEDVASVNEIFRLQD
>2817283196
MEAHNGLSARIVREAFKGIWASGLAISAQFGVRDNNEASWTQVVDVLEFMADASDLPILLDGDTGGNFNNVRRLVKKLEQRGIAGVCIEDKQFPKTNSFIGERQPLAEIEEFCGKIKAGKDSSDPDFSIVARVEALIAGWGMDEALRRANAYAEAGADAILIHSKLSRPDEILQFAREWSGKAPLVIVPTKYYSTPTDVFRQAGISTVIWANHLIRASASAMQAVAREIHENETLINVEDVASVNEIFRLQD
>2816046059
MEAHNGLSARIVREAFKGIWASGLAISAQFGVRDNNEASWTQVVDVLEFMADASDLPILLDGDTGGNFNNVRRLVKKLEQRGIAGVCIEDKQFPKTNSFIGERQPLAEIEEFCGKIKAGKDSSDPDFSIVARVEALIAGWGMDEALRRANAYAEAGADAILIHSKLSRPDEILQFAREWSGKAPLVIVPTKYYSTPTDVFRQAGISTVIWANHLIRASASAMQAVAREIHENETLINVEDVASVNEIFRLQD
>2816069584
MEAHNGLSARIVREAFKGIWASGLAISAQFGVRDNNEASWTQVVDVLEFMADASDLPILLDGDTGGNFNNVRRLVKKLEQRGIAGVCIEDKQFPKTNSFIGERQPLAEIEEFCGKIKAGKDSSDPDFSIVARVEALIAGWGMDEALRRANAYAEAGADAILIHSKLSRPDEILQFAREWSGKAPLVIVPTKYYSTPTDVFRQAGISTVIWANHLIRASASAMQAVAREIHENETLINVEDVASVNEIFRLQD
>2817428939
MEAHNGLSARIVREAFKGIWASGLAISAQFGVRDNNEASWTQVVDVLEFMADASDLPILLDGDTGGNFNNVRRLVKKLEQRGIAGVCIEDKQFPKTNSFIGERQPLAEIEEFCGKIKAGKDSSDPDFSIVARVEALIAGWGMDEALRRANAYAEAGADAILIHSKLSRPDEILQFAREWSGKAPLVIVPTKYYSTPTDVFRQAGISTVIWANHLIRASASAMQAVAREIHENETLINVEDVASVNEIFRLQD
>2817399322
MEAHNGLSARIVREAFRGIWASGLAISAQFGVRDNNEASWTQVVDVLEFMADASDLPILLDGDTGGNFNNVRRLVKKLEQRGIAGVCIEDKQFPKTNSFIGERQPLAEIDEFCGKIKAGKDSSDPDFSIVARVEALIAGWGMDEALRRANAYAEAGADAILIHSKLSRPDEILQFAREWSGKAPLVIVPTKYYSTPTDVFRQAGISTVIWANHLIRASASAMQAVAREIHENETLINVEDVASVNEIFRLQD
>2817289679
MEAHNGLSARIVREAFRGIWASGLAISAQFGVRDNNEASWTQVVDVLEFMADASDLPILLDGDTGGNFNNVRRLVKKLEQRGIAGVCIEDKQFPKTNSFIGERQPLAEIDEFCGKIKAGKDSSDPDFSIVARVEALIAGWGMDEALRRANAYAEAGADAILIHSKLSRPDEILQFAREWSGKAPLVIVPTKYYSTPTDVFRQAGISTVIWANHLIRASASAMQAVAREIHENETLINVEDVASVNEIFRLQD
>2816050462
MEAHNGLSARIVREAFRGIWASGLAISAQFGVRDNNEASWTQVVDVLEFMADASDLPILLDGDTGGNFNNVRRLVKKLEQRGIAGVCIEDKQFPKTNSFIGERQPLAEIDEFCGKIKAGKDSSDPDFSIVARVEALIAGWGMDEALRRANAYAEAGADAILIHSKLSRPDEILQFAREWSGKAPLVIVPTKYYSTPTDVFRQAGISTVIWANHLIRASASAMQAVAREIHENETLINVEDVASVNEIFRLQD
>2816029226
MEAHNGLSARIVREAFRGIWASGLAISAQFGVRDNNEASWTQVVDVLEFMADASDLPILLDGDTGGNFNNVRRLVKKLEQRGIAGVCIEDKQFPKTNSFIGERQPLAEIDEFCGKIKAGKDSSDPDFSIVARVEALIAGWGMDEALRRANAYAEAGADAILIHSKLSRPDEILQFAREWSGKAPLVIVPTKYYSTPTDVFRQAGISTVIWANHLIRASASAMQAVAREIHENETLINVEDVASVNEIFRLQD
>2817302992
MEAHNGLSARIVREAFRGIWASGLAISAQFGVRDNNEASWTQVVDVLEFMADASDLPILLDGDTGGNFNNVRRLVKKLEQRGIAGVCIEDKQFPKTNSFIGERQPLAEIDEFCGKIKAGKDSSDPDFSIVARVEALIAGWGMDEALRRANAYAEAGADAILIHSKLSRPDEILQFAREWSGKAPLVIVPTKYYSTPTDVFRQAGISTVIWANHLIRASASAMQAVAREIHENETLINVEDVASVNEIFRLQD
>2817369658
MEAHNGLSARIVREAFRGIWASGLAISAQFGVRDNNEASWTQVVDVLEFMADASDLPILLDGDTGGNFNNVRRLVKKLEQRGIAGVCIEDKQFPKTNSFIGERQPLAEIDEFCGKIKAGKDSSDPDFSIVARVEALIAGWGMDEALRRANAYAEAGADAILIHSKLSRPDEILQFAREWSGKAPLVIVPTKYYSTPTDVFRQAGISTVIWANHLIRASASAMQAVAREIHENETLINVEDVASVNEIFRLQD
>2817393892
MEAHNGLSARIVREAFRGIWASGLAISAQFGVRDNNEASWTQVVDVLEFMADASDLPILLDGDTGGNFNNVRRLVKKLEQRGIAGVCIEDKQFPKTNSFIGERQPLAEIDEFCGKIKAGKDSSDPDFSIVARVEALIAGWGMDEALRRANAYAEAGADAILIHSKLSRPDEILQFAREWSGKAPLVIVPTKYYSTPTDVFRQAGISTVIWANHLIRASASAMQAVAREIHENETLINVEDVASVNEIFRLQD
>640184988
MEAHNGLSARIVREAFRGIWASGLAISAQFGVRDNNEASWTQVVDVLEFMADASDLPILLDGDTGGNFNNVRRLVKKLEQRGIAGVCIEDKQFPKTNSFIGERQPLAEIDEFCGKIKAGKDSSDPDFSIVARVEALIAGWGMDEALRRANAYAEAGADAILIHSKLSRPDEILQFAREWSGKAPLVIVPTKYYSTPTDVFRQAGISTVIWANHLIRASASAMQAVAREIHENETLINVEDVASVNEIFRLQD
>2817459106
MEAHNGLSARIVREAFRGIWASGLAISAQFGVRDNNEASWTQVVDVLEFMADASDLPILLDGDTGGNFNNVRRLVKKLEQRGIAGVCIEDKQFPKTNSFIGERQPLAEIDEFCGKIKAGKDSSDPDFSIVARVEALIAGWGMDEALRRANAYAEAGADAILIHSKLSRPDEILQFAREWSGKAPLVIVPTKYYSTPTDVFRQAGISTVIWANHLIRASASAMQAVAREIHENETLINVEDVASVNEIFRLQD
>2817243697
MEAHNGLSARIVREAFRGIWASGLAISAQFGVRDNNEASWTQVVDVLEFMADASDLPILLDGDTGGNFNNVRRLVKKLEQRGIAGVCIEDKQFPKTNSFIGERQPLAEIDEFCGKIKAGKDSSDPDFSIVARVEALIAGWGMDEALRRANAYAEAGADAILIHSKLSRPDEILQFAREWSGKAPLVIVPTKYYSTPTDVFRQAGISTVIWANHLIRASASAMQAVAREIHENETLINVEDVASVNEIFRLQD
>2519461832
MEAHNGLSARIVREAFRGIWASGLAISAQFGVRDNNEASWTQVVDVLEFMADASDLPILLDGDTGGNFNNVRRLVKKLEQRGIAGVCIEDKQFPKTNSFIGERQPLAEIDEFCGKIKAGKDSSDPDFSIVARVEALIAGWGMDEALRRANAYAEAGADAILIHSKLSRPDEILQFAREWSGKAPLVIVPTKYYSTPTDVFRQAGISTVIWANHLIRASASAMQAVAREIHENETLINVEDVASVNEIFRLQD
>2816007490
MEAHNGLSARIVREAFRGIWASGLAISAQFGVRDNNEASWTQVVDVLEFMADASDLPILLDGDTGGNFNNVRRLVKKLEQRGIAGVCIEDKQFPKTNSFIGERQPLAEIDEFCGKIKAGKDSSDPDFSIVARVEALIAGWGMDEALRRANAYAEAGADAILIHSKLSRPDEILQFAREWSGKAPLVIVPTKYYSTPTDVFRQAGISTVIWANHLIRASASAMQAVAREIHQNETLINVEDVASVNEIFRLQD
>2816030190
MEAHNGLSARIVREAFKGIWASGLAISAQFGVRDNNEASWTQVVDVLEFMADASDLPILLDGDTGGNFNNVRRLVKKLEQRGIAGVCIEDKQFPKTNSFIGERQPLAEIDEFCGKIKAGKDSSDPDFSIVARVEALIAGWGMDEALRRANAYAEAGADAILIHSKLSRPDEILQFAREWSGKAPLVIVPTKYYSTPTDVFRQAGISTVIWANHLIRASASAMQAVAREIHENETLINVEDVASVNEIFRLQD
>2616404079
MEAHNGLSARIVREAFKGIWASGLAISAQFGVRDNNEASWTQVVDVLEFMADASDLPILLDGDTGGNFNNVRRLVKKLEQRGIAGVCIEDKQFPKTNSFIGERQPLAEIDEFCGKIKAGKDSSDPDFSIVARVEALIAGWGMDEALRRANAYAEAGADAILIHSKLSRPDEILQFAREWSGKAPLVIVPTKYYSTPTDVFRQAGISTVIWANHLIRASASAMQAVAREIHQNETLINVEDVASVNEIFRLQD
>2810344293
MEAHNGLSARIVREAFKGIWASGLAISAQFGVRDNNEASWTQVVDVLEFMADASDLPILLDGDTGGNFNNVRRLVKKLEQRGIAGVCIEDKQFPKTNSFIGERQPLAEIDEFCGKIKAGKDSSDPDFSIVARVEALIAGWGMDEALRRANAYAEAGADAILIHSKLSRPDEILQFAREWSGKAPLVIVPTKYYSTPTDVFRQAGISTVIWANHLIRASASAMQSVAREIHENQTLINVEDVASVNEIFRLQD
>2754487001
MEAHNGLSARIVREAFKGIWASGLAISAQFGVRDNNEASWTQVVDVLEFMADASDLPILLDGDTGGNFNNVRRLVKKLEQRGIAGVCIEDKQFPKTNSFIGERQPLAEIDEFCGKIKAGKDSSDPDFSIVARVEALIAGWGMDEALRRANAYAEAGADAILIHSKLSRPDEILQFAREWSGKAPLVIVPTKYYSTPTDVFRQAGISTVIWANHLIRASASAMQSVAREIHENQTLINVEDVASVNEIFRLQD
>2810380541
MEAHNGLSARIVREAFKGIWASGLAISAQFGVRDNNEASWTQVVDVLEFMADASDLPILLDGDTGGNFNNVRRLVKKLEQRGIAGVCIEDKQFPKTNSFIGERQPLAEIDEFCGKIKAGKDSSDPDFSIVARVEALIAGWGMDEALRRANAYAEAGADAILIHSKLSRPDEILQFAREWSGRAPLVIVPTKYYSTPTDVFRQAGISTVIWANHLIRASASAMQSVAREIHENQTLINVEDVASVNEIFRLQD
>2754227297
MEAHNGLSARIVREAFKGIWASGLAISAQFGVRDNNEASWTQVVDVLEFMADASDLPILLDGDTGGNFNNVRRLVKKLEQRGIAGVCIEDKQFPKTNSFIGERQPLAEIDEFCGKIKAGKDSSDPDFSIVARVEALIAGWGMDEALRRANAYAEAGADAILIHSKLSRPDEILQFAREWSGRAPLVIVPTKYYSTPTDVFRQAGISTVIWANHLIRASASAMQSVAREIHENQTLINVEDVASVNEIFRLQD
>2754220166
MEAHNGLSARIVREAFKGIWASGLAISAQFGVRDNNEASWTQVVDVLEFMADASDLPILLDGDTGGNFNNVRRLVKKLEQRGIAGVCIEDKQFPKTNSFIGERQPLAEIDEFCGKIKAGKDSSDPDFSIVARVEALIAGWGMDEALRRANAYAEAGADAILIHSKLSRPDEILQFAREWSGRAPLVIVPTKYYSTPTDVFRQAGISTVIWANHLIRASASAMQSVAREIHENQTLINVEDVASVNEIFRLQD
>2754794371
MEAHNGLSARIVREAFKGIWASGLAISAQFGVRDNNEASWTQVVDVLEFMADASDLPILLDGDTGGNFNNVRRLVKKLEQRGIAGVCIEDKQFPKTNSFIGERQPLAEIDEFCGKIKAGKDSSDPDFSIVARVEALIAGWGMDEALRRANAYAEAGADAILIHSKLSRPDEILQFAREWSGRAPLVIVPTKYYSTPTDVFRQAGISTVIWANHLIRASASAMQSVAREIHENQTLINVEDVASVNEIFRLQD
>2825675906
MEAHNGLSARIVREAFKGIWASGLAISAQFGVRDNNEASWTQVVDVLEFMADASDLPILLDGDTGGNFNNVRRLVKKLEQRGIAGVCIEDKQFPKTNSFIGERQPLAEIDEFCGKIKAGKDSSDPDFSIVARVEALIAGWGMDEALRRANAYAEAGADAILIHSKLSRPDEILQFAREWSGRAPLVIVPTKYYSTPTDVFRQAGISTVIWANHLIRASASAMQSVAREIHENETLINVEDVASVNEIFRLQD
>2825658334
MEAHNGLSARIVREAFKGIWASGLAISAQFGVRDNNEASWTQVVDVLEFMADASDLPILLDGDTGGNFNNVRRLVKKLEQRGIAGVCIEDKQFPKTNSFIGERQPLAEIDEFCGKIKAGKDSSDPDFSIVARVEALIAGWGMDEALRRANAYAEAGADAILIHSKLSRPDEILQFAREWSGRAPLVIVPTKYYSTPTDVFRQAGISTVIWANHLIRASASAMQSVAREIHENETLINVEDVASVNEIFRLQD
>2755001570
MEAHNGLSARIVREAFKGIWASGLAISAQFGVRDNNEASWTQVVDVLEFMADASDLPILLDGDTGGNFNNVRRLVKKLEQRGIAGVCIEDKQFPKTNSFIGERQPLAEIDEFCGKIKAGKDSSDPDFSIVARVEALIAGWGMDEALRRANAYAEAGADAILIHSKLSRPDEILQFAREWSGRAPLVIVPTKYYSTPTDVFRQAGISTVIWANHLIRASASAMQSVAREIHENETLINVEDVASVNEIFRLQD
>2754712477
MEAHNGLSARIVREAFKGIWASGLAISAQFGVRDNNEASWTQVVDVLEFMADASDLPILLDGDTGGNFNNVRRLVKKLEQRGIAGVCIEDKQFPKTNSFIGERQPLAEIDEFCGKIKAGKDSSDPDFSIVARVEALIAGWGMDEALRRANAYAEAGADAILIHSKLSRPDEILQFAREWSGRAPLVIVPTKYYSTPTDVFRQAGISTVIWANHLIRASASAMQSVAREIHENETLINVEDVASVNEIFRLQD
>2860463912
MEAHNGLSARIVREAFKGIWASGLAISAQFGVRDNNEASWTQVVDVLEFMADASDLPILLDGDTGGNFNNVRRLVKKLEQRGIAGVCIEDKQFPKTNSFIGERQPLAEIDEFCGKIKAGKDSSDPDFSIVARVEALIAGWGMDEALRRANAYAEAGADAILIHSKLSRPDEILQFAREWSGRAPLVIVPTKYYSTPTDVFRQAGISTVIWANHLIRASASAMQSVAREIHENETLINVEDVASVNEIFRLQD
>2754547167
MEAHNGLSARIVREAFKGIWASGLAISAQFGVRDNNEASWTQVVDVLEFMADASDLPILLDGDTGGNFNNVRRLVKKLEQRGIAGVCIEDKQFPKTNSFIGERQPLAEIDEFCGKIKAGKDSSDPDFSIVARVEALIAGWGMDEALRRANAYAEAGADAILIHSKLSRPDEILQFAREWSGRAPLVIVPTKYYSTPTDVFRQAGISTVIWANHLIRASASAMQSVAREIHENETLINVEDVASVNEIFRLQD
>2754554766
MEAHNGLSARIVREAFKGIWASGLAISAQFGVRDNNEASWTQVVDVLEFMADASDLPILLDGDTGGNFNNVRRLVKKLEQRGIAGVCIEDKQFPKTNSFIGERQPLAEIDEFCGKIKAGKDSSDPDFSIVARVEALIAGWGMDEALRRANAYAEAGADAILIHSKLSRPDEILQFAREWSGRAPLVIVPTKYYSTPTDVFRQAGISTVIWANHLIRASASAMQSVAREIHENETLINVEDVASVNEIFRLQD
>2754892709
MEAHNGLSARIVREAFKGIWASGLAISAQFGVRDNNEASWTQVVDVLEFMADASDLPILLDGDTGGNFNNVRRLVKKLEQRGIAGVCIEDKQFPKTNSFIGERQPLAEIDEFCGKIKAGKDSSDPDFSIVARVEALIAGWGMDEALRRANAYAEAGADAILIHSKLSRPDEILQFAREWSGRAPLVIVPTKYYSTPTDVFRQAGISTVIWANHLIRASASAMQSVAREIHENETLINVEDVASVNEIFRLQD
>2754246658
MEAHNGLSARIVREAFKGIWASGLAISAQFGVRDNNEASWTQVVDVLEFMADASDLPILLDGDTGGNFNNVRRLVKKLEQRGIAGVCIEDKQFPKTNSFIGERQPLAEIDEFCGKIKAGKDSSDPDFSIVARVEALIAGWGMDEALRRANAYAEAGADAILIHSKLSRPDEILQFAREWSGRAPLVIVPTKYYSTPTDVFRQAGISTVIWANHLIRASASAMQSVAREIHENETLINVEDVASVNEIFRLQD
>2754768631
MEAHNGLSARIVREAFKGIWASGLAISAQFGVRDNNEASWTQVVDVLEFMADASDLPILLDGDTGGNFNNVRRLVKKLEQRGIAGVCIEDKQFPKTNSFIGERQPLAEIDEFCGKIKAGKDSSDPDFSIVARVEALIAGWGMDEALRRANAYAEAGADAILIHSKLSRPDEILQFAREWSGRAPLVIVPTKYYSTPTDVFRQAGISTVIWANHLIRASASAMQSVAREIHENETLINVEDVASVNEIFRLQD
>2754572344
MEAHNGLSARIVREAFKGIWASGLAISAQFGVRDNNEASWTQVVDVLEFMADASDLPILLDGDTGGNFNNVRRLVKKLEQRGIAGVCIEDKQFPKTNSFIGERQPLAEIDEFCGKIKAGKDSSDPDFSIVARVEALIAGWGMDEALRRANAYAEAGADAILIHSKLSRPDEILQFAREWSGRAPLVIVPTKYYSTPTDVFRQAGISTVIWANHLIRASASAMQSVAREIHENETLINVEDVASVNEIFRLQD
>2754591333
MEAHNGLSARIVREAFKGIWASGLAISAQFGVRDNNEASWTQVVDVLEFMADASDLPILLDGDTGGNFNNVRRLVKKLEQRGIAGVCIEDKQFPKTNSFIGERQPLAEIDEFCGKIKAGKDSSDPDFSIVARVEALIAGWGMDEALRRANAYAEAGADAILIHSKLSRPDEILQFAREWSGRAPLVIVPTKYYSTPTDVFRQAGISTVIWANHLIRASASAMQSVAREIHENETLINVEDVASVNEIFRLQD
>2754692132
MEAHNGLSARIVREAFKGIWASGLAISAQFGVRDNNEASWTQVVDVLEFMADASDLPILLDGDTGGNFNNVRRLVKKLEQRGIAGVCIEDKQFPKTNSFIGERQPLAEIDEFCGKIKAGKDSSDPDFSIVARVEALIAGWGMDEALRRANAYAEAGADAILIHSKLSRPDEILQFAREWSGRAPLVIVPTKYYSTPTDVFRQAGISTVIWANHLIRASASAMQSVAREIHENETLINVEDVASVNEIFRLQD
>2754970279
MEAHNGLSARIVREAFKGIWASGLAISAQFGVRDNNEASWTQVVDVLEFMADASDLPILLDGDTGGNFNNVRRLVKKLEQRGIAGVCIEDKQFPKTNSFIGERQPLAEIDEFCGKIKAGKDSSDPDFSIVARVEALIAGWGMDEALRRANAYAEAGADAILIHSKLSRPDEILQFAREWSGRAPLVIVPTKYYSTPTDVFRQAGISTVIWANHLIRASASAMQSVAREIHENETLINVEDVASVNEIFRLQD
>2872300272
MEAHNGLSARIVREAFKGIWASGLAISAQFGVRDNNEASWTQVVDVLEFMADASDLPILLDGDTGGNFNNVRRLVKKLEQRGIAGVCIEDKQFPKTNSFIGERQPLAEIDEFCGKIKAGKDSSDPDFSIVARVEALIAGWGMDEALRRANAYAEAGADAILIHSKLSRPDEILQFAREWSGRAPLVIVPTKYYSTPTDVFRQAGISTVIWANHLIRASASAMQSVAREIHENETLINVEDVASVNEIFRLQD
>2754628965
MEAHNGLSARIVREAFKGIWASGLAISAQFGVRDNNEASWTQVVDVLEFMADASDLPILLDGDTGGNFNNVRRLVKKLEQRGIAGVCIEDKQFPKTNSFIGERQPLAEIDEFCGKIKAGKDSSDPDFSIVARVEALIAGWGMDEALRRANAYAEAGADAILIHSKLSRPDEILQFAREWSGKAPLVIVPTKYYSTPTDVFRQAGISTVIWANHLIRASASAMQATAREIHASETLINVEDVASVNEIFRLQD
>2772820500
MEAHNGLSARIVREAFKGIWASGLAISAQFGVRDNNEASWTQVVDVLEFMADASDLPILLDGDTGGNFNNVRRLVKKLEQRGIAGVCIEDKQFPKTNSFIGERQPLAEIDEFCGKIKAGKDSSDPDFSIVARVEALIAGWGMDEALRRANAYAEAGADAILIHSKLSRPDEILQFAREWSGKAPLVIVPTKYYSTPTDVFRQAGISTVIWANHLIRASASAMQATAREIHASETLINVEDVASVNEIFRLQD
>2766170655
MEAHNGLSARIVREAFKGIWASGLAISAQFGVRDNNEASWTQVVDVLEFMADASDLPILLDGDTGGNFNNVRRLVRKLEQRGIAGVCIEDKQFPKTNSFIGERQPLAEIDEFCGKIKAGKDSSDPDFSIVARVEALIAGWGMDEALRRANAYAEAGADAILIHSKLSRPDEILQFAREWSGKAPLVIVPTKYYSTPTDVFRQAGISTVIWANHLIRASASAMQAVAREIHENETLINVEDVASVNEIFRLQD
>2552799251
MEAHNGLSARIVREAFKGIWASGLAISAQFGVRDNNEASWTQVVDVLEFMADASDLPILLDGDTGGNFNNVRRLVKKLEQRGIAGVCIEDKQFPKTNSFIGERQPLAEIDEFCGKIKAGKDSSDPDFSIVARVEALIAGWGMDEALRRANAYAEAGADAILIHSKLSRPDEILQFAREWSGKAPLVIVPTKYYSTPTDVFRQAGISTVIWANHLIRASASAMQAVAREIHENETLINVEDVASVNEIFRLQD
>2813928475
MEAHNGLSARIVREAFKGIWASGLAISAQFGVRDNNEASWTQVVDVLEFMADASDLPILLDGDTGGNFNNVRRLVKKLEQRGIAGVCIEDKQFPKTNSFIGERQPLAEIDEFCGKIKAGKDSSDPDFSIVARVEALIAGWGMDEALRRANAYAEAGADAILIHSKLSRPDEILQFAREWSGKAPLVIVPTKYYSTPTDVFRQAGISTVIWANHLIRASASAMQAVAREIHENETLINVEDVASVNEIFRLQD
>2754439443
MEAHNGLSARIVREAFKGIWASGLAISAQFGVRDNNEASWTQVVDVLEFMADASDLPILLDGDTGGNFNNVRRLVKKLEQRGIAGVCIEDKQFPKTNSFIGERQPLAEIDEFCGKIKAGKDSSDPDFSIVARVEALIAGWGMDEALRRANAYAEAGADAILIHSKLSRPDEILQFAREWSGKAPLVIVPTKYYSTPTDVFRQAGISTVIWANHLIRASASAMQAVAREIHENETLINVEDVASVNEIFRLQD
>2754543986
MEAHNGLSARIVREAFKGIWASGLAISAQFGVRDNNEASWTQVVDVLEFMADASDLPILLDGDTGGNFNNVRRLVKKLEQRGIAGVCIEDKQFPKTNSFIGERQPLAEIDEFCGKIKAGKDSSDPDFSIVARVEALIAGWGMDEALRRANAYAEAGADAILIHSKLSRPDEILQFAREWSGKAPLVIVPTKYYSTPTDVFRQAGISTVIWANHLIRASASAMQAVAREIHENETLINVEDVASVNEIFRLQD
>2754778644
MEAHNGLSARIVREAFKGIWASGLAISAQFGVRDNNEASWTQVVDVLEFMADASDLPILLDGDTGGNFNNVRRLVKKLEQRGIAGVCIEDKQFPKTNSFIGERQPLAEIDEFCGKIKAGKDSSDPDFSIVARVEALIAGWGMDEALRRANAYAEAGADAILIHSKLSRPDEILQFAREWSGKAPLVIVPTKYYSTPTDVFRQAGISTVIWANHLIRASASAMQAVAREIHENETLINVEDVASVNEIFRLQD
>2754875549
MEAHNGLSARIVREAFKGIWASGLAISAQFGVRDNNEASWTQVVDVLEFMADASDLPILLDGDTGGNFNNVRRLVKKLEQRGIAGVCIEDKQFPKTNSFIGERQPLAEIDEFCGKIKAGKDSSDPDFSIVARVEALIAGWGMDEALRRANAYAEAGADAILIHSKLSRPDEILQFAREWSGKAPLVIVPTKYYSTPTDVFRQAGISTVIWANHLIRASASAMQAVAREIHENETLINVEDVASVNEIFRLQD
>2754914351
MEAHNGLSARIVREAFKGIWASGLAISAQFGVRDNNEASWTQVVDVLEFMADASDLPILLDGDTGGNFNNVRRLVKKLEQRGIAGVCIEDKQFPKTNSFIGERQPLAEIDEFCGKIKAGKDSSDPDFSIVARVEALIAGWGMDEALRRANAYAEAGADAILIHSKLSRPDEILQFAREWSGKAPLVIVPTKYYSTPTDVFRQAGISTVIWANHLIRASASAMQAVAREIHENETLINVEDVASVNEIFRLQD
>2754470385
MEAHNGLSARIVREAFKGIWASGLAISAQFGVRDNNEASWTQVVDVLEFMADASDLPILLDGDTGGNFNNVRRLVKKLEQRGIAGVCIEDKQFPKTNSFIGERQPLAEIDEFCGKIKAGKDSSDPDFSIVARVEALIAGWGMDEALRRANAYAEAGADAILIHSKLSRPDEILQFAREWSGKAPLVIVPTKYYSTPTDVFRQAGISTVIWANHLIRASASAMQAVAREIHENETLINVEDVASVNEIFRLQD
>2754597085
MEAHNGLSARIVREAFKGIWASGLAISAQFGVRDNNEASWTQVVDVLEFMADASDLPILLDGDTGGNFNNVRRLVKKLEQRGIAGVCIEDKQFPKTNSFIGERQPLAEIDEFCGKIKAGKDSSDPDFSIVARVEALIAGWGMDEALRRANAYAEAGADAILIHSKLSRPDEILQFAREWSGKAPLVIVPTKYYSTPTDVFRQAGISTVIWANHLIRASASAMQAVAREIHENETLINVEDVASVNEIFRLQD
>2754503347
MEAHNGLSARIVREAFKGIWASGLAISAQFGVRDNNEASWTQVVDVLEFMADASDLPILLDGDTGGNFNNVRRLVKKLEQRGIAGVCIEDKQFPKTNSFIGERQPLAEIDEFCGKIKAGKDSSDPDFSIVARVEALIAGWGMDEALRRANAYAEAGADAILIHSKLSRPDEILQFAREWSGKAPLVIVPTKYYSTPTDVFRQAGISTVIWANHLIRASASAMQAVAREIHENETLINVEDVASVNEIFRLQD
>2754740630
MEAHNGLSARIVREAFKGIWASGLAISAQFGVRDNNEASWTQVVDVLEFMADASDLPILLDGDTGGNFNNVRRLVKKLEQRGIAGVCIEDKQFPKTNSFIGERQPLAEIDEFCGKIKAGKDSSDPDFSIVARVEALIAGWGMDEALRRANAYAEAGADAILIHSKLSRPDEILQFAREWSGKAPLVIVPTKYYSTPTDVFRQAGISTVIWANHLIRASASAMQAVAREIHENETLINVEDVASVNEIFRLQD
>2754703856
MEAHNGLSARIVREAFKGIWASGLAISAQFGVRDNNEASWTQVVDVLEFMADASDLPILLDGDTGGNFNNVRRLVKKLEQRGIAGVCIEDKQFPKTNSFIGERQPLAEIDEFCGKIKAGKDSSDPDFSIVARVEALIAGWGMDEALRRANAYAEAGADAILIHSKLSRPDEILQFAREWSGKAPLVIVPTKYYSTPTDVFRQAGISTVIWANHLIRASASAMQAVAREIHENETLINVEDVASVNEIFRLQD
>2754731581
MEAHNGLSARIVREAFKGIWASGLAISAQFGVRDNNEASWTQVVDVLEFMADASDLPILLDGDTGGNFNNVRRLVKKLEQRGIAGVCIEDKQFPKTNSFIGERQPLAEIDEFCGKIKAGKDSSDPDFSIVARVEALIAGWGMDEALRRANAYAEAGADAILIHSKLSRPDEILQFAREWSGKAPLVIVPTKYYSTPTDVFRQAGISTVIWANHLIRASASAMQAVAREIHENETLINVEDVASVNEIFRLQD
>2811655324
MEAHNGLSARIVREAFKGIWASGLAISAQFGVRDNNEASWTQVVDVLEFMADASDLPILLDGDTGGNFNNVRRLVKKLEQRGIAGVCIEDKQFPKTNSFIGERQPLAEIDEFCGKIKAGKDSSDPDFSIVARVEALIAGWGMDEALRRANAYAEAGADAILIHSKLSRPDEILQFAREWSGKAPLVIVPTKYYSTPTDVFRQAGISTVIWANHLIRASASAMQAVAREIHENETLINVEDVASVNEIFRLQD
>2811227588
MEAHNGLSARIVREAFKGIWASGLAISAQFGVRDNNEASWTQVVDVLEFMADASDLPILLDGDTGGNFNNVRRLVKKLEQRGIAGVCIEDKQFPKTNSFIGERQPLAEIDEFCGKIKAGKDSSDPDFSIVARVEALIAGWGMDEALRRAKAYAEAGADAILIHSKLSRPDEILQFAREWSGKAPLVIVPTKYYSTPTDVFRQAGISTVIWANHLIRASASAMQAVAREIHASETLINVEDVASVNEIFRLQD
>2811730283
MEAHNGLSARIVREAFKGIWASGLAISAQFGVRDNNEASWTQVVDVLEFMADASDLPILLDGDTGGNFNNVRRLVKKLEQRGIAGVCIEDKQFPKTNSFIGERQPLAEIDEFCGKIKAGKDSSDPDFSIVARVEALIAGWGMDEALRRANAYAEAGADAILIHSKLSRPDEILQFAREWNGKAPLVIVPTKYYSTPTDVFRQAGISTVIWANHLIRASASAMQAVAREIHVSETLINVEDVASVNEIFRLQD
>2811556905
MEAHNGLSARIVREAFKGIWASGLAISAQFGVRDNNEASWTQVVDVLEFMADASDLPILLDGDTGGNFNNVRRLVKKLEQRGIAGVCIEDKQFPKTNSFIGERQPLAEIDEFCGKIKAGKDSSDPDFSIVARVEALIAGWGMDEALRRANAYAEAGADAILIHSKLSRPDEILQFAREWNGKAPLVIVPTKYYSTPTDVFRQAGISTVIWANHLIRASASAMQAVAREIHVSETLINVEDVASVNEIFRLQD
>2811442309
MEAHNGLSARIVREAFKGIWASGLAISAQFGVRDNNEASWTQVVDVLEFMADASDLPILLDGDTGGNFNNVRRLVKKLEQRGIAGVCIEDKQFPKTNSFIGERQPLAEIDEFCGKIKAGKDSSDPDFSIVARVEALIAGWGMDEALRRANAYAEAGADAILIHSKLSRPDEILQFAREWSGKAPLVIVPTKYYSTPTDVFRQAGISTVIWANHLIRASASAMQAVAREIHENETLINVEDVASVNEIFRLQD
>2811575906
MEAHNGLSARIVREAFKGIWASGLAISAQFGVRDNNEASWTQVVDVLEFMADASDLPILLDGDTGGNFNNVRRLVKKLEQRGIAGVCIEDKQFPKTNSFIGERQPLAEIDEFCGKIKAGKDSSDPDFSIVARVEALIAGWGMDEALRRANAYAEAGADAILIHSKLSRPDEILQFAREWSGKAPLVIVPTKYYSTPTDVFRQAGISTVIWANHLIRASASAMQAVAREIHASETLINVEDVASVNEIFRLQD
>2811237245
MEAHNGLSARIVREAFKGIWASGLAISAQFGVRDNNEASWTQVVDVLEFMADASDLPILLDGDTGGNFNNVRRLVKKLEQRGIAGVCIEDKQFPKTNSFIGERQPLAEIDEFCGKIKAGKDSSDPDFSIVARVEALIAGWGMDEALRRANAYAEAGADAILIHSKLSRPDEILQFAREWSGRAPLVIVPTKYYSTPTDVFRQAGISTVIWANHLIRASASAMQAVAREIHASETLINVEDVASVNEIFRLQD
>2811388446
MEAHNGLSARIVREAFKGIWASGLAISAQFGVRDNNEASWTQVVDVLEFMADASDLPILLDGDTGGNFNNVRRLVKKLEQRGIAGVCIEDKQFPKTNSFIGERQPLAEIDEFCGKIKAGKDSSDPDFSIVARVEALIAGWGMDEALRRANAYAEAGADAILIHSKLSRPDEILQFAREWSGKAPLVIVPTKYYSTPTDVFRQAGISTVIWANHLIRASASAMQAVAREIHASETLINVEDVASVNEIFRLQD
>2811181011
MEAHNGLSARIVREAFKGIWASGLAISAQFGVRDNNEASWTQVVDVLEFMADASDLPILLDGDTGGNFNNVRRLVKKLEQRGIAGVCIEDKQFPKTNSFIGERQPLAEIDEFCGKIKAGKDSSDPDFSIVARVEALIAGWGMDEALRRANAYAEAGADAILIHSKLSRPDEILQFAREWSGKAPLVIVPTKYYSTPTDVFRQAGISTVIWANHLIRASASAMQAVAREIHASETLINVEDVASVNEIFRLQD
>2811069306
MEAHNGLSARIVREAFKGIWASGLAISAQFGVRDNNEASWTQVVDVLEFMADASDLPILLDGDTGGNFNNVRRLVKKLEQRGIAGVCIEDKQFPKTNSFIGERQPLAEIDEFCGKIKAGKDSSDPDFSIVARVEALIAGWGMDEALRRANAYAEAGADAILIHSKLSRPDEILQFAREWSGKAPLVIVPTKYYSTPTDVFRQAGISTVIWANHLIRASASAMQAVAREIHASETLINVEDVASVNEIFRLQD
>2811395898
MEAHNGLSARIVREAFKGIWASGLAISAQFGVRDNNEASWTQVVDVLEFMADASDLPILLDGDTGGNFNNVRRLVKKLEQRGIAGVCIEDKQFPKTNSFIGERQPLAEIDEFCGKIKAGKDSSDPDFSIVARVEALIAGWGMDEALRRANAYAEAGADAILIHSKLSRPDEILQFAREWSGKAPLVIVPTKYYSTPTDVFRQAGISTVIWANHLIRASASAMQAVAREIHASETLINVEDVASVNEIFRLQD
>2811337585
MEAHNGLSARIVREAFKGIWASGLAISAQFGVRDNNEASWTQVVDVLEFMADASDLPILLDGDTGGNFNNVRRLVKKLEQRGIAGVCIEDKQFPKTNSFIGERQPLAEIDEFCGKIKAGKDSSDPDFSIVARVEALIAGWGMDEALRRANAYAEAGADAILIHSKLSRPDEILQFAREWSGKAPLVIVPTKYYSTPTDVFRQAGISTVIWANHLIRASASAMQAVAREIHASETLINVEDVASVNEIFRLQD
>2811539917
MEAHNGLSARIVREAFKGIWASGLAISAQFGVRDNNEASWTQVVDVLEFMADASDLPILLDGDTGGNFNNVRRLVKKLEQRGIAGVCIEDKQFPKTNSFIGERQPLAEIDEFCGKIKAGKDSSDPDFSIVARVEALIAGWGMDEALRRANAYAEAGADAILIHSKLSRPDEILQFAREWSGKAPLVIVPTKYYSTPTDVFRQAGISTVIWANHLIRASASAMQAVAREIHASETLINVEDVASVNEIFRLQD
>2810906129
MEAHNGLSARIVREAFKGIWASGLAISAQFGVRDNNEASWTQVVDVLEFMADASDLPILLDGDTGGNFNNVRRLVKKLEQRGIAGVCIEDKQFPKTNSFIGERQPLAEIDEFCGKIKAGKDSSDPDFSIVARVEALIAGWGMDEALRRANAYAEAGADAILIHSKLSRPDEILQFAREWSGKAPLVIVPTKYYSTPTDVFRQAGISTVIWANHLIRASASAMQAVAREIHASETLINVEDVASVNEIFRLQD
>2811006213
MEAHNGLSARIVREAFKGIWASGLAISAQFGVRDNNEASWTQVVDVLEFMADASDLPILLDGDTGGNFNNVRRLVKKLEQRGIAGVCIEDKQFPKTNSFIGERQPLAEIDEFCGKIKAGKDSSDPDFSIVARVEALIAGWGMDEALRRANAYAEAGADAILIHSKLSRPDEILQFAREWSGKAPLVIVPTKYYSTPTDVFRQAGISTVIWANHLIRASASAMQAVAREIHASETLINVEDVASVNEIFRLQD
>2811612997
MEAHNGLSARIVREAFKGIWASGLAISAQFGVRDNNEASWTQVVDVLEFMADASDLPILLDGDTGGNFNNVRRLVKKLEQRGIAGVCIEDKQFPKTNSFIGERQPLAEIDEFCGKIKAGKDSSDPDFSIVARVEALIAGWGMDEALRRANAYAEAGADAILIHSKLSRPDEILQFAREWSGKAPLVIVPTKYYSTPTDVFRQAGISTVIWANHLIRASASAMQAVAREIHENETLINVEDVASVNEIFRLQD
>2811529540
MEAHNGLSARIVREAFKGIWASGLAISAQFGVRDNNEASWTQVVDVLEFMADASDLPILLDGDTGGNFNNVRRLVKKLEQRGIAGVCIEDKQFPKTNSFIGERQPLAEIDEFCGKIKAGKDSSDPDFSIVARVEALIAGWGMDEALRRANAYAEAGADAILIHSKLSRPDEILQFAREWGGKAPLVIVPTKYYSTPTDVFRQAGISTVIWANHLIRASASAMQAVAREIHENETLINVEDVASVNEIFRLQD
>641905286
MEAHNGLSARIVREAFKGIWASGLAISAQFGVRDNNEASWTQVVDVLEFMADASDLPILLDGDTGGNFNNVRRLVRKLEQRGIAGVCIEDKQFPKTNSFIGERQPLAEIDEFCGKIKAGKDSSDPDFSIVARVEALIAGWGMDEALRRANAYAEAGADAILIHSKLSRPDEILQFAREWSGKAPLVIVPTKYYSTPTDVFRQAGISTVIWANHLIRASASAMQAVAREIHENETLINVEDVASVNEIFRLQD
>2811281285
MEAHNGLSARIVREAFKGIWASGLAISAQFGVRDNNEASWTQVVDVLEFMADASDLPILLDGDTGGNFNNVRRLVKKLEQRGIAGVCIEDKQFPKTNSFIGERQPLAEIDEFCGKIKAGKDSSDPDFSIVARVEALIAGWGMDEALRRANAYAEAGADAILIHSKLSRPDEILQFAREWSGRAPLVIVPTKYYSTPTDVFRQAGISTVIWANHLIRASASAMQAVAREIHENETLINVEDVASVNEIFRLQD
>2811604150
MEAHNGLSARIVREAFKGIWASGLAISAQFGVRDNNEASWTQVVDVLEFMADASDLPILLDGDTGGNFNNVRRLVKKLEQRGIAGVCIEDKQFPKTNSFIGERQPLAEIDEFCGKIKAGKDSSDPDFSIVARVEALIAGWGMDEALRRANAYAEAGADAILIHSKLSRPDEILQFAREWSGRAPLVIVPTKYYSTPTDVFRQAGISTVIWANHLIRASASAMQAVAREIHENETLINVEDVASVNEIFRLQD
>2810886356
MEAHNGLSARIVREAFKGIWASGLAISAQFGVRDNNEASWTQVVDVLEFMADASDLPILLDGDTGGNFNNVRRLVKKLEQRGIAGVCIEDKQFPKTNSFIGERQPLAEIDEFCGKIKAGKDSSDPDFSIVARVEALIAGWGMDEALRRANAYAEAGADAILIHSKLSRPDEILQFAREWSGRAPLVIVPTKYYSTPTDVFRQAGISTVIWANHLIRASASAMQAVAREIHENETLINVEDVASVNEIFRLQD
>2811073727
MEAHNGLSARIVREAFKGIWASGLAISAQFGVRDNNEASWTQVVDVLEFMADASDLPILLDGDTGGNFNNVRRLVKKLEQRGIAGVCIEDKQFPKTNSFIGERQPLAEIDEFCGKIKAGKDSSDPDFSIVARVEALIAGWGMDEALRRANAYAEAGADAILIHSKLSRPDEILQFAREWSGRAPLVIVPTKYYSTPTDVFRQAGISTVIWANHLIRASASAMQAVAREIHENETLINVEDVASVNEIFRLQD
>2811681056
MEAHNGLSARIVREAFKGIWASGLAISAQFGVRDNNEASWTQVVDVLEFMADASDLPILLDGDTGGNFNNVRRLVKKLEQRGIAGVCIEDKQFPKTNSFIGERQPLAEIDEFCGKIKAGKDSSDPDFSIVARVEALIAGWGMDEALRRANAYAEAGADAILIHSKLSRPDEILQFAREWSGRAPLVIVPTKYYSTPTDVFRQAGISTVIWANHLIRASASAMQAVAREIHENETLINVEDVASVNEIFRLQD
>2811433305
MEAHNGLSARIVREAFKGIWASGLAISAQFGVRDNNEASWTQVVDVLEFMADASDLPILLDGDTGGNFNNVRRLVKKLEQRGIAGVCIEDKQFPKTNSFIGERQPLAEIDEFCGKIKAGKDSSDPDFSIVARVEALIAGWGMDEALRRANAYAEAGADAILIHSKLSRPDEILQFAREWSGRAPLVIVPTKYYSTPTDVFRQAGISTVIWANHLIRASASAMQAVAREIHENETLINVEDVASVNEIFRLQD
>2811511274
MEAHNGLSARIVREAFKGIWASGLAISAQFGVRDNNEASWTQVVDVLEFMADASDLPILLDGDTGGNFNNVRRLVKKLEQRGIAGVCIEDKQFPKTNSFIGERQPLAEIDEFCGKIKAGKDSSDPDFSIVARVEALIAGWGMDEALRRANAYAEAGADAILIHSKLSRPDEILQFAREWSGRAPLVIVPTKYYSTPTDVFRQAGISTVIWANHLIRASASAMQAVAREIHENETLINVEDVASVNEIFRLQD
>2811458750
MEAHNGLSARIVREAFKGIWASGLAISAQFGVRDNNEASWTQVVDVLEFMADASDLPILLDGDTGGNFNNVRRLVKKLEQRGIAGVCIEDKQFPKTNSFIGERQPLAEIDEFCGKIKAGKDSSDPDFSIVARVEALIAGWGMDEALRRANAYAEAGADAILIHSKLSRPDEILQFAREWSGRAPLVIVPTKYYSTPTDVFRQAGISTVIWANHLIRASASAMQAVAREIHENETLINVEDVASVNEIFRLQD
>2811477889
MEAHNGLSARIVREAFKGIWASGLAISAQFGVRDNNEASWTQVVDVLEFMADASDLPILLDGDTGGNFNNVRRLVKKLEQRGIAGVCIEDKQFPKTNSFIGERQPLAEIDEFCGKIKAGKDSSDPDFSIVARVEALIAGWGMDEALRRANAYAEAGADAILIHSKLSRPDEILQFAREWSGRAPLVIVPTKYYSTPTDVFRQAGISTVIWANHLIRASASAMQAVAREIHENETLINVEDVASVNEIFRLQD
>2811692598
MEAHNGLSARIVREAFKGIWASGLAISAQFGVRDNNEASWTQVVDVLEFMADASDLPILLDGDTGGNFNNVRRLVKKLEQRGIAGVCIEDKQFPKTNSFIGERQPLAEIDEFCGKIKAGKDSSDPDFSIVARVEALIAGWGMDEALRRANAYAEAGADAILIHSKLSRPDEILQFAREWSGRAPLVIVPTKYYSTPTDVFRQAGISTVIWANHLIRASASAMQAVAREIHENETLINVEDVASVNEIFRLQD
>2811049516
MEAHNGLSARIVREAFKGIWASGLAISAQFGVRDNNEASWTQVVDVLEFMADASDLPILLDGDTGGNFNNVRRLVKKLEQRGIAGVCIEDKQFPKTNSFIGERQPLAEIDEFCGKIKAGKDSSDPDFSIVARVEALIAGWGMDEALRRANAYAEAGADAILIHSKLSRPDEILQFAREWSGRAPLVIVPTKYYSTPTDVFRQAGISTVIWANHLIRASASAMQAVAREIHENETLINVEDVASVNEIFRLQD
>2811403605
MEAHNGLSARIVREAFKGIWASGLAISAQFGVRDNNEASWTQVVDVLEFMADASDLPILLDGDTGGNFNNVRRLVKKLEQRGIAGVCIEDKQFPKTNSFIGERQPLAEIDEFCGKIKAGKDSSDPDFSIVARVEALIAGWGMDEALRRANAYAEAGADAILIHSKLSRPDEILQFAREWSGRAPLVIVPTKYYSTPTDVFRQAGISTVIWANHLIRASASAMQAVAREIHENETLINVEDVASVNEIFRLQD
>2811590561
MEAHNGLSARIVREAFKGIWASGLAISAQFGVRDNNEASWTQVVDVLEFMADASDLPILLDGDTGGNFNNVRRLVKKLEQRGIAGVCIEDKQFPKTNSFIGERQPLAEIDEFCGKIKAGKDSSDPDFSIVARVEALIAGWGMDEALRRANAYAEAGADAILIHSKLSRPDEILQFAREWSGRAPLVIVPTKYYSTPTDVFRQAGISTVIWANHLIRASASAMQAVAREIHENETLINVEDVASVNEIFRLQD
>2811118465
MEAHNGLSARIVREAFKGIWASGLAISAQFGVRDNNEASWTQVVDVLEFMADASDLPILLDGDTGGNFNNVRRLVKKLEQRGIAGVCIEDKQFPKTNSFIGERQPLAEIDEFCGKIKAGKDSSDPDFSIVARVEALIAGWGMDEALRRANAYAEAGADAILIHSKLSRPDEILQFAREWSGRAPLVIVPTKYYSTPTDVFRQAGISTVIWANHLIRASASAMQAVAREIHENETLINVEDVASVNEIFRLQD
>2810902353
MEAHNGLSARIVREAFKGIWASGLAISAQFGVRDNNEASWTQVVDVLEFMADASDLPILLDGDTGGNFNNVRRLVKKLEQRGIAGVCIEDKQFPKTNSFIGERQPLAEIDEFCGKIKAGKDSSDPDFSIVARVEALIAGWGMDEALRRANAYAEAGADAILIHSKLSRPDEILQFAREWSGRAPLVIVPTKYYSTPTDVFRQAGISTVIWANHLIRASASAMQAVAREIHENETLINVEDVASVNEIFRLQD
>2811080746
MEAHNGLSARIVREAFKGIWASGLAISAQFGVRDNNEASWTQVVDVLEFMADASDLPILLDGDTGGNFNNVRRLVKKLEQRGIAGVCIEDKQFPKTNSFIGERQPLAEIDEFCGKIKAGKDSSDPDFSIVARVEALIAGWGMDEALRRANAYAEAGADAILIHSKLSRPDEILQFAREWSGRAPLVIVPTKYYSTPTDVFRQAGISTVIWANHLIRASASAMQAVAREIHENETLINVEDVASVNEIFRLQD
>2811030432
MEAHNGLSARIVREAFKGIWASGLAISAQFGVRDNNEASWTQVVDVLEFMADASDLPILLDGDTGGNFNNVRRLVKKLEQRGIAGVCIEDKQFPKTNSFIGERQPLAEIDEFCGKIKAGKDSSDPDFSIVARVEALIAGWGMDEALRRANAYAEAGADAILIHSKLSRPDEILQFAREWSGKAPLVIVPTKYYSTPTEVFRQAGISTVIWANHLIRASASAMQAVAREIHENETLINVEDVASVNEIFRLQD
>2811035427
MEAHNGLSARIVREAFKGIWASGLAISAQFGVRDNNEASWTQVVDVLEFMADASDLPILLDGDTGGNFNNVRRLVKKLEQRGIAGVCIEDKQFPKTNSFIGERQPLAEIDEFCGKIKAGKDSSDPDFSIVARVEALIAGWGMDEALRRANAYAEAGADAILIHSKLSRPDEILQFAREWSGKAPLVIVPTKYYSTPTDVFRQAGISTVIWANHLIRASASAMQAVAREIHENETLINVEDVASVNEIFRLQD
>2811518613
MEAHNGLSARIVREAFKGIWASGLAISAQFGVRDNNEASWTQVVDVLEFMADASDLPILLDGDTGGNFNNVRRLVKKLEQRGIAGVCIEDKQFPKTNSFIGERQPLAEIDEFCGKIKAGKDSSDPDFSIVARVEALIAGWGMDEALRRANAYAEAGADAILIHSKLSRPDEILQFAREWSGKAPLVIVPTKYYSTPTDVFRQADISTVIWANHLIRASASAMQAVAREIHENETLINVEDVASVNEIFRLQD
>2811197417
MEAHNGLSARIVREAFKGIWASGLAISAQFGVRDNNEASWTQVVDVLEFMADASDLPILLDGDTGGNFNNVRRLVKKLEQRGIAGVCIEDKQFPKTNSFIGERQPLAEIDEFCGKIKAGKDSSDPDFSIVARVEALIAGWGMDEALRRANAYAEAGADAILIHSKLSRPDEILQFAREWNGKAPLVIVPTKYYSTPTDVFRQAGISTVIWANHLIRASASAMQAVAREIHENETLINVEDVASVNEIFRLQD
>2811645185
MEAHNGLSARIVREAFKGIWASGLAISAQFGVRDNNEASWTQVVDVLEFMADASDLPILLDGDTGGNFNNVRRLVKKLEQRGIAGVCIEDKQFPKTNSFIGERQPLAEIDEFCGKIKAGKDSSDPDFSIVARVEALIAGWGMDEALRRANAYAEAGADAILIHSKLSRPDEILQFAREWSGKAPLVIVPTKYYSTPTDVFRQAGISTVIWANHLIRASASAMQAVAREIHENETLINVEDVASVNEIFRLQD
>2810978563
MEAHNGLSARIVREAFKGIWASGLAISAQFGVRDNNEASWTQVVDVLEFMADASDLPILLDGDTGGNFNNVRRLVKKLEQRGIAGVCIEDKQFPKTNSFIGERQPLAEIDEFCGKIKAGKDSSDPDFSIVARVEALIAGWGMDEALRRANAYAEAGADAILIHSKLSRPDEILQFAREWSGKAPLVIVPTKYYSTPTDVFRQAGISTVIWANHLIRASASAMQAVAREIHENETLINVEDVASVNEIFRLQD
>2630404352
MEAHNGLSARIVREAFKGIWASGLAISAQFGVRDNNEASWTQVVDVLEFMADASDLPILLDGDTGGNFNNVRRLVKKLEQRGIAGVCIEDKQFPKTNSFIGERQPLAEIDEFCGKIKAGKDSSDPDFSIVARVEALIAGWGMDEALRRANAYAEAGADAILIHSKLSRPDEILQFAREWSGKAPLVIVPTKYYSTPTDVFRQAGISTVIWANHLIRASASAMQAVAREIHENETLINVEDVASVNEIFRLQD
>2811628169
MEAHNGLSARIVREAFKGIWASGLAISAQFGVRDNNEASWTQVVDVLEFMADASDLPILLDGDTGGNFNNVRRLVKKLEQRGIAGVCIEDKQFPKTNSFIGERQPLAEIDEFCGKIKAGKDSSDPDFSIVARVEALIAGWGMDEALRRANAYAEAGADAILIHSKLSRPDEILQFAREWSGKAPLVIVPTKYYSTPTDVFRQAGISTVIWANHLIRASASAMQAVAREIHENETLINVEDVASVNEIFRLQD
>2811704082
MEAHNGLSARIVREAFKGIWASGLAISAQFGVRDNNEASWTQVVDVLEFMADASDLPILLDGDTGGNFNNVRRLVKKLEQRGIAGVCIEDKQFPKTNSFIGERQPLAEIDEFCGKIKAGKDSSDPDFSIVARVEALIAGWGMDEALRRANAYAEAGADAILIHSKLSRPDEILQFAREWSGKAPLVIVPTKYYSTPTDVFRQAGISTVIWANHLIRASASAMQAVAREIHENETLINVEDVASVNEIFRLQD
>2811586279
MEAHNGLSARIVREAFKGIWASGLAISAQFGVRDNNEASWTQVVDVLEFMADASDLPILLDGDTGGNFNNVRRLVKKLEQRGIAGVCIEDKQFPKTNSFIGERQPLAEIDEFCGKIKAGKDSSDPDFSIVARVEALIAGWGMDEALRRANAYAEAGADAILIHSKLSRPDEILQFAREWSGKAPLVIVPTKYYSTPTDVFRQAGISTVIWANHLIRASASAMQAVAREIHENETLINVEDVASVNEIFRLQD
>2811174074
MEAHNGLSARIVREAFKGIWASGLAISAQFGVRDNNEASWTQVVDVLEFMADASDLPILLDGDTGGNFNNVRRLVKKLEQRGIAGVCIEDKQFPKTNSFIGERQPLAEIDEFCGKIKAGKDSSDPDFSIVARVEALIAGWGMDEALRRANAYAEAGADAILIHSKLSRPDEILQFAREWSGKAPLVIVPTKYYSTPTDVFRQAGISTVIWANHLIRASASAMQAVAREIHENETLINVEDVASVNEIFRLQD
>2811474041
MEAHNGLSARIVREAFKGIWASGLAISAQFGVRDNNEASWTQVVDVLEFMADASDLPILLDGDTGGNFNNVRRLVKKLEQRGIAGVCIEDKQFPKTNSFIGERQPLAEIDEFCGKIKAGKDSSDPDFSIVARVEALIAGWGMDEALRRANAYAEAGADAILIHSKLSRPDEILQFAREWSGKAPLVIVPTKYYSTPTDVFRQAGISTVIWANHLIRASASAMQAVAREIHENETLINVEDVASVNEIFRLQD
>2811635823
MEAHNGLSARIVREAFKGIWASGLAISAQFGVRDNNEASWTQVVDVLEFMADASDLPILLDGDTGGNFNNVRRLVKKLEQRGIAGVCIEDKQFPKTNSFIGERQPLAEIDEFCGKIKAGKDSSDPDFSIVARVEALIAGWGMDEALRRANAYAEAGADAILIHSKLSRPDEILQFAREWSGKAPLVIVPTKYYSTPTDVFRQAGISTVIWANHLIRASASAMQAVAREIHENETLINVEDVASVNEIFRLQD
>2811446988
MEAHNGLSARIVREAFKGIWASGLAISAQFGVRDNNEASWTQVVDVLEFMADASDLPILLDGDTGGNFNNVRRLVKKLEQRGIAGVCIEDKQFPKTNSFIGERQPLAEIDEFCGKIKAGKDSSDPDFSIVARVEALIAGWGMDEALRRANAYAEAGADAILIHSKLSRPDEILQFAREWSGKAPLVIVPTKYYSTPTDVFRQAGISTVIWANHLIRASASAMQAVAREIHENETLINVEDVASVNEIFRLQD
>2811416653
MEAHNGLSARIVREAFKGIWASGLAISAQFGVRDNNEASWTQVVDVLEFMADASDLPILLDGDTGGNFNNVRRLVKKLEQRGIAGVCIEDKQFPKTNSFIGERQPLAEIDEFCGKIKAGKDSSDPDFSIVARVEALIAGWGMDEALRRANAYAEAGADAILIHSKLSRPDEILQFAREWSGKAPLVIVPTKYYSTPTDVFRQAGISTVIWANHLIRASASAMQAVAREIHENETLINVEDVASVNEIFRLQD
>2811132969
MEAHNGLSARIVREAFKGIWASGLAISAQFGVRDNNEASWTQVVDVLEFMADASDLPILLDGDTGGNFNNVRRLVKKLEQRGIAGVCIEDKQFPKTNSFIGERQPLAEIDEFCGKIKAGKDSSDPDFSIVARVEALIAGWGMDEALRRANAYAEAGADAILIHSKLSRPDEILQFAREWSGKAPLVIVPTKYYSTPTDVFRQAGISTVIWANHLIRASASAMQAVAREIHENETLINVEDVASVNEIFRLQD
>2811052819
MEAHNGLSARIVREAFKGIWASGLAISAQFGVRDNNEASWTQVVDVLEFMADASDLPILLDGDTGGNFNNVRRLVKKLEQRGIAGVCIEDKQFPKTNSFIGERQPLAEIDEFCGKIKAGKDSSDPDFSIVARVEALIAGWGMDEALRRANAYAEAGADAILIHSKLSRPDEILQFAREWSGKAPLVIVPTKYYSTPTDVFRQAGISTVIWANHLIRASASAMQAVAREIHENETLINVEDVASVNEIFRLQD
>2810949052
MEAHNGLSARIVREAFKGIWASGLAISAQFGVRDNNEASWTQVVDVLEFMADASDLPILLDGDTGGNFNNVRRLVKKLEQRGIAGVCIEDKQFPKTNSFIGERQPLAEIDEFCGKIKAGKDSSDPDFSIVARVEALIAGWGMDEALRRANAYAEAGADAILIHSKLSRPDEILQFAREWSGKAPLVIVPTKYYSTPTDVFRQAGISTVIWANHLIRASASAMQAVAREIHENETLINVEDVASVNEIFRLQD
>2811109565
MEAHNGLSARIVREAFKGIWASGLAISAQFGVRDNNEASWTQVVDVLEFMADASDLPILLDGDTGGNFNNVRRLVKKLEQRGIAGVCIEDKQFPKTNSFIGERQPLAEIDEFCGKIKAGKDSSDPDFSIVARVEALIAGWGMDEALRRANAYAEAGADAILIHSKLSRPDEILQFAREWSGKAPLVIVPTKYYSTPTDVFRQAGISTVIWANHLIRASASAMQAVAREIHENETLINVEDVASVNEIFRLQD
>2811128976
MEAHNGLSARIVREAFKGIWASGLAISAQFGVRDNNEASWTQVVDVLEFMADASDLPILLDGDTGGNFNNVRRLVKKLEQRGIAGVCIEDKQFPKTNSFIGERQPLAEIDEFCGKIKAGKDSSDPDFSIVARVEALIAGWGMDEALRRANAYAEAGADAILIHSKLSRPDEILQFAREWSGKAPLVIVPTKYYSTPTDVFRQAGISTVIWANHLIRASASAMQAVAREIHENETLINVEDVASVNEIFRLQD
>2811546513
MEAHNGLSARIVREAFKGIWASGLAISAQFGVRDNNEASWTQVVDVLEFMADASDLPILLDGDTGGNFNNVRRLVKKLEQRGIAGVCIEDKQFPKTNSFIGERQPLAEIDEFCGKIKAGKDSSDPDFSIVARVEALIAGWGMDEALRRANAYAEAGADAILIHSKLSRPDEILQFAREWSGKAPLVIVPTKYYSTPTDVFRQAGISTVIWANHLIRASASAMQAVAREIHENETLINVEDVASVNEIFRLQD
>2811288649
MEAHNGLSARIVREAFKGIWASGLAISAQFGVRDNNEASWTQVVDVLEFMADASDLPILLDGDTGGNFNNVRRLVKKLEQRGIAGVCIEDKQFPKTNSFIGERQPLAEIDEFCGKIKAGKDSSDPDFSIVARVEALIAGWGMDEALRRANAYAEAGADAILIHSKLSRPDEILQFAREWSGKAPLVIVPTKYYSTPTDVFRQAGISTVIWANHLIRASASAMQAVAREIHENETLINVEDVASVNEIFRLQD
>2811494711
MEAHNGLSARIVREAFKGIWASGLAISAQFGVRDNNEASWTQVVDVLEFMADASDLPILLDGDTGGNFNNVRRLVKKLEQRGIAGVCIEDKQFPKTNSFIGERQPLAEIDEFCGKIKAGKDSSDPDFSIVARVEALIAGWGMDEALRRANAYAEAGADAILIHSKLSRPDEILQFAREWSGKAPLVIVPTKYYSTPTDVFRQAGISTVIWANHLIRASASAMQAVAREIHENETLINVEDVASVNEIFRLQD
>2811598755
MEAHNGLSARIVREAFKGIWASGLAISAQFGVRDNNEASWTQVVDVLEFMADASDLPILLDGDTGGNFNNVRRLVKKLEQRGIAGVCIEDKQFPKTNSFIGERQPLAEIDEFCGKIKAGKDSSDPDFSIVARVEALIAGWGMDEALRRANAYAEAGADAILIHSKLSRPDEILQFAREWSGKAPLVIVPTKYYSTPTDVFRQAGISTVIWANHLIRASASAMQAVAREIHENETLINVEDVASVNEIFRLQD
>2811229677
MEAHNGLSARIVREAFKGIWASGLAISAQFGVRDNNEASWTQVVDVLEFMADASDLPILLDGDTGGNFNNVRRLVKKLEQRGIAGVCIEDKQFPKTNSFIGERQPLAEIDEFCGKIKAGKDSSDPDFSIVARVEALIAGWGMDEALRRANAYAEAGADAILIHSKLSRPDEILQFAREWSGKAPLVIVPTKYYSTPTDVFRQAGISTVIWANHLIRASASAMQAVAREIHENETLINVEDVASVNEIFRLQD
>2811168853
MEAHNGLSARIVREAFKGIWASGLAISAQFGVRDNNEASWTQVVDVLEFMADASDLPILLDGDTGGNFNNVRRLVKKLEQRGIAGVCIEDKQFPKTNSFIGERQPLAEIDEFCGKIKAGKDSSDPDFSIVARVEALIAGWGMDEALRRANAYAEAGADAILIHSKLSRPDEILQFAREWSGKAPLVIVPTKYYSTPTDVFRQAGISTVIWANHLIRASASAMQAVAREIHENETLINVEDVASVNEIFRLQD
>2811350654
MEAHNGLSARIVREAFKGIWASGLAISAQFGVRDNNEASWTQVVDVLEFMADASDLPILLDGDTGGNFNNVRRLVKKLEQRGIAGVCIEDKQFPKTNSFIGERQPLAEIDEFCGKIKAGKDSSDPDFSIVARVEALIAGWGMDEALRRANAYAEAGADAILIHSKLSRPDEILQFAREWSGKAPLVIVPTKYYSTPTDVFRQAGISTVIWANHLIRASASAMQAVAREIHENETLINVEDVASVNEIFRLQD
>2851322508
MEAHNGLSARIVREAFKGIWASGLAISAQFGVRDNNEASWTQVVDVLEFMADASDLPILLDGDTGGNFNNVRRLVKKLEQRGIAGVCIEDKQFPKTNSFIGERQPLAEIDEFCGKIKAGKDSSDPDFSIVARVEALIAGWGMDEALRRANAYAEAGADAILIHSKLSRPDEILQFAREWSGKAPLVIVPTKYYSTPTDVFRQAGISTVIWANHLIRASASAMQAVAREIHENETLINVEDVASVNEIFRLQD
>2810932955
MEAHNGLSARIVREAFKGIWASGLAISAQFGVRDNNEASWTQVVDVLEFMADASDLPILLDGDTGGNFNNVRRLVKKLEQRGIAGVCIEDKQFPKTNSFIGERQPLAEIDEFCGKIKAGKDSSDPDFSIVARVEALIAGWGMDEALRRANAYAEAGADAILIHSKLSRPDEILQFAREWSGKAPLVIVPTKYYSTPTDVFRQAGISTVIWANHLIRASASAMQAVAREIHENETLINVEDVASVNEIFRLQD
>2811354988
MEAHNGLSARIVREAFKGIWASGLAISAQFGVRDNNEASWTQVVDVLEFMADASDLPILLDGDTGGNFNNVRRLVKKLEQRGIAGVCIEDKQFPKTNSFIGERQPLAEIDEFCGKIKAGKDSSDPDFSIVARVEALIAGWGMDEALRRANAYAEAGADAILIHSKLSRPDEILQFAREWSGKAPLVIVPTKYYSTPTDVFRQAGISTVIWANHLIRASASAMQAVAREIHENETLINVEDVASVNEIFRLQD
>2810969557
MEAHNGLSARIVREAFKGIWASGLAISAQFGVRDNNEASWTQVVDVLEFMADASDLPILLDGDTGGNFNNVRRLVKKLEQRGIAGVCIEDKQFPKTNSFIGERQPLAEIDEFCGKIKAGKDSSDPDFSIVARVEALIAGWGMDEALRRANAYAEAGADAILIHSKLSRPDEILQFAREWSGKAPLVIVPTKYYSTPTDVFRQAGISTVIWANHLIRASASAMQAVAREIHENETLINVEDVASVNEIFRLQD
>2810915038
MEAHNGLSARIVREAFKGIWASGLAISAQFGVRDNNEASWTQVVDVLEFMADASDLPILLDGDTGGNFNNVRRLVKKLEQRGIAGVCIEDKQFPKTNSFIGERQPLAEIDEFCGKIKAGKDSSDPDFSIVARVEALIAGWGMDEALRRANAYAEAGADAILIHSKLSRPDEILQFAREWSGKAPLVIVPTKYYSTPTDVFRQAGISTVIWANHLIRASASAMQAVAREIHENETLINVEDVASVNEIFRLQD
>2810929836
MEAHNGLSARIVREAFKGIWASGLAISAQFGVRDNNEASWTQVVDVLEFMADASDLPILLDGDTGGNFNNVRRLVKKLEQRGIAGVCIEDKQFPKTNSFIGERQPLAEIDEFCGKIKAGKDSSDPDFSIVARVEALIAGWGMDEALRRANAYAEAGADAILIHSKLSRPDEILQFAREWSGKAPLVIVPTKYYSTPTDVFRQAGISTVIWANHLIRASASAMQAVAREIHENETLINVEDVASVNEIFRLQD
>2811332051
MEAHNGLSARIVREAFKGIWASGLAISAQFGVRDNNEASWTQVVDVLEFMADASDLPILLDGDTGGNFNNVRRLVKKLEQRGIAGVCIEDKQFPKTNSFIGERQPLAEIDEFCGKIKAGKDSSDPDFSIVARVEALIAGWGMDEALRRANAYAEAGADAILIHSKLSRPDEILQFAREWSGKAPLVIVPTKYYSTPTDVFRQAGISTVIWANHLIRASASAMQAVAREIHENETLINVEDVASVNEIFRLQD
>2810984366
MEAHNGLSARIVREAFKGIWASGLAISAQFGVRDNNEASWTQVVDVLEFMADASDLPILLDGDTGGNFNNVRRLVKKLEQRGIAGVCIEDKQFPKTNSFIGERQPLAEIDEFCGKIKAGKDSSDPDFSIVARVEALIAGWGMDEALRRANAYAEAGADAILIHSKLSRPDEILQFAREWSGKAPLVIVPTKYYSTPTDVFRQAGISTVIWANHLIRASASAMQAVAREIHENETLINVEDVASVNEIFRLQD
>2527196094
MEAHNGLSARIVREAFKGIWASGLAISAQFGVRDNNEASWTQVVDVLEFMADASDLPILLDGDTGGNFNNVRRLVKKLEQRGIAGVCIEDKQFPKTNSFIGERQPLAEIDEFCGKIKAGKDSSDPDFSIVARVEALIAGWGMDEALRRANAYAEAGADAILIHSKLSRPDEILQFAREWSGKAPLVIVPTKYYSTPTDVFRQAGISTVIWANHLIRASASAMQAVAREIHESETLINVEDVASVNEIFRLQD
>638762199
MEAHNGLSARIVREAFKGIWASGLAISAQFGVRDNNEASWTQVVDVLEFMADASDLPILLDGDTGGNFNNVRRLVKKLEQRGIAGVCIEDKQFPKTNSFIGERQPLAEIDEFCGKIKAGKDSSDPDFSIVARVEALIAGWGMDEALRRANAYAEAGADAILIHSKLSRPDEILQFAREWSGKAPLVIVPTKYYSTPTDVFRQAGISTVIWANHLIRASASAMQAVAREIHESETLINVEDVASVNEIFRLQD
>641318770
MEAHNGLSARIVREAFKGIWASGLAISAQFGVRDNNEASWTQVVDVLEFMADASDLPILLDGDTGGNFNNVRRLVKKLEQRGIAGVCIEDKQFPKTNSFIGERQPLAEIDEFCGKIKAGKDSSDPDFSIVARVEALIAGWGMDEALRRANAYAEAGADAILIHSKLSRPDEILQFAREWSGKAPLVIVPTKYYSTPTDVFRQAGISTVIWANHLIRASASAMQAVAREIHESETLINVEDVASVNEIFRLQD
>644245672
MEAHNGLSARIVREAFKGIWASGLAISAQFGVRDNNEASWTQVVDVLEFMADASDLPILLDGDTGGNFNNVRRLVKKLEQRGIAGVCIEDKQFPKTNSFIGERQPLAEIDEFCGKIKAGKDSSDPDFSIVARVEALIAGWGMDEALRRANAYAEAGADAILIHSKLSRPDEILQFAREWSGKAPLVIVPTKYYSTPTDVFRQAGISTVIWANHLIRASASAMQAVAREIHESETLINVEDVASVNEIFRLQD
>2618411430
MEAHNGLSARIVREAFKGIWASGLAISAQFGVRDNNEASWTQVVDVLEFMADASDLPILLDGDTGGNFNNVRRLVKKLEQRGIAGVCIEDKQFPKTNSFIGERQPLAEIDEFCGKIKAGKDSSDPDFSIVARVEALIAGWGMDEALRRANAYAEAGADAILIHSKLSRPDEILQFAREWSGKAPLVIVPTKYYSTPTDVFRQAGISTVIWANHLIRASASAMQAVAREIHESETLINVEDVASVNEIFRLQD
>2642237013
MEAHNGLSARIVREAFKGIWASGLAISAQFGVRDNNEASWTQVVDVLEFMADASDLPILLDGDTGGNFNNVRRLVKKLEQRGIAGVCIEDKQFPKTNSFIGERQPLAEIDEFCGKIKAGKDSSDPDFSIVARVEALIAGWGMDEALRRANAYAEAGADAILIHSKLSRPDEILQFAREWSGKAPLVIVPTKYYSTPTDVFRQAGISTVIWANHLIRASASAMQAVAREIHESETLINVEDVASVNEIFRLQD
>2598439456
MEAHNGLSARIVREAFKGIWASGLAISAQFGVRDNNEASWTQVVDVLEFMADASDLPILLDGDTGGNFNNVRRLVKKLEQRGIAGVCIEDKQFPKTNSFIGERQPLAEIDEFCGKIKAGKDSSDPDFSIVARVEALIAGWGMDEALRRANAYAEAGADAILIHSKLSRPDEILQFAREWSGKAPLVIVPTKYYSTPTDVFRQAGISTVIWANHLIRASASAMQAVAREIHESETLINVEDVASVNEIFRLQD
>644234924
MEAHNGLSARIVREAFKGIWASGLAISAQFGVRDNNEASWTQVVDVLEFMADASDLPILLDGDTGGNFNNVRRLVKKLEQRGIAGVCIEDKQFPKTNSFIGERQPLAEIDEFCGKIKAGKDSSDPDFSIVARVEALIAGWGMDEALRRANAYAEAGADAILIHSKLSRPDEILQFAREWSGKAPLVIVPTKYYSTPTDVFRQAGISTVIWANHLIRASASAMQAVAREIHESETLINVEDVASVNEIFRLQD
>2538711303
MEAHNGLSARIVREAFKGIWASGLAISAQFGVRDNNEASWTQVVDVLEFMADASDLPILLDGDTGGNFNNVRRLVKKLEQRGIAGVCIEDKQFPKTNSFIGERQPLAEIDEFCGKIKAGKDSSDPDFSIVARVEALIAGWGMDEALRRANAYAEAGADAILIHSKLSRPDEILQFAREWSGKAPLVIVPTKYYSTPTDVFRQAGISTVIWANHLIRASASAMQAVAREIHESETLINVEDVASVNEIFRLQD
>2766166011
MEAHNGLSARIVREAFKGIWASGLAISAQFGVRDNNEASWTQVVDVLEFMADASDLPILLDGDTGGNFNNVRRLVKKLEQRGIAGVCIEDKQFPKTNSFIGERQPLAEIDEFCGKIKAGKDSSDPDFSIVARVEALIAGWGMDEALRRANAYAEAGADAILIHSKLSRPDEILQFAREWSGRAPLVIVPTKYYSTPTDVFRQAGISTVIWANHLIRAAASAMQAVAREIHESQTLVNVEEVASVNEIFRLQD
>2754523198
MEAHNGLSARIVREAFKGIWASGLAISAQFGVRDNNEASWTQVVDVLEFMADASDLPILLDGDTGGNFNNVRRLVKKLEQRGIAGVCIEDKQFPKTNSFIGERQPLAEIDEFCGKIKAGKDSSDPDFSIVARVEALIAGWGMDEALRRANAYAEAGADAILIHSKLSRPDEILQFAREWSGRAPLVIVPTKYYSTPTDVFRQAGISTVIWANHLIRAAASAMQAVAREIHESQTLVNVEEVASVNEIFRLQD
>2754877769
MEAHNGLSARIVREAFKGIWASGLAISAQFGVRDNNEASWTQVVDVLEFMADASDLPILLDGDTGGNFNNVRRLVKKLEQRGIAGVCIEDKQFPKTNSFIGERQPLAEIDEFCGKIKAGKDSSDPDFSIVARVEALIAGWGMDEALRRANAYAEAGADAILIHSKLSRPDEILQFAREWSGRAPLVIVPTKYYSTPTDVFRQAGISTVIWANHLIRAAASAMQAVAREIHESQTLVNVEEVASVNEIFRLQD
>2754821023
MEAHNGLSARIVREAFKGIWASGLAISAQFGVRDNNEASWTQVVDVLEFMADASDLPILLDGDTGGNFNNVRRLVKKLEQRGIAGVCIEDKQFPKTNSFIGERQPLAEIDEFCGKIKAGKDSSDPDFSIVARVEALIAGWGMDEALRRANAYAQAGADAILIHSKLSRPDEILQFAREWSGRAPLVIVPTKYYSTPTDVFRQAGISTVIWANHLIRASASAMQAVAREIQDGETLVNVEEVASVNEIFRLQD
>2778235718
MEAHNGLSARIVREAFKGIWASGLAISAQFGVRDNNEASWTQVVDVLEFMADASDLPILLDGDTGGNFNNVRRLVKKLEQRGIAGVCIEDKQFPKTNSFIGERQPLAEIDEFCGKIKAGKDSSDPDFSIVARVEALIAGWGMDEALRRANAYAQAGADAILIHSKLSRPDEILQFAREWSGRAPLVIVPTKYYSTPTDVFRQAGISTVIWANHLIRASASAMQAVAREIQDGETLVNVEEVASVNEIFRLQD
>2754791307
MEAHNGLSARIVREAFKGIWASGLAISAQFGVRDNNEASWTQVVDVLEFMADASDLPILLDGDTGGNFNNVRRLVKKLEQRGIAGVCIEDKQFPKTNSFIGERQPLAEIDEFCGKIKAGKDSSDPDFSIVARVEALIAGWGMDEALRRANAYAQAGADAILIHSKLSRPDEILQFAREWSGRAPLVIVPTKYYSTPTDMFRQAGISTVIWANHLIRASASAMQAVAREIQDGETLVNVEEVASVNEIFRLQD
>2778205035
MEAHNGLSARIVREAFKGIWASGLAISAQFGVRDNNEASWTQVVDVLEFMADASDLPILLDGDTGGNFNNVRRLVKKLEQRGIAGVCIEDKQFPKTNSFIGERQPLAEIDEFCGKIKAGKDSSDPDFSIVARVEALIAGWGMDEALRRANAYAQAGADAILIHSKLSRPDEILQFAREWSGRAPLVIVPTKYYSTPTDMFRQAGISTVIWANHLIRASASAMQAVAREIQDGETLVNVEEVASVNEIFRLQD
>2754304296
MEAHNGLSARIVREAFKGIWASGLAISAQFGVRDNNEASWTQVVDVLEFMADASDLPILLDGDTGGNFNNVRRLVKKLEQRGIAGVCIEDKQFPKTNSFIGERQPLAEIDEFCGKIKAGKDSSDPDFSIVARVEALIAGWGMDEALRRANAYAQAGADAILIHSKLSRPDEILQFAREWSGRAPLVIVPTKYYSTPTDMFRQAGISTVIWANHLIRASASAMQAVAREIQDGETLVNVEEVASVNEIFRLQD
>2815764410
MEAHNGLSARIVREAFKGIWASGLAISAQFGVRDNNEASWTQVVDVLEFMADASDLPILLDGDTGGNFNNVRRLVKKLEQRGIAGVCIEDKQFPKTNSFIGERQPLAEIDEFCGKIKAGKDSSDPDFSIVARVEALIAGWGMDEALRRANAYAEAGADAILIHSKLSRPDEILRFAREWSGRAPLVIVPTKYYSTPTDVFRQAGISTVIWANHLIRASASAMQAVAREIQDSETLVNVEEVASVNEIFRLQD
>641922967
MEAHNGLSARIVREAFKGIWASGLAISAQFGVRDNNEASWTQVVDVLEFMADASDLPILLDGDTGGNFNNVRRLVKKLEQRGIAGVCIEDKQFPKTNSFIGERQPLAEIDEFCGKIKAGKDSSDPDFSIVARVEALIAGWGMDEALRRANAYAEAGADAILIHSKLSRPDEILRFAREWSGRAPLVIVPTKYYSTPTDVFRQAGISTVIWANHLIRASASAMQAVAREIQDSETLVNVEEVASVNEIFRLQD
>2754958725
MEAHNGLSARIVRETFKGIWASGLAISAQFGVRDNNEASWTQVVDVLEFMADASDLPILLDGDTGGNFNNVRRLVKKLEQRGIAGVCIEDKQFPKTNSFIGERQPLAEVDEFCGKIKAGKDSSDPDFSIVARVEALIAGWGMDEALRRANAYAEAGADAILIHSKLSRPDEILQFAREWSGRAPLVIVPTKYYSTPTDVFRQAGISTVIWANHLIRASASAMQAVAREIQDSETLVNVEEVASVNEIFRLQD
>2810335836
MEAHNGLSARIVRETFKGIWASGLAISAQFGVRDNNEASWTQVVDVLEFMADASDLPILLDGDTGGNFNNVRRLVKKLEQRGIAGVCIEDKQFPKTNSFIGERQPLAEVDEFCGKIKAGKDSSDPDFSIVARVEALIAGWGMDEALRRANAYAEAGADAILIHSKLSRPDEILQFAREWSGRAPLVIVPTKYYSTPTDVFRQAGISTVIWANHLIRASASAMQAVAREIQDSETLVNVEEVASVNEIFRLQD
>2793715422
MEAHNGLSARIVRETFKGIWASGLAISAQFGVRDNNEASWTQVVDVLEFMADASDLPILLDGDTGGNFNNVRRLVKKLEQRGIAGVCIEDKQFPKTNSFIGERQPLAEVDEFCGKIKAGKDSSDPDFSIVARVEALIAGWGMDEALRRANAYAEAGADAILIHSKLSRPDEILQFAREWSGRAPLVIVPTKYYSTPTDVFRQAGISTVIWANHLIRASASAMQAVAREIQDSETLVNVEEVASVNEIFRLQD
>2810350296
MEAHNGLSARIVRETFKGIWASGLAISAQFGVRDNNEASWTQVVDVLEFMADASDLPILLDGDTGGNFNNVRRLVKKLEQRGIAGVCIEDKQFPKTNSFIGERQPLAEVDEFCGKIKAGKDSSDPDFSIVARVEALIAGWGMDEALRRANAYAEAGADAILIHSKLSRPDEILQFAREWSGRAPLVIVPTKYYSTPTDVFRQAGISTVIWANHLIRASASAMQAVAREIQDSETLVNVEEVASVNEIFRLQD
>637569954
MEAHNGLSARIVREAFKGIWASGLAISAQFGVRDNNEASWTQVVDVLEFMADASDLPILLDGDTGGNFNNVRRLVRKLEQRGIAGVCIEDKQFPKTNSFIGERQPLAEIDEFCGKIKAGKDSSDPDFSIVARVEALIAGWGMDEALRRANAYAQAGADAILIHSKLSRPDEILQFAREWSGRAPLVIVPTKYYSTPTDVFRQAGISTVIWANHLIRASASAMQAVAREIQDSETLVNVEEVASVNEIFRLQD
>638970996
MEAHNGLSARIVREAFKDIWASGLAISAQFGVRDNNEASWTQVVDVLEFMADASDLPILLDGDTGGNFNNVRRLVRKLEQRGIAGVCIEDKQFPKTNSFIGERQPLAEIDEFCGKIKAGKDSSDPDFSIVARVEALIAGWGMDEALRRANAYAQAGADAILIHSKLSRPDEILQFAREWSGRAPLVIVPTKYYSTPTDVFRQAGISTVIWANHLIRASASAMQAVAREIQDSETLVNVEEVASVNEIFRLQD
>2667090873
MEAHNGLSARIVREAFKGIWASGLAISAQFGVRDNNEASWTQVVDVLEFMADASDLPILLDGDTGGNFNNVRRLVRKLEQRGIAGVCIEDKQFPKTNSFIGERQPLAEIDEFCGKIKAGKDSSDPDFSIVARVEALIAGWGMDEALRRANAYAQAGADAILIHSKLSRPDEILQFAREWSGRAPLVIVPTKYYSTPTDVFRQAGISTVIWANHLIRASASAMQAVAREIQDSETLVNVEEVASVNEIFRLQD
>637565645
MEAHNGLSARIVREAFKDIWASGLAISAQFGVRDNNEASWTQVVDVLEFMADASDLPILLDGDTGGNFNNVRRLVRKLEQRGIAGVCIEDKQFPKTNSFIGERQPLAEIDEFCGKIKAGKDSSDPDFSIVARVEALIAGWGMDEALRRANAYAQAGADAILIHSKLSRPDEILQFAREWSGRAPLVIVPTKYYSTPTDVFRQAGISTVIWANHLIRASASAMQAVAREIQDSETLVNVEEVASVNEIFRLQD
>640094107
MEAHNGLSARIVREAFKDIWASGLAISAQFGVRDNNEASWTQVVDVLEFMADASDLPILLDGDTGGNFNNVRRLVRKLEQRGIAGVCIEDKQFPKTNSFIGERQPLAEIDEFCGKIKAGKDSSDPDFSIVARVEALIAGWGMDEALRRANAYAQAGADAILIHSKLSRPDEILQFAREWSGRAPLVIVPTKYYSTPTDVFRQAGISTVIWANHLIRASASAMQAVAREIQDSETLVNVEEVASVNEIFRLQD
>640130720
MEAHNGLSARIVREAFKGIWASGLAISAQFGVRDNNEASWTQVVDVLEFMADASDLPILLDGDTGGNFNNVRRLVRKLEQRGIAGVCIEDKQFPKTNSFIGERQPLAEIDEFCGKIKAGKDSSDPDFSIVARVEALIAGWGMDEALRRANAYAQAGADAILIHSKLSRPDEILQFAREWSGRAPLVIVPTKYYSTPTDVFRQAGISTVIWANHLIRASASAMQAVAREIQDSETLVNVEEVASVNEIFRLQD
>643205316
MEAHNGLSARIVREAFKGIWASGLAISAQFGVRDNNEASWTQVVDVLEFMADASDLPILLDGDTGGNFNNVRRLVRKLEQRGIAGVCIEDKQFPKTNSFIGERQPLAEIDEFCGKIKAGKDSSDPDFSIVARVEALIAGWGMDEALRRANAYAQAGADAILIHSKLSRPDEILQFAREWSGRAPLVIVPTKYYSTPTDVFRQAGISTVIWANHLIRASASAMQAVAREIQDSETLVNVEEVASVNEIFRLQD
>2672310019
MEAHNGLSARIVREAFKGIWASGLAISAQFGVRDNNEASWTQVVDVLEFMADASDLPILLDGDTGGNFNNVRRLVRKLEQRGIAGVCIEDKQFPKTNSFIGERQPLAEIDEFCGKIKAGKDSSDPDFSIVARVEALIAGWGMDEALRRANAYAQAGADAILIHSKLSRPDEILQFAREWSGRAPLVIVPTKYYSTPTDVFRQAGISTVIWANHLIRASASAMQAVAREIQDSETLVNVEEVASVNEIFRLQD
>2630711342
MEAHNGLSARIVREAFKGIWASGLAISAQFGVRDNNEASWTQVVDVLEFMADASDLPILLDGDTGGNFNNVRRLVRKLEQRGIAGVCIEDKQFPKTNSFIGERQPLAEIDEFCGKIKAGKDSSDPDFSIVARVEALIAGWGMDEALRRANAYAQAGADAILIHSKLSRPDEILQFAREWSGRAPLVIVPTKYYSTPTDVFRQAGISTVIWANHLIRASASAMQAVAREIQDSETLVNVEEVASVNEIFRLQD
>2633648288
MEAHNGLSARIVREAFKGIWASGLAISAQFGVRDNNEASWTQVVDVLEFMADASDLPILLDGDTGGNFNNVRRLVRKLEQRGIAGVCIEDKQFPKTNSFIGERQPLAEIDEFCGKIKAGKDSSDPDFSIVARVEALIAGWGMDEALRRANAYAQAGADAILIHSKLSRPDEILQFAREWSGRAPLVIVPTKYYSTPTDVFRQAGISTVIWANHLIRASASAMQAVAREIQDSETLVNVEEVASVNEIFRLQD
>2633565797
MEAHNGLSARIVREAFKGIWASGLAISAQFGVRDNNEASWTQVVDVLEFMADASDLPILLDGDTGGNFNNVRRLVRKLEQRGIAGVCIEDKQFPKTNSFIGERQPLAEIDEFCGKIKAGKDSSDPDFSIVARVEALIAGWGMDEALRRANAYAQAGADAILIHSKLSRPDEILQFAREWSGRAPLVIVPTKYYSTPTDVFRQAGISTVIWANHLIRASASAMQAVAREIQDSETLVNVEEVASVNEIFRLQD
>2650061702
MEAHNGLSARIVREAFKGIWASGLAISAQFGVRDNNEASWTQVVDVLEFMADASDLPILLDGDTGGNFNNVRRLVRKLEQRGIAGVCIEDKQFPKTNSFIGERQPLAEIDEFCGKIKAGKDSSDPDFSIVARVEALIAGWGMDEALRRANAYAQAGADAILIHSKLSRPDEILQFAREWSGRAPLVIVPTKYYSTPTDVFRQAGISTVIWANHLIRASASAMQAVAREIQDSETLVNVEEVASVNEIFRLQD
>2553830905
MEAHNGLSARIVREAFKGIWASGLAISAQFGVRDNNEASWTQVVDVLEFMADASDLPILLDGDTGGNFNNVRRLVRKLEQRGIAGVCIEDKQFPKTNSFIGERQPLAEIDEFCGKIKAGKDSSDPDFSIVARVEALIAGWGMDEALRRANAYAQAGADAILIHSKLSRPDEILQFAREWSGRAPLVIVPTKYYSTPTDVFRQAGISTVIWANHLIRASASAMQAVAREIQDSETLVNVEEVASVNEIFRLQD
>2553813887
MEAHNGLSARIVREAFKGIWASGLAISAQFGVRDNNEASWTQVVDVLEFMADASDLPILLDGDTGGNFNNVRRLVRKLEQRGIAGVCIEDKQFPKTNSFIGERQPLAEIDEFCGKIKAGKDSSDPDFSIVARVEALIAGWGMDEALRRANAYAQAGADAILIHSKLSRPDEILQFAREWSGRAPLVIVPTKYYSTPTDVFRQAGISTVIWANHLIRASASAMQAVAREIQDSETLVNVEEVASVNEIFRLQD
>2648509035
MEAHNGLSARIVREAFKGIWASGLAISAQFGVRDNNEASWTQVVDVLEFMADASDLPILLDGDTGGNFNNVRRLVRKLEQRGIAGVCIEDKQFPKTNSFIGERQPLAEIDEFCGKIKAGKDSSDPDFSIVARVEALIAGWGMDEALRRANAYAQAGADAILIHSKLSRPDEILQFAREWSGRAPLVIVPTKYYSTPTDVFRQAGISTVIWANHLIRASASAMQAVAREIQDSETLVNVEEVASVNEIFRLQD
>2860458090
MEAHNGLSARIVREAFKGIWASGLAISAQFGVRDNNEASWTQVVDVLEFMADASDLPILLDGDTGGNFNNVRRLVRKLEQRGIAGVCIEDKQFPKTNSFIGERQPLAEIDEFCGKIKAGKDSSDPDFSIVARVEALIAGWGMDEALRRANAYAQAGADAILIHSKLSRPDEILQFAREWSGRAPLVIVPTKYYSTPTDVFRQAGISTVIWANHLIRASASAMQAVAREIQDSETLVNVEEVASVNEIFRLQD
>2553843363
MEAHNGLSARIVREAFKGIWASGLAISAQFGVRDNNEASWTQVVDVLEFMADASDLPILLDGDTGGNFNNVRRLVRKLEQRGIAGVCIEDKQFPKTNSFIGERQPLAEIDEFCGKIKAGKDSSDPDFSIVARVEALIAGWGMDEALRRANAYAQAGADAILIHSKLSRPDEILQFAREWSGRAPLVIVPTKYYSTPTDVFRQAGISTVIWANHLIRASASAMQAVAREIQDSETLVNVEEVASVNEIFRLQD
>2766120726
MEAHNGLSARIVREAFKGIWASGLAISAQFGVRDNNEASWTQVVDVLEFMADASDLPILLDGDTGGNFNNVRRLVKKLEQRGIAGVCIEDKQFPKTNSFIGERQPLAEIDEFCGKIKAGKDSSDPDFSIVARVEALIAGWGMDEALRRANAYAQAGADAILIHSKLSRPDEILQFAREWSGRAPLVIVPTKYYSTPTDVFRQAGISTVIWANHLIRASASAMQAVAREIQDSETLVNVEEVASVNEIFRLQD
>2872313862
MEAHNGLSARIVREAFKGIWASGLAISAQFGVRDNNEASWTQVVDVLEFMADASDLPILLDGDTGGNFNNVRRLVKKLEQRGIAGVCIEDKQFPKTNSFIGERQPLAEIDEFCGKIKAGKDSSDPDFSIVARVEALIAGWGMDEALRRANAYAQAGADAILIHSKLSRPDEILQFAREWSGRAPLVIVPTKYYSTPTDVFRQAGISTVIWANHLIRASASAMQAVAREIQDSETLVNVEEVASVNEIFRLQD
>641970377
MEAHNGLSARIVREAFKGIWASGLAISAQFGVRDNNEASWTQVVDVLEFMADASDLPILLDGDTGGNFNNVRRLVKKLEQRGIAGVCIEDKQFPKTNSFIGERQPLAEIDEFCGKIKAGKDSSDPDFSIVARVEALIAGWGMDEALRRANAYAQAGADAILIHSKLSRPDEILQFAREWSGRAPLVIVPTKYYSTPTDVFRQAGISTVIWANHLIRASASAMQAVAREIQDSETLVNVEEVASVNEIFRLQD
>2754783868
MEAHNGLSARIVREAFKGIWASGLAISAQFGVRDNNEASWTQVVDVLEFMADASDLPILLDGDTGGNFNNVRRLVKKLEQRGIAGVCIEDKQFPKTNSFIGERQPLAEIDEFCGKIKAGKDSSDPDFSIVARVEALIAGWGMDEALRRANAYAQAGADAILIHSKLSRPDEILQFAREWSGRAPLVIVPTKYYSTPTDVFRQAGISTVIWANHLIRASASAMQAVAREIQDSETLVNVEEVASVNEIFRLQD
>2635808683
MEAHNGLSARIVREAFKGIWASGLAISAQFGVRDNNEASWTQVVDVLEFMADASDLPILLDGDTGGNFNNVRRLVKKLEQRGIAGVCIEDKQFPKTNSFIGERQPLAEIDEFCGKIKAGKDSSDPDFSIVARVEALIAGWGMDEALRRADAYAEAGADAILIHSKLSRPDEILQFAREWSGRAPLVIVPTKYYSTPTDAFRQAGISTVIWANHLIRASASAMQAVAREIQESETLVNVEEVASVNEIFRLQD
>645063772
MEAHNGLSARIVREAFKGIWASGLAISAQFGVRDNNEASWTQVVDVLEFMADASDLPILLDGDTGGNFNNVRRLVKKLEQRGIAGVCIEDKQFPKTNSFIGERQPLAEIDEFCGKIKAGKDSSDPDFSIVARVEALIAGWGMDEALRRADAYAEAGADAILIHSKLSRPDEILQFAREWSGRAPLVIVPTKYYSTPTDAFRQAGISTVIWANHLIRASASAMQAVAREIQESETLVNVEEVASVNEIFRLQD
>2632122184
MEAHNGLSARIVREAFKGIWASGLAISAQFGVRDNNEASWTQVVDVLEFMADASDLPILLDGDTGGNFNNVRRLVKKLEQRGIAGVCIEDKQFPKTNSFIGERQPLAEIDEFCGKIKAGKDSSDPDFSIVARVEALIAGWGMDEALRRANAYAEAGADAILIHSKLSRPDEILQFAREWSGRAPLVIVPTKYYSTPTDAFRQAGISTVIWANHLIRASASAMQAVAREIQESETLVNVEEVASVNEIFRLQD
>2872320265
MEAHNGLSARIVREAFKGIWASGLAISAQFGVRDNNEASWTQVVDVLEFMADASDLPILLDGDTGGNFNNVRRLVKKLEQRGIAGVCIEDKQFPKTNSFIGERQPLAEIDEFCGKIKAGKDSSDPDFSIVARVEALIAGWGMDEALRRANAYAEAGADAILIHSKLSRPDEILQFAHEWSGRAPLVIVPTKYYSTPTDAFRQAGISTVIWANHLIRASASAMQAVAREIQESETLVNVEEVATVNEIFRLQD
>641899686
MEAHNGLSARIVREAFKGIWASGLAISAQFGVRDNNEASWTQVVDVLEFMADASDLPILLDGDTGGNFNNVRRLVKKLEQRGIAGVCIEDKQFPKTNSFIGERQPLAEIDEFCGKIKAGKDSSDPDFSIVARVEALIAGWGMDEALRRANAYAEAGADAILIHSKLSRPDEILQFAHEWSGRAPLVIVPTKYYSTPTDAFRQAGISTVIWANHLIRASASAMQAVAREIQESETLVNVEEVASVNEIFRLQD
>2826366194
MEAHNGLSARIVREAFKGIWGSGLSISAALGVRDNNEASWTQVVDVLEFMADASDLPILLDGDTGGNFNNMRRLVRKLEQRGIAGVCIEDKQFPKTNSFIGERQPLAEIDEFAGKIKAGKDSTDPDFSIVARVEALIAGWGMDEALRRAHAYADAGADAILMHSKLSRPDEILEFARQWNNRAPIVIVPTKYYSTPTDVFRQAGISTVIWANHLVRSAAASMQATARDIFENQTLVNVEDVATVNEIFRLQD
>2651298143
MEAHNGLSARIVREAFKGIWGSGLSISAALGVRDNNEASWTQVVDVLEFMADASDLPILLDGDTGGNFNNMRRLVRKLEQRGIAGVCIEDKQFPKTNSFIGERQPLAEIDEFAGKIKAGKDSTDPDFSIVARVEALIAGWGMDEALRRAHAYADAGADAILMHSKLSRPDEILEFARQWNNRAPIVIVPTKYYSTPTDVFRQAGISTVIWANHLVRSAAASMQATARDIFENQTLVNVEDVATVNEIFRLQD
>2826280781
MEAHNGLSARIVREAFKGIWGSGLSISAALGVRDNNEASWTQVVDVLEFMADASDLPILLDGDTGGNFNNMRRLVRKLEQRGIAGVCIEDKQFPKTNSFIGERQPLAEIDEFAGKIKAGKDSTDPDFSIVARVEALIAGWGMDEALRRAHAYADAGADAILMHSKLSRPDEILEFARQWNNRAPIVIVPTKYYSTPTDVFRQAGISTVIWANHLVRSAAASMQATARDIFENQTLVNVEDVATVNEIFRLQD
>2809004295
MEAHNGLSARIVREAFKGIWGSGLSISAALGVRDNNEASWTQVVDVLEFMADASDLPILLDGDTGGNFNNMRRLVRKLEQRGIAGVCIEDKQFPKTNSFIGERQPLAEIDEFAGKIKAGKDSTDPDFSIVARVEALIAGWGMDEALRRAHAYADAGADAILMHSKLSRPDEILEFARQWNNRAPIVIVPTKYYSTPTDVFRQAGISTVIWANHLVRSAAASMQATARDIFENQTLVNVEDVATVNEIFRLQD
>2654668493
MEAHNGLSARIVREAFKGIWGSGLSISAALGVRDNNEASWTQVVDVLEFMADASDLPILLDGDTGGNFNNMRRLVRKLEQRGIAGVCIEDKQFPKTNSFIGERQPLAEIDEFAGKIKAGKDSTDPDFSIVARVEALIAGWGMDEALRRAHAYADAGADAILMHSKLSRPDEILEFARQWNNRAPIVIVPTKYYSTPTDVFRQAGISTVIWANHLVRSAAASMQATARDIFENQTLVNVEDVATVNEIFRLQD
>2826594104
MEAHNGLSARIVREAFKGIWGSGLSISAALGVRDNNEASWTQVVDVLEFMADASDLPILLDGDTGGNFNNMRRLVRKLEQRGIAGVCIEDKQFPKTNSFIGERQPLAEIDEFAGKIKAGKDSTDPDFSIVARVEALIAGWGMDEALRRAHAYADAGADAILMHSKLSRPDEILEFARQWNNRAPIVIVPTKYYSTPTDVFRQAGISTVIWANHLVRSAAASMQATARDIFENQTLVNVEDVATVNEIFRLQD
>2583067419
MEAHNGLSARIVREAFKGIWGSGLSISAALGVRDNNEASWTQVVDVLEFMADASDLPILLDGDTGGNFNNMRRLVRKLEQRGIAGVCIEDKQFPKTNSFIGERQPLAEIDEFAGKIKAGKDSTDPDFSIVARVEALIAGWGMDEALRRAHAYADAGADAILMHSKLSRPDEILEFARQWNNRAPIVIVPTKYYSTPTDVFRQAGISTVIWANHLVRSAAASMQATARDIFENQTLVNVEDVATVNEIFRLQD
>2553304253
MEAHNGLSARIVREAFKGIWGSGLSISAALGVRDNNEASWTQVVDVLEFMADASDLPILLDGDTGGNFNNMRRLVRKLEQRGIAGVCIEDKQFPKTNSFIGERQPLAEIDEFAGKIKAGKDSTDPDFSIVARVEALIAGWGMDEALRRAHAYADAGADAILMHSKLSRPDEILEFARQWNNRAPIVIVPTKYYSTPTDVFRQAGISTVIWANHLVRSAAASMQATARDIFENQTLVNVEDVATVNEIFRLQD
>650773918
MEAHNGLSARIVREAFKGIWGSGLSISAALGVRDNNEASWTQVVDVLEFMADASDLPILLDGDTGGNFNNMRRLVRKLEQRGIAGVCIEDKQFPKTNSFIGERQPLAEIDEFAGKIKAGKDSTDPDFSIVARVEALIAGWGMDEALRRAHAYADAGADAILMHSKLSRPDEILEFARQWNNRAPIVIVPTKYYSTPTDVFRQAGISTVIWANHLVRSAAASMQATARDIFENQTLVNVEDVATVNEIFRLQD
>2577224465
MEAHNGLSARIVREAFKGIWGSGLSISAALGVRDNNEASWTQVVDVLEFMADASDLPILLDGDTGGNFNNMRRLVRKLEQRGIAGVCIEDKQFPKTNSFIGERQPLAEIDEFAGKIKAGKDSTDPDFSIVARVEALIAGWGMDEALRRAHAYADAGADAILMHSKLSRPDEILEFARQWNNRAPIVIVPTKYYSTPTDVFRQAGISTVIWANHLVRSAAASMQATARDIFENQTLVNVEDVATVNEIFRLQD
>2629974653
MEAHNGLSARIVREAFKGIWGSGLSISAALGVRDNNEASWTQVVDVLEFMADASDLPILLDGDTGGNFNNMRRLVRKLEQRGIAGVCIEDKQFPKTNSFIGERQPLAEIDEFAGKIKAGKDSTDPDFSIVARVEALIAGWGMDEALRRAHAYADAGADAILMHSKLSRPDEILEFARQWNNRAPIVIVPTKYYSTPTDVFRQAGISTVIWANHLVRSAAASMQATARDIFENQTLVNVEDVATVNEIFRLQD
>643878182
MEAHNGLSAKIVREAFKAIWGSGLSISAALGVRDNNEASWTQVVDVLEFMADASDLPILLDGDTGGNFNNMRRLVRKLEQRGIAGVCIEDKQFPKTNSFIGERQPLAEIDEFAGKIKAGKDSHDPDFSIVARVEALIAGWGMDEALRRAHAYADAGADAILIHSKLSRPDEILQFAREWGNRAPLVIVPTKYYSTPTDVFRQAGISTVIWANHLVRSSAAAMQATAREIFESETLVNVEDVATVNEIFRLQD
>2823432150
MEAHNGLSAKIVREAFKAIWGSGLSISAALGVRDNNEASWTQVVDVLEFMADASDLPILLDGDTGGNFNNMRRLVRKLEQRGIAGVCIEDKQFPKTNSFIGERQPLAEIDEFAGKIKAGKDSHDPDFSIVARVEALIAGWGMDEALRRAHAYADAGADAILIHSKLSRPDEILQFAREWGNRAPLVIVPTKYYSTPTDVFRQAGISTVIWANHLVRSSAAAMQATAREIFESETLVNVEDVATVNEIFRLQD
>2553127367
MEAHNGLSAKIVREAFKAIWGSGLSISAALGVRDNNEASWTQVVDVLEFMADASDLPILLDGDTGGNFNNMRRLVRKLEQRGIAGVCIEDKQFPKTNSFIGERQPLAEIDEFAGKIKAGKDSHDPDFSIVARVEALIAGWGMDEALRRAHAYADAGADAILIHSKLSRPDEILQFAREWGNRAPLVIVPTKYYSTPTDVFRQAGISTVIWANHLVRSSAAAMQATAREIFESETLVNVEDVATVNEIFRLQD
>2689303656
MEAHNGLSAKIVREAFKAIWGSGLSISAALGVRDNNEASWTQVVDVLEFMADASDLPILLDGDTGGNFNNMRRLVRKLEQRGIAGVCIEDKQFPKTNSFIGERQPLAEIDEFAGKIKAGKDSHDPDFSIVARVEALIAGWGMDEALRRAHAYADAGADAILIHSKLSRPDEILQFAREWGNRAPLVIVPTKYYSTPTDVFRQAGISTVIWANHLVRSSAAAMQATAREIFESETLVNVEDVATVNEIFRLQD
>2568581228
MEAHNGLSAKIVREAFKAIWGSGLSISAALGVRDNNEASWTQVVDVLEFMADASDLPILLDGDTGGNFNNMRRLVRKLEQRGIAGVCIEDKQFPKTNSFIGERQPLAEIDEFAGKIKAGKDSHDPDFSIVARVEALIAGWGMDEALRRAHAYADAGADAILIHSKLSRPDEILQFAREWGNRAPLVIVPTKYYSTPTDVFRQAGISTVIWANHLVRSSAAAMQATAREIFESETLVNVEDVATVNEIFRLQD
>2706153718
MEAHNGLSARIVREAFRAIWGSGLAISAQYGVRDNNEASWTQVVDTLEFMADASDLPILLDGDTGGNFNNVRRLVRKLEQRGIAGVCIEDKQFPKTNSFIGERQPLAEIDEFCGKIKAGKDSNDANFSLVARVEALIAGWGMDEALRRAEAYRLAGADAILIHSKLSRPDEILTFAREWAGRGPLVIVPTKYYSTPTEVFRQAGISTVIWANHLIRASASAMQAVAREIHDTQTLVDVEDIAPVNEIFRLQD
>2706217312
MEAHNGLSARIVREAFRAIWASGLAISAQYGVRDNNEASWTQVVDMLEFMADASDLPILLDGDTGGNFNNVRRLVRKLEQRGIAGVCIEDKQFPKTNSFIGERQPLAEIDEFCGKIKAGKDSTDASFSIVARVEALIAGWGMDEALRRAEAYRQAGADAILIHSKLSRPDEILAFAREWAGRGPLVIVPTKYYSTPTEAFRQAGISTVIWANHLIRASASAMQAVAHEIHENQTLVDVEDVAPVNEIFRLQD
>2793749047
MEAHNGLSARIVREAFNGIWASGLAISAQFGVRDNNEASWTQVVDTLEFMADASDLPILLDGDTGGNFNNVRRLVRKLEQRGIAGVCIEDKQFPKTNSFIGERQPLADVDEFCGKIKAGKDSSEASFSIVARVEALIAGWGLDEALERAEAYRQAGADAILIHSKLSRPDEILAFAREWAGRAPLVIVPTKYYSTPTEVFRKAGISTVIWANHLVRAAASSMQAVAKEIRESETLVNVEDIASVEEIFRLQD
>2676348312
MEAHNGLSARIAREAFKAIWGSGLSISAQFGVRDNNEASWTQVVDNLEFMADASDLPILLDGDTGGNFNNVRRLVRKLEQRGIAGVCIEDKQFPKTNSFIGEAQPLADIDEFCGKIKAGKDSTDEHFSIVARVEALIAGWGMDEALKRAEAYRLAGADAILIHSKLSKPDEILTFAREWAGRGPLVIVPTKYYSTPTDVFRKAGISCVIWANHQIRAAVSAMQAVTKTIHDTQTLVDVEDIAAVNEIFRLQD
>2501083924
MEAHNGLSARIAREAFKAIWGSGLSISAQFGVRDNNEASWTQVVDNLEFMADASDLPILLDGDTGGNFNNVRRLVRKLEQRGIAGVCIEDKVFPKTNSFIGEAQPLADIDEFCGKIKAGKDSTDEHFSIVARVEALIAGWGMDEALKRAEAYRQAGADAILIHSKLSKADEILTFAREWAGRGPLVIVPTKYYSTPTDVFRKAGISTVIWANHQIRAAVSAMQAVTKTIYETQTLVDVEDIATVNEIFRLQD
>2770232100
MEAHNGLSARIAREAFKAIWGSGLSISAQFGVRDNNEASWTQVVDNLEFMADASDLPILLDGDTGGNFNNVRRLVRKLEQRGIAGVCIEDKVFPKTNSFIGEAQPLADIDEFCGKIKAGKDSTDEHFSIVARVEALIAGWGMDEALKRAEAYRQAGADAILIHSKLSKADEILTFAREWAGRGPLVIVPTKYYSTPTDVFRKAGISTVIWANHQIRAAVSAMQAVTKTIYETQTLVDVEDIATVNEIFRLQD
>2766827170
MEAHNGLSARIAREAFKAIWGSGLSISAQFGVRDNNEASWTQVVDNLEFMADASDLPILLDGDTGGNFNNVRRLVRKLEQRGIAGVCIEDKVFPKTNSFIGEAQPLADIDEFCGKIKAGKDSTDEHFSIVARVEALIAGWGMDEALKRAEAYRQAGADAILIHSKLSKADEILTFAREWAGRGPLVIVPTKYYSTPTDVFRKAGISTVIWANHQIRAAVSAMQAVTKTIYETQTLVDVEDIATVNEIFRLQD
>2600823817
MEAHNGLSARIAREAFKAIWGSGLSISAQFGVRDNNEASWTQVVDNLEFMADASDLPILLDGDTGGNFNNVRRLVRKLEQRGIAGVCIEDKQFPKTNSFIGEAQPLAGIAEFCGKIKAGKDSTDEHFSIVARVEALIAGWGMDEALKRAEAYRQAGADAILIHSKLSKPDEILTFAREWAGRGPLVIVPTKYYSTPTEVFRKAGISTVIWANHQIRAAVSAMQAVTRTIYETQTLVDVEDIATVNEIFRLQD
>2501412936
MEAHNGLSARIAREAFKAIWGSGLSISAQFGVRDNNEASWTQVVDNLEFMADASDLPILLDGDTGGNFNNVRRLVRKLEQRGIAGVCIEDKQFPKTNSFIGEAQPLADIDEFCGKIKAGKDSTDEHFSIVARVEALIAGWGMDEALKRAEAYRQAGADAILIHSKLSKPDEILTFAREWAGRGPLVIVPTKYYSTPTEVFRKAGISTVIWANHQIRAAVSAMQAVTRTIYETQTLVDVEDIATVNEIFRLQD
>2501071368
MEAHNGLSARIAREAFKAIWGSGLSISAQFGVRDNNEASWTQVVDNLEFMADASDLPILLDGDTGGNFNNVRRLVRKLEQRGIAGVCIEDKQFPKTNSFIGEAQPLADIDEFCGKIKAGKDSTDEHFSIVARVEALIAGWGMDEALKRAEAYRQAGADAILIHSKLSKPDEILTFAREWAGRGPLVIVPTKYYSTPTEVFRKAGISTVIWANHQIRAAVSAMQAVTRTIYETQTLVDVEDIATVNEIFRLQD
>2511105821
MEAHNGLSARIAREAFKAIWGSGLSISAQFGVRDNNEASWTQVVDNLEFMADASDLPILLDGDTGGNFNNVRRLVRKLEQRGIAGVCIEDKQFPKTNSFIGEAQPLADIDEFCGKIKAGKDSTDEHFSIVARVEALIAGWGMDEALKRAEAYRQAGADAILIHSKLSKPDEILTFAREWAGRGPLVIVPTKYYSTPTEVFRKAGISTVIWANHQIRAAVSAMQAVTRTIYETQTLVDVEDIATVNEIFRLQD
>2772852062
MEAHNGLSARIAREAFKAIWGSGLSISAQFGVRDNNEASWTQVVDNLEFMADASDLPILLDGDTGGNFNNVRRLVRKLEQRGIAGVCIEDKVFPKTNSFIGEAQPLADIDEFCGKIKAGKDSTDEHFSIVARIEALIAGWGMDEALKRAEAYRQAGADAILIHSKLSKADEILTFAREWAGRGPLVIVPTKYYSTPTEVFRKAGISTVIWANHQIRAAVSAMQAVTKTIYDTQTLVDIEDIATVNEIFRLQD
>2756482337
MEAHNGLSARIAREAFKAIWGSGLSISAQFGVRDNNEASWTQVVDNLEFMADASDLPILLDGDTGGNFNNVRRLVRKLEQRGIAGVCIEDKQFPKTNSFIGEAQPLADMDEFCGKIKAGKDSTDEHFSIVARVEALIAGWGMDEALKRAEAYRLAGADAILIHSKLSKPDEILTFAREWAGRGPLVIVPTKYYSTPTEVFRKAGISTVIWANHQIRAAVSAMQAVTRTIYETQTLVDVEDIATVNEIFRLQD
>2516017608
MEAHNGLSARIAREAFKAIWGSGLSISAQFGVRDNNEASWTQVVDNLEFMADASDLPILLDGDTGGNFNNVRRLVRKLEQRGIAGVCIEDKQFPKTNSFIGEAQPLADIDEFCGKIKAGKDSTDEHFSIVARVEALIAGWGMDEALKRAEAYRQAGADAILIHSKLSKPDEILTFAREWAGRGPLVIVPTKYYSTPTDVFRKAGISTVIWANHQIRAAVSAMQAVTKTIYDTQTLVDVEDIATVNEIFRLQD
>2756497504
MEAHNGLSARIAREAFKAIWGSGLSISAQFGVRDNNEASWTQVVDNLEFMADASDLPILLDGDTGGNFNNVRRLVRKLEQRGIAGVCIEDKQFPKTNSFIGEAQPLADMDEFCGKIKAGKDSTDEHFSIVARVEALIAGWGMDEALKRAEAYRLAGADAILIHSKLSKPDEILTFAREWAGRGPLVIVPTKYYSTPTDVFRKAGISTVIWANHQIRAAVSAMQAVTKTIYDTQTLVDVEDIATVNEIFRLQD
>2656189236
MEAHNGLSARIAREAFKAIWGSGLSISAQFGVRDNNEASWTQVVDNLEFMADASDLPILLDGDTGGNFNNVRRLVRKLEQRGIAGVCIEDKVFPKTNSFIGEAQPLADIDEFCGKIKAGKDSTDENFSIVARVEALIAGWGMDEALKRAEAYRLAGADAILIHSKLSKPDEILTFAREWAGRGPLVIVPTKYYSTPTDVFRKAGISTVIWANHQIRAAVSAMQAVTRTIYETQTLVDVEDIATVNEIFRLQD
>2766717503
MEAHNGLSARIAREAFKAIWGSGLSISAQFGVRDNNEASWTQVVDNLEFMADASDLPILLDGDTGGNFNNVRRLVRKLEQRGIAGVCIEDKVFPKTNSFIGEAQPLADIDEFCGKIKAGKDSTDENFSIVARVEALIAGWGMDEALKRAEAYRLAGADAILIHSKLSKPDEILTFAREWAGRGPLVIVPTKYYSTPTDVFRKAGISTVIWANHQIRAAVSAMQAVTRTIYETQTLVDVEDIATVNEIFRLQD
>2824147263
MEAHNGLSARIAREAFKAIWGSGLSISAQFGVRDNNEASWTQVVDNLEFMADASDLPILLDGDTGGNFNNVRRLVRKLEQRGIAGVCIEDKVFPKTNSFIGEAQPLADIDEFCGKIKAGKDSTDENFSIVARVEALIAGWGMDEALKRAEAYRLAGADAILIHSKLSKPDEILTFAREWAGRGPLVIVPTKYYSTPTDVFRKAGISTVIWANHQIRAAVSAMQAVTRTIYETQTLVDVEDIATVNEIFRLQD
>2856289472
MEAHNGLSARIAREAFKAIWGSGLSISAQFGVRDNNEASWTQVVDNLEFMADASDLPILLDGDTGGNFNNVRRLVRKLEQRGIAGVCIEDKVFPKTNSFIGEAQPLADIDEFCGKIKAGKDSTDENFSIVARVEALIAGWGMDEALKRAEAYRLAGADAILIHSKLSKPDEILTFAREWAGRGPLVIVPTKYYSTPTDVFRKAGISTVIWANHQIRAAVSAMQAVTRTIYETQTLVDVEDIATVNEIFRLQD
>2845635632
MEAHNGLSARIAREAFKAIWGSGLSISAQFGVRDNNEASWTQVVDNLEFMADASDLPILLDGDTGGNFNNVRRLVRKLEQRGIAGVCIEDKVFPKTNSFIGEAQPLADIDEFCGKIKAGKDSTDENFSIVARVEALIAGWGMDEALKRAEAYRQAGADAILIHSKLSKADEILTFAREWAGRGPLVIVPTKYYSTPTDVFRKAGISTIIWANHQIRAAVSAMQAVTKTIYETQTLVDVEDIATVNEIFRLQD
>2710166340
MEAHNGLSARIAREAFKAIWGSGLSISAQFGVRDNNEASWTQVVDNLEFMADASDLPILLDGDTGGNFNNVRRLVRKLEQRGIAGVCIEDKVFPKTNSFIGEAQPLADIDEFCGKIKAGKDSTDEHFSIVARVEALIAGWGMDEALKRAEAYRQAGADAILIHSKLSKADEILTFAREWAGRGPLVIVPTKYYSTPTDVFRKAGISTIIWANHQIRAAVSAMQSVTRTIYETQTLVDVEDIATVNEIFRLQD
>2580610516
MEAHNGLSARIAREAFKAIWGSGLSISAQFGVRDNNEASWTQVVDNLEFMADASDLPILLDGDTGGNFNNVRRLVRKLEQRGIAGVCIEDKVFPKTNSFIGEAQPLADIDEFCGKIKAGKDSTDENFSIVARVEALIAGWGMDEALKRAEAYRQAGADAILIHSKLSKADEILTFAREWAGRGPLVIVPTKYYSTPTDVFRKAGISTIIWANHQIRAAVSAMQAVTKTIHDTQTLVDVEDIATVNEIFRLQD
>2766745048
MEAHNGLSARIAREAFKAIWGSGLSISAQFGVRDNNEASWTQVVDNLEFMADASDLPILLDGDTGGNFNNVRRLVRKLEQRGIAGVCIEDKQFPKTNSFIGEAQPLADMDEFCGKIKAGKDSTDENFSIVARVEALIAGWGMDEALKRAEAYRLAGADAILIHSKLSKPDEILTFAREWAGRGPLVIVPTKYYSTPTDVFRKAGISVVIWANHLVRASASAMQAVAKQIHDSETLVDVEDIASVNEIFRLQD
>2766763926
MEAHNGLSARIAREAFKAIWGSGLSISAQFGVRDNNEASWTQVVDNLEFMADASDLPILLDGDTGGNFNNVRRLVRKLEQRGIAGVCIEDKQFPKTNSFIGEAQPLADMDEFCGKIKAGKDSTDENFSIVARVEALIAGWGMDEALKRAEAYRLAGADAILIHSKLSKPDEILTFAREWAGRGPLVIVPTKYYSTPTDVFRKAGISVVIWANHLVRASASAMQAVAKQIHDSETLVDVEDIASVNEIFRLQD
>2766757865
MEAHNGLSARIAREAFKAIWGSGLSISAQFGVRDNNEASWTQVVDNLEFMADASDLPILLDGDTGGNFNNVRRLVRKLEQRGIAGVCIEDKQFPKTNSFIGEAQPLADMDEFCGKIKAGKDSTDENFSIVARVEALIAGWGMDEALKRAEAYRLAGADAILIHSKLSKPDEILTFAREWAGRGPLVIVPTKYYSTPTDVFRKAGISVVIWANHLVRASASAMQAVAKQIHDSETLVDVEDIASVNEIFRLQD
>2758091124
MEAHNGLSARIAREAFKAIWGSGLSISAQFGVRDNNEASWTQVVDNLEFMADASDLPILLDGDTGGNFNNVRRLVRKLEQRGIAGVCIEDKQFPKTNSFIGEAQPLADMDEFCGKIKAGKDSTDENFSIVARVEALIAGWGMDEALKRAEAYRLAGADAILIHSKLSKPDEILTFAREWAGRGPLVIVPTKYYSTPTDVFRKAGISVVIWANHLVRASASAMQAVAKQIHDSETLVDVEDIAPVNEIFRLQD
>2630299204
MEAHNGLSARIAREAFKAIWGSGLSISAQFGVRDNNEASWTQVVDNLEFMADASDLPILLDGDTGGNFNNVRRLVRKLEQRGIAGVCIEDKQFPKTNSFIGEAQPLADMDEFCGKIKAGKDSLDENFSIVARVEALIAGWGMDEALKRAEAYRLAGADAILIHSKLSKPDEILTFAREWAGRGPLVIVPTKYYSTPTDVFRKAGISVVIWANHLVRASASAMQAVAKTIHETQTLVDVEDIASVNEIFRLQD
>2843964538
MEAHNGLSARIAREAFKAIWGSGLSISAQFGVRDNNEASWTQVVDNLEFMADASDLPILLDGDTGGNFNNVRRLVRKLEQRGIAGVCIEDKQFPKTNSFIGEAQPLADIDEFCGKIKAGKDSTDEHFSIVARVEALIAGWGMDEALKRAEAYRLAGADAILIHSKLSKPDEILTFAREWAGRGPLVIVPTKYYSTPTDVFRKAGISVVIWANHLVRASASAMQSVARTIHETQTLVDVEDIAPVNEIFRLQD
>2580958657
MEAHNGLSARIAREAFKAIWGSGLSISAQFGVRDNNEASWTQVVDNLEFMADASDLPILLDGDTGGNFNNVRRLVRKLEQRGIAGVCIEDKQFPKTNSFIGEAQPLADIDEFCGKIKAGKDSTDENFSIVARVEALIAGWGMDEALKRAEAYRLAGADAILIHSKLSKPDEILAFAREWAGRGPLVIVPTKYYSTPTDVFRKAGISVVIWANHLVRASASAMQAVARTIHETQTLVDVEDIAPVNEIFRLQD
>2583270740
MEAHNGLSARIAREAFKAIWGSGLSISAQFGVRDNNEASWTQVVDNLEFMADASDLPILLDGDTGGNFNNVRRLVRKLEQRGIAGVCIEDKQFPKTNSFIGEAQPLADIDEFCGKIKAGKDSTDEHFSIVARVEALIAGWGMDEALKRAEAYRLAGADAILIHSKLSKPDEILTFAREWAGRGPLVIVPTKYYSTPTDVFRKAGISVVIWANHLVRASASAMQAVAKTIHDTQTLVDVEDIASVNEIFRLQD
>2583266275
MEAHNGLSARIAREAFKAIWGSGLSISAQFGVRDNNEASWTQVVDNLEFMADASDLPILLDGDTGGNFNNVRRLVRKLEQRGIAGVCIEDKQFPKTNSFIGEAQPLADMDEFCGKIKAGKDSTDENFSIVARVEALIAGWGMDEALKRAEAYRLAGADAILIHSKLSKSDEILTFAREWAGRGPLVIVPTKYYSTPTDVFRKAGISVVIWANHLVRASASAMQAVAKTIHDTETLVDVEDIASVNEIFRLQD
>2710224126
MEAHNGLSARIVREAFKAIWGSGLTISAQFGVRDNNEASWTQVVDQLEFMADASDLPILLDGDTGGNFNNVRRLVRKLEQRGIAGVCIEDKQFPKTNSFIGERQPLADVEEFCGKIKAGKDSLDDNFSIVARVEALIAGWGMEEALRRAEAYRLAGADAILMHSKLSKPDEILEFAREWAGRSPIVIVPTKYYSTPTEVFRKAGISAVIWANHQLRAAVSAMQAVVKDIYEHQTLVNVEDVATVNEIFRLQD
>2721717249
MEAHNGLSARIVREAFKAIWGSGLTISAQFGVRDNNEASWTQVVDQLEFMADASDLPILLDGDTGGNFNNVRRLVRKLEQRGIAGVCIEDKQFPKTNSFIGERQPLADVDEFCGKIKAGKDSLDENFSIVARVEALIAGWGMEEALRRAEAYRQAGADAILMHSKLSKPDEILEFAREWAGRGPIVIVPTKYYSTPTDVFRKAGISAVIWANHQLRAAVSAMQAVVKDIYEHQTLVNVEDVATVNEIFRLQD
>2856300737
MEAHNGLSARIVREAFKAIWGSGLAISAQFGVRDNNEASWTQVVDTLEFMADASDLPILLDGDTGGNFNNVRRLVRKLEQRGIAGVCIEDKQFPKTNSFIGERQPLAEIDEFCGKIKAGKDSADDDFSIVARVEALIAGWGMEEALKRAEAYRQAGADAILIHSKLSRPDEILQFAREWAGRGPLVIVPTKYYSTPTDVFREAGISTVIWANHLIRAATSAMQAVAKEIHASETLVDVEEIATVNEIFRLQD
>2654005270
MEAHNGLSARIVREAFKAIWASGLAISAQFGVRDNNEASWTQVVDNLEFMADASDLPILLDGDTGGNFNNVRRLVRKLEQRGIAGVCIEDKQFPKTNSFIGERQPLAEMDEFCGKIKAGKDSTDEDFSIVARVEALIAGWGMDEALRRAEAYRQAGADAILIHSKLSRPDEILEFAREWAGRGPLVIVPTKYYSTPTEVFREAGISTVIWANHLIRASTSAMQAVAKEIHASETLVDVEDIASVNEIFRLQD
>2695455442
MEAHNGLSARIVREAFKAIWGSGLAISAQFGVRDNNEASWTQVVDNLEFMADASDLPILLDGDTGGNFNNVRRLVRKLEQRGIAGVCIEDKQFPKTNSFIGERQPLAEMDEFCGKIKAGKDSNDEDFSIVARVEALIAGWGMDEALRRAEAYRQAGADAILIHSKLSRPDEILEFAREWAGRGPLVIVPTKYYSTPTEVFREAGISTVIWANHLIRASTSAMQAVAKEIHASETLVDVEDIASVNEIFRLQD
>2756873138
MEAHNGLSARIVREAFKAIWGSGLAISAQFGVRDNNEASWTQVVDNLEFMADASDLPILLDGDTGGNFNNVRRLVRKLEQRGIAGVCIEDKQFPKTNSFIGERQPLAEMDEFCGKIKAGKDSTDEDFSIVARVEALIAGWGMDEALRRAEAYRLAGADAILIHSKLSRPDEILEFAREWAGRGPLVIVPTKYYSTPTEVFREAGISTVIWANHLIRASTSAMQAVAKEIHASETLVDIEDVATVNEIFRLQD
>2755587385
MEAHNGLSARIVREAFKAIWGSGLAISAQFGVRDNNEASWTQVVDNLEFMADASDLPILLDGDTGGNFNNVRRLVRKLEQRGIAGVCIEDKQFPKTNSFIGERQPLAEMDEFCGKIKAGKDSTDEDFSIVARVEALIAGWGMDEALRRAEAYRLAGADAILIHSKLSRPDEILEFAREWAGRGPLVIVPTKYYSTPTEVFREAGISTVIWANHLIRASTSAMQAVAKEIHASETLVDIEDVATVNEIFRLQD
>2698502027
MEAHNGLSARIVREAFKAIWASGLAISAQFGVRDNNEASWTQVVDNLEFMADASDLPILLDGDTGGNFNNVRRLVRKLEQRGIAGVCIEDKQFPKTNSFIGERQPLAEMDEFCGKIKAGKDSTDEDFSIVARVEALIAGWGMDEALRRAEAYRLAGADAILIHSKLSRPDEILEFAREWAGRGPLVIVPTKYYSTPTEVFREAGISTVIWANHLIRASTSAMQAVAKEIHASETLVDVEDIASVNEIFRLQD
>2656923645
MEAHNGISARIAREAFKGIWGSGLAISAQYGVRDNNEASWTQVVDTLEFMADASDLPILLDGDTGGNFNNVRRLVRKLEQRGIAGVCIEDKQFPKTNSFIGEAQPLADIDEFCGKIKAGKDSTDEHFSIVARVEALIAGWGMDEALKRAEAYRQAGADAILIHSKLSRPDEILEFAREWAGRGPLVIVPTKYYSTPTEVFRNAGISTVIWANHQIRAATSAMQAVVKEIYESQTLVNVEDIATVNEIFRLQD
>2792835330
MEAHNGISARIAREAFKGIWGSGLAISAQYGVRDNNEASWTQVVDTLEFMADASDLPILLDGDTGGNFNNVRRLVRKLEQRGVAGVCIEDKQFPKTNSFIGEAQPLADIDEFCGKIKAGKDSTDEHFSIVARVEALIAGWGMDEALKRAEAYRQAGADAILIHSKLSRPDEILEFAREWAGRGPLVIVPTKYYSTPTEVFRKAGISTVIWANHQIRAATSAMQAVVKEIYASQTLVNVEDIATVNEIFRLQD
>642595592
MEAHNGISARIVREAFKGIWGSGLAISAQYGVRDNNEASWTQVVDTLEFMADASDLPILLDGDTGGNFNNVRRLVRKLEQRGIAGVCIEDKVFPKTNSFIGEAQPLADIDEFCGKIKAGKDSTDEDFSIVARVEALIAGWGMEEALKRAEAYRQAGADAILIHSKLSRPDEILEFAREWAGRGPLVIVPTKYYSTPTEVFRKAGISTVIWANHQIRAATSAMQAVVKEIYESQTLVNVEDIATVNEIFRLQN
>2514053029
MEAHNGISARIAREAFKGIWGSGLAISAQYGVRDNNEASWTQVVDTLEFMADASDLPILLDGDTGGNFNNVRRLVRKLEQRGIAGVCIEDKIFPKTNSFIGEAQPLADIDEFCGKIKAGKDSTDEDFSIVARVEALIAGWGMDEALKRAEAYRQAGADAILIHSKLSRPDEILEFAREWAGRGPLVIVPTKYYSTPTEVFRKAGISTVIWANHQIRAATSAMQAVVKEIYESQTLVNVEDIATVNEIFRLQN
>2643279532
MEAHNGISARIAREAFKGIWGSGLAISAQYGVRDNNEASWTQVVDTLEFMADASDLPILLDGDTGGNFNNVRRLVRKLEQRGIAGVCIEDKVFPKTNSFIGEAQPLADIDEFCGKIKAGKDSTDEHFSIVARVEALIAGWGMDEALKRAEAYRQAGADAILIHSKLSRADEILEFAREWAGRGPLVIVPTKYYSTPTEVFRKAGISTVIWANHQIRAATSAMQAVVKEIYESQTLVNVEDIATVNEIFRLQD
>2812796348
MEAHNGISARIAREAFKGIWGSGLAISAQYGVRDNNEASWTQVVDTLEFMADASDLPILLDGDTGGNFNNVRRLVRKLEQRGIAGVCIEDKVFPKTNSFIGEAQPLADIDEFCGKIKAGKDSTDEHFSIVARVEALIAGWGMDEALKRAEAYRQAGADAILIHSKLSRPDEILEFAREWAGRGPLVIVPTKYYSTPTEVFRKAGISTVIWANHQIRAATSAMQAVVKEIYESQTLVNVEDIATVNEIFRLQD
>2841673821
MEAHNGISARIAREAFKGIWGSGLAISAQYGVRDNNEASWTQVVDTLEFMADASDLPILLDGDTGGNFNNVRRLVRKLEQRGIAGVCIEDKVFPKTNSFIGEAQPLADIDEFCGKIKAGKDSTDEHFSIVARVEALIAGWGMDEALKRAEAYRQAGADAILIHSKLSRPDEILEFAREWAGRGPLVIVPTKYYSTPTEVFRKAGISTVIWANHQIRAATSAMQAVVKEIYESQTLVNVEDIATVNEIFRLQD
>2616352595
MEAHNGISARIAREAFKGIWGSGLAISAQYGVRDNNEASWTQVVDTLEFMADASDLPILLDGDTGGNFNNVRRLVRKLEQRGIAGVCIEDKVFPKTNSFIGEAQPLADIDEFCGKIKAGKDSTDEHFSIVARVEALIAGWGMDEALKRAEAYRQAGADAILIHSKLSRPDEILEFAREWAGRGPLVIVPTKYYSTPTEVFRKAGISTVIWANHQIRAATSAMQAVVKEIYESQTLVNVEDIATVNEIFRLQD
>2600774609
MEAHNGISARIAREAFKGIWGSGLAISAQYGVRDNNEASWTQVVDTLEFMADASDLPILLDGDTGGNFNNVRRLVRKLEQRGIAGVCIEDKVFPKTNSFIGEAQPLADIDEFCGKIKAGKDSTDEHFSIVARVEALIAGWGMDEALKRAEAYRQAGADAILIHSKLSRPDEILEFAREWAGRGPLVIVPTKYYSTPTEVFRKAGISTVIWANHQIRAATSAMQAVVKEIYESQTLVNVEDIATVNEIFRLQD
>2657092591
MEAHNGISARIAREAFKGIWGSGLAISAQYGVRDNNEASWTQVVDTLEFMADASDLPILLDGDTGGNFNNVRRLVRKLEQRGIAGVCIEDKVFPKTNSFIGEAQPLADIDEFCGKIKAGKDSTDEHFSIVARVEALIAGWGMDEALKRAEAYRQAGADAILIHSKLSRPDEILEFAREWAGRGPLVIVPTKYYSTPTEVFRKAGISTVIWANHQIRAATSAMQAVVKEIYESQTLVNVEDIATVNEIFRLQD
>2775203452
MEAHNGISARIAREAFKGIWGSGLAISAQYGVRDNNEASWTQVVDTLEFMADASDLPILLDGDTGGNFNNVRRLVRKLEQRGIAGVCIEDKVFPKTNSFIGEAQPLADIDEFCGKIKAGKDSTDEHFSIVARVEALIAGWGMDEALKRAEAYRQAGADAILIHSKLSRPDEILEFAREWAGRGPLVIVPTKYYSTPTEVFRKAGISTVIWANHQIRAATSAMQAVVKEIYESQTLVNVEDIATVNEIFRLQD
>2775197953
MEAHNGISARIAREAFKGIWGSGLAISAQYGVRDNNEASWTQVVDTLEFMADASDLPILLDGDTGGNFNNVRRLVRKLEQRGIAGVCIEDKVFPKTNSFIGEAQPLADIDEFCGKIKAGKDSTDEHFSIVARVEALIAGWGMDEALKRAEAYRQAGADAILIHSKLSRPDEILEFAREWAGRGPLVIVPTKYYSTPTEVFRKAGISTVIWANHQIRAATSAMQAVVKEIYESQTLVNVEDIATVNEIFRLQD
>2713486957
MEAHNGISARIAREAFKGIWGSGLAISAQYGVRDNNEASWTQVVDTLEFMADASDLPILLDGDTGGNFNNVRRLVRKLEQRGIAGVCIEDKVFPKTNSFIGEAQPLADIDEFCGKIKAGKDSTDEHFSIVARVEALIAGWGMDEALKRAEAYRQAGADAILIHSKLSRPDEILEFAREWAGRGPLVIVPTKYYSTPTEVFRTAGISTVIWANHQIRAATSAMQAVVKEIYESQTLVNVEDIATVNEIFRLQD
>2713605102
MEAHNGISARIAREAFKGIWGSGLAISAQYGVRDNNEASWTQVVDTLEFMADASDLPILLDGDTGGNFNNVRRLVRKLEQRGIAGVCIEDKVFPKTNSFIGEAQPLADIDEFCGKIKAGKDSTDEHFSIVARVEALIAGWGMDEALKRAEAYRQAGADAILIHSKLSRPDEILEFAREWAGRGPLVIVPTKYYSTPTEVFRTAGISTVIWANHQIRAATSAMQAVVKEIYESQTLVNVEDIATVNEIFRLQD
>2713556664
MEAHNGISARIAREAFKGIWGSGLAISAQYGVRDNNEASWTQVVDTLEFMADASDLPILLDGDTGGNFNNVRRLVRKLEQRGIAGVCIEDKVFPKTNSFIGEAQPLADIDEFCGKIKAGKDSTDEHFSIVARVEALIAGWGMDEALKRAEAYRQAGADAILIHSKLSRPDEILEFAREWAGRGPLVIVPTKYYSTPTEVFRTAGISTVIWANHQIRAATSAMQAVVKEIYESQTLVNVEDIATVNEIFRLQD
>2563063952
MEAHNGISARIAREAFKGIWGSGLAISAQYGVRDNNEASWTQVVDTLEFMADASDLPILLDGDTGGNFNNVRRLVRKLEQRGIAGVCIEDKVFPKTNSFIGEAQPLADIDEFCGKIKAGKDSTDEHFSIVARVEALIAGWGMDEALKRAEAYRQAGADAILIHSKLSRPDEILEFAREWAGRGPLVIVPTKYYSTPTEVFRTAGISTVIWANHQIRAATSAMQAVVKEIYESQTLVNVEDIATVNEIFRLQD
>2716752436
MEAHNGISARIAREAFKGIWGSGLAISAQYGVRDNNEASWTQVVDTLEFMADASDLPILLDGDTGGNFNNVRRLVRKLEQRGIAGVCIEDKVFPKTNSFIGEAQPLADIDEFCGKIKAGKDSTDEHFSIVARVEALIAGWGMDEALKRAEAYRQAGADAILIHSKLSRPDEILEFAREWAGRGPLVIVPTKYYSTPTEVFRTAGISTVIWANHQIRAATSAMQAVVKEIYESQTLVNVEDIATVNEIFRLQD
>2709067352
MEAHNGLSARVVREAFKAIWGSGLAISAQFGVRDNNEASWTQVVDTLEFMADASDLPILLDGDTGGNFNNVRRLVRKLEQRGIAGVCIEDKQFPKTNSFIGEAQPLAEIDEFCGKIKAGKDSTDEHFSIVARVEALIAGWGMDEALRRAEAYAQAGADAILIHSKLSRADEILEFAREWAGRAPLVIVPTKYYSTPTEVFREAGISTVIWANHLIRAAASAMQAVAREIHTSETLVNVEDIAAVNEIFRLQD
>2719643851
MEAHNGLSARIVREAFKAIWGSGLAISAQFGVRDNNEASWTQVVDTLEFMADASDLPILLDGDTGGNFNNVRRLVRKLEQRGIAGVCIEDKQFPKTNSFIGEAQPLADIDEFCGKIKAGKDSNDEHFSIVARVEALIAGWGMDEALRRAEAYAQAGADAILIHSKLSRPDEILEFAREWAGRAPLVIVPTKYYSTPTEVFREAGISTVIWANHLIRAATSAMQAVAKEIHASETLVNVDDVATVNEIFRLQD
>2852766704
MEAHNGLSARIVREAFKAIWGSGLAISAQFGVRDNNEASWTQVVDTLEFMADASDLPILLDGDTGGNFNNVRRLVRKLEQRGIAGVCIEDKQFPKTNSFIGEAQPLADIDEFCGKIKAGKDSNDEHFSIVARVEALIAGWGMDEALRRAEAYRRAGADAILIHSKLSRPDEILEFAREWAGRAPLVIVPTKYYSTPTEVFREAGISTVIWANHLIRAATSAMQAVAKEIHASETLVNVEDIAAVNEIFRLQD
>2852755359
MEAHNGLSARIVREAFKAIWGSGLAISAQFGVRDNNEASWTQVVDTLEFMADASDLPILLDGDTGGNFNNVRRLVRKLEQRGIAGVCIEDKQFPKTNSFIGEAQPLADIDEFCGKIKAGKDSNDEHFSIVARVEALIAGWGMDEALRRAEAYRRAGADAILIHSKLSRPDEILEFAREWAGRAPLVIVPTKYYSTPTEVFREAGISTVIWANHLIRAATSAMQAVAKEIHASETLVNVEDIAAVNEIFRLQD
>2852771715
MEAHNGLSARIVREAFKAIWGSGLAISAQFGVRDNNEASWTQVVDTLEFMADASDLPILLDGDTGGNFNNVRRLVRKLEQRGIAGVCIEDKQFPKTNSFIGEAQPLADIDEFCGKIKAGKDSNDEHFSIVARVEALIAGWGMDEALRRAEAYRRAGADAILIHSKLSRPDEILEFAREWAGRAPLVIVPTKYYSTPTEVFREAGISTVIWANHLIRAATSAMQAVAKEIHASETLVNVEDIAAVNEIFRLQD
>2515682031
MEAHNGLSARIVREAFKAIWGSGLAISAQFGVRDNNEASWTQVVDTLEFMADASDLPILLDGDTGGNFNNVRRLVRKLEQRGIAGVCIEDKQFPKTNSFIGEAQPLADIDEFCGKIKAGKDSNDEHFSIVARVEALIAGWGMDEALRRAEAYRRAGADAILIHSKLSRPDEILEFAREWAGRAPLVIVPTKYYSTPTEVFREAGISTVIWANHLIRAATSAMQAVAKEIHASETLVNVEDIAAVNEIFRLQD
>2852779559
MEAHNGLSARIVREAFKAIWGSGLAISAQFGVRDNNEASWTQVVDTLEFMADASDLPILLDGDTGGNFNNVRRLVRKLEQRGIAGVCIEDKQFPKTNSFIGEAQPLADIDEFCGKIKAGKDSNDEHFSIVARVEALIAGWGMDEALRRAEAYRRAGADAILIHSKLSRPDEILEFAREWAGRAPLVIVPTKYYSTPTEVFREAGISTVIWANHLIRAATSAMQAVAKEIHASETLVNVEDIAAVNEIFRLQD
>646767975
MEAHNGLSARIVREAFKAIWGSGLAISAQFGVRDNNEASWTQVVDTLEFMADASDLPILLDGDTGGNFNNVRRLVRKLEQRGIAGVCIEDKQFPKTNSFIGEAQPLADIDEFCGKIKAGKDSNDEHFSIVARVEALIAGWGMDEALRRAEAYRRAGADAILIHSKLSRPDEILEFAREWAGRAPLVIVPTKYYSTPTEVFREAGISTVIWANHLIRAATSAMQAVAKEIHASETLVNVEDIAAVNEIFRLQD
>2852805294
MEAHNGLSARIVREAFKAIWGSGLAISAQFGVRDNNEASWTQVVDTLEFMADASDLPILLDGDTGGNFNNVRRLVRKLEQRGIAGVCIEDKQFPKTNSFIGEAQPLADIDEFCGKIKAGKDSNDEHFSIVARVEALIAGWGMDEALRRAQAYAQAGADAILIHSKLSRPDEILEFAREWAGRAPLVIVPTKYYSTPTEVFREAGISTVIWANHLIRAATSAMQAVVKEIHSSETLVNVEDIAAVNEIFRLQD
>2517025870
MEAHNGLSARIVREAFKAIWGSGLAISAQFGVRDNNEASWTQVVDTLEFMADASDLPILLDGDTGGNFNNVRRLVRKLEQRGIAGVCIEDKQFPKTNSFIGEAQPLADIGEFCGKIKAGKDSNDEHFSIVARVEALIAGWGMDEALRRAQAYAQAGADAILIHSKLSRPDEILEFAREWAGRAPLVIVPTKYYSTPTEVFREAGISTVIWANHLIRAATSAMQAVAKEIHSSETLVNVEDIAAVNEIFRLQD
>2694820096
MEAHNGLSARIVREAFKAIWGSGLAISAQFGVRDNNEASWTQVVDTLEFMADASDLPILLDGDTGGNFNNVRRLVRKLEQRGIAGVCIEDKQFPKTNSFIGEAQPLADIDEFCGKIKAGKDSNDEHFSIVARVEALIAGWGMDEALRRAQAYAQAGADAILIHSKLSRPDEILEFAREWAGRAPLVIVPTKYYSTPTEVFREAGISTVIWANHLIRASTSAMQAVAKEIHSSETLVNVEDIAAVNEIFRLQD
>2852746169
MEAHNGLSARIVREAFKAIWGSGLAISAQFGVRDNNEASWTQVVDTLEFMADASDLPILLDGDTGGNFNNVRRLVRKLEQRGIAGVCIEDKQFPKTNSFIGEAQPLADIDEFCGKIKAGKDSNDEHFSIVARVEALIAGWGMDEALRRAQAYAQAGADAILIHSKLSRPDEILEFAREWAGRAPLVIVPTKYYSTPTEVFREAGISTVIWANHLIRASTSAMQAVAKEIHSSETLVNVEDIAAVNEIFRLQD
>2852819938
MEAHNGLSARIVREAFKAIWGSGLAISAQFGVRDNNEASWTQVVDTLEFMADASDLPILLDGDTGGNFNNVRRLVRKLEQRGIAGVCIEDKQFPKTNSFIGEAQPLADIDEFCGKIKAGKDSNDEHFSIVARVEALIAGWGMDEALRRAQAYAQAGADAILIHSKLSRPDEILEFAREWAGRAPLVIVPTKYYSTPTEVFREAGISTVIWANHLIRAATSAMQAVAKEIHSSETLVNVEDIAAVNEIFRLQN
>2852827350
MEAHNGLSARIVREAFKAIWGSGLAISAQFGVRDNNEASWTQVVDTLEFMADASDLPILLDGDTGGNFNNVRRLVRKLEQRGIAGVCIEDKQFPKTNSFIGEAQPLADIDEFCGKIKAGKDSNDEHFSIVARVEALIAGWGMDEALRRAQAYAQAGADAILIHSKLSRPDEILEFAREWAGRAPLVIVPTKYYSTPTEVFREAGISTVIWANHLIRAATSAMQAVAKEIHSSETLVNVEDIAAVNEIFRLQN
>2852797630
MEAHNGLSARIVREAFKAIWGSGLAISAQFGVRDNNEASWTQVVDTLEFMADASDLPILLDGDTGGNFNNVRRLVRKLEQRGIAGVCIEDKQFPKTNSFIGEAQPLADIDEFCGKIKAGKDSNDEHFSIVARVEALIAGWGMDEALRRAQAYAQAGADAILIHSKLSRPDEILEFAREWAGRAPLVIVPTKYYSTPTEVFREAGISTVIWANHLIRAATSAMQAVAKEIHSSETLINVEDIAAVNEIFRLQN
>2773951379
MEAHNGLSARIVREAFKAIWGSGLAISAQYGVRDNNEASWTQVVDTLEFMADASDLPILLDGDTGGNFNNVRRLVRKLEQRGIAGVCIEDKQFPKTNSFIGEAQPLADMDEFCGKIKAGKDSSDENFSIVARVEALIAGWGMDEALRRAEAYRQAGADAILIHSKLSRPDEILEFAREWAGRGPLVIVPTKYYSTPTEVFREAGISTVIWANHLIRSATSAMQAVAKEIHSSQTLVNVEDIAAVNEIFRLQD
>2600832740
MEAHNGLSARIVREAFKAIWGSGLAISAQFGVRDNNEASWTQVVDTLEFMADASDLPILLDGDTGGNFNNVRRLVRKLEQRGIAGVCIEDKQFPKTNSFIGEAQPLADMDEFCGKIKAGKDSSDENFSIVARVEALIAGWGMDEALRRAEAYRQAGADAILIHSKLSRPDEILEFAREWAGRGPLVIVPTKYYSTPTEVFREAGISTVIWANHLIRSATSAMQAVAKEIHSSQTLVNVEDIAAVNEIFRLQD
>2509122675
MEAHNGLSARIVREAFKAIWGSGLAISAQFGVRDNNEASWTQVVDNLEFMADASDLPILLDGDTGGNFNNVRRLVRKLEQRGIAGVCIEDKQFPKTNSFIGEAQPLADIDEFCGKIKAGKDSTDENFSIVARVEALIAGWGMEEALRRAEAYRQAGADAILIHSKLSRPDEILEFAREWAGRGPLVIVPTKYYSTPTEVFREAGISTVIWANHLIRAATSAMQAVAREIHSSETLVNVEDIAGVNEIFRLQD
>2682437511
MEAHNGLSARIVREAFKAIWGSGLAISAQFGVRDNNEASWTQVVDNLEFMADASDLPILLDGDTGGNFNNVRRLVRKLEQRGIAGVCIEDKQFPKTNSFIGEAQPLADMDEFCGKIKAGKDSSDENFSIVARVEALIAGWGMDEALRRAEAYRRAGADAILIHSKLSRPDEILEFAREWAGRGPLVIVPTKYYSTPTEVFREAGISTVIWANHLIRAATSAMQAVAQEIHTSQTLVNVEDIAGVNEIFRLQD
>2856374444
MEAHNGLSARIVREAFKAIWGSGLAISAQFGVRDNNEASWTQVVDNLEFMADASDLPILLDGDTGGNFNNVRRLVRKLEQRGIAGVCIEDKQFPKTNSFIGEAQPLADMDEFCGKIKAGKDSSDENFSIVARVEALIAGWGMDEALRRAEAYRRAGADAILIHSKLSRPDEILEFAREWAGRGPLVIVPTKYYSTPTEVFREAGISTVIWANHLIRAATSAMQAVAREIHTSETLVNVEDIAGVNEIFRLQD
>2521672012
MEAHNGLSARIVREAFKAIWGSGLAISAQFGVRDNNEASWTQVVDNLEFMADASDLPILLDGDTGGNFNNVRRLVRKLEQRGIAGVCIEDKQFPKTNSFIGEAQPLADMDEFCGKIKAGKDSSDENFSIVARVEALIAGWGMDEALRRAEAYRRAGADAILIHSKLSRPDEILEFAREWAGRGPLVIVPTKYYSTPTEVFREAGISTVIWANHLIRAATSAMQAVAREIHTSETLVNVEDIAGVNEIFRLQD
>2582264294
MEAHNGLSARIVREAFKAIWGSGLAISAQFGVRDNNEASWTQVVDNLEFMADASDLPILLDGDTGGNFNNVRRLVRKLEQRGIAGVCIEDKQFPKTNSFIGEAQPLADMDEFCGKIKAGKDSSDENFSIVARVEALIAGWGMDEALRRAEAYRRAGADAILIHSKLSRPDEILEFAREWAGRGPLVIVPTKYYSTPTEVFREAGISTVIWANHLIRAATSAMQAVAREIHTSETLVNVEDIAGVNEIFRLQD
>2847669779
MEAHNGLSARIVREAFKAIWGSGLAISAQFGVRDNNEASWTQVVDNLEFMADASDLPILLDGDTGGNFNNVRRLVRKLEQRGIAGVCIEDKQFPKTNSFIGEAQPLADMDEFCGKIKAGKDSSDENFSIVARVEALIAGWGMDEALRRAEAYRRAGADAILIHSKLSRPDEILEFAREWAGRGPLVIVPTKYYSTPTEVFREAGISTVIWANHLIRAATSAMQAVAREIHTSETLVNVEDIAGVNEIFRLQD
>2518905125
MEAHNGLSARIVREAFKAIWGSGLAISAQFGVRDNNEASWTQVVDNLEFMADASDLPILLDGDTGGNFNNVRRLVRKLEQRGIAGVCIEDKQFPKTNSFIGEAQPLADIDEFCGKIKAGKDSSDEHFSIVARVEALIAGWGMDEALRRAEAYRRAGADAILIHSKLSRPDEILEFAREWAGRAPLVIVPTKYYSTPTEVFREAGISTVIWANHLIRAATSAMQAVAREIHTSETLVNVEDIAAVNEIFRLQD
>2554975601
MEAHNGLSARIVREAFKAIWGSGLAISAQFGVRDNNEASWTQVVDNLEFMADASDLPILLDGDTGGNFNNVRRLVRKLEQRGIAGVCIEDKQFPKTNSFIGEAQPLADIDEFCGKIKAGKDSSDEHFSIVARVEALIAGWGMDEALRRAEAYRRAGADAILIHSKLSRPDEILEFAREWAGRAPLVIVPTKYYSTPTEVFREAGISTVIWANHLIRAATSAMQAVAREIHTSETLVNVEDIAAVNEIFRLQD
>2527076772
MEAHNGLSARIVREAFKAIWGSGLAISAQFGVRDNNEASWTQVVDNLEFMADASDLPILLDGDTGGNFNNVRRLVRKLEQRGIAGVCIEDKQFPKTNSFIGEAQPLADIDEFCGKIKAGKDSSDEHFSIVARVEALIAGWGMDEALRRAEAYRRAGADAILIHSKLSRPDEILEFAREWAGRAPLVIVPTKYYSTPTEVFREAGISTVIWANHLIRAATSAMQAVAREIHTSETLVNVEDIAAVNEIFRLQD
>2688772966
MEAHNGLSARIVREAFKAIWGSGLAISAQFGVRDNNEASWTQVVDNLEFMADASDLPILLDGDTGGNFNNVRRLVRKLEQRGIAGVCIEDKQFPKTNSFIGEAQPLADIDEFCGKIKAGKDSSDENFSIVARVEALIAGWGMEEALRRAEAYRRAGADAILIHSKLSRPDEILEFAREWAGRGPLVIVPTKYYSTPTEVFREAGISTVIWANHLIRAATSAMQAVAQEIHTSQTLVNVEDIAAVNEIFRLQD
>2738834661
MEAHNGLSARIVREAFKAIWGSGLAISAQFGVRDNNEASWTQVVDNLEFMADASDLPILLDGDTGGNFNNVRRLVRKLEQRGIAGVCIEDKQFPKTNSFIGEAQPLADIDEFCGKIKAGKDSSDENFSIVARVEALIAGWGMEEALRRAEAYRRAGADAILIHSKLSRPDEILEFAREWAGRGPLVIVPTKYYSTPTEVFREAGISTVIWANHLIRAATSAMQAVAQEIHTSQTLVNVEDIAAVNEIFRLQD
>2848623259
MEAHNGLSARIVREAFKAIWGSGLAISAQFGVRDNNEASWTQVVDNLEFMADASDLPILLDGDTGGNFNNVRRLVRKLEQRGIAGVCIEDKQFPKTNSFIGEAQPLADIDEFCGKIKAGKDSSDENFSIVARVEALIAGWGMEEALRRAEAYRRAGADAILIHSKLSRPDEILEFAREWAGRGPLVIVPTKYYSTPTEVFREAGISTVIWANHLIRAATSAMQAVAQEIHTSQTLVNVEDIAAVNEIFRLQD
>642423498
MEAHNGLSARIVREAFKAIWGSGLAISAQFGVRDNNEASWTQVVDNLEFMADASDLPILLDGDTGGNFNNVRRLVRKLEQRGIAGVCIEDKQFPKTNSFIGEAQPLADIDEFCGKIKAGKDSSDENFSIVARVEALIAGWGMEEALRRAEAYRRAGADAILIHSKLSRPDEILEFAREWVGRGPLVIVPTKYYSTPTEVFREAGISTVIWANHLIRAATSAMQAVAQEIHTSQTLVNVEDIAAVNEIFRLQD
>2522924945
MEAHNGLSARIVREAFKAIWGSGLAISAQFGVRDNNEASWTQVVDNLEFMADASDLPILLDGDTGGNFNNVRRLVRKLEQRGIAGVCIEDKQFPKTNSFIGEAQPLADIDEFCGKIKAGKDSSDENFSIVARVEALIAGWGMEEALRRAEAYRRAGADAILIHSKLSRPDEILEFAREWAGRGPLVIVPTKYYSTPTEVFREAGISTVIWANHLIRAATSAMQAVAQEIHTSQTLVNVEDIAAVNEIFRLQD
>2513963317
MEAHNGLSARIVREAFKAIWGSGLAISAQFGVRDNNEASWTQVVDNLEFMADASDLPILLDGDTGGNFNNVRRLVRKLEQRGIAGVCIEDKQFPKTNSFIGEAQPLADIDEFCGKIKAGKDSSDENFSIVARVEALIAGWGMEEALRRAEAYRRAGADAILIHSKLSRPDEILEFAREWAGRAPLVIVPTKYYSTPTEVFREAGISTVIWANHLIRAATSAMQAVAREIHTSETLVNVEDIAAVNEIFRLQD
>648209521
MEAHNGLSARIVREAFKAIWGSGLAISAQFGVRDNNEASWTQVVGNLEFMADASDLPILLDGDTGGNFNNVRRLVRKLEQRGIAGVCIEDKQFPKTNSFIGEAQPLADIDEFCGKIKAGKDSSDENFSIVARVEALIAGWGMEEALRRAEAYRLAGADAILIHSKLSRPDEILEFAREWAGRAPLVIVPTKYYSTPTEVFREAGISTVIWANHLIRAATSAMQAVAREIHTSETLVNVEDIAAVNEIFRLQD
>2509126935
MEAHNGLSARIVREAFKAIWGSGLAISAQFGVRDNNEASWTQVVDNLEFMADASDLPILLDGDTGGNFNNVRRLVRKLEQRGIAGVCIEDKQFPKTNSFIGEAQPLADIDEFCGKIKAGKDSSDENFSIVARVEALIAGWGMEEALRRAEAYRRAGADAILIHSKLSRPDEILEFAREWAGRAPLVIVPTKYYSTPTEVFREAGISTVIWANHLIRAATSAMQAVAREIHTSETLVNVEDIAAVNEIFRLQD
>2756485122
MEAHNGLSARIVREAFKAIWGSGLAISAQYGVRDNNEASWTQVVDTLEFMADASDLPILLDGDTGGNFNNVRRLVRKLEQRGIAGVCIEDKQFPKTNSFIGEAQPLADMDEFCGKIKAGKDSSDENFSIVARVEALIAGWGMDEALRRAEAYRQAGADAILIHSKLSRPDEILEFAREWAGRGPLVIVPTKYYSTPTEVFREAGISTVIWANHLIRSATSAMQAVAKEIHSSETLVNVEDIAAVNEIFRLQD
>2690674282
MEAHNGLSARIVREAFKAIWGSGLAISAQYGVRDNNEASWTQVVDTLEFMADASDLPILLDGDTGGNFNNVRRLVRKLEQRGIAGVCIEDKQFPKTNSFIGEAQPLADMDEFCGKIKAGKDSSDENFSIVARVEALIAGWGMDEALRRAEAYRQAGADAILIHSKLSRPDEILEFAREWAGRGPLVIVPTKYYSTPTEVFREAGISTVIWANHLIRSATSAMQAVAKEIHSSETLVNVEDIAAVNEIFRLQD
>2775520873
MEAHNGLSARIVREAFKAIWGSGLAISAQFGVRDNNEASWTQVVDTLEFMADASDLPILLDGDTGGNFNNVRRLVRKLEQRGIAGVCIEDKQFPKTNSFIGEAQPLADMDEFCGKIKAGKDSLDEDFSIVARVEALIAGWGMDEALRRAEAYRQAGADAILIHSKLSRPDEILEFAREWAGRAPLVIVPTKYYSTPTEVFREAGISTVIWANHLIRAATSAMQAVAREIHASETLVNVEDIAAVNEIFRLQD
>2844731554
MEAHNGLSARIVREAFKAIWGSGLAISAQFGVRDNNEASWTQVVDNLEFMADASDLPILLDGDTGGNFNNVRRLVRKLEQRGIAGVCIEDKQFPKTNSFIGEAQPLADMDEFCGKIKAGKDSSDENFSIVARVEALIAGWGMDEALRRAEAYRQAGADAILIHSKLSRPDEILEFAREWAGRGPLVIVPTKYYSTPTEVFREAGISTVIWANHLIRAATSAMQAVAKEIHSSETLVNVEDIAAVNEIFRLQD
>2844722735
MEAHNGLSARIVREAFKAIWGSGLAISAQFGVRDNNEASWTQVVDNLEFMADASDLPILLDGDTGGNFNNVRRLVRKLEQRGIAGVCIEDKQFPKTNSFIGEAQPLADMDEFCGKIKAGKDSSDENFSIVARVEALIAGWGMDEALRRAEAYRQAGADAILIHSKLSRPDEILEFAREWAGRGPLVIVPTKYYSTPTEVFREAGISTVIWANHLIRAATSAMQAVAKEIHSSETLVNVEDIAAVNEIFRLQD
>2583098033
MEAHNGLSARIVREAFKAIWGSGLAISAQFGVRDNNEASWTQVVDNLEFMADASDLPILLDGDTGGNFNNVRRLVRKLEQRGIAGVCIEDKQFPKTNSFIGEAQPLADMDEFCGKIKAGKDSSDENFSIVARVEALIAGWGMDEALRRAEAYRQAGADAILIHSKLSRPDEILEFAREWAGRGPLVIVPTKYYSTPTEVFREAGISTVIWANHLIRAATSAMQAVAKEIHSSETLVNVEDIAAVNEIFRLQD
>2710180247
MEAHNGLSARIVREAFKAIWGSGLAISAQFGVRDNNEASWTQVVDNLEFMADASDLPILLDGDTGGNFNNVRRLVRKLEQRGIAGVCIEDKQFPKTNSFIGEAQPLADMDEFCGKIKAGKDSSDENFSIVARVEALIAGWGMDEALRRAEAYRQAGADAILIHSKLSRPDEILEFAREWAGRGPLVIVPTKYYSTPTEVFREAGISTVIWANHLIRAATSAMQAVAKEIHSSETLVNVEDIAAVNEIFRLQD
>2710238700
MEAHNGLSARIVREAFKAIWGSGLAISAQFGVRDNNEASWTQVVDNLEFMADASDLPILLDGDTGGNFNNVRRLVRKLEQRGIAGVCIEDKQFPKTNSFIGEAQPLADMDEFCGKIKAGKDSSDENFSIVARVEALIAGWGMDEALRRAEAYRQAGADAILIHSKLSRPDEILEFAREWAGRGPLVIVPTKYYSTPTEVFREAGISTVIWANHLIRAATSAMQAVAKEIHSSETLVNVEDIAAVNEIFRLQD
>2546960908
MEAHNGLSARIVREAFKAIWGSGLAISAQYGVRDNNEASWTQVVDTLEFMADASDLPILLDGDTGGNFNNVRRLVRKLEQRGIAGVCIEDKQFPKTNSFIGEAQPLADMDEFCGKIKAGKDSSDENFSIVARVEALIAGWGMDEALRRAEAYRQAGADAILIHSKLSRPDEILEFAREWAGRGPLVIVPTKYYSTPTEVFREAGISTVIWANHLIRAATSAMQAVAKEIHANETLVNVEDIAAVNEIFRLQD
>2690219913
MEAHNGLSARIVREAFKAIWGSGLAISAQYGVRDNNEASWTQVVDTLEFMADASDLPILLDGDTGGNFNNVRRLVRKLEQRGIAGVCIEDKQFPKTNSFIGEAQPLADMDEFCGKIKAGKDSSDENFSIVARVEALIAGWGMDEALRRAEAYRQAGADAILIHSKLSRPDEILEFAREWAGRGPLVIVPTKYYSTPTEVFREAGISTVIWANHLIRAATSAMQAVAKEIHANETLVNVEDIAAVNEIFRLQD
>2598516592
MEAHNGLSARIVREAFKAIWGSGLAISAQFGVRDNNEASWTQVVDTLEFMADASDLPILLDGDTGGNFNNVRRLVRKLEQRGIAGVCIEDKQFPKTNSFIGEAQPLADMDEFCGKIKAGKDSSDENFSIVARVEALIAGWGMDEALRRAEAYRQAGADAILIHSKLSRPDEILEFAREWAGRGPLVIVPTKYYSTPTEVFREAGISTVIWANHLIRAATSAMQAVAREIHSSETLVNVEDIAAVNEIFRLQD
>2508679813
MEAHNGLSARIVREAFKAIWGSGLAISAQFGVRDNNEASWTQVVDTLEFMADASDLPILLDGDTGGNFNNVRRLVRKLEQRGIAGVCIEDKQFPKTNSFIGEAQPLADMDEFCGKIKAGKDSSDENFSIVARVEALIAGWGMDEALRRAEAYRQAGADAILIHSKLSRPDEILEFAREWAGRGPLVIVPTKYYSTPTEVFREAGISTVIWANHLIRAATSAMQAVAKEIHSSETLVNVEDIAAVNEIFRLQD
>2710201500
MEAHNGLSARIVREAFKAIWGSGLAISAQYGVRDNNEASWTQVVDTLEFMADASDLPILLDGDTGGNFNNVRRLVRKLEQRGIAGVCIEDKQFPKTNSFIGEAQPLADMDEFCGKIKAGKDSSDENFSIVARVEALIAGWGMDEALRRAEAYRRAGADAILIHSKLSRPDEILEFAREWAGRGPLVIVPTKYYSTPTEVFREAGISTVIWANHLIRAATSAMQAVAKEIHTSETLVNVEDIAAVNEIFRLQD
>642617060
MEAHNGLSARIVREAFKAIWGSGLAISAQYGVRDNNEASWTQVVDTLEFMADASDLPILLDGDTGGNFNNVRRLVRKLEQRGIAGVCIEDKQFPKTNSFIGEAQPLADMDEFCGKIKAGKDSSDENFSIVARVEALIAGWGMDEALRRAEAYRQAGADAILIHSKLSRPDEILEFAREWAGRGPLVIVPTKYYSTPTEVFREAGISTVIWANHLIRAATSAMQAVAKEIHTSETLVNVEDIAAVNEIFRLQD
>2774055804
MEAHNGLSARIVREAFKAIWGSGLAISAQYGVRDNNEASWTQVVDTLEFMADASDLPILLDGDTGGNFNNVRRLVRKLEQRGIAGVCIEDKQFPKTNSFIGEAQPLADMDEFCGKIKAGKDSSDENFSIVARVEALIAGWGMDEALRRAEAYRQAGADAILIHSKLSRPDEILEFAREWAGRGPLVIVPTKYYSTPTEVFREAGISTVIWANHLIRAATSAMQAVAKEIHASETLVNVEDIAAVNEIFRLQD
>2774366637
MEAHNGLSARIVREAFKAIWGSGLAISAQYGVRDNNEASWTQVVDTLEFMADASDLPILLDGDTGGNFNNVRRLVRKLEQRGIAGVCIEDKQFPKTNSFIGEAQPLADMDEFCGKIKAGKDSSDENFSIVARVEALIAGWGMDEALRRAEAYRRAGADAILIHSKLSRPDEILEFAREWAGRGPLVIVPTKYYSTPTEVFREAGISTVIWANHLIRAATSAMQAVAKEIHSSETLVNVEDIAAVNEIFRLQD
>2773576930
MEAHNGLSARIVREAFKAIWGSGLAISAQYGVRDNNEASWTQVVDTLEFMADASDLPILLDGDTGGNFNNVRRLVRKLEQRGIAGVCIEDKQFPKTNSFIGEAQPLADMDEFCGKIKAGKDSSDENFSIVARVEALIAGWGMDEALRRAEAYRQAGADAILIHSKLSRPDEILEFAREWAGRGPVVIVPTKYYSTPTEVFREAGISTVIWANHLIRAATSAMQAVAKEIHSSETLVNVEDIAAVNEIFRLQD
>2710213563
MEAHNGLSARIVREAFKAIWGSGLAISAQYGVRDNNEASWTQVVDTLEFMADASDLPILLDGDTGGNFNNVRRLVRKLEQRGIAGVCIEDKQFPKTNSFIGEAQPLADMDEFCGKIKAGKDSSDENFSIVARVEALIAGWGMDEALRRAEAYRQAGADAILIHSKLSRPDEILEFAREWAGRGPLVIVPTKYYSTPTEVFREAGISTVIWANHLIRAATSAMQAVAKEIHSSETLVNVEDIAAVNEIFRLQD
>2781192393
MEAHNGLSARIVREAFKAIWGSGLAISAQYGVRDNNEASWTQVVDTLEFMADASDLPILLDGDTGGNFNNVRRLVRKLEQRGIAGVCIEDKQFPKTNSFIGEAQPLADMDEFCGKIKAGKDSSDENFSIVARVEALIAGWGMDEALRRAEAYRQAGADAILIHSKLSRPDEILEFAREWAGRGPLVIVPTKYYSTPTEVFREAGISTVIWANHLIRAATSAMQAVAKEIHSSETLVNVEDIAAVNEIFRLQD
>2773970965
MEAHNGLSARIVREAFKAIWGSGLAISAQYGVRDNNEASWTQVVDTLEFMADASDLPILLDGDTGGNFNNVRRLVRKLEQRGIAGVCIEDKQFPKTNSFIGEAQPLADMDEFCGKIKAGKDSSDENFSIVARVEALIAGWGMDEALRRAEAYRQAGADAILIHSKLSRPDEILEFAREWAGRGPLVIVPTKYYSTPTEVFREAGISTVIWANHLIRAATSAMQAVAKEIHSSETLVNVEDIAAVNEIFRLQD
>2774283099
MEAHNGLSARIVREAFKAIWGSGLAISAQFGVRDNNEASWTQVVDTLEFMADASDLPILLDGDTGGNFNNVRRLVRKLEQRGIAGVCIEDKQFPKTNSFIGEAQPLADMDEFCGKIKAGKDSSDENFSIVARVEALIAGWGMDEALRRAEAYRQAGADAILIHSKLSRPDEILEFAREWAGRAPLVIVPTKYYSTPTAVFREAGISTVIWANHLIRAATSAMQAVAKDIHASETLVNVEDIAAVNEIFRLQD
>2656934644
MEAHNGLSARIVREAFKAIWGSGLAISAQFGVRDNNEASWTQVVDNLEFMADASDLPILLDGDTGGNFNNVRRLVRKLEQRGIAGVCIEDKQFPKTNSFIGEAQPLADMDEFCGKIKAGKDSSDENFSIVARVEALIAGWGMDEALRRAEAYRRAGADAILIHSKLSRPDEILEFAREWAGRGPLVIVPTKYYSTPTEVFREAGISTVIWANHLIRAATSAMQAVAKEIHSSQTLVNVEDIAAVNEIFRLQD
>2819620393
MEAHNGLSARIVREAFKAIWGSGLAISAQFGVRDNNEASWTQVVDNLEFMADASDLPILLDGDTGGNFNNVRRLVRKLEQRGIAGVCIEDKQFPKTNSFIGEAQPLADMDEFCGKIKAGKDSSDENFSIVARVEALIAGWGMDEALRRAEAYRRAGADAILIHSKLSRPDEILEFAREWAGRGPLVIVPTKYYSTPTEVFREAGISTVIWANHLIRAATSAMQAVAKEIHSSQTLVNVEDIAAVNEIFRLQD
>2847698727
MEAHNGLSARIVREAFKAIWGSGLAISAQFGVRDNNEASWTQVVDNLEFMADASDLPILLDGDTGGNFNNVRRLVRKLEQRGIAGVCIEDKQFPKTNSFIGEAQPLADMDEFCGKIKAGKDSSDENFSIVARVEALIAGWGMDEALRRAEAYRRAGADAILIHSKLSRPDEILEFAREWAGRGPLVIVPTKYYSTPTEVFREAGISTVIWANHLIRAATSAMQAVAKEIHSSQTLVNVEDIAAVNEIFRLQD
>2687595443
MEAHNGLSARIVREAFKAIWGSGLAISAQFGVRDNNEASWTQVVDTLEFMADASDLPILLDGDTGGNFNNVRRLVRKLEQRGIAGVCIEDKQFPKTNSFIGEAQPLADMDEFCGKIKAGKDSSDEHFSIVARVEALIAGWGMDEALRRAEAYRQAGADAILIHSKLSRPDEILEFAREWAGRAPLVIVPTKYYSTPTEVFREAGISTVIWANHLIRAATSAMQAVAKEIHSSETLVNVEDIAAVNEIFRLQD
>2756915462
MEAHNGLSARIVREAFKAIWGSGLAISAQFGVRDNNEASWTQVVDTLEFMADASDLPILLDGDTGGNFNNVRRLVRKLEQRGIAGVCIEDKQFPKTNSFIGEAQPLADMDEFCGKIKAGKDSSDENFSIVARVEALIAGWGMDEALRRAEAYRQAGADAILIHSKLSRPDEILEFAREWAGRGPLVIVPTKYYSTPTEVFREAGISTVIWANHLIRAATSAMQAVAKEIHSSETLVNVEDIAAVNEIFRLQD
>2741126229
MEAHNGLSARIVREAFKAIWGSGLAISAQFGVRDNNEASWTQVVDTLEFMADASDLPILLDGDTGGNFNNVRRLVRKLEQRGIAGVCIEDKQFPKTNSFIGEAQPLADMDEFCGKIKAGKDSSDENFSIVARVEALIAGWGMDEALRRAEAYRQAGADAILIHSKLSRPDEILEFAREWAGRGPLVIVPTKYYSTPTEVFREAGISTVIWANHLIRAATSAMQAVAKDIHSSETLVNVEDIAAVNEIFRLQD
>2698055826
MEAHNGLSARIVREAFKAIWGSGLAISAQFGVRDNNEASWTQVVDTLEFMADASDLPILLDGDTGGNFNNVRRLVRKLEQRGIAGVCIEDKQFPKTNSFIGEAQPLADMDEFCGKIKAGKDSSDENFSIVARVEALIAGWGMDEALRRAEAYRQAGADAILIHSKLSRPDEILEFAREWAGRGPLVIVPTKYYSTPTEVFREAGISTVIWANHLIRAATSAMQAVAKDIHSSETLVNVEDIAAVNEIFRLQD
>2857682822
MEAHNGLSARIVREAFKAIWGSGLAISAQFGVRDNNEASWTQVVDNLEFMADASDLPILLDGDTGGNFNNVRRLVRKLEQRGIAGVCIEDKQFPKTNSFIGEAQPLADMDEFCGKIKAGKDSSDENFSIVARVEALIAGWGMDEALRRAEAYRQAGADAILIHSKLSRPDEILEFAREWAGRGPLVIVPTKYYSTPTEVFREAGISTVIWANHLIRAATSAMQAVAKEIHSSETLVNVEDIAAVNEIFRLQD
>2843954021
MEAHNGLSARIVREAFKAIWGSGLAISAQFGVRDNNEASWTQVVDNLEFMADASDLPILLDGDTGGNFNNVRRLVRKLEQRGIAGVCIEDKQFPKTNSFIGEAQPLADMDEFCGKIKAGKDSSDENFSIVARVEALIAGWGMDEALRRAEAYRQAGADAILIHSKLSRPDEILEFAREWAGRGPLVIVPTKYYSTPTEVFREAGISTVIWANHLIRAATSAMQAVAKDIHSSETLVNVEDIAAVNEIFRLQD
>2713547488
MEAHNGLSARIVREAFKAIWGSGLAISAQFGVRDNNEASWTQVVDNLEFMADASDLPILLDGDTGGNFNNVRRLVRKLEQRGIAGVCIEDKQFPKTNSFIGEAQPLADMDEFCGKIKAGKDSSDENFSIVARVEALIAGWGMDEALRRAEAYRQAGADAILIHSKLSRPDEILEFAREWAGRGPLVIVPTKYYSTPTEVFREAGISTVIWANHLIRAATSAMQAVAKEIHSSETLVNVEDIAAVNEIFRLQD
>2671593116
MEAHNGLSARIVREAFKAIWGSGLAISAQFGVRDNNEASWTQVVDNLEFMADASDLPILLDGDTGGNFNNVRRLVRKLEQRGIAGVCIEDKQFPKTNSFIGEAQPLADMDEFCGKIKAGKDSSDENFSIVARVEALIAGWGMDEALRRAEAYRQAGADAILIHSKLSRPDEILEFAREWAGRGPLVIVPTKYYSTPTEVFREAGISTVIWANHLIRAATSAMQAVAKEIHSSETLVNVEDIAAVNEIFRLQD
>2706160771
MEAHNGLSARIVREAFKAIWGSGLAISAQFGVRDNNEASWTQVVDNLEFMADASDLPILLDGDTGGNFNNVRRLVRKLEQRGIAGVCIEDKQFPKTNSFIGEAQPLADMDEFCGKIKAGKDSSDENFSIVARVEALIAGWGMDEALRRAEAYRQAGADAILIHSKLSRPDEILEFAREWAGRGPLVIVPTKYYSTPTEVFREAGISTVIWANHLIRAATSAMQAVAKEIHSSETLVNVEDIAAVNEIFRLQD
>2710229223
MEAHNGLSARIVREAFKAIWGSGLAISAQFGVRDNNEASWTQVVDNLEFMADASDLPILLDGDTGGNFNNVRRLVRKLEQRGIAGVCIEDKQFPKTNSFIGEAQPLADMDEFCGKIKAGKDSSDENFSIVARVEALIAGWGMDEALRRAEAYRQAGADAILIHSKLSRPDEILEFAREWAGRGPLVIVPTKYYSTPTEVFREAGISTVIWANHLIRAATSAMQAVAKEIHSSETLVNVEDIAAVNEIFRLQD
>2637953781
MEAHNGLSARIVREAFKAIWGSGLAISAQFGVRDNNEASWTQVVDNLEFMADASDLPILLDGDTGGNFNNVRRLVRKLEQRGIAGVCIEDKQFPKTNSFIGEAQPLADMDEFCGKIKAGKDSSDENFSIVARVEALIAGWGMDEALRRAEAYRQAGADAILIHSKLSRPDEILEFAREWAGRGPLVIVPTKYYSTPTEVFREAGISTVIWANHLIRAATSAMQAVAKEIHSSETLVNVEDIAAVNEIFRLQD
>2842332760
MEAHNGLSARIVREAFKAIWGSGLAISAQFGVRDNNEASWTQVVDNLEFMADASDLPILLDGDTGGNFNNVRRLVRKLEQRGIAGVCIEDKQFPKTNSFIGEAQPLADMDEFCGKIKAGKDSSDENFSIVARVEALIAGWGMDEALRRAEAYRQAGADAILIHSKLSRPDEILEFAREWAGRGPLVIVPTKYYSTPTEVFREAGISTVIWANHLIRAATSAMQAVAKEIHSSETLVNVEDIAAVNEIFRLQD
>2856302116
MEAHNGLSARIVREAFKGIWASGLAISAQFGVRDNNEASWTQVVDTLEFMADASDLPILLDGDTGGNFNNVRRLVRKLEQRGIAGVCIEDKVFPKTNSFIGERQPLAEIDEFCGKIKAGKDSTESDFSIVARVEALIAGWGLEEALTRAEAYRRAGADAILIHSKLSRPDEILAFAREWAQRAPLVIVPTKYYSTPTEVFRKAGINLVIWANHLVRGAASSMQAVAKEIHDSETLVNVEEIASVDEIFRLQN
>2671605781
MEAHNGLSARIVKEAFRAIWGSGLAISAQYGVRDNNEASWTQVVDTLEFMADASDLPILLDGDTGGNFNNVRRLVRKLEQRGIAGVCIEDKQFPKTNSFIGERQPLAEMDEFCGKIKAGKDSSDDDFSIVARVEALIAGWGMDEALRRAEAYRQAGADAILIHSKLSRPDEILTFAREWAGRGPLVIVPTKYYSTPTEVFRKAGISVVIWANHLIRSAASAMQAVAKEIHDNETLVDVEDIAAVNEIFRLQD
>2832578263
MEAHNGLSARIVKEAFKGIWGSGLAISAQFGVRDNNEASWTQVVDNLEFMADASDLPILLDGDTGGNFNNMRRLVRKLEQRGIAGVCIEDKVFPKTNSFIGERQPLAEIDEFCGKIKAGKDSGDDDFSIVARVEALIAGWGMEEALKRAEAYRQAGADAILIHSKLSRPDEILTFAREWGGRAPIVIVPTKYYSTPTEAFRKAGISTVIWANHLIRGAASAMQSVAKEIHDSQTLVNIEDVASVDEIFRLQD
>2838888676
MEAHNGLSARIVREAFKGIWASGLAISAQFGVRDNNEASWTQVVDTLEFMADASDLPILLDGDTGGNFNNVRRLVRKLEQRGIAGVCIEDKQFPKTNSFISERQPLADIDEFCGKIKAGKDSTEEDFSIVARVEALIAGWGMEEALKRAEAYRVAGADAILIHSKLSRPDEILTFAREWAGRAPLVIVPTKYYSTPTEVFRQAGISLVIWANHLIRAAASSMQLVAREIHASETLVNVEEIASVDEIFRLQD
>2653763640
MEAHNGLSARIVREAFRGIWASGLAISAQYGVRDNNEASWTQVVDTLEFMADASDLPILLDGDTGGNFNNVRRLVRKLEQRGVAGVCIEDKQFPKTNSFIGERQPLAEMDEFCGKIKAGKDSTDDDFSIVARVEALIAGWGMDEALRRAEAYRQAGADAILIHSKLSRPDEILEFAREWAGRGPLVIVPTKYYSTPTEAFRKAGISTVIWANHLIRSATTAMQAVAKEIHAHETLVDVEDIAPVNEIFRLQD
>2551921889
MEAHNGLSARIVREAFKAIWGSGLAISAQYGVRDNNEASWTQVVDTLEFMADASDLPILLDGDTGGNFNNVRRLVRKLEQRGIAGVCIEDKQFPKTNSFIGERQPLAEIDEFCGKIKAGKDSTDDNFSIVARVEALIAGWGMDEALRRAEAYRQAGADAILIHSKLSRPDEILAFAREWAGRAPLVIVPTKYYSTPTDVFRKAGISMVIWANHLVRVAASSMQAVAREIHDSETLVNVEDIASVNEIFRLQD
>2723149344
MEAHNGLSARIVREAFKAIWASGLAISAQYGVRDNNEASWTQVVDTLEFMADASDLPILLDGDTGGNFNNVRRLVRKLEQRGIAGVCIEDKQFPKTNSFIGERQPLAEIDEFCGKIKAGKDSSDDNFSIVARVEALIAGWGMDEALRRAEAYRQAGADAILIHSKLSRPDEILQFAREWAGRGPLVIVPTKYYSTPTEAFRKAGISVVIWANHLIRVAASSMQAVAKEIHDSETLVNVEDIATVNEIFRLQD
>2743576744
MEAHNGLSARIVREAFKAIWGSGLAISAQYGVRDNNEASWTQVVDTLEFMADASDLPILLDGDTGGNFNNVRRLVRKLEQRGIAGVCIEDKQFPKTNSFIGERQPLAEIDEFCGKIKAGKDSSDDNFSIVARVEALIAGWGMDEALRRAEAYRQAGADAILIHSKLSRPDEILAFAREWAGRGPLVIVPTKYYSTPTDVFRKAGISVVIWANHLIRVAASSMQAVAKEIHDSETLVNVEDIASVNEIFRLQD
>2648171832
MEAHNGLSARIVREAFKGIWASGLAISAQFGVRDNNEASWTQVVDNLEFMADASDLPILLDGDTGGNFNNMRRLVRKLEQRGIAGVCIEDKQFPKTNSFIGERQPLAEIDEFCGKIKAGKDSADDDFSIVARVEALIAGWGMDEALRRAEAYRQAGADAILIHSKLSRPDEILTFAREWAGRGPLVIVPTKYYSTPTEAYRKAGISLVIWANHLIRVAASSMQAVAKEIHDSETLVNVEDIATVNEIFRLQD
>2554443867
MEAHNGLSARIVREAFKGIWASGLAISAQFGVRDNNEASWTQVVDNLEFMADASDLPILLDGDTGGNFNNMRRLVRKLEQRGIAGVCIEDKQFPKTNSFIGERQPLAEIDEFCGKIKAGKDSADDDFSIVARVEALIAGWGMDEALRRAEAYRQAGADAILIHSKLSRPDEILTFAREWAGRGPLVIVPTKYYSTPTEAYRKAGISLVIWANHLIRVAASSMQAVAKEIHDSETLVNVEDIATVNEIFRLQD
>2682282878
MEAHNGLSARIVREAFKGIWASGLAISAQFGVRDNNEASWTQVVDNLEFMADASDLPILLDGDTGGNFNNVRRLVRKLEQRGIAGVCIEDKQFPKTNSFIGERQPLADMDEFCGKIKAGKDSADDNFSIVARVEALIAGWGMDEALRRAEAYHQAGADAILIHSKLSKADEILTFAREWAGRCPIVIVPTKYYSTPTDAYRKAGISLVIWANHLIRVAASSMQAVAKDIYENETLVNVEDIATVNEIFRLQD
>2767741671
MEAHNGLSARIVREAFKGIWASGLAISAQFGVRDNNEASWTQVVDNLEFMADASDLPILLDGDTGGNFNNVRRLVRKLEQRGIAGVCIEDKQFPKTNSFIGERQPLADMDEFCGKIKAGKDSADDNFSIVARVEALIAGWGMDEALRRAEAYHQAGADAILIHSKLSKADEILTFAREWAGRCPIVIVPTKYYSTPTDAYRKAGISLVIWANHLIRVAASSMQAVAKDIYENETLVNVEDIATVNEIFRLQD
>2824178025
MEAHNGLSARIVREAFKGIWASGLAISAQFGVRDNNEASWTQVVDNLEFMADASDLPILLDGDTGGNFNNVRRLVRKLEQRGIAGVCIEDKQFPKTNSFIGERQPLADMDEFCGKIKAGKDSADDNFSIVARVEALIAGWGMDEALRRAEAYHQAGADAILIHSKLSKADEILTFAREWAGRCPIVIVPTKYYSTPTDAYRKAGISLVIWANHLIRVAASSMQAVAKDIYENETLVNVEDIATVNEIFRLQD
>2767752070
MEAHNGLSARIVREAFKGIWASGLAISAQFGVRDNNEASWTQVVDNLEFMADASDLPILLDGDTGGNFNNVRRLVRKLEQRGIAGVCIEDKQFPKTNSFIGERQPLADMDEFCGKIKAGKDSADDNFSIVARVEALIAGWGMDEALRRAEAYHQAGADAILIHSKLSKADEILTFAREWAGRCPIVIVPTKYYSTPTDAYRKAGISLVIWANHLIRVAASSMQAVAKDIYENETLVNVEDIATVNEIFRLQD
>2609845858
MEAHNGLSARIVREAFKGIWASGLAISAQFGVRDNNEASWTQVVDNLEFMADASDLPILLDGDTGGNFNNVRRLVRKLEQRGIAGVCIEDKQFPKTNSFIGERQPLAEIDEFCGKIKAGKDSTDDNFSIVARVEALIAGWGMEEALRRAEAYRQAGADAILIHSKLSKPDEILTFAREWAGRGPLVIVPTKYYSTPTEAFRKAGISLVIWANHLVRVAASSMQAVAREIHDSETLVNVEDIASVNEIFRLQD
>2596455227
MEAHNGLSARIVREAFKGIWASGLAISAQFGVRDNNEASWTQVVDNLEFMADASDLPILLDGDTGGNFNNMRRLVRKLEQRGIAGVCIEDKIFPKTNSFIGEQQPLADVDEFCGKIKAGKDSADDDFSIVARVEALIAGWGMEEALRRAEAYHEAGADAILIHSKLSKADEIVTFAREWAGRSPLVIVPTKYYSTPTDVFRKAGISLIIWANHLIRVAASSMQAVAKDIYENETLVNVEDIATVNEIFRLQD
>2852381885
MEAHNGLSARIVREAFKGIWASGLAISAQFGVRDNNEASWTQVVDNLEFMADASDLPILLDGDTGGNFNNVRRLVRKLEQRGIAGVCIEDKIFPKTNSFIGEQQPLADIDEFCGKIKAGKDSADDDFSIVARVEALIAGWGMEEALRRAEAYHQAGADAILIHSKLSKADEIVTFAREWGNRCPLVIVPTKYYSTPTDVFRRAGISLIIWANHLIRVAASGMQAVAKDIYENQTLVNVEDIATVNEIFRLQD
>2802647000
MEAHNGLSARIVREAFKGIWASGLAISAQFGVRDNNEASWTQVVDNLEFMADASDLPILLDGDTGGNFNNMRRLVRKLEQRGIAGVCIEDKIFPKTNSFIGEQQPLADVDEFCGKIKAGKDSADDDFSIVARVEALIAGWGMEEALRRAEAYRQAGADAILIHSKLSKADEIVTFAREWAGRSPLVIVPTKYYSTPTDVFRKAGISLIIWANHLIRVAASGMQAVAKDIYENETLVNVEDIATVNEIFRLQD
>2596466851
MEAHNGLSARIVREAFKGIWASGLAISAQFGVRDNNEASWTQVVDNLEFMADASDLPILLDGDTGGNFNNVRRLVRKLEQRGIAGVCIEDKIFPKTNSFIGEQQPLADIDEFCGKIKAGKDSTDDNFSIVARVEALIAGWGMEEALRRAEAYRQAGADAILIHSKLSKADEIVTFAREWGNRAPLVIVPTKYYSTPTDVFRRAGISLIIWANHLVRVAASGMQAVAKDIYENETLVNVEDIATVNEIFRLQD
>2652625723
MEAHNGLSARIVREAFKGIWASGLAISAQFGVRDNNEASWTQVVDNLEFMADASDLPILLDGDTGGNFNNVRRLVRKLEQRGIAGVCIEDKIFPKTNSFIGEQQPLADIDEFCGKIKAGKDSADDNFSIVARVEALIAGWGMEEALRRAEAYRQAGADAILIHSKLSKADEIVTFAREWAGRAPLVIVPTKYYSTPTDVFRKAGISLVIWANHLIRVAASGMQAVAKEIHDSETLINVEDIATVNEIFRLQD
>2616172329
MEAHNGLSARIVREAFKGIWASGLAISAQFGVRDNNEASWTQVVDNLEFMADASDLPILLDGDTGGNFNNVRRLVRKLEQRGIAGVCIEDKIFPKTNSFIGEQQPLADIDEFRGKIKAGKDSADDNFSIVARVEALIAGWGMEEALRRAEAYRQAGADAILIHSKLSKADEIVTFAREWAGRAPLVIVPTKYYSTPTDVFRKAGISLVIWANHLIRVAASSMQAVAKEIHDNETLVNVEDIATVNEIFRLQD
>2552779243
MEAHNGLSARIVREAFKGIWASGLAISAQFGVRDNNEASWTQVVDNLEFMADASDLPILLDGDTGGNFNNVRRLVRKLEQRGIAGVCIEDKIFPKTNSFIGEQQPLADIDEFCGKIKAGKDSADDNFSIVARVEALIAGWGMEEALRRAEAYRQAGADAILIHSKLSKADEIVTFAREWAGRAPLVIVPTKYYSTPTDVFRKAGISLVIWANHLIRVAASSMQAVAREIHDSQTLVNVEDIATVNEIFRLQD
>2640390958
MEAHNGLSARIVREAFKGIWASGLAISAQFGVRDNNEASWTQVVDNLEFMADASDLPILLDGDTGGNFNNVRRLVRKLEQRGIAGVCIEDKIFPKTNSFIGEQQPLADIDEFCGKIKAGKDSADDNFSIVARVEALIAGWGMEEALRRAEAYRQAGADAILIHSKLSKADEIVTFAREWGNRAPLVIVPTKYYSTPTDVFRKAGISLIIWANHLIRVAASGMQAVAKDIYENQTLVNVEDIATVNEIFRLQD
>2730430097
MEAHNGLSARIVREAFKGIWASGLAISAQFGVRDNNEASWTQVVDNLEFMADASDLPILLDGDTGGNFNNVRRLVRKLEQRGXAGVCIEDKIFPKTNSFIGEQQPLADIDEFCGKIKAGKDSADDDFSIVARVEALIAGWGMEEALRRAEAYRQAGADAILIHSKLSKADEIVTFAREWAGRAPLVIVPTKYYSTPTDVFRKAGISLVIWANHLIRVAASSMQAVAREIHDSQTLVNVEDIATVNEIFRLQD
>2743189071
MEAHNGLSARIVREAFKGIWASGLAISAQFGVRDNNEASWTQVVDNLEFMADASDLPILLDGDTGGNFNNVRRLVRKLEQRGIAGVCIEDKIFPKTNSFIGEQQPLADIDEFCGKIKAGKDSADDDFSIVARVEALIAGWGMEEALRRAEAYRQAGADAILIHSKLSKADEIVTFAREWAGRAPLVIVPTKYYSTPTDVFRKAGISLVIWANHLIRVAASSMQAVAREIHDSQTLVNVEDIATVNEIFRLQD
>637977188
MEAHNGLSARIVREAFKGIWASGLAISAQFGVRDNNEASWTQVVDNLEFMADASDLPILLDGDTGGNFNNVRRLVRKLEQRGIAGVCIEDKIFPKTNSFIGEQQPLADIDEFCGKIKAGKDSADDDFSIVARVEALIAGWGMEEALRRAEAYRQAGADAILIHSKLSKADEIVTFAREWAGRAPLVIVPTKYYSTPTDVFRKAGISLVIWANHLIRVAASSMQAVAREIHDSQTLVNVEDIATVNEIFRLQD
>2743195707
MEAHNGLSARIVREAFKGIWASGLAISAQFGVRDNNEASWTQVVDNLEFMADASDLPILLDGDTGGNFNNVRRLVRKLEQRGIAGVCIEDKIFPKTNSFIGEQQPLADIDEFCGKIKAGKDSADDDFSIVARVEALIAGWGMEEALRRAEAYRQAGADAILIHSKLSKADEIVTFAREWAGRAPLVIVPTKYYSTPTDVFRKAGISLVIWANHLIRVAASSMQAVAREIHDNQTLVNVEDIATVNEIFRLQD
>2531644670
MEAHNGLSARIVREAFKGIWASGLAISAQFGVRDNNEASWTQVVDNLEFMADASDLPILLDGDTGGNFNNVRRLVRKLEQRGIAGVCIEDKIFPKTNSFIGEQQPLADIDEFCGKIKAGKDSADDDFSIVARVEALIAGWGMEEALRRAEAYRQAGADAILIHSKLSKADEIVTFAREWAGRAPLVIVPTKYYSTPTDVFRKAGISLVIWANHLIRVAASSMQAVAREIHDNQTLVNVEDIATVNEIFRLQD
>2590846438
MEAHNGLSARIVREAFKGIWASGLAISAQFGVRDNNEASWTQVVDNLEFMADASDLPILLDGDTGGNFNNVRRLVRKLEQRGIAGVCIEDKIFPKTNSFIGEQQPLADIDEFCGKIKAGKDSADDDFSIVARVEALIAGWGMEEALRRAEAYRQAGADAILIHSKLSKADEIVTFARE
>2667925865
VEAHSPLAARIVSLAFDGLWISSLADSSLAGLPDTEILGYPKRAQGVSELTRTTHLPMLVDADTGGETSSFVDFIHMLEQIGVSGCVVEDKVFPKKNSLIEADQQLCDCDQFSEKIRIAQAEISPEFMIWARTETLIAKQGMDEALFRAESYIRAGADGIVIQSVDPSGQEVLSFIQGLSWKHPVACIPTAYPQFTAQQMFAAGFHITIFANHLLRASIAAMESVCRSLLNADRSWECESIASIQRLFTLVP
>2792909839
MECHDALSGMIASQAFDGLWISSLCDSLVRGRPDMEVVDISDRLQMIEKIKSVSSKDIIVDIDSGGNISQLFYTVKTLSERGINGIVIEDKIGIKFNSLYDNPQCQDTIENFRKKISIALKAINDDTVIIARIESLTLGKGIDDAVFRGIEYIEAGAEALLIHCITRQADDLFKVIEKIKRKIPIVAVPTKFPEIEEEVLFDRGVNLVIYANHLLRAIIQPMEKVAVSILKNGRTSDVEHLISINEVLNLIP
>2540751280
IEAHDALSAYIIDQTYDGIWISSLCDSIIRGKPDMEVVNITDRLQTIDDILCVTEKHIIVDIDSGGTLAQTASLIEKITLRKIAGIVIEDKIGQKYNSLFKNTQLQDSTESFERKIRVAIKSKNSKTAIIARIESLVLGKSLEDLLYRGNCYIKSGAEALVIHALNSRLDDLYQALKYFKRYIPLIVIPTDFPYVCAEELFESGADLIIYANHLLRSIIKPMEYIAKSILIDGYSNGVENLLPISEILNYIP
>2546605517
IEAHDALSAYIIDQTYDGIWISSLCDSIIRGKPDMEVVNITDRLQTIDDILCVTEKHIIVDIDSGGTLAQTASLIEKITLRKIAGIVIEDKIGQKYNSLFKNTQLQDSTESFERKIRVAIKSKNSKTAIIARIESLVLGKSLEDLLYRGNCYIKSGAEALVIHALNSRLDDLYQALKYFPEIPLIVIPTDFPYVCAEELFESGADLIIYANHLLRSIIRPMEYIAKSILIDGYSNGVENLLPISEILNYIP
>650574589
LEAVNGLEAYVAEHAFDGLWLSGLCHAAAAGMPDDGRMPLSEKLTAVRTIRRVSQKPLLVDCDNGGDFSHTARAYAKAGVSGLVVEDKCGQKHNSLYARVQLLEDPRIFAQKLSDAKAHAPEILLFARLESLIAGQSMEDALERANIYAKAGADGIVIHSLDKTGEQVLEFCHRCPEMPVACIPTMYPQLSCHTLHQAGVNMVIYANHLTRSAYKAMCLTAGSILAAGSSGEADQCAPTTEILRITE
>2788190114
IEAHNGLSAGIIESLFNAIWISSLTESVSRGFCDNEYLNLPSRFQTINEVMGNTSLPLIYDADSGSYAEHLTRTVIDLERLGVSAIVIEDKQGFKVNSLTDDLQKQLDPHEFSEKIKIAQKASTSDFLVIARIETFPLGGKLEDALLRAKMYAKAGADIIMIHSKESEFTQVREFATQYSKPLMIVPSTYFNYTEEMAKEDGVQMVIYANQLLRSAYQAMSGCAQEILSEGHAKSIQSLASVKDILNLKA
>2787653044
LEAHSGLSGIVVEELFDFIWESSLTDSASKGLPDASIVSNESRLHTIDEILNVTTKPMIVDGDTGGDEDNFRFLIKRLENQGVSAVIVEDKIFPKRNSFGTVGXGMENPDTFAXKLAIGMRASTKDFLIIARLESLIAGLGIEETMLRAEKYINAGVDGIMIHSKLKSPEEVLDFTSRYIGRRPYVAVPTTYNSINDKDLIKXGVDIIIHANHLIRSSYRSMLXTAELIFNSGRSFEADKISSVKDIFSAVG
>2787691477
LEAHSGLSGLVTEKLFDFIWESSLTDSASKGLPDASIVGNESRIHTIDEILNVTTKPMIVDGDTGGDEDNFRFLIKRLENQGVSAVIVEDKIFPKRNSFGTVGAGMEDPNIFSKKLEVGMKTTTKDFLIIARLESLIAGLGMNETMMRAEKYINAGVDGIMIHSKLKEPSEVLEFIPKFKKRRPLIAVPTTYNNISDDELIKSGVDIIIHANHLLRAAYKSMMDTATLISNSRRSYESDSISSVKEIFSAVG
>2780292162
LEAHSGLSGLVTEKLFDFIWESSLTDSASKGLPDASIVGNESRIHTIDEILNVTTKPMIVDGDTGGDEDNFRFLIKRLENQGVSAVIVEDKIFPKRNSFGTVGAGMEDPNIFSKKLEVGMKTTTKDFLIIARLESLIAGLGMNETMMRTEKYINAGVDGIMIHSKLKEPSEVLEFIPKFKKRRPLIAVPTTYNNISDDELIKSGVDIIIHANHLLRAAYKSMMDTATLISNSRRSYESDSISSVKEIFSAVG
>AG-893-A15_NODE_10
IEAHSGLSGLVTEKLFDFIWESSLTDSASKGLPDASIVGNESRLHTIDEILNVTTKPMIVDGDTGGDEDNFRFLIKRLENQGVSAVIVEDKIFPKRNSFGTVGSGMEDPNIFAQKLKIGMETSSDKFLIIARLESLIAGLGMNETMLRAEKYILAGVDGIMIHSKLKDPSEVIEFIPKYERRRPLIAVPTTYNSISDNELIKSGVDIIIHANHLLRASYIAMTEAANLILKSGRSLEVDSISSVKEIFSVVG
>2787671521
IEAHSGLSGLIVESSFDAIWESSLTDSASKGLPDASIVGNEGRLHTINEILNVTTKPMIVDGDTGGDSDNFRFLVKRLERLGVSAVIIEDKVFPKRNSFGTDASSMEDPELFSKKIVAGRNAATDDFLIIARLESLVAGIGMNDTVLRAEKYMRAGADGIMIHSKLKNPEEIITFSKKFCEKRPLISVPTTYNSIKDSELKDLGFNIVIHANHLLRASFEAMSETASKIIDSDRSKEVDDIVSVKKVFSIVG
>2781001868
MEAHSGISAMIVESAFDGIWESSLTDSATKGMPDASIIGTESRLHTINEIAHVTSKPLIVDGDTGGSIPQFEFLISNLERLGVSSVIIEDKIFPKRNSLDSASQELENPEIFANKIKSGIDKSNPDFLIVARIESLIAGTGLKDAINRAEHYIDAGIDGIMIHSNEKKPKDLIDFAKKYFGKRPLVSVPTTYNNYTEKSLIDLGFNIIIHANHLLRASHQAMKETAQIILNDGKSERVDKITPVKEIFQFVG
>2788995518
IEAHNGLSALVGQTAYDGFWESSLTDSASKGLPDAEIVGNPSRLHTIDEILSVTSKPMIVDGDTGGSDVQFEYFVRDLERLGVSAVIIEDKIFPKRNSLDSANQTLEDPDEFARKIVRGREAVTDVFMVIARLESLIAGLGIEDAVMRAKKYIDSGVDGIMIHSKQDSPDEVIEFANLYKPRRPLVCVPTTYNLITDAELAKYGFNVIIHANHLLRASHKAMLATSEVILSNDRGFEAEPCIALPKVFAQVG
>2741390551
IEVHNGISALIGEKIFDGFWESSLTDTASKGMPDAEIVGYDSRLHTINEILNITTKPLIVDGDTGGSPAQFEYFVKHLERLGVSAVIIEDKVFPKRNSLDYAKQTLEDPEVFSQKIHRGRDVISNDFMIIARIESLIAGVGLEDALKRAERYINAGVDGIMIHSKKSDPDDIITFAHEYGRRPPLVSVPTTYNLITDKELADYGFNIIIHANHLLRSAHKSMKKTAETILLNDRNFEAEPCSEIMEIFKEVG
>2780996745
MEAHSGLSGIIAENVFDGLWESSLTDSASKGLPDASIVGNDSRVHTINEILTVTSKPLIVDGDTGGEPAQFEYLVRTLERLGVSAVIIEDKVYPKRNSLDAANQDLEDPWAFAEKIQAGKEVTTDDFMIISRLESLISGAGVADALSRAEQYILAGTDGIMIHSNKSDPAEIFAFTDAYRRRRPLVSVPTTYNTVSDDELIARGFNVIIHANHMLRAAHKAMSEVVSAILEGGSSLAVDECATVPVVFATVG
>2789268112
LEAHSGLSAIIAENVYDGIWESSLTDSATKGLPDASIVGNDSRLHTINEILNVTTKPLIVDGDTGGEPAQFEYLVQGLERLGVSAVIIEDKVYPKLNSLDSANQDLEDPSVFAEKIQAGKEVTTRDFMIISRLESLIAGAGVADALNRAEQYIVAGTDGIMIHSNKSDPAEIFAFADAYKRRSPLVSVPTTYNTVSDDRLIAHGFNVIIHANHTLRAAHKAMSEVAGAILLGGSSLAVDECATVPEVFATVG
>2558012655
IEAHNGLSALVASTSFDGLWISSLTSSASKGLPDIELGSLERRLETIEEIVHVTHKPVIVDGDTGGEAVNFEYFCSKLEQIGVSAVVIEDKQYPKRNSLCKASHTLEDPKVFAAKIQRGRSVLSNDFMIFARLESLIVNQGVEDALARARIYLLAGVDGIMIHSKERTIDQVHAFLNGYLGRKPIICVPTTYNVVTDEDLFRWGADIVIHANHLLRAAHHAMQQVCETILKNNRSLEADECTPVSHLFELVG
>2550080277
IEVHSGLSALICSQSFDALWISSLTGSASKGLPDMEIYLLERRLELIEEVCQVTKLPIIVDGDTGGDPTGFEYFCTKLEALGVSAVVIEDKKHPKRNSLSDSAHVLEDPILFAGKIQRAKKAQSDAFMIFARIESLIAGESIEDALSRANIYLKYGADGIMIHSKSNHGKDITEFLSRFNNIPIICVPTTYNFIYDKELFRLGASIVIHANHTLRAAHKAIEKICEVILENDRSYEADECTPVKEIFSMVG
>2687046654
LERRLELIDEVCQASMKPIIVDGDTGGETTSFEYLCTRLESLGVSAVVIEDKQHPKRNSLSDSRHVLEEPNAFGAKIRRARSALSDTFMIFARLESLIAGRTVDDALERAEIYLRNGAHGVMIHSKSKDGDDIIEFITRFSAKEPIICVPTTYNKIRAQDLFEHGANIVIHANHMLRASHFAMKKVCKRILENDRSFEADGCSSVGDIFSLVG
>2582534403
IEVHNGLSALVCSEAFDALWISSLTGSASRGLPDMEMYVLERRLELIDEVCQASMKPIIVDGDTGGETTSFEYLCTRLESLGVSAVVIEDKQHPKRNSLSDSRHVLEEPNAFGAKIRRARSALSDTFMIFARLESLIAGRTVDDALERAEIYLRNGAHGVMIHSKSKDGDDIIEFITRFAGKEPIICVPTTYNKIRAQDLFEHGANIVIHANHMLRASHFAMKKVCKRILENDRSFEADGCSSVGDIFSLVG
>2846785521
IEAHSGISALISSETFDALWLSSLTSSAARALPDMELYALERRLELVDEILSATSKPLIVDGDTGGDPTAFEYLCARLESAGVSAVVIEDKQHPKRNSLSSSTHVLEDPVTFGQKIYRGREALSEDFRIFARLESLIAGETVEDALRRARVYLEHGAHGVMIHSKERGPTSVFEFLDRFRGEQPVICVPTTYNNVRAQDLHARGASIVIHANHLLRASHFAMRQICMSLLENDRSMEADITPVAEIFREVG
>2603782868
IEAHSGISALISSETFDALWLSSLTSSAARALPDMELYALERRLELVDEILSATSKPLIVDGDTGGDPTAFEYLCARLESAGVSAVVIEDKQHPKRNSLSSSTHVLEDPVTFGQKIYRGREALSEDFRIFARLESLIAGETVEDALRRARVYLEHGAHGVMIHSKERGPTSVFEFLDRFRGEQPVICVPTTYNNVRAQDLHARGASIVIHANHLLRASHFAMRQICMSLLENDRSMEADITPVAEIFREVG
>2695588579
IEAHSGLSALVCSETFDALWLSSLTSSAVRGLPDMELYALERRIELIDEILHVTSNPLIVDGDTGGEATAFEYMCTRLEDMGVSAVVIEDKQHPKRNSLSESAHALEDPTIFGRKIRRGRDVLSGNFMIFARLESLIAGESVSDALTRAEIYLENGAHGVMIHSKDPSPETIFEFLARFAGMQPVICVPTTYNGVHAHELQSRGANIVIHANHMLRAAHFAMQRVCQAILDNDRSMEVDITPVKDIFHSVG
>2656854613
IEAHNGISALIANDAFDGLWESSLTDSASKGYPDAEIVGFDSRINNINQLIDVTNKPIIVDGDTGADASNFEYMVKKLEAIGVSAVIIEDKVFPKRNSLSDARQILEDPEVFANKIERGKKILTDDFMIIARLESLIAGWGNEDALKRARKYLLAGADGIMIHSKSGSPNDVFRFAEHYGFRKPLVCVPTTYNSVREEELKKRGFNVVIYANHLLRVSYKAMENVCKTILLNRRSLEADPCTPVAKIFEKVG
>2653664777
MEAHNGLSGIVANDAFDGIWESSLTDSASKGHPDIEVVSFDSRLQSIQEILAVTNKPMIVDGDTGGEPNNFEYSVTKLEKAGVSAVIIEDKVFPKRNSLEGTSQEQETPEDFAKKIRRGKAVASDDFMIIARIESLIAEAGMDDAKHRARVYLEAGVDGIMIHSKQKSPDEVFEFAKFYKELKPLICVPTTYNSVHEDELRAAGFNIVIYANHLLRAAYQSMLETAKTILINQRSFEADPCAPVREIFKTVG
>2534345810
IEAHNGLSGIIADNAFDAIWESSLTDSASKGHPDIEVISFDSRLHTIHEILAVTKKPMIVDGDTGGDPNMFEYTVSKLERAGVSAVIIEDKVFPKRNSLEGTTQTLQEPQAFAYKIKRGKAVMTDDFMIIARLESLIAGLGLDDALDRARAYLEAGADGIMIHSKSKDPSEILEFAKRYAELKPLVCVPTTYNNIVEEELKQSGFHIVIYANHLLRTAYKSMLETARTILLNQRSFEADPCAPLRDIFDAVG
>2791105721
LEAHNGLSGIIANNIFDALWESSLTDSASKGHPDIEVITFDSRLHTINEILSVTNKPMIVDGDTGGDVNAFEYTVSKLERVGVSAIIIEDKIFPKRNSLEGAQQNLEDPEXXAQKIRRGXQINTSXFMIIARLESLIAGKPMEDAVRRAKIYLQAGVDGIMIHSKSKSADEILEFAKRYKELKXLVCVPTTYNQITENELSNAGFQIIIYANHLLRSAYKAMTETAKTILRDQRSLEADPCSTVREIFKTVG
>2791102726
LEAHNGLSGIIANSNFDAIWESSLTDSASKGHPDIEVITFDSRIHSINEILAVTDKPMIVDGDTGGDANTFEYTVSKLEQAGVSAVIIEDKIFPKRNSLEGVQQNLEDPEVFAQKIQRGKRIKSSDFMIIARIESLIAGKPMEEAIKRATKYLKAGIDGIMIHSKSKNPDEILEFAEKYKTLKPLVCVPTTYNLITEDELNAAGFSIIIYANHLLRSAYQAMTKTAKTLLRKQRSLEVDPCTPVREIFKTVG
>2653671464
LEAHNGLSGIIANSDFDAIWESSLTDSASKGHPDIEVVTFDSRLQSINEILAVTDKPMIVDGDTGGDANTFEYTVSKLEQAGVSAVIIEDKVFPKRNSLEGVQQNLQEPEVFAQKIRRGKSIKSSEFMIIARIESLISGKPMQDAIDRATQYLKAGVDGIMIHSKSKSPDEILEFAEKYKDLKPLVCVPTTYNLITEDELAAAGFNIVIYANHLLRSAYQAMTETAKTILRNQRSIEADPCAPVREIFKTVG
>2682019365
LEAHNGLSGIIANSDFDAIWESSLTDSASKGHPDIEVVTFDSRLHSINEILAVTDKPMIVDGDTGGEANTFEYTVSKLERAGVSAVIVEDKVFPKRNSLAGVQQNLQEPEVFAQKIRRGKSIKSSEFMIIARIESLISGKPMEDALNRATQYLQAGVDGIMIHSKSKNPNEILEFAEKYNDLKPLVCVPTTYNKITENELSSAGFNIIIYANHLLRSAYQAMMETAKTLLRNQRSLEVDPCTPVREIFKTVG
>2787014400
LEAHNGLSGIIANSDFDAIWESSLTDSASKGHPDIEVITFDSRLHTINEILAVTNKPMIVDGDTGGDANSFEYTVSKLERAGVSAVIIEDKVFPKRNSLEGVQQNLQEPELFAQKIRRGKNVKSSEFMIIARIESLIAGKPMEDALDRATLYLKAGVDGIMIHSKSKNPDEILEFAAKYQDLKPLVCVPTTYNLITEDELSAAGFNIIIYANHLLRSAYQAMVETAKTLLRNQRSLESDPCAPVREIFKTVG
>2787018457
LEAHNGISGIIVNSVFDAIWESSLTDSASKGHPDIEVVGIDSRLQTIFEILAVTNKPMIVDGDTGGDPNNFEYLVSKLERAGVSAVIIEDKVFPKRNSLEGTQQTLEDPAAFAQKIRRGKKTLTRDFMIIARIEALIAGKSMSEALERARVYLKAGVDGIMIHSKSEKPDEILEFAKQYEIRRPLVCVPTTYNQITEDELGEAGFNIVIHANHLLRSAYKSMEEVAKTLLLNQRSFEADPCAPVRSIFQAVG
>2653662775
LEAHNGLSAILANNVFDAIWESSLTDSASKGHPDIEVISFDSRLATISEILAVTSKPMIVDGDTGGDPNNFEYMVSKLERAGVSAVIIEDKVFPKRNSLEGAQQTLEDPQVFAQKIRRGKKVLTDDFLIIARIESLIAGKNMEIAVERAKIYLSAGVDGIMIHSKSKQANEVLEFAERYKGKPLVCVPTTYNSITEDELASAGFNIVIYANHLLRSAYKAMEETAKTILSNQRSFEADPCAPVREIFSTVG
>2787008479
LEAHNGLSGILANNVYDAIWESSLTDSASKGHPDIEVISFDSRLATISEILAVTNKPMIVDGDTGGDPNNFEYMVSKLERAGVSAVIIEDKVFPKRNSLEGAQQTLEDPQVFAQKIKRGKNIMTNDFLIIARIESLIAGKDMDTAVQRAKIYLSAGVDGIMIHSKSKQPNEVLEFAKRYENLKPLVCVPTTYNTITEDELAKAGFNIVIHANHLLRSAYKAMEETAKIILSNQRSFEADPCALVRDIFSTVG
>2658482286
LEAHNGLSGIIANNAFDAIWESSLTDSASKGHPDIEIVSFDSRLQSINEILAVTHKPMIVDGDTGGDANNFEYMVTKLERAGVSAVIIEDKVFPKRNSLEGVQQTLQEPEVFAQKIHRGKSVISSDFMIIARLESLIAGKNVDDAISRAQIYLEAGADGVMIHSKEKDPAQIMEFAKRYINKKPMVCVPTTYNTLTEDELRTAGFRVVIYANHLLRSANKAMEETARTILLNQRSFEADPCSPVREIFKTVG
>2264264083
LEAHNGLSGIIANNAFDAIWESSLTDSASKGHPDIEVISFDSRLQSINEILAVTHKPMIVDGDTGGDANNFEYMVTKLERAGVSAVIIEDKVFPKRNSLEGVQQMLQEPEIFSQKIKRGKSAISTDFMIIARLESLIAGKSVDDALFRAQIYLEAGADGVMIHSKEKDPDQIMEFAKHYNCKKPMVCVPTTYNTLTEDQLSAAGFSIVIYANHLLRSANKAMEEAARTILLNQRSFEVDPCSPVREIFQTVG
>2640438185
LEAHNGLSGIIANNAFDAIWESSLTDSASKGHPDIEVVSFDSRLQSINEILAVTHKPMIVDGDTGGDANNFEYMVTKLERAGVSAVIIEDKVFPKRNSLEGVQQMLQEPEIFSQKIQRGKSAISTDFMIIARLESLIAGKSVDDALFRAQIYLEAGADGVMIHSKEKDPDQIMEFAKHYNCKKPMVCVPTTYNTLTEDELRAAGFSIVIYANHLLRSANKAMEETARTILLNQRSFEVDPCSPVREIFQTVG
>2636228868
TDSASKGHPDIEVVSFDSRLQSINEILAVTHKPMIVDGDTGGDANNFEYMVTKLERAGVSAVIIEDKVFPKRNSLEGVQQTLQEPEIFSQKIQRGKSVISTDFMIIARLESLIAGKSVDDALFRAQIYLEAGADGVMIHSKEKDPAQIMEFAKHYNCKKPMVCVPTTYNTLTEDELRAAGFSIVIYANHLLRSANKAMEETARTILLNQRSFEVDPCSPIREIFQTVG
>2682015099
LEAHNGLSGIIANNAFDAIWESSLTDSASKGHPDIEVVSFDSRLQSINEILAVTHKPMIVDGDTGGDANNFEYMVTKLERAGVSAVIIEDKVFPKRNSLEGVQQILEEPEIFSQKIQRGKSAISTDFMIIARLESLIAGKSVDDALLRAQIYLEAGADGVMIHSKEKDPAQIMEFAKLYNCKKPMVCVPTTYNTLTEDELRAAGFSIVIYANHLLRSANKAMEETARTILLNQRSFEVDPCSPVREIFQTVG
>2672290704
MEAHNGLSGIIANNAFDAIWESSLTDSASKGHPDIEVVSFDSRLQTIQEILAVTHKPMIVDGDTGGDANNFEYMVSKLERAGVSAVIIEDKVFPKRNSLGVQQTLQEPEVFAQKIKRGKTVISDEFMIVARLESLIAGKSVDDALHRARIYLEAGVDGIMIHSKSKTPGQILEFAERYKPLVCVPTTYNTLTEDELRSAGFRIIIYANHLLRGAYKTMKEVARTILLNQRSFEADPCAPVRDIFKTVG
>2731790723
LEAHNGLSGIVANNAFDAIWESSLTDSASKGHPDIEIISFDSRLQSINEILAVTNKPMIVDGDTGGDANNFEYMVTKLERVGVSAVIIEDKVFPKRNSLEGVQQTLQEPEVFAQKIRRGKSVISSDFMIIARLESLIAGKSVDDALNRAKIYLDAGADGIMIHSKEKEPDQIMEFAAGYRKMQPLTCVPTTYNTLTEDELHKAGFRIIIYANHLLRGSYKVMEEVARTILLNQRSFEVDPCSPVREIFNTVG
>2786995570
LEAHNGLSGIIANNAFDAIWESSLTDSASKGHPDIEVISFDSRLQSINEILAVTHKPMIVDGDTGGDTNSFEYMVTKLERAGVSAVIIEDKVFPKRNSLEGVQQTLQEPEVFSQKIRRGKSIISNDFMIIARLESLIAGKSVDDALNRARIYLEGGADGVMIHSKEKDPAQIMEFAERYQEMKPMVCVPTTYNTMTEDELRTAGFRIIIYANHLLRGAYKVMEEIARTILLNQRSFEVDPCSPVREIFKTVG
>2724701902
IETHNAISGLIANDSFDGFWESSLTDSASKGFPDIELVSLDSRLETISQILEVTDKPMIVDGDTGGDFNQFEYMVKKLERAGVSMVIIEDKVFPKRNSLEGTRQTLEKPEVFAEKIRRGIEISDPDFLVVARIESLIAGFGLQDAIERAELYLKAGADGIMIHSKDADPSQIIEFAKKFKSFPLICVPTTYNSLTCSQLAGYGFNIIIHANHNLRAAYKAMEDVCKQILTYDRTAEADECTPIKSIFAKVG
>2710732687
IEAHNGLSALLANDTFDAIWESSLTDSASKGFPDIEVVSFDSRLHTINEILEVTSKPLIVDGDTGGDFNQFEYAVKRLERAGVSMVIIEDKTFPKRNSLEGTKQDLEKIEVFAEKIKRGQKIIHKDFMIVARMESLIVGHGIKEALRRARICLKAGADGIMIHSKRTEPTEILEFAKEYYRKFPLIAVPTTYNTITDSELNKNGFHIVIHANHLLRSSFIAIENTAKKILLNDRSFEVEGLATIRKIFHKVG
>2627375595
LEVHNGLSALIVDNFFDGLWESSLTDSASKGLPDIEVVSHDSRLDTINQILEVTGKPMIVDGDTGGDVNHFEYLVKRLIRAGVSMVIIEDKVFPKRNSLVDTKQSLEDQNIFAEKIRRGVQVQKRAFMIVARLESLIAGETVADALRRAKIFLSAGADGIMIHSKSSTPSEILEFAKKYIKNKVLVCAPTTYNTITADELAKAGFQVIIYANHMLRSAYTAMEKTCEIILLNDRSFEVNCGPVASLFEVTG
>2711239158
IEAHNGLSALIADQAFDGFWESSLTDSASKGLPDIEIVTLESRLETISQILQATSKPLIVDGDTGGDFNHFEYMVNKYEDMGASMIIIEDKVFPKRNSLTDSTHTLEDINKFAEKIKRGIAIKNNEFMIVARLEGLIAGHSTKETLERAEAFLKAGADGIMIHSKKTDAKEVLDFAALYRKLPLVCVPTTYNRITAKELASHGFNIIIYANHLLRSSYKAMEEICKTILLNDRSCEGESCVPLKKLFKITE
>2791864648
IEAHSGLSARIAATAFDALWQSSLTDSALRGKPDREIVDKADRLRTIGEISDGTVLPLIYDGDTGGSPDRVYELTRALDSAGVAALCLEDKIGMKRNSLYGKPQTQASIAEFSARITAFCAARSSDMMMIARIESLILGAGQADALARAEAYLDAGAEAILIHSIAESATEVADFTAALGVKVPVFVVPTTYSNTPIAEFEAAGINAVIYANQLLRATVGPMERVAKSILDAGCCNEPEALVGIPQLLDLIP
>AG-891-J16_NODE_7
IEVHNGLSALIADRTFDCLWLSSLTHSASKGKPDIEYIDDTTVNSTINDIFEITLKPLIFDADSGGRIEHLKYSISNLGRLGVSAAIIEDKVGSKKNSLSNNTQKQDSITNFKRKLIEVKKVSQNGVFIFARIESLILGKGLDDAIKRAKNYINAGADGIMIHSKKQTPKEIFDFCKLYVNRKPLVVVPSTFHKTYEKDFYNHGANIVIYANHLLRASIPAMEKVAKSILEFERSSEVESMKKIDDLLDFTD
>AH-326-L15_NODE_37
IEVHNGLSALISSQAFDCLWLSSLTHSASKGKPDIEYIDDTTVTQTINDIFDVSLKPLIFDADSGGRIEHLKFTIKNLSRLGVSAIMLEDKIGNKVNSLENNQKQDSIINFCSKIIESKKIKLKEIKIFARIESLTLNKTVSDAINRAKHYLNAGADGIMIHSKKINPKEVFEFCKRYINKKPLIVVPSTFNKTHETELARNGVNIVIYANQILRSAIPAMQKTAIQILKNGRSYESDKMISIQNTLKIFD
>2823582769
IEVHNGISALIAQKSFDCMWLSSLTHSTSKGKPDIEYIDDTTVNNTINDIFDCSLKPLIFDADSGGRIEHLKFTIKNLERLGVSAIVIEDKVGEKINSLSVEKQKQDSIKNFCKKIRIAKNSVSSNIKIFARIESLIIKKGLDDALLRASEYITSGADGIMIHSNKKTPLEIFKFCKSYKNRVPLIVAPSTYDKTYEKDFEKYGINIVIYANQLIRSAIPSMKKTAEKILKYGRSSEASKIISINEILKLMD
>AG-915-P07_NODE_31
IEVHNGLSALIGSKSFDCMWLSSLTHSTSKGKPDIEYIDDTTVSSTINDIFDCSLKPLLFDADSGGRPEHLKFTIANLDRLGVSAIVIEDKIGEKKNSLSVYSQKQDSIKKFCDKIKIAKKSISSDIKIFARIESLILNKGLDDALQRANAYINAGADGIMIHSKKKTPNEVFAFCKSYKNRMPLIVVPSTFDKTYEKDLEKNGINIVIYANQLIRSAIPSMQKTAENILKNQRSFDEVRMMSIKEILQLLD
>2859847119
LEAHTPLCGLIAQTAFDAVWSSSLSDATIRGKPDIEVVDHSSRLLALHELMDVCTLPIMYDCDTGGNHLQFRNTVRSLERAGVAATIVEDKVGFKQNSLKVPGQRQAPIDEFCTKLQSAKTRRSSDFMIIARIESLVLGGGMEDALLRAREYLRAGADGIMIHSYHTEPNEILEFSQKFGESAPLVVVPTTYSLIDEDTLVKAGINVVIYANHLLRSSHKAMKQVAASILQYGRAAECEECTPISEIIHHLD
>2643814214
LEAHTPLCGLIAQAAFDAVWSSSLSDSAIRGKPDIEVVDHSSRLLSLHELMDVCSLPVIYDCDTGGNHLQLRSTVRSLERAGVSATIVEDKGGLKQNSLKMPGQLQLPIEDFCAKLQSAKTWRNSDFMVIARIESLVLGNGMQDALTRARAYLRAGADGVMIHSHHQDPQEVLEFSKEFGEKAPLVAVPTTYNAVNEETLFQAGVNVIIYANHLLRSSHKAMKQAASSILQYGRAAECEECTPVGDILRCFD
>2829942925
LEAHTPLCGLIAQAAFDAVWSSSLSDSAIRGKPDIEVVDHSSRLLSLHELMDVCSLPVIYDCDTGGNHLQLRSTVRSLERAGVSATIVEDKGGLKQNSLKMPGQLQLPIEDFCAKLQSAKTGRNSDFMVIARIESLVLGNGMQDALTRARAYLRAGADGVMIHSHHQDPIEVLEFSKEFGEKAPLVAVPTTYNAVNEETLFQAGVNVIIYANHLLRSSHKAMKQAASSILQYGRAAECEECTPVGDILRCFD
>AG-430-P01_NODE_1
LEAHNPIGGLLIDNLIDGVWCSSLTDSTSRGKPDNGSLDLTTRSNWLSEMFEVSSKPVIFDADNGGPKEHLKFLVNKLEKIGVSAVVIEDKIGIKINSLFQSKTKQDTINNFCKKIKIMCNSVSNDFIIISRIESLILGKGVRDALKRANSYSKAGADMILIHSNKKTPSEIFKFAKLFKYFKPLVAVPSTYPSVTETNLIKHGFKIVIYANHLLRTSYLSMKKTLISILKNGQALKAQKMISIKEIIQMIR
>AH-287-D15_NODE_1
LEAHNPIGGLIIDNLFDGVWCSSLTDSSSRGKPDNQSLDLTTRVNWLSEMFEVTSKPLIFDADNGGSVEHIKFLIRRLEKIGVSAVILEDKIGIKQNSLFQSKTKLDTINNFSKKIKIATKNVSDDFLIIARLESLIVGQGINEAIKRANKYSKAGADMILVHSKKNTPNEIFKFAKKFKFFKPLVAVPSAYPSVKEAQLVKNGFKLVIYANHLLRASYLSMFETAKNILKNKRAKESEKMISIKKIIELIE
>2717176020
IEAHNPLSALIGEKAFDCLWSSSLADSLTRGKPDNQSVDYSTRISGLNEIFDVTTKPIIFDGDNGGEMHHIPYLIKTLERLGTSAIAIEDKIGVKQNSLFQSSSKQDNIKDFCKKIKLIQKTKSEDFMLIARIESLIMKKGLKDALKRAHAYSKAGCDMILIHSKSKDTNELFKFSNQFKYFIPLVCVPSTYSHVKERDLIKNHFSIVIYANQLLRSIYPSMVETSASILRNQRAKESEKLMKVKEIISLIP
>AG-337-K13_NODE_11
IEAHNPLSALIGEKAFDCLWSSSLADSLTRGKPDNQSVDYSTRISGLNEIFDVTTKPIIFDGDNGGEMHHIPYLIKTLERLGTSAIAIEDKIGVKQNSLFQSSSKQDNIKDFCKKIKLIQKTKSEDFMLIARIESLIMKKGLKDALKRAHAYSKAGCDMILIHSKSKDTNELFKFSNQFKYFIPLVCVPSTYSHVKERDLIKNHFSIVIYANQLLRSIYPSMVETSASILRNQRAKESEKLMKVKEIISLIP
>AG-325-N07_NODE_16
IEAHNPLSALIGEKAFDCLWSSSLADSLTRGKPDNQSVDYSTRISGLNEIFDVTTKPIIFDGDNGGEMHHIPYLIKTLERLGTSAIAIEDKIGVKQNSLFQSSSKQDSIKDFCKKIKLIQKTKSEDFMLIARIESLIMKKGLNDALKRAEAYSKAGCDMILIHSKSNDTEELFKFSNRFKYFKPLVCVPSTYSHVKERDLIKNHFSIVIYANQLLRSIYPSMVETTLSILKNQRAKESEKLMRVKEIISLIP
>2823150514
IEAHNPLSALIGEKAFDCLWSSSLADSLTRGKPDNQSVDYSTRISGLNEIFDVTTKPIIFDGDNGGEMHHIPYLIKTLERLGTSAIAIEDKIGVKQNSLFQSSSKQDNIKDFCKKIKLIQKTKSEDFMLIARIESLIMRKGLKDALKRAEAYSKAGCDMILIHSKSNDTNELFKFSNQFKYFIPLVCVPSTYSHVKERDLIKNHFSIVIYANQLLRSIYPSMVETTASILKNQRAKESEKLMRIKEIINLIP
>AG-891-J07_NODE_1
IECHNPISAMIGENSFDALWSSSLTDSVSRGMEDNQSVDYSVRISGVSDIFNVTTKPLIFDIDNGGKIEHLGNTIKKLENLGVSAIVMEDKVGLKRNSLFQKNVQQDTIKNFSKKIKKIINTIDNNFLVVSRIESLILGKSLGDALKRAKSYCDAGTDAVLIHSKQKTPSEIVQFIKRFKYHIPVFCVPSSYPSVSEKELENLGFNVVIYANQLLRTAYLNMKKTCNAILKDGSAKKVNKISSIKEILNLIS
>AG-414-B07_NODE_12
VETHSPLASILAEKKFDGFWSSSLTDSLLKGKPDNQALELTKRIAGIDDIMDVTSKPLIIDADNGGRVEHIGYVVKTLERIGVSAMIIEDKKGLKRNSLFQSGVQQEYIKDFCKKIKEIKKSISKDFLIIARIESLILNRGLNDALKRANSYSKAGADLIMIHSKQKKPTEIFKFAKKFKYAIPLVSVPTSYSKTYEKDLIKNGFKVVIYANHLLRASYYSMNKTLDSILKHERSFECEKIEKVSKLLEYSE
>AG-410-L19_NODE_9
LECHNPLSGLIVENVFDGMWSSSLTDSVSRGMPDNQSVDYSIRTQGVNAIMAVTTKPLIFDVDNGGQIEHLKFVVRDLERTGASAIVMEDKIGLKKNSLFQKDTQQDSIQNFSKKIKVAKQANNKDFMVIARIESIILGKSINDALRRANSYSKAGADCILIHSKSDKPKEIFTFARKFRYYKPLVCVPSTYSITKEKELVKEGFRIIIYANQLLRSAYKSMTVTASKILKNKRAFEVDKITKIKEILTLIK
>2786418981
LESHNPLTGIMVDQIFDGIWSSSLTDSASNGKPDNQAFEISSRINNLNNLLEVTTKPILFDADNGGMKEHLPFTIRNLERYGVSAISIEDKTGLKSNSLFQSKAKQDTIKNFSEKIKIACNSRSKDFLIVARIESFILGKGLNDALKRADAYSKAGADLILIHSKIESPKEIFSFSRKFKYFKPLVAVPSTYSKVTEDELIKNNFQVVIYANHLLRAAYPAMESAALNILKNSRSYELEKIITIKKILNIIP
>AG-913-C18_NODE_12
LESHNPLTGIMVDQIFDGIWSSSLTDSVSNGKPDNQAFEISSRINNLNNLLEVTTKPILFDADNGGMKEHLPFTIRNLERYGVSAIAIEDKTGLKSNSLFQSKAKQDTIKNFSEKIKIACNSRSTDFLIVARIESFILGKDLNDALKRADAYSKAGADLILIHSKIDSPKEIFSFSRKFKYFKPLVAVPSTYSKVTEEELIKNNFKVVIYANHLLRAAYPAMESAALKILKNSRSYELEKIITIKKILNIIP
>2786419046
IESHNPLTGLIVENLFHGIWSSSLTDSVSNGKPDNQSFELSTRINSLNNIIEVTSKPILFDADNGGRPEHIPYTIRNLERLGVSAIAIEDKIGLKTNSLFQSKANQDSIENFCKKIKIAVSSRSNNFLIVARIESFILGGDIKDALKRAESYSKAGADLILIHSKNDNPKEIFNFSKKFKYFIPLVAVPSTYSKVRESELIENGFKVVIYANHLLRAAYPAMEKVALDILKNKRSYETERIISIKKILNIIP
>AG-422-G03_NODE_9
IESHNPLTGLMIENLFDGIWSSSLTDSVSNGKPDNQSLELTTRISNLNNVMEATTKPVLFDADNGGRIEHLQYTIRNLERLGVSAIAIEDKIGLKSNSLFQNKKNHDSVKNFCLKIKTACNARSEDFLIVARIESFILGKNLNDALYRAESYSKAGADLILIHSKQDTPKEIFLFSKEFRFFKPLVAVPSTYSKVKEKELIENGFKVVIYANHLLRAAYPAMEKVALSILKNTRSSEAEKIITIKKILNMIP
>2823153941
IESHNPITGLLIENLFEGIWSSSLTDSVSNGKPDNQSVELSTRINNLNSIMEVTTKPVLFDADNGGRIEHLPYTIRNLERLGVSAIAIEDKIGLKSNSLFQNKENHDSVENFCLKIKTACEARSEDFLIVARIESFILGKNLKDALFRAESYSKAGADLILIHSKVDTPKEIFAFAKKFKNYKPLVAVPSTYSKVNEKQLIDHGFKLVIYANHLLRAAYPAMEKVALNILKNKRSFESEKIISIKKILNMIP
>AG-891-D10_NODE_3
IEGHNPITGLLIENLFDGIWSSSLTDSVSNGKPDNQSLELSTRISNLNSTMEVTTKPVLFDADNGGRIEHLPYTIRNLERLGVSAIAIEDKIGLKSNSLFQNKNNHDTIENFCLKIKTACETRSEDFLIVARIESFILGKNLNDALDRAEKYSKAGADLILIHSKLETPKEVFKFAKQFKYYKPMVAVPSTYSKVTERQLIKNGFKIVIYANHLLRAAYPAMEKVAINILKNKRSFDIEKIISIKKILNMIP
>AG-343-J05_NODE_23
IEAHTPLVGLIIENLFDAMWSSSLTESLIRGKPDNQSVELSTRINALSDVLDLTTKPFIFDADNGGRIEHLPYTINSMERQGVSAIVIEDKIGLKRNSLLQKTTQQDTIKNFCKKINVIKKSKSDDFFIVARIESFILGKGLNDALKRANNYSKAGADAILIHSKEGTPKQIFSFAKEFKFFKPMIAVPSSYSKTYEKDLIKNGFSVVIYANHLLRASYKIMKKTALEILKHKRSFETEKISSVKDILNVKP
>2823152091
IEAHSPLAGLIIENTYDGMWSSSLTESLMRGKPDNQSVELSTRITALNELLDITTKPIIFDADNGGRIEHLSYRINTLERQGVSAIVIEDKIGLKKNSLFQKNAQQDSIKNFCKKLKVAAKSNSKDFFIVARIESFILGKGLQDALKRAKAYSNSGADAILIHSKENNPKEIFKFSKIYNNHKHLIAVPSSYSKTLEKDLIKNGFNIVIYANHMLRASYLSMKKLALDILKNSRSFESEKISKISDLLKYSK
>AG-430-J04_NODE_1
IEAHSPLAGLIVENTYDGMWSSSLTESLLRGKPDNQSVELSTRINAINEVLEITTKPMVFDADNGGRVEHLPFTIKSLERQGVSAIIIEDKIGLKKNSLFQKNAKQDSIKNFCKKLEVATKSKSDDFLIIARIESFILGKGINDALKRANAYSKAGADGILIHSKIDTPKEIFKFSKIFKNFKFLIAVPSSYSKTYEKDLIRNGFSVVIYANHMLRASYLAMNQVAESILKNSRSANIEKISSIKDLLKYSL
>AG-912-A14_NODE_28
IEAHNPLSGLIAESVFDGIWSSSLTDSTVRGKPDNQSVDYATRIIGQNEILEVTKKPIIFDGDNGGRIEHLPYMVRSLERLGVSALVLEDKKGLKRNSLFQTRANQDSINSFKKKISLAKKSISDDFLIIARIESLIFGKGINDALKRAISYSKAGADCIFISCKKKNPKEIFNFSKKFSFFKPLVAVPSTYSKTYEKDLIKNGFKIVIYANQLLRASYPAMLKCAEQILTNQRSLEAEKLMSIDKILTLID
>2738645166
LESHSPLTGLIVENTFDGMWSSSLTDSALRGMPDNQSVDYSTRINGLIDIFNVTTKPLIFDIDNGGRIEHLKFVIKKLESAGVSAIIMEDKVGLKKNSLFQKKTKQDSISNFCKKIKIAKNSVTNDFMVIARIESLILGKNVKDAIKRAEKYSKAGADCIMIHSKNKNPFEIFKFSKIFKYFKPMVAVPSTYSKTYEKKLILNNFKIVIYANHLLRASYVSMKDSAEKILKYERSFEIEKIYPIKKIINLVS
>AG-919-I15_NODE_31
VEAHSPLSALIAERIFDGFWSSSLTDSLLRGKPDNQSVDLNIRITALSEILDITSKPIIFDADNGGRIEHLPFTINSMERQGISAIVLEDKVGLKKNSLFQVNAKQDTIKNFSKKISVAVESKSKDFLIVARIESLILKNGMSDALKRATAYSKAGADAILIHSKQKNPKEIFLFAKKFKYYKPLIAVPSSYSKTFEKDLIKNDFKIVIYANHVLRASYLAINNVLKSILENERSFESEKISPISELLKYSL
>AG-333-J14_NODE_3
LESHNALTGLIIETLFDGMWSSSLADSATRGKPDNQSVDLSTRISSLNEVLETTTKPLVFDADNGGRDEQLPYTVKNLERLGISAIVMEDKIGSKKNSLFQKGVKQQSIQGFSNKIRLAVKAKSENFLVIARIESFILGKKIGDALKRAEAYSKAGVDAILIHSKSKTPDEIFDFAKKFKYYKPLVCVPSTYSSTHENELIKHGFKIVIYANQLLRSAFPAMLKTAKKILIDKKSSFAEKISGLNEILNLIK
>AG-905-B19_NODE_6
LEAHSPLSAMIVENTFDGMWSSSLTDSALRGKPDNESVDISARMNTLTEILSVTTKPIIFDADTGGRNEHLPYTVKALERAGISAIIIEDKIGLKKNSLFQSNAKQDNIKSFCKKIKVAVNAISDDFMVIARIESFILGKNLTDALKRADEYSKAGADAILIHSKEKKPNQIIQFSKKFKFKKPIVAVPSTYSSTYEKTLQNSGVNVIIYANHLLRASYPSMMKVAQSILKYERSKEAEKIIPIKKIISLIK
>AG-333-A18_NODE_1
LETHNPLTGLIVENLFDCMWSSSLTDSVSRGMPDNQSVDYSTRINGIIETFNVTTKPMIFDIDNGGQIDHLPFVVKKLDRAGVSAIIMEDKIGLKKNSLFQKGVKQDSIKDFCLKIRKAKESISDDFFVISRIESLILGKSVKDALRRAIAYCKAGTDCIMIHSKDNNPKTIFQFAKKFKYQRPLIAVPSTYSKTYEKELMKNGFRIVIYANQLLRSSYFSMIGTAKSILKHERASEAEKISSVKEILELIK
>AG-447-B20_NODE_7
LECHNPITGLIVENIFDCMWSSSLTDSVSRGMPDNQSVDYSTRIHGVNDIFNVTTKPLIFDIDNGGQIEHLPNVVKKLERAGVSALIMEDKVGLKKNSLFQKNVRQDSISSFCKKIIKAKNSLSDDFFVISRIESLILGKSVNDALKRAIAYSKAGTDCIMIHSKEKSPKQIFEFSKKFKFARPLVAVPSTYSKTYEKELIINGFSIVIYANHLLRSSYFSMVNTAKKILKNKRSYETEKISSLNEILELIK
>AG-920-C13_NODE_37
LESHSALSGLIIENLFDCMWSSSLTDSTLRGKPDNQSVDISSRIDGLTDILEVTTKPVIFDSDNGGRIEHIKYTVKSLERSGVSAIAIEDKKGLKKNSLFQKGVSQDSIKDFCNKIKAAKNSISDDFMIIARIESLILGKSVADALSRANAYSKAGADAILIHSKKKSPTEIFQFTRQWKNFKPIVAVPSTYSKTTEKELIKNGVKIVIYANHLLRASYPSMVETAKTILLNQRSSPIEKITPIKEILTLIN
>AH-324-K11_NODE_12
LESHNSLTGLIIEKMFDCMWSSSLTDSATKGKPDNQSVDYSSRIRTLNDMLDVTTKPLIFDADNGGQIEHLSYLVKSLERTGVSSIIMEDKIGLKMNSLFQSGAKQDTPNTFAKKIKKVCKIRSKDFLVIARIESFILGKGLKDALKRAKIYSKAGADAILIHSKEKTPKEIFQFSKMFKYSIPLVAVPSTYSKVYEKDLIKNGFKIVIYANHLLRAAYPAMEFVGKKILQNSRSFEIENIIPIKKIINLIE
>AG-464-O15_NODE_1
LECHNSLTGLIIENLFDGMWSSSLTDSLSRGKPDNQSVDLSTRFLGLNEILDVTTKPIIFDADNGGRIEHISYTVKSLERMGVSAMVIEDKVGLKRNSLFQKGVKQDSIKNFSEKISVANKSKINDFFIVARVESLILKKGKNDALKRAEAYSEAGADAILIHSKEKKPNEIFEFSKLFKFYKPLIAVPSTYSIVKEGELARNGIKVVIYANQLLRASYPAMNETARKILQHKRAKEVEKITPIKNIISLIX
>2717476897
LESHNSLVGLIIENLFDAMWSSSLTDSATKGKPDNQSVDYSSRISSLNDLLDVTNKPVIFDADNGGQYEHISFLARSLERIGVSAMIIEDKVGSKKNSLFQSGAKQDSPHSFAKKIKKICSSTSNDFLVLARIESFILGKSLKDALNRAEIYSKAGADGILIHSKEKTPNQIFSFAKKFKYFIPLVAVPSTYSKVYEKELIKNNFKIVIYANHMLRAAYPAMIDTAKKILKNSRSFETEKIISIKKIINLIS
>AG-905-M05_NODE_2
LESHNSLTGLIIENLFDCMWSSSLTDSATKGKPDNQAVDYSSRISSLNDMLDVTSKPLIFDADNGGQFEHLSFLIRSLERNGVSAIIMEDKVGLKKNSLFQKDAKQDTPKAFAKKIKKACTTKSKDFLIIARIESFILGKGLKDALKRAEIYSRAGADAILIHSKEKTAKEIFSFSKIFKFSKPLIAVPSTYSKVYEKDLIKNGFKIVIYANHLLRAAFPAMEFTAKKILENTRSFEIEKIIPIKRIINLIG
>AG-916-I05_NODE_3
LESHNSLTGLIVENLFDGMWSSSLTDSATKGKPDNSSVDFSSRITSLNEMMDVTSKPLIFDADNGGQLEHLPFLVRSLERSGVSAIMMEDKVGLKRNSLFQSGTKQDSIKDFCKKIKIIIKTKSEDFLIGARIESFILGKGLKDALKRAKSYSKAGADLILIHSKEKTPNQIFSFSKIFKLFKPLVSVPSTYSKTSEKMLIKNGFKIVIYANHMLRAAYPAMQNAANTILKNQRSFELENISSVKEVINLIK
>AG-422-K15_NODE_20
LESHNALTGLIIENLFDGMWSSSLTDSATKGKPDNSSVDFSSRILSLNEIMEVTTKPLVFDADNGGQLEHLPFLIRSLERSGVSALIIEDKIGLKKNSLFQDNVKQDNPKNFADKIKKICNSQYNDFMVIARIESLILNKGLKDALKRAELYSKAGADAILIHSKKKLPNEIFSFAKKFKNYIPLVAVPSTYSKVYEKDLIKNGFKLVIYANQLLRSAYPAMLNTAKIILKNQRALEADKIISINEIISLIK
>AG-917-D14_NODE_5
LESHNSLTGLIIENLFDGMWSSSLTDSATKGKPDNSSVDFSSRISSLNDMMDVTTKPLVFDADNGGQLEHLPYLVRSLERSGASAIIIEDKIGLKKNSLFQKNTQQDKSKTFAKKIKKICRVKSRDFLVIARIESFILGKGLDDALKRANIYAKSGADAILIHSKENNPNQIFSFAKKFKNFVPLVSVPSTYSKVYEKDLIKHGFKVVIYANQLLRAAYPAMRSAAKSILENSRAFEIDKIISINEIINLIK
>AG-896-P03_NODE_43
LESHNALTGIIIENLFDGMWSSSLTDSATKGKPDNSSVDFSSRISSLNEMMDVTSKPLVFDADNGGQIEHLPFLIRSLERAGVSSIIMEDKIGLKRNSLFQKNTQQDKPETFAKKIKKVCESFSDDFLVIARIESFILGKGLNDAIRRAEIYSKSGADAILIHSKEKTPKQIFAFAKKFKNFIPLVSVPSTYSRVYEKDLVNNGFKLVIYANQLLRAAYPAMENAAKSILKNGRAYEIDKIIPIKKIINLIK
>2562555535
LESHNALTGLIIENIFDGMWSSSLTDSATKGLPDNSSLSFSARISSLNDMMDVTTKPVVFDADNGGQIEHLPFLIRSLERSGASAIIMEDKVGLKKNSLFQAGTKQDKPTIFAKKIKKICNTQSQDFMVIARIESFIVGKGLNDALHRAEIYSKAGADAILIHSKEKTPSEIFSFAREFKNFIPLVSVPSTYSKVYEKDLVKNGFKLVIYANQLLRAAYPAMQNTAKTILKNKRAFEADKIIPIKEIINLIK
>2786180787
LESHNALAGLIIENLFDGMWSSSLTDSATKGKPDNSSVDFSSRITSLNNIMDVTTKPVVFDADNGGQIEHMSYLIRSLERSGVSAIIIEDKVGLKKNSLFQKNTKQDDPKTFAKKIKKICETNSKDFLAIARIESFIVGKNLKDALNRAQIYAKAGADAILIHSKNKTPQEIFSFARKFESFIPLVAVPSTYSKVHEKDLIKNGFKMVIYANHLLRAAYPAMEIVAKKILQNERSFEIEKIIPIKTIINLVK
>AG-422-D13_NODE_34
LESHNSLTGLIIENLFDGMWSSSLTDSATKGKPDNSSVDFSSRITSLNEMMDVTSKPLVFDADNGGQLEHLPFLVRSLERAGTSAIIMEDKIGLKKNSLFQKGTKQDKPKIFAKKIKKICDTQSRDFMVIARIESFIVGKGLNDALKRAEIYSKAGADAILIHSKEKTPNEIFSFAKEFKNYIPLVSVPSTYSKVYEKELIKNGFKLVIYANQLLRAAYPAMQFAAKNILQNSRAFEIDKIIPIKEIINLIK
>AG-435-B08_NODE_1
LESHNSLTGLIIENLFDGMWSSSLTDSATRGKPDNSSLDLSVRVSSLSDMMDATTKPLIFDADNGGQIEHLPYLIKSLERVGTSAIIIEDKIGLKKNSLFQTGTQQDKPQVFAKKIKKICFSKSKNFMVIARIESFILGKGLDDALKRAKVYSKAGADAILIHSKEKTPKEIFSFSKEFKNFIPLVSVPSTYSKVYEKDLIKNGFKLVIYANQLLRAAYPAMLNTAETILKKGRAFDIEKIIPIKEIISLIK
>AG-908-E21_NODE_2
LESHNSLTGLIIENLFDGMWSSSLTDSATKGKPDNSSLDFSSRISSLNDMMDVTTKPLVFDADNGGQIEHLSFLIKSLERSGVSAIIMEDKIGLKKNSLFQAGTQQDKPKTFANKIKKICSSRSNDFLVIARIESFIVGKGLKDALNRAEIYSKAGADAILIHSKEKTPSEIFTFAKAFRNYIPLVSVPSTYSKVYEKDLIKNGFKLVIYANQLLRAAYPAMQNVAKTILQKGRALEVDKIIPIKEIINLIK
>AG-911-J21_NODE_2
LESHNSLTGLIIENLFDGMWSSSLTDSATKGKPDNSSLDFSSRISSLNDMMDVTTKPLVFDADNGGQIEHLSFLIKSLERSGVSAIIMEDKIGLKKNSLFQAGTQQDKPKTFANKIKKICSSRSNDFLVIARIESFIVGKGLKDALNRAEIYSKAGADAILIHSKEKTPSEIFTFAKAFRNYIPLVSVPSTYSKVYEKDLIKNGFKLVIYANQLLRAAYPAMQNVAKTILQKGRALEVDKIIPIKEIINLIK
>AG-390-M02_NODE_9
LESHNSLTGLIIENLFDGMWSSSLTDSATKGKPDNSSLDFSSRISSLNDMMDVTTKPLVFDADNGGQIEHLSFLIRSLERSGVSAIIMEDKIGLKKNSLFQSGTQQDKPKTFVNKIKRICSSRSKDFLVIARIESFIVGKGLKDALNRAEIYSKAGADAILIHSKEKTPSEIFTFAKAFRNYIPLVSVPSTYSKVYEKDLIKNGFKLVIYANQLLRAAYPAMQNVAKTILQKGRALEVDKIIPIKEIINLIK
>AG-908-C04_NODE_4
LESHNSLTGLIIENLFDGMWSSSLTDSATKGKPDNSSLDFSSRISSLNDMMDVTTKPLVFDADNGGQIEHLSFLIRSLERSGVSAIIMEDKIGLKKNSLFQSGTQQDKPKTFANKIKRICSSRSKDFLVIARIESFIVGKGLKDALNRAEIYSKAGADAILIHSKEKTPSEIFTFAKAFRNYIPLVSVPSTYSKVYEKDLIKNGFKLVIYANQLLRAAYPAMQNVAKTILQKGRALEVDKIIPIKEIINLIK
>AG-333-C20_NODE_4
LESHNSLTGLIIENLFDGMWSSSLTDSATKGKPDNSSLDFSSRISSLNDMMDVTTKPLVFDADNGGQLEHLPFLIRSLERSGVSAIIMEDKIGLKKNSLFQSGTQQDKPKIFAKKIKKICSSQSNDFLVIARIESFIVGKGLKDALSRAVIYSKAGADAILIHSKEKTPAEIFSFAKEFKYFVPLVSVPSTYSKVYEKDLIRNGFKLVIYANQLLRAAYPAMQNAAKTILEKTRAFEIDKIIPIKEIINLIK
>AG-365-F20_NODE_15
LESHNSLTGLIIENLFDGMWSSSLTDSATKGKPDNSSLDFSARVSSLNDMMDVTTKPLVFDADNGGQLEHLPFLIRSLERSGVSAIIMEDKIGLKKNSLFQSDTQQDKPQTFAKKIKKICSARSNDFLVIARIESFIVGKGLKDALYRAEIYSKAGADAILIHSKEKTPAEIFSFANAFKYYIPLVSVPSTYSKVYEKDLIRNGFKLVIYANQLLRAAYPAMQNAAKTILQKRRAFEIDKIIPIKEIINLIK
>AG-430-I15_NODE_1
LESHNSLTGLIIENLFDGMWSSSLTDSATKGKPDNSSLDFSARISSLNDMMDVTTKPLVFDADNGGQLEHLPFLIRSLERSGVSAIIMEDKIGLKKNSLFQSDTQQDKPQTFAKKIKKICSAISNDFLVIARIESFIVGKGLKDALYRAEIYSKAGADAILIHSKEKTPAEIFSFAKAFKYYIPLVSVPSTYSKVYEKDLIRNGFKLVIYANQLLRAAYPAMQNAAKTILQKRRAFEIDKIIPIKEIINLIK
>AG-422-N22_NODE_6
LESHNALTGLIIENLFDGMWSSSLTDSATKGKPDNSSVDFSSRLSSLNDMMDVTSKPLVFDADNGGRIEHLPFLIKSLERTGASAIIIEDKIGLKKNSLFQRNTKLDKPEQFAKKIKKICSSQSNDFMVIARIESFIVGKGLKDALKRAEIYSKAGVDAILIHSKEKTPKEIFSFAKEFENFVPLVSVPSTYSSVYEKELIKNGFKLVIYANQLLRAAYPAMVNVAKTILKNSRALEVDKIIPIKEIITLIK
>AG-900-I09_NODE_1
LESHNSLTGLIIENLYDGMWSSSLTDSATKGKPDNSSVDFSSRISSLNDMMDVTTKPLIFDADNGGQLEHLPFLIRSLERSGASAIIIEDKVGLKRNSLFQKGTKQDKPEIFAKKIKKICSSQSKDFMVIARIESFIVGKGINDALKRAEVYSKAGADAILIHSKEKSPAEIFSFSKKFKYSKPLVAVPSTYSKVYEKDLIKNGFKLVIYANQLLRAAYPAMQLAAKKILENGRSFEIEKIIPIKEIINLIK
>AG-912-J18_NODE_2
LESHNSLTGLIIENLYDGMWSSSLTDSATKGKPDNSSVDFSSRISSLNDMMDVTTKPLIFDADNGGQLEHLPFLIRSLERSGASAIIIEDKVGLKRNSLFQKGTKQDKPEIFAKKIKKICSSQSKDFMVIARIESFIVGKGINDALKRAEVYSKAGADAILIHSKEKSPAEIFSFSKKFKYSKPLVAVPSTYSKVYEKDLIKNGFKLVIYANQLLRAAYPAMQLAAKKILENGRSFEIEKIIPIKEIINLIK
>AG-915-K17_NODE_1
LESHNSLTGLIIENLYDGMWSSSLTDSATKGKPDNSSVDFSSRISSLNDMMDVTTKPLIFDADNGGQLEHLPFLIRSLERSGASAIIIEDKVGLKRNSLFQKGTKQDKPEIFAKKIKKICSSQSKDFMVIARIESFIVGKGINDALKRAEVYSKAGADAILIHSKEKSPAEIFSFSKKFKYSKPLVAVPSTYSKVYEKDLIKNGFKLVIYANQLLRAAYPAMQLAAKKILENGRSFEIEKIIPIKEIINLIK
>AG-337-I18_NODE_14
LESHNALTGLIIDKIFDGMWSSSLTDSATKGLPDNSSLSFSARISSINDMMDVTTKPLVFDADNGGQIEHLPFLVRSLERTGASAIIMEDKVGLKKNSLFQTDTKQDNPKIFAKKIMKICKSQSKDFMIIARIESFILGKGLNDALKRAEIYSKAGADAILIHSKEKTPFEVFSFAKEFKNFIPLVSVPSTYSKVYERDLINNGFKLVIYANQLLRAAYPAMQNTARTILKNTRAFEADKIISIKEIINLIK
>AG-914-L03_NODE_6
LESHNALTGLIIETLFDGMWSSSLTDSAIKGLPDNSSLSFSARISSLNDMMDVTTKPLVFDADNGGQIEHLPFLIRSLERSGVSAIIMEDKVGLKKNSLFQTGTKQDKPKLFAKKIKKICTSKSQDFMVIARIESFIVGKGLKDALQRADIYSKAGADAILIHSKEKTPSEIFSFAREFKNYIPLVSVPSTYSKVYEKDLIKNGFKLVIYANQLLRAAYPSMQNTARTILKNSRAFEADKIIPIKEIINLIK
>2748084234
LESHNSLTGLIIENLFDGMWSSSLTDSATKGKPDNSSVDFSSRISSLNDMMNATTKPLVFDADNGGQLEHLPFLVRSLERSGASAIIIEDKIGLKKNSLLQADTKQDKPELFAKKIKQICKTNSNDFLAIARIESFIVGKGLNNALKRAEIYSKAGADAILIHSKEKTPKEIFSFAKKFKNFIPLVSVPSTYTKVYEKDLIKNGFKLIIYANQLLRAAYPAMKFAARKILENERSFEIEKIIPMKEIINLIK
>AG-453-O10_NODE_3
LESHNSLTGLIIENLFDGMWSSSLTDSATKGLPDNSSLSFSARISSLNDMMDVTTKPVVFDADNGGQIEHLPYLIRSLERSGVSAIIMEDKIGLKKNSLFQTGTKQDKPNLFANKIKRICKTQSNDFMVIARIESFILGKGLQDALKRAEIYSKAGADAILIHSKEKTPSQIFSFAKKFKYYKPLVSVPSTYSKVYEKDLIKHGFKLVIYANQLLRAAYPAMQDTARTILKNSRALEADKIIPIKEIISLIK
>AG-464-K18_NODE_2
LESHNSLTGLIIENLFDGMWSSSLTDSATKGLPDNSSLSFSARISSLNDIMDVTTKPVVFDADNGGQIEHLPYLIRSLERSGVSAIIMEDKIGLKKNSLFQIGTKQDKPNLFANKIKRICGTQSQDFMVIARIESFILGKGLNDALKRAETYSKAGADAILIHSKEKNTKEIFSFAKKFRYFIPLVSVPSTYSKVYEKDLIKNGFKLVIYANQLLRAAYPAMQNTARTILRNSRAFEADKIIPIKEIISLIK
>AH-287-J18_NODE_8
LESHNSLTGLIIENLFDGMWSSSLTDSATKGKPDNSSLDFSARISSLNDMMDVTSKPLVFDADNGGQIEHLPYLIRSLERSGVSAIIMEDKIGLKRNSLFQTDTKQDKPHLFAKKIRKICSSQLDDFMVIARIESFIVGKGLKDALKRAEVYSKAGADAVLIHSKEKTPNEIFSFAKEFKNFIPLVSVPSTYSKVYEKELIKNGFKMVIYANQLLRAAYPAMEHAARRILEKGRAFEIDKIIPIKEIINLIK
>AG-447-J03_NODE_3
LESHNSLTGLIIENLFDGMWSSSLTDSATKGKPDNSSVDFSSRISSLNDMMDVTTKPLVFDADNGGQIEHLSFLIRSLERAGVSAIIMEDKVGLKKNSLFQSDTKQDKAETFAKKIKKICKSQSNDFLVIARIESFIVGKGINDALKRAEIYSKAGADAILIHSKEKTPHEIFSFAKKFKNFVPLVSVPSTYSKVYEKDLIKNGFKIVIYANQLLRAAYPAMQNAAKTILEKSRAFEIDKIIPIKDIINLIK
>AG-447-P18_NODE_4
LESHNSLTGLIIEKLFDGMWSSSLTDSATKGKPDNSSLDFSARISSLNDMMDSTTKPLVFDADNGGQIEHLPFLIRSLERSGASAIIIEDKIGLKKNSLFQKGTKQDKPNIFAKKIKKICSSQSNDFMVIARIESFIVGKGLNDALKRAEIYSKAGADAILIHSKEKTPKEIFAFAQKFKNFIPLVSVPSTYSKVYEKDLIKNGFSLVIYANQLLRAAYPAMQNAAKSILEKSRAFEIDKIISIKEIINLIK
>AG-901-N02_NODE_34
LESHNSLTGLIIENLFDGMWSSSLTDSATKGKPDNSSVDFSSRITSLNEMLDVTSKPLVFDADNGGQLEHLPFLIRSLERAGTSAIIMEDKIGLKKNSLFQTGAKQDKPEIFAKKIKKICKTQSKDFMVIARIESFILGKGLKDALKRAEIYSKAGADGILIHSKEKTPKEIFSFAKEFRNYIPLVSVPSTYSKVYERDLIKNGFKLVIYANQLLRAAYPAMENAAKSILNKSRAFEIDKIIPIKEIINLIK
>AG-913-L07_NODE_3
LESHNSLTGLIIENLFDGMWSSSLTDSATKGKPDNSSVDFSSRITSLNEMLDVTSKPLVFDADNGGQLEHLPFLIRSLERAGTSAIIMEDKIGLKKNSLFQTGAKQDKPEIFAKKIKKICKTQSKDFMVIARIESFILGKGLKDALKRAEIYSKAGADGILIHSKEKTPKEIFSFAKEFRNYIPLVSVPSTYSKVYERDLIKNGFKLVIYANQLLRAAYPAMENAAKSILNKSRAFEIDKIIPIKEIINLIK
>AG-470-M18_NODE_39
LESHNSLTGLIIDKVFDGMWSSSLTDSATKGLPDNSSLSFSSRISSLQDMLDVTSKPVVFDADNGGQIEHLPFLVRSLERSGVSAIIMEDKIGLKKNSLFQSGAKQDKPNDFAKKIKKICSSQSTDFMAIARIESFILGKGLRDALKRAEIYSKAGADAILIHSKEKTPSEIFSFAKEFKYYIPLVSVPSTYSKTYEKDLIKNGFKLVIYANQLLRAAYPAMQNTARKILKNSRAFEADKIIPIKEIISLIK
>AG-893-P05_NODE_2
LESHNPLTGLIIEKIFDGMWSSSLTDSATRGLPDNSSLSFSARISSLNDMMDVTSKPVVFDADNGGQIEHLPFLIRSLERSGASAIIMEDKVGLKKNSLFQKDTKQDKPELFAKKIKKICDLQSKDFMVIARIESFIIGKGLTDAIKRADIYSKAGADAILIHSKEKTPAEIFSFAKEFKNFIPLVCVPSTYSKVKEDDLIKHGFKLVIYANQLLRAAYPAMQETARTILKNQRAFEADKIIPINEIINLIK
>2717186836
LESHNALTGMIIDKIFDGMWSSSLTDSATKGLPDNSSLSFSARISSLQDMMDVTSKPLVFDADNGGQIEHLSFLIRSLERSGVSAIIMEDKIGLKKNSLFQSGTKQDNPSHFAKKIKKICATQSEDFMVIARIESFILNKGIKDALKRAEIYSKAGADAILIHSKEKTPAQIFSFAKEFKNFIPLVSVPSTYSKVYEKELIRNGFRIVIYANQLLRAAYPAMEKTAKTILKNSRAYEADKIIPIKEIINLIK
>AG-915-K07_NODE_22
LESHNSLTGLIIDKIFDGMWSSSLTDSATKGLPDNSSLSFSARISSINDIMDVTTKPLIFDADNGGHIEHLPYLVRSLERSGVSAIIMEDKVGFKKNSLFQKGSKLDKPQKFAKKIKKICTSQSQDFMVIARVESFIVGQNLKDALHRAEIYSKAGADAILIHSKEKTPSEIFSFAKQFKNFVPLVSVPSTYSKVYEKDLIKNGFKIVIYANQLLRAAYPAMQNTAITILKNSRALEADKIIPIKEIISLIK
>AG-896-F06_NODE_1
LESHNSLTGLIIENLFDGMWSSSLTDSATKGKPDNSSVDFSSRIASLNEMMDVTSKPLVFDADNGGQLEHLSFLVRSLERSGASAIIMEDKVGLKKNSLFQADAKQDKPHIFANKIKKICNSQQSDFMVIARIESFILGKGLNDALKRAEIYSKAGADAILIHSKEKTPAEIFLFAKKFKNFIPLVSVPSTYSKVYENDLIKNGFKLVIYANQLLRAAYPAMQNTAKTILKNRRAFEADKIIPIKEIISLIK
>AG-359-G17_NODE_6
LESHNSLTGLIIDKIFDGMWSSSLTDSATKGLPDNSSLSFSARIASLNDMMDVTAKPLVFDADNGGQIEHLPFLVRSLERSGASAIIMEDKVGLKKNSLFQSGAKQDKPQLFAKKIKKICNSQSQDFMVIARIESFIVGKSLKDALHRAEIYSKAGADAILIHSKEKTPAQIFSFAKEFKNFKPLVSVPSTYSKVYEKDLIKNGFKLVIYANQLLRAAYPAMQNTARTILKNKRAFEADKIISIKEIINLVK
>2753826324
LESHNSLTGIIIDKIFDGMWSSSLTDSATKGLPDNSSLSFSARISSLNDIMDVTTKPLVFDADNGGQIEHLPFLVRSLERSGVSAIIMEDKVGLKKNSLFQSDTKQDKPQLFAKKIKKICGSRSQDFMVIARIESFIVGKGLKDALNRAEIYSKAGADAILIHSKEKTPAEIFSFAKEFKNFIPLVSVPSTYSKVYEKDLIKNGFKLVIYANQLLRSAYPAMQNTAKTILKNRRAFEADKIIPIKEIINLIK
>AG-422-C20_NODE_11
LESHNSLTGLIIEKIFDGMWSSSLTDSATKGLPDNSSLSFSARISSLNDLMDVTTKPVVFDADNGGLIEHLPFLVRSLERSGVSAIIMEDKIGLKKNSLFQTGTKQDKPKLFANKIKKICNTQSQDFMVIARIESFIVGKGLKDALNRAEIYSKAGADAILIHSKEKTPAEIFSFAREFKNFIPLVSVPSTYSKVYEKDLIKNGFKLVIYANQLLRSAYPAMQNTARTILKNSRALEADKIIPIKEIINLIK
>AG-435-J14_NODE_32
LEAHSPLAGLIIENTFDAMWSSSLTDSSIKGKPDNQSLDFSSRFNGLGDLFDVTSKPLIFDADNGGRLEHILFSVKTLERLGVSAIMIEDKIGLKKNSLFQTGATQDKIKDFCKKIQLIKKTKSNDFLIGARIESFILGKGLKDAIKRAEEYSKAGADLILIHSKEKSPKEIFSFSKIFKYNKPLVAIPSTYSKTNEKKLIENGFKIVIYANQMLRATYPAMQTVVQSILKNKRSYELEKISSVNELINLIR
>AG-915-A06_NODE_4
LEAHSPLSGLLIENTFDAMWSSSLTDSSLKGKPDNQSLDFSSRFNGLGDLLDVTTKPIIFDADNGGRLEHLSFTIRTLERLGVSAIIIEDKVGLKKNSLFQSGSKQDNINEFCKKIKLIKKTKSKDFLIGARIESFILGKGLNDALKRAKAYSNSGADLILIHSKETTPKEIFSFSKIFKWNKPLVSVPSTYSRTTENELFKNGFRIVIYANHMLRAAYPAMQSAVKSILKNKRSYDLENISSVNEIINLIK
>AG-903-D04_NODE_3
LESHSPLSGLIAENTFDAMWSSSLTDSSLRGKPDNQALDFSSRFNGLGDLMDVTTKPLIFDADNGGRLEHLPFSIRTLERLGVSAIMIEDKIGLKKNSLFQSGAKQDSIKDFCKKIELIKKVKSKDFLIGARIESFILGKGLQDGLKRAEAYSKAGADLILIHSKEKKPNEIFAFAKVFIWYKPLVSVPSTYSKTTEKQLIKNGFKIVIYANHMLRAAYPAMENVAKEILKNERSFESESISSVKQVINLIK
>AG-908-E17_NODE_10
LESHSPLSGLIAENTFDAMWSSSLTDSSLRGKPDNQALDFSSRFNGLGDLMDVTTKPLIFDADNGGRLEHLPFSIRTLERLGVSAIMIEDKIGLKKNSLFQSGAKQDSIKDFCKKIELIKKVKSKDFLIGARIESFILGKGLQDGLKRAEAYSKAGADLILIHSKEKKPNEIFAFAKVFIWYKPLVSVPSTYSKTTEKQLIKNGFKIVIYANHMLRAAYPAMENVAKEILKNERSFESESISSVKQVINLIK
>2717184235
LESHSPLSGLIVENMFDAMWSSSLTDSSIKGKPDNQALDFSSRFNGLGDLLDVTTKPLIFDADNGGRLEHLPFTIRTLERLGVSAVMIEDKVGLKKNSLFQSDAKQDTIKDFCKKIDLIKKTSSKDFLIGARIESFILGKGLQDGLKRAKAYSEAGADLILIHSKEKTPKEIFSFSKIFKWYKPLVSVPSTYSKTKESELIKNGFKIVIYANHMLRAAYPAMQNVGLTILKNQRSFELEKISSVKEVINLIK
>AG-439-F03_NODE_3
LESHSPLSGLIVENMFDAMWSSSLTDSSIKGKPDNQALDFSSRFNGLGDLLDVTTKPLIFDADNGGRLEHLPFTIRTLERLGVSAVMIEDKVGLKKNSLFQSDAKQDTINDFCKKIDLIKKTSSKDFLIGARIESFILGKGLQDSLKRAKAYSEAGADLILIHSKEKTPKEIFSFSKIFKWYKPLVSVPSTYSKTKESELIKNGFKIVIYANHMLRAAYPAMQNVGLTILKNQRSFELEKISSVKEVINLIK
>AG-907-A11_NODE_2
IEAHSPLSGIIAENMFHGMWSSSLTDSSVKGKPDNQSLDLSARFNSIGDLFDVTTKPLIFDADNGGRIEHLPFSIRTLERLGVSAIMMEDKVGLKKNSLFQSGAKQDSIKNFSQKIRSIVKAHSKDFLIGARIESFILGKGIKDALKRAESYSKAGADLILIHSKSDNPKEIFSFSKIFKNFKPLVSVPSTYSKTYEKDLIKNGFKIVIYANQMLRASYPAMENVAKTILSTQRAYELENISTVKEVINLIK
>AG-349-M13_NODE_8
LEAHSPLSGLIAENSFDAMWSSSLTDSSVKGKPDNQALDFSSRFNSIGDLFDVTTKPLIFDADNGGRLEHLSFTIRTLERLGVSAIMIEDKIGLKKNSLFQSGAQQDTIKDFCKKIDLIKKTNSQDFLIGARIESFILGKGLKDGLKRAEAYSKAGADLILIHSKEKTPKEIFSFSKIFKFFKPLVSVPSTYSKTTESMLIRNGFQIVIYANHLLRASYPAMEDAAKSILKNKRSFELENISSVNEVINLIK
>AG-903-M03_NODE_6
IESHSPLSGLIVENLFDAMWSSSLTDSSLKGKPDNQSLDFSSRFNGLGDLMDVTTKPLIFDADNGGRLEHIPFTVRTLERLGVSAIMMEDKIGLKKNSLFQSGAAQDTIKNFCKKIDLIKKTNSKDFLIGARIESFILGKGLQDGLKRAKAYSQAGADLILIHSKETTSKEIFSFAKFFKYYKPLVSVPSTYSKTREKELVDNGFKIVIYANHMLRAAYPAMKNAAKSILKNQRSFELENISSVKDVINLIK
>AG-912-A04_NODE_5
IESHSPLSGLIIENLFDAMWSSSLTDSSIKGKPDNQSLDFSSRFNGLGDLMDVTTKPLIFDADNGGRLEHIPFTVRTLERLGVSAIMMEDKIGLKKNSLFQSGATQDSIKSFCKKIDLIKKTNSKDFLIGARIESFILGKGLNDGLKRAKAYSEAGADLILIHSKAKTSKEIFSFAKIFKQYKPLVSVPSTYSKTSEKDLIRNGFKIVIYANHMLRAAYPAMKNAAETILKNQRSFELEKISSVKDVINLIK
>AG-365-K15_NODE_2
LESHSALTGKIIENLFDGMWSSSLTDSTLRAKPDNQSVDYTSRISGLSDMLDVTTKPIIFDADNGGRVEHLPFLIKALERAGVSAVIIEDKVGLKKNSLFQIGVKQDTISSFSKKISLVKKVNSDDFLLAARIESFILGKGLKDALQRAYAYSKSGADLIMIHSKSEKPDEIFRFSKIFKLAKPIIAVPSTYSKTYEKDLIKNGIKIVIYANHMMRSSYPSMIKTANSILKNQRAYESEKISTVKEMIELIK
>AG-390-M15_NODE_2
LEAHSALTGLIIENLFDGMWSSSLTDSTIRGKPDNQSVDYSTRILGLNEILDVTTKPFIFDGDNGGRIEHLPFIIKTLDRLGVSAIILEDKVGLKKNSLFQSGVKQDTIKDFSKKIIISKKSVSKDFMVIARIESFILGKDINDALSRANAYSKAGADAIMIHSKEKNPNQVFSFAKKFKYFKPLVAVPSTYSFTTEKKLIENGFKIVIYANQLLRASHPAMVDVASSILKNGRAYESEKLSSIKDIIKLIX
>2727579860
LEAHNSLSGLIIENIFDGMWSSSLTDSVSRGKPDNQSVDISTRQSGLNEILDVTTKPVIFDADNGGRVEHLSYTTKSLERAGVSAIVMEDKIGLKKNSLFQKEVAQDSIKNFCNKIITINKSISEDFMVIARIESFILGKSLSDALKRANAYSKAGADAILIHSKEKTPKQIFAFAKKFKFFKPMVAVPSTYSKTTEKQLIEHGFKIVIYANHMLRAAYPAMVNTAKEILKNEKSAPVEKLTSIKKILTLIN
>AG-439-L02_NODE_4
IETHSALSGLIIEKLFDGFWSSSLTDSALRGKPDNQSVDYSTRMLGLNEIFEVTTKPLIFDADNGGRVEHLPYLVKSLERIGVSAIVLEDKIGLKRNSLFQQKTKQDTVKGFCKKIEISKKSVTDDLMIVARIESFILGKTLNDALKRAEAYSRAGADAILIHSKEKNANQIFTFSKKFKYYKPLIAVPSTYSKTYERDLINNGFKVVIYANHLLRASYPAMLDAAKKILIKQRSFEAERISPINKVLNLIX
>2717491243
LEAHNALTGLIVENTFDGMWSSSLTDSLSRGKPDNQTVDYSTRINGLNEILDVTKKPVIFDGDNGGRLEHLPFLVRTLERLGVSSLIIEDKKGLKKNSLFQSKSDQDSIKNFSKKIKTAKNSISKDFLIIARVESFILNKGLKDALKRAEAYSKSGADAILIHSKEKNAKEIIDFSKKFKYFIPMVAVPSTYSKTYEKNLYKNGFKIVIYANQLMRAAYPAMKRTAEIILKSGRAFESEKIAGINQVINLIK
>AG-461-A07_NODE_1
LETHNSLTGLIVENLFDGMWSSSLTDSLTKGKPDNQSVDYSSRILGLNDIMDVTTKPLIFDADNGGRIEHVPYLVKTLERIGVSAMVMEDKIGEKTNSLFQKKTKQDSVKNFCKKLKIAKNSISEDFFIIARVESFILGKSLNDALNRAINYVKAGADGILIHSKEKNPNQIFQFAQKFKYFCPLVAVPSTYSKVREKELINKGFKIVIYANQMLRAAYPSMVDIGKAILKNGRSFEVEKITPIKEIISLIK
>2823152994
LESHNSLTGLIIEKLFDGMWSSSLTDSISRGKPDNQSVDYSTRILGLNETLDATTKPIIFDADNGGRNEHIRHLVKSLERAGVSAMVIEDKVGLKQNSLFQKNIKQDSIKEFCKKIQIAKDSISNDFMIVARIESFILGKSLKDALNRAEAYSKAGADAILIHSKEKTPKQIFSFSKKFKYYKPMIAVPSKYSKTNEISLIKNNFKVVIYANHLMRASHFAMYKTASQILKNGRSFESEKITNLESILRLIK
>2739417009
LEVHNSLTGLIIENLFDGMWSSSLTDSAIRGKPDNQSVDYSTRMIGLNEILDVTNKPLVFDADNGGRIEHISYLIRGLERAGVSAVVIEDKIGLKKNSLFQLGVKQDSINNFCKKLKKASDSLSPDLLIVARIESLILGKSMKDALKRADAYSQAGADAILIHSKQKNSKEIFLFAQEFRFYKPLVAVPSTYSKTYEKDLIKNGFKIVIYANHLLRAAYPAMVNVAKKILTNQRSYDVENISSIKEVINLI
>2708380726
LEAHNSLTGLIIENLFDGMWSSSLTDSAIRGKPDNQSVDYSTRMIGLNEILDATNKPLIFDADNGGRIEHLPYLIRGLERAGVSAVVIEDKVGLKKNSLFQSGVKQDSISNFCKKLKKVNNSLSPDLLVVARIESLILGKGIKDALKRAEAYSQAGADAILIHSKKKNSKEIFLFAKKFKFYKPLVAVPSTYSKTYEKDLIKNGFKVVIYANHLLRAAYPAMVNVAKKILHNQRSYDVEKISSIKEVINFI
>AG-360-D04_NODE_12
LESHSALTGLIIENLFDAMWSSSLTDSALRGKPDNQSVDYSTRISGLNEICEVTTKPIIFDADNGGRLEHISFMIKSLERIGVSAAIFEDKVGLKKNSLFQKGVKQDSIKNFCKKIKKAVDSISDDFFVIARIESLILGKSVDDALKRAEAYSAAGADAILIHSKDKNPDKIFTFSKNFKYFKPLIAVPSSYSQTYEKQLIKNNFKIVIYANQLIRASYPSMLNTAKSILLNGRSHEAQKITSINEIINLIK
>2717228556
LESHSALTGLIIENLFDGMWSSSLTDSALRGKPDNQSVDYSTRILGLNEILEVTTKPIIFDADNGGRLEHLPYMIKSLERIGVSAAIIEDKVGLKKNSLFQSGSKQDTINSFCKKISKAKETISDDFFIIARIESFILGKGLNDALKRAEAYSKSGADAILIHSKNNSAKEVFSFAKKFKFFKPMVAVPSTYSKTFEKDLIKHGFKIVIYANQMMRASYPAMVNVAKSILINKRSYNSEKISSIKEVINLIK
>AG-430-I06_NODE_14
LESHSALTGLIIENLFDGMWSSSLTDSALRGKPDNQSVDYSTRILGLNEILEVTTKPIIFDADNGGRLEHLPYMIKSLERIGVSAAIIEDKVGLKKNSLFQSGSKQDTINSFCKKISKAKETISDDFFIIARIESFILGKGLNDALKRAEAYSKSGADAILIHSKNNSAKEVFSFAKKFKFFKPMVAVPSTYSKTFEKDLIKHGFKIVIYANQMMRASYPAMVNVAKSILINKRSYNSEKISSIKEVINLIK
>2708396206
IEAHNAFTGLIVENLFDGMWSSSLTDSAIRGKPDNQAVDYSTRITGLNEILDVTSKPVIFDADNGGRIEHLQYLVKTLERVGVSAIVLEDKIGLKKNSLFQVGVKQDSIENFCMKLKKAKESISDDLFIVARIESFILGKGLKDAMRRAEAYSRSGADAIVIHSKEKYPNQIFSFSKNFKFSKPLIAIPSTYSKTYESELINNGFKIVIYANHFLRTIHPAMVNVAKMILKNQRSFEAEKMSSIKEVINLVQ
>AG-439-C20_NODE_6
VESHNALTGLIIENTFDGMWSSSLTDSLTRGKPDNQSVDYSARINGLNEILDVTTKPIIFDADNGGRLEHVSFLVKTLERIGVSAIVIEDKIGLKKNSLFQKNAKQDSIKNFCKKLKRANESISDDLLIVARIESFILGKGIKDALKRAEMYSKAGADAILIHSKENSPKEIFKFSKQFKYSKPLIAVPSTYSSVKESDLIKNGFKIVIYANHLLRSAYPAMKKNAEKILKNERTYELEKISSIKEVISLIK
>2717487650
LESHNALTGLIIENLFDGMWSSSLTDSTTRGKPDNQSVDYSARILGLNEMLDVTTKPLIFDADNGGRIEHLPFLIRTLERIGASAIVIEDKIGLKKNSLFQTGIKQDTIKNFSLKIKKAKESISDDFFIVSRIESFILNKGLNDALKRAEAYSRAGADAILIHSKEKTPKEIFSFSKKFKYYKPMIAVPSTYSKTYEKELIKNGFKIVIYANHLLRSAYLAMNNTAKSILKNQRTFEAEKISSIKDAINLI
>AG-410-D23_NODE_46
LESHNALTGLIIENLFDGMWSSSLTDSTTRGKPDNQSVDYSARILGLNEMLDVTTKPLIFDADNGGRIEHLPFLIRTLERIGASAIVIEDKIGLKKNSLFQTGIKQDTIKNFSLKIKKAKESISDDFFIVSRIESFILNKGLNDALKRAEAYSRAGADAILIHSKEKTPKEIFSFSKKFKYYKPMIAVPSTYSKTYEKELIKNGFKIVIYANHLLRSAYLAMNNTAKSILKNQRTFEAEKISSIKDAINLIX
>AG-457-I17_NODE_1
LESHNSLTGLIIENLFDGMWSSSLTDSLTRGKPDNQAVDYSTRISGLNEILDVTTKPLIFDADNGGRLEHISYLVKTLERAGVSAVVFEDKIGLKKNSLFQKKTKQDLIKNFCKKITKAKNAISDDLMIVARIESFILGKGLSDAIKRAEAYSKAGADAILIHSKEKNPKEIFSFSKKFKFKKPLIAVPSTYSKTSETMLIKNGFKIVIYANHLLRASYPAMQDVAKKILLSKRSFEVEKISPIKEIISLIK
>AG-313-K22_NODE_14
LESHNSLTGLIIEKLFDGMWSSSLTDSITRGKPDNQSVDYSTRISGLNEILDVTTKPLIFDADNGGRIEHLSYLVKTLERLGVSAMVIEDKVGLKKNSLFQSEVKQDSVKNFCKKINFAKNSKSDDFMIIARIESFILKKGLSDAMKRAEAYSKAGADAILIHSKEKSPDQIFSFSKKFKYNKPLIAVPSSYSKTNEEKLIKNGFKVVIYANHLLRAAYPAMVFAAKKILNYQRSFEIEKITSIKDIINLIH
>2688235016
AHSAISAMIVENSFDGVWVSSLTLSLSKGLPDIELVDITSKLNLIQEIRRISNKPIIVDCDTGSLKEQFGFIVNALERGGVSAIVIEDKFGYKQNSLINENQKQESVENFCDKIRIGVRAQHDTIGIVARIESFILGKGLDDALFRAKAYINAGASGILIHSKDKSADKVIEFAKVFFPNIPLFCVPSKFNSIADEELFSSGFDVVIHANHLLRAAYPAMLNTAKSILQFDRSYEAGTIMEINDILSLIP
>2717299869
IEAHNGLTGLIAETVYDFLWLSSLTDSTAKGKPDIELVDSTSRMQTLQDILEVTTKPIIYDADTGGRLEHFPYLVSSLSRLGVSACVIEDKTGLKRNSLFDVPQLQEDAEVFAKKITQGKQSCNPAFMVIARIESLILGAGIEDAIHRAKVYISAGADAIMIHSRNKTVDEIKLFCDHYSNRPPLVVVPSSFNTSYEGELSEMGANVIIYANQLLRSAYPSMVRCAQSILQNGRSYESDKMMSINEVINLIP
>2717350378
IDVHNGLTSLIGETTFDFLWMSSLTESTAKGKPDTELVDITSRLNTIRDVMDVSTKPIIFDADTGGKLEHFPYLINTLERVGISACIIEDKKGLKRNSLFDVEQFQEEIDDFCKKIEIGKKSISNDFMVIARIESLILEKGLDDALSRAKAYIKSGADGIMIHSRRKSPEEIRGFCIKYDNRPPLVVVPSSFNSIYENELEEMGVNIVIYANQLLRSAYPAMVRTAKSILDNGRSLECDALMSIKEILNLIP
>2667732767
IDVHNGLTGLIAEDTFDFFWLSSLTDSTAKGKPDIELVDVTSRLNTIHDILDITTKPIVFDADTGGIQEHFIYLVKTLERLGVSACVIEDKKGLKRNSLFEVNQEQESIEVFSRKISAGKSSSGEDFMIIARIESLILDKGMDDAIKRAKAYIKAGADGIMIHSRKKEPHEIIDFCRIYKKCPPLVLVPSSYNKVYERELKEIGANIVIYANHLLRSAYPAMRNTAISILKNGRSLECDTIMSIKEILNLIP
>2820311194
IEAHNGLTGLIAEHTFHGMWVSSLCDSTAKGKPDIELVDHTSRLETIEQIMDITTKPIILDGDSGGQTGHFVHNIKTIERSGVSAIIIEDKIGLKANSLFAGGQEQDTIEGFQNKIAEGKKATSKEFRMIARIESLILKKGLEDALTRAKAYIDAGVDGIMIHSNQKDPTEILAFCDKFKTVPLVTVPTTYNTITEDELAKRGVNIVIYANHLIRAAFPAMQNTAISILKHGRSKEADDLMSIKDVISLIP
>2820699418
IEAHNGLTGLIAEKTFDGMWISSLCDSTAKGKPDIELVDHSSRLQTIQEIMDVTTKPIILDGDSGGLIEHFVHNLKSIERSGVSAIIIEDKIGLKQNSLIDSGQNQDSIENFAEKIRQGKKAMSRDFSIIARIESLILGNGLEDAVERAKAYINAGADGIMIHSNKKAPDEVFAFCDEYGGKIPLVAVPTTYNTVTEEELVKRGVRVVIHANHLLRSAFPAMKKTAEAILQHGRSLEADECMSIKEILTLIP
>2820304054
IEAHNGITGLIAEKTFHGMWVSSLCDSTAKGKPDIELVDHSSRLATIQEILDVTTKPIILDGDSGGLTEHFVHNIKSIERAGVSAIIIEDKIGLKKNSLFDVGQNQDDIKSFCEKITAGKKASSQDFSIIARIESLILNKGQEDAIERAKAYIQAGADGIMIHSAKTSPNEIFEFCDEYFGNVPLVAVPSTYNTVTEDELEKRGVKVVIYANHLIRSAFPAMLKTARLILENGRSAEADECMPIKEILTLIP
>2713370387
LEAHNGLTGLVVENTFDGMWESSLADALSKGKPDNAVVDTTSRIMTIHEILDVTTKPILVDLNNGGDPEHFGFTVRTMERMGVSAVVIEDKIGLKRNSLFDVGQSQDDVDSFCEKIKIGRASATVDFMVIARIESLILKKGMDDALARAQAYIRAGADGILIHSKEKTPDEILEFCKRYKTIPLVVVPTTYNTITEAQLVSAGVKMVIYANHLIRSAYPAMLQAAETILKNGRSFETDECTPIAEIINLIP
>2710099206
LEAHNGLTGLIVEKTFDGIWESSLTDSTSKGKPDTSIVDTTSRLLSIQEILEVTTKPIVFDADNGGLIEHFPFTVRSLERMGISAVVIEDKIGFKKNSLFVNNQNQDSVENFCEKIKAGKKSITKDFMVIARIESLIFNKGIDDALRRAKAYLQAGTDGILIHSKMRSPEEILTFANSYKGRPLVVVPTTYNTITEDQLEEAGIKVVIYANHLIRSAYPAMVNVAELILKHQRSSEADCLPIQEVLNLIP
>2717326741
LEAHNPISAIIAERTYGAIWSSSLTDSTARWKPDIESIDLTTRVNNLNEIMEVSSLPIIYDGDTGGKTDHFIYMVRTLERIGVSMVIIEDKTGLKRNSLFDVHQTQIEPSKFVEKIIAGKEALTKDFMICARIESLILQKGIKDAISRAEAYISAGADAIMIHSNKKDGKEIFEFLKIISSKIPIVLVPTSYCDISYQDLELAGANIIIYANHMLRAAYPGMSKVAKAILEKGCSSSVEKMLSIKEILEISG
>2823578542
IESXNGLSGLVAEKSFDGMWGSSLTESSVRGKPDTESVDLSLRLGTINQIFEVXTKPLIFXADTGGSIEHXPAKINSLEXLGVSAIIVEDKTGPKKNSLYXVXQFQDDPTDFSNKXRLXKXSITNDFFIFARIESLILGKTVDDAIERAQMYIDAGADGIMIHDCIKSPKNIFNFCKKINYXGTLICVXTSYNQVKEXRLIDXGIXVVIYANQLLRASYPAMENAAXGILRNSRSLEIEKICSIKKILRNIE
>AG-426-E06_NODE_16
IEAHNGLSGLIAENAFDATWASSLTDSSVRGKPDTESVDLSLRLGTINQIFEVTTKPLIYDGDTGGNIEHFGAKINSLERLGVSGIIIEDKTGLKRNSLYSVKQTQDDPVFFSNKIKIGKKSITEDFFIFARVESLILGKSVDDAIERALMYAEAGADGIMIHDYIKNPKNIFEFCKLINYSGTIIAVPTTYNHVKEKQLIDNGINIVIYANHLLRASYPAMQKAAEKILKFSRSQEVDKICSIKTILEKID
>2837650912
LEAHNGLSAMIVEGAFDAIWLSSLTDSTAKGKPDIEAVDFTSRLQTVNEILEVTTRPIIFDGDTGGRIDQFPFMVRTLERLGVSAIIVEDKIGAKRNSLLSSVHEQDSIIDFCEKIRAGNASITADFRIIARIESLILGKGMEDAYARAEAYVAAGAGGIMIHSKNTSGEDVIEFARRFHPDVPLVAVPSTYPAVSIDALQEAGFNLVIYANHLLRSAYPAMARTAQRLLREGRAEGVEQIISIKDFFKLIP
>2837693421
LEAHNGLSAMIVEGSFDGIWLSSLTDSTAKGKPDIEAVDFTSRLQTVNEILEVTTKPIIFDGDTGGRIDQFPFMVRTLERLGVSAIIIEDKVGAKRNSLLSSVHEQDSIVDFCEKIRAGNNSVTADFRIIARIESLILGKGMEDAWQRSEAYVAAGAGGIMIHSKESSGADVLEFAKRFHPDVPLIAVPSTYPTVSIGTLQEAGFSLVIYANHLLRSAYPAMQRTAQRLLVEGMAAGAEELISIKNLFKLIP
>AG-913-K07_NODE_1
LDIHNALSAIIVENAFDGMWASSLTDSTAKGKPDIEAVDTSSRLATLNEVMEVTTKPIIYDGDTGGKPEHFTYTVQNLERLGVSAVVIEDKKGLKKNSLFDVKQEQDSIENFCEKIKVGINSQTDEFMVIARIESLILGKGIEDALLRGRSYADSGANGVLIHSKDDSEELVFQFVENFDFDVPVIVVPTTYNHVTLDEFKKLGVDIVIYANHLLRSAYPAMLNTAEEILKFGRTQELEKLMSVKEVINFIP
>AH-321-B21_NODE_5
LDIHNALSAIIVENAFDGMWASSLTDSTAKGKPDIEAVDTSSRLATLNEVMEVTTKPIIYDGDTGGKPEHFTYTVQNLERLGVSAVVIEDKKGLKKNSLFDVKQEQDSIENFCEKIKVGINSQTDEFLVIARIESLILGKGIEDALLRGRSYADSGANGVLIHSKDKSEELIFQFVESFDFDVPVIVVPTTYNHVTLDEFKKLGVDIVIYANHLLRSAYPAMLNTAEEILKFGRTQELEKLMSIKKVINFIP
>2815882402
IESHSGLSAMIIENAFDFLWISSLTDSTLKGKPDNEFVDLTSRIVTVNDILEASTKPIIYDGDTGSQIPHFELMVKRLERLGVSAVVIEDKIGLKKNSLCAAKHTQDTIEHFCAKIKAGKEALTDDFMIIARIESLILNMGIEDAMNRAQAYIQAGADGIMIHSRQKDGKEILEFCEKYKNRKPLMAVPTNYPSLSEVELQNAGINIIVYANQLLRASYSAMLETANSILKYRRALEADEYIKALDLINLIK
>2687932976
IEAHNGLSAMIVEDAFDLIWLSSLTDSSAKGKPDIEFVDLTSRMATVNDILEVCTKPIIYDGDTGSEIPHFALTVKRLERLGVSAVVIEDKIGLKKNSLLAAKHTQDDIEHFCDKIKAGKNSITDDFMIIARIESLILGAGMDDAISRAKAYIKAGADGIMIHSRKKDGAEILKFCEIYEDRKPLMVVPTNYPALSEADLQKAGANIIVYANQLLRASYTAMLNTATSILFHKRALEADKYISALDLISLIK
>2657668918
IEAHNGLSAMIVEDVFDLIWLSSLTDSSAKGKPDIEFVDLTSRMTTVNDILEVCTKPIIYDGDTGSEIPHFALTVKRLERLGVSAVVIEDKMGLKKNSLLAAKHTQDSIEHFCEKIKAGKNAITDDFMIIARIESLILGVGMDDAVLRAKKYIEAGADGIMIHSRKKDGAEILEFCEIYKNRKPLMVVPTNYPILSEEDLQKAGANIIVYANQLLRASYTAMLNTATSILSHKRALEADKYISALELISLIK
>2688024916
IEAHNGLSAMIVEDAFDLIWLSSLTDSSAKGKPDIEFVDLTSRMTTVNDILEVCTKPIIYDGDTGSEIPHFALTVKRLERLGVSAVVIEDKMGLKKNSLLAAKHTQDSIEHFCEKIKAGKNAITDDFMIIARIESLILGVGMDDAVLRAKEYIKAGADGIMIHSRKKDGSEILEFCEIYKNRKPLMVVPTNYPILSEEDLQKAGANIIVYANQLLRASYTAMLNTATSILSHKRALEADKYISALELISLIK
>2821825735
IEAHSGLSAMIVEDAFDLIWLSSLTDSSAKGKPDIEFVDLTSRMTTVNDILEVCTKPIIYDGDTGSEIPHFALTVKRLERLGVSAVVIEDKMGLKKNSLLAAKHTQDSIEHFCEKIKAGKNAITDDFMIIARIESLILGVGMDDAVLRAKEYIEAGADGIMIHSRKKDGAEILEFCEIYKNRKPLMVVPTNYPILSEEDLQKAGANIIVYANQLLRASYTAMLNTATSILSHKRALEADKYISALELISLIK
>2665249319
IEAHSGLSAMIVEDAFDLIWLSSLTDSSAKGKPDIEFVDLTSRMTTVNDILEVCTKPIIYDGDTGSEIPHFALTVKRLERLGVSAVVIEDKMGLKKNSLLAAKHTQDSIEHFCEKIKAGKNAITDDFMIIARIESLILGAGMDDAVLRAKEYIEAGADGIMIHSRKKDGAEILEFCEIYENRKPLMVVPTNYPILSEEDLQKAGANIIVYANQLLRASYTAMLNTATSILTHKRALEADKYISALELISLIK
>2660560689
IEAHSGLSAMIVEDAFDLIWLSSLTDSSAKGKPDIEFVDLTSRMTTVNDILEVCTKPIIYDGDTGSEIPHFALTVKRLERLGVSAVVIEDKMGLKKNSLLAAKHTQDSIEHFCEKIKAGKNAITDDFMIIARIESLILGVGMDDAILRAKKYIEAGADGIMIHSRKKDGAEILAFCEIYENRKPLMVVPTNYPILSEEDLQKAGANIIVYANQLLRASYTAMLNTATSILTHKRALEADKYISALELISLIK
>2690936545
IEAHSGLSAMIVEDAFDLIWLSSLTDSSAKGKPDIEFVDLTSRMTTVNDILEVCTKPIIYDGDTGSEIPHFALTVKRLERLGVSAVVIEDKMGLKKNSLLAAKHTQDSIEHFCEKIKAGKNAITDDFMIIARIESLILGVGMDDAILRAKKYIEAGADGIMIHSRKKDGAEILAFCEIYENRKPLMVVPTNYPILSEEDLQKAGANIIVYANQLLRASYTAMLNTATSILTHKRALEADKYISALELISLIK
>2694233396
IEAHSGLSAMIVEDAFDLIWLSSLTDSSAKGKPDIEFVDLTSRMTTVNDILEVCTKPIIYDGDTGSEIPHFALTVKRLERLGVSAVVIEDKMGLKKNSLLAAKHTQDSIEHFCEKIKAGKNAITDDFMIIARIESLILGVGMDDAILRAKKYIEAGADGIMIHSRKKDGAEILAFCEIYENRKPLMVVPTNYPILSEEDLQKAGANIIVYANQLLRASYTAMLNTATSILTHKRALEADKYISALELISLIK
>2633892346
IESHSGISALAIENTFDFLWLSSLTDSSSKGKPDIEFVDLTSRIATVNDILEVSTKPIIYDGDTGSQIPHFTFMVKRLERLGVSAVVIEDKIGLKKNSLCDIKHTQDSIENFCLKIQAGKKALSEEFMIIARIESLILNQGMNDAISRARAYIDAGADGIMIHSRKKDGCEIIEFCKKYKDRKPLMVVPTNYPSLGEKKLQEAGVNIVVYANQLLRSAYTAMQNTALSILKNKSSAEADKYISALDLINLIK
>646264848
IESHSGMSALIIEEAFDFLWLSSLTDSSSKGKPDIEFVDLTSRIATVNDILEVSTKPIIYDGDTGSQIPHFAMMVKRLERLGVSAVVIEDKIGLKKNSLCSARHTQDSIENFCAKIKAGKQALTNDFMVIARIESLILEMGMEDAIARARAYIEAGADGIMIHSRKKDGAEILEFCKIYANRKPLMAVPTNYPILSEEDLKNAGVNIVVYANQLLRASYTAMKNTALSILEHKRALEADKYVSALEIINLIE
>2636260755
LEVHNGLTGLIVENLFDGMWLSSLTTSASKGKPDTELVDFSARFQSIEEIIEVTTKPIIVDGDTGGSLQHFPYRVKTLERLGVSAVIIEDKIGDKRNSLFDVYQQQDTIQNFSEKVSAGKKALDKSFMIIARIESFILKNGLNDAIERTEAYLDAGADGIMIHSKEKNGQEIRSYCEYYDFGVPLVVVPSAFPQILEEELIDLGVSIVIYANHMLRSAYPAMVKTAELILQNGRSLEADKCMSIKEIISLIP
>2558102470
IEVHSPLSGCLVDQLFDAMWSSSLTDSTVRGKPDIEIVDLSARISSIDSLFDVTSKPLIYDGDTGGRLEHFGYNVRTLERLGVSAIIIEDKTGNKRNSLYDVVQTQEECEAFCDKIRAGVLATTKDFMIIARIESLILEAGMQDALERAFAYVDAGADGIMIHSRAKTVGEIATFCQKFNENTPLIVVPTSYSDVYEKDLHSYGVNLVIYANHLLRASYPAMEKVARSILEHGRAREADECMSIKDILKLIP
>2779978972
LEAHNGLTGLIVENTFDAIWISSLTDSTAKGKPDTELVNFDSRFNTIEQILEVTTKPLIVDADTGGLAEHFRFHVRTLERLGVSAVIIEDKVGPKRNSLFEIKQEQASIDSFCEKIKAGKSSVTKDFMIIARIESLNLQKGVDDAISRAESYIRSGADAIMIHCKEKDPKELFDFCERFSQKVPLVAVPSSYSQISERQLSKIGINVVIYANHLLRSAYPAMVKTAKSILKEGKSDIADKCMPISKILRLIP
>AG-439-O23_NODE_16
IEVHSGLTGLIGEKAFDGFWGSSLTESTLRGKPDIEAVDISSRLNTLSDILDVTTKPIIFDGDTGGNVEQLKFTVRSLERLGVSAIIIEDKIGLKKNSLYSVSQQQDSISNFSEKIAGAKATVTDEFMVIARIESLILNQGMEDALKRAEAYINAGADAIMIHSCSKDSDEIFAFADHYENKKPLVVVPTTYNAVTEEELHHKGINVVIYANHLLRAAYPSMMNTAISILKNKRSLEEDEIMSVKDVLEIIP
>2705701155
LEAHSGLSALIAEHAFDAIWLSSLTDSTSKGKPDTECVDVTSRLQTVNEILEVTTKPIVYDGDSGGLAENFVFTVRSLERLGVSAVVIEDKVGRKQNSLLGNVQRQAPVEDHCAKISAGKHAITDDFMIVARCESLITGAGVEDALARCAAYVAAGADAILIHSKSASPDEIFAFASRFHPAVPLVAVPSTYPQVSEDDLAAHGIKMVIYANHMLRSAYPAMEKTARAILEHGRALEADACMPIRDIVTLV
>2787336468
LEVHSGLTALIVENTFDGMWISSLTDSVAKGKPDNGLVDLTSRLGTIEEALEGTTKPLILDGDSGGLAEHFVFTVRTLERLGVSAVVIEDKEGLKQNSLYDVPQSQAVPEIFGQKIAAGKKAITEDFSIIARIESLILGAGVEDALHRARTYIDSGADGIMIHSRAETPDEVLEFCEHFPNRVPLVVAPTTFNETFEEELVSAGIQVVIYANHLLRSSYPSMVKTAECILRNGRAKEAEECMPIADCLALIP
>AG-447-D02_NODE_3
LEVHSPISALLVEKTYDGFWSSSLTDSTSKGMPDIEAVDTSSRANSINEIFDVTYKPMIYDGDTGGKPEHFEFTVKTLERIGVSAIIIEDKTGLKKNSLFQVKQSQETISNFCKKIRVGKKSRSNDFMIIARVESLILDKGINDALERALAYSRAGADGIMIHSRKKDPKEIFSFIKKFEKSKILVVVPTSFNKVRFEKFKELGVNIVIYANHMLRSAYPNMKKIAEEILKNGRSYEAEKCLSIKEILELIP
>2717770132
IEAHSPISALISEKMFDGFWSSSLTDSTEMGKPDIELLDLSHRAKNISDIFEVTSKPMIVDLDTGGLPEHFIHSVNRLDRLGVSAVIIEDKTGLKKNSLFEVEQTQADMNEFANKIKIGKNSISQDFMIIARIESLILEKGMNDALKRANKYVKCGADGIMIHSRQKNPDEILEFGKKFFPDVPLICVPSSFNEIYSDDLSNAGFNIIIYANQLMRASYKAMYDTAYSILKHNRSKEIENLISIKEILKLIP
>2712786444
IEAHNGLTGLIAEKAFDGMWLSSLTDSTAKGKPDIEAVDVTARMHTINDIVEVTTKPIIYDADTGGRSEHFAFTVRTLERMGVSAAVIEDKVGPKRNSLFDIHQTQADVREFCEKIETGRRAITDEFMVVARIESLILGKGLEDAVRRAHAYIEAGADGILIHSRMKTVDEIAAFCGQYEKKAQLVVXXXXXXXAPIRPCSTPRSPFSKTAVRKKWTDCCPLPKS
>2807565494
LDLHTPLSGIVIENAFDGMWASSLTDSTSRGKPDIEAVDFSSRAITLNEVFEVTTKPVIYDGDTGGKTEHFTFTVKNLERIGVSAVVIEDKVGLKRNSLHDVEQFQESPEKFCEKIIAGKDAASDDFMIIARIESLILEKGMDDAKLRAEKYLEAGADGILIHSRQQDGLEIKEFSKYYNANKPLVVVPTSYNSYTEEQLFQNGANIIIYANHLLRASYPAMVKTAMSILNNKRSKEADDLISIKEILNLIP
>2265148442
MEAHNGITGLIVEKTFDAMWSSSLTDSTAKGKPDIELVDVTSRVNSLQEILEVTTKPIIYDGDTGGKTEHFVYTVKTLDKLGISAVIIEDKVGLKKNSLFGAGQQQDTIEGFCEKIKAGQNAVSKDFMIIARIESLILKQGMEDALKRAKAYIKGGVDGIMIHSKEKEPDEIIEFCKKFGEGIPLIVVPTSYNKITEDELKNIGVNVCIYANHLIRAAYPAMVKVSKEILENERSYEVDKCLSIKEILHLIP
>AG-907-B09_NODE_4
LDIHNGLSGLIVENTFDGMWGSSLTNSTAKGKPDIEAVDFTERLQLLNEVLEVTTKPIIYDGDTGGKTEHFKFTVKTLERLGVSAIIIEDKIGLKKNSLLTVKQKQDTPVAFAKKIKAGKNAATEEFMIIARIESLVLDKGVKDALSRAKKYIQAGADGIMIHSKNKNPSEIFKFCKIYKVRKPLVIIPSSFSQVSEEKLEREGANIVIYANHLLRSVYPNMLNTARSILKNKRAHQIEKLLSIKNILELIP
>AG-908-K15_NODE_14
IDIHSGLSGLVVENTFDGMWASSLTNTAAKGKPDIEAVDLTERLQLVNEVLEVTTKPIVYDADTGGKTEHFVFTVRTLERLGVSALIIEDKTGLKKNSLFEVFQQQDSIKNFSKKIAAGKKAATEEFMIIARIESLILGRGINDALKRAKAYIKAGADGIMIHSRNKKPTEIFEFCKLYKIKKPLVAVPSSYSIVKEEQLIKHGVNMVIYANHLLRSIYPNMISTAKSILKYKRAKESEKLLSIKEILNLIP
>AG-894-A09_NODE_1
IDIHSGLSGLIVEKTFDGMWASSLTNTAVKGKPDIEAVDLTERLQLIHEVLEVTTKPIVFDADTGGKIEHFIFTVRTLERLGVSGVIIEDKTGLKKNSLLKVFQKQESIKNFSKKIAAGTKATTNEFFVIARIESLILKKSLKDAITRAKAYINAGASAIMIHSINKSPKEIFKFAKIYKNRKPLIVVPTTYNHVKEKEFEKNGINMIIYANHLFRSTYPNMKTTAESILRNKRSKESEKLMSINEILNLIP
>AG-916-G19_NODE_1
IDIHSGLSALIVEKTFDGMWASSLTNTAIKGKPDIEAVDLTERLHLINEVLEVTTKPIVYDADTGGKIEHFTFTVRTLERLGVSGLIIEDKTGLKKNSLFKVFQKQENIKNFCKKIAAGKRANTDEFLIIARIESLILKKGMKDAVKRAKAFINAGADAIMIHSIKKNPKEIFQFCKIYKNRKPLIAVPTTYNQVKESEFVKYGVNMIIYANQLLRSTYPNMRETAESILKHKRSKESEKLMSINQILNLIP
>2709911227
[truncated: 232,335 more chars]
