# Supplementary material for: Global and seasonal variation of marine phosphonate metabolism
Source: ISME J. 2022 Jun 23;16(9):2198–212. doi: 10.1038/s41396-022-01266-z (PMC9381506; doi:10.1038/s41396-022-01266-z)
Supplement: Supplementary file 26 — Supplementary Files S2 [file 41396_2022_1266_MOESM26_ESM.txt]

>AG-426-E06_NODE_16
TIKSHFYLXKIWTYGFFHXTQYIFXFRNXTSQKINVLRVSILSTSTTMRLIVNQYMNXILXTSVKNISHNTXSHQQSTISINAKYFXFFNYCRDTQRYSXTTSHCSNHVKVLFITKINFSTXITCXSNNTRGTXNIFFYNFXXIFSFYFATSIFTYIFYFFSFXTGXILKKIFSNNKRIRLSIIXNLRNFFEFSIYIILIDTNENFFCYLSHNCMLRKSSVTSXRYHKKNRNFISXNXGGDWIXCVKPRILKKYNRISTCXFSSCSNCNTIGNKKFIVFIKIEIRARNNERXIKNXICIIH
>AG-447-M20_NODE_20
LFFFNEFLFDSLXIFWSRXISMLIFVCYYMDQTXFLNFFXSCIEIIYIXNLNIFFKSYRFCKSFKIFNSIIXPSFVYRLMRFIVXXIIYXQTKASXMSVNTYNAFFIFSIXHTNSSHGPYHIKSSLFXNFSXIXTCXRNYFVIFWXIFNXAFNCIXPINLIFFNNFYFFFKKIFINQNCIYLIFXFSFTNNIXNLRXIIYIIIFYSVGFXCCSNXFSLNMLWLIFSSGLSSPTYQXNXRIVYTFVTKICYWVCCISKSXVLHINAWNLICIXMISNSKRNIRFLITRESXVMFVKILH
>AG-470-M18_NODE_37
FIFYFFXVFRXISVLFYICHDMNKDWXFKLFDSSXRRIXFTXIXNLNIFFKSNCFCKAFDIINIIVXSNFTDRLMRLIIXQIIYXLVVFIXXTKASHINTNYFFISCVKHSXRNTQSMTHTYHSFVINFFLLQNFSRIESCRRNYLIIXWNIFYFYSIYKKFLINXNCIDLVFXSSLKYVXNFFFRQFFNIIIFNSIXSXCISNCFTLCLMLVSPGSPTYXXYGINSFVTKIGYWVCIAKTGILHINTRNFFCAQIISYSKNYTFIRCHYMXNLFVCFXQXIXQRTXTGVTRKLLFVKXFFH
>AH-324-K11_NODE_12
LKYKFFFNLVYISYSKXVVXCFILNIGNMKNTTLIIQKFFNIFFXVFFIFGQNKTLKTYGFXKFLEIHIKFXINITYRLMLIIFXHXIFXTINXRSHMHXEXTISIYTNCISIIFKXIXSNSSKVKNFSRNIFFYLIXFSRIISYXTKKFIRFRXLXXXFQRSIVTVILFFNYFXVIKCFFVNXNCNHSRFFFFNXFWKRFVNXFLKLNKRGQSFFXNFSLDNMLFFVFKFWMASPSNQKNCRQIINFFTNXISYRISSISESLQIYXWNFFSXXIISGRKDCGPLIDSTKIYSSFIRIX
>AG-918-P15_NODE_5
LFHKLFFYFNQIFRSRKFLNFTIGNLDLXETXIFCRXKLFYIFFQIFFIFNPIKLFKSXTFRXFFKINIVSICVLSSNRVMRIVIXXNIFEIIISKSCCFNRSXMHQKXSISINTNYFFFTXKXVTQSHMSHPSNHIKISTILKSSXQLSXIITCAXNYFXFMXKKKFFIIKVFFSKSALFTGYYIFCXNIKFLXIXCSXNCVLNFXTRXTSPSYNQNRYLFMCNRNXRIXSIRXSRVLHINYFFCXXVMTYTNRHCCTCCNNVILFLXXGRXFFENAIWNSSKKTFFQFNXRFNFN
>AG-325-E08_NODE_13
LFHKFIFNINKSXDFIFIXIGHFYLXKFIFYVIIKFQSTGEFFXIDIIXISFLATNXLMXIIIQQNIFXILFXVLTXRKKCAXMHXHXPITIXTXHFFIKKXXCYMSHASYYVKIIFFIRRLTKXFSRNIASGTYYFSLFYXFFYKIISSIIFIYFXFFFKCIFFYXTRNRNIVRIFXLVXXSKFLFTVKIFNSCXKVFCNXAFCXMLWFIFQTGCSPPTNYXXFVXNRDXWINSIAXSRIGNFFLXXKISCSKSNSRSFGSXNVFYFIVCNINVXSKTYPSLFKIKKIFXFN
>AG-907-B09_NODE_4
FVKFRHLDLXKRFFFVSQNIXLRFXVLFVIYQIIIFKILXIYSIXICYLSSNXFMRVIIXXYIFEIFFCILTYSKNTSXQQXPVTIXTNNFFVYKXXITXNHRMAHSPFLCIXRQFKQRYIACSTYYLCISCFLXXFFKTSIXILXSFISVFFYKTCNWSIIFFRIRNXXFIIFFVIKFTISNTRKFXFFCNQTFCKMLRFIFXTWRTPPPDYXXRGNXIYFFMQNRNXRINSIXPRIRYFILXXKVSSSKRNCRSFICSENNINXIFXNXVRNAYLLKKIKKIFYLN
>AG-916-G19_NODE_1
SFFXKFFFNQISWNVINFYINMXKXRNLAFXKFFYYFILVXKIKIFLITXGFCKXFXIXLFYICFLATNXFMXIIVXQNIFKIIFXVTSYRNSRAQMHQKRTITVNTNNLFFXFQVSXAYXAHTSYHIKRSLSNLAKNFSRKXNDFVLIIDIIQKSLNKGSSSXFIFFYFFSTSFIFYKFFFXNXARYYLISFFXIRNQTSFXILAFFXITILNSSXNFLCNLCXMLRIRTSPSNXKHWYFINFFMSNRNSKSXILHNWNFFRISNTCCYGRSFIRXNIIFKIPAIVQLISKIXVTKDLIIXFFNKFIYK
>AG-894-A09_NODE_1
SXFYKFLFNFLLGRQNIFRFIDFYTHLXEFTIXIFYCIFQLFLIRNIKIFFITXGFSKXLNVDIFNICCLTSYRLMRVIIYXNILXIFFRIVSNXYCRXMQERSITVYTNYFFLCFXRVSKYXGVTTTNHIFKFIYLAINXXITCRXNYFMTFINIFQNFNKRGSSXKFRVYKLIFXRIIFNXTCNYLILISRVRNKTFXFFXIIFFYLTIFYTTXRYFFCNCALRXVLWLIIXFRGTSPSNDXQHWNFIYFFMSNRYXRIYXIQSRIWNFIGXXIISNSCTNCRTFVCXYIFNVDXISKIFXHRVRYTCKKYIFLYXXQLFRKNH
>AG-325-N07_NODE_16
YINFKKXWTILKXRSITFFRXAKIFFVSHFXKXVNILYICTLSSNRLMRFIIXQNIFKFXYCYRXTXMHQKRAITIXTYNFFITFXXVTQTYNXRMSHPPNHIKRINIXIIIINFIIKFXNVRXNYSIIIIXTFNXNFNKRXPSXKFFIXFFYYFFLDIACFXSIFCYYLIISXIIYXLFNFFXVXNXIFYXIXNLSCNLSLSLGFFWSSPSXKXWNLINIFMTISQTXILHIYGRNFCXXIITNAXXNSXSLVRXYXMFEFSLICKILXNRIWYTCKKINIIIFKYLNXFFYIYH
>AG-337-K13_NODE_11
YIYLKERWAIIKRXSFIFSGFIPNXFCKKFXIYMFNICXLSTNRLVRFIIKQNILEIFCNCHAGTXMHXKRPITIXTYNFFFTFXXISQTYNRGMSHASNHIKWIYFKIIFFDFIVFPXISCNYSIIIIXEFSXNKRXGXKSIIQFFYYFPFNISRFXSIFFYXDYLIVSXMIYXFFNFFXVXNXIFYXIXNLSCNPTLSLRLFWSSPSXKXIFMTYXYNWINXIAXTXILHIYGWNFCXXIITNAXXNSRSFISXYXMKFFVXMICKIFXNRVWYTCKKINIIIFEYFNXFFYIYH
>2520897588
AINAYLEHLNPLSSKTVSQRAKANPILNLSMGEPDFGPPAALVDVICREDLNKERFLDAVKRYEHSRGSLSLRRAIAAWYRRAIDIDPESEIMVTHGGIEALNLALALTNPGDGILLAAPAYTLQRAIHLLNRKSHPLRPEGENEYAAALAAASARAVLISPENPTGYVMSDADWQALADDSHKDEVYLAFTRPHLNAWCIPAERSVLINFGIPGLTGWLGPAKVIEAASRVHESLCGEPIATPEVDMQQLAARNRYALSALGEGRWSRRPMGGMFLFPDVSAYPALPRPGSQGVESRQHLRLTE
>2537555431
AINAYLKHLNPLSSKTVSQRAKANPILNLSMGEPDFGPPAALVDVICREDLNKERFLDAVKRYEHSRGSLSLRRAIAAWYRRAIDIDPESEIMVTHGGIEALNLALALTNPGDGILLAAPAYTLQRAIHLLNRKSHPLRPEGENEYAAALAAASARAVLISPENPTGYVMSDADWQALADDSHKDEVYLAFTRPHLNAWCIPAERSVLINFGIPGLTGWLGPAKVIEAASRVHESLCGEPIATPEVDMQQLAARNRYALSALGEGRWSRRPMGGMFLFPDVSAYPALPRPGSQGAESRQHLRLTE
>2578472438
AINAYLEHLNPLSSKTVSQRAKANPILNLSMGEPDFGPPAALVDVICREDLNKERFLDAVKRYEHSRGSLSLRRAIAAWYRRAIDIDPESEIMVTHGGIEALNLALALTNPGDGILLAAPAYTLQRAIHLLNRKSHPLRPEGENEYAAALNTARAVLISPENPTGYVMSDADWQALADDSHKDEVYLAFTRPHLNAWCIPAERSVLINFGIPGLTGWLGPAKVIEAASRVHESLCGEPIATPEVDMQQLAARNRYALSALGEGRWSRRPMGGMFLFPDVSAYPALPRPGSQGAESRQHLRLTE
>2567065706
AINAYLEHLNPLSSKTVSQRAKANPILNLSMGEPDFGPPAALVDVICREDLNKERFLDAVKRYEHSRGSLSLRRAIAAWYRRRIDIDPESEIMVTHGGIEALNLALALTNPGDGILLAAPAYTLYQRAIHLLNRKSHPLPRPEGENEYAAALAANTVLISPENPTGYVMSDADWQALADDSHKDEVYLAFTRPHLNAWCIPAERSVLINFGIPGLTGWLGPAKVIEAASRVHESLCGEPIATPEVDMQQLAARNRYALSALGETFWSRRPMGGMFLFPDVSAALPRDFSPAEVPAESRQHLRLTN
>2578472441
LSDIGVYVSAIAADNPDIMNGPPAHLLAEIAQTLTGHSLRRYNLKINPETEVLITHGGVEAVALAILCCSNPGDTLAITDPSYMLYERALLALGRQPRRSRVGDAEFTDLIDSDSSFRSQLGAKAIVNPENPSGYVLSTEEWQMRCAERSGAWIIHDEVYDSMAFNRPHYPARSFDPASRTVLANSFSKKFGIPGLRVSAEHDYLVLGVNRQYEQIALRILQDAQTDDWLADKQKMLHSRMGGMFLFGLYQRLPPAQRQRFATVGESVAVARVAVPGIIYGQSCADHIRIVCEPTFHTALERLANCHHATLAQKELP
>2537555434
MKEPNALDQVKLLSDIGVYVGPPAHLLAEIAQTLTGHSLRRYNLKINPETEVLITHGGVEAVALAILCCSNPGDTLAITDPSYMLYERALLALGRQPPVGDAEFTDLIDSDPSFRSQLGAKAIVNPENPSGYVLSAEEWQMRCAERSGAWIIHDEVYDSMAFNRPHYPARSFDPASRTVLANSFSKKFGIPGLRVSAHDYLVLGVNRQYEQIALRILQDAQTDDWLADKQKMLHSRMGGMFLFGLYPPAQRQRFATVGESVAVARVAVPGIIYGQSCADHIRIVCEPTFHTALERLANCHHATLAQKELP
>2567065709
MKEPNALDQVKLLSDIGVYVGPPAHLLAEIAQTLTGHSLRRYNLKINPETEVLITHGGVEAVALAILCCSNPGDTLAITDPSYMLYERALLALGRQPRGDAEFTDLIDSDPSFRSQLGAKAIVNPENPSGYVLSAEEWQMRCAERSGAWIIHDEVYPHYPARSFDPLASRTVLANSFSKFGIPGLRIGWLVGSAEFIATASKTHDYLVLGVNRQYEQIALRILQDAQTDDWLADKQKMLHSRMGGMFLFGLYPPAQRQRFATVGESVADYLLQVARVATVPGIIYGQSADHIRIVLCCDEPTHTALERLATLAQKLELP
>2520897591
MKEPNALDQVKLLSDIGVYVGPPAHLLAEIAQTLTGHSLRRYNLKINPETEVLITHGGVEAVALAILCCSNPGDTLAITDPSYMLYERALLALGRQPRGDAEFTDLIDSDPSFRSQLGAKAIVNPENPSGYVLSAEEWQMRCAERSGAWIIHDEVYPHYPARSFDPLASRTVLANSFSKFGIPGLRIGWLVGSAEFIATASKTHDYLVLGVNRQYEQIALRILQDAQTDDWLADQQKMLHSRMGGMFLFGLYPPAQRQRFATVGESVADYLLQVARVATVPGIIYGQSADHIRIVLCCDEPTHTALERLATLAQKLELP
>2717326743
MINSDIFIKELFKNDISHLLVVPCSFAKGLINAINNSNLIQYIPCASEAIACSVASGLVMSGKKPIVIIQSSGITNMGSCLTSLTNPYDIYFPIICSWRTYKGDSEIQHKHLSINLCELINSYGYKFKLNPRIEDALNLINESSKKQILLINKETFSSELNKMHSVNLSEPVRSSYLISLNKLNFDKSFVCIGTTGNTSREMHSIMKSSSNFYMAGNMGGALSLGLGSALAGKRIIICGGDAEFVMHLGGLSTSGRYSEKFIVYIVFDNEVNKSTGGQNTYQKHINYLNLAESCGWNVNNKVIKLIDFEKQLKFLLFFFMLNVINSQDLH
>AG-365-P19_NODE_12
MLYTDQFVVELIKQGYTHLCVVPCSFAKNLINAINYQDKLEYLPCASEAVACSIAAGLSMSGKKPIVIVQSSGLTNMGSCITSLLNPYEILFPIIVSWRTYTGDSEIQHRHLSTKLPSLIEAYGYKSILNKNQIEVAISQIDSCKEKFICLLEENTFSDSLYKENRLDLSRQKRSIFLKELNKSKDTQALIIGTTGNTAREMHHYMPSTNNFYMAGNMGGALSVGLGAAMAGKKVVVCGGDAEFVMHLGGLTTSGRYRNKLAYIIFDNESNKSTGGQNTYQDHLNYLDIARASGIPNIYEISIDEFRIYLETISVARVKCSYDSMSPRPSMDIIRIFLSDS
>649899615
MVDTKKFVNSLIENGYTHICAVPCSFAKNLINEINNENIEYIPSASEAIAVSIAAGLRMSGKKPIVVVQSSGLTNMGSCITSMLLPYGITFPIITSWRTYKGDSEVQHKHLATALPKLIETYGYKYILEQNNLDTMISQINNSNDFLINILKKDTFSNELYEEYKLKLDIPRSVFLKTLNKKKNSNTIFIGTTGNTAREMYTFMPDTKNFYMVGNMGGALSVGVGMAKAGKKVIVLGGDAEFVMHMGGLTTAGRYKNDLNYILFDNESNKSTGGQATYQNHINYIGIAKNCGFHVYEKIIYSSDMINSILNFLHVKCGYDKVTPRPPVEAVKV
>2518284480
ALDTKNFIKSLILKDYTHVCVVPCSFAKYPINEINNPKIEYLPCASEAVACSVAAGLKISGKKPIVIIQSSGLTNMGSCITSLLKPYNIAFPILTSWRTYKGDSEIQHQHLAKKLPDLINAYGYDYVLDQDDIDSAISQIEFCNTQTICIIKKDTFTKLLDEEYRLSLNAPRSQFLIVLNEMGHSDMIFIGTTGNTAREMYNIMKDTKNFYMVGNMGGALSIGLGVAKAGKKAIVCGGDAEFVMHMGGLSTTGRYAKEDLTYILFDNEQNKSTGGQNTYQKHIDYTLIAKACGFNVHQEVVSVKNFSQAMLLLNFLHVKCGVDDEMPRPPYEAVKIYE
>2538571753
ALDTKNFIKSLILKDYTHVCVVPCSFAKYPINEAINNPKIEYVPCASEAVACSVAAGLKISGKKPIVIIQSSGLTNMGSCITSLLKPYNITFPILTSWRTYKGDSEIQHQHLAKKLPDLINAYGYDYVLDQDDIDSAISQIEFCNTQTICIIKKDTFTKLLDEEYRLSRSQFLIVLNEMGHSDMIFIGTTGNTAREMYNIMKDTKNFYMVGNMGGALSIGLGVAKAGKKAIVCGGDAEFVMHMGGLSTTGRYAKEDLTYILFDNEQNKSTGGQNTYQKHIDYTLIAKACGFNVHQEVVSVKNLELSQKGLNFLHVKCGVDDEMPRPPYEAVKIYE
>2740265981
MLNTIDFVDKLVGNGYTHLCVVPCSFAKNVINEINNDNIEYVPGASEAIACSIAAGLKMSGKKPIVIVQSSGLTNMGSCITSFLKPYGVTFPILSSWRTYKGDSEIQHKHLASELPKLIEAYGYKHTLDNQVLDNAISQINECESHTICIIKKDSFDKELKSEHQLNLSKPPRSEFFITLNRIKQQNILFIGTTGNTSREMYKFMHDTDNLYMAGNMGGALSVGIGAAKAGKKVIVCGGDAEFVMHMGALTNLGRDAKNNLTYIVFDNESNKSTGGQNSYQQHIDYIGMAKSSNILNTFDVTIKSFNNILEIVNFIYIKCSYDIVTPRPPLDVLSF
>2602605527
ALDTRDFISRLIVNGYTHLCVVPCSFIKYVINEINNPYIEYVPCASEAVACSIASGLRMAGKKPIVLVQSSGITNMGSCITSLLKPYNITFPILSSWRTYNGDSEIQHEYLATGLPSLISAYGYSSILDNNNIDNAIRQIEICNTPTIGIIEKNSFTKELEDKNKLDLSGIPRSKFLEALNRIKDNNVLIIGTTGNTSREMYAFMKNTNNFYMVGNMGGALSIGLGAAKAGKNVIVCGGDAEFVMHMGGLTTAGRYKNDNLTYVLFDNESNKSTGGQSTYQKHLDYINIAKACGLYVVDNIVYVEEFEQKVLKFIHVKCGLDNEVPRPPLKVVKFN
>2527570710
ALNTVDFVNELIKNNYTHLCVVPCSFAKNVINEINNKNIEYLPAASEAVACSIAAGLKMAGKNPIVIVQSSGLTNMASCITSLLKPYGITFPIITSWRTYKGDSEIQHQHLATELPKLISAYGYRYILDNQNLNNAIVQINDCESHTICVLKKDSFDKELKIEHTLDLSATPRSKFLILLNEKKGKNTLFIGTTGNAAREMYSFMPDTSNFYMAGNMGGALSVGLGAAKAGKKVVVCGGDAEFVMHMGGLTTAGRYADEDLTYILLDNEQNKSTGGQNTYQAHLDYINIAKSSGFYVTADVVKVDSLNSVILKFVHVKCGIDNETPRPPLKIVKF
>2569033358
ALNTKDFINSLIEENYTHLCVVPCSFAKDVINEINNPKIEYLPSASEAVACSIAAGLKMAGAKPIVIVQSSGVTNMGSCITSLLKPYGVTFPILTSWRTYKPDSEIQHKHLATELPTLIHAYGYESILDNKNLTNTIEQIELCNTNTIAIIKKDSFTKELDDEHKLDLSNVPRSKFLLSLDEKKNDNTLFIGTTGNTAREMYSFMPNTNNFYMAGNMGGALSLGLGAAKTGKKVIVCGGDAEFVMHMGGLTSAGRYKDEDLTYILFDNETNKSTGGQNTYQKHIDYIAIAKASGFNVVKKTIILKDFNKTVDILNFLHIKCGFDDETPRPPLEVVKFD
>2841931037
ALETNRFINKLIEEKYTHLCVVPCSFAKNVINAAINNPNIEYLPCASEAIACSVAAGLKMSDKKPIVIVQSSGVTNMGSSITSLLKPYDVSFPILTSWRTYGDSEIQHQHLATELPKLIEAYGYEHVVLDKDNLENAISQLCNTTHTMCIIKKDSFTKVKDKSNYIPRSEYLINLNEKTNPLFIGTTGNTAREMYSFMPDTNNFYMAGNMGGALSLGLGAAKAGKKVIVCGGDAEFVMHMGGFTTAGRYKDENLTYILFDNESNKSTGGQNTYQNHVDYISIAKASGFNTIISIESIEELESINGLKFVHVKCGIDEETPRPPIEVVNKFQ
>2695190580
ALDTKEFINRLVKENYTHLCVVPCSFAQYVINEINNPNIEYVPSASEAVACSIAAGLKMSGAKPIVIVQSSGVTNMGSCITSLLKPYGVTFPILSSWRTYKGDSEIQHQHLATELPKLIEAYGYENILDNENLDNAIKQIELCTTHIIGVIKKDSFTKELDDIHTLDLSNIPRSEFLINLNEKKNTNTLFIGTTGNTAREMYSFMKDTNNFYMAGNMGGALSLGLGAAKAGKKVIVCGGDAEFVMHMGGLSTAGRYKDEDLTYVLFDNESNKSTGGQNTYQSHVDYIAISKASGLNVVEQKIVLNDFSTTINLLKFMHVKCGNDEETPRPPIEVVRFQ
>2871082600
ALDTKLFIDKLAKEGYSHLCVVPCSFAQYVINEINNPNIEYLPCSSEAIACSIAAGLKMAGKKPIVIVQSSGVTNMGSCITSLLKPYGVTFPILSSWRTYKPDSEIQHEHLATELPQLIESYGYENILDNENIDNAIEQIELCTTFTIAVIKKDSFTKQLDEKHKLDLSNTPRSEFLIALNNLKNNDTLFIGTTGNTAREMYSFMKDTNNFYMAGNMGGALSLGLGASKAGKKVIVCGGDAEFVMHMGGLVTAGRYKDIDLTYILFDNESNKSTGGQNTYQSHIDYIAIAKACGFNVSENIVYIEELEQKILNFMHVKCGIDDETPRPPIEVVKFK
>2871083383
ALDTKLFINRLIEKEYTHLCVVPCSFAQYVINEAINNPNIEYLPCSSEAIACSIAAGLKMAGKKPIVIVQSSGVTNMGSCITSLLKPYGVTFPILSSWRTYKYDSEIQHQHLATELPQLIEAYGYENVILDNENIDNAISQINLCTTETICVIKKDSFTELDLDLSNYTPRSKFLIALNNLNDTLFIGTTGNTAREMYSFMKDTNNFYMAGNMGGALSLGLGAAKAGKKVVVCGGDAEFVMHMGGICTAGRYKDEILTYILFDNESNKSTGGQNTYQSHINYIAITKACGLNASEKIVYVEDLEQKIKNGLNFIHVKCGIDDETPRPPIEVVSKFK
>2729506058
ALDTKLFINRLIEKEYTHLCVVPCSFAQYVINEINNPNIEYLPCASEAVACSIAAGLKMAGKKPIVIVQSSGVTNMGSCITSLLKPYGVTFPILSSWRTYKPDSEIQHQHLATELPQLIEAYGYENILDNENIDNAISQINLCTTETICVIKKDSFTKELEDIHKLDLSNTPRSKFLIALNNLKNDDTLFIGTTGNTAREMYSFMKDTNNFYMAGNMGGALSLGLGAAKAGKKVVVCGGDAEFVMHMGGICTAGRYKDEDLTYILFDNESNKSTGGQNTYQSHINYIAIAKASGLNTVEQTVILNDFSNTISLLKFLHVKCGNDEETPRPPIEVVKFQ
>2540751281
KSKDLISSLKLNGVTRFFGVPDTFLYPITSQLANDELIIVPNEGNAVSMAFGYSITTSRMPVIFLQNSGLGNILDPVQSLVGQAVYNHPMLYIIGFRGGTDDAPQHSECGKVTKKLLEISQDIYKDDTDIRRIIDNIKKKNKSAAILVDKESIKNYQISDYNDILNKICAEDSIVLTSTGYITRHMENVKDKNFVHMPGSLGQTISFGAGICMGTSNKKIYIIDGDGSLFMHMGSLALFDYYNLDVTYILLNNYKHLSVGGENTLASSCNFFKLAESMNFDNIYSSDNVVDFEEKLNGKNFIEIICSNEVTSLEREEIKQFNMEN
>2546605516
KSKDLISSLKLNGVTRFFGVPDTFLYPITSQLANDELIIVPNEGNAVSMAFGYSITTSRMPVIFLQNSGLGNILDPVQSLVGQAVYNHPMLYIIGFRGGTDDAPQHSECGKVTKKLLEISQFDIDYFTNALDTDIRRIIDNIKKKNKSAAILVDKFSIKNYQISDYNDILNKICAEDSIVLTSTGYITRHMENVKDKNFVHMPGSLGQTISFGAGICMGTSNKKIYIIDGDGSLFMHMGSLALFDYYNLDVTYILLNNYKHLSVGGENTLASSCNFFKLAESMNFDNIYSSDNVVDFEEKLNGKNFIEIICSNEVSLLERMDFNFEEIKQFMEN
>2792909838
MNIKDFLNNLEKNKITRFFGVPDTLLYPLTSEPKENLFIVPNEGNAVAMGFGFSISTGKLPVIFLQNSGIGNILDPLQSLVAPEVYNHPMLYIISWRGRGTNDAPQHIRSGKDTEENLKLCKDIYRDFESNTFDPIEEIIKKIRKDCRSAAILVDDLFFTKSPLMKNYSCILNKVSKYDDEENIIITSTGMISREFSIYTTDEHLPMVGSLGETLSLASGIALGKIRKKVIVIDGDGSLLMHLGALAIPDYYDLSLTYILLNNHRNLTVGGEHTLAKSMNFKKIAQYSGFGNTETYSEFLNLKKICESSLKFIEIICSEESEDSLPRTYFENIKNKIAN
>2868430836
LAASELDVPHVGRGADPAGVSEAAPTRPQVAVEVAVADVALVGNGFLTREVAHLADGPGTFYLFGGMGLATSVACGYEATRPAVVLEGDGNFAMGLGGALYAPAAGPAPLVHVVVFNGHYESSGGQTTLLRTAQVASVATALGYRHAWVADTLPELRRRLRDGASLVCAHTPRLPPPRPRLDAADCTQRFSLWR
>2781001922
MVKAEEIMEIFNKHRGDAIIFTAGTAGYKTWPEISNNKNRDAIFGGMGASPAIALGFALSQPNQKIVLFDAEGSLLMNLGVLSTIAEQNPGNFYHILLDNETYATTGGQPVPSSNTSYDGLAKSAGYKSTYNFTDLEELEEEGPTFISMKIEPDIENLPRPPIDLRKDLNIS
>2823551302
MSDFTLDRNVVLPLLIPNPHDFLIVTGLAGPAXDIVHLCXPNSXNFYMAGAMGGAVPMGLGXALAQPDKRVLVCTGDGELMMNVGSLAVVAAMNPXNFGIICVDNGHYGETGNQISHTGGTDLXVMAAGAGIKQICTVFDEDIVGNAAFFAHLKVHDGPPANVKRSLDANRKALLG
>2236279170
MNLLDRKKAIPILLGDTDRFLIISGLAGPAKDIGFLTKESSNTFLFGGMGGALPTSLGLALARPKDTILCVSGDGDVLMSMGSLATIATMKPKNLIIICVDNSLYLETGGQKSHTGGVDLDVVSQGCGFLKTKTITNEDELNNNFNGPTFILLKVNQKSRNNAQAKIKFRQNLLK
>2717771197
MYSLDRKKVIPRLLGDTDRFLIISGLAGPAKDIGFLTKESPNTFLFGGMGGAIPTSLGLALARPNDTILCVSGDGDVLMSMGSLATVATMKPNNLIIICVDNALYLETGGQKSHTGGVDLDVVAQGCGFSNTLTINDEDDLNDDFNGPTFILLKVNQSRPPNASQAKIKFILK
>2813147336
MNSLDRKKAIPKLLGDTDRFLIISGLAGPAKDIGFLTKESPNTFLFGGMGGAIPTSLGLALARPNDTILCVSGDGDVLMSMGSLATVATMKPKNLIIICVDNALYLETGGQKSHTGGVDLDVVAQGCGFPNTMTINNEDDLNNDFNGPTFILLKVNQSRPPQYQAKIKFRLK
>2843399566
MSVNEKRTDGRFQMDRRVVVPKLVGNPKDFLIVSGLAGYDMSSLTDQGDYFYGLGGMGGACMIGLGLALARPDKNVLVVTGDGELLMSLGSLCSIGVINPPNLTIVCVDNGHYGETGFQKSHTNGVDLELFAKGAGISQTCTVSSEDQIEAGTAFVLMTVAPTPKVPNLDGADCRRIFLKA
>2790153101
MSSDTQNIKRLDRAEAVPALIGNPDDFLIIAGLAGKDIGALTKDNAFIFAGAMGGAVTTALGLALAQPDKRVLCVTGDGDLLMSLGALATVGVMQPTNLSIVCVDNALYQETGGQTSHTGGVDLATVASGCGIATTRDATTAEEIRQSNGPSFVLLRVSDAPPPILQAVTKTRFMLHG
>2820144601
MARPKRMQTQGHPDPVLDRREVVPLLIERPQDFLVIAGLAGQELTAISRPLVFPLGGMGAAVTMALGLALAQPRRRVLCVTGDGELLMNLGSLATVAAMNPPNLTVVCVDNCRYGETGNQETHTGGVRLDTIAAGSGFPVVHTINTADDLTEGGGLTFILLRVKEGPGFKRRLEPAFVRERFLLG
>2831744367
MAKLNKLQTATLPDAVLDRRQAVPALIENPDDFLMIGLAGTAWEMSALTHPRLFGLAGAMGAAPMMGLGLALAQPKRRVLVATGDGELLMNVGALATIALQNPPNLAIICVDNGHYGETGNQDSHTGGVRLDVIATGAGFPVVHVVNAMAEGRRLLREGLTFILLRVKEGPAHEGKKNLVPHIERDRFLLG
>2844322012
MIMKANVGNPEFDERYVLDRREAVPALVGEFLFIAGLAGRDVTSLVNPSAYGLGGMGAATMMGLGLALARPDRTVIAFCGDGELLMNVGSLATIGVRNPPNLRIVCVDNGHYGETGYQRSHTSGVDLEKIAVGSGIRRTLTIGTAAELRESEDAVFILMRVKPTPKFKRTLDPAVCRVRFKAAG
>2847956372
MIMKANVGNPEFDERYVLDRREAVPALVGGHKEFLFIAGLAGTARDVTSLVNGPSAYGLGGMGAATMMGLGLALARPDRTVIAFCGDGELLMNVGSLATIGVRNPPNLRIVCVDNGHYGETGYQRSHTSGVDLEKIAVGSGIRRTLTIGTAAELPKGSKLAVFILMRVKPTDPPKFPAVCRVRFKRAGG
>2546940537
MALDRGKGGAAAAAAPDFILDRCEAVPALLGEDFLIVTGLAGKDIAALTGAHTFTMAGAMGAACTMGLGLALARPDKRVLVITGDGELLMNVGALATIAVMNPANLSIVCVDNGHYGETGYQKSHTSGVDLEKIAIGAGIKMTRTISRAEIADGALGTAFVLLRVKPTPPGFRNMDAAVRIRFKTAL
>2788705127
MTTLERSAASAFATDAILDRRDIPALVGRHEDFLIVTGLAGRDLAALTKDHLYMAGCMGGACMIGLGLALARPDRQVLVATGDGELLMNLGSLATIAAMDPPNLSILCVDNGHYGETGYQKSHTSGVDLEKVASGSGIRATRMVEDADGARLLRAGAAFVLLRVKPTDPPDLAACRDRFRAG
>2839213786
PLDRNHAVPALVGNPADFLMIAGLAGTAYELASITNDGDNLYALGGMGAALSMGLGLALAQPKRRVLVATGDGELLMNVSTLATVGALQPPNLSILCVDNGHYGETGYQKSHTSGVDLERMAIGAGIGSTMTIEREDLRESNGTSFVLVKVSTVPKKLDGANRVRFRR
>2624356428
MAKATERSAGPRYTLDRITAVPALVGDFLVIAGLAGKDMAAMTKANYYLAGAMGAAVSMGLGLALARPDKTVLVATGDGELLMNVGALATVGVLNPPNLRILCVDNGHYGETGYQKSHTCGVDLEQMAIGAGIKSTCSVESEGDLRESNGTCFVLLRVKPTDGPKRSLDPAAGRVKFRLG
>2624302692
MTATLERSAGPRYTLDRITAVPAIVGDFLVIAGLAGKDMAAMTRANYYLAGAMGAAVSMGLGLALAQPDKKVLVATGDGELLMNIGALATAAVLNPPNLRILCVDNGHYGETGYQKSHTCGVDLEQMAMGAGIKSTCSIEKEALRESNGTCFVLLRVKPTDGPKRALDPAAKRVQFRLG
>2624330707
MAKSTTAKAAPKYELDRIDAVPKIIGKPGETLFVAGLAGTSKDIAHITNDGSNFFMAGAMGAAVSMGLGLALARPDKKVVVATGDGELLMNIGALATVSIMNPPNLSILCVDNGHYGETGYQLSHTSGVDLEQMAIGAGIKSTMTVESEDLRESNGTCFVLLRVKPTDDLDPGATRARFRLA
>2839214738
MANAEKAAPKFELDRSVVVPQLVGKQEDFLFIGGLAGKDLAAITNANYYMAGAMGAAVAMGLGLALARPDKKVFVATGDGELLMNVGALATASIMNPPNLRILCVDNGHYGETGYQLSHTSGVDLEQMAIGAGIKSTMTVETQDQIRESNGTCFVLLRVKPEPKFKRDMDPASTRVRFLQ
>2781001869
NLDPQIFWKTIKELGYKNFAGVPDSSFGNAYQFMIDDPEIKYIPAIREDVAIGIASASHISNSKGGIILQNSGLGNLINPLTSFNLIYKIPVLMIIGWRGYGSNDAPEHWIMGEETTNILDIFGIPWRSFENNNYEIIEELTEKIDELSIPGALIIPPGSFI
>2787671520
MSPEDFVKALKERDFLYFSGVPDSTFGSLFSVLENDQDLNYVPAPKEDVAIGIASGFSISKKKSCVVMQNSGLGNIINAVTSFNGIYKIPVLIVIGWRGYGGNDAPEHWIMGEKTTEIIKDLELPFSIENQDIENQDFLNKLDGLIERIYNENIPGIILINKGVIK
>2787653045
SITAECVVDIXKKSSFSDIAGVPDSTFGSLFKLIDQDPEINYYRANREDTALGISSGVSISGKNSCILMQNSGIGNIINPXTSFXLLYKIPXLXIIGWRGYGPNDAPEHWIMGEKTKDYFSMLGIPYITFENTEEDSDNLQKKLMAEFKTYSKQPKIKAIIIKSGVIA
>2787691476
SIKAHSFVQILKSHSFNNISGVPDSTFGNLYNLIDDDPDINYFRANREDTALGIASGFSVSNKNSCIIIQNSGIGNIINPLTSFNLIYKIPALIIVGWRGYGPNDAPEHWVMGEKTTEYFEMLGIPFECFEDEHEAQEGIEKKLIYQLDLYSKEKKLRSIIIKKGVVV
>AG-893-A15_NODE_10
SISAESFVEILKSFSFDNIAGVPDSTFGNLFNLIDNDKDINYFRANREDTALGIASGFSISNKNSCIIMQNSGIGNIINPLTSFNLIYNIPILIIIGWRGYGPNDAPEHWVMGEKTPDFFEMLNISYSVFEDEFEEERKIVKRLNNEITDFLNNGESKALIIKKGVIIX
>2597912329
TLSTTTLLGLLKQQKYAFFSGVPCSNFADLFQQVALDNDMMSVPAASEGSALSFAVGAALAGQRSVVALQNSGLGNIINPLTSLVQINCIPTLLLISVRGPEDEPQHRIMGAKTHALLDQLAIPWSEFPQGFKAEEAFQRSVSFAILIRKGQLSTSESDYPLSVGCALEIVSESTDLIVSTTGFISRELFRLSDRPENFYMQGSLGHCSAVAAGIALAHPSRRVVALDGDGAVLMHMGVLSTIGHTSPRNLLHVVLDNEGYVSTGGQTSTSVTLEAVAVACGYRRCVTGAELEAVARSLSGPHFVLCKVNQSRSLPRVTPEENKRAFQIAQ
>2733970574
TLSTTTLLALLKQQKYRFFSGVPCSNFADLFQQVSLDNDITSVPAASEGSALSFAVGAALAGRRSVVALQNSGLGNIINPLTSLVQINCIPTLLLISVRGPEDEPQHRVMGANTHALLDQLAIPWSEFPQGFKAEEAFQRSVSFAVLVRKGAPLSVGCALEIISEASDLVVSTTGFISRELFRLSDRPGNFYMQGSLGHCSAVAAGVALARPSHRVVALDGDGAVLMHMGVLSTIGYASPRNFLHIVLDNEGYVSTGGQESTSVTLEAVAAACRYRAVRRCVTSAELNDAVGPHFLLCKVNQSRSLPRVEENKQAFQIAL
>2733940184
MTMSTTLLGLLKQQKYEFFSGVPCSNFADLFQQVSLDGDITSVPAASEGSALAFAVGAALAGRRSVVALQNSGLGNIVNPLTSLVQVNCIPTLLLISVRGPEDEPQHRIMGASTHALLDQLAIPWSEFPQGFRAEEAFQRSISFAILVRKGGSLSVGCALEIISEATDLVVSTTGFISRELFRLSDRPENFYMQGSLGHCSAVAAGVALAHPSRRVVALDGDGAVLMHMGVLSTIGYASPRNFLHIVLDNEGYVSTGGQETTSVTLEAVAVACGYRAVSRCVTSAELGEAVGPHFLLCKVNQSRSLPRVENKEAFQIA
>2733951228
TMSTTTLLGLLKQQKYEFFSGVPCSNFADLFQQVSLDGDITSVPAASEGSALAFAVGAALAGRRSVVALQNSGLGNIVNPLTSLVQVNCIPTLLLISVRGPEDEPQHRIMGASTHALLDQLAIPWSEFPQGFMATLLRAEEAFQRSISFAILVRKGAVVNGEQQLSLSVGCALEIISEATDLVVSTTGFISRELFRLSDRPENFYMQGSLGHCSAVAAGVALAHPSRRVVALDGDGAVLMHMGVLSTIGYASPRNFLHIVLDNEGYVSTGGQETTSVTLEAVAVACGYRAVSRCVTSAELGEAVGPHFLLCKVNQSRSLPRVTPENKEAFQIAL
>2733972356
TLSTTTLLGLLKQQKYEFFSGVPCSNFADLFEQVSLDRDIASVPAANEGSALAFAVGAALAGRRSVVALQNSGLGNIINPLTSLVQVNSIPTLLLISVRGPEDEPQHRIMGANTHALLDQLAIPWSEFPQGLTASLLKAEEAFQRSVSFAILVRKGAVANGEQQAPLSVGSALEMISEATDLVVSTTGFISRELFRVSDRPENFYMQGSLGHCSAVAAGVALAHPSRRVIALDGDGAVLMHMGVLSTIGYASPRNFLHIVLDNEGYVSTGKQESTSVTLEAVAKACGYRRCVTGTELEAVARGLGPHFLLCKVNQSRSLPRVTPENKEAFQIAL
>2598002393
MSVPTVLLSRLSAAGYTFFSGVPCSHFADLFERAAESALIDVPAANEGSAVALAAGAALSGQRAVVALQNSGLGHVVNPLTSLLMVNRIPVFLLISVRGHPSADEPQHIFMGAATKAILDQLAIDWYEFDGTTGGLDQLIRAAHRQEAPFAVLLRKGQLTQSPDAPPLSAGEAIELICQRATPIVSTTGFITRELFRVNDRAENFYMQGSLGHCSALAAGLAIARPERPVLALDGDGGALMHMGVMSTIGHAKPQNLIHVVLDNESYASTGGQASTSRSLDLVASACGYRSSVRCVEAEHIMTAMKGPHFLLCKINRFHPTLPRVTPVGNKRRFQRAVG
>2841942036
PIETTVLLSKLRTAGYSLFSGVPCSNFADLFDEAAREPGFLAIPAANEGSAVALAAGAVLSGRRAVVALQNSGFGNIINPLTSLLLVSELPVLLLLSVRGHPPADEPQHTIMGAKTTALLDLLSIGWRDFDGTDSGVDHALARSDEGAPFALLFRSGQLSSCDYSLTVGEVIGSICGQPDTLVISTTGFVSRELFRVSDRPLNFYVQGALGHCGAIAAGLALTSPARTVLALDGDGSVLMHMGALSTIGYESPSNLIHVVLDNECDVSTGGQLSTSRTSSLEAVASACGYRTATLCKGSDHLRTSGPHFIVCKVNRQPRLPRVTPLQNKTAFQRAA
>2841965213
PIQTNVLLSKLRTAGYSLFSGVPCSHFGDLFDEAAREPGFLAIPAANEGSAVALAAGAVLSGRRAVVALQNSGLGNIINPLTSLLMVSEIPVLLLLSVRGHPPADEPQHTMMGAKTTALLDLLSIEWCDFDGTDSGLDHAIARSDEGASFALLFRSGQIAGKRPYDLSVGEVIETICKQDTLIVSTSGFISRELFRVRDRPLNLYIQGSLGHCSAVAAGLALTAPTRTVLALDGDGSVLMHMGTLSTIGYTSPNNLIHVVLDNEGYVSTGGQLSTSRTSSLDAVASACGYRTTALCKRDHLRTSGPHFIVCKVNQKHPRLPRVTPLQNKTTFQRAA
>2670383488
PIQTNVLLSKLRTAGYSLFAGVPCSHFADLFDEAAREPGFLAIPAANEGSAVALAAGAVLAGRRAVVALQNSGFGNIINPLTSLLMVSEIPVLLLLSVRGHPPADEPQHTIMGAKTMALLDLLSIEWCDFDGTDSGVDRAIARSDEGAPFALLFRSGQLASCDYGLSVGEVIESICKQDALIISTSGFISRELFRVWDRPLNLYIQGSLGHCTAVAAGLALTAPARTVLALDGDGSVLMHMGALSTIGYASPNNLIHVVLDNEGYVSTGGQLSTSRTSSLDAVASACGYRTAALCKRDHLRTRGPHFIVCKVNRQHPRLPRVTPLQNKTTFQRAA
>2721435546
PIQTNVLLSKLRTAGYSLFSGVPCSHFADLFDKAAREPGLLAIPAANEGSAVALAAGAVLSGRRAVVALQNSGFGNIINPLTSLLMVSEIPVLLLLSVRGHPPADEPQHTIMGAKTMALLDLLSIEWCDFDGTDTGVDRAIARSDEGAPFALLFRSDQLASCDYGLSVGEVIDSICKQDTLIISTSGFISRELFRVWDRPLNLYIQGSLGHCSAVAAGVALTAPARTVLALDGDGSVLMHMGALSTIGYASPNNLIHVVLDNEGYVSTGGQLSTSRTSSLNAVASACGYRTAALCKRDHLRTSGPHFIVCKVNRQPRLPRVTPLQNKTTFQLHN
>2805922776
PIQTNVLLSKLRTAGYSLFSGVPCSHFADLFDEAAREPGLLAIPAANEGSAVALAAGAVLSGRRAVVALQNSGFGNIINPLTSLLMVSEIPVLLLLSVRGHPPADEPQHTIMGAKTMALLDLLSIEWCDFDGTDTGVDRAIARSDERGAPFALLFRSDQLASVRPPPSMIVGEVIDSICKQDTLIISTSGFISRELFRVWDRPLNLYIQGSLGHCSAVAAGVALTAPARTVLALDGDGSVLMHMGALSTIGYASPNNLIHVVLDNEGYVSTGGQLSTSRTSSLDAIASACGYRTAALCKRDHLRTSGPHFIVCKVNRQHPSRLPRVTPLQNKTTFQRSVP
>2513721024
SIPTRVLLSKIRAAGYSIFSGVPCSIFGDLFEQVADSPGFLAVPAANEGSAIALAAGAVLSGQRGVVALQNSGLGNIINPLTSLLMVNKIPLLLLLSVRGHPSVDEPQHAIMGAKTKTLLNELSIEWCDFDGTESGLDHALARGNDSAPFALLFRQGQLSDCSAAEPRADAIHYGLAICQQDTLIVSTTGFISRELFRVQDRPLNFYMQGSLGHCSAVAAGLALASPARPVLALDGDGGVLMHMGILSTIGYASPQNLMHVVLDNEGYVSTGGQLSTSRTTSLEVVASACGYQTATRCERAENIATIMRQGPHFVVCKVNRLHPSQLPRVTPLQNKTIFQRRYG
>2647450223
SIPTYVLLSKLRAAGYSFFSGVPCSIFGDLFGLVAEASGFLSVPAANEGSAVALVAGAALSGRRGVVALQNSGLGNIINPLTSLLMVNKIPILLLLSVRGHPPADEPQHTIMGANTKALLNQLSIECCDFDGTLSGLDHALAQGDASAPFALLFRTGQLSVCCPDKRQADAVQYGVAIYQQDTLIVSTTGYISRELFRVRDRPTNFYMQGSLGHCSAVAAGVALTSPTRTILALDGDGSALMHMGILSTIGYAAPQNFIHVVLDNEGYVSTGGQLSTSRTTSLEAVASACGYRTATRCERAEHITTALRQGPHFVVCKVNRLHPSQLARPLQNKNMFQIGE
>2795536375
MSSDAPSAGADQYECTAIVLETTPECVVSNLGVASYVLAGVEDRARNFYQWGSMGVATPTGLGLALAVDDPVTVLDGDGSTLMSLGALVPVAKYDPPNLTVVVWENGQYGTTGGQSTPAETADLAGIARECGLDATSVSTAAEFERAYREGASVVVCDVEPDPAERPPVHIKRRFRLG
>2795427500
MSSDRAADQHECTAVVLEATPDAAVVSNLGVASYVLAAVEDRDLNFYQWGSMGVTTPLGLGLATADEQVTVLDGDGSMLMSLGALAPVAKYDPSNLTIVVWQNDRYGTTGGQPTPTDEVDFAAVARGVGLEATSVSTAEEFEEAVAGASLVVCDVEPDPSERPPSDYARRFRAA
>2791104996
SLTSQSFIKRLIQEDYKFFTGVPCSLLSGLIYELEGQQEARYIPAVREDAAVGLCTGAYLAGAPVLLMQNSGLGYSLNAFTSLNLIYNIPMLVIMSWRGKDGKDAPEHIIMGDIDKQLLKTAGMEYSLLNEDNCEEVLRKAKNKICEEKLPYTLIVEKGLFDERH
>2264263528
MLSSKVFSELLSKKGFNFYAGVPCSLLSGLIQIVDDNPETPYFPAVREDAAVGLCTGAYLAGKPVLLMQNSGLGYCLNAFTSLNLIYKIPILVIMSWRGEDGNDAPEHIIMGEINQKLLKTSSMEYSVLSSENYEESLNTACQKIKDGLPYTLLVGKGYFNEGH
>2786996286
MLSSKIFSELLSSKGFNFYSGVPCSLLSGLIRILDDDPQTPYYPAVREDAAVGLCAGAYLAGKPVLLMQNSGLGYCLNAFTSLNLIYKIPVLVVMSWRGEGGKDAPEHIIMGEINQQLLQTAGMEYSVISADNYEESLDKALQKIKEGLPYTLLVGKGFFDEGH
>2624357487
MSKSPKSSSANPPASNRLQRRAFVTEVLSGDALVVPGLGSSTWDLFAAGDTPANLYSWGGMGLAVPTALGLAMAQPSRRVLALTGDGEIMMGIGSLGVAADQAPRNLAILVLDNERFSETGRQRGLTGRVDLCAVAKGFGIRETMLVTGIPDLQRFFEGPVLAVAKIALSEDPLPKDGAAIGRRFKIAK
>2790153208
MAKTGSKIQRRQFVADLLAKDGALVVPGLGSPTWDTFAAGDSPEYLYSWGGMGMAVPTALGLALAQPDKHILALTGDGEMMMGIGSLGVVANHAPSNLGILVLDNEHFGETGKQTGLTSQADLCKVAEGFGITKTMLVTSVDDLAELVGPTFAVAKIALSEDPLPKDGAAIARRFRVAQ
>2624331988
MSNPATSASPAPNKISRRPFVAALLKQRGNALVVPGLGSPTWDISASGDSPDYLYSWGGMGLSVSTALGVALARPDRRVLVITGDGEMMMGIGSLGVVADQAPANLGILVLDNEHFGETGRQNGLTGRTDLCKVAEGFGIAKTMLVTAIGALADLMGPTFAVAKIAITEDPLPKDGAAIARRFRIAK
>2624431672
MTSTTKPAHPTANKIKRRPFVAELLQHRGSALVVPGLGSPTWDISAAGDQPEYLYSWGGMGLAVSTALGIALAQPDRRVLAITGDGEMMMGIGSLGVVADQAPKNLGILVLDNEHFGETGRQNGLTGRTDMCKVAEGFGIAKTLLVTEQGALAELMGPTFAVAKIAITPALPDGAAIAHRFRVS
>2839212470
MTSTTKPASPAPNKIKRRPFVAELLKHRGNALVVPGLGSPTWDISAAGDQPEYLYSWGGMGLAVATALGIAMAQPDRRVLAITGDGEMMMGIGSLGVVADQAPKNLGILVLDNEHFGETGRQHGLTGRTDMCKVAEGFGIQKTMLVTEQGTLADLMGPTFAVAKIAITPALPKDGAAIAHRFRIA
>2870724273
MLTSETVMRHVLTALPNACVVSTCGYPSRELYNSMDRPGNLYLLGSMGMAAPVAYGIAAARPGRPVVAIDGDGSIAMNLGCLALAAELALPVVHLVLDNGMHQSTGGQSTVLPNDLAAVASGAGYPEVVTVRSPSDLAAVDGPLFIHAIVAARTAAGIRRPQELVGRFLLMR
>2738869405
TMTYGQLLRALVRHGFTHATGVPCSYLAEPFAELEGGSGLVYVPSNREDNALGLASGLAVAGARPVVLMQNSGLGYSFNVLTSFNLVYDVPLSLVVSWRGYADDAIEHDVIGRTLPGLLSLHDIATIVFDPETDEDATRLIEEFAAAEGRTVALLVRRGMGR
>2732296569
MQYDVFAALGRALPDALYVSTCGYVSRDLFNAGDRPGTFYLVGSMGMAAPVATGIALALPGRTVVAIDGDGSFAMNLSGALTAAVAGARLVHVVLDNGRHQSTGGQRTVPVRDPLGLARSLGYRRTLSLDDRPLVLDTFPAFVHARVDARDPVGRITLTPHQLRDRFAAT
>2563893931
VTSQLFLDSLAENGFGPFFGTPCGFLAPFYERVERDFGLCTVPREDNAVGMAAGAAMAGQPVVMMQNSGLGQSLNALASLVVPYEIPMLLIISLRGPDRTSENLVMGRLTEPLLNGCGIPTEQLRADALDAQVDWARDLVGGQHRPAALLVPPTLFGWRA
>2563965402
MIARYEAIAAILAHADLVLSTTGMISREVYATDDRPGNFYMLGSMGLLSALGLGLAILVPQHRVWILDGDGSALMNLGALPLIATEHPPNLVHIILDNEAYESTGGQPAISASVDLAEIGQSCGYRHVDRAASHGELERALDGPRLILVKAAIAPVGIPRVAQAPEAIRDRFLGL
>2563955281
MIARDEAIAAIVARMDDTDLVLSTTGMISREVFATNDRSGNFYMLGSMGLLSSLGLGLAVLSPQHRIWVLDGDGSALMSLGTLPLIATERPPNFVHIILDNEAYESTGGQPAISASADLAAIGKSCGYRHVDRVASRDELERALDGPRLMLVKAAIAPVGIPRVSPAAIRDRFVAHI
>2807442083
ALSTAEVVRAYTGQGYTHFTGVPCSLLKGLFKLLEGPPTVTYLPAPREDAAVGVATGLAVAGARPVVMMQNSGLGYCLNVLTSLNLIYDVHVPLIVSWRGHDGNDAVEHDIIGRELTNLLDVFGLRWSVLDPARPHDSVLDCLAATADGKATPVLIVKERI
>2798843851
MMKMTDVMQAVLNRYPDALYVSTCGYISRDFFNLRDTEDNFYLLGSMGMAAPVGLGLALTHPERTVVVFDGDGSFMMNLGAIAMVTAERPNNLVHVVLDNRMYESTGGQKPVQFNVDVAKAAGYAHAVLGDDFDKLDGLEGLTFVQAMIAPRTKIGRIHWTPQELVARFRLA
>2787372760
MNRLEAMTILAPMLEKDDVVISANGFMSRDLCHLSDRHSNFYMIGSMGLASSIGVGVALGNPRRRVIVFDGDGNILMNLGSLVVVGAVRPANFYHVVLDNESHESTGGQPTYSNNVDLTGIASLSGYNRTLRVEQQSELEPKWADGPSFLLIKISKGGPPSPRPHSTVIRDRFLPS
>2786903393
MNRLEAMTILAPMLEKDDVVISANGFMSRDLCHLSDRHSNFYMIGSMGLASSIGVGVALGNPRRRVIVFDGDGNILMNLGSLVVVGAVRPANFYHVVLDNESHESTGGQPTYSNNVDLTGIASLSGYNRTLRVEQQSELEPKWADGPSFLLIKISKGGPPSPRPHSTVIRDRFAS
>2805394191
MKKEDTINTLVLNNPNAYFVSTCGYISRDLYNIHDSERNFYMVGSMGMAAPVALGIAIDNPNIEVIILDGDGSLLMNMGFMTMIGESKQPNLNHVVLNNQVHESTGGQKTLPLKNICNVAKNLGYVNCKEINNPNIKKINGPNLFHIKVQEKDPIGRVHWTPQEIVERFQEVT
>2620020322
LEDDPQSENGLGAGLRRANEAIEKRQSYAFIIKKDLFTGQPLKYKPEYRKERAFTERLAARSELPDRDRAMKSIHREETAIVATTGFTSRSLFNTGDRPGHFYMQGSMGFALAIGTGISLFYDKPVVVVDGDGSLLMRASTLFTSGLFHKGNLLYILLDNNVHDSTGGQKTISSNVDFAALAKAAGFDSFYAAESAADLEDALTFFYLRIAPGAGKDMDRPDLLPADIASRMRHG
>2656339875
MNMRDAISKLLPQDAFLICANGYISRDAFNINDRPKNFYMLGSMGQASSIGLGLALARPKEKVVIFDGDGNLLMNLGILTMIAQLKPKNLVHLVFDNECYDSTGGQRSISAEINLADVAGSCGIPKVEKKKEMDSFKDCLNGPSFLLIKVERNPAEMPRVDISPSEIANRIRNV
>2521611593
VIARYQAIERILSHMRDGDLVVSTTGMISRELFTLDDRPGNFYMIGSMGLASAMGLGLAIQAPNKRVFVLEGDGSALMSLGTLPLIASERPANLVHIILDNEAYESTGGQASISSQFDLADTARSSGYPWTRRVEDLEELESALLEVAAILVKAGIAPGIPRVSPEQIRDRFRVA
>2804911698
MNAAEIIMDTLLANGTTHFTGVPCSLLKGLFRLLEPECPARYLPAPREDSALGVASGLAVAGARPVVLMQNSGLGYSLNVVTSFNLIYDVHLPLIVSWRGHDDNDAVEHDVIGRELTRLLDVFGLAWTVLDRDRPAECTQRFLDDHDVHARTSVLLVPDGI
>2713893441
SVGARDLLHSLVDHGYTLATGVPCSLLNGAFRLLEDDPRLRYLPAPREDSAVGVASGAVVAGEQAVVLMQNSGLGYCLNVLTSFNLIYDVPVLLVVSWRGHDGNDAVEHDVIGAELLALLDLFKFPHTLLDPADPAGSVARVIDQMKREQRCGVLVVREGI
>2587864642
MQYEDVFRAALMEFPDAAVVSTCGHISRDLYNFDDRPGNFYLVGSMGMAAPVAAGIALADPNRTVVIFDGDGSFAMNPGGMLSVAAAGGRIVHIVLDNGVHGSTGGQVPIAFSDPMAAALAFGYHSAARVSGDKFDWAVRQQPALVHVVVQPRAPVGRVRHSPQQLRDRFLLA
>2860676929
MAATTATATASPAVPDTRLDRRRFVADLVALLPEGALVVTGLGSPSYDVFAAGDRPGTFYLWGAMGAAAPLALGIALAQPDRPVLAVTGDGEHLMGIGTLATIGAQLPPNLTVVVLDNAHYGETGMQPSHTGGTDLVAVAQGFGIRDAMRITDLAQTDDLTRATTYAQVLIATDEPPALPRDGAANKNSFRAAT
>2790259238
MMTEQTREGLDRRRFIKDLVESIPDALIVTGLGSPSYDVFAAGDRPGNFYLWGAMGGSVSMGLGLALARPDKPVVVVTGDGEMLMGIGSLGTVGVKLPPNLSIVVLDNGHYGETGMQRSHASGTDLVAVAKGFGIAESFTVEASEIADRIAREGTCFAQVFISASPRALPRDGVYIKNRFRLG
>2819761055
MSGLDRRAVVAELVAGDALVVSGLGSASYDLYAAGDRDENFYLWGAMGSAVPVGLGVALAQPDRSVVVLTGDGEQLMGLGSLATVGARRPANLTVVVLDNGHYGETGMQQSHTSGTDLVAVARGCGIADAFSVREPHQVPDLVEGPAFAQVLISTDEPRALPPRDGFVKNRFRLG
>2658556907
LIRKEAIGIISKKIGNQSIVAANGFISRDLFEINDKNSNFYMIGSMGLASSIGLGLALKNPKKRFFIFDGDGNVLMNLGSLATIGATEPKNLVHIVFDNSSHESTGGQPTISKKIDIHSIAKTLKYKTYKVTTKNELENILRGPILILIKISKSKTSKRVDIDAIKIKQRFMLS
>2658556157
LIRKEAIGIISKKIGNQSIVAANGFISRDLFEINDKNSNFYMIGSMGLASSIGLGLALKNPKKRFFIFDGDGNVLMNLGSLATIGATEPKNLVHIVFDNSSHESTGGQPTISKKIDIHSIAKTLKYKTYKVTTKNELENILRGPILILIKISKSKSKRVDIDAIKIKQRFMLS
>AG-439-M12_NODE_2
LIRKEAISLAVEQIGEQPIISANGFISRDLCEVCDKNSNFYMIGSMGLASSIGLGLALKNPKRRFFIFDGDGNILMNLGSLTTIGKLKPKNFIHIIFDNSIHESTGSQPTNSDVIDIKKIAAACNYSHVYTVSDKNNFKKLKGPILILVKIQQNKQKSRIKISPIKIKERFMIX
>2667455844
LIRKEAIEIAIKEIGNQPIISANGYISRDLYSVYDKHSNFYMIGSMGLASSIGLGVALKNSKKRIFVFDGDGNILMNLGSLTTISSQKPKNLVHIVFDNSVHESTGSQPTNSNFVHIEKIAKACNYNHVYITKDQNNFKKLKGPIMILVKIQQGQRSRIKISPVRIKERFMQS
>2777369074
MRYEDMFRSVLTAFPDAAVISTCGHISREPFNYQDREGNFYLVGSMGIAASVGLGVALTDPGRPVVVLDGDGSLAMNTRGMLSVAAAGARLIHVVLDNAVHGSTCGERTVKYDAPVAALAFGYRRALSVDDWASVDTFPVFVHAKVEPRDPVGRVAHTPAELREHFTRT
>2741290574
MIGSMGLASSIGLGVALKNPRKSVYIFDGDGNILMNLGSLTTIASQKPKNLIHVVFDNSVHESTGGQPTNSNFVNIEKIAKVCNYNHTFTVRNLKILHKKLKGPIMIVVKIQQSGKSRIKILPIKIKERFMMS
>2636197196
LIRKEAISIVVKIDHPVISANGLISRDLFEVCDRNSNFYMIGSMGLASSIGLGVALKNTKKRIFVFDGDGNILMNLGSLITIGTAKPKNLVHVIFDNSSHESTGGQPTATNKIQLGKIAKSTNYRVFQVKTKNQLVNVFQKGPIMVIVKIQKGVKRNIEPTKIKNRFMLKK
>2636194006
LIRKEAISIVVKKIGDHPVISANGLISRDLFEVCDRNSNFYMIGSMGLASSIGLGVALKNTKKRIFVFDGDGNILMNLGSLITIGTAKPKNLVHVIFDNSSHESTGGQPTATNKIQLGKIAKSTNYRVFQVKTKNQLVNVFQIPIMVIVKIQKGVSKRINIPTKIKNRFMNSL
>2695175010
MIRKEAMRLILAKEPIVSANGFISRDLFELKDKPSNFYMIGSMGLASSIGLGVALKNPTKKIFVFDGDGSILMNLGSLTTIAALKPRNFIHIIFDNASHESTGGQPTVTSKIRIKNIAKSLNYKVFEVKTKNEIENFFRKGPIMLIVKVQKSKRIDISSTKIKNRFIDS
>2695175816
MIRKEAMRLILAKINSEPIVSANGFISRDLFELKDKPSNFYMIGSMGLASSIGLGVALKNPTKKIFVFDGDGSILMNLGSLTTIAALKPRNFIHIIFDNASHESTGGQPTVTSKIRIKNIAKSLNYKVFEVKTKNEIEKISSTGPIMLIVKVQKSIVSKRDSTKIKNRFISLKN
>2558907290
MTDIDRREFVADLVASAPEAIFVSGLGSPSYDLFAAGDRDLNFYLWGAMGAAVPTGLGLAVARPERSVVVVTGDGELLMSLGALATVGARRPANLTVVVLDNGHYGETGMQRSHTGGTDLVAVATGCGITDSARLDDPRDVARTVRAGPSFVQVPIPAYPRALPPRDGFVKNRLRLG
>2777589070
MFGIQDAIRAVTEKYPTSLYVSTCGFITRDLFGIADRPQNFYLVGSMGMAAPVGLGVALARPDKHVVVLDGDGSFAMNLSVLPMIAEHAPDLVHVVLDNGLHESTGGQRPVRGDPAALALAAGYRAAHRVSSADEFEDVTERGPSLVHVRCAPRGHAGRVEWTPQQLVARFRVA
>2767877981
MRYEDMFRSVLTAFPTAAVISTCGHISRDLFNFGDREGNFYLVGSMGMAAPVGVGVALADPGRPVVVLDGDGSLAMNTGGMLSVGATGARLLHVVLDNGVHGSTGGQRTVPFDVSAALAFGYRRALSVQDWASIDAFPAFVHAKVRPRSPVGRVAHTPHELRERFTRVK
>2641426327
MQYEDMFRSVLTAFPTAAVISTCGHISRDLFNFEDRDGNFYLVGSMGMAAPVGVGVALADPGRLVVVLDGDGSLAMNTGGMLSVAAAGARLLHVVLDNGVHGSTGGQRTVTFQDPPSAALAFGYRRAISVDDWASIDAFPAFVHAKVQPRNPVGRVVQTPQELRERFTRVK
>2524184487
LIRKEAISTVVEKIGNQPIISANGFISRDLFEVCDKNSNFYMIGSMGLASSIGLGVAIKSTKRKFLYLTEMEI
>2636197958
LIRKEAIELCLSEIKEQPIIAANGFISRDLFNVKDKNTNFYMIGSMGLASSIGLGVALKRPKKKIFVFDGDGNILMNLGSLTTIGSLKPKNLIHVVFDNSVHESTGSQPTNTNFVSIEKIAKACNYNHTFTVGTENSFEKTLQGPIMIVVKIQQSKKSARINYEPIEIKERFMQS
>2658566932
LIRKIAIAVATSQIEYDDQIISANGFISRDLFTTIDKASNFYMIGSMGLASSIGLGVALKNPKKKIFVFDGDGNILINLGSLTTIGSLKPKNLVHVIFDNSVHESTGSQPTNSNFVNIEKIAKACNYNYTFTVRTRNNFKKLKGPIMIVVKIQRSNGKEPIEIKERFMQS
>2708364494
LIRKTAITIALEQIEYEERIIAANGFISRDLFSISDRPTFYMIGSMGLASSIGLGIALKDPEKRVFVFDGDGNILMNLGSLTTIGSLKPKNLIHVVFDNSVHESTGSQPTNTNFISVEKIAKACNYNHTFTVKTKNNFEKVLRGPIMIVVKIQQSDRSGRINILPVEIKERFMSRR
>2513476366
LIRKIAITIALEQIEYEERIIAANGFISRDLFSISDRPAFYMIGSMGLASSIGLGIALKDPEKRVFVFDGDGNILMNLGSLTTIGSLKPKNLIHVVFDNSVHESTGSQPTNTNFVSVEKIAKACNYNHTFTVRTKNNFKKILGPIMIVVKIQQSDRSGRINISPVGIKERFMSR
>2667468229
LIRKAAMAIALEHIEFDDRIIAANGFISRDLFSISDKPAFYMIGSMGLASSIGLGIALKDRKVFVFDGDGNILMNLGSLTTIGSLKPKNLIHVIFDNSVHESTGSQPTNTNFVSIEKIAKTCNYNHTFTTKTKNDFEKILRKGPIMIVVKIQKSKKSPRINYEPIEIKERFMLS
>2636268579
LNRKEAIEFISKRVGDDPIIAANGFISRDLFDVCDKKSNFYMIGSMGLASSIGLGIAMMNPKKHIFIFDGDGNILMNLGSLTTIGSIKPKNLIHVIFDNSSHESTGGQPTNSNKISIDGIGKVTNYRVFKASNNTELEKILKGPIMIVIKIKKNKSRLDTLFLKNRFMEP
>2689655220
LNRKEAIEFISKRVGNDPIIAANGFISRDLFDVCDKKSNFYMIGSMGLASSIGLGIAMMNPKKHIFIFDGDGNILMNLGSLTTIGSIKPKNLIHVIFDNSSHESTGGQPTNSNKISIDGIGKVTNYRVFKASNNTELEKILKGPIMIVIKIKKNSKRLDTLFLKNRFMIAN
>2708380018
MNRKEAIELITRINELIISANGYISRDLFSINDKTTNFYMIGSMGLASSIGLGIAIKNPKKRIYVFDGDGNILMNLGSLTTIGTLKPKNLIHLVFDNGSHESTGGQPTCSNSISIAKIAKAANLKVFQAENESQFKKLLGPIMIVVKIKNSKESGRVSLKPLDIKKRFTSK
>2758441258
MIRKEAVTIIGKFIGKNPIVSANGFMSRDLFETNDKESNFYMIGSMGLASSIGLGIALKNPKKQIFVFDGDGNILMNLGSLVTIGSLKPKNLVHIVFDNNSHESTGSQPTNSSQINLAKIAKTANYKIFVKTKSLKDIKKLQGPIFLLIKISTSKESVSNPKSIRDRVIK
>2727773202
MIRKQAMKIVLEQSPIISANGFMSRDLFELKEKNSNFYMIGSMGLASSIGLGVALKNPRKKIFIFDGDGNILMNLGSLVTIGTLQPKNMIHIIFDNGSHESTGGQPTASNKIKISEFGKICNYKVFITKDEKSLKNCLRKIKKINIKISKNVRSRLKPEFIKKRFMSSQ
>2524171597
MIRKDAIKIASHVIADSPIISANGFISRDLFEADDKTTNFYMIGSMGLSSSIALGVALKNPRKRVYVFDGDGNILMNLGSLTTIGKLKQKNLIHLVFDNQSHASTGGQPSNTRNIDLYKIAKSSNYKAFKTNSKASLEKILRGPIMILIKITKGGKPGPVTIKKRFIQ
>2524182821
MIRKDAIKIASELIGDSPIISANGYISRDLFEADDKDTNFYMIGSMGLSSSIGLGVALKNPRKRVYVFDGDGNILMNLGSLTTIGKLKPKNLIHLVFDNQSHESTGGQPSNTKNIDLYEIAKSSNYNAFKANSKESKKNFQKDKKYSRTHYDSNQXENLVKXITPVTIKKRFL
>2502671561
LIRKEAMEIILNYHPIVSANGFISRDLFEIKDKKTNFYMIGSMGLASSIGLGVALKNPKKTVFVFDGDGNILMNLGSLVTIGSLKPKNFVHVIFDNNIHESTGGQPTNISKINFKKICDAVNYKTFQITTKSKLEKLSGPILFHVKISSSKSRMTHPKTIRDRFTIR
>2731910087
MPQNHVRLLSKESFMIRREAIQIIALLNCPIVSADGYTSRDLFETCDKPSNFYMIGSMGLASSIALGVAIKKKKKKVFVFDGDGNILMNLGSLTTIGSISPKNLVHVVFDNSIHESTGGQPTHSSVIKIEKIAKSCGYTVYKTNSKVKLKEILKGPIMILVKVQASSRVYLPTEIKNRFMIK
>2708350496
LDREEAIEVICSIDEVIVSANGFISRDLFSTLDKNTNFYMIGSMGLASSIGLGVALKNPKKQIIVFDGDGNVLMNLGSLVTIGSLKVRNFIHILFDNHIHESTGGQPTTSRQIKIENIAKESNYKIFSVSTKKHLKAVFEGPILISVKITRGKNNKRITLAPIEIKTRFMK
>2513474257
VIRKEAIRLISKEDVIVSANGYISRDLFEVNDKPTNFYMIGSMGLASSIGLGLALQNPKKMIYVFDGDGNILMNLGSLTTISKLKPKNFIHIIFDNSSHESTGGQPTSTNKISIDAIAKAVNFKVFRCNSKKNLDETFKKGPIIILMKISKSEKSGRPPKKIKSRFMF
>2636312726
MIRKEAIRLISKIDDVIVSANGYISRDLFEVNDKPTNFYMIGSMGLASSIGLGLALQNPKKTIHVFDGDGNILMNLGSLTTISKLKPKNFIHIIFDNSSHESTGGQPTSTNKISIDAIAKAVNFKVFRCNSKNSFDKIFKKGPIIILVKISKSEKISRVSLSPKKIKSRFMLQS
>2620022817
LEATTFVQTLEEAGFDFYTGVPCSYLKPLINTVISESGLEYIPATIEGEAAALAAGAWLAGRKGVVLLQNSGLGNLVNPLTSLHLIYRIPALFLVTWRASPGQKDAHQHEIMGRITPDLLSLMGVPWTILEDDPQSENGLGAGLRRANEAIEKRQSYAFIIKKDLF
>2554064905
MQTRENSAAMDRRLFVARLLAKTPEALVVTGLGSASYDVFAAGDRDHNYYLWGAMGGASSVALGIALAQPARPVVVITGDGEQMMGIGSLATIAAKSPANLSIVVLDNGHYGETGMQKSHSSGTDLVAVARGFGIAQVQQLRTLDEADALKATTFVQALIHADEPRALPPRPFIKNRFRLG
>2785249255
MQTRENSAAMDRRLFVARLLAKTPDALVVTGLGSASYDVFAAGDRDHNYYLWGAMGGASSVALGIALAQPTRPVVVITGDGEQMMGIGSLATIAAKSPANLSIVVLDNGHYGETGMQKSHSSGTDLVAVARGFGIAQVQQLQTVDQADALAETTFVQALVHADEPRAPPRGPFIKNRFRLGL
>2551253787
MKDTLSTGQRVDRRAFVAQLMQQIPEALIITGLGSPSYDVFASGDRAGHFYLWGAMGGASAMGLGLALARPDKSVVVVTGDGEQLMGVGSLATIGVRQPSNLTIVVLDNGHYGETGMQRSHASGTDLVAVAKGFGIANAFTVDQADKVAERIKAGVTLARVLIDIGERALPRDGVHIKNRFRAEP
>2644244089
MSNTANRRADRREFVSTLLGKLPEALVVTGLGSASYDVFAAGDRPGNYYLWGAMGGAAPLALGLALAQPEKTVVCITGDGEQLMGIGSLGSIAAKQPRNLTIVVLDNGHFGETGMQRSHTSGTDLVAVAKGFGIANAFGIDECNDVRATTFVRVAIQANEPPALPRDGTYIKNRFRAAP
>2705864543
SVQNDKTIERRAFVRNLLAGTPDALVVSGLGSASYDVFAAGDRAGNFYLWGAMGGAAALGLGLALAQPDKPVVVVTGDGEQLMGIGVLGTIGAKQPKNLTIVVLDNGHYGETGMQQSHSSGTDLVAVAKGFGLADAFAVRDERDYAQIVEGPVFAQVHIRADEPRALPPRDGYVKNRFRLG
>2501081030
MSEQNRIATIERRQFVAQVLAGVPDALVVSGLGSPSYDVFAAGDRDANFYLWGAMGGAAALGLGLAIAQPQKPVVVITGDGEQLMGIGALGTIGAKQPKNLSIVVLDNGHYGETGMQQSHSSGTDLVAVSKGFGIANSFEADQVEHVSARKAPTLVQVHIRADEPPALPRDGVFVKNRFHLG
>2770231343
MSEQNRIATIERRQFVAQVLAGVPDALVVSGLGSPSYDVFAAGDRDANFYLWGAMGGAAALGLGLAIAQPQKPVVVITGDGEQLMGIGALGTIGAKQPKNLSIVVLDNGHYGETGMQQSHSSGTDLVAVSKGFGIANSFAVWNEADYGQVVEVPTLVQVHIRADEPRAPPRGVFVKNRFRHLGF
>2766831773
MSEQNRIATIERRQFVAQVLAGVPDALVVSGLGSPSYDVFAAGDRDANFYLWGAMGGAAALGLGLAIAQPQKPVVVITGDGEQLMGIGALGTIGAKQPKNLSIVVLDNGHYGETGMQQSHSSGTDLVAVSKGFGIANSFAVWNAADYGQVVEVPTLVQVHIRADEPRAPPRGVFVKNRFRHLGF
>2860492420
MSEQNRTAVIDRRTFVAQLLAGVPNALVVSGLGSPSYDVFAAGDRVGNFYLWGAMGGAAALGLGLALAQPERPVLVVTGDGEQLMGIGALGTIGAKQPKNLTIVVLDNGHYGETGMQQSHSSGTDLVAVSKGFGLADSFEADQVERVNARRGTTFAQVHIRADEPPALPRDGVYIKNRFRAGP
>2580952083
MSEQSRMAMIDRRRFVAQVMADVPDALVVTGLGSPSYDVFAAGDRAGNFYLWGAMGGAAAMGLGLALAQPQKSVLVVTGDGEQLMGIGALGTIGAKQPKNLTIVVLDNGHYGETGMQQSHSSGTDMVAVSKGFGIADSFAVWKETDYSQVVEGTSLAQVHIRADEPRALPRDGVYIKNRFRAF
>2752214093
MNTPAASRRVDRREFVATLLAATPQALVVTGLGSPAYDVFAAGDRDLNYYLWGAMGGAAALGLGLALAQPARSVVVITGDGEHLMGIGSLATIGVKRPRNLSIVVLDNGHFGETGMQPSHTSGVDLPAVARGFGIGDALACDDCAEIARRVNAGTLFAQVLIQPSEPPALPRDGPFVKNRFRAAP
>2756693081
MNATAKVAVDRRAFIAKLLQATPDALVVTGLGSPSYDVFAAGDRDHNFYLWGAMGGSTSLGLGLALAQPSKSVVVITGDGEQLMGIGSLGTIGVKQPKNLTIVVLDNGHFGETGMQRSHSSGTSLTAVAKGFGIADAFTVEDCAQVAQRINAGVTFAQVLIGSPQMLPRDGVFVKNRFRAAT
>2644119994
MSSALNPQAAVDRRAFVSQLLQATPDALVVTGLGSPSYDVFAAGDRDHNFYLWGAMGAAAAMGLGLALAQPDRSVLVITGDGEQLMGVGSLGTIGVKQPKNLTIVVLDNGHFGETGMQRSHTSGTDLVAVARGFGIADARRVASIDEAGAVAEGVSLAQVFIRPDEPPALPRDGVHVKNRFRAAT
>2805368168
MSTTLNASGAVDRRAFVSQLIAASPDALIVSGLGSPSYDVFAAGDRDQNFYLWGAMGGAVALGLGLALAQPDRPVLVITGDGEQLMGVGTLGTVGAKQPKNLTIVVLDNGHFGETGMQRSHTSGTDLVAVAQGFGIKDAFAVRGAGEVERVMAGVAFAQVFINPDEPPALPRDGVYVKNRFRAAT
>2643860166
TLNASGAVDRRAFVSQLIAASPDALIVSGLGSPSYDVFAAGDRDQNFYLWGAMGGAVALGLGLALAQPERPVLVITGDGEQLMGVGTLGTVGAKQPKNLTIVVLDNGHFGETGMQRSHTSGTDLVAVAQGFGIKDAFAVRDAGEVERVMARGVAFAQVFINPDEPRAPPRGVYVKNRFRAAL
>2857698353
MSTNLNPQGAVERRAFVSQLIAATPDALVISGLGSPSYDVFAAGDRDHNFYLWGAMGGAAALGLGLALAQPERAVLVITGDGEQLMGVGTLGTIGAKQPPNLTILVLDNGHFGETGMQRSHTSGTDLVAVARGFGIREAFSVRGAGEVAERVRAGVTFVQAFISPDEPPALPRDGVHVKNRFRAAP
>2697042338
MSANVNASGAVERRAFVSQLMAAAPDALVISGLGSPSYDVFAAGDRDHNFYLWGAMGGAAAMGLGLALAQPQRSVVVITGDGEQLMGVGTLGTIGAKQPKNLTIVVLDNGHFGETGMQRSHTSGTDLVAVARGFGIKDAFSVRDASEVVERVKAGVAFAQVFIQPDEPPALPRDGVHVKNRFRAAT
>2641264025
MSTNMNSSGAVERRAFVSQLIAAAPDALVISGLGSPSYDVFAAGDRDHNFYLWGAMGGAAAMGLGLALAQPERSVIVITGDGEQLMGVGTLGTIGAKQPKNLTIVVLDNGHFGETGMQRSHTSGTDLVAVARGFGIKDAFSIRDASEVVERVKASVAFVQVFIRPDEPPALPRDGVHVKNRFRAAT
>2682329490
MSTNMNSSGAAERRAFVSQLIAAAPDALVISGLGSPSYDVFAAGDRDHNFYLWGAMGGAAAMGLGLALAQPERSVVVITGDGEQLMGVGTLGTIGAKQPKNLTIVVLDNGHFGETGMQRSHTSGTDLVAVARGFGIKDAFSIRETDQASEVVEVVAFVQVFIRPDEPRAPPRGVHVKNRFRAAL
>2741132553
MSKLSSSAIERRQFVASLLESTPEALVVTGLGSASYDVFAAGDRDRNFYLWGAMGGAASLGLGLALAQPDKPVIVVTGDGEQLMGVGSLGTIGVKQPRNLTLVILDNGHFGETGMQRSHTSGTDLVAVAKGFGIRDAFTIDSQGGVSAVVEGTTFAQVFITADEPPALPRDGVFVKNRFRLG
>2756920445
MSKLSSSAIERRQFVASLLESTPEALVVTGLGSASYDVFAAGDRDRNFYLWGAMGGAASLGLGLALAQPDKPVIVVTGDGEQLMGVGSLGTIGVKQPRNLTLVILDNGHFGETGMQRSHTSGTDLVAVAKGFGIRDAFTIDSQGGVSAVVEGTTFAQVFITADEPRALPPRDGFVKNRFRLG
>2716758158
MSKPTNAVDRREFVAGLLEVPHALVVTGLGSASYDVFAAGDRDANFYLWGAMGGATSLGLGLALAQPDKSVIVVTGDGEQLMGIGSLGTIGVKQPKNLTIVVLDNGHFGETGMQRSHTSGTDLVAVAKGFGIHDAFAVEDLHGIAAVKGTALAQVFINPDEPRALPRDGVFVKNRFRLG
>2831486112
MNSAIQQPARVSRREFVSRLLRLDALVVTGLGSAAYDAFAAGDRDRNYYLWGAMGGAVPLGLGLALAQRDKPVVVLTGDGEQLMGIGSLATVAAKQPKNLTIVVLDNGHFGETGMQRSHSSGTDLVAVARGFGIADAFAAHDSAEIRQRIEAGVVFAQVFIEADEPPTLPRDGPYIKNRFRAAP
>2765695679
MNQKSSGAGVGRRAFVSALLAKTPEALVVTGLGSASYDVFAAGDRDENYYLWGAMGGSVPLGLGLALAQPEKQVVVVTGDGEMLMGIGSLGTVAVKQPKNLTVVVLDNGHFGETGMQRSHSGGSSLVAIARGFGIEDAFTVDTLEGHETVAEGVAFAQVFIEADEPRALPPRPFVKNRFRLG
>2547298974
MSNSNQQRADRRAFVAQLLAATPEALVVTGLGSASYDVFAAGDRDKNYYLWGAMGGATGVGLGLALARPDEAVIVITGDGEQLMGIGTLATIGAKLPRNLTIIVLDNGHFGETGMQRSHSSGTDLVAVAKGFGIADAFTVGDCGEIAQGINARTAFVQVFIEANEPPALPRDGPFIKNRFRAAP
>2739243704
MMNQTAMNQRQGADRRAFVSQLLASTPDALVVTGLGSASYDVFAAGDRDKNYYLWGAMGGAAALGLGLALAQPDKPVVVITGDGEQLMGIGALGTIAVKQPKNLTIVMLDNGHFGETGMQRSHSSGADLVAVAKGFGLADAHSVDDCDALAQQINAGTGFVQVFINADEPPALPRDGPYIKNRFRAAP
>2776677331
MNAIASAPRANRRAFVAKLLSQVPEALVVTGLGSAAYDVFAAGDRDRNYYLWGAMGGSTSLALGLALAQPQKSVVVVTGDGELLMGIGSLGTIAVKQPKNLSIVVLDNGHFGETGMQRSHASGTDLAAVARGFGIADAFVAEGPEGLAREGVAFAQAFIEADEPRALPPRPFVKNRFRLG
>2704255468
MNTKTPAQRADRREFVAKLIAAIPDALIVTGLGSASYDVFASGDRERNYYLWGAMGGAASLGLGLALAQRDKSVVVITGDGEQLMGIGSLGTIGVKQPKNLSIVMLDNGHFGETGMQRSHSSGADLVAVARGFGIADAFSVSSAEDLRQTTFAQVFIDANPRALPPRDGYIKNRFRLG
>2707092427
MNTKTPAQRADRREFVAKLIAAIPDALIVTGLGSASYDVFASGDRERNYYLWGAMGGAASLGLGLALAQRDKSVVVITGDGEQLMGIGSLGTIGVKQPKNLSIVMLDNGHFGETGMQRSHSSGADLVAVARGFGIADAFSVSSAEDLRQTTFAQVFIDANPRALPPRDGSYIKNRFRAF
>2526410779
MNTKTPAQRADRREFVAKLIAAIPDALIVTGLGSASYDVFASGDRERNYYLWGAMGGAASLGLGLALAQRDKSVVVITGDGEQLMGIGSLGTIGVKQPKNLSIVMLDNGHFGETGMQRSHSSGADLVAVARGFGIADAFSVSSAEDLRQTTFAQVFIDANPRALPPRDGYIKNRFRLG
>2689697590
MNTKTPAQRADRREFVAKLIAAIPDALIVTGLGSASYDVFASGDRERNYYLWGAMGGAASLGLGLALAQRDKSVVVITGDGEQLMGIGSLGTIGVKQPKNLSIVMLDNGHFGETGMQRSHSSGADLVAVARGFGIADAFSVSSAEDLRQTTFAQVFIDANPRALPPRDGYIKNRFRLG
>2651784760
MEQKQPTRRADRREFVAKLIAATPDVVVTGLGSAAYDVFAAGDRDRNYYLWGAMGGSTSLGLGLALAQPDKPVVVITGDGEQLMGIGSLGTIGAKQPKNLTIVVLDNGHFGETGMQRSHSSGTDLVAVAKGFGIADAFSTDSLGGCDAVTRDGTAFAQVFIEANEPPVLPRDGPFIKNRFRAAP
>2855914294
MNPIAPKSRADRRAFVAKLLSTVPDALVVTGLGSAAYDVFAAGDRDLNYYLWGAMGGAAALGLGLALAQPTRSVVVITGDGEQLMGIGSLATIAAKQPRNLSIVVLDNGHFGETGMQRSHSSGTDLVAVAKGFGIADAFAVDSMEGLSRDCVSFAQVFIEANPRALPPRPFIKNRFRSF
>2804951575
MNPIAPKSRADRRAFVAKLLSTVPDALVVTGLGSAAYDVFAAGDRDLNYYLWGAMGGAAALGLGLALAQPTRSVVVITGDGEQLMGIGSLATIAAKQPRNLSIVVLDNGHFGETGMQRSHSSGTDLVAVAKGFGIADAFAVDSMEGLSRDCVSFAQVFIEANPRALPPRDGPFIKNRFRSF
>2765662793
MNQTQKEPGVQRREFVARVLAPDALVVTGLGSASYDVYAAGDRDSNYYLWGAMGGAAPLGLGLALAQPDKSVVVITGDGEQLMGIGSLATIAAKQPRNLTIVVLDNGHFGETGMQRSHSSGTDLVAVAKGFGIRDAFSTDSLEGCDEVIEVTFVQVFIEANEPPLPRDGPFIKNRFRLG
>2785839693
MKPEELYQELKKYNFGPFMGVADSSFGGFFNYLDTLKNEYIPDVNEGLAFSRGAGSYLTGKKPVVMMQNAGIGNLINPQTSLNNLYNTKSLLLVGWRGNPKKDAPEHWYMGENTKEFLELANIKSVLESFDDIKWANDELENTSTVALIVNPEFIEKYEKYEMSRYDAVELIANNDMIRSTTGMISRELNKADDAPKNFYVIGSMGHASSIGLGIAKEKEKIIVLDGDGAALMHLGVLSTIGNIKPKNFLHICLDNESWSSTGGQRTTSNTTEIKDIALACGYTNSRKVNDKENLEKVIKEGPNFLLVNVKKGNLEDIERIELLPEEITKRFMIK
>2824323005
MTSATAFLDALAGIGVRFVSGVPCSYFSAPLQLIDTHPDLTYVPAANEGGALAAAAGAQLAGTSAVLIQNSGFGNLINPLTSLLLPYRIPVLIVMSMRGWPTAGEPQHRIMGQVIPSWLRTIDVPFELTGPRVTDVFDRAGQHLQQGDPVVLLVGKGAIEPAPGTAPPPGITSTTLVTTVLEREPVLSTTGYLSRALFQAGDRPGNFYMQGSMGHVAAVALGVALRHPTQRVVALDGDGAALMHLGTFAAVGGAAPSNLVHIVFDNGGYESTGGQPVPATVDFAAVAAACGYRTTLTASDRDTVTHALSGPVLLTVRGVPGGGGRASVAIATRFQAQA
>2646533396
MISAQSFVDQLDEIGVRSVAGVPCSYLAGPTALLGSRYLAAANEGSALAIAAGGRLGGHGGVFVQNSGFGNLINPLTSLVLPYRIPVVVAMTMRGWPDPGEPQHYWMGQVVPQWLDSMKIPYLLTADTDRVPDVRAALDDGLPAFLLVGKGAIGDTAEVRPGPSRADVVKAVLDGDFVLSTTGYLSRELFNQEDRDTNFYMQGSMGHVAAVALGAARARPDRRHVVLDGDGSMLMHMGTLATIGHYGPANLRHIVVDNGTYESTGGQPTTADTSDLPGIARSCGYRTVATAGTPEELTALLRGPVFIHVPVAPSPAAGRPPQMATRFAE
>2805015648
VITSAAFVAALDGMGIRLISGVPCSTFTGTIRLLADHPRIRYAAAANEGGALAVAAGARLTGTAAVLLQNSGFGNLINPLTSLVLPYRIPVLVVMSMRGWPSAGEPQHVWMGRVPPIWLESLGVPYLLTPERSDLEPITGAAAAALRDGRTGFLLVAPGTLGGDADRGVGREQLVAALVRGDANLVSTTGYLSRALYNLGDRPRNFYMQGSMGHAAGLALGAALARPEQRFVVLDGDGAAYMHLGMLPTIGHFAPPNLCHIVYDNAVYESTGAQPVPATRTDLAAVAAASGYRAVFRISAAAELDSTLRDGPVLVYVSGGSPGPRASVEVAERFAANA
>2805037829
VITSAAFVDALDAMGIRLISGVPCSTFTGTIRLLAEHPRIRYAAAANEGGALAVAAGARLTGTAAVLLQNSGFGNLINPLTSLVLPYRIPVLVVMSMRGWPEAAGEPQHVWMGRVPPIWLESLRVPHLLTQRDLEPITDAAAAALRDGRTGFLLVAPGTLGTGRSGFARGVGREQLVAALVRAAGDANLVSTTGYLSRALYNLGDRPRNFYMQGSMGHAAGLALGAALARPEQRFVVLDGDGAAYMHLGMLPTIGHFAPPNLCHIVYDNAVYESTGAQPVPATRTDLAAVAAASGYRAVFRISAAGELDDALAGPVLVHVTGGAPGPRAAEVAERFALGN
>2517958597
VITADGFVRLLRDGGVGLCTGVPCSYLAGPIRLLERDGRIPYVPAVNEGSALAVAAGARLSGRRAVVLAQNSGFGNMINPLTSLILPYRIPVLVMMSMRGWPVDGEPQHHWMGRVPPEWLDSLGVPHSTFTVDGPPLPELLAGLEPAGLPAFVLIGEGAVGGAGVRADPRPDRDQLVAALRTEDEFLSTTGHLSRALFHGFDRPRNFYMQGSMGHAAGLALGAALSRPEERIVVLDGDGAALMHLGVLASIGHHAPTNLIHVVFDNGGYASTGGQAAAGADFGAVATGCHYRRSVTVATLSQLRPALREGPTLLTVQGRPGVPRVPEIARRLSAAE
>2660164350
MITSRAMLDALEAHDYGLVTGVPCSYFAGPLRLLDRGEGPRYIPAVNEGSAIAIAAGAQLGGRPMVLAQNSGFGNMINPLTSLVLPYRIPMTVMVSMRGWPDAGEPQHYWMGRVVPDWLDSLGIPHWMLTADGPSLNQLRETVLEEGRPAVVLVAKGAIANDAPTPPGHRPTRDEVVSAVLAGDAHLLSTTGYLSRSLFNLGDSSRNFYMQGSMGHVSGIALGAALANPARRFVVLDGDGAVLMHMGSLATIGDAAPANLTHVVFENGVYDSTGGQLTGGRRTDFAAAALACGYRNAWRADSIDELRKALRGPSAVVVRGAPGGAANVSVEIGDRFIKS
>2768337027
MISSQGVLDALAAHDYGLVTGVPCSYFAGPLRLLDRGAAPPYVAAVNEGGAIAVAAGAQLGGTRPMVLAQNSGFGNMVNPLTSLVLPYRIPMTVMVSMRGWPDAGEPQHHWMGRVVPDWLDSLGVTWLTGPSLDDLLGKARPVLDRGEPAFVLVAKGAIADDRLPTRDEAVAAVLAGDAHVLSTTGYLSRSLFNLGDSERNFYMQGSMGHVAGIAVGAALARPENRFVVLDGDGAVLMHMGSLATVGDLAPDNLVHVVFDNGVYDSTGGQRTGRRRTDFAAAALACGYRDAQSVDSVAALRTAMRGGPSAIVVRGASGAGRVTEVGDRFRASD
>2873104766
TAEGSAFLAGLEAIGVSLVSGVPCSYFKEPIRRLEQHPRIRYVPAVNEGSALAIAAGARLTGEAAVVAQNSGFGNLVNPLTSLALPYRIPLLVFVSMRGWPDAGEPQHHWMGKVVPPWLESLEVPYTTDPDAVVKEAGTVLESGRTAFVLVGKGALAPAPDPSVPDRDDLVDAVLAEERILSTTGYLSRTLYNRGDRPGNFYMQGSMGHVAGLALGAALARPEERFVVLDGDGSALMHLGSLATVGHFTPANLVHVVFDNQAYDSTGGQPTTSATTDFAAVARACGYRQVRRVGTAAGLRPALRGPGLLAVDGKVGGAPSLSVGIATRFAHQT
>2768408547
VSTSAFVTALDNHGIGLVSGVPCSYFGGPISELAHWPDIPYVPAANEGTALATAAGSRLAGRAVIAQNSGFGNLVNPLTSLVLPYQIPVLVFVSMRGWPSSGEPQHHWMGRVVPDWLDSLHVPHRMLLPDGLDEVLEEPVLAGRPAFVLVAKGAPDATGLPDRDDLVKAVLEFVFSTTGYLSRSLFNQGDRPRNFYMQGSMGHVASLALGSALARPSERFVVLDGDGSVLMHMGALTTVGHFAPPNLVHVLFDNQVYDSTGGQATTASTTEFDTIARGSGYRRVRYVASTTAVEGPTLLVVRGRAGRAPEIARRFSL
>2777439337
VTTTSAFVTALENHDIGLVAGVPCSYFGGPISELGHWPGIHYVPSANEGTALATAAGSRLAGRPAVIAQNSGFGNLVNPLTSLVLPYRIPVLVFVSMRGWPSSGEPQHHWMGRVVPDWLDSLDVPHRMLLPDGPGLDELEKTVLASGRPAFVLVAKGAVQDEKVARPALPDRDDLVKAVLAEEFVFSTTGYLSRSLFNHGDRPRNFYMQGSMGHVASLALGSALARPSERFVVLDGDGSVLMHMGALTTVGHFAPPNLVHVLFDNQVYDSTGGQATTASTTEFDTIARGSGYRRVRYVDSTAAVRPAIQDGPTLLVVRGRAGGATPEIARRFSLS
>2525019892
NTTPTDLLDALRARGVDRFAGVPCSYFAGLIPLLQQDGRYVACANEGAAFATACGFSLAGAVLLQNSGLGNLVNPLTSLSAPYDIGVLMFVSHRGDGPPDEPQHRLMGAATVPLLDALRVPHQLSPDALGATLDAAVEAVRSGRTAALVVPRGVLAVPEETSRRPGTHDVVAALGALDELVVSTTGFTSRWLFAGADRPGNFYMQGSMGHALSLGLGLALTRTDRRVFVLDGDGACLMHMGALGTVGAQAPGNLVHVVLDNRQYESTGGQPTAGARTRFEDVARASGYRWGGRVTSLSDLKPVLEGPALLVIETTAGTGAAPRASLEPDAIRTRFMAG
>2649589238
NTTPADLLDALRDRGVDRFAGVPCSYFAGLIPLLQQDGRYVACANEGAAFATACGFSLAGAVLLQNSGLGNLVNPLTSLSAPYDIGVLMFVSHRGDGPADEPQHRLMGAATVPLLDALRVPNQLSPAELGATLDAALGAVRTGRTAALVVPRGVMRAPEETSRRPGTQDVVAALGALDELVVSTTGFTSRWLFAGADRPGNFYMQGSMGHALSLGLGLALARTDRRVFVLDGDGACLMHMGALGTVGAQAPGNLVHVVLDNQQYESTGGQPTAGARTRFEDVARASGYRWGGRVTSLGDLEPVLEGPALLVIETTAGAGPPRASLEPDAIRARFMAG
>2795924527
NTTPADLLDALRDRGVDRFAGVPCSYFAGLIPLLQQDGRYVPCANEGAAFATACGFSLAGAVLLQNSGLGNLVNPLTSLSAPYDIGVLMFVSHRGDGPADEPQHRLMGAATVPLLDALRVPNQLSPDELGTTLDAALDAVRSGRTAALVVPRGVMAAPEETSQRPGTEDVVAALGALDELVVSTTGFTSRWLFAGADRPGNFYMQGSMGHALSLGLGLALSRTDRRVFVLDGDGACLMHMGALGTVGAQHPGNLVHVVLDNQQYESTGGQPTAGARTRFEDVARASGYRWGGRVTSLSDLKPVLEGPALLVIETTAGAGPPRASLEPDAIRARFMAG
>2870743919
NTTPADLLDALRDRGVDRFAGVPCSYFAGLIPLLEQDGRYVACANEGAAFATACGFSLAGAVLLQNSGLGNLVNPLTSLSAPYDIGVLMFVSHRGDGPSDEPQHRLMGAATVPLLDALQVPNQLSPDELGTTLDAALDAVRAGRTAALVVPRGVMAAPEETSQRPGTEDVVAALGALDELVVSTTGFTSRWLFAGADRPGNFYMQGSMGHALSLGLGLALSRTDRRVFVLDGDGACLMHMGALGTVGAQHPGNLVHVVLDNQQYESTGGQPTAGARTRFEDVARASGYRWGGRVTSLSDLKPVLEGPALLVIETTAGAGPPRASLEPDAIRARFMAG
>2660185729
NTTPADLLDALRDRGVDRFAGVPCSYFAALIPLLQQDGRYVACANEGAAFATACGFSLAGAVLLQNSGLGNLVNPLTSLSAPYDIGVLMFVSHRGDGPSDEPQHRLMGAATVPLLDALQVPNQLSPDELGTTLDAALDAVRSGRTAALVVPRGVMAAPEQTSQRPGTEDVVAALGALDELVVSTTGFTSRWLFAGADRPGNFYMQGSMGHALSLGLGLALSRTDRRVFVLDGDGACLMHMGALGTVGAQHPGNLVHVVLDNQQYESTGGQPTAGARTRFEDVARASGYRWGGRVTSLSDLKPVLEGPALLVIETTAGAGPPRASLEPDAIRARFMAG
>2772476051
NTTPADLLDALRDRGVDRFAGVPCSYFAALIPLLQQDGRYVACANEGAAFATACGFSLAGAGAVLLQNSGLGNLVNPLTSLSAPYDIGVLMFVSHRGDPPSDEPQHRLMGAATVPLLDALRPNWQLSPDPDELGTTLDAALHAVRSGRTAALVVPRGVAPAEQQRPGTEDVVAALGARDELVVSTTGFTSRWLFAGADRPGNFYMQGSMGHALSLGLGLALSRTDRRVFVLDGDGACLMHMGALGTVGAQHPGNLVHVVLDNQQYESTGGQPTAGARTRFEDVARASGYRWGGRVTSLSDLKPVLEGPALLVIETTAGAAPPRATPDAIRARFMAG
>2868059365
MAGAGSMIDCCIARGWNQGSGVPCSTFAGPIAHASGHYRAAANEGLALSGAVGARLAGRREAVFLQNSGLGNLINPLTSLCQPYAVPVLALVSMRGWPGADEPQHALMGQTTETILSALGIWTVLTAESLDPALDRAEQMISSGRSAFLLVPHRSISPGTLRTGGPDTAEVTSAVADACPPGTAVFATTGYTSRYLHDALDRPENFYMQGSMGHVSSLALGYADAAPEKTVIVLDGDGAALMHLGALSTIGAAQPANLVHVVIDNGGYESTGSQQSTSGTTDLAAVAKACGYRAASTVDSVQALQQQLGPHFILVRAGRRQTPRLPHIAARLQDA
>2787259522
MTTREAIAVVAELLKEEVVICTTGYTCRDMQVVRDRARNFYMIGSMGLAAPIGLGLAVARPELPVVVLDGDGALLMGLGVLPMIAADRPKNLTHVVLDNEAFVSTGKQPTFSSVVPLERLAEAAGYPVVHRLVHPEQIRKVWGGPRFLLIKCRPGPAAPRVEADPERITQRLMAS
>2753266565
MIDGAAFVAALRSRGFRFFAGVPCSYLGSVIDELGGEYVAAANEGAALGMAAGAQVTGGRSAVLLQNSGVGNLVNPLTSLVVPYRIPVLLVVSMRGWPADDEVQHSVMGPATPAILTACQVAHRVLDPDPALLRDALDELDQVLRSGSPAALLVGRRTMAKSAGPGWTRRDAIRAVVRHVDQDLVFATTGYIARELFAVGDRPGNFYMQGAMGHALAMGVGAARTERVWVLDGDGAAVMHLGTMVTTGSAGLPNLVHVVLNNAAYESTGGQPTCAGRLDWARLGEAAGYRTSHWCRTPETVESALRGPHLVVIDIAIGPAPPRPAISARARLAAL
>2731978879
MAGAAEFTAALRSWGVRRVTGVPCGHLAGPWALFDRAGELVPAVSEGAAVAIAAGWELGGTRAAVLCQNSGFGNLVNPLTSLLVPYHVPVLVVMTLRGWPARDEPQHAVMGASTEALLGELGVPHAVLGDGNLADCLARAGEARERGTPFFLLVPRGAIGGPVVPPVRADVVSALLDDHLLVTTTGYLSRQAHHERDRPETLYMQGSMGHAAAIGLGLASALPSRRVVVLDGDGAFLMHLGTGATAAAVGGENLVHVVVDNGCYESTGCQPSAAPGVDWAAIGAGLGYRRVLHCADRTRLPAALDGPVLCALQVTATPDHPRASLTIAERFRRVTT
>2767938708
PIEAEEFVEALRAYGVERVTGVPCGHLAGPWTLFEEEGRLVPAASEGAATALAAGWELAGRAALLVQNSGFGNLINPLTSLLLPYDIPLLVVMTMRGWPAQDEPQHAAMGTSTVRLLENLDVPHTVLEPGGLEAALAAASEARAQNRPFFLLVPRGAIGKVSQPVELTRPRVVAALMAGENDLMVTTTGYLSRQAHHEKDRDGTFYMQGSMGHAGAIGLGLATAHPERRVVVLDGDGAFLMHLGTGSTMAAAGGANLVHVVVDNGCYESTGCQATTSKDIDWAALGEGLGYRTVTVSSLEDVRRALDGPVLCVFRVVPTPGHPRATPADIVRRFRATS
>2766656689
LSGAEAFVRELRAYGTRRVTGVPCGHLAGPWTLFDRAGELTPAASEGAALALAAGWELAGEQAAVLCQNSGFGNLVNPLTSLVLPYRVPVLVVMTLRGWPGEDEAQHAVMGSATLPMLAGFGIPHAVLRPDGLGEALDDAARARAKNDPFFLLVPRKSIGKAAEKSGLTRAAAVAALFDDELLVTTTGYLSRQAHHERDRPETFYMQGSMGHAAAIGLGLATARPGRRVVVLDGDGAFLMHLGTGSTVAASGAAQLVHVVVDNGCYESTGCQRSTSAGLDWDSLGRGLGYRTVLTCDDERTLSAPGPVLCVLKAMPTPDEVHPSLDAVAERFRQAS
>2856773742
VAEAAEFVAALRRFGVQRVTGVPCGHLSGPWSLFDDAGDLVPAASEGAALAIAAGWELGGRQAAVLCQNSGFGNLINPLTSLVLPYGIPALVVMTLRGWPADDEPHHAIMGASTIDLLRTLDVPHVLEPGNLDEALARAAEARARKLPFFLLIPRGSIGAAAPGDGQLTRAQLVSTLMAEDELLVSTTGYLSRQAHHELDRAGNFYMQGSMGHASAIGVGLATANPQRRVVVLDGDGAFLMHLGTGSTIGASGARNLVHVVVDNGCYESTGCQATTSARMDWPALGQGLGYQRVLSCDSNADFPAVLEEAPQFATLYVRAAVPELGEPLPIDITRTLAHLAG
>2777047921
MSDAEEFVAALRAHGVQRVTGVPCGHLAGPWALFDGAGDLTPAASEGAALALAAGWELAGRSAVLCQNSGFGNLINPLTSLLLPYRVPVLVVMTLRGWPAEDEPQHAAMGTSTVALLETLDVPHVLWPGKLEEALGQAADARAHGRPFFLLVPRGAADAYPAGAPARPRAVAALMAEELMVTTTGYLSRQAHHERDRPDTFYMQGSMGHASAVGLGLATARPERRTVVLDGDGAFLMHLGSGSTIGSSGARNLTHVVVDNGCYESTGCQPTTSAGLDWASLGAGLGYRTVLTCDSPADLTGSLRGPVLLALTVVPGEPASLGPELIAGRFRELP
>651727638
MSDAEEFVAALRAHGVQRVTGVPCGHLAGPWALFDGAGDLTPAASEGAALALAAGWELAGRSVVLCQNSGFGNLVNPLTSLLLPYRVPVLVVMTMRGWPAEDEPQHAAMGTSTVALLETLDVPHVLWPGKLEEALGQAADARAAGRPFFLLVPRGAAGAYPAGAPARPRAVAALMAEELMVTTTGYLSRQAHHERDRPDTFYMQGSMGHASAVGLGLATARPERRTVVLDGDGAFLMHLGSGSTIGSSGARNLTHVVVDNGCYESTGCQPTTSGGLDWASLGTGLGYRTVLTCDSTGDLTGSLRGPVLLALTVVPGEPASLGPELIAGRFRELP
>2530553042
MITNDNFCTTLAERGIDFVAGVPCSYFSGPIERLTREGRYLPASNEGAALAAAAGAAVHGAVIAQNSGLGNLVNPLTSLTETYNIPVVVFMSLRGWPDPQDEPQHAVMGTSTHKILDAVGVPHTVPATDLGPALDEAEEFLTERRSVFVLTQKGAIERAGDAPERVEVLRAIEPFGVVVSTTGYTSRELFGVTGSKDHFYMQGSMGHALAFGLGAALRSPRLPVVVLDGDGAAIMHMGTLSSVGAARPGNLVHLVFDNGSYESTGGQATTSHATDLAAVARAAGYVSAQVCHTVEEVTSALDGPHCVVARVSSGSRATMTTTDIREGFAQHRG
>2725288091
VISNDDFCTALADRGFDFVAGVPCSYFSGPIERLTRDGVYLPAANEGAALAAAAGAAVAGHRAAVIAQNSGLGNLVNPLASLTATYGIPVLVFMSLRGWPSQDEPQHEVMGLATHKLLDAMDVPHLTVPATATTADLADVLDHADAEGRTVFVLTQKGAIEKAAGTDAEGLGRVEVLRAIEHGAAVVSTTGYTSRELFGVTGSKSHFYMQGSMGHAAAFGLGVALREPGTPVVVLDGDGAALMHLGTLSTVGAEAPDNFVHVVFDNGSYESTGGQVTTSHSTRFAVVAEGAGYASARVCDTADAVTEALGPHLIVVPVAKGASAFSRATTDIREGFAAHGG
>2766316303
VISNDDFCTALADRGFDFVAGVPCSYFSGPIERLTRDGVYLPAANEGAALAAAAGAAVAGAVIAQNSGLGNLVNPLASLTETYGIPVLVFMSLRGWPDPQDEPQHEIMGTSTHKLLDALDVPHTVPATTAEDFADVLDHTELAGRTVFVLTQKGAIGKDEKPAEAAAAPRRVEVLRAIEHLEGAVVSTTGYTSRELFGVTGSKSHFYMQGSMGHAAAFGLGVALREPGTPVVVLDGDGAAIMHLGTLSSVGAAAPDHYVHVIFDNGSYESTGGQATTAHTTRFATVAEGAGYASARVCDSVDEVTEALTGPHLIVVPVAKGASAFSRAAMTTDIREGFAARS
>2873184499
VISNDDFCTALADRGFDFVAGVPCSYFSGPIERLTRDGVYLPAANEGAALAAAAGAAVAGHRAAVIAQNSGLGNLVNPLASLTATYGIPVLVFMSLRGWPGQDEPQHEVMGLATHRLLDAMDVPHTVPTATAADFADVLDRAEAELAAGRTVFVLTQKGAIEAGGGKDGEKAEPAAASREHGLGRVEVLEHLEGAAVVSTTGYTSRELFGVTGKSHFYMQGSMGHAAAFGLGVALREPGTPVVVLDGDGAALMHLGTLSSVGAAAPDNYVHVIFDNGSYESTGGQATTSHTTRFDTVGEGAGYASARVCDSVAEVTAALGGPHLIVVPVAPGASAFSRATDIREGFAARH
>2862252004
VIDAEAFCALLVARGFTGGTGVPCSSLGGPTAVAQGRYVAAAHEGAALALAAGAALAGDRIGVLVQNSGFGNLVNPLTSLVMPYGIGVVVFMSLRGPDGDEPQHAVMGHSGHALLDALGAHWTLDGAGAGDAGDGLDDAARVAAVAGEPAFVLVPRGTFGSAPRAAPVSRTEAVRLIAAHLPPATAVVATTGYTSRDLCAAADRDGSFYMQGSMGHASALGLGLAASMPRRPVLVLDGDGAALMHLGTLSTIGAEAPENLVHVVLDNGVYASTGGQPTTSATTDLAQVAAAAGYRGTARCATRTDLSGALKGPHFLHVGISAGPVPPRVTPTRLRERFAA
>2753084885
VIPVGEFVDALDAHGIGHHTGVPCSYLAGPIAHLSRRGRYLPAANEGAAVALAAGAWAGGTTAVFAQNSGLGNMINPLTSLVLPYRLPLLVFLSLRGWPDADEPQHRVMGRATHRLLDTLGVPHTLAGDLAAVLAPAVEAASRGGPAFVLVPKGAIGEPTAPGPPRPAPTRAEGIAMVVDGALVVATTGYTSRELFGLADCERFFYMQGSMGHAGAFGLGVVLAQGRRHVVVLDGDGAALMHLGSMSAVGAAAPTRLVHVIFDNGVYESTGGQPTSSATTSFRQVGAAVGYRTAVECASRDEVGRALDGPHLVVIRVAAGAGGVPRPAPQIHARFAAA
>2856905479
MDAERFCAVLRTRGFTAATGVPCSYLAGPIEVYSRAGRYVPAANEGAALGIAAGGALAGTRVAVFAQNSGLGNMVNPLASLLMTYDLPVLAFVSLRGWPAGDEPQHAVMGGATAGLLDALGAAWWLLRRGADGLDTILDETEHELARGRPAFVLVEKGALPIAPASRAPSRLEVLRALLPELPVVATTGYTSRELFALGDAANHFYMQGSMGHAAAVALGLAWTAPGRPVVVLDGDGAALMHLGTMSTIGATAPPNLVHVVFDNGTYASTGAQATTSPTTDLAAVALACGYRAVRGCAAHSELRGMLAGPHLLVVRVAATDGAPPSAPDLHRRFP
>2565386253
VIDADRFCTQLIAHGFTSATGVPCSYLAGPIEWLSREERYVPAANEGTALAIAAGAALAGAVFAQNSGLGNLINPLASLQMTYDIATLVFVSLRGWPDPQDEPQHALMGQVTGRLLDALGARWLTAEANDLDGILDEGELAGRPAFVLVEKGAIGVKELPVCETRAGVLRAIQPLELIISTTGYTSRELFSMRDADNHFYMQGSMGHAVAIGLGLSLSDAQPVVVLDGDGAALMHLGTMSTIGSTAPANLVHILFDNGSYESTGSQATSSSTTDFVQIGLACGYRTARECSEVPDVRSALRGPHLLVVRVASSHGAPRSAPEIHRRFRVSE
>2626639879
VIDADRFCSRLIAHGFSSATGVPCSYFAGPIEWLSRDKRYVPAANEGAALAIAAGAALAGAVFAQNSGLGNLINPLASLQMTYDIPVLAFVSLRGWPDPQDEPQHAVMGQATARLLDALGARWLTAAADLDGILDEAERELARGRPAFVLVEKGAIEEGEGGAGGLPTLCTRAQVLRAILPLDLIISTTGYTSRELFALGDADNHFYMQGSMGHAAAIGLGLSLSDAQPVVVLDGDGAALMHLGTMSTIGFTAPANMVHVLFDNGSYESTGSQATTSPMTDFTQIGLXCGYRQARECSELGDVQSALRGPHLLVVRVASGRGAPRSAPEMHRRFRHAER
>638103022
MIAHGFSSATGVPCSYFAGPIEWLSRDKRYVPAANEGAALAIAAGAALAGSRTAVFAQNSGLGNLINPLASLQMTYDIPVLAFVSLRGWPDPQDEPQHAVMGQATARLLDALGARWLTAASDLDGILDEAERELARGRPAFVLVEKGAIAGVVGGAGDLPPLCTRAQVLRAILPDLGDLPIISTTGYTSRELFALGDADNHFYMQGSMGHAAAIGLGLSLSDAQPVVVLDGDGAALMHLGTMSTIGFTAPANMVHVLFDNGSYESTGSQATTSPMTDFTQIGLACGYRQARECSELGEVQLMLSTGPHLLVVRVASGRTAPPRATPEMHRRFRSHAEK
>2862749500
VIGAAEFAAALLAQDYRFFSGVPCSRLAGPVSVLSGHEGRYVPAANEGAALAAAAGARMAGAVLIQNSGLGNLVNPLTSLVLAYEIPVLIVVSLRGWPGTDEPQHSVMGRTTESTARLYGVPSLLEPSASLKAALARAREAETAGKPYFLLVPKGTVNGPETPMPSRAEVIRTVSAVDAAVSTTGYTSRALFAAADRPGNFYMQGSMGHALALGLGTALRRPDRRVVVLDGDGAALMHLGTMSTVGHLAPANLLHVVLDNGTYGSTGSQPTTSATVDWPKLARAAGYRAAWTCPDGSELSTALDGPCLVAVRIRAAEDVPRPLPGIRARFEQER
>2772761635
MIGAEQFAAALLDQDYQFFSGVPCSRLTGVISVLSSHEGRYVPAANEGAALAMAAGARMAGTRAAVLIQNSGLGNMVNPLTSLVLPYEIPVLVVVSLRGWPTDEPQHNLMGNATKSMAGLCGMSSMLLEPSLDSLEEALARAQKAGKPFCLLVPKGTVAAANPNGVLSRVDAVRTVSEDAAISTTGYTSRELFAAADRPGNFYMQGSMGHALALGLGSALRRPDRRVVVLDGDGAVLMHMGTMSTVGHLAPRNLLHVVLDNGTYGSTGSQPTTSPTVDWPALARANGYRDAWLCTDGAELRTVLDGPCLVAVRIRASETDVPPPLPGIRARFEH
>2856813602
VIGADEFAAALLDQDYQFFSGVPCSRLAGVTSILSSHEGRYVPAANEGAALAIAAGARMAGAVLIQNSGLGNMVNPLTSLVLPYEIPVLVVVSLRGWPVTDEPQHNVMGKATKPMADLCGMPSMVLPSLGSLAEALASKAEMGKPFCLLVPKGTVTPSGVLSRVDAVRIVSAQARDAAIYSTTGYTSRELFAAADRPGNFYMQGSMGHALALGLGSALRRPDRRVVVLDGDGAALMHMGTMSTVGNLAPANLLHVVLDNGTYGSTGSQPTTSATVDWPALARANGYRDAWLCADGAELQGVLGPCLVAVRIRASEDVPRPLPGIRNRFEHEP
>2772417373
VIAAQEFLDALDAYGFTTASGVPCSSFGGPIALLARNPDRYVPAANEGTALAVAAGVALAGGKPYVMLQNSGLGNLINPLTSLVMTYQVPVLVFVSLRGWPASDEPQHVVMGSTTHALLDTLGADHQTLDTDAHEFRVLLDRAEASLKNGRAAFVLVQRGAVGSAAQERGLNSPEVMRAIVDGCAVVATTGYTARELFGTADRPNHFYMQGSMGHASAMALGLAVTRPERTVVVIDGDGAALMHLGALSVIGDRAPANLVHVVLDNGRHESTGGQRTTSSATDFVRAAEANAYRTAVRCTSIGDVAGALGPHMIVVPTLPRGAMPPSAPQIAARFLTR
>2861787670
MITAEQFCAELDALGFTGAAGVPCSFFGGPISVLEERGTGYVSAANEGAAVGVATGMVLAGGKPYVMLQNSGLGNLINPLTSLVMMYRVPLLTFVSLRGWPSTDEPQHEFMGPLVHPLLDQLELPHTLRAEDGIDRVLAAVETEGSPFVLVGKGAIGKAESPQVTSQDAVRLISRGDRAIIASTGFIGRELFGVDDRPRNFYMQGSMGHASAIGLGVALSRPDQVIVLDGDGAALMHLGTMSTIGHLAPPNLVHIVLDNGAHESTGGQATTSTTTSFSGVAAAAGYATAITVDTLEDIEAALQGPHLVTVRTLPRGAMPPRATPVQLRERFLGG
>2602342497
LITAQEFCEGLEERGFTASSGVPCSHFGGPIALLSQHQKQYVPAANEGAALAVAAGFSMAGRSYVMLQNSGLGNLINPLTSLVMTYRVPVLTFVSLRGWPASDEPQHAVMGPLCHPLLEELGLPHTLRADDGVERMHAVAALTGRPPFVLVERGAVGPDVGAGQGMDSAEAVRIIKKRAALIATTGYTSRELFAEGDGPENFYMQGSMGHASALALGVALAKPERTVVVLDGDGAALMHLGTMSVIGDQAPANLVHVVLDNGIHESTGGQRTTSGSISFPAVAKAAGYRQAQQCATPDDLDDFLRGPHLCVVRTRPGAVPRATAAEIKERFTQQ
>2819469846
MITAEKFCDALDARGFTAASGVPCSFFGGPIALLGQTPGRYVAAANEGAALATAAGVALAGGRAYVMIQNSGLGNLVNPLTSLVMVYRIPVLTFVSLRGFPDDDEPQHAIMGPATAPLLDALGAPHTLHAGDGPEFDRLLDHALASQSPFVLVEKGSVAPVPDRIDSADAIRAVVAGDSPIVATTGYTGRELFGVDDRPANFYMQGSMGHASSIALGITTTDPDQEVIVLDGDGAALMHLGTLSVIGHRRPARLIHVVLDNGIHESTGGQPTTASTTELDGVALACGYTSASRCDGVQALEQRIGPHLLVVPTRPGPMAPRSTGIRDRFSAAR
>2515500094
VISAEFFCDELERHGFGFASGVPCSYFGGPISLLSRTPGRYVAAANEGGALATASGAVLAGYVMLQNSGLGNLVNPLTSLVMTYRIPVLTFVSLRGWPDPQDEPQHAVMGPTTAPYLDLLGMPYILSADGEARFREILEAATAELSEGRAPFVLVEKHAVSPADDRMDSSDAVRLVTKIDAPVIATTGYTGRELFGVEDRSANFYMQGSMGHASSIALGVALTRPDRPVVALDGDGAALMHLGALSVIGAQAPPNLVHVVLDNGIHESTGGQGTTSHTTGLEEVASAAGYADARRCATPGELQRGVTDGPHMLVVPTRARSPMPRAAHTPEEMRNRFSAAS
>2554416975
MISAEFFCDELERHGFGLASGVPCSYFGGPISLLSRTRGRYVAAANEGGALTTAAGAALAGYVMVQNSGLGNLVNPLTSLVMTYKIPVLTFVSLRGWPDPGDEPQHAVMGPTTAPYLDLLGLPHTLRADDETRFRTILDSATAAIDEGHAPFVLVEKYGSAAPGARDAGRMDSADAIRLVTKLAPVVATTGYTGRELFGVEDRPANFYMQGSMGHASSLALGIALKRPDRPVIALDGDGAALMHLGALSVIGAQAPANLVHVVLDNGIHESTGGQDTTSGTTALEHVAAAAGYADARRCASPERLQSGVASGPHMIVVPTRPRSPMPRPPEAMRDRFMRGG
>2839064518
MISAEFFCAELERRGFGFASGVPCSYFGGPISLLSRAPGRYVAAANEGGALATAAGAALAGYVMLQNSGLGNLVNPLTSLVMTYRIPVLTFVSLRGWPDPGDEPQHAVMGPTTAPYLDLLGLPHTLRDADETRFREVLDGATTALDEGHAPFVLVEKHTVGAEPAPRGDDTGRMDSADAIRLITKLGAAPVIATTGYTGRELFGAEDRPANFYMQGSMGHASSIALGVALRRPDRPVIALDGDGAALMHLGALSAIGAQAPTNLVHVVLDNGIHESTGGQGTTSDTTRLEQVASAAGYPDARRCATPEQLQSALSGPHMLVVPTRPRRPMPRPPEAMRDRFAAAF
>2866092720
MISAELFCDELEQRGFSLASGVPCSFFGGPIALLSRTPGRYVPAANEGNALAVAVGAALAGCRAYVMLQNSGLGNLINPLTSLVMTYRIPVLTFVSLRGQPADDEPQHAIMGPTTRPYLDMLGPNWAGDDEERFRELLNTAIGSMSAGHAPFICVEKGVVARVTENGRLDSGEAVRVIAKGDAPIIATTGYTGRELFGIDDRPANFYMQGSMGHASSIALGVALADRKVIVLDGDGAALMHLGALSSIGFLNPPNLVHIVLDNGVHESTGSQATTSATTRLDQVAAGCGYRSTRTCRTLPEVTEAVGPHMCVIPTRRRNPLPPRPQSLRSRFTATS
>2778378825
MISAELFCDELAERGFGLASGVPCSFFGGPIALLGDRPGAYVPAANEGAALAVAAGAALAGRRAYVMLQNSGLGNLINPLTSLVMTYRIPLLTFVSLRGWPARDEPQHAVMGPTTEPYLELLELPHWTLDDGPERFRDILDAALEELTAGRSPFVLIEKGAIAKAGRPGDRLDSAEAVRLIAKGDAAVIATTGYTGRELFGIDDRPANFYMQGSMGHASSLALGVALARPERTVVVLDGDGAALMHLGALSTVGAQGPPNLIHVVLDNGAHESTGGQPTTSATTRLEDVADAAGYRSHRRCRTLADVQEAIGPHMCVIPTRRGPPRTNHPPESMRDRFTNP
>2517162755
VISAELFCDELEERGFTVASGVPCSFFGGPIALLSRTPGKYVPAANEGAALATAAGVALSGRGYVMLQNSGLGNLVNPLTSLVMTYHIPVLTFVSLRGWPEDDEPQHEVMGRVTEPMLDMLGLPHRDADADHFTGILRDAEAALAAGQAPFVLVEKGAVGLRLDSADVVRLVSAADPIIATTGYTGRELFGIDDRPRNFYMQGSMGHAAALALGVALGRPSQTVVALDGDGAVLMHMGTLSAIGDHGPENLVHIVLDNGIHESTGGQRTTSSGTRIEEVALATGYRTAFRCDSMGRLAARNSPGPHLLLVPTARRNGIPSPQAINERFTLG
>2597944149
MIKADIFCSELEQRGFTKASGVPCSFFGGPIAHLSRTPGRYTPAANEGNAVAVAAGAALAGRCYVMLQNSGLGNLVNPLTSLVMTYRIPVLTFVSLRGWPAQDEPQHEVMGGITQPFLEMLGLPHILREASHEEFNGILDEAEAAVSKGQAPFVLVEKGAVGPPVEDSVDEARQHVSSEEAPVIATTGFTGRELFGVDDRPRNFYMQGSMGHASSIALGVALARPRTPVFVLDGDGAALMHLGALSAIGDQAPGNLVHIVLDNGIHESTGGQSTTSGGTSIEEVARAAGYATAERCRSLEQIHALHSPGPHLILVPTRARTGMPPATPENMRDRFARLS
>2873062801
VIEADIFCGELEQRGFARASGVPCSFFGGPIAHLSRTPGRYTPAANEGNAVAVAVGAALAGERCYVMLQNSGLGNLVNPLTSLVMTYRIPVLTFVSLRGWPAQDEPQHEVMGGITQPFLEMLGPRWADVSHEEFSGILDEAEAAVSKGQAPFVLVEKGAVGKCPPSAASGEVVSLVSELAPVIATTGFTGRELFGLDDRPRNFYMQGSMGHASSIALGVALAQPRTPVFVLDGDGAALMHLGALSAIGDQAPGNLVHVVLDNGIHESTGGQSTTSAGTSIEEVARAAGYATAERCRSLEQVREQVGPHLILVPTRAGPMPPRATPENMRDRFARGLP
>2732260653
VIAAEDFCAGLTDQGFTLATGVPCSSFGGPIALLGARGDAYVPAANEGAALAIAAGAVLAGGRPYVMLQNSGLGNLVNPLTSLVQTYGLPVLTFVSLRGWPSTDEPQHEVMGPATRAVLEALGAPCQILDCTDDGFREILANAAKELDARRAPFVLVERGAIAPAGQDAGLSSAEAIRIVAETAALIATTGYTGRELFAVADRPGNFYMQGSMGHASAIGLGVALTRPRQPVIVLDGDGALLMHLGTLSTIGHEAPPNLLHVVLDNQVHESTGGQCTTSSTTSFSGAATAAGYRTAVDCRTQNEVRAAVADGPHFCAVRVGRGVIPRATAMDLGDRFATG
>2515916560
MISAEDFCDILADRGFTTASGVPCSHFGGPIAHLSTQPGRYVPAPNEGSALAVAAGAALAGYVMLQNSGLGNLINPLTSLVMTYQLPILTFTSLRGWPATDEPQHAVMGPATPALLDSVGSPHTLHAATAEEFQAILDAAEKDLAAQRAPFVLVERGAIGTAAEPAAQGLEAAVAITAAQAAVIATTGYTGRDTFAVADRPGNFYMQGSMGHAGSLGLGVALSQPERTVVVLDGDGAVLMHLGALSMIGHEAPANLIHVVLDNRVHESTGGQATTSATTSFPQVALAAGYASAVACDSSDALAEAMGGPHLISVRTLPRTAIPRSTLDIRDRFLTQ
>2777366172
MISAQDFCDILADRGFTTASGVPCSHFGGPIAHLSTQPGRYVPAPNEGNALAVAAGAALGGQRAYVMLQNSGLGNLINPLTSLVMTYQLPILTFASLRGWPATDEPQHAVMGPATHSLLDSVGTPHTLHAQDGTILDAAEKDLAELRAPFVLVERGAIGKAASHEGIAAGTAIRIVTDDASVIATTGYTGRDAFAVADRPGNFYMQGSMGHASSLGLGVALTHPERTVIVLDGDGAALMHLGALSMIGHEAPANLIHVVLDNRVHESTGGQSTTSDTTSFPEVALAAGYAGAVACESEDALQAATGPHLISVRTLPRTGPPRATPQAIRDRFQP
>2862253220
MISAEDFCDILADRGFTTASGVPCSHFGGPIAHLSTQPGRYVPAPNEGNALAVAAGAALGGQRAYVMLQNSGLGNLINPLTSLVMTYQLPILTFASLRGWPASDEPQHAVMGPSTHGILDSVGSPHTLHAADGIILDAADKDLADRRAPFVLVERGAIGKAAAQTGLASSTAIRVVTDDASVIATTGFTGRDVFAVADRPGNFYMQGSMGHASSLGLGVALAHPERTVVVLDGDGAALMHLGALSMIGHEAPANLIHVILDNQIHESTGGQSTTSGNTSFPAAALAAGYRTAEGCDNEDALRTAVGPHLISVRTLPRTGPPRATPDGIRERFQHGN
>2777511349
VISAERFCAELDARGVGLVTGVPCGWLQGPLALLARQPGRYVPAANEGAALAIAAGAELAGQRSAVLIQNSGFGNLINPLTSLIDTFAVPVVIFMTLRGWPEDDEPQHSLTGPTTEPLLSQLGIGHVLADDGLAQAWEAADRARAERRPYAVLVPRGRIGEKPQSDNDPSRGQAIEDLVPRGSAVFATTGRTSRELFTRADSPAHFYMLGSMGHALALGLGAAISRPDRRIVVLDGDGALVMHLGTALTVGAQAPANLIHIVLDNRIYDSTGGQPVPGPADWRSLGHAAGYRGVHLASSPAGVARAMGPRLVVLRSRPGSSRPLPDPDPVPVEVHDDLMRFLAE
>2649424563
MGSLAFIGSNPCSNYTHITLNNCAHESVGGMPTNCQNIPLHEIAKNCHYKNVFYVTTSHELIDILKK
>2725085720
MITAEQFVDQLQAVGLGHATGVPCSYFNGPIVEMTRRGRYVPAVNEGAALALAAGSVVAGRRTVVMLQNSGYGNLVNPLTSLLMPYRIPVLVFMSLRGWPAGDEPQHAVMGSTVHDQLKALGVEYTLSPDAVSLDDVLLPAMEEGGPAFILVPKGTVGDPALAPRRLTRRQAVTGTAEALPDAFYVSTTGYASRELFAAHDTPRNFYMQGSMGHALVFALGITVTDRPVVVLDGDGALLMHLGSMATAGAVQAANLVHVVLDNGVYESTGGQDAGSDAVSFCDIARATGYRTAQSCSSPEDLAQALKSGPHFLVARTAAVADSVPRATARIHARFSGG
>2585376494
VIEAEVFCDALESRGFDFFTGVPCSYLQGAFAVLERRGAYVPAPNEGVAMAMAAGAQLAGRRAALLVQNSGLGNLLDPLTSLLMSYDIPLLVVMSLRGWPGDDEPHHEVMGRGTAALLDAVGVAHEVLGPSVDSLAAARAERDRCFALLVPKAALASCPVPAVMRRADAVAAICAGDALVSTTGMISRELFGLDDRPGNFYVQGSMGHAIGLGLGTAVARPDRRVVVVDGDGSALMHLGGLALVGDRKPPNLTHLVLDNGAYDSTGGQRTRAHPVAWDRLALSVGYRTAAVCRTVEQVHACLEGPHLVAVRIAAGAGGTPPRVTSVDNRERFRFAV
>2753075539
VIEAEAFCRELEARGFGFFSGVPCSYLQGPFSRLQDRAGYVPAPNEGVATAMAAGAQLAGRRAALLVQNSGLGNLLDPLTSLLMPYGIPLLIVMSLRGWPDDDEPHHEVMGRSTTALLDAIGLAHGVLEPSTGSLTAALDRADEEDRGYALLVPKATLGSCPRADSATMERRDAITAVAAHLDGALVSTTGMISRELFGLRDDPGNFYMQGSMGHAIGLGLGTAIARPDLPVVVVDGDGSALMHLGGLALVGDCRPANLTHLVLDNGTFDSTGGQRTRDHPVAWDRLALSVGYRTGAVCRTVGEIHECLRGPHLVALCIAPGGTPPRVTNEIRARFQRVGP
>2777080728
MEAETFCQELERRGYGFFSGVPCSYLQGPFALLEQRGSYVPAPNEGIALSLAAGAELAGTRSAVLIQNSGLGNLLDPLTSLILAYDIPVLLVASLRGWPEDDEPHHAAMGASTIGILEATGIAHGILQEDPASLAGLLDRAERARLENRPFVILVPKGTVGTCAVDAELELDRQSAVEALVEDDQLVFSTTGMISRELFAAGNRPENFYMQGSMGHAIGLGLGTALRLPERGVTVVDGDGAALMHLGGSALVGERRPENLTHIVLDNGAYDSTGGQRASRLRWTELALSLGYRTARTVTTAAELTARLRDGPHMVGVTIRRGSTPPRNSEIRARFQKAS
>2862297924
MISAEFFCAELDRHGYGFFSGVPCSFLKGPFALLEQRGSYVPAPNEGIALSMAAGSELSGAVLAQNSGLGNLLDPLTSLSMAYEIPLLLFVSLRGWPNADDEPHHAAMGAATIGVLESVGVAHILKPTQSLTALLARAEEERAHQRQFVILVPAKTVGDVAKPSRRTAVTALARHLDGALVSTTGMISRELFGVRDSGRNFYMQGSMGHAIGLGLGTALNRPDERVAVIDGDGAAVMHLGGLALVGERRPENLTHIVLDNGSYDSTGGQRTRGSSMRWADLALAAGYRTGETCRTEAEIDDHMAKGPHLIAVFIAKGATPPRTNAEVTARFKKLP
>2777130787
VISAEFFCAELDRRGFGFFSGVPCSFLKGPFALLEQRGSYVPAPNEGIALSMAAGAELGGTKAAVLAQNSGLGNLLDPLTSLVMAYEIPLLLFVSLRGWPADDEPHHAAMGAATLGVLQAVGVAHGILEPTGQSLSALLDRAARERAERRPFVVLVPAATVDTCAAVEPLMSRQEAVEAVAGHLDGALVSTTGMISRELFGVRDDPRTFYMQGSMGHAIGLGLGTALNRPDQRVVVVDGDGAALMHLGGLALAGERRPANLTHVILDNGVYDSTGGQRTRDTAMRWDELARAAGYRSGQVCRTVEADAHLGPHLVALHIARGGPTPPTNAGVRARFQASLK
>2777134688
MISAEFFCAELDRRGFGFFSGVPCSYLKGPFALLEQRRSYVPAPNEGIALSMAAGAELAGVVLAQNSGLGNLLDPLTSLTMAYEIPLLLFVSLRGWPTADDEPHHAAMGAGTIGVLEAIGVAHILDPTESLSALLDRAEEARRAHRSFVVLVPAKTVAASALMDRAEAVAAIAAHVEDALVSTTGMISRELFGVGDNARNFYMQGSMGHAIGLGLGTALNRPDRKVVVIDGDGAVVMHLGGLALVGERRPANLTHFVLDNGSYDSTGGQRTRDEALRWDELALAAGYRTGRVCRTVKEVDAHLAEGPHLVALHIGRGATPPRTNAEVRARFQAAR
>2766247029
MISAEFFCAELDRRGYGFFSGVPCSFLKGPFAVLERRESYVPAPNEGIALSMAAGAELGGTRAVVLAQNSGLGNLLDPLTSLTMAYGIPLLLFVSLRGWPEDDEPHHAAMGAGTIGVLEALGVAHGILDPAEESLGGLLDRAEAARRENRSFVVLVPAKTVGPHPAAARMDRRDAVSLIAGGDALVSTTGMISRELFGVVDDPRNFYMQGSMGHAIGLGLGTALNRPDQDVVVIDGDGAALMHLGGLALAGERRPPNLTHFVLDNGAYDSTGGQRTRTTAVRWDQLALAAGYRTGAVCRTPEEVTARLGGPHLVALHIARGGPTPPTNAEVRARFQAAL
>2768527615
MISAEFFCAELDRRGYGFFSGVPCSFLKGPFALLEQRDSYVPAPNEGIALSMAAGAELGGVVLAQNSGLGNLLDPLTSLTMAYEIPLLLFVSLRGWPNADDEPHHAAMGAGTIGVLESVGVAHILDPAESLGALLDRAEEARRENRSFVVLVPAKTVDPVPSDAEMDRREAVSAIAGLDALVSTTGMISRELFGIVDNPRNFYMQGSMGHAIGLGLGTALNRPDQQVVVIDGDGAAVMHLGGLALVGERRPANLTHFVLDNGAYDSTGGQRTRDVAWDELALAAGYRTGRVCRTAKEITAHMAEGPHLVALHIGRGATPPRTNAEVRARFDLP
>2768740731
MISAEFFCAELDRRGYGFFSGVPCSFLKGPFALLEQRDSYVPAPNEGIALSMAAGAELGGVVLAQNSGLGNLLDPLTSLTMAYEIPLLLFVSLRGWPHADDEPHHAAMGAGTIGVLEALGVAHILDPAESLGALLDRAESARRERRSFVVLVPAKTVDPVPAPAPDARMDRRAAVSVIAGLDALVSTTGMISRELFGVVDDPRNFYMQGSMGHAIGLGLGTALNRPDQDVVVIDGDGAAVMHLGGLALVGERRPPNLTHFVLDNGAYDSTGGQRTRATAMRWDELALAAGYRTGRVCRTAEEVTAHLGGPHLVALHIGRGATPPRTNAEVRARFDLP
>2585378554
MISAEFFCAELDRRGYGFFSGVPCSFLKGPFLLEQRGSYVPAPNEGIALSMAAGAELGGTRAVVLAQNSGLGNLLDPLTSLTMAYEIPLLLFVSLRGWPAEDDEPHHAAMGAGTIGVLEALGVAHILDPAEESLGGLLDRAERARRERRSFVVLVPAKTVDVPPVPVPPVPPDARMDRRDAVTVIAGHLGDALVYSTTGMISRELFGVVDDPRNFYMQGSMGHAIGLGLGTALGRPDRDVVVIDGDGAAVMHLGGLALVGERRPPNLTHFVLDNGAYDSTGGQRTRATPLRWDELALAAGYRTGRVCRTAEEVTAHLGPHLVALHINRGATPPRVAEVRARFQAAA
>2777551173
MIEPTFFCDELARRSVEFYTGVPCSFFQGPISLLGQGGRGRYVAAANEGAALAMATGAELAGTRSAVMLQNSGFGNLLNPLTSLVMTFRVPALVFMSLRGWPAADEPQHAVMGASQHALLDALGDRWTLPPTEDGLVDVLDQVEHSRAEGRPAFVLVPKNTVGVDDSTAPPARRQALSALAPGDAAVATTGFISRELYSVAHRPDNFYMQGSMGHALSLGVGSALADPMLRTVVIDGDGAALMHLGSCAVTGAAAPPNLTHVVLDNGAYESTGAQQTLATVDWDAFGRSVGYRTARTVSTADGLDAAMRDGPHLVVARIGLPQTPPRVTPFELRESLTLKR
>647682527
MISAGEFCGELRRRRVGFVTGVPCSYFNGPIALLERQPSGYVAAANEGAALAMAAGAELRGVRSAVLVQNSGFGNLVNPLTSLLDVFAVPVLVFMSLRGWPDGDEPQHAVMGRTGHALLDVLGVPHTLRPTVDSLRDLLDRADHARQRGRAAWILVPKGSVGPGPGPEPAFRRREALAALLPHDIVATTGFISRELSGLADRPLNFYVAGSMGHALALGLGTALHEPRRRVIVLDGDGAALMHLGTAATVGAYAPPNLLHVVLDNHSYESTGAQRTTSASVRWTDLGRGLGYRTVAECSDRGTLRAIAQDGPHLVVVHIGADRATPRPPELAARFRAAD
>2753259973
VISAAQFCAELQRRHIGFVTGVPCSFFQGPISLLSARAGDRYAAAPNEGVAFALAAGAEMTGAVLLQNSGFGNLLNPLTSLAMPFRIPVLAFMSLRGWPDPRDEPQHAVMGDTCIDLLQVLGLPHILQPSDGLHDALDEGDRERARGNAYFVLVPKDSIAPAPARTGAFRRREAVLALVPLDALVFATTGYISRELAAAADRPLNFYMQGSMGHALGLGLGAALAQPERRVVVLDGDGAALMHLGSLALA
>2776433952
VISAAGFCAELDRRRIEFVTGVPCSFFQGPISLLSARAGDRYVAAPNEGVALALAAGAELAGRRSAVLLQNSGFGNLLNPLTSLAMPFRIPAPVFMSLRGWPGRDEPQHAVMGDSGIGLLETLGISYRILEPSLDALGDALDEAGRERARGAPFFVLVPKGTVATVAGPAFRRREAILALAPEAMVFATTGYISRELAAVADRPLNFYMHGSMGHALGLGLGAALAHPDRRVVVIDGDGAALMHLGSMALAGGLRPAGLTHVLLDNGAYESTGSQRTVAGTVRWAELARATGYRSAVVRDDPAGLAAAVRDGPHLVVARIATDPAHVPPRPVCIRDSTRTA
>2504155825
MVDAIELIEFFDNLGFGPYTGVPCSLLNPLISYLERDSNRLYVAAASEGEAMGIAAGWNLAGRQPVILMQNSGFGNAVNPLTSLQLIYHFPCLLVISWRGEPGRPDAVQHRIMGLKMPGLLALLGLSYTVLDWEVDREKLQWLQGQMTVLNQPAALIVPRGTIAPVQRSLKRQEAIAIICQRELLISTTGKISRELYNTKDAGNNFYMVGSMGCASAIGLGLALAQPQRRVVVLDGDGACLMKMGNLSTIGHYRPANLIHLVLDNEAYDSTGGQASNSATASLSGVAKEAGYRTAQQVSDPEALTERLQGPHFLLIKVATGAADLPRPSLTPPEMKDRFQRI
>2723656870
MNKVDAIKAFGSVLQPDDLVVCCNGMIGRELYTYAERPQNFYMIGSMGLGLSIALGLALARPTRRVISLDGDGNVLMGMNALASVGHEKPKNLWHVVLDNQTHASTGGQRTISGEVPLEKVALAVGYRASFRAETPAVFEASLRGPVMVLGVVEGGTIKGIGRPPELTARFSAE
>2733252615
MNKLEALKVFTAAVREDDLVVCCNGMIGRELYTTQDRPSNFYMIGSMGLGLSIGLGLALAQPRKRVFVLDGDGNVLMGMNALASVGSERPLNLLHVVLDNRSHASTGGQRTISGDVKLESVASAVGYRATHRADSVESFDASLRGPVMVLALVEGGTVKGIGRPPELASRFAAE
>641351688
MNKLEALKVFTAAVGKDDLVVCCNGMIGRELYTTQDRPSNFYMIGSMGLGLSIGLGLSLAQPRKRIFVLDGDGNVLMGMNALASVGSERPANLVHVVLDNRSHASTGGQRTISGDVKLESVASAVGYRATHRADSVESFEASLRGPVMVLALVDGGTVKGIGRVAETPQELASRFAAE
>2563709673
MNKLEALKVFTAAVGKDDLVVCCNGMIGRELYTTQDRPSNFYMIGSMGLGLSIGLGLALAQPRKRIFVLDGDGNVLMGMNALASVGSERPANLLHVVLDNRSHASTGGQRTISGDVKLESVASAVGYRATHRADSVDAFDASLRGPVMVLALVEGGTVKGIGRPPELAARFAAEA
>2733260611
MNKLEALKVFTAAVGKDDLVVCCNGMIGRELYTTQDRPSNFYMIGSMGLGLSIGLGLALAQPRKRIFVLDGDGNVLMGMNALASVGSERPANLLHVVLDNRSHASTGGQRTISGDVKLESVASAVGYRATHRADSVDSFDASLRGPVMVLALVDGGTVKGIGRPPELAARFAAEA
>2733275024
MNKLEALKVFTAAVGKDDLVVCCNGMIGRELYTTQDRPSNFYMIGSMGLGLSIGLGLALAQPRKRIFVLDGDGNVLMGMNALASVGSERPANLLHVVLDNRSHASTGGQRTISGDVKLESVASAVGYRATHRADSVDSFDASLRGPVMVLALVDGGTVKGIGRPPELAARFAAE
>2773983344
MRKIEVIEKLITDYPDAHIISTCGYITRDLYNASDRPEHFYMVGSMGMAAPIALGLAKTNPQNTFIVLDGDGSFVMNFGITLMIAEHKPSNLIHIVLDNEMHESTGGQHTVPISNSKVIENIGYNKVHVIETLDQFPEKMEEGPVMIHCKVEANSGKVGKRVTPQEIVKRFTSVS
>2606213907
MRKIEVIEKLITDYPDAHIISTCGYITRDLYNASDRPEHFYMVGSMGMAAPIALGLAKTNPQNTFIVLDGDGSFVMNFGITLMIAEHKPSNLIHIVLDNEMHESTGGQHTVPISNSKEIMENIGYNKVHVIESLDQFPEKVEEGPVMIHCKVEANSGKIGKRVTPQEIVKRFTSVS
>2636165854
MKRIEVIKKIIKHLSDEDIAIFTTGMISREAFSIKDRRANFYMIGSMGLVSSVGLGMALNTLRKVVIFDGDGSALMDLGTLGMIGTEVPSNLIHIVLDNESYQSTGGQPTISKMIDLSSVAKAVGYKWTIKMTKKAELSKLIGPGFMLIKVERGIEEIPRIHNPERLTELIS
>2711437102
VKGQEFVDLLAQHRYDFFAWVPCSLLEGVLSALATRPRLPSLPATREDAAVGCAAGAWLAGGRPAVLMQNSGLGTGLNALASLSLMYRLPCLLVVTWRGGEDAPEHLLMGDISPRLLEMAGIPHALSSVEADLAWATRETFAREAPVALLVPPGVLNNWRAATRRIPAGHPGAISRYEALAVVIRLDEPVIHANGHICRESCAVADRPQNFYMLGSMGLAASIGLGVALTRPGRKAVIFDGDGNLLMNLGSLAMAGGLRPKNFVHFVFDNEAYGSTGDQPSLSREVRLDRLATAAGYPWVRAVTDASALEEVLDGPAFVLVKVTPESRAVPRPPTDIRDRFRLG
>2713098728
VKGQEFVDLLAQHRYDFFAWVPCSLLEGVLSALATRPRLPSLPATREDAAVGCAAGAWLAGGRPAVLMQNSGLGTGLNALASLSLMYRLPCLLVVTWRGFGEDAPEHLLMGDISPRLLELAGIPHALSVSEADLAATRETFAREAPVALLVPPGVLEEHQSNRESIPAGHPGAISRYEALTVVIRCLADEPVIHANGYICRESYAVADRPQNFYMLGSMGLAASIGLGVALTRPGRKAVIFDGDGNLLMNLGSLAMAGGLRPKNFVHFVFDNEAYGSTGDQPSLSREVRLDRLATAAGYPWVRAVTDASALEEVLDGPAFVLVKVTPESRAVPRPYPTDIRDRFRTAL
>2712914014
VTGAAFAALLARHGFDFFAGVPCSLLEGVIAALERDRRTPWIAAPREDAAVGLAGGAWLGGRRPAVLMQNSGLGTSLNALASFSLMYGLPALLLVTWRGFKDAPEHILTGAITPSLLELLGIPHRTLARDAVDAQLAWARSEMAARMSPVALLVPPGVIETARAAGPPATPVISRREAIAAVVKGDEPVIHANGYICRESFSLADRPQNFYMLGSMGLASAIGLGLALARPERRCVVFDGDGNLLMNLGILGAVASLRPPNLVHLVFDNEVYGSTGDQASSSRHLPLDRLARVAGYRTVAPVTGTEEVAAAVRGPHFVLAKVTTGAPRIPHAPHAIRDRFRLS
>2710809443
VTGAALLGRHGFDCFAGVPCSLIEGVIGALERDPRAPWIAAAREDAAVGLAGGAWFGGRRPAVLMQNSGLGTSLNALASFSLMYGLPVLLLVTWRGFGGKDAPEHILTGAITPSLLDLLGIPHTLASVDAQLDWARRDMDARMSPVALLLPPGVLEGEGAPSARNTVPISRREAIAAAVKLDEPVIHANGYVCRESFSVADRPQNFYMLGSMGLASAIGLGLALARPGRRTVVFDGDGNLLMSLGIVGTVASLRPANLVHVVFDNEVYGSTGNQASPSRHVRLDRLARAAGYRTVAAVTGPDEIAAAVRGPHFVLAKVTTEAPRIPHTPRAIRDRFRP
>2713003441
VTGAALAALLGRHGFDCFAGVPCSLIEGVIGALERDPRAPWIAAAREDAAVGLAGGAWFGGRRPAVLMQNSGLGTSLNALASFSLMYGLPVLLLVTWRGFGKDAPEHILTGAITPSLLDLLGIPHTLADSDAQLDWARRDMDARMSPVALLLPPGVLETGEAGTRSGTVPAPPLAPISRREAIAAAVKQLDDEPVIHANGYVCRESFSVADRPQNFYMLGSMGLASAIGLGLALARPGRRTVVFDGDGNLLMSLGIVGTVASLRPANLVHVVFDNEVYGSTGNQASPSRHVRLDRLARAAGYRTVAAVTGPDEIAAAVRAPHFVLAKVTTEEEVPRPPRAIRDRFRKAV
>2721867303
VTGAALAALLGRHGFDVFTGVPCSLIEDVIAALERDPRAPWIAAAREDAAVGLAGGAWLGGRRPAVLMQNSGLGTSLNALASFSLMYGLPALLLVTWRGLGGKDAPEHVLTGAITPGLLDLLGIPHTLAESVDEQLAWAAREMAARLSPVALLLPPGVLEVAAARPHSPDLSPLISRREAIAAAVKQLGDEPVIHANGYICRESFSVADRPENFYMLGSMGLASAIGVGLALARPARRTVVFDGDGNLLMNLGIVSTVASLRPANLVHVVFDNEVYGSTGNQASPSRDVRLDAIARAAGYRTVAAVTGADEVAAALEGPHFVLVKVTTEEDVARPHPHALRDRFRKAM
>2609729136
MKRKEAIELISSSDHVVFHANGHICRESFQVDDREGNFYMIGSMGLAPSMALGLALACPEKKVVVFDGDGSVLMNMGNLAMVGSVKPKNFLHVVLDNETYGSTGEQATISRDVPLDEVALSSGYALVEKVDDLEKLEKCLNGPAFLLIKVYSSDGCPRVSWSPEEITKRFMKERT
>2747969560
VTGATQLEGLGHDFFAGVPCSLIEGVLDALEHHPRLPYLAAVREDVAVGLAAGAWLGGKRPVVLLQNSGLGTGLNALASLALLYKLPSLLVVSWRGGVDAPEHLLTGAITPQLLDLLGIRHTLSATSIAADLVWATREAGERMEPVAVLVPPGVLAPGGVKVAPRPVPVLSRYEALRVALGLGEPVIHANGYICRESHAVADRQQNFYMIGSMGLAAAIGLGLAVARPRVKPVIFDGDGNLLMSLGILPMVGALAPPNFVHVVFDNEVYGSTGNQASLSREVRLDRLAAAAGYRTSRAATTTEIMRAALAGPHFILLKVTAHPARIPYPPEAIRDRFRLG
>2586325143
LNKHDAIQLVLKQFPSALVSTCGHISRDLYNIHDRAKNFYMVGSMGMAAPVGLGLSAVYPDVPLVVLDGDGSFLMNMGIITMIGHQKPKNFMHVVLDNGMHESTGGQRTVPLVNVTDIALQVGYKYAVEINSQESFDVPNEGPALIHIKVEPRSKIGRVHWTPQEIVQRFTHE
>647381594
MNKHDAIQLILGQFPSALVSTCGHISRDLYNINDRARNFYMVGSMGMAAPVGLGLSTVYPDVPLVVLDGDGSFLMNMGIITMIGHQKPKNFIHVVLDNGMHESTGGQRTVPLVNVTDIALQVGYEYAIEINSQKSFDLPNEGPGLIHIKVEPRSKIGRVHWTPQEIVQRFTNE
>2653245091
DAAPLVPVLSRYDALRAAVGCEPVIHANGYICRESHAVADRPQNFYMIGSMGLAAAIGLGLAVARPGLRPVVFDGDGNVLMSLGILPMVAALAPPNFVHLVFDNEVYGSTGNQASVSREVRLDRIAEGAGYRTVRAVTTGPEIEAAMRGPHFVLVKVTTHPPRIPYPPEAIRDRFRIG
>2716875821
MEVMGLRRREAIKVISGLDELVIHANGHICRESFAVRDRPENFYMIGSMGLAGAIALGLALAHPRRRVLVYDGDGSLLMSLGNLAMAGSLKPKNFIHVVFDNETYGSTGEQPTLSKSVSLEKAALACGYRAAEKVDEMEPLKKVLSGPSLLLIKVQSSDGCPRVSLSPEEIANRFRLC
>2708350495
IIQFHHLLKNNIENFIGVPDSTLKFFIDEKMNKTIIANREDEAIGIAAGMALSNSNSVVFMQNAGFANSLSTITSLIDLYQIPLIFVIGWRGFNDAPEHEKIGKIQPELLTCIKLKNRVINETNWKQNCDWALNNIKKNMSVALIIRRDTLG
>2684302247
MKLADALGVVIPLLHDELVVHANGFISRESFNLDDRPGNFYMIGSMGLASSIGLGLALNRPERRIVVFDGDGNVLMNMGSLALIGATRPPNLVHIVFDNEAYGSTGNQRTISGQVALNDIARSSGYRHVARVETPDDLGQAGPAFLLVKIEPQERKIGRPPQIARRFMQK
>2684281785
MNLAQALSIVIPALQDALVVHANGFIARESFNLEDRLGNFYMIGSMGLASSIALGVALSKPERRVVVFDGDGNVLMNMGSLALIGAQQPRNLVHLVFDNEVYGSTGNQPTISSRVALDKVARASGYVDVRRVEDADQLRAATQGPSFLLIKIEPDREEIGRITPQHIVRRFMED
>2710451921
LNYRETITAITELLQDQLVVCANGLISREAFTIRDRAENFYMIGSMGLASSIGLGVALNKPSRKVIILDGDGNLLMNLGSLPMIGFLQPKNLLHIVLDNEVYASTGNQPTISNIIELEEIAKSAKYAYVKKVTTNEDLENDGPSFLLVKISDKAREIGRVTHSPEEIKERFMVN
>2653665647
MKGSEAIAAVMAELEDQPVVNANGFIGREAFNARDREANFYMIGSMGLASSMGLGVALAQPDKKVVVLDGDGNVLMAMGTLAMIAAAAPKNLVHVAIDNEVYESTGNQKTLSSKIELQKVAESSGYKNSLVVTELDELKRAFRNGPSFILVKVEPDHHKTGRVTHTPEEIKRRFMTA
>2534343888
MKGIEVYRELAPLLKDEPVVCANGYISREFFNVDDRKGNFYMIGSMGLASSIGLGVAMARPDRKTIILDGDGNVLMAMGTLAMIAAAQPKNLLHICIDNEVYESTGKQRSLSNVIRLEEVAKSSGYTQVLRVTKKEELKPAYEGPTFLLVKVEPGFDGTGRVTHTPEEIKNRFMAG
>2636225493
MKGTEAFEEIIPLLTDEPAIHANGYICRESFNIKDREENFYMIGSMGLASSIGLGVAINRPDQKTIIIDGDGNVLMSMGTLAMIAAAAPKNLLHIVIDNETYESTGNQRSLSNSVSLEKVAQSAGYLQTKKITNKNHIKEAFQEGPSFLLIKVEPSKSTGRHTPEEITARFMKN
>2640439313
MKGTEAFEEIIPLLTDEPVIHANGYICRESFNIKDREENFYMIGSMGLASSIGLGVAINRPDQKTIIIDGDGNVLMSMGTLAMIAAAAPKNLLHVVIDNEAYESTGNQRSLSNSVSLEKVAQSAGYLQTKKITNKNHIRDAFQEGPSFLLIKVEPSKSTGRVHHTPEEITARFMKS
>2682015294
MKGTEAFEEIIPLLTDEPVIHANGYICRESFNIKDREENFYMIGSMGLASSIGLGVAINRPDQKTIIIDGDGNVLMSMGTLAMIAAAAPKNLLHVVIDNETYESTGNQRSLSNSVSLEKVAQSAGYLQTKKVTNKNHIREAFQEGPSFLLIKVEPSKSTGRVHHTPEEITARFMKN
>2264263529
MKGTEAFEEIIPLLTDEPVIHANGYICRESFNIKDREENFYMIGSMGLASSIGLGVAINRPDQKTIIIDGDGNVLMSMGTLAMIAAAAPKNLLHIVIDNEAYESTGNQRSLSNSVSLEKVAKSAGYLQTKKV
>2682018760
MKGTEAFQELLPLLGDEPVVHANGFICRESFALKDREANFYMIGSMGLASSIGLGVALCKPDRKVIVLDGDGNVLMALGTLAMIAAEAPKNLLHVVIDNEAYESTGSQRTLSNTVPLEQIAKSSGYREAARVDKKEDIKPAFEGPGFLLIKVEPCRKTGRVTHTPEEITKRFMLL
>2791103383
MKGTEAFQELLPLFGEIPVVHANGYICRESFSLKDREENFYMIGSMGLASSIGLGVALCQPNRKVIVLDGDGNVLMAMGTLAMIAAEAPKNLLHVVIDNEVYESTGRQRSISHAVPLEQVAKSAGYRQTIRVDKREEIKPAFEGPVFLLIKVEPCSKTGRVTHTPEEITERFMFYL
>2653671666
MKGTEAFQELLPLLKDEPVVHANGYICRESFSLKDREENFYMIGSMGLASSIGLGVALCQPERKVIVLDGDGNVLMAMGTLAMIAAEAPKNLVHVVVDNEVYESTGKQRSISNAVPLEQVAKSAGYRQAVKVDKREEIKPAFEGPVFLLIKVEPCFNPKTGRV
>2653670871
MKGTEAFQELLPLLGNEPVVHANGFICRESFSLKDREENFYMIGSMGLASSIGLGVALCQPDRKVIVLDGDGNVLMSMGTLAMIAAEAPKNLVHVVIDNEVYESTGKQRSLSNSVALEQVAKSSGYRQAVRVDKREEIKPAFEGPVFLLIKVEPCKKTGRVTHTPEEITGRFMLG
>2791106452
MKGTEAFQEILPLISDEPVIHANGFICRESFALKDREANFYMIGSMGLASSIGLGVAMCKPEKRVIIIDGDGNILMALGTLAMIAAEAPKNLIHVVIDNEVYESTGSQRSLSGKIKLEQVAKSSGYKNVLRIDKKEEIKDAFGPNFLLIKVEPCFDTGRVTHTPEEITERFMIT
>2653669396
MKGTEAFQELLPLIKDDEPVVHANGFICRESFALKDRKANFYMIGSMGLASSIGLGVALCKPEKKVIIIDGDGNVLMALGTLAMIAAEAPENLFHVVIDNEVYESTGSQRSLSGKVQLEEIAKSSGYKNVFRVEKKELKELPGPNFLLIKVEPCHSTGRVTHTPEEITERFMVG
>2653175188
MPVIPASGIADYMGNKTVIAIDGDSACLMRLGALYTLTQRRPSNLCYIVLDNEANESTGGCNSLGERLFGVMNLYPTEKVNSPEAMAAALHKFRQSRPTSRFT
>2820385103
MINTDDFLEHLLNNGIEKIAGVPCSFLSSLINRATDRGMYVPFTNEGDATAYAAGYALTGKKCAVIMQNSGLSNALSPLSSLNKLFGLNTLLIIGNRGVDDEPQHKIMAGAVKPFLDALKIPYDAEGDSLLNTFEAISKNSVAILVNQKDTFSSAKRDVIFYPEKPLRHNILEAIAGCKDKDVAILTTTGFTSREMYSIKDRAFNFYMVGSMGCLSSLAMGVAESMPGKKVIAIDGDSACLMRLGALYTLTAHAPDNLCYIVLDNDGNESTGNQPNSICESRFNVMSALHETKKTESPEAVAAFFRLKQIYNPIRMGSIDNLPRPELIFNQANRFTSHI
>2653175187
VIDTKEFVDGLISKGINKFAGVPCSFLGPLINEAGNRGLYEPFVNEGDALAYGAGAALAGHRCAVVMQNSGLSNALSPLTSLNELFGLHTLLIIGNRGADDEPQHRIMAGALKPFLDTLGIPYFNAEDREAAAEACSYLDRGSAAILVNGRDTFSQTPAERISRNRGCPFATTF
>2820361267
MNDTKLFIDELKEYGFEKFAGVPCSFLGSIINEVENRGLYEAFVNEGDALAYAAGASLGGNKCAVLMQNSGLSNALSPLTSLNELFGLHTLLIIGNRGVDDEPQHRIMATVVKPFLDALNIPYNAEEDCLKNANACLAQSSAAILVNEKTTFSSVKLNSVVETNEFPLRYDVLKAISSGGDSVIVTATGFTSREMYCIKDRAENFYMVGSMGCLSSLALGLSENLPNKTIIAIDGDSACLMRLGGLYTLTQKKPDNLCYIVLDNSANESTGGQRNSFGESRFDVMERLYPTAYVNSPDELAAFRATRQMYSRIRVGTMKDLPRPDLIFGQATRFKEGL
>647671474
MIIDRDAALSALIPHVAERDIVVAVYQSCFDWLQLNPRDLNYVAVGAMGQASSHGLGLALANPDRRVIILDGDGSLLMNLGALVTIANAGVTNLYHFLAANRVYEVNGAHPLPGARVDFVGFARSAGYAGSQSFGELDLFTEALGPQFVSMEVRPGQPDYIHSAQARQTFRRG
>2837125945
MTMHRDAALKALIPIDDDIVVAVYQSCFDWLALNPRDLNYVAVGAMGQASSHGLGLALANPDRRVIVLDGDGSLLMNLGTLVTIANAGVTNLYHFLSANRVYEVNGSHPLPGARVDFAAMAWAAGYASVQRCTELDQFIQVLSGPQFVAMELTEGAPYPRDAQARASFR
>2780997358
MXKRDECLKVLAQYHTDQIVVAAYQAAQEWLVXKPNXLNYTAIGAMGQASSHALGFAVGLPNKRVLVLDGDGSLLMNLGSLVTIANEAPKNFIHFLCENGSYEANGGHPIPGAVVSFADIAKAAGYPXXYEFSDLEVFESXIGGPXFVDLXVXQGEPVYLHSAERRRAFKEIR
>2790350216
MMKRDDCLKVLAQYHTGQIVVAAYQAAQEWLVIKPNALNYTAIGAMGQASSHALGFAVGLPNERVLVLDGDGSLLMNLGSLVTVANEAPKNFIHFLCENGSYEANGGHPIPGAGVSFADIAKAAGYPRCYEFSDLEVFESEIGGPIFVDLKVEQGEPDNLHSAERRRAFKELK
>2778704962
MKRDDVIRILARHHTDEIVVPLYQAAFEWMEIKPWPLTLYAFGAMGTGSSHGLGLALGRPDKRVLVFDGDGSLLMNLGSLVTIAEAAPPNLIHFVFENGVYEANGSLPIPGQDVSFAGFARSAGIPSVYEFDNIEALKETGPVFVCLKVEKGGPRDHGPESRDAFRK
>2787654047
MADNERMSYLDALAVLESRRRDEIVVTTMTCSRVWTYLSERPELDFGGCMGKASSLGLGLALGRPDRRVWVLDGDGSLVMNLGSLVTIAQQAPANLLHILLENGVYEVTGGQPVPGAGADLAAMARAAGYRAAYRFDALPALEESLDGPTFMTLVVEQGSRKAYTPTRQALELRDLLAAA
>2787677205
MLKNQDAVKVIDSKRNGAIIVPTMNANNVHFGLPTVTTDQKMDLPISGAMGKASSVGLGVALAQPDKKVMILDGDGSLLMNLGSLVTLSNKAPKNLYHFLFNNNVYAVTGGQPIPGSESDWEGMAKAAGYAKVFSFDNLEDLTTGLDGPVFVHLRVEPEIENTPRPAIKELPETLGVR
>2780998454
MIGNTDAVRLLDSKREDSVFVATMNANNVGFGLPSVTTKEPLDFPISGAMGKASSVGLGLALAQPNRKIMVLDGDGSLLMNLGTLVTLSNKAPKNMYHFLFDNGVYAVTGGQPVPGAKVDWEDMAKGAGYAAVFSFDNLEDLDQALAGPVFIHLAITPEIENVARPRARSVQTAFRELPS
>2787673766
MIGNTDAVKVLDSKRGNSVFVATMNANNVGFGLPSISSNDALDFPISGAMSKASSVGLGLALAQPDRKIMVLDGDGSLLMNLGTLVTLSNKAPKNMYHFLFNNGVYAVTGGQPXPGAKVDWEDMAKGAGYAAVFSFDNLEDLDAVLAGPVFIHLEIXPEVEEPVARPRPRSVQTAFREAKG
>2790348770
MIGNTDAVKLLNSKREDGVFVATMNANNVGFGLPSISTNEALDFPISGAMSKASSVGLGLALAQPNRKIMVLDGDGSLLMNLGTLVTLSNKAPKNMYHFLFNNGVYAVTGGQPIPGATVDWEDMAKGAGYAAVFSFDNLEDLTAVLAGPVFIHLAITPEEPVARPRPSVQPEALAKG
>2823578540
LKNTKMIFDYFKKEGFNSMVGVPCSYFNSMMNCYHKNKKLIISNNEGEAVAIAAGKKLAGGNPIVFFQNSGFGNALNPITSLIQTNKIPLLFMVSLRGDKLGDEPQHLIMGKITKNLFTSIGIRSILDSKNIKMIFRKIKDDMSEGKSFALIVKKGFFEKTNLTYFLTKKKSLISRRNVINIIKKNVPTKSCIISSTGFLSRELYSLGDDSRNFYMVGAMGCSCSISLGVAMIKKNNNVICIDGDGALLMRLGSMSNISHYRPKKLLHFLINNESHESTGGQFSNAINVNFGQIASGFNYASVSVCDDIETLIWCTRNGPHFIEVKVKKITDPDFPRPSPEFNARRFIYLSN
>2711239157
MIKSKDFCKTLLKYNLGPIVQVPCSYFKDLFNYLLDSEEIELINPANEAIAIGIASGYYLSTEKPIVAIQNSGFLNTLNALTSLNQIYNIPLLYLISWRGQNIDAPEHLITGKNLLEILKIMGIPFKIIDPKKYTNQIRYLTKLKKPVALIIKQNTFTPYSIQKLHPSRYEAICLIKDKDNTLFISSTGYPSRDSFGVKDTPDFYMVGSMGHTLSVALGVANTKKKVVVLDGDGSAIMHLSTLASYNPKNLVYIILDNLIYESTGGQSTLSEKINYALLAKAFNFKNVCLVASKTSLKKTHQSFFVHIKISPGSNSPRCPEIKNLFIE
>2627375594
MIHPKDFTQALMHNKLGPLVEIPCSYFKDFLNYVRNSKACEIINPTNEALAVGIASGKYLSSGTIPIVAIQNSGFMNTLNALTSLNQVYNIPIFYIISWRGEGGHDAPEHDIVGENMEKILKTFNIPYIISDAEYVQQIRQLSQKARITKNPVALIVRKNTFTPFVLTDAKYEMSRYEAMKMIKEKSAIFLSTTGYATRDSFSIKDTPDFYTVGSMGHIFSIALGLAPNKRVVVFDGDGSLLMHLGGLASFNPKNILYTVFDNESYESTGGQPSISRNIDFSYLAKAFRFHNFYQATTLKELSLFLGAVFVHIKVRFDDKVARCPQIKSRFMEN
>2710015189
MINSEEFTTCLIKHNLGLVIEVPCSYLKDILNYLNQTKRLEVINPVNEALVMGIASGYYLSTGKIPIVALQNSGFMNTLNALTSLNQLYQIPVFYLITWRGEGHDAPEHDITGLKMEEYLKTFDLPYIVSESKYQNQISKLADIAIKTKKPVALVIRKGSFEAFPLKPEENYFSRYEAIKLIKESGALCISSTGFPSRDSFSVLDSPDFYMVGSMGHTFSIALGIAPNKKIVVLDGEGSSLMHLGGLASFNPKNINYFILDNEGYESTGGQPTVSPNVNFKLLAKSFNFKNIYEVSKEAGLKEVLESSFIHVKIVNSSQSERCPQIKERFMENK
>2627775764
MIDSNDFTTHLIRNNLGPVVQVPCSYLKDFLNYLSDTKRVELINPANEALAMGIASGYYLSTGKVPIVAIQNSGLMNTFNALTSLNQMYNIPVFYLVTWRGEGGFDAPEHDITGEKLEIFLQTFNLPYEVIDERRYKDQIKNLSKLARKTRRPVVLIVKRDTFQKHNYKMSRFEALKFIKEDSIYISSTGYPTRDSFTIKDTPDFYMVGSMGHALAVALGVSLNTKKRIVVLDGDGSSLMHLGGLASFDPKNIVYFILDNESYESTGGQQTVSPKVDFVLLAKAFNFKNAYKVLSKKSLKRVLESAFVHVKVRNDNNSIGRCTQIKTRFMKFK
>2709120747
MAGAKEFVNELKKNKLGPIYEVPCSIFKDLINYLIDSGEIEFVNPANEAIAMAQAAGSFIATKQPIVMMQNSGLNNTLNCLTSLNKQYGIPVVYLISWRGEGKDAPEHNFMGEKLKEILNTYEIRYRVLTQDAKEIEWAKTLSEQMMQPTALIMREGFINKYGTQFLMDRWEAIETIVDEAAYISTNGFPSHNILKLKGKGRLFMVGSMGHALGIGLEEARKKAKIIVLDGDGGALMQLGAMASVAKYKPANLVHVILDNQAYGSTGNQPCMSKNIDFVQIGEGFGYKVYSCQTKEQLKAALQQGPALIHVSINQNEKDDMGRVEHSCAIKERERFK
>2722381399
MKPDRIIHEFKRQDLGPYIEVPCSLLGPLIEGLTRDKACEVINPANEAVAMGIASGSYLVTGRPVVMTQNSGLCNTLNALTSLNQLYKIPVLYLISWRGEPKDAPEHTIMGGKLELILATFDIPYVLKEKTHKEEIRAIVRTIKTPGALLITRGLLDKEPKLSLANAVGTIMESKACYVTTNGFISKYVLSSRANPSFYMLGSMGHALPIAIGMAIRNGKRVIVLDGDGGCLMHMGAMAQVGNRLRVNLIHVVLDNGVYASTGSQPCISRYVDFKKIASGCGYINVKDVRNARALRKAIGSSFIHVEVNDIKRTKVSEEIKAFIVS
>2585375315
MRKSQAIGLVLGAAGDAPVVTTTRYASRIAAAMGDRPQNFYMTGSMGLAGAVGVGLALGRRVYVIDGDGSVLMNASVLATIGGAPSTLTQIVLDDGVYASTGGQPTHSASCDFAAMALACGYPRACTVSDADGLARALGPHLIRCRLETAPPGPRPCPALAATFRVAL
>2676425697
MTAKPAAIQAVITAAARVPIVFTTGYTSRIACGLADRPNHFYMTGSMGLCASVASGLSLATGQPVVAADGDGSLLMNPSTLVMAGSLAPLPLVHVLLDDDAYDSTGGQLSGSGDVDLCAWALACGYRTARTVPTAAALGDAVGPVFLRCPLRTSVPGRVTDDLARRFCIS
>2646536159
MSETPEPDLKSAAIRAVIHAAATVPIVFTTGYTSRIALGIADRPNHFYMTGSMGLCASVASGLSLATRGPVVAVDGDGSLLMNPSTLVAAGALAPLALVHVVLDDDAYDSTGGQASGSGVVDMCAWARSSGYRATGTAHSAADLAGMVGPVFIRCPLRPPVPGRVGDDLARRFCSR
>2784734896
MSKTAAIRAVIEATPDVPVLYTTGYACRIAHSIRDSDNHFYMTGSMGLIASIGAGVAREGVATVVVDGDGSILMNVGMIVAGADPTLLVHIVLDDRRYDSTGGQEVPSARLDLPVLARGSGYGSVHTVGSAAALGDVLGKVLTDIRCVIDEPDPVPRIGRDLRGAYLFG
>2647052156
VNKSEAVAAVVRLAAACPILFTTGYCCRIARGIDDRPNHFYMTGSMGLVSSLGVGVAAATGATTVVVDGDGSLLMNVGLLAAGADEDLRLVHIVLDDGSYASTGGQATPSRRADLPGLARACGYREVYDTSSVGLVAAAVRDAPIFIRCALTTPDPVGRIDAELSQRYLT
>2684254734
MIIKEECLQLIADQRTDEIVVTTMGSSVPWGKISAHPLDFASVGSMGHAADFALGIALARPDKRVVVINGDGSMLMCLGTLATITALDPANYLLFVCDNASYEVTGNQPVPGNRFSWTTLAKGAGFEKVYEFDNAEKLASVWHEGPVFVNLKIAQAHPPDWPYPYLAESTHKLRSIAK
>2556955498
MKLRDCFAELYPHSHEVVVVCALGMAANEWWEVTQCENTFYMHGAMGFASSFALGIALTMPDREVWIFDGDGSLCMNLGTLLTASAQAPGNLKHFLVDNRCYQTVGAVPMVDRKSDYGRIAEGAGIRRVFEVETISALAAALRQGHTFVALRVEEESPILAPPQPEMKYRFARRFNA
>2667925864
MDGLRFHQKLLAAGYEYFVGVPDSLLGGWISCAAANPQFNIATQEGEALSLAIGYYLATGKKPVVFLQNSGLGNLINPLMSMAHPDVYDIPILLLIGWRGAPGFHDEPQHNTMGQATQDILKACGITSVVRSEGELDSCLEYAGIHALLIEPHTLTETKKSESLGTLRISYLEAFLAAPRQAALFATTGFTARELWVLQNKSLCFYSVGGMGFVSAIGLGFASFQPERWTCILDGDGAFLMHLGNAASIGARQPPLFLHIIFRNAVHESTGSQPLTALPESLADLGKKLGYRRVETIQDLKDFADILFASRILVEVRIPSGTLKDLPRPTPKEWLTQFQLS
>2712797898
KIKPSDFFSELKALNISPFIGVPCSLINSLIAYAADHPVSHVNPAHESQAMAFAAGSFMATGKLPMVYMQNSGLGNVMNPLTSLNGIYDIPALLLITWRAEKGWGDAPEHWIMGRDMEEFLKVLRLPYLLSVENWQADIGEMAVEAKKTSKPTAVVVKKGLFEKYERQPGTQYEMTDTEAIKMIKFFPGATYLSTTGMISRKSYAAKSDFYMMGSMGLISGIAAGCAENTDKIVIALDGDGGALMHLGLLALVGNRGPVNLVHIILDNESHASTGGQPTVSPTTDFTKVALACGYREAAFVTTKADLEKSLKCRTTLLHIKVNSGRPDNLKRISCQEVRDLFMLKE
>2717529792
MIPADFLDLLSSHNFGPFAGVPCSLLGGLINSIECSDQSYYTASSEGESMGIAAGFSLSGKTPVVLMQNDGLGNVINPLSSLQIPFKLPTLLVITWRGEPGKPDAIQHQLMGEKLLELLKLFDIPFILDDQDIKSTDALLEEASAYISEASTPYALIVKRGFFDKIPVQCDEKYFKRELYIKSLLNISFDSPVLGTTGFTGRELTELAPHFYMPGSMGCLPSIGLGLAKANPTKRFFVLDGDGALLMKLGSLSTLGHYKPTNLVHIVFDNLCYESTGCQATVANTVDFESLARACGYRHCVSVDNLTAFIDYTTTIDYFIHIRISTGTMSNLSRPSPVEHKNEFIL
>2717796354
MYPDNFLQQLLLYKFGPFTGVPCSILGGLINSIRNHNQNYYIASSEGESMGIAAGFSLSGSIPVVLMQNDGFGNIINPLSSLQIPFKLPTLLIITWRGEPGKSDAIQHKLMGEKLLDLLNIFDIPFVLENNDAKSVDLSLEKASAYIMSKSLPYALIVKRDFFDKSASPVHNKYLTREVYIKSLLNIPLDSPVLGTTGFTGRELTELAPHFYMPGSMGCLPSIGLGLAEANPTKFFFILDGDGALLMKLGTLSTLGHYNPSNLVHIVFDNRCYESTGKQETVASTVNFEKLARACGYQYCISVDTLGHFIDCLSDMQYFLHVRISTGTIDNLSRPSPEDHKAQFVLNM
>2800507242
MVNQKELFEALEAMGVDFFTGVPDSLLNDFCLYMSNNMEQHIMAANEGNAIAIAAGHYMATGKLPLVYMQNSGIGNATNPLLSLTHDCVYGIPMLLVIGWRGDPAINDHAQHKKQGELTPVLMKDMDIPYILDENTVIEKFQWAADKAREISSPVALIAKKAILTQKKKQADSPLMNREESVAAVVILGDDAIYLGTTGRATREVHEQLKLHNHEWQNVGSMGHVSSVGLGLAIACPEKKIVVFDGDAAAVMHMGALATNCRYKAGNMIHIVLNNGVNESVGGQPSAGYVVNLTGVAEACGYRTSGAVETKEELQSIIQKGELFIDVHVRQGIRTDMPKLGHKAVKKDLMLKK
>2800513467
MVNLHQLFDSLQEIGIKFYTGVPDSLLNDFCLYLTNNTSQHIMAANEGNAIAIAAGNYMATGSIPLVYMQNSGIGNATNPLLSLTHHCVYSIPMILVIGWRGNPDVVDHAQHKKQGELTTVLMDDMDIPYILSDDTVVEKFKWAYHKAQTISSPVALIVKKGILAQKKHQPESSLMSREEAISAAIVLGDKAIYLATTGRATRELHEQLAIHGHEFLNVGAMGHLSSVGLGLALGAPNKQIVVFDGDAAAVMHMGSLATNGRYQPQNLIHIVLNNGVNESVGGQPSSGLLIDLTMIAKSCGYLTFPFISDKQMLQECLAGRNSFIDVRVRQGIRSDMPKLSHNEVVSSIQLTK
>2598880479
MIDLRNFIEQFRNENIDFYTGVPDSLLNDFCLHLQSSFKNHVLAANEGNAIGIACGNYLLTGKVPVVYMQNSGIGNALNPLISLTSKDVYSIPLVLLIGWRGDPSIKDHLHHSLQGQLTPVLMENINIPYILEDESKVSSIISWAKNTAIENSSPVAIIVKKGVLSKVIEKVDESVDFTREEAMKRVILLPKNTIYVATTGRAARELYHIRKNQGFDILNVGAMGHASSIALGIAISDPKRLVVCFDGDASAIMHMGSMTINASVQECNLLHIVLNNGVHESVGGQKSVGQMIDFTNSAKSFGYKVCNEIKSNDGLTKQIKSVSKFMDLWIKPGIREDLPPFELMQVKTNFMNVM
>2667883767
MINLKNFYQQLIDLNVKFFTGVPDTLLNEFCLFIDQNTENHVIAANEGSAIALAVGHFLGSKELSLVYMQNSGLGNALNPLLSLAGRNLYSIPMLMLIGWRGDPLFPDHPQHNKQGIITPRLLEELNIPFVLENQDEVSQSLSWATHEALEKNSPVALIVKKGVMQAEENLLPSDLSLTREEAIRTIITFPKNTLYIATTGRACRELYNLREEQNFDFLNVGAMGHALSIASGLALSQPEKQVVCLDGDSAAIMHLGSLAVINKKQIPNLLHIVLNNGCHESVGGQPSAGFSIDFSKIAESNGYKTVGSVDSNNELKSALNKREGFVDVHIRKGMRSSIPPLKHKESKNLFMINI
>2820439640
MINQEKLIEAFRRQGVEFFTGVPDSFLNGFCTCLTSAAERHVITANEGNAVAVAAGYYLATGRVPLVYMQNSGMGNAVNPVLSLADKQVYSIPMVFLIGWRGQSGTGDHDHHAAQGRLTLTLLDDMEIPYILSNDADAAADAAWSVQTARESSLPAALVVPKGVCTGEKPFNETYPLSREDAIRIVIHSPPDAACVATTGRATRELYAVRTENGRDFLNVGAMGHAVSVAQGLALADKSRPVICFDGDAAAIMHMGSLTMASKLDVPNLLHIVLNNGAHESVGGQPSAGHLIDFTGIAAGCGYETAGAVETQRELCGAISNRTGFIDVKIRKGIRKGLPSIDTLELKKKIMYSK
>2776534532
MIQPEKFVEVLEENGIGFYTGVPDSFLHSFCSYLQQTKKENIIAANEGNAVAIAAGYYLSEQKVPLVYMQNSGIGNAINPLVSLVDKSVYGIPMVLLVGWRGEPGIGDHEQHMVQGKTTKAMFETVGIPVVLENEETMTEVTASVVEKAVREKRAVALIVKKGVFTGVKKIDTSYPMSREDAIRIILTLPKDTIYTATTGRATRELYIVREERGCDFLNVGSMGHASSVALGIALSHADRKVVCLDGDGAAIMHMGAFAIIGEKPVPNLLHIVLNNGAHESVGGQPSAGRSVDFAKVAEGCGYEKAVVATSEELKRALRADRLFIEVRIRAGMRDTLGPLKLKEDIKKLMLKE
>2752663058
MINQGKFVQLLNSLGIDFFVGVPDSYLNGFCTYLLENIKNNLIAANEGNAIALAAGYYFSTGKIPMVYLQNSGMGNMLNPLLSLADKDVYKVPMVLLIGWRGEPGTNDWAQHKMQGEITLPLLDLVQIPYIAENDELLGLQVINLVDIAKTERKPVAIVAKKNVFTTEKGSPDNRFPLFREEAIEAILIMPKDSIFVATTGRATRELYFLRERRNHDFLNVGSMGHTSSVAFTIALANPQRNVICLDGDSAALMHLGAFSMVSKVNVPNLLHVVLNNGAHESVGGQPSAGMRVDFTTIAHGCGYATIGAICSKTEIEDSISGRMGFIDIHIKNGMLGKLPPLNHEQLITDLMLIS
>2606106480
MLDQNLVLDELKKNGVTFFTGVPDSYLNGFCNHILKNADRTIIAANEGNAIGIASGYYFASKEIPLVYMQNSGMGNTVNPLVSLADEHVYAVPMLLLIGWRGRPGTGDWPQHELQGEITPGLLDIMHIPYVLEDNGKIGDVLAAAVSYARENRKPYALIAPKGVMAGKTDDDRYPMNREEAIEIILHLPSETIYAATTGRATRELFFLREKRKHDFLNVGAMGHTSSVALGIALEKKDRKVVCLDGDSAVMMHLGAMTMVSKLDVPNFIHIVLNNGAHESVGGQPSAGHLVDLTGIAQACGYRTIGPVGTREELIKALKNSGSFIDVRIHKGLSGKLPPLDHKEAVDGLILNK
>2705741462
MLDQKKTFETLSAHGVTFFTGVPDSYLNGFCNYALANCDRNVIAANEGNAVAIASGHFLATKEIPLVYMQNSGMGNAVNPLASLADDNVYAIPMLLLIGWRGQGDSENHPQHRLQGEITPGLLELMHIPYVLEDDEKFKETIEKAVKVCTEQRIPYGLIAPKGVMAAAKPNDDLYPMSREEAIAVILNMPSDTIYSATTGRATRELFFLREARGHDFLNVGSMGHASSVALGIALARKDRKVVALDGDSAAIMHLGALTMASKLDVPNFMHVVLNNGAHESVGGQPSAGHRIDLTAIASACGYRTAGPAKTKEELTAQIRDCGSFIDCRIHKGLTRKLPPIIHREAIDALILN
>2662167270
MLNQERVFDVLAKHGVTFFTGVPDSYLNGFCNYALNNCSRNIIAANEGNAVGIASGHYFATKEIPLVYMQNSGLGNTVNPLVSLVDKDVYAVPMLLLVGWRGQGNSENHPQHKLQGEITPELLEIMHIPYILDDDDKFAKTVEKAVKYCKESRQPYSLIAPKGVMAASKPNDNTYPMSREEAMEIILNMPENTIYSATTGRATRELFFLREKRGHDFLNVGSMGHASSVAFGIALERLERKVVALDGDSACMMHMGAMTMVSKLDAPNFMHIVLNNGAHESVGGQPSAGHKVDFTKIAEACGYATVGPVTTKVELKEALRDCSSFIDCRIHKGLSRKLPPIVHRKVINDLILNE
>2702060215
MLNQERVFDVLAKHGVTFFTGVPDSYLNGFCNYALNNCSRNIIAANEGNAVGIASGHYFATKEIPLVYMQNSGLGNTVNPLVSLVDKDVYAVPMLLLVGWRGQGNSENHPQHKLQGEITPELLEIMHIPYILDDDDKFAKTVEKAVKYCKESRQPYSLIAPKGVMAASKPNDNTYPMSREEAMEIILNMPENTIYSATTGRATRELFFLREKRGHDFLNVGSMGHASSVAFGIALERLERKVVALDGDSACMMHMGAMTMVSKLDAPNFMHIVLNNGAHESVGGQPSAGHKVDFTKIAEACGYATVGPVTTKVELKEALRDCSSFIDCRIHKGLSRKLPPIVHRKVINDLILNE
>2852224895
MLNQERVFDVLAKHGVTFFTGVPDSYLNGFCNYALNNCSRNIIAANEGNAVGIASGHYFATKEIPLVYMQNSGLGNTVNPLVSLVDKDVYAVPMLLLVGWRGQGNSENHPQHKLQGEITPELLEIMHIPYILDDDDKFAKTVEKAVKYCKESRQPYGLIAPKGVMAASKPNDNTYPMSREEAMEIILNMPENTIYSVTTGRATRELFFLREKRGHDFLNVGSMGHASSVAFGIALERLERKVVALDGDSACMMHMGAMTMVSKLDAPNFMHIVLNNGAHESVGGQPSAGHKVDFTKIAEACGYTTVGPVTTKVELKEALRDCSSFIDCRIHKGLSRKLPPIVHRKVINDLILNE
>2608659316
MLDQKRVFEILGENGITFFTGVPDSYLNGFCNYALAHNDRNIIAANEGNAVGIASGHYFATKEIPLVYMQNSGQGNTINPLASLADPNVYAVPMLLLIGWRGQGNTENHPQHKLQGEITAKLLDVMHIPYILTDIEEFGQAIEKAVRYCAENRAPYGLIAPKGVMAASKANDSTFPMSREEAIEVILHMPEDTIYTATTGRATRELFFLREKRGRDFLNVGSMGHASSVALGIALEKPDRHVVALDGDSAAIMHMGAMTMVSKLEAPKFMHVILNNGAHESVGGQPSAGYLLEFTKIAEACGYTTVGAVTTEEELIEAIKNCGSFIDCRIHKGLNSKLPPIVHREAIDALILNP
>2800203569
MLDQKKVFQTLRDNGVTFFTGVPDSYLNGFCNYALTNCERNIIAANEGNAVGIAAGHYFASREIPLVYMQNSGEGNALNPLASLADRNVYAVPMLLLIGWRGQGNTENHPQHTLQGEITVKLMDLLHIPYVLTSDEAFAETVEKAVARCKETRGAYALIAPKGVMADPKPNDAAYPMSREEAIEIILHMPDDTVYSATTGRATRELFFLREKRNRDFLNVGSMGHASSVALGIAMEKPDRKVVVLDGDSAAIMHMGALTMVSKIHVPNYMHIVLNNGAHESVGGQPSAGHLLDFTRIAEACGYRTVGAVTAKEELIDAIKDCGSFIDCRIHKGLSRKLPPIVHRAAIDSLTLNR
>2800266697
MLDQAKVFETLETHGVTYFAGVPDSYLNGFCNYALANCDRNVITANEGNAIALAVGHYLATKEISLVYMQNSGEGNAVNPIVSLADKDVYAIPMILLIGWRGQGNSENHPQHWRQGEITTSLLELLRIPYILTNYEEFVRVVEKAAEFCKTTCGIYAFVAPKGVMADLKSNDTVYPMSREEAIEVILHMPKDTIFSATTGRATRELFFLREKRGHDFLNVGSMGHASSVALGIALSTDRPVVALDGDSACMMHMGAMTMVSKVKAPNFLHVVLNNGAHESVGGQPSAGHLVDFTAIAEACGYATVGPVTTEEELINAVSTCGSFIDCRIHKGLNRKLPPIIHRKAIGALILNH
>2799963356
MLDQKRVFETLRKNGVTYFTGVPDSYLNGFCNYALANCDRNVIAANEGNAVGIAAGHYFATREIPLVYMQNSGMGNTINPLASLADRDVYAVPMLLLIGWRGQGNTENHPQHKLQGEITPGLLEVMHIPYILEDDRKFSETVEQAVSYCKETRGVYALIAPKGVMADPKPNDGVYPMSREEAIEVILHMPGDTVYSATTGRATRELFFLREKRGHDFLNVGSMGHASSVALGIALSRPERHVVALDGDSAAMMHMGAMTMVSKVQAPNFLHVVLNNGAHESVGGQPSAGHLVDFTKAAEACGYATVGAVTTEEELIDAIKDCGAFIDCRIHKGLTRKLPPIIHRAAIDELILNG
>2800775167
MLDQKKVFDCLAQHGVSYFAGVPDSYLNGFCNYALAHCDRNVITANEGNAVALAAGHYLATKEIPLVYMQNSGEGNTVNPIASLADKDVYAVPMLLLIGWRGQGNTENHPQHKLQGEITTGLLDLLHIPYVLDDDSKFADAVEKAVKYCREERGIYAFIAPKGVMADPKPNDDVYPMSREEAIEVILHMPENTIYSATTGRATRELFFLREKRGHDFLNVGSMGHASSVALGIALSRPDRPVVALDGDSAAIMHMGAMTMVSKVSAPNFLHVILNNGAHESVGGQPSAGHLLDWTKMAEACGYATMQPVTTKEELIEAIKKVDAFIDCRIHKGLARKLPPIIHREAIDALILNG
>2595520651
MLDQKKVFDCLAQHGVSYFIGVPDSYLNGFCNYALAHCDRNVITANEGNAVALAAGHYLATKEIPLVYMQNSGEGNAVNPLASLVDKDVYSVPMILLIGWRGQGNSENHPQHWRQGEITTSLMDILHIPYVLTDNEEFASAVEKAVKYCEEMRGVYAFIAPKGVMADPKPNDDTYPMSREEAIEVILHMPEDTIYSATTGRATRELFFLREKRNHDFLNVGSMGHASSVALGIALSKPDRKAVALDGDSAAIMHMGAMTMVSKVSAPNFLHVVLNNGAHESVGGQPSAGHLLDWTAIASACGYETVGPVTTKEELIEAISNCGSFIDCRIHKGLARKLPPIIHREAIDALILNG
>2840329574
MLDQKKVFEELEAQGVIFYTGVPDSYLNGFCNYSLMQFERNIIAANEGNAVGIAAGHYFATKEISLVYMQNSGMGNVVNPLVSLVDKNVYTVPMLLLIGWRGQGNTEKHPQHKLQGEITTGLLDIMHIPYILSDDVAFAEALQEAVNYCKKHRQPYGLIAPKGVMAASKTIDNFYPMSREDAIEVILQFPKDTIYSATTGRATRELFFLRERRGCDFLNVGSMGHASSVALGMALGKPERKVVVLDGDCAAMMHMGALTMVSKLNVPNFIHIVLNNGAHESVGGQPSAGHKVDFTQIAEGCGYATVRPVTNKDDLIRAIKDCGAFIDIRIHKGLAGNLPPLNHRGAIDSLILNG
>2831975808
MLEQKEVFDELERMGITFFTGVPDSYLNGFCNYALNNLERNIIAANEGTAIGIAAGHYLASRKIPLVYMQNSGLGNAVNPLVSLVDEHVYSVPMLLLIGWRGQPGAGDWPQHIRQGEITLKQLEMMHIPYVLEDMEAFKKTITTAVTCCREKRQPYALIAPKGVMAGKANDTVYPMSREEAIEVILNMPKDTIYSATTGRATRELFFLRERREHDFLNVGSMGHASSVALGIALEKPNQKVVVLDGDAAAMMHMGALTMVSKLEIPNYMHIVLNNGAHESVGGQPSAGHRVNFTAIADACGYQTVHPVKNKQELTAAIENCGSFIDVRIHKGLSGKLPPLDHREVIDGLILQD
>2646384394
MQNSGMGNMINPLVSLVDEHVYSVPMLLLIGWRGQPGDWPQHELQGEITIPLLDAMHINYSILTDDIGQYERITDEAVNYCIKYRKPYALIAPKGVMAEEKLNYPMSREEAIEIILNHMPSNAIFVTTGRATRELFFLRERENDFLNVGSMGHASSVALGIALEKPERKVVVLDGDSAAMMHMGAMTMVSKLHVPNYLHIILNNGAHESVGGQPSAGYKIDFTKIAEACGYETVHHPVTGKEELIAALAALKDCGKASFDVRIHKG
>2586797450
MLDQERIFEKLCNCGVTFFTGVPDSYLNGFCNYALKHFPEKNIIAANEGNAIGIAAGHYFATKEPLVYMQNSGMGNMINPLVSLVDEHVYSVPMLLLIGWRGQPGDWPQHELQGEITIPLLDAMHINYSILTDDIGQYERITDEAVNYCIKYRKPYALIAPKGVMAEEKLNYPMSREEAIEIILNHMPSNAIFVTTGRATRELFFLRERENDFLNVGSMGHASSVALGIALEKPERKVVVLDGDSAAMMHMGAMTMVSKLHVPNYLHIILNNGAHESVGGQPSAGYKIDFTKIAEACGYETVHHPVELAALAALKDKASFIDVRIHKGLKLPPLDFSHRMIE
>2771787630
MLDQRLVFDVLRKHGVTFFTGVPDSYLNGFCNYALNNFARNIIAANEGNAVGIAAGHYFASKEIPLVYLQNSGMGNIVNPLASLVDEHVYSVPMILLIGWRGQPGTGDWPQHELQGEITQGLLDIMHIPYVLSNSNQFIESIKYAVDYCKINRKPYALIAPKEVMAGKINETVYPLSREAAIEVILQMPKDTVYSATTGRATRELFFLRERRNNDFLNVGSMGHASSVALGIALEKPERKVVVLDGDSAAMMHMGAMTMVSKLHVPNYLHIILNNGAHESVGGQPSAGYKIDFTKIAEACGYETVHPVTGKEELIAALKDCGSFIDVRIHKGLSGKLPPLDHREAIDAMILNR
>2536981347
MLDQRLVFDVLRKQGVTFFTGVPDSYLNGFCNYALNNFPSRNIIAANEGNAVGIAAGHYFASKEIPLVYLQNSGMGNIVNPLASLVDEHVYSVPMILLIGWRGQPGTGDWPQHELQGEITQGLLDIMHIPYVLSNSNQFIESIKYAVDYCKINRKPYALIAPKEVMAEKINNKGTVYPLSREAAIEVILDHMPKDTVYSATTGRATRELFFLREKENDFLNVGSMGHASSVALGIALEKPERKVVVLDGDSAAMMHMGAMTMVSKLHVPNYLHIILNNGAHESVGGQPSAGYKIDFTKIAEACGYETVHHPVTGKELAALKDGASFIDVRIHKGLSGKPPLDFSHREAIDA
>2858551720
MINPARFLNVLQSEGVEFFTGVPDSYLNGFCNYLLGNVNKHVIAANEGNAVGIASGYYFSTNTTALVYMQNSGMGNALNPIISLADRHVYRVPMVLLIGWRGEPGSGDHPQHQMQGEITVKTLEMLDIPYIAEDDDRLEEQTRWAVETAKNSCDPVAIIGRKGVFAGEKSNDSRYPLSREDAIEIILTMPADTIYTATTGRATRELYFLRERRGYDFLNVGSMGHASSVALGIALAHKNRRVICLDGDSAALMHMGAFSMAGKIDVPNMMHIILNNGAHESVGGQPSAGHLVDFTRIAEGSGYLTMGPAEDKEELVNALSSQQSFIDVRIHKGLKNNLPPLKHQGLIAELMLQT
>2624599273
MINPARFLNVLQSEGVEFFTGVPDSYLNGFCNYLLGNVNKHVIAANEGNAVGIASGYYFSTNTMALVYMQNSGMGNALNPIISLADRHVYRVPMVLLIGWRGEPGSGDHPQHQIQGEITVKTLEMLDIPYIAEDDDRLEEQTRWAVETAKNSCNPVAIIGRKGVFAGEKSNDSRYPLSREDAIEIILTMPADTIYTATTGRATRELYFLRERRGYDFLNVGSMGHASSVALGIALAHKNRRVICLDGDSAALMHMGAFSMAGKINVPNMMHIILNNGAHESVGGQPSAGHLVDFTRIAEGSGYLTMGPAEDKEELVNALSSQQSFIDVRIHKGLKNNLPPLKHQGLIAELMLQT
>2515953309
MIDQERFLNVLRTAGVEFFTGVPDSYLNGFCNCLMKNVERHMIAANEGNAVGIAAGYYFSTDTVPLVYMQNSGLGNALNPLLSLVDKNVYSVPMILLIGWRGEPGRGDWPQHQTQGEVTLKILDMLGIPYIAQEDDSLEEQVRECVENAKREKRPAAIIGRKGVFAGGKPNDTEYPLYREEAIEIILTLPKNTIYTATTGRASRELYFLRERRKNDFLNVGSMGHASSVALGIAAANKKRLVVCLDGDAAAMMHMGAFTMASKTDVPNLLHIILNNGAHESVGGQPSAGYRVDFTKIAQGSGYKTVEPVGSREALREALNHGQALIDVRIRKGLKGELPALKHEKLIRELMLSK
>2810449677
MIDQERFLNVLRTAGVEFFTGVPDSYLNGFCNCLMKNVERHMIAANEGNAVGIAAGYYFSTDTVPLVYMQNSGLGNALNPLLSLVDKNVYSVPMILLIGWRGEPGSGDWPQHQTQGEVTLKILDMLGIPYIAQEDDSLEEQVRECVENAKREKRPAAIVGRKGVFAGGKPNDTEYPLYREEAIEIILTLPENTIYTATTGRASRELYFLRERRKNDFLNVGSMGHASSVALGIAAANKKRLVVCLDGDAAAMMHMGAFTMASKTDVPNLLHIILNNGAHESVGGQPSAGYRVDFTKIAQGSGYKTVEPVGSREALREVLKHGQALIDVRIRKGLKGELPALKHEKLIRELMLSK
>2586798275
MIDQERFLNVLRTAGVEFFTGVPDSYLNGFCNCLMKNVERHMIAANEGNAVGIAAGYYFSTDTVPLVYMQNSGLGNALNPLLSLVDKNVYSVPMILLIGWRGEPGSGDWPQHQTQGEVTLKILDMLGIPYIAQEDDSLEEQVRECVENAKREKRPAAIVGRKGVFAGGKPNDTEYPLYREEAIEIILTLPENTIYTATTGRASRELYFLRERRKNDFLNVGSMGHASSVALGIAAANKKRLVVCLDGDAAAMMHMGAFTMASKTDVPNLLHIILNNGVHESVGGQPSAGYRVDFTKIAQGSGYKTVEPVGSREALREALNHGQALIDVRIRKGLKGELPPLKHEKLIQELMLSK
>2841775601
MIDQERFLNVLRTAGVEFFTGVPDSYLNGFCNCLMKNVERHMIAANEGNAVGIAAGYYFSTDTVPLVYMQNSGLGNALNPLLSLVDKNVYSVPMILLIGWRGEPGSGDWPQHQTQGEVTLKILDMLGIPYIAQEDDSLEEQVRECVENAKREKRPVAIVGRKGVFAGGKPNDTEYPLYREEAIEIILTLPKNTIYTATTGRASRELYFLRERRKNDFLNVGSMGHASSVALGIAAANKKRLVVCLDGDAAAMMHMGAFTMASKTDVPNLLHIILNNGVHESVGGQPSAGYRVDFTKIAQGSGYKTVEPVGSREALREALEHGQALIDVRIRKGLKGELPPLKHEKLIRELMLSK
>2723114065
MIDQKKFHDCLRKAGVEFITGVPDSLLNDFCLYVEAELERHVIAANEGNAIALAAGHYLATGCVPLVYMQNSGIGNCVNPLLSLTNKEVYGIPMVLLIGWRGDPDVKDHAQHEKQGRVMPALLELLDIPFVIDDEEKAFEVIEWAVKRAREQSSPTALLVKKGVLEGHKAFEDSVYSMSREEAIACVVCTPKNALFVATTGRATRELHALRDQSGRDFLNLGAMGHALSIANGMALGSKNRHVICLDGDAAVIMHLGSLTTAGMVGYSNLLHVVLNNGVHESVGGQLSAGFNADLTAIAENAGYKTVGAVKTEVDLKAAMLASDSFVEVRIRKGIRADLPPLKPSELKEMLMIR
>2778330510
MINLTEFYTLLKNAGVDFVTGVPDTLLNDFCLGLNAQWHRHVIAANEGNAIALATGYHLATGTVPLVYMQNSGMGNAINPLVSLADPAVYGIPMVLLIGWRGEPGSGDWPQHQRQGELSPILLDALRIPYVLDDETRVHEAAQWAVSTARAASQPTALLVKKNILAKEAGFEEQQYLLSREDAIRTIISAPEDTIYVASTGRITREIHAIRDALGRDFLNVGAMGHALSIAAGIAVARSDRHVMCIDGDGASIMHLGSLPATAHMLLPNLIHVVLNNGAHESVGGQPTAAFFADLTGIATASGYVTLQPITTHSEITSNLMKRESFLEIRIRKGMRTNTPILKIKDDKRTFMLAA
>2625223384
MIDLKNVYQVLKQNGVEFISGVPDTLLNDFCLGLDTSWNRHVLAANEGNAIALAAGYHLATNTVPLVYMQNSGMGNAMNPLISLTDKCVYSIPLVMMIGWRGEPGSGDWPQHQRQGELSPVLLDALNIPFVLDDEETVSDAIEWAVSRARELNQPTALLVRKNVLAKEAGFDEQQYAMSREDAIRELLNAPDNAIFIASTGRITRELHAIRESLDCDFLNVGAMGHTLSIASGIAAAKPERLVICLDGDAAVLMHMGSMPVTAHLELPNLLQVILNNGAHESVGGQNSVGYAADLTAIGKGAGYQTASFVAGREELKNTFTSSLAFLEVRVRKGMRSDMPVLRTNDEKNRFIMTC
>2688235015
MINSKSLVNYLDSIGITFYAGVPDSVMEPFCTYLDKHKLKSHIIASNEGSAIGLAVGNYLSTGNLPVVYMQNSGFGNAFNPLTSITNRSAYSIPILLFIGWRGSPGESDEPQHELMGDIIIDLLNLLDIKYILSNLTEGVQQIQKLYDLASSNLCPVSLLIRKGTFEKDTNNFDSIYEISRESAIGVLMGLPDYFFVSTTGKCSREVFEFRVSNNKNFYCVGAMGHASAIAMGIAMNNPSRKVCVLDGDGAVLMQMGVLTTLGCGQLQNLLHVVLNNGAHESVGGQRTLGFSVDLAAIAKGCGYKNVYTVTVFQDLIALIRGINCFIEIRIDNFSREDLIRPTLIQLKKELMLLD
>2595384981
MLASDFLDILKENGIDVVTGVPDSTLKSLCDEINAGDRFKHYVAANEGAAVGVAMGTYLGTGKPACVYMQNSGEGNAINPLASLANKEVYGIPMLLLIGWRGEPGVHDEPQHVYQGQITCELMDLMGIKYVVDDYTTGDLDRILKVAKGEFEKGNQFALIIKKDALTKSCDFWDNGFRMVREEALGKILVLPRDVKIISTTGKISRELYDQSNALFNLFMTVGGMGHASMIAFGVATNRADLKIVCVDGDGAALMHMGSMAFLADNAPKNFYHIVINNNAHESVGGMPTGCMNVDFAAVAKTLGYKKTVKITSLDEIDVIGSDLEILYEVMVSLGARADLSRPKAADNKKSFMMNV
>2789983489
MRASYFCKKLSELGIDTVSGVPDSLLKNFCEYLDKSQNFKHFTAENEGGAAGICAGAYLATGRPACLYMQNSGIGNVVNPICSLFHRDVYDIPLLMLVGWRGEPGVKDEPQHVFQGKATIKLLEDMDIETVVSDTTDEEVNELFETLGKLLKDNRQCAVVVKKGTFVDEKSRKTNGRDYVREEAIGDILLIGENDPVFSTTGKISREVYEQSDKIYRCFLTVGSMGHTSMIAFGYKANHPEKRVFCIDGDGAVLMHMGSMAFIAEQQPENFVHIVINNNAHESVGGMDTAAKHADFAAIAKDCGYKNVYIAENKEELEKAFENNTTLIEVRVALGARDDLGRPKPRENKAVFM
>2563249927
MKAETLINALEAIAIHDYIGVPDSTLKSFCDYLYLHKAQHHVPVNEGAALAMAAGIYLASSQISCVYMQNSGLGNAVNPITSLLHEKVYAIPMLFIIGYRGQPGYADEPQHKFQGAITLPMLELLEIPYVLKDDDAFSLSQTLKKAQECFQAKKQFAIVVEKGALESEETLFQNSFHIRREEAIQHVILLQPEDVIISTTGKISREVYEQSNAILQAFLTVGSMGHASMIAQGIALKCPHKRVFCFDGDGAALMHMGSMNYIAQQPCENLIHIVFNNLAHESVGGMPTQCAKTPLHEIAKAMGYKHVLYITDLQELDGTLRSYQVFIEIGVAVGSRADLGRPKAVENKEQFMV
>2514580894
MKAETLINALEAIAIHDYIGVPDSTLKSFCDYLYLHKAQHHVPVNEGAALAMAAGIYLASGQISCVYMQNSGLGNAVNPITSLLHEKVYAIPMLFIIGYRGQPGYTDEPQHKFQGAITLPMLELLEIPYVLKDDDAFSLSQILKKAQTCFQAKKQFAIVVEKGALESEETLFQNGFHIRREEAIQHVISLQSEDVIISTTGKISREVYEQSNAILQAFLTVGSMGHASMIAQGIALKCPHKRVFCFDGDGAALMHMGSMNYIAQQPCKNLIHIVFNNLAHESVGGMPTQCAKTPLYEIAKAMGYKHVLYITDLQELDSTLRNYQVFIEIGVAVGSRADLGRPKAVENKEQFMV
>2791815758
MKAETLINALEAIAIHDYIGVPDSTLKSFCDYLYLHKAQHHVPVNEGAALAMGAGIYLASSQISCVYMQNSGLGNAVNPITSLLHEKVYAIPMLFIIGYRGQPGYADEPQHKFQGAITLPMLELLEIPYVLKDDDAFSLSQILKKAQTCFQAKKQFAIVVEKGALESEETLFQNGFHIRREEAIQHVISLQSEDVIISTTGKISREVYEQSNAILQAFLTVGSMGHASMIAQGIALKCPHKRVFCFDGDGAALMHMGSMNYIAQQPCENLIHIVFNNLAHESVGGMPTQCAKTPLYDIAKAMGYKHVLYITDLQELDSTLRNYQVFIEIGVAVGSRADLGRPKAVENKEQFMV
>2601109467
MRASTFLQEVRKLGIRTIAGVPDSTLKPFCDAVCLDDGFQHYVTANEGAAVGLATGIYLAQRRPCLIYLQNSGLGNLINPLASIANQEVYGIPMLFVIGWRGEPGTPDEPQHVFQGKITCALLEVMDVPYVIDTTTKEQLGEVLAAARNAMADNRQFAVIVRKGTFEKEAEFWSNGYELVREQVLKILIKVYQQAFIVSTTGKISRELYEQCDAMYRIFMTVGGMGHASMIAFGLAQADASKRIVCVDGDGAVLMHMGALAVLAKQSPSNFLHIVINNAAHESVGAVPTGYGGQTYISIAKACGYSSAVLAKTGQELETALMTNRSMIEVMVSLDSRADLGRPKAAENKVNFMAIGA
>2820716209
MKAELLTQHIKQLGIEVLTGVPDSTLKEFCDYINSEQTLVHYTVPNEGSAVGVAAGTYLSTGKPACIYMQNSGIGNTVNPVTSIANAEVYSIPIFFIVGYRGAPGTKDEPQHKFMGRITEGIFDCLEIEHVIDNTSETELNGVFGKIKNTLENKKQFALIIKKDTFDKRVNAYSNGSELNREHVISELIKTDNNDLIVSTTGKISREVYEQSDLVLQCFLTVGGMGHASMIAFGIAKKSPSKRVICMDGDGAALMHLGNMAFIGKQNAQNLIHICLNNEAHESVGGMPTAAPDFKYAEAARVCGYPSVFEIKTASEFSSLIKNLKTFIEIKVANTSREDLVRPKALENAVQFMVVV
>2813315041
LLVTDFVKQIKELGINTLVGVPDSALKPFCDYVNGAGKFTHFVPANEGAATGIAIGTYLATGIPACVYMQNSGLGNIVNPITSLANEKVYGIPMLLLVGYRGEPGKKDEPQHKFMGEITESLLNVLDIEYVIGELSSQEIREKFAQAAQVLRDGRQYAFVLKKDFLQNEDMEYFNQYQLKREDAIAEIITLDAEDIVVSTTGKISREVYEQSNQIKQDFLTVGGMGHASMIAFGIALQKKDKRVYCLDGDGAALMHMGGMAFIGKQKPQNLVHICLNNEAHESVGGMPTGCVGLSYAEVAKTVGYEETYMVDSLQGLKDTLKEKRIFIEIKVSMDSRKDLGRPKAEENKNNFMHGV
>2846163923
IVTDFIKQIKKVGIKTLTGVPDSALRPFCDYINKEEFTHYVPANEGAAVGIAIGEYLSTGCVYMQNSGLGNIVNPITSLANEEVYGIPMLLLVGYRGEPGKKDEPQHKYMGKITESLLDVLGIEHMVLLTEQEISEGFGRAAQKLKEGQQFAFVLKKDFLEIEEKSNSLIREDVIAQIIESSDVVVSTTGKISREVYEQSDRGQDFLTVGGMGHASMIAFGIAENAKEKRVYCMDGDGAELMHMGSLAFIAKQKPQNFVHICLNNEAHESVGGMPTGCVGLSYAEVARTVGYEAVYYIDTMEELKQVLKLTFIEIKVSMQSRADLGRPKETAENKENFMHKE
>2854008307
IVTDFIKQIKKVGIKTLTGVPDSALRPFCDYINKEEFTHYVPANEGAAVGIAIGEYLSTGCVYMQNSGLGNIVNPITSLANEEVYGIPMLLLVGYRGEPGKKDEPQHKYMGKITESLLDVLGIEHMVLLTEQEISEGFGRAAQKLKEGQQFAFVLKKDFLEIEEKSNSLIREDVIAQIIESSDVVVSTTGKISREVYEQSDRGQDFLTVGGMGHASMIAFGIAENAKEKRVYCMDGDGAELMHMGSLAFIAKQKPQNFVHICLNNEAHESVGGMPTGCVGLSYAEVARTVGYEAVYYIDTMEELKQVLKLTFIEIKVSMQSRADLGRPKETAENKENFMK
>2849760671
MIVTDFIKQIKKVGIKTLTGVPDSALRPFCDYINKEEFIHYVPANEGAAVGIAIGEYLSTGVPACVYMQNSGLGNIVNPITSLANEEVYGIPMLLLVGYRGEPGKKDEPQHKYMGKITESLLDVLGIEHVLGELTEQEISEGFGRAAQKLKEGQQFAFVLKKDFLEEESIYNDNSLIREDVIAQIIESLDESDVVVSTTGKISREVYEQSDRINQDFLTVGGMGHASMIAFGIAENAKEKRVYCMDGDGAELMHMGSLAFIAKQKPQNFVHICLNNEAHESVGGMPTGCVGLSYAEVARTVGYEAVYYIDTMEELKQVLHDKPTFIEIKVSMQSRADLGRPTAAENKENFMYHGV
>2846164322
MLVTDFVEQIKKIGIKTLAGVPDSALKPFCDYINGAGKFEHYVPVNEGAAVGIAIGNYLATGVPVCVYMQNSGLGNIVNPITSLANKDVYGIPMLLLVGWRGEPGTKDEPQHKYMGKITEDLLRVLGIEYVLEELSMQEIMCSFDRAAQVLKEGKQFAFILKRDFLQNNNSSYKNNNSLVREDAIATIITLDESDVVISTTGKISREVYEQSNRIKQDFLTVGGMGHASMIALGMAHKLEKKRVYCLDGDGAVLMHMGSMAYIAKQKPQNLIHICLNNDAHESVGGMPTGCVGLSYADIAGTVGYERVYCVDKQQDLTKVLKKKRTFIEIKVAMQSRADLGRPKAEENKNNFMHGV
>2854008182
MLVTDFVEQIKKIGIKTLAGVPDSALKSFCDYINGTGKFEHYVPVNEGAAVGIAIGSYLATGVPACVYMQNSGLGNIVNPITSLANKDVYGIPMLLLVGWRGEPGTKDEPQHKYMGKITEDLLRVLEIEYVLEELSMQEIMRSFERAAQVLKEGKQFAFVLKRDFLQNNNSSYKNNNSLVREDAIAAIIMLDERDVVISTTGKISREVYEQSDRIKQDFLTVGGMGHASMIALGMAHKLEKKRVYCLDGDGAVLMHMGSMAYIAKQKPQNLIHICLNNDAHESVGGMPTGCVGLNYADIAGIVGYEKVYCVDNLQDLTRVLKKKKTFIEIKVAMQSRADLGRPRAEENKNNFMHGV
>2849761681
MLVTDFVEQIKKIGIKTLAGVPDSALKSFCDYINGTGKFEHYVPVNEGAAVGIAIGSYLATGVPACVYMQNSGLGNIVNPITSLANKDVYGIPMLLLVGWRGEPGTKDEPQHKYMGKITEDLLRVLEIEYVLEELSMQEIMRSFERAAQVLKEGKQFAFVLKRDFLQNNNSSYKNNNSLVREDAIAAIIMLDESDVVISTTGKISREVYEQSDRIKQDFLTVGGMGHASMIALGMAHKLEKKRVYCLDGDGAVLMHMGSMAYIAKQKPQNLIHICLNNDAHESVGGMPTGCVGLSYADIAGTVGYERVYCVDKQQDLTKVLKKKRTFIEIKVAMQSRADLGRPKAEENKNNFMHGV
>2649424562
KIDSFIDRIQNLGINDFIGVPDSTLKPFCDYTNISSNYHHVTVNEGSAIALATGIYLGTQKSCVYMQNSGIGNALNPIVSLINKEVYDIPSLMVIGYRGEPKDEPQHKFQGKITLPLLEVLNIKYKVIDSCTSIEELDSLFKDIKQTNEQFAIVVKKGTFESDQYTLNREAAIQIILKQDDCIVSTTGKISREVYEQLDELYGDHSQAFLTVGGMGHSAMIAYGIAKKEKTNTFTA
>2525447460
MKVETIINKIQSLGINSIVGVPDSTLKEFCDYINYENPLKHYVPANEGAAVGLAAGIYLGSGKPACVYMQNSGIGNAVNPIASLLNEKVYDIPALFLVGWRGEPGVHDEPQHKFQGTITRELFDVLHIKNVINNTSEDELSEIFRKAEEALKNNEQFAIIVKKGTFEKRKGEHKNSYELVREDAIKEILQVDKDDMIISTTGKISREVYEQSDIILQNFLTVGSMGHASMIALGLAKENKNKKAYCIDGDGAVLMHMGALPFIAHENPNNFIHIVLNNDAHESVGGMPTGAVGVDIADIAKSAGYKNVFKAYSLEELKNALKSLKSFIEVKVSLQSRADLGRPKARENKENFMHL
>2687275166
MKIETIIKEIKRLGIQSVIGVPDSTLREFCDYMNYENRLKHYVTANEGAAVGLAAGVYLGTGKPACIYMQNSGIGNAVNPIASLLNKEVYDIPALFIVGWRGEPGNYDEPQHKFQGKITKELFDVLDIKNVIDNTTDEQLNNIFENCRNELSNNKQFAIIVRKGTFEKYCDKHKNSYKILREDAIKTILQIGPTDMIVSTTGKISREVYEESDIILQNFLTVGSMGHSSMIALGLAKEHENQRVYCIDGDGAVLMHMGALAFIATQNPKNLIHIVLNNDAHESVGGMPTCAVGINIANIAQASGYPKVYSADSLRKLNDVLKYTNCLIEVKVSLESRPDLGRPKARENKENFMHDI
>651272679
MKVETIIKQIEGIGIQSIIGVPDSTLKEFCDYMNYENPLKHYVTANEGAAVGLAAGIYLGTGNPTCIYMQNSGIGNAANPIISLLNKEVYDIPALFMVGWRGEPGVHDEPQHKFQGMITKELFDVLNIKNVISNTTDEQLSSIFEIARNEFDNNRQFAIIVKKGTFKKCGNKHKNSYKILREDAIKEILQIEVTDMIVSTTGKISREVYEESDIILQNFLTVGSMGHSSMIALGLSKEQENRKIYCIDGDGAVLMHMGSLAFIAKQNPKNLIHIVLNNDAHESVGGMPTCAVDVNIGNIAKACGYPKVYHVYSLNELTSVLKDRNCLIEIKVSLESRPDLGRPKARENKENFMHGV
>2844473049
MKIETMVKEMEELGIGSIVGVPDSTLKEFCDYMNYENPLKHYVPANEGAAVGLAAGIYLGTGKPVCIYMQNSGIGNAINPIVSLLNKEVYDIPTLFMVGWRGEPNVHDEPQHKFQGMITKELFDVLNVRNVISNTTDEQLKAVFKIARNELNNNRQFAIIIKKGTFEKRGNKHKNSYEIIREDAIKEILQIEVTDMIVSTTGKISREVYEESDIILQNFLTVGSMGHSSMIALGLAKEHENRRIYCIDGDGSVLMHMGALAFIAKQNPKNLIHIVLNNDAHESVGRMPTCAVGVNIGNIAQACGYPKVYHVYRSEELTVVLKYRNCLIEVKVSLESRADLGRPKARENKENFMHGV
>2716044726
MKIETMVKEMEGLGIGSIVGVPDSTLKEFCDYMNYENPLKHYVPANEGAAVGLAAGIYLGTGKPVCIYMQNSGIGNAINPIVSLLNKEVYDIPTLFMVGWRGEPSVHDEPQHKFQGMITKELFDVLNIKNVISNTTDEQLQAIFEIARNELNNNRQFAIIIKKGTFEKRGNKHKNSYEIIREDAIKEILQIEVTDMIVSTTGKISREVYEESDSILQNFLTVGSMGHSSMIALGLAKEHENRRIYCIDGDGSVLMHMGSLAFIAKQNPKNLIHIVLNNDAHESVGGMPTCAVDVNIGNIAQACGYPKVYHVYRLEELTVVLKYINCLIEVKVSLESRADLGRPKARENKENFMHGV
>2658090970
MKIETMVKEIEGLGIGSIVGVPDSTLKEFCDYMNYENPLKHYVPANEGAAVGLASGIYLGTGKPACIYMQNSGIGNAINPIVSLLNKEVYDIPTLFMVGWRGEPNVHDEPQHKFQGMITKELFDVLNIKNVISNTTDEQLKAIFEIARNELNNNRQFAIIIKKGTFEKRGNKHKNSYEIIREDAIKEILQIEVTDMIVSTTGKISREVYEESDIILQNFLTVGSMGHSSMIALGLAKEHENRRIYCIDGDGSILMHMGALAFIAKQNPKNLIHIVLNNDAHESVGGMPTCAVDVNIGNIAQACGYPKVYHVYRLEELTVVLKYRNCLIEVKVSLESRADLGRPKARENKKNFMHGV
>2703009427
MKIETMVKEIEGLGIGSIVGVPDSTLKEFCDYMNYENPLKHYVPANEGAAVGLASGIYLGTGKPACIYMQNSGIGNAINPIVSLLNKEVYDIPTLFMVGWRGEPNVHDEPQHKFQGMITKELFDVLNIKNVISNTTDEQLKAIFEIARNELNNNRQFAIIIKKGTFEKRGNKHKNSYEIIREDAIKEILQIEVTDMIVSTTGKISREVYEESDIILQNFLTVGSMGHSSMIALGLAKEHENRRIYCIDGDGSILMHMGALAFIAKQNPKNLIHIVLNNDAHESVGGMPTCAVDVNIGNIAQACGYPKVYHVYRLEELTVVLKYRNCLIEVKVSLESRADLGRPKARENKKNFMHGV
>2654723396
MKIETIIKEMQKLGIGSIVGVPDSTLKEFCDYMNYENPLKHYVPANEGAAVGLAAGVYLGTGKPACIYMQNSGIGNAANPIISLLNKEVYDIPALFMVGWRGEPGIHDEPQHKFQGMITKELFELLNIKNVISNTTDEQLKTIFEVARNELNNSKQFAIIVKKGTFEKRGNKHKNSYEILREDAIKEILQIEVTDMIVSTTGKISREVYEESDIILQNFLTVGSMGHSSMIALGLAKEHENRRIYCIDGDGAVLMHMGSLAFIAKQNPKNLIHIVLNNDAHESVGGMPTCAVDVNIGNIARACGYLKVYHVYSLNELTTVLKAINCLIEVKVSLESRNDLGRPKARENKENFMHCV
>2685279770
MKVETIIKQIKGLGIQSIVGVPDSTLKEFCDYMNYENPLKHYVPANEGAAVGLAAGIYLGTGKPACIYMQNSGIGNAANPIISLLNKEVYDIPALFMVGWRGEPGVHDEPQHKFQGMITKELFELLNIKNVISNTTDEQLKTIFEVARNELNNNKQFAIIVKKGTFEKRGNKHKNLYEILREDAIKEILQIEATDMIVSTTGKISREVYEESDIILQNFLTVGSMGHSSMIALGLAKEHGNQRIYCIDGDGAVLMHMGSLAFIAKQNTNNLIHIVLNNDAHESVGGMPTCAVDVNIGNIARACGYPKVYHVYSLNELTTVLKATNCLIEVKVSLESRNDLGRPKARENKENFMHCV
>2860387971
MKVETIIKQIKGLGIQSIVGVPDSTLKEFCDYMNYENPLKHYVPANEGAAVGLAAGIYLGTGKPACIYMQNSGIGNAANPIISLLNKEVYDIPALFIVGWRGEPGIHDEPQHKFQGMITKELFELLNIKNVISNTTDEQLKTIFEVARNELNNNKQFAIIIKKGTFEKRGNKHKNSYEILREDAIKEILQIEVTDMIVSTTGKISREVYEESDIILQNFLTVGSMGHSSMIALGLAKEHGNRRIYCIDGDGAVLMHMGSLAFIAKQNPKNLIHIVLNNDAHESVGGMPTCAVDVNIGNIARACGYPKVYHVYSLNELTTVLKATNCLIEIKVRLESRNDLGRPKARENKENFMHCV
>2820584347
MQSTKFLKAIESMGITCFAGVPDSLLKPFSDAIYRKHPAHRVCANEGGAVGLAAGHFLATGQPACVYMQNSGIGNAVNPIVSLLNEKVYGIPCLFVVGWRGEPGVKDEPQHAFQGEITKSLLENIGVTCGINFAKAKNVLDNNGCAAIIVKAGELEGENFVNKNSMTREEALSCIMKTTGTYVTTTGKTSREWFEIRQRADCDFLAVGSMGHAIMIALGIKQAKPQETVLCLDGDGAALMHLGSLRVVAASGVDGLVHVVFNNGAHESVGGMDIGGGAANFAEIGKALGYSNVFRVESIAQLENALSKNETLIEVMVAIGSRPDLGRPTPAQNRDALMLV
>2820448912
LKTSTLFSSLSALGVNFYAGVPDSLLQNAINHIETHYDRHWVMPNEGCAVAAAAGHALATGRVPCVYMQNSGLGNAVNPLASLTNPAVYAIPMVLLIGWRGEPSVSDEPQHAFQGQVTEEMLRVMEIPYVVSGMTDIEFTVQFAFLAAHLKQGKSVALLFRKGSLDKTPARHNPYPMGREQALGHILRLGPRDIVISSTGKISRELFELREQAGKDFLTVGSMGHCSSIALAVAAEKPGRRVVCIDGDGALLMHMGVMAMIGARKPANFLHIVLDNAAHETVGGAPTVSEAVDFCVVAKGCGYVTAADIQNPEGIGEFFPPHFLRIRVALGAREDLGRPTPLENKADFMLG
>2752729391
MDTRFFLHGLEQLGVAFYTGVPDSLLKPLNDTLYADHAHVVAADEGGAVALAAGHYIATGKPAMVYLQNSGIGNAVNPLASLTHGMVYGIPCVLVVGWRGEPGVHDEPQHAYQGIVSRQMLELCGLTVELDATSEADFAAMITASAPLLSRGESIAFLVRKGGLTGGEPLPQRDAMTREAAIRRLVDAAETDYFVSTTGKASRELFELREALGRDFLTVGSMGHANMIALGMAKARPDAAFWCVDGDGAAMMHLGGLAIEAQQRATNLIHVLLNNGAHESVGGMPVAGGTLRFAPIAQAAGYELALTAETDGELTEALRAPGRFLEIIVSCGARDDLGRPTPKENLQSLMLGK
>2752732426
MDTRLFLRGLKQLGVGFYTGVPDSLLKPLNDTLYADYAHVVTADEGGAVALAAGHYIATGKPAMVYMQNSGIGNAVNPLASLTHGLVYGIPCVLVVGWRGEPGVHDEPQHAYQGKVTPQMLELCGLRVALDGTDDAAFAGMLEEAAPLLAKGESVAFLVHKGGLTGGEPMPQRAAMTREDAIRTLIHAGGQDYFVSTTGKASRELFELRKALGRDFLTVGSMGHANMIALGMAKARPNDTFWCLDGDGAALMHLGGLAVEAQQHATNLIHVLLNNGAHESVGGMPVVGGGLRFAPLAEAAGFELVLTAENETQLNDVLRAQGRFVEILLNAGAREDLGRPTPKENLASLMLGK
>2653172519
VFGRRRGPFNAYGSLAVIGSSGAANLIHIVFNNGAHESVGGLPTVAGRVNLCRTAESLGYTSAYRVHSCEELSHILEELVFIEILTAIGSRPDLGRPFLSPKENRLNFMLA
>2820311191
MKVEQFDKFDFFTGVPDSLLQPLTDWIYNHIVAANEGNAVALAAGYNLATGKIPVVYLQNSGLGNIINPIVSLLAPAVYGIPILFVIGWRGEPGIKDEPQHMFQGQTTIATLESIQMTHLIDSTTPNDFENALKKFEQKFANGMSCCFLVKKGAFEYAEKYKNNYTINREHAIKKIIQNPGSIFVATTGKISRELYENRKDFLVVGSMGHASSIALGIAHNTDKHVIILDGDGAALMHMGAMATIGTSGLKNITHIILNNAAHESVGGLPTVANKIDFTAIAKACGYKHTGTITNAEDITEKLTKTPNFFEIKVAIGSRDNLIRPKPQENKKTFML
>2820303779
VKVEVFDKYEFFAGVPDSLLAPLCGWLYDVKNHVVAANEGNAVAVAAGYYLATGKIPLVYLQNSGLGNIANPVVSLTNPKVYGIPMLFVVGWRGEPGLKDEPQHIFQGEITENFLDCIGIEYVIDNTSEEEFYRTEEHFAELFKSGKSAAYIIKKDALHYKAQHANDYSIVREDAICEILMAENDVVVATTGKIAREVYEIRKKLGGDFLTVGSMGHSSSVALGIALNQPNSHVWVLDGDGAALMHMGAMAVIGKYTPKNLTHIILNNAAHESVGGMPTVADGLNFGKIALACGYDTALTITNIDDLRACLTKTKNFLEIKTSISSRADLGRPTPQENRAKFMLKN
>2722234780
MIKPEQFLEFLETKDISFFTGVPDSLLQAFCIALFNKFANHIVAVNEGNAVALGAGYHLATGKTPLVYLQNSGLGNIVNPATSLTDPAVYGIPIVYIVGWRGEPGVHDEPQHVKQGKITCDLLDVLKIPYIVDNTTLLTIESEFLNRFDSCMENGGSVAIVVRKGAFDKPQGEFQQAILPREDVIKKIAKTGDKDFIIATTGKISRELFEYRKTMEHDFLTVGSMGHASTIALSVALQHKDKTVWCIDGDGAVLMHMGSLATIGTMRPSNLIHVVLNNASHESVGGMPTVAKRIDLPSIARAVGYPQALRVHNEDELTNVLKTSEIFIEIFVSSGSRSDLIRPNPEENKIAFMLKG
>2508848089
MLDPSLFLDYLETINVGFVTGVPDSLLKSFCEEVYGRYKRHIVSVNEGNAVGLAAGYHLATGKVPLVYLQNSGLGNAVNPATSLTDPAVYGIPVIYLVGWRGEPGVHDEPQHVKQGEITEQLLSVLGIEHVVSETTLEDIINQFSKTFSSSLSQGKSVALVVRKGAFQKGSGTGHDEELGREEAIGLLARMGTDDFVISTTGKISRELFEYCKKNKHNFLTVGSMGHASAIALSVALQESEKTVWCLDGDGAALMHMGGLATIGTMKPENLIHVVLNNEAHESVGGMPTVAGKVDLETIAKACGYASAVTLKTRADLEVLLLGIAALIQVLVSTGAREDLMRPDPLQNKEAFMLRV
>650763387
MKAEEFYNSIATLGVEFFAGVPDSQLQGFCNLLLEKFQHIVCANEGAAVGLCAGYYLATGKIPLIYMQNSGIGNAVNPITSLTHQKVYAIPMVLVIGWRGEPKVKDEPQHVFQGEITLELLRCLEIEYVIDTTSVEEFLSGLEELRNKLRFNKQVAIVVKKASIEELPRLDIENRRLSREQAIEIITLAPIESVFISTTGKASRELFEIREKYVKDFLTVGCMGHSSMIALGIAMQKKEKLVYCIDGDGALLMHMGSLGVIGACKPHNYVHIVLNNGVHETVGGIPNVVNSMNLGEIARAVGYRNTFSVSDEEKLKECLATIKTFIEVKVNLDVRKDLGRPTPIQNKELLMLR
>2519064380
MQVDDFLAILGSDFYAGVPDSQLRPLCDTLLARYAHHQICANEGNATAAAAGYYLSTGRVPAVYLQNSGIGNIVNPVASLMNRRVYGIPCIFLVGWRGEPGVKDAPQHAFQGEVSYSLLHDLGMRTIFYDTTAAELKEILQDAAGELADGKQVALLIQKGALQGEKYHNGDTMQRETAIRILLTAPAEDVFVATTGKASRELYEIREQMQHDFLLVGSMGHASSLAMEIARQRPECHIWCIDGDGAALMHMGAMAVLGTSGLGNITHVLINNGAHESVGGQPTVGHLIDFGRIAAGCGYRAVYKTSTETDMASAACTAAVFLEVRCAIGSRPDLGRPGLIEARQAFMLQK
>2799683326
NEGNAVGIAAGHYLATGQIPVVYMQNSGIGNTVNPVASLLHKDVYQIPVLFLVGWRGEPGIHDEPQHVFQGKATIQMLEAMDVKAVLNDWEQAQMQVAETIAYMKETGMPAALVIHKNTFETVKFAQNGYPLSREQALEVILHLPEDSRIVSTTGKLSRELFELREARGRDFLTVGSMGHASSIALGVAMESSRSVYCLDGDGAVLMHMGAMAILGQNQADNIQHILINNGCHESVGGQPTVGMQVQLDQVARACGYEKVYNCTDESALAAALKQAKCLIQVFVNTDSRSDLGRPTSHENKANFMLPE
>2743053984
MLNCEEFFQEAQQLDLHFFAGVPDSLLSSLSAWLMEHNPQEHIITANEGNAAAMAAGYYMATGKIPVVYMQNSGIGNIVNPAASLLHREVYQIPVLFFVGWRGEPGIHDEPQHVFQGRATISMLEGMEIETEILSTDWIQAKEQLNQAVKKMKETKESHAFVIHKGTFEGYPLKEYPLTREQALEIITEQMPEDSLIVSTTGKMSRELFEIRERQHDFLTVGSMGHASSIALGVVRSCEKAVYCLDGDGAFLMHMGALAIIGQYKNNNLKHILINNGCHESVGGQPTAGFAIKAEQIAKACGYPRTCTCMTEEELRQAIKGEMIQVIVNAQSRSDLGRPTIPAKNKENFMHR
>2799777614
MQASVLLDACLDAGIDFFTGVPDSFLKGLCDELYSRYKNHIVAHNEGGAIGLCAGHFLASGKPALCYMQNSGLGNAVNPAASLMDPKVYCLPCLLVVGWRGEPGTKDEPQHVTQGAVTLAQLDLLGIRYIISDTDEAAFRSVFTSLLTELKSGRMAALVIRKGALTSDTHYGSAVSLTREKAAEIILESRASDIFISTTGKLSREIFELREARNRDFLTVGSMGHASMIALRVAEEKPDRRVWCLDGDGAMMMHLGALPLIGCRSPKNYIHVVINNGAHETVGGMPVCSGRLDICAFARAAGYASVLSADSENSLAAAIFPNEVLLEVRCACGARPDLGRPTPQQNRDAFMLQE
>2799741669
MRASLLLDACEKAGIRFFTGVPDSLLKGLCNELYDRFDTHVVAHNEGGAIALCAGHYLSCGKPALCYMQNSGLGNAVNPLASLMDPKVYGIPCLLVIGWRGEPGVKDEPQHVKQGIITLSQLEILDIPYILSDTTDESFLENFASLVFALSQCRTAAIVVRKGALTTDRKYSNAFRMSRESAAEIILKTEARDVIVSTTGKLSRELFELREKRGRDFLTVGSMGHAGMIALRIAVEHPERTVWCLDGDGAALMHLGSLPVIGKRAPGHFLHVIINNGAHETVGGMPVCSGCLDLPALAKASGYHAVYSADNETDLASVLKASAVMVEVRCSCSSRADLGRPTPIQNRDALMLQT
>2799829206
MRAAVLLDACEKAGIDFFTGVPDSLLKGLCNELYDRFDTHVVAHNEGGAIGLCAGHYLSCGRPALCYMQNSGLGNAVNPLTSLTDPQVYGIPCLLVIGWRGEPGVKDEPQHVKQGAITLSQLEILDIPYILSDTDDTTFEKEFTTLCSALAEGRSAAIVVRKGALTTDRKYHNAWQMSRETAAEVILETKDSDVIVSTTGKLSREVFELREKRGKDFLTVGSMGHASMIALRIAVEHPDRTVWCLDGDGAGLMHLGALPVIGRRSPAGFIHVIINNGAHETVGGMPVCSGSLDFPAIAKAAGYYAVYSAENKDTLCIILRKAAVMVEVRCSCSSRGDLGRPTPIQNRDALMLR
>2609143829
MLASFLLDTCLKAGIDFFTGVPDSLLKGLCNELYARYDTHVVAHNEGGAIALCAGHYLASGRPGLCYMQNSGLGNAVNPLASLMDPDVYAMPCLLVIGWRGEPGVKDEPQHVKQGKITLGQLDLLDIPYIISDTTEESFLADFEALMAEMKLGKTAAFVVRKGALKASSSYGNPYTMTRENAAAVILASSPDDIFVSTTGKLSREVFELREARGRDFLTVGSMGHAGMIALRIASEKVNRRVWCLDGDGACLMHLGALPVIARRLPSNLVHIVINNGAHETVGGMPVCCGSMNIPAIAFAAGYPVVRSADSEEQLGSVLLSAQVLIEVKCACASREDLGRPTPIQNRDAFMIR
>2799713259
MLASVLLDACSRAGISFYTGVPDSLLKALCNELYTRYDTHVVAHNEGGAIALCAGHYLASGKPGLCYMQNSGLGNAVNPLASLMDPEVYAIPCLLVIGWRGEPGVKDEPQHVKQGAVTLGQLDLLGIPCVLSDTSDAEFLNDFRDLCSALNSGKTAALVIRKGALQSDCKYGNSYLLPRETAAGVILASSPDDVFVSTTGKLSREIFELRESRGRDFLTVGSMGHAAMIALRIAVEKPDRKVWCLDGDGAALMHLGALPVIGRRLPGNLIHVIINNGAHETVGGMPVCGGAMDIPALAFASGYPTVFSADSEETLRKILLPAAVLIEVKCACGSRADLGRPTPVDNRNAMMLRN
>2799794173
MLASVLLDACSRAGISFYTGVPDSLLKALCNELYTRYDTHVVAHNEGGAIALCAGHYLASGKPGLCYMQNSGLGNAVNPLASLMDPEVYAIPCLLVIGWRGEPGVKDEPQHVKQGAVTLGQLDLLGIPYVLSDTSDAEFLNDFRDLCSALNSGKTAALVIRKGALQSDCKYGNSYLLPRETAAGVILASSPDDVFVSTTGKLSREIFELRESRGRDFLTVGSMGHAAMIALRIAVEKPDRKVWCLDGDGAALMHLGALPVIGRRLPGNLIHVIINNGAHETVGGMPVCGGAMDIPALASASGYPAVFSADSEEMLRKILLPAAVLIEVKCACGSRADLGRPTPVDNRNAMMLRN
>2624782484
MHVSVLLDACHKAGIDFCTGVPDSLLKALCNELYARYDCHVVAHNEGGAIALCAGHYLASGRPGLCYMQNSGLGNAVNPLASLMDPEVYAIPCLLVVGWRGEPGVKDEPQHKKQGVITLDQLDILGIPYVLSDTSDETFLSGFNDLLTEMNRGKTAAIVVRKGALQSDCKYGNQYRMTRETAAGIILASGQDDVFVSTTGKLSREIFELREARGRDFLTVGSMGHAAMIALRIAVEKPDKMVWCLDGDGASLMHLGALPVIGKRLPENLVHVIINNGAHETVGGMPVCGGSMNIPALASAAGYPSVFSADSEDTLQSVLLPAAVLIEVRCACGARADLGRPTPVQNRNAFMLQK
>2800084618
MHVSVLLDACQKAGIDFFTGVPDSLLKALCNELYARYDSHVVAHNEGGAIALCAGHYLASGRPGLCYMQNSGLGNAVNPLASLMDPEVYALPCLLVVGWRGEPGVKDEPQHKKQGVVTLEQLDILGIPYILSDTSDEAFLCGFNELLAEMSRGKTAAIVVRKGALQSDCKYGNQYRMSRETAAGIILASGPDDVFVSTTGKLSREIFELRESRGRDFLTVGSMGHAAMIALRIAVEKPGRKVWCLDGDGASLMHLGALPVIGKRLPSNLVHVIINNGAHETVGGMPVCGSSMNIPALASAAGYPSVFSADSEEALQSILLPAAVLIEVRCACGSRSDLGRPTPVENRDAFMLQK
>2730782870
MHVSVLLDACQKAGIDFFTGVPDSLLKALCNELYARYDSHVVAHNEGGAIALCAGHYLASGRPGLCYMQNSGLGNAVNPLASLMDPEVYALPCLLVVGWRGEPGVKDEPQHKKQGVVTLEQLDILGIPYILSDTSDEAFLCGFNELLAEMSRGKTAAIVVRKGALQSDCKYGNQYRMSRETAAGIILASGPDDVFVSTTGKLSREIFELRESRGRDFLTVGSMGHAAMIALRIAVEKPGRKVWCLDGDGASLMHLGALPVIGKRLPSNLVHVIINNGAHETVGGMPVCGSSMNIPALASAAGYPSVFSADSEEALQSILLPAAVLIEVRCACGSRSDLGRPTPVENRDAFMLQK
>2752750457
MDTSFFLDVLEKDGIDFFTGVPDSFLKGLCDELYGRYVHHIVAHNEGGAVGLCAGHYLATGRPAVCYMQNSGLGNAVNPLASLMDPQVYGIPCLLVVGWRGEPGVRDEPQHIKQGAVTIGQLDLLGIPRILSETTEEEFLTDYEELKQDLLDGKCAAFVVRKGALVSSCKYSNRFVMTREQAAEILLSMGERDAVVSTTGKLSREIFEIRERNGHDFLTVGSMGHASMIALGMAEALPDRRIWCLDGDGAVMMHMGALPIIGKRSPARLVHVVINNGAHETVGGMPVCSGALDLKKAAWAAGYRRILSADSGESLEAALTDETVFLEICCACGARKDLGRPTPQENRDALMVTK
>2799937412
MDAGILLEQCERAGISFFTGVPDSQLKGLCDALYARYRTHIVAHNEGGAIALCAGHFLATGRPALCYMQNSGLGNAVNPLASLMDPKVYNIPCLMVVGWRGEPGVHDEPQHITQGAVTCGQLELLGIPYILSETTEEEFLSGFEALRKELEQNRCAALVVRKGALTTEDKYANGFVLTREEAAEILLAGGETDVFVCTTGKLSREVFEIRERNGKDFLTVGSMGHASMIALKIAMEKPERRVFCLDGDGAALMHLGALALIGQEAPGNLIHAVINNGAHETVGGMPVCDRKLDLPALARAAGYRKVLSAGDRGSLAEALGRSVMIEVRCACGARKDLGRPTPAENRDALTLRT
>2799743407
MNAGSLITKCREAGIDFFAGVPDSQLKGLCDELYAQFTQHIVAHNEGGAIALCAGHYLATGRPGLCYMQNSGLGNAVNPLASLMDPAVYGIPCLLVIGWRGEPGVHDEPQHVKQGQITLGQLELMDIPYILGETAEEQFERDFEALRTEMNAGKCAALVVRKGALTSETRYGNGLRMTRERAAEILLGAGGEDVFICTTGKLSREVFEIRERRGKDFLTVGSMGHASMIALRVAQEKPERKIWCLDGDGAALMHLGAMEIIGQQAPANLIHVIINNGAHETVGGMPVCDRKMDIPGAAKAAGYPQVLTARDETSLKAALRSGVMLEVLCANGARADLGRPTPRENRDAFMLG
>2799847537
MLASEFLRLTGATFFTGVPDSQLKPLCDEIYLRYEHHIIAANEGNACGIAAGHYLGTGDVPLVYLQNSGLGHIINPAASLLHPLVYGIPVLFVIGWRGQPGVHDEPQHLFQGQVTLRLLEDMDIANVLTQTTSDTVSQVMDDFRERFRRGLSCAFVVSKGALESSGKYTHPGSMTREEALEILTYTGNAPIVSTTGKASRELFEIRERRHHDFLTVGSMGHASSIALGLALTHPEKRVFCIDGDGALLMHMGAMVTLAHVHPDRFVLVLINNGSHDTVGGMPTAIESVQVPQLARNLKFDHVLSCSDPQSLHQAMCAAECLLEIHCAGGARSDLGRPTPQENMHAFMLET
>2653172518
NVDALFKQLDKEFFTGVPDSLLRPVCDYLMKEKGHEHVIAANEGNCVGMAAGYYLATGKIPVVYLQNSGIGNIANPVISLLNQQVYEIPCLFLVGWRGEPGMKDEPQHSFQGMITHQLLSDIGVPFTIRETTSPEELDCIFQQVHSLLDKGRQAALVFTASLVNSEKQIYKNEFLLKRERAIQMILERTGEDVIVASTGKISREVLRCGNREERSIKRTF
>2820290680
MRVEKFVSAIESLGVSFYTGVPDSLLAPLNAMRTGVVAANEGASVGLAIGHYLATGKPACVYMQNSGIGNALNPICSLLHSDVYAIPVVFVVGWRGQPKTPDEPQHTFQGKCTKELLELMGIPVIIRNTENMADIAENFRLYLAQGRSVAFLVEKDALEGDKAFTRPWKLSREDALGVILNSREDDVFVSTTGKLSRELFELRAAKTRDFLTVGGMGHSLMIAAGIARERKKGRVFCLDGDGAALMHFGGLAVVNTLGLKNLVHVVINNGSHESVGGLPVCGGGLEFAPAARALGYKNVHSAKNAQELRRAIGDFIEVFTNLFFRSDLGRPTPKENKKAFMLGG
>2799629575
MNVEEFKKAIDSDFFTGVPDSLLSVFCDSLIRQYSHHVIAANEGNAVAIAAGYYLSTGKVPVVYMQNSGEGNAVNPICSLLHPDVYGIPCLFIVGWRGEPGKKDEPQHKFQGKITHQQLDLLDVESTITETSVSDLKSKLLYFKSLFNQGRCAAIIVSKDALTSKEQRFDNHFSLLREKAIETVINIPSDTVIISTTGKTSRELFELREKNSHDFLTVGSMGHASSIALGIALQNSQKQIMCIDGDGAVLMHMGALATIGNSRVNNFVHVVIDNCAHESVGGFPTCAPSVDLSEIAKTCGYRQAWTVDNEADLSNIIREQHFFVLVKCAQGSRQNLGRPTAIENKVNFMLEK
>2861592239
MKVERFLELCPSDFFTGVPDSQLKALCDELMEKYQHHIVANEGNAVALAAGYHLASGKVPMVYLQNSGEGNAMNPLVSLASERVYGIPLLLVIGYRGEPGVKDEPQHLFQGEITLDFLKLLQIPYVLEESKEEDLKNALEGFAKEFQKGRQAAIVVKKGALEKEHGYSNAYNFSREDAIRCIVYTEDSPIVSTTGKASRELYEIREERGRDFLTVGSMGHASSIALGIALEKENERVVCLDGDGALLMHMGAMAVLGASGQKNILHILLNNEAHETVGGQPTVSPNVDYGSVAKACGYNKSYLVRNQKNLERVLAKEEIFLEVRCAMHSRENLGRPKPKENKELFMLEK
>644432142
PLLLVIGYRGEPGVKDEPQHLFQGEITLDFLKLLQIPYVLEESKEEDLKNALEGFAKEFQKGRQAAIVVKKGALEKEHGYSNAYNFSREDAIRCIVYTGDSPIVSTTGKASRELYEIREERGRDFLTVGSMGHASSIALGIALEKENERVVCLDGDGALLMHMGAMAVLGASGQKNILHILLNNEAHETVGGQPTVSPNVDYGSVAKACGYNKSYLVRNQKNLERVLAKEEIFLEVRCAMHSRENLGRPKPKENKELFMLEK
>651616217
MKVEEFLERIPSDFFTGVPDSQLKALCDSLMERYRHIIAANEGNAVGLAAGHFLATKKVPTVYMQNSGQGNAMNPLASLCAKSVYAIPMLLIIGYRGEPGVKDEPQHVFQGEITLSFLDLMRIPYVLGESTKEELEEACKRFEDVFAEGRQAAIVVKKGALTKEKSYRNSYSFCREDAIRCVLYSGQNPIVSTTGKISREVYEIRDAEGLDFLTVGSMGHASSIALGIALEKKDKRIFCLDGDGAALMHMGAMATIGSVSPKNFVHILFNNEAHETVGGQPTVSKTVHYRELAKAVGYRKVYLAKEKAALENALGKETIFIEVACSVFSRADLGRPKAIENKEAFML
>2514423702
MKVEEFLERIPSDFFTGVPDSQLKALCDSLMERYRHIIAANEGNAVGLAAGHFLATKEVPTVYMQNSGQGNAMNPLASLCAKSVYAIPMLLIIGYRGEPGVKDEPQHVFQGEITLSFLDLMRIPYVLEESTKEELEEACKRFEDVFEEGRQAAIVVKKGALTKEESYRNSYSFCREDAIRCVLYSGQNPIVSTTGKISREVYEIRDAEGLDFLTVGSMGHASSIALGIALEKKDKRIFCLDGDGAALMHMGAMATIGSVSPKNFVHILFNNEAHETVGGQPTVSKTVHYRELAKAVGYRKVYLAKEKAALENALGKETIFIEVACSVFSREDLGRPKAIENKEAFML
>2820405410
LNLHVLDSFDFFTGVPDSLLRPLSLYLADRFAKHIIAANEGNCAAIAAGYHLATGKVPVVYMQNSGIGNALNPAASLLNHRVYGIPVLFIIGWRGEPLIHDEPQHLFQGEITPALLNTLDLETVITDIQDKACLDWLEAVRGLFREGKSAAMLVRKGAFTYPREFSNPYTMRREDAVRYILYADHDAIVSTTGMVSRELYALRVETGRDFLTVGSMGHASSIALGVALHTRIKKIYCIDGDGAALMHMGALAVIGAQKPPNLIHILINNAAHDTVGGMPTIADKIVWPMVARGCGYPEAVTVDTYDALGDALRESNWFIEVKVRLGARDGLGRPSPIENKRLYMLQS
>2800221878
MQVEDFLRVLGAEFYTGVPDSLLKALCNELLQRYRHHIIAANEGNAAAIAAGYHLATGKVPVVYMQNSGEGNIVNPVASLLHRDVYGIPMIFVVGWRGEPGVHDEPQHVFQGKITRSLLDLLEIPSVVTDTTSEELMEARQNFDETLQHGQQVAFVIEKGALSSHLAWQNPYAMTREQALEAILHLGDTPIVSTTGKTSREIFELREKRHYDFLTVGSMGHASSIALGIAMQQPDRQVCCIDGDGAVLMHMGAMAIIGQAQPKNFLHILIDNEAHESVGGFPTAAKSVDLLQVAKACGYQEVREVSKQEQLDEVLTAAQVMLLVRCAIGSRPNLGRPTTQENKCNFMMQG
>2800238191
VDIKNFVKIMGAEFYTGVPDSLLKNLCNYLLHTYSHHIIAANEGNAAAIAAGYHLATGKVPVVYMQNSGEGNIVNPVASLLHTDVYGIPMIFVVGWRGEPGVHDEPQHVFQGKITRSLLDVLEVPSVVGETTTKELAEAREAFAPALAAGRQVAFVVEKGALTSARTWQNSYALRREQALAVLLFTGNNPIISTTGKASRELYELREQRGHDFLTVGSMGHASSIALGFALQRPEQRVFIVDGDGAAIMHLGAMAVIGQAQPANLVHVLIDNEAHESVGGFPTASHNVDFLAVARACGYRTILAAADEQELRDALPENATLLVIRSAIGARPDLGRPKPQVNKQAFMLAD
>2800235762
VNAKDFLRILAADFFTGVPDSLLKPFVGALMARYRHHVIAANEGNAAAIAAGYHLATGRVPVVYLQNSGEGNVVNPAASLLHRAVYGIPVLFVIGWRGEPGTKDEPQHMEQGKITLPLLDLLDIPHIVGETTAAELQAVMERFRAVFAQGGDAALVVSKGALTAEQLYCNAYPLRREDILRHILAAGGDLIVATTGKASREIFELREARGHDFLTVGSMGHASSIALGLALAKPSRRVWCIDGDGAAILHMGAMAVIGQTHPQNLIHIVIDNEAHESVGGFPTAAGTMDLSAIARGCGYAEARSATDAATLGSALRTAAVFLAVKSAIGAREDLGRPTPEENKRAFMAVSG
>646081241
VMQATEFLDILGADFFVGVPDSQLRALCDALMERYPHVIAANEGTAAGIAAGHYLATGRSPLVYLQNSGEGNIVNALASLLHEKAYAIPLIFVIGWRGEPGVKDEPQHAYQGEVTLPLLELLQVEHVLAETRGEDVSDAMERFRSSLENGRSVAFVVRKGALTHDTKYKNGYALRREEAIRTILAADESDVFVSTTGKASRELFELREERGRDFLTIGSMGHSSSIALGIALEKKGRRTWCLDGDGAFLMHMGAAAVIAAAKPSNFCHVVLNNEAHESVGGMPTAASSIDFPALARALGYAAARRAKDGEELAAALKGQACFLEVRCAVGSRADLGRPTPKANKLAMMLSL
>2538034443
MQATEFLDILGADFFVGVPDSQLRALCDALMERYPHVIAANEGTAAGIAAGHYLATGRSPLVYLQNSGEGNIVNALASLLHEKAYAIPLIFVIGWRGEPGVKDEPQHAYQGEVTLPLLELLQVEHVLAETRGEDVRAAMERFRSSLEAGRSVAFVVRKGALTHDTKYKNGYALRREEAIRTILAADESDVFVSTTGKASRELFELREERGRDFLTIGSMGHSSSIALGIALERKGRRTWCLDGDGAFLMHMGAAAVIAAAKPSNFCHVVLNNEAHESVGGMPTAASSIDFPALARALGYAAAQRAKDGEELAAALKGQACFLEVRCAVGSRADLGRPTPKANKLAMMLSL
>645481800
MNANDLITALGAEFFTGVPDSKLRPLVDCLMDTYPSHIIAANEGNAAALAAGYHLAAGKVPLVYLQNSGLGNIVNPLLSLLHEEVYGIPCIFVIGWRGEPDLHDEPQHLVQGRLTLPLLETMGVKTVLTASRAEDVAAWMENLRPHLAAGGQCALLVRKGALTHPKHYANGNPLRREDAIAQILAAQGAVVVATTGKTGRELFELRAARGHDFLTVGSMGHAGAIALGIALHRPSQRIFILDGDGAALMHMGAMATIGAAAPPNVVHVLLNNEAHESVGGAPTAAHTVDFPAVARAVGYRLVQTAADAAELAQVLQRSDTFLEVRTAIGSRDDLGRPTPTENKEALM
>2689543158
MNANDLIAALGAEFFTGVPDSKLRPLVDCLMDTYPSHIIAANEGNAAALAAGYHLAAGKVPLVYLQNSGLGNIVNPLLSLLHAEVYGIPCIFVIGWRGEPDLHDEPQHLVQGRLTLPLLETIGVKTVLTASQPEDVSAWMEQIRPHLAAGGQCALLVRKGALTHPKHYANENPLRREDAIARILAAQGAVVVATTGKTGRELFELRAARGHDFLTVGSMGHAGAIALGIALHRPSQRVFLLDGDGAALMHMGAMATIGAAAPANIVHVLLNNEAHESVGGAPTAAHTVDFPAVARAVGYRLVQTAADAAELAQILGRSDTFLEVRTAIGSRADLGRPTPTENKEALMLRE
>648811512
MNANDLIAALGAEFFTGVPDSKLRPLVDALMDTYPSHIIAANEGNAAALAAGYHLATGKVPLVYLQNSGLGNIVNPLLSLLHAGVYGIPCIFVIGWRGEPDLHDEPQHLVQGRLTLPLLETMGVKTVLTASQPEDVSAWMEQIRPHLAAGGQCALLVRKGALTHPKHYANKNPLRREDAIARILAAQGAVVVATTGKTGRELFELRAARGHDFLTVGSMGHAGAIALGIALHRPLQRVFLLDGDGAALMHMGAMATIGAAAPPNLVHVLLNNEAHESVGGAPTAAHTVDFPAVARAVGYRLVQTAADAAALAQVLGRSDTLLEVRTAIGSRADLGRPTPTENKEALMLRE
>2834301892
MNANDLIAALGAEFFTGVPDSKLRPLVDALMDTYPSHIIAANEGNAAALAAGYHLATGKVPLVYLQNSGLGNIVNPLLSLLHAGVYGIPCIFVIGWRGEPDLHDEPQHLVQGRLTLPLLETMGVKTVLTASQPEDVSAWMEQIRPHLAAGGQCALLVRKGALTHPKHYANENPLRREDAIARILAAQGAVVVATTGKTGRELFDLREVRGHDFLTVGSMGHAGAIALGIALHRPSQRVFLLDGDGAALMHMGAMATIGAAAPPNLVHVLLNNEAHESVGGAPTAAHTVDFPAVARAVGYRLVQTAADAAELAQVLGRSDTFLEVRTAIGSRADLGRPTPTENKEALMLRE
>2689563288
MNANDFIAALGAEFFTGVPDSKLRPLVDCLMDTYPSHIIAANEGNAAALAASYHLAAGKVPLVYLQNSGLGNIVNPLLSLLHAGVYGIPCIFVIGWRGEPDLHDEPQHLVQGRLTLPLLDTMGVKTVLTASQPEDVSAWMEQIRPHLAAGGQCALLVRKGALTHPKHYANENPLRREDAIAQILAAQGAVVVATTGKTGRELFELREARGHDFLTVGSMGHAGAIALGIALHRPSQRVFLLDGDGAALMHMGAMATIGAAAPPNLVHVLLNNEAHESVGGAPTAAHTVDFPAVARAVGYRLVQTAADAAALAQVLGRSDTLLEVRTAIGSRADLGRPTPTENKEALMLRE
>646085043
MNVNELIAALGADFFTGVPDSKLRPLVDYLMDTYPSHIIAANEGSAAALAAGYHLATGKTPLVYLQNSGLGNIVNPLLSLLHEEVYGIPCVFVIGWRGEPDLHDEPQHLVQGRLSLPLLETMGIKTVLTATAPADAAAWIKEQRSHLAAGGQCAFLVREGALEYPKRYGNAYALRREDVIARILAAGDAVIVATTGKTGRELFELRERRGHDFLTVGSMGHAGAIALGIALHRPEQRVLVLDGDGAALMHMGTMATIGAAAPSNLMHILLNNEAHESVGGAPTAAAAVLFPAVAVSLGYHIVKAAETEEEVARALQRADTFLEIRTAVGSRADLGRPTPAENKEALMLRG
>2540068861
MNVNELIAALGVDFFTGVPDSKLRPLVDYLMDTYPSHIIAANEGSAAALAAGYHLATGKTPLVYLQNSGLGNIVNPLLSLLHEEVYGIPCVFVIGWRGEPDLHDEPQHLVQGRLSLPLLETMGVKTVLTATTLADAAAWIKEQRSHLAAGGQCAFLVREGALEYPKRYGNAYALRREDVIARILAAGDAVIVATTGKTGRELFELRERRGHDFLTVGSMGHAGAIALGIALHRPEQRVLVLDGDGAALMHMGTMATIGAAAPSNLMHILLNNEAHESVGGAPTAAAAVLFPAVAVSLGYHIVKAAETEEELKRALQRADTFLEIRTAVGSRADLGRPTPAENKEALMLRG
>2721387448
MNVSELISALGAEFFAGVPDSKLRPLVDYLMDTYPAHMIAANEGSAAALAAGYHLATGKTPLVYLQNSGLGNIVNPLLSLLHEEVYGIPCIFVIGWRGEPDLHDEPQHLVQGRLSLPLLETMGVHTVLTDTTPAKIAAWMEQQTSHRERGGQCALLVRDGALSYPKRYANNYALRREEAIARILTAGDAVIVATTGKTGRELFELRATRGHDFLTVGSMGHASALALGIAIHRPNRRVIALDGDGAALMHMGAMATIGAAAPPNLMHILLNNEAHESVGGAPTAASSISFPAIAENLGYHVLPTAQTADELTHALHDARTFLEVRTAVGSRADLGRPTPHENKEALMLR
>2514456540
MNVNELISALGTEFFTGVPDSKLRPLVDYLMDTYATHVIAVNEGSAAALAAGYHLATGKTPLVYLQNSGLGNIVNPLLSLLHSEVYGIPCIFVIGWRGEPDLHDEPQHLVQGRLTLPLLETMGVKTVLTESTPIEAAAWMKEIRPHLERGGQCALLVRDGALTYPKRYTNVYALRREDAIAHILAAGDAVIVATTGKTGRELFELREARGHDFLTVGSMGHASALALGIALHRPQRRVVILDGDGAALMHMGALTTIGAAAPKNLVHILLNNEAHESVGGAPTAAGSVNLPAVAANVGYHVLPTAETAEELSRTLHDTDTFLEVRTAIGSRADLGRPTPLENKEALMLHG
>2834304280
MNVNELISVLGAECFTGVPDSKLRPLVDYLMDTYPAHLIAANEGSAAALAAGCHLATGKVPLVYLQNSGLGNLVNPLLSLLHREVYGIPCIFVIGWRGEPDLHDEPQHLVQGRLSLPLLETMGVRTVLTDSTPAEVAAWMATMRPHLKEGGQCALLVRDGALDYPKRYANAYTLRREDAIAQILAAGDAVIVATTGKTGRELFELREKRGHDFLTVGSMGHASAIALSIALHRPQRRVIVLDGDGAALMHTGAMATIGAAAPPNLTHILLNNEAHESVGGAPTAAHSVHFPALAESFGYRVLPSATTAEELTRALAQGDTFLEVRTAIGSRADLGRPTPIENKEALMLRG
>2601480645
MNVSELTSVLGTEFFTGVPDSKLRPLVDYLMDTYHTHMIAVNEGSAAALAAGYHIATGKVPLVYLQNSGLGNIVNPLLSLLHREVYGIPCIFVIGWRGEPDLHDEPQHLVQGQLSLPLLETMGVKTVLTDATPAEVAAWMEQIRPHLEEGGQCAILVRDGALDYPKRYANAYALRREDAIAAILAAGDAVIVATTGKTGRELFELREKRGHDFLTVGSMGHASALALGIALHRPNHRVIVLDGDGAALMHMGAMATIGAAAPPNLTHILLNNEAHESVGGAPTAANTVLFPSIAVSLGYHVIKAAETAEELTRALKTANTFLEVRTAIGSRSDLGRPTPIENKEALMLKA
>2719166036
MNVNDLIAALGTEFYTGVPDSKLRPLVDYLMDTYPAHIIAANEGNAAALAAGYHLATGKTPLVYLQNSGLGNIVNPMLSLLHEEVYGIPCVFVIGWRGEPDLHDEPQHLVQGRLTLPLLETMGVKTVLTESTPTELATWMEEIRPHLAGGGQCALLVRDGALAHLKRYGNAFLLRREEAIAHILAAGDAVIVATTGKTGRELFELREARGHDFLTVGSMGHAGAIALGIALHAPARRVILLDGDGAALMHMGALATIGAAAPPNLTHILLNNEAHESVGGAPTAAHSVDFPAVAAALGYRTVRTAATVDELTRALQGSRSFLEVRTAIGSRADLGRPTPAENKAALMLRG
>2533133539
MNVNDLIAVLGTEFYAGVPDSKLRPLVDYLMDTHPAHMIAANEGNAAALAAGYHLATGKTPLVYLQNSGLGNIVNPLLSLLHREVYGIPCIFVIGWRGEPDLHDEPQHLVQGRLSLPLLETMGVRTVLTDTTPADVAQWIEKQRMHLAAGGQCALLVCDGALTYPKRYTNDFPLRREEAIATILAAGDTIIVATTGKTGRELFELREARGHDFLTVGSMGHAAAIALGIALHRPERRVIVLDGDGAALMHMGAMATIGAAAPTNLVHILLNNEAHESVGGAPTAAHSVNFPAIAAALGYQAIQTADTKDDLTCALQTADSFLEIRTAIGSRADLGRPTPHENKEALMLQG
>2532897074
CAILVRDGALSYPKRKYANEFPLRREEAIAAILSGDAVIVATTGKTGRELFELREAEHDFLTVGSMGHAGAIALGIALHRPERRVIVLDGDGAALMHMGAMATIGAAAPPNLVHILLNNEAHESVGGAPTAAHSVNFPAIAAALGYQAIQTADTKDDLIHALGESFLEIRTAIGSRADLGRPTTTPHENKEALMLQG
>2533131631
MDVKDFVNILGAEFFVGVPDSKLRPLVDYLMETYTSHIIAVNEGSAAALAAGYHLATGKTPVVYLQNSGLGNIVNPLLSLLHREVYGIPCVFVIGWRGEPGLHDEPQHLVQGRLTLPLLETMGVKTVLTDTTPADLTHMKEELAPHLAAGGQAALLVREGALSHAKQYENPFPMRREEAIAEILAVKDAVIVATTGKTGRELFELRAARGHDFLTVGSMGHASAIALGIALHRPDRRVVCIDGDGAALMHMGAMATIGAAAPENLVHVLLNNEAHESVGGAPTAAESVHFLHIADALGYRRILNADDTFSLRHALKAHRTFLEARVAIGSRADLGRPTPAENRDALMLRK
>650191607
EPLLDTMGVTTVLTETTPAELAHMMEEARPHLAAGRQAAFLIREDALTYPKQYENLFPMRREDAVAEILAAGDAVIVATTGKTGRELFELREARGRDFLTVGSMGHASAIALGLALHRPQRRVICIDGDGAALMHMGAMATIGAIAPENLVHILLNNEAHESVGGAPTVADSMNFLHIAEAVGYRRVRSADDPGSLRRALQEHRTFLEVRIAIGSRSELGRPTPAENKAALMLH
>2532894468
MDVKDFVNILGADFFAGVPDSKLRPLVDYLVESYASHVIAANEGNAAALAAGYHLATGKTPVVYLQNSGLGNIVNPLLSLLDRAVYGIPCIFVIGWRGEPGLHDEPQHLLQGRLTEPLLDTMGVTTILTETTPAELARMMEEVRPHLAAGGQAAFLIREGALTYPKQYENLFPMRREDAVAEILATGDAVIVATTGKTGRELFELREARGSDFLTVGSMGHASAIALGIALHRPQRRVICIDGDGAALMHMGAMATIGAIAPENLVHILLNNEAHESVGGAPTVADSMNFLHIAEAVGYRRVRSADDPGSLRRALQEHRTFLEVRIAIGSRSDLGRPTPAENKAALMLH
>650268247
MDVKDFVNILGADFFAGVPDSKLRPLVDYLVETYASHVIAANEGNAAALAAGYHLATGKTPVVYLQNSGLGNIVNPLLSLLDRAVYGIPCIFVIGWRGEPGLHDEPQHLLQGRLTEPLLDTMGVTTILTETTPAELARMMEEVRPHLAAGGQAAFLVREGALTYPKQYENLFPMRREDAVAEILAAEDAVIVATTGKTGRELFELREARGRDFLTIGSMGHASAIALGLALHRPQRRVICIDGDGAALMHMGAMATIGAIAPENLVHILLNNEAHESVGGAPTVADSMNFLHIAEAVGYRRVRSADDPGSLRRALREHRTFLEVRIAIGSRSDLGRPTPAENKAALMLH
>2526283368
MDVKDFVNILGADFFAGVPDSKLRPLVDYLVESYASHVIAANEGNAAALAAGYHLATGKTPVVYLQNSGLGNIVNPLLSLLDRAVYGIPCIFVIGWRGEPGLHDEPQHLLQGRLTEPLLDTMGVTTILTETTPAELARMMEEVRPHLAAGGQAAFLVREGALTYPKQYENLFPMRREDAVAEILAAEDAVIVATTGKTGRELFELREARGRDFLTVGSMGHASAIALGLALHRPQRRVICIDGDGAALMHMGAMATIGAIAPENLVHILLNNEAHESVGGAPTVADSMNFLHIAEAVGYRRVRSADDPGSLRRALQEHRTFLEVRIAIGSRSDLGRPTPAENKAALMLH
>2820576016
VDSSFFLDILKKQGVTFFTGVPDSLLNVFCDEIANRYKHHIVAHNEGGSVALASGYHLATGKIPCVYMQNSGIGNALNPVASLTHPKVYGIPMLFVVGWRGEPGVPDEPQHIFQGEITLQLLSDMDMAYVVDTTSPEQVKDALLRFTKLFAEGKSAAFVIRKGAFAGNGYGNTHTLNREQAVGIALAAGSDPVVSTTGKISRELFEIRNKASRDFLTVGSMGHSVMIALGIALQQPERRVWCLDGDGAVLMHMGALGIVGSHAPERFIHVVFNNAAHETVGGMPTVAGGADLAAIALACGYRYVHEANDAQSLKIALKAQKVFVEALVALGSRADLGRPTTQENKRAFILCE
>2820684417
MNTQRFVTALTELGADFYTGVPDSLLSSFCDYIYQEFKHIVAANEGSAVGLAAGHYLATSKPAVVYMQNSGLGNAVNPICSLLHRKVYAIPAIFVIGWRGEPGVKDEPQHLFQGEITLQLLDCLEIPYVISGTDLAQQYISKFKGCIENGQSVAFVIRKDALKSDSKYPSSAEMSREQVLNLIINSNESDIFVCTTGKLSREIFEIREQRKRDFLTVGSMGHSISIAHGMALSKPEIRIFCLDGDGAAIMHLGSLAVAGTDAPENLVHIVINNGAHETVGGMPVVSTHLNLSEVAAALKYRHSFRAADQSSLSELLKGLGIFIEVMCSLASRGDLGRPTPIQNKNDFMVGG
>2820285967
MQVENFVSVLQDLGAGFYTGVPDSLLSPFTDYIMRTHCHIVAANEGAAVGLAAGHYLATGKPAVVYMQNSGIGNATNPICSLLHEKVYALPVIFVIGWRGEPNVHDEPQHVFQGAVTLSQLECMEIPYVISETTDLKQCAADFKEHIQSGKSVAFVVRKGALKSSEKYSSPNSLSREEILVEIINTTKNDVFVCTTGKLSREVFEIRENNSQDFLTVGSMGHSLMLAYGIALAKPDKRVFCLDGDGAVLMHLGSLAVVGTSSVNNLVHIVINNGSHETVGGIPTVAGDMDLSQVAASLGYKNTFRVSTKSDLLAVLDQLQVFVEVLSNLESRADLGRPTPIENKNELMLGA
>2820632632
LDTVKFLSAIEDLGVDFYTGVPDSLISPLIDSIINKYNHIIAANEGAAVGLAAGHYLATSKPALVYMQNSGIGNAVNPICSLLHENVYAIPVVFVIGWRGEPGVKDEPQHIFQGKTTLSMLDCLELPYIISETSDLSSHIADFKKHLDCGRSVAFVIRKDAFSGGEKYASEAEMSREHALKMVLASKPNDIFVCSTGKLSREVFEIREQENRDFLTVGSMGHSLMIAYGIALRKPDKRIFCLDGDGAVLMHMGNLALAGANNPPNLVHVVINNGAHESVGGMPTVSTSFNLCDVASALGYKHSFRVTTQSECLSVSTGLNIFIEIMCNLESRTDLGRPTPVQNKNELMLRE
>2820380396
MLECLEMPYVISETDENNLARHLDEFKTYLEKGKSVAFVIRKGGLSGGLRYTSDAKLSREQTLKMILASDVDGFFVCSTGKLSREVYEIREQEKRDFLTVGSMGHSLMIAYGIAIEKPEKRIFCLDGDGAVLMHMGNLSVVGANNPKNLVHIVLNNGAHESVGGMPAVSGCLNLCNVASALGYRHSFRAETESECMSALKNLDIFLEIVCNLESRADLGRPTPIQNKNELMLKE
>2820563457
MNADKFLDIIEDLGGSMYIGVPDSLLSPFIDTVVSKRHIVAANEGAAVGLAAGHYLATSKPAVVYMQNSGLGNAVNPICSLLHKKVYQIPAIFVIGWRGEPGVKDEPQHVFQGEITLKLLDMLEIPYVVSDCDDLSETVEFFRMFLKNGQSVAFVIQKDALTAEVKYGSDAELSREETLETILAGGTENIFVCTTGKLSREVFEIREKQGFDFLTVGSMGHSLMIALGIAQAKPEKRVFCLDGDGAVLMHMGSLAVTGANKPANLVHIMINNGAHETVGGLPTPSAHISFAQTAKTLGYTKTVRVTSKEQLSEVMRAAAVFIEVMCNLKSRSDLGRPTPGENKLALMLK
>2820667079
MQATKFLDILQSLSGGLYTGVPDSLLSPFIDAVMERHKHIVAANEGAAVGIAAGHFLATSKPAVVYMQNSGIGNAVNPICSLLHEKVYSIPAIFVIGWRGEPGVKDEPQHVFQGEITLSLLDNLEIPYVISDDDLEKTVNEFSEHLKNGRSVAFVIKKGALQNDKKYSSGAKLSREEALGAILVDTTDSIYVCTTGKLSREVYEIREQQGSDFLTVGSMGHSLMIAYGIALEKPKRQVFCLDGDGAVLMHMGSLATIGVHKPKNLIHIVINNGAHETVGGLPTVGENLDFSKVAESLGYKKASRATEVTKLVKVIKSTEFLIEVICNLSSRSDLGRPTPAQNRDELMLLG
>2820522070
MKTEAFFSVLDNLGAEFYTGVPDSLLTPFIDEVMDRHSHIVAANEGAAVGLAAGHYLATGKPAVVYMQNSGIGNTVNPICSLLHEKVYAIPAIFVIGWRGEPGIKDEPQHVFQGEATLPMLDCLQVPYVVSDTDDLSAAAAEFKRHIASGQSVAFVISKGALENANKYTSDAALAREDALKTILCTNDNAVYVCTTGKLSREIFEIREQNGFDFLTVGSMGHSLMIAYGIALARSNKQIYCLDGDGAVLMHMGSLAVVGAHRPENLTHIVMNNGAHETVGGLPTVGGQLNFCETAKTLGYAQAFRVECQDELAAVLKDACILVEVICNLASRADLGRPTPIFNKNALMLKE
>2820378497
MEAKNFLTLLGDLGCEFYTGVPDSLLSPFIDAIMDEHKHVVAANEGAAVGLAAGHYLATSRPAVVYMQNSGIGNAVNPICSLLHEKVYAIPAVFVIGWRGEPGTKDEPQHIFQGESTLPLLECMEIPYIISETHDLNTEEFKERLKNGQSVAFVIQKDSLQNSKKYSSDASLSREDALKTILAFKNEIFVCTTGKLSREIFEIRENNNHDFLTVGSMGHSLMIAFGIALNKKSKKVFCLDGDGAILMHMGSLAVVGVHSPKNLVHIVINNGAHETVGGLPAVSNCLVLHETAKTLGYIKNLRVSSVEELKIALNEGDVFIEIICNLISRQNLGRPTPIQNKNSLMLAE
>2820522632
MDIKNFLSILKDLGGSFYAGVPDSLLTPFIDAIVDTHSHIVAANEGAAVGLAAGHYLATSRPAIVYMQNSGIGNAVNPIASLLHKKVYSIPVIFVIGWRGEPGIKDEPQHVFQGESTLSLLECLEIPHVISENHNLNSVIQDFKQHISRGQSVAFVICKDALQNNKKYTSDATLSREDALKIILNTGEDATYVCTTGKLSREVFEIRVQNGHDFLTVGSMGHSLMIAHGIALAKPKKRIFCLDGDGAILMHMGSLAVVGTRNPKNLVHIVINNGAHETVGGLPAVSNKLNLCNVAKALGYSQVFQVSSNEVLQTTLSNSEVFVEIICNLLSRTDLGRPTPIQNKNDLMLK
>2820492240
MDANKFMDALESLGDSFYTGVPDSLLSPFIDAIVDKYRHIVAANEGAAVGLAAGHYLATSRPAIVYMQNSGIGNAVNPVCSLLHKKVYSIPVIFVIGWRGEPGTKDEPQHIFQGEATLSMLDCLEIPHVISDIEDLSDVINNFTQHLKNGQSVAFVIRKDSLINGKKYESDVVLSREDALKTIIATDTNAVYVCTTGKLSREIFEIREQNGHDFLTVGSMGHSLMIAYGIALAKPNRRIYCLDGDGAVLMHMGSLAIVGTSCPKNLIHIVINNGAHETVGGLPTVSNKLNLSDVARSLGYSQTFRVTSLKELEDVLNNTDIFIEVICNLSSRSDLGRPTPIQNKKDLMLAE
>2562008720
MTVEEFFEELRYEFFTGVPDSTLSPICDYLMRHKEHIIAANEGNCVGLAAGYYMATGKVPVIYLQNSGIGNLVNPIASLLNEKIYRIPCLFLVGWRGEPGVHDEPQHLFQGEITHRLLEDLGVHTTVSSTTQEMWQAMMAQVDALLAARKQAAIVISKGAITADIKYGNSYSLMREKAISQIVQAPDDIFVASTGKIARELFAVRETLHKDFLTVGSMGHCSSIALEIALQKPERRVWCLDGDGALLMHMGAMAVIGSFAPANMVHVVFNNESHESVGGYPTAIGSVDLCKVAQNVGYQSVHMADTADSLQQRLRGQSTLLEIRTAIGSRADLGRPTPEENMKHFMLQA
>2854021424
MNAADFVKVLEELGVGFYTGVPDSLLSPFTGEIMTRYKHVIAANEGNATGLAAGYYLATGKIPCIYMQNSGQGNMLNPYASLLAPDVYKIPAVFVVGWRGEPGTKDEPQHVFQGKITVKLMELLQIESVITDTTIEELEKMAVRMKTLLENGACVGFVIEKGALETEHKYSNVYTVSREDALKEIVGIGGDIVISTTGKASRELFEIRESNGYDFLTVGSMGHSSSIALGVALQKKEKKVWCIDGDGAMLMHMGAMALMGANKPQNLVHIVLNNESHETVGGMPTVAGSIDIPKIAAGCGYEKVYTASTLEEIRHAVRANAALIEIKVALGARADLGRPTAEENKKSFMVQE
>2511986226
MEKYNHIIAANEGNAVALACGYNLATGYYPCVYLQNSGIGNIINPVASLLNEKIYAIPTLFIIGWRGEPGVKDEPQHLFQGEITLKLLDDLDIEYVLDNVTFDIVEDSLNKFKSILDKGKQAAFVIRNDVFEKEKLYKNNNSLIREKAIETILYSENDIIVSTTGKISRELFEIRENKKRDFLTVGSMGHSSMIALSIALQKKDKRIWCLDGDGAVLMHMGALAIIGNRKPNNFVHVVLNNFAHESVGGMPTVADKINLPEIAKKSGYEYAETVNSLDELNDVLKNSFIEIKVSIFSRKDLIRPNPLDNKNNFILRQ
>2545759275
MIKAYNFLKLLNYNINFFTGVPDSKLQSFCDKLMEEYSHIIAANEGNAVAIAAGYNLATGNYPCVYLQNSGIGNIVNPTASLINEKIYSIPVLFIIGWRGEPNVKDEPQHAFQGEITLKLLEDLNIEYVLDEVNYDILKDALNKFKSILDNGRQAAFVIRDGVFEKEKLYKNNNDLIREKAIEKIVYSKDDIIVSTTGKISRELFEIRENNKKDFLTVGSMGHSSMIAFSIALQKKDRRIWCLDGDGALLMHLGALAIIGSRKPNNFIHIVLNNEAHESVGGMPTVVDKINLIEIAKNMGYEFVKSVNSLEELDNVLTNTFIEIKVSIFSRKDLMRPNPLDNKNNFILR
>2608488892
MDAKHFLDVLKTEFYVGVPDSQLKGLCNYLISEYDKHIIAANEGNCVGIAAGYYLATGKVPLVYMQNSGEGNAVNPIVSLLNEKVYGIPVIFAIGWRGEPGVKDEPQHAFQGEITLSLLDNMNVSYIVDNTSVEAISQAMESFEPLLKDGQQVAFVFKKNSLTTDRKYKNNNNLLREDAIREIVSIGDDVIVCTTGKASRELFEIRDQLNSDFLTVGSMGHASSIALGIAVTRKDKRVWCIDGDGAFLMHAGAMFTNAKIKPKNLVHVIINNEAHESVGGMPTAANVEEFSQIALSCGYEKVFQVSKIDDLREKLKNTSCCLEIKCKIAARDDLGRPTPEENMKQFMLKG
>2789413033
MKITDFMTEVQLGIDYYTGVPDSQLKALCDHLMDRFENHVVAANEGAATGLAAGHFLATGKPAMVYMQNSGIGNAVNPICSLLNDKVYAIPVLFVVGWRGEPGVHDEPQHIFQGEVTCEMLSCLDIAHVLTETTEEEFKSAMDEAAKTFASGKCYAVVVKKGALKNDKKYENDYPMSREDVVKLIIQAKPDDIFVSTTGKLSRELFEAREARGKDFLTVGSMGHSSMIALGIAQQKKDRRVFCLDGDGAALMHMGSMAVLGANEPKNLYHVVINNGAHETVGGVPTVSASIDLPAAAKAFGYKQAFTAQNEQEILEALGEEILIEIHTNLFSRADLGRPTPIQNKEAFMVAG
>2789430133
MNITDFMSEIQLGVDYFTGVPDSQLKALCDHLMDRFEQHVVAANEGAAVGLAAGHYLATGKPAMVYMQNSGIGNAVNPICSLLNDKVYAIPVLFVIGWRGEPGVHDEPQHVFQGEITCKLLDCLDIAHVLTESTAEELKAAMGEAQKAFADGKCYAVVVKKGALKNDKKYQNDCPLSREETVKLIIQAKNDDIFVSTTGKLSRELFEAREARGKDFLTVGSMGHSCMIALGIAQQKKERRVFCLDGDGAALMHLGSLAVLGANQPKNFYHVVINNGAHETVGGVPTVASKIDLPAAAKAFGYQHVFTARTEQEILGALKNLEVLIEIKTNLLSRADLGRPTPIQNKEAFMVEG
>2820699400
MNPNIFANYEFFTGVPDSQLKPLCDWILDTYQKHIVAANEGNAVAIAAGYHLATGKVPVVYLQNSGIGNITNPVASLINHRVYGIPMLFIVGWRGEPNVPDEPQHVFQGEITLAQLECLEIEAVLENTTDDDFNNVMKRFEQRFAQGKSAAFVIRKGALKYECKCAPVLHGQISREEAIRHIAAAMGGLIVSTTGKASRELYEIREQNKADFLTVGSMGHSASIALGIALHKPSKRIWVIDGDGAMLMHTGAMAIIGAAAPKNLVHIIINNAAHESVGGMPTAVRKIDMPALARGFGYSCIKRVSTIEELTAALANNNSLIEVITTATSRDDLGRPKPQDNKVQFMLMK
>2608668084
LKIEEFLEKLNVDFFTGVPDSRLKALCNYLMCKYKHHIIAANEGNAVAIAAGYHLATGKIPVVYMQNSGEGNTLNPLASLTNPEVYNIPMILIIGWRGQPGLKDEPQHVYQGKITTEFLEMMGIAYEIDGTQIKEIEKLMKKFNENLKNGKNVAFVVKEKGLEFNGKYKNSYKLSREKIVELVTYSENDMIISTTGKASRELFEIREKNHTDFLTVGSMGHASSIALGIAINKPNKKIWCIDGDGAALMHLGAMAVIGKYKPKNMIHVVVNNGAHETVGGMPTVSKSISLADIALDCGYEKVFVAKTEKELEFALKNATTFVEAYSAIGARKDLGRPTPIENKEAFMLQQ
>2657152336
MQIQEFTKLLNADFYTGVPDSLLRPLCDYIYMQYKHHIVAANEGNAVAIGAGYHLATGKIPVIYLQNSGEGNIINPLLSLLSEDVYAIPSLFIIGWRGEPGIHDEPQHVHQGKVTLSLLETMGMPYVVDEMTAAELQVQMQSLWQAIHAGRQAALVIRKDALENAEKHANENFLTREEIIQAIAAAGNSPIISTTGKASRELFEYREAKGHDFLTVGSMGHSSSIALGIALQKPGQTIWCIDGDGATLMHMGAMAVIGSVHPKNLIHVIIDNHAHESVGGMPTAAKNIDFAQIAQGCGYDHIYTATTMDELKKSLTKDHRILIAQSAIGARKDLGRPTPKANKTDFMLKE
>2525394698
MEAKTFMEILGSEYYTGVPDSLLRPLCDCIMEKYTHHIIAANEGNAVAIAAGYHLAMGKTAVVYMQNSGEGNIINPLASLLNEKVYGIPAIFVIGWRGEPGVRDEPQHIFQGEITLKLLETMDVSYVVDKTPEAELRMKMEEYGGFLNSGRQIAFVIKKNALTNDKKYENDKAHTREEAIRTIVYAGDDPIICTTGKASRELYEIRNQEGHDFLTVGSMGHASSIALGIALQKPDKRIWCIDGDGAALMHMGAMAVIGNIAPNNFIHIVINNGAHESVGGLPTAMQGIDTCRLAMATGYKNCYKTKDIKSLEDAIMFNRSFIEIEANLESRNNLGRPTAKDNKDCFMIER
>2595183280
MLLVEKFISMLAVDFFVGVPDSKLKPLVNYLMDKYKHHLIAANEGNCVAIAAGYYLATGKIPLVYLQNSGEGNVINPIASLISPDVYNIPVIFVIGWRGEDGIKDEPQHKFQGKITKDLIDLMQIKNTLTNTTEETLEEDLKELKKELEEGRSIAFLVKEKALKFEKNYKNNNKLKREEIIEKIVFANEDIMVSTTGKASRELFEIRENKNNDFLTVGSMGHSSSIALGIAISNEKEKIWCIDGDGAAIMHLGALPVIGEVKPSNLIHVLINNGAHESVGGMPTVAKGCEFSKIAKACGYEYIYKVKTMWELEEALKKNKTFIEVMSAIGARSDLKRPTPIENKQNFMLRR
>2800656475
MVSVEKFISMLGVDFFVGVPDSKLKKLVNYLMYKYKHHLIAANEGNCVAIAAGYYLATKKVPLVYLQNSGEGNIINPIASLISPDVYNIPMIFIIGWRGEDGINDEPQHKFQGKITKDLMDLMQIENTLTDTTEEMLSKNIEDLKKDLEKGKSVAFLAKENAFSFEKIYKNDNKLKREEIIEKIVVANDNVIVSTTGKASRELFEIRKNKKNDFLTVGSMGHSSSIALGIAISKSDEKIWCIDGDGAAIMHMGAIPVIGAVKPSNFIHVIINNGAHESVGGMPTVAQGCDFSGIAKACGYKYVYKVSNMWELKEALEKNKTMIEVMSAIGARKDLGRPTPTENKENFMLKG
>2595180140
MVSVEKFISMLGVDFFVGVPDSKLKKLVNYLMYKYKHHLIAANEGNCVAIAAGYYLATKKVPLVYLQNSGEGNIINPIASLISPDVYNIPMIFVIGWRGEDGLRDEPQHKFQGKITKDLMDLMQIENTLTDTTEGMLSKNIEDLKKDLEKGKSVAFLAKENAFSFEKIYKNDNKLKREEIIKKIVVANDNVIVSTTGKASRELFEIRKNKKNDFLTVGSMGHSSSIALGIAISKSDEKIWCIDGDGAAIMHMGAIPVIGAVKPSNFIHVIINNGAHESVGGMPTVAQGCDFSGIAKACGYKYVYKVSNMWELEEALEKNKTMIEVMSAIGARKDLGRPTPTENKENFMLKG
>2841553024
MDANVFLEQLDSDFFCGVPDSQLRTFIDALYSKYDHHIIAANEGNAVGIAAGYHLATGKVPVVYMQNSGEGNAINPIASLLNDKVYAIPMIFVIGWRGQPGVHDEPQHIYQGEITLKLLEVMGIEYVLTETTKLALKEQISKFKLQLGAGKDVAFVITKGALTNKNKYSNEYTLNREEVIEHIVAAGDDLIVSTTGKISRELFEIRERKGHDFLTVGSMGHASSIALGIAMQKPERRLWCLDGDGALLMHMGAMPIVGHMHPDNMVHILLNNASHETVGGMPTVADTVSFVDIARASGYRKVLATDNLIDLDRILKESPPFLQVDCAIGSRANLGRPTAKENKYGFMI
>2595461329
MDANVLLEQLDSDFFCGVPDSQLRTFVDALYSKYDHHIIAANEGNAVGIAAGYHLATGKIPVVYMQNSGEGNAINPIASLLNDKVYAIPMIFVIGWRGQPGVHDEPQHIYQGEITLKLLEVMGVEYVVTETTKEALIEQIEKFKMQLNAGKDVAFVITKGALTNENKYSNEYTLNREEVIENIVVAGDDLIVSTTGKISRELFEIRERKGHDFLTVGSMGHASSIALGIAIQKPERRVWCLDGDGALLMHMGAIPVVGHMHPDNMVHVLLNNASHETVGGMPTVADTVSFVDVARASGYKKVLATDNLNDLDRMLKDSSPFLQVDCGIGSRADLGRPTAKENKYGFMM
>2565709886
MNIENFVDALDADFFAGVPDSQLKALTAFLFDRYQHVIAANEGNAVALAAGYHLATGKVPVVYLQNSGLGNIINPVASLLHQKVYGIPCLFIVGWRGEPGVHDEPQHIFQGERTIELLEQMQIPAVIGHTTEAEVRSKLEEYREVFHKGGQAAFVVRKNALEYTQQFSSHGIMRREEILSHILAADENDLFVSTTGMASRELFELREARGRDFLTVGSMGHCSSIALGIALQKPERRVWCIDGDGSILMHMGALSVVGANAPKRFIHVAINNGSHESVGGMPTVAGNLELSQIAKTCGYTYVACAADFDALDDALKQAESFLEVKAATGTRKNLGRPTPIENKISFMLAG
>643100382
MDVKEFLNIIGSEFYTGVPDSLLRPVCDYLIDTYKHIIAANEGNAVAIAAGYYMATGKAAVVYMQNSGIGNTINPVASLLSSDVYAIPCIFIVGWRGEPGIKDEPQHLYQGKVTDRLLEDMDIAAHLKDTSYDELCMQMSAFRTLLEKGKSVAFIVSKGALSYENKYHNNSTITRESVIKLVTASDEDVIVSTTGKASRELFEIREHNGKDFLTVGSMGHSSSIALGIAVNRPERKVWCIDGDGAVIMHMGSMAVIGNVCPQNFVHIVINNSAHESVGGMPTAASTMNLCQIAMGCGYKEAYTAETEKELRNCLAKSNTFIEVKTAIGSRKDLGRPTPKENLKEFMMKN
>2657161607
MKVEEFLSCLDADFYAGVPDSQLKAVCNYLMDTYQHHIIGANEGNCVALAAGYHLATGKVPVVYLQNSGEGNIVNPVASLLHEQVYGLPCIFLVGWRGEPGVHDEPQHVFQGQITLPLLELLGVQSVLDDTTLEEVQVQMSAFRRELSAGRQVAFVVRKGALSYGGKFGNSFAARREEIIGRLAAAGEAFIVSTTGKASRELFEIREARGHDFLTVGSMGHASSLALGMALQRPERQFICLDGDGAALMHLGAMAVIGAKRPANLLHIVINNQAHESVGGQPTVAGSTDLCGIARACGYPWVAKARTLEEVESAFMAAGAFIEAEAAIGARADLGRPTPQENKQTMMVAG
>2624731396
MKVEELVSVINSDFYAGVPDSLLAALGNYLVQTYEHHVIAANEGNAVAAAAGYHFATGKVPVVYMQNSGQGNIVNPVASLCNEKVYAIPMLYIVGWRGEPGVHDEPQHIFQGEITLKLLEDMDVPYIIDDTTAADVEAKMKEFNELFAQGKQASFVVRKGALTYDNNYTNDYLMTREEIISHIIVSKDDIVVATTGKTGRELFELREARGKDFLTVGSMGHSSSIALGIAAQKKDRRVWVIDGDGAMLMHMGGMAVIGSSDVDNLVHIVINNGAHESVGGLPTVAEKIDILKIAEGCGYTSVSSVRDAESLDKKLKDAKVFLEIKSRIGSRADLGRPTARINKENFMLK
>2599665467
MDVVELVKQLKLNVDFFSGVPDSQLKPLCNYLMNSYNHIIAANEGNAVALAAGYHLSTGKIPCVYLQNSGLGNIINPVASLLNKKVYGIPCVFVVGWRGEPDVHDEPQHVFQGEITLKTLEVMDIDYIIDNTTEEELHIKMKKFKLMLDSGKSVAFVVKKGGLSYDEKHKNENTTLREEIIRQITAAEEDIIVSTTGKTSRELFEIREQNNYDFLTVGSMGHSSSIALGIALNKPNTRVWCIDGDGAALMHMGSMAVIGAKSPDNYIHVIINNGAHESVGGQPTVADDINFGQIALGCGYKAAYHAKDLNQLQDVLQGKKIFIEIKSAIGSRDDLGRPTPTENKTAFMLRE
>2638379979
LDVLIFIEQLKVSGDFFTGVPDSLLKPLCNYLMDHYKHIIVANEGNAAAIAAGYHMATGKVPCVYLQNSGLGNLINPVTSLLNNKVYGIPCVFIIGWRGEPGVPDEPQHIFQGENTLDILKTVDIDYIFDNTTESKVEEKMAEFQYLLKAGKSVAFVMKKDALSYNKKYENKYATSREEIIHIITAAKEDIVVSTTGKTSRELFEIREQKGHDFLTVGSMGHSSSIALGIALNKPRTRVWCIDGDGSALMHLGSMAVIGGQSPNNFIHIVINNEAHESVGGQPTVAKSINFKQIALGCGYNEAHCAETINDFKNVLEEKKIFIEIKSAIGSRGNLGRPTPTENKQAFMLAE
>2566175916
MDAGDFAKILGADFFTGVPDSQLRQLCDYLMDTYKHHLIAANEGNSVGLAAGYHLATGKVPVVYLQNSGEGNIINPLASLISEEVYAIPCIFIIGWRGEPGVHDEPQHIQQGKVTTELMNVMDVPFIIGDTDIEDVSSQFKEWQPLLDKGRQVAFIVQKGAFTYSNKYKNKSKLVREEIIKLIVASGDDPIVSTTGKTSRELFEVRESLGNDFLTVGSMGHSSSIALGIAINKPKTRIWCIDGDGSALMHMGSMATVGAVKPVNLIHIIINNFAHESVGGMPTVANSVDFVSVAKACGYAYAVKVDTYEDLKWKFKSIECFIEIDSAIGSREDLGRPTPVENKEAFMLSE
>2562005957
MKIENFVSTLESDFFTGVPDSQLKSLCDYLISKYHHHIVAANEGNAVALAAGYHLATKKYPVVYMQNSGEGNAVNPMASLMDEHVYGIPAIYVIGWRGEPGIHDEPQHVYQGMITCKLLDLMNIVYVIDNTTDAEISEKMSEFKTILKTGKSVAFVIKKGALTNDTKYSNNYEASRESIIETIIYTGEDPIVSTTGKASRELFELREKFKHDFLTVGSMGHSSSIALGIAINKPEKRVWCIDGDGALLMHMGALTCIGNYEPENIVHIVINNEAHETVGGMPTNTKKLHLLDIARACGYNKCYQANNLDDLNNILISNKTFIEVKASMGARADLGRPTAKENKENFML
>2558743396
MQAEAFAKILEAQFYTGVPDSLLRPLCDYLMKTYRHHIIAANEGNCAAIAAGYHLATGKIPAVYLQNSGEGNLINPAASLLHRQVYGIPVLFIIGWRGEPGIHDEPQHIYQGAITKRLLEDLEIPSIIGQTPEAAVQEAMKRFRPLLNQGSSAAFIIRKGGLVNREKYQNAYHISRETAVRHIAAAGEDFIVSTTGKASRELFEYRTAKGRDFLTVGAMGHASSIALGIALHRPEAQIWCIDGDGAVLMHMGAMALIGTNRPGNLIHIMLNNGAHETVGGMPTAANGIDLPGIARACGYPYTECVNDLAALDAALKARRCLIEVKCAMGARDDLGRPTPQEMKAVFMLQG
>2799560616
MEADKFIKILESDFFTGVPDSQLKALCNCLIDKYNHHIIAANEGNSVGIAAGYHLATGKIPVVYMQNSGEGNVVNPVASLLNKDVYAIPEIFIIGWRGEPNVHDEPQHFFQGKITLKLLDDIDIDYVLTETTEEDLLNQMIKFKTNLEQGKSVAFVVKKGALTYSKNYKNNNTITREEAIRQIVSAKNDLIVSTTGKASRELFEIREQKKYDFLTVGSMGHCSSIALGIAINKPDTRVWCIDGDGSILMHMGAMAVIGQNKPDNFIHIMINNYAHETVGGMPTVAEHIDFKNIALACGYKYATIVNNYEELNKELKNNRSFIEIKCQLGSRIDLGRPTPLENKNQFMFI
>2799774450
MQAKQFINLLGADFYTGVPDSQLKALCSCLMREYKHHVIAANEGNCAALAAGYHLATGKVPVVYMQNSGEGNIVNPAASLLHDDVYGIPVIFVIGWRGEPGVKDEPQHVYQGQITCQLLKDLGIEFIVSETSEAEIATVMNQFRELLTEGKDVAFVIRKNALTDKGTNPNQQKLIREDIIRTIACSQGDPIVSTTGKASRELFEIREQRGNDFLTVGSMGHASSIALGIAAQKENLTVWCIDGDGAALMHMGAMAVIGACRPANLVHIVIDNEAHETVGRMPTVSPAIQLAGIAKNCGYAYTAEIFSMAQLVRELRARKSFLQVHCGLGSRADLGRPTPKQNKAAFMLAE
>2814013919
MKLDFLGAYDFFAGVPDSQLKQLCGLLMDRYRHIVAANEGNAVALAAGHYLATGRVPVVYLQNSGVGNIVNPVLSLLSDRVYGIPCIFFIGWRGEPGVRDEPQHMFQGEVTLNLLADIGIEAVVGETTKEEIEGQMRRFAPLLADGRSVAFVVRKDALDYEARCGNAFTMKREEIVRAVVAAEEGVIVSTTGKTSRELFEIREKRGRDFLTVGSMGHSSSIALGIALAKPRMRVWCLDGDGAALMHMGAMAVIGANSPANLVHVVINNASHESVGGIPTVAGKINLLKVADGCGYPSRFSASSREELDDALRNARCFIEARAAIGARPDLGRPTPQENRKKFMLSG
>2558953568
NVQVTDFLNIIGADFYTGVPDSQLKALCDYLVNTYKHHIIAANEGNAMAIAAGYHMATGKVPVVYMQNSGEGNVINPLASLMNTAVYGIPCVMIIGWRGEPGVHDEPQHVFQGQVTCKLLETMDIPYVVDETTKENIVDIYDAFKEKLSEGKVVAFVIKKGSLIYNEKYSNDHELKRETAISRIATAGRDVIVSTTGKASRELFEIRERNGKDFLTVGSMGHASSIALGIAINKPDRRVWCIDGDGAALMHMGAMAVIGNVKPSNLVHVVINNGAHDTVGGQPTVAGSTDLTGVAKACGYETVLLANNEKELEEALAGVSTFLEVKCALGARDDLGRPTAIENKKQFMLRD
>2820268467
MKLDFLKGYDFFTGVPDSQLKPLCDYLMATYNSHIIPANEGNCVGLAAGYHLATGKIPVVYLQNSGIGNIVNPVASLMNDKVYGIPCIFIVGWRGEPGVHDEPQHIFQGEITLQLLEDVGVRTIIGDTTEDDVITQLKRWKPLLKNGKQVAFVVQKGALAIDENKYANGNTMFRMLREDVIRRVVVSGDGLIVSTTGKTSRELFEIREKNTCDFLTVGSMGHCSSIALGIAMHKPDRKIWCIDGDGSVLMHMGAIAAIGSINPGNMVHIVINNGVHESVGGFPTVAAGLDFVKIFEGCGYANCVCVDTIDSLDAELKMRSTFIEAKCMIGSRGDLGRPTAREIKEKFMLLQ
>647357298
MQISSFIAQLQIASSHFLGVPDSQLKALCNYLYKNCDHIIAANEGNCTALAAGYYLATGKVPVVYMQNSGLGNVVNPVASLLNDKVYGIPCVFVIGWRGEPGLKDEPQHIFQGAVTLDLLKVMDIASVVRDTTEQELAAQMAEFQPLLAAGKSVAFVIAKEALTYDEKFKNDFTMTREEVIRHITFSGEDPIVSTTGKASRELFEIRVRNGYDFLTVGSMGHSSSIALGIALSKPHTKIWCIDGDGAALMHMGALAVIGSQRPRNLVHIVINNGAHESVGGLPTVARSASLAKVAEACGYVNVKTVGTFAELDAALRNADTFIEAKTAIGARADLGRPTAMENRDGFMLKE
>2831340654
MQVSVFIEQLKVGASHFVGVPDSQLKALCNYLYKNCDHIIAANEGNCTALAAGYYLATGKVPVVYMQNSGLGNVVNPIASLLNDRVYGIPCVFVIGWRGEPGLKDEPQHVFQGAVTLDLLKVMDVASVVRDTTEQELAVKTAEFQPLLAAGKSVAFVVAKEALTYDEKFKNDFTMTREEVIRHVTVSGEDPIVSTTGKASRELFEIRVQNGYDFLTVGSMGHSSSIALGIALSKPHTKVWCIDGDGAALMHMGALAVIGSQHPRNLVHIVINNGAHESVGGLPTVANHARLADVARACGYGNIKVVSALEELDESLKDAGTFIETKTAIGSRADLGRPTAMENRDSFMLKE
>2595118096
MDAKAFMDIIGADFYTGVPDSLLKPLCSCLEDRWHHHLIAANEGCCAALAAGYHLATGKVPVVYMQNSGEGNMINPAASLLSREVYGIPVLFIIGWRGEPGVHDEPQHIYQGRVTLKLLEVMDIDYIMDSTAAEELGAALEGFREVFAQGRQAAIVVRKGALSYEGGRRRKAAMLREEAIRRITVSGDDPVISTTGKASRELFELREGAHRDFLTVGSMGHSSSIALGAALQQPHKRFWCIDGDGAALMHMGALAVIGTTAPPNLVHIVINNGAHESVGDMPTAAAKLRLADIAAACGYPYTVTVDSPEGLDRELRDRGSFIEVICDVGARPELGRPTAMENKQSFML
>2799877798
MDAKAFMDIIGADFYTGVPDSLLKPLCSCLEDSWHHHLIAANEGCCAALAAGYHLAAGKVPVVYMQNSGEGNMINPAASLLSREVYGIPVLFVIGWRGEPGIHDEPQHIYQGRVTLKLLEVMDIDYIMDSTAAEELSAALEGFREVFAQGRQAAIVVRKGALSYEGGRRRKAAMLREEAIRRITVSGDDPVISTTGKASRELFELREGAHRDFLTVGSMGHSSSIALGAALQQPHKRFWCIDGDGAALMHMGALAVIGTTAPPNLVHIVINNGAHESVGGMPTAAAKLRLADIAAACGYPYTVTVDSPEGLDRELRDRGSFIEVICDVGARPELGRPTAMENKQSFML
>2826148153
MDAKAFMDIIGADFYTGVPDSLLKPLCSCLEDSWHHHLIAANEGCCAALAAGYHLATEKVPVVYMQNSGEGNMINPAASLLSREVYGIPVLFVIGWRGEPGVHDEPQHMYQGRVTLKLLEVMDIDYIMDSTAAEELGAALEGFREVFAQGRQAAIVVRKGALSYEGGRRRKAAMLREEAIRRITVSGDDPVISTTGKASRELFELREGAHRDFLTVGSMGHSSSIALGAALQQPHKRFWCIDGDGAALMHMGALAVIGTTAPPNLVHIVINNGAHESVGGMPTAAAKLRLADIAAACGYPYTVTVDSPEGLDRELRDRGSFIEVICDVGARPELGRPTAMENKQSFML
>2835067012
MLNAERILKSFEDNGISFFTGVPDSQLKALCNCLMNTYDKHVIAANEGNAVGLAAGYHMATGKIPCVYLQNSGIGNIVNPVASLLNERVYQIPALFVVGWRGEPGVKDEPQHLFQGEITIKLLEDLGMEIILDETTLETFDAMLKRFLKVLNRGGCAAFVVRKGALEYRYENQAWILREEAIRQVAEGEDVIVSTTGKASRELFEIREQPYDFLTVGSMGHSSMIALGVALNQPERKVWCIDGDGAVLMHMGALAVIGAKKPRNLIHVVMNNGAHETVGGMPTVCGEIRLTEIARACGYPAVYSVDRLEELGPVLEGLAFVEVKTAIGSREDLGRPTTTAVENKQGFMKG
>2800043978
MKAETLFQKIGADFYTGVPDSQLKALCNFLMTKYEHHIIAANEGNCTAIAAGYHLATGKVAVVYMQNSGEGNIVNPAASLLHTKVYGIPVLFVVGWRGEPGVHDEPQHIFQGEITLKLLEDLEIEPVISDTEEEEIAQAMEHFRELFASGRSAAFVVRKGALTYDGPYENEYTLTREEAIRQIAASGEDPVVSTTGKASRELFEIREAAGRDFLTVGSMGHASSIALGVALQRKDRRVWCIDGDGAALMHLGAMGVIGRIRPENLVHVVINNGAHETVGGMPTAVREMDLLSLARACGYPSAISVQTAGELEEALRAGRQFLEVKCAIGAREDLGRPTARENKQKFMLLD
>2558957037
MRVESFFDILGVDFYSGVPDSQLKALCDFLMQKYTHHVIAANEGNATALAAGYHLATGKVPVVYMQNSGEGNVINPVASLLSDEVYGIPCIFVIGWRGEPGVHDEPQHIYQGKVTCKLLEVMDIEYILSSTTEDELRGYMAAFRDRLDAGKSVAFVVRKDALTFDEKYRNDYVMTREEIIEHIVVSGDDPIVSTTGKASRELFEIRGRMAHDFLMVGSMGHASSIALGIALQKPEKRIWCIDGDGAALMHMGAMAVIGDINPKNLIHIVINNGAHETVGGQPTVLVGRDLAKVAGGLGYVKCYCAEDADGLDRILSDGSIFLEVKCAIGARADLGRPTARENKEAFMIE
>2789421496
MEIKSFLDQIGVEFFVGVPDSQLKALCDYLMNTYHKHLIAANEGNCTALAAGYYLATGKIPLVYMQNSGEGNIINPVASLMNDKVYAIPCIFVVGWRGEPGVHDEPQHIYQGEVTLKLLEDMEIKTVVGDTTVNQVAAQMEEWKPWLASGHQVAFVVRKGALQYDQKYVNNFSMTREQAIKDIIVTGDDIIVSTTGKASRELFEAREALRCDFLTVGSMGHSSSIALGIALQKPTEKIWCLDGDGAALMHMGSMAVIGANHPTNLVHILINNQAHETVGGMPTVSGTVDWQMLAKACGYQKTAFADNEEQLHAILKTENTFLEVRCANGARADLGRPTPHQNKQHFMLTN
>2601091950
MNAEKFFDTLGADFYTGVPDSQLKPLCNYLIDQYMHHIIAANEGNCTALAAGYHLATGKVPVVYMQNSGEGNVINPVASLLNDKIYGIPVIFVIGWRGEPGVKDEPQHIYQGEITLQLLKDMEVESVVDTTTDWELQQSMDGFRANLKKGRQVAFVIKKGALVYDGKYANTNRILREEAIRRIVAAGEDIIISTTGKASRELFEIREENGQDFLTVGSMGHSSSIALSVALQRPERRVWCIDGDGAALMHMGAMALIGANAPCNMVHILLNNEAHETVGGMPTVADTLDFTKIAEACRYPYAVSVKDFDMLEQELKDRKSFVEIKCSLGSRANLGRPTPIENKEKFMVKE
>2790207550
MNLSFLKDYDFFTGVPDSQLKPLCSYLINEYKHIIAANEGNAVGLAAGYYLATGKTPVVYLQNSGIGNIVNPVASLLNEKVYGIPCIFIIGWRGEPGVHDEPQHMFQGEITLKLLSDLGISSVINHTTEDELIRHMKEVFSPLLASGKSVAFVVKKGALDFDGKYKNTNTMLREKIIEHIVAAGNDLIVSTTGKASRELFEIREAKHHDFLTVGSMGHSSSIALGIALKRPERKVWCIDGDGAVLMHMGAMAVIGANKPNNMVHVVINNNAHESVGGMPTVAGAIDLIKIAEGCGYPFCKIVSSYDELDAALKKAEAFIEAKAAIGARADLGRPTPAENMRAFMIRC
>2752719722
MRAEDFVRIIGADFYTGVPDSQLKALCNYLIRTYQHHIIAANEGNCAALAAGYHLATGKVPAVYMQNSGEGNLINPAASLLHPQVYAIPMLFVIGWRGEPGVHDEPQHRYQGAVTLKLLEDLEIASVLGDTAEDALAAAMDDFRRLFASGRQAAIVVRKGALTDEQPYRNSNALLREDVIRHVLASGEDPVVSTTGKASRELFELREAGHYDFLTVGSMGHASSIALGLALSRPELRFWCIDGDGAVLMHMGSLAVTGQYRPQNLIHIVINNGAHETVGGMPTAASGCSIAEIARACGYPHTVCVGTFDALDRALKERHSLIEVQCAIGARENLGRPTARENKQSFMLA
>2624757133
MKVEDFVKIINSDFYTGVPDSQLRPLCDYLYNTYKHHIIAANEGNAVGIAAGYHLATGKVPVVYMQNSGEGNAINPMVSLLNEKVYGIPVVFVIGWRGEPGVHDEPQHIYQGEVTLRLLDDMKVKSVIHDTSDYEVADTMRKFKHILLSGNSVAFVIGKGALTDAPKFSNENSMIREEIIRHIIVTDGDPIISTTGKASRELYEIREINKYDFLTVGSMGHSSSIALGVALNKTNERIWCIDGDGAVLMHLGAMAVIGDNRPRNMIHIVINNGAHESVGGMPTVARNIDLISIAKACGYPYAVSINNYEKLDRELKTGDRFLEVRSSIESRKELGRPKPLENKKRFMLVS
>2525472888
MEAARFAELTGADFFAGVPDSQLKALCAYLVDKYHHHIIAANEGNAAALAAGYFLATGKTAVVYMQNSGEGNVINPLASLLNTRVYGIPVLFVIGWRGEPGVHDEPQHIYQGMVTEKLMEDMEVETVLDETSEEELEKALTGFKALFAEGKQAAVIVKKGALSFEKKYSNSFKMNREEAIGHIAAAGNDVIVSTTGKISRELFEYRTATDRDFLTVGSMGHCSSIALAVALQKPDRRVWCIDGDGAMLMHMGALAVEGSIHPDNLIHVIINNNAHETVGGMPTVSGSMDVVACAKACGIASAVSVSDFDDLDDALKASGGLIEVKCSIGSRADLGRPTAMENRNAFMLRQ
>2800654022
MKVQDFVKILGADFYTGVPDSLLKAFCYYLFNTYKHHVMAANEGNCAALAAGYHLATGKVPVVYMQNSGEGNIVNPAASLLNDKVYGIPVIFVVGWRGEPGVHDEPQHIYQGQITCSLLDELDIANVVSDTTPAELELKMQEYRKLLDNGKDVAFVIRKGALSYDGTFRNDYTMKREEIIQHIVYTGDDPVISTTGKASRELFETREAAGYDFLTVGSMGHCSSIALGVAEFQPDRKVWCIDGDGAVLMHMGAMPVIADCHPKNLVHIVINNGSYETVGGEPTVLADINIADIAKDCGYDEAVRVETPEDLDIALKETDTLIEVMSSIGARADLGRPTAMENKENFMLRR
>2800079641
MQNSGEGNVINPVASLLNDKVYAIPCIFVIGWRGEPNVHDEPQHIFQGEITCRLLDVMNIKYIISDTSIDEVKSVMKEFRKILNGGRQVAFVVKKGAFQYDGNYENKNTMRREDIIKHIVVAENDIIVSTTGKASRELFEIREANGYDFLTVGSMGHSSSIALAIALQKPNKRVWIIDGDGAALMHMGAMAVLASNKPNNVIHIVVNNGAHETVGGQPTVMSYADVVKVADGCGYPNVISVSTFEELDDALKNKNSFIEVKCAIGARSDLGRPTAKENKEAFMLRK
>2799923230
VKVEDFIEIVGADFYTGVPDSQLRALCDCLTAKYRHHIIAANEGNAAALAAGYHLATGRAAAVYLQNSGEGNIVNPMASLLHERVYGIPCLFIIGWRGEPGVHDEPQHIYQGEVTLKLLEDLEIAYVIGETTEAELRRSMEGFRTLLAAGSCAAFVVRKGALTDAPKYENDNSMKREEIIRRLVVSGEDPIICTTGKASRELFEIREANGYDFLTVGSMGHASSIALGVAIRKPERTIWCIDGDGAMLMHMGAMAVIGEYRPGNLVHVVINNGAHETVGGMPTAAGVDLVGIARACGYPHAVRVGDYDSLDRELKSRGSFLEAACSLGARENLGRPTAQENKKSFMLGT
>649835390
MDVKLLEHMIGADFYTGVPDSLLRPLCDYIMDTYSHHIIAANEGNCTAIAAGYHLATGKVPVVYMQNSGEGNIINPAASLLNRKVYAIPMLFIIGWRGEPGVHDEPQHIYQGEVTLKLLDDMDIESVISDTAESDIRTALERFRKAFAEGRQAAFVVRKGALTYDKKYKNDYTMSREEVIRHIVFTGDDPVVSTTGKASRELFEIREQNGRDLLTVGSMGHTSSIALGIALQKKDKTVWCIDGDGSMLMHMGSLAVTGQICPENLVHIVINNSAHETVGGMPTAAGQTDITGIARACGYLRVYTADSFEALDKVLRNGRAFVEVKCALGSRADLGRPTAIENKEHFMLAK
>2540924427
MDVKILDRIIGADFYTGVPDSLLRPLCDYLMDTYAHHIIAANEGNCTALAAGYHLATGKVPVVYMQNSGEGNIINPAASLLNRKVYAIPMLFIIGWRGEPGVHDEPQHIYQGEVTLKLLEDMDIESVISDTTEDEVRGAFAEFEKAFSEGRQAAFVIRKGALTYEKKYKNSYAMSREEVIRHIVFTADEPIVSTTGKASRELFEIREQNGRDFLTVGSMGHTSSIALGIALNKKERKVWCIDGDGSMLMHMGSLAVTGQISPDNLVHIVINNSAHETVGGLPTAAGTADITGIARACGYGRVFAAENYDDLDKALRDGSTFIEVKCALGARDDLGRPTAIENKEHFMLAK
>2579386810
MDVKILDRIIGAEFYTGVPDSLLRPLCDYLMDTYAHHIIAANEGNCTALAAGYHLATGKVPVVYMQNSGEGNIINPAASLLNRKVYAIPMLFIIGWRGEPGVHDEPQHIYQGEVTLKLLEDMDIESVISDTTEDEVRGAFAEFEKAFSEGRQAAFVIRKGALTYEKKYKNSYTMSREEVIRHIVFTADDPIVSTTGKASRELFEIREQNGRDFLTVGSMGHTSSIALGIALNKKERKVWCIDGDGSMLMHMGSLAVTGQISPDNLVHIVINNSAHETVGGLPTAAGTADITGIARACGYGRVFTAENYDDLDKALRDGSTFIEVKCALGARDDLGRPTAIENKEHFMLAK
>2579383387
MDVKILDRIIGAEFYTGVPDSLLRPLCDYLMDTYAHHIIAANEGNCTALAAGYHLATGKVPVVYMQNSGEGNIINPAASLLNRKVYAIPMLFIIGWRGEPGVHDEPQHIYQGEVTLKLLEDMDIESVISDTTEDEVRGAFAEFEKAFSEGRQAAFVIRKGALTYEKKYKNSYTMSREEVIRHIVFTADDPIVSTTGKASRELFEIREQNGRDFLTVGSMGHTSSIALGIALNKKERKVWCIDGDGSMLMHMGSLAVTGQISPDNLVHIVINNSAHETVGGLPTAAGTADITGIARACGYGRVFTAENYDDLDKALRDGSTFIEVKCALGARDDLGRPTAIENKEHFMLAK
>2654561948
MDVKKLTDIIGADFYTGVPDSLLRPLCDMLMDRYAHHIIAANEGNCTAVAAGYHLATGRIPVVYMQNSGEGNIINPAASLLNRKVYAIPMLFIIGWRGEPGVHDEPQHIYQGEVTLKLLEDMEIESVISDTTEDEVRRALAEFEKAFAEGRQAAFVIRKGTLTYEKKYKNSYAMSREEVIRHIVFTADDPVVSTTGKASRELFEIREQNGRDFLTVGSMGHSSSIALGIALNKKDRKVWCIDGDGAMLMHMGSLAVIGSVKPENLVHIVINNSAHETVGGLPTAAGQTDITGIARACGYSRVFSADSFESLDEALQDGSTFIEVKCALGARADLGRPTALENKENFMLAN
>2595167014
MDVKIFTDIIGADFYTGVPDSLLRPLCDLLMDRYAHHIIAANEGNCSAVAAGYHLATGRVPVVYMQNSGEGNIINPAASLLNRKVYAIPMLFIIGWRGEPGVHDEPQHIYQGEVTLKLLEDMEIESVISDTTEDEVRTALTEFEKAFADGRQAAFVIRKGALTYEKKYKNSYVMFREEVIRHIVFTADDPVVSTTGKASRELFEIREQNGRDFLTVGSMGHSSSIALGIALNKKDRKVWCIDGDGAMLMHMGSLVVIGSIKPENLVHIVINNSAHETVGGLPTAAGQTDITGIARACGYSRVFSADNFDSLDEALRDGSTFIEVKCALGARADLGRPTALENKEHFMLAK
>2525469278
LNIGRFVEILGADFFTGVPDSQLKALCNYLMDKYQHHIIAANEGNCVALAAGYHLATGKVPVVYMQNSGEGNIINPIASLLHEKVYGIPVIFVIGWRGEPGIHDEPQHIYQGEVTLKLLDDMEIENVISDTTADELTAWLIDHREALERGRDIAFVIKKGALSYDQKYKNDHKATREEIIEHIVYSGDDPIISTTGKTSRELFEIRVRNGRDFLTVGSMGHASSIALGIAINKPDRRIWCIDGDGAVLMHMGAMAVIGAVRPSNMVHILINNNAHETVGGMPTVAGKIDVPSIARACGYESVYSVSDTDELDKVFIEIKIFIEIKAAMGAREDLGRPTAKENKINFMLTG
>2562246417
LNIGRFVEILGADFFTGVPDSQLKALCNYLMDKYKHHIIAANEGNCVALAAGYHLATGKVPVVYMQNSGEGNIINPIASLLHEKVYGIPVIFVIGWRGEPGIHDEPQHIYQGEVTLKLLDDMEIENVISDTTADELTAWLIDHREALERGRDIAFVIKKGALSYDQKYKNDHKATREEIIEHIVYSGDDPIVSTTGKASRELFEIRVRNGRDFLTVGSMGHASSIALGIAINKPDRRIWCIDGDGAVLMHMGAMAVIGAVRPSNMVHILINNNAHETVGGMPTVAGKTDVPSIARACGYESVYSVSDTDELDKVLIEIKIFIEIKTAMGAREDLGRPTAKENKINFMLAG
>2800914346
MKVEKLVELIGADFYTGVPDSQLKALCNYLIHTYSHHIIAANEGCCTALAAGYHLATGKVPVVYMQNSGEGNIINPVASLLNDKVYAIPTLFIVGWRGEPGIHDEPQHIYQGEVTVKLLEDMDIETVIGDTSDDEVAAAMDKFRAVFAKGKQAAFVIRKGALTDAPKYKNDNAMVREDIIRHIAAAGEDPIVSTTGKASRELFEIREANGYDFLTVGSMGHASSIALGVALNKPQQRIXXXXXXXTALMRLSAECLLLPQISTSQLSLRLADTSTLSALTASRLSTRSSKPLRTARLSASSRLNALSALVDVRQLSKTSRISWHISKLSKRRAPFHVVACFTCH
>2705716893
MKAEKLFEIIGSEFYTGVPDSQLKALCNFLMSKYKHHLIAANEGNCLALAAGYHLATSKIPVVYMQNSGEGNIINPLASLVNDKVYAIPVVFIIGWRGEPGIHDEPQHIYQGMVTEKLMNDMDVSTVIGDTSDEEVSEAMNRFRSLLEVGKQVAFIIRKGALEYDGKYSNEYSLNREEVIRHIATAGDDPVVSTTGKISRELFEIRTGAGTDFLTVGSMGHCSSIALGVAINKPDKKVWCIDGDGAMLMHMGAMAVIGSVCPENMVHIIINNGAHETVGGMPTVASSVDVVGIAKACGYVNTASVSGYDELDRELKNRKSLIEVKCQVGARDNLGRPTAMENKIGFMLNE
>2800281345
MKVERFTEILGADFYTGVPDSLLKPLCNWLMSTYKHHVIAANEGNCVGLAAGYHMATGKVPVVYMQNSGEGNIINPTASLLNEKVYAIPVIFVVGWRGEPGVHDEPQHIYQGEITRTLLDDMGIRNVISDTTEEELEAVMAEYRTLLAEGHDVAFVVRKGALSYDGKYKNSNPLLREEVIRHLTISGTDPVISTTGKASRELFEAREADGYDFLTVGSMGHCSSIALGVALNKPETKVWCLDGDGAALMHMGAMAVIASMRPNNLVHIVINNGSHESVGGLPTAVKDVDLAKIAADCGYSKAVTVSGPAELDEALKAGNTFIEVKSAIGARDDLGRPTALENKQHFMLKT
>2800005827
MKVQDFINTLGVEFFTGVPDSQLKALCNYLIDTYKHHVIAANEGNCVGVAAGYHLATGKVPLVYMQNSGEGNIINPLASLLNDKVYAIPTVFVIGWRGEPGVHDEPQHIYQGEVTVKLMEDMGVPVIIGDTTTDELSAKWQEFKKVLDEGKQVAFVVRKEALSFDGKYENEYDLVREEIIRHITATGEDMIVSTTGKASRELFEIREAKGYDFLTVGSMGHSSSIAFGIAAQKPDKKIWIIDGDGALLMHMGSMALMGTNAPKNVVHIVINNGAHETVGGQPTVAGKIDVVAIAKGCGYPNAVSVASLDELDKVLKSKNSLIEVKCGIGARDDLGRPTARENKENFMLRR
>2558991713
MTAEKLTEVLGADFYAGVPDSQLKALCNFLMDRYKRHVIAANEGNAAALAAGYHLATGKVPVVYMQNSGEGNIINPLASLLNDKVYGIPMIFVIGWRGEPGVHDEPQHIYQGIVTVKLMEDMDVRTVIDECTEDALAAAMKDFEKDLAAGKQVAFIIKKGALSYDGKYKNEYTMNREEAIAHITVSGDDAIVSTTGKISRELFENRTATDRDFLTVGSMGHCSSIALGVAVNKPDKTVWCIDGDGAMLMHMGAMAVVGKFAPKNFIHIVINNEAHETVGGMPTAASSIDVVAVAKACGYPNAVSVSDFDSLDAELKAAGSLIEVKCQVGARDDLGRPTAMENKENFMLSK
>2595172637
MTAEKFAEILGSDFYTGVPDSQLKALCNYLMSRYKHHIIAANEGNAAALAAGYNLATGKVPVVYMQNSGEGNIINPLASLLNDKVYAIPTIFVIGWRGEPGVHDEPQHIYQGIVTVKLMEDMDVKTVLSDTTEDELKAAMKEFENLLSAGKQVAIVIRKGALSFDGKYGNDNSMNREEAIRHIIVTGDDPVVSTTGKISRELFESRELPERDFLTVGSMGHCSSIALAVAINKPEKKVWCIDGDGAMLMHMGAMAVTGANRPSNMVHIIINNSAHETVGGMPTVAGALDVTAIAKACGYPNAVTVDNYDDLDKALRDKNSLIEIKCQVGARDDLGRPTALENKENFMLAK
>2561460077
LKIEKFIETIGADYFVGVPDSQLKALCNYLMDKYGHHIVAANEGNCVATAAGYHLATGKVPVVYLQNSGEGNIINPVASLLNEKVYGIPMIFIVGWRGEPGVHDEPQHIYQGEVTLKLLEDMGIDSVLRETADDEVEGVMASFREKLQAGKDVAFVISKGALTGAPEYKNDYLMTREEAIRHIVVSGEDPIVCTTGKASRELFEIREANNYDFLTVGSMGHSSSIALGIALSKPNKRIWCIDGDGAALMHMGAMAVIGANKPKNLIHIVINNEAHESVGGVPTVAGQVNFVDIAKACGYQYAAAVSTYSELDDELKETNCFLELKCSKESRTDLGRPTPLANKQIFTMRL
>2601107387
MEAEKILDIIGADFYTGVPDSQLKALCDYLMDTYRHHVIAANEGNCTALAAGYHLATGKIPVVYLQNSGEGNIINPVASLLNDQVYAIPMIFIVGWRGEPGVHDEPQHIYQGKITLKLLEDMDIRTILDETKEDELRNAMGKFQAVLATGKSVAFVVRKGAVSYNGKYENNYTMSREEIIRHIVVSEKDPIISTTGKASRELFEIREANGYDFLTVGSMGHSSSIALGAAVQKPGTKIWCIDGDGAVLMHMGAMAVIGTCGCGNLVHVVINNGAHETVGGMPTAAGNIELTKIASACGYGYTVCVDDFDALDKELKKRNTLIEARAAIGARDDLGRPTAIENKRNFMLST
>2839226074
MKAEKLVQIIGSDFYTGVPDSQLKALCDYLMATYNHHIIAANEGNCTALAAGYYLSTGKIPVVYMQNSGEGNIINPVASLLNDKVYAIPMIFIIGWRGEPGIHDEPQHIYQGEITLKLLEDMGIEAVIRETTDKEVEQQMECFRKKLAVGKDVAFVVSKGAISTDTKYKNHNKMLREDVIRLIVNSKKDPIISTTGKASRELFEIRTANEYDFLTVGSMGHTSSIALGIALNEPDTKIWCIDGDGSALMHMGAMAIIGSTAPANMIHVIINNEAHETVGGMPTAASVNFTKVAKACGYPHAVCVDTFDDLERELRKRKSLIEVKCAIGSRQNLGRPTAIENKEKFMLKT
>2846507623
MKVKAFVDALGADFYTGVPDSQLKPLCNYLMHEYQHHIIAANEGNCCALAAGYHLATGKVPVVYMQNSGEGNIINPLASLLNEKVYAIPTIFVIGWRGEPGIHDEPQHVYQGEVTLRLLDDMGVRHVIDQTTEDELKASMTEFKRLLGEGHDIAFVIRKGALSFSGDYANDNSLVREEIIRHITASDDDPIVSTTGKASRELFEIRESAGRDFLTVGSMGHASSIALGIALHKPNQRIWCIDGDGAALMHMGAIAIIGSQAPQNLVHVIINNAAHETVGGMPTAAGAIDLVGIAQSCGYSSSICVSDLDELDAALKSQTSLIEVRSSIGARDNLGRPTALENKRNFMLET
>2561350850
MKVKAFVDALGADFYTGVPDSQLKPLCNYLMHEYQHHIIAANEGNCCALAAGYHLATGKVPVVYMQNSGEGNIINPLASLLNERVYAIPTIFVIGWRGEPGIHDEPQHVYQGEVTLRLLDDMGVRHVIDQTTEDELKATMAEFKRLLGEGHDIAFVIRKGALSFSGDYANDNSLVREEIIRHITASDDDPIVSTTGKASRELFEIRESAGRDFLTVGSMGHASSIALGIALHKPNQRIWCIDGDGAALMHMGAIAIIGSQAPQNLVHVIINNAAHETVGGMPTAAGAIDLVGIAHSCGYRSSICVSDLDELDSALKSQTSLIEVRSSIGARDNLGRPTALENKRNFMLET
>644252388
MQVKTFVDTLGADFYTGVPDSQLKALCNYLMSVYAHHIIAANEGNCTALAAGYYLATGKVPVVYLQNSGEGNIINPVASLLNEKVYAIPMIFVVGWRGEPGVHDEPQHIYQGEVTLRLLEDMGIRSVVSETTADDLTAAMREFRELLKQGHDVAFVIRKGALTFDGTYKNNNAMVREDIVSHIAAAGDDPIVSTTGKASRELFEIREAAGRDFLTVGSMGHASSIALGVALNKPEQKVWCIDGDGAALMHMGAMAVIGAQKPANLVHIVINNAAHETVGGMPTVAGTADLVGVAKACGYLHAVRVNTFEDLDAELRGRETFIEVPCSIGSRDDLGRPTALENKQNFMLKT
>2541461747
MQVKAFVDVLGADFYTGVPDSQLKALCNYLMSEYKHHIIAANEGNCTALAAGYHLATGKIPVVYLQNSGEGNIINPVASLLNEKVYAIPMIFVIGWRGEPGVKDEPQHIYQGEVTLKLLEDMGIRHVVGETTAEELVVTMNGFRDDLAKGRDVAFVVRKGALSFEGAYANDNTMAREEIIRHIAVTGDDPIVSTTGKASRELFEIREAAGRDFLTVGSMGHASSIALGVALNKPEQKIWCIDGDGAALMHLGAMAVIGAQKPSNLVHVVINNAAHETVGGMPTVADSVDLVSIALACGYPYAVRVDDLEALDAELRSRESCIEVCCSIGARDDLGRPTALENKQNFMLSA
>2800256914
MKVEDLIQIIGSDFYTGVPDSQLKPLCNYLMHNYKHHVIAANEGNCTALAAGYHLATGKVPVVYMQNSGEGNIINPCASLLNEDVYGIPVLFIVGWRGEPGLHDEPQHVYQGKVTISLLDAMGIESVIAETTVEEVQSAMAHFRELFAEGKDAAFVIRRDALSYDVPYKNDNPMKREDIIKHVIVSGTDPIVSTTGKASRELFEARVSNKYDFLTVGSMGHCSSIALGVAINKPESTIWCIDGDGAVLMHMGSMAVIGECHPDNLIHIVINNGAHETVGGMPTALKEVNVAQIAKDCGYAYTARVNDFVSLDRELKERHTLIEVMSAIGARKDLGRPTAMENKQNFMLKK
>2849742796
MRVETLFDILDSDFYTGVPDSQLQALCNFLIDKYEHHVIAANEGNCTALAAGHYLATGNVPVVYMQNSGIGNIINPVASLLNDKVYAIPCIFVVGWRGEPGIHDEPQHIYQGEVTLKLLEDMDIATVIGETTEAELYAKMKEFRNVLTNGKSVAFVVRKGALEYGNKYSNEYQMKREEVLEHIVVTENDPIVSTTGKASRELFEIRERNGCDFLTVGSMGHSSSIALGIAMSKKNEKIWCVDGDGACLMHMGSMAVLASRKPDNMVHIVLNNTAHETVGGMPTVAGNINLVTIAEGCGYPYAVCVDNFADLDKELKEAKRFIEVKCALGSRADLGRPTAIENKERFMLN
>644271012
EMRVETLFDVLDSDFYTGVPDSQLQALCNFLIDKYEHHVIAANEGNCTALAAGHYLATGNVPVVYMQNSGIGNIINPVASLLNDKVYAIPCIFVVGWRGEPGIHDEPQHIYQGEVTLKLLEDMDIATVIGETTEAELYAKMKEFRNVLTNGKSVAFVVRKGALEYGNKYSNEYQMKREEVLEHIVVTENDPIVSTTGKASRELFEIRERNGCDFLTVGSMGHSSSIALGIAMSKKNEKIWCVDGDGACLMHMGSMAVLASRKPDNMVHIVLNNTAHETVGGMPTVAGNIDLVTIAEGCGYPYAVCVDNFADLDKELKEAKRFIEVKCALGSRADLGRPTAIENKERFMLN
>2799702684
MNAERFAQLIGADFYVGVPDSQLKPLCNYLMNTYKHHVIAANEGNCVGLAAGYHLATGKIPVVYMQNSGEGNVINPVASLLHEKVYAIPMIFVIGWRGEPGVHDEPQHIYQGEVTVRLMEDMGIQTIVHDTTQEELEEAYSQFQSVLKTGKQVAFIIRKGALTYEEEYENTCTMSREEIIRHIVFAEEDPIVSTTGKASRELFEIREENGYDFLTVGSMGHSSSIAMGVALNKPGSKIWCVDGDGAVLMHMGSMAVIGVHAPDNLVHIIINNGAHETVGGMPTVAEHIDFVSLSKACGYPYAVSVDTFEKLDAALREKECLIEVKCSIGAREDLGRPTALENKKNFMLKQ
>2657160306
MNVENFVKILNSDFYTGVPDSLLKPLCNYLMHKYKHHIIAANEGNCTALAAGYYMATRKIPVVYMQNSGEGNIINPVASLLNDEVYAIPMIFIIGWRGEPGIHDEPQHVYQGKVTRTLLNDMDIANVITETTENELKDIMSDYSTILSHGKSIAFVIEKGALTSNIEYKNNFIMKREEIIEHIVISQEDPIISTTGKASRELFEIRCANQYDFLTVGSMGHASSIALGVALNKTSQKIWCIDGDGAALMHMGSMAVIGANRPKNLIHILINNNAHETVGGLPTVANSADMVSIAKACGYPYAVSVDSFENLDNELKNRNCFIEVKAAIGARSNLGRPTALENKENFMLNS
>2596805890
MRVDDFVKILDSDFYAGVPDSQLKELCNYLINFYKHHVIAANEGNCVALAAGYHLATGKVGVVYMQNSGEGNAINPIASLLNDKVYAIPVIFVIGWRGEPGVHDEPQHIYQGEVTEKLLQDMDIKYEIGDTTYEEVSNAMSDFRNVLEKGKNVAFVVKKGALTDAPVYRNSNSMMREDIIKHIVISGEDPIISTTGKASRELFEIRTAKEYDFLTVGSMGHSSSIAFEIAVNKPQAKIWCIDGDGAVLMHMGSLAIIGNSKPSNLVHVVINNGAHETVGGMPTVAESIDLVSIARACGYPNAVSVDSFEELDRELKKRDTMIEVKCALGARADLGRPTAVENKHNFMLKT
>2800092188
MRAEDFAEVIGADFYTGVPDSQLKALCNYLMDRYHHHIIAANEGNCTALAAGYHLATGKVPVVYMQNSGEGNIINPLASLLNDKVYAIPMLFVIGWRGEPGVHDEPQHIYQGIVTVKLMEDMDVETVISQTTVEDLREQMERFGEIFRQGRQAAFVIRKGALTFDGKYGNEYSMNREEVIHHIAVTGRDPIVSTTGKISRELFEARAASGTDFLTVGSMGHCSSIALGIALNKPHSRVWCIDGDGAVLMHMGAMAVVGANSPDNLIHIVINNGAHETVGGMPTVAGSVDLVAAAKACGYPYAACVDEYEALDRELKERGSLIEVRCQVGAREDLGRPTALENKQNFMLKQ
>2800879369
MKVEDFINVLDCDFYTGVPDSQLKALCNYLMNVYKHHIIAANEGNCTALAAGYHLATGKVPLIYMQNSGEGNIINPTASLLNDKVYAIPAIFVIGWRGQPGIHDEPQHIYQGQITCDLLDLMDIENTIDDTTIEELENVMKEYEKLLKDGKQVAFVVKKGALSYDGEYQNDNDMVREEIIEHIVVTGENPIISTTGKASRELFEIRERNNYDFLTVGSMGHTSSIALGVAINKPDEKVWCIDGDGSLLMHMGAMAVVGNFNPKNLVHVVINNEAHETVGGMPTAVNKTDLVEVAKACGYSYAVTVDNFKRLDEELKSLDSFIEIKSSIGARDDLGRPTAIENKENFMLGN
>2786838454
MKVEDFVDVLDCEFYTGVPDSQLKALCNYLINEYKHHLIAANEGNCTALAAGYHLATGKVPVVYMQNSGEGNIINPVASLLNDQVYAIPAIFVIGWRGQPGIHDEPQHIYQGKITCDLLDLMDIENTVSETSVDELNDVMIKFNNVLKSGKSVAFVILKNALTYDGKYENDNELIREEIIEHIVVSDSDPIVSTTGKASRELFEIRESKNHDFLTVGSMGHSSSIALGIAINKPDKRVWCIDGDGALLMHMGSMPVVGNVNPDNLIHIVINNGAHETVGGMPTAAAGTDLVAIAKACGYSYAVSVDNIDDLDEELKNMGCFIEVLSSIGSRADLGRPTALENKKSFMLNQ
>2622833779
MKVEDFVDVLGCDFYTGVPDSQLKALCNYLMNTYNHHIIAANEGNCAALAAGYHLATGKVPVVYMQNSGEGNIINPVASLLNDQVYAIPAIFVIGWRGEPGIHDEPQHIYQGKITCDLLDLMDIENVIDDTSVDEFQSVMAQYKEILDNGKNVAFVVRKNALTYDEKYKNDNDMVREDIIAHIVVTGEDPIVSTTGKASRELFENRTNSNYDFLTVGSMGHSSSIALGVAINKPDKRIWCVDGDGAVLMHMGSMAVVGNVNPDNFVHIVINNGAHETVGGMPTVASNMDLVAIAKACGYNYAVSVDNFDDLDMELKEMNCFIEVMCSIGARDDLGRPTAIENKENFMLNQ
>2800897962
NMDVEDFVDVLGCEFYTGVPDSQLKALCNYLMNTYKHHIIAANEGNCTALAAGYHLATGKVPVVYMQNSGEGNIINPVASLLNDKVYAIPCIFVIGWRGQPGIHDEPQHIYQGQITTDLLDLMDIENVIGDTSVEELKTVMNNYNKVLESGKSVAFVVRKNALTYNEKYENDNEMIREEIISHIVVTGEDPIVSTTGKASRELFEIRESRNYDFLTVGSMGHTSSIALGVAINKPDEKVWCVDGDGSALMHLGSMGVVGNVKPCNLVHIVINNGAHETVGGMPTVASTMNLVDIAKSCGYSYTVSVDNFDDLDKELKSRDSFIEVLCSIGARDDLGRPTALENKENFMLKD
>2586829616
MKVESFVNIIGADFYAGVPDSQLKALCDYLVNTYQHHIIAANEGNCTGLAAGYHMATGKVPVVYMQNSGEGNIINPAASLLNEKVYAIPVVFVIGWRGEPGVHDEPQHIYQGEVTLKLLDDMGIDSIVGNTTEEELRDAMKKFRIGLDKGQSVAFVVCKGALSYETAYENKNTMIREQIIQHIVITGEDTIVSTTGKASRELFEIRETNGYDFLTVGSMGHSSSIALGIALNKPNTKVWCIDGDGAVLMHMGALAVLGANHPENMVHIIINNGAHETVGGMLLQRRKLILQLKPAHMQ
>2598981547
MKVESFVNIIGADFYAGVPDSQLKALCDYLVNTYQHHIIAANEGNCTGLAAGYHMATGKVPVVYMQNSGEGNIINPAASLLNEKVYAIPVVFVIGWRGEPGVHDEPQHIYQGEVTLKLLDDMGIDSIVGNTTEEELRDAMKKFRIGLDKGQSVAFVVCKGALSYETAYENKNTMIREQIIQHIVITGEDTIVSTTGKASRELFEIRETNGYDFLTVGSMGHSSSIALGIALNKTNTKVWCIDGDGAVLMHMGALAVLGANHPENMVHIIINNGAHETVGGMPTAAAKIDLAAIAKACGYPYAVSVADYDTLDIELKNGNRLIEVKCAIGARGDLGRPTPLENKQNFVLGK
>2620724900
MEVKEFVRILGADFYTGVPDSQLKALCNYLMNEYKHHIIAANEGNCTALAAGYHLATNKVPVVYMQNSGEGNIINPVASLLNDKVYAIPVIFVIGWRGEPGKHDEPQHIYQGEVTCRLLDDMGIKNVIDNTTVEKLEDVMNDYNNILKTGKDVAFVIKKGALSYDEKYKNENSMTRENIINHIVITNEDPIISTTGKTSRELFEIRTERNQDFLTVGSMGHSSSICLGVAINKKNQKIWCIDGDGAALMHMGAMAVIGSYSPKNMVHILINNGAHETVGGMPTVASKIDMVAIAKACGYYYAVCVDNFDDLDNELKSRNSFIEVMSSIGARDDLGRPTAIENKKNFMLSS
>2685519035
MEVKEFVRILGADFYTGVPDSQLKALCNYLMNEYKHHIIAANEGNCTALAAGYHLATNKVPVVYMQNSGEGNIINPVASLLNDKVYAIPVIFVIGWRGEPGKHDEPQHIYQGEVTCRLLDDMGIKNVIDNTTVEKLEDVMNDYNNILKTGKDVAFVIKKGALSYDEKYKNENSMTRENIINHIVITNEDPIISTTGKTSRELFEIRTERNQDFLTVGSMGHSSSICLGVAINKKNQKIWCIDGDGAALMHMGAMAVIGSYSPKNMVHILINNGAHETVGGMPTVASKIDMVAIAKACGYYYAVCVDNFDDLDNELKSRNSFIEVMSSIGARDDLGRPTAIENKKNFMLSS
>2855344320
MEAGALINIIGADFYTGVPDSQLKSLCNCLMDTYLHHIIAANEGNCTALAAGYHLATGKIPVVYMQNSGIGNIINPVASLLNNKVYAIPMVFVIGWRGEPGIHDEPQHIYQGEITMKLLHDMDIETIISETTKKELKDAMDNFRGILSVGKSVALVVRKGAITYDSNYTNDNTMVREKIIQHIVVTGENPIVSTTGKASRELFETRVSNNYDFLTVGSMGHSSSIALGIAINKPQTKIWCVDGDGAVLMHMGSMAVIGSNRPQNMVHIIINNESHETVGGMPTVAGNINLVAIAKACGYSNATSVNTFEALDVELKKTNSMIEVKCSIGARADLGRPTALENKQNFMLSG
>2588064761
MKVEKLVELIGADFYTGVPDSQLKELCNYLYNRYRHHIIAANEGNATAIAAGYHLATGKVPVVYMQNSGEGNIINPVASLLNKKVYGIPAIFIIGWRGEPGVHDEPQHIYQGEVTIKLLDDMGIPSIIGDTTEEAIKNVMVSFKEILSKGDSVAFVVRKGALSYDEKYSNDCDLVREEIIEHIVISGEDPIISTTGKASRELFEIREREGYDFLTVGSMGHTSSIALGVALNKPKQKVWCIDGDGSMLMHMGSLAVVGSYKPANLVHIIINNSAHETVGGMPTVVGDINVERIANSCGYGYVRSVDDYDRLDEVLKECESLIEVKCGIGSRADLGRPTAMENKNAFMLKE
>2525479179
MKVQDFVDALGADFFTGVPDSQLKALCNYLMNTYKRHVIAANEGNCAALAAGYHMATGKVPVVYMQNSGEGNIINPVASLLNDNVYAIPTIFVIGWRGEPGIHDEPQHIYQGMVTVKLLDDMDIQSVLDETSLDELKAKMEEFKGLLANGKQVAFVVRKGALSYDEKYKNDNAMVREEIVRHIVATGEDVIVSTTGKASRELFEIREANGYDFLTVGSMGHASSIALGVAVNKPDRKVWCIDGDGAALMHLGAMAVVANIAPKNMVHIVINNGAHETVGGMPTVASGLNIAKLAETIGYPKAVRVDTFDALDKALAEAKSLIEVLCSIGARDDLGRPTALENKENFMLAE
>2559050421
MKVQDFVDALGADFFTGVPDSQLKALCNYLMNTYKRHVIAANEGNCAALAAGYHMATGKVPVVYMQNSGEGNIINPVASLLNDNVYAIPTIFVIGWRGEPGIHDEPQHVYQGMVTVKLLDDMDIQSVLDETSLDDLKAKMEEFKGLLAKGKQVAFVVRKGALSYDEKYKNDNAMVREEIVRHIVATGEDVIVSTTGKASRELFEIREANGYDFLTVGSMGHASSIALGVAVNKPDRKVWCIDGDGAALMHLGAMAVVANIAPKNMVHIVINNGAHETVGGMPTVASGLNVAKLAETIGYPKAVRVDTFEALDKALAEAKSLIEVLCSIGARDDLGRPTALENKENFMLAE
>2523622942
MQVKNFVDILGADFYTGVPDSQLKQLCDYLMNTYKHHIIAANEGNCTAIAAGYHLATGKIPVVYMQNSGEGNIINPVASLLNDNVYAIPTIFVIGWRGEPGVKDEPQHVYQGKVTVKLLDDMDIQSIIDETTEDELKSALEKFQPQLAAGKSVAFVIRKGALSYDEKYKNAYTMSREEIIQHITVSGEDPIVSTTGKASRELFETRVANNYDFLTVGSMGHSSSIALGIALQQPERKIWCIDGDGAALMHLGAMAVIGANRPKNLVHIVINNEAHETVGGMPTVASQIDIIGIAKSCGYPKAVSVNSFERLDEELKNSSCLLEVKCSIGARADLGRPTALENKIAFMLEY
>2842956235
MKANKLAEILGADFYTGVPDSQLKALCNYLMDTYKHHIIAANEGNCTALAAGYHLATGKIPVVYMQNSGEGNIINPVASLLNDKVYAIPVIFIVGWRGEPGTYDEPQHIYQGEVTIKLLEDMGIKPIIFDTTNEEVKSTMEYFGEILKSGKSVAFVVCKDSISYDGKYSNNNKMSREEVIRHITITGEDPVISTTGKASRELFEIRKQDDYDFLTVGSMGHSSSIALGIAVNKPDTKIWCIDGDGAVLMHMGSMAVLGNYKPANMVHIIINNGAHETVGGMPTVAGSIDLVGIAKSCGYPYAVCVDNFEKLDDELKERNSMIEVKCSIASRDNLGRPTAFENKQNFMLNL
>2526207880
MKVEKFVEMIGADFYTGVPDSQLKPLCDYLINLYKHHIIAANEGNCTALAAGYHLATGKVPVVYMQNSGEGNIINPLASLLNEKVYAIPMIFIIGWRGEPGVHDEPQHIYQGEVTIKLLEDMGVDSVVDDTSESDLMNTLESFRKQLAAGKDVAFVIKKGALEYDEAYKNDNTMVREEIIRHIVVSGEDPIVSTTGKASRELFEIREANKYDFLTVGSMGHSSSIALGVAINAPERKVWCIDGDGAALMHMGAMAVIGNNKPGNLVHVVINNSAHETVGGMPTVAGSIDLVAIAKACGYEHAICVDSFEKLDEALKTRKSLIEVKCSIGARKDLGRPTALDNKLQFMIRG
>2563186208
MKVQEFAEIIGADFYTGVPDSQLKALCNYLMDRYRHHIIAANEGNCAALAAGYHLATGRVPVVYMQNSGEGNIINPAASLLNEKVYAIPMLFVVGWRGEPGVHDEPQHIYQGEVTVKLLEDMGISVVIGDTPNEEVSAAMAEFREVFRKGRQAAFVIRKGALTDAPKYKNDCTMTREDVIKHITVSGDDPVISTTGKASRELFEIREANSLDLLTVGSMGHSSSIALGVALNKPKKRVWCIDGDGAVLMHMGAMAVIGAQKPANLVHVVINNSAHETVGGMPTVAGQADLVGIAKACGYPHAVSADSFDALDRALKDRHSFIEVKCALGSRDDLGRPTAIENKQAFMLSR
>2596389367
MKIESFIKILGADFYTGVPDSQLKPLCNYLMHTYEHHIIAANEGNCAALAAGYHLSTGKVPVVYMQNSGEGNIINPVASLLSDKVYAIPMIFVIGWRGEPGIHDEPQHIYQGQVTIKLLEDMDIQSVISETTVDELQAVMAEYKTLLQKGKNVAFVIRKGALSYEEKYKNDNQMLREEIIQHIVVSEEDPIISTTGKASRELFETREANGYDFLTVGSMGHTSSIALGVAIHKPDQKIWCIDGDGAVLMHMGAMAVMGSVKPQNLVHVVINNGAHETVGGMPTVANSADLSAIAKACGYDTVSKVSSFVELDKALKTTAHFVEVASAIGAREDLGRPTALENRYNFMLKT
>2596388042
MHTYEHHIIAANEGNCAALAAGYHLATGKVPVVYMQNSGEGNIINPVASLLSDKVYAIPMIFVIGWRGEPGIHDEPQHIYQGQVTIKLLDDMDIQSVISETTVDELQSVMTEYNASLQKGKNVAFVIRKGALSYEEKYKNDNQMLREEIIQHIVVSGEDPIISTTGKASRELFETREANGYDFLTVGSMGHASSIALGVAINKPEQKIWCIDGDGAVLMHMGAMAVMGSVKPQNLVHIVINNGAHETVGGMPTVAQSADLPAVAKACGYDMVSQAASFAELDKALKTTARFIEVASAIGAREDLGRPTALENKQNFMVAS
>2558975869
MDVKRFVKILNADFYTGVPDSQLKPLCNYLMAEYKHHVIAANEGNCTALAAGYHLATGKIPVVYMQNSGEGNIINPVASLLNDKVYAIPVIFVVGWRGEPGIHDEPQHIYQGQVTVKLLEDMDIRAVIRDTTMEDVSAAMKDFQKVLSQGKSVAFVIGKSGLSYDGKYVNDNTMRREEIIKHIVVSGEDPIISTTGKASRELFEIRETNGYDFLTVGSMGHSSSIALGVAINKPQQKIWCIDGDGAALMHMGSMAVIGANAPANLVHIVINNGAHETVGGMPTVASKVDLVGVAKACGYHSAVKVYNFADLEKELKQRNSFIEVACAIGSRADLGRPTAVDNKECFMLAT
>2799925430
LKAEKLVEITGADFFTGVPDSQLKALCNYLMNTYKHHIIAANEGNCTAIAAGYHLATGKVPVVYMQNSGEGNIINPVASLLNEKVYGIPVIFIVGWRGQPGIHDEPQHIYQGEVTVKLLEDMGISTIINDTSDEEVYQAMGEFKKILSQGKDVAFVIGKDALTYDGKYKNENTMLREEIIKHITVSGGNPIISTTGKASRELFEIRTANGYDFLTVGSMGHSSSIAFGVAVNKPDVKIWCIDGDGAALMHMGAMALIGANKPKNLVHIVINNGAHETVGGMPTVASQTDLVAVAKACGYPNAVCAENFDELDRELKECCSFIEVKSAIGARGNLGRPTAIDNKKEFMLKT
>2641229766
MDVKKFLDTIGSEFYTGVPDSQLKPLINYLICTYKHHIIAANEGNCTALAAGYYLATGKIPVVYMQNSGEGNIINPVASLLNDKVYAIPTVFVIGWRGEPGLHDEPQHVYQGEVTMTLLEDMGIKAAIGDTTDEEVEKVMEDYRKVLEKGKDVAFVVRKGALSTDVDYENSNKMIREDIIKHIIASGEDPIISTTGKASRELFEIREANQHDFLTVGSMGHASSIALGVSLNKESKVWCIDGDGAVLMHMGAMAVIGVNKPDNLVHIVINNGAHETVGGMPTVASQIDFVEISRACGYPNAVCVDNFEDLDKELKERHSFIEVKCSIGSRDDLGRPTALENKLNFMLNT
>2632613402
MDVKKFLDTIGSEFYTGVPDSQLKPLINYLICTYKHHIIAANEGNCTALAAGYYLATGKIPVVYMQNSGEGNIINPVASLLNDKVYAIPTVFVIGWRGEPGLHDEPQHVYQGEVTMTLLEDMGIKAAIGDTTDEEVEKVMEDYRKVLEKGKDVAFVVRKGALSTDVDYENSNKMIREDIIKHIIASGEDPIISTTGKASRELFEIREANQHDFLTVGSMGHASSIALGVSLNKESKVWCIDGDGAVLMHMGAMAVIGANKPDNLVHIVINNGAHETVGGMPTVASQIDFVEISRACGYPNAVCVDNFEDLDKELKERHSFIEVKCSIGSRDDLGRPTALENKLNFMLNT
>2705757581
MKVQDFVRIIGADFYTGVPDSQLKALCDYLMDTYQHHIIAANEGNCAALAAGYHLATGKVPAVYMQNSGEGNIINPAASLLNDRVYAIPVIFIIGWRGEPGIHDEPQHVYQGEVTVKLLDDMDIASVINNTTAEALENVMEQFRTHLSAGKDVAFVIRKGALTDAPAYENRCLMTREEIIRHIAASGEDPIISTTGKASRELFEIRTAAGYDFLTVGSMGHASSIALGVALQKPDRRIWCIDGDGAVLMHMGAMAVLGSIKPENLIHVVINNGAHETVGGMPTVAAQTDLVGIAKACGYPYAESADSFETLDQALKQRHSLIEVKCAIGARSDLGRPTARENKQHFMLSQ
>2775761145
MKVESFVNILGADFYTGVPDSQLKALCNYLMHVYHHHIIAANEGNCTALAAGYHLATNKVPVVYMQNSGEGNIINPVASLLNDKVYAIPMIFVIGWRGEPGVHDEPQHIYQGEVTLKLLSDMDIAHVVGDTTEEELSDQMNAFKAILDTGKDVAFVIRKGALSYSEKYQNHFTMKREEIIQHIVVSGEDPIVSTTGKASRELFETREANAYDFLTVGSMGHSSSIALGVALNKSDRKVWCIDGDGAALMHLGAMAVLGANKPSNLVHIVINNGSHETVGGMPTVMNQADLVGIARACGYPHAVSVDNFEELDRELKSRNCLIEAKCAIGARDDLGRPTAIKNKENFMLAE
>2705728756
MKVANLIKIIDSEFYTGVPDSQLKALCNYLMNEYKHHVIAANEGNCAALAAGYHLATGRIPVVYMQNSGEGNIINPVASLLNDKVYAIPEIFIIGWRGEPGIHDEPQHIYQGEVTLKLLQDMGIEYVIGETRDEDVASEMRKFETVLAQGKCVAFVIRKGALEYDGKYGNSYTMLREEIIRHIVVSGEDPVISTTGKASRELFEIREANGYDFLTVGSMGHSSSIALGVAVQKPSRKVWCIDGDGAALMHMGSMAVVGAHAPANLVHIVINNGAHETVGGMPTVAEKIELAAVAKACGYPNAVTVNDFQSLDQELKASRCFIEVKCAIGARDDLGRPTALENKQNFMFKQ
>2842956051
MKVESLVNIIGADFYTGVPDSQLKALCNYLINTYRHHMIAANEGNCTALAAGYHIATGKIPVVYMQNSGEGNIVNPVASLLNDMVYAIPVIFIVGWRGEPRIHDEPQHVYQGKVTIKLLEDMSIKPIISQTTEEDLKAAMEDFKDDLGAGKSVAFVVKKGAISYDGKYKNNNTMLRETIIQHIVVSGEDPIISTTGKASRELFEVREANGYDFLTVGSMGHSSSIALGIALNKPNTKIWCVDGDGAVLMHMGAMAVIGNNRPNNMIHIVINNEAHETVGGMPTVAGGIDMVTIAKSCGYPYAVSVSTSKSLDSELKKRNSFIEVKSAIGARDDLGRPTSLENKQNFMLET
>2705745921
MKVESFANILGSDFYTGVPDSQLKALCNYLMDKYEHHMIAANEGNCTALAAGYHLATGKIPVVYMQNSGEGNIINPVASLLNDKVYAIPVIFVVGWRGEPGVHDEPQHIYQGEVTLKLLEDMDIKAVVDDTTEDELRAKMEEYKKILASGKDVAFVIKKGALTDAPSYSNDNKMLREEIIRHIVVSGEDPIVSTTGKASRELFEIRTANGYDFLTVGSMGHSSSIALGVALNKKDTRIWCIDGDGALLMHMGAMAVIGSNKPANLIHVVINNGAHETVGGMPTVASNINVVEIAKACGYPKAVSVSTYEELDAELKAGNTLIEVKCSIGAREDLGRPTAIENKNAFTLSE
>2800758868
MKVENFVNILGADFYTGVPDSQLKALCNYLMDTYKHHVIAANEGNCTALAAGYHLATGKVPVVYMQNSGEGNIINPVASLLNDKVYAIPVIFVVGWRGEPGIHDEPQHIYQGEVTLKLLEDMGIEAVVDNTSEEELSAKMEEYKKILSSGKDVAFVIRKGALEDAPKYSNDNEMLREEIIRHIVVSGEDPIVSTTGKASRELFEIREANSYDFLTVGSMGHSSSIALGIAINKPDSKIWCIDGDGAVLMHMGAMAVIGSNHPDNMVHVVINNGAHETVGGMPTVAGEADLVSMAKACGYPVAVSVKTYDDLDKELKERKSFIEVKCSIGARDDLGRPTALENKNAFMLKT
>2800159096
MKVEKLIEIIGSEFYTGVPDSQLKALCDYLINTYHRHIIAANEGNCVGIAAGYHLATKKVPVVYMQNSGEGNIINPVASLLNDKVYAIPAVFIIGWRGEPGVHDEPQHIYQGEVTVKLLDDMDIRSVIGDTSDEEAAAKMDEFRELLKNGKQVAFVIRKGALEYSEKYKNDNLMIREEIIRHIVVSGEDPIVSTTGKASRELFEIREANGYDFLTVGSMGHSSSIALGVALNKPETKIWCVDGDGALLMHMGSMAVIGANAPENLVHIVINNGAHETVGGMPTVASKIDVVAAAKACGYPNAVSVDNYADLDRELKQSSSLIEVKCSIGARADLGRPTAIENKNGFMLSN
>2800029241
MKAEKLLEIIGAEFYTGVPDSQLKALCDYLMNTYRHHMIAANEGNCVGLAAGYHLATGKTPVVYMQNSGEGNIINPVASLLNDKVYAIPMVFVIGWRGEPGVHDEPQHIYQGEVTVKLLDDMDVASVIGDTTDAEVAEKMESFRALLSKGKQVAFVIRKGALSYDEKYKNGFDMKREEIIRHIAVTGDDPVVSTTGKASRELFEIREANGCDFLTVGSMGHSSSIALGVALGKPELKVWCIDGDGAMLMHMGSMAVLGANAPKNLVHIVINNGAHETVGGMPTVASRTDIVAVAKACGYPNAVCVDSFDALDRELKQRDSLIEVKCSIGARADLGRPTALENKENFMLAA
>2705736037
MKAEDFVKVLGADFYTGVPDSQLKALCNYLMNTYNHHIIAANEGNCTAIAAGYHLATGKVPVVYMQNSGEGNIINPVASLLNEKVYAIPVIFVVGWRGEPGVHDEPQHIYQGEVTVKLLEDMDIKTVLSDTEVSELTDVMKDFNEVLKSGKDVAFVVRKGALTYDEKYENENKLIREEILRHIVVTGTDPIVSTTGKASRELFEIREANKYDFLTVGSMGHSSSIALGVAVNKPNKKVWCVDGDGAVLMHMGSMALLGANNPENMVHIVINNGAHETVGGMPTVASKIDLTGVAKACGYKWTVCVNTYEDLDKELKERNSFIEVKCGIGAREDLGRPTALDNKINFMLNK
>2800704224
MKVEELVKIIGADFYTGVPDSQLKALCNYLMNTYKHHIIAANEGNCTALAAGYHLATGRVPVVYMQNSGEGNIINPVASLLNDKVYAIPVVFIVGWRGEPGIHDEPQHIYQGEVTVKLLEDMDIKTVIGDTSCEDVKEAMAGFDTLLKEGKQVAFVVRKGALEYPGKYSNPYSMKREEIIRHIVVSGSDPIVSTTGKASRELFEIREALDYDFLTVGSMGHSSSIALGVAINKPGSRIWCIDGDGAMLMHMGAMAVIGANGPKNLIHIVINNGAHETVGGMPTVAGNVDVVSVALACGYKNAVSVDDFDSLDKELRDRGSLIEVKCSIGARDDLGRPTALENKQGFMLKT
>2799791722
MQVTTLIKAIGSDFYTGVPDSQLKALCNYLMSEYAHHIIAANEGNCTALAAGYHLATGKVPVVYMQNSGEGNIINPVASLLNDKVYAIPTVFIIGWRGEPGVHDEPQHIYQGEVTLKLLEDMDIAYVIGDTTEDDVNKAMKGFNEILAKGKDVAFVIRKGALEFDGKYTNSNKLIREDIIRHIAAAGEDPIVSTTGKASRELFEIRTAAGYDFLTVGSMGHSSSIALGIALNKPQQKIWCIDGDGAALMHMGAMAVIGSNRPSNLIHVLINNGAHETVGGMPTVASDIDMVSIAKACGYPRAVRVEDEESLDRALSASGSFIEVTCNTGARDDLGRPTALENKNNFMLKE
>2595381742
MNVGKLVDIIGADFFTGVPDSQLKALCNYLMNKYKHHIIAANEGNCTALAAGYHLATGKVPVVYMQNSGEGNIINPVASLLNDKVYAIPMIFIIGWRGEPGIHDEPQHIYQGEITLKLLKDMDIVSVIGETTYDDVTKAMEGFRKVLARGKDVAFVIRKGALSDAPKYKNNYKMMREEIIRHIAVAGEDPIVSTTGKASRELFETRTSNGYDFLTVGSMGHTSSIALGIAINKSSQRIWCVDGDGSALMHMGAMAVIGANKPDNLIHVIINNGAHETVGGMPTVAGVVDFVQIAFACGYPKAVSVDTFEDLDKVLKDERTFIEVKCSIGARDDLGRPTALENKINFMLKE
>2752726704
MKVEKLIEIIGADFYTGVPDSQLKALCNYLMNTYKHHIIAANEGNCTALAAGYHLATGKIPVVYMQNSGEGNIINPVASLLNDKVYAIPVVFVVGWRGEPGIHDEPQHIYQGEVTLKLLQDMDIATVIGDTADSDVAAAMDRFRKVLAVGKDVAFVIGKNALEYGEKYKNDNRMKREEIIQHIVASREDPIVSTTGKASRELFETRVANGYDFLTVGSMGHASSIALGVAMSMPDQRIWCIDGDGAALMHMGAMAIIGSNKPTNLIHVVINNGAHETVGGMPTVAADIDLVKIAEACGYKNAVCVDNFDDLDRVLRNCDSFIEVKCSIGAREDLGRPTAIENKQSFMLSE
>2711656596
MRVENFVDIIGSDFYTGVPDSQLKPLCNYLMNTYKHHIIAANEGNCTAIAAGYHLATGKVPVVYMQNSGEGNIINPVASLLNDKVYAIPMIFIVGWRGEPGIHDEPQHIYQGKVTVKLLEDMDIRTVISETTDDELADVMSEFRAVLAKGKGVAFVIRKGALTYGESYSNDNTMLREEIIQHIVLSGEDPIVSTTGKASRELFEIRVANEYDFLTVGSMGHSSSIALGVALNKPSTKVWCIDGDGAVLMHMGAMAVIGANAPKNMIHLVINNSAHETVGGMPTVAANIDIVGIAKACGYPYAASVDNFDSLDRELKKRKSFIEVKCSIGARGNLGRPTALENKRNFMLST
>2579735357
MKVQSLFDIIGSDFYTGVPDSQLKALCNFLMDKYHHHIIAANEGNCTALAAGYHLATRKVPVVYMQNSGEGNIINPVASLLNDKVYAIPCIFIIGWRGEPGIHDEPQHIYQGEVTVKLLEDMCISSAIGDTTDEEVKEKMDEFRSILAGGKDVAFVIRKGALTDAPKYHNDNVMTREEIIKHIVVSDSDPIISTTGKASRELFETRVANNYDFLTVGSMGHSSSIALGAALSKPDVRFWCIDGDGAVLMHMGAMAVIGSNKPSNLIHIVINNGAHETVGGMPTVASNIDLVKIAEACGYPYAASVDNFDDLDKALKEKDVFLEVKCSIGAREDLGRPTALENKQNFMVKG
>2800027656
MKVEKLLEIIGSDFYSGVPDSQLKALCDYLMNTYGHHVIAANEGNCTALAAGYHLATGKVPVVYMQNSGEGNIINPVASLLNEKVYAIPMVFIVGWRGEPGVHDEPQHIYQGEVTVKLLEDMGIGTIIGDTSDDEVQTAMDGFKELLKQGKNVAFIIRKGALEYGEKYKNNNSMTREEIIRHIVVSGEDPIVSTTGKASRELFEIREQNSYDFLTVGSMGHSSSIALGVAFNKPDTKVWCVDGDGAVLMHMGSMAVVGANSPGNLVHIVINNGAHETVGGMPTVAADMDIVAIAKACGYKNAVSVNSFDALDTALKERNSLIEVKCSIGARADLGRPTSIKNKENFMLAE
>2799918210
MKVEKLLEIIGSDFYTGVPDSQLKALCDYLMNTYNHHVIAANEGNCTALAAGYHLATGKVPVVYMQNSGEGNIINPVASLLNDKVYAIPMVFIVGWRGEPGVHDEPQHIYQGEVTVKLLEDMEISTIIGDTSDYEAQTAMDGFKELLAQGKNVAFVIRKGALEYGEKYKNDNSMTREEIIRHIVVSGEDPIVSTTGKASRELFEIREQNSYDFLTVGSMGHSSSIALGVAFNKPDTKIWCVDGDGAVLMHMGAMAVLGANSPENLVHIVINNGAHETVGGMPTVAAGIDVVAIAKACGYKNAVSVDSFDALDSALKERNSLIEVKCSIGARADLGRPTSIKNKENFMLAE
>2752742199
MKAETLMKITGADFYTGVPDSQLKALCNCLMNTYKHHIIAANEGNCTALAAGYHLATGKVPVVYMQNSGEGNIINPVASLLNDKVYAIPMIFVIGWRGEPGIHDEPQHIYQGEVTVKLMEDMDIRTIISETTDEEASAAMEDFRRLLSQGKQVAFIVRKGALKYDEPYKNGNTMLREEIIQHIAAAGEDPIVSTTGKASRELFETRTARDYDFLTVGSMGHSSSIALGVAINKPDKRIWCIDGDGAVLMHMGSMAVLGANAPENLIHIVINNGAHETVGGMPTVASKIDIVAAAKACGYPNAVSVDSFDALDRELKSRHSLIEVKCSIGARDDLGRPTALENKENFMLAE
>2847165001
MKVEKLVEIIGSDFYTGVPDSQLKSLCNYLMNTYHHHIIAANEGNCTAIAAGYHLATGKVAVVYMQNSGEGNIINPVASLLNDKVYAIPVVFVIGWRGEPGIHDEPQHIYQGEVTIKLLDDMGIKSVISDTTEEEVSECMKEYRELLAAGKDVAFVIRKGALKYDEKYKNDNSMVREEIIQHIVVTGEDPIVSTTGKASRELFETRTANNYDFLTVGSMGHSSSIALGVAVNKPDTKVWCVDGDGALLMHMGSMALLGANSPENMVHIVINNGAHETVGGMPTVASNIDIVAIARACGYPYAVSVDNFEDLDKELKTAGSLIEVKCSIGARDDLGRPTALENKENFMLKE
>2562628640
VKVESFVNIINSDFYTGVPDSQLKSLCNYLMSKYHHHVIAANEGNCTALAAGYHLATGKVPVVYMQNSGEGNIINPVASLLNDKVYGIPVIFVIGWRGEPGIHDEPQHIYQGEVTLKLLDDMDIASVIGETTEEELEAKMSDFRTLLSKGKDVAFVIRKGALTDAPKYKNSNSMLREEIIQHIVVSGDDPIVSTTGKASRELFETRVANNYDFLTVGSMGHSSSIALGIAINKPEQRIWCIDGDGALLMHMGAMAVIGSNKPKNLIHIVINNGAHETVGGMPTVAADIDVVGIAKACGYPNSVSVDSFELLDKALKFRNSLIEVKCSIGAREDLGRPTAMENKQNFMLKF
>2799703734
MKAEKLVEIIGADFYTGVPDSQLKALCNYLMNRYKHHIIAANEGNCTALAAGYHLATGKVPVVYMQNSGEGNIINPVASLLNDKVYAIPVVFIVGWRGEPGTHDEPQHIYQGEVTVKLLEDMDIKTVIRETTDDEVAAGMAEFRNILATGKNVAFVVGKGALSYDGDYKNDNVMVREEIIQHIVISGDDPIVSTTGKASRELFETRAANGYDFLTVGSMGHSSSIALGVALNKPQTKVWCVDGDGAVLMHMGAMAVIGANAPKNLIHVLINNGAHETVGGMPTVASHIDLVAIAKACGYPYAVSVDNFTDLDNELKKRDSMIEVKCSIGARDNLGRPTALENKQKFMLET
>2658532252
MKVEAFVNVLDTDFYTGVPDSQLKALCNYLIATYNHHIIAASEGNCTALAAGYHLATGRVPVVYMQNSGEGNIINPVASLLNDKVYAIPVIFVVGWRGEPGIHDEPQHIYQGEVTVKLLEDMDIASVIGDTTEEELSAKMAEFKEVLATGKDVAFVICKGALTYDGKYENENTMVREEIIQHIVVSGEDPIVSTTGKASRELFETRVANGYDFLTVGSMGHSSSIALGVAINKPNTKIWCVDGDGAVLMHMGSMAVLGANKPENMVHIVINNGAHETVGGMPTVASQIDLVAIAKACGYPNAVCVDCFETLDAELKERNIFIEVKCSIGARDDLGRPTALENKQNFMLNE
>2588055777
MKIEKLVEIIGSDFYTGVPDSQLQALCNYLMNTYKHHIIAANEGNCAAIAAGYHLSTGKVPVVYMQNSGEGNIINPVASLLNDKVYAIPVIFIVGWRGEPGVHDEPQHIYQGEVTVKLLEDMGIEPIIGETTDEEVAKKMEEFNEILKTGKNVAFVIRKGAISYDEKYKNDNKMVREEIIGHIVAAGEDPIVSTTGKASRELFEIREANKYDFLTVGSMGHSSSIALGIAINKPDTRIWCIDGDGAALMHMGAMAVIGSNKPSNLIHLVINNGAHETVGGMPTVAGNINIVEIAKACGYPNAISVDNFDDLDKELKARKSLIEIKCSLGARADLGRPTALENKENFMLKT
>2585086085
MNVERLAEIIGSDFYTGVPDSQLKALCNYLMSKYKHHVIAANEGNCAALAAGYHLATGKIPVVYMQNSGEGNIINPAASLLNDRVYAIPLVFIIGWRGEPGLHDEPQHIYQGEVTVKLLEDMDIASVIGETTEKELSAKMEEFRSILSKGKDVAFVIRKGALTDAPKYKNDNKMVREEIIQHIVVSGEDLIISTTGKASRELFETRVANGYDFLTVGSMGHSSSIALGIAINKPKQKIWCLDGDGAVLMHMGAMAVIGTNKPNNLIHVIINNGAHETVGGMPTVASSIDLVQIASACGYPNAVSVDTFEALDRALKSRDSLIEVKCSLGAREDLGRPTALENKQNFMLKT
>2800093824
MKAEKLVEIIGSDFYAGVPDSQLKSLCNYLMNTYKHHIIAANEGNCTALAAGYHLATGKVPVVYMQNSGEGNIINPVASLLNDKVYAIPMVFIVGWRGQPGTHDEPQHIYQGEVTVKLLEDMGISSVITDTTDEEVSETMKSFRTVLSEGKDVAFVVGKGALTYDAKYKNNYSMSREEIIQHIVVSGEDPIVSTTGKASRELFETRVANHYDFLTVGSMGHSSSIALGVALNKPHTKVWCVDGDGAVLMHMGAMAVLGANAPENLVHVVINNGAHETVGGMPTVAAQIDLVAIAKACGYPYAVSVDHFDELDTELKNRNSLIEVKCSIGARDDLGRPTALENKQNFMLAL
>2624760928
MKVQTLVDMIDSDFYTGVPDSQLKALCDYLMDTYHHHVIAANEGNCTALAAGYHLATGKVPVVYMQNSGEGNIINPVASLLSDKVYAIPMIFIVGWRGEPGIHDEPQHIYQGKVTTLLLKDMGIEYVIGDTTDDEVKTAMDRFREKLDQGLDVAFVIKKGALTDAPKYSNNNSMLREEIIQHIVVSGEDPIVSTTGKASRELFETRVAGGYDFLTVGSMGHSSSIALGVALNKPNQRIWCVDGDGAALMHMGAMAVIGSNKPSNLVHIVINNGAHETVGGMPTVASDIDLVGVARACGYPNAVCVDNFEDLDRELKRRNTFIEVTCSIGAREDLGRPTAIENKQNFMLKE
>2752750314
MKVEKLVEIIGSDFYTGVPDSQLKALCNYLMHTYHHHVIAANEGNCTALAAGYHLATGKYPVVYMQNSGEGNIINPVASLLNDKVYAIPMVFVIGWRGEPGVHDEPQHIYQGEVTVKLLDDMGIANAIGDTTDEEVQAKMDEFRGILEAGKDVAFVIRKGALSYDEKYENENTMIREEIIQHIVVSEEDPIISTTGKASRELFETRVANGYDFLTVGSMGHSSSIALGVAINKPEQKIWCVDGDGAVLMHMGSMAVMGANQPRNLVHIVINNGAHETVGGMPTVMDSVDLVGVAKACGYPYAVRVDDFESLDRELKALNCFIEVMCSIGARDDLGRPTALENKQNFMLKT
>2799992197
MKVEKLVDIIGSDFYTGVPDSQLKALCNYLMHTYHHHVIAANEGNCTALAAGYHLATGKLPVVYMQNSGEGNIINPVASLLNDKVYAIPTVFIIGWRGEPGIHDEPQHIYQGEVTIKLLDDMDIANAIGDTTDEEVEAKMDEFRKILSEGKDVAFVIRKGALSYDEKYENNNTMVREEIIQHIVVSEEDPIISTTGKASRELFETRVANGYDFLTVGSMGHSSSIALGVAINKPNQKIWCVDGDGAVLMHMGSMALLGSNQPKNLVHIVINNGAHETVGGMPTVMGDVDLVGVAKACGYPYAVRVNDFEELDRELKGLNCLIEVMCSIGARDDLGRPTALENKQNFMIAT
>2585348001
MKVEKFLEIIGSDFYTGVPDSQLKALCNYLMNTYKHHIIAANEGNCTALAAGYHLATGKVPVVYMQNSGEGNIINPVASLLNDKVYAIPVVFVVGWRGEPGIHDEPQHIYQGEVTVKLLEDMDIKAVVGETTEDELKSVMKEYKAVLDSGKDVAFVIRKGALSYDAEYKNDNVMVREDIIKHIIVTGEDPIVSTTGKASRELFEARVANGYDFLTVGSMGHSSSIALGVAINKPERKIWCVDGDGAVLMHMGSMAVLGANAPKNMVHVVINNGAHETVGGMPTVAAKIDLVAIAKACGYPNAVCVDNFDDLDKELKDRNSLVEVKCSIGAREDLGRPTAIENKENFMLK
>2706111648
MKVERLMEIIGADFYTGVPDSQLKALCNCLMNTYKHHVIAANEGNCTALAAGYHLATGKVPVVYMQNSGEGNIINPVASLLNDKVYAIPMVFIVGWRGEPGVHDEPQHIYQGEVTVKLLEDMDIATIIGDTTDAEVESVMAEFRKVLAQGKDVAFVVRKGALSYDGKYKNDNVMVREEIIRHIVVSGEDSIVSTTGKASRELFEIREANGYDFLTVGSMGHSSSIALGVALNKPERKIWCVDGDGAVLMHMGAMAVVGANAPKNLVHVVINNGAHETVGGMPTVAARMDLVAIARACGYPKAVSVDTFEALDRELKSAKTFIEVKCSIGARDDLGRPTALENKQNFMLK
>2573549903
MKVEKLVEIIGADFYTGVPDSQLKALCNYLMNTFHHHVIAANEGNCTALAAGYHLATGNVPVVYMQNSGEGNIINPVASLLNDKVYAIPMVFIVGWRGEPGIHDEPQHIYQGEVTVKLLEDMDIATIIGDTTDDEVKAAMEKFRAVLASGKQVAFVIRKGAISYDEKYKNDNTMVREEIIRHIVVSGEDPIVSTTGKASRELFEIREANGYDFLTVGSMGHSSSIALGVASEKPQQKIWCIDGDGAMLMHMGSMALLGANKPNNMVHVIINNSAHETVGGMPTVAGQIDIVGVAKACGYPNAVKVDSFEKLDSELKARNSLIEVECSIGARDDLGRPTALENKQNFMIAT
>2799995948
MKVQNLVEIIGADFFTGVPDSRLKALCNYLMHTYKHHIIAANEGNCTALAAGYHLATGKTPVVYMQNSGEGNIINPVASLLNDKVYAIPMIFIVGWRGEPGVHDEPQHIYQGEVTVKLLEDMDIATIIGQTTDDEVKTAMDKFREILAKGKQVAFVIRKGALTDAPKYKNDNQMTREEIIRHIVVSGEDPIVSTTGKASRELFEIREANGYDFLTVGSMGHSSSIALGVAINKPDKKIWCIDGDGAMLMHMGAMAVLGANKPQNLVHIVINNSAHETVGGMPTVAGQIDIVGVARSCGYPSAVSVDSFEALDTQLKSANSLIEVKCSIGARDDLGRPTAIENKQNFMLNN
>2799720166
MKVQKLVEIIGADFYTGVPDSQLKALCNYLMDTYKHHIIAANEGNCTALAAGYHLATGKVPVVYMQNSGEGNIINPVASLLNDKVYAIPMIFIVGWRGEPGIHDEPQHIYQGEVTVKLLEDMDIKTIIGETTDDEVQAAMDSFKTILAKGKQVAFVIRKGALTDAPSYKNDNKMVREEIIRHIVVSGEDPIVSTTGKASRELFEIREANKYDFLTVGSMGHSSSIALGVAINKQDKKIWCIDGDGALLMHMGSMAVLGANKPKNMVHIVINNSAHETVGGMPTVAGQIDIVGVAKACGYPNAVCVDSFEALDAELKSANSLIEVKCSIGARDDLGRPTALENKQNFMLKQ
>2799862877
MKVQKLVEIIGADFYTGVPDSQLKALCNYLMDTYKHHIIAANEGNCTALAAGYHLATGKVPVVYMQNSGEGNIINPVASLLNDKVYAIPMIFIVGWRGEPGIHDEPQHIYQGEVTVKLLEDMDIKTIIGETTDDEVKAAMDSFKTILAKGKQVAFVIRKGALTDAPNYKNDNTMVREEIIRHIVVSGEDPIVSTTGKASRELFEIREANKYDFLTVGSMGHSSSIALGVAINKQDKKIWCIDGDGALLMHMGSMALLGANKPSNMVHIVINNSAHETVGGMPTVAGQIDIVGVAKACGYPNAVCVDSFEALDAELKSANSLIEVKCSIGARDDLGRPTALENKQNYMLKQ
>2540926394
MKVENLVNIIGADFYTGVPDSQLKALCNYLMYTYSHHIIAANEGNCTALAAGYHLATGKVPVVYMQNSGEGNIINPVASLLNDKVYAIPMIFIVGWRGEPGIHDEPQHIYQGEVTVKLLEDMDIETIIGDTTDDEVKAAMENFKAILVNGKQVAFVIRKGALTDAPMYKNDNTMVREEIIRHIVISGEDPIVSTTGKASRELFEIREANGYDFLTVGSMGHSSSIAFGVAINKPDSKVWCIDGDGAVLMHMGSMAVLGANKPANMVHIVINNSAHETVGGMPTVAGQIDVVGVAKACGYPNAVCVDSFETLDRELKARNSLIEVKCSIGARDDLGRPTAIENKQNFMII
>2558351614
MKVENLVEIIGADFYTGVPDSQLKALCNYLMATYKHHIIAANEGNCTALAAGYHLATGKVPVVYMQNSGEGNIINPVASLLNDKVYAIPMIFIVGWRGEPGIHDEPQHIYQGEVTVKLLEDMDIATIIGETTDDEVKVAMENFKAILANGKQVAFIIRKGALTDAPKYKNDNTMVREEIIRHIVVSGEDPIVSTTGKASRELFEIREANGYDFLTVGSMGHSSSIALGVAINKPDKKIWCIDGDGAVLMHMGSMAVLGANKPSNFVHIVINNAAHETVGGMPTVAGQIDVVGVAKACGYPNAVSVDGFEALDAELKAANSLIEVKCSIGARDDLGRPTAIENKQNFMIL
>2558328162
MKVESLVNMIGADFYTGVPDSQLKALCDHLMDTYKHHIIAANEGNCTAIAAGYHLATGKVPVVYMQNSGEGNIINPAASLLNDKVYAIPMIFIVGWRGEPGVHDEPQHIFQGEVTLKLLEDMDIKNILGETTEEELAAAMTDFRSVLAEGKQVAIVVRKGALTNAPEYWNDNKMSREEVIQHIVAAGEDPIVSTTGKASRELFETRTANGYDFLTVGSMGHTSSIALGIAINKPERRIWCVDGDGAVLMHMGSMAVLGANKPKNVVHVVINNGAHETVGGMPTVAAQMDLVGIARACGYPNAVCVDSFDELDRELKGRNSLIEVKCSVGSRADLGRPTALENKQNFMLSS
>2624754870
MKVEKLVEIIGSDFYTGVPDSQLKALCNFLMDKYKHHIIAANEGNCTALAAGYYLATGKVPVVYMQNSGEGNIINPVASLLNDKVYAIPVIFIIGWRGEPGIHDEPQHIYQGEVTVKLLDDMGIESIIGETTDEEVDAKMEEFRKILATGKDVAFVIRKGALTNEPTYKNDNKMIREEIIQHIVASGENPIVSTTGKASRELFETREANNYDFLTVGSMGHSSSIALGVALNKPETRVWCIDGDGAVLMHMGSMAVLGSNKPKNLIHVVINNGAHETVGGMPTVASDIDIVAIAKACGYPYAVSVDSFEALDAELKHRNSLIEVKCSIGARENLGRPTALENKQNFMLRT
>2608457175
MKVENFVNIIGSDFYTGVPDSQLKALCNFLMDKYKHHIIAANEGNCTALAAGYHLATGKVPVVYMQNSGEGNIINPVASLLNDKVYAIPVIFVVGWRGEPGIHDEPQHIFQGEVTVKLLEDMDIASIIGETTEEELSSKMTEFRKILNSGKDVAFVIRKGALTDAPKYKNDNKMIREEIIKHIVASGEDPIVSTTGKASRELFETRVANKYDFLTVGSMGHSSSIALGVAINKPEQRIWCIDGDGAVLMHMGSMAVIGSNKPNNLMHVVINNGAHETVGGMPTVASNIDLVGVAKVCGYPYAVSVNSFEDLDKELKRRNSLIEVKCSIGAREDLGRPTALENKQNFMLST
>2800093858
MKVETLTQIIGADFYTGVPDSQLKALCNYLMNTYQHHIIAANEGNCTALAAGYHLATGKVPVVYMQNSGEGNIINPVASLLNDKVYAIPTVFIVGWRGQPGTHDEPQHIYQGEVTVRLLEDMDIKTVITDTTDQEVIDAMKDFLEILARGKDVAFVIGKNALTYDGKYKNNNQMVREDIIRHIVVSVEDPIVSTTGKASRELFEIREANGYDFLTVGSMGHSSSIALGVALQKPNVRVWCVDGDGAVLMHMGAMAVLGANAPENLIHVVINNGAHETVGGMPTVAAKIDLVTIAKACGYPYAVRVDNFADLDRELKNRNSLIEVKCSIGAREDLGRPTALENKQNFMLKS
>2799705396
YKNDNHMLREEIIRHIVASGEDPIVSTTGKASRELFEIREANGYDFLTVGSMGHSSSIALGIALQKPEQRIWCVDGDGAALMHMGAMAVLGANSPSNLIHVVINNGAHETVGGMPTVASKIDLVAVAKACGYPYAVSVDSFESLDSELKNRNSLIEVKCSIGAREDLGRPTALENKQNFMLTT
>2800179188
MKVEKLIEIIGADFYTGVPDSQLKALCNYLMNTYQHHIIAANEGNCAALAAGYHLATGKVPVVYMQNSGEGNIINPVASLLNDKVYAIPTVFVVGWRGQPGTHDEPQHIYQGEVTVKLLEDMDIAPVITDTADEEVADAMAKFREILATGKDVAFVIGKGALSYDGKYKNDNTMVREDIIRHIVASGSDPIVSTTGKASRELFEIREANGFDFLTVGSMGHSSSIALGVALQKPEQRIWCVDGDGAVLMHMGAMAVLGANAPENLIHVVINNGAHETVGGMPTVAAKIDLVSIAKACGYPYAVSVDSFEALDSELKNRNSLIEVKCSIGARDDLGRPTAIENKRNFMLKT
>2799892165
MKVESLVNIIGSDFYTGVPDSQLKALCNYLMNTYKHHIIAANEGNCAALAAGYHLATGKVPVVYMQNSGEGNIINPVASLLNDKVYAIPVVFIVGWRGEPGIHDEPQHIYQGEVTVKLLEDMDIATVIGETTEEELNTKMAEFNEIMKTGKDVAFVIRKGALEYSEKYKNDNKMIREEIIQHIAAAGEDPIVSTTGKASRELFETRTAKGYDFLTVGSMGHSSSIALGVALNKPEQRIWCIDGDGAVLMHMGSMALLGYNKPSNLVHVVINNGAHETVGGMPTVASDIDLVAIAKACGYPYAVSVDSFEDLDKELKTRGSMIEVKCSIGARDDLGRPTALENKQNFMLKT
>2657232824
MKVESLVNIIGSDFYTGVPDSQLKALCNYLMNTYKHHIIAANEGNCAALAAGYHLATGKVPVVYMQNSGEGNIINPVASLLNDKVYAIPVVFIVGWRGEPGIHDEPQHIYQGEVTVKLLEDMDIATVIGETTEDELKAKMAEFNEIMKTGKDVAFVIRKGALEYSEKYKNDNKMIREEIIQHIAAAGEDPIVSTTGKASRELFETRTARGYDFLTVGSMGHSSSIALGVALNKPEQRIWCIDGDGAVLMHMGSMALLGYNKPSNLVHVVINNGAHETVGGMPTVASDIDLVAIAKACGYPYAISVDSFEDLDKELKTRGSMIEVKCSIGARDDLGRPTALENKQNFMLKT
>2558424837
MKVESLVKIIGSDFYTGVPDSQLKALCNYLMNTYHHHVIAANEGNCAALAAGYHLATGKVPVVYMQNSGEGNIINPVASLLNDKVYAIPVVFIVGWRGEPGVHDEPQHIYQGEVTVKLLEDMDIATVIGDTTEEELASKMAEFSDILSSGKDVAFVIRKGALEYSEQYSNENSMAREEIIRHITVSGEDPIVSTTGKASRELFEIRTANGYDFLTVGSMGHSSSIALGVALNKPSTRIWCIDGDGAVLMHMGSMALIGANSPSNLIHVVINNGAHETVGGMPTVASSIDLVAIAKACGYPYAVSVDSFQALDSELKSRGSLIEVKCSIGARLDLGRPTALENKDNFMLKE
>2608585660
MKVESLVKIIGSDFYTGVPDSQLKALCNYLMNTYNHHVIAANEGNCAALAAGYHLATGKVPVVYMQNSGEGNIINPVASLLNDKVYAIPVVFIVGWRGEPGVHDEPQHIYQGEVTVKLLEDMDIATVIGDTTEEELASKMAEFSDVLSSGKDVAFVIRKGALEYSEPYSNENSMVREEIIRHITVSGEDPIVSTTGKASRELFEIRTANGYDFLTVGSMGHSSSIALGVALNKPSTRVWCIDGDGAVLMHMGSMALVGANTPSNLIHVVINNGAHETVGGMPTVASSIDLVAIAKACGYPYAVSVDSFSALDAELKSRGSFIEVKCSIGARSDLGRPTALENKENFMLSE
>2545782804
MKVQTLVNIIGSDFYTGVPDSQLKALCNYLMDTYDHHIIAANEGNCTALAAGYHLATGKIPVVYMQNSGEGNIINPVASLLNDRVYAIPAVFIVGWRGEPGIHDEPQHIYQGEVTTKLLENMGIDYVIGDTTDDETKKVMEQFRQKLSKGLDVAFVIRKGALTDAPKYCNDNSMVREEIIRHIVVSGEDPIVSTTGKASRELFETRAANGYDFLTVGSMGHSSSIALGIALNKKNQRIWCVDGDGAVLMHMGAMAVVGANKPANLVHVVINNGAHETVGGMPTVAAKIDLVAIAEACGYPHAVCVNDFESLDRELRDRNSFIEVKCSIGAREDLGRPTALENKQKFMIKT
>2525485986
MKVQTLVNIIGSDFYTGVPDSQLKALCNYLMDTYDHHIIAANEGNCTALAAGYHLATGKIPVVYMQNSGEGNIINPVASLLNDKVYAIPAVFIVGWRGEPGIHDEPQHIYQGEVTTKLLEDMGIDYVIGDTTDDEVEKAMDMFRQKLSKGLDVAFVIRKGALTDALKYSNDNSMVREEIIQHIVVSGEDPIVSTTGKASRELFETRAANGYDFLTVGSMGHSSSIALGIALNKKNQRIWCVDGDGAVLMHMGAMAVVGANKPANLVHVVINNGAHETVGGMPTVAAKIDLVAIAKACGYPHAVCVNDFDSLDKELKDRNSFIEVKCSIGAREDLGRPTALENKQNFMIKT
>2800916530
MKVEKLVELIGADFYTGVPDSQLKALCNYLINTYSHHIIAANEGNCTALAAGYHLATGKVPVVYMQNSGEGNIINPVASLLNDKVYAIPMLFIVGWRGEPGIHDEPQHIYQGEVTVKLLEDMDIEVVIGDTSDDEVKTAMERFRGVFAQGKQAAFVIRKGALSYDEKYSNSNTMVREEIIRHIAAAGEDPIVSTTGKASRELFEIREANGYDFLTVGSMGHSSSIALGIALNKPEQRIWCIDGDGAVLMHMGSMAVLGANAPKNLIHIVINNGAHETVGGMPTVAADIDLVAVAKGCGYPNAVSADSFEALDRELKARNSLIEVKCSIGARDDLGRPTALENKQNFMLKE
>2799839400
MKVEKLVEIIGSDFYTGVPDSQLKALCNYLMHTYRHHVIAANEGNCTALAAGYHLATGKVPVVYMQNSGEGNIINPVASLLNDKVYAIPTVFIVGWRGEPGVHDEPQHIYQGEVTVKLLEDMGIASIIGETTEDELAAAMEGFRPLLDAGRDVAFVVRKGALSFDEKYKNAYSMRREDIIRHIVASGEDPIVSTTGKASRELFETRVANGYDFLTVGSMGHSSSIALGVALNKPGQRVWCVDGDGAALMHLGAMAVVGANRPDNLIHVVINNGAHETVGGMPTVAGSIDLVALAKACGYPNAVCVDSFEALDRELKARQSLIEVKCSIGARDDLGRPTALENKQNFMLAT
>2609145481
MNVDKLIKIIGSDFYTGVPDSQLKALCNYLMATYKHHIIAANEGNCTALAAGYHLATGKVSVVYMQNSGEGNIINPVASLLNDKVYAIPVVFIVGWRGEPGIHDEPQHIYQGEVTVKLLEDMDIATIIGDTTDEEVEEAMESFRAVLATGKDVAFVIRKGALTNAPKYKNNNTMVREKIIQHIVASGEDPIVSTTGKASRELFETRVANGYDFLTVGSMGHSSSIALGVAINKPEQKIWCVDGDGAVLMHMGAMAVMGVNKPKNLVHVVINNGAHETVGGMPTVAGSVDLVGIAKACGYPYAVRVDSFEKLDKELKERNSMIEVACSIGAREDLGRPTARENKQNFMLST
>2705629370
MKVEALFNIINSEFYTGVPDSQLKALCNYLMDHYKHHVIAANEGNCTALAAGYHLATGKVPVVYMQNSGEGNIINPVASLLNDKVYAIPVIFIIGWRGEPGIHDEPQHIYQGEVTVKLLEDMGIDSIIGDTTEDEVKTVMDGFREKLAQGLDVAFVIRKGALTDAPKYKNDNSMVREEIIKHIVASGEDPIISTTGKASRELFETRVANDYDFLTVGSMGHSSSIALGVALNKPHQRIWCVDGDGAVLMHMGAMAVVGANKPENLIHVVINNGAHETVGGMPTVAADIDLVAIAKACGYPNAISVDSFEALDRELKNRNSLIEVKCSIGARDDLGRPTAFENKQNFMIKT
>2526135030
MKVQSLVEIIGADFYTGVPDSQLKALCNYLMDTYHHHIIAANEGNCTALAAGYHLATGKVPVVYMQNSGEGNIINPLASLLNDKVYAIPMIFIVGWRGEPGIHDEPQHIYQGEVTTKLLEDMGVDYVIGDTTDDEVKAAMEKFRGRLDKGLDVALVIRKGALTDAPKYCNNNTMVREDIIKHIVASGEDPIISTTGKASRELFETRVTNDYDFLTVGSMGHSSSIALGVALNKPNQRIWCVDGDGAVLMHMGSMAVLGANKPANLIHIVINNGAHETVGGMPTVASQIDLVAIAKACGYPNAVCVDSFDTLDRELKSRKSLIEVKCSIGAREDLGRPTALENKQNFMINT
>2800927012
VKAEKLVEIIGADFYTGVPDSQLKALCNYLMNTYKHHIIAANEGNCTALAAGYHLATGKVPVVYMQNSGEGNIINPVASLLNDKVYAIPMIFIVGWRGEPGVHDEPQHIYQGEVTVKLLEDMDVRTIISDTTEDELSAAMDSFRSDLANGKQVAFIVRKGAIKYDEEYRNDNKMIREDIIRHIVASGEDPIVSTTGKPSRELFETRTANGYDFLTVGSMGHASSIALGVAINKPDRRIWCVDGDGAVLMHMGSMAVLGANAPKNMIHIVINNGAHETVGGMPTVASKIDLVAIAKACGYPNAVCVDNFDDLDKELKARDSFIEVKCSIGARDDLGRPTALENKQNFMLK
>2800919304
MKVEKLVELIGADFYTGVPDSQLKALCNYLIHTYNHHIIAANEGNCTALAAGYHLATGKVPVVYMQNSGEGNIINPVASLLNDKVYAIPMLFIVGWRGEPGVHDEPQHIYQGEVTVKLLEDMDIETIISDTTDDEVAAAMEKFRGVFAKGKQAAFVVRKGALTDAPKYKNDNKMIREEIIQHIVATGEDPIVSTTGKPSRELFETRTANGYDFLTVGSMGHSSSIALGVAINKPDQRIWCVDGDGAVLMHMGSMAVLGANAPKNVVHIVINNGAHETVGGMPTVAAKIDLVAIAKGCGYPNAVCVYNFDDLDKELKNRNSFIEVKCSIGARDDLGRPTALENKQNFMLRS
>2562814666
MKVESLVKIIGADFYTGVPDSQLKALCNYLMDTYKHHIIAANEGNCTALAAGYHLATGKVPVVYMQNSGEGNIINPVASLLNDKVYAIPMIFIVGWRGEPGVHDEPQHIYQGEVTVKLLDDMDIKSIISDTTEDELRAVMADFRKLLENGKQVAFVVRKGALTDAPKYKNDNKMIREEIIQHIVATGEDPIVSTTGKPSRELFETRAANGYDFLTVGSMGHTSSIALGVAINKPEQRIWCVDGDGAVLMHMGSMAVLGANAPKNVVHVVINNGAHETVGGMPTVAAKIDLVAIAKACGYPNAVCVDSFEALDRELKSRNSFIEVKCSIGARDDLGRPTALENKQNFMLKT
>2595443909
MKVESLVKIIGADFYTGVPDSQLKALCNYLMDTYKHHIIAANEGNCTALAAGYHLATGKVPVVYMQNSGEGNIINPVASLLNDKVYAIPMIFIVGWRGEPGVHDEPQHIYQGEVTVKLLDDMDIKSIISDTTEEELGAVMADFRNLLANGKQVAFVVRKGALTNAPEYKNDNKMIREEIIQHIVATGEDPIVSTTGKPSRELFETRVANGYDFLTVGSMGHTSSIALGVAINKPNQRIWCVDGDGAVLMHMGSMAVLGANAPKNVVHVVINNGAHETVGGMPTVAAKIDLVAIAKACGYPNAVCVDNFADLDKELKSRNSFIEVKCSIGARDDLGRPTALENKQNFMLKT
>2799792135
MKVEKLVEIIGSDFYTGVPDSQLKALCNFLMDRYHHHVIAANEGNCTALAAGYHLATGKVPVVYMQNSGEGNIINPVASLLNDKVYAIPVVFIIGWRGEPGIHDEPQHIYQGEVTVKLLDDMGIDSIIGDTTDEEAAEAMERFNGILAEGKDVAFVIRKGALTDAPKYKNDNVMVREDIIKHIVISGEDPIVSTTGKASRELFETREANGYDFLTVGSMGHSSSIALGVAVNKPGQKIWCVDGDGAVLMHMGSMAVVGANRPSNLVHVVI
>2595465094
MKVEKLVEIIDSDFYTGVPDSQLKALCNYLMDRYKHHVIAANEGNCTALAAGYHLATGKVPVVYMQNSGEGNIINPVASLLNDKVYAIPMVFIVGWRGEPGIHDEPQHIYQGEVTVKLLEDMGIESIIGETTDDEVVEAMDKFKKVLDAGKDVAFVIRKGALTDAPSYENKNTMVREEIIQHIVVSGEDPIVSTTGKASRELFETRVANNYDFLTVGSMGHSSSIALGVAINKPNQKIWCIDGDGAVLMHMGAMAVVGANKPSNLVHVVINNGAHETVGGMPTVASSIDVVSIAKACGYTSAVSVDSFEALDKELKAANCLIEVKCSIGAREDLGRPTALENKENFMIKS
>2834331580
MKVERLLEIIGSDFYTGVPDSQLKALCNYLIKEYKHHIIAANEGNCTALAAGYHLATGKIPVVYMQNSGEGNVINPVASLLNDKVYAIPVVFVVGWRGEPGIHDEPQHIYQGEVTVKLLDDMGIKSIIGDTTDEEVESAMQEFKTILADGKDVAFVIRKGALSYDGKYANDNTMVREEIIQHIVVSGEDPIISTTGKASRELFETRVANGYDFLTVGSMGHSSSIALGVAINKPDTRVWCIDGDGAVLMHMGSMAVLGANAPKNMIHIVINNGAHETVGGMPTVASKIDLVAIAKACGYPNAVSVDNFKDLDDELKSRNSFIEAKCSIGARDNLGRPTALENKINFMLKT
>2595458511
MKVESLVNIIGSDFYTGVPDSQLKALCNYLMGTYHHHVIAANEGNCTALAAGYHLATGKVPVVYMQNSGEGNVINPVASLLNDKVYAIPVVFIIGWRGEPGIHDEPQHIYQGEVTVKLLDDMGIKSVISDTTEEEVTKVMAEFNELLGEGKDVAFVIRKGALSYDGKYKNDNTMVREEIIQHIVASGEDPIVSTTGKASRELFETRVANGYDFLTVGSMGHSSSIALGVAINKPDTRVWCVDGDGAVLMHMGSMAVLGANKPSNLIHIVINNGAHETVGGMPTVAGSVDLVGIARACGYPYAVRVEDFDSLDRELKTRNSLIEVSCSIGARADLGRPTALENKNNFMLKT
>2799984546
MKVNKLVEIIGSDFYTGVPDSQLKALCNYLMAAYHHHVIAANEGNCTALAAGYHLATGKVPVVYMQNSGEGNIINPVASLLNDKVYAIPAVFIVGWRGEPGIHDEPQHIYQGEVTVKLLEDMDIKTVIGETTDDEVAAAMEDFRSILATGKDVAFVIRKGALTDAPDYKNDNDMVREDIIRHIVASGEDPIVSTTGKASRELFETRVANGYDFLTVGSMGHTSSIALGVAINKPEQRIWCVDGDGSVLMHMGSMAVLGANKPKNLIHVVINNGAHETVGGMPTVAAGIDLVGVAKACGYPYAVSVDSMEKLDAELKGRNSLIEVKCSIGARDDLGRPTALENKQNFMLRT
>2565686876
MKVQKLVEIIGSDFYTGVPDSQLKALCNYLMATYKHHVIAANEGNCTALAAGYHLATGKVPVVYIQNSGEGNIINPVASLLNDKVYAIPVVFIVGWRGEPGIHDEPQHIYQGEVTVKLLEDMDIKSVISETTDEEVAATMEAFRALLATGKDVAFVIRKGALTDAPKYSNENKMIREEIIQHIVASGEDPIVSTTGKASRELFETRVANGYDFLTVGSMGHSSSIALGVAINKSDQRIWCIDGDGAVLMHMGSMAVLGANKSKNLIHVVINNGAHETVGGMPTVAGNIDLVGVARACGYPNAVSVDNFEELDKELKERRSLIEVKCSIGARNDLGRPTALENKQNFMLKS
>2799966995
MKVESLVKIIGADFYTGVPDSQLKALCNYLMSEYKHHVIAANEGNCTALAAGYHLATGKYPVVYMQNSGEGNIINPVASLLNDKVYAIPVIFIVGWRGEPGIHDEPQHIYQGEVTIKLLEDMGIESVIGETTDEEVSAAMEKFNEILKTGKDVAFVIRKGALTDAPKYRNDNTMIREEIIQHIVASGEDPIISTTGKASRELFETRVANGYDFLTVGSMGHSSSIALGVAINKPGQRIWCVDGDGAVLMHMGSMAVLGANKPENLIHVVINNGAHETVGGMPTVASQIDLVAIAKACGYPNAVSVDSFEDLDKELKGRNSLIEVKCSIGAREDLGRPTALENKQNFMLKE
>2558978132
MNVSKLVEIIGSDFYTGVPDSQLKALCNYLMDTYKHHIIAANEGNCTALAAGYHLATGKVPVVYMQNSGEGNIINPVASLLNDKVYAIPVVFIIGWRGEPGIHDEPQHIYQGEVTTKLLDDMEIANVIGDTTDDEVEAKMAEFRTILSTGKDVAFVIRKGVLTGAPKYKNDNHMVREEIIQHIVASGEDPIISTTGKASRELFETRVANNYDFLTVGSMGHSSSIALGVAINKPEQRIWCIDGDGAVLMHMGSMAVLGSNKPKNLIHVVINNGAHETVGGMPTVAGSIDLVKIAIACGYPNAVCVDNFDDLDKELKDRNSLIEVKCSIGAREDLGRPTALENKQNFMLKS
>2595376743
MKVEKLVEIIGSDFYSGVPDSQLKALCNYLMNTYKHHIIAANEGNCTALAAGYHLATGKVPVVYMQNSGEGNIINPVASLLNDKVYAIPMVFVVGWRGQPGLHDEPQHIYQGEVTVKLLEDMDIKTIINDTTDEEVAAAMEAFKAVLAQGKDVAFVIGKGALSYDGKYKNDNVMVREEIIRHIVASGEDPIVSTTGKASRELFETRAANNYDFLTVGSMGHSSSIALGVALNKPKTRIWCVDGDGAVLMHMGSMAVLGANKPKNMIHVVINNGAHETVGGMPTVAAQIDLVTIAKACGYPNAVCVDSFEALDSELKARNSLIEVKCSIGARDDLGRPTALENKEGFMLKE
>2558930254
MKVEKLVEIIGSDFYSGVPDSQLKALCNYLMATYLHHVIAANEGNCTALAAGYHLATGKVPVVYMQNSGEGNIINPVASLLNDKVYAIPMVFIVGWRGEPGIHDEPQHIYQGEVTVKLLEDMDITTIIGDTTDEDVLVAMNGFREVLAQGKDVAFVIRKGALSFDGKYKNDNTMMREEIIQHIVASGEDPIVSTTGKASRELFETRVANGYDFLTVGSMGHSSSIALGVAINKPDMRIWCVDGDGAVLMHMGSMALLGANKPSNFIHVVINNSAHETVGGMPTVAGSIDIVAIAKACGYPYAVSVDTFAALDTELKSRHSLIEVKCSIGARDDLGRPTALENKENFMLMS
>2595354576
MKVEKLVEIIGSDFYSGVPDSQLKALCNYLMATYKHHVIAANEGNCTALAAGYHLATGKVPVVYMQNSGEGNIINPVASLLNDRVYAIPMVFIVGWRGEPGIHDEPQHIYQGEVTVKLLEDMDIATIIGETTDEEVAKAMESFRSVLAKGKDVAFVIRKGALSFDGKYKNDNTMVREEIIQHIVASGEDPIVSTTGKASRELFETRVANGYDFLTVGSMGHSSSIALGVAINKPDMRIWCVDGDGAVLMHMGSMAVLGANKPKNLIHVVINNSAHETVGGMPTVAGSIDIVGIAKACGYPNAVCVDNFDDLDIELKARNSLIEVKCSIGARDDLGRPTALENKENFMIK
>2800207253
MKVEKLVEIIGSDFYSGVPDSQLKALCNYLMATYKHHVIAANEGNCTALAAGYHLATGKVPVVYMQNSGEGNIINPVASLLNDKVYAIPMVFIVGWRGEPGIHDEPQHIYQGEVTVKLLDDMDIASIIGETTDEEVEAKMAEFREILAKGKDVAFVIRKGALSFDGKYKNDNKMVREEIIQHIVASGEDPIVSTTGKASRELFETRVANGYDFLTVGSMGHSSSIALGVAINKPDMRIWCVDGDGAVLMHMGSMAVLGANKPKNLIHVVINNSAHETVGGMPTVAGSIDLVAIAKACGYPNAVCVDNFEDLDRELKSRNSLIEVKCSIGARDDLGRPTALENKENFMIK
>2799805024
MKVEKLVEIIGSDFYSGVPDSQLKALCNYLMATYKHHVIAANEGNCTALAAGYHLATGKVPVVYMQNSGEGNIINPVASLLNDKVYAIPMVFIVGWRGEPGIHDEPQHIYQGEVTIKLLEDMDIATAIGETTDEEVEAKMVEFREILAKGKDVAFVIRKGALSFDGKYKNDNKMVREEIIQHIVASGEDPIVSTTGKASRELFETRVANGYDFLTVGSMGHSSSIALGVAINKPDMRIWCVDGDGAVLMHMGSMAVLGANKPSNLIHVVINNSAHETVGGMPTVAGSIDLVAIAKACGYPNAVCVDNFEDLDKELKARNSLIEVKCSIGARDDLGRPTALENKENFMIK
>2752733529
MKVEKLVEIIGSDFYSGVPDSQLKALCNYLMATYKHHIIAANEGNCTALAAGYHLATGKVPVVYMQNSGEGNIINPVASLLNDKVYAIPMVFIVGWRGEPGIHDEPQHIYQGEVTVKLLEDMDIATAIGDTTDEEVEAKMAEFREILAKGKDVAFVIRKGALSFDGKYKNENKMIREEIIQHIVASGEDPIVSTTGKASRELFETRVANGYDFLTVGSMGHSSSIALGVAINKPDMRIWCVDGDGAVLMHMGSMAVLGANKPSNLIHVVINNSAHETVGGMPTVAGSIDIVAIAKACGYPNAVCVDTFEDLDRELKARNSLIEVKCSIGARDDLGRPTALENKENFMIK
>2626530636
MKVEKLVEIIGSDFYSGVPDSQLKALCNYLMATYKHHIIAANEGNCTALAAGYHLATGKVPVVYMQNSGEGNIINPVASLLNDKVYAIPMVFIVGWRGEPGIHDEPQHIYQGEVTVKLLEDMDIATAIGDTTDEEVEAKMAEFREILAKGKDVAFVIRKGALSFDGKYKNDNKMVREEIIQHIVASGEDPIVSTTGKASRELFETRVANGYDFLTVGSMGHSSSIALGVAINKPDMRIWCVDGDGAVLMHMGSMAVLGANKPSNLIHVVINNSAHETVGGMPTVAGSIDIVAIAKACGYPNAVCVDNFEDLDKELKARNSLIEVKCSIGARDDLGRPTALENKENFMIK
>2710099207
MGPEQFALILKKLDFKFITGVPCSFLKPFLSDITDKIEHIFATNEGEAVAIATGYYLATGNIPLVYMQNSGLGNAINALTSLCAQLVYSIPLVIFLTWRGKPGVKDEPQHALMGQIMIELLETLRIPYFASDKPYEMKMKLSALKDEAMSHKHPTVMIFSSSLFNDISKKKNILFPMSREDVLEAILLTQNNPIVSTTGKTSRELFELREKHNYDFLAVGSMGHTASIGLGIALNTAKDVFIIDGDGSILMKMGILATIGHYKPRNLIHIIVDNESYESTGAQPSVSNRISWKPILEGSGYKSILLVMKKEELECLSVLCAVVIKVHPGSRKDLGRPTPIENKKQFMLKE
>2724701901
MLKSFEIINLLKARNLNFISGVPCSIFKDFLIELNNDSDFQHLSATSEGEACGLATGYYLATAKLPIVYMQNSGLGNSVNPLTSLMDEKVYSIPAILFISWRGEPGMADEPQHVKMGEITIKLLETLGIEYQIADENVEKFEIQLDELTKLAFEKSRAVALVFRKGIIEKNQPQFTREQALEILLIKAPIISTTGKTSREIFELREKQSDFLTVGSMGCSASIGFSIAKNTDKPVFVIDGDGAVLMKMGTLATIGNYSAENFIHIVVDNSSYDSTGGQSTVSKILDWQKLFQAVGYKQCVIAQTQENLDTALKKPAAVIVKVDKGSRADLGRPTTTPNENKQNFMKLI
>2713370388
MQGSELVEILRQNKLLFLTGVPCSYLKNFLNCVADDGSVRHVKATSEGEAIGIAAGYHLATGRPVVYMQNSGLGNAINPLTSLMDRVVYSMPAILFVTWRGEPGHPDEPQHKKMGEVTIELLKILGIPYEFADQDVEKTKSAITKLMNIATQKSQPVALIFKSGLFEKTDRPSGLTCREQILELLLEKCPVVATTGKTSREIFEIRSKQSDFLTVGSMGCAAGIALGVALQTKDKIFIIDGDGAVLMKMGTLATVGYYQPKNLVHIIIDNGAYESTGGQLTVSATLRWGQLLKSVGYKKVLIVKTKKQLAALDGPMGVVISSAVGSRPDLGRPSVSPVANKNEFMKN
>2710330343
MIQSKELFEVLKQQDLSFITGVPCSTYRDFLIYVNHEEEITHIRATSEGESIGIAAGYYLATQKPLVYMQNSGLGNAINPLTSLMDKEVYSIPALLFVSWRAEPGQHDEPQHKKMGRIMCDMLDVLEIPHEMADSNLFYLARQIKKMKEKRMPVALIFRQGILAQVPEEKQYMTREEVLETLLAKNIVVSTTGKASREIYEIREKEFDFLTVGSLGCASSIGLGIAKSSKNVYIIDGDGSLLMKMGTLATIGNYKPKNLAHILIDNGVHESTGGQPTVSRTVHWEGIFQAVGYQSVMTVETRDELGSLLDQGPLAVVIRVSPGSRDNLGRPATTPAQNKEGFMEQ
>2711127736
MDSKVLFDILKHLGLNFLTGVPDSGLRNFLVYLEHSNEVQHVHAANEGQAIGIASGHYLATGNMPVVYFQNAGLGNTVNPLTSLADPNVYGIPMLLLVGWRGEPGKKDEPQHIKMGEITEGQLKLLSIPYEVAQNEEKVFEEQIARLKKQQRPVALVFQKGFFAEESAGLRREEALAVLLDGDGLLVCTTGKTSREVFELRQEHHDFLTVGSMGCASSIGLGIAVSKRNKKVFVFDGDGAALMHLGALPTIGNYKPANFFHVVLDNGVHESTGWQPTVSPTTNWEQIFLGSGYKSVTRARTLEELEKIWEGPTALIVNVVPGSRKDLSRPSQTPKESKKSFMHE
>2236436395
MVNAEEFLSEFLKLELNHFTGVPDSTLKEWMILLDNNFENRIAANEGAAIAHAAGYHLATKRVSVVYVQNSGLGNCVSPLTSLTDPEVYSIPLIMVIGWRGKSGLKDEPQHKKMGAITVEILDTLDIPYILNDGTYKEQIESAKIEAEKNLKPYALIVEPGFFHSTASENSSQVGINREIAIKCIVSIDVDDLIVSTTGKASRELYEVSANNSNNFYNVGSMGHVSSIGLEIALQKSDRKVYILDGDGALIMHMGSLSTIGYYQPKNLIHIIFDNESHESTGGQPTTSKTTNFSEILQGCSYKNVNTIQSESELSSILKHHLGIVVKTQVGSRDDLGRPAPKTTKIRFMIVN
>2236341451
MTDAKTFLNEFLNIGLNHFTGVPDSTFKSFMTLLESKFTNRIAANEGAAVAHASGYYLATNKLSVVYFQNSGLGNAVNPLTSLTDRNVYGIPMIILMGWRGLPGVKDEPQHKKMGAITIQMLEVLGVSYILNKNNFKEQIEKAKLVAEKKLEPFVLIVKPNFFIDALEVTASIDGVTRENAIDSIVKISLDSKILSTTGKTSRELYEICNKNLNNFYNVGSMGHVNAIGLEIAINNRNKVYILDGDGSIIMHMGSLATIGHYKPKNLIHIIFDNNSHESTGGQPTVSESVDIRLVLESCGYKKIAYVKSLVELEHAMLPTTGIVVQTRKGSRKDLGRPTPEKTKFRFMIID
>2722260887
MLKNNELISLLIKKDLTFVTGVPCSIFKDFLIYINDTLNHVPATSEGEACAIASGYYLATKKIPMVYMQNSGLGNSINPLTSLLDKAIYGIPALLLISWRGEPGKKDEPQHIKMGRITLKLLKTLSIPFFLPPDQVKAAKEIEKAKLYLKKNGSPYAIIVKKETIESCQSKEKNIYSLTREEAIKIILNLKGDEAIISTTGKTSRELFECREIKKTDFYVVGSMGCSAGIALGIALTKPRKKIFIFDGDGSVLMKMGTLATIGHFLPKNLFHIIFDNNTYDSTGGQKTVSNSADFSRIALACGYKSAKIATTQKELVNFVKFQSMLIVKIKRGSRKNLGRPTPQENKIAFMLQN
>2785847932
MVSCEDLHQIMLKNDLTFFTGIPDSTFKGWMNFLDKNPFTNIKASNECEAIALASGYNLSSSKVGVVYMQNSGLGKTVNPLTSLCDTEVYSIPLLMMIGWRGEPETKDEPQHKKMGRITLPLLDVLEIEYLLPVGKEDIEKTISKAIDYIENNSRPYALIIKKGVIEEYNFDPTEKFELTREDAIKCIVNLDDRYLIISTTGKTSRELFEYRLTKSRDFYMVGSMGCSSSIALGIALQKPDKKILVFDGDGSAIMQMGNFATIGHYKPKNLYHIVFDNNSYDSTGGQSTVSDSVDFEKAALACGYASANTVKSKKDLIDLLSKLSLIVVKINQDSRKDLGRPTSLENKESFMLK
>2786189914
MITCEKLFELFDESNLLFFTGVPDSTFKGWTRFLADEHLTNVIACNECEAVAIASGYHLATGKIGVVYMQNSGEGKAVNPLTSLCDPEVFSIPVMLMIGWRGEPGVKDEPQHRKMGKVMMPLLEALEVPYILPDEPEKIAAAIKEMKDKAEKENTPVAIIVRKGVIGDYEAKEKESYSLTREEAIKIIAKMDGSEVIVSTTGKASRELFEYRDMKKNDFYTLGSMGCSASIALGISLQSKRKVFIFDGDGAVLMQMGALATIGHYGQENVYHIIFDNSSYGSTGGQPTISPTVDFGRIAFACGYKSAQTVSTEPELLKALMESSILVIKVKKGSRSDLGRPTPVQSKEELMLTE
>2741390552
MIKCNDFYNLCKKYNFTFFSGVPDSTFKSWMTFLEKNLTNIIAVNECEAVAICTGYHLSTGEIAVLYMQNSGFGKTVNPLTSLCDPAVYSIPILLMIGWRGEPDVADAYQHHKMGPMTIPLLEILDIPYIISNDITKLDKTFKKAKEYLKIENKPYALLIRKNIFEKLVEKVKDNKPSREEAIKCILSLDGDEIIISTTGKTSRELYENRINKKHDFYTIGGMGCAQSIALGIAINKKDKKVFVFDGDGSVLMQMGALVTIGHYCPKNFYHIIFDNQSHDSTGGQPTCSDTVNFLKVAKACNYKSVQFVNDLDSLLKAIKVKIMLVIKVKKGSRKNLGRPLPKEHKIKFMLRE
>2656854614
MLRCEDFARICMEHDLTFFTGVPDSTFKSWMNFLQRQLTNILAVNECEAVAICTGCHLSTGKIGVLYMQNSGLAKSVDPLTSLCNPEVYSIPLLLMIGWRGEPGKKDAYQHHKMGCITLPLLELLAIPYILPANIKGVEKTLKRAKDYMEKNSNPFSIVIRRGVFEEDRYGKKNLKEMTREEAIKIIMCLDGDEIVISNTGKTSRELFEYRTTKKKDFYNIGAMGCTQSIALGIVLQKRDKKIFVLDGDGSVLMEMGALATIGHYSPENFHHIVFDNQAHDSTGGQPTCSDTVQFDRVALACNYKYAKVVEKKMALIKAIKRESMLVVKVEKGAREDLGRPPPVEYKKNLMLGG
>2648984602
MISPIEFLKELKENNIDTYYGVPDSLLKSLGDAINDSVSNHSITPNEGIAVSRAIGYFSATRQLPVVYMQNSGLGNAVNPLLSLADPQVYGVPMLIIVGWRGEQQIADEPQHRKQGRVTIDLIHSMGYNYVVDKDSCYKTIVCESVALARQKQEPVFLVVRKDTFSAHNSSKNRFKMNREEAIKNVLLLPDDCISVATTGKTGREIFELRQSLNTDFLCVGGMGHASSIAAEIARYKPERSVVCFDGDGAALMHLASMQHAASQKNFLHIILNNCAHESVGGQSTSFDELDAASLARSFGYAKFAYITEKDELCRETFHTTLFIIGCKIGSRDDLGRPTAREQYAAFTVNS
>2702766505
MISPIEFLHALHHHGIDSYYGVPDSLLKSFGQALNEAPQHHHITPNEGIAISRAIGYYSATQKVPVVYMQNSGLGNAVNPLLSLADSQVYGVPMLIIVGWRGETQLADEPQHRKQGRVTTELIDVMGYPCILDKNSDFRQVIDDSLQRAKQLQAPVFLVVRKGTFSACDSSVNRFDLSREHAIETVLALPEDCISVATTGKAGREIFELRKTLNRDFLCVGGMGHASSIAAEIAHHKPDRSVVCFDGDGAVLMHLASLQHAASQPNLLHIVLNNCAHESVGGQRTQFDDLEAHALAQAFGYQHFAYVTDVDAIGREVLTKTLLIIGCKIGSRDDLGRPTTQEQYAAFTVSS
>AG-913-K07_NODE_1
MINAKTFINELNKVGIEFYTGVPDSLMSEFSKSLHFDFKNHVIATNEGSALAMCMGYNLATNKIPLIYMQNSGLGNFVNPYTSLLHKDIYNIPFILLVGWRGEPGLQDEPQHIFQGKITLDLLKLLDIDYIIDNTNLESITEKIRESINSHNPLALVVRKNTFEKDKRVNSLPKRNEALKKILLFDEKTLYISTTGKLSRELYEIRKNSNDLYVVGGMGHASSIAYGINQNLNENKVVCLDGDGSLLMHMGSLGIIGQSNMKNFIHVIFNNSSHESVGGQPNIYDQIDSNGLAKSLGYKSVLIVKNYEEFDHINENYTFIEVKVQNSSDKNLLRPDPEENKRNFMINN
>AH-321-B21_NODE_5
MINAKTFINELNKVGIEFYTGVPDSLMSEFSKSLHFDFKNHIIATNEGSALAMCMGYNLATNKIPLIYMQNSGLGNIVNPYTSLLHKDIYNIPFILLVGWRGEPGLQDEPQHIFQGKITLDLLKLLDIDYIIDNTDLEIITEKVRESINSHYPLALVVRKNTFEKDERVNSLPKRSEALKKILLFNEETLYISTTGKLSRELYEIRKNSNDLYVVGGMGHASSIAYGINQNLNENKVVCLDGDGSLLMHMGSLGIIGQSNMKNFIHVIFNNSSHESVGGQPNIYDQIDSNGLAKSLGYKSVLIVKNYEEFDHINENFTFIEVKVQNSSDKNLLRPDPEENKRNFMINN
>2779978973
LKPEVFFQVLKEQGVEFYTGVPDSTLKHFCFFMDSQTNSHIIAANEGSAIGIATGYYLSTGKVPLVYMQNSGFGNALNPITSLVDETVFSIPMIIMMGWRGEPGVKDAIQHKKDGEVQEDILKSLNLSYHISNDLVEMKNQMEDIFDSVKNNNEPHVILVSKNYFQRFNSQIDKANFLTREMALTHIINIEDDDVVVSTTGKCSRELYEIRKKLYRDLRIVGSMGHVSSVALGLSINISNQVICIDGDGSLIMHMGTLPTIGKYSKNNFKHIILNNFSHDSVGGQDTSSNYIDYENLAYSTSYKNYFQIDNKASFVDLFRASSFLEIVVSKGSNENLTRPKPLDNRKYFMLKN
>AG-891-J16_NODE_7
KICALKFFNFLKKNGIEFFCGVPDSVLKSILKVIQNKVDNHVIVSNEGNSIGLACGYYLATKKLAMVYLQNSGLGNAINPLTSLVNEETYSIPMLMLIGWRGDPYRDDEPQHSKPGKIMLKQLKLLDIKYVADPININKQIVDLIKYSKKEKKPVSLIIKRNDFDDYELTENKKYTKRSEAVNTILYTSPNDAVISTTGYISRQTLKYIHDKKRFFFNVGAMGHLSSIALGIALKSNKRIICIDGDGSFFMHMGNILTISNYNLSNLKYFLINNGAHESVGGQKTLGLKINLEKIVKSFGFQYVRSYDSLIQMKNIKQKCFFEIKTDIEKSLNLPRPKLKIYGNNFSLRK
>2823582770
KLHPSRLFDIFKKNKINFFCGVPDSLLKDFINLINEKVNNHIITANEGNAIALATGYHLKTRKIGLVYLQNSGLGNCINPLTSLTDSKVYSIPMILLIGWRGALGSKDEPQHFRQGKILEDQLKILEIKYILENRDKINSKLTKLIKYSVKKNVPVAILVKKETFKNYEPNKSKFTLSKKDFLENFIKINKKDTVLCTTGMISRSVIRFLTEKKNFFYNVGSMGHLSSIALGIALKKKNNVYCLDGDGSFLMHLGSLAIIGSMCLRNFKYILLNNGCHQSVGGQSTVSLNIDIKKIAEGFGFKYTKVSKGSRILNKELISIGFLEILVNDRDEGNLPRPNLIKYKNDFIF
>AG-915-P07_NODE_31
IFKPSEFFKILKKNGIDFFCGVPDSLLKNFTNYIDSNVTNHIITANEGNAVALATGYNLGTKKIGLVYLQNSGLGNCINPLTSLTNEEVYSIPLVLLIGWRGFEGKNDEPQHLKQGKILKEQLKILGIKFILEKKKGFEKSISDLIVHARTNSIPVAILVKKNSFSDFNLKTSKFLVTKRQVIENVIHLSKKDLVFSTTGMISRSIIEFLKKHKNFFFNVGSMGHVSSIALGVAITNKKRIICIDGDGSFLMHLGALAIIGSKQLGNFKYILINNGCHESVGGQKTVAFDLNIKNIAEACGFKYFGISKKVVDLQTNLLLSCFLEVKVKIEDEKNLPRPSLIEYKKDFLIX
>2744079408
MISSVDFSKQLSLLEFDTVVGVPDSTFKGLISYFSSQNMKHIIASNECEAMGIAAGYYLAQNKPAVVYMQNSGFCKTLNPYTSMLSADVYTVPALMLVGWRGEPGKKDEPQHKMMGRIMEDVFKVMELEYILDPTQWQTQLQQARDYMKQTQRPFVLAIRNETFDDFKIPTNPLPLTREQAIQLVVNTSDQAVFISTTGKCSRELFEIREKQHHDFYTVGSMGCASAIAFGVGLADSTRPVFILDGDGAALMQLGTMATMGHYQNPRIKHILLDNNAHESTGGQPTVSNTVNFPEIARACGYQYTEIVDNADDLQSCLESNSLVVVKVKKGARADLGRPTPKENRDVFMFPN
>AG-893-G16_NODE_8
MIDPSKFLKNLKKSGVNYFTGVPDSLLQDFCSCLEDQSCDHVLAANEGSAIALAIGHHLGTGDVPLVYMQNSGLGNAINPLLSLANEQIYSIPILLLIGWRGQPGLQDEPQHIMQGAITMQMLNMLGIDQVLSTETTVDEIRDLVHRTKKTSKPHAILVRRNTFSKYPIRETNELICRERCIDLILASPTQTLFVCTTGKSSRELFELRQKRGFDFLTVGGMGHASQIAVALANAQPEKTVVCIDGDAAFLMHMGSIAVGASLGTGNFFHFVLNNGCHESVGGQETLGKKISLSKITKSCGYRHSNMIQTNSERREEIFSKAFLDIHIGKGSRTNLGRPTPVQNKSDFMLSK
>AH-287-C20_NODE_25
VIEPKHFYHLLKQNNIKFFCGVPDSLLKNFCAYITDNCKNHIISANEGNAIGISAGKYIATGEIPLVYLQNSGLGNIVNPVMSLCHKDVYGIPLLLMIGWRGEPGLKDEPQHQPQGRKTVDLLKSMEIPFELISNEEKFTSQVNKFLEENKDIKHPIAILVKKNTFKDYLIKNNFNMSRKEALKIVLKISSSSLFIATTGKLGRELYQIRDEIGNDFLNIGAMGHASSIALGISLSSLSKRIICLDGDGSMIMHMGAMAIIGDLKNKNYGHIVFNNGKHDSVGGQPTVAFNINLPKIAEALNYNYSKTVSNKDELQVALQNVWFIEILIKDGVDNNLGRPNPKSSLALFQINX
>2743910464
MLNFTGFLASKINFFAGVPDSLLKDLNACLMTLPKNNFWTNVNEGQSVAMCVGHYLATKNGAVYMQNSGIGNAINPLLSLADKQVYSIPMLLLIGWRGEPDIKDEPQHKKQGLVTKALLNACQISYKILPQEFEEAKNTIEWAMHTMEQHSAPVALLIRKETFSAYKLSAREAAIETILETLPKDSIIISSTGMISRELYELRGKENDFLCIGAMGHASIIAFEVALQKPKQKIICLDGDGAMLMHLGALATIGTGEAKNFIHIVLNNGSHASVGGQPTVAGQIKATGIAENCGYNAAFLCKNKDELAQNLEGRFFIEAIVSSKARDNLGRPKPKDWKIF
>2820944246
AIEPAAFAEALAGIGVDVYAGVPDSLLAPLTDHLDATLRHFWITANEGNAVGLAAGHYLATGRPACVFTQNAGLGNTVNPLLSLMDEAVYRLPMLLVVGWRGEPGVPDEPQHAAQGALTLPLLETLGIEYILQGACWRAQVAAAGAHLIRTEQPYALVVRKGAFAAADAPTSRYPMTREQALATILGIGADAVVVATTGKASREIFELRERAGRDFLTVGAMGHASSIALGVSLGTDAPVWCLDGDGSCLMHLGAAAVVAQGAPASLRYVVIDNGAHESVGGAPTLGFAIDLPAVLRGLGFAPVRTAEDPAGLAAAVRAGALVVYTGLGARADLGRPTPQDNKAAFMLAG
>2820813391
MVRAEDFCACLARLGVGFYAGVPDSLLQGLCAYLADSPGGHVIAANEGSAVAMACGYHVATGRHAAVYMQNSGLGNAVNPLLSLAAADVYRIPLFLIIGWRGEPGVADEPQHAAQGRLTLPLLEVMGIRHVLEPAGRWERQLAGCVRHMGETGQAAAVVVRKGAFGPHKAEPNAFTLRREEALEAILGIGPDALVVSTTGKASREIFEIRERRGRDFLTVGSMGHASSIALGMSLGAARDVYCIDGDGAFLMHMGPLAVAARHARGNLRYVLINNGAHESVGGQPTVAFDMDAAGALRALGFAPVMAAADRGSLASGIEGGALVVCVAQGSRDTLGRPTPERNKLDMMIAE
>2790299046
EIHPSAFCEALEQRGLEFFCGVPDSLLKDLCSHLLANVNRHVIAANEGNAVAMACGWHVATGRAAVVYMQNSGEGNAVNPLLSLADPDVYSIPMLLVIGWRGEPGVPDEPQHLKQGKATLALLDAMGVPYVLDIDRWREQISSLEARMRIESRPVALVVRKGALSSSPLPVEPAPLTREAMLELLLSIGSDDIVVATTGKTSRELFEARERRGRDFLTVGGMGHTCSIALGMALGSDRTVWCVDGDGSFLMHMGSLAVAGAMAPDTLKYVLNDNGAHESVGGFPTAGRSVDIAGILRACGFETTSVSAELDAREAFREKALVVRTRQGSRRDLGCPDPKDNKLAMILTE
>2624754439
TIETVEFYDHLLEKGVELFAGVPDSLLKDLCACIYDRTEANIVAANEGNAVGIAVGYHVATGKYAAVYLQNSGLGNIVNPVASLAHPDVYGVPMLLIIGWRGEPGVKDEPQHVAQGRLTPAMLDSLEVPYVLDAEGWQGQVDDALALMQAENKPVALVVRKGLFSKYSFTPKPEITLSREEALAEVLAIGSDAFVVSTTGKTSREVFELRESRGHDFLTVGGMGHSSSIAMGAALGTEELVYCIDGDGGFLMHMGSAPVIAQRARDNFRYILINNGAHESVGGQPTVAFDIDIPAILRGSGFEHVELVSEASSIPSALAASALIIETAQGSRDDLGRPTPSENKVAMLFAE
>650574588
MIEPSLFYQSLCEKGLDFFTGVPDSLLQTLCACLSERANYVIAANEGNAVGIAAGHYLATGSPGVVFLQNSGIGNAVNPLLSLADPLVYRIPMLLLIGWRGEPGTQDEPQHKKQGLVTVSLLESMGIPVILDANWEDALQDAAKHMQNGGISALLIRKGTFSEYPFQPCSFSMTREHALSVILCLSPEDFVVSTTGKTSRELFELRQAAGQDFLTVGSMGHASSIALGLSLASFKNIYCIDGDGAFLMHMGACAVNGCTGGDNFKYIVLNNGCHESVGGQKTVGFRIHMEDILEGCGFAVCRAETETQLRQGMAKAALVVYIRPGSRADLGRPTPEENKHCFMIQA
>2558087610
MIDTKAFYETLINNDFDYFAGVPDSLLKEFCLCVNTLENHIITANEGNAVALASGYNIATSKYGVVYMQNSGLGNAVNPLLSLSDEKVYKIPMLLIIGYRGEPGTKDEPQHIKQGELTLPLLDTLGIKYILCENYMQQIKYCRDYVAETSRPIALVVRKDSFSKFEEGANTNALSREEALAAIISLNDNDFIVSTTGKTSREIFEIREKNNNDFLTVGSMGHTSSLALGISRSTDKNIYCIDGDGAFIMHMGGLAVAVQNAPDNFKYILINNGCHESVGGQPTIAYDIDIPKILSGFGFKKVLVADCKEAIVSALQEVAIVINVNSDSRKDLRRPTPIYNKEQFMIAS
>2588287790
MINPKEFYDCLIEHQFNFFTGVPDSLLKEFCTCVKENTNRNIIAANEGNAIALASGYHIATGKFGVVYMQNSGIGNAINPLLSLSDEEVYRIPMLLIIGYRGEPGVQDEPQHVKQGKVTLPLLEALGIVYIVEDNYKESIAYGYEYMKRVHKPIALVIRKDTFSAYRSDVSDLELSREAVLENIINITDDDFIISTTGKTSREVFEVREKHNNDFLTVGSMGHASSLALGISLFSDKNVICIDGDGAFIMHMGGLGVAVQNANANFKYILINNGCHESVGGQETIGFEIDVKQILIGLGFNKVLDIRSRNDLVTNITSLAMVIYTNDRSRNDLGRPTPIENKECFTLRG
>2820940192
AICAAQFCQELKLRNFGFFTGVPDSLLQDFCACLTKSENKHVISANEGNSIGLAAGYYLSTGTYGVAYFQNSGLGNAINPLLSLADEDVYSIPMLLILGWRGEPGTKDEPQHVKQGKVTLPLLDTMGIPYVLDEDFEAQLDWAAKHCRENSSPVALVVRKGSFAPYPFEEEDFPLTRESALKVILSIRLEDLTIATTGKTAREIFELRVARGNDFLTVGSMGHTASIALGISLGTDKNVYCIDGDGSFLMHMGSMATVADLAESNFKYILNNNGAHESVGGQPTIARSIDIEAVLRGLGFAEVFTAKTSEEIEQALSNQCALIIDTRQGSRKDLGRPTPQQNKTALMIQE
>2820893894
KIDAACFCAELALRNFDFFTGVPDSLLSDFTACLADSSYQNIITANEGSAIGLAAGYYLSTGTCGVVYMQNSGLGNAVNPLQSLADEEVYSIPMLLIIGWRGEPGTKDEPQHVKQGKTTIPLLEAMGIPFVLDADNYIQQLDWCADIVKAHSAPVALVVQKGTFDAYPFTDTELPMTREGALEAVLNISPDDLVVATTGKTAREIFELRVARGNDFLTVGAMGHTASIALGMSLGTNKDVYCIDGDGSLLMHMGSLATVTDQAGANFKYILNDNGAHESVGGQPTVSRQLNIRKILQGLGFEEVFEVENTEEIVDALKGAALILQTRQGSRKDLGRPTPQQNKIALMIRS
>2820871906
MIDAGAFCKGLEAREFDLFTGVPDSLLGDFTACLSDPKYEHIITANEGNAIGLAAGYYLSTGKYGVAYFQNSGLGNAVNPLLSLADEDVYGIPMLLIIGYRGEPGVPDEPQHVKQGKTTIPLLEAMGIAYFLDENFEEQLDWCKDYVTKHSSPVALVVRKGTFDKYPFEVDNLPLTREDALEIILSIEDEDLVVATTGKTAREIFELRVKRDNDFLTVGSMGHTASIALGLSMGSSTDVYCIDGDGSFLMHMGSLATVTDKAGANFKYILNDNGAHESVGGQPTVSRKLNIELILQGLGFATVLTAETDAEIKEALKSCALVIKTRQGSRKDLGRPTPQQNKVALMIRA
>2800250867
MINTENFYNYLIENHIDFFAGVPDSLLANFCACVKDKTEKNIITANEGNAVAMCAGYHMSTGKIGLVYMQNSGEGNAVNPLVSLADEDVYSIPMLLVIGWRGEPGQHDEPQHVKQGKITLGLLETMGIAYILEDDYEKQVKKAIDYMRKESKPYALVIRKGLFSEYKLSISKYELTREDALKTIINLSSDDIIVSTTGKTSREIFEIREANKNDFLTVGSMGHTASIAYGVAIGTDKNVWCIDGDGSFIMHMGSLGVIGSKIPHNFKYILNDNGAHESVGGQPTCSRSLDIPAILKACGFKKVVVAETKEEIESAIRNIALVLHTKQGSRDNLGRPTPQENKKALMLGV
>2800155291
MIDTKEFYDYLVSQNMDFFTGVPDSLLANICACIRENSDRNIITANEGNAVGIACGYHIATGRYGVVYMQNSGEGNAVNPLLSIADEDVYSIPLLLMIGWRGEPGTKDEPQHKKQGKVTLALLEAMGIAYILEDDYRPQIDRAVTYMREKSRPFAIVVRKGTFSPCKTAQADYPLSREEALQCVLCIPEEDFIVSTTGKTSREIFEIREARGGDFLTVGGMGHTSSIALGMSLGTDRNVYCIDGDGSFIMHMGAFAVNADKAGANFKYILNNNGAHESVGGQPTVGFKIDIPAVLKAVGFQQVMTAQTPEEIAAAMAKGALILYTHQGSREDLGRPTPSENKKAMMFRA
>2800213644
MIDTREFYDSLLSKEMDFFAGVPDSLLANLCACIKENADRNIIAANEGNAVGIACGYHLATGRCGVVYMQNSGEGNAVNPLLSIADEDVYAIPVLLIIGWRGEPGTKDEPQHKKQGKVTLALLDAMGIAYILKDDYKPQLERAALYMREKSRPYALVVRKGTFSPYKAPKADYPLSREEALRCVLCIPEEDFIVSTTGKTSREIFELRESGGGDFLTVGGMGHTSSIALGMSLGTDRNVYCIDGDGSFLMHMGAFAINADKAGANFKYILNNNGAHESVGGQPTVGFRIDIPAVLKAVGFRHVMTATTPEEITAAMAECALVLYTHQGSREDLGRPTPTDNKKALMIGA
>2823626623
MINPEIFFDQLHEREFDFFVGVPDSLLKNLCACITSKSNNHIIAANEGNAIGIAAGIHLSTQTIPVVYMQNSGLGNCVNPLASLTHPDIYNIPMLMIIGWRGEPGTEDEPQHNVQGKITPDQLKLLGIQYAMDSSTDTRVLLKHCAHILSERKGPLAILVKPDTFSHYSLPPQTFDLSREQAIQELVLTSSADLFVATTGKCSRELNEIRKAESHDFLTVGSMGHASSIALGVSLGADHRKVICLDGDGAALMHLGALSIIGSVGPQNLIHVILNNGSHESVGGQPTVGHSVNFLTLASALQYAHICEVSTISELTERWYSQTMLIININSSSRANLTRPAPLTNKKLFMISD
>2713829199
MNKVEDFYKLLREHNIDFFAGVPDSFLQNFCAYISNVDSKMHLTAANEGGAIALAVGHHLATGKIPLVYMQNSGLGNAVNPLLSLADPEVYSIPMVLLIGWRGRPGEKDEPQHVKQGRVQNALLEAMEIKYQILGNNYQESVNDLINYAKESKRPVAFICPKDFEQYPKAYKLPRETAIEKIALKDSLIVSTTGKASRELFEIRKKLSDFLTVGSMGHCSQIALGLATSKNVVCLDGDGALIMHLGALPIIGSQSPENLLHILLNNGAHESVGGQATVAFSYDFSKVAANFGYKNFALVDNEDDLISTLNGPNFIEVRLSTHSRKDLGRPTETPINNKNSFMEKHK
>2739846147
MISPKKFYDYLIKKNIDFFSGVPDSLLKDICAYIDDHSNQHVISANEGNSIAIAAGYHLATGKIPMVYMQNSGLGNAYNPLISLASRDVYSIPMLLMIGWRGEPGVKDEPQHQKQGQVTESQLESLDIDYILDSNSNLEETINLSIEKATKHNSPVAILVKKNTFSKYNLKKSSALLTREEVIKELLLSSEDDIFISTTGKTSRELYEIRDGLGKDFLTVGSMGHSSSIALGISIVERNRKIICLDGDGAMLMHLGALPIIASIKPENFIHVLLNNRAHESVGGQPTVSDKIDFSLLTKSIGYENFFEFSHLSELENSWYAKCFLLINVKKYSRENLGRPAPIENKKGFMLNT
>AG-908-C20_NODE_1
MISPKEFYDYLIKKNINFFSGVPDSLLKDICAYIDDNSNQHVISANEGNSVAIAAGYHLATGKIPMVYMQNSGLGNAYNPLISLTSKEVYSIPMLLMIGWRGEPGVKDEPQHQKQGQVTKSQLESLDIDYILDSNSNLEETVNSCIEKATKQNSPVAILVKKNTFSKYNLKKSSSLLTREEVIKELILSSEDDIFISTTGKTSRELYEIRDGLGKDFLTVGSMGHSSSIALGISIIETNRKIICLDGDGAMLMHLGALPIIASIKPKNLIHVLLNNCSHESVGGQPTVSDNIDFSLLSKSIGYENFFEVTCLSELYELWCAKSFLLINVKTYSRENLGRPAPIENKKGFMLNT
>AG-464-I06_NODE_31
MIDPSKFYELLVKRDLNFFVGVPDSLLKSFCAYIDEHSGKHIIAANEGNAIGIASGYHLSTKKIPVVYMQNSGLGNCINPLTSLTDKEVYSIPMILLIGWRGEPGFNDEPQHLKQGITTKKQLKAIGLDFIIDEKSDLKTDLNNAIDLSLKISAPVALLIRKRTFKKFEKKAYKESFSREDAIKNIILIGKNDLIVSTTGKTSRELYEIRKENRDFMTVGSMGHTSSIALGVALGAKDKRVICLDGDGSLLMHLGSVPIIGSLSPNNFIHVLLNNSAHESVGGQPTVAKNINFKKLSNSCGYENYFLANNTKTLKSIWERTTFLELQISISTRDDLGRPEPLENKKTFMIDQ
>2596410801
MISPQEFLNILRENGFGLFCGVPDSLLKNLCACIDETIRLHIITANEGNALALASGYYLASGKTGCVYLQNSGLGNLINPLTSLSDAEVYQIPVLLIVGWRGEPGEKDEPQHIKQGKITKSQLELLDIPYIVDSDCNIQSVLSAANKELKERNSPVALLVKSGTFIEYLKEPQTGTLKREEALSVLLLTKPKDIIIAATGKTSREIFEIRNMLGTDFLTVGAMGHNLSIALGAAIAQPSRRVICIDGDGSMLMHMGSLAIAGNSKNSNLVYIVLNNAAHESVGGQPTVAGDMDLSKISEGCGYSGYFQAVDVETIKKYWEQAVLFEIKITTGSRPDLGRPSPKENKQKFMAAY
>2839783271
MTHPADFCDALTPFDIDFFCGVPDSLLKDLCAYVDDTFQQHIITANEGNSIAMAAGYHLTTGRSAMVYMQNSGLGNAVNPLTSLADPQVYSVPMLLVIGWRAEPGIKDEPQHIKQGAISEEMLKVLDIPYVLDKSGLKTSELNALLSQMQAHQRPVAILVKKGSFQKYQLQTRHADLSREQALEVLLNLPSNALIVSTTGKTSRELFELRQKRKADFLTVGAMGHASSIAMGAALGNPDRLIVVVDGDGAMLMHMGALPIIGCHQINNLVHIVLNNACHESVGGQATVADQIDIPMLAKASNYVDCEQVQTAEQINRAMQQADCMIEVKVRAGSREDLGRPTPIENKTAFMAND
>2836791285
MISPAEFSAELSKLGIHFFTGVPDSLLQSLCAYIDDTLGQHTITANEGGALAMAAGYYLGSGKPACVYMQNSGLGNVVNPLTSLTDAQVYRIPALLIIGWRGEPGVKDEPQHVKQGQITPQMLSLLDVPYSLTAASDFREVLLQATTAMQHTQSPVALLVHKDTFSAYTSAIASSQFSREMALKTLLLTDDKTALIATTGKTSRELYELREQAGRDFLTVGSMGHASSIALGLALARPDRKVVCLDGDGALLMHLGAAAIIGQSNADNLLHVVLNNGAHESVGGQQTVAGDIDIQSMALALGYRHYYKASSVAELQQIWAASNMLEITIACGSRADLARPKPEQNKLAFMLGH
>2721741220
MIQPADFSKALADYGVTMYAGVPDSLLKSFCAYVSDTLDQHIITANEGNALALAAGYHLGTGKTAAVYLQNSGLGNLVNPLTSLTDGDVYRIPALLIIGWRGEPDVKDEPQHVKQGRITPSMLDNLNIPCVLEAGSDTNAVLMQSFADLERTGAPVALLVRKNTFADYKLAAKPDSLSREDALATILCSDSSDVMVSTTGKTSRELYELREARNRDFLTVGAMGHTSSIALGVALSTPSRRVICLDGDGSFLMHMGGAAIIAASGAENLIHVVLNNEAHESVGGQPTVAGSIDFAGLSKSLGYRGYFVAYSAASLQQVWTASVLLEVKIRTGSRADLGRPAPVANKQAFMCRG
>2529053441
MISPEILYAGLRSKNVEFFSGVPDSLLSSFCAYVDDHDNHMIAANEGGALGAAIGCHLSTGTVPVVYMQNSGLGNVVNPLTSLADREVYRIPMVLIIGWRGEPGVSDEPQHVKQGRITPALLELLEVPYVLDANSCVEVVLDELFKRIHDSGAPVALLVRKNTFSSYKSTPAESSMLRETALNVLLLAGADVNIVSTTGKTSRELFDLRRLRGTDFLTVGGMGHASSIALGVCMGRNKKKTLCIDGDGAALMHLGALPIISSQTPSNFVHILLNNAAHESVGGQPTVAGDIDFKSIALGSGYRAYFKAANAEEISRCWEDNEVLFEIKVALGSREDLGRPTPIENKLLFMVMA
>2776221340
MINPRGFCDGLGKYGIEFFCGVPDSLLKNLCAYIDNFSADQHIITANEGNAVGLAMGRFLGSHKPAVYMQNSGLGNAINPLTSLADPQVYSIPMLLVIGWRGEPGIKDEPQHVMQGQITEQQLSIMNIPFVVMSDSDAVLAPLLDTMNAHSRPVAVLIKKATFSAFKSVNQLPSREDALNTLLSSDDIVVSTTGKTSREVFELRQQRGDFLTVGGMGHTSSIAMGVALAAPKRRVIAIDGDGSMLMHMGALPIIGHHSSSNLVHIVLNNQCHESVGGQPTVAGEIDIEKLAMASGYKAYFCASDQKSITKTWSDGPIFFEIKIAIGSREGLGRPTPIENKQQFMRHAG
>2792118214
VIQPQQFCDILLNHGIDFFCGVPDSLLKNLCAYVDDNFSQHIITANEGNAVALATGHYLGSGKAAMVYMQNSGLGNAINPLTSLADPQVYSIPMLLVVGWRGEPGIKDEPQHVKQGQVSEQQLAILDIPYVLDSSSDLTHVLPNLLNTMTAQNRPVALLIRADCFAAYKSKTSAYKMQREQALGILLMFAPSDVVVSTTGKTSREVFELRKSQGSDFLTVGGMGHTSSIALGVALAKSDKRVIAIDGDGSMLMHLGAVPIIGCHGPTNLVHIVLNNQSHESVGGQPTIAGKIDIGQIALASGYKAYWCVDDETALQAIWSANVMLEVKIAIGSRDDLGRPTPIENKQAFMTGS
>2831568665
MIPPDIFCKTLQEKGVGMFAGVPDSLLKHLCAHLHDNGRHIITANEGNAIALAAGFHMATGSLGAVYMQNSGLGNCVNPLTSLTDPDVYSIPLLLIIGWRGEPGIKDEPQHVKQGRITRDLLEILDIPHILNGKSDWQIILQEIFSAIKDRSAPVALLIQKDTFEPHTTQNKKYTLKREDALSEILLVNPHDLIISTTGKTSRELFELREKRGRDFLTVGSMGHASSIALGVAMGRRDRRVICLDGDGALLMHMGALPVIGNIEPSNLIHIVLNNAAYESVGGQPTVAGKMNMDLLSRSCGYKNYHLAYDINSLKKCWSRHQNMLEIQIATGSRQDLGRPTPMENKNAFMAFA
>2595078052
MLDPGLFHKALLKRDIDFFAGVPDSLLKNFCAYIDQGTPGKHIITANEGNAVALATGYHLATGKGAVYMQNSGLGNCINPLTSLTDQDVYNIPLLLIIGWRGEPGIKDEPQHIKQGRITTAQLDLLEIPYQILDAQSNLEEALNNLMTAKGPVALLIRKKTFSEYKRSDYTLKREEALRSILSQDDLIVSTTGKTSRELFELREKQCDFLTVGSMGHASSIALGVAMGRPHRNVLCIDGDGAFIMHMGSLPIIGSLKPENFVHILLNNSAHESVGGQETVAGTIDISKIVKACGYKKYFQAGSSSEVEECWKEGPVFLEIKVCVGSREDLGRPDSTPVQNKKSFMVC
>2717590047
MIDPKVLLDEFSKFEIDHYFGVPDSLLKDFCAFVDDNAGQHVITSNEGNAVAMAAGYHFASNRTAVVYMQNSGLGNSINPLVSLADKEVYKIPLLLIIGWRGEPGYKDEPQHIKQGKITKEQLELLGIPYIVDSSSDPALIASSATNLLKQTQAPVALLVRKGSFLPYKSKSLNTNLRREEALSLLLLAADSPVISTTGKTSREVFELRDKKQRDFLTVGGMGHTSSIALGAAIAQPNKQFICIDGDGSALMHLGAIPIIGSLGLCNFIHVLLNNSAHESVGGQPTVADQINFDSLVKSCGYKNYFIAHSLDEIRDCWQSEVIMLEVRISIGSRDDLGRPTPLENKISFMVQK
>2752567060
MVKPAEFCEVLKARGISFFAGVPDSLLKSLCSYLSDRSGEHVIAANEGNAVALAAGHYLATGRVGAVYMQNSGLGNTVNPLTSLMDPQVYRIPVLLIIGWRGEPGVKDEPQHVKQGRITTDQLELLEIPFILEANSVLHEVMAKVFSDLESVNAPVAIVVRKDAFANHESHRQRTTFKREAALKMVLLADAKDIVVSTTGKTSREVFEIRAERGQDFLSVGSMGHTSSLALGAALGKPERRVICLDGDGSLLMHMGALPIIGSLKPKNFVHVLLNNASHESVGGQPTVADRIDFKNVVLACGYSHYYRATDAASLSKCWKDKAMLEIVVSKGSRKDLGRPTPEQNKQAFMVNG
>2598169594
MISPGDFHARLVSRGISLFTGVPDSLLKNFCACVEDASGQHVIAANEGNAVAIALGHHLATGKRALVYMQNSGLGNSVNPLTSLAHAQVYRVPMLLVVGWRGEPGVPDEPQHVMQGRVTPSQLELLEIPHILEADSDIDAVLDQAFSALDASNAPVALLVRKDAFADYRSSDRKAHLGREQALRQLLLAGDALVVSTTGKTSREVFELRVEAGRDFLTVGGMGHTSSIALGVALGNPERQVVCLDGDGSALMHLGAMAIIGDLKPGNLLHVLLNNAAHESVGGQPTVAGGMDFRAISLACGYAAYERAGDEAGIEAAWASPALLEIDISVGSRADLGRPTPEENKLAFMAR
>2718732450
MIDPGHFLDSLRRRGVDFFTGVPDSLLASFCAYVDDHCGQHVIAANEGNAVAMALGHHLATGSTAAVYMQNSGLGNAVNPLTSLADGEVYRVPMLLIVGWRGEPGIKDEPQHRKQGRITRPQLDVLEIPHVVQGDSDIEAILDEAFRAMANTGAPVALVVRKDAFGDYQGQAPLSALLREDALRRILLAAPDDLIVSTTGKTSRELFDLRVARGQDFLTVGGMGHTASIALGVAMRQAGRRVICLDGDGSLLMHMGAMAVIAQQKPARFVHVLLNNGAHESVGGQATAAPRVDFGKLSDAVGYAGYACADTLDSLSTAWAENVLLELKLRCGSRKDLGRPTTWDNKQAFMAGD
>639787855
MIDPGHFLDSLRRRGVDFFTGVPDSLLASFCAYVDDHCGQHVIAANEGNAVAMALGHHLATGSTAAVYMQNSGLGNAVNPLTSLADGEVYRVPMLLIVGWRGEPGIKDEPQHRKQGRITRPQLDVLEIPHVVQGDSDIEAILDEAFSAMANTGAPVALVVRKDAFGDYQGQAPLSALLREDALRRILLAAPDDLIVSTTGKTSRELFDLRVARGRDFLTVGGMGHTASIALGVAMRQAGRRVICLDGDGSLLMHMGAMAVIAQQKPARFVHVLLNNGAHESVGGQATAAPRVDFGKLSDAVGYAGYACADTLDSLSTAWAENVLLELKLRCGSRKDLGRPTTWDNKQAFMAGD
>2641495066
MIESKALLDALQLRGIGLYTGVPDSLLSSFCAYVDDHAGRHIIAANEGNAVAIACGHHMATGQTSLVYLQNSGLGNMINPLTSLADAEVYRIPMLLVIGWRGEPGVHDEPQHVKQGRITKGQLDLLEIPYELDASSDVEQVVQTAFDAISREGSPAAILVHKGAFVPYKTRDALSSMAREEALGHLFVMGADDLVVSTTGKTSREVFELRSARSGDFLTVGGMGHTASIALGVAKGAPSRRVVCIDGDGSALMHMGAMAIIGQEKPVNLVHVLLNNGAHESVGGQPTVGGRIDFGGIAKACGYEAYHLAASPEDIAREWADQVLLEVRITIGSRSDLGRPTPEQNKQSFMASR
>2597047639
MLSPETFFDTLRRKGIDLFAGVPDSLLSGICACIEDRCSSHVITANEGNAIALAAGFHLSTGKTAAVYMQNSGLGNCINPLTSLTDPEVYRIPVLLIIGWRGEPSVKDEPQHVKQGRITEKQLNLLEIPYILDGNTDMKKVVQQAVDSLNKNASPAAILVRKNTFSPYKSSTMPSTLKREDALACILLAKDDLIISTTGKTSREVYALRESFNRDFLTVGSMGHTSSIALGVALGRPEKRVICLDGDGSLLMHMGAIPVIGSMKPENFIHVLLNNGAHESVGGQPTVANRVDFASLSLACGYKKYEKVCDIEGIQRAWGRKLMLEVVIKTGSRADLGRPSPAENKQAFMAME
>2752879185
MEAHLFVKNLAKQGMDFYVGVPDSLLKSFCAYLQDHVKNHIITANEGNAIGMAVGHYLATFAPAVVYMQNSGLGNTINPLASLADKEVYQIPMLLVIGWRGEPGIKDEPQHIKQGRITPEQLSLLEIPYIVDEESEEDQVARWAVEQLITTQAPVALLIRSGSFTDYSQALEGLTLLREQALSTLLLTAGAAIVATTGKTSRELFELRAKRLRDFLTVGGMGHTASIALGIALAKPNQQVVCIDGDGSLLMHLGAMPIIGSLSPCNFIHVLLNNAAHDSVGGNLL
>2563813914
MIDPKQFVDCLAEQGMDYYAGVPDSLLADFCAYVDDLGGKHTITANEGNAVGMATGYHMATGKAAVVYLQNSGLGNVINPLTSIADKEVYSIPMLLIVGWRGEPDVKDEPQHIKQGRITAEQLELLEIPYVVDKDSNATDLASWAKQQLDTTQAPVALLVKKGAFASYKSQSMQSSLKREEALNALLLMGDACVVSTTGKTSREVFELRAQRKRDFIAVGGMGHTLSIALGVAMGKPNKQVVCLDGDGSLLMHLGALPIVGSIAPANLVHVLLNNAAHESVGGQPTAADTTDFKAIALASGYTAYAVASNLEELTQCWVKKVLLEVRITTGSRDDLGRPTPIENKHAFMVAK
>2664211792
MIAPKHFVDSLAKQGIDYYAGVPDSLLKDFCAYVDDHGGKHIITANEGNAVGLAAGYHMATGKCPLVYLQNSGLGNIINPLTSIADKEVYSIPMLLVIGWRGEPDVKDEPQHVKQGRITAEQLDLLEIPYIVDESCDAEELAAWAKGTLEQTSAPVAFLVKKGAFSTYKSQTMGSSLGRETALNALLLIGDACVVSTTGKTSREVFELRAQRNRDFLTVGGMGHTLSIGLGVAMGQPDKQVVCIDGDGSVLMHLGALPIVGSIAPSNLVHVLLNNAAHESVGGQPTVADTTDFKAIAFASGYAAYAIASTLEGLTNAWAANVMLEVRIANGSRDDLGRPTPIENKQAFMVAR
>2831694508
MIEPKLMFEALKHEGVELFAGVPDSLLKNFCAYVDDNAGEHIITANEGNAVALAAGYHMTTGKVAAVYMQNSGLGNTVNPLTSLTDPEVYKIPLLMIIGWRGEPGVKDEPQHVKQGRITAEQLDLLGVSYVLSADSDYEAIVKRLMATANSTQAPVALLVKKNAFASYKSQDSPSALKREDALAALLVTGDDLLVSTTGKTSREVFELRVKRGRDFLTVGGMGHTSSIALGAALGNPDKRVVCIDGDGSALMHLGAMPIIGDVKPKNLVHVLLNNAAHESVGGQPTVGGRFDFAALAKASGYLHYAFASTEDEILSAWPREVMLEVKITTGSRDDLGRPTAEENKLAFMAGT
>650383330
MIDPQAFYTTLYQAGVHLFAGVPDSLLKDFCAYIDDHSGEHIITANEGNAIALVAGYHLATRQIGAVYLQNSGLGNTINPLTSLTDPQVYKIPLVMIIGWRGEPGVKDEPQHIKQGAITPGQLDLLGVPYIVDGHSDFQQIIQEALTKIQATNAPVALLVRKGTFFPYKSQSFKASLKREAALGELLLVGDSLVVSTTGKTSRELFELRQQRGRDFLTVGSMGHTASIALGVALGNPSKSVVCIDGDGSLLMHLGAVPIIGSLAPKNLIHVVLNNAAHESVGGQPTVAGQLDLKAVALASGYQQYRQATDQPGIKQAWSADVLLEIRITAGSRDNLGRPTPQQNKQAFMATD
>643172440
MIDPQAFYTTLCQAGVHLFAGVPDSLLKDFCAYIDDHSGEHIITANEGNAIALVAGYHLATNQIGAVYLQNSGLGNTINPLTSLTDPQVYQIPLVMIIGWRGEPGVKDEPQHIKQGAITPGQLDLLGVPYIVDGHSDFQQIIQDALTQTQATNAPVALLVRKGTFSPYKRQSFKASLQREAALDELLLVGDSLVVSTTGKTSRELFELRQQRGRDFLTVGSMGHTASIALGVALGNPRKSVVCIDGDGSLLMHLGAVPIIGSLAPKNLIHVVLNNAAHESVGGQPTVAGQLDLKAVALASGYKQYRQATEQPGIKQAWSGDVLLEIRINTGSRENLGRPTPQQNKQAFMATD
>643172023
MIDPQAFYTTLCQAGVHLFAGVPDSLLKDFCAYIDDHSQGEHIITANEGNAIALVAGYHLATNQIGAVYLQNSGLGNTINPLTSLTDPQVYQIPLVMIIGWRGEPGVKDEPQHIKQGAITPGQLDLLGVPYIVDHSDFQQIIQDALTQTQATNAPVALLVRKGTFSPYKRQRPSSFKASLQREAALDELLTLVGDSLVVSTTGKTSRELFELRQQRGRDFLTVGSMGHTASIALGVALGNPRKSVVCIDGDGSLLMHLGAVPIIGSLAPKNLIHVVLNNAAHESVGGQPTVAGQLDLKAVALASGYKQYRQATEQPGIKQAWNLPVLLEIRINTGSRENLGRPTPQQNKQAFMKVAT
>2600355200
MIAPDQFYTAMKAAGIQLFAGVPDSLLSSLCAYIDDHSGEHIITANEGNAIALAAGYHLSSGRYAAVYMQNSGLGNTINPLTSLTDPEVYRIPMLLIIGWRGEPGVKDEPQHIKQGRVTPGQLDLLEIPYILDADSDGLKVLEQAIEIMKTTGAPVALMVRKDTFTKYKTRSMQSSMKREEALRCLLLTGDDLIVSTTGKTSREVFELRVERHRDFLTVGAMGHTASIALGVALGNPSKRVICIDGDGSALMHLGALPIIGSQKPANLIHVLLNNAAHESVGGQPTIADQMDFAAISKACGYNAYAKASNEEELTQAWSQAVLLEVCITTGSRDDLGRPTPEENKLAFMAKS
>2599295367
MIAPDQFYNAMKASGIQLFAGVPDSLLSSLCAYIDDHSSEHIITANEGNAIALAAGYHLSSGRYAAVYMQNSGLGNTVNPLTSLTDPEVYRIPMLLIIGWRGEPGVKDEPQHVKQGRVTPGQLDLLEIPYILDAASDGLKVLNQAIETMQITGAPVALLVRKDTFSKYKTKGMQSTMKREEALRCLLFSGEDLIVSTTGKTSREVFELRVERNRDFLTVGAMGHTASIALGVALGNPSKRVICIDGDGSALMHLGALPILGSQKPANLIHVLLNNAAHESVGGQPTIADQMDFAAISKASGYTAYAKASNEKELTHAWSQAVLLEVCITTGSRDDLGRPTPEENKLAFMAMS
>644406520
MINPEAFYKAIQERGIGLFTGVPDSLLKHLCAFVDHHCGNHILTANEGNAVALAAGYYMSTGKMAAVYMQNSGLGNCVNPLTSLTDPQVYSIPMLLIIGWRGEPGVKDEPQHVKMGRITPAQLDLLEIPYVLDAATDPEPVLDDLFSVLESTSAPAALLVRKNTFQACTKAAPTQGLKREQALRALLLAGDSLVISTTGKTSREVFEIRTSLGQDFLTVGSMGHASSIALGTALGNPGKKVICLDGDGAMLMHMGTMAITGSQKPQGLIHVILNNQAHESVGGQPTVAGNMDLRSIALGCGYSFFHQARDEAGIRQAWLDQALLEIKIQPGSRADLGRPTPIQNKQAFMAHA
>2597049053
MIEPSFFYELIRQKGTDFFAGVPDSLLKHFCAFVDDRCKEHIITANEGNAIAMAAGYHMATGKTGAVYMQNSGLGNCVNPLTSLTDPEVYGIPMLLVIGWRGEPGVKDEPQHIKQGRITRQQLDILEIPHILGPDTDPAPLLDGLFAHMEKQKSPAAVLVKKNTFAPYKAKAPDTRLMREEALSILLLADASDLIVSTTGKTSRELFEVRQLRGRDFLTVGSMGHTASIAMGVAAGRPEKRVLCLDGDGSLLMHMGSMAIIGSLKPDNFVHILLNNAAHESVGGQPTVAGKIDFKAMARACGYRNWLLASDAESLKGAWCRKQMLEIKILPGSRDNLGRPTPEQNRQAFMCCD
>2558102469
VIDTLGFINFLKDHGVDFYCGVPDSLLSPVSAALETMSALSHYVCANEGNAIGLACGHYLGSQTIPCVYMQNSGLGNAVNPLVSLAAPEVYGIPLLMIIGWRGEGKDEPQHVMQGRINEGLLNVLEIPYILDQDCQDWSVMIADLLSIAKEHEKPVALLVRSNTFSSYKCAEHKPYMSRERAIELVISVSGEETLVATTGKTSRELYELRKSRNSDFLTVGSMGHASQIAAGIAINHSRKNVLCLDGDGACLMHMGGLLVTAPLSNFKHILLNNGVHDSVGGQQTVAGSFDLGPIAKACGYKNVQQVASEEELLKAMKNVVFLEIMIKPGSRTDLGRPKPQINKKRFMLSN
>2710732686
MINPKIFFKILGEKDIQFYTGVPDSVLKEFCAYVVDHISRHVIAANEGNAVAIATGYYLSTGKPALVYLQNSGLGNAVNPLTSLTSSQVYGIPILLLIGWRGEPGKQDEPQHKPMGKVQNKLLKILDIPYKLGNTKRSASSAVRKAQAHFKKKNSPFAIIVSTHSFSKYKSKQKKYPMTREAALITILLLGKNDIVVSTTGKTSRELYKLRISNKIDFLCVGNMGHASSIALGLAKTQPKKTIWCLDGDGSMIMHMGSMAVIGQQKPKHFVHVLFNNFVHDSVGGQPTAADSIDFTTIAKGNGYISTASVKTGRELKKELKRRVFVEVLCQKGSRKNLGRPLPQENKASFMIKQ
>2712786445
VIDPEILLRTFRESGVGFYSGVPDSLLKEFCACLQGRMLRHIICANEGTAVALASGFHLATGQLPLVYLQNSGLGNTINPLLSLVDPEVYGLPLLLLIGWRGEPGVKDEPQHIKQGRVTPALLESLEVPYVLPDDQTAAAESVRHAAKEAQRRNGAFAILAREGVFDTYKALRFEYPMTRERAIECIHALPEDAAIVSTTGKISRELYEMRERAKAAFLTVGSMGHASQIALGLSLGCPXXXXXXXXXCAPKRFFHIILNNGAHESVGGQPTVAFESDLSATARAAGYATICMVADEADLCHALFKAVFLEVRVKVGSRKDLGRPKPKENKDRFIFRP
>646847086
MISPRAFHQALAATGVNFFTGVPDSLLKEFCAYIDAALAQHLPAANEGTAIGIAAGVHLATGEVPLIYMQNSGLGNAVNPLLSLADPEVYGMPLLLLVGWRGEPGLKDEPQHVKQGRVSPAMLEAMEIPYVLGEDAASAADLVSDLVAQAKDRSGPVAILVRKKTFAKSEAKPNADLLRREEAVEAVTALPAAATVVATTGHISRELYEQRLRANGDFLTVGSMGHSSQIALGLALADGRNPVVCLDGDGAALMHLGGLATIGATGKANYLHVVLNNGEHGSVGGQPTVAMEISLTDIARGCGYRAVHPLSGEAEIRRAVLAQRFLEIRVRSAPRADLGRPRPAENKQIFILRQ
>2619962909
MISPKAFYETLSGAGVAFLAGVPDSLLKEFCAFVDATLEKHIIAANEGTAVGLAAGVHLATGGLPMVYLQNSGLGNTVNPLLSLADPEVYGIPMIVMIGWRGAPGVRDEPQHVKQGRVTEALLAAMELPWVLDGDADEAAAIAHWAVQTARKTSGPVVLLVHKGAFDKAEQKVAEDMMTREAAIALVTSIRRDSTVVATTGMISRELYEQRGLKGSDFLTVGSMGHASQIAMGIALAAPDKDVTCIDGDGAALMHLGGMATIGTSKVGNLLHIVLNNGAHDSVGGQPTVAFRVSLPDMARACGYDEVVPVTGSAEVLAAVTQVRFLEIRVRPGSRSDLGRPKPAENKALFVLRG
>2654138229
MIAPSDFYAALAEAGVTFMTGVPDSLLKEFCAYVDAELSQHVIAANEGAAVGIAAGFHLATGNLPVVYMQNSGLGNAVNPVLSLSDTAVYAIPMILVVGWRGEPGVKDEPQHVKQGAVTPAMLEAMGIPYVLSGKADEAMDIAKWAASEATSTSGPVCILVRKGAFEKSTKKPAANMLAREAAIAKITALPSDATVVATTGMISRELYEQRVAQDSDFLTVGSMGHASQIALGISIGKPEARVVCIDGDGAALMHMGSLAITGTNKGANILHVLLNNGVHDSVGGQPTVGFEASFTDVARACGYPVVEPLVDEAEITEAVAAMRFLEVRVKPGSRADLGRPKPAENKAIFVLRG
>2667732766
LISPKLLYKIFKDQGVSFFTGVPDSLLKEICTYIDENTCSHVIASNEGTAIGLAVGHYLGSGKLPLVYLQNSGLGNIVNPILSLCDKEVYSIPLVLLIGWRGEPGIKDEPQHIKQGRVTPSLLESMEVPYLITRNVNQSIINTKWALETAKKFNCPVALLVQKGSFEKVEEKEENNYISREDAISIITNISDKSIIISTTGMISRELYELRTKTQQDFLTVGSMGHASQIALGIAKANPNKKIVCLDGDGAALMHLGGMATIGTTNVGNLLHIILNNGAHDSVGGQPTIAQKISLTSIAKACSYQNIEPIKDKNKIVEVISKLSFVEILVKKGARSDLGRPKPIYNKENFIIKH
>2848703282
LISPKIFFEVLKKEGIEFFTGVPDSLLKGFCQYVEEKSENHIIAANEGCSIGIATGYHLETGKIPLVYLQNSGLGNTVNPLLSLTDKEVYSIPLILLIGWRGEPGIKDEPQHIKQGRVTKRLLEALEIPFVISSFEKKSIENTKWAVNFAKKSSSPVALLVKKGSFEKYEKDNFSISREEVISLIIHSLIQTTFVSTTGMISRELYEQRDIHNNDFLTVGSMGHASQIALGIASSNPYRKIICLDGDGSLLMHLGGISNIGTRKDIDFFHIVINNGAHDSVGGQPTVAQKISLTSIAKACLYDEVLPITNKDEIIKAISLIRFLEINVKKGARSNLGRPRPLQNKFKFMLSK
>2667838738
LIDPKYFYDVLKKEGVDFFCGVPDSLLKEFCKYIESNNYNHVISANEGSAIAIASGYHLATGKIPLVYLQNSGIGNTINPLLSLADKEVYSIPLILLIGWRGEPGVKDEPQHIKQGRISQNLLNAIEIPFIIDGNNVDTENNIKWAVSTAKAKSSPVAILVKKNSFNKIEKSNNEHLLTREKVISFIAHMPKGNKIVSTTGMISRELYEQRDFLNSDFLTVGSMGHASQIALGISLSSPKMKIVCLDGDGSILMHMGGLTNIGTYRDINFFHIVLNNGAHDSVGGQPTLGREISFTKIAKACNYEIVVPLINENEIEKNLSNIRFLEIIIKKGSRKDLGRPKPIHNKEIFVIKK
>2717400550
MIDPKKFTETLVNEGVDFFCGVPDSLLKDFCAYIEESLKNHIVSANEGTAIAIAAGKQMATGKTPMVYLQNSGFGNIINPLLSLADKDVYSIPILILMGWRGEPGSIDEPQHIKQGKVTIPLLEAIKIPYILDEDEYKTNKSIKSSLELISQINSPVVLLAKKGIFKKYQKKNYLNLISREEAIKQIISFAEDTIFIASTGYISRELYEIRSKLNCDFLTVGSMGHSSQIALGIALSKKDKKIVCLDGDGAMIMHLGGLVTNGINGTENLFHIILNNSVHDSVGGQPTAGFKIKATTIAKGCRYSNVYPIFDSQEIKNTIKKDNFLEIRIKPGARSDLGRPKPIHNKEIFILES
>2717350394
LISPELFLLELEQLGINFITGVPDSLLKDFCQHVQDCYERHLIAANEGSAVAIAAGTQIASGKTPLVYLQNSGLGNTINPLLSLADKEVYSIPMLLLIGWRGEPGCKDEPQHVKQGEVTIPMLKAMSVPYIIDSNFEITKKTLKESLKLAEKSQSPVVLLARKGIFSSITNKEYKNLISREEAISIILSFPSNTLFVSTTGHISRELYELRCNLERDFLTVGSMGHSSQIALGLSLIEKDLPIVCLDGDGAMIMHMGGLTSIGSFGSRKLNHILINNSVHDSVGGQPTVGFKISSTKIAKGSLYNNVLPVSDPAEIRKIAYRLNFIEIRVRPGARSNLIRPKPLFNKRLFIIRN
>2787801233
MIKPEDFYGEMNKNGLAYFTGVPDSLLKSFCAYVSDFTGNHVIAANEGGAIGLAIGYHLATGNTPVVYLQNSGLGNTINPLLSLADQKVYGIPMVLLIGWRGEQQLKDEPQHKKQGQVTEAMLTAMGISYIIDADTKDYPAILAEMTVEAKSSSQPVALLVRKGTFAPYHLREQSKRLSRERAIALLVKMPDASFVVSTTGMASRELYELRSQKKKDFLVVGGMGHASQIACEMSRRSEKQIYCLDGDGAFLMHMGSTALNAAGKFCHIVLNNQVHDSVGGQPTAASGIDIPAIALACGYQAAETVETEADLIHAMADKKCLLEVKVIPGARKDLGRPGSQELKSKNMLGS
>AG-439-O23_NODE_16
MIDPDKFLDAFLDQRINYFTGVPDSLLASLCASIQNRIENHVIAANEGSSIALATGHFISSGNPGLVYMQNSGLGNAVNPLLSLADREVYAIPMVLVIGWRGEPGKKDEPQHVKQGIVTPEMLELMNIPYVIDADTQDYAEIIRETVNKSLSSSGPMALLVRKGTFKKQQLKYQDFELSRENAIRSILKAMPDTIIVSTTGKTSRELYEHRESKKKDFLTVGCMGHAISIAMGIASNEKNLDVLCIDGDGSTLMHMGSLAIVGNSKLTNLTHILINNGAHESVGGQPTVAFDVSLTKVAEACGYKYVKSVRGKEDLSQELRSLKFIEIRVKMLSRSDLGRPKPISNRKQLQIHK
>2638754549
MISPETFCGELLRGGVSYFVGVPDSLLKNLGSHFASSLDEHTIAANEGTAVAMAIGHHLRTGELAAVYLQNSGIGNAVNPLLSLADPEVYGIPMLLIVGWRGEPGVKDEPQHVKQGRVMKALLEAIEVPYVLPRDQEDALTSVRDALERAVSRQGPVVVLVEKDTFDRPRRGNLPTREAALKRVITLGTDAIVVSTTGMLSRELYEYRVANADFLTVGGMGHASSIALGVALREPTRQVWCLDGDGALLMHAGALTNVASQAPPTYHHVVFNNGVHDSVGGQPTAICNVDLPALSLAAGYRGALRVNEIDAIPSAVRENTLIEILVKPGARSDLGRPTPAENKTAFMVRS
>2546185075
MINPRNVVEHLRGLGTSLFVGVPDSLLKPFGQYVMAELSSHIITSNEGASVAVALGHYMRTKNPALVYLQNSGIGNTVNPLLSLADRAVYGIPMILMVGWRGQPGVKDEPQHVTQGRVMTAMLDAMELPYVVPHDEAGALAAFTTAHETAIAEQSPYVLLVEKDTFELYSGTDLPSREEAVAALLVVADDALIVSTTGMLSRELFELREKSGSDFLTVGGMGHASAIALGVAAAEPDREVWCFDGDGAMLMHTGTMATIGDHGTPNLRHALFNNGVHDSVGGQPTSINVVDIPAVALAMNYRSAQTASSLADLPAIASAASLVELLVRPGSRPDLGRPTPRESRDRFM
>2813816347
VIRPEDFAAQLAAAGVSLYCGVPDSLLKEFNACVSGATAGHVTAANEGNAVGLAIGHYLRTGSPALVYLQNSGLGNTVNPLASLADPEVYGIPMLVLIGWRGQPGVPDEPQHRKQGRITPALLDALELPWVLPRETEAAGEAARKAVAHSVAAGTPYVLLVEKGTFARAATEADEALPSREEALVALAELGPGRVVVSSTGMLSRELFEYRERTALDFLTVGGMGHASSIALGIALHEPQREVWCLDGDGSLLMHLGALPVVAQHAPRTFFHVVFNNGVHDSVGGQPTSIDQVNVPALARSCGYRHATGVSSLAALPAGVREAALLEIRVRPGSRADLGRPRPAESRTATMLAE
>2777095578
VIRPEDFAAQLGAAGVSLYCGVPDSLLKEFNACVSGANAGHVIAANEGNAVGLAIGHYLRSGSPALVYLQNSGLGNTVNPLASLADPEVYGIPMLVLIGWRGQPGVPDEPQHRKQGRITPALLDALELPWVLPRETEAAGEAVRKAVAHSVAAGTPYVLLVEKGTFARAATEGDEVLPSREEALIALAELGPGRVVVSSTGMLSRELFEYRERTALDFLTVGGMGHASSIALGIALHEPQREVWCLDGDGSLLMHLGALPVVARHAPRTFFHVVFNNGVHDSVGGQPTSIDQVNVPALARSCGYRHAAGVSSPAALPAGVREAALLEIRVRPGSRAGLGRPRPAESRTATMLAE
>651726257
MIRPDVLAGYLAAEGVSLYCGVPDSLLKEFNAYVGDGAVDHVTAANEGNAVGLAVGHYLRTGSPAVVYLQNSGIGNAVNPLTSLADPEVYGIPMILLIGWRGQPGVPDEPQHRKQGRIMPALLDALELPWVLPADEEEAGAAVRKAVAHSVATRTPYAFLVEKGTFAPAGVPGLPTREEALGALIEIGGGQVVVSTTGMLSRELYEHRVRAGIDFLTVGGMGHASSIALGIALREREREVWCLDGDGALLMHLGALPVIAEHGPPSYFHVVFNNGVHDSVGGQPTSIGQVDVPALARNSGYRHAVTLSSLADLPGELRATALLELRIRPGSRGDLGRPAPAESGAAVLLTG
>2813952276
MIRPDVLAGHLAAEGVSLYCGVPDSLLKEFNAYVGDGAVDHVIAANEGNAVGLAVGHYLRTGSPAVVYLQNSGIGNAVNPLTSLADPEVYGIPMILLIGWRGQPGVPDEPQHRKQGRIMPALLDALELPWVLPADEEEAGAAVRKAVAHSVATRTPYAFLVEKGTFAPAGVPGPPTREEALGALIEIGGGQVVVSTTGMLSRELYEHRVRAGIDFLTVGGMGHASSIALGIALREDEREVWCLDGDGALLMHLGALPVIAGHGPSSYFHVVFNNGVHDSVGGQPTSIDRVDVPALARNSGYRHAATLSSLEDLPGELRETALLELRVRPGSRGDLGRPAPAESGAAVLLTG
>2551974083
MIRPDVLAGHLAAEGVSLYCGVPDSLLKEFNAYVGDGAVDHVIAANEGNAVGLAVGHYLRTGSPAVVYLQNSGIGNAVNPLTSLADPEVYGIPMILLIGWRGQPGVPDEPQHRKQGRIMPALLDALELPWVLSADEEEAGAAVRKAVAHSVATRTPYAFLVEKGTFAPAGVPGLPTREEALGALIEIGGGQVVVSTTGMLSRELYEHRVRAGIDFLTVGGMGHASSIALGIALRESEREVWCLDGDGALLMHLGALPVIAGHGPSSYFHVVFNNGVHDSVGGQPTSIDRVDVPALARNSGYRHAATLSSLEDLPGELRETALLELRVRPGSRGDLGRPAPAESGAAVLLTG
>2773747977
MISPQRFVETVGEAGVDLFVGVPDSLLKAFSQHVMAELESHLITANEGAAVGVAMGHFLASGRPALVYLQNSGVGNAVNPLLSLADPEVYGVPMVVLVGWRGQPGVKDEPQHVKQGRVMVPMLEAMEVPHVLPSDPAEAESVVKSAVSTALERRSPFVLLVEKGTFEPAGGTRLPTREDALGAVVHVPVGAAIVSTTGMLSRELFELRVAAGQDFLTVGGMGHASAIALGLAHQRDGDVWCLDGDGALLMHTGTLATIGDIAPTNYRHVVFNNGVHDSVGGQPTSIGSVDIPALAAAVGYRWAATVDDVERVGESILAVTLLEVQVRPGARGDLGRPTPRESLDLFVLRN
>2513186550
MIDPARFVAHLAELGVSMYTGVPDSLLKSFGKHVHDALEQHIIAANEGAAVGLALGHHLRTREVAAVYLQNSGFGNTVNPLLSLADPDVYGVPMLVIVGWRGQPGVKDEPQHVKQGRVMTALLDALELPWTLPTEPDVAEQVVTDAVRAAVDGSTPSFLLVAKDTFGPAPTSSLPSREEGLTALVAIGDGQVLISTTGMLSRELFELRERTGRDFLTVGGMGHASAIALGVALREPEREVWCLDGDGALLMHAGSLAVNADHAPANYLHVVFNNGVHDSVGGQPTSIDKVDIPAAALAMGYRYAAATSDLSTLPAEVREHSLLELRVRPGNRPDIGRPTPAQSKRAFMVAP
>2730459166
MIEPGRFIDQLTELGVEFYTGVPDSLLKQLGSHIMTLPRERHVIAANEGAAVGLAIGHYMRTAKPVVYLQNSGFGNLVNPVLSLADPDVYGIPMLVVVGWRGQPGVKDEPQHVKQGRVQEALLDAAGLPWAVLPKDPDAADKAVAEALATATEQSSPFFLLVEKGTFADGEKVASPKREEALIAAAESEIVSTTGMLSRELFEYRERGRDFLTVGGMGHASSIALGVAMAEPDREVWCFDGDGALLMHLGSLAVIADHAPSTYFHIVFNNGVHDSVGGQPTSVGVVDVAAAAKALGYRYAASTEDLSSLRAAGGPALLELKVKPGNRKDIGRPTRTPAEAKAAFMAK
>646680129
SVDPKRFVDHLSDKGVTLYTGVPDSLLKQLGSHIQALPRERHVITANEGAAVGLAIGHYLKTKTAVVYMQNSGFGNTVNPLLSLADAEVYGVPMLVVVGWRGQPGVKDEPQHVKQGAVQRELVEAMDLPWSILPHDPDEAEKLVDEALAEAVEKNSPYVLLVEKGTFSDAAKSPLPSREEALIAAATAEAAIVSTTGMLSRELFEYRLRDFLTVGGMGHASSIALGVAKADPDREVWCFDGDGALLMHLGSLAVIADHAPASYFHVVFNNGVHDSVGGQPTSIDKVDVPAAAKALGYRYATATDSVDGIAAAVGPSLLEIKVRPGNRADIGRPTRSPADSKTAFMNAL
>2597413832
SIDPARFCDHLTAQGVTLFTGVPDSLLKQLGSHIMANLERHVIAANEGGAVGLAIGHYLRTETPALVYLQNSGYGNTVNPLLSLADPDVYGVPMLVVVGWRGQPGVKDEPQHVKQGRVQRELVEAMDLPWVLPHDPDEAEKLVEEALAEAVEKKTPYILLVEKGTFSDDLPSREDALVALTAVGDDAAIVSTTGMLSRELFEYRVNNGRDFLTVGGMGHASSIALGVAMSEPDREVWCFDGDGALLMHLGSLAVIADFAPRTYFHVVFNNGVHDSVGGQPTSIGKVDIPAAAKALGYRHAAATGDLAALPGLVRSHALLELKVKPGNRADIGRPTPAESKAAFMLRE
>2816394581
SIDPKRFCDHLTAQGVSLYTGVPDSLLKQLGSHIMASLEQHVITANEGAAVGLAIGHYLRTKTPAVVYMQNSGFGNVVNPLLSLADADVYGIPMLVVVGWRGQPGVKDEPQHVKQGRVQRELVEGMDLPWILPHDPDEAEKLVEEALAEAVEKSSPYVLLVEKGTFSDSLPSREDALIALTSVGNDAAIVSTTGMLSRELFEYRVNNQRDFLTVGGMGHASSIALGVAKADHDREVWCFDGDGALLMHLGSLAVIADHAPDNYFHVVFNNGVHDSVGGQPTSIDKVDIPAMAKAMGYRHAEATSDLESLSQAVRAASLLELKVKPGNRADIGRPTPAESKAAFMLDD
>2786485167
KISPILFYEALKDSGVEFYTGVPDSLLKSFCYYINETLDQHIIAANEGSALALGIGHHLSTGNVPLIYLQNSGLGNLVNPLLSLSDKDVYSIPGILMIGWRGEPETKDEPQHKKQGRITLDLLDVMEIPYVLDKMNNDQVKKEVEACVTKSKSENQIYALVVKKDFFEKYSIKESKYLLSREKAIDLVIKNNVDRGDIYVCTTGLPSRELYELRSKHGHDFLVVGGMGHANQIALGIAISQPDRRVICLDGDGAIIMHMGSMTTIGSSKQKNLFHIVLNNGAHDSVGGQKTTAFDINLSDIAKNSGYENVFSVSNEEDLVKTLRDLIFLEIRLKKGWRAEIGRPSPEENKTSFMLSK
>2744674999
KLNPQDFLDPLLAAGVDFFAGVPDSVLKDFCWAVDAALGRHIIAANEGAAVGMAAGHYIGTGHVPAVYLQNSGLGNAINPLLSLADAEIYGVPLLLIVGWRGAPGLKDEPQHLKQGRLTPPLLDAMEIPWVLQDHLDDIPGLVAAALAKAVGRLGPVAILVHNGLFAAYDGPVQPPLAREAALKLVLNLRPDDLVVGTTGMISRELHDLRVASGQDFMMVGSMGHAMSLALSLALAQPERRVICLDGDGAALMHLGGLSNIGALAPDNLLHVIVNNGAHDSVGGQPSLGFHVDFPQIALACGYRHADRAETEAEIAALLQTSLIDLWVAKGARADLGRPKPRENIDLLMLGT
>2752956750
MLSPSQFYKQLETSKITFFSGVPDSLLKNFCAYLSDNLDKHLIAANEGGAVGLAIGYHLATGEIPCVYMQNSGLGNVVNPILSMVDPEVCNIPMLLLIGWRGEPGVKDEPQHVKQGRVMLEMLEAMEIPYCLDEDPEQTQGQIDQAVSHLKTKGGPFALVVRKNTFEKYTLAAQEGLLSREEVIASVSRFSNKAVFVSTTGMTSRELFETRERRSKDFLVIGGMGHASQIALGAALNKPDKTVVCLDGDGAMLMHMGALAMNGTYAPENLIHIVINNGAHESVGGQETIAQRISIQKIAHGCGYAHVQRVETQESLHDALDGKHFIEIITACGHRDDLGRPTPMQNTSNVRMES
>2752611335
IYTHIRKNLQAHVLIVKKDTFSDWKLQKEHQINAELSREEAIETLVTTLPQDVAISTTGMASRELYEIREKVHDFLTVGSMGHASQIALGIALQKKNRTIVCLDGDGSTLMHTGALGIIGSLQPVNYIHVVLNNSAHDSVGGQPTVASSINLVDIAKACNYQKSVRVTTKEEIKSFIDGPLFLEIMVRKGSRKNLGRPKESPQKNKDLFMKY
>647613316
MLAPSDYLRVLGDAGVTFFTGVPDSLLKEFCACVTMSLEDHVIAANEGASVGLAIGHYIGTGSLPLVYLQNSGLGNTVNPLLSLASPEVYGTPMLLMLGWRGEPGKKDEPQHVHQGRVMVKMLEDMDLPVVLSDDIAEAEAQTKAAAQQARDINGPVALVVKKGTFDKFAAPEADLPMGREEAIMAAATLEDNAAVICTTGMPSRELFEFRARNERDFLTVGGMGHSSQIALGLAMAQTDRPVYCFDGDGAALMHMGSMAITGQSGAKNLIHLVFNNGVHGSVGGQPTVGFDIDMPTIATACGYATAQRVTTKEDLQSAIRATTFIEVQVRPGNRADIGRPTPAQNKIAMMLGV
>649727668
MIKPADFYEKLNNIGIEFFAGVPDSLLKDFCAYVTDNTEKNIIAANEGNAIALAAGYNLSTDRVGLVYMQNSGLGNSINPLLSLVEENVYDIPMLLIIGWRGEPNKNDACQHLKQGEVTKKLLDTIDIKYILPENTEEANILLGNIEDYFKKENKPYALIVRRGTFEKYELNKNNFEMSREEAIEILVNIEDGVFFSTTGKASRELYEIRERNNNDFLMVGSMGHISQIALSVAVDRKNENIYCLDGDGSMIMHLGGLSLVGSLGSKNFKHVILNNGAHDSVGGQPTVGFNIDINKTVKGLGYETVFQVETKKELEEKLIICALMEIKIHKGARDDLGRPDSHKRKELFMLQR
>AG-319-P13_NODE_1
MIDPNLFIDFLIEKEINFYSGVPDSLLKELSFYFNKKIKNHKIAANEGAAIGLAAGHHLATGKTPLVYFQNSGLGNAINPLLSLCDSTVYKIPMIILIGWRGEPGFFDEPQHIKQGAIQEKLLNTLEIPYIIDNKLKNYNLISSLISKSKIESRPVALLIKKGTFSKFKNKTSKLMLREKVLKEILSEIKNGIFITTTGKTSREFYELRKKNSKDFLTIGSMGHCSQIALGISLFNKNDVYCIDGDGSVIMHMGSLTINGTSNSKNFKHIILNNGSHESVGGQPTVGKKINFSKIAKNCGYKKVKKISTYTELKDSINSNLFLEILIKNGSRKNLGRPKPYENKLNFMINN
>2652128630
MINVKEFEEFLQESGVGFYTGVPDSQLKAFCDYLEDKYEKHIIAANEGNAVALATGYHLSTGKYGLVYMQNSGLGNAVNPITSLTHPEVYDVPVVYVVGWRGEPGVKDEPQHVKQGAITTDLLEMLDVNCILTDTTMDDVRKYFEENFKEKLAQGDSIAYVVSKGAFESFKTTSNDYTLSREDAIKIIVNLTLDDMVVSTTGKASRELFEYREELNNDFLTVGSMGHSSSIALSIALNHKDRRILCFDGDGALLMHMGSMALVGANKPANYYHVLFNNEAHETVGGLPTVMGNVDVESIAISCGYNKVFHACSEESLTDVLLSSVLLIVDVSIGSRSNLGRPTPIENKQAFMLQE
>2595205167
MINVEDFVKYLKNINIDFFTGVPDSQLSSFADYVEENCENIIAANEGNALAIASGYNLSTGNYPLVYLQNSGLGNIVNPVTSLTHSEVYSIPVVYLIGWRGQPGVHDEPQHIKQGAITLDLLNLLDIKYVISESNFDELKEIFENDFINQLNCGKSVAVVVSKGAFEEYKIKENNNILSREKAIQTIVFLSEKDMVVSTTGKSSRELFEYREELKNDFLTVGSMGHSSSIALGVALNNPNKRIFCFDGDGAILMHMGSLALIGSMKPKNFHHVMFNNSAHESVGGLPTIMSDIDINEIILACGYDKVYNAKSIDELKDVLIEDVFLNIDVNLKSRNDLGRPTPLENKLDFILRS
>2657039525
MINVNDLISYFKEKNIDFFCGVPDSQLSSFCDYIEENCENIIAANEGNAVGIASGYHLTTNNIPVIYLQNSGLGNIVNPVTSLTHQKVYSIPIIYVIGWRGQPGVHDEPQHKKQGEITLDLLELLDIDHIINESTIDELKKTFENQFLSKLSSGKSVAIVVSKGSFENYELKSNDNNLTRENAIKTVTFLNDDDIIISTTGKSSRELFEYRESMNSDFLTVGSMGHSSSIALGIALNNQNKRIFCYDGDGAVLMHMGSLALIGSKNPNNFYHIMFNNSAHESVGGLPTIMNDIDIKSLVKSTGYKKVFNASTIDELKNVLTKSVFLNINVNIESRKDLGRPTPIENKNDFMLKG
>2800902966
MIDVKDFVNYLKEIDIDFFCGVPDSQLSSFCDYVEENETNIIAANEGNAVAIASGYHLSTNNFPVVYLQNSGLGNIVNPVTSLTHKKVYSIPIVYVIGWRGQPGVHDEPQHKKQGEITLDLLELLDISYVIDDSTFDDFKNTFQNEFLDKLRNGESVAVVVSKGAFEKYKISSNKNTLTREKAIQTVSYLNDDDMIVSTTGKSSRELFEYREAKNNDFLTVGSMGHSSSIALGIALTNPSKRIFCFDGDGAVLMHMGALALVGSKSPENFYHVMFNNSAHESVGGLPTIMSDIHIDDLVTACGYKEIFNASSIDELNDVLVQSVFLNIDVNIGSRNDLGRPTPIENKNDFMLQG
>2800889405
MIDVKDFVNYLKEIDIDFFCGVPDSQLSSFCDYVEENETNIIAANEGNAVAIASGYHLSTNNFPVVYLQNSGLGNIVNPVTSLTHKKVYSIPIVYVIGWRGQPGVHDEPQHKKQGEITLDLLELLDISYVIDDSTFDDLKNTFQNEFLDKLENGESVAVVVSKGAFEKYKIPSNKNTLTREKAIQTVSYLNDDDMIVSTTGKSSRELFEYREAKNNDFLTVGSMGHSSSIALGIAMNNPSKRIFCFDGDGAVLMHMGALALVGSRSPENFYHVMFNNSAHESVGGLPTIMADIDVAELVTSCGYQKVFNAGNLEELKDVLIESVFLNVDVDISSRADLGRPTPIENKDDFMLQG
>2619924775
LKPQDFFKILSEKGISFYTGVPDSLLKNFCYYVNENVENHIISTNEGSAIALAAGYYLSSGKPGLVYMQNSGFGNAVNPLLSLTDPEVYGIPVLLMIGWRGEPGVKDEPQHIKQGRVMTELLRCMEIPFIFNQNTSDPESEISELYSDSISGNRPAAMLISEGFFDSYTPVENPYTVSREEAVKMIAMTGEEDILVCTTGKASRELYEFQKKKNNDFLTVGSMGHSSQIALGIALNRKDRKVFILDGDGAVLMHMGSLAVIGSESPENLKHIILNNGSHESVGGQPTAGFKISFTETAKACGYKMAALAETTEQIRHEFKNFAMLEIRISSSSRPDLGRPHPAENKKSFTIRK
>2513817994
MISPQKFISKIYKQGSFFYAGVPDSLLKHLCACITFDKTVRNIITANEGGAMGLAAGVYLATNEIPVVYLQNSGLGNIVNPLLSLHDKQVYSIPTLLIIGWRGEPGVKDEPQHVKQGEVTLELLDTMGIPYVLSKNEYEAFLQIDKAYEFMRDNNAPYAIVIKKDTFSDFITCKQLGVITREEAIKAVVNANESDVFIATTGMISRELYEIREQFSKDFLNVGSMGHVSQIALGVALGKPNRRIICLDGDGSVLMHMGGMGIIGDVSPNNLLHIMLNNAAHDSVGGQPTIADKIDFCNMALSLGYKSAFSLEKIEDIELFETYVFLEIKVKKGARKNLGRPKPVENKKQFILQE
>2517120148
MINPIDFTKELQKYGTNFFTGVPDSLLKNFCSCIMYSNLVENIITANEGGAMGLAAGKYMASGNIPVVYLQNSGLGNIINPLLSLHDPEVYSIPTLIMIGWRGEPNVKDEPQHIKQGKVTLDMLDAMNIKYILSEVWGEAVKQIDEAYESMKKDSSPYAIVIRKNTFTEFPKIKETTTIAREEAIIKIAALSSSDIVLSTTGMISRELYETREKMPADFLNVGSMGHVSQIALGIALEKPKRRIICLDGDGATLMHLGGLAIIGDLHPHNYFHIILNNSAHDSVGGQPTVAGNIDFKSLAISLGYEYVQSIKTLDELFQTLSQIALIEIKVKKGSRKDLGRPKPINNKGQFILNK
>2503007026
MQKPSKLFDALRSEGISFFTGVPDSLLKYFCAYITDNTGNNVITANEGNAIALAAGRYIGSGQPAAVYMQNSGIGNAVNPLLSLADREVYSVPMMLIIGWRGEPGMHDEPQHVKQGRTMLGLLDVMGIPYIIDAETVGLAMVVNKAATKMRELSAPVALVIRKGTFEPYRLSGSGGQLSREAAIKSIAGLNENEVIVSTTGMASRELYEFRQSTGRDFLTVGSMGHTSSIAMGVAMAQTGKKVVCIDGDGSALMHMGALGIVGNSGLKNLLHIVLNNGAHDSVGGQPTVGQRVDFVRIASACGYVCADCVHTTGEVETAMVADPGFLEIRVKKGARPDIGRPKPVNNKKKLMLGI
>2780001322
AGHYLGSGAPGVVYLQNSGLGNTINPLLSLADKEVYSLPMLLLIGWRGEPDQKDEPQHVKQGRITPNLLDAMNVPWELNKSNDYQLEVSKAFDQMRISQAPVALLVRKDTFSKANIKRQEYPLTREKGIQAIINLVPKDIIVSATGMISRELYEYRALRTNDFLTVGSMGHALSIAHGVGLARKNERVICLDGDGSVLMHMGSLAILGQQGPKNIVHVVLNNGAHDSVGGQFTVGFGINLVGIAQSCGYRQAVSVNSCEEIKKILQDQPLFLEVRIARGSRKDLGRPAPIENRDAFMLGL
>2688751336
MFSPERIFDTIKGQGISFFTGVPDSLLKDFCAYVTDHVQAHVIAANEGNAIALAAGWFMASGEPALVYMQNSGLGNAINPLVSLADPEVYSIPMLIMIGWRGEPEKPDEPQHSKQGRILTELLDVLELPWVLDGDSEEPELVIVQACQVLRERMMPVVLVVRTGSFSHYSLQTTQCCIPREEAMKIIVLLEPGDLVVSTTGKLSRELYEYREARGNDFLTVGSMGHASSIAMGIAARRPDRRVICFDGDGATIMHMGALAVIGQSGLDNLIHIVFNNGAHDSVGGQPTVGLDIDIPQIAKACGYREARSVTEPDDIKESMRFTNALLEVRIKKGSRKDLGRPRPLENRNAFMLGV
>639154394
MVRPEALFGQLRSAGIDFFAGVPDSLLKDFCAYITDHTSEHVITANEGNAVAMAAGHYLGTGRPALVYLQNSGLGNTVNPLLSLNDPEVYGLPVLLMIGWRGEPEVKDEPQHIKQGRVTPALLDAMEIPWILDSETEDPASVVATAMEQMRTTGGPAALLVRKGAFEGYTLQQSHYPLVREQAIHRLVRMGPEDRVVATTGMPARELYEYRVARGNDFLTVGSMGHTASIALGLARSQPQRRIICLDGDGSVLMHMGALAIVGQSGQENLIHVILNNGAHDSVGGQPTTGFEVDLAGVARACGYRQALMVSEPEAIDGAFLNEPSLLEIRVNKGARPDLGRPKPAENRDALMLGC
>2714129414
MLQPEKTFEQIRAQGVRLFTGVPDSLLADFCAYVTDHASDHVIAANEGNAIALAAGHYLGTAEPALVYMQNSGLGNAVNPLLSLADAEVYSIPMLMLIGWRGEPGVKDEPQHVKQGRVMTAMLDAMEVPWELDASMDDAGDVIAKACGLMRERKIPVALLVRKGTFAKYKLKMTDFPMNREGAVKCIVLLGSEDVVISTTGKTSRELYEYRASRGNDFLTVGAMGHTASIALGMARVQPGRRVVCMDGDGSVLMHMGSLAIIGQSGLSNFVHVVINNGAHDSVGGQPTAGFDIDLVGIARACGYKQALSVSTREDVASALSHQQVLLEVRVNKGARDDLGRPKPVENRDALMIGL
>2713976104
MQDPVAFLDGLKHAGIDFFAGVPDSLLKDVCACMQATLSAHVITANEGNAVAMALGHFVATGKPGLVYLQNSGLGNVVNPVTSLADREVYSIPMVLMIGWRGEPGVKDEPQHVKQGRVTPAVLDALEIPYVVDADSDARAAIDDIVGQAVAGQKPTAILVRKDAFSTYALPEPYPLPREEAIRKVAMAGNDTVIVATTGHTSRELYEYRVGAGMDFLTVGGMGHTSSIALGVALARPDQFVLCLDGDGSALMHLGMFPIIGAQAPANFLHVLLNNGAHDSVGGQPTVGFATDFQAIAKAGGYKATYLADSLEAIEKLMRRGALLEIRVKRGARKDLGRPKPLQNRDALMLGH
>2644494830
DAFESFAGKGETLPSGGPLSREEAIEIVAISADSVIVATTGFTSRELYEYREKDFLTVGGMGHTASIAMGIAIAQPDRQVVCLDGDGSVLMHMGAMPVIGKAAPKNLVHIVLNNGVHDSVGAQPTAGFSVDLQAVAKASGYASVSGSDSEGILAAIAEGPAFIELKDLGRPKSTPLENKTNLMVA
>2644491659
MQPXRFLETLKDXGITXFAGVPDSLLKELCKCVTTVPSTHHVIAANEGAAVALATGYHLGTGCVYLQNSGLGNIVNPLTSIADAEVYGVPMLLIIGWRGEPGVKDEPQHVKQGRVTPALLDALEVPYIVVSTDAAGVIGQAVAMMKERNQPVALLVRKDAFESFPSGGPLSREEAIEIVAEADSVIVATTGFTSRELYEYREKDFLTVGGMGHTASIAMGIAIAQPDRQVVCLDGDGSVLMHMGAMPVIGKAAPKNLVHIVLNNGVHDSWLRADAHGRHAGHRQGGAEEPRPYRPQQRRA
>2786495083
SISPQSFLKHLIHRDILFFTGVPDSLLKYLCLCIDQSKNNHIITSNEGAAIGLASGYHLGTNKLPLVYMQNSGIGNAINPLLSLSDSKVYSIPMLILIGWRGEPGVKDEPQHLSQGEVQIDLLDSLKIPYIISKDSIDYKMIIDNGLDVAKKKSSPFVILIKKNTFSKIEFNKNTLSLTREYSLDILLSLPKNSIIVSTTGKTSREIFELRKLNNNDFLTIGSMGHCSSIALGIAKTNPHLNIFCIDGDGSMIMHMGTLSTIGQELPDNFHHILINNYTHESVGGQRTSSEIIDFYLLSKSLNYQDYYSANDKETLNQLILNANALFEIQVKSGSRLDLGRPTPKENKIKLMIHE
>2786463965
SISPKLFLNHLLDNNVDFFTGVPDSLLKYLCLCIDNNTDKHIIAANEGSAIALASGYYIGSNKIPLVYMQNSGLGNAINPLLSLTDPEVYSIPMIILIGWRGEPGVKDEPQHIKQGRVQLNLLESMELPYVISSKNDNYKDIIDEGLKHIKDNLAPYVFVIKKNTFSKFDNNNEKLILKRETVLQKIINISDNSIIISTTGKTSREIFEIREQNNNDFLTIGSMGHCSSLALGIAKANPDVNIYCIDGDGSMIMHMGSLSMVGQQMPKNFKHILINNFVHESVGGQNTASNIINFDLLSKSMNYKNYSFANNESTLIQMLNQSVSFFEIQVQPGSRSDLGRPTPEQNKLDLMIDE
>2710524152
MVHPKQFIEALAQVGVSFFTGVPDSLLKDFLAYVENEVESHVTAANEGGAIGIAAGYHLATGKVPAVYMQNSGLGNAINPLTSLADKEVYSIPTLLIIGWRGEPGFKDEPQHIKQGRITPALLQVLEIPYVVSEMEAHTVTREIASMVGLARAESRPAAIVICGGVFEAYAAAPVQHPLTREEAIEMIIILTGREIVVSTTGKISRELYESRKRRGNDFLTVGSMGHASQIALGIAQQKKDRQVYCLDGDGATLMHLGALATVGWVKPGNFRHIVLNNLAHESVGGQPSAAAAVDIAGVAKSCGYASVLTVENKEDLAEALPGVAFLEIKVALGSRKDLGRPKPQENKKGFMLQ
>2786432008
SINPIEFYNALENNGINFFTGVPDSLLKQFCLCLDDKKIKHIIAANEGNAIALAAGYHLGTGDVPLVYMQNSGLGNAINPILSLCDKDVYSIPMLIIIGWRGEPGVIDEPQHFKQGRVQLQLLESMNINYIIDKDTNDIKKNIENAVNKAKSINEPFALLVKKDTFSNYHSQLHSQLMQRECALEVLMKFPQNSIIVSTTGKTSREIFEIRDKIDKDFLTVGSMGHCSSIALGIAISNPNKKVICIDGDGALLMHLGSLSTISKIKPNNFYHILLNNEVHESVGGQETSIKHINVKKLMESHYYNKVLSIDSKEKIIDSILRFNFLEIKVKPGSRENLGRPSPKDNKDNFMIKN
>2786443105
AIKPLDFYKQLSSNEIKFFSGVPDSLLKEFCLCIDDNIKNHIITANEGNAIALASGYFLATSLLPLVYMQNSGLGNAINPLLSLCDREVYSIPMLLLIGWRGEPGTKDEPQHIKQGAIQLDLLRTLDIPYIIFKDDINYKQKINNSIKKAKIESRPTAILIKKGTFKKYKKYNQKMKREDALKIILNLNENDIIVSTTGKTSREIFEIRKSKNKDFLTVGSMGHCSSIALGIALKKPNRKIICIDGDGSMLMHLGNLTTITSLKPNNFYHILLNNEVHESVGGQSTAAKYLDIANFTKSLGFNHSFKVAKKKDLQTSLFLKVFLEIKITPGSRDDLGRPTPKKNKLDFMLID
>2636260754
VSDNIKNHVIAANEGNAIAIAAGYHLATNRIPLVYMQNSGLGNAINPLLSLCDPDVYSIPMLLMIGWRGEPGVKDEPQHIKQGKIQIELLEKLNLPFIISSSENQYQKKIHQLINYAKKLNSPVALLVKKDTFSKYNREQSRMVREKALTIILELSKESIIISTTGKTSREIFELREKNGNDFLTVGSMGHCSSIALGIALAKPHRQVICIDGDGAILMHMGSLATISSNKPKNYKHILLNNEVHESVGGQETAAKYINLASVVKALGYKNVYKEDNPLKLKESIMNSAFLEIIIKPGSRTDLSRPTPIENKFLFKLKS
>2778262069
AISAEEFYNELASHGVELFTGVPDSLLKEFCLCVDDRMEQHIITANEGNAIALACGHYLAKQSIPLVYMQNSGLGNAINPLLSLCDPDVYSIPMLLLIGWRGEPGVKDEPQHVKQGKIQIELLKTMDIPYIISKDSQDFKSKISKCIDRAKGENRPTALLIKKGTFDKYGKTDQSMKREEALEIILNLDDNTIVVSTTGKTSREIFEIREKNNQDFLTVGSMGHCSSIALGIALAKPHRQVVCIDGDGAMLMHLGSLTSIADMKPKNFRHILMNNKVHESVGGQSTAAKNINLSKVVNSLETSKIFFAESPNELKQKILSNTFLEVKIQPGSRDNLGRPTPVENKVSFMLEN
>2739868545
AIKPIDFYNELSSHGIEFFTGVPDSLLKEFCLCVDDFIEKHIITANEGNAIALATGYYLAQKSLPLVYMQNSGLGNAINPLLSLCDPQVYAIPLVVIIGWRGEPGVKDEPQHIKQGKVQLELLETMNIPYIISSDDNQIQSKISRIVKIANHEKRPAVLLIKKGTFEKYGKVNGLMKREDALTIVLNLGQEDIVVATTGKTSREIFEIREKLNQDFLTVGSMGHCSSIALGIALAKPHRQVFCIDGDGAMLMHLGIITSIASLKPKNFRHILMNNEAHDSVGGQETAAKNIDLKSTIESVGITEVYKAETASDLKIKIKTCSFLEIKIKAGSRDNLGRPTPIDNKQNFMLEK
>2653637998
AIQPADFYDQLSKVGVDFFTGVPDSLLKEFCLCIDDRVDRHIITANEGNAVALAAGYYLANRSLPLVYMQNSGLGNAVNPLLSLCDPDVYSIPMLVMIGWRGEPGVKDEPQHVKQGKIQVELLEAMDIPFIISKNDLDYDQKISNAVEKAKNENRPVVLLVKKGTFDKYGTSGNQMMREQALEIIINLDENAIIVSTTGKTSREIYEIREKNGKDFLTVGSMGHCSSIALGIALAKPDRNVVCIDGDGAMLMHLGSLTSIANLKPKNFYHILINNEVHESVGGQETAAKDVNLSSVVESMGNSNIYKVENPTKLKNSMFSTSFLEVKVRPGSREDLGRPSPVDNKKDFMLDK
>2609610831
AIKPTDFYDQLASHGVEFFTGVPDSLLKEFCLCIDRISNDKHIIAANEGNAVALASGYYLAQESPLVYMQNSGLGNAVNPLLSLCDPDVYSIPLLVMIGWRGEPGVKDEPQHVTQGRVQIELLEALGLPYEIISKDDDQFYKKISNVIEIAKNENKPVVLLIKKGTFEKYKDEDQRMNREEALEIILEDDNAIIVSTTGKTSREIFEIREKQQDFLTVGSMGHCSSIALGIALAKPHREVVCILFPSVTVERGIRKGCFP
>2786468909
AIKPTDFYDQLASHGVEFFTGVPDSLLKEFCLCIDDRIDKHIIAANEGNAVALASGYYLAQESIPLVYMQNSGLGNAVNPLLSLCDPDVYSIPLLVMIGWRGEPGVKDEPQHVTQGRVQIELLEALGLPYIISKDDDQFSNKISNVIEIARNENKPVVLLIKKGTFEKYKNEDQRMNREEALEIILNLDDNSIIVSTTGKTSREIFEIREKRGQDFLTVGSMGHCSSIALGIALAKPHREVVCIDGDGAMLMHLGSLTSIASMKPKNFRHILMNNEVHESVGGQETAAKNLDLSAIVEAVGSSKVFKAATPNDLKTNIITCSFLEVKIKPGSREDLGRPTPVDNKENFMLNK
>2786437333
AIKPTDFYDQLASHGVDFFAGVPDSLLKEFCLCIDDRIDKHIIAANEGNAVALAAGYYLAQKSLPLVYMQNSGLGNAVNPLLSLCDPDVYSIPVLVMIGWRGEPGVKDEPQHVKQGKVQLTLLDSMDIPYVISKDDEQFEMKISNAVETAKNENKPAVLLIKKGTFEKYSKGDKQMKREEALEIVLNLDDNTIVVSTTGKTSREIFEIREKRGQDFLTVGSMGHCSSIALGIALAKPHRQVVCIDGDGAMLMHLGSLTSIASLKPKNFRHILMNNEVHESVGGQETAAKDLDLSAIVEAVGASKIFKAETPTELKENIISCSFLEIKICPGSREDLGRPTPIDNKETFMLKK
>2786471183
KHIITANEGNAVALATGYYLAQKSLPLVYMQNSGLGNAVNPLLSLCDPDVYSIPMLVMIGWRGEPGVKDEPQHAKQGKVQLKLLESMDIPYIISKDDDQFVMKISSAVETAKNESRPAVLLIKKGTFEKYSKGDQRMKREETLEIILNLDDNTIVVSTTGKTSREIFEIREKKGQDFLTVGSMGHCSSIALGIALSKPEREVVCIDGDGAMLMHLGSLTSIASLKPKNFRHILMNNEVHESVGGQDTAAKNIDLSAIVGAMGPSKMFKAETTAELKANIMTCSFLEVKIRPGSREDLGRPTPVNNKKNFMLEK
>2636298153
TISPTDFYDQLDSHGINFFTGVPDSLLKEFCLCIDDRIDKHIITANEGNAVALATGYYLAQKSLPLVYMQNSGLGNAINPLLSLCDPDVYSIPILVMIGWRGEPGIKDEPQHAKQGKVQLKLLESMDIPYIISKDDNKFEKKISSVVKTAKNESRPAVLLIKKGTFEKYGKQDQRINREKALEIILNLDKNTVVVSTTGKTSREIFEIREKRSQDFLTVGSMGHCSSIALGIALSKPEREVVCIDGDGSMLMHLGSITSIASLKPKNFRHILMNNEVHESVGGQDTAAKNIDLSAIVGVMGSSKMFKAETTAELKANIMTCSFLEVKIRPGSRKDLGRPTPVRNKISFMLKK
>2721876176
MLDSGRFIGQLAELGIDYYAGVPDSLLKDLCAYITGHCRNHVIAANEGAAVALATGYHLATGKAGMVYMQNSGTGNAINPLLSLADPDVYSVPMLLVIGWRGEPGVHDEPQHVKQGRIQEALLTSLGYRWVLSDDPETASGQVVSVVSDMKRTGSPVALLVRKGTFAPCSMPLPPYHMTREEAIEAVITLVEGDRIVSTTGMASREIYELRDAAGKDFLTVGSMGHAVMIAMGLASFKHTVYCIDGDGAAIMHLGSLGIAAKSGLGNLRHIIINNGAHDSVGGQPTIGYDLDFKAVAGALGYASTFRADTPEELVNALASAALLEVRVKGGARKDLGRPKPVQNKTAFML
>2710303025
MITPAAFYRELAKHSISFFAGVPDSLLKDFNAYITDHTSRHIIAINEGAAVAAAAGYHLATSGIGLVYLQNSGLGNAANPLISLADPLVYRIPVLLLIGWRGEPGVKDEPQHIKQGAITLSLLASMGIPYIIDSTNDHAKEPVLKAVKQLTKSSGPVAIVVRKATFTSYQSTHIPYELTREEAIQIVTQLKRSDVIISTTGKTSRELFEIRTRNRRDFLTVGSMGHASQIALGISLARPRRRVICIDGDGAALMHLGSLATIGLTSPPNFRHVILNNGVHDSVGGQATAGFNVDFTSLALSCRYKYANRAINRRELKKILLTSALLEIRLRPGARSDLGRPTPLNNKKAFMLRA
>2709911226
MVYPKTIFDALRGGGGHFFTGVPDSLLKNFCAYVSDHTRLHVIAANEGNAISLAVGHYLATGKVGVVYLQNSGIGNAVNPLLSLAGRGVYGIPMLLIIGWRGEPGIKDEPQHLTQGPLTLPLLTTLKIPHILPQTDAKAVSVAQKMYERAKKENRPVAIVVREGTFAPYTSVISRYPLTREAALEMCVAIEEKAIVVSTTGKLSRELFELRKRKGKDFLTVGSMGHASQIALGIALAQPARPVYCFDGDGAAIMHLGGWVVIGQAAPKNFKHIVFNNGVHESVGGQPTAGYIAHFEDIARACGYKNAAVVSDPKKLRTALKKLALLEIRIKEGSRSDLGRPTPLENKKDFMLRR
>2800785558
MLISKDIFNLLKDNGINCFCGVPDSLLKDFCAYITDHTREHTITANEGNAIALAAGHYLATGHPALVYMQNSGLGNCINPLLSLTDNEVYNIPLLMFIGWRGEPNTKDEPQHIKQGKVTDKLLEVMGIKFILPEQPEIAQKALQEAFAYIKQTDRPYAFLIKKGTFEKYTLIPNLYSLTREQVIETIIRLHLSDVIVSTTGHISREVYDTRERLHQDFLTVGSMGHSSSIALGIALEKPSRTVYCFDGDGALLMHMGALCVNTSKKLSNLKHIVFNNQAHDSVGSQPTVASGINLTEIAKNAGYEKVYSVDSKDDLEHVLIKESMLEIKIKCGARADLGRPKPWENKKIFMLNQ
>2799548010
MKVQEFYNILSDNGIDCFCGVPDSLLKSFCAYITDNAKNHTITANEGNAIGLAAGHYLATGKPACVYMQNSGIGNCVNPLLSLTDEEVYNIPLLMLIGWRGEPDKKDEPQHIKQGKVTDKLLDVMGIKYILPDDFEQAEPVIQDAFQYMKETLKPFAFIIRKGTFEEYKLIQTSNELIREDAIEAVISLNEKDIIVSTTGHISREVYETRERLGQDFLTVGSMGHSSSIALGIALSKPDRNIYCFDGDGAFIMHEGAIGVNASKKLKNFKHIVFNNEAHDSVGSQPTVAGGINISKIALNSGYEKVYLVSNKDELLKALISDSLLEIKVKCGARPDLGRPKPQENKKIFMLNQ
>2722236775
KINCALLFDCLRSNGINFFAGVPDSLLKDFCAYVTDNAKEHIIAANEGAAVALATGHYLATGKVPLVYFQNSGLGHATNPLLSLADKEVYSIPMIMMIGWRGEPGVKDEPQHVKQGRVQNNLLDAMEIPYILDEKVSDVAVFVNEMVRMAANQSSPVAIVVRGDTFEPYKATISPYVVEREAAIQEVLNLSGQEVVVSTTGKISRELFECRVANHNDFLTVGSMGHASQIALGIALSSDKKVICLDGDGAVIMHMGSLAISGLSKVENFVHIVLNNGAHDSVGGQPTVGFKIDLVSIAKACGYQEAISVSLKDEIVPALMSVVFLEIRVKKGSRTNLGRPTPLENKKLLMLGT
>2515843835
MVKNELLFEALKKSGIEFYCGVPDSLLKDFCAFLTDNTKEHIITANEGGAIALASGYHMATSKVPLVYLQNSGLGNIVNPILSLADKEVYGIPMLIMIGWRGEPGVHDEPQHKKQGRVQNDLLDCMEIPYVLDESTSDVSQFVKKAISKTVNLSTPVAIVVRKNTFEPYQLKASDYMLSRESAIQQVLQLEIDDIVVSTTGKPSREVFEFRVSQNNDFLTVGSMGHCSQIALGIALHTDRNVFCIDGDGSVIMHMGGLSITGQSGAKNFRHIVLNNGAHDSVGGQPTVGFEISISEIALANGYKKVFKAKDSDSLKSSLLKEVLLEVCIKKGARKDLGRPTPEENKKALMLNS
>2636209164
MLDPIKIFHCLQKNDVSFFTGVPDSLLKDFCACVTKNTNQHVIAANEGGAVALAVGYHLATGKVPLVYLQNSGVGNVINPLLSLADPDVYATPLLFVIGWRGEPGVHDEPQHKKQGRVMLSMLDSMEIPYIVSDMEQAESSISQALRTARDNNGPVALIIRKGTFSSYQVQSTSMELTREQAIQQILELSLDDIVVSTTGMASREVFEYRAQNNRDFLTVGGMGHASQIALGIALQKADRQVWCLDGDGAALMHLGSIVINGSLQPKNLKHIILNNGAHDSVGGQPTAGFQVDFLKIAQTSGYQHTSQAETTQEIKNKLRELSLLEIRIKKGARKNLGRPTPVQNKQRFMLSP
>2691456766
MIDPQEFVACLRANGVGFFSGVPDSLLKELCSCIAQESDQHIVAANEGGAVALALGYHLATGNIPLVYFQNSGLGNSINPLLSLADQEVYAIPMLLVIGWRGEPGVHDEPQHKKQGRVMLPMLDAMEIPFLLSELDRADTTLKDAVAHARTSSTPYALVVKKDTFKPFTAFSPSFPLSREEAIHQVIGLDDRDVIVSTTGMPSREVYDYRRKKGRDFLTVGGMGHASHIALGIALQQPDRSVYCLDGDGATLMHMGALSLNGTLKAKNFKHIILNNGAHDSVGGQPTVGLAIDFLSIARASGYRQVLRAQTKQELASGLKRSSLLEIRVRRGARKDLGRPAPIQNKQAFMVRS
>2727867645
MIDPQEFIEYLQGNDVDFFTGVPDSLLKELCAYLGSALGQHVIAANEGGAVALALGYHLATRKIPLVYLQNSGLGNIINPLLSLADAEVYSVPLLLVIGWRGEPGVHDEPQHKKQGRVMLAMLEAMEIPYILGELLDPVPTLERALATVRKASAPFALVVKRGTFQPFTGSNTALELSREEAIQQVLALDDRDIVVATTGMASREVYEYRARKGRDFLTVGGMGHASHIALGLALKKPDRSVYCLDGDGALLMHMGGLAITGVLKPRNLKHIVFNNGAHDSVGGQPTVGLTVDIPGIARAAFYEQVSQAETRDQLQSCIKHSSLLEIRVRRGARKDLGRPAPVQNKSSFMLAS
>649661025
MIDPREFITHLQASGVEFFTGVPDSLLKEFCACLEHVPGHHIISANEGGAVALALGYHLATRNVPLVYLQNSGLGNIVNPLLSLADPEVYSVPLLLVIGWRGEPGVHDEPQHKKQGRVMLSMLDAMEIPHILGETVDPQAALRDALAHVRKMSAPYALVIKKGTFQSFAAPKKDFPLSREEAIQQVISLGERDVLISTTGMPSREVYEYRSRRGRDFLTVGGMGHASQIALGIALQKPRRSVYCLDGDGALLMHMGGLAITGVLKPRNFKHIIVNNGAHDSVGGQPTVAFDVDVPGIAHACGYESVFCVQTKQELQSSLQRSSLLEVRVRCGARKDIGRPLPSQNKNAFMVEN
>2833527456
MIDPQDFIKHLQANGVEFFTGVPDSLLKEFCACLEHLPGHHIIGANEGGAVALALGYHLATRKVPLVYLQNSGLGNIINPLLSLADPEVYSVPLLLVIGWRGEPGVHDEPQHKKQGRVMLSMLEAMEIPHILGELVDPQAALADALAHVRKMSAPYALVIKKGTFKPFAVPKTEFPLSREEAIQQVISLGERDVLISTTGMPSREVYEYRSKRGRDFLTVGGMGHASQIALGIALQKPGRPVYCLDGDGALLMHMGALAITGALKPRNFKHIIVNNGAHDSVGGQPTVAFDVDVPGIAHASGYESVFCAQTKQELQSRLQRSSLLEVRVRCGARKDIGRPVPSQNKNAFMVEN
>2787018030
MLEAHRFFELLVKQDIRFFSGVPDSLLKDFCAYLADHVREHIISASEGGAVALGMGYHLSTGEIPLIYLQNSGLGNIVNPILSLADPEVYSIPMLLLIGWRGEPGVKDEPQHKKQGRVMIPLLQAMEIPYILPEITEAGDILSEAVSHFNRSGGPFALVVRKETFQPYSLQDTPFPMVREEAIQRVVCLEPNSVVVATTGMASRELFEHRENQNRDFLTVGGMGHASHIALGIALQQQDRQVYCIDGDGAVLMHMGSLAINGLSPCTNFKHILINNGAHDSVGGQATAGLDIDFQTIARSCGYRITLKAETAEAVSQGMNGSALLEILVRKGARKNLGRPTPIENKQSFMLR
>2653662822
MIDNKDFLTSLQKRNIRFFAGVPDSLLKDFCAYLTDNAENHVITANEGSAVGLAMGHHFATGEIPLVYMQNSGLGNAVNPLLSLADPDVYAAPMLLLAGWRGEPGVKDEPQHVKQGRVMLAMLDAMDIPHVIGDDDSAESALDQAMDHFSKRSGPFVIAVRKGTFQSYKLQEPEYAMTREEAIRELLLMGPSDAIVSTTGMASRELFELRVERGRDFLTVGGMGHASQIALGIAKQAADRKVYCIDGDGAALMHLGSLPIIGISACGNFRHVIINNGAHDSVGGQPTVGFEIDCGAIAIASGYKKTFRADSKEELNSKMIAASLLEIRVRKGARKDLGRPTPVENKTALMLS
>2787008075
MIDNKNFLNALQTRNIRFFAGVPDSLLKDFCAYLTDHASAHVITANEGAAVGLGMGHHFATGGVPLIYMQNSGLGNAINPLLSLADPEVYATPMLLLVGWRGEPGVKDEPQHVKQGRVMLAMLSAMDIPFVIGDDDSADPALDRAMEHFKTKSGPFVLAVQKGTFQTYKLSAPEYAMTREEAIGELLPMSPADVVVSTTGMASRELFELRVKRGRDFLTVGGMGHASQIALGIAQQVPDRKVFCIDGDGAALMHLGSFPITGISACANFRHVLINNGAHDSVGGQPTVGFDIDYGAIATASGYQIILRADSKEELAAKMISASLLEIRVRKGARKDLGRPTPIENKQALMLS
>2831666864
MLSPQLFFDSLSQAGVNYFTGVPDSLLKTFCAYVTDNVKNHVIAANEGAAVGLAMGHYLASGEVPLVYLQNSGLGNTINPLTSLVDPEVYSIPMLLMIGWRGEPGVKDEPQHVKQGRVTLKVLEALEIPYIIDGSEDHIATTIDDAVRSAQTTGGAHALIIRKNSFEHYSISQPSYGWNREDAIKQIVHLDERDIIIATTGMASRELFEYRAQQGRDFLTVGGMGHASQIALAIASQNSNRRVICIDGDGAALMHLGSMAINGMSALSNFKHIIINNGVHDSVGGQPTVGFDINLTNIATACGYSYATTCESSDTLAPAMFSSAAIEVRVNKGHRSNLGRPTPQDNKQAFMLQS
>2752806838
MINPADFFAALTQSGVGYFTGVPDSLLKTFCAYVTDNTSNHVIAANEGAAVGLAVGYHLATGQIPLVYLQNSGLGNTINPLTSLVDAEVYSIPMLLMVGWRGEPGVKDEPQHVKQGRITLDMLESMQLPYVIDGTEPDIDAVVSAATASAKELGSAHFLVVRKGSFDSYKMQAQDFGWNREDAIKAIVQLGASDIVVATTGMASRELFECRVALGQDFLTVGGMGHASQIALGIASQKEDRQIVCIDGDGAALMHLGSMAINGMANMKNFKHIIINNGAHDSVGGQPTVAFDIDLPKIAEACGYRQVNTCDSSDTLTADLFDASVLEIKVNKGNRSDLGRPTPKQNKQAFMVQS
>2741338389
LIAPKYFFDLLKDKGVTFFSGVPDSLLKDFCGFITDNTREHIIASNEGNALSIGIGHYLSTSKTPLIYMQNSGLGNVINPLLSLADTDVYSIPLILLIGWRGEPGLTDEPQHKKQGRITVDLLEAMELPYILNDISASEFDSRVNNIINISNDQKRPCALLVSKSTFSSYKLAIFDRPLLREEAIELIVRLNDLDIVVSTTGVASRELFEIREKLDKDFLTVGGMGHASQIALGIALEKEDREVLCLDGDGAFLMHMGSTAINGSMKCTNFKHILFNNSAHDSVGAQPTVGDRVDFLQIANSCGYEWIKRVSTKKDLIKSIKSVALLEIQIKPGFRDNLGRPTAERNKELFMLR
>2741333469
MIQPKQFFECLTKNEVNLFSGVPDSLLKNICSYITDNTENHIIAANEGNALSIGIGYYLSTGKIPLIYMQNSGLGNVINPLLSLADPDVYAVPLLMMIGWRGEPDVKDEPQHKKQGRVTVALLDAMEIPYIINDSNILEVEVILKKILELSKKENRPCALLVKKGAFEEYKFQRYERQLNREHAIEIIVSLQNTDIVVSTTGVASRELFEYREKLGKDFLTVGGMGHTSQIALGIALQKKDRQIYCLDGDGSIIMHMGSLAINASMKCKNIKHIVFNNSAHDSVGGQPTVGGQIDMKSIAINAGYKWGKVVSEKDEIKSALAEIALLEIQVKKGFRKDLGRPTPIQNKAEFMVAE
>2780291455
MINPENFYKSLIKEDISFFTGVPDSLLKNLCFYISDIEKNHIIATNEGNALSLGIGYYLSTKKIPLIYMQNSGLGNIINPLLSLADKDVYSIPMILLIGWRGEPGVKDEPQHKKQGRITLKLLKTMEVPYILSTNNNSDADSIIKKIKNKILKTNKPHAIVIKQDSFKDYKPKSKKLSLTRDESINIIMCIDDKDIVVSTTGYTSRELFEYRKKSSNDFLVVGGMGHASQIALGMALYKKNKNVYCLDGDGAVLMHMGSLTINSKSQCKNFKHIVFNNGCHESVGGQPTLGFHINLQKIASGSGYTLVLKAKTKNELKKCLKDYAFLEIMVKKGTRKNLGRPTPIQNKNILMIK
>647649927
MIEPDFFFDTLTQAGIEFYSGVPDSLLKDICAYISDNAGNHIIAANEGNAFAIGIGYHLATNKIPLIYLQNSGLGNIVNPLLSLADPEVYSVPSLLMIGWRGEPGVKDEPQHKKQGRTTLEMLQTMEVPFIINSMSSSEVQNVVSNAVTETKENNRPCALVVKKGSFSSYQLQSLEFPMLREDAIKIVINMASEDIVVSTTGVASRELFEYREALGRDFLTVGGMGHASQIALGIALHKPDRQVYCFDGDGAALMHMGAMAINASVACSNFTHIIFNNGAHDSVGGQPTVAHQIDIPAIADAVGYAEVLQVKTADEIHEAMKNVSLLEIKVKKGFRKDLGRPTPIENKTDLMIR
>2527578793
MINTQSFFKNLIKYDIGFFSGVPDSLLKNICAYISDNVKNHIIAANEGNALALGIGYYLASGKLPLIYMQNSGLGNIVNPLLSLADTDVYSVPMLLMIGWRGEPNVKDEPQHKKQGRVTLEMLEVMEVPYVLSDTSDEQAKEIIKKASKEALKNNAPYAIVVKKGSFSEYKLKTANLPLFREDAIKIIVNLNDSDIIVTTTGVASRELFEYREELKKDFLTVGGMGHANQIALGIALQKPNRRVFCLDGDGAALMHMGSMAINGNIECDNFKHIIFNNGAHDSVGGQPTVGYTTDFQSIAKASGYNLVLQAETNEEIVKYIKALVFLEVKVKKGFRKDLGRPTPKENKQNLMIKE
>2528240713
MINTQSFFKNLIKYDIGFFSGIPDSLLKNICAYILDNVNNHIIAANEGNALALGIGYHLASGKLPLIYMQNSGIGNIVNPLLSLADPDVYSVPMLLMIGWRGEPGVKDEPQHKKQGRVTLELLEAMEVPYVISDTSDEEAEEIIKKASKEALKNNAPYAIVVKKGSFSEYKLKTANLPLFREDVIKIIVNLDDKDIIVSTTGVASRELFEYREELQKDFLTVGGMGHANQIALGVALQKPNRRVFCLDGDGAALMHMGSLAINGNVECNNFKHIIFNNGAHDSVGGQPTVGYTTDFQSIAKASGYDLVLQAETNKEVVKCIKAFVFLELKVKKGFRKDLGRPTPKENKENLMIKE
>2622735730
MLNTAEFFDFVTAKGVDFSTGVPDSLLKDFCAYVADNSNDIIAANEGACIGIAAGYHLATGKIPLVYMQNSGFGNTINPLTSLTDPDVYSIPMLLMVGWRGRPGVKDEPQHVKMGRINEAMIQSLEIPYILSKDMAEAQKQIDTAFEFMQKEKAPYILLIEKETFEPYKLQPDIYPMSRERAIEVLLELNDDDVMVSTTGKTSREVFEVREARSKDFLCVGNMGHTSQIALGIALGKPDRRVVCLDGDGSFLMHMGSAAIVGDQAPDNLKYILVNNGAHESVGGQPTVGFTTDFKKIAEACNYKSTFTASSEDELKETMLESSMLEINVKKGSRKDLGRPTPVDNKVDFMLGN
>2690110554
MLNPEKFLKSIRAQGVEFSTGVPDSLLKDFCSVITDEGADIIAANEGGAIALAMGHHLATGKIPLVYMQNSGFGNCVNPLTSLADPDVYSIPMLLLIGWRGEPGVKDEPQHVKQGRISEELLQTMGIDYVLSDDEKGAEEQLKVAFNTMNVTKAPFALLVKKGTFEKYKLQENPYTINREEVIEWMLKMEEEAVVVSTTGKSSREVFEIRAKYNKDFLTVGGMGHASQIALGIALSKKDRPVYCLDGDGATIMHMGSGAIIGNQSAANYKHILINNGCHESVGGQATVGFAIDFQKIAEASGYKQTWMVKEMAELPGIWQNAVLLEIRTTEESRADLGRPTPVENKEAFMLSN
>2627731088
MVSLEEFTGALQRYGVTLYTGVPDSLLKDFVAYIARRNSHVVAANEGNAVALAAGHFLATGKLACVYMQNSGMGNAVNPLVSLADPAVYGIPMLLLIGWRAEPGVKDEPQHVRQGVITPALLKTLGIPYVLPASDKAAKSAARWAALGAKKNERPYALVVRKGSFFAYSKKSHATGMLREEALGLILVLGQRDVVVSTTGKTSREVFEIREYRGRDFLTVGSMGHTSSIALGIARAKKGRRVVCLDGDGALLMHMGALATIGVSGARNFLHIVLNNGAHESVGGQATVGLEINMPAIARACGYANVASVQTALALKKILLRKIFLEVKICVGSRADLGRPTPQKMKVEFRLS
>2713017806
MILPKEFVRTLKRNGVTFYTGVPDSLLKDFVSCVARREKNSHVIAANEGNAVALAAGHFLATGKLACVYMQNSGMGNAVNPLVSLADPAVYGIPMLLLIGWRAEPGVKDEPQHVRQGVITPALLKTLGIPYKVLPASDKAAKSAARWAALGAKKNERPYALVVRKGSFFAYSKKATGMLREEALGLILSVRDVVVSTTGKTSREVFEIREEARDFLTVGSMGHTSSIALGIARAKKGRRVVCLDGDGALLMHMGALATIGVSGARNFLHIVLNNGAHESVGGQATVGLEINMPAIARACGYANVASVQTALALKKILSGPIFLEVKICVGSRADLGRPTISPQKMKRKFLS
>2712763023
MILPKEFVRTLKRNGVTFYTGVPDSLLKDFVSCVARREKNSHVIAANEGNAVALAAGHFLATGKKACVYMQNSGMGNAVNPLVSLADPAVYGIPMLLLIGWRAEPGVKDEPQHVRQGVITPALLKTLGIPYKVLPASDKAAKSAARWAALGAKKNERPYALVVRKGSFFAYSKKATGMLREEALGLILSVRDVVVSTTGKTSREVFEIREEARDFLTVGSMGHTSSIALGIARAKKGRRVVCLDGDGALLMHMGALATIGVSGARNFLHIVLNNGAHESVGGQATVGLEINMPAIARACGYANVASVQTALALKKILSGPIFLEVKICVGSRADLGRPTISPQKMKRKFLS
>2636222826
MLNCGSFYEHMRECGISFFTGVPDSLLKDICAYISDHAEKHIIAANEGGAVGLAIGHFLATGKPGLVYMQNSGQGNAVNPLMSLADKEVYGIPMLLLVGWRGEPGVKDEPQHVKQGKITKELFDAMGIPCVLPDSDEDAFRVVEESIEQTLALNQPVALLVRSGTFASYKLQANQYLLSREESIGAIAALDPKTVVVSTTGKPSRELYEYRESQEMDFLTVGGMGHASQIALGIALAKPDRTVCCLDGDGAALMHMGGLGIVSSQMAPNYKHILLNNGVHDSVGGQPTVGFAVDFCSIARSVGYPQAYRAETRAELDNLLVEEVFLEVRIASGARDDLGRPKPAENKAALMING
>2709423129
MLQPEKFYNWLITENVDFFTGVPDSLLKDICAFITDNTKNHIIAANEGNAVALAAGYHLATKKIPLVYMQNSGLGNAVNPLLSLTDKQVYNIPLLLMIGWRGEPGVKDEPQHISQGELTPAMLGLLKIPYILSDNEKEAFSQVKNAIKEINSGNAVYAFVVRKNTFEKYSIKQTEYKLLREEAINHIIKIPRDTIIVSTTGKTSRELFECRKTLKFDFLTVGSMGHSSQIALSIALNKPDKKIICLDGDGALLMHMGALALIGTMTPTNFIHIIINNGAHESVGGQPTVGFNIDIPAIAKANNYKFSIRVSTIEELDAAFSENALIEIRVKTGSRDDLGRPDPEENKIKFMLES
>2265148443
MNIKNFIEELSNNNINFFTGVPDSLLKDFCAYISDNFKENIISANEGNAIGIATGYFLSTGKIPCVYMQNSGLGNAINPLLSLTNKKVYNTPLLGLIGLRGEPGKKDEPQHIKQGEVTIPLLKAMGIKYILSNDFNIAKKQIFNAVKYIENDNENFFFIIKKGTFEEYNKEINNFKLSRENALKIVININIDGVLISTTGKLSRELFEYREEKNKDFLTVGSMGHSSQIALGIALNTEKQVYCLDGDGAIIMHTGGLSNIGDLSPENFNHILFNNGSHESVGGQDTLGFDIDFGKIASGFNYENYFKVKNEKELKNILKYINFIEILINKYSRDNLGRPTPIENKNDFILQN
>2658376853
MLSPKEFYDNLQDFGITFFTGVPDSLLKELCAYIMDHAENHIIAANEGASIALASGHYLATGRPALVYMQNSGIGNAINPLLSLADTGVYSIPMLLLIGWRAEPGVNDEPQHIKQGRITLDLLNVLGVPHIIGGDMERAQDILKKASEVMLSKACPYALVVKKNTFQPYELQLTNYPCNREQSLAVVLHLGTQDVLVTTTGKTSREVYERREALQSDFLTVGSMGHCSQIALGVALRKPDKKVYCLDGDGSVLMHMGSLATIGTRAPGNFRHILFNNGSHDSVGGQPTVGFEIDFTAIAKACGYKLAIKAETIAEIKRSMSSQSLLEIRVNRGARKNLGRPKPIENRDLFMIEI
>AH-287-P14_NODE_1
MIKTHSFYKTLKKNNIDFFTGVPDSLLKNICAYISDISNKHIIAANEGGAVGLGIGYNLATGNIPLVYMQNSGLGNAINPLLSLADPDVYSIPMILMVGWRGEPGKKDEPQHIKQGKINEKLIESMDIPYILSANSNYEKVISESVRIAKDKSCPVILLVKKNTFEKYTLTFSKYSLTREDAIKGVVQMNKNDIIVCTTGKASRELFEYRKSIKCDFLTVGGMGHANQIALAIALEKKNKKVYCFDGDGALIMHAGSLGIIGAQKPKNFKHIIFNNGSHDSVGGQPTIGTEINLRDISLGFQYNNYFRVTSHKAIKKTFKNSSFLEIMITKGSRKDLGRPTPIDNKKDFNMSE
>2515865777
MLKPAFFYELLERKGVEFMLGVPDSLLKHFGSFAFDGNDLIAANEGGALAIAAGYHLASGKIPMIYLQNSGFGNIVNPLTSLVDEEVYSIPVLIMVGWRGHPDAQDEPQHIKPGKTQEEQLKALQLPYILSGDEALAQKQIDTAFEVMNTNPAPYVLLVPPKTFEEYSFEIASYSLKREEALEQIIKLGEKDIIVSTTGKTSRELFELREKYGRDFLTVGSMGHASQIALGIAMEKKGRPVYCIDGDGAMIMHMGALAIIGDQKPKNFRHILVNNGAHESVGGQPTAGFNIDFRKIAEGCGYKKTMRVEDPESLGKTLISTVLLEIMTRTGARKDLGRPTPQENKQNFMLSE
>AG-319-C06_NODE_26
MIDVKQFFDDLIINDIDFFSGVPDSLLKDLCAYITDNSSNHIISANEGGAISLAIGYHLATGKTPLVYMQNSGLGNTVNPLLSLADNTVYSIPMLLVIGWRGEPGTKDEPQHYKQGLISEEILNTLQIPYVLPQNYTNSKAILSKVLKTINDTSAPCALLIRKNTFNSYDLKKTNFNMEREDAIKKIINIKLKDIVVATTGKTSRELFEYRKELKRDFLTVGGMGHANQIALGIALQQTNRHIYCIDGDGAVIMHLGSVGIIGDVGPINFKHIIINNGSHDSVGGQPTVGFDINFQKIFNGLNYKSCFKISNLNEFISIFKNSAMLEILVNKGARKNLGRPTPKENKLNFMIDL
>2597458629
MINVEKFYTCLNDFGIDFFTGVPDSLLKDICSYITDVTENNIIAANEGGAIGLAMGYNLASSKIPLVYMQNSGLGNTINPLLSLADPKVYGIPMLLVVGWRGEPGLKDEPQHIKQGEVSETLLQTMNIPYTMSPETIDFKSMIKEAVEIINEEKTPYVILIKKGTFEPYTLRSTNFDLNREGAIKRVILINEEDIVVATTGKTSREVFEYRVERGKDFLTVGGMGHANQIALGIAITKPSRTVYCLDGDGAVLMHTGSMGIIGDIKPSNFKHIIINNGAHDSVGGQPTIGFDIDFRKIANAFNYNQTFQIKSLNEFDMVFKDSCLLEILVNKGARKNLGRPTPKDNKTNFKIQ
>2663976467
MIQTKEFYESLDQNGIDFYTGVPDSLLKDICSYISDNAEKHVISANEGGAVALATGYYLATSKLPLVYMQNSGFGNTINPLLSLADPKVYSIPMILLIGWRGEPGVKDEPQHVKQGEVSETLLKTLDIPYIISNQTLDIDKIIKDSIEHAKTNNTPFAILVKKGTFEPYSLKKTNFDLTREQAIIKSTLLSDSDIVVATTGKTSRELFEFRSRNNRDFLTVGGMGHANQIALGIALAKPEKTVYCFDGDGAVLMHTGSLGIIGDLKIENFKHIIFNNGAHDSVGGQPTIGFDIDFGKIAKSFNYNKVFRIEKLNEFNEIFQKECLLEIIVNKGARKDLGRPTPKENKINFMIK
>2658550070
MISAKNFIEELNSHDIKFYTGVPDSLLKSICAYISDNSDNNIIAANEGAAIAIAAGYNLATEKIPLVYMQNSGIGNAINPLLSLVDYDVYNIPILMLIGWRGEPGFKDEPQHVKQGEITLELLDTMKIKYILPQDSALLKTCINNSVSYIKKTNRPFALVIKKNTFSKYSTNENKNLMKREDVLEYIVQLSKDDIVVSTTGKTSREIFEIREKFDQDFLTVGSMGHANQIALGIAIQKKDRNIYCIDGDGAMIMHTGSLGIIGDLSPENFKHILINNGAHDSVGGQKTIAQNIDMCSIAKDFNYKKIYKVKSKSELKNVFKNSVFLEIIVKKGARKELGRPNPKENKKAFILKN
>2752624883
VEGCYKSALERSAPYALIVRKDLFAPYSLVKAPGTMTREDAIALIVGSAPSDVFVSTTGMASRELYEIRERAGRDFLTVGSMGHASQIALGIALRKKGRRVICVDGDGATIMQMGGLATIGTTSPKNYIHVVLNNEAHDSVGGQPTVAGRIDIVAIARASGYAAATRVTSPEELSRELAERLIEVKVARGARPDLGRPKPKENKAAFQLKA
>2538824664
MIRPQYFYDTLKSYGIDFYTGVPDSLLKSLCAYLTENSTKNIIAANEGGAIGLAAGHYLATKEIPVVYMQNSGIGNAVNPLLSLADEDVYRIPILLIVGWRGEPNIHDEPQHVKQGKITIPLFDTMGIKNILATEEQDINEQIKRAVDYMQEKQTPYALIVKKGTFEKYKLLKLELELEREKAVQLVADLDDNSVVVSTTGKISRELFEYREMKGHDFLTVGSMGHSSQIALGIALAQKGRKVYCFDGDGAVIMHMGSLGIVGNLAPKNFYHILFNNGAHDTVGGQPTIGFDINFIQIAHHLGYKSVISVDNENALQSILHTYVFLEIKVRKGSREDLGRPTPIQNKESLMLID
>2587161876
MIRPQYFYNTLKSYGIDFYTGVPDSLLKSLCAYLTENSTKNIIAANEGGAIGLAAGHYLATKEIPVVYMQNSGIGNAVNPLLSLADEDVYRIPILLIVGWRGEPNIHDEPQHIKQGKITIPLFDTMGIKNILATEEQDINAQIKRAVDYMQEKQTPYALIVKKGTFEKYKLSKTELELEREKAVQLVAALDNNSVVVSTTGKISRELFEYREMKGHDFLTVGSMGHSSQIALGIALAQKGRKVYCFDGDGAVIMHMGSLGIVGNLAPKNFYHILFNNGAHDTVGGQPTIGFDINFIQIAHHLGYKSVISVDNENALQSILDTYVFLEIKVRKGSREDLGRPTPIQNKQSLMLVD
>2536072976
MLSPKFFVETLQTYSMNFFTGVPDSLLKNMCAYITHIESQNNIIAVNEGAALGLAAGYYIATCPIVYMQNSGIGNAVNPLLSLTDKVVYNIPVLLLIGWRGEPGIKDEPQHIKQGMITIPLLDTLGIKNQILNKDPDIAKSQINNAIEYMRMTKETFAFVIQKDTFEEYKLQNFDLDREEAIKIVCNSGSVIVSTTGMISRELFEYRESATDFLTVGSMGHASQIALGIALRKKNKKVYCFDGDGAVLMHMGALTTIGTSKAVNYIHILFNNGAHDSVGGQPTVGLKVNLSKIASACGYNSAISVDSKIALKESLDGPVLLEVKVRKGSRKDLGRPTLTPVKNKEILMFE
>2578749036
MLSPKFFVETLQTYSMDFFTGVPDSLLKNMCAYITDHIQNNIIAVNEGTALGLAAGYYIATGCIPIVYMQNSGIGNTVNPLLSLTDKVVYNIPVLLLIGWRGEPGIKDEPQHIKQGMITIPLLDTLGIKNILNKDPNMAKSQINDAIEYMRMTKEAFAFVIQKDTFEEYKLQTEDFDLDREEAIKIVCSLDKGSVIVSTTGMISRELFEYRESIDTDFLTVGSMGHASQIALGIALRRKNKKVYCFDGDGAVLMHMGALTTIGTSRAVNYIHIVFNNGAHDSVGGQPTVGLKVNLSKIASACGYNNVISVDSKATLKESLKSIVLLEVKVRKGARKDLGRPTPVKNKELLMLEE
>2578708961
MISPKYFIDSLQNRQLDFFSGVPDSLLKSVCAYITDHFQNHIIAANEGAAVGLAAGYYLSTGRTPVVYMQNSGIGNAVNPLMSLIDKEVYNIPLLLLIGWRGEPGVKDEPQHVKQGKVTIPLFDAMGIENVLAKSNVEFLAQLEFALAHIQKTNEPFAFIISKETFEDYKLQGKKLSLGREEAIQIVAGVLDNSVIVSTTGMISRELFEYREKSGSDFLTVGSMGHASQIALGIALHKRDKTVYCLDGDGATLMHMGGLAIVGSMQPNNYIHVVFNNGAHDSVGGQPTVGLDLDFSKIALACGYHAAFSVSDSDSLEMAIKRMVFLEIKVKKGARADLGRPTPIENKVAFMF
>2612346765
ANEGAAIGLAVGYHLATNKIPVVYMQNSGIGNSINPLLSLADKEVYNIPLLLLVGWRGEPGVKDEPQHIKQGKVTIPLFDSMRIKNILSRDESDFLQQLNVALEYIRETNEPFVFIIQKETFSDYKLQPDNLLLDRETAIKIIVSISKNDIVVSTTGMISRELFEYRDNMGKDFLTVGSMGHASQIALGIALQKKARTVYCFDGDGAVLMHMGGLTTIGSIKPSNYIHVLFNNGAHDSVGGQPTVGFEVDFTKIALACGYKYALVVESASSLREVLNEMVLLEVKVKKGARKDLGRPTPVQNKGSFMLKR
>2568913296
MISPELFINSLVQNELNFFTGVPDSLLKHICAYITDHINSHIVAANEGAAIGLAVGYHLATNKIPVVYMQNSGIGNSINPLLSLVDKEVYNIPLLLLVGWRGEPGVKDEPQHIKQGKVTIPLFDSMRIKNILSKDKSDFLQQLNVALEYIRETNEPFVFIIQKETFSDYKLQPNNLLLDRETAIKIIVSISKNDIVVSTTGMISRELFEYRDNMGKDFLTVGSMGHASQIALGIALQKKARTVYCFDGDGAVLMHMGGLTTIGSIKPSNYIHVLFNNGAHDSVGGQPTVGFEVDFTKIALACGYKYALVVESASSLNEVLNEMVFLEVKVKKGARKDLGRPTPIQNKDSFMLKR
>2578750303
MISPELFINSLVQNELDFFTGVPDSLLKHICAYITDHINSHIVAANEGAAIGLAVGYHLATNKIPVVYMQNSGIGNSINPLLSLVDKEVYNIPLLLLVGWRGEPGVKDEPQHIKQGKVTIPLFDSMRIKNILSKDKSDFLQQLNVALEYIRETNEPFVFIIQKETFSDYKLQPNNLLLDRETAIKIIVSISKNDIVVSTTGMISRELFEYRDNMGKDFLTVGSMGHASQIALGIALQKKARTVYCFDGDGAVLMHMGGLTTIGSIKPSNYIHVLFNNGAHDSVGGQPTVGFEVDFTKIALACGYKYALVVESASSLNEVLNEMVFLEVKVKKGARKDLGRPTPIQNKDSFMLKR
>2576918659
MGHASQIALGIALQKKARTVYCFDGDGAVLMHMGGLTTIGSIKPSNYIHVLFNNGAHDSVGGQPTVGFEVDFTKIALACGYKYALVVESASSLNEVLKGPVFLEVKVKKGARKDLGRPTITPIQNKDSFMLK
>2565658719
MISPNIFVDSLGAMQMDFFTGVPDSLLKNICAYLTDHLEHNIIAANEGAAIGLATGYYLATRKIPVVYMQNSGLGNAVNPLMSLTDKEVYNIPLLLLIGWRGEPGVKDEPQHIKQGKVTLPLLEAMGIRYVLSQDEKKFISQLNVAKSYMDETREPFAFVIQKDTFLEYSSECEDLSLKREAAIHFIASLTEKDIIISTTGMISRELFEYRESTSRDFLTVGSMGHASQIALGIALKKRDCKVYCFDGDGSTLMHMGSLAIVGSLHPENYVHVVFNNGAHDSVGGQPTVALDIDLCKIAQACGYEIVLSVSDNEGLCEALQQIILLEVKVRKGARKNLGRPAPIQNKEAFMLDN
>2625234685
MIRPVFFIDTLGSYGIDFFAGVPDSLLKNFCAVLSARLRHNIIAANEGGAIGLAAGHYLATGRPACVYMQNSGEGNAVNPLASLMDGDVYGLPALLVIGWRGEPGVKDEPQHAKQGKITLSLLDCLGIPYVLSDDESVASDQIADALAVINAGGVYALVVRKGTFSAPEADAADPELSRESAIQAVAALGPQDIVVSTTGMISRELFEYRASAGHDFLTVGSMGHASQIALGIALERPDRRVCCFDGDGAVLMHMGSMAIVGQSGASNYVHIVFNNGVHDSVGGQPTVGLAVDLCAVARAVGYRSALRVSTAAELRSALAGGAAFLEVIVRKGNRPDLGRPTPVQNRDAFMLKA
>2800580935
MISPKRFFDELKNRHIDFYTGVPDSLLKNLCAYITDNLKQHIIAANEGGAVGLAAGYHLATGKIPVVYMQNSGLGNTVNPLMSLTDKLVYNIPVLLVIGWRGEPGVKDEPQHRKQGLVTLPLLETMGIKHILTDDESQLAGQIERAVAHMHESKEAYALVVRKGTFDAYKLKSTDLSLSRERAIDLVARVSSRDVIVSTTGMISRELFEYRTAMNQDFLTVGSMGHASQIALGIALNKPERNVYCFDGDGATIMHAGNMAIVGSMCPSNFYHIVFNNGAHDSVGGQPTVGHQVDIPSVARAFGYKTVKTVDNEPDLICQLTQKLLLEIKVKKGARADLGRPTPIENKEALMLAS
>2705683525
MISPKFFVQTLVANGIEFFTGVPDSLLKNVCAYMADTIRHYITSANEGGAVALAAGYHLATGRIGMVFMQNSGEGNAINPLASLADKEVYNIPLLLLIGWRGEPGVPDEPQHVKQGKVTLPLLDVLGIRHILSSDEAEAARQTEEAVRFMQATGEPYALVVRKDTFGPYSPATDDLTLSREKAIQMVAAVGPQDVIVSTTGMISRELFEYRTAMGQDFLTVGSMGHALQIALGIALAKPDRTVWCFDGDGASIMHLGGMPIVGSLCPANLVHVVFNNGAHDSVGGQPTVGLDIEFPELAEVFGYTHANSVDDEEQLADVLPQQYFLEVRVKKGNRSDLGRPTPLENKQAFMLKE
>2800528496
VIQPQFFYDTLAELGIDFYTGVPDSLLKNICAYITDHSEKNIIAANEGGAVGLAAGYHLATGRIPLVYMQNSGEGNTVNPLMSLTDKDVYNIPLLLLIGWRGEPGVHDEPQHVKQGKVALSLLDAMGIRYILSTDEAECEEQLKRANQYMQETKEAFALIVRKGTFADYKLQNIDLSLVREEAIKTVASMETNAVVVSTTGMISRELFEYREAVGRDFLTVGSMGHASQIALGIALQQGGRRVYCFDGDGASIMHMGGMAIVAQMHPSNYVHVVFNNGAHDSVGGQPTVGLQVNLVQVAEACGYQKAYSVSDKESLQEVLKQELFVEVKVKKGARKDLGRPTPVENKEAMMLKK
>2800323676
MIRPKYFVESLAKAGIDFYAGVPDSLLKNICAYLTDNSEKNIIAANEGAAVGLAAGHYLASGQIPVVYMQNSGLGNTVNPLMSLTDEDVYNIPVLLLVGWRGEPGKHDEPQHVKQGKVTIPLLEAMGIRNVMATEEADLAQQLKEAIAYMQETKRAFAFVIQKGTFDEYKLQGTALTLSREEAIQTVASIEKEAVIVSTTGMISRELFEYRANNGRDFLTVGSMGHASQIALGIALQQPERPVYCFDGDGATIMHMGSLGIVGDMQPKNYTHVVFNNGAHDSVGGQPTVGLHIDLPAVAKACGYKSVVSVSDMDSLKNALKGRLIEVKVKKGARKDLGRPTPIQNKEALMLAD
>2705654572
MLAPGFFVEQLRSHGIDFYAGVPDSLLKSFCAYLAENISRNIITANEGGAVALAAGHYLASGRPGCVYMQNSGQGNAINPLASLTDADVYGIPLLLLIGWRGRPGVHDEPQHVKQGKVTLSLLETMGIPYVLSADASVAENQISEACKALSAGQVYALVVEKNTFEVQPVHNELLSLSREEAIRTVAALAPSDIVVSSTGMISRELFEYREATGHDFLTVGSMGHASQIALGIALERPDRRVWCFDGDGAAIMHMGAMAIVGTKAGSNFVHVVFNNGAHDSVGGQPTVGLQIDLPAIARACGYRSVYSVSSHEEVQSVLVNNGVFIEIKVTKGNRPDLGRPTPQQNKEAFMLNI
>2620818224
MISPKFFIDSLSDRQIDFFSGVPDSLLKNICAYIADNKKHNIITANEGAAVGLAVGHYLATREIPVVYMQNSGEGNIINPLASLTDKEVYNIPILLLIGWRGEPGVHDEPQHVKQGKVTIPLLDVMGIKNVMSKSEVDFTKQLDDALVYMRETNEAFALIIEKDTFESYSLKKEDLSMSRENAIQMVVSIGKKDVIVSTTGMISRELFEYRTKMNSDFLTVGSMGHASQIALGIALEIPDRKIYCFDGDGAVIMHMGSMAIIGDKGPENLIHVVFNNGSHDSVGGQPTVGLKINIPAIARAVGYKVVYSVDCEEALKTALIKEILLEVKVKKGNRKDLGRPSPIQNKLSFMLNN
>646230025
MISPDFFINSLSQRGIDFFAGVPDSLLKNICAYIAHKDGHHNIIAANEGAAVGLAAGHYLATGHIPVVYMQNSGEGNIINPLASLTDKDVYSIPLLLLIGWRGPGVHDEPQHVKQGKVTIPLLDVMGIKHVVMSKDEKELLKQIEDALFFMETKNEAFAFVIEKDTFDSYELQSGSTSMSREETIQAIASSEDCIVSTTGMISRELFEHRTQQKDFLTVGSMGHASQIALGIALEKTDRRIWCFDGDGAVIMHMGSMAIIGSKQPKNYIHVVFNNGAHDSVGGQPTVGLDIDLPGIARSVRYNAVHTVSDMNGLKKVLSDGPVLLEVKVRKGNRKDLGRPTTTPIQNKEAFMLN
>2566303648
MIRPDFFIEQLMNYDISFFAGVPDSLLKNICAYITHSDPKNNIIAANEGAAMGLAAGYHLATGKIPVVYMQNSGEGNMINPLLSLTDADVYNIPVLLIIGWRGEPGVKDEPQHKKQGKVTLDLLDAVGVKYDVLSVNEDEAARQIEQAVSYMRQTGEAYALVVRKDTFDTYRLQHLSLSREEAIQMVADDEKTAVVSTTGMISRELFEYRDRLRDFLTVGSMGHASQIALGIALHKPARKVCCFDGDGAMLMHMGSMAVAGCQPKNYYHVVFNNGAHDSVGGQPTVGLRVNLANVAKDMATVRSGL
>2800457322
MLSPKLFVDTLAAQGMDFYAGVPDSLLKYMCAYIADHLCHNVIAANEGAAVALAAGYHLATGKTGVVYMQNSVEGNAINPLASLVDGDAYAIPVLLLIGWRGRPGVHDEPQHGKQGKVTTGLLNVMGIDYVLSKDSDTAVRQIAKAASVLHSGRVYALVIEKDTFEPYTLQTEELTLSREQAIQMVAAVGPRDAIVSTTGMTSRELFEYRASRGRDFLTVGSMGHASQIALGIALQQPDRRVWCFDGDGATIMHMGSLAIVASKHPANLVHTIFNNGAHDSVGGQPTEGLYIDIPAIACAVGYADVYSVDTEQTLADTLKDKPVLLEVKVRKGNRKDLGRPTPIENKQALILSE
>2705674835
MIRPQFFINELGKHDINFFAGVPDSLLKNICAYIQDHLKHNVITANEGGALGLATGYYLATGKIPVVYMQNSGEGNIINPLASLTDKEVYNIPVLLLIGWRGRPGVHDEPQHIKQGKVTTGLLDTMDIKYILSKDEDTAQQQIHKAVDFMSTTNEVYALIVEKDTFDTYQLQIEKLTLSREDAIKAVASLAPKDIIVSTTGMISRELFEARVAWKRDFLTVGSMGHASQIALGLALEKPDRRVWCFDGDGAVIMHMGSLAIVGNKSPENFVHVVFNNGAHDSVGGQPTVGLKIDLPAIAKAVGYKTVMTVDNETQLDDALKTQALIEIKVKKGNRKDLGRPTPLENKIALMLNK
>2800403051
MISPRFFVDELGRKGLNFFAGVPDSLLKNICAYISDTLRHNIIAANEGAAIGLAAGHYLATGKPGVVYMQNSGEGNIINPLASLTDKEVYNIPVLLLIGWRGRPGVHDEPQHVKQGKVTVELLRTMGISYILSKEEEAARIQIEKAVTFMLETKEVYALVVEKDTFESYQLQTTELPMSREEAIRIVASLAPCDVIVSTTGMISRELFEARVAWGRDFLTVGSMGHASQIALGIALAKPDRRVWCFDGDGASIMHMGSMAIIGNKHPVNYVHVVFNNGAHDSVGGQPTVGLAIDLPGIAKAAGYQQTFSVSSKEELEKLLMDTSVFVEVKVRRGNRKDLGRPTPAENKKALMLKD
>2800539388
MVRPSFFIDTLQKHDIDFYAGVPDSLLKNICAYISDHLRHNIIAANEGGAVGIAAGYHLATSKIPVVYMQNSGEGNIINPLASLTDKEVYNIPVLLLIGWRGKPGVHDEPQHVKQGKVTLPLLDTMGINYVLSQEESVAETQIDEAVAIMKQTNEVFALVVEKNTFDTYVLQKVELTLSREEAIQTVAALGPKDCIVSTTGMISRELFEYRTAMGRDFLTVGSMGHASQIALGIALEKPDRHVWCFDGDGAVIMHMGSMAITASKAPVNFIHVVFNNGAHDSVGGQPTVGLDIDVPAIAKAVGYKHAFSVDSAEGLQEILEILTLIQVCVRKGNRKDLGRPTPIENKNALMLSE
>2800467999
MIRPAFFVDTLRHFGIDFFAGVPDSLLKNICAYISDHLRHNIIAANEGGAVGVAAGYHLATGKIPVVYMQNSGEGNIINPLASLTDKEVYNIPVLLVIGWRGRPGVHDEPQHVKQGKVTLPLLDTMGIRYVLSQEEDEALRQIRDAVDYMKTTNEVFALVVEKNTFDAYTLQKVELTLSREEAIQITATLGSNDCIVSTTGMISRELFEYRTAMGRDFLTVGSMGHASQIALGIALEKPDLHVWCFDGDGAVIMHMGSMAITASKAPSNFVHVLFNNGAHDSVGGQPTVGLNIDIPAIAKAVGYKNAFSVNTAEALKTLLAIKVLIEVQVRKGNRKDLGRPTPIQNKTALMLQK
>2800513484
MIRPAFFVDTLRHFGIDFFAGVPDSLLKNICAYISDHLRHNIIAANEGGAVGVAAGYHLATGKIPVVYMQNSGEGNIINPLASLTDKEVYNIPVLLVIGWRGRPGLHDEPQHVKQGKVTLSLLDTMGIRYVLSQEEDEALRQIRDAVDYMKTTNEVFALVVEKNTFDAYTLQKVELTLSREEAIQITAALGSNDCIVSTTGMISRELFEYRTAMGRDFLTVGSMGHASQIALGIALEKPDRHVWCFDGDGAVIMHMGSMAITASKAPGNFVHVLFNNGAHDSVGGQPTVGLNIDIPAIAKAVGYKNAFSVNTAEALKTLLAIKVLIEVQVRKGNRKDLGRPTPIQNKTALMLQK
>2801016766
MIRPDFFYNTLAQYGIDFYAGVPDSLLKNLCAYITANARHNIIAANEGGAMGLAAGHYLATGEIPVVYMQNSGEGNIINPLASLTDKEVYNIPVLLVIGWRGRPGVHDEPQHVKQGRVTLSLLDTMEIPYVLSKDEGEAAEQIAKAVDHMRKTKEVYALVIEKDTFEKVTNDANDLPLAREEAIQTVAALGEKDVIVSTTGMISRELFEYRAAKGRDFLTVGSMGHASQIALGIAMEKTDRRVWCFDGDGASIMHMGSMAIVGSKPAANYIHVVFNNGAHDSVGGQPTVGLSIDLPEIALSVGYKAAFSVSTMDDLLGVLKDMVLLQICVHKGNRKDLGRPTPIENKEALMLKN
>2538507329
MVRPEFFVNILKEQGIDFYAGVPDSLLKNICAYITDHLEQNIIAANEGGAMGIAVGYHLATGKVPVVYMQNSGEGNIINPFASLTDKDVYNIPVLLVIGWRGRPGVHDEPQHVKQGKVTIGLLNTMGINYILPKDEEGAAKQIKIAVDFMKATNECYALVIEKDTFDTYKLQVEVLAMSREETIQKVANIEDNACIVSTTGMISRELFEARTAWSRDFLTVGAMGHASQIALGIALQKPERRVYCFDGDGASIMHMGNMAITASMKCKNYVHIVFNNGAHDSVGGQPTVGLKIDFCAIAQAVGYKAAYSVETMEALEAKLKNAVFLQICVKKGNRKDLGRPTPIQNKEAFMLNK
>2695105186
MVRPEFFVNILKEQGIDFYAGVPDSLLKNICAYITDHLEQNIIAANEGGAMGIAVGYHLATGKVPVVYMQNSGEGNIINPFASLTDKDVYNIPVLLVIGWRGRPGVHDEPQHVKQGKVTIGLLNTMGINYILPKDEEGAAKQIKIAVDFMKATNECYALVIEKDTFDTYKLQVEVLAMSREETIQKVANIEDNACIVSTTGMISRELFEARTAWSRDFLTVGAMGHASQIALGIALQKPERRVYCFDGDGASIMHMGNMAITASMKCKNYVHIVFNNGAHDSVGGQPTVGLKIDFCAIAQAVGYKAAYSVETMEALEAKLKNAVFLQICVKKGNRKDLGRPTPIQNKEAFMLNK
>2813600311
MVRPEFFVNTLKEHGIDFYAGVPDSLLKNICAYITDNLEQNIIAANEGGAMGIAAGYHLATGKVAVVYIQNSGEGNIINPLASLTDKEVYNIPVLLVIGWRGHPGVYDEPQHIKQGKVTIGLLNTMGINYILSKEEEDAAKQIKIAADFMKVTNECYALVIEKDTFDTYKLRVEMLTMSREEAIRKVANIEDNACIVSTTGMISRELFEARTTWNRDFLTVGSMGHASQIALGIALQKPERRVYCFDGDGASIMHMGNMAIVASMKCKNYVHIVFNNGAHDSVGGQPTVGLKIDLCAVAKAVGYVATCSVETMEELEARLKNAVLLQVCVKKGNRKNLGRPTPIQNKESFMLQK
>2752685732
MLRPEFFVNTLKEYNVDFYAGVPDSLLKSLCAYITDNLKQNIIAANEGGAMGIAAGYHLATGKVPVVYMQNSGEGNIINPLASLIDKEVYNIPVLLVIGWRGRPGVHDEPQHVKQGKVTTGLLNTMGINYLLLKDEDSAAKQMKIAVEFMKATNECYALVIEKDTFDEYKLKVEVLTMTREEAIQKVASVEDTACIVSTTGMISRELFEVRTIWDRDFLTVGSMGHASQIALGIALQKPDRRIYCFDGDGASIMHMGNMAITGCMKCKNYVHVVLNNGAHDSVGGQPTVGLKIDLCAVAKAVGYVATYSVDTQKSLTETLKFVIFLQICVKKGNRKDLGRPTPIQNKEALMLSK
>2563259993
MVSPKFFIDTLKSFDIDFFAGVPDSLLKNICAYITDNLEQNIIAANEGGAMGIAAGYHLATGKIPVVYMQNSGEGNIINPLASLTDKEVYNIPVLLVIGWRGRPGVHDEPQHVKQGKVTTGLLNTMGINYILPKDEEGAAKQIKIAADFMKKTNECYALVIEKDTFEAYKLQVEVLTMTREEAIQKVASIEDTACIVSTTGMISRELFEARTAWNRDFLTVGSMGHASQIALGIALQKPERKVYCFDGDGASIMHMGNMAITASMKCKNYVHVVFNNGAHDSVGGQPTVGLKIDLCAVAKAVGYVATYSVDTLETLTETLKSVILLQVCVKKGNRKDLGRPTPIQNKEALMLKD
>2800611894
MIRPSFFYDTLASNGINFYAGVPDSLLKQLCAYITDHATHNIIAANEGGALGVAAGHYLATRQIPVVYMQNSGEGNIINPLASLTDKDVYNIPVLLLIGWRGRPGVHDEPQHVKQGKVTLTLLETMGVRYVLSKDEVQAAAQVKAAVDYMHETGEVFALVVEKDTFDSYALQVVILTMTREDAIQTVAALAPRDVIVSTTGMISRELFEYRTAKGRDFLTVGSMGHASQIALGIAMEKPERRVWCFDGDGAAIMHMGGLAIVASKRPRNYVHVVFNNGAHDSVGGQPTVGLDIDLPAIAKAVGYAHAYSVSTLEELTARLKQQMLLQVCVKKGNRKDLGRPTPVQNKEALMLED
>2800957226
MIRASFFYQELAAYGINFYTGVPDSLLKNLCAYVTDHAANHIIAANEGGAMGIAAGHYLATGQIPVVYMQNSGEGNIINPLASLVDKEVYNIPVLLVIGWRGKPGVHDEPQHVKQGKVTLSLLETMGIPYTVLSKEETEASLQIKQAVESMQQSKECYALIIEKDTFEPYQLSSELSLSREEAIGIVASAKDVIVSTTGMISRELFEYRTRQRDFLTVGSMGHASQIALGIALEKRDRRVWCFDGDGAAIMHLGGLAIVGSKAPDNYIHVVFNNGAHDSVGGQPTVGLDIDLPTIAKAAGYKQAVSVSSKEELERALSSPLLLEVRVQKGNRKDLGRPTTTPIENKEALMLKQ
>2801086706
MIRPSFFYQKLASYGINFYTGVPDSLLKNLCAYVTDHAQNHIIAANEGGAMGIAAGHYLATAQIPVVYMQNSGEGNIINPLASLVDKEVYNIPVLLVIGWRGKPGVHDEPQHVKQGKVTTSLLEAMGISYTILSKEEDQAGIQIKNAVEFMQQTKECYALIIEKDTFDAYTLQSGLTLSREEAIQIVASAKDVIVSTTGMISRELFEYRTIQRDFLTVGSMGHASQIALGIALEKQDRHVWCFDGDGAAIMHMGSMAIVASKAPKNYIHVVFNNGAHDSVGGQPTVGLKIDLPAVAKAVGYKAAISVATKEELEKELSGPILLEIRVKKGNRKDLGRPTTTPIQNKEALMLNK
>2800523630
MIRPQLFYDTLISYGINFYSGVPDSLLKNLCAYITDYATHNIIAANEGGAMGLASGHYLATGQIPVVYMQNSGLGNIINPLASLTDPDVYNIPILLVIGWRGKPGIHDEPQHIKQGKVTIGLLNVMGIEYILSKEEGKAESQIRKAVAYMQSTKQCYALIIEKDTFAAYTLQVEKLVMSREEAIQTVAAIGTKDIIVSTTGMISRELFEFRTFKNRDFLTVGSMGHASQIALGIALAKQDRVVWCFDGDGASIMHMGSMAIVANIASKNYIHVVFNNGAHDSVGGQPTIGLRIDLPAVAKAVGYKSVYSISTKKELQARLGIFLEVKVKKGNRKDLGRPTPIQNKEALMLCK
>2800450737
MIKAQFFYDTLAAYGINFYAGVPDSLLKNLCAYITDHANHNIIAANEGGAMGLAAGHYLATGQIPVVYMQNSGEGNIINPLASLTDKEVYNIPILLVIGWRGMPGSHDEPQHVKQGKVTTGLLNVMGIDYVLSKEEDKVEVQIKKAVDYMQRTKECYAFVVEKDTFDAYALQVGKLSMSREEAIQTVAALGDKDAIVSTTGMISRELFEYRTAMNRDFLTVGSMGHASQIALGIALAKQDRKVWCFDGDGASIMHMGSMAITAQKAPRNYVHVVFNNGAHDSVGGQPTVGLNINLPAVATALGYKYVYSVESKDRLKVLLKEIVFLEVRVKKGNRKDLGRPTPIQNKEALMLKD
>2608627251
MIRPQFFYDTLASYGINFYAGVPDSLLKNLCAYITDHAVHNVIAANEGGAMGLAAGYYLATGQIPVVYMQNSGEGNIINPLASLTDSDVYNIPVLLVIGWRGKPGVHDEPQHVKQGKVTTGLLNVMGIDYVLSKEEEKAGAQIKKAVAYMQATNQCYAMVIEKDTFDAYVLQVEKLALSREDAIQTVAALGEKDVIVSTTGMISRELFEYRTAMNRDFLTVGSMGHASQIALGIALEKQDRRVWCFDGDGATIMHMGSMAIVAQKAPKNYIHVVFNNGAHDSVGGQPTVGLNIDLSAIAKAVGYKTVYSIDCMEALENKLNSQIFMEVRVKKGNRKDLGRPTPIQNKEALMLKK
>2624539749
MISPKFFYDTLANCGIDFYAGVPDSLLKNLCAYITDHAAHNIIAANEGGAMGLAAGHYLATGHIPVVYMQNSGEGNIINPLASLTDPDVYNIPVLLVIGWRGKPGVHDEPQHVKQGKVTTGLLNVMGIDYVLSKEEDKAEAQIRKAVAHMQATRQCYALVIEKDTFENYQLNQSSFQLSREEAIQTVAALGEKDCIVSTTGMISRELFEYRTVKNRDFLTVGSMGHASQIALGIALAKPDRRVWCFDGDGATIMHMGSMAIVASKAPKNYVHVVFNNGAHDSVGGQPTVGLKIDLPAVAKAVGYKTVYSVDNKEKLEEILNFQVFLEVKVKKGNRKDLGRPTPIQNKEALMLKK
>2801000734
MISPKFFYDTLANCGIDFYAGVPDSLLKNLCAYITDHAAHNIIAANEGGAMGLAAGHYLAIGHIPVVYMQNSGEGNIINPLASLTDPDVYNIPVLLVIGWRGKPGVHDEPQHVKQGKVTTGLLNVMGIDYVLSKEEDKAEAQIRKAVAHMQATRQCYALVIEKDTFENYQLNQSSLQLSREEAIQTVAALGEKDCIVSTTGMISRELFEYRTAKNRDFLTVGSMGHASQIALGIALAKSDRRVWCFDGDGATIMHMGSMAIVASKAPKNYVHVVFNNGAHDSVGGQPTVGLKIDLPAVAKAVGYKTVYSVDNKEKLEEILNSQVFLEVKVKKGNRKDLGRPTPIQNKEALMLSK
>2800406729
MIRPDFFYHTLASYGIDFYAGVPDSLLKNLCAYITDHAAHNIIAANEGGAMGLAAGHYLATGQIPVVYMQNSGQGNIINPLASLTDPDVYNIPVLLVIGWRGKPGVHDEPQHVKQGKVTTGLLNVMGIDYVLSKEEDKAEAQIQKAVAYMQATKQCYALVIEKDTFDAYTLQVEKFTMSREEAIQTVAALGKKDAIVSTTGMISRELFEYRTAMNRDFLTVGSMGHASQIALGIALEKQDRKVWCFDGDGASIMHMGSMAIVASKSPKNYVHVVFNNGAHDSVGGQPTVGLKIDLPAIAKAVGYKSVYSVSTPEELQQQLGVFIEVKVKKGNRKDLGRPTPVQNKEALMLKK
>2562751689
MISPKFFYDTLASYGIDFYAGVPDSLLKNLCAYITDHAAHNIIAANEGGAMGLAAGHYLATNQIPVVYMQNSGQGNIINPLASLTDPDVYNIPVLLVIGWRGKPGVHDEPQHVKQGKVTTGLLNVMGIDYVLSKEEDKAEAQIKKAVAFMQATKQCYAIVIEKDTFDAYTLQVEKLTMSREEAIQTVAALGEKDAIVSTTGMISRELFEYRTAMNRDFLTVGSMGHASQIALGIALAKQDRKVWCFDGDGASIMHMGSMAIVANKVPKNYVHVVFNNGAHDSVGGQPTVGLKIDLPAVARAVGYKQVLSVDNKEELKRQLCVFLEVKVKKGNRKDLGRPTPVQNKDALMLKK
>2657196184
MISPKFFYDTLASYGIDFYAGVPDSLLKNLCAYITDHAAHNIIAANEGGAMGLAAGHYLATNQIPVVYMQNSGEGNIINPLASLTDPDVYNIPVLLVIGWRGKPGVHDEPQHVKQGKVTTGLLNVMGIDYVLSKEEDKAEAQIKKAVAFMQATKQCYAIVIEKDTFDAYTLQVEKLTMSREEAIQTVAALGEKDCIVSTTGMISRELFEYRTAMNRDFLTVGSMGHASQIALGIALAKQDRKVWCFDGDGASIMHMGSMAIVANKAPKNYVHVVFNNGAHDSVGGQPTVGLKIDFPAIAKAVGYKQIFSVDNKDDLQKQLEVFLEVKVKKGNRKDLGRPTPIQNKEALMLCK
>2657196900
MISPKFFYDALASYGIDFYAGVPDSLLKNLCAYITDHAAHNIIAANEGGAMGLAAGHYLATSQIPVVYMQNSGEGNIINPLASLTDPDVYNIPVLLVIGWRGKPGVHDEPQHVKQGKVTTGLLNVMGIDYVLSKEEDKAEAQIKKAVAFMQATKQCYAIVIEKDTFDAYTLQVEKLTMSREEAIQTVAALGEKDAIVSTTGMISRELFEYRTAMNRDFLTVGSMGHASQIALGIALAKQDRKVWCFDGDGASIMHMGSMAIVANKAPKNYVHVVFNNGAHDSVGGQPTVGLKIDLPAIAKAVGYKQIFSVDNKADLQKQLGVFLEVKVKKGNRKDLGRPTPIQNKEALMLCK
>2800491410
MISPKFFYDTLASYGIDFYAGVPDSLLKNLCAYITDHAAHNIIAANEGGAMGLAAGHYLATSQIPVVYMQNSGEGNIINPLASLTDPDVYNIPVLLVIGWRGKPGVHDEPQHVKQGKVTTGLLNVMGIDYVLSKEEDKAEAQIKKAVAFMQATKQCYALVIEKDTFDAYTLQVEKLTMSREEAIQIVAALAPKDAIVSTTGMISRELFEYRTAMNRDFLTVGSMGHASQIALGIALAKQDRRVWCFDGDGASIMHMGSMAIVANKAPKNYIHVVFNNGAHDSVGGQPTVGLKIDLPAVAKAVGYKAIYSVETKEYLTELLKDQLLLEVKVKKGNRKDLGRPTPIQNKDALMLKD
>2800593367
MISPKFFYDTLASYGIDFYAGVPDSLLKNLCAYITDHAAHNIIAANEGGAMGLAAGHYLATGQIPVVYMQNSGEGNIINPLASLTDPDVYNIPVLLVIGWRGKPGVHDEPQHVKQGKVTTGLLNVMGIDYVLSKEEDKAEAQIKKAVAFMQATKQCYAIVIEKDTFDAYTLQLEKLTMSREEAIQTVAALGDKDAIVSTTGMISRELFEYRSAMNRDFLTVGSMGHASQIALGIALAKQDRRIWCFDGDGASIMHMGSMAIVANKTPKNYVHVVFNNGAHDSVGGQPTVGLKIDLPAVAKAVGYSQIYSVETKEYLKELLKSQIFLEVKVKKGNRKDLGRPTPIQNKEALMLKK
>2701126681
MISPKFFIDTLGSYGIDFFAGVPDSLLKNICAYIADNKKHNVIAANEGAAVGLAAGYHLATGKIGVVYMQNSGEGNIINPLASLTDKEVYNIPALLLIGWRGRPGVHDEPQHVKQGKVTTGILNTMGVNYVLCKEEDKAAKQIAKAVKTMKETGEVYALVIEKDTFEDYKLQVEKLTMSREEAIQTVAVLEPKDVIVSTTGMISRELFEYRAQKGRDFLTVGSMGHASQIALGIAMEKDDRRVWCFDGDGATIMHMGSMAIVANKSPANYVHVVFNNGAHDSVGGQPTVGLKIDLPAVAKAVGYKDALTADSKESLADALRNIVLLEVKVKKGNRKDLGRPTPIENKNALMLRK
>650418683
MISPKFFIDTLGSYGIDFYAGVPDSLLKNICAYIADAKHNVIAANEGAAVGLAAGYHLATGNIGVVYMQNSGEGNIINPLASLTDKEVYNIPVLLLIGWRGRPGVHDEPQHVKQGKVTTGILNTMGVNYDVEEDKATKQIAKAVKTMKETGEVYALVIEKDTFEDYKQSVMSREEAIQTVAASKVIVSTTGMISRELFEYRAQRDFLTVGSMGHASQIALGIAMEKDDRKVWCFDGDGATIMHMGSMAIVASKSPANYVHVVFNNGAHDSVGGQPTVGLKIDLPAVARAVGYRDALTADSKESLAAVLVLLEVKVKKGNRKDLGRPTPIENKNARK
>2705733822
MISPKFFIDTLGSYGIDFFAGVPDSLLKNICAYIANKDARHNVIAANEGAAVGLAAGYHLATGKIGVVYMQNSGEGNIINPLASLTDKEVYNIPVLLLIGWRGRPGVHDEPQHVKQGKVTTGILNTMGVNFDVLCKEEDKVAKQIAKAVKTMKETGEVYALVIEKDTFEDYKLLTMSREEAIQTVAAAKDVIVSTTGMISRELFEYRERDFLTVGSMGHASQIALGIAMEKDDRKVWCFDGDGATIMHMGSMAIVASKSPANYVHVVFNNGAHDSVGGQPTVGLKIDLPAVARAVGYKDALTADSKETLAAALEGPVLLEVKVKKGNRKDLGRPTTTPIENKNALMLRK
>2701133935
MISPKFFIDTLGSYGIDFFAGVPDSLLKNICAYIAHMDAKHNVIAANEGAAVGLAAGYHLATGKIGVVYMQNSGEGNIINPLASLTDKEVYNIPALLLIGWRGRPGVHDEPQHVKQGKVTTGILNTMGVNYDVLCKDEDKAAKQIAKAVKTMKETGEVYALVIEKDTFEDYKLLTMSREEAIQTVAATKDVIVSTTGMISRELFEYRERDFLTVGSMGHASQIALGIAMEKEDRKVWCFDGDGATIMHMGSMAIVASKSPANYVHVVFNNGAHDSVGGQPTVGLKIDLPAVAKAVGYKDALSADSKESLAAALEGPVLLEVKVKKGNRKDLGRPTTTPIENKNALMLRK
>2752582452
MISPKFFIDTLGSYGIDFFAGVPDSLLKNICAYIAHMDAKHNVIAANEGAAVGLAAGYHLATGKIGVVYMQNSGEGNIINPLASLTDKEVYNIPALLLIGWRGRPGVHDEPQHVKQGKVTTGILNTMGVNYDVLCKEEDKAAKQIAKAVKTMKETGEVYALVIEKDTFEDYKLLTMSREEAIQTVAAAKDVIVSTTGMISRELFEYRERDFLTVGSMGHASQIALGIAMEKEDRKVWCFDGDGATIMHMGSMAIVASKSPANYVHVVFNNGAHDSVGGQPTVGLKIDLPAVAKAVGYKDALSADSKESLAAALEGPVLLEVKVKKGNRKDLGRPTTTPIENKNALMLRK
>2800962538
MISPKFFIDTLGSFGIDFFAGVPDSLLKNICAYIADNMKHNIIAANEGAAIGLAAGYHLATGKAGVVYMQNSGEGNIINPLASLTDKEVYNIPVLLLIGWRGRPGVHDEPQHVKQGKVTTGLLNVMGVNYVLSLDEEKAKKQIEKAVEALRRNEVYALVIEKGTFEDYQLQIEHLTMSREEAIQTVAALDSKDAIVSTTGMISRELFEARTAWGRDFLTVGSMGHASQIALGIALEKENRTIWCFDGDGASIMHMGSMAIIASKAPKNYVHVVFNNGAHDSVGGQPTVGLKIDIPAVAKAVGYREAFSVDTKEALEAVLKATVLLEVKVKKGNRKDLGRPTPIQNKEALMLAE
>2802430545
MISPKFFIDTLGSFGIDFFAGVPDSLLKNICAYIADNMKHNIIAANEGAAIGLAAGYHLATGKAGVVYMQNSGEGNIINPLASLTDKEVYNIPVLLLIGWRGRPGVHDEPQHVKQGKVTTGLLNVMGVNYVLSLDEEKAKKQIEKAVEALRRNEVYALVIEKGTFEDYQLQIEHLTMSREEAIQTVAALDSKDAIVSTTGMISRELFEARTAWGRDFLTVGSMGHASQIALGIALEKENRTIWCFDGDGASIMHMGSMAIIASKAPKNYVHVVFNNGAHDSVGGQPTVGLKIDIPAVAKAVGYREAFSVDTKEALEAVLKATVLLEVKVKKGNRKDLGRPTPIQNKEALMLAE
>2752677066
MISPKFFIETLKSYDIDFYAGVPDSLLKNICAYIADNMQHNIIAANEGAAVGLAAGYHLATGKAGVVYMQNSGEGNIINPLASLTDKEVYNIPALLLIGWRGRPGVHDEPQHVKQGKVTTGILNTMGINYVLSTDEEKAAKQIAIAVEALKNNEVYALVIEKGTFEDYKLQVEVLTMTRENAIQTVAALDEKDAIVSTTGMISRELFEYRAGKGRDFLTVGSMGHASQIALGIALQKTDRTIWCFDGDGATIMHMGSMAIVASKEPKNFVHVVFNNGAHDSVGGQPTVGLKIDLPRIARGVGYKHTFSVSTMENLVQVLKKATLLEVKVKKGNRKDLGRPTPIQNKEALTLSK
>2793221990
MISPKFFIETLKSYDIDFYAGVPDSLLKNICAYIADNMQHNIIAANEGAAVGLAAGYHLATGKAGVVYMQNSGEGNIINPLASLTDKEVYNIPVLLLIGWRGRPGVRDEPQHVKQGKVTTGILNTMGINYVLSTDEEKAAKQIAIAVEALKNNEVYALVIEKGTFEDYKLQVEILTMTRESAIQAVAALGEKDAIVSTTGMISRELFEYRANNGRDFLTVGSMGHASQIALGIAMQKTDRTIWCFDGDGAIIMHMGSMAIVASKEPRNFVHVVFNNGAHDSVGGQPTVGLKINFPCIARGVGYKHTFSVSTMKDLEQILKKTTLLEVKVKKGNRKNLGRPTPVQNKEALMLSK
>2800473385
MISPKFFYDTLASYGIDFYAGVPDSLLKNLCAYITEHAAHNIIAANEGGAIGLAAGHYLAIGQPACVYMQNSGEGNIINPLASLTDPEVYHIPVLLLIGWRGRPGVHDEPQHVKQGKVTTGLLNVMGINYVLSKEEDKAAKQIDKAVAALHKKEVFALVIEKDTFEDYKLQVDQLTMSREEAIQTVAALGERDCIVSTTGMISRELFEYRAAMNRDFLTVGSMGHASQIALGIAMAKPERKVWCFDGDGAAIMHMGSMAIVASKHPQNFMHVIFNNGAHDSVGGQPTVGLEIDLPAVARAVGYRQVASVSSKDELTSFLERQMLLQVCVKKGNRKDLGRPTPVQNKEALMLKD
>2800364690
MIRPEFFIEALRQKGIDCFAGVPDSLLKNICAYITHFDASHNIIAANEGAAVGFAAGHYLATGQPCVYMQNSGEGNIINPLASLTDREVYNIPVLLLIGWRGRPGVHDEPQHVKQGKVTTGLLNVMGVNYEVLSKEEDKAAKQIEKAASALRNNEVFALVIEKDTFDEYKLQNLTMTREEAIQTVASAKDVIVSTTGMISRELFEARTAQRDFLTVGSMGHASQIALGIALEKTDRRVWCFDGDGATIMHMGSMAIVASKKPANYIHVVFNNGAHDSVGGQPTVGLAIDLPAVAKALGYSAAFSVSTIQELNSQFSEGPVLIEVKVKKGNRKDLGRPTTTPIENRDALMLKK
>2595571809
MINPKFFIETLKENGIDCFAGVPDSLLKNICAYITDYSAHNIIAANEGAAIGIAAGHYLATGKPACVYMQNSGEGNIINPLASLTDQEVYNIPVLLLIGWRGRPGVHDEPQHVKQGKVTTGLLNVMGVNYVLSKEEDKAAKQIEKAAKALANKEVFALVIEKDTFEDHKLQVEVLTMTREEAIQTVAALGEKDCIVSTTGMISRELFEYRAAMNRDFLTVGSMGHASQIALGIALAQPERRVWCFDGDGAAIMHMGSMAIVANKAPKNYVHVVFNNGAHDSVGGQPTVGLKIDLPAVAKAVGYKATYSVDNKEELNAILYSFTLVEIKVKKGNRKDLGRPTPVQNKEALMLKK
>2800480599
MIRPEFFIEKLRENGIDCFAGVPDSLLKNICAYITDHFQHNIIAANEGAAVGLAAGHYLATGQPACVYMQNSGEGNIINPLASLTDPEVYNIPVLLLIGWRGRPGVHDEPQHVKQGKVTTGLLNTMCINFVLSKEEDKAEKQIAKAVAALKNKDVYALVIEKDTFEDYKLQVEKLTMSREEAIQTVAALGEKDCIVSTTGMISRELFEYRAAMNRDFLTVGSMGHASQIALGIAMAKNDRTVWCFDGDGAAIMHMGSMAIVANKAPKNYVHVVFNNGAHDSVGGQPTVGLKIDLPAVAKSVGYPNAFTVGSKEDLVDALKTLVLLEVKVKKGNRKDLGRPTPIQNKEALMLKG
>2801058844
MIRPEFFIEKLRENGIDCFAGVPDSLLKNICAYITDHFQHNIIAANEGAAVGLAAGHYLATGQPACVYMQNSGEGNIINPLASLTDPEVYNIPVLLLIGWRGRPGVHDEPQHVKQGKVTTGLLNTMGINFVLSKEEDKAEKQIAKAIDALKKKDVYALVIEKDTFEDYKLQVEKLTMSREEAIQTVAALGEKDCIVSTTGMISRELFEYRAAMNRDFLTVGSMGHASQIALGIAMAKPDRKVWCFDGDGAAIMHMGSMAIVANKAPKNYVHVVFNNGAHDSVGGQPTVGLKIDLPAVAKAVGYKATVSVDNKEELVAALNLFVLVEIKVKKGNRKDLGRPTPIQNKEALMLKK
>650508972
MIVPSMFVGELQKQGTVFFTGVPDSLLKNLCAFINDAFEHHIIAANEGNAVALATGHHLASGTIPMVYMQNSGEGNAVNPLLSLADNEVYQIPLLLCIGWRGEPGVHDEPQHVKQGKVTLSLLDTMGIPYVISADSDQLRVQVENAYSYMRLKSAPYALIVKKGLFEDYTPQSGQMSRKEALELVVHTAINAIYVSTTGMASRELYEIRERNGKDFLTVGSMGHASQIALGIALNKKERQVVCLDGDGAVLMHLGGMAIIGTKKPGNYVHVILNNGAHDSVGGQPTVGREVDLAGVASCLGYRSSIRVTTQEQLVDALLNERCIEVLVRKGNQKDLGRPKPVENKQAFMVTE
>2658351773
MIAPELFVGEMQKQGTGFFTGVPDSLLKNLCAYITDSFEHHIIAANEGNAVALAVGHHLATGTIPMVYMQNSGEGNAVNPLLSLADGDVYRIPLLLCIGWRGEPGVHDEPQHVKQGKVTLSLLESMGIPYILSSEPDEMKTQVEKAYAHMRSEGNPYALIIQKGLFGDYALKAGTMSREEALELVAHTAQDAIYVSTTGMASRELYEIRERNGKDFLTVGSMGHASQIALGIALSKKNRQVVCLDGDGAALMHLGGMAIIGTTKPENYVHIILNNGAHDSVGGQPTVGRDVDLASAALCLGYKASVKATTREQLVEALGDGRCIEVLVRKGNRKDLGRPKPVENKQAFMIAE
>650877335
MIDPGNLFDKLVKRGTDFFTGVPDSLLKNFCAYITDHADNHIIAVNEGSAVALASGFHLGTGKIPLVYMQNSGIGNAVNPLLSLTDPLVYRIPLILMIGWRGEPGVKDEPQHLKQGKVTCALLEAMEIPYILTRDEADLNDQLDACYASLEKNGGPYAFVVKKDTFTPYTLTTVELTREEAIEEIISSPPEEAFFTTTGMASRELYELREKHRRDFLTVGSMGHASSLALAAAMQRREIPITCLDGDGAVLMHLGVLGTIGTCKPSNLRHIVLNNGAHDSVGGQPTIGFKVDLCAMALAAGYPEAHRVYTREELRALFTARVFIEVRIRKGNRADLGRPGPETNKKALMLRG
>2820073351
MIHPGFFCNLLAAQDTEFFTGVPDSLLKHFCAWLGDNMQNHVIAVNEGAALALASGYHLATGKIPLVYMQNSGIGNAVNPLLSLADGDVCRIPVILLIGWRGEPGVPDEPQHLKQGKVTHALFEAMGIPCVLSRREDEIRNQLEECHAQIKKDKSPLALIARQDTFTPYTTDGANAAMSREQAIEEILASTPEEVFVSTTGMTSRELYELREKHHRDFLMVGSMGHASSLALALALQKPEILVTCLDGDGAALMHLGSIAAIGERKPPNLRHVILNNGAHDSVGGQPTIAQKIDLAGIARAAGYPGAFSVKTQEELRLALAERLFIEALVRKGARKDLGRPRPQENKEAFMITG
>2820069532
MIHPGFFCNLLAAHDTEFFTGVPDSLLKHFCAWLGDHVQNHVIAVNEGAALALASGYHLATGKIPLVYMQNSGIGNAVNPLLSLADGDVYRIPIILLIGWRGEPGVPDEPQHLKQGKVTHALFEAMDIPCVLSRRENEIRSQLEECHAQIKKSNSPLALIARQDTFTPYTPDGANTEMSREQAIEEILASVPEEVFVSTTGMASRELYELREKRHQDFLTVGSMGHASSLALALALQKPEIPVTCLDGDGAALMHLGSIAAVGERKPPNLRHVILNNGAHDSVGGQPTIARKIDLAGIARAAGYPCVFSVKTPEELRQALAKKLFIEALVRKGARKDLGRPRPQENKEAFMITE
>650882412
MIEAQLFYDILSEKGTGFFTGVPDSLLKSFCAYITHAGYNSHIIAVNEGAALALASGYHIASGKIPLVYMQNSGIGNAINPLLSLADADVYRIPMLLLIGWRGEGVKDEPQHLKQGKVTLSLLEAMGIPYFILSQNEGEFRQQIDQCFASIKEKNTPHALVIRKDTFAPYTLVKGELTREAAIEEVIRAEEIYFSTTGMASRELYEIRERQRDFLTVGSMGHASQIALGAALQKPNQPITVLDGDGALLMHMGALAAIGNRKPEHFRHIILNNGAHDSVGGQPTLGLKIDIPSIARACGYRESCTVKSAEELRAVLGPVLIEIRVRKGARKDLGRPASSPQENKKVLMG
>2559414604
MIEVKLFYDLLTKGGTGFFTGVPDSLLKSFCAYVTHAGEANHIIAVNEGAAVSLASGYHLATGKIPLVYMQNSGIGNAVNPLLSLADADVYKIPMLLVIGWRGEGVKDEPQHAKQGKVTLSILEAMGIPYFVLSENEDEFRHQLNECFNSINEKNTPHALVIRKDTFAPYALQKKEPDREEAIETVIRSSDPIYSTTGMASRELYEIRERQKDFLTVGSMGHASQIALGVALQKPDFSVTVLDGDGALLMHMGALATIGNRKPSNFRHIILNNGAHDSVGGQPTLGLKIDIPGIARSCGYSEARTVRSAEELRTALKEGPVLIEIRIRKGARKDLGRPKSSPVENKQALMLD
>2742473144
MIESAFFYNQLTARGVRFFIGVPDSLLKSFCAYISHSDKKSHIVAVNEGAAVALASGYHLATGGIPLVYMQNSGIGNAVNPLLSLADSDVYRIPLVLVVGWRGEGTHDEPQHITQGKTTCSLLEIMSIPYAVLSGTEVEAERQIAECFGVVEKTGAPYAFVVRRDTFAPYALQRAAMTREEAIEEIILAHGVIVSTTGMASRELYKLREKMRDFLTVGSMGHASSIALGIALQKPELRVVCLDGDGAALMHLGAIAAIGVQRPQNLCHIVLNNGAHDSVGGQPTIMPGIDLCAVARASGYAAAYSAATRESLRAALGAVFIEARVKKGARKDLGRPKSAPPENKAAFMER
>2819994658
LIEASYFYNKLAEKGVGFFSGVPDSLLKDFCAYITHAEKQNHIIAVNEGAAVGLACGYHLAANRIPLVYMQNSGIGNAVNPLLSLADNEVYCIPLVLVIGWRGEPGVHDEPQHIKQGKVTCSLLESMGIPYAVLEKDENSVNNQIETCFKTISETSSPYALVIRKETFSPYTLQKKEEIMTREEVIEEIAAGIIVSTTGMISRELYELRDKTRDFLTVGSMGHASSIALSIALQKPLLQVTCLDGDGAALMHMGSFAAIGAQKPRNYCHIVLNNGAHDSVGGQPTIAPFIDIPSVARACGYAKVYQVKTKELKKILVLTFIEVKVKKGARKDLGRPKVTPQENKEAFMKLFD
>2509798130
LIEASYFYNKLIEKGVGFFSGVPDSLLKDFCAYITHAEKQNHIIAVNEGAAVGLACGYHLAANRIPLVYMQNSGIGNAVNPLLSLADNDVYRIPVVVVIGWRGEPGVHDEPQHVKQGKVTCSLLESMGIPYAVLEKDENSVNSQIETCFKTISETGSPYALVIRKETFAPYTLQKKEEVMTREEAIEEIAAGIIVSTTGMISRELYELRDKTRDFLTVGSMGHASSIALSIALQKPQLQVTCLDGDGAALMHMGSFAAIGAQKPHNYCHIVLNNGAHDSVGGQPTIAPFIDIPSIARACGYTKVYQVKIKELQKILGLTFIEVKVKKGARKDLGRPKSSPQENKEAFMIE
>2752617469
MIEPAYFHGLLEKNGTDFFSGVPDSLLKDFCAYVTDTVERHIIPANEGSAVALAAGHHLATGKIPLVYMQNSGIGNAVNPLLSLVDPDVYNIPLVLVIGWRGEPGVKDEPQHVKQGKVTCELLDAMGIPWVLSDNRAELDLQVSECYRRIGETGAPYAFIVRKDTFAPHKLAKGNLSREEAIERIVASDKRDIFVSTTGKASRELYELRKKHGSDFLTVGSMGHASQIALGIALEKKDRIVRCVDGDGATLMHMGGMAIIGTRNPANFQHIVLNNGAHESVGAQPTVALDMDISAVASACGYRSVSVVTTARELDEALGFQLIEVRVTTESRADLGRPSPRENKSSFMIKE
>2752769203
MIEPSFFFEQVKQNGTSFFTGVPDSLLKNLCAYITHESKNNHIIPANEGSAVALAAGHHLATGKIPLVYMQNSGIGNAVNPLLSLVDSDVYRIPLLLVIGWRGEPGVKDEPQHVTQGRLTLPLLETMEIPYVVMADTHEELQKQIDSCYKSIRETGKPFAFVVRKDIFAPYTLKNNESESTREAAIEAALSRPDDIFVSTTGMASRELYELREKMKDFLTVGSMGHASQIALGISLEKKDRRVICIDGDGATLMQMGGLALIGERKPANFIHVIINNGAHDSVGGQPTVAFSVDLSGVAERCGYASSVRVSSAEALRNELEGPRLIEVRVLKGSRKDLGRPKESPQENKNSFMAQ
>2812427096
MIEPSLFYDRLTSGGIDFFAGVPDSLLKSLCAYVTDTADRHVIAANEGSAVALAAGHHLATGGIPLVYMQNSGIGNAVNPLLSLVDPDVYGIPLVLAIGWRGEPGVHDEPQHKKQGKVTLALLDAMGIPYVVSGDPVEFEAQAKACVDHVRSAKSPYALVVKKDAFAPYELKKAEMTREEAIERVMAQGAKDAIVSTTGMASRELCELREKHGRDFLTVGSMGHASQIALALAMRKPGRRVTCLDGDGALIMQMGGLATIGDRKPANLVHVVLNNGAHDSVGGQPTVALGIDVPALALALGYRRASTARTRAELDAALRSGALIEVRVRKGSRKDLGRPKPEENKRALMLKD
>2600596092
MIRPEYFYDLLQKRGSDFFTGVPDSLLKNFCAYVTDTADKHIIAANEGCALALASGYHLATGKTPVVYMQNSGLGNAVNPLLSLADSDVYSVPLVLLIGWRGMPAVHDEPQHIKQGKVTLALLDAMRIPYVTAESEDELNKQIDYCYACTEKASAPFAFVVKKDTFAPYALKKAEMTREDAIERIVHSPKDAVFVSTTGMASRELFELRVKHGNDFLTVGSMGHASQIALSIAMQKKDRLVICLDGDGAAIMQMGGLATIGVRKSDNMIHVVLNNGAHDSVGGQPTVGLKIDLPGIAKACGYAHTYSVEDAASLEAALLSEAFIEVKIRKGARADLGRPTPRENKKAFMLRR
>2621258457
MIRPDFFYDLLIKNGTDFFTGVPDSLLKNFCAYLTTVKKDNHIIAANEGGAIGLAAGHYFATENPLVYMQNSGLGNTVNPILSLADKEVYSVPILLLIGWRGEPNVHDEPQHIKQGKITCELLETMEIPYILAETQAAAQIQQAYTIMEETNAPYAFVVRKGTFDSYTLKTNENQMSREEAIEEIVLHAPENAVFISTTGMASRELYELRDKSKDFLTVGSMGHASQIALGIALEKPNVPVFCLDGDGAALMHMGGMAIIGTRKPQNILHIVFNNGAHDSVGGQPTVARNISLCDIARSCGYEYAVCVKTKEELDSVLKDSKTFIEILVTKGARSDLGRPKSSPLENKQAFMK
>646164885
MIRPQFFYELLQENGTDFFTGVPDSLLKNFCAYLTDTVKHHIIAANEGCAVGLASGHYFATNTIPLVYMQNSGLGNTVNPLLSLADKDVYSVPLLLVIGWRGEPGDHDEPQHIKQGRVTCALLEAMEIPYVLEADEKKAAVQITDAYKTIKERSAPFALVIRKGCFASYTLKNAEMSREQAIEQIICMPSNTVFVSTTGMASRELYELREKNRTDFLTVGSMGHASQIALGIALCKTHHKVVCIDGDGAAIMHLGALSTIGTQKPQNMIHIVLNNGAHDSVGGQPTVGRKINLCAIAEACGYVHAACVRTQEELTAVLVVCVFIEVIVSKGSRPDLGRPKPIENKKAFMLKL
>2541411394
MIRPQFFYELLQENGTDFFTGVPDSLLKNFCAYLTDTVKHHIIAANEGCAVGLASGHYFATNTIPLVYMQNSGLGNTVNPLLSLADKDVYSVPLLLVIGWRGEPGDHDEPQHIKQGKVTCALLEAMEIPYVLEADEEKAAVQITDAYKTIKERSAPFALVIRKGCFASYTLKNAEMSREQAIEQIICMPSNTVFVSTTGMASRELYELREKNRTDFLTVGSMGHASQIALGIALCKTHHKVVCIDGDGAAIMHLGALSTIGTQKPQNMIHIVLNNGAHDSVGGQPTVGRKINLCAIAEACGYVHAACVRTQEELTAVLVVCVFIEVIVSKGSRSDLGRPKPIENKKAFMLKL
>2597049885
MIRPQFFYELLKENGTGFFTGVPDSLLKNFCAYLTDTAKNHIIAANEGCAVGLAAGHYFATGRVPLVYMQNSGLGNTVNPLLSLADKEVYSVPLLLVIGWRGEPGVHDEPQHIKQGRVTCSLLDAMEIPYILSDKEEEAKLQLEKAYSHIKASSSPYAVVVRKGIFDSYTLKNAEISREQAIEQIINAPLNAVFVSTTGMASRELYELRDKHGKDFLTVGSMGHASQIALGIALTKEDKTVFCIDGDGAAIMHLGGLTAIGSQRPKNMVHFVLNNGAHDSVGGQPTVARKINLCAVAEACGYDKVVSVKTLEELQSRLCTNVFIEVLVSKGARADLGRPKPIENKKAFMLEG
>2541313109
MIRPQFFYELLKENGTGFFTGVPDSLLKSFCAYITNVEGKNHIIAANEGCAVGLAAGYYFATGLVYMQNSGLGNTVNPLLSLADKQVYSVPILLVIGWRGEPGVHDEPQHIKQGRVTCSLLDAMEIPYILSDKTEAKVQLEKAYSHIKASSSPYAIVVRKGIFDSYKLKTNETVPAEMSREEAIEKIIAPSNACFVSTTGMASRELYELRDKQKDFLTVGSMGHASQIALSIALSKPARKIFCIDGDGAAIMHLGGLTTIGTQKPKNMVHIVLNNGAHDSVGGQPTVGRKINLCAVAQACGYDKVVSVKTIEELETQLEGSFLIEVLVSKGARADLGRPKSSPIENKRAFMEK
>2530780816
MIRPQFFYELLKENGTGFFTGVPDSLLKSFCAYITNVEGKNHIIAANEGCAVGLAAGHYFATGLVYMQNSGLGNTVNPLLSLADREVYSVPLLLVIGWRGEPNVHDEPQHIKQGRVTCSLLDAMEIPYILSDETEAKLQLEKAYSHIKASSSPYAIVVRKGIFDSYKLKTNEAVPAEMSREEAIEKIIAPSNACFVSTTGMASRELYELRDKQKDFLTVGSMGHASQIALGIALSKPDKKIFCIDGDGAAIMHLGGLTAIGSQRPKNMVHVILNNGAHDSVGGQPTVGRKINLCSIAFACGYTKVVSVKTIEELETQLEGSFLIEVLVSKGARADLGRPKSSPIENKRAFMD
>2530785261
MIRPQFFYELLKENGTGFFTGVPDSLLKSFCAYITNVEGKNHIIAANEGCAVGLAAGHYFATGLVYMQNSGLGNTVNPLLSLADREVYSVPLMLVIGWRGEPNVHDEPQHIKQGRVTCSLLDAMEIPYILSDEAEAKLQLEKAYSHIKASSSPYAVVVRKGIFDSYKLKTNEAVPAEMSREEAIEKIIASSNACFVSTTGMASRELYELRDKQKDFLTVGSMGHASQIALGIALSKPDKKIFCIDGDGAAIMHLGGLTAIGSQRPKNMVHIILNNGAHDSVGGQPTVGRKINLCSIAFACGYTKVVSVKTIEELETQLKDGSFLIEVLVSKGARADLGRPKSSPIENKRAFMD
>2559111760
MIRPQFFYELLKENGTGFFTGVPDSLLKSFCAYITNVEGKNHIIAANEGCAVGLAAGHYFATGRVPLVYMQNSGLGNTVNPLLSLADREVYSVPLLLVIGWRGEPNVHDEPQHIKQGRVTCSLLDAMEIPYCILSDEEAEAKLQLEKAYFHIKASSSPYAVVVRKGIFDSYKLKTAEMSREEAIEKIILNNACFVSTTGMASRELYELRDKQKDFLTVGSMGHASQIALGIALSKPDKKIFCIDGDGAAIMHLGGLTAIGSQRPKNMVHIILNNGAHDSVGGQPTVGRKINLCSIAFACGYSKVVSVKTIEELETQLKDGSFLIEVLVSKGARADLGRPKSSPIENKRAFMKK
>2530773091
MIRPQFFYELLKENGTGFFTGVPDSLLKSFCAYITNVEGKNHIIAANEGCAVGLAAGHYFATGLVYMQNSGLGNTVNPLLSLADREVYSVPLLLVIGWRGEPNVHDEPQHIKQGRVTRSLLDAMEIPYILSEAEVKLQLEKAYSHIKASSSPYAVVVRKGIFDSYKLKTNEAVPAEMSREEAIEKIIAPSNACFVSTTGMASRELYELRDKQKDFLTVGSMGHASQIALGIALSKPDKKIFCIDGDGAAIMHLGGLTAIGSQRPKNMVHVILNNGAHDSVGGQPTVGRKINLCSIAFACGYSKVVSVKTIEELETQLKDGSFLIEVLVSKGARADLGRPKSSPIENKRAFMD
>2539066434
MIRPQFFYELLKENGTGFFTGVPDSLLKSFCAYITNVEGKNHIIAANEGCAVGLAAGHYFATGRVPLVYMQNSGLGNTVNPLLSLADREVYSVPLLLVIGWRGEPNVHDEPQHIKQGRVTCSLLDAMEIPYCILSDEEAEAKLQLEKAYSHIKASSSPYAVVVRKGIFDSYKLKTNEAEMSREEAIEKIILNNACFVSTTGMASRELYELRDKHKDFLTVGSMGHASQIALGIALSKPGKKIFCIDGDGAAIMHLGGLTAIGSQRPKNMVHVILNNGAHDSVGGQPTVGRKINLCSIAFACGYSKVVSVKTIEELETQLKDGSFLIEVLVSKGARADLGRPKSSPIENKRAFMED
>2537435403
MIRPQFFYELLKENGTGFFTGVPDSLLKSFCAYITNVEGKNHIIAANEGCAVGLAAGHYFATGLVYMQNSGLGNTVNPLLSLADREVYSVPLLLVIGWRGEPNVHDEPQHIKQGRVTRSLLDAMEIPYILSEAEVKLQLEKAYSHIKASSSPYAVVVRKGIFDSYKLKTNEAVPAEMSREEAIEKIIAPSNACFVSTTGMASRELYELRDKQKDFLTVGSMGHASQIALGIALSKPGKKIFCIDGDGAAIMHLGGLTAIGSQRPKNMVHIILNNGAHDSVGGQPTVGRKINLCSIAFACGYTKVVSVKTIKELETQLEGSFLIEVLVSKGARADLGRPKSSPIENKRAFMD
>637160293
MIRPQFFYELLKENGTDFFTGVPDSLLKSFCAYITNVEGKNHIIAANEGCAVGLAAGHYFATGRVPLVYMQNSGLGNTVNPLLSLADREVYSVPLLLVIGWRGEPNVHDEPQHIKQGRVTCSLLDAMEIPYCILSDEEAEARAQLEKAYSHIKASSSPYAVVVRKGIFDSYKLKTAEMSREEAIEKIILNNACFVSTTGMASRELYELRDKQKDFLTVGSMGHASQIALGIALSKPGKKIFCIDGDGAAIMHLGGLTAIGSQRPKNMVHIILNNGAHDSVGGQPTVGRKINLCSIAFACGYTKVVSVKTIKELETQLKDGSFLIEVLVSKGARADLGRPKSSPIENKRAFMEH
>2530777624
MIRPQFFYELLKENGTVFFTGVPDSLLKSFCAYITNVEGKNHIIAANEGCAVGLAAGHYFATGRVPLVYMQNSGLGNTVNPLLSLADREVYSVPLLLVIGWRGEPNVHDEPQHIKQGRVTCSLLDAMEIPYCILSDEEAEARAQLEKAYSHIKASSSPYAVVVRKGIFDSYKLKTAEMSREDAIEKIILNNACFVSTTGMASRELYELRDKQKDFLTVGSMGHASQIALGIALSKPDKKIFCIDGDGAAIMHLGGLTAIGSQRPKNMVHIILNNGAHDSVGGQPTVGRKINLCSIAFACGYTKVVSVKTIKELETQLEGSFLIEVLVSKGARADLGRPKSSPIENKRAFMEH
>2800290993
MIRPAFFYDSLVAGGIDFFTGVPDSLLKSFCAYVTHADERHHIIAANEGGAIGLATGYHFATGNIPLVYMQNSGEGNAVNPLLSLTDPDVYSVPLVLVIGWRGPGVHDEPQHVKQGKVTLALLDAMQIPYAVASDDEAELRKQLATCIASVKERHAAYALVIRKGTFSDYALEHGEMTREEAIEHIMLESAAFVSTTGMASRELFELRVKMKDFLTVGSMGHASQIALAIALQQPGRKVYCIDGDGAAIMHMGGMAIIGSRGPRNLVHIIMNNGAHDSVGGQPTVGRQINLPLIAKACGYQQGYSVSTPTELGTALEGLCFLEIKVKKGARKDLGRPTTTPLENKQAFMLQK
>2800293464
MIRPAFFYDSLVAGGIDFFTGVPDSLLKSFCAYVTHADERHHIIAANEGGAIGLATGYHFATGNIPLVYMQNSGEGNAVNPLLSLTDPDVYSVPLVLVIGWRGPGVHDEPQHVKQGKVTLALLDAMQIPYAVASDDEAELQKQLATCIASVKERHAAYALVIRKGTFSDYALEHGEMTREEAIEHIMLESAAFVSTTGMASRELFELRVKMKDFLTVGSMGHASQIALAIALQQPWRKVYCIDGDGAAIMHMGGMAIIGSRGPRNLVHIIMNNGAHDSVGGQPTVGRQINLPLIAKACGYQQGYSVSTPTELGTALEGLCFLEIKVKKGARKDLGRPTTTPLENKQAFMLQK
>650839950
MIKPELFYNMLIRNGTDFFTGVPDSLLKSFCAYLTDNTSKHIIAANEGCAAAIASGYHFATGKIPLVYMQNSGIGNAVNPLLSLADPDVYSVPLILVIGWRGEPGVHDEPQHVKQGKVTCDLFDAMKIPYILSDTDENKLEADFTSAYDYIGTQSAPYAFVVRKDSFEEYKLKNAEMKREEAIERIMSASERTVFVSTTGMASRELYELREKHHRDFLTVGSMGHASQIALSLAMQEPRRPVYCIDGDGASIMQMGGMATIGTRNPANLCHFVLNNGAHDSVGGQPTVGLQIKLSDIARSCGYKKTYDIATAKELDTALNGKTFVEIKVCKGARKDLGRPKPQQNKTVFMLKK
>2800942074
MIKPSTLYNELLKNGTDFFAGVPDSLLKSFCAYVTDNAEKHIISANEGSATALAAGYHFATGKIPLIYMQNSGEGNMINPLLSLVDPDVYSVPLLIFIGWRGEPGVHDEPQHVKQGKVTCALLDAMQIPYIMTEDESKLSAQLEKAYNYMKTNNAPYALVIRKGTFEEYTLKNAEMKREQAIEKIMSAPKNAAFVSTTGMASRELYELREKHGKDFLTVGSMGHASQIALSIALQKPERPVFCIDGDGAAIMQMGGMATVGTRSPKNMVHFVMNNGAHDSVGGQPTVGLEINLPEIAEACRYKRIYSAKNEKELDEVLDNTTFVEVKVSKGARKDLGRPKPQENKKAFMLK
>2585365392
MIRPSTFYDMLIQNGTDFFAGVPDSLLKNFCAYITDNAEKHIISANEGSAAALAAGYHFATGKIPLIYMQNSGEGNMINPLLSLVDPDVYSVPMLIVIGWRGEPGVHDEPQHVKQGKVTCALLDAMQVPYVLGTDEADLPAVLEKAYAYIRKNSAPFALVIRKGTFDEYTLKNGSMSREQAIEKIMSADERTVFVSTTGMASRELYELREKHGRDFLTVGSMGHASQIALSIAMQKKDRSVYCIDGDGAAIMQMGGLATIGTRSPSNMVHFVLNNGAHDSVGGQPTVGRQIDLCAVAAGCGYENVVKVETPEELDAVLDTKTFVEVLVTKGARKDLGRPKPVENKNALMLK
>2800953604
MIRPSYFYDLLIKNGTDFFAGVPDSLLKNLCAYITDTADKHIISANEGSATGLATGYHLATGKIPMIYMQNSGEGNMVNPLMSIADPDVYSIPMLIVIGWRGEPGVHDEPQHVKQGKVTCDLLDAMKVPYVLSDNEADLPAQFEKAYKYIKENKAQYAFVIRKGTFDEYKLQNGKMSREEAIEKIMSADDKTAFVSTTGMISRELYELRDKHSRDFLTVGGMGHASQIALAIAMQKKDRGVFCLDGDGASIMQMGGMATIGSRKPSNYIHFVLNNGAHDSVGGQPTVGREIDFCKIATGCGYENVVXXXXXXXXXXXXKTFVRRSVGKERRQKRPWKANAARKQRSAIPK
>2800949914
MIRPSYFYDLLVKNGTDFFAGVPDSLLKNLCAYITDTADKHIISANEGSATGLATGYHLATGKIPMIYMQNSGEGNMVNPLMSIADPDVYSIPMLIVIGWRGEPGVHDEPQHVKQGKVTCNLLDAMKVPYVLSDNEADLPGQFEKAYKYIKENKAQYAFVIRKGTFDEYKLQNGKMSREEAIEKIMSAEPTTAFVSTTGMISRELYELRDKHSRDFLTVGGMGHASQIALAIAMQKPSRGVFCLDGDGASIMQMGGMATIGSRKPSNYIHFVLNNGAHDSVGGQPTVGREIDFCKIAAGCGYENVTRAATLDELDAAIN
>2800944110
MIRPSYFYDLLIKNGTDFFAGVPDSLLKNLCAYITDTADKHIISANEGSATGLATGYHLATGKIPMIYMQNSGEGNMVNPLMSIADPDVYSIPMLIVIGWRGEPGVHDEPQHVKQGKVTCDLLDAMKVPYVLSENEADLPAQFEKAYKYIKENKAQYAFVIRKGTFDEYKLQNGKMSREEAIEKIMSADAKTAFVSTTGMISRELYELRDKHNHDFLTVGGMGHASQIALAIAMQKKDRAVFCLDGDGASIMQMGGMATIGSRKPSNYIHFVLNNGAHDSVGGQPTVGREIDFCKIATGCGYENVVKAATLDELDAAIKESSFIEVLVKKGARKDLGRPKPIENKQELMLGS
>2558943216
LIRPSYFYDLLIKNGTDFFAGVPDSLLKNLCAYITDNAENHIISANEGSATGLATGYHLATGKIPMIYMQNSGEGNMVNPLMSIADPDVYSIPMLIVIGWRGEPGVHDEPQHVKQGKVTCELLDAMKVPYVLSDNEADLPAQFEKAYKYIKENNAQYAFVIRKGTFEDYTLQNGKMSREEAIEKIMSADDRTAFVSTTGMISRELYEQRDKHNRDFLTVGGMGHASQIALAIAMQKKDRQVYCLDGDGASIMQMGGMATIGSRKPSNYVHFVLNNGAHDSVGGQPTVGREVDFCEIAEGCGYENVVKVTTPEELDAVLETKTFVEVFVTKGARKDLGRPKPVENKIALMLEK
>2861311085
MIRPSFFYDLLIKNGTDFFAGVPDSLLKNFCAYVTDNASNHIISANEGSATGLATGYHLATGKIPMIYMQNSGEGNMVNPLLSIADPDVYSIPMLIVIGWRGEPGVHDEPQHVKQGKVTCDLLDAMKVPYVLSDNEADLPAQFEKAYKYIKENNAQYAFVIRNGTFDEYKLQNGKMSREEAIEKIMSADDKTAFISTTGMISRELYELRDKHNRDFLTVGGMGHASQIALGVALQKRDRQIYCLDGDGASIMQMGGMATIGSRKPSNYVHFVLNNGAHDSVGGQPTVGREIDLCVIAEGCGYENVVKVETPEELDAVLETKTFIEVLVKKGARKDLGRPKPQENKKALMLKD
>2820019372
MINTEKIYDLLADEIGLFTGVPDSLLKDLCAYITDHADRHIIAANEGAAVAIASGYYLANGKPALVYMQNSGIGNAVNPLLSLADPKVYRIPMLLIVGWRGEPGVKDEPQHIKQGEITLNLFDAMQIPYVIDDETIAEKQFIQLLAQIKSTSSARAAVIRKDLFSSYKLKPANFTMSREETLRTVISLKKDDIVISTTGKLSRELFEYRELKGKDFLTVGSMGHSMSIAMGVALSKPGRLVYCLDGDGALIMQMGAMTNIGVSGLKNIRHIVFNNGAHESVGAQPTVAFQIDIPRIALGCGYKTARSTADIAGLKLVLRDEALLEIKINIASRDDLGRPTTHENKEDFMLK
>2819999466
MINTEKIYNLLADEIDLFTGVPDSLLKDLCACITDHTGRHIIVANEGAAVAVAAGHYLATGNPALVYMQNSGIGNAVNPLLSLADEKVYRIPMLLVVGWRGEPGVKDEPQHIKQGEVTLSLFDAMQIPYVIDDETIAEKQFIELVAQAKSASSPQAAIIRKDLFSPYRLKPLNFVMSREEALQTVVLLGKDDVVISTTGKLSRELFEYRESKGKDFLTVGSMGHSISIALGVALSKPGRLVYCLDGDGAVIMHMGSMTNIGASGLKNIRHIIFNNGAHESVGAQPTAAFLIDIPQIAMGCGYKKAKSVSDITELKQVLRDEVLLEIKVNIASRDDLGRPTTHENKEDFMLK
>2558268488
MIDVKEAYEALIASGIDMFTGVPDSLLKNICAYITDTAEKHIIAANEGNAVGIAAGHYLATGKPALVYMQNSGLGNTVNPLLSLADEKVYSIPMVLMIGWRGEPGVHDEPQHVKQGEVTLALLDAMQIPYILEASQIKAQVELSLERKAPTAIVIRKGTFGSYKLKRSNNPLSREDAMKLVVHLKDSDVIVSTTGKLSRELFEYREAKQHDFLTVGSMGHSSSIALGIALEKPNRRVFCFDGDGAFIMHTGALGIVASMNPRNYFHILFNNDAHESVGGQPTIGYELDAVTMAKASGYKQAMRATTREEMIAALETTVLLELRVKIDSREDLGRPTPIQNKEAFMLGA
>2800477790
MIEVKDAYEALVESGVDMFTGVPDSLLKNICAYITDTAEKHIIAANEGNAVGIAAGHYLATGKPALVYMQNSGLGNTVNPLLSLADEKVYSIPMVLMIGWRGEPGVHDEPQHVKQGEVTLALLDAMQIPYVLKVSQIRQQVALALERKAPTALVIRKGTFGSYKLKSANNPLSREDALKLVVHLRKDDVIVSTTGKLSRELFEYREARKHDFLTVGSMGHSSSIALGIALEKPERRVFCFDGDGAFIMHTGALGIVASMKPKNFFHILFNNGAHESVGGQPTIGYQLDATAIAKASGYCHVLQATTAGEMVQALEHVVLLELRVKIDSRDDLGRPTPIENKEAFMLGT
>2705667786
MIDVKETYEALVKSGIDMFTGVPDSLLKNICAYITTAPQEKHIIAANEGNAVGIAAGHYLATGKPLVYMQNSGLGNTVNPLLSLADEKVYSIPMVLMIGWRGEPGVHDEPQHVKQGEVTLALLDAMQIPYILEEVGQIAPIVAQAMERKAPTAIVIRKGTFGSHKLKNNPLSREEALKLVIDHDDVIVSTTGKLSRELFEYREAGHDFLTVGSMGHSSSIALGIALEKPGRRVFCFDGDGAFIMHTGALGIVASMKPKNFFHILFNNNAHESVGGQPTIGYQLDTVAMALASGYRHALRATSREEMVQALQGPVLLELRVKIDSRDDLGRPTTTPIENKNAFMLN
>2843114094
MVDVKKVYDTFIAKGVDFFTGVPDSLLQSICAYITDYTEKNIIAANEGAAVGIAAGYYLASNKIPLVYMQNSGLGNAVNPLLSLVDERVYKMPMLFMVGWRGEPGVKDEPQHKKQGEVTIGLLEAMGISFILDQEELALQQIERAVDQVRNECIPHVLVIRKGVFGKYKLQMRNYPLSREDALKIVVHLDEHDIVVSTTGKLSRELFEYREILGKDFLTVGSMGHASSIALGIALEKKGRNVFCFDGDGAFIMHMGAISSVGDLSPVNYKHIIFNNGVHESVGGQPTVAFKLDIPVIAKACGYKHVFVAKTEMEVLKDLKGLVLLEICVKIDSRENLGRPTPIENKNDFMLKN
>2839648735
MVRVEKLYDTLQAHGVDFFTGVPDSLLKDFCAYVTDHTGRHIIAANEGAAVGIAAGHYMASGRLPLVYMQNSGLGNTVNPLLSLMDEKVYALPVLLMIGWRGEPGGKDEPQHVKQGEVTLDLLEAMQIPYVLSQEEEALQQTGEMLQKAQTGSRPYAIVIRKGLFGKYRLQPENYPLSREEALEFVAQLGETDVVVSTTGKLSRELFEYREARHRDFLTVGSMGHSSSIALGIALEKPERRIWCLDGDGAFIMHMGAITNVGSLKLHNYRHIVFNNGAHESVGGQPTVGFRLDIPSIARACGYPVVYSVSTREGIRQALSVAALLEIRVKIASREDLGRPTPAENKNHFMLKN
>646277471
MLSVEKVYETFLSHDVDFFTGVPDSLLKNICAYITHTSREKHIIAANEGAAVGIASGYYMASGKVPVVYMQNSGLGNTVNPLLSLADEQVYSFPMLLMIGWRGEPGTKDEPQHKKQGEVTLDLLKAMRIPYIILDSNENDAFIQLHDIIQSAKTKNIPHAIIIRKDVFGKYKLQKYPLSREDALQIVVDYLPENSVVVSTTGKLSRELFEYREQHDFLTVGSMGHSSSISLGIAIAKQDRPVYCLDGDGAFIMHLGAISNIGDLSPKNYYHILFNNGAHESVGGQPTLGFSLDIPAIVRGSGYKHTYTVCTKVEIEEAMKQGPVLLEIKVKIDSRENLGRPTTTPIENKEHFMLK
>650607187
MVSVEKIYDTFLHHGVDFFTGVPDSLLKNICAYITDHAGKHIIAANEGSAVGIACGYYMASGNVPLVYMQNSGLGNTVNPLLSLADEKVYSLPLLLLVGWRGEPGTKDEPQHKKQGEVTLDLLKAMKIPFILDDEDEALAQIHDAVVSAKSRSIPHAIVIRKDTFGKYKLRALNYPLSREEALMQVVHLGDNDIVVSTTGKLSRELFEYRESKGRDFLTVGSMGHSSSIALGVALEKPDRRVYCLDGDGAFIMHMGAVSNIGDLSPKNYRHVLFNNGAHESVGGQPTLGFRLDIASIAKGCGYAHVLTASDKEGLSCALSGLVLLEIKVRIDSRDDLGRPTPVENKEHFMLKD
>2578738055
MVSVEKIYDTFLHHGVDFFTGVPDSLLKNICAYITDHAGKHIIAANEGSAVGIACGYYMASGNVPLVYMQNSGLGNTVNPLLSLADEKVYSLPLLLLVGWRGEPGTKDEPQHKKQGEVTLDLLKAMKIPFILDDEDEALAQIHDAVVSAKSRSIPHAIVIRKDTFGKYKLRALNYPLSREEALMQVVHLGDNDIVVSTTGKLSRELFEYRESKGRDFLTVGSMGHSSSIALGVALEKPDRRVYCLDGDGAFIMHMGAVSNIGDLSPKNYRHVLFNNGAHESVGGQPTLGFRLDIASIAKGCGYAHVLTASDKEGLSCALSGLVLLEIKVRIDSRDDLGRPTPVENKEHFMLKD
>2612424682
MVSVEKIYDTFLHHGVDFFTGVPDSLLKNICAYITDHAGKHIIAANEGSAVGIACGYYMASGNVPLVYMQNSGLGNTVNPLLSLADEKVYSLPLLLLVGWRGEPGTKDEPQHKKQGEVTLDLLKAMKIPFILDDEDEALAQIHDAVVSAKSRSIPHAIVIRKDTFGKYKLRALNYPLSREEALMQVVHLGDNDIVVSTTGKLSRELFEYRESKGRDFLTVGSMGHSSSIALGVALEKPDRRVYCLDGDGAFIMHMGAVSNIGDLSPKNYRHVLFNNGAHESVGGQPTLGFRLDIASIAKGCGYAHVLTASDKEGLSCALSGLVLLEIKVRIDSRDDLGRPTPVENKEHFMLKD
>2568912077
MVSVEKIYDTFLHHGVDFFTGVPDSLLKNICAYITDHAGKHIIAANEGSAVGIACGYYMASGNVPLVYMQNSGLGNTVNPLLSLADEKVYSLPLLLLVGWRGEPGTKDEPQHKKQGEVTLDLLKAMKIPFILDDEDEALAQIHDAVVSAKSRSIPHAIVIRKDTFGKYKLRALNYPLSREEALMQVVHLGDNDIVVSTTGKLSRELFEYRESKGRDFLTVGSMGHSSSIALGIALEKPDRRVYCLDGDGAFIMHMGAVSNIGDLSPKNYRHVLFNNGAHESVGGQPTLGFRLDIASIAKGCGYAHVLTASDKEGLSCALSGLVLLEIKVRIDSRDDLGRPTPVENKEHFMLKD
>2573865255
MVSVEKIYDTFLHHGVDFFTGVPDSLLKNICAYITDHAGKHIIAANEGSAVGIACGYYMASGNVPLVYMQNSGLGNTVNPLLSLADEKVYSLPLLLLVGWRGEPGTKDEPQHKKQGEVTLDLLKAMKIPFILDDEDEALAQIHDAVVSAKSRSIPHAIVIRKDTFGKYKLRALNYPLSREEALMQVVHLGDNDIVVSTTGKLSRELFEYRESKGRDFLTVGSMGHSSSIALGIALEKPDRRVYCLDGDGAFIMHMGAVSNIGDLSPKNYRHVLFNNGAHESVGGQPTLGFRLDIASIAKGCGYAHVLTASDKEGLSCALSGLVLLEIKVRIDSRDDLGRPTPVENKEHFMLKD
>2578708808
MVSVEKIYDTFLHHGVDFFTGVPDSLLKNICAYITDHAGKHIIAANEGSAVGIACGYYMASGNVPLVYMQNSGLGNTVNPLLSLADEKVYSLPLLLLVGWRGEPGTKDEPQHKKQGEVTLDLLKAMKIPFILDDEDEALAQIHDAVVSAKSRSIPHAIVIRKDTFGKYKLRALNYPLSREEALMQVVHLGDNDIVVSTTGKLSRELFEYRESKGRDFLTVGSMGHSSSIALGIALEKPDRRVYCLDGDGAFIMHMGAVSNIGDLSPKNYRHVLFNNGAHESVGGQPTLGFRLDIASIAKGCGYAHVLTASDKEGLSCALSGLVLLEIKVRIDSRDDLGRPTPVENKEHFMLKD
>2578749631
MVSVEKIYDTFLHHGVDFFTGVPDSLLKNICAYITDHAGKHIIAANEGSAVGIACGYYMASGNVPLVYMQNSGLGNTVNPLLSLADEKVYSLPLLLLVGWRGEPGTKDEPQHKKQGEVTLDLLKAMKIPFILDDEDEALAQIHDAVVSAKSRSIPHAIVIRKDTFGKYKLRALNYPLSREEALMQVVHLGDNDIVVSTTGKLSRELFEYRESKGRDFLTVGSMGHSSSIALGIALEKPDRRVYCLDGDGAFIMHMGAVSNIGDLSPKNYRHVLFNNGAHESVGGQPTLGFRLDIASIAKGCGYAHVLTASDKEGLSCALSGLVLLEIKVRIDSRDDLGRPTPVENKEHFMLKD
>2612345912
MVSVEKIYDTFLHHGVDFFTGVPDSLLKNICAYITDHAGKHIIAANEGSAVGIACGYYMASGNVPVVYMQNSGLGNTVNPLLSLADEKVYSLPLLLLVGWRGEPGTKDEPQHKKQGEITLDLLKAMKIPFILDDEDEALAQIHDAVVSAKSRSIPHAIVIRKDTFGKYKLRALNYPLSREEALMQVVHLGDNDIVVSTTGKLSRELFEYRESKGRDFLTVGSMGHSSSIALGIALEKPDRRVYCLDGDGAFIMHMGAVSNIGDLSPKNYRHVLFNNGAHESVGGQPTLGFRLDIASIAKGCGYAHVLTAFDKEGLSCALSGLVLLEIKVRIDSRDDLGRPTPIENKEHFMLKD
>2611743541
MVSVEKIYDTFLHHGVDFFTGVPDSLLKNICAYITDHAGKHIIAANEGSAVGIACGYYMASGNVPVVYMQNSGLGNTVNPLLSLADEKVYSLPLLLLVGWRGEPGTKDEPQHKKQGEVTLDLLKAMKIPFILDDEDEALAQIHDAVVSAKSRSIPHAIVIRKDTFGKYKLRALNYPLSREEALMQVVHLGDNDIVVSTTGKLSRELFEYRESKGRDFLTVGSMGHSSSIALGIALEKPDRRVYCLDGDGAFIMHMGAVSNIGDLSPKNYRHVLFNNGAHESVGGQPTLGFRLDIASIAKGCGYAHVLTAFDKEGLSCALSGLVLLEIKVRIDSRDDLGRPTPIENKEHFMLKD
>2541375922
MLNVEKVFNLFLAHGVDFFTGVPDSLLKNICAYITDHAGKHIIAANEGTAVGIAAGYYMASGKLPLVYMQNSGLGNTVNPLLSLADEKVYSLPILLMVGWRGEPGTKDEPQHKKQGEVTLDLLEAMKIPYILDDEDEALAQIHEVIVSAYEKSVPHAIVVRKDTFDKYKLQQNNYPLSREDALKLVIHLHETDIVVSTTGKLSRELFEYREVKGRDFLTVGSMGHSSSIALGIALKHPERKVYCLDGDGAFIMHMGAISNIGSLSPANYYHILFNNGAHESVGGQPTLGFQLDIPAIARACGYRHAFSVTSESEIQEALQLLVLLELKVKIDSRTDLGRPTTLENKECFMLSH
>2694866981
MLNVEKVFNLFLAHGVDFFTGVPDSLLKNICAYITDHAGKHIIAANEGTAVGIAAGYYMASGKLPLVYMQNSGLGNTVNPLLSLADEKVYSLPILLMVGWRGEPGTKDEPQHKKQGEVTLDLLEAMKIPYILDDEDEALAQIHEVIVSAYEKSVPHAIVVRKDTFDKYKLQQNNYPLSREDALKLVIHLHETDIVVSTTGKLSRELFEYREVKGRDFLTVGSMGHSSSIALGIALKHPERKVYCLDGDGAFIMHMGAISNIGSLSPANYYHILFNNGAHESVGGQPTLGFQLDIPAIARACGYRHAFSVTSESEIQEALQLLVLLELKVKIDSRTDLGRPTTLENKECFMLSH
>650042834
MLKNICAYITDHAGKHIIAANEGTAVGIAAGYYMASGKLPLVYMQNSGLGNTVNPLLSLADEKVYSLPILLMVGWRGEPGTKDEPQHKKQGEVTLDLLEAMKIPYILDDEDEALAQIHEVIVSAYEKSVPHAIVVRKDTFDKYKLQQNNYPLSREDALKLVIHLHETDIVVSTTGKLSRELFEYREVKGRDFLTVGSMGHSSSIALGIALKHSERKVYCLDGDGAFIMHMGAISNIGSLSPANYFHILFNNGAHESVGGQPTLGFQLDIPAIAKACGYRHAFSVTSESEIQEALQSLVLLELKVKIDSRTDLGRPTTLENKECFMLSH
>2650972090
MLNVEKVFNLFLAHDVDFFTGVPDSLLKNICAYITDHAGKHIIAANEGTAVGIAAGYYMASGKLPLVYMQNSGLGNTVNPLLSLADEKVYSLPILLMVGWRGEPGTKDEPQHKKQGEVTLDLLEAMKIPYILDDEDEALAQIHEVIVSAYEKSVPHAIVVRKDTFDKYKLQQNNYPLSREDALKLVIHLHETDIVVSTTGKLSRELFEYREVKGRDFLTVGSMGHSSSIALGIALKHSERKVYCLDGDGAFIMHMGAISNIGSLSPANYFHILFNNGAHESVGGQPTLGFQLDIPAIAKACGYRHAFSVTSESEIQEALQSLVLLELKVKIDSRTDLGRPTTLENKECFMLSH
>2627483830
MIGPKAFYIFLRRRGINFFAGVPDSLLKHFCAYITDTASSHIIAANEGGAVALAAGYHLATGKIGLVYMQNSGQGNSLNPLVSLADLKVYGIPMLLLIGWRGEPGVKDEPQHKRQGEITLGLLKTLGIPFILPSSSGAEKAVRKAVAQMKVSGSPYAFVVKKNTFAPYKSKEGFRPLAREEVLEYITEMQGDEILVSTTGKTARELFEIRERSGKDFLTVGSMGHSSQIALGIALAKSDREVYCLDGDGAFIMHMGAVAVIGNKTPRNFKHIVLNNFAHESVGGQPTAATSMDIPAVARACGYKQVFLAQSQAELRRALKRVALLEIRVRQGSRDDLGRPTPKQNKELFMAER
>2627716820
MISPKIFYDLLIKNGVGFFSGVPDSLLKDFSAYIANAKPNYHVIAANEGGAVALAAGYHLATGKIGLVYMQNSGEGNAVNPLVSLADPEVYGIPMLLLIGWRGEPGVHDEPQHIKQGKITLKILKTLGIPFEILPDSATAVKKAIKRAIDHIKTSCAPFTFVVRRGTFELYIKTNQLSREKAIEIITDEGEILISTTGKTSRELFEVRESYKDFLTVGSMGHSSQIALGVALAKPERQVYCLDGDGALIMHMGALAIIGNMAPKNFKHIVLNNHAHESVGGQSTAAFSMNIPAIAQFCSYKRIFRASGADELKQVLKNGPALLEITIKQGSRSDLGRPALSPKENKNLFMDFMFL
>2706247395
MIQPKDFCDILNKNNINFFSGVPDSLLKNFCAYIIGNVEKNITAANEGNAVALAVGHYLATKEIGLVYMQNSGLGNATNPLLSLADPKVYNIPVLLLIGWRGEPGKKDEPQHIKQGEVTLELLETMGIRYILSNEDGMKKNIEDAADYMERTKNPYALVVSKDTFCSYKLREDAYDLNREEVLRYIINMDDNSAIVSTTGKTSREVFELREELNQEFLTVGSMGHSLSIALSIALAQPARDVYCIDGDGALLMHMGGLAIAGGMSPDNLKHIVINNGAHDSVGGQPTVGFYMDMQKIAKGSGYKLVLQAETKEELLEAINDSTFLEVKVNRGSRENLGRPTPIENKKRFMLDI
>2710549892
EKHVVSSNEGGAIALAAGHYLATGKTPLVYMQNSGLGNAVNPLTSLADKEVYRIPMLLVIGWRGEPGAKDEPQHVKQGKITPALLETLGIPYVLTNSPVNLENIFKKASNYFKRESAPYAFLIKKDAFAPYAPGNSAGKLSREEAIQEIILTGSKDIVISTTGKASRELFEYREFLKKDFLTVGSMGHSSLIALGIALSKPKRQVYCLDGDGAAIMHMGHLGVIGKHAPENFKHVIFNNGVHDSVGGQETGASHINFAPLAKAAGYKRTFLAKNRGDLIKKIKQSVLLEIKVRPGSRKNLGRPTPAENKKEFMIER
>2641303279
MISSDFFYSCLKKNEISFFVGVPDSLLKDFCTYIDKNVENHIIAANEGNAVAIASGYYLATERIPVVYMQNSGIGNAINPLISLNDPLVYSIPVLLIIGWRGEPNTKDEPQHVKQGAVTLDLLKAIGVKYIISNEKEVADEINFACNYMNRYKEPYALIIRKNTFEVYKDCYFNYELSREDAIDIILNIDKEHVVISTTGKMSRELFEYRERFNKDFLTVGSMGHASQIALGIALKKKNKKIYCLDGDGAFIMHMGSIAINGNAKCKNLKHIIINNGCHESVGGQETVGFDIDILSIAKACNYKKVLTTSTKEDLIEKIDNTTLLEVKVNRNSRKDLGRPSPIENKVNFMLKE
>2713354278
MLNPEFFYRLLINKDISFYCGVPDSLLKDFLSYLAVNVENNIITANEGNAIALSAGYYLATGNPGLVYMQNSGLGNCVNPLLSLTDPEVYSIPSLLLIGWRGEPGKKDEPQHVKQGKVTNNLLKAMKIPFILPKIKEAEKTVNTVLKYLNKEKAPYALIVKKGTFESYKSKLKTYELTREDTLKIIVKLSSKDMVVATTGETSRELFEYRDKLNNDFLTVGSMGHSSHIALGIAKAKKNKNVYCIDGDGSLLMHMGALAVIGSQNPSNFKHIVINNGAHCSVGGQLTCGFKIDIPKIAKACGYNHVFRVKTKKELVEKINKLSLIEVRVKIETRKDLGRPTPRDCKKAFMLRG
>2627435109
MINCQDFYSLLKEKKIDFFAGVPDSLLKNFCAYLMDQANHIISANEGNAIALAAGHYLATGNFGLVYMQNSGIGNAINPLVSLADSEVYSIPMLIIIGWRGEPGEKDEPQHIKQGKITTKLLEALSIPYILPSKEEANICLDKACKYLRDNNSPYALIVKKDTFEKYSLQATNYPVSREEAIKCIVALLPEDVVVSTTGKTSRELFEYRDYLGKDFLTVGSMGHSSSIALGIAARKKDRRVYCLDGDGALIMHMGSLAVIGSVAPKNFHHIILNNGCHESVGGQPTAAFNIDIQSLARACGYKNVYRAENPEDIKKYIQESSLIEIMVNTSSREDLGRPNPIENKKDFMLKK
>2709442755
MISPRQFYNLLIDKEVDFFAGVPDSLLKGFCAYITDNVSKNNIIAANEGGAVALGAGYHLATGLIYMQNSGIGNAINPLLSLIDNKVYSIPMILMIGWRGEPGIKDEPQHIKQGEVTAKLLDAMSIPYEILPDDYNKAKEVIRKSIYYVKLNNSPFAFIIRDNLFESYELQNKEKTDFEMNREVAIKTVVDSLEDDIVVSTTGKASRELFEYRNQQKDFLTVGSMGHASQIALGIALQKPDRQIYCFDGDGAAIMHTGSLGIIGSLAPKNFKHIILNNGAHDSVGGQPTIGTNLDFTRLAKVFNYKNVFFADNMLILKENISEGPSLLEIKINKGARKDLGRPSTTPIENKIDFMKFLE
>2716823567
MISPKAFYDELASNGIDFFTGVPDSLLKDFCAYVTDNTERNIIAANEGNSIALASGYNLATGKFGLVYMQNSGLGNTVNPLTSLADEEVYSIPILLLIGWRGEPNAKDEPQHVKMGKVTLGLLDALKIPYILNNYEEVIRNAVAHLKNKKSPCAIVVKKDTFEKYELKAQTYELSREESIKTIVLLNDDDIIVSTTGMASRELFEYRENNKKEFLTVGSMGHSSSIALGIALQKPGRQVYCFDGDGALIMHMGALSIIGQLKPKNFKHIVFNNFAHDSVGGQPTATAGMDIPSIAKANGYKNAFTAKTRSEIIDSIKSVVLLEIKVNKGHRKDLGRPTPVQNKEDFLLSI
>2511473620
VVDTLLFCEILKRNGIQFYAGVPDSLLKDFCACISKNNIICANEGAAIGVAAGYYLSSGNIGLVYMQNSGLGNAVNPLVSLADPEVYNIPVLLVIGWRGEPGKKDEPQHIKQGKITIEMLNVLKIPYIIDKTENIEMIVSHACNVMKERQCPYALVIRENTFDSYKVVTVLYEFSREDVIKFIIKLDVDDIVVSTTGKTSREVFEYRELLNNDFLTVGSMGHASQIAMGIAINKPSKNIYCLDGDGAALMHMGSMAIIGSSALDNYKHIIINNGAHDSVGGQPTVGFDIQFTAIAKACGYKNVLLAEKAEDIQQSLMNSSLLEIRVKKGARKDLGRPTPIENKEKFMLKK
>2813116149
MIKPKEFYDALIERGVDFFTGVPDSLLKDFGAYVMDNADRHIITANEGSAVARTIGHHIGTGKIGLVYMQNSGQGNAVNPLVSSADKDVYSIPMILLIGWRGEPGKKDEPQHVKQGKITLGLLDTLGIEKVLSNIEDARKEIDTAVDYAREHNEPYGIVVKADTFEEYKLQGKTYELDRESALKIVVEISDRDIVVSTTGKTSRELFELREGLGRDFLCVGNMGHASSIADEVAGSRRDRNVYCFDGDGALIMHMGALTDVGKKGNKNFKHIVFNNGSHDSVGGQPTAGFDIDILGIAKACGYKEAWRAETAEEIKERMQETSLLEIRVNKGARKDLGRPTPIENKHSFMLSE
>644401639
MINPADFYNLLTNNNIRFYTGVPDSLLKDFCAYVTDHTDRNIIAANEGNAVGIAAGRYLALQEIGLVYMQNSGLGNVVNPLTSLTDPLVYSIPMLLLIGWRGEPGVKDEPQHAKQGEITLELLKTLGVEYILPNLLQAEAVLKRAMEYMTQKQAPFALVIRKDTFAPYALQYHACSLNREQALKLIVKLGTDDIVVSTTGKTSRELYEYRRACGKDFLTVGSMGHSSQIALGIALAKPQRTVYCLDGDGAALMHLGAMAIVGEQAPANFKHVVLNNCAHDSVGGQPTAGDVVGFPMIAKACGYKTVLQAQSEEDIIAKTKQGSFLEVKVNKGARKDLGRPKPIENKEAFILSK
>2776973621
MINVESFYNTLKSYEIGFFTGVPDSLLKSFCAYISDQKSNIIVANEGNAIGLAAGYYLSSGKIPLVYMQNSGIGNAVNPLVSLADKLVYKIPMLLLIGWRGEPGKKDEPQHKKQGIITVKLMESIGISYVISDTTNDDIKNVLKRAYNYMIETKEPYAIIVRKETFEEYASTSKNFELSREQAIEIILEINKESVIVSTTGMASRELFEIREKRNKDFLTVGSMGHASQIALGIAINKRNTKVYCLDGDGALIMHMGGMAIIGNQNVNNYVHIVINNGAHDSVGGQKTVGLDIDLLKIAKACGYKKFYSCVNTSEIRRCLNETAFLEIKVNKGARKDLGRPTPIENKNMLMLDE
>2628441758
MIKVNEFYKVLEESNIDFFTGVPDSLLKSFCAYVKENTTKNIIAANEGNALALAAGYYLATTKIPLVYMQNSGLGNIINPVTSLMDPLVYSIPTLLLIGWRGEPGKKDEPQHIKQGKITIELLDTLKIKYILSNSELKDAKTEIQNAVEYMKENNECYALVIKKDTFEGYKSKMQTFQLKREDAIKFIMNIEENAAVVSTTGMTSRELFELREHFRKDFLTVGSMGHASQIALGIAIAKPNKNVYCLDGDGAFIMHMGGISIVGQSNCKNYKHIVINNGSHDSVGGQPTVGLKIKITSIAKACGYKTVLSAKTEEEIINKVKLAALLEIRVNKGARKDLGRPTPIENKEAFMLSK
>2694241811
MIKVNEFYKVLKENNIDFFTGVPDSLLKSFCAYVKENTTKNIIAANEGNALALAAGYYLATTKIPLVYMQNSGLGNIINPVTSLMDPLVYSIPTLLLIGWRGEPGKKDEPQHIKQGKITIELLDTLKIKYILSDSELEDAKSKIQNAVEYMKENNECYALVIKKDTFKVYKSKMQTFQLKREDTIKIIMNIEENAAVVSTTGMASRELFELREHFRKDFLTVGSMGHASQIALGIAIGKPNKNVYCLDGDGAFIMHMGGISIIGQSNCRNYKHIVINNGAHDSVGGQPTVGLNIGVTGIAKSCGYKTVLSAETEEEIINKIKLAALLEIRVNKGARKDLGRPTPIENKETFMLSK
>2678063130
MIDVDKFYKKLIKNQIEFFTGVPDSLLKSFCAYIKDTTDKNILAANEGNAVGIASGYYLASKKIGLVYMQNSGLGNIVNPIASLDDKLVYNIPVFLLVGWRGEPGKKDEPQHKKQGIITLETLDLLNIKYVVDSTVDEEAGQIIDKACDYMRETNEPYAVVVKKNAFKEYKLKLYNFEMSREEAIETVLSMDDSSVIVSTTGMISRELFELRDKKNRDFLTVGSMGHASQIALGIAMTDKTRNVYCFDGDGAMLMHLGGLPVIGNQKPKNLKHILFNNGAHDSVGGQDTVGLNISMPLIAEASGYVKVYSCSTKEELKRYSNECVLLEIKVRKGSRKDLGRPNPIENKEAFMIRK
>2651194969
MIDVDKFYKKLIKNQIEFFTGVPDSLLKSFCAYIKDTTDKNILAANEGNAVGIASGYYLASKKIGLVYMQNSGLGNIVNPIASLDDKLVYNIPVFLLVGWRGEPGKKDEPQHKKQGIITLETLDLLNIKYVVDSTVDEEAGQIIDKACDYMRETNEPYAVVVKKNAFKEYKLKLYNFEMSREEAIETVLSMDDSSVIVSTTGMISRELFELRDKKNRDFLTVGSMGHASQIALGIAMTDKTRNVYCFDGDGAMLMHLGGLPVIGNQKPKNLKHILFNNGAHDSVGGQDTVGLNISMPLIAEASGYVKVYSCSTKEELKRYSNECVLLEIKVRKGARKDLGRPNPIENKEAFMIRK
>2525474690
MIDVDKFYKKLIKNQIEFFTGVPDSLLKSFCAYIKDTTDKNILAANEGNAVGIASGYYLASKKIGLVYMQNSGLGNIVNPIASLDDKLVYNIPVFLLVGWRGEPGKKDEPQHKKQGMITLETLELLNIKHVIDFTDDNQAEEIIDKACEYMRETNESYAVVVKKNAFKEYELKIYNFEMSREEAIETMLSINDSSVIVSTTGMISRELFELRDKKKRDFLTVGSMGHASQIALGIAMTEKSRNIYCFDGDGAMLMHLGGIPVIGNKKPENFKHILFNNGAHDSVGGQDTVGLNINIPFIAEASGYVKVYSCSTKEELKRYSRECALLEIKVRKGARKDLGRPNPIENKEAFMIRQ
>2546356673
MIDVDKFYKKLIKNQIEFFTGVPDSLLKSFCAYIKDNTDKNILAANEGNAVGIASGYYLASKKIGLVYMQNSGLGNIVNPIASLDDKLVYNIPVFLLVGWRGEPGKKDEPQHKKQGMITLETLELLNIKHVIDFTDDNQAEEIIDKACEYMRETNEPYAVVVKKNAFKEYELKIYNFEMSREEAIETMLSINDSSVIVSTTGMISRELFELRDKKKRDFLTVGSMGHASQIALGIAMTEKSRNIYCFDGDGAMLMHLGGIPVIGNKKPENFKHILFNNGAHDSVGGQDTVGLNINIPLIAEASGYVKVYSCSTKEELKRYSRECALLEIKVRKGARKDLGRPNPIENKEAFMIRQ
>2631895279
MIDVDKFYKKLIKNQIEFFTGVPDSLLKSFCAYIKDTTDKNILAANEGNAVGIASGYYLASKKIGLVYMQNSGLGNIVNPIASLDDKLVYNIPVFLLVGWRGEPGKKDEPQHKKQGMITLETLELLNIKHVIDFTDDNQAEEIIDKACEYMRETNEPYAVVVKKNAFKEYELKIYNFEMSREEAIETMLSINDSSVIVSTTGMISRELFELRDKKKRDFLTVGSMGHASQIALGIAMTEKSRNIYCFDGDGAMLMHLGGIPVIGNKKPENFKHILFNNGAHDSVGGQDTVGLNINIPLIAEASGYVKVYSCSTKEELKRYSRECALLEIKVRKGARKDLGRPNPIENKEAFMIRQ
>2875118200
MIDVDKFYKKLIKNQIEFFTGVPDSLLKSFCAYIKDNTDKNILAANEGNAVGIASGYYLASKKIGLVYMQNSGLGNIVNPIASLDDKLVYNIPVFLLVGWRGEPGKKDEPQHKKQGMITLETLELLNIKYVIDFTENNQAEEIIDKACDYMRETNEPYAVVVKKNAFKEYELKIYNFEMSREEAIETILSINDSSVIVSTTGMISRELFELRDKKKRDFLTVGSMGHASQIALGIAMTEKSREIYCFDGDGAMLMHLGGIPVIGNKKTENFKHILFNNGAHDSVGGQDTVGLNINIPMIAEASGYVKVYSCSTKEELKRYSRECALLEIKVRKGERKDLGRPNPIENKEAFMIRQ
>2852953269
MIDVDKFYKKLIKNQIEFFTGVPDSLLKSFCAYIKDNTDKNILAANEGNAVGIASGYYLASKKIGLVYMQNSGLGNIVNPIASLDDKLVYNIPVFLLVGWRGEPGKKDEPQHKKQGMITLETLELLNIKYVIDFTENNQAEEIIDKACDYMRETNEPYAVVVKKNAFKEYELKIYNFEMSREEAIETILSINDSSVIVSTTGMISRELFELRDKKKRDFLTVGSMGHASQIALGIAMTEKSREIYCFDGDGAMLMHLGGIPVIGNKKTENFKHILFNNGAHDSVGGQDTVGLNINIPMIAEASGYVKVYSCSTKEELKRYSRECALLEIKVRKGARKDLGRPNPIENKEAFMIRQ
>2701015472
MIDVDKFYKKLIKNQIEFFTGVPDSLLKSFCAYIKDNTDKNILAANEGNAVGIASGYYLASKKIGLVYMQNSGLGNIVNPIASLDDKLVYNIPVFLLVGWRGEPGKKDEPQHKKQGMITLETLELLNIKYVIDFTENNQAEEIIDKACDYMRETNEPYAVVVKKNAFKEYELKIYNFEMSREEAIETILSINDSSVIVSTTGMISRELFELRDKKKRDFLTVGSMGHASQIALGIAMTEKSREIYCFDGDGAMLMHLGGIPVIGNKKTENFKHILFNNGAHDSVGGQDTVGLNINIPMIAEASGYVKVYSCSTKEELKRYSRECALLEIKVRKGARKDLGRPNPIENKEAFMIRQ
>2621070975
MIDVDKLYKKLIKNQIEFFTGVPDSLLKSFCAYIKDTTDKNILAANEGNAVGIASGYYLASKKIGLVYMQNSGLGNIVNPIASLDDKLVYNIPVFLLVGWRGEPGKKDEPQHKKQGMITLETLELLNIKYVIDFTENNQAEEIIDKACDYMRETNEPYAVVVKKNAFKEYELKIYNFEMSREEAIETILSINDSSVIVSTTGMISRELFELRDKKKRDFLTVGSMGHASQIALGIAMTEKSREIYCFDGDGAMLMHLGGIPVIGNKKTENFKHILFNNGAHDSVGGQDTVGLNINIPMIAEASGYVKVYSCSTKEELKRYSRECALLEIKVRKGARKDLGRPNPIENKEAFMIRQ
>2655263599
MIDVDKFYKKLIKNQIEFFTGVPDSLLKSFCAYIKDTTDKNISAANEGNAVGIASGYYLASKKIGLVYMQNSGLGNIVNPIASLDDKLVYNIPVFLLVGWRGEPGKKDEPQHKKQGMITLETLELLNIKYVIDFTENNQAEEIIDKACDYMRETNEPYAVVVKKNAFKEYELKIYNFEMSREEAIETILSINDSSVIVSTTGMISRELFELRDKKKRDFLTVGSMGHASQIALGIAMTEKSREIYCFDGDGAMLMHLGGIPVIGNKKTENFKHILFNNGAHDSVGGQDTVGLNINIPMIAEASGYVKVYSCSTKEELKRYSRECALLEIKVRKGARKDLGRPNPIENKEAFMIRQ
>2554717816
MIDVDKFYKKLIKNQIEFFTGVPDSLLKSFCAYIKDTTDKNILAANEGNAVGIASGYYLASKKIGLVYMQNSGLGNIVNPIASLDDKLVYNIPVFLLVGWRGEPGKKDEPQHKKQGMITLETLELLNIKYVIDFTENNQAEEIIDKACDYMRETNEPYAVVVKKNAFKEYELKIYNFEMSREEAIETILSINDSSVIVSTTGMISRELFELRDKKKRDFLTVGSMGHASQIALGIAMTEKSREIYCFDGDGAMLMHLGGIPVIGNKKTENFKHILFNNGAHDSVGGQDTVGLNINIPMIAEASGYVKVYSCSTKEELKRYSRECALLEIKVRKGARKDLGRPNPIENKEAFMIRQ
>2742574064
MIDVDKFYKKLIKNQIEFFTGVPDSLLKSFCAYIKDTTDKNILAANEGNAVGIASGYYLASKKIGLVYMQNSGLGNIVNPIASLDDKLVYNIPVFLLVGWRGEPGKKDEPQHKKQGMITLETLELLNIKYVIDFTENNQAEEIIDKACDYMRETNEPYAVVVKKNAFKEYELKIYNFEMSREEAIETILSINDSSVIVSTTGMISRELFELRDKKKRDFLTVGSMGHASQIALGIAMTEKSREIYCFDGDGAMLMHLGGIPVIGNKKTENFKHILFNNGAHDSVGGQDTVGLNINIPMIAEASGYVKVYSCSTKEELKRYSRECALLEIKVRKGARKDLGRPNPIENKEAFMIRQ
>2632039828
MITLETLELLNIKYVIDFTENNQAEEIIDKACDYMRETNEPYAVVVKKNAFKEYELKIYNFEMSREEAIETILSINDSSVIVSTTGMISRELFELRDKKKRDFLTVGSMGHASQIALGIAMTEKSREIYCFDGDGAMLMHLGGIPVIGNKKTENFKHILFNNGAHDSVGGQDTVGLNINIPMIAEASGYVKVYSCSTKEELKRYSRECALLEIKVRKGARKDLGRPNPIENKEAFMIRQ
>645509748
MIDVDKFYKKLIKNQIEFFTGVPDSLLKSFCAYIKDNTDKNILAANEGNAVGIASGYYLTSKKIGLVYMQNSGLGNIVNPIASLDDKLVYNIPVFLLVGWRGEPGKKDEPQHKKQGMITLETLELLNIKYVIDFTENNQAEEIIDKACNYMRETNEPYAVVVKKNAFKEYELKIYNFEMSREEAIETILSINDSSVIVSTTGMISRELFELRDKKKRDFLTVGSMGHASQIALGIAMTEKSREIYCFDGDGAMLMHLGGMPVIGNKKPENFKHILFNNGAHDSVGGQDTVGLNISIPLIAEASGYVKVYSCSTKEELKRYSRECALLEIKVRKGARKDLGRPNPIENKEAFMIRQ
>2723861536
MIDVDKFYKKLIKNQIEFFTGVPDSLLKSFCAYIKDNTDKNILAANEGNAVGIASGYYLASKKIGLVYMQNSGLGNIVNPIASLDDKLVYNIPVFLLVGWRGEPGKKDEPQHKKQGMITLETLELLNIKYVIDFTENNQAEEIIDKACNYMRETNEPYAVVVKKNAFKEYELKIYNFEMSREEAIETILSINDSSVIVSTTGMISRELFELRDKKKRDFLTVGSMGHASQIALGIAMTEKSREIYCFDGDGAMLMHLGGMPVIGNKKPENFKHILFNNGAHDSVGGQDTVGLNISIPLIAEASGYVKVYSCSTKEELKRYSRECALLEIKVRKGARKDLGRPNPIENKEAFMIRQ
>2677161742
MIEVSSFYKELINNNMNFFSGVPDSLLKSFCAYLKDNVENNIVTANEGNAVALATGHYLATGNIGLVYMQNSGLGNVINPLTSLVDKLVYSIPMMLVIGWRGEPGKKDEPQHKKQGLITIEMLETLDIKYILSDNSDEEMKDILNKACIYIKENKEPYALVVKKGSFGEYKNITVIFEMSREEAIEVIIKMKENSVVVSTTGMASRELFELREKRRKDFLTVGSMGHASQIALGIALSKKDRDVYCIDGDGALIMHLGGLAIIGTQNVANFKHIVINNGAHDSVGGQETVGLNIDVSAIAKACGYKQCYSCNTKEELLMYAKNSTLLEIKVRKGARKDLGRPTPIENKEAFMLNI
>2852877573
MIDVNEFYNELLENEMDFFAGVPDSLLKSFCAYIKDNIEKNIIAANEGNAVALASGYYLATRKIGVVYMQNSGLGNALNPLASLADELVYSIPMLLIIGWRGEPNKKDEPQHKKQGLITTQTLDILGIQYVLDATSNNEMKFELKKAYIYMKEKNKPYALVVKKDTFNEYKLKNVYFEMTREEAIETLVEINDDSVIISTTGMASRELFEIREKKSKDFLTVGSMGHASQIGLAIALNKKDKVVYCIDGDGALLMHLGGLAIIGNQKPNNFRHILINNGAHDSVGGQETVGFDVEISKIAEACGFKNCYSCDSKLKLKELLKDLLFIEIKVKKGARKDLGRPTPIENKNAFMLDL
>2609357601
MIDVNEFYNELLENEMDFFAGVPDSLLKSFCAYIKDNIEKNIIAANEGNAVALASGYYLATRKIGVVYMQNSGLGNALNPLASLADELVYSIPMLLIIGWRGEPNKKDEPQHKKQGLITTQTLDILGIQYVLDATSNNEMKFELKKAYIYMKEKNKPYALVVKKDTFNEYKLKNVYFEMTREEAIETLVEINDDSVIISTTGMASRELFEIREKKSKDFLTVGSMGHASQIGLAIALNKKDKVVYCIDGDGALLMHLGGLAIIGNQKPNNFRHILINNGAHDSVGGQETVGFDVEISKIAEACGFKNCYSCDSKLKLKELLKDLLFIEIKVKKGARKDLGRPTPIENKNAFMLDL
>2706350363
MVDVKEFYNELLNNEIDFFTGVPDSLLKSFCAYIKDNVDKHIMAANEGNAIGLASGYHLSTGKIGLVYMQNSGIGNAINPLASLCDKLVYSIPMLLLIGWRGEPGKKDEPQHKKQGLITTKILDVMEIPYVIDSINCDDMKLKVRTACEYMKKNNEPYALIIKKGAFGEYNLKSIVFDLTREEAIEVLLSMNENSTIVSTTGMTSRELFELREKRKRDFLTVGSMGHASQIALGIALNNKKKDVYCIDGDGAMIMHLGGLAIIGNQEVKNFKHILINNGAHDSVGGQETVGLKIDIVSIAKACGYKECYSCSSKYEIMMCSKNSVLLEIKVKKGARKDLGRPTPIDNKIDFMLQN
>2757003651
MVDVKEFYNELLNNEIDFFTGVPDSLLKSFCGYIKDNVDKHIMAANEGNAIGLASGYHLSTGKIGLVYMQNSGIGNAINPLASLCDKLVYSIPMLLLIGWRGEPGKKDEPQHNKQGLITTKILDVMEIPYIIDNINCDDMKLKVRTACEYMKKNNEPYALIIKKGAFGEYNLKSIVFDLTREEAIEVLLCMNENSTIVSTTGMTSRELFELREKRQKDFLTVGSMGHASQIALGIALNNKENDVYCIDGDGAMIMHLGGLAIIGNQEVKNFKHILINNGAHDSVGGQETVGLKIDIVSIAKACGYKECYSCSSKNEIMMYSKNSVLLEIKVKKGARKDLGRPTPIENKIAFMLQD
>2561451665
MIEVKEFYNELLNNNIDFFTGVPDSLLKSFCAYIKENVEKNIISANEGNAIGIAAGYHLATKKIALVYMQNSGLGNALNPLVSLTDELVYSIPVLLIVGWRGEPNKKDEPQHKKQGLVTIEILDLLSIKYILDNTSNDEMRKKIRKANNYMKENNEPYALVVKKDTFDEYQIKKTLLEMTREDAIEIVMKMKEKSVVVSTTGMASRELFELRERYNKDFLTVGSMGHASQIALGIALSRKDRDVYCIDGDGALIMHLGGLAIIGNQNTDNLKHILINNGAHDSVGGQETVGFKIDTLAIAKACGYKEFYSCSSRDELLGVSSNEVFLEIKVKKGSRKDLGRPTPIENKEMFMLEN
>2773560502
MIEVKEFYNELLNNNIDFFTGVPDSLLKSFCAYIKENVEKNIISANEGNAIGIASGYHLATKKIGLVYMQNSGLGNALNPLVSLTDKLVYSIPVLLIVGWRGEPNKKDEPQHKKQGLVTIETLDLLSIKYILDNTSNDEMRKKVRNANNYMKENNEPYALVVKRDTFDEYQIKKTLLELTREDAIEILIRAKEKSVIVSTTGMASRELFELRERYNKDFLTVGSMGHASQIALGIALSRKDRDVYCIDGDGALIMHLGGLAIIGNQNTDNLKHILINNGAHDSVGSQETVGFKIDTLAIAKACGYKKFYSCSSRDELVRLSSNEIFLEIKVKKGSRKNLGRPTPIENKEMFMLKN
>2689906297
MIEVKEFYNELLNNNIDFFTGVPDSLLKSFCAYIKENVEKNIISANEGNAIGIASGYHLATKKIGLVYMQNSGLGNALNPLVSLTDKLVYSIPVLLIVGWRGEPNKKDEPQHKKQGLVTIETLDLLSIKYILDNTSNDEMRKKVRNANNYMKENNEPYALVVKRDTFDEYQIKKTLLELTREDAIEILIRAKEKSVIVSTTGMASRELFELRERYNKDFLTVGSMGHASQIALGIALSRKDRDVYCIDGDGALIMHLGGLAIIGNQNTDNLKHILINNGAHDSVGGQETVGFKIDTLAIAKACGYKKFYSCSSRDELVRLSSNEIFLEIKVKKGSRKNLGRPTPIENKEMFMLKN
>2685975692
MIEVKEFYNELLNNNIDFFTGVPDSLLKSFCAYIKENVGEKNIISANEGNAIGIASGYHLATKKIGLVYMQNSGLGNALNPLVSLTDKLVYSIPVLLIVGWRGEPKKDEPQHKKQGLVTIETLDLLSIKYILDNTSNDEMRKKVRNANNYMKENNEPYALVVKRDTFDEYQIKYDKTLDLELTREDAIEILISRAKEKSVIVSTTGMASRELFELRERYNKDFLTVGSMGHASQIALGIALSRKDRDVYCIDGDGALIMHLGGLAIIGNQNTDNLKHILINNGAHDSVGGQETVGFKIDTLAIAKACGYKKFYSCSSRDELVKISNEGPIFLEIKVKKGSRKNLGRPTPIENKEMFMFLKN
>2690515590
MIEVKEFYNELLNNNIDFFTGVPDSLLKSFCAYIKENVGEKNIISANEGNAIGIASGYHLATKKIGLVYMQNSGLGNALNPLVSLTDKLVYSIPVLLIVGWRGEPKKDEPQHKKQGLVTIETLDLLSIKYILDNTSNDEMRKKVRNANNYMKENNEPYALVVKRDTFDEYQIKYDKTLDLELTREDAIEILISRAKEKSVIVSTTGMASRELFELRERYNKDFLTVGSMGHASQIALGIALSRKDRDVYCIDGDGALIMHLGGLAIIGNQNTDNLKHILINNGAHDSVGGQETVGFKIDTLAIAKACGYKKFYSCSSRDELVKISNEGPIFLEIKVKKGSRKNLGRPTPIENKEMFMFLKN
>2851743886
MIEVKEFYNELLNNNIDFFTGVPDSLLKSFCAYIKENVEKNIISANEGNAIGIASGYHLATKKIGLVYMQNSGLGNALNPLASLTDKLVYSIPVLLIVGWRGEPNKKDEPQHKKQGLVTMETLDLLSIKYILDNTSNDEMRKKVRNANNYMKENSEPYALVVKKDTFDEYQIKETLLEMTREDAIEILIKAKEKSVVVSTTGMASRELFELRERYNKDFLTVGSMGHASQIALGIALSRKDRDVYCIDGDGALIMHLGGLPIIGNQNTDNLKHILINNGAHDSVGGQETVGFKIDTLAIAKACGYKKFYSCSSRDELVRLSSNEIFLEIKVKKGSRKNLGRPTPIENKEMFMLEN
>2746743371
MIEVKEFYNELLNNNIDFFTGVPDSLLKSFCAYIKENVEKNIISANEGNAIGIAAGYHLATKKIGLVYMQNSGLGNALNPLVSLTDKLVYSIPVLLIVGWRGEPNKKDEPQHKKQGLVTIETLDLLSIKYILDNTSNDEMRKKIRKANNYMKENNEPYALVVKKDTFDEYQIKETLLEMTREDAIEILIKAKEKSVVVSTTGMASRELFELRERYNKDFLTVGSMGHASQIALGIALSRKDRDVYCIDGDGALIMHLGGLAIIGNQNTDNLKHILINNGAHDSVGGQETVGFKIDTLAIAKACGYKKFYSCSSREELVRLSSNEIFLEIKVKKVQEKIWGDLQQLKIRKCL
>2775580122
MIEVKEFYNELLNNNIDFFTGVPDSLLKSFCAYIKENVEKNIISANEGNAIGIAAGYHLATKKIGLVYMQNSGLGNALNPLVSLTDKLVYSIPVLLIVGWRGEPNKKDEPQHKKQGLVTIETLDLLSIKYILDNTSNDEMRKKIRKANNYMKENNEPYALVVKKDTFDEYQIKETLLEMTREDAIEILIKAKEKSVVVSTTGMASRELFELRERYNKDFLTVGSMGHASQIALGIALSRKDRDVYCIDGDGALIMHLGGLAIIGNQNTDNLKHILINNGAHDSVGGQETVGFKIDTLAIAKACGYKKFYSCSSREELVRLSSNEIFLEIKVKKRFKKKFGETYNNAN
>2565350397
MIEVKEFYNELLNNNIDFFTGVPDSLLKSFCAYIKENVEKNIISANEGNAIGIAAGYHLATKKIGLVYMQNSGLGNALNPLASLTDKLVYSIPVLLIVGWRGEPNKKDEPQHKKQGLVTIETLDILSIKYILDNTSNDEMRKKIRKANNYMKENNEPYALVVKKDTFDEYQIKETLLEMTREDAIEILIKAKEKSVVVSTTGMASRELFELRERYNKDFLTVGSMGHASQIALGIALSRKDRDVYCIDGDGALIMHLGGLAIIGNQNTDNLKHILINNGAHDSVGGQETVGFKIDTLAIAKACGYKKFYSCSSRDELVRLSVKNKQ
>2686048857
MIEVKEFYNELLNNNIDFFAGVPDSLLKSFCAYIKENVEKNIISANEGNAIGIAAGYHLATEKIGLVYMQNSGLGNALNPLVSLTDKLVYSIPVLLIVGWRGEPNKKDEPQHKKQGLVTIETLDILSIKYILDNTSNDEMRKKIRKANNYMKENNEPYALVVKKDTFDEYQIRETLLEMTREDAIEILIKAKEKSVVVSTTGMASRELFELRERYNKDFLTVGSMGHASQIALGIALSRKDRDVYCIDGDGALIMHLGGLAIIGNQNTDNLKHILINNGAHDSVGGQETVGFKIDTLAIAKACGYKKFYSCSSRDELVRLSSNEIFLEIKVKKGSRKNLGRPTPIENKEMFMLEN
>2703695052
MIEVKEFYNELLNNNIDFFTGVPDSLLKSFCVYIKENVEKNIISANEGNAIGIAAGYHLATKKIGLVYMQNSGLGNALNPLTSLTDKLVYSIPVLLIVGWRGEPNKKDEPQHKKQGLVTIETLDILSIRYILDNTSNDEMRKKIRKANNYMKENNEPYALVVKKDTFDEYQIKKTLLEMTREDAIEILIKAKEKSVVVSTTGMASRELFELRERYNKDFLTVGSMGHASQIALGIALSRKDRDVYCIDGDGALIMHLGGLAIIGNQNTDNLKHILINNGAHDSVGGQETVGFKIDTLAIAKACGYKKFYSCSSRDELLRLSSNEIFLEIKVKKGSRKNLGRPTPIENKEMFMLEN
>2773167900
MIEVKEFYNELLNNNIDFFTGVPDSLLKSFCAYIKENVEKNIISANEGNAIGIAAGYHLATKKIGLVYMQNSGLGNALNPLASLTDKLVYSIPVLLIVGWRGEPNKKDEPQHKKQGLVTIETLDILSIKYILDNTSNDEMRKKIRKANNYMKENNEPYALVVKKDTFDEYQIKETLLEMTREDAIEILIKAKEKSVVVSTTGMASRELFELRERYNKDFLTVGSMGHASQIALGIALSRKDRDVYCIDGDGALIMHLGGLAIIGNQNTDNLKHILINNGAHDSVGGQETVGFKIDTLAIAKACGYKKFYSCSSRDELLRLSRNEIFLEIKVKKGSRKNLGRPTPIENKEMFMLEN
>2516529894
MIEVKEFYNELLNNNIDFFTGVPDSLLKSFCTYIKENVEKNIISANEGNAIGIAAGYHLATKKIGLVYMQNSGLGNALNPLVSLTDKLVYSIPVLLIVGWRGEPNKKDEPQHKKQGLVTIETLDILSIKYILDNTSNDVMRKKIRKANNYMKENNEPYALVVKKDTFDEYQIKETLLEMTREDAIEILIKAKEKSVVVSTTGMASRELFELRERYNKDFLTVGSMGHASQIALGIALSRKDRDVYCIDGDGALIMHLGGLAIIGNQNTDNLKHILINNGAHDSVGGQETVGFKIDTLAIAKACGYKKFYSCSSRDELVRLSSNEIFLEIKVKKGSRKNLGRPTPIENKEMFMLEN
>2516524876
MIEVKEFYNELLNNNIDFFTGVPDSLLKSFCTYIKENVSEKNIISANEGNAIGIAAGYHLATKKIGLVYMQNSGLGNALNPLVSLTDKLVYSIPVLLIVGWRGEPKKDEPQHKKQGLVTIETLDILSIKYILDNTSNDVMRKKIRKANNYMKENNEPYALVVKKDTFDEYQIKYDETLKLEMTREDAIEILISKAKEKSVVVSTTGMASRELFELRERYNKDFLTVGSMGHASQIALGIALSRKDRDVYCIDGDGALIMHLGGLAIIGNQNTDNLKHILINNGAHDSVGGQETVGFKIDTLAIAKACGYKKFYSCSSRDELVKISNEGPIFLEIKVKKGSRKNLGRPTPIENKEMFMFLEN
>2775554610
MIEVKEFYNELLNNNIDFFTGVPDSLLKSFCAYIKENVEKNIISANEGNAIGIAAGYHLATKKIGLVYMQNSGLGNALNPLVSLTDKLVYSIPVLLIVGWRGEPNKKDEPQHKKQGLVTIETLDLLSIKYILDNTSNDEMRKKIRKANNYMKENNEPYALVVKKDTFDEYQIKETLLEMTREDAIEILIKAKEKSVVVSTTGMASRELFELRERYNKDFLTVGSMGHASQIALGIALSRKDRDVYCIDGDGALIMHLGGLAIIGNQNTDNLKHIFINNGAHDSVGGQETVGFKIDTLAIAKACGYKKFYSCSSREELVRLSSNEIFLEIKVKKGSRKNLGRPTPIENKEMFMLEN
>2706286304
MIEVKEFYNELLNNNIDFFTGVPDSLLKSFCAYIKENVSEKNIISANEGNAIGIAAGYHLATKKIGLVYMQNSGLGNALNPLVSLTDKLVYSIPVLLIVGWRGEPKKDEPQHKKQGLVTIETLDLLSIKYILDNTSNDEMRKKIRKANNYMKENNEPYALVVKKDTFDEYQIKYDETLKLEMTREDAIEILISKAKEKSVVVSTTGMASRELFELRERYNKDFLTVGSMGHASQIALGIALSRKDRDVYCIDGDGALIMHLGGLAIIGNQNTDNLKHILINNGAHDSVGGQETVGFKIDTLAIAKACGYKKFYSCSSREELVKISNEGPIFLEIKVKKGSRKNLGRPTPIENKEMFMFLEN
>2853081565
MIEVKEFYNELLNNNIDFFTGVPDSLLKSFCAYIKENVEKNIISANEGNAIGIAAGYHLATKKIGLVYMQNSGLGNALNPLASLTDKLVYSIPVLLIVGWRGEPNKKDEPQHKKQGLVTIEALDLLSIKYILDNTSNDEMRKKIRKANNYMKENNEPYALVVKKDTFDEYQIKETLLEMTREDAIEILIKAKEKSVVVSTTGMASRELFELRERYNKDFLTVGSMGHASQIALGIALSRKDRDVYCIDGDGALIMHLGGLAIIGNQNTDNLKHILINNGAHDSVGGQETVGFKIDTLAIAKACGYKKFYSCSSRDELVRLSSNEIFLEIKVKKGSRKNLGRPTPIENKEMFMLEN
>2554729747
MIEVKEFYNELLNNNIDFFTGVPDSLLKSFCAYIKENVSEKNIISANEGNAIGIAAGYHLATKKIGLVYMQNSGLGNALNPLASLTDKLVYSIPVLLIVGWRGEPKKDEPQHKKQGLVTIEALDLLSIKYILDNTSNDEMRKKIRKANNYMKENNEPYALVVKKDTFDEYQIKYDETLKLEMTREDAIEILISKAKEKSVVVSTTGMASRELFELRERYNKDFLTVGSMGHASQIALGIALSRKDRDVYCIDGDGALIMHLGGLAIIGNQNTDNLKHILINNGAHDSVGGQETVGFKIDTLAIAKACGYKKFYSCSSRDELVKISNEGPIFLEIKVKKGSRKNLGRPTPIENKEMFMFLEN
>2853097832
MIEVKEFYNELLNNNIDFFTGVPDSLLKSFCAYIKENVSEKNIISANEGNAIGIAAGYHLATKKIGLVYMQNSGLGNALNPLASLTDKLVYSIPVLLIVGWRGEPKKDEPQHKKQGLVTIEALDLLSIKYILDNTSNDEMRKKIRKANNYMKENNEPYALVVKKDTFDEYQIKYDETLKLEMTREDAIEILISKAKEKSVVVSTTGMASRELFELRERYNKDFLTVGSMGHASQIALGIALSRKDRDVYCIDGDGALIMHLGGLAIIGNQNTDNLKHILINNGAHDSVGGQETVGFKIDTLAIAKACGYKKFYSCSSRDELVKISNEGPIFLEIKVKKGSRKNLGRPTPIENKEMFMFLEN
>2609441454
MIEVKEFYNELLNNNIDFFTGVPDSLLKSFCAYIKENVSEKNIISANEGNAIGIAAGYHLATKKIGLVYMQNSGLGNALNPLASLTDKLVYSVPVLLMVGWRGEPKKDEPQHKKQGLVTIETLDLLSIKYILDNTSNDEMRKKIRKANNYMKENNEPYALVVKKDTFDEYQIKYDETLKLEMTREDAIEILISKAKEKSVVVSTTGMASRELFELRERYKDFLTVGSMGHASQIALGIALSRKDRDVYCIDGDGALIMHLGGLAIIGNQNTDNLKHILINNGAHDSVGGQETVGFKIDTLAIAKACGYKKFYSCSSRDELVKISNEGPIFLEIKVKKGSRKNLGRPTPIENKEMFMFLEN
>2706302406
MIEVKEFYNELLNNNIDFFTGVPDSLLKSFCAYIKENVEKNIISANEGNAIGIAAGYHLATKKIGLVYMQNSGLGNALNPLVSLTDKLVYSVPVLLIVGWRGEPNKKDEPQHKKQGLITIETLDILSIKYILDSTSNNEMRKKIREANNYMKENNEPYALVVKKDTFDEYQIKKTLLEMTREDAIEILINAKEKSVVVSTTGMASRELFELRERYNKDFLTVGSMGHASQIALGIALSRKDRDVYCIDGDGALIMHLGGLAIIGNQNTDNLKHILINNGAHDSVGGQETVGFKIDTLAIAKACGYKKFYSCSSRDELVRLSSNEIFLEIKVKKGSRKNLGRPTPIENKEMFMLEN
>2708410779
MIEVKEFYNELLNNNIDFFTGVPDSLLKSFCAYIKENVEKNIISANEGNAIGIAAGYHLATKKIGLVYMQNSGLGNALNPLASLTDKLVYSIPVLLIVGWRGEPNKKDEPQHKKQGLVTIEILDILSIKYILDNTSNDEMRKKIRKANNYMKENNEPYALVVKKDTFDEYQIKKTLLEMTREDAIEILIKAKEKSVVVSTTGMASRELFELRERYNKDFLTVGSMGHASQIALGIALSRKDRDVYCIDGDGALIMHLGGLAIIGNQNTDNLKHILINNGAHDSVGGQETVGFKIDTLAIAKACGYKKFYSCSSRDGLVRLSSNEIFLEIKVKKGSRKNLGRPTPIENKEMFMLEN
>2859894648
MIEVEEFYNELLNNNIDFFTGVPDSLLKSFCAYIKENVEKNIISANEGNAIGIAAGYHLATKKIGLVYMQNSGLGNALNPLISLTDKLVYSIPVLLIVGWRGEPNKKDEPQHKKQGLVTIEILDILSIKYILENTSNDEMRKKIRKANNYMKENNEPYALVVKKDTFDEYQIKKTLLEMTREDAIEILIKAKEKSVVVSTTGMASRELFELRERYNKDFLTVGSMGHASQIALGIALSRKDRDVYCIDGDGALIMHLGGLAIIGNQNTDNLKHILINNGAHDSVGGQETVGFKIDTLAIAKACGYKKFYSCSSRDELVRLSSNEIFLEIKVKKGSRKNLGRPTPIENKEMFMLEN
>2686497693
MIEVKEFYNELLNNNIDFFTGVPDSLLKSFCAYIKENVEKNIISANEGNAIGIAAGYHLATKKIGLVYMQNSGLGNALNPLVSLTDKLVYSIPVLLIVGWRGEPNKKDEPQHKKQGLVTIEILDILSIKYILEDTSNDEMRKKIRTANNYMKENNEPYALVVKKDTFDEYQIKKTLLEMTREDAIEILINAKEKSVVVSTTGMASRELFELRERYNKDFLTVGSMGHASQIALGIALSRKDRDVYCIDGDGALIMHLGGLAIIGNQNTDNLKHILINNGAHDSVGGQETVGFKIDTLAIAKACGYKKFYSCSSRDELVRLSSNEIFLEIKVKKGSRKNLGRPTPIENKEMFMLEN
>2595067083
MIEVKEFYNELLNNNIDFFTGVPDSLLKSFCAYIKENVEKNIISANEGNAIGIAAGYHLATKKIGLVYMQNSGLGNALNPLVSLTDKLVYSIPVLLIVGWRGEPNKKDEPQHKKQGLVTIEILDILSIKYILENTSNDEMRKKIRKANNYMKENNEPYALVVKKDTFDEYQIKKTLLEMTREDAIEILINAKEKSVVVSTTGMASRELFELRERYNKDFLTVGSMGHASQIALGIALSRKDRDVYCIDGDGALIMHLGGLAIIGNQNTDNLKHILINNGAHDSVGGQETVGFKIDTLAIAKACGYKKFYSCSSRDELVRLSSNEIFLEIKVKKGSRKNLGRPTPIENKEMFMLEN
>2718383660
MIEVKEFYNELLNNNIDFFTGVPDSLLKSFCAYIKENVEKNIISANEGNAIGIAAGYHLATKKIGLVYMQNSGLGNALNPLVSLTDKLVYSIPVLLIVGWRGEPNKKDEPQHKKQGLVTIEILDILSIKYILENTSNDEMRKKIRKANNYMKENNEPYALVVKKDTFDEYQIKKTLLEMTREDAIEILINAKEKSVVVSTTGMASRELFELRERYNKDFLTVGSMGHASQIALGIALSRKDRDVYCIDGDGALIMHLGGLAIIGNQNADNLKHILINNGAHDSVGGQETVGFKIDTLAIAKACGYKKFYSCSSRDELVRLSSNEIFLEIKVKKGSRKNLGRPTPIENKEMFMLEN
>640774556
MIEVKEFYNELLNNNIDFFTGVPDSLLKSFCAYIKENVSEKNIISANEGNAIGIAAGYHLATKKIGLVYMQNSGLGNALNPLVSLTDKLVYSIPVLLIVGWRGEPKKDEPQHKKQGLVTIEILDILSIKYILENTSNDEMRKKIRKANNYMKENNEPYALVVKKDTFDEYQIKYDKTLDLEMTREDAIEILISNAKEKSVVVSTTGMASRELFELRERYNKDFLTVGSMGHASQIALGIALSRKDRDVYCIDGDGALIMHLGGLAIIGNQNADNLKHILINNGAHDSVGGQETVGFKIDTLAIAKACGYKKFYSCSSRDELVKISNEGPIFLEIKVKKGSRKNLGRPTPIENKEMFMFLEN
>2706335583
MIEVKDFYNELLNNDISFFTGIPDSLLKSFCAYIKEHVDKNIISANEGNAIGLAAGYHLGTRKIGLVYMQNSGIGNAVNPLASLSDKLVYSIPMLLVIGWRGEPNKTDEPQHKKQGLITLETLNLLGIEYILDVTNNDEMRVKLKKACDYMNENNEPYALVIKKDAFNEYKLKTSLFEMTREEAIEAVINIKQESVIVSTTGMASRELFELREKYKRDFLTVGSMGHASQIALGIALSNKDKDIYCIDGDGALLMHLGGLAIIGNEEPKNFRHILINNGAHDSVGGQETVGFKIDTLDIAKACGYKKCYSCSSKEQLVKLSADVILLEIKVKKGARKDLGRPTPIENKEAFMLDK
>2620583986
MIDVKEFYNELLNNDIDFFAGVPDSLLKSFCAFIKDNVRKNIIAANEGNAVGLAAGYYLATKKIGLVYMQNSGIGNALNPLVSLADKLVYSIPMLLVIGWRGEPGKKDEPQHIKQGIITTKILDVLGIKYIINTINNNEMKLIVKKAHNHMKENNEPYALVIRKETFDEYKLKPVYFDITREDAIEMLVNMKQNAVVISTTGMASRELFELREKYKKDFLTVGSMGHASQIALGIALSKKSNEIYCIDGDGALLMHLGGLAIIGNQKPKNFKHILINNGAHDSVGGQETVGLQVDTVAFAKACGYNEGFSCSSKVELIKLLKDIVFLEIKVKRGARKDLGRPTPIENKEAFMLNI
>2713642824
MIDVKDFYDELLNNDIDFFTGVPDSLLKYFCAYIKDNVEKNIVSANEGNAIGLACGYYLATKKIGLVYMQNSGIGNALNPIVSLADKLVYSIPMLLLIGWRGEPNVKDEPQHKKQGLITTQTLEILNIKYILDTMSSDEMKSRIEKACIYMKENSEPYALVVKNNTFSEYKLKTISFNMTREKAIEILIKIDKSSVVVSTTGMTSRELFELREKHGKDFLTVGSMGHASQIALGIALSKKEKEIYCIDGDGALLMHLGGLAIIGNQKLRNFRHILINNGAHDSVGGQDTVGFEVDTLAIAKACGYKKCYSCSSEADLLNLAVDIIFLEIKVKKGARKDLGRPTPIENKEMFMLES
>2516117254
LIDVKEFYDELLNNDIDFFTGVPDSLLKSFCAYIKDNVEKNIVAANEGNAVGLAAGYYLATNKIGLVYMQNSGVGNALNPLASLADKLVYSIPMLLVIGWRGEPNTKDEPQHKKQGIITTETLDMLEIKYILDNMDNDYMKLKIKEAHKYMRENNEPYALVIKKNTFSEYKLKPILFEMTREEAIEIIVNMKENSVIVSTTGMASRELFELREKYKKDFLTVGSMGHASQIALGIALSKKNKEVYCIDGDGALLMHLGGLAIIGNQKPKNFKHVLINNGAHDSVGGQETVGLKIDTLAIAKACGYKECYSCSSKTDLLNLAKNVVLIEVKVKKGARKDLGRPIPNENKKMFMLES
>2553221555
VINTELFYNLLKENQVDFFTGVPDSLLKDFCAYVMDNTSNNIIAANEGNALAMASGYHLATGKFALTYMQNSGIGNIVNPLLSLNDPLVYNIPSLLLIGWRGEPGKKDEPQHKKQGLVTVELLDTMGVKYVLSEDTADSAKEKLEKAINHMKTTNEPFALVVRKGTFEAYKLQIQTFEMNREKAIEVILAMGNDEVIVSTTGMASRELFELREARGRDFLTVGSMGHSSQIALGIALAKPERKVYCLDGDGATLMHMGGLAIIGNQKVNNFKHIIINNGAHDSVGGQPTIAFNIDLQGIAKSCGYKNVFVATTSEELKQAINVSALLEVKVNGGARKDLGRPTPVENKTGLMLKD
>2578830336
MINTGLFYDMLKENGVDFFTGVPDSLLKDFCAYVMDNTSNNIIAANEGNALAMASGYHLATGKFALTYMQNSGIGNIVNPLLSLNDALVYNIPSLLLIGWRGEPGKKDEPQHKKQGLVTVELLDTMGVKYVLSEDTVDSAKEKIEKAINHMKTTNEPFALVVRKGTFEPYKLQIETFEMNREKAIEVILAMGKDEVIVSTTGMASRELFELREARGRDFLTVGSMGHSAQIALGIALAKPERKVFCLDGDGATLMHMGGLAIIGNQQVNNFKHIIINNGAHDSVGGQPTIAFNIDLQGIARSCGYKNVFSVTTSEELKEAMNNAALLEVKVNGGARKDLGRPTPIENKLALMLSK
>2587811316
MVTTELFYNYLKEKGVTFFAGVPDSLLKNFCAYLTDNEDKNIIAANEGNALGMAAGHYLATGSIPLVYMQNSGLGNIVNPLTSLTDPLVYSIPTLLVIGWRGEPNKKDEPQHKKQGLITLELLDALGIKYVLGENSDDEAKIEIDKAITYMKENKEPYAIVIRKNTFSEYKLKIATFDMKREEAIEVLLYLNEKDTIVSTTGKTSRELFELREKRNKDFLTVGSMGHASQIALGIALNKKDRNVYCLDGDGAALMHLGGLAIIASQEVKNFKHIVINNGAHESVGGQPTVGFEIDILGIAKGCGYKEVFTASTKAELQENMAKCGLLEIRVNKGSRDDLGRPTTIENKEALMLDK
>2776994708
MIDTEKFCMRLKEKEIDFFAGVPDSLLKDFCSYIKDNIKKNIIAANEGNAIAIASGYHLSTGKIPLVYMQNSGQGNTINPLASLNDPLVYSIPVLLMIGWRGEPGKKDEPQHKKQGIVTLKLLEALDIEYVLTNDDFNMAEGKLEKALEHMMKYKKPYALVVSKNTFSSYKLKVRTFEMNREEAIKEIIALDDEDIVVSTTGMASRELFEIREFMNKDFLTVGSMGHASQIALGIALSKPNRNVYCLDGDGALLMHLGGLAIIGSQEVGNFKHIVINNGAHDSVGGQPTVGFNIDIISIAKACGYRGAYTASSYDELKLGLMNSALLEVKVNKGARKDLGRPTPIENKEAFMLSK
>2809652887
MINTEEFYKNLKSNGINFFVGVPDSLLKDFCSYIKENVKNNIVAANEGNALAIASGHYLATGNAALVYMQNSGQGNIINPLASLNDPLVYSIPALLVIGWRGEPNKKDEPQHKKQGLITLKLLEVLDIEYILTKDDVDIWKRKISKAVEYMKKEKKPYALVVTKGTFSTYKLKSKVFEMSREDAIKEIIVLGNEDTIVSTTGMASRELFEARESRKRDFLTVGSMGHASQIALGIALSKPNKDVYCLDGDGAILMHLGGVAIIGSQKVENFKHIVINNGAHDSVGGQSTVGFDIDIASIAKYCGYTKTFTVSTFEDLKAYLVDAVLLEVKVRKGARKDLGRPTPIENKEAFMLAK
>2562236687
MINTEEFYKDLKGNKIDFFVGVPDSLLKDFCAYIKENVKHNIVAANEGNALAIASGYYLATGNPALVYMQNSGQGNIINPLASLNDPLVYSIPALLVIGWRGEPNKKDEPQHKKQGLVTLKLLEALDIEYILTKDDVGIWKKKISEAVEYMKKEKKPYALVVTKGTFSTYKLKSKVFEMSREDAIKEIVALGDEDTIVSTTGMASRELFEEREARNKDFLTVGSMGHASQIALGIALSKPKKNVYCLDGDGALLMHLGGLAIIGTQKVENFKHIVINNGAHDSVGGQSTVGLDIDIPSIAKSCGYKKTFTVSTFEDLKAYLVEAVLLEVKVRKGARKDLGRPTPIENKDMFMLAK
>2698139321
MINTEEFYKNLKSNKIDFFVGVPDSLLKDFCAYIKENVDKNNIVAANEGNALAIASGYYLATGNPALVYMQNSGQGNIINPLASLNDPLVYSIPALLVIGWRGEPKKDEPQHKKQGLVTLKLLEALDIEYILTKDDVGIWKKKISEAVEYMKKEKRPYALVVTKGTFSTYKLKEQSKVNFEMSREDAIKEIVNALGDEDTIVSTTGMASRELFEERERNKDFLTVGSMGHASQIALGIALSKPKKNVYCLDGDGALLMHLGGLAITGTQKVENFKHIVINNGAHDSVGGQSTVGLDIDIPSIAKSCGYKKTFTVSTFEDLKILVEAGPVLLEVKVRKGARKDLGRPTPIENKDMFMFLAK
>2689128239
KLAGEQFVATLVELGMTRFTGVPCSTFKGLFHAPELKYLPAPHEGLAYAWAVGGHLAGRPTGVISQNSGVGNLINALTSLALPCDVPVFSLVSLRGYPTPSDEAQHVVMGGATEGILRETGAMVVMDAACYADQMDELLHGTQPKPRFLLVPKGMLVEAASPVRDDERARRPMSAMDVARVVAEVRPPEVATFATTGFSSRYLASFGDLPTNFYMQGSMGHVPALAAGFAAASGQPVVILDGDGALAMHPGAMSLVGRAGLHVVHVVVDNGTYASTGSQALPMVPWHQLAQAYQYDHCADVSNVDLLRAAVEGGATLIVARTNDDVCNDVPRASTLIRMNDMFTRLQT
>AG-464-G19_NODE_19
MITPKQLIKEFKKNNLKYFTGVPDSILSGLINYLNLSKHCTHRIAANEGSAIGQAMGYFLAKKKVPVVYFQNSGISHASNPLASMADQKIFGIPMILLVGYRGDPRLKDEPQHYRIGPNTTKILKSIDINSIILNQKNFKSEIYNAKKRTLKSRQPQALIISKDLISKFKNTKLITKNNKNFSNRIKYLELLVRLGKKKDFYVCTTGNTGREMYVLNDKYKNSFYCIGAMGHANQIGLELALQKKKKNIYILDGDGAALMHMGNLSTISDYKPKNLIHIIFNNGVHESTGNNNTTNQKISFRKVFSSLGYKKNFRIKKISSLKKILKIGPIGIEVMIKPGTVENLPRPKKQPKELLKLIKIX
>2786208496
NPHANRFHNKLKEKGTNFATGVPCGVLRYFINNFEIDKDFIHIPAQSEPEAVGIAAGAYLGSKIPVVYMQNSGMLKSTNEISSLLIPCEIPFLFVVTYRGCSGENAPQHLIGGKLTKKVLEQLGIFYELEEDNIEETVSGSYNFINEKKKPAAILVKRGWCSYKGKHNKKLEYGSKILPMKREVALDSIINSTTSEDAIFSTTGLISRSLYERYDSPNQFYNVGSFGLVSSLGLGFAVSKPKTKTIVIDGDASILTNFGTLVTIGYNNPKNLTHIVLDNNAYASCTEERSCSDTAKIPFVAALQGYSSIYMVNTEKGLEQTIEMGPVLIYSYIELGGRRDFKRPLNLSYITKRFKNYFSE
>AG-447-B20_NODE_7
MLASKLLDLFYKKDIRFITGVPDSCTSELSKYLNRKNKFTHLIAPNEGTAVSLGIGHYLTTNKIPCIYLQNSGFGNATDPLTNLCHKYVYDIPLILLIGWRGKPGIKDEPQHIIQGSTIRKTLNNYKIPYYDTNKISINKISNIIDLTKKKNQITALLIDKNFFDKKSKFKKNRNKINRSDAINSLLKNLKMNCKLISSTGFNSREILLQNHSPFYLIGGMGHTLAVTLGSLNSENKCHVCVDGDGSFYMHQGSFSLLKKEHKLIYCLLDNSSHESVGEVNLNYSITNFKDFAKSVGFKRYIKITRLNKLRNLKKNLPIFIHVITNIERNANLPRPKELKKIKQDFMNE
>AG-414-B07_NODE_12
MINPIEFKNLLKNQSINFFSGVPDSCCLEFCKSLENDKKIKNIVAVNEGNAVAIGLGHYLSTKKPCIYLQNSGLGNATDPLTNLCNKEVYNIPILLLIGWRGAPGIKDEAQHIVQGKVLKNTLKSYSIPNLKKKLNKNEVLNFIKKIKKKNLIGAILVKPKTFEKKKTVLLTRSDIVEYILQSNTKIIGSVGYNSREIHQIRNEIKDFLLIGGMGHTFAVAQTIANNKNQVICFDGDGSFLMHLGSFLTNKITQKNLKYILINNNSHESIGDVTLNKNVNYKKISQSLNFKKYFYIKNKINLKKKIGPAFLEAKVSIGTLKNLVRPKGFKIKKNFLKX
>AG-919-I15_NODE_31
MIKTKKLVDLFLKKKISFFSGVPDSCTNEFCNELKHKDKVENIVTANEGLAVSSGLGHYLSRNRIPCVYMQNSGLGNATDPLTNLCNNDVYKIPMILMIGWRGAPGIKDEAQHIIQGKILKKTLKNFEIKFLEINHDNDLPKVEKLINYAKKKSRCVALLVKKNSLSKYKDKSVLVRSEIITKLLENSTKIISSVGFNSRELYQIRNEFKDFLLVGGMGHTFSTAVSNTKEKVICLDGDGSFIMHLGSFTIMNNYKLNNLKYILIDNSSHESIGVQEINININFKNLTKSFGFKNYYSANSKSQLNRVFGPSFLHAKVKIGTLKNLVRPKNFEILKNFKFX
>2823152090
MIDTKKLLKIFIEKNIKFFCGVPDSCVNKFCDELNESKFVHNTVTANEGAGVSLGVGHYLSKKKSCIYLQNSGLGNATDPLTNLSNKEVYGIPIILLIGWRGAPSLKDEAQHKIQGRILKTTLNSYKIKHIKNDRDFSKIKKLIEFSKKNSRIVAFLVKPKVFYRKENNMIRRQDLIISLLRMKTKIISSVGFNSRELYQIRKKFKDFLMVGAMGHTSMVAFGISQNNDQTICLDGDGSFVMHLGALTLLSNNRRKNFKYILIDNGSHESIGHQPTKLKNINYKKISEGLGFNKFYFTDSIKKLDTNVGPSFLHVKIKIGTLDKLVRPKKFDIKNNFMRN
>AG-343-J05_NODE_23
VINTLKFYKLLKRKGIKFFSGVPDSCMNEFCNELSNHKDITNLVAANEGSAVSLGIGYHLATSKIPCIYLQNSGLGNATDPLTNLISKTLYNLPIILLIGWRGAIKDEAQHDIQGRVLLDSLKLFEIKSAILEKDKDLSKAEKLINYSKKNSARIALIFKPKTFSKVNHSNKISRIDFISELIKNKTKIISSVGFNSRELFYLRKKIKDFLMVGAMGHTAMTALSMKFSKSKIICLDGDGSFIMHMGALSMLKNFKAKNFKYILVDNEAHESIGIQPIFINKIDFKNLSKSLGFKNFYLIKEKKDIKTKISGPSFLHVKIKVGTIKNLPRPKDFSIKKNFVRSX
>AG-430-J04_NODE_1
MIDTSKFTKLLFKKGIEFYAGVPDSCMNEFCNEINNNKKIENITSANEGSAVSLGVGYHLITKKPCIYLQNSGMGNATDPLTNLANPEVYNIPMLLMIGWRGAPGIKDEAQHNIQGRTIHKILKLYKIKYLILKDNKDLKKVSNLINYAKKNSCHVALLVKPKTFKNVKIKNSNISRKDVVLSLLNNRTKIISSVGFNSREIFQMRKKKDFLMVGAMGHTAMVSLAIKFTKESTICVDGDGSFIMHLGALSLLSNHKRNNFKYLLIDNEAHESIGGQPIKFQNFNIKKISEAMGFKQSYHTKSLNKLEVLMKGPSFFHIKINSGTLKNLVRPKNFEIKKKFMNX
>AG-891-J07_NODE_1
MINSLNLLRFFSQNNINFFSGVPDSVLKEFTNKLDNLKKIKHYICVNEGSAVSLNIGNYLATKQIGVTYLQNSGLGHIINPIVSIADSKVYNIPLVLLIGWRGAPGSNDEAQHLKQGSITKKILKTMGIKYLELSHNKQISSLKKIITYSKNKKKIIAILVKRNKFEKENKSKIKIKKNNNLSKKFFFENLLNIIKKNTKIISSTGYISRELFNVRKNTKKDLYLVGGMGHTSSVGLGYSLKTKNELLCIDGDGSSLMHLGSLFSSSYFAKKNFKYFLLNNYCHDSVGGQKTYSDMLNYEKLASSFKFRRYYLINQKENLKKILKQGPLFIEIKINHENGNLSRPKNFKKIYKNFIDE
>AG-410-L19_NODE_9
MGNSRKLIKFFLQNNIKFFSGVPDSVLKPFIESLNKFKGIKHQVAVNEGSAVSLAAGWQVATKKLPLIYMQNSGLGNAINPLISLTHKKVYSIPMILMIGWRGEINRYDEPQHVEMGKITKDILKLLNIKTLILGKSVNLQKIKRLILYSLKKKQPVALLIKKELFENDKIGKISKLNNNEIMRFDFLKELVNQISKNTKIVSTTGYTSRELNEIRKNNKKDFYMVGAMGHTSIFSLGVEGLVKQSNIICIDGDGSMLMHLGSLFTIANQKKHNFKYVLLNNNCHESVGSQATGIKKTDLKLLSKSLGFKEYLRISKSREINVFLKKRYDFLEVKIKNKSIPNLGRPKNLKDIIKKFIX
>2786418982
MSIIKNINKVLKKNDINFFTGVPDSVLKNYLLSLNNLKKKNHIICTNEGNAISLATGYNLAKKKMALVYLQNSGIGNIINPIVSMAHKKVYGIPMLLFIGWRGAPNLKDEIQHKIQGKITLKQLKILNIKYKIFNHLNYNRDLNNLIEYSKKNSQPVAYLFRNNDLNLPSKPLKQKKKIIKNLRSDFLKSLLKIANKTRIIATTGFTSRELYQLRKKVEREFYMVGAMGHSSMVALGYSLNTNKTTICIDGDGAFLMHMGSSLLAAKLAGKNFKYILLNNECHESVGGQSTPITELKIDLFSKSLGYKQYIEINNYKHLNIFLNSKSSFLNVKIQPGTISNLLRIKKLKDIKNRFN
>AG-913-C18_NODE_12
MSITKNINKILKKNKINFYTGVPDSVLKNYLSSLNSAKKNHIICTNEGNAISLATGYYLAKKKMALVYLQNSGLGNIINPITSMVHKKVYGIPMLLFIGWRGAPNYHDEIQHKIQGKITLNQLKILDIKYKIFNHLNYHKDLNELIKYSKKNSQPVAYLFKMNDFEKKSKILQKKKNKNEDLRYDFLKSLLKITNNARIIATTGFTSRELYQLRQKVKREFYMVGAMGHSSMVALGYSLNSKKTTICIDGDGSFLMHMGSSLLASKFAGKNFKYILLNNECHESVGCQATPISKMKIDLFSKSIGYKHYLEINNYNHLKNFFKSKSIFLNVKIQTGSPSNLLRIKELKNIKNNFNX
>2786419045
MKLINKILKTLSKNKINFYTGVPDSVLKPLSIKLSKFNQKNHIIAANEGGAVSIATGYHLATKKIPVIYLQNSGLGNIINPITSMISKKIYGIPMILFIGWRGYPGSKDEIQHTFQGKITLNQLKMLNIKYKVFNKKNFTVQLKHLIKHSKKQNEPVAYLFKKNDMGFDDLNFREKNFDTEVSRSEFIFNLIQNNKISRIIATTGFTSRELYQIRSKYKRDFYLVGAMGHSSMVALGYSVKKNKEVVCLDGDGSFLMHLGSSIISSKFGKNNFKYILLNNECHESVGKQATSIDQINLKKFCLSIGYKKYFIINKKRKIKKFINSGPSFLEVKINRGTLPNLARIKKLNLVKKFFMK
>AG-422-G03_NODE_9
MNLSRNIISSLKVKKVEFFTGVPDSLLKNFCNELQKFSKKKHIISANEGGAVSIAAGYYLATKKIPLVYLQNSGLGNIINPISSIIHKEIYGIPMILFIGWRGAKNIKDEIQHKVQGKITLDQLRLLKIKYKIFNKGSYKNQLSELIDIAKKNNQPVALIFRSGDLESTENKKTNNKKIAKNLTRSEFIDELVKNSKNLKIISTTGFTSRELYQTRMLINNDFYMVGGMGHTSMVALGYSLGSKKKTICLDGDGSFLMHMGSVVISSKFGAKNFKYILLNNSCHESVGKQPTAIDKIDLEKFVFSIGYKRYFLIDKKDSLKTFLGCGPSFLNVLINPKTKKNLLRIKNLQEIKRDFVNX
>2823153942
MDISKNILKILRNKKIEFFAGVPDSILKNFSNALSKLSNKKHIIGANEGGAVSLAAGYHLATKKIPLVYLQNSGLGNTINPITSIIHKEIYGIPMILFIGWRGAYNIKDEIQHKVQGKITLKQLSLLKIKYKIFKKKLFKNQLVELIKHTKKNNHPVAFLFKKGDLDSDKNQKQINKKIDRSYFISELIKNSKNSKIIATTGFTSRELFQIRKIKKKDFYMVGGMGHSSMVALGYSLGSRNQTICLDGDGAFLMHMGASVITSKFAEKNFKYILLNNGCHESVGGQPTSIDKINFKQFCSSIGYKKYFLLKEKKSLNLFLNSGPAFLNVFINSGTLENLIRIKNLKELKKDFIKK
>AG-891-D10_NODE_3
MDTSQKILKILKKNRIEFFTGVPDSVLENFCNSLTKLNKNKHIISANEGGAVSIAAGYNLSTKKIPVVYFQNSGLGNTINPIASLIHKEIYGIPMILFIGWRGALNIKDEIQHKVQGKITLEQLNLLNIKYKIFNKNSFNKQLKQLIKYSKKSNHPVAFLFKKGDLETVKNNKKNSKKINRSHFISKLISISKRSKIIATTGFTSRELFQIRQKKENDFYMVGGMGHSSMVALGYSLGSKKQTVCLDGDGSFLMHMGALAISSKFATKNFKYILLNNSCHESVGGQPTAVDKINLKLFSESIGYKKYFILKDSKLLNLFIKSGPSFLNVLINPGSLKNLMRIKNLGEIKKNFTSX
>2717788300
MIKAIDLLNFFIKNNISFFSGVPDSVLKFFIEELKSKKVNNIITTNEGSAVGISIGQYLKTRKLNVTYMQNSGLGNAINPLISIADKNIYSIPLVLLIGWRGKPGEKDEPQHITQGLKTKEILKNLNIRFIEIKSKKDFVRARKLITYAKKNLRSVALLISKKTLTGKKKNIFSSKANIKRFKFLEKLLDNIKIKDLIVSNTGYTSRELDTILKKKKKALYMVGGMGHSSSVSLGYSIYSKNKVICLDGDGSMLMHLGALATCAQLAKKNFKYILLNNFCHESVGAQPTVSKKINFKLLSESLKFKNYQKIEKINELSLFLKKGPNFLEVLIKTGTLEKLSRPNSLKELLKKIYLF
>AG-319-F18_NODE_42
MIKAIDLLNFFIKNNISFFSGVPDSVLKFFIEELKSKKVNNIITTNEGSAVGISIGQYLKTRKLNVTYMQNSGLGNAINPLISIADKNIYSIPLVLLIGWRGKPGEKDEPQHITQGLKTKEILKNLNIRFIEIKSKKDFVRARKLITYAKKNLRSVALLISKKTLTGKKKNIFSSKANIKRFKFLEKLLDNIKIKDLIVSNTGYTSRELDTILKKKKKALYMVGGMGHSSSVSLGYSIYSKNKVICLDGDGSMLMHLGALATCAQLAKKNFKYILLNNFCHESVGAQPTVSKKINFKLLSESLKFKNYQKIEKINELSLFLKKGPNFLEVLIKTGTLEKLSRPNSLKELLKKIYLFX
>AG-430-P01_NODE_1
MIRSNFFFSFLKKNNINFFCGVPDSTLKANDYYLSKLKRDRNIITHNEGGSIATAIGYYLSTKRIAAVYLQNSGLGNTINPIASIADENVYSIPMILIIGWRGSPMDRDEPQHKLKGKITKNILALLKIKHCVINSEKDLKKLKELIKYSKSKKRVVACLIRRGILVSEHKSHKKRLNSKHSFSRGKIISYITSLNLKNLKIFSTTGYTSRELYQIRKTNKDFLNVGGMGHTSSIAHGYAINSKKNVLCFDGDGSLIMHMGSMAVNGQYVAKNFKHIVFNNKQHESVGGQKTPTENINFKMLSKGCGYKKYFFAKDFKSFKKFYTLGPSFFEIIVDPGTFENLIRPNDFKKIVKDFX
>AH-287-D15_NODE_1
MITADILFSFLKKRKINFFTGVPDSVLKDTNKILKNYNNDKHVITHNEGGSIALGAGYFLKTKKIACVYFQNSGLGNAINPLISMAHKNIYSIPMLLLIGWRGAPKEKDEPQHIHQGKITEKMLKLLEIDYCILENKKDLKKLEKIIIISKKKQKPVACLIKKNVLSFNKNIFYKKRDNKGLKRHDVINFIIDKKINNLKIFSTTGYTSRELYQLRKLKKDFYNVGAMGHTSMIALGYALKDKNKKVLCLDGDGSLIMHMGSLPVIGENTARNFKHIIFNNNQHESVGGQKTPIKSTNFKKLSLSCGYKKYFFAKTLKQYSFFLNSGPSFFEVQILPGSVKNLTRPKEFLKIRKNFX
>AG-333-J14_NODE_3
VIDTVKLINFFKKKIDYFVGVPDSILKNFSNHLENSKEKKHIVSTNEGSAVAFAIGRHLAQKKISLVYMQNSGLSNAINPLISIAHKKVYSIPMVILIGWRGSDGTTDEVQHNLKGRITKNILDHLQIKSCVANDNKDIKKISKLINYSKNKNQPVAILIKKNVLSAVKKIKNINKVEKNFIKRADFLKILLENLKKEDKVISSTGYISRELNQLRKYGRDFYMVGGMGHASMVSLGASMSSKNKVLCLDGDGSLLMHLGSLSLVGYLSKKNLKYILLNNFSHESVGGQPCISEKIDFKLLSKSMGFKNYLLINSKKNISQILKMKNIFANIIIKKGSIPNLSRPRNLYKIKKEFMKN
>AG-905-B19_NODE_6
MISVNNFVKFLKKNGINFFTGVPDSVLKNLSILIDNFTSKNHIISTNEGSAVALGAGYYLSTKKIPLVYMQNSGLGNAVNPLISLAHKNVYSIPMLLLIGWRGAPGTKDEVQHQEKGKITKKILNLLKIKNIEINNEKDFKKLKNLIKHSKEKLEPVACLIKKEKFFSKKLNVQKKKKNIYTLERAYVLKQILKNIRNNTDIISTTGFTSREIHQLRLEKGKDFYMVGAMGHSSMVTLGNSIFKKKTSICLDGDGAALMHLGALVTMSNYGKKNLKYILLNNSSHESVGGQKTLASKIDFHKISKAFKFKKYFMSQSIKNLSKFFKSGPSFFEIKIKNKSMQNLTRPKNLKNIKRLFQDG
>AG-390-M15_NODE_2
MIEAEKFFNFLKKRIKFFTGVPDSVLKNFTKLVDKDKSISHYPVYNEGSAVSLSLGYHLATSKLACVYLQNSGLSNSINPLISIAHKNVYSIPSLLIIGWRGSPYAKDEPQHNTKGRITRNLLSLLDIKYVILRKNSDFKKLNKLIIFAKKKNQTVACLIEKDTLILRKKFKQEKRKYKFEVTREFLIKNLLGLIKKNTKIVSSTGFASRELFRIRENFKSDFYMIGGMGHSGMVALGVSLSRNNDVICLDGDGSILMHFGSLKLSGMFGRANFKHILFNNASHESVGGQRTFVEKLPFSSLAKSLGYNYTDTITTQKNLTKFIKSGPSFLEIKTKEGTLKNMGRPNNFVNIKNKFKK
>AG-365-K15_NODE_2
MIHSNEIFNVLRKKKINFYTGVPDSTLKNFINLIDKKKNLKHYPVYNEGSAVGLGIGYHLATKELACVYLQNSGLTNAINPLLSISHKKVYSIPCLLMIGWRGSPYRKDEPQHNVTGQITKKLLKLSGIKFLILRKKKDLIKLDKLINFARRNNQAIACLVENGTITKQKLQKINLKITSDISREMVITELLLNINSNTSIVSTTGYTSRELHQLRKNLGKDFYMVGGMGHAGIVSLGFSINKKKQVLCLDGDGSLLMHLGTLRAQGKFGKSNFKHILLNNGSHESVGLQRTFVEKTDFPLLAKTLGYKRFDKIIYKKNLKKFLKLGPSFLEIKIKPGKINNLKRPNNFIKIKNDFMKK
>AG-908-K15_NODE_14
MILVENLLAELKKNKINYFAGVPDSVLKHFTNYLEKNRKFKNLTLVNEGSAVAAAIGYYLATQKIPCVYMQNSGLGNSINPLISIAHNKVYQIPILLMIGWRGAPKLKDEPQHLAKGQITKQILKLCGIKFCVLNTKKDLSKLKKLINFSKKNKRIIACLIKNNTLQNKRLNKIQPKLKQKDITRAFFVENFLKLVTKKTKIISSTGYLSRELYSKIQKLKNPFYMVGGMGHTSIVSLGYALESKKQIICLDGDGSFLMHMGSAVSIAKYSKNNFKYILLNNKSHESVGGQSTNIEKMNLELFSKSIGYNKYFYLDQESMIKAFLKSGPSFLEVKIKIDKSKNLPRPKDLLKVKKQFLKK
>2717176635
MIDVKKLIKIFKDNNINFFAGVPDSVLKNFTNHLDIEKKFEHLILTNEGSAVSSGIGYYLSTKKIPAIYMQNSGLGNSINPIISISHKNVYKVPLFLIIGWRGAPKIKDEPQHLAQGRITRQILNLCGIKYSILDNNSDLKEIKKLINHSRRNNQIVAILIKKNTLKTNIKRKVIKKLNDRFLTRSSFIEILAKFLNNDYRIISSTGYISRELYNKIKKNNNPFYMVGGMGHSSIVSLGYSLKSKKKIICLDGDGSFLMHLGSSVTIAKYSKNNFKYILLNNKSHESVGGQSTNIEHVNLKLFAKSVGYKKYFYLSRKNKIKSFLSYGPSFLEVDIKVNKKENLPRPENLIEVKDNFLKK
>2823150511
MIDVKKLIKIFKDNNINFFAGVPDSVLKNFTNHLDIEKKFEHLILTNEGSAVSSGIGYYLSTKKIPAIYMQNSGLGNSINPIISISHKNVYKIPLFLIIGWRGASKIKDEPQHLAQGRITKQILNLCGIKYSILDNNSDLKEIKKLINHSRRNNQIVAILIKKNTLKSNIKRKVVKKLNDRFLTRSSFIEILAKFLNNDYRIISSTGYISRELYNKIKKNNNPFYLVGGMGHSSIVSLGYSLKSKKKIICLDGDGSFLMHLGSAVSIGKYAGENYKYILLNNKVHESVGGQSTNIEKVKLKEFSKSVGYKKYFYIKNENNLKKFLKFGSCFLEVNIEINKQENLPRPKNFLKIKKDFLSI
>2717491242
MIAVEKLFKTLNKNNIKFFSGVPDSILKNFSFYLEKNKQYSNFIAANEGSAVSIGIGHYLETGNLPCIYLQNSGLSNSINPLASIAHNDVYAIPLLLIIGWRGAPGKKDEPQHIVKGKITTKILKLLKIEYCILNNDKDLKRLDELAKKALKRRKIVACLVKQDVLKYSKKLKNKNIIIKHINKNDFFNSFLSLISKNSNIITSTGYTSRSLLKFRGKKYKDFYMVGGMGHTSMVSLGVALKSKKKTYCIDGDGSLLMHMGSMHNVGLSSLNNFKHILFNNNCHDSVGGQKTNTNLLDFKSIVSGFGYKNYLKIDNKNNLKKFIKIGPSFLEVIVDINRDKNLPRPKNLISIKRKFING
>AG-333-A18_NODE_1
MLDSSELLNFFIKNKIKFYSGVPDSIQKIFLEDLSLSKNITHIPAANEGSAVAISLGNYLSSKQIGLTYLQNSGLGNAINPLISIAEKSVYSIPIILLIGWRGAPGTKDEPQHMAKGKITKKILSNLKIKNILLNSNKDFKNISKLINYAKKNKTPVAILIKNKTFKSKKTKKIVNLKNSILRSSFILNLLKLINVNDRIIASTGYTSRELYQLREVNEKDFYMVGGMGHSASLALGCSANMRSENIICLDGDGSMLMHMGSLATLAQYGKSKLKYILLNNNTHESVGGQSTNVKNIDLDMFSKSLGFKKYFLINSKININIFLRSGPNFLEVKIKSQSINKLGRPKNFKNIIRQFIKX
>AH-324-J22_NODE_4
MIDVIKLFNFFKNKNITFFTGVPDSVLKNMDVFFKKKNKNTHIITTNEGSAVSLGIGYYLAKKKIPGIYLQNSGLSNALNPLLSIANPKVYSIPLLLIIGWRGSPNLKDEPQHKIKGKITRELLNLSGIKNITLNSEKDFNNLSKLINYAKSKKVPVACLIKKNILKSKKIQKLPKVAYKTNISRSYFINKFFDLLDSNSKVISTTGFISRDVHEITKKLKQFFYMVGGMGHSSMVSLGYSLNSKKRVICLDGDGSLLMHLGATFTIARFANKNFKHILLNNNSHDSVGGQPTYIENMNLKLFIKSLGYKKYFYLNDKKKIKSFLNSGPSFLEVKINNKSNSNLTRPKNFKKIKNDFMRT
>AG-461-A07_NODE_1
MIYVEKLIETLKKNKVNFFTGVPDSVLKALSVYLENKKNHLVAVNEGSAVSHGVGYFLSTKKIPCIYMQNSGLGNAVNPLTSIAHSKVYSIPMILIIGWRGAPKTIDEPQHVVKGKITKDLLKIMNIDYCELNVQKDLKKVSTLLKRAKSKLKPVAVLIKNKKLISKYKRKFSIRINPKLPYRKNIILEILKIIKKNNLILSSTGFTSRELHMIRSKNNKDFYMVGGMGHTGSVSLTTSLFKKNKQVICLDGDGSVLMHMGSLATIGINAKKNFKHVLFNNNSHESVGNQKTDAFKINFSKLSKSIGYKNYFLIDNKNLLKKFINSGPSFLEIKINPGTLEKLSRPSNFKLIKNNFMNP
>AG-464-C13_NODE_7
MINTNNFFNFLNRNGIKFFSGVPDSILKSTRWNLEKKNGQQHIITANEGSAIASCAGYFLSTGKLSCAYMQNSGLGNAINPLISITHKKVYSVPIFLMIGWRGSPGIKDEPQHISNGAITLKLLKLLNIRYCILNSEKDFFNLKKLINYSKKNKVVVACLIKKNSLISSKNNKLKSNIQSGLKRENFIMTLLKNIKSNTKIISTTGYTSRELYQTRQQYNNDFYMVGGMGHASMTALGVSLNTNKQVICLDGDGSMIMHMGSLANIANFAKRNYKHILLNNFSHESVGGQKTFSENLDLKRITKGMGYKEYFYLNTRSNLRKFLLCGPSFLEVIIKKGTMKNLLRPKNLHEIKKNFMKK
>AG-903-P17_NODE_1
MINPDYFFKFLKKNNINFFAGVPDSVLKNTKNFFSTINNKHHIITANEGLAVSACVGYHLSTNNLACAYMQNSGLGNAINPLISISHQKVYSIPMLLLIGWRGSPGIKDEPQHMLKGKITPNLLKLLGIKYCILNKNKDFYKLKKIISFAKRNKQTVACLIKKGTFESSKLKKKENVIKKTFIKRENFIEEMLSQINIKTKIISTTGFTSRELNQIRNNKKSDFYMVGGMGHSSMVALGASIKSKETLICLDGDGSFLMHLGAIASIAANARSNFKHILLNNFSHESVGGQPTNIEKINLKNLVKSAGYKKFYSIKNINELKKFIKSGPSFLEVQIKPISMQNLKRPKNLLTIKKKFMKS
>AG-918-A19_NODE_1
MIKTKKLFNFLKKNKINFFSGVPDSVLKNTKIYFEKLPSTQHMVTSNEGSSIALCIGYHLSTGNLPCAYMQNSGLGNAINPLISIAHKKVYSIPLLLLIGWRGAPGIKDEPQHELKGSITINLLKLLGIKHCIIKKDQDFKKLQKLINFSKKENQPVACLFRKNTLKNDYSKKTNISKKSLILRGDIIKELLNKIDKNTKLISTTGFTSRELNQIRNNLGSDFYMVGGMGHSSIVSLGVSLKTKKNVICLDGDGSFLMHLGSIATISKIAGKNFKHVLFNNYSHESVGGQTTNIDKLNIKNLVLSSGYKRYFKIKAKKQLEKFLKLGPSFLEINISSGSLKNLKRPKNLQAVKKKFMNSENX
>2717202639
MIEVKKLFSFLKKKNIDFFAGVPDSILKKTKEYFDKLNKKHLITANEGSAISVCIGHYLSTGKLACAYMQNSGLGNALNPLASIAHQKVYSIPILLIIGWRGAPGTRDEAQHEVKGKITRKLLKLLNIKFCEVKTYKDFKKLDNLIKFSKKFKCPVACLIKKDILFDKKSYKKNKKKFNSGIKRETFLNSLLGKVNLKSKIISTTGYTSRELFQIRKKNTNDFYMVGGMGHASMVSLGVAMNNKRDIICLDGDGSLSMHMGSLTTIGFKKLKNFKHIILNNRSHESVGGQKTNLENLDLNKLSKSCGYKNYFFLDNERIISNFLKSGPSLLEVKIKLGTIQNLGRPKKLNFIKSKFMVK
>AG-891-A17_NODE_3
MIEVKKLFSFLKKKNIDFFAGVPDSILKKTKEYFDKLNKKHLITANEGSAISVCIGHYLSTGKLACAYMQNSGLGNALNPLASIAHQKVYSIPILLMIGWRGAPGTKDEAQHEVKGKITRKLLKLLNIKFCEVKTYKDFKKLDNLIKFSKKFKCPVACLIKKDILFDKKSYKKSKKEFNIGIKRETFLNYLLGNVNFKSKIISTTGYTSRELFQIRKKNTNDFYMVGGMGHASMVTLGVAMNNKRDIICLDGDGSLSMHMGSLTTIGFKKLKNFKHIILNNRSHESVGGQKTNLENLDLNKLSKSCGYKNYFFLDNEKIISNFLKSGPSLLEVKIKLGTIQNLGRPKKLNFIKSKFMER
>2717457287
MIKLKNFFNFLKKRGISFFTGVPDSILKELNIYIADNKIKHILATNEGSAVALATGYFLSKKKIPAIYLQNSGLSNAINPLVSILHKKVYSIPSLLIIGWRGAPGLKDEPQHLTKGLITKDLLKLAGIKYCVLDSEKKFGLLNKLLKYSKKNNVPVACLIKKNTFVKDKKKLKINKKNNTYLERNYFIKELIKQTKNTKIISTTGYISRELFGQSSNNNFYVVGGMGHCSMIALGYSLFSNKKVLCLDGDGSMLMHLGALFTLGQNSKKNLKYILLNNNSHESVGGQKTYLNNINLKKFTSALKFDNYYLIKNKKDLNKFLNSKRSFLEVKMSNSNKNELGRPKNFIDIKNKFMK
>2738645165
MIDSHELFKYFLKKNISFFSGVPDSVLKNFTRELDFSKKIAHYICVNEGSAVGMAIGNYLKTKKISLVYLQNSGLGNAINPIISIADKNVYSIPLVLLIGWRGSPGKKDEEQHLTKGKITLPILKKMEIPYKIIENISDLKSSNLIKYSISNKRPVAFLVKKNVIKDKSNKKAQPNKNRIERSEFIFELLKKIKKNDKIISSTGFNSRELFQIRKEKKSDFYMVGGMGHSAIVTLGYALNNKKKNIICLDGDGSFLMHMGSFVTIGKYANQNYKYILLNNFSHESVGSQKTYIENVNLKKLSNALGFKNYFKINKRSTLGFFLKSGPSFLEVEIKNKSLNNLLRPKNFTKILKNFTK
>AG-912-A14_NODE_28
MIYVESLLRVLKKNNINFFVGVPDSVLKSLSNYLTKVKNHIIASNEGAAISIATGYHLSKSKIPCIYMQNSGLGNAINPLLSVTHKNVYSIPLILIIGWRGAPGISDEPQHIVTGKITRQILKTLGIKYCVIDKKKDLMKFNQLIKFARLNKTPVACLIKNKKLTSKIKNPNKKLNNNLPNKNDAISALLYTINDKTLIVSTTGYTSRELNKLRRDNKKDFYMIGGMGHTSSVSLGVSLYKKKNNIICLDGDGSLIMHMGSLVTNGFYGKKNFKHILLNNYSHESVGGQKTNSENVNFKKLALSVGYKNYSIINNKNNLLLFQKKGPSFLEIKIKQGSTKNLDRPKNFLKIKESFMKX
>AG-435-J14_NODE_32
LITRYSEKKSDLKFIKKLINKSKKENKITAFLIEKGTLKNKKKFTRKIDKSLIKRYNFISKFLKLLPKKSKIVSTTGYTSRELMKLSNLEIQSFYMVGGMGHSASVAAGFAMHSSKKIFCLDGDGSILMHLGSLRTIGFLNNKNFKHIVLNNNSHESVGGQPTNADKIDFKNLSKSLGYKNYFFIKNKKNLKQFNKSGPGLLEVKIRSETIENLPRPTNLDQIKKNFLIX
>AG-907-A11_NODE_2
MLLIEDFMMVLKRNKISFFTGVPDSVLKKFSSVVDTYKSDRHQIAVNEGSAVSLGIGYYLARKKIACVYMQNSGLGNAINPIISIAHKKVYSIPMILVIGWRGSPGSIDEPQHMVKGKITLKLLKLLDIDYCVINEKKDLKKFNKLIREAKKNNSIVACLIKNNILKSKIKNKPKKLKNTKVVRENFIKILLKLIKKNTKIISSTGHTSRVLMKVRSDKKKDFYMVGGMGHSLSVSLGMNLQSKNMIVCLDGDGSVLMHMGSLFTGGFKNNVNLKHILLNNNSHESVGGQLTGAKNINFRLLSRSLGYKNYLIIKNNEELKKFLAQSYSFLEVLIDPTFDTNLPRPKNLSNIKNSFIKX
>AG-917-D14_NODE_5
MINTKSLIQLMKKNNINFFSGVPDSVLKELSLIIDNMKKTKHIIASNEGSAVSIGIGHYLATKQVPCIYMQNSGLSNAMNPLISIAHKKVYSIPLVLVIGWRGSPKTPDEPQHLVKGKITRQLLNLLKIKYTILRSNTDLKKIDKQIKIAKKKNSIIACLIEQGTLEKNKNKRTKKDKYNLNKEFFLKTLLENLDTKNKVLSSTGYNSREIMYLRKKFNQDFYMVGGMGHASSVALGYSLFRKNKIVCIDGDGSLLMHLGSLNTASKFANKNFKYILLNNNNHNSVGNQSTYSENIDFKKLSLSLGFEKYYLIKDKNKLKNYLSDKLSFLEVKIANNKIKKLPRPNNLIKIKNQFMMK
>AG-893-P05_NODE_2
MIKVEELINIFKKNNSNFFTGVPDSVLKELSSFLQSKNKKNHIIATSEGSAVSIGIGHYLSKKEIPIIYMQNSGLSNALNPLISMAHDKVYSIPLILVIGWRGSPMLKDEPQHNVKGMITEQLLKLLKIKYTIIRSPADLNKFDKQIKLANKNKTIVACLIEQGTFQKTKIINKKDFYALEKEFFFKTLLENINIKTKIISSTGYNSRELMYFRKKYKRDFYMVGGMGHTASTALGYSLFSQNTTLCIDGDGSCLMHLGSIKTVGMFASTNFKYILLNNNSHDSVGGQLTYASEIDFEKLSISLGFEKYYCIDNQYKIKEFLSENLSFLEVKIANCKIKELPRPLNFIKIKNDFMEX
>2717476896
MIEIESLVNILKKNNSDFYTGVPDSILKELSMYLQNKKNHIVATNEGSAISIGIGYYLSTKKIPVIYMQNSGLSNAINPLISIANKNVYSIPLILIIGWRGSPNINDEPQHVEKGKITRNLLDLLKIKYTIIENAKDLKKFASIIKNAKKNNEIAACLIKKGTIKKSFSRKKINKFNLDKEYFLKILLENLNKKSQIISSTGYNSREIMYVRKKYNKDFYMVGGMGHTSSVALGYSLNTKKKIICIDGDGSFLMHLGSIKSVGSFGSNNLKYILLNNNTHDSVGGQSTFMNNVNIKKLTNSLGFKNYYKITSKLDIKSFLNSKLSFLEVCVTNCKLKNLPRPINLKNIKKIFMS
>AG-422-K15_NODE_20
MIKAISLINLLKKNGSNFFTGVPDSVLKELTFLLPKNNKNKHIIAVNEGSAVSIGIGYFLSTKKIPIIYMQNSGLSNALNPLISIAHKKVYSIPLILLIGWRGSPNKKDEPQHNVKGKITKRLLKLLNINYTIIRSKSDLAKFEKQIKYAKKNNTIVAGLIEKGVLKQNTNKTNKPSKNYVLDKEIFLKTLLENLNKNTKIISSTGYNSREMLYLRKKYKQDFYMVGGMGHTSSVSLGYSLFTKNKTICLDGDGSFLMHLGSIKSVGNFANKNFKYILLNNNSHDSVGGQPTYIKIVKLDKFSKSIGFEKFYSINNSKNIKKFLKTSLAFLEVKVSNTRRENLPRPENLFKTKNIFIKX
>AG-435-B08_NODE_1
MIKIHSLIKLLKKNNSYFFTGVPDSVLEDLSNYLQKKDRKNHIIATNEGSAISLGIGHYLSTNKLPIVYMQNSGLSNALNPLISIAHKKVYSIPLILIIGWRGSPRFKDEPQHKVKGGVTEKFLKLLDIKYTILRTNTDLNRFNKQIKFAKKNKTIVACLIEKGTLKGKNILEKKKDYYNLDKEFFLKTLLDSLNKKTKIIVSTGYNSREIIYLKKKYKNDFYMVGGMGHTLSVALGYSLSSKNKIICIDGDGSLLMHLGSLKTAGTFGTKNLKYILLNNNSHDSVGGQRTYSDSVDFLKLSKSLGFKYYYNIKNKNNVKQFLFKGLGFLEVKVGNSRIKNLPRPKDLIKIKNQFMKX
>AG-896-P03_NODE_43
MIDVKNLINLLKKNNCNFFTGVPDSVLKVFSAYLQSKSKNSHIIAVNEGSAVSIGIGHYLSTKKMPCVYMQNSGLSNALNPLISIANKKVYSIPLVLIIGWRGSPRINDEPQHNVKGKITENILKLLNIKYTILRNENDLKKFNKQIIFAKKNKSIIACLIEQGVLSNRTKQNKIKNYYKLDKEFFLKKLLGSLKSKTKIISSTGYNSRELIYLNNKYKDHFYMVGGMGHTSSVALGYSLQTNKNTLCIDGDGSMLMHLGSIKTAGTFANNNFKYILLNNNTHDSVGGQKTYSSEINFEKLSKSLGFKKFFCIKKEIDIKKFLSCHLSFLEVKIANSRIRKLPRPDNLIEIKNKFMKX
>AG-900-I09_NODE_1
MIKANTLINLIRKNNCNFFTGVPDSILKELSFSLQNQSKNNHIIATSEGAAVSLGIGHYLSTKKIPCIYMQNSGLSNALNPLISIAHKKVYSIPLILIIGWRGSPKTSDEPQHNVKGKITENILKLLNIKYKIIRRDKDLKKFDKLIKDAKKKNSIVACLIEKGTLEKIKRVKKKKDFYKLNKEFFLKTLLQLLGKDTKIIASTGYNSRELMYLRKKYKKDFYMVGGMGHTTSVALGYSLSNKKKILCIDGDGSLLMHLGSIKTVGSFAKKNFKYVLLNNNSHDSVGGQNTYANDIDFKNLSKSLGFKNYHLIKKNDGIQKFLTNNLGFLEVKISNNKIKNLPRPTNLIKIKNQFMKX
>AG-912-J18_NODE_2
MIKANTLINLIRKNNCNFFTGVPDSILKELSFSLQNQSKNNHIIATSEGAAVSLGIGHYLSTKKIPCIYMQNSGLSNALNPLISIAHKKVYSIPLILIIGWRGSPKTSDEPQHNVKGKITENILKLLNIKYKIIRRDKDLKKFDKLIKDAKKKNSIVACLIEKGTLEKIKRVKKKKDFYKLNKEFFLKTLLQLLGKDTKIIASTGYNSRELMYLRKKYKKDFYMVGGMGHTTSVALGYSLSNKKKILCIDGDGSLLMHLGSIKTVGSFAKKNFKYVLLNNNSHDSVGGQNTYANDIDFKNLSKSLGFKNYHLIKKNDGIQKFLTNNLGFLEVKISNNKIKNLPRPTNLIKIKNQFMKX
>AG-915-K17_NODE_1
MIKANTLINLIRKNNCNFFTGVPDSILKELSFSLQNQSKNNHIIATSEGAAVSLGIGHYLSTKKIPCIYMQNSGLSNALNPLISIAHKKVYSIPLILIIGWRGSPKTSDEPQHNVKGKITENILKLLNIKYKIIRRDKDLKKFDKLIKDAKKKNSIVACLIEKGTLEKIKRVKKKKDFYKLNKEFFLKTLLQLLGKDTKIIASTGYNSRELMYLRKKYKKDFYMVGGMGHTTSVALGYSLSNKKKILCIDGDGSLLMHLGSIKTVGSFAKKNFKYVLLNNNSHDSVGGQNTYANDIDFKNLSKSLGFKNYHLIKKNDGIQKFLTNNLGFLEVKISNNKIKNLPRPTNLIKIKNQFMKX
>AH-287-J18_NODE_8
MIEVNDLINILKKNQSDFFTGVPDSVLKELSDSLQKKNKKNHIIATNEGSAISIGIGYYLSTKKIPIIYMQNSGLSNALNPLISIAHKNVYSIPLILIIGWRGSPRIKDEPQHNEKGKITEQILKLLKIKYTILRSKSDLKKFYKQVNSAKKSKSIVACLIEKGILKKSSKILKKQDYYKLDKEYFLKNLLMNLQKKTKVISSTGYNSREIMYLRKNFNKDFYMVGGMGHTSSVALGYSLSSKNNNMYRWX
>AG-422-N22_NODE_6
MIKIKSLINLLKSNNCNFFTGVPDSILKELSFSLKNKSKKEHLIATNEGSAISLGIGYYLASKKLPCVYMQNSGLSNALNPLISIAHKKVYSIPLILIIGWRGSPNIKDEPQHNVKGKITKELLKLLNINFTILRHNRDLKKFNKLIKSAKKNKSIVACLIERGTLEKNKKKSVSRDYYKLDKEFFLKSLIENIPKKSRIISSTGYNSRELLYLRKNYSKDFYMVGGMGHTSSVALGYSLSTKKKVICIDGDGSFLMHLGSIKTAGNFSKDNFKYVLLNNNTHNSVGSQNTYADNINFEKFTKALGFKKFYSIKNKKNIKKFISESASFLEVKIANSKIKNLPRPKNLIKIKNEFMKN
>AG-447-P18_NODE_4
MIKVDALISLLKKNDTDFYTGVPDSVLKEFSTILKNKKNHIIATNEGAAISLGIGHYLATKKIPCVYMQNSGLSNALNPLISIAHKKVYSIPLILVIGWRGSPRIKDEPQHNVKGKITQNLLKLLNIKHTIIRTNKDLHKFNKQIKFAKKNKSIIACLIEQGTLEKNIKKKSKNDYYQLDKEVFLKILLQNIPRNSKIISSTGYNSREIMYLRDKYKKNFYMVGGMGHTSSVALGYSLFSKNKTICIDGDGSFLMHLGAIKTAGHFAKNNFKYILLNNNAHDSVGGQSTNANTINFDKLSKSLGFKKFYSIKNKQNTKTFIKIRPAFLEVKVTNSKIKKLPRPDNLIKIKNQFMKK
>AG-915-K07_NODE_22
MIKVDTLINFFKKNNINFFTGVPDSILKELSSYLKNDKKHIIATNEGSAVSIGIGHYLSTKKIPCIYMQNSGLSNALNPLISIAHKKVYSIPLILIIGWRGSPRVKDEPQHNVKGKITREILKLLNIKYTILRSNKDFTKFGKQIKYAKKNNSIIACLIEQGTFKKVYQNNSKKDFYNLDKELFLKTLLQEIPSKAKVISSTGYNSRELMHLRKKFNKDFYMVGGMGHTSSVALGYSLSSKNKTFCIDGDGSFLMHLGSMMTIGNFAEKNFKYILLNNNSHDSVGGQITNADNVDIEKLSKSLGFKNFYSIENKQNIKNFIKIKTAFLEVKVTNSKIKKLPRPEDLIKIKNQFMKK
>AG-914-L03_NODE_6
MIKVNTLINLLKKNNTNFFTGVPDSVLKELSSHLKNKRNHIIATNEGAAVSIGIGHYLSTKKIPCIYMQNSGLSNALNPLISIAHKKVYSIPLILMIGWRGSPRVKDEPQHNVKGKITQQILKLLDIKYTILRSNKDFAKFDKQIKYAKRNHSIIACLIEQGTLQKITSSNSKKDFYNLDKEFFLKNLLEELPSNSKVIASTGYNSRELIYLRKKFNKDFYMVGGMGHTSSVALGFSLSSKNKTFCIDGDGSFLMHLGSIMTVGNFANKNFKYILLNNNSHDSVGGQSTNADNINFDKLSKSLGFKKFYLIKKKQNIKNFIKIGPAFLEVKVTNCKIKKLPRPDDLIKIKNQFMKX
>2562555534
MIKVDTLINLLKKNNTNFFTGVPDSVLKELSSYLKNQRNHIIATSEGSAVSIGIGHYLSTKKIPCIYMQNSGLSNALNPLISIAHKKVYSIPLILIIGWRGSPKVKDEPQHNVKGKITREILKLLNIKYTILRSNKDFKKFDKQIKHAKKNNTIVACLIEQGTLHKNSRSSSKKDFYSLDKEYFLKTLIKEIPTRSKVISSTGYNSRELMYLRKKFNKDFYMVGGMGHTSSVALGYSLASKNNIFCIDGDGAFLMHLGSIMTAGNFAKKNFKYILLNNNSHDSVGGQSTNADNINFEKLSKSSGFKKFYSIKNKQNTKNFIKMGPAFLEVKVTNSKIKKLPRPDNLIKIKNQFMKK
>AG-422-C20_NODE_11
MIKVNTLINLLKKNNTNFFTGVPDSVLKELSSYLKNQRNHIIATSEGSAVSIGIGHYLSTKKIPCIYMQNSGLSNALNPLISIAHKKVYSIPLILIIGWRGSPKVKDEPQHNVKGKITREILKLLNIKYTILRSNKDFKKFDKQIKHAKKNNTIVACLIEQGTLHKNSKSSSKKDFYSLDKEYFLKTLIKEIPTRSKVISSTGYNSRELMYLRKKFNKDFYMVGGMGHTSSVALGYSLASKKNTFCIDGDGALLMHLGSIMTAGNFAKKNFKYILLNNNSHDSVGGQSTNADNINFEKLSKSLGFKKFYSIKNKLNTKNFIKMGPAFLEVKVTNSKIKKLPRPDNLIKIKNQFMKK
>AG-453-O10_NODE_3
MIEVEGLINLLKKNKSDFFSGVPDSVLKHFSSSLKNNKKHIIATNEGAAVSIGIGQYLSTKKVPVIYMQNSGLSNALNPLISIAHKKVYSIPLILVIGWRGSPSLKDEPQHNVKGKITRELLRLLGIKYTILRSKPDLKKFDKQIKLAKKNKSIVACLIENKVLAKKSKIKPKRDFYSLDKELFLKTLLQNLSQKTKVISSTGYNSRELMYLRKKFQKDFYMVGGMGHTSSVALGYSMNNKNDTICIDGDGSFLMHLGSIKSAGTFADKNYKYILLNNNTHDSVGGQDTYANKINLEKLSKSLGFKKYYCIKNRKNILNFLLSKLSFLEVKIANSKTKNLPRPKDLIKIKNQFMNX
>AG-464-K18_NODE_2
MIKVEGLINLLKRNKSDFFSGVPDSVLKNFSSLLKDSKKHIIATNEGSAVSIGIGQYLSTKKIPVIYMQNSGLSNALNPLISIAHKKVYSIPLILVIGWRGSPNTKDEPQHNVKGKITRSILKLLDIKYTILRSDSDLKKFDKQIKIAKKNKSIVACLIEQGVLKKKTKLKKKKDFYSLDKELFLKTFLQNLPKKTKIISSTGYNSRELMHLRKKYQKDFYMVGGMGHTSSVALGYSLTSKNKTVCIDGDGSFLMHLGSIKSAGTFANKNYKYIVLNNNTHDSVGGQNTYANNVNFEKLSKSFGFKKFFSITNRKNIQNFLDSKLSFLEVKISNSKIKKLPRPKNLIKIRNQFMNX
>AG-337-I18_NODE_14
MIKVNSLINLLKKNNSDFFSGVPDSVLKELSVSLQYKDKKNHIIATNEGSAVSLGIGHYLSTKKVPCIYMQNSGLSNALNPLISIAHKRVYSIPLILIIGWRGSPRIKDEPQHNVKGEITENILKLLNIKYTILRSNKDLNKFDEQIKMAKKKSSIVACLIEQGTLTNIKKEDKKKDFYNLNKEVFLKTLLLTLKKNVKIISSTGFNSRELMYLRNKFKEDFYMVGGMGHTTSVALGYSLSSKNDVICIDGDGSLLMHLGSIKTAGTFANKNFKYILLNNNSHNSVGNQSTYANNINFEKFSKSLGFKKFYTIKNEFNIKTFLSEKLSFLEIKISNSKIKKLPRPSDLIKIKKIFMKX
>2717186835
MIKVNSLIKLLKKNNSTFFSGVPDSVLKELSFYLKNKKNHFIATSEGAAVSLGIGHYLSTKKIPCIYMQNSGLSNALNPLISIAHKNVYSIPLILIIGWRGSPRIKDEPQHNVKGKITEKILKLLGIKYTILRSNSDLKKFDAQIKNAKKNKSIVACLIEQDTLEKNNKKINKKDFFKVDKENFFKTLLETLDNKSKIISSTGYNSRELMFIREKYQKDFYMVGGMGHTSSVALGYSLSTNKKTICIDGDGSFLMHLGSIKTAGTFANKNFKYILLNNNTHDSVGGQSTYANNINFEKLSKSLGFKKFYSIKNNQNLKQFLSGSLNFLEVRVSNSKIKKLPRPKDLIKIKNQFMK
>AG-908-E21_NODE_2
MIKISSLISVLNKNNSNFFTGVPDSVLKELSFELQSKSKKSHIIASNEGSAVSIGIGHYLSTKKIPCIYMQNSGLSNALNPLISIAHPKVYAIPLILIIGWRGSPKIKDEPQHNVKGKITEKLLKLLNIKYTIIRSYKDLKKFDKQIKNAKKNKSIVACLIEKDTLEKNNKKINKKDFFKVDKENFFKVLLEILDNKSKIISSTGYNSREIMYIRNKYQKDFYMVGGMGHTSSVALGYSLSNNKKTICIDGDGSFLMHLGSIKTAGNFANKNFKYILLNNNTHDSVGGQSTYVKNIDLENLSKSLGFKRFYRINDNKNLKKFLSGSLNFLEVKVTNSKIKNLPRPKNLINIKNQFMKX
>AG-911-J21_NODE_2
MIKISSLISVLNKNNSNFFTGVPDSVLKELSFELQSKSKKSHIIASNEGSAVSIGIGHYLSTKKIPCIYMQNSGLSNALNPLISIAHPKVYAIPLILIIGWRGSPKIKDEPQHNVKGKITEKLLKLLNIKYTIIRSYKDLKKFDKQIKNAKKNKSIVACLIEKDTLEKNNKKINKKDFFKVDKENFFKVLLEILDNKSKIISSTGYNSREIMYIRNKYQKDFYMVGGMGHTSSVALGYSLSNNKKTICIDGDGSFLMHLGSIKTAGNFANKNFKYILLNNNTHDSVGGQSTYVKNIDLENLSKSLGFKRFYRINDNKNLKKFLSGSLNFLEVKVTNSKIKNLPRPKNLINIKNQFMKX
>AG-390-M02_NODE_9
MIKISSLISVLKKNNSNFFTGVPDSVLKELSFELQSKSKKSHIIASNEGSAVSIGIGHYLSTKKIPCIYMQNSGLSNALNPLISIAHPKVYAIPLILIIGWRGSPKIKDEPQHNVKGKITEKLLKLLNIKYTIIRNNKDLKKFDKQIKNAKKNKVIVACLIEQGTLEKNNKKINKKDFFKIDKENFFKTLLEILDNKSKIVSSTGYNSREIMYIRNKYQKDFYMVGGMGHTSSVALGYSLSTNKKTICIDGDGSFLMHLGSIKTAGNFANKNFKYILLNNNTHDSVGGQSTYVKNIDLEKLSKSLGFKKFYSIKDNKNLKKFLSGSLNFLEVKVTNSKIKNLPRPENLIYIKNEFMKX
>AG-908-C04_NODE_4
MIKISSLISVLKKNNSNFFTGVPDSVLKELSFELQSKSKKSHIIASNEGSAVSIGIGHYLSTKKIPCIYMQNSGLSNALNPLISIAHPKVYAIPLILIIGWRGSPKIKDEPQHNVKGKITEKLLKLLNIKYTIIRNNKDLKKFDKQIKNAKKNKVIVACLIEQGTLEKNNKKINKKDFFKIDKENFFKTLLEILDNKSKIVSSTGYNSREIMYIRNKYQKDFYMVGGMGHTSSVALGYSLSTNKKTICIDGDGSFLMHLGSIKTAGNFANKNFKYILLNNNTHDSVGGQSTYVKNIDLEKLSKSLGFKKFYSIKDNKNLKKFLSGSLNFLEVKVTNSKIKNLPRPENLIYIKNEFMKX
>AG-333-C20_NODE_4
MIKISSLINTLKKNNSNFFTGVPDSVLKELSIYLQKKSKKNHVIATNEGSAISIAIGHYLSTKRIPSVYMQNSGLSNALNPLISIAHPKVYSIPLVLIIGWRGSPRVKDEPQHNVKGKITEKILKLLNIKYTIIRTNKDLTKFNNQIKDAKKNKSIVACLIEQGTLEKNNKKIKKKDFYKVDKENFFKTLLETLDNKSKIISSTGYNSREIMHIRKKYQKDFYMVGGMGHTSSVALGYSLSTNKKTICVDGDGSFLMHLGSIKTAGTFANKNFKYILLNNNTHDSVGGQSTYAKDINFEKLSKSLGFKKFYSIKDNQNLKQFLSGSLNFLEVKVTNSKIKNLPRPKNLINIKNQFMKX
>AG-447-J03_NODE_3
MIKINSLINILNKNNNSFFTGVPDSVLKELSFYLQNKTKKNHVIATNEGSAISIGIGHYLSTKKIPCIYMQNSGLSNALNPLISIAHQKVYSIPLILIIGWRGSPKIKDEPQHNVKGKITEKLLKLLNIKYTIIRSNNDLKKFDKQIKLAKKNKSIVACLIEQGTLEKNNKKIKKKDYYKLDKEFFFKTLLETLDNKSKIVSSTGYNSREIMYIRKKYQQDFYMVGGMGHTSSVALGYSLSTNKKTICVDGDGSFLMHLGSIKTAGAFANKNFKYILLNNNTHDSVGGQSTYAKNINFEKLSKSLGFKKFYSIKNNQNLKRFLSGSLNFLEVGVTNSKIKNLPRPKNLINIKKQFMKX
>AG-913-L07_NODE_3
MIKINSLIKVLKNNNSTFFTGVPDSILKELSKFLQNKSKNNHIIATNEGSAISIAIGHYLSTKKIPSVYMQNSGLSNALNPLISIAHPKVYSIPLILIIGWRGSPKIKDEPQHEVKGKITEKILKLLNIKYTIVRSIKDLKKFDKQIKFAKKNKTIVACLIERGTLEKNKGKISKKDYFNLDKEIFFKSLLESLPFNSKIISSTGYNSRELMYLREKYKKDFYMVGGMGHTSSVATGYSLSNKKKTICIDGDGSFLMHLGSIKTMGTFANKNLKYILLNNNTHDSVGGQNTYTKNINLEKLSKSLGFKKFFCIKNKIDIKKFINGSLSFLEVRVANSKISKLPRPKDLIKIKNQFMKX
>AG-365-F20_NODE_15
MIKISSLINILKKNNSNFFTGVPDSVLKELSVFLQNKKKKTHIIATNEGSAVSIGIGHYLSTKKIPCVYMQNSGLSNALNPLISIAHHKVYSIPLILIIGWRGSPRLKDEPQHNVKGKITEKILKLLNIKYTIIRSNKDLKKFDKQIKIAKKNKSIVACLIENGTLEKSKKIIKKKDYFNLDKELFFKTLLENIKSNTKIISSTGFNSRELMYIRQKYNKDFYMVGGMGHTSSVAFGYSLQSKKKIICIDGDGSFLMHLGAIKTLGTFAEKNLKYILLNNNIHDSVGGQSTYTKNIDLKNFSKSLGFRKFFVIKNKKNLNNFINSNLSFLEVRVSNNKIKKLPRPKDLIQIKSQFMKX
>AG-430-I15_NODE_1
MIKISSLINILKKNNSNFFTGVPDSVLKELSVFLQNKKKKTHIIATNEGSAVSIGIGHYLSTKKIPCVYMQNSGLSNALNPLISIAHHKVYSIPLILIIGWRGSPRLKDEPQHNVKGKITEKILKLLNIKYTIIRSNKDLKKFDKQIKIAKKNKSIVACLIENGTLEKSKKIIKKKNYFNLDKELFFKTLLENIKSNTKIISSTGFNSRELMHIRQKYNKDFYMVGGMGHTSSVAFGYSLQSKKKIICIDGDGSFLMHLGAIKTLGTFAEKNLKYILLNNNIHDSVGGQSTYTKNIDLKNFSKSLGFRKFFVIKNKKNLNNFINSNLSFLEVRVSNNKIKKLPRPKDLIQIKNQFMKX
>AG-896-F06_NODE_1
MINVSSLIKLLNKNKSDFFTGVPDSVLKELSAALQNQSKKKHIIATSEGSAISIGIGHYLSTKKVPVIYMQNSGLSNALNPLISIAHKKVYSIPLILIIGWRGSPNIKDEPQHNVKGKITEKILKLLNIKYTIIRSVPDLKKFEKQIKFAKKNNSIVACLIEQKTLEKSKTKSKKKDFYNLNKEIFLKTLINSLKKNTKIISSTGYNSRELMYIREKYNKDFYMVGGMGHTSSVALGYSLSTKHKTICIDGDGSLLMHLGSIKTLGTFANENLKYILMNNNAHDSVGGQRTYANKINFNKLSKSLGFKKFHIISNKKNINKFLSENISFLEVKVANNKINELPRPSNLIEIKNEFMKX
>2753826323
MIKVSALINLLKKNKSNFYTGVPDSVLKELSFSLQKTSKKNHIIATNEGAAVSIGIGHYLSTKKIPVIYMQNSGLSNALNPLISIAHRKVYSIPLILIVGWRGSSRVKDEPQHNVKGKITEKILKLLNIKYTILRSVSDISKFDKQIKLAKKNKSIVACLIEQGTLEKNKNSIKKKDFYNLNKEFFLKNLLENLKKNTRIISSTGYNSRELMYLRKKYEKDFYMVGGMGHTSSVALGYSLSTKNKTICVDGDGSLLMHLGSIKTAGTFANKNFKYILLNNNVHDSVGGQSTYANDVDFKKLSKSFGFKKFYSIYNKKNIKKFLSEDLSFLEVKVTNSKIKNLPRPTDLIKIKNEFIR
>AG-359-G17_NODE_6
MIKVTTLINLLKKNGIDFYTGVPDSILKELSFSLQSKNKKKHIIATNEGSAVSIGIGHYLSTKKLPAIYMQNSGLSNALNPLISIAHKKVYSIPLILIIGWRGSPRIKDEPQHNVKGKITKQILKLLNIKYTVLRSTSDLNKFHKQIKVAKKDKSIVACLIEQGTLEKNKKIKAKKNFYNLDKEFFLKNLLKNIKNQTKIISSTGYNSRELMYIKDKYKKDFYMVGGMGHTSSVALGYSLFNKKKIICIDGDGSLIMHLGSIKTAGTFANKNFKYILLNNNTHDSVGGQSTYTNNIDFEKLSKSLGFKKFHSIKSKKNIKKFLYENLGFLEVQVSKSKIKKLPRPTDLIKIKNEFMSX
>AG-457-I17_NODE_1
MISPKIFLSFLKKKGFNFFSGVPDSVLKNFTNLLDHDNKINHIVSTNEGSAISLGIGYHLATKKVPCIYMQNSGLGNAFNPLTSIAHKKVYSIPLLLIIGWRGSPKSKDEPQHNVMGKITQKTLKLMNIKSAVINGRSNFKKLERQISNLKSNKKTFAILIKPNSFNKYNLKKKKTKKNIFKRAEFLEYFLTKIPQKSKIISTTGYSSREVFQIKKEKKKNFYMVGGMGHASMVSLGYSINRKEQTICIDGDGSLLMHLGSIRTAGFLGNKNFKHVLLNNNSHESVGGQSTNAKGINFKNLFKSVGYKKYFSISNINTIKKFLISGPSILEVIIDNGTIKKLERPKNLIKIKNKFNX
>2727579861
MIFAEDLIKIIYKKNINFFTGVPDSVLKKLSLHLDRLSKYKHIIATNEGSAIALAIGHFLSTKKLAAVYLQNSGLGNAINPLISIAHPKVYSIPMLLLIGWRGSPNVKDEPQHFAQGNITLKMLKLLNIKTCILKNKKNFDQLSDLITFSKKNHKPVACLIENKTLISKNNIKIKKFEKNQIDRAYVIEKTLKNLKRKTKIISTTGYTSRELYQIRKNKKKDFYMIGGMGHSSMVALGSALHTKNEVLCIDGDGSILMHLGALSLSGNLGNKNFKHIILNNNSHESVGGQETLADKINFQKLSSSLGYINYFKASNKISLKKFLHSGPSFFEIKIKVGTLKNLARIQNLIKIKKNFQKI
>2823152996
MIAAKNFSNTLLKENINFITGVPDSVLKNMIFSFDKNKKFKHMPANNEGTAVALAIGHNLSTKKMAAVYFQNSGLGNAINPLISIAHQKVYSIPMVLIIGWRGSPNKPDEPQHSVKGKITKQILKLLNIKYCIIRKKKDLNKLKDLIKLSKKNKKPVACLVEKGTLENQSNKNKKKSKKKYLLRHEIILDLLNKIKPSTKIISTTGYTSRELYQLRNTYNSDFYMVGGMGHSAMVSVGVALSTRNEIICLDGDGSILMHLGSLSLIRGSNNKNFKHILLNNSSHESVGGQKTPANKINFKLLTSSLGYKNYFFASNKKNINKFLKSGPSFFEIRIEEGSIKNLLRPNNLKKIKNKF
>AG-903-M03_NODE_6
MVYVENLLSILKKKKINFFSGVPDSVLKNLSLKIDKLDYKRHKIAVNEGSAVAMGIGHYLATGNLPCIYLQNSGLGNAINPLVSIAHHKVYSIPLILLIGWRGSPALKDEPQHMVKGKITRDILNLLNIKYCIIRNHKDLKKFETLIKFAKSKKRIIAGLFENKVLLAKERKKIKNTKNEKSVDRSKFIIQLLKSIKKSSKIISTTGHTSRELMKIRNDLNKDFYMVGGMGHSLSVAVGMKLHSNKQIICLDGDGSLLMHLGSMFSAGVDKKLITKHILLNNNSHESVGGQLTGAQKINFKNLSKSLGYSAYYKIAKEQELKKFLNNYSSFLEVFVKKNLKIKLPRPKNLFKHKKEFISX
>AG-912-A04_NODE_5
MIKVDKLLKLLNKKKISFFTGVPDSVLKKLSSRIDKFPSSKHKIAVNEGSAVGIGIGHYLSTKKMPCVYMQNSGLGNAINPLISIAHQKVYSIPLLLLIGWRGSPSQKDEPQHKVKGKITPSLLKLLNIKYCIVKNQKDFKKLNNLIIQGKKEKKVIACLVEKNVLNANIKSKNYNSNKNKYANRKSFIQYLLKNINKKTKIISTTGHTSRELMQIRDEMKQDFYMVGGMGHALSVAIGMSLRSKKQIICLDGDGSLLMHLGSMFTAGFNDKIRLKHILLNNNSHESVGGQVTNANKINFKNLSKSLGYKYFYKIKKDSELSSFLRKDCSFLEVKINTNLDLKLPRPKNLIKIKNTFLNQ
>2786180786
MTNVDDFINSLKKKNIRFFTGVPDSVLKQLSFILDKKKSNEHVVATNEGSAISLGIGYYLATKKMPCVYLQNSGLGNAINPLISIAHKKVYSIPMLLIIGWRGAPKSNDEPQHMIKGKITRSLLKLLNIKFIILSNKKDLKKLEKLITFGLQNKAPVACLIRKNTFINSKIETSEKIKKNTREIFIEDFLKTIPKNSKIVSTTGYTSRELFQIRKQNKKDFYMVGGMGHASMVSLGISSKFKGQVFCLDGDGSLLMHMGSLRTIGNFKSKNFKHILLNNNMHESVGGQVTHAKNINFNKLVKSLGYKNYFKVNDEFNINKLIKSGPSLLEIKINPGTIKNLIRPKNFLKIKEEFIK
>AG-439-C20_NODE_6
MIKAKALLNYLTSKKIYFYTGVPDSILKNFTNLIDKKKKLLNIKAVNEGAAVAMAVGNYLSTKKIPCVYFQNSGLGNAINPLVSIASSKVYSIPLFLIIGWRGAPSIKDEPQHVLKGQITPNLLKLMKIKYAVIKTEKDFVKIGKILRESKKKNCTVAILIKMNSLKNDVNKKIKKNNTKGLRRIYFIEKLLNIVPKNMKIISTTGYTSRELNYLRKRNKKVFYMVGGMGHSSMVSLGVAIKKKVVCLDGDGSLLMHMGSMRSVGYYGNKNYKHILLNNGCHESVGGQITTSTGIDFKKLAQSLGYKGYFFINSKINIKSFLNSGPTLLEVKIKIGSIENLGRPSNFLNIKNRFMKX
>AG-464-O15_NODE_1
MVGGMGHSSSVSLGYSLNSKKKIVCLDGDGSLLMHLGSLRNLAYFGKSNLKHILINNNAHESVGGQKTSADGIDFMKLVKSLGYKSYFKISKKNELNKFFKSGPSFLEVKVRLGSMENLIRPKNLLNIKNKFIKX
>AG-349-M13_NODE_8
MIFVEKLVETLRKNKIDFYTGVPDSILKNLSIILDKFSKKKHIIATNEGSAVGLGIGYFLSTKKIACVYLQNSGLSNAINPLLSIASKKVYSIPLLLIIGWRGSPGKKDEPQHLAKGEITKKILKLLKIEFCVLKKNNDLKKLERLVKKSNRTGKIVACLVEKGTLKNKVKFIHKKYDKNKVTREKFITDLLKYIPSSSKIISTTGYTSRELMQVREEKNKDFYMVGGMGHSSIVALGYSLKSNRKVFCLDGDGSLLMHLGSLRTIAFNSNSKFKHILLNNNSHESVGGQITTADGINFKNLTKSLGYKNYFKISKDSETNKFIKVGPSFLEVKIMEGSMKNLVRPKNLISIKKSFMNK
>2739417008
MIYTEDLIKILKKNKISFYTGVPDSVLKELSTKIDGLNNSKHVMAVNEGNAVSIGIGYYLSTKKIPCIYMQNSGLGNAINPLVSIAHKNVYSIPLLLIIGWRGSPNQEDEPQHKTKGKITPGLLKLLDINYCNLKNKNDLSKLDKLIKQAYKRKEILACLLEKNILKSKSKKIINSKHRKLPQRKEFLFSLLQNIKNNSKIISTTGYTSRELFQIRKEQKKDFYMVGGMGHASAVASGFSLNSNNSVICLDGDGSILMHLGSLFTNGKMANTNFKHILLNNNAHESVGGQKTGAIEVDFKKIIISLGYKKYFRISKKNRLKKFLASGPSFLEVLTSSGVIKNLIRPDNLIKVRNNFLKK
>2708380727
MIYTEDLIEILKKNKISFYTGVPDSVLKELSNKIDGLNNFKHVMAVNEGNAVSIGIGHYLSTKKIPCIYMQNSGLGNAINPLASIAHENVYAIPLLLVIGWRGSPNTKDEPQHMTKGKITTKLLKLLNIDYCILKNKNDLCKLDLLINRSYKRKKIVACLLERNILRNRIKKKASFINKKFPTRKEFLLSFLKEIKNNYKIVSTIGYTSRELMQIRKEEKKDFYMVGGMGHASAVASSFALNSKNPIVCLDGDGSILMHFGSLFVNGKIGSTNFKHILLNNNSHESVGGQETGAFNINFKKIVSGLGYKKYFKIYKKNRLKKIFK
>2717228555
MIQTKDLRKILNKNKINFFTGVPDSVLKSLSDHFQSYSKKKHIIAVNEGSAVSIGIGYHLSSKKIPCIYLQNSGLGNAINPLVSVAHNKVYSIPMLLLIGWRGSMNNKDEPQHITQGKITPDLLKLLNINYCILKRKDDLKKLEKLIQFSKKNFVPVACLIEKGTFERNLKKKKSSKKSTLLKRKDFILELLRQVPKSSKIISTTGYTSRELHKIRKEKKRDFYMVGGMGHSSMVSLGASLHTKKEIICIDGDGSLLMHLGSIRTIGFAKSPNIKHILLNNNSHESVGGQKTYAQGINFKKLTESIGYRHYFKLIKKNKISKFLNSGPSFLEVLISKGSFDNLGRPKNLKKIKKFFMN
>AG-313-K22_NODE_14
MILAKDLFLFLKKKISFYTGVPDSVLKNLIDCFDNNKKIKHIISPNEGSAIALAIGNFLSTKKIPCVYMQNSGLGNAINPLISIAHKKVYSIPLFLLIGWRGSPKKNDEPQHLAKGKITPDLLKLLNIKFCILKGNKDFKKINKLIKYAYSSKSPVACLIEKDTIELKKIKKKNNNNFLRKDFIFELLKNIPNNSRIISTTGYTSRELHQIRKQYKKDFYMVGGMGHSAMVALGYSLYSNKQIICLDGDGSILMHLGSLRTLGFFGKKNIKHILLNNNSHESVGGQTTTAYKINFKKLVLSLGYKKYYKINKKINIKNFLKSGPSFLEVIISNGSLSKLSRPKKLIQIKNRFMIX
>2708396205
MILIKELLNTLKKNKISFYTGVPDSILKDLSSHFNSLNKTKHIIAVNEGSAISIGIGYYLSTKKIACVYLQNSGLGNAINPLISVAHRKVYSIPLLLMIGWRGSHNQNDQPQHKVKGKITLQLLKLLNINYCVLRKKKDLVKLDKLIKTSYHNKTTVACLIEKNILKTQKKYKQITKKKKFPLRKDFIFKLLKQIPNNSKIISTTGYTSRELMQIRKEKKKDFYMVGGMGHSSMVSLGYSLNSKRQIICLDGDGSILMHLGSLRTFGYLGNSNLKHILLNNNSHESVGGQPTTAIGIDFKKLVKSLGYKNYFKISQAKKIKRFLKSGPSFLEVLISVGSLDYLSRLNDLIKIKQKFME
>AG-439-L02_NODE_4
MIFVKELLATLKKNKVNFYAGVPDSVLKNLSIYFNKLGKNKHIIAANEGSAVSLGIGHYLATKKIPCVYLQNSGLGNAINPIISIAHKKVYSIPLLLMIGWRGSYGQKDEPQHEAKGKITPSLLKLLGIKYCVLQKKKDLTKLNKLIKGAYKTKKIVACLIERNILKTDLKENISKKTKSSFLRKDFITELLKQISVNSKIISTTGYTSRELMQIRKEKKQDFYMVGGMGHASMVSLGFSMNSKKQTICLDGDGSILMHLGSLRTLGYLGNSNLKHILLNNNSHESVGGQPTTAKGIDFKKLSKTFGYKKYYKILKRENIKNFLKSGPSFLEVIISTGTLKNLSRPNNLIKIKKKFMEX
>AG-903-D04_NODE_3
MISAKKLTKTLIKNKVTFFSGVPDSILKNFSNYIDRFPKKKHVISVNEGSAVSLGIGYYLSTKKLPCIYLQNSGLSNAINPIISIANKTVYSIPLILMIGWRGSPNIKDEPQHLAKGEITPDLLKTLGIKFCILKKARDLKKFETLIKEARKKNSTVACLIEKGVIISEKRKRTKVKSNKSLIRFDFLKEFINQIPRNSKIISTTGYTSRELIELRKNSKKDFYMVGGMGHSSSVAIGYSLHSRKEVYCLDGDGSVLMHMGPLRTAGFLNRKNFKHIILNNNSHESVGGQITTASGINFMMLSKSLGYKNFLKISAKKDIKRFIKSGPTLLEVKIDNGTIKNLSRPKNLLKIKKEFMIN
>AG-908-E17_NODE_10
MISAKKLTKTLIKNKVTFFSGVPDSILKNFSNYIDRFPKKKHVISVNEGSAVSLGIGYYLSTKKLPCIYLQNSGLSNAINPIISIANKTVYSIPLILMIGWRGSPNIKDEPQHLAKGEITPDLLKTLGIKFCILKKARDLKKFETLIKEARKKNSTVACLIEKGVIISEKRKRTKVKSNKSLIRFDFLKEFINQIPRNSKIISTTGYTSRELIELRKNSKKDFYMVGGMGHSSSVAIGYSLHSRKEVYCLDGDGSVLMHMGPLRTAGFLNRKNFKHIILNNNSHESVGGQITTASGINFMMLSKSLGYKNFLKISAKKDIKRFIKSGPTLLEVKIDNGTIKNLSRPKNLLKIKKEFMIN
>AG-916-I05_NODE_3
VIEVENLLKVLKKSKVDFFTGVPDSILKKFSIYIDKYSQKKHVIATNEGSATSIGIGYYLSTKKIPCVYLQNSGLSNAINPLISISSKEVYSIPLFLLIGWRGSPRQPDEPQHKAKGKITTQLLKLLNINFCILRKEKDLTKIQNLISKAYKNKKVVACLIEKNILKSKKESIKKLRNKFILRSEFIENFIKLIPRKSKIISTTGYTSRELLDIRKNKKQDFYMVGGMGHSASVALGYALHSNKITYCLDGDGSVLMHLGSLRTIGFLKKKNFKHIILNNNSHESVGGQPTNFDGIDLEKFSKSIGYKNYFQIQNKFILKKFLTSGPSLLEVKIQNISLNNLSRPKSFIRIKENFMKK
>AG-915-A06_NODE_4
MILVNKLIEVLKKNKIEFFTGVPDSILKNFSLYLEKLPKQMHVIATNEGLATSLGIGYYLSTKKIPCIYLQNSGLSNAINPLISIANKAVYSIPLFLMIGWRGSPKKFDEPQHNAKGKITTKLLKLLKIEYCILREEEDLKKLNKIIKTAKKNQSIVACLVEKNTLKFGQIINKKKEKNYIFRHEFIEEFLKLVPKKSKIISTTGFTSRELMDLRKKNKKDFYMVGGMGHSASVASGYALHSKKKIFCLDGDGSILMHMGALRTIGYLKKKNLSHILLNNNSHESVGGQPTSAFGIDFKKLCISLGYKNYFFINNKKNIKSFIKSGPSFLEVKINNGSLKNLSRPKNLNKIKKNFMST
>2717184234
MIQVKNLIKVLERNKINFFTGVPDSILKGISNYLEKYPHKNHVIATNEGAAISMGIGNYLSTKKVPCIYLQNSGLSNAINPLISIASKDVYSIPLFLIIGWRGSPKKPDEPQHKAKGKITLNLLKLLKIDYCILRNEKDLKKIKKLILKSKKNKSIVACLIEKDTLEIFKKNKEKTNGNLFRSDFIKNFISLIPNKSKVISTTGYTSRELMELRKKFNKDFYMVGGMGHASSVAVGYALNSKKQVFCLDGDGSILMHLGSLRTSGYLKNNNFKHIILNNNSHESVGGQSTNAKGINFRQLSYSVGYKKYFQITNLIGIKKFIKSGPSLLEVKIRNGSLKNLSRPKNLIKIKEKFMIN
>AG-439-F03_NODE_3
MIQVKNLIKVLERNKINFFTGVPDSILKGISNYLEKYPHKKHVIATNEGAAISMGIGNYLSTKKIPCIYLQNSGLSNAINPLISIASKDVYSIPLFLIIGWRGSPKKPDEPQHKAKGKITLNLLKLLKIDYCILRNEKDLKKIKKLILKSKKNKSIVACLIEKDTLEIFKKNKEKTNGNLFRSDFIKNFISLIPNKSKVISTTGYTSRELMELRKKFNKDFYMVGGMGHASSVAAGYALNSKKQVYCLDGDGSILMHLGSLRTAGYLKNNNFKHIILNNNSHESVGGQPTNAKGINFRQLSYSVGYKKYFQITNLIGIKKFIKSGPSLLEVRIRNGSLKNLSRPKNLTKIKEKFMVN
>2791864649
MDLAQILSDTGVDFVSGVPDSVLAPFLHQLRTQPGLRHQIASSEGSAVALAAGHSLASGGPACVYLQNSGLPNALNPLMSLFAPGAFDVPLILIVGWRGEPGRPDEPQHRLIGAQTRAMLDMLGIPVHLSDTTAAAVSAHLSDAIEHRHGAAILVSRGALPSTALPAQADRRLGRDSALRLILSDLATGTQVFTGVGYTSREVMALKSTGAADFPVVGGMGFAAHLALGAAIAQPETPVYCLDGDGAFLMHGMGLSVAGQQPNRLRHVVLNNGCHNSVGGFETCAPGLDLSTIAQGLGYVFSRKVETRDDLAAALGTGPAFLEIVTGTTGDLPRPKETLETLKQQFLAARD
>2602504438
KIKGTALFQSLSQAGCKFYTGVPDSVLASFIDAIECNDEVKHIIAANEGNAIAIAAGKWLATGEVPVVYMQNSGIGNAINPLMSLTHECVYRIPMLLIIGWRGHDDRDEPQHLPQGSITPSLLNSMGIQTETLAAEHHAEEVLADALERCRRLQSVIAILVPRDALEPLPASEIIVSGTELYRGEVLGMLLKRIPQNDIIVSSTGFISRDLLHQCRKENGLFMNVGAMGHTSQIALGIALSLPDRTVWCIEGDGSFLMHLGAAATTANLAPPNLKHVVLDNGVHASVGGMRHAASGLSLSQVASGLGFRQQTEVSEMANLEVLLLEHPALLIIRISEKPETLMRPDRTLIELRDRFINTLRH
>2770214412
KIKGTALFQSLSQAGCKFYTGVPDSVLASFIDAIECNDEVKHIIAANEGNAIAIAAGKWLATGEVPVVYMQNSGIGNAINPLMSLTHECVYRIPMLLIIGWRGHDDRDEPQHLPQGSITPSLLNSMGIQTETLAAEHHAEEVLADALERCRRLQSVIAVLVPRDALEPLPAFEIIVSGTELYRGEALGMLLKRIPQNDIIVSSTGFISRDLLHQCRKENGLFMNVGAMGHTSQIALGIALSLPDRTVWCIEGDGSFLMHLGAAATTANLTPPNLKHVVLDNGVHASVGGMRHAASGLSLSRVTSGLGYRQQTEVSEMANLEVLLLEHPALLIIRISEKPETLMRPDRTLIELRDRFIQTLRH
>AG-912-A22_NODE_2
MIDPKKFIRIFEKNSISFFTGVPDSLMSDFCNLMDTKKNHLSSVNEGAAVAVGIGYYLATKKLPVIYLQNSGLGNAINPIVSLINKNVFKIPMFFLIGWRGEKKSVKDEPQHIEQGLITEDLLKTLKIRYKILNKNSDYKKAIKTLKKYSVKNSLPVALLIRKDSFLKSRKNNFKESNFLSREEILKTIIKALPKNINTVSTTGVLSRELMEINRQKNNFYCVGGMGHAVSIANGIAIAKKNKKIVCFDGDGASLMHLGSQINFSQNLNAIHILINNKSHDSVGAQKTAGNKINFYRLAKEAGYKKTFYCSRLIEVKYALNHGSFFIEIKSKPGFRKGLMRPREKLTIMKDKFMKSLX
>AG-430-O05_NODE_2
VISINKLINEFKINNLNFFSGVPDSLFKDLCFAIDKEFKTKHCVAANEGSAVGIGIGYHLKTKKIPVIYMQNSGLGNAINPIISLANSKIYKIPLFLIVGWRGESKKFTDEPQHITQGKQTKNFLKNLGIKYKIINSKSNIKKIIKELKNYSEKNNLPVCILIKRKTFEVKKTKKKILNELFLREELLQTLLNKLPENSNIISTTGILSRELYEILKNTKNNFMCVGGMGHAISVASGIARNTKKKVFCFDGDGALTMHMGALTTSALENNIVHIVFNNYSHESVGGHKTSSSHIKFFKLASVLGYNSVKCCKNKDDLSESIKSKSFFIEILCKQGHRKNISRPKEKMYFLKNKFMKNISX
>AG-907-A13_NODE_3
MININDFVKELTKNGLTFSVGVPDSLFKNLCFSFEYSFKKNHSVSANEGSAIGLGIGYHLSTNKIPIIYMQNSGLGNSINPLISLADNKVYSIPLFLIIGWRGENKKFIDEPQHRTQGKVTQQFLKNLGIKYKVLNSLSKYKKDIKFLKNYAKKNKKPVALLIKKNTFEDIKLKKVKKKVYPLREKLLKIILKKLPNKSNIVSTTGIISREIYENKTKKNHFMCVGGMGHAISVAQGIAKTSKKKIFCFDGDGALTMHMGSLSTSKNLNNLVHIVFNNFSHESVGGHDNAAKHVKFYELAKILGYKNSVVCKNEKELKKSLKSRNYFIEILCAKGHRKNISRPKENMIYLKNTFMKKFRX
>AH-324-L09_NODE_1
MINIDDFVKELIKNKLTFSAGVPDSLFKNLCFNFEHTFKKNHLVSANEGSAIGLGIGYHLSTKKIPIIYMQNSGLGNSINPLISLADHKVYSIPLFLIIGWRGEDAKFIDEPQHRTQGKVTPQFLKNLGIKYKILSSSSKYKKDIKFLKNYANKNKKPVALLIKRNTFEDIKFKKSEKKIFPLREKLLKIILKKLPNKSNIISTTGIISREIYENKTKINHFMCVGGMGHAISIAQGMAKSSKKKIFCFDGDGALTMHMGSLSTSKKLNNLVHIVFNNFSHESVGGHDNAAKHVKFYELAKILGYKNSVICKNEKEIKKSLKSRNYFIEILCAKGHRKDISRPKETMVYLKNIFMKNFKX
>2717472660
MIKPNQFIKILKKNKINFFAGVPDSLFASLCNYFQDYEKKNHILSTNEGSAVGLAIGYHLATGKVPLVYLQNSGLGNVINPAVSLSDKKIFNIPIFFLIGWRGENIQIKDEPQHKTQGQITKALLKILNIKFEVLNSKSNYVNIINRLSKYSKKNNKPVAILIRKNSFAGKKNIQVKKKNFLTREIALQTVFDCIPKNIPKVSTTGMLSRELYEMNKKIKNTFMCIGGMGHAISITSGLAMVKNKRKIICLDGDGSSLMHFGAMAVSAKMKNIIHIVFNNHAHDSVGGQTPPSENIEFYKISKQFGYSHSYKVNSKKEIKVAIKNNNTFIEILCIKGHRDNLLRPSKEAAYYKKIFMKFIKE
>AG-912-M05_NODE_6
MIKSKEFIKQLKKNNVNFFTGVPDSLFSNLCNSLAKTENNNHELSSNEGSSIGMAIGYYLATKKVPLVYLQNSGLGNIINPLISLADKKVFNIPIFFLIGWRGEDKQIKDEPQHRTQGLVTPELLKILNIKFKILSKKSNFKKDITFLSKYAKQKNKMVALLIRKESFEKENSNTKIISKYLSREKALLEVYKHLPKKIPKISTTGMLSRELNEINTKNKSTLMCVGGMGHAISIATGIAKFKRKKKILCLDGDGAALMHLGAQASSAKMKNLIHIVFNNFAHDSVNGGRPPTENISFYKLASELGYSKSFIVKNKKEIKFSLKSKSVFIEIICTRGHRKNLTRPEKDTIYYKKKFMSFLKK
>2807565493
MKAETFVSKLSEININNFYGVPDSLMSSLSKHLANSRKINHKILHNEGGAVGVAIGKYVSNAEISAVYMQNSGFGNIINPITSLTNKDVFSIPILYVIGWRGSPDIKDEPQHKMQGRITLELLKLLEINFLVLSDEDLDLKLIKNNLLNKKSFALVVKKSFFDHDPTEFPKNENELLRQDVMQKLYRAYSDNTLFVSTTGKTSRELYEISKSDNKSFFTIGGMGHSSSISLGIAESNQDKQIVCFDGDGSLLMHMGAISIIGASPVTNFHYILLNNYSHESVGGQPTVANKIKFKEFSYANNFNSYLSIETQSDLTNYIKNKSMFIEIDIEMYSDKNLPRPDLKPSQYISKFNN
>2859847118
VFKPRIFTTKMATRGYNFATGVPCSLLGPLINEFTLDERWASFAAPNEGLAVGLAVGAYIGEQKPLVYMQNSGLGNALDGLTSLASIQKVPLLLVVSWRGEPGTNDEPQHDQMGLILPDILQLLGISSGFLATDGGNVDALLDDAAHEYAQRRSFAIIVKEKTFEAQPLSVSRISSRARGGRGSPSRISVIDLVQNAAPQTAGIVTSTGKMSRELMMIADGPRNLYVIGSMGLASTVGLGISLFTERKVIILDGDGSVLMQMGALAMIGTYAGANFIHVILDNGVHESTGGQETVARNVSFSAVSVDCGFSQAFESCGLADFRQALQQGPVAIHAHVASGSAANLPRPKASPMENLERFRAHFQL
>2643814215
MITPSEITDRLSVRGYDFATGVPCSLLGPLINQFTLEDNWRYISAVNEGLAVGLAAGAYIGGCKPVVFMQNSGLGNAFDELTSLIAVQRIPLLLLISWRGEPGTGDEPQHDSMGRILLDTLKLLDIPFEVLSRDGSNADMLLDKADHCFRNAKSFAIVIKEKTFSPQPQSKGRIRNCRSAMEIFPTRMSVIDTVQKNAPKTAGIVSSTGKMSRELLLINDSPRNLYVVGSMGLASTVGLGISLTTERKIVVLDGDGAALMQMGAFAMIGSYAGDNLIHIVLDNGVHDSTGGQETVAKNVSFSQIAAFTGFPRVFETFGITDFEEALAGGPVAIHAHVAPGSPPQLPRPSATPMGNMLRFRAHLQS
>2829942926
MIPPSEITDRLSVRGYDFATGVPCSLLGPLINQFTLEDNWRYISAVNEGLAVGLAAGAYIGGCKPVVFMQNSGLGNAFDGLTSLIAVQRIPLLLLISWRGEPGTGDEPQHDSMGRILLDTLKLLDIPFEVLSRDGSNADMLLDKADHCFRNAKSFAIVIKEKTFSPQPQSKGRIRNCRSAIEIFPTRMSVIDTVQKNAPKTAGIVSSTGKMSRELLLINDSPRNLYVVGSMGLASTVGLGISLTTERKIVVLDGDGAALMQMGAFAMIGSYAGDNLIHIVLDNGVHDSTGGQETVAKNVSFSQIAAFTGFPRVFETFGITDFEEALAGGPVAIHAHVAPGSPPQLPRPSATPMDNMLRFQAHIQS
>2837650913
MIAASVFIQSLRASGVGFFAGVPDSLLSSFSAALAAAPPEQHLVAVNEGAALGLAAGYHFATGGLPLVYLQNSGLGNLVNPLTSLADPTVYSIPMLLLVGWRGEPGRPDEPQHTRMGAATGPLLEALEVPLHYLHPTDGNWQETIRQAAAQALGESRPVAIVVARGVFEELALPQQEDYPLSAASAIDILCTGSKGTRVVCSTGKIGRIFNEWNNGQEDALLNVGAMGHAGSIATAIALHSNGPVLVLDGDGALLMHLGALALSGSLGLDNLFYVVLNNGAHESVGRQPTLGFRTDFVCIAKACGFRFASRLTTAADLHGWNHAGAFVEIRINTHTPAKLSRPSEEPRLAGARFRKSFEQ
>2837693420
MIDALPFVRAWEEAGVGFFTGVPDSLLSSFSAVLQDLPREQHLIAANEGAALALAAGYTLATGGLPLVYLQNSGLGNLVNPLTSLVDETVYRLPVVLLVGWRGQPGTKDEPQHAKMGAVTTPLLEAMGVPLWYLRKDEADVPALLRTLCVAARDRSAPVALIVEKGALSEMSLPQQEDYPLSSAAAIGLLSAARPGDKVLCSTGKIGRAFYAWNERQGDAFLNVGAMGHTGSLAAALALHGKQRTWLLDGDGALLMHLGALGLIGSLKLRNLNYILLNNGAHESVGRQPTLGFAVDFCAIAKACGFTAAVQLTTEEELRQWAKVGSFVEIRINTRVAADLPRPAGSPAEAGVRFRSSFQK
>2728490151
MIDSGTFLSSLVDSGIQRFIGVPCSYISGVYTRLEAEHQNEYLSATSEGEAIGIGAGVWLGGKQACVMGQNSGLGNMVNPLTSLIQSYSIPLLILISRRGWPIGTDEAQHELMGEITSSMLSLMQLDVNDLPSTQTDYASALEKITRSLSLRVSQALIINKGTIDNQNTASKEPVNNGYSAGGAPTRTEVMSCYLEQLPNRIIASTGYNARTLYGLNDSADNFYMAGSMGCASSIALGYAHSTLLPITVFDGDGSLLMKLGNLSTVGRYGSSHYVYILLDNGAHESTGAQKTNSGGVRFAEIARACNFKYVYECDGIDAMAELNTGTVFIHCRTAINPNEVFPRPEIPLDNIALRFRHKTLD
>2806992262
MLEPAWFLSELTRNRVAGIAGVPCSYASGLYSLLESGAGPYVSSTSEGEAVAIAAGTWLAGAQGMVLCQNSGLGNATNPLSSLTEPFRIPVVLGVSRRGWPAEDDEPQHRMMGDVTHDLLRLLGIPAEDLDAAPGVAAAQLAAAVERGERRESSALVLARTTFDNTGPGRARPPLRQVERAGRPSRSDVLKTWLELALRTATVATTGYTSRALYGLDDRPNHFYMPGSMGCAPAIGVGLATASRHPVAVFDGDGALLMRMGTLATAGRYVRTPFLHIVLDNGQHESTGGQRSNAEQVDFANVALACGYRAAWRCDGIDALKLAARTGPVLLHCLIRPGADESLPRPREALPDLALRFRTHLAE
>2552113604
MLNPGWFLDELERHRIGCITGVPCSYVSGLYSMLEDGTRPYFPATAEGEAVALAAGAWLAGSRGLVLAQNSGLGNMVNPLTSLTQPFEIPVVLGVSRRGWPAGTDEPQHALMGQITPDLLRLMGLRTENLAADQTEAARQLTEAFEHCDQRLSTALVLEKGVFDNAVPSVAEPQELPRARAGRPSRAEVLACWLELVPRPTVATTGYTSRELYGLDDRDDQFYLVGSMGCAPALGAGLAVTGLPVTVLDGDGALLMRMGSLATVARHVRTPFLHVVLDNGRHESTGGQRTNGGAVDFAAAALACGYRAAWRCDGIEALREAVHQGCVLVHCLIRPGTATKPPRPKDRLPDLALRFRTHVTD
>2771806260
MLNPGWFLDELERHRIGCITGVPCSYVSGLYSMLEDGTRPYFPATAEGEAVALAAGAWLAGSRGLVLAQNSGLGNMVNPLTSLTQPFEIPVVLGVSRRGWPAGTDEPQHALMGQITPDLLRLMGLRTENLAADQTEAARQLTEAFEHCDQRLSTALVLEKGVFDNAVPSVAEPQELPRARAGRPSRAEVLACWLELVPRPTVATTGYTSRELYGLDDRDDQFYLVGSMGCAPALGAGLAVTGLPVTVLDGDGALLMRMGSLATVARHVRTPFLHVVLDNGRHESTGGQRTNGGAVDFAAAALACGYRAAWRCDGIEALREAVHQGCVLVHCLIRPGTATKPPRPKDRLPDLALRFRTHVTD
>2867689573
MIDPAWFLSELTRHRIGCVTGVPCSYVSGLYTLLEGEKERYVSATNEAESVAIAAGVWLGGSQAVALCQNSGLGNMTNPLSSLAGPYRIPVLLGVSRRGWPAGTDEPQHALMGRITPELLGLLEVSTEILDPTPEFAAQQIEAAVQRCADRRSAALIIEKGVFDNAVPAVPNVDVLPPASGGRPRRGEVIAAYLAMPARVTVATTGYTGRELYGIDDRDTNFYMAGSMGCAAGIGIGLAMTGHPVTVLDGDGALLMRLGSLATVGRYVRSPYLHVVLDNGQHESTGGQRTNGSAVDFAAVAVACGYRAAWRCDGVDALHQAAVTGPVLVHCRVEAGSSGTLPRPEQRLDDLASRLRAHLNR
>645977401
HLAAESFHSAVALGAVDLVAGVPCSLLAPWLRDLDTLVPQHILSTNEGEAVAVAAGARLTGKRSAVYLQNSGLGNAVNPLTSLAATFGVPLLLVVGYRGRPGTSDEPQHRLMGAATEGVLDAIGVGHTVVEDHDSLLAATEEAAQSVHKGQSHAWLVPKGVFEKQRTEPSSGTLPNRRAYIELLARLRQGHDLSVIATTGMSGRELESIEARDEDLYMVGSMGCVPSLALGVSLGSPRTRLVVLDGDGALLMRLESMVALARYATVPITHVVIDNGAYDSTGAQPSLSGGVDFEGIARSVGYPSTGTADSLEKLNRSLAAGPHLCVLKARAGDVVPVGRPRLGPREQGARFAASAVN
>2872824080
ALDPDLVLDTLLARGYREMAAVPCSYLGPLLARAARRPDVTYFPATCESEAVSVAAGAWFTGRRVVVALQNSGLGDALNPLASLCLPYGVPVLLLTSVRGEPGTRDEPHHDVMGRTTARILDDVGIAHAWVPADSAGFVRAVAEAERTMDASRRAYCLLIRKGTFRDRPQQDRLSRAQAIRWLRERLPEEQVVVTTTGLTGRELYAAGDRPTHLYLSGSMGCASAVGLGIARSGRPVAVFDGDGASLMRFGTLVSVAASGPDLLHVIYNNGCYDSTGGQPLQGPVPFAATAGLLGYAATACCAAPAELPSAYDGPRLLEIKVTTDPVPRPLPDIAARLLFGS
>2580707632
MPCSYLGPLLARAARRPDVTYFPATCESEAVSVAAGAWFTGRRVVVALQNSGLGDALNPLASLCLPYGVPVLLLMSVRGEPGTRDEPHHDVMGRTTARILDDVGIAHAWVPADSAGFVRAVEEAERAMDASRRAYCLLIRKGTFRDGPQQDRLSRAQAIRWLRERLPEEQVVVTTTGLTGRELYAAGDRPTHLYLSGSMGCASAVGLGIARAGRPVAVFDGDGASLMRFGTLVSVAASGPDLLHVIYNNGCYDSTGGQPLQGPVPFAATAGLLGYAATAYCAAPAELPSAYGGPRLLEIKVTTDPPAPRPLALPEIATRLRAS
>2516431319
ALDPDLVLDTLLARGYREMAAVPCSYLGPLLARAARRPDVTYFPATCESEAVSVAAGAWFTGRRVVVALQNSGLGDALNPLASLCLPYGVPVLLLMSVRGEPGTRDEPHHDVMGRTTARILDDVGIAHAWVPADSAGFVRAVEEAERAMDASRRAYCLLIRKGTFREGPQQVPGTGDRLSRAQAIRWLRERPEEQVVVTTTGLTGRELYAAGDRPTHLYLSGSMGCASAVGLGIARAGRPVAVFDGDGASLMRFGTLVSVAASGPDLLHVIYNNGCYDSTGGQPLQGPVPFAATAGLLGYAATAYCAAPAELPKLMAQGPRLLEIKVTTDPPAPRPPEIATRLRAPVTT
>2660087498
ALDPDVVLDTLVAHGYRELAVVPCSYLTPLLERAARRPDIVYFPATCEGEAISVAAGAWLAGRRVAVALQNSGLGDALNPLASLCLPYGIPVLFLVSVRGEPGTRDEPHHDVMGRTTARILDDVGIRHAWLPGDPDGFLRAIEEAECVMAATRRPYCLLTRKGSFPPAPAAPRRPPSAAPALSRAEAIRRLRERLPADQVVITTTGLTSRELYAAGDRPTHLYLSGSMGCAGAVGLGLARAGRRPVAVLDGDGAVLMRFGTLVSAAASAVPGFLHVVFNNGCYDSTGGQPVQGAVPFAATAALLGYAATARCNSLAEYDTLMSQGPRLLEIKVTTDPPAPRVPLALPEIATRLRALLDP
>2860721234
ALDPDAVLDTLLAHGYRELAVVPCSYLKPLLERAAQRPDIVYFPATCEGEAVSVAAGAWLAGRRVVVALQNSGLGDALNPLASLCLPYGIPVLLLVSVRGEPGTRDEPHHDVMGRTTARILDDVGIRHAWLPSDPDGFVRAIEEAECVMETTRRPYCLLTRKGSFPLARTAPDRLPSTAPTLSRADAIRWLRARLPEEQVVITTTGLTSRELYAAGDRPTHLYLSGSMGCAGAVGLGMARSGRRPVAVFDGDGAVLMRFGTLVSAAASAGPDFLHVVFNNGCYDSTGGQPIQGSVPFAATAELLGYAATACCDSLAEYDKVTAQGPRLLEIKVTTDPPAPRVPLALPEIATRLRALLDP
>2788190115
MIDPKDFVTYLKTQGLEYFTGVPDSILKNFINELPETHLKANEGSAIAAAIGYHLATKNIATVYMQNSGLGNAINPLATMALVYKIPVLLFIGWRGEDKDEPQHEVMGKASAKMLEAIGIEHEVLSIEENKSKSQIVNAYNRMHNQQSPYAFLVRKNTFKSTQQISNIQGTHQRSSVIKELISNKPGDKIFATAGYTGRELYALAKKMQHIFLGTGAMGHISQLALEFALNSGKNTYCLDGDGSAIMHLGNLQEMSQKAPKNLKYIVFNNSSHQSVGLNESLWKPGEISRALKSFGAEPVDALDKLIQSSFSVWEAICGQEVMDSLPRPEENPIDLKKLFLKIK
>2634940902
MIDTLEFQGVLKSHGYRLFSGVPCSLLQPLINLAGNSLNYIAATNEGEAVAIAAGAQLGGMKSAVLLQNSGLANALAPLTSLTNICELPITGFVGFRGEPGVADEVQHEFMGRISAQLLEISGVHVCHLATDLQRASEQLAEGQEYLARGISVFYLVSKDSFSPLELKAKAPIRFNPLPEAPPSRYQALQVVSRHKQDDTAVLATTGMCGRELFTIEDSPNNLYMVGSMGCVSSIGLGIAIAKPNKKVIVLDGDGALLMRMGNLATNAYCRPDNLLHVLLDNESHDSTGGQATASSNMDWPAIASAAGYPAVVQANGLAGFEQAIVNKLTFLYLSVAKGSISPLGRPSITPAQVALRLKAFLQ
>2778178888
MIDTNEFESLLRGHRYELFSGVPCSFLQPLINLASNSLDYVAATNEGEAVAIAAGAQLGGKKSAVLLQNSGLTNALAPLTSLTNICEIPVTGFVGFRGEEGVPDEVQHEFMGRITRQLLEVGGVHVIHLEASLPAAAKQLEEGQDYLRDGKSVFYLVSKGTFSSLDLKPPPQRAYQGLCRDRPHRHDVLKIISGAKRHDTVLLATTGMCGRELFTIEDAPNNFYMVGSMGCVSSIGLGLSIARPDRKIIALDGDGALLMRMGNLATNAYYRPDNLLHVLLDNETHDSTGGQATASSCMNWPMIAHGAGYSHVASASTLSEVEQALDQRLTFLYVSIAPGSISPLGRPTISPADAVRRLQEFMR
>2842488146
MIDTSEFGALLQSYRYELFSGVPCSLLQPLINLANNSLDYVAATNEGEAVAIATGAQLGGKKSAVLLQNSGLTNALAPLTSLTNICELPVTGFVGFRGEDGVPDEVQHEFMGQITRPLLETSGVHVIHLKTDLSSAARQLEEAQNFLRRGKSVFFLVSKNTFSSLDLRSSPLQAYQGLGSDRPRRYDVLKVFSNCKRDDTVLLATTGMCGRELFTLEDAPNNFYMVGSMGCISSIGLGLSIARPERKIIALDGDGALLMRMGNLATNACYRPDNLLHVLLDNETHDSTGGQATASRGMNWPMIAHGAGYSHVASASNLGEVEQALDQRLTFLHVSIAPGSISPLGRPTISPADAVRRLQEFMK
>2559320544
MQTEAFGAELKRMGFCDFVGVPCSYLAPLINWAINENVFVMANNEGEAVAIASGVSLARKYGVVLMQNSGLSNALSPLTSLNHTFEIPILGFVSLRGEPNQADEPQHELLGKITDKLLQTCEIECAFLDSHFEVACEQLAQAKKVLESNKSFFFIVRNSCFEKVALTNNPLLKAQQPTRLEALQIIQNLGNDCALLATTGKCGRELYELGDKPNQLYMVGSMGCVSALGLGIALKSRKKVIAIDGDSALLMRLGTLSGNAYYNKGNLCHILLDNQSHDSTGGQFNLSPFVDFVAIAKSCGYAVAREAQTLDEFDKLLGSGAWFIYLSIAKGSKKNLGRPKITPKQVALRFGAWLNE
>2665304280
MIETQKFVDLMFELGLNRVSGVPCSYLSALINCCINANRFIMANNEGEAIAIASGISLCDFYGVVLMQNSGLSNALSPLTSLNHTFKIPILCFVSLRGEPNEKDEPQHELLGKITHKLLETCEIKYEFLSTNFSDAMGQLKRAKATLQSGESFVFIVRKGTFSDVPLDSVKRQGTTLTPSPLPSRLQALKIVQDLGKNCVILATTGKCGRELYELGDRANQLYMVGSMGCVGALGLGIALASSKKVIAIDGDSALLMRLGSLAANAYYNQGNFCHILLDNHSHDSTGGQDNLSPFVDFALVARACGYKNVCVAKDLSEFERALSKGAFFIYLRIAKGSKKELGRPKITPPQVAMRLAKFIES
>2702843498
MLDTKKFVNEMFNLGCEYISGVPCSYLSPLINCSINSGKFIMANNEGDAVAIASGVSLCDFFGVTLMQNSGLSNALSPLTSLNYTFKIPILGFVSLRGERDSNDEPQHELLGIITDKLLKTCKIKYEILSENMDVALMQLQHAKKILKRRESFFFIVRQGTFSKVGLESKSLPAQTRLNALESIQKIAKDSILLATTGKCGRELYELGDKANQLYMVGSMGCVSPLGLGISLGTNKKVIAIDGDSALLMRLGSMAANAYYKRNNFCHILLDNESHDSTGGQDNLSPFIDFALIAKACGYQHIFVAKNLSEFESYLQNGAFFIYLKITKGSKENLGRPKITPKQVATRLNKFIKT
>2807168803
MLDTNEFGALLGRLGFCDFSGVPCSYLAPLINYAINSKHFIMANNEGDAVAIAAGISLASGENGCVLMQNSGLSNALSPLTSLNHTFKIPIIGFVSLRGENGTDEPQHELLGVITDRLLETCQIEYEFLDSNINVAKAQLERAREVLDSHQCFFFIVREGTFAKVCLNACSLPTRLQALEILQNLALLLATTGKTGRELYEIDDTPNQLYMVGSMGCVSSLALGLSLKATNKVLAIDGDSALLMRLGVLSTNAYYNTGNFCHILLDNQSHDSTGGQFNLSPFVDFCQIARSCGYELVINARDLGEFRDAIEGASFVYLRIAKGSKENLGRPKVTPRQVAQRLAER
>2675677532
MLNTQEFGDYLQSVGLKDFVGVPCSYLAPLINYNIKSFIMSNNEGDAIAIASGISLCRLSAGVVLMQNSGLSNALSPLTSLNYPFKIPILGFVSLRGERDDEPQHELLGIITDKLLEICKIKYAFLDSDISLAKTQVDQALSYLEQGESFFFIVRDKTFSKVNLSSVVNKKDFSKVYPPTRLQALTVLHNLSNTLLLATTGKCGRELYEINDSPNQLYMVGSMGCVSSLSLGIALKSKQKVIAIDGDSALLMRLGALSTNAYQNNFCHILLDNESHDSTGGQFNLSPFVDFCSIAKSCGYVHVYEAKSLKEFETYIKHGAWFIYLKIQKGSKENLGRPKITPQEVAQRLYIQG
>2810385416
MLDMTLFGEALKKMGCFQFSGVPCSYLSPMINYAINENSFIMSNNEGDATAIATGISLANDKGVVLMQNSGLSNALSPLTSLNDTFEIPILGFVSLRGEDGTDEPQHELLGIITDRLLKTCNIAYDFLSQDYDQAIKQVAHDQKSYFFIVKNNTFKLTDENQIKLQVQRIEILKYLSDFNNIALATTGKTGRELYEIQDTENQLYMVGSMGCVSSLALGVSLQNFKKVIAIDGDSALLMRMGALSTNAYYNKGNFCHVLLDNESHDSTGGQFNLSPFVNFSKIAYSCGYEKIFIINSFDDLAQALNGAILIYIKILKGSKENLGRPKVTPKQVALRFLIRD
>2683682739
MLNMEFFGEALKTIGCFQFSGVPCSYLSPMINYAINENSFIMSNNEGDAIAIATGISLANDNGVVLMQNSGLSNALSPLTSLNYTFEIPILGFVSLRGERDDEPQHELLGTITDRLLETCNIAYDFLSPDHNQAVRQIAHKQKSYFFIVKNNTFEKCSLKNKNIIKFQPKRIEILECIANFNNIALATTGKTGRELYEIRDTENQLYMVGSMGCVSSLALGVSLQNLKKIIAIDGDSALLMRMGALTTNAYYNKGNFCHILLDNESHDSTGGQFNLSPFINFPQIAHFCGYEKIFIINSLDNLIQALDGAVFIYVKILKGSKEKLGRPKITPKEVALRFLNR
>2672789602
MLNMEFFGEALKTIGCFQFSGVPCSYLSPMINYAINENSFIMSNNEGDAIAIATGISLANDNGVVLMQNSGLSNALSPLTSLNYTFEIPILGFVSLRGERDDEPQHELLGTITDRLLETCNIAYDFLSPDYNQAIRQIAHKQKSYFFIVKNNTFEKCSLKNKNIIEFQPKRIEILECIANFNNIALATTGKTGRELYEIRDTENQLYMVGSMGCVSSLALGVSLQNSKKIIAIDGDSALLMRMGALTTNAYYNKGNFCHILLDNESHDSTGGQFNLSPFINFPQIAHFCGYEKIFIINSLDDLIQALDGAVFIYVKILKGSKKLGRPKITPKEVALRFLNR
>2516294167
MLNMEFFGEALKTIGCFQFSGVPCSYLSPMINYAINENSFIMSNNEGDAIAIATGISLANDNGVVLMQNSGLSNALSPLTSLNYTFEIPILGFVSLRGERDDEPQHELLGTITDRLLETCNIAYDFLSPDYNQAIRQLAHKQKSYFFIVKNNTFEKCSLKNKNIIEFQPKRIEILECIANFNNIALATTGKTGRELYEIRDTENQLYMVGSMGCVSSLALGVSLQNSKKIIAIDGDSALLMRMGALTTNAYYNKGNFCHILLDNESHDSTGGQFNLSPFINFPQIAHFCGYEKIFIINSLDDLIQALDGAVFIYVKILKGSKKLGRPKITPKEVALRFLNR
>2872209581
MLDTQEFGDYLQSVGLRDFVGVPCSYLAPLINYAINSKRFIMSNNEGDAVAIASGISLCGGEGVVLMQNSGLSNALSPLTSLNYTFKIPILGFVSLRGEDGTDEPQHELLGVITDTLLETCEIKYAFLDSDMDRAKMQVQEALEWLEKGESFFFIVRDKTFASAELSASQSPEESKQTESPTRLEALSVLHTKDSKALLATTGKCGRELYEIEDSPNQLYMVGSMGCVSSLSLGIALKSRQKVIAIDGDSALLMRLGALSTNAYRDNFCHILLDNESHDSTGGQFNLSPFVDFSSIAKSCGYVNVCIAESLEEFELYVRLFLDARNGSQDSLEAPNLRLRGIRDRLRNLSK
>2555741541
MLDTQEFGDYLQSVGLRDFVGVPCSYLAPLINYAINSKRFIMSNNEGDAVAIASGISLCGGEGVVLMQNSGLSNALSPLTSLNYTFKIPILGFVSLRGEDGTDEPQHELLGVITDTLLETCEIKYAFLDSDMDRAKMQVQEALEWLEKGESFFFIVRDKTFAAAALSASQSPEESKQTESPTRLEALEVLHTKDSKALLATTGKCGRELYEIEDSPNQLYMVGSMGCVSSLSLGIALKSRQKVIAIDGDSALLMRLGALSTNAYRDNFCHILLDNESHDSTGGQFNLSPFVDFSSIAKSCGYVNVCIAESLEELDSHLQDGAWFIYLKIQKGSKDNLGRPKVTPQEVAQRYMRF
>2874976467
MLDTQEFGDYLQSVGLRDFVGVPCSYLAPLINYAINSKRFIMSNNEGDAVAIASGISLCGGEGVVLMQNSGLSNALSPLTSLNYTFKIPILGFVSLRGEDGTDEPQHELLGVITDTLLETCEIKYAFLDSDMDRAKMQVQEALEWLEKGESFFFIVRDKTFSSDELSASQSPEESKQTESPTRLEALSVLHTKDSKALLATTGKCGRELYEIEDSPNQLYMVGSMGCVSSLSLGIALKSRQKVIAIDGDSALLMRLGALSTNAYRDNFCHILLDNESHDSTGGQFNLSPFVDFSSIAKSCGYVNVCIAESLEELDSHLQDGAWFIYLKIQKGSKDNLGRPKVTPQEVAQRYMRF
>2563551661
MLDTREFGDYLQSVGLRDFVGVPCSYLAPLINYNSERFIMSNNEGDAVAIASGISLCVVLMQNSGLSNALSPLTSLNYTFKIPILGFVSLRGESGTDEPQHGLLGVITDTLLGTCEMKYAFLNMDRAKMQVQEALEWLEKGESFFFIVRDKTFPTRLEALNVLHKALLLATTGKCGRELYEIEDSPNQLYMVGSMGCVSSLSLGIALSRQKVIAIDGDSALLMRLGALSTAYYTRDNFCHILLDNESHDSTGGQFNLSPFVDFSSIAKSCGYVNVYIAESLEEFEVLKGAWFIYLKIQKGSKENLGRPKVAPQEIAYMF
>2702854778
MLDTREFGDYLQSVGLRDFVGVPCSYLAPLINYINSERFIMSNNEGDAVAIASGISLCDLKTPVVLMQNSGLSNALSPLTSLNYTFKIPILGFVSLRGEDGTDEPQHGLLGVITDTLLGTCEMKYAFDSNMDRAKMQVQEALEWLEKGESFFFIVRDKTFAQHDLTSKNKMPTRLEALNVLHTDSKALLLATTGKCGRELYEIEDSPNQLYMVGSMGCVSSLSLGIALKRQKVIAIDGDSALLMRLGALSTNAYYTRDNFCHILLDNESHDSTGGQFNLSPFVDFSSIAKSCGYVNVYIAESLEEFESYVKSGAWFIYLKIQKGSKENLGRPKVAPQEIASRYMF
>2565701951
MLDTREFGDYLQSVGLRDFVGVPCSYLAPLINYAINSERFIMSNNEGDAVAIASGISLCAPTNGVVLMQNSGLSNALSPLTSLNYTFKIPILGFVSLRGEDGTDEPQHGLLGVITDTLLGTCEMKYAFLDSNMDRAKMQVQEALEWLEKGESFFFIVRDKTFSKNSSNECAPSPIETKPTRLEALNVLHTKDSKALLATTGKCGRELYEIEDSPNQLYMVGSMGCVSSLSLGIALKSRQKVIAIDGDSALLMRLGALSTNAYRDNFCHILLDNESHDSTGGQFNLSPFVDFSSIAKSCGYVNVYIAESLEEFESYVDSGAWFIYLKIQKGSKENLGRPKVAPQEIAQRYMRF
>2563231099
MLDTQEFGDYLQSVGLRDFVGVPCSYLAPLINYAINSERFIMSNNEGDAVAIASGISLCKGKSGVVLMQNSGLSNALSPLTSLNYTFKIPILGFVSLRGEDGTDEPQHELLGVITDTLLETCEMKYAFLDSDTDRAKMQVQEALEWLEKGESFFFIVRDKTFSLSQEKDTKSKNPTQPTRLEALSVLHTKDSKALLATTGKCGRELYEIEDSPNQLYMVGSMGCVSSLSLGIALKSRQKVIAIDGDSALLMRLGALSTNAYRDNFCHILLDNESHDSTGGQFNLSPFVDFSSIARSCGYVNVYIAESLEELGDTIDNGAWFIYLKIQKGSKEKLGRPKITPQEVAMQF
>2563229951
MLDTQEFGDYLQSVGLRDFVGVPCSYLAPLINYAINSERFIMSNNEGDAVAIASGISLCGRKNGVVLMQNSGLSNALSPLTSLNYTFKIPILGFVSLRGEDGTDEPQHELLGVITDTLLETCEMKYAFLDMDRAKMQVQEALEWLGRGESFFFIVRDKTFSKISQNERSFKHSNTTESPTRLEALSVLHTKDSKALLATTGKCGRELYEIEDSPNQLYMVGSMGCVSSLSLGIALKTRQKVIAIDGDSALLMRLGALSTNAYRDNFCHILLDNESHDSTGGQFNLSPFVDFVVIAKSCGYVNVYIAESLEEFESYVNNGAWFIYLKIQKGSKENLGRPKVTPQEVAMQF
>2716840962
MLKTTEIGEALSSYGFNFYSGVPCSFLKDLINYAINHCNYISATNEGDAVATCAGAALNGEKTVMLMQNSGLGNTVSPLTSLIYTFKLPILMFCSLRGEKGIQDEPQHELMGEITSSLLKTMNINYAVLNPNINTALKQLDQANFYIEKGLPFCFIVKKNSFEPHKLERSQLPTKHKEINTLGSRTDALNIIKKSQPKHAVLLATTGKTGRELFELGHEPNHFYQVGSMGCISAIGLGLASSHKRLPTIVIDGDGAALMRLGSWATNGYYSPNNLCHILLDNEVHDSTGGQDTASKAVNFVRLASSMNYPKAFSVTSFDDLKRRLESQLTLIHVKINPGSPKKLGRPTLTPIEVGNQLKQYIKD
>AG-343-D04_NODE_4
MLKTTEIGEALSSYGFNFYSGVPCSFLKDLINYAINHCNYISATNEGDAVATCAGAALNGEKTVMLMQNSGLGNTVSPLTSLIYTFKLPILMFCSLRGEKGIQDEPQHELMGEITSSLLKTMNINYAVLNPNINTALKQLDQANFYIEKGLPFCFIVKKNSFEPHKLERSQLPTKHKEINTLGSRTDALNIIKKSQPKHAVLLATTGKTGRELFELGHEPNHFYQVGSMGCISAIGLGLASSHKRLPTIVIDGDGAALMRLGSWATNGYYSPNNLCHILLDNEVHDSTGGQDTASKAVNFVRLASSMNYPKAFSVTSFDDLKRRLESQLTLIHVKINPGSPKKLGRPTLTPIEVGNQLKQYIKD
>2807644213
MISANFFIKQLSXYGFTFFTGVPCSYLTPVINGVINSKKIKYIGATSEGEAVGIASGAWLAGXKGVVMIXNSGLGNTINPLTSLNYPFKIPILLITTWRGDPKIKDEPQHKLMGEITKKILSLSKVKNEIFPTNKKKLIKVXSKINNSINNXSLPYAXIMRKETIKKEVLKQKKFFIKKRNYKIPNRFQVLEEIKKNINNNIAVITTTGKTGRELFTLNDCKNYFYQVGSMGCASAIALGVALNSKKKNNCIRWRWIFAYENGKHVYNWC
>2807639755
MISANFLINQLTKYGYNFFSGVPCSHLTPVINGVINTKKIKYIGATSEGEAVGIASGAWLAGKKSVVMIQNSGLGNTINPLTSLNYPFKIPILLITTWRGDPKIKDEPQHELMGKITKNILTLSKIKNEIFPTNEKKLKKIIFKINNSINKTSLPYALIMRKETIKKEELKQKKILLKKKNYKKLPRRIQVLKELQKNINDKIAVIATTGKTGRELFSLNDCKNYFYQIGSMGCASAIGXGVALNSKKKIVVLDGDGAXLMKMGNMSTIGANQPNNLIHILLDNNVHDSTGQQLTNASTVDFANVAINCGYKNSYSIDNLNNFSKLIKLGPTFIHIKIEKGSXKSLGXPTIHPKEVSRRFQKFLEN
>AG-365-C10_NODE_16
MISANLLINQLLKYEFNFFTGVPCSHLTSVINGVINSKKIKYVGATSEGEAVGVATGAWLAGKKSVVMIQNSGLGNTINPLTSLNYPFKIPILLITTWRGDPKIEDEPQHELIGKITKKILTLSKIKNEIFPTNQKNLIKVLSKINNSINKNSLPYALIMRKGTIKKEKLKQKKFFIKKRNYKKIPTRFQILEEIQKHINNKIAVIATTGKTGRELFTLNDCKNYFYQVGSMGCANAIGLGVALNSKKKIIVLDGDGALLMKMGNMSTIGVNQPKNLVHVLLDNNVHDSTGQQLTNASTVEFAKIAINCGYKKSYSIDNINDFSTIIKGPFFVHIKIKKGSIQNLGRPSIHPRNVSIRFKNFLKN
>2710091892
RLDARKFVDALVELGFTLGSGVPCSWLNSLTNEMLNRRDVRYVMAAQEGEAVAIAAGADLAGQRALVTLQGSGLTNAGSPLTSYNYPFRRGLLLFVSWRGEPGVPDEPQHELMGEITEAQLDLWRIPHQRLASELPDAISQLHGALRHLDAGRSFAFVVRRGMFTDVVLTARQSPISRPSRRAALTALLAYRDQGTMLLATTGYTGRELFELGDSPNQLYMVGSMGCVSSLALGLALAQPQRRFIAIDGDGALLMRLGSLATNAWAAPPNLLHVVLDNGGHESTGGQATAAGVVDFPALAWAAGYPRSVGASDLAGFDEAVAAQLTFLHLETAMATGALGRPTVTPAEVAARLRNYLTV
>2716630120
VINTAQFGDLLRSYGYDFCTGVPCSFLKGLINDALNQTDYIIAPNEGEAVAIASGAWLGGRKPVVLLQNSGLGNAVNPLSSLNYVFRIPVLGFVSLRGEPGQKDEPQHVLMGQITTGMLDLLRIRWEFLDPDITTAAGQLARADAAVAERESFFFVVRRKTFTDVPLAPRVQVVQPRSDDVRPSRVLVLRTVLEYAGDAVIIATTGYTGRELYELGDRKQNFYMVGSMGCASSLGLGLALAQPRRRVIVLDGDGAALMRLGALTTLGCCAPANLLHLVLDNGCYESTGAQQTVSASVDFAGVAAACGYPLAESLPSLSSFSEFVRAQLALGRIRIAVGAAVGLSRPTLSPPDVAERLRGSAGV
>AG-447-D02_NODE_3
MIETLLFGKNLKKLGFDFYSGVPCSYQTSLINYAVNYCDFVMSPNEGDAVAICSGAALSGKKPVVLMQNSGLGNAVSPLTSLNYTFKIPILGFVSHRGQPKIIDEPQHKLMGEITTGLLDLMKIKWTYLSKDTKTANKQLLIANENIKNGNSYFFLVSKNTFQEHNLLKDEKINLVSRNEVISLLLKLKNDKIIFLGTTGKTGREMFEINDIKNSFYMIGSMGCISSLTLGIGLNSKKKSIIIDGDGSVLMRMGNLPTIGYYKPSNIFHLMLDNNSHDSTGGQFTVSNKSNFVKIAENSGYINSKEVKTLNELEKVLTNVLTFVYFKISKGSKKNLGRPTVSPENVANRFKKFIND
>2709248471
MIQTVQFGNALKKLGFDFYSGVPCSFLKDLINYALNECDFVMGANEGQSAAVAAGAYLGGKKSVFLCQNSGLTNASSPLTSLNSVFQIPVLGFVSLRGEEGIGDEPQHELMGKITGEMLSAMKIKWEILSADHETALKQITNANQWIEKKESYFFVVKKNSFESVPLLEKEYHPTRERVHPLPSRIDVLESIVKNKTQKTVLIASTGFTGRELYETGDNESNLYIVGSMGLASSIGLGLALARPDWKVIVIDGDAAFLMHMGSLTGNAYYRPKNLLHIVLDNHIHESTGGQFTFSSNADFVRIASASGYPASLYLHDNEEMIEEIREKLTFLYLRIRPGVKDNLGRPKIKPFEVKERLMKFLGK
>2630412592
MISANDFIDAALNNEFTFYSGVPCSFLTPLLNCVISRKNILYVGATSEGEAVAISTGAWLAGKKSVVMCQNSGLGNMINPLTSLSYPFRIPLLLLISWRGEPGVMDEPQHELMGAITLSLLEQLKINYCLPPSDGEDLSRQFSCAENYMLSNGLSSAFILKKNSFDDEELQLKNMLSPFKKVRNNTSRVSCLETIALVLPQNVPVVTTTGKTGRELFTINDGPQNIYQVGSMGCASAMGLGIALNYKNTVVVIDGDGAALMKLGNMATIGAQAPKNLIHILLDNSVH
>2758025588
MLDTQKFGESLKNLGYDFYSGVPCSFLKDLINYAINNCDYVMAANEGDAVATCAGAQVSGKKTVVLMQNSGLGNAVSPLTSLNQIFKIPVLGFVSLRGEAGVADEPQHELMGVITTEMLNTMRIKNAILSDDPAESEKQLRAADEIIMSGESYFFIVRKGTFSNVPLNSNKKTKNRLQRRGVMIDAVCSSSMPETLFVATTGFTGRELYEFEDRVNNFYMVGSLGCASSFALGICRAKPDKKVIVLDGDGAVLMRMGALAVNAAYTPKNMIHILFDNNAHESTGGQFTVSDGVDYPALAKACGYKDVVTAENVESLKSAIAKGLTFIYVPIIQGASETLGRPKVKPEEVAKRFSKFIGG
>2505691790
MLDTYQFGESLKNAGFDFYSGVPCSFLKDLINYAVNECEYVMAANEGDAVAICAGAQVAGRKTVVLMQNSGLGNAVSPLTSLNAIFKIPLLGFVSLRGEPGLADEPQHELMGVITGDLLSAMKIQWAYLSNEQAQAEAQLIQAQDVIAKGYPFFFIVKKETFSKVSLKDDKKVTSPLPARNSLLSVVRRSAPEEAVIAATTGFTGRELYELGDDERNFYMVGSLGCLSSFCLGISLSQPERPVIALDGDGSMLMRMGALPVVAAYKPKRLLHILLDNNAHESTGGQFTVSSTVNWKNLALSAGYPKAVEVRNSQELEGVLSEGLLFVHARIKQGAPEKLGRPKTKPYEVAERLRNFL
>2772081835
MLDTAKFGAALKSRGYDLYSGVPCSFLKDLINYAINECEYVMAANEGDAVAICAGAMLAGRKSVALMQNSGLTNAVSPLTSLNPIFRIPILGFVSLRGEKGLGDEPQHEILGEATGDLLDAMRVRWAYLPDEMDAALAAFERADAAVESGETFFFIVKKGSFDKVALRDKPVQNLLPSRGELLAAIRGELRPDAVLIATTGFTGRELYELGDDERNFYMVGSLGCASSFGLGICLARPERPVVVLDGDGALLMRTGALATNAYYTRGNMLHVLLDNGAHESTGGQATVSASVDWPAAARAFGYKNIKSVANAADMKAAVEIGLVFVYAKIRQGAPETLGRPKVKPCDVARRLAKFLGV
>2812530832
MLDTVKFGTALKSRGYDLYSGVPCSFLKDLINYAINECEFVMAANEGDAVAICAGAKIAGRKSVALMQNSGLTNAVSPLTSLNPIFRIPILGFVSLRGERGLGDEPQHEILGEATGDLLDAMRVRWAYLPDDMDAAFAALENADAIVESGECFFFVVKKGTFGAVSLREKPAQDPRPSRGELLAAIREALRPDAALIATTGFTGRELYELGDDERNFYMVGSLGCASSFGLGICLARPERPVVVLDGDGALLMRTGALATNSHYAKGSMLHILFDNEAHESTGGQATVSASVDWPGLARAFGYKNIKRVANAADMKAVVETGLVFVHAPIRQGAPEKLGRPKTKPYEVAERFSKFLGI
>2587914582
MLEAQKFGDALNDLSYDFYSGVPCSFLKYLINYAINEQDFVMAANEGDAVAICAGAYLGGRKSVFLCQNSGLANAVSSLTSLTYTFKIPVLGFVSLRGEEGLQDEPQHELMGQITGDLLATMRINYSILSTNFDEALQQLKEADACIERGESYFFIVKKGTFGKVALKEKNEIENYDIEQKLPTRLSMLSAVKSYADDNALVLATTGLTGRELYELGDTANQLYMVGSMGCVSSIALGLAIACPNKKIIAIDGDGALLMRLGTMATLGYYAPSNLYHILLDNTAHESTGAQFTVSSKVDFLKMAHATKYQHIVALNGDETLKTSLKKGLTFAYSKTSLGVKDNLGRPNVTPVEVKSRFMNYVKS
>2587417885
MLAAQQFGEALNDLSYDFYSGVPCSFLKYLINYAINEQDFIMAANEGDAVAICSGAYLGGRKPVFLCQNSGLANAVSPLTSLTHTFKIPVLGFVSLRGEEGLHDEPQHELMGQITGELLATMRIPHAILSTDFDEALQQLKEADAHIERGESYFFIVKKGTFGKVALKEQSEIEVRDVEQKLPTRLTMLSAVKSYADDNALVLATTGLTGRELYELGDTANQLYMVGSMGCVSSIALGLAVARPDKKVIVIDGDGALLMRLGTMATLGYYAPMNLYHLLLDNAAHESTGAQFTVSSHVDFLDMAKATKYHHVFAIDDEQTLKDSLQIGLTFAYSKTSLGVKDNLGRPSVTPAEVKSRFMQHIKS
>2621186863
MISMESFGNKLGQLGFNFYSGVPCSFLKPMINFAINNDQFIMAANEGDAVAIAAGASLGGTKSVFLCQNSGLTNAVSPLTSLNYTFEIPVLGFVSLRGELGVADEPQHELMGAITDKMLDIMQVQYAVLSIDEEEALRQLEEANMVIESGKSFFFIVKKDTFTSVKLMKQEAPNLRNAMSDDVKRIEALKVVQSETDKNTVLLATTGVTGRELFELEDKNNQFYMVGSMGCISSLGLGLALAKPNIKVVVIDGDGSLLMRMGCLATNAYYSPTNLYHLLLDNGLHESTGGQKTVSSHIDFMQIAYGARYEVVDQLNNLSDLTQSLKTKLTFGYLKTSKGIKDNLGRPTITPKQVKDRFMSFVKE
>2837085330
MLDMHVVGKVLDDLGFDFYSGVPCSFLKSMINYAINKDQFVMSANEGDAVAICAGAQLGGKKTVFLCQNSGITNAVSPLTSLNQIFKIPVLGFVSLRGEEGISDEPQHELMGKITSDLLDTMKIANEVLSLDIDEAKNQLKRANETIENGKSFFFVVKKNTLGTVKLLPKTIVSKENCDTPYPKRIEALKVVQDMSDADTLVLATTGVTGRELYELEDKSNQLYMVGSMGCISSLGLGLALAQPNKKVVAVDGDGAFLMRMGAITTNAYYSPRNLYHLLLDNGMHESTGGQETVSSHVDFVKIVEGACYPKVDSLKSVEDLHLSLESELTFGYLKTSPGVKEDLARPNITPFEVKNRLINYLSG
>2719735026
LLDMHDLGKELDTLGFNFYSGVPCSFLKSMINYAINKEQFVMSANEGDAVAICAGAHLGGKKTVFLCQNSGITNAVSPLTSLNQIFEIPVLGFVSLRGEEGISDEPQHELMGKITKELLDTMQIANEQLSSDIDEAKQQLKRADALIEQGESFFFIVKKKTLGPVQLTSTIKENETLPKSAFPKRIEALREIQNTSDSDTILLATTGVTGRELYELEDKKNQLYMVGSMGCVSSLGLGLALARPDKKVIAIDGDGAFLMRMGAITTNAYYAPNNFYHLLLDNGMHESTGGQATVSSNVDFIKIVEGARYPQIVRLSNLNDLQKSLKNGLTFGYLKTSPGVKEDLARPKVKPFEVKNRLIKYISG
>AG-426-P09_NODE_3
MDTQEFGKYLQELNYNFCSGVPCSYLANLINYAMNEVDYVMATNEGEAVAIASGAYLAGTKSMVLMQNSGLTNATSPLTSLNYTFKIPVLGFVSLRGDKDYKDEPQHDLMGEITTELLSSMKIPWTYLANDLLKAKDQLIEADQYIKKQQTFFFVVKKNTFEEVVLKKQSGNLLPLNVDNCSRYQALQAILDTADEDTLFLGTTGKTGREMFEVKDQPNNLYMVGSMGCVSSLGLGLALNTKKKVICIDGDGALLMKLGNLATNGYYGPENFLHILLDNSCHDSTGGQMTVSSGVNFPSLAEACGYIEVKSFDNISSLKNAIEDRRSFFYLRVKPGSKKDLGRPTVTPVQVKERFMKFANE
>2599544275
KISAADLGNELKSLGFEFYCGVPCSFLNNLINYAINECDYVMSNNEGDAVAICAGAYLAGKKSVVLMQNSGLTNATSPLTSLNYSFKLPVLGFVSLRGEPRLNDEPQHELMGTITEKMLELMQVKWEYLSNDIAEVKCQIARANESIENKESFFFIVKKGVLGAVELKPQQLNKNTNKSEDLAMRLNVIETITATKADDTVILATTGKTGRELYEVEDSQNNLYMVGSMGSISSIGLGIALNSNMKTIAVDGDGALLMRMGNLATNAYYSPANLLHVLIDNNMHDSTGGQFTVSSNVDFVQIAASTGYENSIYVHSLDELKKTIINVLTFIYIKVRNGTKENLGRPKIKPYEVKERLMEFIRE
>646815167
KLGAYTLGEELKSLGFNFYSGVPCSFLSDLINYAINESNFVMSANEGDAVATCAGAYLTGKKSVVLMQNSGLTNAISPLTSLNYTFKLPVLGFVSLRGEKGLCDEPQHELMGTITEKLLELMEIRWEYLSSDVSEMKEQLSRANDSINDKKNFFFIVKKATFNRVELIKRNKKENKNLTKNLPMRLDVLHTLNTLKDNNTILLATTGKSGRELFEIGDSKNNFYMVGSMGCISSIGLGLSLNTSKKVIAIDGDGALLMRMGSLAINGFYAPQNLLHILIDNNMHDSTGGQFTVSNNVDFVSIAKSCGYTNSIYVHDLKELEEQLKNVLTFIYIKVKKGTKENLGRPNIKPFKIKDRLMEFIVE
>2713328705
MIDAYIFGNELKSLGYKFYAGVPCSFLKSLINYAINDCRYINATNEGDAISIAAGCYLTGNKAVVLMQNSGLTNAVSPLTSLLYTFKIPVLGFVSLRGELGVHDEPQHELMGQITTDMLTLMEVDWEYLSDDINSAREQLKKADRILDGSKPFFFVVKKNTFAEIALKKKEEVFSFSKTNKIPQRFDTLKIISRHKDIDTALFATTGKTGRELYDIEDTGHNLYMVGSMGCIGSLGLGTALNAPSKNIIVIDGDGSLLMRSGSLATIAKFQPDNYLHILLDNNTYDSTGGQETVASNVDFVSLAQSNGFNTSIYCHNLDELDSYIGKGLCFMYLRISKGSKKDLGRPSIKPYQVKDRIMKFLSV
>2647241007
MLNIKKFGNELKELGFNFYSGVPCSFLKNLINYALNDCEYIMATNEGDAVAICAGAYLGGRKTVFLCQNSGLTNAVSPLTSLNYPFRIPVLGFVSLRGEEGLNDEPQHELMGRITERLLEDMEIKWGYLSDNEAEALQQLKMANEVIECGKSFFFVVKKDTFTKEELVKKSTTIVNEYEKQLPKREQVLNKLINHADQDTCFMATTGYTGRELYEIKDIPNNFYMVGSMGCISSLALGLAKAKPDKKVIAIDGDGALLMRMGALCVNGYYNPENLFHILLDNNIHESTGGQQTVAENVNFIKLAASVGYKNTVYIHDLYELEEYFLKGLTFAYIKIAKGVKENLGRPKVKPYEVKERFMKFISG
>2656473056
QINTRQFGNELKKLGFDFYSGVPCSFLKDLINYAINNCDYVMAANEGDAVAICAGAHIGGRKSVFLCQNSGLTNATSPLTSLNYTFRIPVLGFVSLRGEEGLDDEPQHELMGQITSEMLDIMKIDWEYLSNNQEEAFEQLKRANIKIEQKKSFFFIVRKNIFVKEKLDEQKLKKVGLKKLPKRMEVLEKISKLTDSNMINIATTGLTGRELYEIEDLPNNLYMVGSMGCVSSLALGLAMTLEQKNIIAIDGDGAFLMRMGSIATNACYYPKNLFHLLLDNGSHESTGGQRTVSNNVDFVSLAANVGYENSIYLHSIDELEIELMKGLTFAYLKTSNGVKENLGRPKLKPYEVKERLMNFLRG
>2636334781
MLDTKQLGDALSGYGFNFYSGVPCSFLKPLINYAINDKQFLMATNEGDAVAICAGAFLGGKKSVLLCQNSGLANTVSPLTSLNYVFKIPVLGFVSLRGQQGLGDEPQHELMGKITTDLLDVMKIKWEFLSSEFDVASQQVKKANTLIENNESFFFVVKKGTFAPVELVASQSIFPKRLQILQKLSELKDDKTIFIATTGFTGRELFEVKDDEQNFYMVGSMGCASSIGLGLSLSKKDKDVVVIDGDGSILMRMGSMASNAYYASGNMLHIVLDNNVHESTGGQKTVADRIDFVGVARDVGYKKSIYIHDLGEFEKEYKNVLTFFYIKIMQGKKENLGRQSIKPYQVKERLMEWLKK
>2791902837
MLSTKNFVQQLKCIGFTFFSGVPCSFFKDFINYAINECEYIMAANEGDAVATCAGAYLGGRKSVFLCQNSGLTNALSPLTSLNHTFEIPVLGFVSLRGEVGIPDEPQHELLGQVTGDMLNTARIAWEYLSDDWDEALKQIKRANEFIRTNKSFFFIVKKGTFDSVPLNEQSLNITRNKETDQPKRLEALDIINRLKDNNTGIFTTTGMTGRELFEIEDAPNNLYMVGSMGCVSALALGAALVQQDKKFIAIDGDAAFLMRMGSIATNAYYNPPNLFHLLLDNHAHESTGCQQTVSQNIDFVSIAASVGYDKALYIHNLNELSEAISKKLTFAYMKISTGTKKDLGRPKVSPPQVKERFVNFLRG
>AG-457-K17_NODE_8
MVGSMGCAPSLGLGLAISRPDFKIFIIDGDGAALMRLGNLATVGSQQPKNFFHLLLDNESHESTGGQNTHSNAIDLAGVAFACGYKNVIRSNFIKSTGPTFVHIKTKSIKNALPRPSITPAEQAIRLRNYLND
>2832616674
MIDTRAFGEAMKARGFDFYTGVPCSFLKDLINYAINDCDYVGAANEGDAVAIASGAQIGGRKSVVLMQNSGLTNAVSPLTSLNYCFKLPVLGFVSLRGEAGLADEPQHELMGQITTQMLELMQVEWAYLSDEIEQAREQLEQADRIIASDRPFFFVVKKGTFSKEVLKSGDAASRANDAEELLSRYEALSILNRVKDAQTLQLATTGFTGRELYEVEDSKQNLYMVGSMGCISSLGLGLALSQTSRKVVAIDGDGALLMRMGNMATTGRYGPSNLLHILLDNHAHDSTGGQETVSAGVDFAAIAAACGYEHVEEVRSAEQFEQAVRYKLTFIRMPISTGTKEDLSRPKVKPHEVKERLMAFLHG
>2774660174
VIDTKLFGKEMKSLGYDFFTGVPCSFLKDLINYSINECDYVGAANEGDAVAIASGAYLGGRKSVVLMQNSGLTNAVSPLTSLNYTFKLPVLGFVSLRGEAGVADEPQHELMGQITTQLLDLMQVKWSYLSNDIEEASKQLHEADRWISKNQPFFFVVRKGTFSKEVLQVSDVPMIRHTEKRASRYQALEALKRCNDPKTVYLATTGYTGRELYEVEDSEQNLYMVGSMGCVSSLGLGLALSSSELNVIAIDGDGALIMRMGNLATNGRYGPRNLLHLLLDNQCHDSTGGQETVSATIDFPALAAGCGYKNVKCVKDTDQLVEFVEKELTFLYMPILKGAKDDLSRPNVKPHEVKERLVKFIHG
>2547354447
VIDTKLFGKEMKSLGYDFFTGVPCSFLKDLINYSINECDYVGAANEGDAVAIASGAYVGGRKSVVLMQNSGLTNAVSPLTSLNYTFKLPVLGFVSLRGEVGVADEPQHELMGQITTQLLDLMQVKWSYLSKDFEEASKQLLEADRWISKNQPFFFVVRKGTFSKEILQVSDVATFRHSEKRASRYQALEALKSCNDPKTVYLATTGYTGRELYEVEDSKQNLYMVGSMGCVSSLGLGLALSRSDLNVIAIDGDGALIMRMGNLATNGRYGPGNLLHLLLDNQCHDSTGGQETVSANIDFPALAAGCGYKKVKCVEDTDQLIEFVEQELTFLYMPILGGAKDDLSRPNVKPHEVKERLVKFING
>648172308
MNSLGYDFFTGVPCSFLKDLINYSINECDYVGAANEGDAVAIASGAYLGGRKSVVLMQNSGLTNAVSPLTSLNYTFKLPVLGFVSLRGEVGVADEPQHELMGQITTQLLDLMQVKWSYLSKDFEEASKQLLEADRWISKNQPFFFVVRKGTFSKEILQVSDVTTLRHSGKRASRYQALEALKSCNDPKTVYLATTGYTGRELYEVEDSEQNLYMVGSMGCVSSLGLGLALSSSELNVIAIDGDGALIMRMGNLATNGRYGPGNLLHLLLDNQCHDSTGGQETVSANIDFPALAAGCGYKRVKCVEDTDQLIEFVEQELTFLYMPILGGAKDDLSRPNVKPHEVKERLVKFIHG
>2698145552
MLDTQAFGHELRQLGYTFYTGVPCSFLKDLLNYAINECEYIIASNEGEAIAIASGASIGGKKAVVFMQNSGLTNAVSPLTSLNYPFQIPLLGFVSLRGEPTAADEPQHELMGQITTNLLTLMRVKWSYLSTDLETAKQQIQQANAWIDQNHSFFFVVRKGTFAPQLLQETPFPIPSNQQTQLPSRFEALTSIHSLKNKHTILITTTGKTGRELYQIADDENHLYMVGSMGCASSLGLGIALSQPRLKVIVVDGDGSLLMRLGNLATIGCYQPPNLLHILLDNQVHDSTGGQSTVSPSVNFVEMAAACSYPRSIYLHHLHELSSTIQSTLTFLYLKIRKGSQTNLSRPHLKPHEVKTRLQSFIRQ
>2861432595
MIETYQFGTECKKLGFHFFTGVPCSFLNPLINFAINECEYITAVNEGEAVSIAAGAAIGGKKSVVLMQNSGLTNASSPLTSLIFPFRIPILGFVSLRGAAGLNDEPQHELMGRITAEWLTSMNIHWEYLSDRMEEALQQLNKANAFIDKNEPFFFIVKKGTLAKTELQKQTVKTTNNASTAFPARIDALKVIQSHADQETVVLATTGKTGRELYQLKDASNQLYMVGSMGCVPSLALGICLARKEKDVIAIDGDGAILMRLGSLATNGYNSPPNLLHILLDNQTHDSTGGQQTVSHNVQFVDIAAACGYHRAVYVHSLSELDGYIQSKLTFLHLKIAHGSLKELGRPSIKPFEVKERLQVFLND
>648174424
MLDTEVFGKELQRRGFDFYSGVPCSFLKSLINYAINECEYVMAANEGDAVAICAGARLGGRKAVVLMQNSGLGNAVSPLTSLTSIFRIPVLGFVSLRGEPGLGDEPQHELMGTITDEMLSTMKIPWEYLSDAVDEAVSQLDRAEECLSRGESFFFIVKKGTFSPVPLKAQDLPDRVSMLQAVREARSEDTLLLATTGFTSRELYTLGDEERNFYMVGSLGCLSSFALGLNLVRPSHGIIALDGDGSLLMRTGAMAVVAAYRPQKLLHILFNNEAHESTGGQSTVSPTVDWENLARGFGYPEVYAVQTPEELKRVVNQGLAFVHVRIRQGTLPDLGRPKVKPFEVAKRIAHFIEK
>2744451359
MIDVLTFGKELKRHDFQFYCGVPCSYLKDLINFAMNDCKYVMATNEGEAIAIASGAVIGGKKSVVLMQNSGLTNATSPLISLVHPFKIPILGFVSLRGESGLKDEPQHELMGEITPDLLSLMKIRWEYLSHDIAEASLQLERANEWIEKDESYFFIVRKGTFHPVEHLKESLQLSNNSKKNLPTRFEALQVIQSLKDQHTIHLATTGKTGRELYEIEDSQNNFYMVGSMGCVSSIGLGMSIAKKDKKFIAIDGDGALLMRLGNLATNGYYSPANLLHILLDNHSYDSTGGQMTVSQHTNFIEMAAACGYKQSIYAHNLLELRNYIQHELTFLYMKIAKGSKNGIGRPRQSPVEIKERLQVFLDD
>2794445900
MIDVLTFGKELKRHDFQFYCGVPCSYLKDLINFAINDCEYVMATNEGEAIAIASGAVIGGKKSVVLMQNSGLTNATSPLISLVHPFKIPILGFVSLRGESGLIDEPQHELMGEITPDLLSLMKIRWEYLSHDIAEASLQLERANEWIEKNESYFFIVRKGTFHPVDHLKESLQLSNNSKKNIPTRFEALQVIQSLKDQHTIHLATTGKTGRELYEIEDSQNNFYMVGSMGCVSSIGLGMSIAKKDKKFIAIDGDGALLMRLGNLATNGYYSPANLLHILLDNHSYDSTGGQMTVSQHTNFIEMAAACGYKQSIYAHNLLELRNYIQHELTFLYMKIAKGSKNGIGRPRQSPVEIKERLQVFLDD
>2794470582
MIPTEMFGEELKKYGFDFYSGVPCSFLKPLINYAINECEYVTAVNEGEAVAISAGASIGGRRPIVLMQNSGLTNASSPLTSLIQPFKIPILGFVSLRGEPGLSDEPQHEIMGEITGDMLTLMKIEWDYLSSDLEVACEQLHKALRVLEGNQPYFFIVTKGTFGSVTLLNQRDKQSINKTNELPSRIDALKVINSQKDAHTIQLATTGKTGRELFEIEDSHHNLYMVGSMGCISSLGLGLSLVRRDKKIVTIDGDGAFLMRMGCLATNGFQNPSNLLHILLDNQTHDSTGGQATVSHNVDFVSIAASCGYENSIYVHNLVELAQFIQQQLTFLYLRITKGSMKGVGRPKLKPYEVKERMQVFLND
>2631587285
VISLPEYGAELKRLGFDFYSGVPCSYLKHFINYAINECEYVAATNEGEAVAIVAGAALGQKKSVVLMQNSGLTNAVSPLVSLIQPFQIPILGFVSLRGEPGVQDEPQHELMGEITPHTLDLLKISWDYLSTNLEEAKQQLHRANEKVERNEPYFFIVKKGTFEPVILQAQDTKVTTSSRELPTRYGALCEINSLKDDQTLQLATTGKTGRELYDIEDAANNLYMVGSMGCVSSIGLGLALAREDKSVIAIDGDGALLMRLGNLPTNGYCSPPNLLHILLDNNMHDSTGGQQTVSANVDFVEVASACGYDRAIYVHTLEELKEHIEDKLTFLYMRIAGGSKSSLGRPTLKPYEVKERLQVFLGD
>2506741205
MINTSTLGGELKALGFEVYSGVPCSYLKDLINYAINECEYVMATNEGEAVAVGAGASLGGKKAVVLMQNSGLTNATSPLVSLTHPFQIPILGFVSLRGEPGLPDEPQHELMGRITAELLTVLNIKWEYLSSEWGEVKRQLQRANHYIEQNQVFFFIVKKGTIDSVLLRKQRLKKKTNLEMALPTRYEALRVINSLKDHDTVQLATTGKTGRELYELEDAANNLYMVGSMGCVSSLGLGLSLTRPEKSIIAIDGDGALLMRMGNLATNGAYSPPNLLHILLDNQTHDSTGGQQTVSDQIHFTEVAAACGYINAVYVHNLQELEEFIEDCLTFLYLKISGGSKKGLGRPKMKPSEVKERLQVFLDG
>2769295938
MMDTAQFGSLLKELGFDFYSGVPCSYLKSLINFAINECEFIMANNEGDAVAIAAGASIGGKKSVVLMQNSGLTNAVSPLTSLIHPFRIPILGFVSLRGEPGFPDEPQHELMGQITPEMLNLMQIKWDYLSSNIDDAKQQIQWANQCIEQNQPYFFIVKKGTFAPVTLQDKQLNKQKAAVFDKPTRYEALQVISALRDDNTIHLATTGKLGRELYDVEDTPNNFYMVGSMGCISSIGLGLALVRREKAIIALDGDGALLMRMGNLATNGYYSPNNLLHILLDNHIHDSTGGQFTVSPNVDFVDTAAACKYEQSIYVHTLAELSEYIKHKLTFLYMKIAEGSKKGLGRPTIKPFEVKERLQVFLDD
>2739234777
MMNTSQFGSTLKEMGFDFYSGVPCSYLKSLINFAINECEYVMANNEGDAVAIAAGASIGGRKSVVLMQNSGLTNAVSPLTSLIHPFQIPLLGFVSLRGEPGFPDEPQHELMGQITAEMLSLMNIKWDYLSSDLEQANQQLQQANFYIEQNEPYFFIVKKGTFERVILKDYQEEKAKAQMMVKPSRYEALQVISSLKDHATIQLATTGKLGRELYDLEDLPNNFYMVGSMGCISAIGLGLSLTRKDKSIIALDGDGALLMRMGNLATNGYYAPQNLLHILLDNHTHDSTGGQFTVSPNVNFVDTATACGYEQSIYIHNLVELKEAIINQLTFIYMKIAEGSKKSLGRPTIKPYEVKERLQVFLDG
>2525227115
MISTEMFGTELKRLGFEFYSGVPCSFLKPLINFAINECEYVVAANEGEAVAIAAGASIGGKKAVVLMQNSGLSNAVSPLTSLIHPFQIPLLGFVSLRGEPGLPDEPQHELMGQITSQMLSTMNIKWEYLSSCFEEVKQQLHRAQQCIEDNKPFFFIVKKGTFEPVTLQIQQSKAASNIVMELPSRYAALHMINSLKECKTIQLTTTGKTGRELYELEDAFNNFYMVGSMGYVSSLGLGLSLSRKDKDIIAIDGDGALLMHMGNLATNGCYSPSNMLHILLDNNVHDSTGGQYTVSHNVNFVDVAASCGYVHSIYVHNLEELENCIKHQLTFLYVKIAKGSKKGLGRPKIKPYEVKERLQVFLDD
>2511843461
MISTSLFGNQLKKLGFQFYSGVPCSYLKPLINYAINECEYVAAANEGEAVAIAAGASIAGKKAVVLMQNSGLANAVSPLTSLIHPFKIPVLGFVSFRGEPGFPDEPQHELMGEITPALLNTMKIKWEYLSFDFTEVKNQLRRANQAIENNESYFFIVKKGTFESVKLSEKSMKNVTPKITTLPSRYEALQVVNSIKDNDTIQLAATGKTGRELYEIEDAKNNFYMVGSMGCVSSIGLGLALSRNEKNIITIDGDGALLMRMGNLATNGYYCPENLLHILLDNQTHDSTGGQHTVSHNINFVDIASSCGYQNSIHVHNLNELEMYIKDKLTFLYLKIAKGSKKNLGRPEMKPYEVRERLQVFLDD
>2551796338
MISTSSFGNQLKKLGFQFYSGVPCSYLKPLINYAINECEYVAAANEGEAVAIAAGASIAGNKAVVLMQNSGLANAVSPLTSLIHPFKIPVLGFVSLRGEPGCPDEPQHELMGEITPALLNTMKIKWEYLSFDVAEVKNQLQRANQAVENNESYFFIVKKGTFEPVKLLEQSIKNVASKVATLPSRYEALQVVNSLKDNDTIQLAATGKTGRELYEIEDARNNFYMVGSMGCVSSIGLGLALSRNEKNIITIDGDGALLMRMGNLATNGYYCPENLLHILLDNQTHDSTGGQHTVSHNINFVDIASSCGYQHSIHVHNLNELETYIKDKLTFLYLKIAKGSKKNLGRPEMKPYEVRERLQVFLDD
>2624517820
MISTSVFGTQLKKLGFQFYSGVPCSYLKHLINYAINECEYVAAANEGEAVAIAAGASIAGNKAVVLMQNSGLANAVSPLTSLIHPFKIPILGFVSFRGEPGFPDEPQHELMGEITPALLNTMKIKWEYLSFDFAEVKKQLQRANQAVENNEGYFFIVKKGTFEPVKLLEKSRTNVTPKITTLPSRYEALQVVNSLKDNDTIQVAATGKTGRELYEIEDARNNFYMVGSMGCVSSIGLGLALSRNEKNIITIDGDGALLMRMGNLATNGYYCPANLLHILLDNQTHDSTGGQHTVSHNINFVDIASSCGYQNSIHVHNLNELETYIKDKLTFLYLKIAKGSKKNLGRPEMKPYEVKERLQVFLDD
>2638739043
MISTSVFGTQLKKLGFQFYSGVPCSYLKHLINYAINECEYVAAANEGEAVAIAAGASIAGNKAVVLMQNSGLANAVSPLTSLIHPFKIPILGFVSFRGEPGFPDEPQHELMGEITPALLNTMKIKWEYLSSDFVEVKKQLQRANQAVENNESYFFIVKKGTFEPVKLLEKSMNNVTPKITTLPSRYEALQVVNSLKDNDTIQVAATGKTGRELYEIEDARNNFYMVGSMGCVSSIGLGLALSRNEKNIITIDGDGALLMRMGNLATNGYYCPANLLHILLDNQTHDSTGGQHTVSHNINFVDIASSCGYQNSIHVHNLNELETHIKDKLTFLYLKIAKGSKKNLGRPEMKPYEVRERLQVFLDD
>2636506757
MISTSVFGTQLKKLGFQFYSGVPCSYLKHLINYAINECEYVAAANEGEAVAIAAGASIAGNKAVVLMQNSGLANAVSPLTSLIHPFKIPVLGFVSFRGEPGFPDEPQHELMGEITPVLLNTMKIKWEYLSSDFAEVKKQLQRANQTVENNESYFFIVKKGTFEPVKLSEKSIKKVTPKITTLPSRYEALRVVNSLKDNDTIQLAATGKTGRELYEIEDARNNFYMVGSMGCVSSIGLGLALSKNGKNIITIDGDGALLMRMGNLATNGYYCPANLLHILLDNQTHDSTGGQHTVSHNINFVDIASSCGYQNSIHVHNLHELETYIKDKLTFLYLKIAKGSKKNLGRPEMKPYEVRERLQVFLDD
>2644721568
MISTSVFGTQLKKLGFQFYSGVPCSYLKHLINYAINECEYVAAANEGEAVAIAAGASIAGNKAVVLMQNSGLANAVSPLTSLIHPFKIPVLGFVSFRGEPGCPDEPQHELMGEITSALLNTMKIKWEYLSFDFAEVKKQLQRANQAIENNESYFFIVKKGTFEPVKLLEKPIKNVTPKITTLPSRYEALQVVNSLKDNDTIQLAATGKTGRELYEIEDARNNFYMVGSMGCVSSIGLGLALSRNEKNIITIDGDGALLMRMGNLATNGYYCPANLLHILLDNQTHDSTGGQHTVSHNINFVNIASSCGYQNSIHVHNLNELETHIQDKLTFLYLKIAKGSKKNLGRPEMKPYEVRERLQVFLDD
>2522443541
MISTSVFGTQLKKLGFQFYSGVPCSYLKHLINYAINECEYVAAANEGEAVAIAAGASIAGNKAVVLMQNSGLANAVSPLTSLIHPFKIPVLGFVSFRGEPGCPDEPQHELIGEITPALLNTMKIKWEYLSFDFAEVKKQLQRANQAVENHESYFFIVKKGTFEPVKLLEKSMKNVTPKITTLPSRYEALQVVNSLKDNDTIQLAATGKTGRELYEIEDARNNFYMVGSMGCVSSIGLGLALSRNEKNIITIDGDGALLMRMGNLATNGYYCPANLLHILLDNQTHDSTGGQHTVSHNINFVDIASSCGYQNSIHVHNLHELETYIKDKLTFLYLKIAKGSKKNLGRPEMKPYEVRERLQVFLDD
>2677699107
MISTPVFGTQLKKLGFQFYSGVPCSYLKHLINYAINECEYVAAANEGEAVAIAAGASIAGNKAVVLMQNSGLANAVSPLTSLIHPFKIPVLGFVSFRGEPECPDEPQHELMGEITPALLNTMKIKWEYLSFDFEEVKKQLQRANQAVENNESYFFIVKKGTFEPVKLLEKSIKNVTPKITTLPSRYEALQVVNSLKDNDTIQLAATGKTGRELYEIEDARNNFYMVGSMGCVSSIGLGLALSRNEKNIITIDGDGALLMRMGNLATNGYYCPANLLHILLDNQTHDSTGGQHTVSHNINFVDIASSCGYQNSIHVHNLYELETYIKDKLTFLYLKIAKGSKKNLGRPEMKPYEVRERLQVFLDD
>646757048
MISTSVFGTQLKKLGFQFYSGVPCSYLKHLINYAINECEYVAAANEGEAVAIAAGASIAGNKAVVLMQNSGLANAVSPLTSLIHPFKIPILGFVSFRGEPGCPDEPQHELMGEITPVLLNTMKIKWEYLSFDFAEVKKQLQRANQAVENNESYFFIVKKGTFEPVKLLEKSMKNITPKITTLPSRYEALQVVNSLKDNDTIQLAATGKTGRELYEIEDARNNFYMVGSMGCVSSIGLGLALSRNEKNIITIDGDGALLMRMGNLATNGYYCPANLLHILLDNQTHDSTGGQHTVSHNINFVDIASSCGYQNSIHVHNLHELETYIKDKLTFLYLKIAKGSKKNLGRPEMKPYEVRERLQVFLDD
>2770576619
MISTSIFGTQLKKLGFQFYSGVPCSYLKHLINYAINECEYVAAANEGEAVAIAAGASIAGNKAVVLMQNSGLANAVSPLTSLIHPFKIPVLGFVSFRGEPGCPDEPQHELMGEITPALLNTMKIKWEYLSFDFAEVKKQLQRANQAVENNESYFFIVKKGTFEPVKLLEKSIKNVTPKITTLPLRYEALQVVNSLKDNDTIQLAATGKTGRELYEIEDARNNFYMVGSMGCVSSIGLGLALSRNEKNIITIDGDGALLMRMGNLATNGYYCPANLLHILLDNQTHDSTGGQHTVSHNINFVDIASSCGYQNSIHVHNLHEFETYIKDKLTFLYLKIAKGSKKNLGRPEMKPYEVRERLQVFLDD
>2644719985
MISTSVFGTQLKKLGFQFYSGVPCSYLKHLINYAINECEYVAAANEGEAVAIAAGASIAGNKAVVLMQNSGLANAVSPLTSLIHPFKIPVLGFVSFRGEPGCPDEPQHELMGEITPALLNTMKIKWEYLSFDFVEVKKQLQRANQAVENNESYFFIVKKGTFEPVKLLEKSIKNVTPKITTLPSRYEALQVVNSLKDNDTIQLATTGKTGRELYEIEDARNNFYMVGSMGCVSSIGLGLALSRNEKNIITIDGDGALLMRMGNLATNGYYCPANLLHILLDNQTHDSTGGQHTVSHNINFVDIASSSGYQNSIHVHNLHELETYIKDKLTFLYLKIAKGSKKNLGRPEMKPYEVRERLQVFLDD
>2650747441
MISTSVFGTQLKKLGFQFYSGVPCSYLKHLINYAINECEYVAAANEGEAVAIAAGASIAGNKAVVLMQNSGLANAVSPLTSLIHPFKIPVLGFVSFRGEPGCPDEPQHELMGEITPALLNTMKIKWEYLSFDFAEVKKQLQRANQAVENNESYFFIVKKGTFEPVKLLEKSIKNVTPKITILPSRYEALQVVNSLKDNDTIQLAATGKTGRELYEIEDARNNFYMVGSMGCVSSIGLGLALSRNEKNIITIDGDGALLMRMGNLATNGYYCPANLLHILLDNQTHDSTGGQHTVSHNINFVDIASSCGYQNSIHVHNLNELETYIKDKLTFLYLKIAKGSKKNLGRPEMKPYEVRERLQVFLDD
>2819708723
MISTSVFGTQLKKLGFQFYSGVPCSYLKHLINYAINECEYVAAANEGEAVAIAAGASIAGNKAVVLMQNSGLANAVSPLTSLIHPFKIPVLGFVSFRGEPGCPDEPQHELMGEITPALLNTMKIKWEYLSFDFAEVKKQLQRANQAVENNESYFFIVKKGTFEPVKLLEKSIKNVTPKITILPSRYEALQVVNSLKDNDTIQLAATGKTGRELYEIEDARNNFYMVGSMGCVSSIGLGLALSRNEKNIITIDGDGALLMRMGNLATNGYYCPANLLHILLDNQTHDSTGGQHTVSHNINFVDIASSCGYQNSIHVHNLHELETYIKDKLTFLYLKIAKGSKKNLGRPEMKPYEVRERLQVFLDD
>2624900836
MISTSVFGTQLKKLGFQFYSGVPCSYLKHLINYAINECEYVAAANEGEAVAIAAGASIAGNKAVVLMQNSGLANAVSPLTSLIHPFKIPVLGFVSFRGEPGCPDEPQHELMGEITPALLNTMKIKWEYLSFDFAEVKKQLQRANQAVENNESYFFIVKKGTFEPVKLLEKSMKNVTPKITTLPSRYEALQVVNSLKDNDTIQLAATGKTGRELYEIEDARNNFYMVGSMGCVSSIGLGLALSRNEKNIITIDGDGALLMRMGNLATNGYYCPANLLHILLDNQTHDSTGGQHTVSHNINFVDIASSCGYQNSIHVHNLHELETYIKDKLTFLYLKIAKGSKKNLGRPEMKPYEVRERLQVFLDD
>2745370736
MISTSVFGTQLKKLGFQFYSGVPCSYLKHLINYAINECEYVAAANEGEAVAIAAGASIAGNKAVVLMQNSGLANAVSPLTSLIHPFKIPVLGFVSFRGEPGCPDEPQHELMGEITPALLNTMKIKWEYLSFDFAEVKKQLQRANQAVENNESYFFIVKKGTFEPVKLLEKSIKNVTPKITTLPSRYEALQVVNSLKDNDTIQLAATGKTGRELYEIEDARNNFYMVGSMGCVSSIGLGLALSRNEKNIITIDGDGALLMRMGNLATNGYYCPANLLHILLDNQTHDSTGGQHTVSHNINFVDIASSCGYQNSIHVHNLYELETYIKDKLTFLYLKIAKGSKKNLGRPEMKPYEVRERLQVFLDD
>2691446324
MISTSVFGTQLKKLGFQFYSGVPCSYLKHLINYAINECEYVAAANEGEAVAIAAGASIAGNKAVVLMQNSGLANAVSPLTSLIHPFKIPVLGFVSFRGEPGCPDEPQHELMGEITPALLNTMKIKWEYLSFDFAEVKKQLQRANQAVENNESYFFIVKKGTFEPVKLLEKSIKNVTPKITTLPSRYEALQVVNSLKDNDTIQLAATGKTGRELYEIEDARNNFYMVGSMGCVSSIGLGLALSRNEKNIITIDGDGALLMRMGNLATNGYYCPANLLHILLDNQTHDSTGGQHTVSHNINFVDIASSCGYQNSIHVHNLHELETYIKDKLTFLYLKIAKGSKKNLGRPEMKPYEVRERLQVFLDD
>2714143860
MISTSVFGTQLKKLGFQFYSGVPCSYLKHLINYAINECEYVAAANEGEAVAIAAGASIAGNKAVVLMQNSGLANAVSPLTSLIHPFKIPVLGFVSFRGEPGCPDEPQHELMGEITPALLNTMKIKWEYLSFDFTEVKKQLQRANQAVENNESYFFIVKKGTFEPVKLLEKSMKNITPKITTLPSRYEALQVVNSLKDNDTIQLAATGKTGRELYEIEDARNNFYMVGSMGCVSSIGLGLALSRNEKNIITIDGDGALLMRMGNLATNGYYCPANLLHILLDNQTHDSTGGQHTVSHNINFVDIASSCGYQNSIHVHNLHELETYIKDKLTFLYLKIAKGSKKKLGRPEMKPYEVKERLQVFLDD
>2630086776
MISTSVFGTQLKKLGFQFYSGVPCSYLKHLINYAINECEYVAAANEGEAVAIAAGASIAGNKAVVLMQNSGLANAVSPLTSLIHPFKIPVLGFVSFRGEPGCPDEPQHELMGEITPALLNTMKIKWEYFSFDFAEVKKQLQRANQAIENNESYFFIVKKGTFEPVKLLEKSMKNITPKITTLPSRYEALQVVNSLKDNDTIQLAATGKTGRELYEIEDARNNFYMVGSMGCVSSIGLGLALSRNEKNIITIDGDGALLMRMGNLATNGYYCPANLLHILLDNQTHDSTGGQHTVSHNINFVDIASSCGYQNSIHVHNLHELETYIKDKLTFLYLKIAKGSKKNLGRPEMKPYEVKERLQVFLDD
>2619915118
MIPTQQFGNELKKLGYDFYSGVPCSFLKYLINYAINECDYVMAANEGDAVAIAAGAYLGGKKSVVLMQNSGLTNAISPLTSLNYTFQLPVLGFVSLRGEEGLGDEPQHELMGQITEKMLKLMKVKWAYLSDDFQEAKKQLKKADRYISKKETFFFVVKKGTLDEVKLKEQQLKTLQNKATKLPTRRETLKVLTDLSDKETILLATTGKTGRELFEVADKPNHLYMVGSMGCISSLGLGLALSQPKKKVVVIDGDGSAIMRMGSFSTNAYYQPNNLLHILLDNNTHDSTGGQATVSHNIDFVDQAASVCYPIALRVGTLDELTKAIVNGLTFLYLKIAKGSTKDLGRPTMKPHEVKTRLMKFISN
>2640244791
MMDTKAFGQELKKQGFDFFSGVPCSFLKPLINFAINECEYMKAVNEGEAVSIAAGASVGGKRSVVLMQNSGLTNASSPLTSLIFPFKIPILGFVSLRGEPGIPDEPQHELMGQITGQMLSLMKLEWEYLSTDLESAVKQIEKAVTFIQRDQPFFFIVKKDTFTAVPLENQTLNKTRNLMREFPTRLNTLGLIHSLKDDDTVLLATTGKTGRELYEIEDAPNHFYMVGSMGCISAFALGLSVVKGNKNIIAIDGDGALLMRMGSLATNGYYSPSNVLHILLDNHIHDSTGGQSTVSMNVKFVEIAANCGYKNAFYVHSLEELRKRIQDQHTFLYLKIAKGSMKNLGRPKQKPVEVKERLKVFLDD
>2515798946
MLDTKKFGRELKRLGFHFYSGVPCSFLENLINYSINNFEHITAANEGDAIAIASGAYLGGKKAVVFMQNSGLANAVSPLVSLNYPFQIPLLGFVSLRGAPDIQDEPQHELMGKITTQLLELMQVKWMYLADDIKKAQHQLLQANQFINKNQPFFFVVKKGTFEEEPLKEQVLSFSSNQTRTMPTRLEVLTAIHALQNSQAILIATTGKTGRELYEIDDACNHLYMVGSMGCVSSLGLGLALSQKNRDIIIIDGDGSLLMHMGNLATNGHYHPDNMLHILLDNHSHDSTGGQRTVSHNVNFVDISAACGYKKSIYIHNVEELKASISTGLTFLYMRIAKGSKKQLSRPKIKPYEVKERLQNFIKN
>2673057918
MIPTGQFGAELHRLGFDFYTGVPCSYLKDLINYAINDCEYIGAANEGDAVAIAAGASLAGKKPVVLMQNSGLGNAVSPLTSLVHPFQFPLLGFVSLRGEPGIPDEPQHELMGQITTSMLDLMQIEWHYLSLDWGEAGRQLQHAVRVMDLNRPFFFVVRKGTFDRQELRKQDSIPLSNRQRSLPSRYEALSLLHAQRNSSSIYLATTGKTGRELYDLTDHAGNFYMVGSMGCVGSIGLGLALSQLQKEIVVIDGDGALLMRMGALATIGRYGPSNLLHILLDNNAHDSTGGQKTVSNHLDFVQIASACGYARSLYIHDLNELEDAVRASLTFIQLKITTGSKVPLGRPSIRPFEVKERLMLYIT
>2621275616
MIPTGQFGAELHRLGFHFYTGVPCSYLKNLINYAINDCEYIGAANEGDAVAIAAGAYLGGKKPVVLMQNSGLGNAVSPLTSLLYPFRIPLLGFVSLRGEPGVPDEPQHELMGQITPQMLELMQVEWQYLSSEMAEAKQQLLQAVRVTEQNRPFFFVVRKGTFEPEELRSQTPLLAANQHKRLPTRYEALSLLHAQRDSHTVYLATTGKTGRELYDIADHAGNFYMVGSMGCISSFGLGLALTQTKKDIVAIDGDGSLLMRMGALSTIGCYGPSNLLHILLDNNAHDSTGGQKTVSHNLDFVKIAAASGYAHSIYVHQLSELEAVLSAKLTFLHMRIAAGSKEPLGRPHIRPFEVKERLVEFLGK
>2573040935
MIPTGQFGAELHRLGFHFYTGVPCSYLKNLINYAINDCEYIGAANEGDAVAIAAGAYLGGKKPVVLMQNSGLGNAVSPLTSLLYPFRIPLLGFVSLRGEPGVPDEPQHELMGQITPQMLELMQMEWQYLSSDMAEAKQQLLQAVQVTEQNRPFFFVVRKGTFEPEELRSQTPLVAVNQHKRLPTRYEALSLLHAQRDSHTVYLATTGKTGRELYDIADHAGNFYMVGSMGCISSFGLGLALTQTNKDIVAIDGDGSLLMRMGALTTIGCYGPSGLLHILLDNNAHDSTGGQKTVSHNLDFVKIAAASGYARSVYVHQLSELEAALRAKLTFLHMRIAAGSKEPLGRPHIRPFEVKERLVEFLRK
>2841278379
VLNTNWFVNELRKRGFQFYCGVPCSFLKDFINYVKNECNYVGATNEGEAIAISSGVALGGKKAVVFMQNSGLTNAVSPLVSLNHPFRLPVLGFVSLRGEEGIQDEPQHELMGKITTQLLDLMQIKWEFLSIDVEEAKRQIDRANEYVEDNHSFFFVVKQKTFEKVDLLKQESFVKHHFNKQVPKRYEALAVINSLKDSQTIQLATTGKTGRELYEIEDANNNLYMVGSMGCVSSLGLGLALTKKDKEVVVIDGDGSLLMRMGSLATNGFYAPINMLHILLDNNVHDSTGGQSTVSNTIDFVEIASACGYMKSIYIHSLEELEGAIRTGLTFLYMRISKGSLEQLGRPSIKPYEVKERLQAFVRC
>2817619591
VLNTNLFVNELRKRGFQFYCGVPCSFLKDFINYVKNECTYVGATNEGEAIAISSGVALGGEKAVVFMQNSGLTNAVSPLVSLNYPFRLPVLGFVSLRGEEGIQDEPQHELMGKITTQLLDLMQVKWEFLSVDIEEAKEQINRANEYVEANQSFFFVVRKKTFEKVKLFNQEPSGKGNLDKQVPKRSEALEVINALKDSQTIQLATTGKTGRELYEIEDANNNLYMVGSMGCISSLGLGLALTKKDKEIVVIDGDGSMLMRMGSLATNGYYAPDNMLHILLDNHAHDSTGGQSTVSHTIDFVEIASACGYLTSTYIHSLKELEASIRTGLTFLYLRIAKGSLEQLGRPKIKPYEVKERLQAFAS
>2538983868
MLNTNLFVNELRKRGFQFYCGVPCSFLKDFINYVKNECTYVGATNEGEAIAISSGVALGGEKAVVFMQNSGLTNAVSPLVSLNYPFRLPVLGFVSLRGEEGIQDEPQHELMGKITTQLLDLMQVKWEFLSVDIEEAKEQINRANEYVEANQSFFFVVRKKTFEKVKLFNQEPSGKGNLDKQVPKRSEALEVINALKDSQTIQLATTGKTGRELYEIEDANNNLYMVGSMGCISSLGLGLALTKKDKEIVVIDGDGSMLMRMGSLATNGYYAPDNMLHILLDNHAHDSTGGQSTVSHTIDFVEIASACGYLTSTYIHSLKELEASIRTGLTFLYLRIAKGSLEQLGRPKIKPYEVKERLQAFAS
>2817328288
VLNTNLFVNELRKRGFQFYCGVPCSFLKDFINYVKNECTYVGATNEGEAIAISSGVALGGEKAVVFMQNSGLTNAVSPLVSLNYPFRLPVLGFVSLRGEEGIQDEPQHELMGKITTQLLDLMQVKWEFLSVDIEEAKEQINRANEYVEANQSFFFVVRKKTFEKVKLFNQEPSGKGNLNKQVPKRSEALEVINALKDSQTIQLATTGKTGRELYEIEDANNNLYMVGSMGCISSLGLGLALTKKDKEIVVIDGDGSMLMRMGSLATNGYYAPDNMLHILLDNHAHDSTGGQSTVSHTIDFVEIASACGYLTSTYIHNLKELEASIRTGLTFLYLRIAKGSLEQLGRPKIKPYEVKERLQAFAS
>2847026543
VLNTNLFVNELRKRGFQFYCGVPCSFLKDFINYVKNECTYVGATNEGEAIAISSGVALGGEKAVVFMQNSGLTNAVSPLVSLNYPFRLPVLGFVSLRGEEGIQDEPQHELMGKITTQLLDLMQVKWEFLSVDIEEAKEQINRANEYVEANQSFFFVVRKKTFEKVKLFNQEPSGKGNLNKQVPKRSEALEVINALKDSQTIQLATTGKTGRELYEIEDANNNLYMVGSMGCISSLGLGLALTKKDKEIVVIDGDGSMLMRMGSLATNGYYAPDNMLHILLDNHAHDSTGGQSTVSHTIDFVEIASACGYLTSTYIHSLKELEASIRTGLTFLYLRIAKGSLEQLGRPKIKPYEVKERLQAFAS
>2611805080
VLNTNLFVNELRKRGFQFYCGVPCSFLKDFINYVKNECTYVGATNEGEAIAISSGVALGGEKAVVFMQNSGLTNAVSPLVSLNYPFRLPVLGFVSLRGEEGIQDEPQHELMGKITTQLLDLMQVKWEFLSVDIEEAKEQINRANEYVEANQSFFFVVRKKTFEKVELFDQEPSVKGNLNKQAPKRSEALEVINGLKDSQTIQLATTGKTGRELYEIEDANNNLYMVGSMGCVSSLGLGLALTKKDKEIVVIDGDGSMLMRMGSLATNGYYAPDNMLHILLDNHAHDSTGGQSTVSHTIDFVEIASACGYLTSIYIHSLKELEASIRTGLTFLYLRIAKGSLEQLGRPKIKPYEVKERLQAFAS
>2745169089
VLNTNLFVNELRKRGFQFYCGVPCSFLKDFINYVKNECMYVGATNEGEAIAISSGVALGGEKAVVFMQNSGLTNAVSPLVSLNYPFRLPVLGFVSLRGEEGIQDEPQHELMGKITTQLLDLMQVKWEFLSVDIEEAKEQINRANEYVEANQSFFFVVRKKTFEKVELFNQEPSVKGNLNKQVPKRSEALEVINALKDSQTIQLATTGKTGRELYEIEDANNNLYMVGSMGCVSSLGLGLALTKKDKEIVVIDGDGSMLMRMGSLATNGYYAPDNMLHILLDNHAHDSTGGQSTVSHTIDFVEIASACGYLTSIYIHSLKELEASIRTGLTFFYLRIAKGSLEQLGRPKIKPYEVKERLQAFAS
>2523494934
MTDTERFGEELRKSGFSFFTGVPCSFLKNLINYAINDCEYVGAANEGNAVAIASGAYLGGKRPVVLMQNSGLTNASSPLVSLNYPFRIPLLGFVSLRGETGESDEPQHELMGRITTRMLELMKVTWEYLSSDTDKAIHQLQQAILNIHHNRPFFFVVRKGTFEPVALQKQEPTPAINQEAEYPPRYEALSTINSLKDGNTIQIATTGKTGRELYEIEDAENNFYMVGSMGCVSSLGLGLAMTQSRKDVVVIDGDGSLLMHMGTLATAGSYSPSNMLHILLDNQAHDSVESV
>2815158562
MTDTERFGEELRKSGFSFFTGVPCSFLKNLINYAINDCEYVGAANEGNAVAIASGAYLGGKRPVVLMQNSGLTNASSPLVSLNYPFRIPLLGFVSLRGETGKSDEPQHELMGRITTRMLELMKVTWEYLSSDTDKAIHQLQQAILNIHHNRPFFFVVKKGTFEPVALQKQEPTPAINQEAEYPPRYEALSTINSLKDGNTIQIATTGKTGRELYEIEDAENNFYMVGSMGCVSSLGLGLAVTQSRKDVVVIDGDGSLLMHMGTLATAGSYSPSNMLHILLDNQAHDSTGGQRTVSGNIDFVEIAAACGYIRVIYTHNLKQLKASIQQGLTFIHLKIASGSKERLGRPRIKPYEVKERLRTFLGV
>2815234175
MTDTERFGEELRKSGFSFFTGVPCSFLKNLINYAINDCEYVGAANEGNAVAIASGAYLGGKRPVVLMQNSGLTNASSPLVSLNYPFRIPLLGFVSLRGETGESDEPQHELMGRITTRMLELMKVTWEYLSSDTDKAIHQLQQAILNIHHNRPFFFVVRKGTFEPVALQKQEPTPAINQEAEYPPRYEALSTINSLKDGNTIQIATTGKTGRELYEIEDAENNFYMVGSMGCVSSLGLGLAMTQSRKDVVVIDGDGSLLMHMGTLATAGSYSPSNMLHILLDNQAHDSTGGQRTVSGNIDFVEIAAACGYIRVIYTHNLKQLKASIQQGLTFIHLKIASGSKERLGRPRIKPYEVKERLRTFLGV
>2656473166
MIDTGQFGEELKQSGFTFYTGVPCSFLKNLINYAINDCEYVGATNEGDALAIASGAYLGGKYPVVLMQNSGLANAVSPLVSLNYTFQIPLLGFVSLRGEPGIPDEPQHELMGQITTRLLDLMQVSWAYLSSDIVKAKDQIQQAMVDIRRNRPFFFVVKKGTFQKEILQPQELKPSSHPSTYLPTRYEALSMIHSLKDNNTVQLATTGKTGRELYEIEDDAGNFYMVGSMGCISSVGLGLSLSQNNKDVIVIDGDGALLMRMGSLATNGYYSPPNMLHILLDNNAHDSTGGQKTVSDNINFVEITAACGYKKSIYVHNLEQLKTSIMEGLTFLHLKIAVGSKKNLPRPHIKPYEVKDRLRKFLNS
>2745695281
MIDTKQFGEELKQSGFAFYTGVPCSFLKNLINYAINDCEYVGATNEGDALAIASGAYLAGKHPVVLMQNSGLANAVSPLVSLNYTFRIPLLGFVSLRGEPGIPDEPQHELMGQITTRLLDLMEVSWAYLSSDIAEAKDQIQQAIQVIQQNRPFFFVVKKGIFQEEILRTQELKPASNPNASLPRRYEALATIQSLTDNNTVQLATTGKTGRELYEIKDIAGNFYMVGSMGCISSIGLGLALSKKDKDIIVIDGDGALLMRMGSLATNGYYNPPNMLHILLDNNAHDSTGGQKTVSDNIDFIEITAACGYTKSIYVHNLEQLKSSIMENLTFLHLKISPGSKKDLARPHIKPYEVKDRLRLFLKS
>2745700083
[truncated: 392,386 more chars]
