# Supplementary material for: Global and seasonal variation of marine phosphonate metabolism
Source: ISME J. 2022 Jun 23;16(9):2198–212. doi: 10.1038/s41396-022-01266-z (PMC9381506; doi:10.1038/s41396-022-01266-z)
Supplement: Supplementary file 27 — Supplementary Files S2 [file 41396_2022_1266_MOESM27_ESM.txt]

>2817867567
MNRQRDFPQLELVGAWLARVFIVADPEYAASGAAGRLQGLLGQRALFNNVGRPPLESQVVAGVAAFRAAQPDVMLAIGGGAALDLAKAVNHLAALYLRRKPGAMPGKPLMAIPTTGGSGAEATHFAVIHADDGMIHFVAHAHMRPQCVVLDSSLLGALSAAEVAGSGLGALALALESMWDIQANEGTIGYAQEALRLLMEHLENEFYGATVEGRAGLLRAANLAGKSADLIAPAFLIAAAGALSVRTGVPYGRLAGVLLLRLLDYNADLPNTVQMRFVHSLGVNSAEQSVERLTQMLGALQIPARLGDLGVLAHVQEVARLLSKYAHNTRRLSPQNLNLLLSGLI
>2787671979
MTQPSEIVYGKYSVPKNNFPDCLLITSRGANERGWLDYIKLKNYFIFDQVENNPSMTTVDKIIRDFSNESNVIGLGGGSVLDVAKYCGFKMNKKKILIPTTFGSGSEVTRIAVLKDNKKQSFHDDRLFADKAIIDSYFIENTPDKIFKNSFVDALAQCSEGYDSKLGNEYTKFFCEEAFRYLENGIITENKESVVLGSFFSGIGFGNCSTTLGHALSYVFSNEGISHGHALAFTTTVSHKFNDSKYFVRFKNLIKKLNFEPIKLKMLEDASELILDDRKHLDNNPKLVTKDIIKLLDIIN
>2788951944
MQQPSKIIIGKNSSRTFDYLDDSLIITSSGARKRGWLDYLKIKNFMIYDDVESNPSMNTVETIFEKFENENIIGLGGGSCLDVAKFVAKKLKKQKILIPTTFGSGSEVTRISVLKDNKKQSFHGDDLFADIAIIDSYFIENTPENIFKNSVIDSIAQCSEGFDSKNGNYYTKFLCNHAFELLEDGVLNMNNEKIVLGSLVSGLGFGNCSTTLGHALSYVFSNEGYSHGHALAFTTKYAHKFNSSKFSKRFDNLFENIHLNQNFDDILTDRKIDNNPRAISKEEIIHLLKIINEIDLKN
>2502671558
VKQPSKIIFGLDSAKNFSYPFKPLIITSSGAIKREWLDHLDINDFELFDSVESNPSMETVNKIVEKFDPFSAIIGIGGGSVLDVAKYVGFKTVKQKIMIPTTFGSGSEVTRISVLKNGKKQSFHDDKILADIAIVDSFFIKNTPLNIIKNSVIDACAQCTEAYDSKNSNEYTKFLCEQAFNILENGILNDMFEKFPFGSLIAGLGFGNSSTTLGHALSYIYSNEGYSHGHALAHTTLVAHKFNKSKFYERFKKIVEKLKFSPIHISSSDASELILQDRKHLDNNPNLISKEIIELLKEIN
>651419945
MKQPSKIIFGLDSAKNFSYPFKPLIITSSGAIKREWLDHLDINDFELFDSVESNPSMETVNKIVEKFDPSSFSAIIGIGGGSVLDVAKYVGFKTVKQKIMIPTTFGSGSEVTRISVLKNGKKQSFHDDKILADIAIVDSFFIKNTPLNIIKNSVIDACAQCTEAYDSKNSNEYTKFLCEQAFNILENGILNDMFEKFPFGSLIAGLGFGNSSTTLGHALSYIYSNEGYSHGHALAHTTLVAHKFNKSKFYERFKKKLKFSPIHISSSLDDILQDRKHLDNNPNLSKNEIIELLKEINSHNF
>2781002752
MTQPSKIIFGSNSMYDFSFPDNSLIITSSGAKSRGWLNFFKINPNLIFDSVEPNPSMETVEKILELFRNSKFEYXIGIGGGSVLDVSKFVAFKLHKKKILIPTTFGSGSEVTRISVLKNNKKQSFHDDELLADISIIDSNFLKNTPSNIYRNSAIDACAQATEGYDSKIANNYTKFLCLKGFDFLEDGIINKNSEKLAYGSLLTGLGFGNASTTLGHALSYPFSXEGISHGHALAFTTTIAHKFNSKFYERFQKLNFPSINLEQDLEXAANTIDRKHLDNNPRNKSDLLDLLMDIKKIKNNF
>2731910084
MTQPSRIIFGKNTAHEFQFPKKSLVITSPGAKSRNWYAGIDEKLVFDSVKPNPSMEIVEEIISLYQNLDFDYVIGIGGGSVLDVSKYVGFKLNKSKISVPTTFGSGSETTRISVLKNGKKKSFHDDGLISDISIIDSNFLTDTPHSVYRNSAIDACAQCSEAYDSKSGNIFTKFLCSKAFDCLEEGILNDSKEKLAFGSLLTGLGFGNSSTTLGHALSYPFSNEGIPHGHALAFTTTIAHKFNKSQFFQNLFPPISLKQNLSDAADIITTDRKHLDNNKKKNIILEIINQNKTNNFS
>2636197199
MIQPNNIKFGLGAAKDFSCPEKSLVITSKGASSRGWLNYTNLEKQKCFHDVEPNPSLDTAKKIISNFKDANIECVIGLGGGSSLDVAKFVGHKLGKKKILIPTTFGSGSEVTRIAVLTKGKKTSFHDDEMFADTAIVDPHFIKNSPMEVIKNSAVDACAQCTEGYDSKNGNEYTKFLCNAAFDILEDAILNEKYENLPMGSLVTGLGFGNCSTTLGHALSYVFSNEGYSHGHALSFTTLAAHQFNSSKFKERFEKITKKLEFERIYLKQDLMIAAKSVFSDRRLDNNPKIVSKDIIILKQFK
>2636194003
MIQPNNIKFGLGAAKDFSCPEKSLVITSKGASSRGWLNYTNLEKQKCFHDVEPNPSLDTAKKIISNFKDANIECVIGLGGGSSLDVAKFVGHKLGKKKILIPTTFGSGSEVTRIAVLTKGKKTSFHDDEMFADTAIVDPHFIKNSPMEVIKNSAVDACAQCTEGYDSKNGNEYTKFLCNAAFDILEDAILNEKYENLPMGSLVTGLGFGNCSTTLGHALSYVFSNEGYSHGHALSFTTLAAHQFNSSKFKERFEKITKKLEFERIYLKQDLMIAAKSVFSDRRLDNNPKIVSKDIIILKQFK
>2791103636
MTQPNQILIGNNSAKNFKFPKNCLVITSKGAKNRGWLNYLNLETAIFDSVENNPSIDTTESIIQTWKNISSIVGLGGGSCLDVAKFVAYKLKKMKILIPTTFGSGSEVTRISVLKDGKKQSFHDDKLFADIAIEDPYFLSHTPENVFKNSVIDACAQSTEGYDSKLSNPYTKFFCKQGFEKLEYGIFNNDMESIVMGSLYTGLGFGNSSTTLGHALSYVFSNEGISHGHALAFTTSVAHKFNSQFYERFTKINFSTINLKQNLDDILQDKKHLDNNPHSVDKNHLVKLLEKINDNKVFE
>2788952813
MTQPNQILIGNNSAKNFKFPKNCLVITSKGAKNRGWLNYLNLETAIFDSVENNPSIDTTESIIQTWKNISSIVGLGGGSCLDVAKFVAYKLKKMKILIPTTFGSGSEVTRISVLKDGKKQSFHDDKLFADIAIEDPYFLSHTPENVFKNSVIDACAQSTEGYDSKLSNPYTKFFCKQGFEKLEYGIFNNDMESIVMGSLYTGLGFGNSSTTLGHALSYVFSNEGISHGHALAFSTSVAHKFNSQFYERFTKINFSTINLKQNLDDILQDKKHLDNNPHSVDKNHLVKLLEKINDNKVFE
>2636267882
MGQPSTIIFGKARDKIPKDSLVVTSSGAKSRNWLEYIGLTNSYIYDNVESNPSIETTEEIISEFSNSNFSNVIGIGGGSVLDVAKFVGYKIKKTKIMIPTTFGSGSEVTRIAVLKNGKKQSFHDDNIFADTAIIDSHFIQDTPENIIKNSAVDACAQCTEAFDSKTSNIYTKFMCKTAFDILENAILN
>2658567139
MTQPSTIIFGKYSAQPKNPLVITSSGAESRGWLEYLGLVDSLIYDSVESNPSIETTEQIISEFSDFSNIVGLGGGSVLDVAKFVAYKMKKTKIMIPTTFGSGSEVTRIAVLKNGKKQSFHDDNIIADIAIVDSYFLQNTPEIILKNSAIDACAQCTEGFDSKTSNNYTKFFCEKAFDILENAILNKKYDDLAYGSLYAGLGFGNTSTTLGHALSYVFSNEGFSHGHALAFTTAVAHKFNSQFYDRFIKIGFKKIHLKQDLNDILSDRKLDNNPKKVNKSDIIFLLRHINDEKLDKF
>2636207341
MTQPSSIIFGKYSAQEYKFPKSLVVTSVGAKSRGWLEYLKLVDCYHYDNVESNPSIRTTEQIISEFSDSNFSNIIGVGGGSVLDVAKFVAYKLKKTKIMVPTTFGSGSEVTRIAVLKNGKKQSFHDDNIIADTAIVDSYFLQNTPEIITKNSAIDACAQCTEGFDSKTSNNYTKFLCEKAFSVLENAILNKKYDDLAYGSLYAGLGFGNTSTTLGHALSYVFSNEGFSHGHALAFTTAVAHKFNESKFYSRFIKTLGFEKIHLKQDLKDILSDRNHLDNNPKKVKSDILLGIINDGKVLDKF
>2524182823
MSQPNFIIFGKNSVDEFNFPADCLVITSKGAKSRGWLDRFKSKNYYIFDKVETNPSIEIIDEIISNFKNSNFSHVIGLGGGSSLDVAKFVAFKLKKSKILIPTTFGSGSEVTRISVLKVNGKNKVSMMICYLQM
>2758441261
VWSIKQPSKIIFGENSVREFTKCLIITSKGAKSRGWLDYSGLNNQLIFENIESNPSIETTKEIISKFNSDFTHVVGMGGGSSMDVAKYCAFKMNKLKIMIPTTFGSGSEVTRISVLKDGKKRSFHDDKLFADIAIIDSHFLENTPDLIRKNSFVDACAQCTEAYDSKNSNYYTKFLCEKAFDLLESGLNSNNSKKIVLGSLISGLGFGNSSTTLGHALSYVYSNEGYSHGHALAFTTLISHKFNNSKFFKRFTSLIQKLNFERIHLENSDASEIIYQDRKHLDNNPKSISKDISNLLQEIE
>641315777
MWTIKQPPKIIFGKNCVSEFIKCLVVTSKGAKSRGWLDYCGLNDQMIFNNVEPNPSIETTEKIISEFNSDFTHIVGIGGGSSMDVAKYCGFKMNKQKLMIPTTFGSGSEVTRISVLKNGKKKSFHDDGIFSDTALIDSFFLENSTPKIFKNSVIDACAQCTEAYDSKSSNPYTKFFCNQAFELLEEGILTNNNEKIVLGSLFDGLGFGNSSTTLGHALSYVFSNEGISHGHALAFTTSAAHKFNKSKYFERFEKLVSFLGFEPITLEQSLDHATETILPDKKLDNNPIPVSKDIYNLLKTII
>2516650690
MWTIKQKLSLEKNSVKEFSFPEKCLVITSKGAKSRGWLDYAGLSNQMIFDDVESNPSFETTMKIISKFQNSDFSHIIGIGGGSSMDVAKYCAFKMNKLKIMIPTTFGSGSEVTRISVLKDGKKTSFHDDGIFADIAIVDSHFIENSTDIVIKNSVIDACAQCTEAFDSKLANPYTKFLCNSAFDLLEEGILTKNYEKIVLGSLFDGLGFGNSSTTLGHALSYVYSNEGISHGHALAFTTTLSHKFNNSQFYQRFLKLVKILQFGKTLDQLEEATELILTDRKLDNNPK
>2650250938
MQQPPSIIIGNNSCKNFKFKKNCLVITSLGTKNRGWLDYLDISNYHLFDEVEPNPSMDTVIKIVNQFSKIEIADVVGIGGGSSLDVAKYVAYKLKKKKILIPTTFGSGSEVTKISVLKNGKKKSFHDDNLIADVAIVDSFFIQKSPNNIIKNSAIDAVAQCSEAHDSKNANNYTKFLCQHAFELLEEGIIDMDKEKIVMGSLISGLGFGNSSTTLGHALSYVFSNEGYSHGHALAFTTTASHFFNSSIFYSRFKKLFKPIFLKQDLNMILKDKKLDRNPTPVEKKDIIELLGKMFENKKKYFKN
>2524182537
MIAKLAIITQNFCAKKAFDVLENGIMNERYEDLAIGSLYCGLGFGNSSTTLGHALSYVFSNEGISHGHALAFTTTIAHEFNNSIFYDRFYKIVKKLNFKGIFLKQNLDDAAELIHLDNNPQRSKNDIVFKKIDGIFNKI
>2524171594
LIPTTFGSGSEVTRISVLKNGKKQSFHDDMLFADVAIIDPQFLDNSSQDIIKNSVIDALAQCSEAYDSKISNNYTKFLCKKAFDVLENGIMNEKYENLAIGSLYCGLGFGNSSTTLGHALSYVFSNEGVSHGHALAFTTTIAHEFNSIFYDRFYKLFKEIFLKQDLDVILTDRKLENNPRQISKNDIVSLLRKVNDGMIFNKI
>2695175013
MWSIQPPKIHFGKGVADYPNEILIITSRGAKSRGWTDYLKIKNFIFDEVGPNPSIDITEKIISEFKNNSHIIGLGGGSSLDVAKFVAYKMNKKKIMIPTTFGTGSEVTKISVLNRGKKTSFHNEKILSDVAIVDSNFIKGTPMEIIRNSAIDSCAQCTEAYDSKISSPYTKFLCETAFDILENAILNDKFEKLSLGSLICGLGFGNSSTTLGHALSYVFSNEGIAHGHALAYTTTVAHKFNSQFYERFLKINFSNIRLEQNLEKIFEDRKLDNNPKTVTKNDIIGLLEAINSQNAL
>2695175819
MWSIQPPKIHFGKGVASNYDYPNEILIITSRGAKSRGWTDYLKIKNFIFDEVGPNPSIDITEKIISEFKNNKISHIIGLGGGSSLDVAKFVAYKMNKKKIMIPTTFGTGSEVTKISVLNRGKKTSFHNEKILSDVAIVDSNFIKGTPMEIIRNSAIDSCAQCTEAYDSKISSPYTKFLCETAFDILENAILNDKFEKLSLGSLICGLGFGNSSTTLGHALSYVFSNEGIAHGHALAYTTTVAHKFNSQFYERFLKLFSNIRLEQNLEKIFEDRKLDNNPKTVTKNDIIGLLEAINSQNAL
>2741290571
MWEIIQPPFIYFDTGSAREYHYPPNSLVITSKGAISRGWTDYMKIKNIFDEVKSNPSFETVEKIISQFKDENFSHVIGLGGGSSLDVAKFVAFKMEKKKIMIPTTFGTGSEVTRISVLNDGKKTSFHDNKILADVAIVDPNFIEGTPMEVIKNSAIDACAQCSEAFDSKLSNPHTKFLCNTAFDILENAILDNKFKKLSLGSLICGLGFGNSSTTLGHALSYVFSNEGIAHGHALAYTTTVAHKFNNSQFYERFLKKLNFSNITLKQNLEKASLTIFEDKHLDPKTIAKNDIIGLEVINSQNALQE
>2667455847
MMFTIQPNTILFGKYSDFAFPENCLIITSKGAKNRGWLDYLKIKNYVFDSVESNPSIKTAEEIISDFKNLAFSYVVGLGGGSSLDIAKFVACKIKTRKILIPTTFGSGSEVTRISVLKNGKKQSFHDDRLIADIAIVDPYFIEGTTMEVIKNSAIDSCAQCSEAYDSKLSNPYTKFLCNTAFDILEYAILNDKFEKLALGSLICGLGFGNSSTTLGHALSYVYSNEGIAHGHALSFTTLIAHKFNNSIFYKRFESLVKKLSFKKISLNLDLNLASE
>2524183833
LDVAKFVAFKMGKKKIMIPTTFGSGSEVTRISVLNDRKKTSFHNDKILADVAIVDPAFIEGTPMEVIKNSAIDSCAQCTEAYDSKLGNPYTKFLCNTAFDILEYAILNDKFEKLALGSLLTGLGFGNSSTTLGHALSYVYSNEGIMHGHALAFTTAAAHNFNKSQFYERFKNLVKKLDFPPISLKQNLEATDIIMTDRKHLDSPKITKKMYFIS
>2685846639
MWKIQPSSIHFGTGAAHDYHYPSNSLIITSKGAISRDWIDYLKIKNFLIFDEVEPNPSIETVEKIISQFKIENFSCIIGLGGGSSLDVAKFVAFKIGKKKIMIPTTFGSGSEVTRISVLNDQKKTSFHDEKILADVAIVDPAFIEGTPMEVIKNSAIDSCAQCSEAYDSKLGNPYTKFLCNTAFDILEYAILNDKFEKLALGSLLTGLGFGNSSTTLGHALSYVYSNEGIMHGHALSFTTLVAHKFNNSIFYKRFESIVKKLKKISLNLDLDLASELILEDKKLDNNPTPITKEIILLKETN
>2717893645
MWKIQPSSIHFGTGAAHDYHYPSNSLIITSKGAISRDWIDYLKIKNFLIFDEVEPNPSIETVEKIISQFKIENFSCIIGLGGGSSLDVAKFVAFKIGKKKIMIPTTFGSGSEVTRISVLNDQKKTSFHDEKILADVAIVDPAFIEGTPMEVIKNSAIDSCAQCSEAYDSKLGNPYTKFLCNTAFDILEYAILNDKFEKLALGSLLTGLGFGNSSTTLGHALSYVYSNEGIMHGHALSFTTLVAHKFNNSIFYKRFESIVKKLKKISLNLDLDLASELILEDKKLDNNPTPITKEIILLKETN
>2513473496
MWKQPSSIHFGTGAASYSLIITSKGAISRGWIDYLKIKNFIFDEVEPNPSIQTVEKIISQFKNEIIGLGGGSSLDVAKFVAFKMRKKKIMLPTTFGSGSEVTRISVLNDGKKTSFHDEKILADVAIVDPTFIEGTPMEVIKNSAIDACAQCSEAYDSKLGNPYTKFLCNTAFDILEHAILNDQFEKLALGSLLTGLGFGNSSTTLGHALSYVYSNEGIMHGHALSFTTLVAHKFNNSIYKRFESIVKKLNLDLNLASKLILEDKKLDNNPITKNILLKEIN
>2513476369
MKQPPVIIFGKHSVTDYSFPQNCLVITSKGAISRGWLEYLKLNDYHIFDKVEPNPSIETTEDIISEFRNSNFSSIVGLGGEVQWTLQNLWQIK
>2636312729
MKQPPVIIFGKNSVRDYSFPQNCLIITSKGAIPRGWLEYLKLNDYHIFDKVESNPSIETTEDIISEFRNFSSIIGLGGGSSMDVAKFVANKMKKFKILIPTTFGSGSEVTRISVLKNGKKKSFHDDRQIADVAIVDSNFIEGTPMEVIKNSAIDACAQCSEASDSKLSNPYTKFLCNTAFDILENAILNDKFEKLALGSLISGLGFGNCSTTLGHALSYVFSNEGYSHGHALAYTTTIAHKFNNSKFYLRFKNLVNTLDFPKIQNYQDAADLILKDKKLDNNPKPISKAILLLKQIC
>2636197961
MKQPPSIIFGKHSARNYSFPENCLVITSKGSISRGWLEYLKLNDYYIFDKVEPNPGIETTEGIISEFRNSNFSSIIGLGGGSSMDVAKFAANKMKKFKILIPTTFGSGSEVTRISVLKNGKKKSFHDDKQLADVAIVDSHFIEDSPLEIIRNSAIDAAAQCSEGYDSKNGNPLTKFLCNHAFELLEEGIMKMDKEKIVFGSLISGLGFGNSSTTLGHALSYVFSNDGCDHGHALAFTTLTAHKFNSSVYAERFEKIVKKLQKIHLNQNLDNAAKIIFSDRKLDNNPRTVTENIVLLKSIN
>2708364491
MKQPPVIMFGRHSARDYSFPQNCLIITSRGAIARGWLEYLKLDNYIFDKVESNPSIETAESIISEFSNSSVIGLGGGSSMDVAKFIANKMDKSKILIPTTFGSGSEVTRISVLKNGKKKSFHDDSQIANIAIVDSHFIEDSPIEIIRNSAIDATAQCSEGFDSKSSNSFTKFLCNHAFNLLEEGIMKMDKEKIVMGSLISGLGFGNCSTTLGHALSYVFSNEGYSHGHALAFTTTVSHEFNNSQFYHRFKNLFEPIHLTQNLEDAAEIIDRKHLDYNPHSKNDIIDLKKINSTDV
>2513476370
MDVAKFVANKMKKFKILIPTTFGSGSEVTRISVLNNGIKKSFHDDGQIANVSIVDSHFIEDSPLEIIRNSAIDAAAQCSEGYDSKNGNPLTKFLCNKAFELLEEGIIKMDKEKIVLGSLISGLGFGNASTTLGHALSYVFSNEGIPHGHALAYTTTIAHKFNESIFYKRFEKIVNQLGFEKITLKILDKASEIILDDRKHLDNNPKNVTKQDIIQLLKSII
>2517873441
EGIIKMDKEKIVLGSLISGLGFGNASTTLGHALSYVFSNEGIPHGHALAYTTTIAHKFNESIFSKRFEKIVNQLGFEKITLKIDLDKASEIILDDRKLDNNPKNVTKDIILLESII
>2658556904
MKQPPVIIFGKHCVTNYSFPQCLVVTSKGAVSRGWLEYLKLNDFHIFDKVEPNPSIETAEEIVSEFNSDFSSIIGLGGGSSMDVAKFVANRTKKFKILIPTTFGSGSEVTRISVLKNGKKKSFHDDNQVANVALVDSHFIEDSPDEIIKNSAIDAVAQCSEGYDSKNGNPLTRFLCNQAFELLEEGILKMDKEKIVLGSLISGLGFGNCSTTLGHALSYVFSNEGYSHGHALSFTTLYAHEFNNSRFYHRFLNIVKKLNFSKINLQSYDADLILTDRIHLDNNPKQVSKQDVVSLLEKIN
>2658556154
MKQPPVIIFGKHCVTNYSFPQHCLVVTSKGAVSRGWLEYLKLNDFIFDKVEPNPSIETAEEIVSEFGNSSIIGLGGGSSMDVAKFVANRTKKFKILIPTTFGSGSEVTRISVLKNGKKKSFHDDNQVANVALVDSHFIEDSPDEIIKNSAIDAVAQCSEGYDSKNGNPLTRFLCNQAFELLEEGILKMDKEKIVLGSLISGLGFGNCSTTLGHALSYVFSNEGYSHGHALSFTTLYAHEFNNSRFYHRFLNLFSKINLKQKAADLTDRIHLDNNPKQVSKQDVVSLLEKINTGNFT
>2667468232
MKQPPVIIFGKYSVRDYSFPQNCLVVTSKGAVSRGWLEYMKLDNYIFDKVESNPSIETAEGIISEFRNSNIIGLGGGSSMDVAKFVAKKMKKFKILVPTTFGSGSEVTRISVLKNGKKKSFHDDKQIANVAIVDSHFIEDSPLEIIRNSAIDAAAQCSEGYDSKNGNPLTKFLCNQAFELLEDGIIKMDKEKIVLGSLISGLGFGNCSTTLGHALSYVFSNEGYSHGHALSFTTLYAHQFNDSKFYQRFSNLVKKLNFSKIQNYDEAADLILTDRKLDNNPKQVSKDIILLEKIQ
>2823578541
MVQIYKLQDWRQNLRKNILLIVSVSNERFKVANELKLIFDSAKIISVKYFKSNFKSSENLSKKYLNETYDLIIGFGGGSTLDFAKFFISLKLQVKEQKIKELKNKKIDFIAIPTTAGSGSESTKFAVTYINGKKYSIENDILLPKKYILDPHLSFTCSKTQKISSALDALCQAIESSWSNNASKESISYSFQSIKFIWENIETAILNDFKSHQKILLGSNLAGKAINISKTTGPHALSYYISKKFKVSHGLSVALTMPAFLDLHIINPKSLTNSIKFTMHTRKNNIAHTFKKKVKSLGISLNLLNFNIKHNLFLISKSIDPVRLQNNPVELNSELIMKILTNSL
>AG-891-J07_NODE_1
MNNSISNLKKLINNKILIIHGSNFKYFLDRSIIKNFLKNNKYFKKKKEYPEINELKKLIINYKKFKPDILISVGGGSVIDYLKLCVKLSDDKSIEKNLITKKKTFISSYITTAGSGAECTKFSVVYKKSKKFSYVGEHVLRNHYIYDREAIKNLPKKLRASCAFDTFAQCFESLLSLSSNNQSIKYASRGLAQSNKCLIDYVTPNNLNVSKMIRATIYSGKAINISKTNAPHAFSYPFTYFFGINHGSAVALNFLQIIDYMKNFNKIIEKRFKLILNVKNFRSLKQKLKNILIKCKIQKKNLIKRSINNNLLKIINNINIERLSNCPVTICRADMVKIVKKFD
>AG-410-L19_NODE_9
MLNKQILNINDIIRLYGDKKIFLITGKNFDFLSILDKLKNLTIFFKRKDVPDYNELKVIVKECKKKDPHIIIGLGGGTVIDYAKLTRFFLYEKKIKFDIRKSNFKKLICIPTTCGSGAESTTFSVLYKNNKKFSLNNKFMIPDFYCLIPNYIKNIKKRIATPPALDAFSQTIESIMSINSTKKSLNFSFKSLKILSKYLFKYIKKRDLSTRKMVLAANYAGKAINISKTTGPHALSYIFTSKYKIPHGRAVFISLKLFLKINYNRNEKKFLKKIFSLNIRSFVEFEKIMEKLSRSYHIDIKKRKDKNPDLFVKSVNLERLKNNPIKIDNTLKIVNSIX
>AG-916-G19_NODE_1
MKEAIKTLKLKRILKHENFFIISGKNSFFKSKFKDIYEFKNLKKNTYPNVNELKKILIEIDTFNPKYIIAIGGGSVLDYAKLVSCLHKNFSKITKYDFKKKIKVIAIPTTAGSGAEVTPNCVLYRNKKKLSLHGKNLKPDYYYLNHNLLKGLSKTYKASSAYDALCQAIESLIAKKSTPKSRNFSLKSIKIILKYLRSYLIKGNTIEMLKAANLSGRAIAISETTAPHALSYGFTAFYNVPHGHAVSLTLPIIIKFNYEKKKYRNSLLYRIFKVKNIVDLSKKLQKALNVYKYKFNRNNQKKILYGINLRRLKNNPVEIKKDMIILNEVK
>2708380729
MINRINEFCGENSLKNLKSIVNNKILIFCGKKFVKSGAKSKLINNLSNAKFFFKKYDYPNTNELRVAINYLNKIKPELIIAVGGGGVMDFAKCTNVLHDNKNISNLNSLKKKYCEIICIPTTAGSGAEATRHAVLYLNKAKYSIEHSDVHPDYFFLDPTLLLSLPKYYGASASIDAISQSIESILSIRSNKKSIDFASKSLELCSKNIGQYINPNVTNSTKMLIGANLAGKAINISKTTAPHAISYPITSCFGISHGQSVCITLPDILEYNLKYAKFLKKRFKIILKVENTIQLNYKIKKIIQEIGLTNNIKDLGISVEHINSILKFINLQRLNNNPVSLDKNIVYRILMEKL
>2823153943
MISKEYIGKNSLENIKYLSKKNILVFAGKKFFNSGAKSQLTTILSKFKIFYKSNQLPDINDLKKFILKINNFKPDLIIAVGGGAVLDLAKVSNCLHXENXIKNFSYDKNXCELVXXPTTAGSGAEATSNAVMYINKIKYSVEGEKVKPNYIIIDPNLILSTPKIIAAASGMDAIAQSXESLLSKKSTMESVEYXIQSLKYLLPFYEMHINPNFETAYKMSMGALNAGKAINISKTTAPHAVSYPFTSEHGINHGHAVLLTLSXFLKFNISSTNFLSERYKIEFRVKDTEDLQRKLSSMANKTGLELDLKKLKIKTDQIENILKGINQQRLSNNPIDIDISLIRKILISKL
>AG-903-P17_NODE_1
MINRINKTSDLKKFLKIKILIISGKNFYKTGADNLLSKYLKNKDLYLKKGYLPEYTELKEIIKLKDNYKPDLIIAVGGGCAMDLAKISSVFNLKKRVLSNDFSKIKTKVLAIPTTAGSGAEVTSNAVLYINNLKFSIEGIKVRPDYFCLIPKLLLSSKKLLDASAGFDAISQSVESLFSQKSNNESVNFAQKALKILLKNINNFIKKNLINSYQMAIGANLSGKAINISKTIAPHALSYSFTTMYGVPHGHAVSLSLNKILKFNQNECNFVKKRYDYLTKSKNINDLDNYFIKLKKNLKLEQNLEKMGIMKRDSRKIFFNVNQQRLSNNPVKILKEDIPLIFERYX
>AG-918-A19_NODE_1
MENQIENFSKLRKFLKNKILIISGKNFYKTGADQIFKDILMDERIYFKKNYLPEFKELEIIIKLTDNIKPDIIIAVGGGCVMDLAKISSNFKCTKRLLRNDFNKKKIKVLAIPTTAGSGAEVTSNAVIYINGLKYSIEGEEIKPNYFCLMPELLLSSSKKLDGSAGFDAVSQAIESIFSQKSTRESISYAKKALENLLKNSENFIKKNINNAYRMAVGANLAGKAINISKTIAPHAFSYSFTTLFGIPHGHAVSLSLNKVLKYNQEKCNFIKQRYNIITKTKNIFELDNYLINLKKKFKLEQNFSRLGILKKDSKRLFLNVNEQRLKNNPLIIKKKDIPMIFNKFX
>AG-365-K15_NODE_2
MISNILEIKKYLDFKIFLLTGQKYKESGAKNIFDKILLNKNTYYKKEYIPKFQELKKIISSLEKFNPDLILAIGGGTVIDYAKIANCLSSSDQIKSGALKKKKSILCAIPTTAGSGAEVTENAVLYLDKIKFSVENKLIKPDKYFLLPEFVVKSDKYLKASSGFDAIAQAIESFLSLKSNDQSANFSIKSLNYSLSNYEKFIKPKYENASNMCLAANLSGKAISIARTTAPHAVSYPFTSLYNISHGHAVSLTLSNFLKFNLSRNRALSKKYKILTKTKSIDDFCSYMDFLKKSAGLESKLSNLKILDSALEKIISGINIKRLKNNPIEINTLDIKKILNEIK
>AG-390-M15_NODE_2
MSNLKEIYSFLSDKKFNRCFLITGKSYYKSGADKVFEKIFEEYFKKNSIPEFSELKNIIKLIEEFNPDLILAIGGGAVIDYAKSASCLSSSVEKKEIIESSKYKKKVKLCAIPTTAGSGAEVTENAVIYLKEIKYSFEDKLIKPDYYFLIPELIINSNFKLKATAGFDAIAQGIESILSVKSNIESSNFSLKSLDLSFSNFQNFLEKPNFENTKKMCLAANLSGKAISIARTTAPHALSYPFTSLYNVSHGHAVSLTLNEIIKFNYENRAKANINLKKILFNVSKTQSIIEFCDYLNLEGNLKNLNILDSGYDKILAGVNALRLKNNPVEISFEEIKKILNSIN
>AG-893-P05_NODE_2
MINTTSEITNYLDSKIFILCGKKFTFSGAEVFFKNILRKKKIFYKRSEIPDFNELVSIIKIIRNFKPNLILAVGGGAVLDYAKIANVVDIVDLISNYSYPENKYTKLVVIPTTAGSGAEITSNAVIYVDGIKHSLESDLLIPDKFFLIPNFLISAPFKVKASAGFDAIAQALESLISKKSTLESIEYASNSLKISIDYYFHYLNTNLKNASEMSLAANLAGKAISISKTTAPHAISYPFTFLFNISHGHAVSLFFEKIFKYNLSETQFLEKRFELLLEVKNIKDFISKIISIKKYARLEDNLTKLNIIEKSSEKIIGGINFLRLGNNPIKLDDQKIYKIITDRM
>2562555533
MISSSEDILKYIKSKIFVLCGKKFVNSGAENLLKNISNKELFYKKSELPILKELIEIIKDIKKFKPDLFLAIGGGAVIDYAKIANVVDIAELIVNYTYPKKKYTKLAVIPTTAGSGAEVTSNAVIYVDGIKHSFESELLIPDHFFLVPEFLISAPNKIKASSGFDAIAQALESLVSRKSNDKSVEYASKSLRVSVNSFISFINPNMKNATEMSIASNLAGKAISISKTTAPHASSYPFTSLFNISHGHAVSLFFEKFFKFNIDKTSFLNERFNLLFDVPDINSFNSKISLIKKQAKLEDDLTKFNIIIKSSEDVLKGINLIRLGNNPVKIDGKDIFNIITKN
>2753826322
MVNTLEDIKKFIKSKIFVLCGKKFVTSGADNLFKKIISDKQLFYKKLDFPTLEELIEIINEIKNFKPDLILGVGGGAVIDYAKIANVVDVKDLITNYSYPKKKYSKLAVIPTTAGSGAEVTSNAVIYVDGIKHSFESELLIPDNFFLIPEFLISAPNKIKASAGFDAVAQALESLVSKKSNEQSVDYASKSLRVSLNSFISFVNPNMKNATEMSIAANLAGKAISISKTTAPHAASYPFTSLFNISHGHAVGLFFESFFKFNLNKTSFLKERFDLLFDVKDINNFNSKITLIKKQAKLEDNLETLNIISQNSERIIKGINLLRLGNNPVKIDENDIVNIISKQR
>2717186834
MVNSIEDIRKFINSKIFILCGKKFITSGAEEFFKKDINNKEFFYKNSDLPILEELIEIIKEIRNFKPNLILAVGGGAVIDYAKIANVVDIADLIINYSYPKKKYTKLAVVPTTAGSGAEVTSNAVIYVDGIKHSFESQLLIPDNFFLIPEFLISAPEKIKASAGFDAIAQALESLVSKKSNDQSVDYASKSLRVSINSYISFLNPNLKNATEMAIASNLAGKAINISKTTAPHAVSYPFTSLFNVSHGHAVGLFFEKFFKFNKEKTSFLKKRFDLLFDVQGINDFNSKISLIKKQAKLEDNLQTLNIIKQSSDDIIKGINLLRLGNNPVKIVEKDIYNIISSS
>AG-461-A07_NODE_1
MNYNTENDLIKFLIDKKFIITGKKYYNSGANKYFKKYFNKNFFFKRENIPTLSELKKIIISLKRFNPDIIFAIGGGSVMDYAKIANNLNDKKNIIFSKKKRKISQLIAIPTTAGSGSEVTSGAVIYINKIKYSVDGKDIIPDNFFLVPKFIIKNNKKLKISSGFDAISQAVESLISLKSNQKSLMYAKKSLKLCLGNYLNFINPNFKNSFEMSLGANLAGKAIAISKTTAPHAVSYPLTSHFGISHGNAVSITLDDFLLFNLEKSKFLKKRYNLLTNSKNIFELIEFIKDLKKKSGTEDDFNKLNLKEIVLPKIMSGVNLMRLSNNPINLKIEDLKFILSNRF
>2717491241
MEISKLKDKKIVSIIKNKIIVFAGKQFYKSGANKILKLFTEKKNLIFKNKNIPDSNELKKLYITFSKFKPDLVIAIGGGTVLDYSKILNILDDEKRIIMQKIVKKKNYFLLALPTTAGSGAEVTSNAVIYVNKVKFSIEGEKLIPDQFILVSEFVIKNPKKIKSSSGFDAISQAIESVLSLKSSKKSVNFALASLELSLGNYLKYLDPTEQNSSLMLLASNLSGKAISISKTIAPHAVSYPFTSYFNVSHGHAVSLTLNDFLKFNQKISSFLNERYKLKFKVKNINELDLYLKDIKKKANLEDNFNNLGILDKDIEKILDGLNEQRLKNNPIKINKKDIKEILLKKA
>AG-333-A18_NODE_1
MNLKNSDEKDLKYFLKKKIFIVTGKNFYKSGISKIINFNDNKKLFYFKISYLPEIEELKKLVVLLDEYKPDLVLAIGGGGVMDLAKIANIVEIKKMLLDYQTPKKKKYPLIAIPTTAGSGAEVTSNAVIYINMIKHSVESQLLLPNYYFLLPKLIIGNPKKLKSDAGFDAIAQSIESLISVKSNRSSIYFAKQSLILSSKNYLNFIDPTKTNSENMILAANLAGKAINISKTTAPHAVSYPFTSIYGINHGHAVSLTLEKFLYFNKKYSNFLGKRYKIIFNAKNINELCEKIKFIKKNANLEDNFKLLGIINKKVDTILNQINILRLKNNPIDISKNDLMNIILKKX
>AG-905-B19_NODE_6
MDNYNFKNFDDLKKFIKKKIFLITGKKYFKSGAEKKISPILRFKKNYFKLSPYPEIKELKIIIDLINKFNPDLILAIGGGSVIDYAKIAKLNIDKTNIIEGYKKKCFKLAAIPTTAGSGAEVTENAVIYINKKKYSVEGREVKPDYHFLIPELIVDSAKTIKSSAGFDAISQAIESLISIKSNKSSVMYAQKSLRLSLENFENFVNPNYNNSMRMSIAANLSGKAINISKTTAPHALSYPFTAYFDIPHGQAVSLTLNEFLKFNHKKSTFLQKRFKLLAKVSNINQMNTFLKKIKSNTGLENNFKKLGIIKRDYSKILSGVNIQRLKNNPIDLNQNDIKNILLKKN
>AG-435-J14_NODE_32
MNSSKYLLKFLSKDKFKRIFIIRGNSFTSSGVKKILDQIKKFIKKSAYPDFLELKSIISKFTPDLIIAIGGGTIIDYAKIANALRIDKQKSIYKLFKKTRVLAIPTTAGSGAEVTNNAVIYIDKIKYSIEGDEIKPDNFFLIPKLILPASKKIKASSGFDAIAQAIESLLSKKSNEQSIKYAEKSLKLSFKNYLENLYNPTLKFAMCLAANFAGKAINISKTTAPHAVSYPFTSFFKISHGHAVSLTLHKFLKFNYDKYSSCKFDLKKLFKISNSNNIKDFLNFIVLEDNFEKLGIISIDLKKIIKNINLQRLSNNPINLTKDIKIIQSX
>AG-457-I17_NODE_1
MNNLNFDSEKELKLILKSKIFIVCGKKFKNSGAKKLINKLIKSQEIFQKIKPYPDFMELEKIIKLINKFKPDLIIAIGGGSAIDYAKIANVIQYGNQIINSTFKQKSNRKLIAIPTTAGSGAEVTSNAVIYVKKEKYSVEHSLIKPDIHLLLPKLIVSGSKSLKSSSGFDAIAQSLESLISKKSNAKSVEFAKKSLKICLNNYLKFLNPNEINSSNMLYGANLAGRAINISKTTVPHAVSYPFTSNYGISHGHAVSLTFEKFFKFNKHKANFLQKRFDILTKSKNINSFCDYIIRLKRKAKLENNFNKLGIINKEINKITSNVNTQRLKNNPIELNKKDLNNIILEKL
>2786419044
MINNLIKHNKEDLHNFLTIKIFIIAGNNFKLSGLDNFFLETLKEKKYFLKKNPYPEYEELLSLISEIKNFSPDLIVACGGGSVLDYGKIANVLENDEKITNSEYKKKNSGKLLAIPTTAGSGAEVTPNAVIYLDKKKYSIEGPELKPDYFFLISDFVKEANKKIKSSSGFDAIAQSIESLISRKSNDKSVVYATESLKISTKHFLNFVTTNEENTTNMSYAANLSGEAISISKTTAPHAISYPFTSLFNISHGHAVSLTLIDFLEFNLNRCNFLKKRFELIVKAKNFNEFREFLMKIQKNANLENSFEKLKIIKPSISKILSGINSQRLSNNPIKLDTEMVKKIILSKK
>2727579862
MQNNNMHLIDKKQRNELKKFINNKIFILTGKNYYKSGASKIFEILLFKKKFFFKKSPYPSISELKQIIISLEKNKPDLVIAIGGGCVMDYAKMANVLKLNKEIVTSTCKSKKNYKLLAIPTTAGSGAEVTSNSVIFINKKKYSVEHEKLKPDFFFIIPELIIKASKIIKSSSGFDAISQALESIISNKSNSKSILFAEKSLNLSLKYFIDYINPSIENTFKMGLAANLSGKAISISKTTAPHALSYPFTSYFNISHGHAVSLTLNDFMKFNQNRCSFLKERFNSIAKVNSILEFDKFLINIKKKARLENNFKTLGIINRDYSKILSGVNLQRLNNNPIKIDKSDLKKILFSRS
>AG-907-A11_NODE_2
MNNDINSSSIRELEKFIRHKIFIIAGNNFIQSGLKQFFSNLTHKNYFFKKEPIPKYHELIQIVKNIEILKPDLIIAAGGGSVIDYAKIANVLDIKEEIITSNYKSANSRKLLAIPTTAGSGAEVTANAVIYVDNKKYSIEDKLIKPNYFFLIPDFVKNASNKIKSSAGFDAISQGIESLFSKKSNAESVEHAKNSLKISINYYLKFLKPNNDNTCAMLFASNLAGKAISISKTTAPHAVSYPFTSFYNISHGHAVSLTLSKFINFNQKKCKFLSERYKIITKTTNINDLELFIEKILVEANLENNFEKLGIINNSIDKILDDVNDQRLLNNPVKVDRAILKSILLKSX
>AG-903-M03_NODE_6
MNNFSISTKKELKKFIKIKILILAGKRFHLSGLKSFFSEVKNNEFYFKEKPFPDYEELMLIINEINRFSPDLIIAAGGGSVLDYAKIANVINQSEKIILNTYKKNSNRKLIAIPTTAGSGAEVTANAVIYINNVKYSVEGQLIKPDDFFLIPDFIKGASNKIKSSAGFDAISQSIESLVSLKSNDDSVKYATRSLEISLKYFLNFLSPNLENTSAMAFAANLSGRAISISKTTAPHAVSYPFTSLFNISHGHAVSLTLDKFMMFNLKKSNFLKKRYEILSKSNNIEEFKFFLNNLQKKAQLENNFTNLGIINNSIDRILNDVNEQRLSNNPIQIDKQIIKKILIESX
>AG-912-A04_NODE_5
MNQIKTSSTNDLKKFIKSKIFIIAGNQFNLSGLKKFFQNIKNKNFFFKVNPYPKYEELIKITKEIALFSPDLIIAAGGGSVIDYAKIANVINIILNIKNSSCKKNSNRKLLAIPTTAGSGAEVTSNAVIYINDVKYSVEGELIKPDYFFLIPDFIIGASMKIKASAGFDAIAQAIESLMSRKSNNDSVEFAKKSLNLSLKHFTNFVLPNQENTCAMSLAANLSGKAISISKTTAPHAVSYPFTALFNISHGHAVSLTLNKFMIYNSHSVNFLKERFNTLTKTKNIEDFNSFLLNITKEVKLENDFNKLGIINSSISKILTDINDQRLSNNPVTLDKEIIKNLLIKGX
>AG-313-K22_NODE_14
MESLNLTIKQLSLLLNKIFIICGSSYKLSGSKYILEKIVKYFYKKSPYPEIFELKKIIFSLKKFAPDLTIAIGGGSVLDYAKIANFLNETNDIKNSKFSKKKISKLLAVPTTAGSGAEVTSTAVIYIDGIKYSVENDLIRPDYFFLIPELIINTSKKIKSSSGFDAIAQSIESIVSTRSTLLSLKYAKKSLDLSLKHYLLYLNKPNKINSNLMLIAANLSGKAINISRTTAPHAVSYPFTYHYGISHGHAVSLTLEKFLKFNYINKNHCNFDLEKVIKTKNITELENFLINLKKKAKLETNFAELGIINQDISKIITGVNLLRLKNNPIKLDKRDLKDIILKEP
>2739417006
MLNNFNTTIKDLKIFIKKIFILTGNSYKLSGLKDIFDKVSQFYFKSSPFPEYFELNKIILSLRAFSPDLIIAAGGGSVIDYAKIANVLGINKKIINSSYLNNKFTTLLAIPTTAGSGAEVTSSAVIYINKIKYSIESEKLKPDYFFLIPELISGAPKKIKASTGFDAISQAIESLIAKKSNLKSIDFAKKSLKISLKYYLDFLKKPNRLNTSAMSLAANLSGKAISISRTTAPHAVSYPFTSIYNINHGHAVSLTLNEFLFFNYKNYAKCNFDLKKILDGKNFNDLDCCLLNLKNEANLESNFNKLGILTSGLTKIINGINSQRLSNNPVKLDKRDVRFLLIKKD
>AG-903-D04_NODE_3
MKSFPFSTKELTEFFKKILVVSGNSYKNSSADELLDYTVEYFFKEFAYPDSKELRKIISKVQSFSPDIILAVGGGSVIDYAKIANVFTDETNIINSSYNKRKNSKLITIPTTAGSGAEVTSNAVIYIDNIKYSVEGEALKPDIFFLIPELVIKATNKIKSSAGFDAIAQALESLISKKSNLESVENAKESLKISLNNFIDFLNNPNDINTSAMCLAANLSGKAISISKTTAPHAISYPFTSLFNISHGHAVSLTLNKFLRFNFKNYSNCNFDLKEIMKTNNFESFDRFIKNLKQEANLEDEFSKLGIIKQDYPKIISGVNVLRLSNNPIKLSKQDLKSILLN
>AG-908-E17_NODE_10
MSFPSTKELTEFFKNKILVVSGNHSYKNSSADELLDKILSYFFEFAYPDSKELRKIISKVQSFSPDIILAVGGGSVIDYAKIANVFTDLKNLETNIFKRKNSKLITIPTTAGSGAEVTSNAVIYIDNIKYSVEGEALKPDMFFLIPELVIKATNKIKSSAGFDAIAQALESLISKKSNLESVENAKESLKISLNNFIDFLNNPNDINTSAMCLAANLSGKAISISKTTAPHAISYPFTSLFNISHGHAVSLTLNKFLRFNFKNYSNCNFDLKEMFDLTKTNSFDRFIKNLKLEDEFSKLGIIKQDYPKIISGVNVLRLSNNPIKKQDLKILLNFX
>AG-915-A06_NODE_4
MINFNISNKDLNNFLKNIFIISGKSFEASGSKKIMKKNVKYYFKINSYPELNELKKIIKEIKIFSPDLIIAIGGGSVIDYAKIANVLTSKYEILNSSYNKNKFTKLVAIPTTAGSGAEVTTNAVIYINKIKYSVEGDKLRPDFFFLIPELVLGASNKIKSSAGFDAIAQAMESLISKKSNSKSVAFAKKSLKISLKYYLDFLSNPNKENSYAMCLASNLAGEAISISKTTAPHAVSYPFTAIYNISHGHAVSLTLDKFFKFNFKNNAKCNFNLNDIMKSKDIDSFNGYIKNIKKEANLESNFIKLGILKKDYSKIISGINIMRLSNNPVQLKKNDLKEIILKDN
>AG-349-M13_NODE_1
MKKISFSFNELKLLLNKILLICGESFKKSGAEKLLKKKTDIYYKKSYYPELEELKLIITKIKNFSPDLILAVGGGSVLDYAKTANALVEKEEIQNSNYKKKFTKIAAIPTTAGSGAEVTSNSVIYIDKIKYSVEASELRPDFFFLIPELVISGSNKIKSSAGFDAIAQAIESLISKKSNDKSVSFARRSLEISLKYYLEFLNNPNIENTSAMCMAANLSGEAISISKTTAPHAVSYPFTSIYNISHGHAVSLTLNKFLEFNFKNSANCNFDLNEILQTKDFYSFDKYLRNLKKNANLESDFEKLGVIIKDYDQIISGVNIMRLSNNPIDLKPGDLKEIIQKKS
>2717184233
MSNISFSSVNELKVLLKEILLVCGKNSFEAASKILKDLLKIFKKFSYPELNELDQIIEILKDPDLILAVGGGSVIDYAKTANVLTKSKNLKNYEIKKKFTKLAVIPTTAGSGAEVTSNAVIYIDKIKYSVEGKFLRPDFFFLIPELVITGSNKIKSSAGFDAIAQAIESLISKKSNDKSVSFAKQSLEISFKNYLNYLNNPNIENTSAMCFAANLAGEAISISKTTAPHAVSYPFTSMYGVSHGHAVSLTLNKFLKFNYANDANCNFDLKEIFDVAKLNDFDKFLDNLKLENNFKNLGIDIDYSKIISGVNMLRLSNNPIELNPDLKIIDKSL
>AG-439-F03_NODE_3
MSNISFSSVNELKKNLQKILLICGENSFGASKILKDLLKIFKKFSYPELNELNQIIESLKDFSPDLMLAVGGGSVIDYAKTANVLTESKNLKNEILNSEIKKKFTKLAVIPTTAGSGAEVTANAVIYIDKVKYSVEGNFLRPDFFFLIPELVITGSNKIKSSAGFDAIAQAIESLISKKSNDKSVSFAKQSLEISFENYLNYLNNPNIENTSAMCFAANLAGEAISISKTTAPHAVSYPFTSIYGVSHGHAVSLTLNKFLKFNYVNDANCNFDLKEIFDAKLNNINDFDKFLDNLKLENNFKNLGIIKNDYSKIISGVNMLRLSNNPIELNPDLKKIIDKSL
>2717228554
MYSNKNKLIKLINKKKFKIFILSGKKSFINSCSKHLFKNIIKIYFKSSPYPEFEELKKINKSLDFSPDLFIAIGGGSVLDYGKIANVFLYKNIKKQKTFKKNYKLIAIPTTAGSGAEVTSNAVIYVNKKKYSIENQKIMPDYYFLIPELLIKVPKKVKASSGFDAIAQAIESMISKRSNSISFKFAKKSLKISLKNFINYIERPNLKNTKDMCLAANFCGKAINISKTTAPHAVSYPFTSIYKLSHGHAVSLNFEKFLKFNFINRAKCKFNLKNIFGVRDILEFENYIKKVKKKAGLETNLKLLNILKENINKIVSGINIKRLNNNPVNLTKQDVKRILLKP
>AG-430-I06_NODE_4
MDFSPDLFIAIGGGSVLDYGKIANVFLYKNIKKQKIGKNTKKNYKLIAIPTTAGSGAEVTSNAVIYVNKKKYSIENQKIMPDYYFLIPELLIKVPKKVKASSGFDAIAQAIESMISKRSNSISFKFAKKSLKISLKNFINYIERPNKNTKDMCLAANFCGKAINISKTTAPHAVSYPFTSIYKLSHGHAVSLNFEKFLKFNRAKCKFNLKNSIGVRDILEFENYIKKVKKKAGLETNLKLLNILKENINKIVSGINIKRLNNNPVNLTKQDVKRILLKPX
>2786180785
ISKWLKTSIKDLKYFLKKIFLLTGKSYHLSGANKIFDKTMKFFFKSSPYPEFKELKKLINEIKNFNPDLIIAVGGGSVIDYAKIANLQGIEKKIKNNSYKKKKISKLLAIPTTAGSGAEVTANAVIYIDQIKYSVEGKELKPDVHFLIPELIIKNPKKLKSSAGFDAISQAVESIISLKSSNQSLIYATESLDLSLSNYLEFIKKPTLNNCKKMSIAAMLSGRAISISKTTAPHALSYPFTSLYNISHGHAVSLTLEKFLKFNFLNKSLSNFNLNDKIKVRNIYELENCLKKLKKDAGLVDDFKKLKIIKSEYHNIIDGVNLLRLKNNPIKLAKTDIKRILFE
>2708396204
VHNFLFSSEQDLASFLKNKIFILCGKSYVSSGAKKCLKNKIIKHFFKYSPYPEISELKKIIISLREFSPDLIIAVGGGSVLDYAKMANAITENLDKIVNYSYPIKKKLTLLIAIPTTAGSGAEVTSNAVIYVDKIKSSAGFDAIAQAVESLISKKSTPQSINFAKKSLGISLKYYLDYLKKPNFENTSAMCLAANLSGKAISISKTTAPHAISYPFTSLYNISHGHAVSLTLEKFLKFNFINKANCNFDLNLIFNIFGVRELENFFIEMKLEDNFKKLKILDSNIDRLIDGINLLRLQNNPIILNNDIKILLKSD
>AG-439-L02_NODE_4
LKNLTLTENDLENFIMKVFVISGKSYTISGASHLLKKIVKFYLKNSSYPEISELKKIVFSIKDFLPDLILAVGGGSVIDYGKIANVVQNEKHIINSSFKKKKYTQLVAIPTTAGSGAEVTSNAVIYIDKIKYSLENKLIKPDRFFLIPELVVNSSKKIKAAAGFDAIAQAVESLISKKSNYQSAYYAKKSLNISLKYYLEYLKRPNIENSTAMCLAANLAGKAINISKTTAPHAVSYPFASLYGLSHGHAVSLTIEKFLKFNYVNSAKCNFDLQSNIKVKNILELEKLFIDMKSKANLIDDFKKLKILNTQLDKIIDGVNLQRLRNNPVDLNKKDVKTILLGFN
>2800005826
MQDQVELDTEELLFDLKKYNIKVFVVSTDNITYLPQYFETLGDTLFSDFSPNPDYVQVCEGVKRFKEAELIVAIGGGSSMDVAKSIKLYADMELGCDYMKQEQNPADVPLLAVPTTAGTGSDGNGNIVFYRDGVKQSLNHPKVAPNYILFEPKFLKGLPEYQKKSTLADAFCQCIESIWAKGANEESTEYAMEGLKLIYDNMLRYLRGDFPDIQKGAYLSGRAINISKTTAAHALSYKLSSDFKIAHGHAVLMMISPVTRSIYYTDEEREMSIGKSLGRLDIKNGEEKLRELAGAVNVPDELTDLYIAKDDRDRIIDDPFVRDRQNFVNLFEHDMMSETTEKVS
>2790299045
PFYRWDEGAALSYGCGEVDDLTDYEGGRPLVVCGPRARSSGPIRYLDDLDHAAAFDGFSPNPTYDQAVEAFRSFRACDGLVSIGGGSAIDLAKCVKALLGAPDPLELGLPSPRIDVPHIAVPTTAGTGSESTRFATVYVNGTKRSISSERLLPDAAVLDARLLSTLPDYQRRCTLLDALCQAIESHWSVRSCDASRPLSAEAMRRIARDAGSYLEGDAAAARSIMASNLAGKAINLTTTTAPHALSYGLTTLKGLPHGHAVAMCMPGCWRILAKRASSDPELAEIEGSLSRGLEAFESIVELAGTARSTTLSNDDVAHLTGTVNLERLANFPVELSPDVARIAREPI
>644432144
MGIENQIVLGKKNELNSFFQGKVFLVAGKSFSKLPIGKEIEGISSYHFSAFQANPRLEEVEAGIDAYAFQGDSILAVGGGSALDTAKCIKLFAGLSKEQSYLEQEFRENDIPLLVHPTTAGTGSESTPFAVIYKGGEKCSVEHESIYPKYRIEDARSLRSLPLYQKKVTLLDALSHAMEAIWSKYSNEDSRAYGQKAISLILTNYKAYLSDPSLESIAEAANLAGKAIAVTKTTAGHALSYKLGSLYQLPHGLATAMVNRALYPFMCRENLLFFLATEEEGAKRYLEILEDLEIIPTLSVAGDLENLVAAVNPERLSNHPIALREDIRLLYKEIL
>651616216
MKIEAQIVLGKGRELGDFIKIFLVAGKSFSGLGKEFAELEQELSTVEVNPEFSEAVAGSKVFSFSPDVIFAVGGGSAMDTAKAIKLFSSLEEEELLLKPWKDNGIPLLAIPTTAGTGSECTPFSVLYKGGEKLSIEDESIYPLIRVEDARSLEFLPLYQKKVTLLDALSHAMESIWSRASEGDNLYYGKEAIDGILRHADAYLKDPGSWAPISDAATLAGKAIAITKTTGGHALSYKLGSLFSLPHGLATAIVNKELYPLLTENDPEKLVYLAHCFGVSTQEGAERYRAFLEKVDFYVERKSPDVSLEEAVEILAKSVNLERLQNHPMSLSEEELKQIYRRIL
>2514423703
MKIEAQIVLGKGVKRELGDFIKKIFLVAGKSFSGLAIGKEFAELEQELSLEFSAFSVNPEFSEAVAGSKVFRSFSPDVIFAVGGGSAMDTAKAIKLFSSLEEEELLLKPWKDNGIPLLAIPTTAGTGSECTPFSVLYKGGEKLSIEDESIYPLIRVEDARSLEFLPLYQKKVTLLDALSHAMESIWSRASEGDNLYYGKEAIDGILRHADAYLEDPRSWNPISDAATLAGKAIAITKTTGGHALSYKLGSLFSLPHGLATAIVNKELYPLLTENRVHDPEKLVYCFGVKTAQEGAKRYKAFLEKVDFYEERKSPDVSLEEAVEILAKSVNLERLQNHPMSLSEEELKQIYRRIL
>2562005956
MHDQLIFSDEYSELSDYLGTRLFVVCGKSIKNLSLKSSFNIEVVRFSDFSPNPKYEDVLKGINTFNAKSDVIMAVGGGSAIDIAKCIKAFVQPDDFNKLVKVSNVPLICMPTTAGSGAEATHFAVMYFNYKKYSISALCLRPTAVVFSPCVLDSLPSVQKQSTFLDALSHSIESYWSINATEESIEYSVEALNNLLRNFDGYFNNNEKCYEKMLWASYTAGRAINISKTTAGHALSYKLTSEFNIPHGYAVAMCLKHVWKKTIEKEYSNNKNLLILFGGQDISEGLELFNKLLKSLITKKFKLSSVTIDDLSKSVNVERLKNHPVSFSKDIVEIYKNVM
>2800238192
MKSSVEIWMTEEWQENLREQIGVRLFWIHGHSMDHLALGRALRGIETVSFTGVRPNPDIGIVREALLRYQNCDGILAVGGGSVIDVAKCVKRFAACDAASDLLTGDPAIPLIVAPTTSGTGSEATHFAVVYQDGRKYSVAHPSLVPDTVLFDPEALVTLPSYQKQATALDVFCHAVEACWSVHATLESQRFSVQSLQLLCPHIEAYLQSKVETCREMMRAANLAGKAINLAKTTAGHAMCYGLTERYGIAHGHAAALCVARLWPELIHSDESEEVLQAMGAAWMEGPRQLAEWLRAWGLARPLEQGDVRQAAEELADQVNLQRLGNYPQKLTRHIVALYQRIL
>2608668085
MEKKSNNSSLKAIQLKELKKSIKFKVMLVCGNSKTFVYKELYSMTNEFNDFEPNPSYKSVVRGVEFYNKNSCNTIVAIGGGSAIDVAKTIKLYKDKENFFRIKNSEKDIKLIAIPTTAGSGSEATRFAVIYYEDEKQSIDNKLCLPNKTFLFPQLLETLPLYQKETTMLDAWSHCVESFWAVNATEESKKMAQRALCLIYGNAKSYFDELRGNGQMQKAANLAGRAINITRTTAGHAMCYMLTKKYGIPHGHGAALCTKEIWKYMMTNIENIENNHKDSTKNEKIKKDLTKLNRIITELEIPRPKKNWSDEIRESAKELALTVNAERLKNHPMKMSTDVIQNLYEKIL
>2624754440
VVTTGPHVEQLEATAAYDQTSMYLLLDILMLHGDLFWLDRVSQFVDAGNAANGVEVFSGYSPNPKLPEVLAGLELFRAQGCDSIISMGGGSAIDVAKCIKFLAAIGFGEITQNIPHICIPTTAGTGSESTHFAVVYIEGEKNSIAHDSLVPDAVILEPELLRTLPEYHKKSSLLDALAQCVESIWAKGATEQSRGYAKQGIELILANFFPYFRDVDFDVTRQIQLAANYSGKAINLTKTTAAHAMSYGLTSQFGIAHGHAAALCLRAVWSRYHDNEMLRESLNEAFGVTNTADALLKFDAILSTLRPTIDVDALVGGVNAERMGNSPVQLPEDDIRRAYEYAV
>2558087609
IVTTGFCKEQLKEASQYRTTSMDYMLDILMLHGDLFWKNKVREFVNNGIAIGVDFFSDYSPNPKYEDVKKGACLFKKSGCKTIVSIGGGSAIDVAKCIKLFATFLNGKNYNNIYHIAVPTTCGTGSESTSFAVIYYNGQKLSIEHGSVLPDVAILDHSFLASLPEYQRNSTLSDSLCQAIESYWAANANDESRHYSARCIEMILANLESFLCDITASKNILRASNYSGKAINISKTTAPHAMSYKLTSLYKIAHGHAVALCLIPCWKLLDKKLEETLLSVLTKSGIDESISYVSDIIKKLNPAVTNADDLNTLADSVNTSRLNNNPVIFDKSELYNIYKSIA
>2588287789
EQLILFVPNKEYLSTNSMNNIEDVLNNKKCRIEQGKEFEQLAMKEEIDRVLRDKVSIFFSEFSSNPKYEEVLNGVKLRKEHNCDVLISIGGGSTMDVAKCIKLFSPLVSLSDFIKKEFRYNTIKHIAIPTSAGTGSESTQIAVIYKAGTKCSVEHGSILPDMAILDPNLLKTLPTYHKKSTVLDSLCQGIESYWSKKATEESRYYSKQCIELILKSYIAYSNDEEVVLEDMLRASNYSGKAINIARTTAAHAMSYQLTSNYGISHGHAVALCIIPIWERMNQKNKELEQVLKSVFNTMDIEESIEVVKGIIMEFALPKVRIENEIVELVEEINMDRLKNNPVSFSEEELKELYCVM
>2820940190
MSKQSLFRLSSIADATSLLESKIFVVSGGFDPLVEGLQGFPVFSGFTANPLYEDVLAGVDAFRGANADLMISIGGGSAIDTAKCIGLFATEGSYLKSEEAFPVPHLSIPTTAGTGSEATTSAIVYYRGKKCSVDWPDALPEYVALVPEFLKELPLYHKKTAFLGALCQAIESFWSTNSTDESKLYAKKAIALIAENYKNYLADEDATILAMLEGSYAAGQAINISKATAAHAMSYQLTSLYGIAHGHAVALCLPKVWRFMTDPIDYLVQIFSECLGLNDHNQSIEWLEGLVDELEPLSEVEPGDLKSLVNSVNVQQLANNPIKLSKKNISYLYRQII
>2820871908
VQNIIRTAYTDGLIESIAALLKVFLVSGGPFAEPLITGLTNRGVKVTFSEFSPNPLYEDVVAGLAAYKKSQADLLVSIGGGSAIDTAKCILLFSTVDAGDNYLNAEYEPSIPHLAIPTTAGTGSEATTFAVVYFEGEKYSVDSPGALPNHIAFVPDYLRGLPLYHKRATFLDALCQAIESLWSVNSTDESKDYARKAIGLITDIYPAYFETDDDSIIEAALEAAYRAGQAINISKTTAAHAMSYQMSSLYGLAHGHAASLCLPKVWRYMVNNDPRGVDYLFALLGFSHFETIAWFEALLLEMDMLPPTSVNAGDVEVLAKSVNAQRLGNNPIPLSEVVILGLYQEIV
>2820684415
MAQIVFGYGSYSNIRDVVEERIMAVCGASFSELDDTIAALNVDVTYFSGFSSNPDYASVVEGIKTYESSACELVVSIGGGSAIDTAKCIAIHECGADGELIMLKHAKCLHLAIPTTAGSGSEATCFAVIYKGGEKQSVEHGELLPDYVVLDPGFLATLPEYQKKSTMLDALCQAVESLWAKGATEESRQYARDAMEIILDNAYPYLAGENEAMRQMLLASHLAGKAINISKTTAAHAMSYKLTSMFGIAHGHAVALCLPFVWDHLLENEMTADESITQKNAKDNVARLIVEMGLRHEFEFDDGIIGELAGSVNAQRLGNHPVSIPRALLMYQDAL
>2820522071
MAQVVYGIDTLRHMSEIVSGRPFVVCKPRVKESLPRLDSTVYFDQFTPNPMLADVLDGVALFERESCDFMVSVGGGSAIDVAKGINILQGDDSAALLDAPRARHLTVPTTAGTGSESTCFSVLYKDGEKISVEQAGILPEFVILDPVFLRTLPLYHKKSALLDALCQALESLWAKGKTPTSKAYALDAIDVILADMDGYLAGDDSSALRILQAANLSGKAINIGKTTAAHAMSYKLSTVFGIAHGHAVALCLPYVAEHLLAVGAAPSEFSQKRFVSILIGLDMAFDFAAHGDVSEAMIASLANPGRLGNHAVDISTTLAMYRKVL
>2820522633
RACFKAKEKFQAITGALDNIKDVLSKPLIVCEAWAVYKLSTLIYFTHFTPNPTVEEVMAGIELLEKCDFIVSVGGGSAIDTAKSININKEMPRACHLAIPTTAGTGSESTCFAVIYENGEKLSIEHQDIRPQHVILDAILLNTLPIYHKKSALLDALCQSIESLWAKGQTVESKSYALASIHLIFAHYKDYIGDDQMGIFMLQAANLSGKAINISKTTAPHAMSYKLSTLFDIAHGHAVALCLPPVWKHLQEIDTLTQETFMRIVAEFNLEFNYKSKLYSLAEELAADVNTQRLNNHPVLGI
>2800250868
VVTTGPFEEQLVAISKKYDKTSCYLYLDFLTLHGDLFWVKSIEEFVVQGNAANVKIFTNFSANPRYENVIDAMKVFKENACDSIISLGGGSAMDVAKCVKLFLPYLTQKVYINLKHIAIPTTAGTGSESTRFIVFYKDGIKQSIADDMVLPDAAILEKDFLKSLPLNQKTATMFDALSQAIESMWSVNSTHKSTEYSEKAIKLILKNYQKYLADESVMQDMMLASNLAGKAINITQTTAAHAMSYKITSHFGISHGHAVALVLPFVWKYLFDVKEHLRKVLNNLFGFKNTKESINKYVSIMHEFKNKLDYDAQLLDDFANSVNPIRLRNFPVALDKDTIQKIYTKIF
>2800213643
EASQFFNPISMFLARKHDLGDLVDNREVSVSIFDCFYKLAWVERVEEFGEHFILLFEDFTPNPDYSEVCEGVRQFRESGCDCILSIGGGSAIDVAKCVKLYSAMKDGEPYLRQAHVFSPVKHFAIPSTAGTGSESTRFAVIYYDGQKQSVTDDCIFPDAAVLDPSLLRGLPEYHKKSTLLDALCHATESMWSVNSDATSEGYAFAALRILLANAGAYLDGDAGRILEAANLAGRAINLSQTTAAHAMSYKLTSAFGIAHGHAAALCLPEVWRYLAEHTEECTQHLLGAFGETADEAIDRLTALLTGFDLRPVECADEDRLRNLAASVNPQRLANYPVPLRYSLLMYRRIL
>2820405409
MKRQNIQLGAGLSSLDNMVYGQPLLVCDAFLPEVKSNFSAVTAGRYSDISPNPRYEDILAGVKVYKDFHCDGILTVGGGSVMDTAKCIKLFSVYLTQIHDATAPLIAVPTTAGTGSESTRYAVIYHNGEKQTVTHPSIIPDCVFLDALTLRALPAYQKKSALLDALCQGIESMWAVGSTQESTAYARDAVASIMRHADAYLNPFQIECAQAILEASNLAGLAINVTQTTAAHAMCYKLTTLFGLAHGHAVAVVLPELWRYMIDIEAYLKGVFTDHMGCQSASDAIMRLEHLLAEQDAPRLTEDQVDSLTQAVNPDRLKNTPVTLGAQAIAGIYAIIG
>2814013918
MTQELITGAGSRRLAAAARGRCFAVASDRAASGWLERSAGLDFVRFSGFSANPRYEDIVAATRLFKSGCDSVMAVGGGSAIDTAKCVKLFCRMDASQNYLEQPYGAPLAAVPTTAGSGSEATSFAVIYAGGEKRSVAHDSLLPDIAALDPQTLATLPLYQKKCTLLDALCHAVEAWWSVNSTEESVEYSRSALSGITSHMDDYFEEPGAAEAVMFAANAAGRAINIAKTTAAHAMCYKLTSSFALPHGHAVALCLPRAWRYILEHERTTDEALRGIGASAEEGPTRFEALLDELCIAAPSGAEWDVSRLAAFVDARLKNFPVSIGEELAELYRQMT
>2596805891
MGCIELLSYDSFRDYVAPKVFIICGYSSLASDLLDSLRLQGISYIFSEFTPNPTTEDVDRAIEMFNDNYDAIISIGGGSAIDVGKCVKMFMGTEDWENKLKSVKCVEKIPLIAMPTTAGSGAEATSFAVIYYSGVKQSVSAKELLPNAVLFDGRCLSSLPLYQKKATVLDALGHCIESYWSVHSTKESKSFAETGIRIILEKFEDYLDGKSETNEDMQRAAYLAGKAINVTKTTAGHAMAYKLTTLYGFAHGHAVALCLRVLWPWMIRNAKCCDGTFDEIFGCDAMQGAEKIVGWASLAVPRFSEEDISVLTNSVNPLRMSNNPIKLERDIENLYRGIM
>2790207551
VKQRILNGTDIRQIPSILEDPLLICGHVADEHELDKIFSDANIPFAYFRGYTSNPLYEDVCHAVEVFNNFDSLIAVGGGSAIDVAKCIKLFCKMDNTKNYIQQEYKENDLPLIAIPTTAGTGSESTRFAVIYYNGEKQSITHDSILPNIALLDARFLKTLPVYQKKCTMLDALCQGIESWWSVNSTEESKEYSRIAVELIFRNMKAYIDGGNHAAGQIMSASNYAGRAINITQTTAPHAMSYKLTSIYNIPHGHAVAICLPKVWRYMLVNTNTVDPRGVEIFNDIDDAVEWFEELLSSLNITYPHGDEMEIEALSQSVNPVRLKNNPVGISHRLYKQIV
>2508848088
MSAQTILVGDCLKLKTVLEGYFLLVCGSSFNSLAIARHFGDLGIPYSVFSSFGPNPRYEDVCKGVDFFCKEGCDCIVAVGGGSSIDVAKCIKLFSSMESGSLYLRQEYKENKVPLIALPTTAGTGSESTRYAVIYYKGEKQSVTHDSLVPSYAILEPSVLDGLPPYQKKCTMLDALCQAIESWWSVNSTPVSREYSQQAVALFLEHYNQYLLNTPQANEGMLLASNWAGRAINITQTTAPHAMSYKLTSVFKIPHGHAVAICLPLVWGYMVNNDKCVDKRGQEIFGTPHEAISWFQSLLEKLDIQCPQSKDSKVLEMLVDSVNLERLKNSPVLLDSGLAIYGKII
>2800457321
MSDQTVVEGISHLCSLIADRLMLVCGHSFARLPIRREVESLPDVKFDGFSPNPKFEEVCAGIDLFAGCDGLLAVGGGSAIDVAKCIKRATHEGKSALYPPLMDGTQMPLFAVPTTAGTGSESTRNAVMYGQGVKQTVAHDGLLPDAAILELSVLRGLPPYQKRCTLMDAVSQAIESWWSVKSTEESRAYARQSLTTVMQSWHEYIFDYSDDAAARVMKGANLSGRAINLSQTTAAHAMSYKVTSLYYLPHGHAVAVCLPEIWTYMLAHDQCIDKTFAQAMGATPIEAIARYRDMMKEMELIRPAANRQTELDVLTASVNPLRLRNNPVRLSPVIRSLYDRIL
>2705654571
MQQILWGISSLSDALSGRVLLVCDSPFISIGPESAISGVGSPLLKFSDFASNPLEESVLKGVDLFKEACDTLVAVGGGSSIDVAKCIKLYAKAPETKLIAIPTTAGTGSESTRFAVIYAQGKKQSITDDCIVPDFAILEPSVLESLPLYQKKCTMMDALCQGLESWWSVNSTDASRAISRRAVQMILSNWCEYLAEPGSAPEAIMEAANLAGQAICITQTTAPHAFSYKLTSMYGLPHGHAVAICLPEIWDFMLANEKCSDPRGAQVFEESQLITPEGFRALLAELELTAPSAAEGDIAILAASVNPIRLANNPVPISQEAGEIYSRIL
>2705683524
MQEIIHGIGHLPDVMGKVLLVTDASYPFLSIKSDVEALPMAAVPFSGFTSNPVFEDVCQGVRLCDEGCDAILAIGGGSAIDVAKCIKLATEAGTRSLIPPLADGSRLPLIAVPTTAGTGSESTHNAVMYYEGAKQTVTNDAILPDVALLEPAVLRTLPLYQKKCTLLDALCQGIESWWSVHSTDESKAYARTAVETITRYAGDYLARGDDEAAAHIMLAANYAGRAINISATTAPHAMSYKLTSLYHLPHGHAVALCLPEVWDYMLANDACTDSIFADMRCNPAEAVARFRALLEKLEMGHPHSTPDEELTLLSRSVNPVRLKNNPVPIDERARTLYAAIL
>2800364691
MQNIIQGIDKLQDLVRTIGSRLFMVIDSSYPFLNIKDRIENVTKVCFSDFRPNPLYEDVCKGIDLFKEECDAILAVGGGSSIDVAKCIKLAAREGREGLVSKRLDMDGSRIPFIAIPTTAGTGSESTHNAVMYYQGSKQTVTNDGVLPDYALLEPKVLATLPLYQKKCTMMDALCQGIESWWSVNATDESRDFSRTAVQLITRYWRSYIFENEPYSASQIMIAANYAGRAINISATTAAHAMSYKITSLYNLPHGHAVAVCLPVIWEFMLDVRPEMEVFGIQALGEAVAGFREMMKDLELPQPVASNRELDVLSKSVNPVRMKNNPVLIDETAWKLYNQIL
>2813600312
MQQNIIQGINKLPLVLSGKLFIVTGSRYSLNFRDMIKSLDIDYFTEFTSNPLYEQISKGIELFKSEDCDGILAIGGGSPMDVAKCIKLAVLAIIPPNTCVIDGTKIPFIAIPTTAGTGSESTHNAVMYYEGAKQTVTNDGILPDYVFLEPSVLKSLSQYQKKCTMMDALCQGIESWWSVNSTEESYEYSRKTIELIMQNWEKYIFNDDQAAANVMLGANYSGRAINITQTTAAHAMSYKITSLYGFPHGHAVAVCLPVIWKYMVDTIEHLICIFNDAMDCNTAQEAISKFKYMLSKLVNPVDNRNVSIQILTNSINTTRLKNNPIVLDKNTVRLLYNVII
>2800491409
MFMMKQTILNGISHLSEVLDKVFLVCDSYFLNIKEDIEGLDFPVFSEFTPNPRYEEVCKGIDTFQITKCDTLLAVGGGSAIDVAKCIKLAVLAIIPPNTRVCDGTKLPFIAIPTTAGTGSESTHNAVMYYEGAKQTVTNDGILPDIAILEPKVLKTLPLYQKKCTMLDALCQGIESWWSVNSTEESYEYSRQAIELIMANWHKYIFNDEEAASNIMLGANYGGRAINITATTAAHAMSYKITSLYKLPHGHAVAVCLPEIWQYMLDSPEYLSGIFQRAMGCNTPSDAIALFRKMMQDMESPTSDLPSDILLLTSSVNPIRLKNNPVELDEETIRSLYEIIM
>2657196899
MQVIYNGISHLGEALEGTVFVVCDSSYPFLNIKHDIENMGTPHVLFSDFTPNPLYDQVCKGVDLFITKCDSILAVGGGSAIDVAKCIKLATKDGNAALIPPLCDGSKIPFIAIPTTAGTGSESTHNAVMYYEGAKQTVTNEGVLPDYAILEPSVLKTLPLYQKKCTMMDALCQGIESWWSVNSTEESYEYSRKTIELIMENWRKYIFENDDEAAVQIMLAANYGGKAINITQTTAAHAMSYKLTSLYKLPHGHAVAVCLPEIWEYMLNNDKRGSDYLFMAMGCENPHQAIVCLRHMMVDMELWNPVSDRKEDDLLMLSASVNLVRLKNNPIELKDTIRYLYDTII
>2563259992
MQQNIIQGIDKLPQILVNKCFLVVDSYFLNIKDAIEALDVEMFSDFTPNPLYEDVCKGIDLLKAEKCDSILTVGGGSAIDVAKCIKLAVLAIIPPNTRVCEGTKLPFIAIPTTAGTGSESTHNAVMYYEGTKQTVTNDGVLPDYALLEPSVLKTLPLYQKKCTMMDALCQGIESWWSVNSTEESWHYSSNTIELIAQKWRAYIFNDSKAAEQIMLAANFGGRAINITQTTAAHAMSYKITSLYKLPHGHAVAVCLPEIWEYMIDAAAYLNDIFTCSLGVQTPKEAIALFRQMMKEMENPVANREQELVTLSSSVNPIRLKNNPVGLDVETIRGLYEVIV
>2800480598
MQKIINGIANLPAILGCKLFLVIDSSYPFLNIKDAIEALEEKVKFSDFTPNPLYEQVCNGIELLSSHCDTILAVGGGSAIDVAKCIKLAAEEGNAAIVLQRLLIDGTKIPFIALPTTAGTGSESTHNAVMYYEGAKQTVTNDGVLPDYAILEPSVLKTLPLYQKKCTMMDALCQGIESWWSVNSTEESYEYSRKTVELIMANWRKYIFENDEEASAQIMLAANYGGRAINITQTTAAHAFSYKITSLYKLPHGHAVAVGLPEIWEYMLSNDKRGRKYLFAAMGCADPADAIRSFREIMKDMDLNNPVSVREEDLKVLSTSVNPVRLKNNPIKLDSVIYQLYNIIL
>2800450738
MQQVFIRGIASLSQIIKDKLFLVVDSSFPFLNIKKDIETLGEKVLFSDFTPNPQYEQVCKGIDLLAERCDSILAVGGGSAIDVAKCIKLAVKEGNSALIPPLCDGSKIPLIAIPTTAGTGSESTHNAVMYYEGNKQTVTNDSVLPDFAILEPSVLKTLPLYQKKCTMMDALCQGIESWWSVNSTEESYEYSRKTIELIMDNWRAYIFKNDDMAAANIMLAANYGGRAINITATTAAHAMSYKITSFYKFPHGHAVAVCLPEIWEYMIGHMDKCLDKYLNVNDIGEAIVLFRNMMKDMELSSPQTEHGRSSDLDILSSSVNPVRLRNNPVCLDDVIVLLYETIV
>2793221991
MQQIIKGIDKLPQILKKLFLVVDSSFPFLNIRDAIEEMEKFFFSGFTPNPLYEQVCRGIDLLKTEKCDTILAVGGGSAIDVAKCIKLAAKEGNDAIIPPLVSTCVCDGSKLSFIAIPTTAGTGSESTHNAVMYYENAKQTVTNDGVLPDYALLEPSVLKTLPLYQKKCTMMDALCQGIESWWSVNSTEESYKYSRKTIELIMANWEKYIFENDNEASANIMLAANYGGRAINITATTAAHAMSYKITSLYKFPHGHAVAVCLPEIWEYMIGNKCIRGAVYIFGSAKAAEAIAVFREMMKRMGLGNPSFKKNEDIEVLSTSVNPVRLKNNPIFLENVIRKLYEQIV
>2800523629
MQIIYKGIEHLADALEGTILLVCDKSFPFLEEIEHMDVPHVVFDDFTPNPLYEDVCKGVDLFTTKCDTLLAIGGGSSMDVAKCIKLYCHMHRDQLYLYQEYKDTGVKLIAIPTTAGTGSESTRYAVIYHDGQKQSVTHDSIIPNIAILEPKVLKTLPLYQKKCTMLDALCQGIESWWSVNSTDESKLLSKEAIETIIKWWHEYIYGNTESSRNIMHAANLAGQAICITQTTAPHAFSYKITSLYGLPHGHAVAICLPEIWEYMSGNDKCIDKTFLDMCCNTTEAINLFRKLLENIKIDNPTTKDKEVEMLSRSVNPIRLKNNPIKLDETIEIIYNLIL
>2800539387
MQVIFNGIQHLKEAIARKVLLVRDASFPFLSIKDEVNSVLSNAVVFEEFAPNPLYEQVGKGVELFNAQGCDTIVAIGGGSAIDVAKCIKLYCKMVPGQLYLNQPYQDSGVKLVAIPTTAGTGSESTRFAVIYYEGKKQSVTHESIIPNVAILEPSVLKTLPLYQKKCTMFDALCQGLESWWSVNSTDKSKVLSRKAVELVMAHWHAYIFDNTDEAAAQMMTAANLAGQAICITQTTAAHAFSYKVTSIYGIPHGHAVAACLHHIWEYMDKHEKCIDSRGGDTFSSANVPEAIALFRHMLQEMELAQPSSAEKEIGILASSVNPVRLKNNPVALDATISLYHAIV
>2800467998
MQTIYNGISNLGKAIVMLVCDASYPFLSIKPQVDDILHDAIVFNDFASNPLYEQVCKGVELFNANQCDTIVAVGGGSAIDVAKCIKLYCKMSTDQLFLDQPYGVRLVAIPTTAGTGSESTRYAVIYYEGKKQSVTHTSIIPDVAILEPSVLKTLPLYQKKCTMLDALCQGIESWWSVNSTDESKPISKKAVELIMANWRAYIFDNDEKAAAQIMAAANLAGQAICITQTTAAHAFSYKVTSLYGLPHGHAVAVCLHHIWEYMNAEYLFLALGCDTVSELFRSMLDEMGIREKELEILSSSVNPIRLKNNPVELDGSIRLYVKIS
>2800513483
MQTIYNGISNLGKAIADKVMLVCDASYPFLSIKPQVDDILHDAIVFNDFASNPLYEQVCKGFELFNACDTIVAVGGGSAIDVAKCIKLYCKMSTDQLFLDQPYEDTGVRLVAIPTTAGTGSESTRYAVIYYEGKKQSVTHASIIPDVAILEPSVLKTLPLYQKKCTMLDALCQGIESWWSVNSTDESKPISKKAVELIMANWRAYIFNNDAAQIMTAANLAGQAICITQTTAAHAFSYKVTSLYGLPHGHAVAVCLHHIWEYMNAHEKCIDNRGEDTFDTVSKAISLFRSMLDEMGISQPISKEREKELDILSSSVNPIRLKNNPVELDGTIMLYDVII
>2800611895
MAQQILNGIEHLNGVVADRVMLVCDGSFPFLSIKTAVESIGVPFVKFDQFTPNPLYEDVCKGVELFQEQCDTILAVGGGSTIDVAKCIKLYCRMPADKLFLEQEYHDTGVQLIAIPTTAGTGSESTRFAVIYYGGKKQSVTHESIIPNVAILEPQVLKTLPVYQKKCTMMDALCQGIESWWSVNSTDESRCLSEKAVTTIMHWWRDYIFDNSDEAARQVMAAANLAGRAICITQTTAPHAFSYKITSLYKLPHGHAVAVCLPEIWQYMIDRTGYLQATFKEMQVADVPSAIGCFREMMKVLGLQNPVSEKEELHTLSTSVNPIRLRNNPVELDAAIMGLYHTII
>2800473384
MAQLVINDIRYLDDVLTGSRVLLVCDSSFPYLGEIEAMKMPYVVFDQFTPNPLYEDVCKGVELFQSEQCDTILAVGGGSTIDVAKCIKLYCRMSTDKLYLEQEYKDTGVKLIAVPTTAGTGSESTRYAVIYYDGKKQSVTHESVIPNVVVLEPQVLRTLPVYQKKCTMMDALCQGIESWWSVNSTDESKGYSKLAVETIITWWREYIFDNTDEAAAQIMAAANYAGRAICITQTTAPHAFSYKITSMYGLPHGHAVAVCLPEIWKYMVEHDECIDQIFNDMGCNPLDAIHAFDRMLQELTLVNPVSDKECMQDLKVLSSSVNPVRLRNNPVVEETIFLYNNIV
>2841553025
MSYDKVKTQNVIEIDSTKSLMNFFNERVFLVCGNFRLPVRDFFTNANFTKRFADFSPNPTCESVSKAINVYRKDHYDAIVAVGGGSAIDVAKCLKISTKALLIAVPTTAGSGAEATHFSVVYRDGIKTSVSDEQSKPDVVILWPEVLDTLPEYQRKSTMLDALCHAIESAWSVNSTDESVKLSLCAIEKIIGSKDAYLHTSEGNREMLIAANISGKAIDIARTTAAHAMSYGMTTKLGIAHGHAVALCLSVVLPFVIDNPEHLENILRSAFGCNDKSILCCKFNSLLKGLNCPKFDDETIDLLVEGVNIERLNNIPVEITKEDLSKLYRKIQ
>2595461330
MSYDKKNVIEIDSNTKSLMDSNEIHRVFLVCGNSFDRLPVRDFFTNANFTKRFADFSPNPTCESVSKAINVYRKDHYDAIVAVGGGSAIDVAKCLKISTKALLIAVPTTAGSGAEATHFSVVYRDGIKTSVSDEQSKPDVVILWPEVLDTLPEYQRKSTMLDALCHAIESAWSVNSTDESVKLSLCAIEKIIGSKDAYLHNTSEGNREMLIAANISGKAIDIARTTAAHAMSYGMTTKLGIAHGHAVALCLSVVLPFVIDNPEHLENILRSAFGCNDKSILCCKFNSLLKGLNLECPKFDDETIDLLVEGVNIERLNNIPVEITKEDLNELYRKIQ
>2820311192
MSVLLVHTKSFDKSLVSHTHAFSRFYPNPTIEDVFCGVDIFKKAEPTEIIAAGGGSAIDVAKAIKYYTQSFDMPLTAIPTTAGSGSDATCFAVIYEKGEKLSLEHENLLPNKVLFWGHLLNTLPLYIKQSSLLDAFAQAIESMWSINATEQSKICSRRAIDIITKNYSRYLFGDNTTNHDMLVAANFSGKAINITKTTAPHAMSYKLTSMFGIAHGHAVALTLPHVYRAMQEKKEFDKEIENAVSQFEELFKKMKLDVPQASDATIKTLAKGVNIQRLKNSPVPDIEIYRKAL
>2789413037
QTIHHDNQVIVYGAGAIKTLSDMLKEVLVVCTDPFQSFEKRLDLGVPYVLFDDFQPNPLYESVAEGVDVLRREHCDCILSIGGGSSIDVAKCINLYAVLDSGENYLKQEAVPHLCIPTTAGTGSESTRFAVIYYEGEKQSINSVDCIPDHVILEPEFLVTLPLYQKKATVLDALGQAVESYWSVNSNDTSKQFSKEAISLILKNLKRYLEDPQAAEPIALGANLAGRAINITQTTAAHAMSYKVTSLYRMPHGHAVAVCLVPVWEYLLNHDPRGETYLAQYFRVPTAPEVLLDLLCFMGMLPTVSEKTVTPEEMDKLVCSVNPVRLKNFPIHLTEKIKQVFKKLP
>2789430138
CKGAHHDQQVMIYGHGSAGLLADTLKKVLVVCTDPFQPMFLEHQLELGTEFVFDNFTPNPLYESVVEGVELLKREHCDCILSIGGGSSIDVAKCINLFAVLDPEINYLKQEWGVAVPHLCIPTTAGTGSESTRFAVIYFEGEKQSIASADCIPDHVILEPEFLITLPLYQKKATVLDALCQAIESYWSVNSNEKSKEFSREAMKLILKNLRAYLENDKREEICLGANLAGRAINITQTTAAHAMSYKITSMYHMPHGHAVAVCLPQAWAYMIDPEAYLGSVLEEFLGLTGKAPEAFFAVTAAMGLPTIYDEAGEVMPEEMEKLIHSVNPVRLKNFPIHLTEEAIREIYTKVF
>2595183523
MGQKIIKIKTEYSKLEKWISTKVMIVTLRIRYPKILQLMEKTKHFTDFTPNPTYEEVMKAYEQFKKEKCDSLIAIGGGSAMDVAKCIKFYNDKENVPFLAVPTTAGTGSEATKFAVIYKDGNKLSIEDERCIPKEVIFDYHFLENLPIYQKKVTMMDAFCHALESFWSVNGNQESHCYSHDALETILEYMDDYLNNADLKKKMFEASYFAGKAINIAKTTAGHAMCYKITSMYGLAHGHATILCNRIIFRWMIDKKEYTKDILKEVFKVDTLEEACNKLDMIFDKLDIPEVTEEQIEELISSVNADRMKNHPFIVTDKNLDILYKKIL
>2800656993
MGQKIIKIKSKFNKLKQWINSNVFFVTIRIRYPLILNLIKETSHFTNFTPNPTFEEVMEGYRIFKEKKCDAIIAIGGGSAIDVAKCIKFYNKNDCVPLLVIPTTAGTGSEATKFAVMYKEGVKISIEDEHCLPDAVMFDYHFLETLPLYQKKVTLMDAFCHGLESFWSVNSTRESRCYSKGVLENILENVDEYLKNNEAEKKIFEASFFAGKAINIAKTTAGHAMCYKITSMYGLAHGHAAILCNKIIFRWMIDSRKYVEDVLKEIFGTENLIEACDRLDMFVDKLEVPCASDKEIEELVLSVNEQRMKNHPFLISEKNIDTLYKKIL
>2595180618
MKIIKIKSKPNNFNKLKQWISNVFFVTIRSKRYPLILNLIKETSSVHFTNFTPNPTFEEVMEGYRIFKEKKCDAIIAIGGGSAIDVAKCIKFYNLKNDFVPLLVIPTTAGTGSEATKFAVMYKEGVKISIEDEHCLPDAVMFDYHFLETLPLYQKKVTLMDAFCHGLESFWSVNSTRESRCYSKGVLENILENVDEYLKLNNEAEVYKKIFEASFFAGKAINIAKTTAGHAMCYKITSMYGLAHGHAAILCNKIIFRWMIDSRKYVEDVLKEIFGTENLIEACDRLDMFVDKLELEVPCSDKEIEELVLSVNEQRMKNHPFLISENIDTLYKKIL
>2657161608
MQQVFGMAEEAAFAAAWRELGIRRLLLVCGGSFDKLSIRARLEEISAEVRFSGFQPNPLAESVESGVRLFRQEGCDGILAVGGGSAMDVAKCIKLYEAKFEGEWLSRPQQPNSLPLLAVPTTAGTGSEATRYAVVYREGEKQSVTDGSLVPQLVWLEPSVLDSLTRRQRLAPMLDAFCHAVEAAWSVNSTEESWGYAREALALWQAARAGCLAEPQGNAGMQQAAYLAGKAINITQTTAGHAMCYKLTSKYGWPHGQSAALCVAVLWPYMLGHDDCRDEVFRQLGESPMAAAVSFAHLLKEWGLWPEMEVSEQELRELALSVNPVRLKNHPIELTRDFLLYRQIL
>650574586
MEVPGNAYAGLDAYLEQHQITRLFLVCGNAQFPLWDHLTALEQRRRFSDFHPNPDLSSVQLGAAQYARACSGIAAVGGGSAIDVAKCIWREIGTPDTPLLAIPTTAGSGSEATSFAVIYKNGVKQSVGNCLPNAAMLDPTLLRTLPLYQRKATLLDALCHGIESCWSMHTTPESRAYSVRAIRQVLEHAEGYLTNQGNAGMLQAANLAGKAIHIAKTTAAHAMCYRLTTLFGIAHGHAAALCLSALFPELLRHPEQTSAALREMDCNGTTAAQKFASFLQALHLPGLSREIPITPKVLAASVDPDRLANTPIPLGTDLCRLYEQIL
>2525394697
MEQIILYEKNQYEKLDEWLSDKTLVVCGSGYRYKSVIDSHRSTVLFDNFKPNPVYESVLEGVDVFKNKCDAVMAVGGGSAIDLAKCIRIFSTMQHDKNYLDQEIKKNDIPLLVIPTTAGTGSEATRYAVIYKDGEKQSITSEYCIPEIVLFDPDNLNSLPEYQRKATMMDAFAHSLESMWSINSTEESMEYASEALELIKTNIYGYMENTGNLYMLKASNLAGKAINISQTTAGHAMCYKITGLFGCAHGHAAMMCNRILFPWMIEHEKCVDERGQEAFGILGLHEAVDYVERVYSELKLYIPPNKDQLAVLCKSVNADRLKNNPIMLDTDIKILYKKIL
>2558743397
MEQTMMRTYGDYRVLEEYLGTRLFLVCGSSIQKLGCFDRIPVIRFSGFTPNPKYEDAVRAVEAFRSNCDAIIAVGGGSAMDIAKCVKLWAADGFLNQTPYPNDFPLLAVPTTAGTGSEATRYAVIYYHGEKQSLSCEECIPSAVLLDPSLLESLPDYHRKASMLDALCHGIESFWSVHAAKKSREFSRRAICGILENLELYLQNHGNAGMLEAAYLAGKAIDLTQTTAGHAMCYKLTTLYRIAHGHAAALCVSKLWPYLAERGTELEDTLSEMGCTIPESIGKFERLLSSLHLETPIPRPEDFLILQNSVNPARLQNTPIVPGMDILALYRQIL
>2752719723
MQTLMTATTDYTELDGYFAAAVLLVCGGSIRKLRLNTYFETLEQRVRFSDFNPNPDFSSAVKGLATYRANGCDMLAAVGGGSAIDVAKCIKLCINARDPEQALHQPPVPNTVPFLAIPTTAGSGSEATHFAVVYENGVKQSAEDDSLLPDAVLFDPDALKTLPPYQKKSTMLDAVCHAVESYWSLHSDADSMKDAAAALRLIAANKDDYLAGTDTGCRNMLKAAHFAGKAINVTKTTAGHAMCYQLTMHYGISHGHAAALCVKALLPFMTAHPDLCIHQVYTAMGCTTAAEFFAAFVDSLGIETPAAAAELDMLTCSVNADRLGNHPVQLTATIRLYAQIL
>2624757132
LDKYVKNSIFLVCGDLYLKINDYISDLRIKKFSDFKPNPLYESVVEGVRKYRESGCDFLMAVGGGSAIDVAKCIKLYAKNGSWLQSDEVNNTELLVIPTTAGTGSEATRYAVVYYGGNKQSITSDTIIPDAVLFDPRVLDSLPDYQKKSTVMDALCHAVESFWSVNSTNDSKEYSRTAIELIIENIDEFVVDNSKNSIMQKAAFIAGKAINITQTTAGHAMCYGLTSKYGISHGHAAALCVRELWPWMIDKNKYLKETFIEAFGENDLMDGCMKFQNIVDRLEHLVGNKEDIEELSRNVNPVRLSNNPVKLNEDDITNLYKEIV
>2601091949
MTRQRILPGSYREVDDYLQKILLVCGKSIEQLKIGEYFQNIEVIKFQDFQPNPRYESVEAGVRLFQGKKCDMIVAVGGGSAIDVAKCIKLFCCMEPKESFLRRQIEPNDVKLFVVPTTAGTGSEATRYAVIYDKGQKQSVQHDSCIPSAVLLDGTVLRTLPLYQKKATMLDALCHGIESFWSVNATDDSRKLSGEAISLIMEYKEEYLANHDRGNDRMLKAANIAGKAINITQTTAGHAMCYKLTTLYGIPHGHGAALCVDRLLPYLYSHTDKCRDSLETLAKADVEEAIEQYHHVLMGLDLPKIRLNSPKDLEILVGSVNPERLKNTPVEIGEEMRLYSEIF
>2705736036
MEQKIFYDINDLNGYLWTNVLLVCDDKFIKTTLTSRLGIRVTRFSDFCPNPLYESVVKGVEVLRKNNCDVVIALGGGSAMDVAKCIKLFSDMDDDINYLKQEILDNELPLIAIPTTAGTGSEATRYAVIYFEGKKQSVTHESCIPQTVVMDASFLETLPLYQRKATMLDALCHLIESTWSVNATKESLEISENAVKLALNSLDGYVSNTKEGNEGMLKAAHEAGRAINITQTTAGHAMCYKLTSLYNIAHGHAAALCVNKLWPFMLEKTPGGSNVLFLAFGDPYEAAKEFDLILKKYDLSIPTATKEDIDVLKTSVNPVRLKNNPITLTQEIELYKEIL
>2657160307
MIDQKIIETLNELDNYLIKIFLVCGHSINHLTLGKYFDDIEVIKFSDFQPNPSYDSIVNGVNKFIEANTIIAVGGGSAIDVAKCIKIYSNMDHSKNYLQQKIVPNSIHLIAIPTTAGTGSEATRYAVIYYNGEKQSISDFSCIPSLVMLDPTVLKTLPLFQKKATMLDALCHSLESFWSVNSTAESLKSSEAALRIILSNISDYLNNSDTGNANMMRASYIAGKAINITQTTAGHAMCYKLTKMYDIPHGYAAALVNTELWPWMIANERCCDKHLFEIFNTSDAAKLFQNIVNSLNMPVISAKTEADIDILQASVNPVRLKNNPIKLETDISIYKRIL
>2624760927
KLDQENDSQDIFFIEQYDDLDKYMNSRLMFVCGTVYHPLYQYICEMRLGIKRFSDFSPNPNYESVCKAVDLFKDEKCDSVLALGGGSTMDVAKCIKLFATYLDQNEENNILLLAIPTTAGTGSEVTRYAVIYHNGKKQSVVHDSCIPKAVFYDPSFLKTVSPYNRKATLLDAFCHSIESYWSVKSTNKSKAYAREAIGIILDNIEPYIAENSGNIAMQKASQLAGRAINITQTTAGHALCYMLTSKFGLAHGHAAALCVAWLWPNMVDKEEYLVATLEEFMGENSAMAGAEKFRNLLKMLKKIDLTRKIEADKKNIIEELLDGVNSERLVNYPVKLTRATMKKLYNDIL
>2545782805
NLTQKKTSHEIFFIEDYDEFDKYVNGKLLFVCGKVYHLLYQHICEMQLGIKRFSDFSPNPKYESVCKGVDLFNSKECDSILALGGGSTMDVAKCIKLFATYLDQSEENSIPFMAIPTTAGTGSEVTRYAVIYHDGKKQSVTHESCIPKAVFYDPSFLKTVSFYNRKATMLDALCHSIESYWSVNSTDKSKAYAREAIGMILENIDSYIAEDSGNIAMQKASMLAGQAINITQTTAGHAMCYMLTGIFGIAHGHAAALCVAGLWPYMIDKKEYLVSTLEEFMGCSSAMEGAEKFDGILKKLEKIDQESKDSADKHAVITKLLDGVNPDRLVNHPVKLTGDTMEELYNDIL
>2525485987
NLTQKKTSHEVFFIDKYDELDEYVKGSLMFVCGKVYHPLYQHICEMLLGIKRFSDFSPNPKYESVCKGVDIFNSKECDSVLALGGGSTMDVAKCIKMFAIYLDQNEDNGIPLIAIPTTAGTGSEVTRYAVIYHNGKKQSVTHESCIPHAVFYDPSFLKTVSPYNRKATMLDALCHSVESYWSVKSTDKSKVYAREAMGMILENFDSYIAEDSGNITMQKASQLAGQAINITQTTAGHAMCYKLTGIFGIAHGHAAALCVDRLWSYMIDKREYLISTLEEFMGCNSAMEGAEKFDGILKKLEKIDPASQDGADKQAIIAELLDGVNPDRLVNHPVKLTREAMEEIYNDIL
>2526207881
MEQRLISTTGELSELRQLLDSGVLLVCGKHTSSTLNDKVTGSNITMFSDFKPNPTYESVVQGVKLFRENGCDSIVAIGGGSAIDVAKCIKLFTGENGEFLKMELQPSDIPFAVMPTTAGTGSEATRFAVIYYNGVKQSVTHVSSIPNVVFLNPDALKSLPDYHRKSSMLDALAHSIESFWSVNSTEESRSYSCDAISMIMANMEEYLNNTPKGNRQMLIAANTAGKAINITQTTAGHAMCYKITSLFGLAHGHAAFLCDKILFPWMTERTDRCSKSVFEALGCSTEEAKEKLESIYKVLELDTPKADQEQINELTDSVNEQRLKNNPIALDKTIRLYEQIL
>2565709887
MPQLIWMGNGYFYLTTYLKQKLFLVCDQAIAHLPLDHFFTQLEQLRFNNFCVNPRYESIVDGVECFLQSKSQAIIAIGGGSTIDVAKCIKLYSTMDSNTCYLEQKIIPNKIMLIAIPTTAGTGSEATRYAVIYQHGEKQSITHESCIPSVVILDPSLLKTLPDYQKKSAMMDALCHGIESGWSIHSNVESMEYSLSVIKKIMKWMPDYLENPEAANEMLTSANLAGKAINITQTTASHAMSYKLTSLYGISHGHAVAICLPHLWKYMRTHYKHVEQSLAEALGCDTISVEQYLMNILRKLKLTAPQSWKREDILILANSVNPVRLKNNPIMLDSVLMLYGEIL
>2558943033
MDQVIIFAHQYSALDSFFNKKVFLVHTKFNFKISKYFASLKLGIDSFTNFHPNPDYDSVVEGEKLFRETNCDCIIAVGGGSSIDVAKCIKLYMGFFEQVIPNDIKLIVAPTTAGTGSEATRYAVIYYKGEKQSITHDTCIPSEVIFDSAFLHTLPDYQRKSTMLDALCHSLEAYWSVNSTAESKTFSEKAINIILENLDSYLREEKGNYNMLMAANLAGKAINITQTTAGHAMCYKLTSMYGIAHGHAAALCVNKLWPFMNDAKEYLDNMFSQIMGCKSVKEATVKFSSILQKLNIPNVKNVDDFDMLKISVNPVRIKNNPIKLTEEDINILYHQIL
>2789421495
MEQQILKSSDFQALLDYLKQKLFLVCDQILLSLDHFFTMLKYQIQRFSDFHPNPLYESVVAGVEAFRRFQGELIVAVGGGSAMDVAKCIKLYSNYLEQEVPNEIPFLAIPTTAGTGSEATRYAVIYYQGNKQSINHVSCIPSAVLFAPSLLKTLPEYQKKATMMDALCHSIESGWSVNSTDQSMEYSLKAIRNIIVNMEPYLNDEQAAAAMLSAANLAGKAIDITQTTAGHAMSYKLTSLYGFAHGHSAALCLPHLWRYMVDGADYVKGEFQKAMGCSSAEEAADYISDLLGKLRPPSSWTQEKIDLLSKSVNPVRLKNNPVALTEEALRELYQHIL
>2706111647
MQTVISTERYEGLVEYLSGKVLVVCGNCRLNIGRFLDEQQGVMSYFRDFAPNPDYASVVKGVETFRSNGCDSILAIGGGSAMDTAKCIKLYATYIHEKVPNAIPFVAVPTTAGTGSEATRFAVIYYNGEKQSVTDANCIPQAVLFDPSVLDSLPEYHRKSTMMDAFCHAVESSWSVNSTDESREYSRKAIRLILENRDSYLNEPAGNRKMLEAANVAGKAINISQTTAGHAMCYKLTSLYKIAHGHAAALCVSALWPYMADVVEHLSGVFATCMGAQTPEAAAEKFKDFVDGLGIPSVRDDSDYDILKKSVNPVRLKNNPVRLDEKAIDTLYHQIL
>2799702685
MEEQRLDHTSQYRELDDYFNQRILLVAGKLLLNLGSYFESLRTGIRRFDNFKPNPDYSSVVDGVACYQREGCDQIVAVGGGSAMDVAKCIKLFSNYLEQEVPNEIHFMAIPTTAGTGSEATRFAVIYKDGIKQSVTHDSCIPEAVFFDASALKTLPDYHRKATMMDALCHGIESYWSIRSTKESREYSQKAIREILEEKDSYLDTDSGNAGMLRAANHAGRAINLAQTTAGHAMSYKLTGLYGIAHGHAAALCVSELFSDMVDEREHLEKILLEAFGCDRPEEAVKKWNQILKELSIPVASKKDYEILKKSVNPERLKNHPVSLNEERIDRLYHRIL
>2799923229
MEQTIIGAENYSQLDGWLSGTVLLVCGKIRQAIGRYFEALRLGIRRFSAFAPNPVYESVREGVALFRREGCQGLIAVGGGSAIDVAKCIRLWACDGAWLRQEGGRDVPFLAMPTTAGTGSEATRFAVIYEQGEKQSVTDESLIPDAVLLDPGALKTLPEYQRKACMMDALCHAIESFWSVNSTEESREYSRRATEAVLRHMDGYLATDEGNAGMLMAAHTAGRAINLAQTTAGHAMCYKITSLFGCAHGHAAALCDRVLYPWMRDPRAWLEGRLDDAMGQKNAAQGAEKLGRIFDGLGVPGATEAQFAILRTSVNPVRMKNHPVTLDAAAIDALYRRIL
>2705757546
MQTVLTASADYTELDNYLLQSIFLVCGSGAYFDSLEERLNIRVIRFSDFQPNPQYESAVRGAACFRENHCDLIAAVGGGSAMDVAKCIKLFSNMDSESHYLRQKIVPNGVPFLAVPTTAGTGSEATRFAVIYDQGEKQSVSDESCIPSAVLFDADALKTLPLYQKKATMMDAFCHALESFWSVHSTQESRAYAASAIRTVLANMEGYLENSDKGNANMLRAANEAGKAINLTQTTAGHAMCYKLTTLYGIAHGHAAALCNAVLFPYMLAHRENVLEEIAAANDHAAARFREIVQMLAMPAPAVTASDIDMLKTSVNQDRLKNHPVAEEAEMLYRQIL
>2586829615
MQEILVTDSVFSELDYYLKKLLLVCGESFSSLAISKSFETIEKRVKFSNYKPNPTYDSVVEGVKIFRQCDTIMAAGGGSAMDVAKCIKLFSNMDASVNYIEQKITPNDVNLIALPTTAGSGSEATRYAVIYYNGEKQSIADESCIPSCVLMDASVLKTLPLYQKKSTMLDALCHSMESFWSVNSTEESKQYSREAIQLMMKYKNAYLANEAIGNTAMLKAANIAGKAINITQTTAGHAMCYKLTSLYGIAHGHAAALCNAALWPYMAQHEKCIDPRGKDLFGSIEEALTRYQSILAELGMDAPIMKNVSDLEVLTESVNPARLRNNPVRLDKTLRLYKLIL
>2598981546
MKKQEILVTDSVYSELDYYLKRLLLVCGESFSSLAISKSFETIEKRIGVVFSNYKPNPTYDSVVEGVKIFRQNNCDTIMAAGGGSAMDVAKCIKLFSNMDESVNYIEQITPNDVNLIALPTTAGSGSEATRYAVIYYNGEKQSIADESCIPSCVLMDASVLKTLPLYQKKSTMLDALCHSIESFWSVNSTEESKQYSREAIQLMMKYKNAYLANEAIGNTAMLKAANIAGKAINITQTTAGHAMCYKLTSLYGIAHGHAAALCNAALWPYMIDPKDYLEDLFLEAMGCGSIEEALTRYQSILAELGMDAPIKNVSDLEVLTESVNPARLRNNPVRLDKETLRYLYKLIL
>2800704223
MQKIITKDNHAQLDEWINNRLMLVSGAIKQEINSYFEALNDRXXXXXNNCDAIIAVGGGSAMDVAKCIKLYCREGSYLKQTIPNDIPFLVMPTTAGTGSEATRFAVIYYNGNKQSVAHESCIPDSVLMDAAALRTLPDYHRKASMMDAFCHAIESAWSVNSTEESRKYAYDAIQLIMEHKDGYLASDEGNRGMLLAANMAGRAINITQTTAGHAMCYKITGLFGCAHGHAAALCVRILFLWMIDPKEHLKGVLDDAMGCDGAIPGAECFGAVFDELDIPDATQEQYSILKTSVNPDRLKNHPVRMDEDTIDMLYHRIL
>2855344319
MAEQYVELDDYFGDNDVKIFLVCDSSMPFLRISKYFDYLKVHRKFSNFKPNPFYESVVEGVKLFRTGCDMIVAVGGGSTIDVAKCIKLFSNMNTNKNYLTQQIIPNDLKFLAVPTTAGTGSEATRYAVIYYNGDKQSVTDYSCIPSTVLMDASALKTLPIYQKKSTMMDALCHSIESYWSVNSTEESNKYSKQAIQTILENKDAYLANKDLGNANMLKAAYLAGKAINITQTTAGHAMSYKLTSLYGIAHGHAVAICISKLWEYMLEHPERCINNIYCSMGCTVPEAVTKYKALVDSLNFQCSPKDYLILKTSVNPIRLKNHPIYLDEIIESLYHQIL
>2842956050
MLKQQILTARGYEELDNYLNERIFLVCDGLFLKIGRYFDSLRTGIEKFSDITPNPLYESVVDGVRLFCEFGADLILAVGGGSAMDVAKCIKLFFPYLEQTVPNSMKLLAVPTTAGTGSEATRYAVIYFDGEKQSISDYSCIPSAVLMDASVLKTLPIYQKKSTMMDAFCHAIESYWSVNSSEESRQYSRRAIQLIMENKDLYIGDETGNTQMLKAAHLAGKAINLTQTTAGHAMCYKLTSLYGIAHGHAAALCVSRLWPFMIDPNDYLAGIFEEAMGYSDTNTSVRAFQDILKALEAPDSKDRNDYEVLKSSVNPVRLKNNPIELSEDDLDRLYHQIF
>2641229767
MTELHCYEELDKYFQGKVLLVCGSSIKFLRINEYFENKKNVVEFHDFISNPLYESVVKGVDLFRKCTAIIAVGGGSAIDVAKCIKLYSNMDDSINYLTQEIIPNDIPLIAVPTTAGTGSEATRYAVIYYNGEKQSIADVSCIPTAVLLDDSVLETLPEYHKKATLMDAFCQSIESFWSINSTKESKGYSKEAINIIMNNYEDYLDGDNSKNKLILAANISGKAINITQTTAGHAMSYKLTSLYNIAHGHAVALCISKIWPFMVNHDQCIDCRGIETFSASTSKDAIEKFESMLFKFGLEAPKNIRDEDYDVLKKSVNPVRLKNNPVLLTANIDIYHEIL
>2632613403
MTELHCYEELDKYFQGKVLLVCGGSIKFLRINEYFENKKNVVEFHDFISNPLYESVVKGVDLFRKCTAIIAVGGGSAIDVAKCIKLYSNMDDSINYLTQEIIPNDIPLIAIPTTAGTGSEATRYAVIYYNGEKQSIADVSCIPTAVLLDDSVLETLPEYQKKATLMDAFCQSIESFWSINSTKESKGYSKEAINIIMNNYEDYLDGDNSKNKLILAANISGKAINITQTTAGHAMSYKLTSLYNIAHGHAVALCISKIWPFMVNHDQCIDCRGIETFSSSTSKDAIEKFESMLFKFGLEAPKNIRDEDYDVLKKSVNPVRLKNNPVLLTANIDIYHEIL
>2711656595
LDEYFAKRVFLVCGESIRYLKLWNYFNTLEDRLRFSDFKPNPLYESVVSGVSLFKKTDTKQIVAVGGGSAMDVAKCIKLYSNLNEHENYLYQKIIPNDVKILAVPTTAGTGSEATRFAVIYYKGEKQSVSDLSSIPTAVLFDSSVLESLPDYQKKATMMDAFCHAVESFWSVNSTEESREYSRKAIQLILANKEAYLHDPVGNSLMLEAANIAGKAINITQTTAGHAMCYKITELYNLSHGHAASLCVSRLWPYMLHNDKCIDSRGQAIFYAATPEKSAAMFEKILNELGKPQNVKTGDYEVLKNSVNPDRLKNTPVKSDIDILYHEIL
>2799938181
MGQRIIEPGQYSGLDNWIRKILLVCDGSVRYKLNEHLAEAGTGAERFSGFQPNPLYENVQNGVQVFRKEQCDGIMAIGGGSAIDVAKCVKLYSNNGAWLNAETVPNDIPFLAAPTTAGTGSEATRYSVIYYEGKKQSITSESIIPGAVLLDPDTLITLPAYQKKATMCDALCHAVESFWSVNSTDESRIYSREAIQRILGNMDGYLANTEKGRKEMLLAANTAGKAINITQTTAGHAMCYKITSLFGCAHGHAAMLCDRILFPRMVDPEEYLKKTLDEAMGCTDAQSGADRFAEVFRKLDFEVPEATDEQFRELRKSVNPVRLKNHPAALDDQAIDSLYHEIL
>2799839599
MQQTIITAQHYSALDAWLQRLFLVCDDSIKFDIRGKLDEVRCESFSDFQPNPLYESVVKGVKLFRQAQCDAIMAIGGGSAMDVAKCIKLYSNDGAWLKADIVPNAIPFLAMPTTAGTGSEATRYAVVYYEGAKQSVTSESFIPETVLLDPNALKTLPLYQKKATMMDALCHAVESFWSVNSTEESMGYSREAIRLVLANMQGYLDNTEDGNANMLMAAHTAGKAINITQTTAGHAMCYKLTSLFGVAHGHAAILCDRVLFGWMTDPEAHLKAALEGAMGCESAAQAADKLVSVFDSLDLKVPTATDAHDACVAGMPVRCLRLRAGGGRL
>2585348002
MNQTILKASENYKELDDYFLSNIFLVCDAAIKFLKLDSYFTDITKRLRFSDFQPNPLYESVVKGVELFNNSKCDVIVAVGGGSSMDVAKCIKLYSNMNPNENYLKQTIVPNNISFLAVPTTAGTGSEATRYAVIYFEGAKQSVTDYSCIPSTVLFDSSALKTLPDYQKKSTMLDALCHSIESFWSVNSNDESKEYSKKAIQMIFSNKDSYLKNEEFISNMLQAANLAGKAINITQTTAGHAMCYKITSLYKISHGHAAALCVNKLWPYMSSNSACIDPRGKELFNAASVEKAQSGFSALLSSLGLPEVKNIKEEDFDLLKNSVNPVRLKNNPVGLTEAINLYHEIL
>2658532250
MAEQSILIASSYCEIDRYLKNILLVCDGSLQFKIDGYFKFLRMGVEYFSDFRPNPLYESVVEGVKLFLDKKCEAIFAVGGGSAIDVAKCIKLYSNYLKQEIVPNDVKLLAIPTTAGTGSEATRYAVIYFEGAKQSVTDYNIIPSTVVMDASALSTLPAYQKKATMMDAFCHAIESFWSVNSTEESKEYSRQAIELILGNMDAYQAGDNSKNKIVLKAANIAGKAINITQTTAGHAMCYELTSLYGIAHGHAAALCVAKLWPYMIDPQEYLNGIFAEAMGCATVQDAIVKFQGIIGTLGLTVPEMKDADDYDKLRTSVNPIRLKNNPVGLEEEAIDSIYHEIF
>2799995949
MQTILNTEDLKDLDEYLKKLLLVCDHSIHFRLDEYFADLRKGIQRFEDFESNPAYESVVLGEKVLRESGCDMIAAVGGGSAIDVAKCIKLYKNYLTQAVVPCDMPLLAVPTTAGTGSEATRYAVIYYGGEKQSITHESCIPTAVLFEPQVLKTLPEYQKKSTMLDALCHALESVWSVNSTPQSKQFSAQAIKLILENMQSYLCGDENTYPIMLKAANLAGKAINITQTTAGHAMCYKLTSLYGIAHGHAAALCVKSLFPYMIDPEGFLKNSFAGAMGCQTPQAAAERFAQIVDYLALEVPKTNGESDIDILKTSVNPDRLKNNPVKLDVPTIEKLYKQIL
>2540926392
MQNILTASENYTELDEYFKSILLVCDNSIGFLKLNDYFNTLEERLRFSDFEPNPKYESVVNGVELFHNCELIAVVGGGSAIDVAKCIKLYSNMDSSKNYLKQEIVPNDITLFAVPTTAGTGSEATRYAVIYYNGEKQSVTSESCIPSTVLFDPSVLKTLPMYQKKATMMDAFCHAIESFWSVNSTDESKQYSKEAIQLILANIDSYLANDETANANMLKAANIAGKAINITQTTAGHAMCYKLTSLFGIAHGHAAALCDKVLFPYMIANDKCIDKRGVQTFAEIAEATDVVLAAEKFAGIVDRLEFAPPQSDIEVLKTSVNLVRLKNNPVSLSLELYRNIL
>2558351616
MQSILYASENYAELDKKVKKILLVCDNSIRFLRLNEYFESLENRVRFSDFEPNPNYESVVRGVELFHKCEMIAVVGGGSAIDVAKCIKLYSNMDSSENYLKQEIVPNDIVLFAVPTTAGTGSEATRYAVIYYNGEKQSVTSDSCIPGTVLFDASVLKTLPIYQKKATMMDAFCHAIESFWSVNSTDESKQYSKEAIQLILANMDDYLSNDENANAKMLKAANIAGKAINITQTTAGHAMCYKLTSLYGIAHGHAAALCDKVLFPYMIANDKCIDKRGEQSFNAATAEKADEKLAHIVDSLELESPKAKDANDIDVLKTSVNPDRLKNNPVKLSDVIELYLTII
>2800179189
MARQTILTANYESFDRWLKDNLLLVCDDSIQFLKINDYFDTLGVRVVKFDRFRPNPLYESVEDGVSVFKANGCEAIAAIGGGSAIDVAKCVKLYCNMDSGRNYLEQTVVPNDVPLLAMPTTAGTGSEATRYAVIYYNGVKQSVTHESCIPSAVMFDAGALQTLPPYQKKSTMLDALCHALESFWSVNSTDESKGYSRKAIELILASQEAYLSGDCEDMLHAANLAGKAINITQTTAGHAMCYKLTSLFGIAHGHAAALCDRTLFPWMLRHDKCIDTRGEDTFGAVTPEEASRKFRDLVDSMELSVPVSESDYEILRNSVNPTRLKNHPIALDLNLYREIL
>2800092189
MEQQILTASGYAELDAWLRENVLLVCDSSLQFLNIRKYFEAAQDRTKFDDFQPNPLYESVVKGVDLFHRNDCRAIIAVGGGSAMDVAKCIKLYSNPERNYLRQEIIPNEIPLLAVPTTAGTGSEATRYAVIYFEGAKQSVTDQSIIPGTVLMDSSALKTLPLYQKKSTMMDALCHAVESFWSVNSTPESKEYSSQAIRLILAGMQGYLANEDEANASMLLAANTAGKAINITQTTAGHAMCYKLTSLYGIAHGHAAAMVDVKLFPWMLRNDRCIDARGEETFSAASPESAAGKLQAIFDKLELKKPEVREEDYEILKASVNPVRLRNNPVEGETDLLYHEIL
>2595376744
MSGRIISADNHYAELDNYIGCQVMLVCDESLRFLDIRHYFDTLTDRLRFSDFKPNPLYESVEKGVGLFRNRCDSIIAVGGGSAMDVAKCIKLYSNMDSLKQAIVPNDVPLLAVPTTAGTGSEATRFAVIYYNGEKQSVADESCIPSVVLMDPSVLKTLPGYQKKSTMLDALCHAIESFWSVNSTEESRAYSGQAIGMIIKNKDAYFANEESGNREMLKAANIAGKAINITQTTAGHAMCYKLTSLFGIAHGHAAALCVSKLFPFMIRHDSRGEAFLFDAMGCENAEQAVCRFDEILSALELRVPEAEKDFEILKNSVNPTRLKNNPVGLDIDIDLLYHQIL
>2752726705
MHLVRFSHFQPNPLYESVVEGVELFHNADCDAIMAIGGGSAIDVAKCIKLFNNMDHSRNYLEQTITPNDIPFLAMPTTAGTGSEATRYAVIYYEGAKQSVTDNSCIPSVVLMDNSVLKTLPDYQKKSTMLDALCHAIESYWSVNSTDESKAYSREAIYLVLANMDGYLNNEDTGNEGMLMAANTAGKAINITQTTAGHAMCYKVTSLFGCAHGHAAALCVRKLFPWMITHRAYLEKTLDGMGCDDAARKFEDIFNRLEMAVPVATEKEFTILNSSVNPIRLKNHPVLLDETIDLYHDIL
>2573549904
MSQKIITAEGYAELDRWVKENLMLVCDSSLQFLTSINEIDTEMIRFDDFQPNPLYESVVKGVDIFRSSGCDGIMAIGGGSALDVAKCIKLYSNMKGYLSQEIVPNSIPFLAVPTTAGTGSEATRYAVIYYQGNKQSVADYSCIPETVMFDPSVLRTLPVYQKKSTMMDAFCHAIESFWSVNSTDESMGYSREAIKIILENMDGYFANDDAANANMLRAANLAGKAINITQTTAGHAMCYKLTSLYGVSHGHAAALCIRKLFPYMITADKCIDKRGEEIFGAATAEKAAEKFNEIFGKIGLEVPKMSEADIDILKTSVNPVRLKNNPVGLDVTVELYREIL
>2624731397
MEQKIITSINEFESLEDWIKALFLVCDTSFQFRKYIEQIEETGNTPSGIFDDFQPNPLYDSVVKGVKLFRESESDAIMAVGGGSAMDVAKCIKLYSNMDSFLKIDVVPNDVPFLAMPTTAGTGSEATRYAVVYYDGKKQSVADYSAIPETVLMDSSVLKTLPEYQKKSTMMDAFCHAIESFWSVNSTDESKSYSRQAIRMVMENIDGYLNNTEEGNSNMLMAANLAGKAINITQTTAGHAMCYKITSLFRAAHGHAAILCDRVLFPWMLENDKCVDPRGEEVFNADAAPKDKVEEIFERLELEIPAEDFAELKTSVNPVRLKNHPIALDETIELYRKIL
>2558930253
MNQSIISADNELERWRKVLLVCDSLSELNNKLENITTPIVKFSNFQPNPLYDSVVEGVKLFEQCDSIFAVGGGSALDVAKCIKLNDGLKTQINPSDIPFLAMPTTAGTGSEATRYAVVYFDGVKQSITSESFIPDIVLMDPNSLKTLPLYQRKATMCDALCHAIESFWSVNSTEESKAYSKQAIQGVLENFDGYLNNTGNGGMLKAAHMAGKAINITQTTAGHAMCYKITSLFGCAHGHAAILCDRILYSWMLQNDSRGEDYLLNALGCDALLGAEKLASIFEKLDLSIPVDQYEELKNSVNPVRLKNHPVFLDVDYLYHQIL
>2799847848
MEQRILKNEQYAVIDTWFIEAMLVCGKSIKRQKINNYLEKVPSQVRFTDFQPNPLYENVTEGVKRFRAEACDAIIAVGGGSAMDVAKCIKLYSNLPGDLKENIVPNNIPFLAMPTTSGTGSEATRYAVIYYDGVKQSISDYSCIPKTVLMDASVLKTLPEYQKKATMCDALCHAIESYWSINSTDESKEYSKAAIHGVMENIDGYLANTDEGNTGMLIAANTAGKAINITQTTAGHAMCYKITSLFRSAHGHAAILCDRVLFPWMVENTDKCIDYLKTIGCEEGAEKLRGIFDSLGLEIPTATAEQFEILKNSVNPVRLKNHPIALDVTIDLYHNIL
>2780280317
MVENTLFCNFNDNIINNIIATKIYLLCGKTFISTKSNTLDVQPRXDEIQQSNPDTSNLIKLLSTHQITSDDMIIAIGGGSIIDYGKLMMYFNDVLSFIKGNLKKIKNIPFLAIPTTFGSGSEATSFAVLYHQNAKYSVSSPLLLPKNSIICYELGLSMPXXVLGATIMDALCQAIEGFWSKNSTDISRDYSYQALKLLIPQIEXMKINKFYQDXSLASNLAGKSINIAKTTAAHALSYYFTIEHNVPHGNAVGLTIVQLFKHNSDDNFDIRMTFKKLIPDHNYLSMLINNISFNLIMPLXKLXKVXFIDVIQNVNLERLANNPVNINQDDLLKILENS
>2754231609
MHLSLVFPGAAAHVRELVARRIAVLRGPELSDAGACDRVDYIVADASPTLESIEMAGAFFAGADTILAIGGGAVIDTAKGVRRIAADALRMRGGSTRRLPACIAVPTTAGTGSEVTPFATFYVGGVKHSVDHPDAMPDRAVVDARLTGSLDARQTACSGVDAICHGIESMWSRAATTESITYASDALTLCGRYLGDAIRDANARAAVMYAAHLSGRAIAITRTTAAHALSYALTARFGIPHGHAVGLFMGPVLAEHAREVHRGKGIAEILAAPNARTPRQRWEAQLREWGLPATLAEVGVPRSAYAELIAEVNLERLANHPVRLDLHLLDAL
>2754798332
MVHLSLVFGAAAHVRELVARRIAVLRGPRSFELAQALLHLGAMTCIVADASPTLEIEMAGAFFAGSGADTILAIGGGAVIDTAKGVRRIAADALRMRGGSTRRLPACIAVPTTAGTGSEVTPFATFYVGGVKHSVDHPDAMPDRAVVDARLTGSLDARQTACSGVDAICHGIESMWSRAATTESITYASDALTLCGRYLGDAIRDANARAAVMYAAHLSGRAIAITRTTAAHALSYALTARFGIPHGHAVGLFMGPVLAEHAREVHRGKGIAEILAPNARTPRQRWEAQLREWGLPATLAEVGVPRSAYAELIAEVNLERLANHPVRLDLHLLDAL
>2811903071
IPWREDADTLSLSSQRIDRLPVLMRGRVLIVIDRASAQMDLIERLSGLGHVEYFEAFSPNPTSDQAAEAGRCAARAQCVLALGGGSCMDVAKIAALSANRPEAIEALSRGSVEAGVLPLVAVPTTSGTGSEATHFAAIYVDGRKVSVAHPALRPSGVVLDARMHRAMPPRLAAVTGCDALGQSMESLWAVGRSERSAAYARAGGRLVADNLARSVSTAVDARTAVMLGAHLAGQAINLSKTTASHAMSYGITQRFGLAHGHAVALTLGRLGQRNAVLETNCQDAVVRLLGVEPARLPDAVAELLDSIGLEHSPVALAIDARRQLAESVDPVRLGNNPRRLGTELALLDH
>2868059364
NASKLGRAPQLIEGTGASALSKIVSRVLVVGSRRVEGIPALASLVRHGHYGLTRPNPSVQDALDLSSAIEEARPTTVLAVGGGSAIDQAKAARLFKPLDSGLRGDASRPDPPLLVAVPTTAGTGAEMTPFATLYRGQAKVSLDLPQCRPDLAVLDGELTRTCPDRHSLAAVLDAVCHAIESGWSLSRTQSSRLYANAARDHLATHLARTAPSETRRHLLLLAAAVAGIAISQTRTTGAHAFAYHLTAAYGVPHGFACAASMSWIEAQADEATRAAVATHLDGAQGARLVHLPSLNGNALEEYVDAGLAVSRMATHPVPIDRPEAIRHIRADG
>2585378638
TAPAPQRPAYVAFGPGSALGLPQILRPPLVLAGHGAGGRPWLAELRATLPRHVFTTLPYPTWEKIDRIADLMNRLGTGPIVAIGGGSVVDTAKVAAVRAAEAAGTPRRPVTAVPTTPGTGAEVTPFATVWDFTGNTKESFAGVAPDAVVVDPELTRTLTTEALGGMVFDTLAQGMEAAWSAGSTPEAQAHGTGAVALAAANLERLLADPDDAARSAISLAGLYSGRAIAVARTTVCHALSYPMTLRYGVPHGHACGLTLGAVLAYNARTDSDCRRGVRDILDARDAAARRLEDLLAASGLAGYDAHDDERLAAEAMRYDRADNNPRRLDPRLRLLAGLR
>2870521592
MSISAGPPHVLMGPGGVTDLRSAVSGRVLLVVGGGFARRPWRERVLAALRPAVQPGMPTPEVARLAGEARAHRADVVVAVGGGSVMDAAKVVAALSAAPLSAPLSAPAASCADGGLPVVAVPTTPGTGAEATPFATIWDVERRRKLSLRGEAVRPAVAVLDPALLAGLPGDQLAASLLDTLAQGVEAAWSTRADERSEALGAAAWAELATLLDRPRPGPVERRAVLLAGHYAGRAIAIAGTTICHALSYPLTLRHGVRHGHACGLTLAPVLRHNAAVEADCAERVRAVVRGADPDDLALRVEAFLAVSDLPPVTGIDDADRIAAEALGYDRAASNPRHVDAALALLTTLP
>2776345398
LAATELGAPRTLIGAGVAEEIEGAAAGRVFLVTGAGFSGRPWSGALRPFRPRVGVQAGMPTPAVAELARALREHRAEVVVAAGGGSVMDAAKAAAALAPGPEVTPALVTPRGTGLPVVALPSTPGTGAESTPFATVWDVDRGRKLSLRGESLLPAVAILDPDLLLGLPSRQLTSNMLDTLAQGVEAAWSTRSDARAERLGAAAWGRLADLLDQPPHPPSAERHALLLAGHLSGRAIAIAGTTVCHALSYPLTLRHGLSHGHACGVTLAGAVRFNAAVPGRVREAIAAAGAGDAEALAGRVEAFLARSGLPGVPDLGPDAPRIARQALGYDRAGNNPRHLDVALALLTS
>2552113299
MDAAMDSPRTIVGVRAAELAAEVAPRVLVTAGSGFALRSWSAPLLAALGSVVQSGLPTPEVALLAHQVRAHRADVVVTIGGGSVMDAGKAAAALSVTSDPVVRMCAGGVPPIIALPTTPGTGAEATPFATIWHRDRGRKLSLRGSALLPATAVLDPDLLVGLPAPHLVSCLLDTLAQGLEGAWSIRADERSEWLGATALALLADLLDRPHDNLDATQRHAALLAGHLAGRAIAIAGTTVCHAMSYSLTLRHGLSHGHACGVTLAAVLRYNALVDPRGALVRGIKAVQAGVETLARKIEGLARSPALPPVPDRRDATRIATEALAYDRAGNNPAAWRP
>2771807093
MDAAMDSPRTIVGVAELAAEVVTGRVLVTAGSGALRSWSAPLLAALGSFPLVVQSGLPTPEVALLAHQVRAHRADVVVTIGGGSVMDAGKAAAALSVTSDPVVRMCREGGAQGVPPIIALPTTPGTGAEATPFATIWHRDRGRKLSLRGSALLPATAVLDPDLLVGLPAPHLVSCLLDTLAQGLEGAWSIRADERSEWLGATALALLADLLDRPHDNLDATQRHAALLAGHLAGRAIAIAGTTVCHAMSYSLTLRHGLSHGHACGVTLAAVLRYNTDPALRVRGAIDKATGLDGVETLARKIEGLARSPALPPVPIRRDATRIATEALAYDRAGNNPRRVDVAALTRLLARTA
>2647055250
MDAGKAAAALSIRADPTPEMVVRACAEETGGEPAPPVIALPTTPGTGAEATPFATIWHRGQGRKLSLRGASLRPVTAVLDPDLLIGLPAAHLISCLLDTLAQGLEGAWSIRADQQSEWLGGAAWALLADLLDRRPDDWGAAQRHAALLAGHLAGRAIARAGTTVCHAMSYPLTLRHGLSHGHACGLTLASVLRYNASVDPRGPLAAVSAAGAESVEELARRIDTLAASPALPVPDLDAIRIATEALAYDRAGNNPRRVDVQTLTRLLAGIA
>2733039444
MDAALDSPRTIVGVRAAEEIVTAVAPRVVLIAGGGFTGRGWSAPLLTALRSVIQSGLPTPEVAVLARQVRAHRADVVLTVGGGSVMDAGKAAAALSIRTDPTPELVVRACEAAPPVIALPTTPGTGAEATPFATIWHRGQGRKLSLRGASLRPVTAVLDPDLLIGLPEAHLISCLLDTLAQGLEGAWSIRADQQSEWLGGAAWALLADLLDRRPDDWGAAQRHAALLAGHLAGRAIALAGTTVCHAMSYPLTLRHGLGHGHACGLTLAAVLRYNASVGADCARATIAAAGEDVEELARRIDTLAASPALPVAPDLRRDAIRIATEALAYDRAGNNPRRVDQALTLLAGIT
>2814721685
MHAALDSPRTLVGERAAEAAPAVVRARVLLVAGSGFRRRVWAEPLLAAFQGVVHAGLPTPEVARLTDEIRAHRAEVVVTVGGGSVMDAGKAGAALSTSADRLACAATADDAGAPPVVALPTTPGTGAEATPFATIWDRGRGRKLSLRGTALQPVTAVLDPELLLGLPAADLAGCLLDTLAQGVEGAWSIRADERSEWLGAAAWAQLAEVLEQRHTDLSAHRGAALLAGHLAGRAIAIAGTTVCHAMSYPLTLRHGLRHGHACGLTLAAVLQYNAQVQRVRDAIAQAGADSVDEKVAALVRSPALPPPPDLGHEAARIATEALAYDRAGNNPRRVDATLTLLAGSA
>2587504080
MHAALDSPRTLVGERAPAVVPRVLLVAGNGFRHRAWAEPLRAALQGVVHAGLPTPEVARLTDEIRAHRTEVVVTVGGGSVMDAGKAAAALSTSADRVVLACADDAGAPPVVALPTTPGTGAEATPFATIWHRDRGRKLSLRGTALQPVTAVLDPELLIGLPAADLVSCLLDTLAQGVEGAWSIRADERSEWLGAAAWAQLAEVLEQRHTDLSAAHRAAALLAGHLAGRAIAIAGTTVCHAMSYPLTLRHGLSHGHACGLTLAAVLRYNAQVDPRGALDAVRAGDSVDELAGKVAALVRSPALPPPPDLGHDAARIATEALAYDRAGNNPRRVDAATLTQLLAGSA
>2514657745
MHAALDSPRTLVGERAAVVRVLLVAGNGLHHRAFQGFALAGLPTPEVARLTDEIRAHRAEVVVTVGGGSVMDAGKAAAALSTSADRTPHAVVLAPPVVALPTTPGTGAEATPFATIWHRDRGRKLSLRGTALQPVTAVLDPELLIGLPAADLVSCLLDTLAQGLEGAWSIRADERSEWLGAAAWAQLAEVLEQRHTDLSHRGAALLAGHLAGRAIAIAGTTVCHAMSYPLTLRHGLSHGHACGLTLASVLRYNAPRGAQAIGSVDELAGKVAALVRSPALPPPPAARIATEALAYDRAGNNPRRVATLTLLAGSA
>2772859922
MHAALDSPRTLVGEAEVAPAVVRPVLLVAGNGFRHRVWAEPLFAAFQGVVHAGLPTPEVARLTDEIRAHRAEVVVTVGGGSVMDAGKAAAALSTSADRVLACAAPADDAGAPPVVALPTTPGTGAEATPFATIWHRDHGRKLSLRGSALQPVSAVLDPELLIGLPAADLVSCLLDTLAQGLEGAWSIRADERSEWLGAAAWAQLAEVLEQRHTDLSAHRGAALLAGHLAGRAIAIAGTTVCHAMSYPLTLRHGLSHGHACGLTLASVLRYNAQVGADCTRGAQRITGVASVEDLAGKVAALVRSPALPPPPELRHEAARIATEALAYDRAGNNPRRAATLTLLAGSA
>2870851895
VAAPVRAVVGPGAVAAVEAICGDTLLVVGPGFDTRPWAERLAALRPLPIRYVQPGPAPAGVLRLARLLRDPGIVLAVGGGTVLDTVKAAVALQPYPDLDERDVGEPRVCTRPAVVAVPSTPGTGAEATPFATLWDTAGGRKLSLTGPELLPGAVILDPDLLVGLDRTVLVGAVLDTICQGAEAAWSIRSTPASTAFGLTALGTAAGVLDRLVAGDAGRLALLLAGHHSGRAIAAAPTSSCHAISYPLTLWLGLAHGHACGVSLPRLLRHNADVTADCARAVVDALGTAARAAAAARVERLLAGAGLAPLDELPVDAHDLAVEALNYPRCHDNPRRLDVVLRRLLGTPL
>2753317817
ATRLLEGAVAAVAAAVADLPARRGRVLVVGGGFASPGVRAALRPAGLAVLVHGTTTPRVAELAAGLRAERAEVVVALGGGSVLDAAKAAAVLAAHERPDADLVVARATGPGIPVIAVPTTAGTGAEATPFATVWDLARGRKLSLAGSGVRPLAAVLDPDLLAGLDRNALAAGVLDTLCQAVEAAWSIRSGPESTAWGLRALGQAAPALDRAAAGTAAERLALQRAGHASGQAIALAQTSSCHAVSYALTLRLGLSHGHACGVALGPLLRHNAAVEADCARRLIAPLGGSPAEAAARVEGFLAGSGLARLDELPVSAEEVAADALSYPRCHDNPRRLSHSLSRLLADRS
>645408886
MTAVFPGELLLAEGIHRVTALLSGRVAQVVGPGFAGRPWAPRLTDALRPVVHDGPTTPDVAALARQLRAIRADVAVAIGGGTVMDAAKAAAALADDADRVRQACAPTPPAVRVVAVPTTAGTGAEATPFATLWDLKHRRKLSLTGPRVRPSAAVLAPELLAGLGRRALATGILDALCQGAEASWSIRSTPESIRWGTSAVTLAAEALDQVQDDAPDAARLALQRAAHHSGRAIALAQTSSCHAISYPLTLRLGLAHGHACGVTLGRLLRYNGDCTGHVRRVLDALGGPARAALRVERFITACGLTPYDADVDHRSLAAEAVTYPRCHDNPRRLDRESLGRLLGERS
>651728127
MTAVFPGELLLAEGIHRVTALLRARVAQVVGPGPWAPRLTDALRPLDPTVVHDGPTTPDVAALARQLRAIRADVAVAIGGGTVMDAAKAAAALDGRVRQACAAGPAADTPPAVRVVAVPTTAGTGAEATPFATLWDLKHRRKLSLTGPRVRPSAAVLAPELLAGLGRRALATGILDALCQGAEASWSIRSTPESIRWGTSAVTLAAEALDQVQDDAPDAAARLALQRAAHHSGRAIALAQTSSCHAISYPLTLRLGLAHGHACGVTLGRLLRYNADPTGHVRRVLDAPLGGTPARAALRVERFITACGLTPYDALDVDHRSLAAEAVTYPRCHDNPRRLDRESLGRLLGERS
>2641421810
MTGTAPGAFVVAEGIGEIERLATPRVAQVVGPGFASRPWAAVLRPLDPMIVHGATTPDVATLVRQLRLIRADMVVAIGGGTVMDAVKAAAALSRDADQVRQACAAGPVPDPTAPFQVVAVPTTAGTGAEATPFATLWDLRHRRKLSLTGPGVRPRAAVLAPELLAGLGRRDLATGILDALCQGAEASWSIRSTPESIRWGTSAVTLVAKVLDRVQDGTPDGEARLGLQRAAHHSGRAIALAQTSSCHAISYPLTLRLGLAHGHACGVTLGRLLRYNLDPVEHVRRVIGSPLGGAPALAAARVERFLAACELTPYDELAADHRKVAAEAVSYPRCHDNPRRLNHESLSRLLGERS
>2686762907
FPATDRTRIRFGLGALDQLDEVAEGRILVLSGRSHKPWLAKVDAAMAGVENTVANPTPESIAPILEVAWRAEMIVAVGGGSTLDTAKVVAALVNAGCSVEQALVQGRTCPALPVVAVPTTGGTGSEVTPYATVWEPATRLKHSFADTDLYPAAAVVDPDTLLSAPASALAVGGLDALCHAMEGAWSVNSTDESSDQGVAAAGLLATNLLPLVAEPANVFREAVMRAATLAGLCIATGQTTVSHAVSYPLTLLYDLLHGHACALTLGALTRFNARTESDCNRAIIAALGETAEDADRVITGMIRGLGLPTYDQVDPVITEAVRYARFRNNPRAMSPQVSLLSRLV
>2777293329
SARHYAPTQVVFGRGAAHGLDTVIRRRRPMVLAGRQAAAKPWLEACRRLGAAVVVENPRANPTPQSMQHVLDIAWRHRVDGVVAIGGGSVLDTGKAVALLASGHQSVVQAVHEGARSPRDTGLVAVPTTAGSGAEVTRTATVWDEREQRKRALDDEALFPDLAVVDPLLTMSAPERVWRGCGLDALAQAVESSWAVAADAESLRFSVPAVGLATEGLEAVLAAPEDAARTVLSCASVFAGMAIAGTRTTIPHAVSYPMTLRYGIPHGHACALTLGAVLRFNAAVPDHTTAVLRSLGAHDPAEAHQRLDVLLTRLGLPTLAGLGRRIDVTALADDVVTYSRFDNNPRHMSRQLTALL
>2818468801
SAHHYVPTRVVFGRGAAHALDTVIRHRRPMVLTGRETAAKPWLDACRRLGTVVVAENRANPTPQMQHVLDIARRHRVDGVVAIGGGSVLDTGKAVALLAQAVDLEAGRPGLSRGTGLVAVPATAGSGAEATRTATVWDEREQRKRALDHAGLFPDLAVVDPLLTMSAPDRVWRSCGLDALAQAVESSWAVAADAASLRFSVPAVRLAAEGLEAVLTDPGDEAARTVLSCASVFAGLAIAGTRTTVPHAVSYPMTLRYGIPHGHACALTLGAVLRFNAAVPEHTTGVLRALGTPAQANRRLDTLLTRLELPTLRGLGHIDTGALADDVVTYSRFDNNPRHMSRQLTALL
>2768267030
AADHYVPTRVVFGRGTLDRHREFHRPMVLTGREAAWLAAVVRRLGTAVVVENPRANPTPESMQHVLDIAQHRVDGVVAIGGGSVLDTGKAVALLAGGERSVAEAVDSAPPGGPRGTGLVAVPTTAGSGAEVTRTATVWDEREQRKRALDHEALFPDLAIVDPLLTMSSPDSVWRSCGLDALAQAMESSWAVAADAESLRFSVPAVRLAAEGLEAVLVDPGDEAARTVLSCASVFAGLAIAGTRTTVPHAVSYPMTLRHGIPHGHACALTLGAVLRFNVAVQDCRDSVLRSLDARDPAEAHQRLDVLLGRLGLPTLRGLHIDVHALADDVVTYNRFDNNPRHMSREQLTALLHAES
>2818421474
AADHYVPTEVVFGRGAAHTLDTVIRHRRPMVLTGRKAVKPWLAAVVAACRRLGTVVENPRANPTPESMQHVLDIARQHRVDGVVAIGGGSVLDTGKAVALLAGAVDPRSGPVAAPGGPRGTGLVAVPTTAGSGAEVTRTATVWDEREQRKRALDHEALFPDLAIVDPLLTMSAPDTVWRSCGLDALAQAAESSWAVAADAESLRFSVPAVRLAAEGLEAVSADPGDEAARTVLSCASVFAGLAIAGTRTTVPHAVSYPMTLRYGIPHGHACALTLGAVLRFNRDPPDHVTSVLRSRLDARDPAEAHQRMDVLLGRLGLPTLRGLDHIDVRALADDVVTYNRFDNNPRRMSRDQLTALLHAES
>2818512437
SADHYVPTQVVFGRGAAHTLDTVIRHRRPMVLTGREAAWLAAVVRRLGTAVVVENPRANPTPESMQHVLNIAQHRVDGVVAIGGGSVLDTGKAVALLAAGERSVAEAVDSAGRGGPRGTGLVAVPTTAGSGAEVTRTATVWDEREQRKRALDQAALFPDLAIVDPLLTMSAPDGVWRSCGLDALAQAMESSWSVAADAESLRFSLPAVRLAVEGLEAVLADPGDEAARTVLSCASVFAGLAIAATRTTVPHAVSYPMTLRHGIPHGHACALTLGAVLRFNQDCPEHVTRVLHSLDARDPAEAHQRLDVLLRRLGLPALRGLHIDVRVLADDVVTYNRFDNNPRHMSRDQLTALLRAES
>2818538890
SADHYVPTQVVFGRGAAHTLDTVIRHRRPMVLTGREAAWLAAVVRRLGTAVVVENPRANPTPESMQHVLNIAQHRVDGVVAIGGGSVLDTGKAVALLAAGERSVAEAVDSAGRGGPRGTGLVAVPTTAGSGAEVTRTATVWDEREQRKRALDQAALFPDLAIVDPLLTMSAPDGVWRSCGLDALAQAVESSWSVAADAESLRFSLPAVRLAVEGLEAVLADPGDEAARTVLSCASVFAGLAIAGTRTTVPHAVSYPMTLRHGVPHGHACALTLGAVLRFNQDCPEHVTRVLRSLDARDPAEAHQRLDVLLRRLGLPALRGLHIDVRVLADDVVTYNRFDNNPRHMSRDQLTALLRAES
>2545386290
SADHYVPTQVVFGRGAAHTLDTVIRHRRPMVLTGREAAVAAACRRLGTAVVVENPRANPTPESMQHVLNIARQHRVDGVVAIGGGSVLDTGKAVALLAAGERSVAEAVDSAGRGGPRGTGLVAVPTTAGSGAEVTRTATVWDEREQRKRALDQAALFPDLAIVDPLLTMSAPDGVWRSCGLDALAQAVESSWSVAADAESLRFSLPAVRLAVEGLEAVLADPGDEAARTVLSCASVFAGLAIAGTRTTVPHAVSYPMTLRHGVPHGHACALTLGAVLRFNVTAQDCRDRVLRSLDARDPAEAHQRLDVLLRRLGLPALRGLHIDVRVLADDVVTYNRFDNNPRHRDQLTLLRAES
>2818591547
SADHYVPTQVVFGRGTLDRHREFQRPMVLTGREAAWLAAVVRRLGTAVVVENPRANPTPESMQHVLDIARQHRADGVVAIGGGSVLDTGKAVALLAAGERSIAEAVDQGGPGGPRGAGLVAVPTTAGSGAEVTRTATVWDEREQRKRALDHEALFPDLAIVDPLLTMSAPDGVWRSCGLDALAQAVESSWAVAADAESLRFSVPAVRLAAEGLEAVLADPGDEAARTVLSCASVFAGLAIAGTRTTVPHAVSYPMTLRHGIPHGHACALTLGAVLRFNQDCPEHVTSVLRSLDARDPAEAHQRLDVLLRRLGLPALRGLHIDVRTLADDVVTYNRFDNNPRHMSREQLTALLRAES
>2818573047
SADHYVPTQVVFGRGTLDRHREFQRPMVLTGRAIKPWLAAVVRRLGTAVVVENPRANPTPESMQHVLDIAQHRVDGVVAIGGGSVLDTGKAVALLAAGERSVAEAVDSAGRGGPRGTGLVAVPTTAGSGAEVTRTATVWDEREQRKRALDHAALFPDLAIVDPLLTMSAPDAVWRSCGLDALAQAVESSWAVAADAESLRFSVPAVRLAAEGLEAVLADPGDEAARTVLSCASVFAGLAIAGTRTTVPHAVSYPMTLRHGIPHGHACALTLGAVLRFNQDCPEHVTSVLRSLDARDPAEAHQRLDILLRRLGLPTLRGLHIDVRALADDVVTYNRFDNNPRHMSRDQLTALLRAER
>2818599914
SADHYVPTQVVFGRGTLDRHREFHRPMVLTGREAAWLAAVVRRLGTAVVVENPRANPTPESMQHVLDIAQHRVDGVVAIGGGSVLDTGKAVALLAAGERSVAEAVDSAGRGGPRGTGLVAVPTTAGSGAEVTRTATVWDEREQRKRALDHAALFPDLAIVDPLLTMSAPGGVWRSCGLDALAQAVESSWAVAADAESLRFSVPAVRLAAEGLEAVLADPGDETARTVLSCASVFAGLAIAGTRTTVPHAVSYPMTLRHGIPHGHACALTLGAVLRFNQDCPEHVTSVLRSLDAGPAEAHQRLDVLLRRLELPTLRGLHIDVHALADDVVTYNRFDNNPRHMSRDQLTALLRAES
>2766293764
SADHYVPTQVVFGRGAAHTLDTVIRHRRPMVLTGREAVKPWLAAVVAACRRLGTVVENPRANPTPESMQHVLDIARQHRVDGVVAIGGGSVLDTGKAVALLAAGERSVAEAVDQGGPGGPRGTGLVAVPTTAGSGAEVTRTATVWDEREQRKRALDHAALFPDLAIVDPLLTMSAPGGVWRSCGLDALAQAVESSWAVAADAESLRFSVPAVRLAAEGLEAVLADPGDEAARTVLSCASVFAGLAIAGTRTTVPHAVSYPMTLRHGIPHGHACALTLGAVLRFNRDPPEHVTSVLRSRLDARGPAEAHQRLDVLLRRLGLPTLHGLDHIDVRALADDVVTYNRFDNNPRHMSRDQLTALLRAER
>2766457705
RARRYVPTRVVFGEGAAAGLAETVLRVLVLIGRAAKPWQEAAVRRLGEAVVVENPRTNPTPESIQTVLAAARHRADAVVAIGGGSVLDTGKTVALLAGGTRTLRTGVPEARTTALAAVPTTAGSGAEATRTATVWDERAQRKRALDHPGLFPDLAVVDPLLTMSAPDAVWAGCGLDALSQAVEASWAVAATAESARFSLPAVRLAADGLDAVLADPAARARTLLSYASVFAGLAIAATRTTVPHAVSYPLTMRWGIPHGHACALTLGAVLCFNAAVRDCRDDALRALRATPAAARRRLDDLLRRLRLPDLRAYGHADCTDIVDDVVSYSRFDNNPRQMTRQLAALLSAES
>2596754564
DTAGYVPTRVVFGRGAATQLRDRLGAAPLVLTGRGGPAKPWLDQCRRLGAAVVVANSRPNPTGESIQAVLELARRAGADGVVAIGGGSVLDTGKTVALLLSGTLRHGVPAPRRVPLVAVPTTAGSGAEVTRTATVWDDRAGRKHALDHPQLFPDLAVVDPVLTTSAPTSVWASAGLDALSQAVESSWAVAADEESLRFSLPAVRMAADGLHAVLTAPADVTARSLLSRASLTAGLAIARTRTTIPHALSYPMTARLGLAHGHACALTLGAVLCFNVGERDCHDPTLRALRAPTPAAAARRVAELVRRLGLPAPHQLAQLRDPTSLADDVLSYDRFTNNPRHMSRQLTLLTALT
>2807399102
VYKRQANSRPNPTGESIQAVLELARRAGADGVVAIGGGSVLDTGKTVALLLSGTTSVAHALRHGPAPRRVPLVAVPTTAGSGAEVTRTATVWDDRAGRKHALDHPQLFPDLAVVDPVLTTSAPTSVWASAGLDALSQAVESSWAVAADEESLRFSLPAVRMAADGLHAVLTAPADVTARSLLSRASLTAGLAIARTRTTIPHALSYPMTARLGLAHGHACALTLGAVLCFNHDPVAHTLAVVRAHLRAPTPAAAARRVAELVRRLGLPAPHQLAQRRIDPTSLADDVLSYDRFTNNPRHMSRAQLTALLTALT
>2646533397
VRHFGGVKVHFGSGAAARLADLSATVLVVRGRYERSGAAAAIDVIRDEFTSHQPNPTVADVADGLKVASHDPDTIVGIGGGSVLDLAKAIAALIDADGEPIEYLTGRQPTGRRGLVLIPTTCGSGSELTQFATLYAHGRKHSLDFPEGRADVAVVDPDLSASVPTTVAAAAKADALSHAVESYWSVAATDESRALAWDAMTMLLPGTDHDQVAMGAALAGAAINLTRTTAAHALSYALTSKLGIPHGMAGALHMTWLIDHNAMVEADCARKLVALCRSGDDLPDLYRTLLATGSQPLRLADLGLSAEWHEVWRAALGSFRGNNNPRVVTADVDRRQHG
>2805015647
APPTDLHPAAYFGAGAADRIADIVDGRVLLVHGRRSFGAERIVEPLAAHFDGVRANPTIEQVAAGVAVVRFRPDLVIGIGGGSALDTAKAMALLAARCLSVPALIGAPRACGLLLVPTTAGTGSEVTRFATVYRGFDKYSIDHPGMRADVAVIDPELTASQAIPLAVAGALDAFSQAVESWWAVRANAFSRVVAADAVQVLARALGEVLRGPDLRSRLAWGAALAGVAIDISRTTAAHALSYALTARLGIPHGVAVALHLPWLLEHNARLSGDCAHPLPGVVAVDDTTAGVALVGGLLALGGYPRRLGELGLAEEWAPVIRGAVSSARAGNNPRPVRVEDVLAQLM
>2517958598
GLRRLPGHPAAYFGPGATRLTVALLARVLLVHGRRFAQCGAAPSVTCAGLQRYTAFRPNPELTDVLAGVELARRLRPDVVVGVGGGSAMDVAKLIAFLTCPGEGGRLEAGGDRTTSLVLLPTTAGSGAELTRFATVYHRGRKYSLDDAWVRADLVLVDPDLTASAPPQVAIAAGLDALCQAIESAWSVQATGASRQLAGDALTVLLPALAEVSDDPLRRSRLALGAALSGAAIDVTRTTAAHALSYPLTIGLGVPHGAAVALHLRWLAGHHRHPPAAAAALVTGRVDAVTGRPLEALLARLLALAGQPSGLHELRLARDWFAPLAAELTSGRAAGSPRVVTHDDLRTHVFSYG
>2777439336
VTGTLRGHPAAFFGTGAAARLNAVLAGRRVLLVHGPSYATGAAARLTRAGRAHFGDVRPNPELGHIEEAVRVIRRLRPDAVVGIGGGSSMDVAKAASVLAAQDADPAECLGTPDPVFRLVLMPTTAGSGSELTRFATLYRDGRKLSLDTDGARADVVLVDPELTATVPVPTTVAGALDAFSQAVESSWARTATPQSLEWAEEALHALLPALRQLADTGRPEVRHDLSLGAALAGAAIDVTRTTAAHALSYALTSRLGLPHGVAVALHLRWLIGRHAAASRECPAEIRRHTGREPEELLADLLEAGGYPADLADLALPADDWAGVVAEALHSGRAVNNPCTPEDRVRPSLT
>2585375326
GTWPANPAAAYVGRGSAERLGDALAQLLVVHGRERSGAHRFITALSGHFDGVQPNPGIEQIRAGITTMRRFGPEAVIGIGGGSSLDVAKAIAVLAEQRRSPEDCLRHPITEVRRCALVLMPTTAGSGSEMTQFATVYVEGRKRSLDVDQARADLALIDQDLTESLPLGDSVSTGLDALAQSIESYWSVAATPASQTLALDALGRLLPALALAADTGVFSDPRVRTELAHGASLAGPRSTSAAPLRHMPCRTT
>2873104767
GLTRLPGHPAAHLGAGAARLGDALLGRVLVVHGRTYRRCGADRIVESAHHTHFDGVRPNPDIEQIRAGIDVMRRFAPQAVVGIGGGSSLDVAKTIAVLAAAEECLLHAEVERRECALVLLPTTAGSGSEMTCFATVYVDGRKHSLDVDQARADLVLVDEDLTASLPLGDSVASGLDALSQAIESYWSVAATPASRELALAALDRLAPALARAADDPAIRAGTAHGASLAGAAIGLTRTTAAHALSYDLTARLGLAHGTAVALHLPWVLERHRHPAAAVRDAVAVTTRTRTGRSVRQLVEQLLTRAGQPVRIEDLALARHWRGPMTQALTSGRAANNPCVLTEADVLQLLR
>2862749499
SEPDEQRRIEVLAGTGAAKLPAVLMRRVLVVATPNVHRTGAAGWLVGHDYFHDIVSNPQAADVVRGAGAVARYRPDVVLGIGGGSTLDTAKAVRLLPPAERILCGVDVATKPPRLVVIPTTAGPGSEVTTFATIYLGRRKQSLDHPAVRADVALIDPLLTRTCPPTLTAHCALDATAHAIESWWSPRARPSSRALARGALSHLTPILRTGFRTRQRELLSSAAVMAGHAIDLTRTTAAHAFAYPTTAQFGVAHGLACALHLVWLLPFTPSRMAKEETDQLLGARTAAESGAALARLLSLADCPTRLGEVGVASDLEPMFEEALSNNRAQNHPVALRKAPVLKLLRSRL
>2772761634
TDVDDQRRVEVIEGTGAARLPAVLMQRVLVVATRSVLRTGTARWLARHAYFYDVTPNPQAADVVRGARAVLRYMPDVVIGVGGGSTLDTAKAVRLLPPAERVLRGVEIAHRPPRLVVIPTTAGPGSEVTAFATIYVGTRKYSLDHPAVKADVALIDPALTHTCPPTLTAHCALDATAHAIESWWSLRASASSRDLARRALSHLVPILRKGFRPRQRELLSNAAVMAGQAIDLTRTTAAHAFAYPTTARFGVPHGLACALHLVWLLPLTPPHMTADDIGHLLGARTTAESGTAFARLLRLAGCPTRLGEVGVASDLAVMFDDALSNSRAQNHPIALRKDPVLGLMRSRL
>2856813603
MTDVDRRVEVIEGAGVAAKLPAVLQRVLVVATRNAHRTGAPGWLARHAHDYFYDVAPNPQAADVVRGARAVLRYKPDVVIGVGGGSTLDTAKAVRLLPPTKDEAERVLRGDEPRVARPPRLVVIPTTAGPGSEVTAFATIYVGTRKYSLDHPTVKADVALIDPALTHSCPPTLTAHCALDATAHAIESWWSLRSSAPSRDLARSALARLVPILQKGFRDTSSQQRELLSNAAVMAGQAIDLTRTTAAHAFAYPTTARFGVPHGLACALHLVWLLPLTLSQPSSSRMAAGHLLGARTTAESGAAFARLLRLAGCPTRLGEVGVRASDLELMFDDALSNSRAQNHPIALRKDSVLESMR
>2767938709
VTVAHGTSVTAYRGAAAGLPALCAGHRPLVVASDRRADVHAWLPAEAEVFTEFHPNPTVEQALEAARLRWGADLVVGIGGGSALDVAKAACLLPRDAVAGTLEPAERVTLLLVPTTAGTGSEVTQFATLYQEGRKVSLDTPHARADLAVVDPALTDSCPAELTWSCAFDTLAHAVESLWSIRSTRRSREHAVAALERLVPVLSQAGAAPDPAERDALSRAATDAGRAIDITRTTAAHALSYPLTSRLGVPHGLACALNLTWLAPLVEAAPGAVEAALALRCGVTAGGLGPFVADLVTRRMPATAWRPDTVDRLVAEGMSSNRMAGMPITRARGVSALGA
>2777047922
VARDSHDTVLLTGRGSFGRVTGLSEGRVLVVASSRALPVAAWLPPDAVTFTAFHPNPTVAQGVEAARLRRASGADLVVGIGGGSALDVAKAARVLPGAADEVIAGRRPVPEGVPELLLVPTTAGTGSEVTQFATLYRGHRKVSLDTPAARADIAVVDPALTETCPADLTWTCAFDTLAHAVESLWSVRSTAVSREHAVAALRSLLPVLRYAGDLPSAERDALSRAATLAGQAIDLTRTTAAHALSYPLTAHLGIPHGLACALNLAWLAPLVEAATDPRGGTLRELFGQQGTDLAGVLRALLARRASFPYAGAHAPYDLLVAEGLSSDRMSGMPVRHEARGLETVLGAGT
>651727639
RPLARGPRVLLTGRGSFGRVPGLSEGRVLVVASSRLLRAPVAAWLPPDAVFTAFHPNPTVAQGVEAARLRRASGADLVVGIGGGSALDVAKAARVLPGAADEVIAGRRPVEGVPELLLVPTTAGTGSEVTQFATLYRGHRKVSLDTPAARADVAVVDPELTETCPADLTWTCAFDTLAHAVESLWSVRSTAESREHAVAALRSSLPVLRCAGDLPSPAERDALSRAATLAGQAIDLTRTTAAHALSYPLTAHLGIPHGLACALNLAWLAPLVTDPHAAVREAVGTLFGADEQGDLAGALRALLARRASFPYAGAPDAPYDLLVAEGLSSDRMSGMPVRLERHEARAGLETVL
>2731978880
MTVISGRGAFERLDEITGDTLVVASAGDRLGLRGVLPAGAALFTDFHPNPTADQALAAARARHEHRATLVVGVGGGSALDVAKAARALPADRLRGTDGPRTDARLVLVPTTAGPGSEVTRFATLYRDGHKLSLDAAGVQADAALVDPALTDSCPPEQTWCCAFDAFAHAVESLWSSRATDESRAWAVAALDLLVPILEGAAPTPADERDRLSAAALLAGRAIDRTRTTAAHALAYPLTTHLGVRHGHACALNLTWLAPMVEDPVLDTLRRDGRTDLGLGSAHLVDVVVAEGLASNRTPIRLDPTRVRRLLVDPATGAAGEPHHRSAAAGPGPSRSRD
>2766656688
VAPVIAGRGVRLAELAGTLVVASRGTGLATRVFSGFRPNPTDEAVAAAGARADCVVGVGGGSSLDIAKAARAPEPSAAAEAPLDGARLVLVPTTAGSGSEVTRFATLYRGNRKVSLDDAAVRADVALVDPALTDSCAPALTWSCAFDTLAHAVESLWSIRATERSRDHAEAALGKVIPILREAGEAERDLLCEAATLAGRAIDITRTTAAHALAYPLTVHLGVPHGLACAMHLTWLAPMVEDAAVLRRRGSLGEGAPAGVVVEEGLASNRTPVVSAARKGDVPCATTE
>2777551172
DTERDAPPTRLVAGPGAAAFERELFGRVLVVASAGLRRTAFLSRIDAPDVFTEFSPNPDLDDVLKGCAARDAQQPELIVGIGGGSAMDAAKMIRLLPAARAVLAARVAAAHTPLVLIPTTAGTGSEVTQFATVFVDGLKHSLDLAAARATVALVDPVLSHSCPWEVSASCAFDALAHALESYWSIRSTPRSRELAATAAEGIAGVLRRAEGESDRQVLSSLSTKAGQAIDLTRTTVGHAFAYPLTVRFGVPHGLACVLSLSWLFPLSQDPAEFVRARLQRFLGADSPRQLGQALRSLITAAGFPDTLGAYGVGADVPVLFQEAMASSRSSNTPVQVPADAPDYLAAHL
>2862252005
HPAEDARPLRLVLRSGTAMLPEVVARRVAVFATERYAEAQLPRLLEAHARFSAITPNPTLETVLAGARTLAEAPPDLIVAVGGGSTLDVAKAARVLPVARAALHGDTLRGDPPPLVLLPTTAGSGSEVTRFATVYVQGDKRSLDHPSLRADVALVDPDRTHGCPPSVTYPCAFDALAHAVESLWSTRATPHSRALAAPALRELAELTGQPLNDLQRYRLTAAATTAGRAIDLSRTTAGHAFSYWLTHHKRIPHGLACALNLLWLLPYNDRAPAVRHRIRELLGASDGESAARALRERLARAGCPVRLAECGLRGELPAFIEAGLGHGRAGNNPAALTFDAVHEEVMRHV
>2753084886
VTSPSPVRTVLGAGVRHLPDVVRDRLLVVGSAVRAAGVPAAVRGLDVEWFSGVRPNPVLEGVLAGSAVHRRVKPDLVVAVGGGSAIDTAKLVRSLPPERGAALPLLTAEPAPAHRRPPLVALPTTAGSGSEATRFATVYVDGVKMSLDHPAVAPEYALVDPELLRTCPARLVRSCALDALCHAVESHWSRRSTAASRRLALRALEGVLTALGGGATGDERAALAAAATTAGQAIDLTRTTAAHAFSYRLTARFGVPHGVACALNLIWLFEHHLEHRRVRDDLSAAHPGEPVPSALRALLTGAGFPDRMSGYGVPADVADLVDAGLASGRARNNPVEVARVRLSAML
>2856905480
MTDTRPTPRVVRAPGAISVLPRMVGGRRVLVVASARAWREGLGSEIALFSAFTPNPRLADVVEGARVRWRPEVIVGIGGGSALDVAKAVRLLPADDVRARARSAARRPPLVLVPTTAGTGAEVTRFATVFDGHTKLSLDHPAVLADVALVDPDLAATCPAGLVGSCAFDALCHAVESWWSRRSTPRSREFAREALDALVPLLLRPPTDADDARRAALAAAALAAGRAIDLTRTTAAHAFAYGLTTRYGVPHGVACLLNLQWLLTHHLAVRPGTAPEFLALLGREPADHLGDAFARYGWSPRLRDYGVGPDALTALVSAGLGSARGNNPVDLDDALGLRTIL
>2565386252
MPEVISAGSVSALTRVVGGRRVLVVASARAEGVGTEVALFCGFTPNPRLRDVVAGCRLRWRPEVIVGIGGGSALDVAKLVRLLPADIEQTTRYEPPAHRTPLVLVPTTAGTGSEVTRFATVFDDHTKLSLDHESVLADVAVIDPDLAVSCPPSLVGSCGFDALCHAVESWWSKRSTPHSREFASEALRALVPLLRRPVSEPDAAERSMLAAAALAAGRAIDITRTTAAHAFAYRLTTQYDVPHGVACLLNLQWLLRHNLAMEARVVEQLAALLGDREPTDYFTEYFTGFGWSPRLRDYGISRDALPSLVDAGLGSARAENNPIKLHHEALGLHSVF
>2626639878
VQPPDVISAAGCVSVLPRLVGGRRVLVVASAAFRAAGVEELLXVSEVALFSGFTPNPRLGDVVAGCRLRWRPEVIVGVGGGSALDVAKLVRLLPADVEHATRYEPPAQRRPLVLVPTTAGPGSEVTRFATVFDDDTKLSLDHPSVLADVAVIDPDLAASCPPSLVGSCGFDALCHAVESWWSKRSTPHSREFXSEALTALVPLLRRPVSEPDAAQRSTLAAAALAAGRAIDITRTTAAHAFAYRLTTQYDVPHGVAXLLNLRWLLRHHLAMRPGVETRVLAVLGDTEPADYFTDYLTGFGWSPRLRDYGISREALPSIVDAGLGSARVENNPIELDREVLELSAIF
>638103023
MASARAFRAAGVEELLAVSEVALFSGFTPNPRLGDVVAGCRLRWRPEVIVGVGGGSALDVAKLVRLLPADVEHATRYEPPAQRRPLVLVPTTAGPGSEVTRFATVFDDDTKLSLDHPSVLADVAVIDPDLAASCPPSLVGSCGFDALCHAVESWWSKRSTPHSREFASEALTALVPLLRRPVSEPDAAQRSTLAAAALAAGRAIDITRTTAAHAFAYRLTTQYDVPHGVACLLNLRWLLRHHLAMRPGVETRVLAVLGDTEPADYFTDYLTGFGWSPRLRDYGISREALPSIVDAGLGSARVENNPIELDREVLELSAIF
>2530553043
RSSTVTTGKVIFGAGTVRGLDSLVDGRVLVVSSERGLAGRASPRHRIFSGFRSNPDLDDVLAGCALRWRPTVVVGLGGGSGMDTAKLVRALAGRPAALRCLAGGDGPNGVESLVLVPTTSGTGSEVTQFATVFDGDRKHSFDHPLAAATHALVDPELTVGCPPTVATSCAMDALCHAVESLWARRSTDASRTDARRALDGLVGPLGNRLKEDSEVRVRLARAALDAGAAINVTRTTAAHAFAYHLTRRYGVPHGVACLLNLRWLYGYNAQQEAYCEDHVLEAWRLTVAGVPDHLAGLLSDLGWSPQLSDYGVREADLADCVRAGTGSARAVNNPVRLDELAIREIH
>2725288092
DPAVSDGGVEVVFGAGAVRGLDTLVDSVLVVATERRAGFGHWLGSPRHHLFSGFRPNPALDDVLAGCALRDRVEPDLVVGLGGGSAMDVAKMVRALPADPAAARACLGAGADAGDLVLVPTTSGTGSEVTQFATVFDGERKFSFDHPSAAATRSVVDPELAATCPAEVTTSCAMDALCHAVESLWARRSVAGSRADALRALDALTGPLGDGVKDTSAVRERLARAAIDAGRAINVTRTTAAHAFAYRLTSHYGVPHGVACLLNLQWLFAYNTERPAHVRAQLDAFGRDVADVPAGLGELLTQSGWSPRLSDYGLSERELPDYVAAGLGSARAANNPVRLDELALRAVR
>2766316302
GGHDGHSGVEVVFGAGAVRRLDAMVDSVLVVATEGLRRAGFGHWLESPRHHLFSGFRPNPALDDVLAGCALRDRVGPDLVVGLGGGSAMDVAKMVRALPADGAAARACLGTGAAAGDLVLVPTTSGTGSEVTQFATVFDGEHKFSFDHPTAAATRSVVDPELTATCPAEVTTSCAMDALCHAVESLWARRSQEGSRADALRALGALTGPLGDGVKDTSAVREQLARAAIDAGRAINVTRTTAAHAFAYRLTSRYGVPHGVACLLNLQWLYAYNTERGTHCEDHVLDAFGLDPVDVPGRLGELLAQSAWSPRLSDYGLTDRELPDYVAAGLGSARAANNPVRLDELALRAVH
>2873184500
VAADAGRGVEVVFGAGAVRRLDAMVDSRLVVATEGGLRRAGFGHWLDSPRHHVFSGFRPNPVLDDVLAGCALRDRVAPDLVVGLGGGSAMDVAKMVRALPADGAAARACLGAGADAGDLVLVPTTSGTGSEVTQFATVYDGERKFSFDHPTAAATCSVVDPELTATCPAEVTTSCAMDALCHAVESLWARRSQEGSRADALRALGALTGPLGDGVKDTSAVREQLARAAIDAGRAINVTRTTAAHAFAYRLTSHHGVPHGVACLLNLQWLFAYNTERPAHVRAQLDAFGLDPVGVPGRLGELLTQSGWSSRLSDYGLTEGQLPEYVAAGLGSARAANNPVRLDELALRAVC
>2788190116
MIKLNELKQILNQKKVLVFTNKNSFNYFESEFNASITYYKDFQLNPKLSDVIECFKKININDFDAIIGIGGGSPMDFSKAVTYFSHEYNDFLKHLKSPKNLPLYLIPTTSGSGSEGNRFSVIYDEAEKYSLVSSAIYPKNIVLDSKFVEFLPKRVTAYTAIDAITHALESFWANGSTIDSQKISLKALNILVPNIKEVVHNPTELREKIMFGAYLAGKAIDTAMTTAPHAFSYYLTTEHGIPHGQAVAINLGYFIEINGTARDLTVFQVKTDNELKLLLKDIEIYENPLDIVDDTQAFFDAVNSERLGNNPYPLKKEFELFTGDN
>2837650914
MMTPAYRIGAPQLEQLLRGKVLLVGGGHFIRADLRTRLGDRLVSGFEVPAGLLQQSVLEPVAAMTAGIDSVIVIGGGRSIDCAKALLYYARKETRLFVAVPTTAGSGSDATSFAVVYRGTEKISLEHPALLPHAVVWDVELLRGLPARQRALSGLDALAQCVEALWSRRATPASSVRAWEAGSWLRANLPAFVREPGNDDLALGALYAGAAIQQSRTTGAHALSYYLTAVHGIDHGHAVALLLPVFLRYNTASGAGYDSALLLGAGEEAASGWQAFVAGLGLAARLSDLGLPRCEWFTHINAERFANNPVPFRAELEAVLRATW
>2837693419
MTAPRLLVGTDALAQLPALLGRNILLVAGGHFAGTELQHVLEGVINTIRETPELLQVDVAHRDAAALPEGIDGIIAIGGGRTIDYAKALLYYSTARTDFFAAVPTTAGSGSDATSFAVIYEGLQKHSLEHPALLPGVVVWDETLLQGLSARQRAVSGLDALVQCVESLWSRKATPASRALAWEAGGWLRRHLPRFVAAPTSELGLGALYAGRAINTSRTTGAHALSYYLTAVHGIEHGHAVALLLPVFLQYNAEAEPDGFAAVLQGSGAGAGAAARWQEYVSGLGLETTLSGLGLADIDWLLHINNERFANNPVALEPRLAALRQTLF
>2787801232
MEHTIRIAHQFAVVADHLLEHVLIVGSARCRDTGIIEALRRHDLVQFGDFSPNPDFQEVWRGCRMLKKSGAAAVISLGGGTAMDIAKSMVGLHQRTVICNGGRDSASTLSHIALPTTAGSGSEATHFAVVYLDGIKYSLASAHLMPTLSIIDGTLTRGMPRALAASSAMDALCQAIESYWAVAATKESMLYATRAIELLKLYMLPAINTSEAQNRIAEAACLAGQAINITKTTAAHAFSYYLTHQHGIPHGHAVSFCLPAVARVNTPGDLQARFQKLTGVATLDEFTQWFKNLMGQIGLVTNPEMMGFFDKEEQAFLRSVNLERLKNNPAPLDMKKFIQYFKENR
>2583644532
MQQRVIGAGTRRALAQTIAKPVLVMGGSYPARALADVLDELPALLLSSGALPDTQSLRQCWEQISDCIVAVGGGRIMDLAKLLSTGLRNVDDLLDRVKDGAPPPRKLPLIALPTTAGSGSESTPFAVLYDHARKYSLDHPSQLPDAAIVDCDLMRSAPQRVRAASGLDALCQGIEALLSRKATAQSNALALRAIKQAKGALLASLADDRKAAAEMAQAANLAGRAIATTRTTVPHALSYSLTQEYGVAHGHAVALSMGAYLRHFGNALRRDTHLKPYGGLDCSAPDEIPAFLAQTGLEPDLTSLHLPSSARLVAAQAVNPDRLRNSPLSLDTTLADLF
>2509400385
MFEKQQIHFGSGVSRLPDILEGRVFLVTGSQSFDNLGQQLRKLIGRHHGFQVNPQCFEIIDGLRKLQFKPDVVIAIGGGSVIDTGKLISALADSDVYDTVRNGVLPDCESIPLIVLPTTAGSGSEATHFAVVYINDQKYSVGDARLLPEVVLLDPALTRTMSRQLTAISGMDALSQAIESFWSLQCTPDSLRYASESIQLNLEAFEGAVIHADALCREKMLKASYLAGCAINVTKTTAIHAFSYHLTKKYDVPHGQAVGFLLSVFFDFYNEAGWELEMCLGRLLAFNVSGLSDIIQRRMKLGGIDMTFQEIGMEPIQFDQFFHGVNLERLGNHPVKIDETFLEYLK
>2705701153
MEPILGLADELADFLRGADALLVTGARSFSALAEPLRAAARLAGDLLSLEELDATFARLSDPGRIVAVGGGAILDTAKILALATGRTPGQLAAGVPPPPVFAFPTTAGSGAEATHFAVAYKDRVKKSIGHLRVRPARVALVPEFTYSLSPYQTACTGFDAVSQAIESLWAKGATDESRAFARRAIECLGRLDKAVADPDPATREAMQRGAYWSGRAIDISKTTAAHALSYLLTARHGVPHGHAVAMVFPYVAACNLAHDPELASLCERFDPRRIPPLPDFCRARGLDFSALAADLLASVDPARLANNPVPQDLFD
>2705697798
MTQGLAIGMAVEALSRFCAGKRIALVTDGAAYALAEQVMGDFFKALSHLVVPNPKVELVEALLAKLTADVDGFIAVGGGTTIDTTKLLNLASRKGVRELLTAPDALLPFMALPTTAGTGAEATRFAVCYDGDVKHSIDFAAIRPSDVALVPEFTYSLPQYQTASTGFDAYAQAVESLWANGATAESRSHARHALEYLQSLEEAVFHPTPAARKAMLQGSYWAGRAIDLSRTTAAHAFSYYMTSKYGIPHGHAVAMMFPFILKANEAVEAIPPELLKLEAAGLETLPNFAERMGLEWNALVDDLFNLKRLGNNPCAFQR
>2799569097
MMTFGKDASLVPRLEGKRSIVLVTGRSYAVCGAEAFLSPFLAHLTTVGENARAEDVAEKKSQLPEHVDAYIAVGGGTVIDTTKLLRGLEGELPPFLAVPTTAGTGAETTRFAVYYEQGKKMSADDVRYLPTDQLLIPEFTATQTPYQRASTEFDAYAQAVESLWAVGATDESRSFAQKALSLMAAGEQMLGSYWAGRAIDISRTTAAHALSYYMTATYGIPHGHAVYMMFPYVCKANGRDEFIKDVPELQTLREFAEVKGLDWDKLVAALLNPTRLANNPMPITRLFG
>2527578695
MQKAFINQGLSVLTDILLQNIFIVVGNNFSSIKTLIEPYGINFFIVSDSNLETIVDGCEQLRQCNSDMVIAIGGGRIIDAAKLISTVALYESVIKGNETADKFLPLLVMPTTAGTGSEATSFSVVYLQEEKYSVVSEHLLPDYVIADSSLVQKMPDYLKACTVFDAFSQAIESFWSVDSTPSSRENAEKSITLISQNIQNYLKDKETTKYMVNAAYLSGMAINESKTTLPHALSYFLTSRYDIPHGHAVALTLGFVGKINASDDKLKQVMKNMLNIDVINFDQYWRDLMKTSGLEVNLSKLGVQQDLELIVDSVNIERLKNHPLNINKQILVKELTKIL
>2752680966
MKTQEVIQGMGLAKLESLVNGKVLLITGARYENSAAKGIIESTDTTRLSGYLLYPRYEDVQTGLKVMQELNPHVIVSIGGGTVMDMGKLLAAAYSFLSIIEGKESGKVLVPHIVIPTTLGTGSEATHFAVVYVDGKKYSVGHPKMLPDFVILDPQLVEGLDPFQSASTGMDALCQGIESYWSVNSTEESRGYARKAIEACMRYLERVCTDNESREGMQLAAYYSGKAINITKTTAAHALSYHLTSTYNIPHGQAVGLLIGWVFEENADSVYFVRDCLTEMLGIQNELSVAPYFNGLLDRLGLQTNRFILNDSKSELFHTVNAERLRNNPVIIKATKLEMLSNFRY
>2721876177
MTQTVRHGPGFRQLPTALAGRLFVVHGKAFQSSGAAAILESALAYFSDVPANPEIATVLRCLEAYRLARPQAVLAVGGGSVIDTAKAVLAFASADILANCFDLPGRPRFIVAPTTAGSGSEATHFAVLYKDGSKYSIANQGLKPDEVYLDAELTLSCPRALTLASGADAVCQAVESCWSRGGTDASRALALEALPVLLDNLFIACDSLSARSAMLRGANLAGQAIDVSKTTAGHALSYGLTSRYGLPHGLAVLAVMRPLIELMASKHFSVHGSLDDRFGASFPEAFTAFSEQVWQRMDMKQRSVAVRDGLNAVAYLVSGVNLERLSNHPVSLTQDDLDGLYRSIL
>2642791975
VVFEDELCREGMRVLPQVLFSRVFLIATSSFKNAAMQKNLSLFKINVFSDFPSVPVTQTVANAIEGFMLSKASCIVAIGGGTAIDIAKLVSFFSSLYAKTENNFAVANFIPIVAIPTTSGSGSEATSFAVLYKDGIKYSVEHVNLIPKYVILDPELTYSMPKKLTAVTGLDALCQAIESYWSIASSDESKSIAAEAICLISNNIIEATNNSINRRNMLYAANLAGQAISMTKTTSCHAFSYPMTAHFNIPHGHAVALTLALMLSYNLDPHDYVSQTILELLDTKSVNEAKTKIEHMIGALGLTQKLSLLGVSELQIETIVKEGFNQDRIKNNPLEITQEDSKTILKSIF
>2779978974
MIAEKGIAKLGKILEQKVFVICGDRFNLAKVTVDEVENQFIVKQSDVTIKMVNEAVDKLILEKCDMVIGIGGGTIMDLAKMTSLFASIDDYIFKNKKHNRKINLILVPTTSGSGSEATQFAVVYNDLKKYSILHKSMLPDHVILDPELTFSLPPYQTAVSGMDAFCQGIESFWSVNSNAESRKLSLESIDLVLANLVNAVTSEDSRYQMCKAANLAGQAINITKTTAPHALSYTINKVFGIPHGHAVSLTMPYIFQLHNDSISFFRKIMTTKLKLTSSQTPISFFRNYMELIGLKTTIVNKYSKEIIDLLIENINMERMNNNPVLIDRNNAKIIFNKVL
>2823582771
MHKTIIKRKSISYLKRILDKEVFLLTGKNFKKCGAQKFIKSINPKIFKKLSISNLIRLEQAVKVIKKTKSNMIIAVGGGGVIDMAKLANILLFSNYNNSLFIKKKLLPLYVIPTTSGTGSEETSFATVFHKKQKYSVDHPNLIPKFSIVDPELIFSLPSYITAFSGFDALSQCIESYWSISSTAKSRALSKKGIKLIINNIINATVRNSKLAKERMALAANLSGKAINITKTTAPHALSYEITRKLDIPHGHAVALILGKFFLINSKIDTIRKLSLKYLFKGRDAYEAKNKWYNLMSRCGLKTDFYSLGLNNKNIESFVNNINLERLENHPVKLSKILKSVF
>AG-915-P07_NODE_31
MKTLIKVGGRFLLKKILQKHLFLITGKYEKSGASKIIDSLNSLEHISTTIEFEEVVKLKKNLIKNKSNVIVAIGGGAVIDMAKLVNIFNEKKKENIALLSKRKKFLPLYVLPTTSGTGSEETCFATIYYKEKKYSIIHPKLRPTFSIVDPELCYSLPSFVTACSGFDAFSQCIESYWSISSTTRSRKYAAEGIDIIKNNLFNAVKGESNKSKQKMSRGANFSGKAINITKTTAPHALSYEITRSLGLPHGYAVALLVGRFFEINEKSNVRYPMTLRMLFNMGVSEAQNQWYDLMKKCGLQTNFKILGLDKKNIEKFIENVNLERLQNHPIQLQKELEVFTEFX
>2638754550
PRALPHGDRPGVFGRGIDSLPEYAHGRILLVTGKRFDSSGAARVVAGLIATRWSDFEPNPSTDDLACGLSKIAQFNPELVVGIGGGSVLDMAKLVRAFAGDLHSYKAGDRPSDQPDLVLLPTTAGSGSEATHFAVVYVGSEKHSVASASLRADYVILDSELSMSASPYQKATSGIDAVCQSMESIWAVASTAESHRFAVEALALLIPALPEWVNNDMAERVVAGSHLAGRAIDETKTTGPHAMSYALTKQYGISHGHAVALTFSAFAVAHQGAPQAHRVSMAAAVGLREPSELGDWFRRFCASVNLKLGLHHYGVSAAYPALAQCVNLERLSNNPIEMSHSDLCEILHRSR
>2773747976
TAHYYGQRLNALVDRAERRVLLVTGRSYERCGAAARLAELFASRWSDFDPNPSVDDLRRGLAILRDHDPELIVGVGGGSPMDMAKLLCAFDGVESAIVAGPEFSSRTLFLVPTTSGSGSEATHFAVVYIGSDKYSVAGDGLRPAAVALDPGLTLSGSAHQRATSGVDAICQATESLWAVGATDRSRRSARHALGLLLPAIEPFVDTPQTARCMALGSHLAGRAIDVSKTTAAHALSYGITKRYGIDHGNAVALTLGQFVSDHQPGRASHERAMAQAYGTSDAASVGREINQLLGRLGLTSTLMEAGVSESELTELAATVNVERLGNNPVVYSTDELVGVLARSL
>2813816346
VKLGEPVVRYGRGAVTSVPELVEGRVLVVHGASFEASGAARMLSAFGPRTRWHDFSPNPDIRELEPGLALVRDLRPDTVVGVGGGSALDMAKLLCADVPPGDIEERIRSAIDRRRMNLVLVPTTSGSGSEATHFAVVYIGDDKFSVAGAALLPDAAVLDPALSESGSAYQRAASGMDAVAQGIESLWAVHARPESRGLALRGLRLLLSAIVDFVSSPHAAARSMTVGSHLVGRAINLSRTTGAHALSYGITRRYGVSHGHAVALTLGAFLDAHARASSAYRRALDDLGAPGPAECFVALARRLGLPMSLSEVGVRSEVRGLAAAANVQRGNNPVRFSPNELLRC
>2777095579
VKLGEPVVRYGRGAVTSVPELVAAVLVVHGASFEASGAARMLSAFGPRTRWHDFSPNPDIRELEPGLALVRDLRPDTVVGVGGGSALDMAKLLCADVPPGDVGERIRSAIDQRRMKLVLVPTTSGSGSEATHFAVVYIGDAKFSVAGPALLPDAAVLDPALSESGSAYQRATSGVDAVAQGIESLWAVHSCPESRGLAL
>651726258
MSPRRPVVRYGRGVIASLPQLVEGRVLVVHGARSFEAASRMLESFGRRWHDFSPNPAIDDLARGLDVVRELRPDAVVGVGGGSAMDMAKLLCVLDGDLEDRISSGPARMKLVLAPTTSGSGSEATHFAVVYVGDAKYSVAGAGLLPDVSVLDPALTENSSPHQRAVSGVDAIAQGIESLWAVGGDDESRGLARRGLRLLLAGIEDFVAAPHGVARSMTVGSHLIGRAINRSKTTGAHALSYRMTSRYGVSHGHAVALSLGAFLDAHARAPSEYRRALDDLGASGPAERFVALGQRIGLPMRLSDVGVRTEIRGLAAAVNAERLSNNPVRFSEELALLMRCS
>2813952275
VSPRRPVVRYGRGAIASLPQLVEGRVLVVHGAHSFEAASRMMESFGRRWHDFSPNPAVDDVARGLDAVRELRPDAVVGVGGGSAMDMAKLLCVLDGPRADLEDRVRTAADTRRMKLVLAPTTSGSGSEATHFAVVYVGDAKYSVAGAGLLPDAAVLDPALTESGTPHQRATSGVDAIAQGIESLWAVGGDDESRGLARRGLRLLLAGIEDFVAAPHGVARSMAVGSHLVGRAINRSKTTGAHALSYRMTSRYGVSHGHAVALSLGAFLDAHAHAPSEYRRALDDLGASGPAERFVALGRRIGLPMRLADVGVRTEVRGLAAAVNAERLSNNPVRFSQELALLMRCS
>2551974082
VSPRRPVVRYGRGAIASLPRLVEGRVLVVHGASFEASGASRMMESFGRRRWHDFSPNPAVDDVARGLDVVRELRPDAVVGVGGGSAMDMAKLLCVLDGDLADRVRSAADTRRMKLVLAPTTSGSGSEATHFAVVYVGDAKYSVAGAGLLPDAAVLDPALTESGTPHQRAASGVDAIAQGIESLWAVGGDDESRGLARRGLRLLLAGIEDFVAAPHARSMVVGSHLVGRAINRSKTTGAHALSYRLTSRYGVSHGHAVALSLGAFLDAHAHADASYRRALDDLGGPAESGARFVALGRRIGLPMRLADVGVRTEVRGLAAAVNAERLSNNPVRQDEALLMRCS
>2513186551
ARAVDLLADEVTFGPGVARLPELVLGRVLLVCGRRFEASGAATVLPELVAARWSDFSPNTDAADLGRGLGELATFRPDLVLGVGGGSAMDMAKLLAGYGGIVATIQAGRDARDPGLILVPTTSGSGAETTHFAVVYTGHDKHSIAGPALRPDRIVLDPSLTLSGSPYQRATSGIDAVCQAIESLWAVGGTDASRTFAREALAVLLDHIEAFVTDDTAAAGMSLGSHLAGRAIDVSKTTAAHALSYGLTKRHGVSHGHAVATSLGPFLEAHQAGPATHDAAVAHALGADDGPSARRAFVGLMERIGLEPRLSELGVDEDERAALVSTVNLERLGNDPVRFDADDLTAILRST
>2730459167
STSVFADRDVRFGAHAIEAVAGGLGARVLLVRGKRSFGADRLLPGLERQWSDFAPNTDAADLVVGLRLVRFDPDLIVAVGGGSAMDMAKLLCAYRGDAEELHARIRAAVAERGTRLVLAPTTSGSGSEATHFAVVYIGDAKFSIAGPGMLPDAVVLDPALTVSGSPYQRATSGVDAIAQAVESLWAQGASEASRDYARAALELLVPAIEGFVNEPGSARPMALGAHLAGRAIDVSKTTAAHALSYGITKGYGLSHGHAVGVTLGAFIESHAEADARLQRAVMGAFGADGAEARERFDDLMRRVGLKTGLTAAGATPQARAALAAGVNVERLGNNPVAYTAELALLLRALD
>646680128
MTLPDDRDVRFGDDAILQLVSKLDGKAVLICGQAFDASGANRCLDELTKRWSEFHPNTDAADLIHGLRVVEEFKPDLVLGVGGGSAMDMAKLLCAYQGDAEQLHAAIRTGAITERRLKLVLAPTTSGSGSEATHFAVVYIGNDKYSIAGPAMLPDTVILDPKLTLTASPYQRATSGIDALAQATESLWASGASDASRGFARAAIDLLVPALPEFVNNPSSEVAGRMAQGSHLAGRAIDVSKTTAAHALSYGFTKSYGVSHGHAVALTLGAFIEAHLQPDPAHAEGMRTAFGAADAADARARFDAIAEECGLPLKLAEHGITREQVADLASRVNVERLGNNPVVFTKEQLTELVA
>2597413833
MTLPTDRDLHFGPGAIVRAVPELDGRVLLVCGKSFDGSGAAECLPELRGRWSDFRPNTDARDLVEGLRIMAEYDPDLVLGVGGGSALDMAKLLCAYRGEETALHEAIRAGAVTERRPRLMLAPTTSGSGSEATHFAVVYIGETKFSIAGPAMLPDTVVLDPEITRSASPYQRATSGIDALAQAVESLWATGATDASREFARSAIPLLIAALPDFVATGSSESAADMARGSHLAGRAIDISKTTAAHALSYGITKTYGLPHGHAVALTLGRFIAAHLQPSPDHRAALATEFGAADPKAARDAFYGLAERIGLSMDPAAAGISRDAVADLVGRVNLERLNNNPVRFTREGLQDVVL
>2816394582
MLPADRNIRFSDHAILQLAEELGVAVLLVCGKAFVASGAAECLPELVRRWSDFRANTDVVDLIDGLRLVEEFQPDLILGVGGGSAMDMAKLLCAYQGDEDRLHEAIRDGAVTDRRLKLVLSPTTSGSGSEATHFAVVYIGDQKYSIAGPAMLPDIVVLDPALTTSATPYQRATSGIDAVAQAVESLWSVGGTEASRGFAQQALAELIPALPDFVKTGSAESARQMALGSHLAGRAIDVSKTTAAHALSYGITKTYGLPHGHAVALTLGGFIAAHLQTSPQHRDAMAKAWGADSAREARDGFHKLAEGIGLSMDLVQAGVTRQQVAELVSKVNLERLGNNPVRFTREQLEDLVF
>2722236776
MKQIEYFGRGSINQLNPILSGKVLLVTGKSPIRSAVETNLKDFITIRYCDFDVNPKAEDLIKGARLVADPDTIVAIGGGSVLDTAKILSFLPADEATVIDVIKGKVADRKKRLILIPTTSGSGSEATHFAVAYIDKIKYSIVSTCLLPDAVILDPDFTDTLSKELTAITVFDAFCHAIESFWSVGATQESKQYAKESIEIIIGVFDSLINAPSAVDRDKMMRASFLAGKAINISKTTGPHALSYALTQYFEIPHGLAAMLLLPAFFELNANINSAIDDELRVLMGASDGAVTKLNNMILSAGLRCGLRSYGIHLSDIKFLMKNINIERFSNNPVMLNKQLLLLLKSID
>2752956749
MALSQKQFTWDGLGEHIDGTVFVVTGRHSFGAAEKLEKVGKSVVYFNEFNPNPQLAEIQSGVEKYICKPSTLIAIGGGSAIDVAKGIKLLVPDAHFEKALSDASDLHNHDVEFFAIPTTFGTGSESTSFATVYVKEKKYSLLSPACLPTGYLLDGYLGVSASQYIKASCGIDALCQAIESFWAKGANEESRRYALEAISLIMPSLPIFVCEESDLDKMALGSNYAGRAINISKTTAPHAISYAITQKYGIEHGQAVFLTLPYFLRKNYILDQSGIMRQLNCRSIQEADEKLISLSSTIGLKSKLSEIQTNEHDVRSIASQVNLERLGNHPFDTMSDIEEALL
>2658550071
MEQNLKIGNHLYDIINKILVVSANKSYLENNESINLFKEILKRYYGFKNNLNIDDVKKGLSVFKNNNCDLIIAIGGGSVIDMAKCINAFQLDEISELIEKIKNNSIPLLAIPTTTGTGSESTQFSVIYLDKKKYSLSSKYLLPNDVIIDPILSQSQNPYQLSCSCMDAFCQAIESYWAVSSDKVSKQYALKAIELCKENIVDAVKNKSIYNMAIAANYSGRAINISRTTAPHSVSYALTSYLDFPHGQAVAMTISDFFKFNYEVVKYVKSTIEDLFKEINQVVIYFESLLLDIGLFNNEIKEKIRSQIDIIVENGFNPDRMNNNPRLVSKELRIFNNIC
>2800580937
MKHQLIEFCKDKEDFSSVMSRLLLLHGHRSYGAKYLVNEFTDEFEDFTENPKKEDVDRGVALCRFKPDMFVAVGGGSVMDMAKLVRYYSSIEAPLLAIPTTAGTGAESTQFAVCYIDGVKHSISAPSMLPELVILYPPFTYNNSRYLTSCTGFDALAQAIEAFWNINATAESDEFAVSAIKTIYPLLGKEDLLPEERAMMLAAANEAGKAINITRTTVPHALSYTLTSKYGYPHGHAVALTFPFFLKYYLEGELFRGRDFDQMYMRQLTNPFLAMKSYINTIGLGFDDRDDIVVINGINLERAKNSPMVIDMDVITNAV
>2513817995
IIENNYIDILCDELKKIKSKIFIVCGRGSFGLKEDLCQVFTKVGFFSDFSPNPQHDDLQKGLRELLIKPDCIIGAGGGSVMDMAKLLRFFYSYQGNVETNGPYFLNKILPLICLPSTSGTGAEVTHFAVLYKNGIKYSIADSRVLPDLAIVASKYTYNNDAYLTACTGFDALSQAIESFWNVKSTPTSEEFAIEAIKKIFHNLPKLIHNPELRDQVSEGSVLAGKAINITQTTAPHAYSYFLTSEYGYSHGHAVALFFPYFFKWNSEAEPKKKHVYKNLLALGVENRDFFIEYIESLGISVNLGKNTNIDNIVSAVNHTRLQNNPMDINTSLKEYLKEMI
>646230024
MQEYYIGPDNTQLAALLLNKVFLVRGKKYTSCGASDVMDAVGRGIKCFFDFLTNPRVEDVRKGVLLCKSQCPNIILAVGGGSALDMAKLIRYHIYKEDSYIPLVVIPTTAGTGAETTHFSVCYINGEKQSIADSAMLPDYAFVCSELTSHNDAYLTACTGFDAVAQAIESYWSVNSTDESRSYSLKALGLLWKQLPLLIKNKELRSEVAEGAYYAGRAIDITTTTAPHAFSYKFTSLYGIPHGHAVALTFPYFFALNQSTSYEYGQRMKLFLDADRSDSCQLHMSTYISSLGLSAKALTDELASAVSSFNEQRGRNNPVVIDEEVKSGLQNYFM
>2517120149
MFFLNGAKSFLTELFESKVFIVRGGNYILSGAKDDLETISLKIEYFQEFDVNPKINDLEKGLKRFEQYAPNCIIGIGGGSVLDMAKLIRFFSIFKTNIFERNLSKTQLICMPTTSGTGAEMTHFSVLYENEMKYSVEHRDMKPDLGIIIPQFTYNNNAYLTACTGFDALAQAIEAYWNINSTTESDQFAFEAIKLLYTNLPLAVNTSDIRNQMAKGAHLAGKAIDITKTTAPHAYSYYFTSKHRIPHGHAVAITFPYFAALNKNQLRDYQNKIEKFLNISSIDKKSFFSRYISSIGLQPIFSKIDVFEALCAVNKERLGNNPMFIHERSLKSYIEGLN
>2620818223
MKKNYMNLIETYFENKPHRVFLVRGKHSFISSGAEYILSDLFRRHACFVSEFSDFQENPILEEVNNGCNFFEKSKSDIIIACGGGSVLDMAKLIRFKAAYDGLVDSVFEKKKELPLIALPTTAGTGCEATPFAVCYKNSIKYSVAHNDMLPDYAVIFPQFTYNNSSYLTACTGFDALSQSIEAYWNVNATAESDEYAKRAISVLWDNLPKVVNSPSNEIRDLMSVAAYWSGCAIAITKTTAPHAFSYAFTTHCGYPHGHAVALSFPFFMALNLLENIDEYYAWLFSDEINIQSEMQSYLNNIGLCNNGYGDNDLTIMLNQVNIQRLVNNPVIVTDIIKVLGTIN
>2566303649
MIDQKTYVGCDLFHLSDLLFGHVLIVRGKKYESCGAQALIDKIDNSCIEYQNFEENPKMEDVQAGLSIIENHPVDTILAVGGGSVMDMAKLIRFSYSLTGGVFEKNALIKLIAVPTTAGTGSEVTRFAVAYKNKIKYSLDHEDVLPDAAVVYPPFTYDNPTYLTACTGFDALAQAIESYWSVKADTESLNYATLAIRKLWDSLPRLVETEELRNRVSEGAYWAGKAINVTRTTAAHALSYSLTSHYGYPHGHAVALVFPAVFNLNSPLKNGYSHRIDSLLGVDRENASRLIADYIFKLGLGLKENIPSYETEVLLSGVNLSRLGNNPITLDTMQVTEIFNAF
>2536072977
MCQIVCLNNDFEYLLSELYSKLFLVRGKKYELCGAKRVVEDVDLKCNEYFDFSKNPKYEDLERGLKLLELSGADVIIAIGGGSVLDMAKLIRFFHSILNEKFIKRDLLPLFAIPTTAGTGSEVTHFAVLYKDNLKYSVSHKDMLPDRAIICPQFTYENTKYLTACTGFDALSQAIEAYWNVYSIEESDNYSIKAIKLIWDNLPLVIDTNELRDKIAEGAYWAGKAINITKTTAPHAFSYPFTINYDYPHGHAVALTFPFFMRYNHPLSKNHRKKMEQMLGSTFDMIYDDMYNYLERIGLVINIERRFDKDLILRGINASRLSNNPCVLSQIDVDSIVDEFV
>2568913295
MKQRIYIGEASLNNLQEYSAKVFLVRGKKSYGAQSILKKVGVQIFEFHDFEENPKIEDLDRGLLQLRVYHPDLILAIGGGSVLDMAKLLRFFYSGRVFEKIENLLPLIVIPTTAGTGSEATSFAVLYKNKVKYSVSHEDILPEIAFIDPYFTYNISRYLTACTGFDALAQAIEAYWNLNATNESDVFAVKAIKLLWPNLPLAVNNPEVRNSMSEGAYWAGCAINITKTTAPHAFSYPFTTYYGYPHGHAVALTFPFFMEYNVGSGTVFDKMIRLILNTNVNECKSLLCDYIENIGLDLKLANFDHRIILSNINVQRLSNNPVRIDGAAKTALNTLCI
>2578750302
MKQRIYIGEASLNNLDIILKKVFLVRGKKYELCGAQSRLNSILKKVGVFFHDFEENPKIEDLDRGLLQLRVYHPDLILAIGGGSVLDMAKLLRFFYSGRVFEKIENLLPLIVIPTTAGTGSEATSFAVLYKNKVKYSVSHEDILPEIAFIDPYFTYNISRYLTACTGFDALAQAIEAYWNLNATNESDVFAVKAIKLLWPNLPLAVNNPTKEVRNSMSEGAYWAGCAINITKTTAPHAFSYPFTTYYGYPHGHAVALTFPFFMEYNVGSLKHVFDKMIRILNITNVNECKSLLCDYIENIGLDLKLANFDHRIILSNINVQRLSNNPVRIDGAAKTALNTLCI
>2565658720
MEQRFFLGESSIKELQEYTPDIFLVRGKSYEKCGAQAVLESVFVKTFFDFEANPKIEDMEKGLSLLKEYPTNMIIAIGGGSVLDMAKLLRFFYSGGEFEKKRQLIPLITLPTTAGTGSEATHFSVLYKDKVKYSVEHDAILPDVAIVYPKFTYGNSKYLTSCTGFDALAQAIEAYWNVNATEESDKYAAKAIKLLWPNLPLVVNSPEARNKVSEGSYWAGRAINITKTTAPHAFSYSFTTDYGYPHGHAVALTFPFFMRYNLNPNPYYKIKMQKWLNMECVDVAIAMKEYIRNLGLDIDISQIDISKIVSSVNIQRLINNPYKLEE
>2709423128
MEQKVFRQNLDKLKKVLYKNIFLVRGNNFQTSGAEQFIKDICSDSFYDFSSNPKIEDLKKGIEIFQRKNHDLIIAIGGGSVIDMGKLISVLAHIERIVSGKEKETPKTKLLAIPTTAGSGAEATRFAVLYINNIKYSVKHTFIQPDFVFLSSKFNLPENTYTAACSGVDAFCQAVESVWSVKANQESEQYALLAAELMWNNLQKAIFDEIAREKIQEASFLSGKAINISETTAPHALSYAFTSFYNIPHGHAVALSLPFFMNYNADKANHVKEKINKIFNVESIHAQTAIESFFNSVGINIRILTLDNFDSRVIINNINFDRLNNNPRIISEKTILEFLEDSK
>2597458628
MSQIVKVGNDFNYLNVFLNSRILLVSGKEFTSSGAKEVLYSIGYKHFFNFEKNPRIEDVEEGVKMFNENNCDLIIAIGGGSVIDMAKLIKFFNNPFTDHFNSNFTDIHVPLVVAPTTAGAGSEATHFAVVYVDKRKFSIANNNILPNLVLIDSSYLSSQSKYQMIVSGIDALAQGIESYWCVNSNEESMKFSERAIKLVWGNLKRAIADKVALENLSRGAYFAGKAINITKTTGPHALSYGFTMSYGLPHGHSVALFLPFFIKFHNDIDSFVRTQMRSIIGIKKNTIESEVSNFIKELDIEINFEKINIFQGFKQALEGLNQDRLKNNPRFISKEEIEDIYSYNR
>2663976466
MNQIVEFGEDALENLEIFLKPQIFLVTGKSYSKCGAEDKLLPILKRFYDFEENPKIEDVEKGVDIFNEYQCDLIIAVGGGSVIDIAKLVNFFNKKSKPFTSLFKSFNKEDKHPFVAIPTTAGAGSEATHFAVVYANNLKYSIANNNSLPDMVLIDDSFLKSQPKYQMIVSGLDAFCQGIESFWCVNSNEESLEFSRKAIGYIWNNLKKAINGEDVLGDLAKGAYFAGKAINITKTTGPHSLSYGFTTNYGISHGHAVSLFLPFFINFHNDSHLFVIKQMREILSVNFFDLEHEIINFFNELQIEINFNNLDIKEGFNKAIQGLNQDRLKNNPRFLSKDIIEIYNYNS
>2625234122
MSDQYHFIGNDLESLKKVLLAGIFLVHGHKYSDCGAAEAMGSLGYEEFDAFSSNPKYEEAEAGCEAFIASGADVVIGVGGGSGMDIAKAIRHLAARIEAVTGSKKIPLVAIPTTSGTGAEATKFAVLYKDGKKMSMEAEDVLPDYAVVYPPFTCSSNLYLTICAGFDAIAQAIESVWSVGATEESCSYAFKALGLMWKTLPKAAYTLEDRAKMAEGAYWAGRAINITRTTAPHAYSYTFTSEYLYPHGHAVALTFPFFFGYNSGFGEYTDRISRVLGMSTAAEMLAYVDRLGISELRRQDIDWDSYLDSVNPDRLANNPRPMDAQEFKEVLLRTL
>2724701900
MQEIYIGIEISKLDEIIIQEILLVTGSNFEKSGAKNLLMPIHYKLFEKNSGSPEQSEIDQGVESMEKKSVQLIIAVGGGSVLDTAKLINFQCLKVPLIAIPTTAGSGAESTHFAVVYKNKTKYSIADETILPNYVFLFPELIYNLPKQTSATAGFDALAQGIESFWSINSNRESERLSEQAIKICFNYLKPAVCSVSAMQQMQIGANLSGQAINISRTTAPHAISYPMTSYFNIVHGQAVALTLSEILKFNNDKVQFVKNKLNKIICANTAQEASEKLKTLAKDIDLQTKLGEVGISDEKIELILKHGFNSERMKNNPREITRDDLNTILFNLR
>647613315
MTKILSGIGLSQLSDIRFDTVMLVTGKAYAASGAKSIVDAADDNQFSDFDVNPKIEDAERGVAIAKEAGVDLIVGVGGGSVMDMAKLIKAFYTSKELAKGELATDPGIPMVLVPTTAGSGSEATHFAVVYIGLDKYSLASQLLLPDGVILDGSLIASASPYQMACNGLDALAQAIESAWAAGSTEESRAYSFRAVSLCAKYLKDVLAGEDALQGMMEASNLAGKAINISKTTAAHAWSYAITSHHGVPHGHAVWLTLPRIFEMHTDPMEHFTAIMARIWGITSPADSAAHLKAYLTEINVESDMAAIGATAEKRAFLSKQVNMQRMSNNPVGLTQTHMDQIFNL
>2515843834
MQTEYFGNGLDNLKSVIHSKVFVVTGGKYRQSGAESIIDTTGINRYFGFEENPKIEDLLEGASLINDFDPDLIIAVGGGSVIDTAKIISVLPDATNMIKGDYLLNKLAPIVAIPTTSGSGSEATHFAVAYIQSIKYSVAHSDILPDYSIIDPTLTYSMSPYQTAVSGLDALSQAIESGWANGTTELSKKYSLEAIDLILDNIKNAVHCPDSRLKMAKGSNLAGKAINISKTTAPHAMSYGLTSKYQIPHGHAVAVTLGHFFVLNNIELDKYMNQKFGTNDVELAKNRFYGLVESLGLKLRLKEIGLDEEDLDDLVKSVNVERLQNHPIKLDKNMLLEILKKAL
>2831666865
MQQEFLGRGSSNIVDVLLNRILLVTGKDYSSCGAKAVFSQLPYQTFDNFSPNPEFSEALEGTKLCQQINADVIIAVGGGSAIDIAKSIAAFTAELELATGKSKESVTLPVIIIPTTAGTGSESTHFAVIYVDGKKYSLASPFLLPAIAILDPQFTDALPKYITACTGFDALCQATESFWATGATTESRNFAKQAITLLMQNLRKVVNDKESRENLLRAANFAGKAINISKTTAPHALSYTITSLFGIPHGHAVAMTLGAFFPHHSAGDEEFTQTRTELLGVDSGNAAKSLWYTLMADCGLNLYLGDHHINSPDIKTIIAGINMERLGNHPVQLNTSELVDLLKSIP
>2752806837
MQKELIGRGTQLLSEYLLNKLLLVTGKSYQNCGAQQAFDAVGYDYYNEFSPNPKFEEVMSGVELARGEGVDLIIAVGGGSAIDVAKCIAAFYPELQLATGESREVDPLPSIAVPTTAGTGSEATHFAVIYVDGKKYSLAAQSLLPIAVILDSTYSENLPPYITASTGFDALCQAVESYWAVGSTTESRAYAAEAISLLLTHLPISVNKQLSREKVLYAAHLAGKAINISKTTAPHALSYTITSLYGVPHGHAAALTLGAFFAYHNGHSEEFQLRMTELLGVTSPAEAKRFWYELMKNCGLDLKLGNTKVESPELGSIVASVNLERLKNHPVKFSEAQLLELLGTVP
>2710303026
MSGQLEYMTHHVAPLARLLYRHILIVTDNLYTVSGAAEKYSTVPYHFFTDYTVNPKLPDIRRGLKLFHQNQINTVLAIGGGSAIDMAKLIAVFATIESFVTGQNKTEKYVPLIAIPTTAGSGSEATHFAVIYHRGQKYSISHSSLLPDAAIIDSSLTLSLSGYQTAVSGADALCQAIESYWSVNSTPRSKTFSARAIKLILKHLAPSVKQLIDRTAMSQAAHLAGKAIDIAETTAPHALSYTLTLKYGIPHGQAVTVFLPSFLDYNNDSPAYVQHTLKRLLSAQDAAEAQGHIKKLFRSIGLKTSLAELGISPQDIQKISSNVNNQRLANNPRAVTASSLLEIIKF
>2787336466
MSVETHLGVGIGELSGILHGTVLVVTGPYYSMSGATDMVDPVPYRRFSTLADYPDLPDIERGVELCRRAKPDVVIAVGGGTVIDIAKLLRICSAPGEIATGVGKKQTGPPLVAIPTTAGSGSEATHFAVIFDQQRKYSVAHQFVQPDFAIVDPSLTYSMSEEQTAVCGLDVLCQSVESIWSVGSSKESRTWASEAVQLVLLNLLEAVQNQSCRESMSRAAHLAGRAINITKTTAPHALSYTLTTSYGLPHGHAVALTLGSFLEFNNDPVEHVREVIGELLGVGSPMEGHRAIADLMVAIGMETRLGPYGINAVACEQIVETVNVERLSNNPRSPTKAQLAQILEKLI
>2710524151
MIQIEYGEGAIGKLKEVVASIFLVTGTASYAPVEDALFGLEVLHYTDFGALPVQEDIDKGIVAYNAPSLVIATGGGHVMDIAKAINYFAGKKPLIAIPTTAGSGSEATRFAVVYKDGLKTSLESPEILPAVAIVDPALAQSVPKKVALASGLDALAQSIESLWSLQASEESKGYAKAALELVWNNIIPAIEERDIGQVMLGAHLAGKAINISKTTACHALSYGLTYRFGIPHGVAVAVFLPAIIRFNNVLLPEPSVTPEAVERLLSQLGIINLSQFGVKATDIPSLAAEVNLERLGNNPRVLTHDIVLYTEIL
>2667844983
MSQHVISGLGISNLTRILEHNILLVTGRKFFKSGSAEALKPIKFNKFSDFEINPKIEDAIKGTKIARTNNIDTIISIGGGSVIDIAKLILAFFAFKKIINGIEKKFSEINHISIPTTAGTGSESTKFAVVYHNKIKYSVSANFLIPKKVILDGELCLSNSPSQKAFNGLDALAQAIESHWACGSTKESKFFSRKAIPILFKELPKIVSKKNEFQDFFEASNMAGRAINISKTTSPHAFSYAFTSKYCIPHGQAVWLTLPQIFEIHEKIYDDLQTSVSELLGISQNDISNNLKKFVCELGLEPSMEKLGITREKRQEIAKNVNLERLKNNPVLFSKKDICDVFNL
>2717330587
MSQRLISGLGISKLMKILEHNILVVTGKQFFKSGSAEALKPIKFNKFNDFEINPKIEDAIKGTKIARAKSIDTIISIGGGSVIDIAKLILAFFAFIKIINGIEKKFSQINHISIPTTAGTGSESTKFAVVYLDKIKYSVVADFLIPKTVILDGTLCLSNSPFQKAFNGLDALAQAIESHWACGSTKESKFFSRKAIPILFKELPNIVSKENQFQDFFEASNMAGRAINISKTTSPHAFSYAFTSKYRIPHGQAVWLTLPKIFEIHEKIYEDLQTSVSELLGISQNDIANNLKKFVCELGLEPSMEKLGITREKRQEIAKNVNVERLKNNPVLFSKKDICDVFNL
>2608201272
MSQHVISGLGISKLMKILEHNILVVTGKKYFKSGSAEALKPIKFNKFNDFEINPKIEDAIKGTKIARTNNIDTIISIGGGSVIDIAKLILAFFAFKKIINGIEKKFSQINHISIPTTAGTGSESTKFAVVYLDKIKYSVAADFLIPKTVILDGTLCLSNSPSQKAFNGLDALAQAIESHWACGSTKESKFFSRKAIPILFKELPKIVSKNNEFQDFFEASNMAGRAINISKTTSPHAFSYAFTSKYFIPHGQAVWLTLPKIFEIHEKIYDDLQTSISELLGISQNDIANNLKKFVCALGLEPSMEKLGITREKRQEIAKNVNLERLKNNPVLFSKKDICDVFNL
>2717396120
MSQKVFNGLGISKLINILKNRVLLVTGKNFAYSGAQEALIPLQFKRFKDFEINPKFEDAMEGTSIARKNNIDAVISIGGGSVIDIAKLILAFIEQQNIVLGIDKIDPKIPHISIPTTAGTGSESTHFAVVYLNKIKYSVSSNFMTPKIAILDGELIKSNSPTQKAYNGLDALAQGIESHWATGSNEESRSYSREAIPILYSNLPRIVDDMKDYQNFIFAANLAGKAINISKTTAPHAFSYSLTSKYGIPHGHAVWLTLPKIFEIHLNLYQTFRNSISELLGIKENRVLIELKKLLDNVGLEFSMEKLGASKSARREIAEQVNLERLKNNPVSLSEKDIQEIFNL
>2553539093
MTQKIISGIGISKLREALKKNLLLVTGKNFRSSGGEKALRPLIFKRFKDFEVNPKFEDALKGVSIARENKIDAVVSIGGGSVIDIAKLILVFFEPKNIVKGLQKINPKIPHFSIPTTAGTGSESTHFAVVYLNKNKYSVSANFLTPYMAILDGELIISNSRKQKAYNGLDALAQAIESHWATGSTEESRSYSRKAIPILYNSLTKVVSEKKDYQNFIFAANLAGKAINISKTTAPHAFSYKLTSKYGIPHGHAVWLTLPKIFEIHLNLCEEFREILNELLGINKNIILIELQKFLKNLDLEFSMENLGATKAARREIAEGVNLERLKNNPVTFSEEDIHNIFNL
>2740265980
MEEEFIGEGINNIQSIVLDTIMIVTGRRFSLSGAEKLLREQDRKLFNNFQSRAIPRDIQRGIDLLKINAIDLIIAIGGGSVIDFAKLVNIVAALIDIIENSNLNTKGLPLIAIPTTSGSGSQSTHFAVAYVGHKKYSVAHSYIMPDYVIVDPALSYSVPKNIAASSAMDALSQAVESYWSLKSTKESQNYAKKSIKLILRNIDLAINDKKAIQSLSLAAHLAGKAINISKTTAAHAISYPITTHLNIPHGHAVALTLGRFFVLNNDIIDYFDSIIKELFDCSGSEKTSRKWYQIMANIGLETDLKSIFSKNIDYDLIENDINLERLNNNPVKVNSTQIKDLFL
>2619924776
MNQNVIIENGLSSITDHIQIRIFLVTGKNYAASGAEKKLGTLNFEHYNDIGEIPEISKIKEGAEIFKNSDCDIVIAAGGGSVIDTAKSINIMSSAEDIVTGKKKSVKGKDLIAVPTTAGSGSESTHFAVVYSGINKYSIADEFILPEIAFIDPELTYSLDPHITAVTGIDAFSQAAESYWSVNSNKESREYSREAIKLILKNLKKCVNDENSRYNMCMASNLAGRAINITKTTAPHALSYAMTSHFGIPHGQAVCITLPEFLEFNSPGKNEHRNHMDELLGYRNISDAKMFMKEFFDSLGLKIKLSDLGIGTDDLKIISENINTERLNNNPRKLSKEELERILLEIY
>2835196250
LKNFLKKMTQTLIKNISTDIKNLVYSKIFLVTGKSFIDSGSNRFIEEGGEERFSDFQQNPKYEDVLRGLEIFRQSKSNLIIAIGGGSVIDMAKLINIFSASLQIVNDSKLSKKGEPLIAIPTTAGTGSEATHFAVIYHDNKKYSVAHQFILPDAVGLNTMFSVTQPSYLTACTGLDALSQAIESYWSVGANAESKAYAKEAIHLLLEDLPNVTKNEKSRETVMLGSYLAGKAINISKTTAAHAVSYAFTTYYSIPHGHAVFLTLPEFFEFNNDPVEFIKNNINDLFKINNPNEGKFFLKEFARKLGIEVSIAKLGITDYEDIIVNNVNTERLGNNPRKISEDELRKLLKNQS
>2741338390
MLEKQMGLRIDSLTNILPSRIFLVTGKSYQSSGAKNFISTVNKIRFSDFNVNPTLEDLSKGVDQFNTFKADIVIAIGGGSVLDMGKLINICSAIEQLITTPGLEEKGLDLVAIPTTAGTGSEVTQFAVVYIADRKYSLDHRFLLPDHYIIDPVLACSLPSSTLASSAFDALSQAIESFWSVGSTNESKDYSRESIKLILGSMEKAVNHLTSIEPLCLGANLAGKAINITRTTAPHALSYPITKLHGIPHGHAVALNLGKFFVINVDAVDYLKATMQELFGCRNGFECSDKWYKMMKSVSLETNLRRLGIKEKDIQEIVEKVNLERLKNNPVTLSKEVLYDLFKI
>2813116150
EEKEYSRVEELEGILDEIGAKRIFLVSGKGYKSSGAESKLFGILGEHTRFYDFDVNPKIEDVRRGISLFKSRDYDLIVGVGGGSVMDMAKLIGVLSAQSRDALKYIEGEREGRPVVAIPTTAGSGAEATGFAVVYVNGKKYSLAHELMKPEHVVLDPSLTFTMPRNLAAVSGMDALSQAIESYWSVNSTEESSRYSREAMQIILENIVDSVNHNEEEARRAMVGAANLSGKAIDTTKTTAPHALSYTFTTELGISHGHAVGLTLGQVLKYNAGVERDCNRQRISFLGENPEVASEKIKELMEEVGLETDFKKLGIDYSVIDKAVNIERLKNNPRLDKGLKKVII
>2713354279
MNQIVFSGYKYENLHNILCQKILLVTGKQYSLSGAKKLIGKIKYNRFCSFHSNPEINDIKKGISTFKKEGCDFIIGIGGGSVIDVAKSIALLGGIAGILKGKVKGKRLIKTVIIPTTAGTGSESTHFSVIYLAGEKYSLADSSMLPDFIILDPAFLENVPPNVASSSAMDALCQGIESYWSVESTNESRNYSRMAIKLVLANIVKNVNDKVSRINMLRAANYSGKAINIAKTTAAHSISYTITSMFKIQHGHAVALILPKLIEVNNDKIAFTNKRMNEILNVVSPAEAKNKITNIMKSIGLKTRLFELGIKSNINQIIKGYNPERMKNNPRTLTKNDIKGILEEIL
>2511473621
VRQIVYKGIDVLHLKKIIYSTVFLITGKQYVSCGAENKMNEINFKRFWDFSENPKIADFYRGLTKFKNSGAQVIIAIGGGSVLDMAKLIRRFSEMLNIVTDATELESKVPLIAIPTTAGSGSEATHFAVVYINNVKHSIAHKSMLPDIVVIDPQFALNLNSKMAAISGADAFCQAIESYWSVNATNESKQYARRAIKLIINNLPVFVQTIQSSLNMVEAAHLAGKAINISKTTAPHAISYPMTAYYGIPHGQAVSLTLVDFLLYNVDRIDYVKGTFNEILNVKDIFQAKFQIEHFFQSIGLVLDFSNSTITVQDIESILTNISMERLANNPRIVSYDIVKKILLSKF
>2658376854
MKQETYIGHGIKHLALILHPRIFLVTGKKYSLSKAETALRPFNSGQFNDLSSYPKIEDVIEGIKQFRQFNPHLTIAVGGGGVMDVGKLVNILAAPQNYIHKKSNLSKGKPLIAIPTTAGSGSECTHFAVVYIDKVKYSVAHEFILPDIAIVDPQFTMSLTPYATAACGMDALSQAIESYWAVQSTDESKTYAREAMKIILNNLAGAVHTQQNREDMGRAAFFAGSAINISKTTAPHALSYAMTSHFGLAHGHAVSLTLPFFLVYNQDKADYVKKTIDEFMGCRNAVEAKHGILELMNEIGLATKFSQLGIKNDSLPVILENANIERLTNNPRTVSKEDLEKIFRAL
>2709442754
QLWHFNSGISFLEMLNPKKIFLVTGKSYKNSGAESCLSEILHRFSDFEENPKIEHVEKGIELFLNSECDYMIAVGGGSVIDMAKLINIGQAQKSTFYDLVYNPSNGKKLIAIPTTSGTGSEATHFAVIYVDGKKYSMAHLDYLPDVAIIIPSFTYSLSPIQTAISGLDAFSQAIEGYWSINSTTEAKRYAAQSIKLILQALPIVVKNSEEKAREEMSLAAFLAGKAINISKTTGPHAMSYALTSIFGIPHGHAVALSLGEWYEFNSNVVDYVQKTFLKLGSKTSYDKIKRLVKMLGLETKLSRLNISKKDLELINVNINIERLNNNPRNINNELRIIIKLF
>2785847931
MNQREYFGENITYLKNIFENKTFLVTGNKYNDSGAKQAIEHLSYSHFQISTSHLELNDILKGLSFFDDDCGLVAAVGGGSIIDAAKSINIFSAPIEYLSKDKIDKKGLPLVAIPTTAGSGSEATHFAVVYVNGIKYSLAHDFLLPNYSIIDPKFVRSMPKNVAANSGIDAFCQAIESYWSINSTEGSRLYSKRAIELILENFVGSVNSLSSRKAMVRASNLAGKAINIAKTTACHALSYNFTSQFNIPHGQAVALTISPMLEYNNDKSSYVVSSIRDMFGVSSPEEASNIINCIINNVGLETDVTKLGIIEEIRNIIDSVNQERLNNNPRKFKNKDTLEKLF
>2711127735
MNKEFGNSASALKGVLDEEKPQKIFLVADKNAYGAEALFSSVLKVFSEFQENPKIEDIEKGIEAFSFSPDLVLAVGGGSALDIAKSVNVLANQGGDPLDYIFNEIANRGKPLIAVPTTAGTGAEATQFAVVYVNGIKHSLAHAFVVPNYSIVDSQLTFSLPPRVTAVTGMDALAQAIESYWSNKATEESKQYAKEALSFILPNIALAVNNPEARAAMSRGAYLAGKAINISFTTACHAISYTFTARYGIPHGHAVALTLPAMIEYNEALKEDVLSELLSSDSQQAADRVRSLMQEIGLETRLSELGINIREVEELVVKEVN
>2741390553
MQEEYFGYGIEKLRDILYNNIFLVTGKNFSLSGSKDKLLPIDKSHFNSFSINPSINDIANGISIFKKKNYDLVIAIGGGSVIDVGKAINVLSFCELFIKGKKSKFKGLPLIAIPITSGTGSEATGYSTIYINKIKYSLSDKKLLPTISIIDPSLTESMSKYLTAITGLDALCQGIESYWSINSTDESRIYAEKSIKLAYNSIEKAVNDKDSRMKMAKAANLSGKAINISKTTACHSISYPITSYFNVPHGHAVALTMPEIIEFNNDKVEFVKKILDELLNCSDEKEAKNKVEELLIKIGVETKLNKLKIEKNIELILKKGFKKDRMNNNPRKIKRKDLKEILLRIL
>649727670
MRQKEYFGFNSISKLKEIIDSKIFLVTGKSYEKSGAKDKIENILKGIFNDFSNNPKYTDLRKGISKFKSEEFDMIIAIGGGSVIDMAKSINILAKQDHPPEKYILKQKKSIPLCAIPTTSGTGSEATHFSVIYYNETKYSLANQNIFPDYVVLDPELTFSLSEYITASTGMDALCQAVESYWSVNSTEKSKKFAEKAIKILLKNINETVNNPGKLNRKKMMLGANYAGKAINISKTTAPHAFSYIVTSKCNVPHGHAVSLFLGEILIHNSELKEYVRGVVNQLNSKEARDNIYELMINIGLETSLSKLCKDVKDLIEGVNQERLKNNPVYNIRIFNRII
>2709911225
MQKEYVGRKSIQKLEEILAERVSLFTGKTLYGASRLIDPLLTRLSDFLVNPTLEDVERQCERFKKPDLVIAVGGGSVIDMAKSVNILSNNVGTARGFVTGTEALPLVAIPTTAGTGSEATHFAVVYIDERKYSLAHPAMLPDWAIVDAQFTNRLPSFITATTGMDALSQGIESYWSVRATDESKQYATEAIKIALQHLRDAVQRPDDVSRNGMAKAAHLSGKAINISKTTACHAMSYPLTSHYGIPHGHAVALTLPQIILFNNNREIILLGAANAEEAAKAVEDLMKDIGLATRLHELGIEKDIPMLVDGMSLERGNNPRGFEDAQTVLQNIR
>2627435108
DKTSQKNYIGLGIKNLDKYLNKKIFLVSGKMYKLCGAEKLLRPVKYSNFTGFSSNPNLVDIKRGLKLFKKYNPDLVIAIGGGSAIDVAKTINILAAPKDYILKKKKKEPGKKLVAIPTTAGTGSEATQFSVIYIGKHKYSLKHPYILPDCAIIDPQFTLSLDKKIAAATGADALSQALESYWSVKSTPESKKYAAQAIKLILKNFQKAVKNRSAKLAMSRAANLSGRAINISETTACHAISYPITSYFGVPHGQAVALTLGSMLVYNMDKIEYVKRTIRDLFGVSDVHGAKNKIHRLLKNVGLETKLSALGINKDIRVIIKNGFNHDRMKNNPRRLTKENFLNILNDLR
>2716823566
EVIPNRKPDYVVHGTDGVEALGKLVPEKKIFLVTGKSYAGSGAKSVLDKLGYNVAHFDDFEVNPKLSDIEKGTAIFKKSNCDFVIALGGGSAIDMAKSINIFAVNPIKIMDYFNLKELKIKGKTLVAIPTTSGTGSEATQFSVVYLDKKKYSVESHNMLPDYAIVDPQFTNGASKSIAAPPAMDALCQAIESYWSVNSTEESKSYAREAIKIILQNIRHFVNSSDSMLEMAKAAHLAGKAINISKTTACHAISYPITSYFGVPHGHAVALTLPQMLIYNSKVTDEDVL
>2709120748
MPQREYFGYGIRNLKGILEGSPFLVTGKHYESCGARSALEPLGYKRFSDFSSNPKIEEVQKGFEMFKLGKYDIIIAVGGGSSIDVAKAIKLFYFVKVPLVAVPTTAGSGSEATHFIVYYIGKEKQSEGKPDLLPDYVILDPSFTFSLPREIAASTAMDALAQAVEAYWSIYSTEESKEFSRGAIKLLMESLETAVNDRTAKANVMQAANLAGKAINIAKTTASHSVAYPITSYFGIPHGHAAALTLGEMLAYNNDAAEYVRKTIGELFRAEDAQAAKATIKGLMQKAGLKARLSELGLSEDIEIIIQNGFNPARVKNNPRLLTEDDLRKILKGIY
>2711119246
MIREYFGVGIENVRLILVASIFLVTGKRYDDCGASKALGNLEYSRFNDFDVNPNIDNIRKGVDLFKKKRCDLVIAVGGGSVMDTAKVVNILSAAALYVKKERKRCSGKPLVAVPTTAGSGGEATHFAALYIDKKKYSLEDERLLPTYAIIDPQFTFSLPKRITASTGMDALSQAIESYWSIYSSDESKAYAREAIMLAREHIVHAVNTIEARIAMSRAAHAAGKAINTTRTTACHAVSYPITAYFGVPHGHAVGLTLSRMFAYNLDIVAYVKGVMRELLGAQDTESAKKAIDSIMRKIGLEMHLRELGIGNDIEIIIKNGFDPERVKNNPRLVTEQALRKILNDIR
>2780291456
MIQKIFIGPGIDSIDTILLKTALLITGKNYNSHSIDQKLSSTNMNKFNDFSVNPKITDAVKGIKLLELIKPDIIIAIGGGSVIDMAKQINILSAIENIVQNQNLQKPGIPLVAIPTTTGTGSESTHFAVTYINKKKYSLAHKYMLPSYCIVDPILSYTMPPKLTASCGMDALTQSVESYWSVNSTEESKRYARESILLIIKNIINAVSSEEAKNEMALAAHYSGKAINISKTTAPHAISYPLSMYFNISHGHAVALTLGYFFTINIDKKEYLSSNMYELFSKKNGDDCKDFWYKLMHQINLETNISKLGVTNEDIDKILENVDPNRIRNNPVQIDKKIIKNILKDLQ
>647649926
MSQQAFIGPGLEHVKEILHQKILLVTGKKYIESGAKDALDPYGSERFSDFTPNPKLEDAQAGISLIDEVQPDIVIAIGGGSVIDMGKLIVILSATEEIVLNQDLRTKGLPFVAVPTTAGTGSEATHFAVVYIENVKYSLAHDFILPDYAIVDALLTHKVPSPIIASCSMDALTQAIESYWSVGSTEESKAYASRAIRMVLPVLKSLHGDRRAKEIMAEAAYLAGKAINITKTTAAHAISYPITTYFDVPHGHAVALLLGKFFVIHTDKKAHLSEVMSDMFGCDNAQDCCKQWYKTMDEIGLQTDLQIIGITDTDVQLIESKISLERLNNNPVKVSPKMLHDLLLVSW
>2741333470
MPMNQKEFIGVGIKIVKDILNNRVLLVTADRYITSGAKIKLDEISIYRFYQFEVNPKLEDVFAGVEILNNTKFDIIIAVGGGSVMDMAKMINILAVLIDYIKNSNLIENGLPLVAIPTTTGTGSEATHFSVVYVDNMKHSLAHHFMLPDYAVVDAELSYNLPSNIAAASGMDALSQAIESYWAVKSTDESKKYAKKAVELIIPVIEDAVSNKYAREVMSKAAHLAGKAINISTTTAPHAISYPITSCFGLQHGHAVSLTLGYFFEINIDKVNYLKTTMEDMFDVCSATECKNKWYGLMKTIGLNSNLGNIGITEQDVVKITDNINHQRLRNNPVRISEKTLSAIFNK
>2787691478
DLSGFDSGATLKFGLGKWNDAKKSLLEDFIIITSKSCKRFISDIPSRYILVINEEPSLKLIDNYFYEISKTNEFIALGGGSVIDTAKILSLMIGNNIDEESSEKISEKSKIICIPSTAGTGAEITPFSTIWDKKNGSKYSILANKIDREIILDPEISISLPEEITISTGLDSLCQILESTWSKKANKKSLSAASLGFEYLNKNLNNVISNPSDIKSRQDMLFASFLSGVSISISNTTLCHSISYPLTSILNVPHGVACALTLIEVIKFNSFKKEGSLKNAVNVKSSEILVKKISSMLENLNYKDAIKPFVEIEKNIEKILPLTLSSRASNNPATATLNDVEEILKNSL
>2787653043
NIDEFKEGTNVIIGLNKWSEYKTLRSNKIAKSFAQRRLGVFTVIKSCKKYISKVIEVKEEPTFKSIDNSLKEIYKVTDLLIALGGGSVIDTAKILSMMLSNNIKYSEQWHRARRQIYLICVPSTAGTGAEATQFSTIWDKENGLKYSIVSXKLNRTIILDPEISLSLPXEITISTGIDALCQLLESTWSKKADTSSIKSAKLGYQILKNNIVRTVDDPKNDSRLSMLXSSYLSGISISKANTTLCHSISYPLTALLGMPHGLACGFTLIEVIKFNSSNNELIKNTLLATESDSKELINEIEEIFELVHYKDLMSPFINIISSLDKILPLTITNSRASNNPRNANIDDIRFIVEKSI
>2631587288
MYSKIFTPLSYTGWGSLEQLLPEVSPQRILVVTDPALEKIGLVDRVREPLEQAGYTVYTDTVPEPPLAVGEKLVTYTRDNAFNLIIGLGGGSALDLAKLTAVLSSHEGSVADYLNGSRQIIEKGLPKLLIPTTAGTGSEVTNISVLSDRTKDVVAHDYLLADAAIVDPELTISVPSKVTAATGIDALTHAIEAYISVNANPTTDGLALQAIRLISRSIRRAVVNGEDKEARIDLSNGSYIAGLAFFNAGVAGVHALAYPLGGQFHLSHGDSNAVLLPYVMGYIRKSCAKRMNDALGGNSQAECVRELQRLLRDVGIPETLGGFNIPVSALDSLTEDGVKQQRLRSPLPLHKEDIRAIYQSAF
>2653051885
MFSFQHPVQIHFGQGVFSELNNTLSSSSYVIVMSNSQIKNGLHRLVESQLGEKIKDVVTNIEPNPTLDNVQRIVNVMEQHEADCVIAIGGGSTMDAAKAACAVYLQSIDINHLLEHEDFSHALPLIAIPTTSGSASEVTPVSVLNDKSNGLKVPLTGPGLYPTAAIVDPELTLTCPPGITATSGIDVLCHALDCLGSVNKNPVSDAIAISAAKLAFENLEHAYHEPMNIEARENMALASMMAGMAFSQTGTSAAHAFSYYLTSNYDVPHGEACAFTMDAWYVVNANLDSRLDEHAKMIGFSDAEALSERFNNIKKELGLALTFDDLDIDRSDVETIVGRGLEAQNMKNNIAQPDKEEVLQFLSVK
>2752592689
MDMNFFLPVKVIFGNGRIRELGSLISGDRIMIISDHALLELGFVSEVKEKIGRTDFIEFCEVEPNPSCETVDKAAKLARDYSVDTIVAVGGGSVMDTAKAVACLVSNNGQIKDYLNGSKTFTSRKVRLICVPTTSGTGSEVTNVGVYTDKSSGVKKPLVSEFFWSDFALVDPRLTFSLPKSVTASTGLDALAHAVESYWAKSSQPVSEALAIRAVNLIMKYLQRAYTDGDEESREGLSMASLLAGMAFSQTRTTILHAISFPLTNIYGLPHGFACSLAMPEVLKLNYKVIGNKLDILIRYLGLKNIDELSNELEALMRAIGAPRKLSEIGIREKDIDGLVESSLSSPIAKLNPAKIGREELREIFETIL
>2739868544
MSNYYNPVKIINTENWLHELRAQIDFSSPIIITSKGRERLNLNKYFNHNSIYSLDDSNPNFQDCEDAITFCRANIAFDGVVAIGGGSAMDLAKVVMAYTNQANIYELIEKNNKLSKTIPSIFLPTTHGTASEVTMWGTIWNMKEKKKYSISNKRLYPSIAILDANLVLTLPLGISIITTMDALSHSFEAIWNKNSNKKSTNYAIEAITIILKNTHFLKQNLSDIIVRNKLLIASNLAGLAFSNTATAAAHSISYPLTINYGIPHGVASSLPLLPLLKINKSSIENELELKLDMHKFSELESCIKRIPEKIINFNLKSWGVAQSDLPVLVDQSFTKGRIDNNIVDLDKNDILSILKYIF
>2786443104
LSHYLNPVQIIKTDHWFEQLEQGLNNRYPIIITTNGRNRLQLEQKFSSNFIFSNFGNNPNFSDCNNGIKFCENKSIDGVIAIGGGSAMDLAKVILAYSNETKIKKLINTKLEFPNKIPSIFLPTTHGTASEVTMWGTIWNIKEKKKYSISHPELYPDIAILDGNLTLTLPLDISIITVMDALSHSFEAIWNKNANKNSTKFAIISICSIISNIEKFKNQPSNLKLRNKLLEASTIAGLAFSNTKTAAAHSISYPLTIRYNIPHGVASSLSLLPLLKINGSFIKNELNNNLGLSYEELNACIANIPKHIIPFKLNLWGVKKNHINKLAEESFTKGRMDNNIVDLNINDVRDILYSIY
>2778262068
MSNYFNPVKIIYTKNWLNKLKICQKYSNPILLTSPGRKRLKLDSKFNSDSIFSEIGENPNFSDCSNVISFCNGKNYDGVIAQGGGSVMDLAKVVMAFTGETNIVDLLEYKRKYERSIPSIFLPTTHGTGSEVTMWGTVWDMKEKKKYSISHIDLYPSIAILDGNLTVSLPMDISIMTILDALSHSFESIWNKNANEKSTEYAIEAITIILSNVEFLKQNPTDLNVRNKLLEAATKAGLAFSNTKTAAAHSISYPLTIRFGIPHGVASSLSLVPLLEINGKHIKEPLDKTLDITIDELIQKIKAIPKGIIPYTLSEWGIQEEDLSQLVEESFTKGRMDNNIVDLTQDDVLDILNSIK
>2653637997
MSSYHNPVQIIKTDDWKNELSITVKDSNPVIVTSPGRRRLKLDEIYDPSNIFSDVDSNPTFQNCENSVLFCQKKSFDGVVALGGGSAMDLAKVVMSHLEKTDIHELINHKDPYPKEIPSVFIPTTHGTASEVTMWGTVWNMDEEKKYSISHPSLYPTVAILDGNLTLTLPLDISITTVMDALSHSFESIWNKNANPTSTDFAISAICSILEHGPKLKDDPSNLKIRNELLKASTVAGLAFSNTTTAAAHSMSYPLTIHYGIPHGVASSISLIPLLEINGNLIKEPLERNNNLTSEELVDTIRSIPQGVIPYTLDKWNIPEDQLPKLADESFTKGRMDNNVVDLTTDDVMGILRELY
>2636298154
MSNYFNPVIIINTENWLRELIFRINDSAPVIITSPGRKRLNLNSKFDSDSIFSDVSSNPNFKDCTNVLNFCQNNKFDGVVAIGGGSAMDLAKIVMAYLEETDVIELIEYKGSFPQEIPSIFLPTTHGTASEVTMWGTIWNMEEKKKYSISHPSLYPSVAILDGNLTLSLPLDISISTTMDALSHSFESIWNKNANPTSTDFAVSAICSILENSEALKKNPSNLKIRNNLLKSATVAGLAFSNTTTAAAHSMSYPLTIHYGIPHGVASSISLLPLIEINGKLIKEPLDRNNELTYNELKQAIKDIPKGVVPYTLNEWGIPEDQLPTLAAESFTKGRMENNIKSLTHSDVIDIFRSIY
>2786437332
MSSYYNPVKIIKTKNWQLELNNSIEESLPAIVTSPGRKRLNLDSLFSPKSIFSDVDSNPNFEDCINAVKFFRKNTFDGVIALGGGSAMDLAKVVMAYLEKSDIYELINCKGKFPWTIPSIFLPTTHGTASEVTMWGTVWNMKEEKKYSISHPDLYPSVAILDGNLTLSLPLDISITTVMDALSHSFEAIWNKNANPTSTDFAISAICSIFNNGEALKENPFDLEIRNNLLQAATVAGLAFSNTTTAAAHSMSYPLTIHYGIPHGVASSISLIPLLEINGEFIKEPLDRNNELTYDELKKTIKALPQGIIPYTLDEWGIPENQLPKLAAESFTKGRMDNNIVELSTGDILGILKELF
>2786468908
MSNYFNPVRIFKTENWQRELNFRIGDSSPIIITTPGRKRLHLNSKFDSDSIFSDVSSNPNFKDCTNAIKFCQKNMFDGVIAIGGGSAMDLAKVVMAHLEKSDINELLEYDGEFSQTIPSIFLPTTHGTASEVTMWGTVWNMEEEKKYSISHPNLYPTIAILDGNLTLSLPMDISITTMMDALSHSFESIWNKKANPTSTNLAISAICSILENGIALKKTPADLDIRNNLLKASTVAGLAFSNTTTAAAHSISYPLTIHYGIPHGVASSISLIPLLDINGKLIKEPLDRNNELTYEELKQTIKEIPQGIIPYTLDEWGIPEDQLPKLAEESFTKGRMDNNVVDLTTDDVLGILKELY
>2786495082
KNNSYYNPVKIIETDNWINEIKLIIASNSSLLITSKGNQRINIQKYFPNLVIVDNVPPNPTIQYCDSELKSLRSQNFDSIIAIGGGSVMDAAKLFLAGIKEKSTIELIKYKKNIRTKVQTFFIPTTHGTGSEVTMWGTIWDLENKKKYSISNPDLYPNYALLDYKLTESLSINLSIITLMDALSHSLESIWNKNKNSKTIKYAIEAIILIINNTKDIHKKSISKENRKNLIYASTLAGLAFSNTKTAICHSISYPLTMLYNIPHGVASSMTLIPVLIQAENEIKDELQIELKINNLSDFICIIKEIYSNQISYKLKDWGVKKEDIPLLVKKCYTKDRIENYIIDIKEEDMLKILQTIY
>2786463966
KNNTYFNPVKILKNQNWFKNINNIFERKNPLIITSKGYKRIGIKEKFHKYNIINDVPSNPTIEYCDKKINDIQNFKIDSIIAIGGGSVMDAAKVFIASIINKSTLELIKHKDAIGNNITSIFIPTTHGTGSEVTMWGTIWDMKNKVKYSISHLDLYPNYAILDHQLTESLPEDLSIITLMDALSHSLESIWNVNRNETSTQYAIKAIDIIMKNYNNYNRKNLLYASTLAGLAFSNTKTAIAHSISYPLTMEYNIPHGIASSMTLIQLLILSESEIQYELNTKIGINDLNEFIDNIKSIYTTKLSYRLRDWGVEKKDLIPLVDKCYTKDRIENYIINIDKNDMLSILKEIY
>2717299871
NNIHYMPTKLIFDGWRKSLKDNLINGNCLLVTTPGFRKRGLVDELCKVVPDRICIHDKVTANPEIYDVSNWLDYYKNEDFKYIISIGGGSTIDVAKAFSFFLASNSSKDILDDFNDKGRSGKSNAYPIIAIPTTSGSGSEVTPFATLWGKRSHKKYSLCHDSIRPSIAILDPILTTTLNYESSLISALDLISHAFESIWNRNANSLSILNATNSLSLAFKALPKLKENINDINLRSQLQVASCLSGMAISTTKTSLAHSISYPLTTHFGIPHGLASSFTLPKLFKFNLAEDDGRLVKLSEQLGYKSVVEFELFLMDLFIDLEINSIIKSYLPNNQNIESICDDMYTPERAENNLRAPKTEDIKALVYQSL
>2739846146
ETFEDFFNSKVIQGSSKVKEFCSEIPTGNILVITTKSSLERDKVKTLIDNLGKKCEFYTDVEPNPDLEKLDRAINSLNKGKFNSIIAIGGGSVMDSAKAIMSFLNLQVKNPLSVHFREGKILKLKKEFYFAAVPTTSGTGSEATPFSTIWDFKYAKKYSLESKFLYPDLVFLNPEVTSTLPFNQTLFPGLDATSHALEAIWNRNTDNKTIEIAENSLRLIVNSLPHLMNDLQNSHYRSMMQEASFLAGIAISRTKTAIAHSISYPLTSKFNVPHGIACSFTLASIIDFLEERDFRLLDKALKEEVKEMLENLNLNKHLNSYINNEQILSLVDSMYSPERAKNFYEDISHKEIKDIVNSSL
>2713829200
TNINEFNPVKVFAGRGAIDKLPAILDKRRYAILSSNVFLRMNWQRFFPHAQIQVTSVKSNPTVDDLLKHLKEFSSFEGDTIVAIGGGSVIDVAKVLSVVKTNNKNVLLEYLQNSKKVEKKNYDLIAIPTTAGTGSEVTPFATIWDETSKKKYSINSPLIFPQIAIVDSDLMSSLDFSLTAITGLDALSHAFESLWNKNWTVYNKALALEAINNILDHLPPLLDDLTNAQHREKISYASLLAGLCISHTKTAIAHSISYPLTLHLNAPHGLAAGAFLPQIFELNLKKDSNDHMQSILTELSGANRLAARLDRLYQKLDAKNLFALLHENREKVFALIPEMFDPNRALNNLTALSLDDIELILSNFF
>2823626624
EKYKKISEVEVAFNYDGIQKVTKDLSRKNVLVLVTESALKRENIKNVLSALLKKFTICSSIEPNPEIESINESTLSLIEDSFEHIVAIGGGSVIDTAKALSITLNIEEQKSISQILAQGKNYQSEKYLPLTAIPTTAGTGSEATPFATLWDKSSGKKYSLTNKILYPKNAVLIPELTLSLPPKQTLYTALDTLSHALESIWNKKTTEDIKALSESAIALIIENLPRTLAEPCTLKHRVPLQLASFLAGIAISRTTTAIAHSISYPLTGHHGVPHGLACSFTLLELIKRLKKEGLELLKDPNLTKSLESLLISLNLKNEMLAHVTTEQISYHIPEMINRERTDNFLLKIDEEVVADIVRSSI
>2839783272
FESLAQSQTSIQQSGGYIQDCVNLLQANRVLLITSPSFIERGMVNQIIKAFDISFDVLADIKPNPEMQDLSNALPTIRAGEAHSIIALGGGSVIDSAKVLSAWLTCPSLVFSDLVSETSKTVLTQKIPLIAIPTTSGTGAEVTPFATVWDSNAQKKHSLVNVPPDFAILDASLCSSLPYHETLYGGLDALSHAIESLWNHNRTANTEVLSYFALDTILEALPTVLADPVDLASRQKMQQAACVAGLAISHTKTAIAHAISYPITLKYAVPHGLACSFTLAEIVKHFGAQRLGLKEQYEQKIADLVKQLALPTYLEKYTQGRCITHDIEFDLDPSRAGNFVVPMTSSEVLSVINKSQ
>2776221339
SNMNLTHKTKVIYSDNYLVALNDELANSKVLLVTSDSFKRRGIVKNVIEHCDAHFIVFDKVTPNPELTDLQHWINELKSGSITQVVALGGGSVIDTAKVMAYMLANLDVELKTSLQQSSIAKTPSLPLIAIPTTSGTGSEVTPFATVWDSAAQKKFSLANVAPTVAILDAHLTLSLPRQETLYPALDALSHALESLWNKNRTVQSQEHAIQAIEGICEALPQILENAQNLTARKTLQQAATLAGLAISHTKTAIAHAISYPLTIKYGMPHGLACSFTLVAIMHELGYEKLNLSIDLVDTILELLVGLDLDKEIVKFIDWQTLVEQFDPNLDPSRADNFVIPINSDWLIGIINKSQ
>2792118215
MHWQQQQQFNISETDDFISLLTDLLPPGNTLIITSAGFTRRGLSQKVLDRLTDCVLLCDEITPNPELLDLQRWAQRYQQNEISNIIALGGGSVIDSAKVLCAMLSQPHLSLMELLASSNPVNNLHLIAIPTTSGTGAEVTPFSTVWDSAAVKKYSLVGISADKIILDASLTLSLPHQQTLYPALDALSHALESLWNKNRTISSADYAVQAIEAICQALPAVLKQSDDFAARQTLQRAASLAGLAICQTRTAIAHAISYPLTAAYGVPHGLACSFTLAAIIKEVGSEQLNLSVALVDKVLNLLKSLALDSEMAKFVSWQILLEQFDPALDPARASNFILEIHAALVGRLITQSH
>2713296033
MEWTYHNPVKVTFGVEAYRSISCYVGDRKALVISTTGFVNRGGLDSLKEILDKIAGVVSNVRPNPDVEDMAQLCADSHQYNFDVIVAIGGGSVIDAAKILGAGSWGETPATIRDFLSNGAKVNSGGIKPVIAIPTTAGTGSEVTPFATIWDNSLHKKFSIDNPGLYPEVAIVDPKLTYSLPELHTITTGLDAVSQAFESIWNRKASPATIAIATQSLSYSLKALPLLVWDIRDEKARNELMAASLLAGLAISQTRTGIAHSISYPLTAHYGLPHGLACSFTLPAILEFNLQHDDGRFAQLASSLGKSGTEELVVCLKRLLGECKIYMRIREYIPSSIAVISLLKEMFVPERANNNMIPIDYKIVQFFLEKSL
>2752608591
ECWSFHNPVSIHFGEGAVEAFFTSNMLLVTTPGMMRRGTVKWLETMVKIYHDVTPNPDIASLDALAARYRGSEVPDAIIALGGGSAIDTAKVLGAGGGGFSLRGHFIEKAPLPPITPVPVIAIPTTSGTGSEVTPFATVWDAAAGKKYSLAGTWMFPLVALLVPRLTMELPWEVTLSTGLDALCQGFESLWNRNATPVSIGFAERAVAQSWAVLSQGRRVLASSLRAELMEASLLSGLAISQTRTALCHSISYPITARYGVPHGLALSSLAHEMITPGRADNNLRAVGAAEAEGIVLESLRVSGLPA
>2744675000
IAWDWQAPGRLIVGPGSLSRLGELLTEERVLLVTSQGWRRRGIVGQVCGLLGVEVAAFDEVEPNPDIDALDAVLPMLREARAALILAVGGGSAIDTAKGLAVALPAPGWGFDAHFRGGKKLPKHGPLPILAVPTTAGTGAEVTPFATIWDKAARQKHSLQSDLLIPRGVILDAELTLGLPRATTIASGLDALSHAFEALWNVNASNLSDGFALQALRLLFRHLPMVVEQPRALAGRAAMLEASLLAGMAIAQTRTALVHSMSYPLTAVLGVPHGLACGAFLAGVLAYNVEADDGRIARAAQALGFGDIAGLRRALDDLLARLGLADALAAAGVSRATVEPLAGQMINPARAGNNLRSADMADVRRLLSASL
>2644491661
LSDNFSNPTRIIFGAGKIAELGSLVVGQICLVTSAGFTRRGLTQRLRDAFGDRLVHVVDTIDPNPDLDRLDAIIRDVAAEPDVILGLGGGSAMDSGKVIAKAAPEGHFRDGQPVHRTTTPFQPVHPLPCYVVPTTSGTGAEVTPFATVWDETTNTKYSLANADMFPVAAILDPXLTIDMPREVTLATGLDAISQALESVWNRSCNAITFGWAISSLRLSLSALGKVANTPDDLQARSDMAQASLLAGLCISHTRTALAHSMSYPI
>2713976103
AHWSLHLPTRLVFGIDALMRLPDMAGQRLLLVTTPGFVRRGVADKVRAIMDRIVHVHDDVQPNPDLDHLDRSAAALKPLELDGIVALGGGSVMDSAKALAMLLGGDPALSMDSHLRGGLPAPEALPIIAVPTTAGTGSEVTPFATVWDHAASKKYSIVGPHLRPQVALLDPKLTLGLPPEVTISTALDAISQAFESYWGRASNAVTEAWAVHAFRLGLESLPRIVADPDNLADRGHMMEASLLAGMAISHTRTAIAHSISYPVTARFGLPHGFACSFTLPAILQFNAELFPERAATLAHAVGEPDVAALVRRLLDLFAAVDLRSWMAAYVPSIDDLKPFIPEMITPGRADNNMRPVTLRDVETLLDQS
>2688751337
HNWSFYNPTQVEFSPDGLDRIGESVGYQRVGVITTPGFTRRGVVARLKRALDRLATICDTVQPNPDINAIDATAELLRPAAPECLIGLGGGSSLDTAKALARILTQPEGTTLSGHFREGLPFEDEALPVITVPTTAGTGAEVTPFATIWDFREQKKHSLAGDDLFPVKAVLDPALTLRLPEPLTISPGLDAISHAFESIWNKNASPVSIGLATQSLTISLKALPELKNNPHLLEARAAMMSASLLAGIAISQTRTALAHSVSYPLTLKFGLPHGIACSFTLPELLRYNAEADDGRLKRLALCLGHDDTLGLADAVNVLLRSLDVPGFLVAYGLEEEQALALTHEMFTPGRADNNLRPASVDDVHAIVRDAF
>2714129415
TNWTYFNPVRVIASAGSSARLAEHSGRMVLVTSPGFSRRGVVDRIRASLGDRLVAVLDDVKPNPDVRDVDAQAHVLRGMEPDCIVALGGGSSMDTAKGVARLQPAGHFREGIAMPSPVKALPVVAIPTTAGTGAEVTPFGTIWDFELGKKYSVTGVDLYPAIAILDPELTLELPEEVTISSGLDAVSHALESTWNHNANPITLGLAAKSLQLSLPALLRLKGNSRDIEARGLMMQASLLAGMAISQTRTALAHSISYPLTTKFNLPHGVACSFTLPVLMRFNAGADDGRLHDLARAVGHADVDEFVGRLGELFGELQVAELFRKYVPSGDAMALVGEMITPGRADNNIRSVSTGEVAELLAAAL
>2721741221
FDYQHQQPVTIISGADAFANLRGYCAKLNILVLTSKGHHQRGSLQPLLDQLPHPFTVIDSIQPNPDIDALDALIAELSPQSFNVVIGFGGGSVIDAAKVVACSLAGANSRPLHQRFRANEATAVTRTCSLISVPTTAGTGAEVTPFATVWDDAEKRKYSLSGAAVAPDAALLDARLTLSLPAFETLYSGLDALSHSMESLWNTNRTPISEAYSRQAFRLIVQALPEVLANPADTHSRAMMQQASLLAGLAIATTRTAVAHSMSYPLTSHYQVPHGIACSYTLPGVLQVLKQDPDGTFAELLHDLYEPAMQLLAQLPIMAELENYVQWSQIEALLPEMDVKQRSGNFILPVNNTVIYKILEYSA
>2529053442
TSWGFYNPVQIHFGLGKVKKLPSFVGNSKLIVTTSGGVGGLEEQLGLKDYFVFDKVVPNPDIESILRCVDEFSDESVVSIGGGSVIDTGKTVALLANKNAELRDLLVDASHVKSLPHFAIPTTSGTGAEVTPFATIWDQKNKKKHSLSGVSVYPAMAVLDPKLTQFLPEKETVITALDTISHALESLWNIGRTPITESFACKSLRSSLSALPEVLREPGCKSRTKLMEASLLAGMAISQTKTAMAHSISYPLTSYFGVPHGLACSFSLSRIITLYATQNKSDHVVLMIDVQSLLDSLGLQTMLGRYVNQRDLDELKCKMFNPSRAGNFTVKEIKLVDFEL
>2831568664
KKWLHNHPVSITSGNGSIDILQDILGKILLITTPGFTRRGETDNFINIIGLYDKIAPNPQISDLDNITQKFSVNSEISGIVALGGGSVIDSAKVLGVTLTTQIKELIPYPLIRPFNPSQKIPVIAIPTTSGTGAEVTPFATIWDQNSKKKFSLSHFCIYPSHAILDPALTLPLPYNETLYSGLDAISHALESLWNINRTPITAALALQSLSITVKALPMVLENPAKYSRTLMQEASLLAGMAISQSRTAIAHAISYPLTIHKGVPHGLACSFTLPRLARNYLSRLDKKHNNMSGCEKKIIEGVFELLQKINLPKEIYRYKDSDILQYIPEMFHPERAANYSEDMDYNLLTQLL
>2836791284
NLWTHYQPVRICSGPQSLRSALQLVSKTSVLLITTAGFTKRGVTAQLAEWLPFQLLVIDQVTANPDIDSIDDWIEQYACYPVAAVIGLGGGSAMDAAKAMAVMLAKAESSPLNKLFREKSIKQPNSRLPLLLIPTTAGTGSEVTPFATIWDNRHKQKYSLASDSVYPDVALLDASLTLSLPADETLYSGLDALSHSLESLWNKHSTPMSEAYAKQAIALLADHFITALLMPSNLEARQGMQTASLLAGLAISTTRTAIAHAISYPLTSHYALPHGLACSFTLPALLEMVQSSTNCAHLSSTLRLAQNLLQQLPLEQALQAKINFPQIYSHTNEMFHPDRAGNFIMPFAASDLTQLLQRTE
>2752567061
YRWFHHNPVQVYAGAGAFRQFCQLVPEGRSLFVTSGGFTTRGLTEKILAQLADDTIVHDRVRPNPDLDDLDDATAEYRDAKIASILALGGGSVLDTAKILSVTLANRTRSSLAEIFRQGRNRKWPEKIPVIALPTTAGTGAEVTSFATVWDRIGKQKFSLDNSQLFPRYALLDPCLTLTLSYRETLYGALDTMSHALESLWNRKRTPVSQALAVQSLRHVNDALRDVLEEPGSVNKRAQMQYASMLAGLAINQTRTAIAHSMSYPLTTYFDVPHGLACGFSLSSILRLVNALGVLPESGPFLRTIEELLDSLGLEDEMSGYASYEEVSGVIDRMYTPARAGNFIVDIDRNGIE
>2595078053
DEWSFHHPGKIFSGRNCIENFLRLHDGGQTLIITTRGAIKRGYIKKIQDHIKDNVCVWDQVKPNPGLDDLDRTTNELRNFKISSIIALGGGSVLDTAKTLSLTLPCVKDNLLHRHFRHKEKLQLDKKISLTAIPTTSGSGAEVTPFATIWDLTACKKYSLNHPLLYPEYVLLKPEFCVSLPRMQTLYSGLDLISHALDSLWNINSNSITQSFAFQALNLANKSFVTVLDNPDDIAGRNDMQHASLLAGLAISQTKTAIAHSISYPLTSHYKIPHGLACSFTLPALLQRNRVFLNKIQSSELFEKTAAMLNTIDMAGHVKKYADEDSIIILVEKMLSSERAGNYLMKIDSNYIL
>2718732451
TAWSYHNPVRVVGAGLSTLAPQLPHGRRVLLVTSRGAAERGIARQLEAALGRTVALLDDVVPNPDLRYLDETAARLRGTEIDLVIALGGGSVLDAGKVLALLLRRPEPDLLTQCFRNRRDVAWTERLPLVAIPTTAGTGAEVTPFATVWDHERSAKHSLATPFAYPDLAVLDAALTLTLPPEHTLYPALDALSHALESLWNRSATPVSRGLALQALALAGRALPEVLAQPGNLARRADMQHASLLAGMAISQTRTAVAHAISYPLTLHHGVPHGLACSFTLPTLLRTNLDRIAHNPSERLLLEAVLAMLDTFGLGQRLLQYLQRDDVRRLHGEMFTAERSNNYNGVPFADVAEIID
>639787856
TAWSYHNPVRVVGASLSTLAPQLPHGRRVLLVTSRGAAERGIARQLEAALGRTVALLDDVAPNPDLRYLDETAARLRGTEIDLVIALGGGSVLDAGKVLALLLRRPEPDLLAQCFRNRRDVAWTARLPLVAIPTTAGAGAEVTPFATVWDHERSAKHSLATPFAYPDLAVLDAALTLTLPPEHTLYPALDALSHALESLWNRSATPVSRGLALQALALASRALPEVLAQPGDLARRADMQHASLLAGMAISQTRTAVAHAISYPLTLHHGVPHGLACSFTLPTLLRTNLDRIAHNPSERLLLEAVLAMLDTFGLGQRLLQYLQRDDVRRLHGEMFTAERSNNYNGVPFADVAEIID
>2596410800
VKWKYYNPVQIITGINSLESLNEYVDGRTLLITTAGFTKRGLSTRVAKLLRVYDKVTPNPRLNDIDAAAAELKGFDAIIALGGGSAMDFGKALSLLLADDTVPTLDEIFNWANKIPLVAIPTTSGSGSEVTPFATIWDSETSNKYSLTGELVFPTCAILDPELVLSLPAEETLNTALDSISHALESIWNKNRSPLSECLAISSLQYALQALPGLLGHPISSRTKMQTGSLLAGLAISQTRTAIAHSISYPLTLKLGIPHGLACGFTLTELIRAYLMEKEEDAFLTGLLRESRDLLSSLNLRHRVRLIAEPKDITALVDEMYYAGRADNFTLPVNGFISQILTRSL
>2598169595
GHWEHFNPVRVVAGAGTLAQLPRLLGSILLVTTPGFTRRGVTGRVLELLGHAAVSDSITPNPELDDLDAMAHGHASLAPCAVVALGGGSAIDAGKVLAAILGSPEPRPLHRTFRWNRHIPMVAVPTTAGTGSEATPFATVWDPRTHRKYSVSGESVYPHAAILDPELTLDLGEDHTLFPALDTVSHALESLWNVHATPMSEALALQALRLSVDNLPRVLADGGDLPARAGMQQASYLAGQAISTTRTALAHSISYPLTLHHGMPHGLACSFTLPALLRKFLGTDGERQALLQRVGALLGQLRLHDKVSRFATAEQVLARLPQMFTPERAGNFLFEADVESLLRESL
>2597047640
SYWNHYNPVRIIAGAGAINHIGLCMAPGTILLLTSKGFTRRGAVDRLCGIIWVHMEIHDSVQPNPDMRDMESLTHKYKGHTISGIIAMGGGSVLDTGKVLSVLLPHIVANSLEDILCQGKKPHFFKKIPLIAIPTTAGTGAEVTPFATIWDALRHKKYSLSDNLVFPCHALSDPELTLSLPEEETVNTGLDALSHALESLWNINRTPLSEALAWQALYLGVKALPAVLEQPESIDKRAQMTHAALLSGLAISQTKTALAHSISYPLTSRFNIPHGLACSFTLAEMIRLSVKEKVFPVHYSALLKELIFLLESLGLKNRIGKYASFKDILNENEAMHTPERADNCIIKPDLIRLLK
>644406521
DTWTHYHPVRIISGPGCIQKVASHLKGNPWLLLTSPGFTRRGTTDRLKALVPHTLQVHDQVEPNPDLDHLDQLTRHYRQNMPRGILALGGGSVLDTAKVLSLTLPCSLDNPLHAVLRQGEEYSWNTSLEVIALPATAGTGAEVTPFATVWDRLNNKKHSISSELAYPELALLDPELTLSLPHKQTLYPGLDAVSHALESLWNKNATAISTAYAWQALSLALENLPDVLDDPGNLASRQNMQHASLLAGLAISRTKTAIAHSISYPLTSYYQVPHGLACSFTLPRLLDRHLESLADTPWKKELLQDLQAFLSGLDLDSHIEKYATQEQILSLQDHMLSKDRADNYIFHPTPLEQII
>2641495067
VSWHHFNPVQIEFGVGSFARLAELDATGQVLLVTTEGFVRRGQAGEIVRVLADRVAVYDGVTPNPEIDDLDAAVREWRPHMPATILALGGGSAIDAAKALAVALPNGVVDPLDTLLRRGQVFKRNATLPVVAIPTTSGTGSEVTPFATVWDGREHRKHSIAGSDVYPRVAVVDPELTLSLPPQETLYTALDAISHALESLWNRNRTPLSESFATRALSGAVVALPAVLARPQDLEARVSMQQASLLAGMAISQTRTAIAHSISYALTSHFGVPHGLACSFTLPNIIAKYLDERNEDPVLASLMRDVRLMLVGLELDSRLQQYASLAQIESLKGEMVQPGRADNYVGRIDNLEDFI
>2600355201
STWSHHNPVRILAGRGCLDLLGQEITAGHWLLVTTAGATRRGLTQKILDLLQVQISICDSITPNPELDYLDQLTADYRPQRIDGLIALGGGSVMDAAKVLSVTLLSELDKPLATSLREGKGQAWSKNLPVIAIPTTSGTGAEVTPFATVWDQNEHKKHSVTGDCVYPMLAVMDPELTLTLPHDETLYTGLDAISHALESLWNKNKTPVSEAWAWQALKLAIEALPVVLKEPENLDAREKMQQASHLAGLAISQTRTAIAHSISYPLTSHYGVPHGLACSFTLPALIEEYLGKKQNCTHQNLLLEAQVMLKNLKMDARLSNYLNAKELAALAKEMLNPERYANTSFECKVEEILK
>2599295366
PTWSHHNPVRILAGRGCLEMLEQEVTDGHWLLVTTAGATRRCLTEKILNLLQIKISVCDGITPNPELDHLDQLTAGYRSQQIDGLIALGGGSVMDAAKVLSVTLPSELEKPLATSLREGKGQAWNINLPVIAIPTTSGTGAEVTPFATVWDQSEHKKHSVTGDCVYPILAVMDPELTLTLPHDETLYTGLDAISHALESLWNKNKTPVSEAWAWQALELANKALPIALKEPANLDAREKMQQASLLAGLAISQTRTAIAHSISYPLTSHYGVPHGLACSFTLLTLIRMWQKEKTVDQNKTLEQTKKLLKRIEAKKLIFGFASKKEVMMVANSENKDRTVNTSFAADQIKVIE
>2831694509
NEWRYHNPVRLEATALESLPKLMATGKWLLVTSAGMTLRGVTERVKALTDIDWLVHDAVTPNPELDDLDAVTARLLPDNIVGVVALGGGSVLDAAKVLAVTLPYAELNSLKASLREGKGQQWQTKLPLIAIPTTSGTGAEVTPFATVWDQTEHKKYSVTGTLVLPDIALLDPTLTHSLPETETLNTGLDAISHACESLWNVNKTPVSEAYARLALTLAKTALPTVLATPDDAAARAAMQQASVLAGLAISQTRTAIAHAISYPLTSHFDVPHGLACSFTLSNIITEFTPQCDDYDLVVLLGRVKTMLDDLDLFGKIYKYVNREQIAALKSEMVHSERTGNSTLKLIKLENLIE
>643172439
IYNHYNPVKIIVGPGQLRALPNLLSGRWLLVTTDGFNRRGLTTHIKTLAPVYHGVTPNPELDHLEYVIRQYRQTYIQGVVAVGGGSVIDAAKVLAVPSGLQRPLHTVLRQGQKHQLPLIAIPTTSGTGAEVTPFATVWDATTHKKYSIVGEQVFPKMALLDPELILSLPPKQTLYTGLDAISHCLESLWNHNQTPISVAYATQGLNLALNGLPQVLDSPQNLQARTQMQQASLLAGLAISQTRTAIAHSISYPLTSHFDVPHGLACSFTLPNIIEDYIKRCHCPQQVTLMQKIQKMLNQLNLFQHLHEYATHEQILTLKAEMFHPERAGNFQGLLNDIVEFLTEPT
>643172022
IYNHYNPVKIIVGPGQLRALPNLLSGRWLLVTTDGFNRRGLTTHIKTLAPVYHGVTPNPELDHLEYVIRQYRQTYIQGVVAVGGGSVIDAAKVLAVPSGLQRPLHTVLRQGQKHQLPLIAIPTTSGTGAEVTPFATVWDATTHKKYSIVGEQVFPKMALLDPELILSLPPKQTLYTGLDAISHCLESLWNHNQTPISVAYATQGLNLALNGLPQVLDSPQNLQARTQMQQASLLAGLAISQTRTAIAHSISYPLTSHFDVPHGLACSFTLPNIIEDYIKRCHCPQQVTLMQKIQKMLNQLNLFQHLHEYATHEQILTLKAEMFHPERAGNFQGLLNDIVEFLTEPT
>650383329
TYNHYNPVKIRVGAGQLSTLPDLLSGLWLLVTTDGFNRRGLTTHIEALTPVYHRVTPNPELDHLEDVITQYRQTNIQGVVAVGGGSVIDAAKVLAVPSPLQRPLHTVLRQGQKHQLPLIAIPTTSGTGAEVTPFATVWDATTHKKYSIVGDQVFPKMALLDPELILSLPPKQTLYTGLDAISHCLESLWNHNQTPISVAYATQGLNLALNSLPQVLDSPQNLQARAQMQQASLLAGLAISQTRTAIAHSMSYPLTSHFDVPHGLACSFTLPNIIEYYIKNCNCLQQVTLMQQIQKMLNQLNLFQHLHEYATDEQILTLKAEMFHPERAGNFQGVLNDIVEFLTEPT
>2717350393
SICKYYNPVEIIFGPSSRAKVKEYIVSKNYKIISSRRGSEILLKDILLGGFIKGDNIINCVNGYPDIASIENIISNLINESIDLIIAFGGGSVIDTAKIISICLPLRKGISLSDVLKDNNKCSRTSPIDLITIPTTFGTGSEVTPFSTVWDFSKKKKFSISNPSLYSKVSIIDPELGIGTPIRIIETTGLDAVNQAAESLWNKNANPFSMQYSLTSLQLGLQSLPNLVSSPDDLDLWMQMAQCSLFSGLAISQTRTALCHSISYALTSYFGIPHGIACAFTMPSVLRYCLESDDGRFIRLADKLSSPYKDELINKFISLNEKIDVENIVKGYIPNFESLINLSSQMIHPGRADNLIREVREEDIKTILRQSY
>2717400549
MKYLHPVDIIIGNGKRIYLKEFLASKRYKVLCSKRGQEKILEDKIFRTFITKEHIVNVINKYPDIVSLEKLSSDLLFEDLDLIVGIGGGSVIDTSKVLSIYLSLKQKVDLSSVLAGKIDCQKIKTVDIVSIPTTFGTGSEVTPFATVWDFNLKKKLSLNSSLIYPKVSIIDPELAIGMPKSVAITTGLDAVNQAAESLWSKYLTPSTIDISLASFNKGFQTLPLLINDLNNIKLWENMAECSLMAGLAISQTRTALCHSISYPLTLQFDIPHGLACAFSMPSVLNFCLEKDDGRFEKLGKGYEKNYKQILFKKFIEFNNVFDVNKTIKKLIKNKESLIKLIPDMYHPERANNLIREVKLSDIKKIVLDSF
>2667732765
ETWSYQNPVKIIFGCGSRKFLIEAVQDLKVLIVSSKRGREFIENDPYLVQITKNSTWIDSITSNPSLDNIQKVINTNNYQDIEIIVAFGGGSSIDSAKAIAAGLSIFSNHKLNDLIKNPKKFLNKPLLPIIAIPTTSGTGSEVTPFATLWDTENEKKLSLNHHKIYPKTAIVDPELTYDLPYELTFSTGLDALNQALESIWNKNKSPLSSLTASKSVKKALTALSSLKKDLKDIEARKLISEASLLSGISISQTRTAICHSISYPLTVKYGIPHGIACAFPMLAVSKKVQQYKEIYFSDVINEMKLGSSESLILQIEEIVNIFKIKDYVVKKLLNKNELYSLIDDMITPGRSDNFILPVNQNLIKDILQESL
>2848703283
ISWKHYNPVEIIFGQGCRASLINDISNKKLLVVTSLRGKKQISDDKILQKMINNNFIIDSVTSNPEIISIQNEINKLGDEEFDAIVGFGGGSAIDFAKAINLFLRLKLNIDLASIIKSPKKELVKTSIPFYAIPTTAGTGSEVTQFATVWDHINKQKLSLNYNLFPSIAIIDPELTFNVPYETTISTGLDALNQAFESIWNKNKTPFSSYLASKSIGLSIKSLNLLNEDLNNKEARIMMSEASLLAGMAISQTFTAICHSISYPLTAHYKIQHGFACAFTMKSVAKMVLNLKPNSLSEVVEFNNINSAKELIDELENLINSLKVKETNKKQLKDKNSLFALANEMINPARSDNFILPVNKKLVIEILEDSY
>2667838737
KYWNHFNPTKIAFGNGCRRFLIEKISGKKLLIVTSNRGKMQIMQDQILSQILKDNYLIDSVTSNPGLDLIREELVNIKDLNFDALIAFGGGSSIDTAKALASCLNTKLNFDIENVIKEPKKSLNRNLLPIYALPTTAGTGSEVTQFSTIWDKKNKKKLSISHKNLFPKMAIVDPELTYSVPFDPTFSTGLDALNQSFESIWNKNKTPFSIFMASKAIGNSIEAIPRLLNNLGDVQARYLMAEASLLSGLSISQTFTAICHSISYPITINYEVDHGIACAFTMKSVAKKVLAENPDCFKEIIFYNKFSSPEKLLEEIDYILEILQVRKKAKKLIKTKDNLLSISNEMITPSRSKNFILPVSNKLLMEILNESY
>2619962908
QSWTFQSPTRVQFGLGARAALAPLLAGKSVLIVTTTRGRRQFSADPVLGPSNIVTWVDSVTPNPGLAQTQAQIDSLVGQRFDAVVAFGGGSAMDAAKALAAALTPGATRDLATLIAAPAQYLTGPLLPVHALPTTSGTGSEVTPFATVWDHARKKKLSLASPALFPATAIVDPQLTYGLPAAATLSTSLDALNQAFESLWNRNRSPLTTLMAARAIGLALDAIPRLHADLTDHAARVLIAESSLMAGLCISQTRTAICHSISYPLTAHFGLDHGFACAFTMRAVADLCLDGAPEGLEAAAQLSGHGSARRLVAALREVLAVVDLDRATAILPDREALCALADEMTTPGRSENFILPIDDATLRSILEAS
>2654138230
SVWSFRNPVDVRFGAGRRGDAAALIAGKSVLAVGTKRGRGQCEADALLAPAAASVTWVDSVMPNPGLADVQAEVDQHAGQSFDLVLAFGGGSAMDAAKALAACLAPGDTRDLAQLIARPGELVGPSALPIVALATTSGTGSEVTPFATIWDHANAKKLSLASPHLFSRVAIVDPELTHGIPMAATLSTGLDAMNQAFESAWNRNRSPVTMAMAARAIALAFDALPVLAQGENAAARAQIAEASLLAGLCISQTRTAICHATSYPLTAHFDLAHGYACAFSMKAVARLVDIHAPEIFDDLVALGAATSRANLLAKLDAVLAASGLAEALNAHLPDAAALQALASEMHTPGRADNFPISMDGGRLEALLADSR
>2717590048
NFWQYSNPVKITFGRRSRKLLSEMLDCTSILVVCSKRGKTQFLSDRFLSSLTHSIIWFDLVTENPSFTEIEQARDKLKSETFQAIVAFGGGSALDLAKVLNVCLSSERSSSLKKLINDTNSINNATTVRIFALPTTSGTGSEVTPFATCWDDLNQKKYSMAGQTLLPSHALVDPELVDSLPLNSTIYTGLDCINQAAESIWNKNSSPITFSIASRSLSLSLCAFKGLIKDLHDKASRDAMAEASLLAGIAISNTRTALCHSISYPLTAKYGVPHGLACAFTMSAVLKNNLKYDDGRLISLCNTNTSECENLLNLFNDVLALSNVNKRVKSYLPDLNSLLSLEGEMHTPGRSDNNFAKVDSLTQILIDSW
>2236436403
MQYYYNPVDIKFGRGTRSDLVEDLSNSVNLVVTSERGRRQMTDDSILKPFNRNNVWIDNIKSNPDVNFLQKTIDALSSYKFDAVIGFGGGSALDSAKVLSVALSQSIGVQLTELIGDIKKVNMTKAIPMYAIPTTAGTGSEVTPFATVWDKASFKKYSLTGNSVYPYKAIVDPDLVKDQRNEIAISTALDALNQAAESIWNNNMTPISEMIATSAIKKSIVNIGSIEYSSVKIDALSEASLLAGLAISQTRTALCHSISYPLTARFGVPHGYACAFTMPAVLELNMSTNDARFDRLKHNVDSLEVLFNNIYVDLGVNATVKKYLPSLDKLYKYIEEMHTPDRANNNLAPVDSEIIKKILRVSW
>2503007025
ATWTYHNPVQVFCGRGARKMVSEVLNGKQVLVVCSQRGKEQFTGDPILKGIGTNIEWMDNVKANPGLDKLQSDIDRLTGASFDAVVGFGGGSAIDSAKALSIGLSAKSDHTLTHVIDNPSLLQRMHSIPVVAVPTTSGTGSEVTPFATIWNHRQKKKLSLSGPAVYARTAVVDPELTDNLPQAETIYTGMDAINQAAESIWNKNATPLSIMYGTESLRKGLKALLILNDGKGGAVERDAMAESSLLAGLAISQTRTALCHSISYPLTAQFGVPHGLACAFTMAQVLKLNLEGHPYRFDVLSKGVSSVTAVFDDFAKRMGIDFRIREYISDWEQIVPLIPEMFTPGRADNNIADVDETKIEMLLKASW
>2780001323
KKWSAFNPVIINFGRGVRVDLKRELIGRQGIVVTSPRGKKQLKNDPVLGKINKQWLWIDDIQSNPEIVTLEKSILKFNNFTPEVVLAFGGGSVIDSAKVIAISMASKYDIKKLLLDPDATNKRTIPLYAIPTTSGTGSETTPFATVWDHKDHRKYSLAGPAVYPYSAFVDSELTDGLPDLITVSTGLDAINQAAESIWNKNMTTLTEATAGRALKLGLTALHSLIKDPKDNNSRDDMAEASLLAGMAISQTRTSLCHSISYPLTTHFGIPHGLACAFTMPAVLRLNLSADDGRFIRLACDNPKSTQYDLIKKFDALNKELCVSSHIKNFVGNIDQLLDLSIEMQTPGRSDNNLVSVDDSDIRNILKSSW
>2563813913
NQWQFYNPVKTFAGRGSRVQLVDQLKDKKLLIVTSLRGKAQFLEDTILAKVNNRVTWLDTVKENPGLTDLQADINQLESLQVDVIVAFGGGSAMDAAKVLRLGLAVEKNTLAELLANPDLHPDAKQLPLYALPTTAGTGSEVTPFATVWHHEIHKKLSLGGDNVFPSVAIIDAELTDSLPLSVTLSTGLDTINQAAESVWNKNANSLTLGYATRSLQLGLNALPILVAGKGGKLERDQMAEASLLAGLAISHTRTALCHSISYPLTAHFGVPHGLACAFTMPEVCKLNLIANDGRFTELAQTRKAEPEALYDMFLELNTKLAVAEKVKSYIPNLESLLALEGEMYDPCRAGNNLVKPKASDITKILNNA
>2664211791
NQWKFHNPVKIIVGRGSRALLVNELTDKTLLIVTTLRGKKQFSEDSILAGVNNRITWAYSVKENPGLTDLQAEVDRLQNLKVDAIIAFGGGSAMDAAKALRMSLAVEKSTLAELLEDTSLLAGNKQSPLYALPTTAGTGSEVTPFATVWNHEIKKKLSLAGENVFPSMAIVDAELTDNLPTNVTLSTGLDAINQAAESVWNKNANSITLALATRSLKLSLTALPLLVEGKGGYSEREQMAEASLLAGLAISHTRTALCHSISYPLTAHYGVPHGLACAFTMPEVCKLNLAADDGRFAELTQINISDLQALHGIFLKLNNKLDVAERVKSYITNFNDLMYLKNQMYNPSRAANNLVDIKEGDLDLILYQSW
>646847085
TPWRFHNPVQVHFGRDCRRQAVAELAAARCLIVTSQRGRRQLSDDPWLRPLNPNHLWVDGISENPDLLYLQGEIDRLAGQSFEAVLAFGGGSSLDGAKALALALAEQSKYLLRDLLANQELYRQVRPKPLYAIPTTAGTGSEVTPYATIWDHAAKQKHSLAGPAIFPHAAFVDPALTDSLPAGITLSTGLDAINQAAESIWNRNANPVSLGYAIRALQLGLPALPPLAAGKGEATHRDQLAECSLLAGLAISHTRTALCHSISYPLTAHFGVPHGLACAFTMPAVLRFSLQADDGRFSEAAKLGPAAKPADLEQLLAALHRQLQVGEKVKAKIPNRQALLALQKEMITPDRAGNILAPLEPTTLQRILTESW
>639154393
TSWHFYNPVRIQVGRGRREQLLEELGGRRLLVVTTPRGRRQLESDDILGPLNSAIFWVDNVQANPGLSELQADIERLRGEVFDATVAFGGGSAIDSAKVLNVALAETSDLSLREMLANPDRQPTTQARPLFALPTTAGTGSEVTPYSTVWDHEKRKKHSLAGPAVFPHTAIIDPELTDALPEGVTLSTGLDAINQAAESIWNHNMTPVSEGVATRALQLGFEALPRLLNEPGDTRARDAMAECSLLAGLAISQTRTALCHSISYPITAHFGVPHGLACAFTMPAVLRHNLAADDGRFERLAADGGGSSHAALVERFEALMKVVGVCERVREQVPSLAQLIELIGEMHTPGRAENNLTVVDEAVIERILVDSW
>2739873622
LNRPHNCPTRIYSTLAYDVALSEIVGNRRWILITSDGWLRRGAVDRLSRVVGIPTAIIDSVPTNPKVSDIERLSSNLPNADVAVALGGGSVIDAAKGIVTLQALHDMSPLMEHLKIGVELSHNIPIPIIAVPTTSGTGSEVTRWGTIWGDEKVKFSLNNPSLYPSDAVLDPDLCTSMPADVTLSSGLDALSHAMESIWNRNNTPLSDQFARTSIAMLRQNLDRVMRVPEDLDCRRQVQIAALFAGYAMSTTQTALAHSISYPFTAKFDMPHGFACSFTLPEVARYNLEQAEARFLGIAEGLNCSVDSIPEVLEKWFDSLEIGSYISRYVSPEIADQLGDNLITRARAANNIRNTARLIAQKSLERFC
>2739886835
LTNPFHCPTQVVEGHTYDEVLANLTVGRSWAIMTSPGWESRGVVDRIATSCSFPAATISGVKPNPRYSDLPALAAQLPDVDILVAIGGGSVIDAAKATVALRSLNDIAPLMGHLRDGVPLPTRMPIQIVAVPTTSGTGSEVTCWGTIWDDDGTKCSINDPRFYPSHAVLDPELCLSMPRDLTLFTGLDALSHAMESVWNRHHMPVCDTLAAEAISVLRNDLEAVLSRPSDLGLRRNIQNASLLAGLAMGTTQTALAHSISYPFTAHFNVPHGLACSFTLAEVARYNLVTESERLAPIATGLGCGVEEIPVVLEDWFHKLGVGKAIASYISPQVVDSLGDSLITRSRAGNNLREAARKLVYSALQALS
>2716627049
DVWNYLSPVEILFGDGALARLPERVDTAAVLLVTDPHLAAAGITERVRGLLPDREVVVFADVEPNPSVETINRCGRLAGEHKIGCVVGVGGGSSLDTAKAAALVAATGADVAEYLDGKRKVEKHSIPVIAVPTTAGTGSEVTPVSVIWTARHCKQPLVSPYLFPALAIVDPELTYSMPATVTAATGMDALSHGLEAYWSRGAMPVTDALAIGCITRVLPFLGRAVRNGDDREARREMALASLLGGLAFALPKTAAVHACSFPLTSRFGVPHGTACALTLAAFVEFNYPALQGKMDVLFQCCGVRSLGEFADAVRALHAQVGLPTRLSQCGVRAEDMDTLVAESFHPNMRNNPKEVLTDIYRRLL
>2597049052
SKWEFHAPVRIYSRLEFPEDLKGHLKPCPTLFITTPGSTQRGITRSVENLFSENKIPLLDTAASNPSFTDLKEICEGIRDFRPGHILALGGGSAMDLGKILSWLLATASPGETLEMLSTGTKLPELSPIPLTACPTTAGTGSEVTPFATLWDMDRKKKYSLASDNLHPEKALLFPGLSCSLPWKTTLSTGLDALSQCLESVWNVHCSTVSLALAAEGISLVLESLPPLKNDPGNTLLRTKMLEASLLSGLCIASTRTAMAHAISYPLTAHLGTPHGIACSFTLPELWAFNLGADDGRMADLARRLGEEPDVFSEKIFLFMEGLGFRDHFRETVSDISQILDLAHEMHTPGRSDNNLRQLKKAALRWM
>2810385417
NNFKYFNPVKINFNFSYENVLDSLKTDILLLTSQSFYKKGLTKVLEEKLGSRLKGLIYNVLPNPEINYAELIKKDYGYKEIVAFGGGSVLDLAKYFSVSGRNGVELNISDSSSFIPIYAIPTTAGTSSELTKWATLWDTPNNIKFSLSNDNLYCKEAFYDPNLFLNIPRELTIHTALDALSHSIESIWNKNSNLISTYHAIKAIELILEYLPKLQNNLNSELRLKIILASIHAGLAFSNTQTALAHAISYPITMKLGLSHGLACSFTIPILLECINDIDTNNVLSPYKEQIIALFHALNISIELKNYGITQEFIENIFNNLNSAKGMFDLELTKRKLLSLC
>2683682738
SDFRYYNPVKINFNVSYEHIIDSLKTDILLLTSKSFYKKGLIKILEDKLGDRLMGVIYDILPNPEINYAELIKKDYNYKEIIAFGGGSVLDMAKYFSVSGRNGGNLDISNSCSFIPIFAIPTTAGTSSELTKWATLWDTPNNIKFSLSSENLYCKEAFYDPNLFLNIPRELTIYTALDALSHSIESIWNKNSNAISTNHAIKAIELILEYLPILQNDLNSELRLKIILASIYSGLAFSNTQTALAHAISYPITMKLGISHGLACSFTIPILLECIDVKINKLLVYKEKIISFFHILNISTNLKSYGIKQFIEDIFDNLNSRAKNGMFDLELTKKKFLSLC
>2672789603
SDFRYYNPVKINFNVSYEHIIDSLKTDILLLTSKSFYKKGLTKILEDKLGDRLKGVIYDILPNPEINYAELIKKDYNYKEIIAFGGGSVLDMAKYFSVSGRNGGNLDISNSCSFIPIFAIPTTAGTSSELTKWATLWDTPNNIKFSLSDENLYCKEAFYDPNLFLNIPRELTIYTALDALSHSIESIWNKNSNAISTNHAIKAIELILEYLPRLQNDLNSELRLKIILASIYAGLAFSNTQTALAHAISYPITMKLGISHGLACSFTIPILLQCIDVKINKLLIYKEKIISLFHILNISTNLKSYGIKQFIEDIFDNLNSRAKNGMFDLTKKRFLLCIK
>2516294168
SDFRYYNPVKINFNVSYEHIIDSLKTGILLLTSKSFYKKGLTKILEDKLGDRLEGIIYDILPNPEINYAELIKKDYRNYKEIIAFGGGSVLDMAKYFSVSGGNLDISNSCSFIPIFAIPTTAGTSSELTKWATLWDTPNNIKFSLSDENLYCKEAFYDPNLFLNIPRELTIYTALDALSHSIESIWNKNSNAISTNHAIKAIELILEYLPRLQNDLNSKELRLKIILASIYAGLAFSNTQTALAHAISYPITMKLGISHGLACSFTIPILLQCIDDVKINKIYKEKIISLFHILNISTNLKSYGITKQFIEDIFDNNSAKNGMFDLTKKKFLSLC
>2874976468
MSFSYYNPVQIHFDVDSLQNLNELASKILLVTSKSFNRQSVLSNLTKLSDANLKIIYDSVNPNPELESLQSIKAELKGRYDVVIALGGGSVLDSAKFFALQNEIIAKNGGLEGEAKAMPLFACPSTAGTGSELTQWATIWDKGANVKYSLSHKCLYPQIAFYDISLLLSLPLSLSIHTTLDSLSHAVESIWNKNANPISTQYAKAAIELILENLPPLYEEPENISIRRNLALACMHAALSFSNTQTALAHAISYPITMRFGVPHGLACSFTLPILLDCIDENADSILRPYKQGIKNLFKTLHISSNPRDYGLSTMIEDIFSSLNARAKNGLLDVAKAKKRMLDLL
>2872209579
MSFSYYNPVQIHFDVDSLQNLAKRILLVTSKSFNRSVLSNLTKLSDQNIAKIFSNIIPNPELESLQSIKAELKGRYDVVIALGGGSVLDSAKFFALQNENGGLEGEAKAMPLFACPSTAGTGSELTQWATIWDKGANVKYSLSHKCLYPQIAFYDISLLLSLPLSLSIHTTLDSLSHAVESIWNKNANPISTQYAKAAIELILENLPPLYEEPENIIRRNLALACMHAALSFSNTQTALAHAISYPITMRFGVPHGLACSFTLPILLDCIDENADSILRPYKQGIKNLFKTLHISSNPRDYGLSTMIEDIFSSLNARAKNGLLDVAKAKKRMLDLL
>2675677531
MSFNYYNPVQICFDIDILESLQTLAQNKYLLVTSKGFGKGCSNIITCLRTNLNIVLDCITPNPELDFLQSIKAKLKGQYDAIIALGGGSVIDSAKFFALKNIHHETLEILGEAQALPLFACPSTAGTGSELTQWTTIWNSKTNIKYSLSHKCLYPQIAFYDISLLLSLPLALTLHTTLDSLSHAIESIWNKNANPISTQYAKAAIELILENLIPLYDNLRNLTLRRNLALACMQAALSFSNTQTALAHAISYPITMQCGVPHGLACSFSLPILLDCIDERADLILNPYKQKIKNLFTKLQISSNPRIYGLSDMINNIFNSLNARAKNGLLDKVKTMLRLLS
>2647241009
NNFYYYNPVKVIFGIDTLYKIDELVKSRRALIVTSPGMKRRDTLEKVVSFVQNIEGIIDDIQPNPTFETLAYYYQQVNYNEVDVIIALGGGSVIDTAKALAVSNRNFSILEQSIKSSLHNANYKIIPFISIPTTAGSGSEVTPWATIWDEGKKEKYSLHLPDLWSEACICDPSLTLPLPQDITIITALDALSHSFESIWNKNANPISNVFAIDAAKTILCKLPCLINNLNNIELRSEIMLSSLKAGLAFSNTQTAIAHAMSYYMTLHKNLVHGIAVSFTLPDIIDTVIGTNQLVDESIFKILGSNPVEEMKTFLESIGISTRFSEHGISKEDLLRIKSAVTNVPRAKNSIVEFENFVANSL
>2621186865
MRNEFYNPVKIEFGHNSLDFLPRYINGRKALLVTSKSFVNRGIVKEIVSNNPTIMQVISNIQPNPTINQILEIRSQLDYENFEMIIALGGGSVIDAAKAIAPMDSSNNLLELLNKGIPIKPIVAIPTTAGTGSEVTMWGTIWDDNKKKYSIMDERLYCEVAILDPVLHLTLPYDITVQTGLDALSHSLESIWNKNNNAISTLYAKRAISEIFETLPLLANDLGNILYREKMLLASYYAGIAFSNTQTAIAHAMSYYLTLEKGIPHGIAASITLPIIMDVFKDATDENIFGMSNTNSVEILKRLFSDLNISLNLKDYNLTVKDIDNIQSSLESNRAQNSNLDTRVLIMLR
>2791902839
THFTYYNPVKIHFGVDIIQKLPAFIKSRNALVITSKGFKRRGTVDYIQSLSNRIVAIIDNVKPNPTLADVEEIYVSTNQIQFDLIIALGGGSVIDVAKAISVRPKNDLINIIKDNDCKLPYKITPIIAIPTTAGTGSEVTPWATIWDTKEMKKYSLHLKDLWCEACVCDPILTQSLPKDITIQTGLDALSHAVEAVINVNANPISNSYAIEATQEIITILPELVADLDSIQLRSQMMLASLKAGLAFSNTQTSIAHAISYYLTLHKSLPHGIACSITLPDIIDLAIGVNDELDKELFKMFGALSSVPMRKLFTKLQVSIDLRSYNILKDDLLSIRESLSHTSRAKNSILDFLKLESNV
>2837085328
VNFTYYNPVKIDFGINSIERLPEWIGNRSALLITSDGFEKRGLVASMCIKNPQIKQVIHTIQPNPTLTQLRELYVDIDFSSFEVIIALGGGSVIDMAKALSIYKDEPFTSIEKMLFNESEEILYKPIIAIPTTAGTGSEVTPWGTIWDDVNKKKYSIHSNKLWCEVAICDPRLTLTLPRALTIQTGLDALSHSLESIWNVNKSPVSYSYAKEAIPSIIETLPKLARNLDDLALRSQMMLSALQAGLAFSNTQTAIAHAMSYYMTLHNGIPHGIAASMTLPVIAKVAIVQESLESDLKLCLGNVPVERLEQFLRTLDVSIDFTTYGLTTSDFVAIKESLKETSRSKNSLIDFELISNEI
>2719735028
LNFKYYNPVKIDFGIGSLERLPLWIGDRKALLITSKGFQTRGFVNLIVEKNPLITQIINDIQPNPTLKQLEVLYKELNFDSFDVIVALGGGSVIDIAKALSIYKVEPFKLIREMLTNQSNDILYKPIIAIPTTAGTGSEVTPWGTIWDDVNKKKYSIHTDQLWCEVALCDPNLTLTLPMDLTIQTGLDALSHSLESIWNVNSSPLSLSYATSAIPKIIDILPKLVNNLDDVSLRAEMMLATLQAGLAFSNTQTAIAHAMSYYMTLHKDIPHGIAASITLPDIVKVALSNDELRLYLQNSLGQNPVGSLEELFGKLYVSTDYNEYNLSKNDFSLIENSLSQTSRAGNSLIDFEIVTGKIKSI
>2709246614
MNFSFYNPVKIIRDKLENIGSLFKGRKTLLVTSPSFVRNGIVDTLVKKYPEIIQVIDDIMPNPDFDHLRKNWIKVYAFSQSFELILAVGGGSVLDSAKVFSVSEKKFHFVENLIKGKRAKEDYRLIPMILIPTTAGTGSEVTPWATVWDNREMKKYSLHLPDLWAEACFLDPELTFNLPLPVTLSTGLDALSHALESLWNKNRNPVSTLYAVTASQKILDTLPKLIENPLSLPLREKMLDASLKAGLAFSNTQTALAHAVSYDLTIRFGIPHGTACSFTLPDIIDSVSGQDREIDQALFQIFKEKGSSSIRNFFKKLGVSTCWKDYGLTQKDMQETKESLKTVSRAGNSLVDFKIIEKQFNI
>2656473054
NKFNYYNPVQVTFGQGSFTQLNEVVGDRKVLLLTSKGFTKRGTVEQLKQQINSDIIIIDSIAPNPTIDELSFYYEKIIHQHFDVIVALGGGSVIDTAKVLSVYSQSFEPLKRLIKEGTEFEYKLRPIIAIPTTSGTSSEITPWATVWDNVNKKKYSLQLKDLWCELAIYDPLLTLSLSKELTIQTGLDALSHSFESLWNKNANYLSRDHAIQAAKEIIEVLPKLINDLSNIALRERLMYASLKAGLAFSNTQTAIAHAISYELTLRKEIPHGIACSITLPSIIKSIYGQEKNLDRALTEILGPLNENRLILLFNKLEVSLLFSNYGIQKEDLIKIKNGLVEIQRAQNSLVNFNELSSNISTLQ
>2636334783
MEFSYYNPVNVVFGKNKLPLIEGLVKNRRALIISDPIFNDLGFIEELKKYINNCVFVLDDVVENPNFINLERQYKKTWKHDFEVIVALGGGSVIDTAKVLSVYNKDFNFVEKLIRGSIPKIGYNIVPVIAIPTTAGTGSEVTPWATVWDTSNIKKYSLHLKDLWCETALLDPNLTLSMPKHLTIQTALDALSHGLESIWNKNADDITIAHGIRSAKDIIKYLPLVINDLFNIEYREKLLLASFNAGLAFSNTQTAIAHAISYYITGHKKIPHGIACSFTLPDIIDAVIGQDITIDNAFVSIFGDNSSKFLREFFPLLGVSNCLVDYGINRNDLFDLKDSLVINPRAKNSLVDFKIFEKQFS
>2599544276
DSFAYHMPTKIVYGINSICDIDQYINGRKTLLVTSRGALSRGLVAQILSLTCAVIHVVSDINSHPEFVDLEKNYNSLNNVDFELILAVGGGSVLDAAKFISVYEKNSTFVTKLTKGVIPHQEYHLKPIISVPTTAGTGSEITPWATIWDMDERKKYSLHLPELFSEMAIYDPALTLTSPENITIQTGLDTISHALESIWNKNASPITVDYAIKAARLVLEYLPKLVNDLDEIHYRDKLMQACMYSGLAFSNTQTALAHAISYHVTANKGVDHGIACSFTLPLLIDNVIGRYEFIDNALEEIFGELSSQKMRNLLSSLNISTKFSDYKIDDDELCKIKLLLENNQRASNSLVS
>646815166
TNFTYYMPTKIVYEIDGIKKIDSLINKRKTLLITSEGFVTRGLIKYIKSLTSSIIDVMSNVKSHPEFNDLEFIYNKTRELDYELIVAIGGGSVLDTAKFISVKLREFSFVKKLCKNLIEKKDYKVTPLIAIPTTSGTGSELTSWATIWDKDEKKKNSLYLPELYPEVALYDPTLTLSMPKDITLQTGLDTLSHALESIWNKNANEITIKYAVKSARLIMDNLLPLSQNLNSLEYRNNIMKACMYAGLAFSNTQTAIAHAMSYYITIEKGIPHGIACSFTLPILIDSIIGKYNFIDKALEEIFDEISSKKIRELFNSLNISVELKEYKINKDDLNKLTFSLNNNQRLDNSLISNFNLD
>2528232948
DNFFYHMPTKVVYGQNSLKDIDTYINHRKSLLITSQGFIERGLVDKVNTYTDNIVEVVSNIKSHPEFIDIEKIYNQVHQTKFELIIAIGGGSVIDTAKFIAVHNKSYQFVEDLTKGKIEQKDYKVIPIISIPTTAGTGSEVSPYSTIWDMQTRQKYSLHLSDLFCEVAIYDPVLTLSVPKQITIQTGLDTLSHALESIWNKNANPITISYAIRSAKLVMDNLVELSNDLLNLEYRINIMKACMYAGFAFSNTQTGIAHAMSYYITTHKNIDHGIACSFTLPMLIDNVIGEYEFIDTALQEIFGELSSNKLRSLLKKLNVSTEFEDYGISDNELKELKTSLQNSQRADNSLVK
>2528240716
DNFFYHMPTKVVYGQNSLKDIDTYINHRKSLLITSQGFIERGLVDKVNTYTDNIVEVVSNIKSHPEFIDIEKIYNQVHQTKFELIIAIGGGSVIDTAKFIAVHNKSYQFVEDLTKGKIEQKDYKVIPIISIPTTAGTGSEVSPYSTIWDMQTRQKYSLHLSDLFCEVAIYDPVLTLSVPKQITIQTGLDTLSHALESIWNKNANPITISYAIRSAKLVMDNLVELSNDLLNLEYRINIMKACMYAGFAFSNTQTGIAHAMSYYITTHKNIDHGIACSFTLPMLIDNVIGEYEFIDTALQEIFGELSSNKLRSLLKKLNVSTEFEDYGISDNELKELKTSLQNSQRADNSLVK
>649899616
TKINYYMPVKIIYKVKALVDIKKHIDDKTVLLVTSAGHIKRGLLNKLKNVNITHVIDNIDTHPEFKNLESIYESILDIDFDIILAIGGGSVIDSAKYLSVYNKDKTFVTKLIKNQINTDYFIKPFISVPTTAGTGSEITPWATIWDMEEKKKYSLYLPELFSKIAIYDPSLTLSVPKDVTIQTGLDTLSHALESIWNKNANEITINYAIKSAKLIVDNLPLLLENLNNLEYRDNIMKACMYAGLAFSNTQTAVAHAMSYYMTAHKNIPHGIACSFTLPMLIDNIIGKYDFIDEALIKIFGECSSKPLREMLKVLNISTVFSDYGIYDEELELLKSSLDKIQRAENSLVA
>2518284479
MPTKIVFGINKFDDLPSYINNERVIVVTSNGFIKRGLKDRLESLIGDNVVKIFTDVKSHPEFKDLEKIYNEIHKNEFDMILAIGGGSIIDASKFFSIYTKEAKFVTNLIKNNNKADEYSHIPLICIPTTAGTGSEITPWATIWDMNEKKKYSLHLPELFSKVAIYDPLLTISVPRDITIQTGLDALSHSFESIWNKNSNEITINYAIKASKLIMKYLPKLIDDLENIEYRTEILKACMYAGLAFSNTQTALAHAMSYYITTHKGIPHGIACSFTLPYLVDKVIGKYKFIDNALKEIFEELSSETLRKMFQKLGISVKFEDYGIDEVEMQGLLDNIKNNPRASNSLI
>2538571752
NSFSYYMPTKIVFGINKFDDLPSYINNERVIVVTSNGFIKRGLKDRLESLIGDNVVKIFTDVKSHPEFKDLEKIYNEIHKNEFDMILAIGGGSIIDASKFFSIYTKEAKFVTNLIKNNNKADEYSHIPLICIPTTAGTGSEITPWATIWDMNEKKKYSLHLPELFSKVAIYDPLLTISVPRDITIQTGLDALSHSFESIWNKNSNEITINYAIKASKLIMKYLPKLIDDLENIEYRTEILKACMYAGLAFSNTQTALAHAMSYYITTHKGIPHGIACSFTLPYLVDKVIGKYKFIDNALKEIFEELSSETLRKMFQKLGISVKFEDYGIDEVEMQGLLDNIKNNPRASNSLI
>2569033359
TNFSYYMPTKIVFGENELENIDKYLDGKKTLLVTSSGFIKRGLEDKIKSLTSCLVYTFSDVKSHPEFKDLELAYEDIHKYEFEQILAIGGGSVLDASKYFSIYNEEKDSTKEIINECKYKTIPIISLPTTAGTGSEITPWATIWDMDEKKKYSLHLSELFPKIAIYDVKLTLSLPKDITIQTGLDTLSHALESIWNKNANPITINYAVNSSKLIMEYLPKLANDLQNLEYRTEILKACMYAGLAFSNTQTALAHAMSYYITANKGVPHGLACSFTLPMLIDNIIGKYNFIDKTLIEIFEELSSKPLRDMLKKLNISTEFEDYNINKIELEELKNSSKNNQRAGNSLVWIE
>2695190581
QNFSYHMPTKIAFGVNELENISKYMNGRKTLLVTSKGFIKRGLIEKLQKLDSNIFTVFTDVKSHPEFKDLELAYETIHKNEFELILAIGGGSVLDASKYFSVYSKQANFVSDMIKGKLPKKDYKTIPIISVPTTAGTGSEITPWATIWDMKEKKKYSLHLPELFSEIALYDPTLTLSVPKDITIQTGLDTLSHALESIWNKNANPITVDYAIKSSKLIMKYLPLLADDLDNLDYRTEIFKACMYAGLAFSNTQTAIAHAMSYYITANKGIPHGVACSFTLPMLIDNVIGEYKFIDDALKEIFGSLSSESLREMLNELSISTNFSDYGIDDKELEELKASLSRNQRAGNSLAN
>2729506057
QNFSYHMPTKIVFGVNELENISKYINGRKTLLITSQGFVKRGLVDRLKSLSDNIIDVFTDVKSHPEFKDLELAYEAIHKNEFELILAIGGGSVLDASKYFSVYSKKASFVTDIIKGKLAKKKYQTIPIMAVPTTAGTGSEITPWATIWDMEEKKKYSLHLPELFSQIALYDSSLTISVPKDITIQTGLDTLSHALESIWNKNANPITINYAIKSAKIIMKYLPLLVNDLQNLEYRTEILKACMYAGLAFSNTQTAIAHAMSYYITVNKGIPHGIACSFTLPMIIDSAIGKYDFIDNALEEIFGELNSNSLREMLRKLVISTDFDDYGINKEEFNNLKSSLKSNQRAGNSLVE
>2871083382
QNFSYHMPTKIVFGINELENISKYIDGRKTLVITSNGFVKRGLIERLKTLTNDIIYVFTDVKSHPEFKDLEFAYEIIHKNEFELILAIGGGSVLDASKYFSVYNKESKFVTNLIKANIEKKEYKTIPIISVPTTAGTGSEITPWATIWDMEEKKKYSLHLPELFSQIALYDPTLTLSVPKDITIQTGLDTLSHALESIWNKNANPITIDYAIKSAKIIMKYLPLLVNDLQNLEYRTEILKACMYAGLAFSNTQTAIAHAMSYYITANKGIPHGIACSFTLPMLIDSAIGKYDFIDNALIDIFGELNSNSLREMLRKLVISTEFDDYGINDRELEELKASLNNNQRAGNSLVN
>2871082601
QKFSYYMPTRIVFGINELENISKYIDDRKTLLITSNGFVKRGLVERLKTLTNNIIYVFTDVKSHPEFKDLEFAYEIIHKNEFELILAIGGGSVLDASKYFSVYNKESKFVTNLIKANIEKKEYKTIPIISVPTTAGTGSEITPWATIWDMEEKKKYSLHLPELFSQIALYDPTLTLSVPKDITIQTGLDTLSHALESIWNKNANPITINYAIKSAKIIMKYLPLLANDLQNLEYRTEILKACMYAGLAFSNTQTAIAHAMSYYITANKGIPHGIACSFTLPMLIDNIIGKYDFIDKSLEEVFGELNSNSLREMLQKLNISTEFSDYQISKKELEELKASLNNNQRAGNSLIN
>2774876392
MPSPSIYMGSNSVEELSHLYPNKKFHIWHIPELQQNLLRKIKGFLGHRIVSQNVYDFGMPDVEMVSKLNQQFSKTTHAHDVILAIGGGSLMDFAKVIRFKSEKEDWWLNCLNKPLDVVPTGKLPLILMPSTAGTGSEVTGTATIWDFENGSKSSFFGSEVYAECAIIDPQLTHDAPWTLTRDSGLDALSHALESIWNKNSTAENIATAIKAAQKICIQLPILKNDLRDLHAREEMSEAAFLAGVSMSKTQTALAHALSYDDTITNGESHGYACAKWLPAVWALIYAKNASTNAFIQEAIGAHMSNPQEMFHWLESLGVKSHHPDCLTEGQKCQMIEAFNSARGKNFIGS
>2624584696
IHLTWFNPVQLTWGPNLLHTHTPDKAFFVLADPHAISLAMEVDLRRHWGDLCQGWIWQRSAQSSMSAALELCQQLWATQPDVALLAIGGGTTLDLAKLARFELPDLSQATSVWRANKLPYPHKRHTLWCAPTTSGTGSEVTPWATLWDLQPALKRSWSSPKGFADQAWVDPYLTLSCPEGLTRDTALDTLAHALESIWNHHANEITRPLAVRSARMVLQTLPALLKSPQDTGLREQMSQASVLAGLAMSQTQTALAHALSYDLTLHENLPHGHACSVWLPMVLDIAAAISPQVQDDLAHVFDCRWQQAREHLTNWLQSLGIAPRELRQNPVGLYQLQQALASPRGRNFVGSTA
>2582926649
LAWANPVRIHWGAGCFQSLAADAPVVVLADRAALGYENEILLLLGHHCKAWSWFQGGLASVALAQTLCDELWRAHPQATVLAIGGGSTLDLAKVLRYRFEDLRTAARSNSLPTSAQRHPLWLVPTTAGTGSEVTRWATLWDTAQPAKLSWSPADGYAECAFVDPELSHSCPQRQSRDCALDTLSHALESLWNHNASPISEVLALEAARLVIATLPVLLEQPGKHAARAALARASLLAGMAMSHTQTALAHALSYELTLNEEMPHGEACAVWLPMVWELALGATPACDAALARIFDVPASEGLQTLRGWLHTLGIAPRDLRETPAGRATLDQEMRSARGRNFIAS
>2508594523
GDFNWRLPVDVSFGTGAAERVAAALGPGLAVLLTLDGPAGQALAGRFEAALGPRLLATLPVSGGLGSMGQARALCAELWRERGAVLLAVGGGTVMDLAKVARCRPLDGEFDSLRAALRGQAPWPVQHLHRLWLVPTTAGTGSEVTRWATVWDTRPCVKRSLDEAFGWAERAFIDPELSLSCPRAVLRDSALDALSHALESMWNRHANPVSGALAQDAARRVLQALPAALNQPRVLAHRTELSLAALQAGLAFSQTRTALAHALSYPVTLEQGLPHGLAVALWLPAVWRLAVGHDPAVDRQLAAVFGGTAAAGAEQLERWLQSVGVDTRLELHGIHDGAHRIEAALNSPRGKNFIAAAAAL
>650782107
MWNYHNPSKIIFKTGFLDSLALIPKKKYCIFTYPDKIFKDQVKKITDVLGEPLLIVDEISPNPDYKNLEVIAKKYQNISSENKQIICLGGGSVIDSAKFIAFGLGDFNYTVDFLEKKNEYVKKNHPDLISIPTTAGTGSELTSWATIWDSANQKKYSLAHECLYSKMSIFDSNLMLTLPKKITLEPGLDAMSHAFESIWNINSNPLSNTYAIKAIKIIMEFLPQVLKEPTNIKYREMLTMGSMYAGLAFSNTKTAISHNISYPITLKHGVPHGIACSFTLPTVLKSVIGIDKVCDDNFRTLFGQDLEQGPKILKDFFKSIDISIDPKSYIGSSNEWNLIVSEAFEGERGKNFIGNNKAQDFMGL
>2503356163
MFKYHNPSNIFFQTGLLDKLCDLIGKGDYCIFTYSDDVFKKYCDKIKKAIGEPKLVINNILPNPDYENLKTISQEYSQKCKSIKKVIALGGGSVIDTAKFIVLGKGDFATTVNYLEKKQDFIEPTDVDLISIPTTAGTGSELTCWATIWDEKNQRKHSLIHPSLYSKLSLFDSNLTLSLPKKITIETSLDAMSHAFESIWNINSNPVSNVHAINAIKIIMSNLPDLINDLENIQLREQIMKASMYAGLAFSNTKTAISHSISYPITLKYKIPHGIACSFTLPIILKSVQGLDVVCDKNFKALFSDFDDAPDKLKEFFTKINVSTNFKDYIGNANDWDLIVKEAFSGERGKNFIGNLQAQESLGY
>2779143858
VFKYQNPSNIIFETGILEKLKDLIGVGEYCIFTYSDDVFKQYTNQIIKALGEPKLIVNNILPNPDYKNLKDICKLFTEKCKDIKFAIALGGGSVIDTAKFLVLGKGNFQRTVDYLEKKTKDFVSTDIDLISIPTTAGTGSELTCWATIWDEENQRKHSLIHTSLFSKLSIFDSKLTLSLPKKITIETSLDAMSHSFESIWNINSNPISNIHAINSINIILKNLPKLINNLSDIHLREEIMRASMFAGLAFSNTKTAISHSISYPITLKYKVPHGIACSFTLPIILKSVQGLDQTCDRNLKALFPNFENAPKELENFFKSLEVSTNFKDYIGNANDWDLIVKDAFGGERGKNFIGNLEAQEFLGY
>2807559228
MFKYQNPSNIIFETGILEKLKDLIGDGDYCIFTYSDDVFKQYTNQIIKALGEPKLIVNNILPNPDYKNLKEICKSFTEKCKGIKFAIALGGGSVIDTAKFLVLGKGNFENTVNYLEKRTKDFEPTDIDLISIPTTAGTGSELTCWATIWDEENQKKHSLIHPSLFSKLSIFDSKLTLSLPKKITIETSLDAMSHSFESIWNVNSNPVSNIHAINSINLILKNLPKLINNLGDINLREEIMRASMFAGLAFSNTKTAISHSISYPITLKYKVPHGIACSFTLPIILKSVQGLDQTCDKNLKELFPNFENAPKELENFFTSLKVSTNFKDYIGNANDWDLIVKDAFSGERGKNFIGNLEAQEYLGY
>2778696468
MGQFFNPVKAIFGPGTFDQLPELIAGRSYMVVTYDEPYFAGLVDRLEQSAGKADLVVDNVQANPDFPDVEAGCAQMRELDSLPEVYVGLGGGSAMDTCKALAVGGGDWPLLKEHLTGGARIEELQNPSIIAVPTTAGTGSEVSIGAVIWDHANEGKWGVRSPNAYADYAVVDPELTLSLPLDQTIATGLDALSHALESMWTANHNLVTQPIAVQASRMVLDNLPALADDLGNLELRTKLANAAMLAGIALSQTRTCIAHQCSYPLTMYHGVTHGIACGFSLPMVMAWAMGHDEMCDEGLKGVFGDDLVAGHKEFEKFLDDLGVARDPTAYGPSQADWDGWLADAVAGEKGRNFLGKVTN
>2739786205
MWEYYNPVNVIFGSEKFSEIEHIISNRKYILVTHPDDNFDTYREFFNNLSNKPLEIFDGVQPNPDYQDLISAGEKFSKIESQIDTVVALGGGSVMDTAKLLAAFKGENKYLNDFVRNKKSAYVQDPKKIIAIPSTSGTSSELTCWATVWDKEYKSKFSLADKSLYPEISVIDPELMINKPKNLTISTGLDALSHSLESIWNVNSNPISTFHGIAGAQTVIDTLPKLVNDLKNIELRTLMAKACVHAGLAFSNTKTAIAHNISYPITINFNVPHGIACSFTLPTIMRSLIGQDEKTEKSLEKIYNVDLIESSKRLSETLRILEAPLNLNEIGIPKIEWDKYVEDAFQGERGKNFIGNDKACSEMNFF
>2717178080
MWEYYNPVNVIFGSEKFNEIEHIISNRKYILVTHPDDNFDTYREFFNNLSNKPLEIFDDVQPNPDYQDLISAGEKFSKIESQIDTVVALGGGSVMDTAKLLAAFKGENKYLNDFVRNKKSAYVQDPKKIIAIPTTSGTSSELTCWATVWDKEYKSKFSLADKSLYPEISVIDPKLMINKPKNLTISTGLDALSHSLESIWNVNSNPISTFHGIAGAQTVIDTLPKLVNDLKNIELRTLMAKACVHAGLAFSNTKTAIAHNISYPITINFNVPHGIACSFTLPTIMRSLIGQDEKTEKSLEKIYNVDLIESSKRLSETLRILEAPLNLNEIGIPKIEWDKYVEDAFQGERGKNFIGNDKACSEMNFF
>2717484608
MWEYYNPVNVIFGSEKFSEIEHIISNRKYILVTHPDDNFDTYREFFNNLSNKPLEIFDDVQPNPDYQDLISAGEKFSKIESQIDTVVALGGGSVMDTAKLLAAFKGENKYLNDFVRNKKSAYVQDPKKIIAIPTTSGTSSELTCWATVWDKEYKSKFSLADKSLYPEISVIDPKLMINKPKNLTISTGLDALSHSLESIWNVNSNPISTFHGIAGAQTVIDTLPKLVNDLKNIELRTLMAKACVHAGLAFSNTKTAIAHNISYPITINFNVPHGIACSFTLPTIMRSLIGQDEKTEKSLEKIYNVDLIESSKRLSETLRILEAPLNLNEIGIPKIEWDKYVEDAFQGERGKNFIGNDKACSEMNFF
>2717486061
MWNYFNPVEIIFGENRFKEVHDALKKQNYIIITHPEEIFKKYSDELNLSSNPPLSIMTDVQPNPDYKDILELQNKFSSINETVDYILAIGGGSVTDTAKAIAAFKDKQEYLTDFVRNKKSPRVENPIKIIAIPTTSGTSSELTCWATIWDKEKNNKLSLAHKSLYAEKAIIDPSIMVDKPLGLTISTGLDALSHSMESIWNINANPISASHAIQASKLVLENLPLLSKDLRNVELRSNIARACVHAGLAFSNTKTAIAHNLSYPVTLNYGIQHGIACSFTLPMITKSMVGIDSVAEERLKLIFNDNLENAANHLSEFMRSLEVPLNLNEIKVPVQEWNNIVDDAFLGERGKNFIGNISSAKSMGLY
>2717468279
MWNYFNPVEIIFGENRFKEVHDALKNKNYIIITHPEEIFKKYSDELKSSSNPPLSIMTDVQPNPDYKDILELQKKFSSMNESVDYILAIGGGSVTDTAKAIAAFKDKQEYLTDFVRNKKSPRVENPIKMIAIPTTSGTSSELTCWATIWDKEKNNKLSLAHKSLYAEKAIIDPSIMVDKPLGLTISTGLDALSHSMESIWNINANPISASHAIQASKLVLENLPLLTKDLRNVVLRSNIALACVHAGLAFSNTKTAIAHNLSYPVTLNYGIQHGIACSFTLPMITKSMVGIDSVAEERLKLIFNDNLENAANHLSEFMRSLEVPLNLNEIKVPVQEWNNIVDDAFLGERGKNFIGNISSAKSMGLY
>2748008469
MWNYFNPVEIIFGENRFKEVHDSLKNKNYIIITHPEEIFKKYSDELKSSSNPPLSIMTDVQPNPDYKDILELQNKFSSINESVDYILAIGGGSVTDTAKAIAAFKDKQEYLTDFVRNKKSPRVENPIKIIAIPTTSGTSSELTCWATIWDKEKNNKLSLAHKSLYAEKAIIDPSIMVDKPLGLTISTGLDALSHSMESIWNINANPISASHAIQASKLVLENLPLLAKDLRNIELRSNIALACVHAGLAFSNTKTAIAHNLSYPVTLNYGIQHGIACSFTLPMITKSMVGIDSVAEERLKLIFNDSLENAANHLSEFMRSLEVPLNLNEIKVPVQEWNNIVDDAFLGERGKNFIGNISSAKLMGLY
>2717180766
MWNYFNPVEIIFGENRFKEVHDALKNKNYIIITHPEEIFKKYSDELKSSSNPPLSIMTDVQPNPDYKDILELQKKFSLINESVDYILAIGGGSVTDTAKAIAAFKDKQEYLTDFVRNKKSPRVENSIKIIAIPTTSGTSSELTCWATIWDKEKNNKLSLAHKSLYAEKAIIDPSIMVDKPLGLTISTGLDALSHSMESIWNINANPVSASHAIQASKLVLENLPLLAKDLRNIELRSNIALACVHAGLAFSNTKTAIAHNLSYPVTLNYGIQHGIACSFTLPMITKSMVGIDSVAEERLKLIFNDNLENAANHLSEFMRSLEVPLNLNEIKVPVQEWNNIVDDAFLGERGKNFIGNISSAKSMGLY
>2682622830
MYRYHNPVEIITGQGALRALESRVAQQDYVLLTHPGQTFTTMAERVIAAAARPPLACLTDVEDNPSLANLQRLCRQLQALPAKPALLLALGGGSAIDACKVLCATGGDFDRLRAMLNGTEPVAPLPYIAIPTTSGTGSEVTCWATVWDPETQRKHSLAHPALYARSALLEPELTLSLPLNLSISTALDALSHALESLWNHNRNPLSSQYAVRAAQMILSQLPRLKLCSHELALRETLQLASLFAGLAFSNTKTSLAHNISYRVTLEKGVSHGQACSFTLPMIIRAMSGDTHVQPLLEQIFGCPPLLAAERLEQLLLRLGIDVDPRRYGYRPQQWLALVAEAADGQRGRNFSGDLALYQQSFQMDEVI
>2587179817
MYRYHNPVEIITGLGALRALESRVAQQDYVLLTHPGQTFTTMAERVIAAAGRPPRACLTDVEDNPSLANLQRLCRQLQALPAKPALLLALGGGSVIDACKVLCATGGDFDRLRAMLNGAEPVAPLPYIAIPTTSGTGSEVTCWATVWDPEMQRKHSLAHPALYARSALLEPELTLSLPLNLSISTALDALSHALESLWNHNRNPLSSQYAVRAAQMILSQLPRLKLCSHELALRETLQLASLFAGLAFSNTKTSLAHNISYRVTLEKGVSHGQACSFTLPMIIRAMSGDTQVQPLLEQIFGCQPLLAAERLEQLLLRLGIDVDPRRYGYRPQQWLALVAEAADGQRGRNFSGDLALYQQSFQMDEVI
>2857316398
MYRYHNPVEIITGLGALRALESRVAQQDYVLLTHPGQTFTTMAERVIAAAGRPPLACLTDVEDNPSLANLQRLCRQLQALPAKPALLLALGGGSVIDACKVLCATGGDFDRMRAMLNGTEPVAPLPYIAIPTTSGTGSEVTCWATVWDPETQRKHSLAHPALYARSALLEPELTLSLPLNLSISTALDALSHALESLWNHNRNPLSSQYAVRAAQMILSQLPRLKLCSHELALRETLQLASLFAGLAFSNTKTSLAHNISYRVTLEKGGSHGQACSFTLPMIIRAMSGDTQVQPLLEQIFGCPPLLAAERLEQLLLRLGIDVDPRRYGYRPQQWLALVAEAADGQRGRNFSGDLALYQQSFQMDEVI
>2546916211
MYRYHNPVEIITGLGALRALESRVAQQDYVLLTHPGQTFTTMAERVIAAAGRPPLACLTDVEDNPSLANLQRLCRQLQALPAKPALLLALGGGSVIDACKVLCATGGDFDRLRAMLNGAEPVAPLPYIAIPTTSGTGSEVTCWATVWDPETQRKHSLAHPALYARSALLEPELTLSLPLNLSISTALDALSHALESLWNHNRNPLSSQYAVRAAQMILSQLPRLKLCSHELALRETLQLASLFAGLAFSNTKTSLAHNISYRVTLEKGVSHGQACSFTLPMIIRAMSGDTQVQPLLEQVFGCPPLLAAERLEQLLLRLGIDVDPRRYGYRPQQWLALVAEAADGQRGRNFSGDLALYQQSFQMDEVI
>2568637885
VAQQDYVLLTHPGQTFTTMAERVIAAAGRPPLACLTDVEDNPSLANLQRLCRQLQALPAKPALLLALGGGSVIDACKVLCATGGDFDRLRAMLNGTEPVAPLPYIAIPTTSGTGSEVTCWATVWDPETQRKHSLAHPALYARSALLEPELTLSLPLNLSISTALDALSHALESLWNHNRNPLSSQYAVRAAQMILSQLPRLKLCSHELALRETLQLASLFAGLAFSNTKTSLAHNISYRVTLEKGVSHGQACSFTLPMIIRAMSGDTQVQPLLEQIFGCQPLLAAERLEQLLLRLGIDVDPRRYGYRPQQWLALVAEAADGQRGRNFSGDLALYQQSFQMDEVI
>2849012521
MYRYHNPVEIITGLGALRALESRVAQQDYVLLTHPGQTFTTMAERVIAAAGRPPLACLTDVEDNPSLANLQRLCRQLQALPAKPALLLALGGGSVIDACKVLCATGGDFERLRAMLNGTEPVAPLPYIAIPTTSGTGSEVTCWATVWDPETQRKHSLAHPALYARSALLEPELTLSLPLNLSISTALDALSHALESLWNHNRNPLSSQYAVRAAQMILSQLPRLKLCSHELALRETLQLASLFAGLAFSNTKTSLAHNISYRVTLEKGVSHGQACSFTLPMIIRAMSGDTQVQPLLEQIFGCPPLLAAERLEQLLLRLGIDVDPRRYGYRPQQWLALVAEAADGQRGRNFSGDLALYQQSFQMDEVI
>2757604548
STWSYHNPVSVTFGWGSLSQLPALLKGRRAVVVTFPQARETGLLAQLEVLLGPLLAGVIDDVQPNPELSWVSGHYRSFWKQYADCVVVAVGGGSVLDSAKMFLPGVASGDFAEIHAALAQGRTPAITRALPMIAVPTTAGTGSEVTPWATLWDRAQHQKYSLHLAQTWPEAALVDPALTLSLPHTVTRDSNLDALSHALEAIWNVNANPVSDGLALQAAQTVVRHLPALLENPDSVALRTLASRASLLAGLAFSNTKTALAHNISYEMTLKHGLSHGLACSFTLPMVWRLAWGKRPDRDAVLQQVFGAQEADPASALDRFLASVGVSSDFKDHGVTPQEAQDMLERALQGPRGRNFIQSAAA
>2757581712
STWHFHNPVAVTFGWGALSQLPSLLKGRRAVVVTFPQARETGLLAQIEALLGPLLAGVIDDVQPNPELSWVSGHYRAFWQKYADCVVVAVGGGSVLDSAKMFLPGVASGDFAEIHRALAQGTTPAITRALPMMAVPTTAGTGSEVTPWATLWDRAQHQKYSLHLAQTWPEAALVDPALTLSLPHTVTRDSNLDALSHALEAIWNVNANPVSDGLALQAAQTVVRHLPALLENPDSVALRTLASRASLLAGLAFSNTKTALAHNISYEMTLKHGLSHGLACSFTLPMVWRLAWGKRPDRDAVLQQVFGAQETDPASALDRFLASVGVSSDFKDHGVTSKEAQDMLERALQGPRGRNFIQSA
>2788711979
MEWIFHNPVKIFAKPGGIQQLPAILAGRTCILVTFAEAQEIGLLDRVRAMLGAQLVRVIQDVQPNPDVDWLGPLYDSVQREQADVPCIVALGGGSVIDTAKALMCRTPTGRFDELLASLQAGEILPAGHRALIAVPTTAGTGSEVTPWATIWDRRAGRKHSLHQPWTWPEAAVLDAELMLSLPGGTTLASGLDALSHALESIWNVNRNPVSTGLAVTAARRIMNVLPALMRDTANLALRAEMAEAAVLAGLAFSNTKTALAHSLSYEITLQHGVVHGIACSFSLPRVLELALGADAAADEALLSIFETASRDVAVARLQTFLHELGVETDPAHYGVGADQWDQMMRHAAQGPRGRNFIRAGVHA
>2691380416
MWTYHNPVDIHAGPGCLQRLPALLKRRDFLLVVFPEAHGLGLVDTIRALAGDRLRGVIDDILPNPDVGWLAPLYDRVHREHAGVPCIVALGGGSVIDTAKALLCATPAGTFAELLAALERGETLPAGHKSLIAIPSTAGTGSEVTPWATLWDQAQGRKHSLHQPWTWPEAAIIDPALMGSLPAAATLASGLDALSHALESIWNVNRNPVSMALAIQAARRILDVLPRLMHDLHDAGLRADMAQAALMAGLAFSNTKTALAHSLSYEITLRQGIAHGIACSFSLPIVLEMALGADDGVDQALMSIFDAASGQAASARLRRFLQGLGVATDPTEYGLAPADWREMVRSAAQGPRGRNFIRALA
>2753478358
VTHFHNPVDITLGPGGLNQLPRLLAGRNCLLVTFPEAEGLGLVQRVRQLLGDQLRGVVDGIQPNPDVQWLAPLYDRVHRDHADVSAIVALGGGSVIDSAKALLCATPNSRFDELLTAMEQGARLPEGHKALIAIPTTAGTGSEVTPWATLWDAQRSRKHSLHQTCTWPKAAIVDAALMTSLPAGATLAAGLDAMSHALESIWNVNRNAVSQALAVQSARRTLVTLPALMQDLTHARLRADMAEAALLAGLAFSNTQTALAHALSYTITLDHGVPHGIACSFSLPWVLDMALGADPAVDAALLAALDAETGPQAQTKLHAWLRGLGVATDPTHYGVAADAWTDLVQHAASGPRGRNFIRTLA
>650861765
MWTYHNPVAIHAGPGRLDRLPELLAGRDCLLVTFPEAESLGLVQQLRQRLGSQLRGVVDGIAPNPDVQWLAPLYDRVHREYAEVPCIVALGGGSAIDSAKALMCATPTRRFGELLQALEQGLALPAAHKGLIAVPTTAGTGSEVTPWATIWDQAAGRKHSLHQHWTWPEAAIIDAQLMQSLPAGATLASGLDALSHALESIWNRHRNPVSTNLAVGAARRTLATLPALMQDLGSLPLRSRMAEAALMAGLAFSNTRTALAHSLSYDITLRHGVAHGIACSFSLPLVLEMALGADDQADAALLSIFDAATGELAVQRLRNFLEGLGVATDPAHYGVPGDEWQQLLQSAASGPRGRNFIRTLE
>2737783266
MWTYHNPVAIHAGPGRLDRLPELLAGRDCLLVTFPEAESLGLVQQLRQRLGSQLRGVVDGIAPNPDVQWLAPLYDRVHREYAEVPCIVALGGGSAIDSAKALMCATPTRRFGELLQALEQGLALPAAHKALIAIPTTAGTGSEVTPWATIWDQAAGRKHSLHQHWTWPEAAIIDAQLMQSLPAGATLASGLDALSHALESIWNRHRNPVSTTLAVGAARRTLTTLPALMQDLGSLPLRSRMAEAALMAGLAFSNTRTALAHSLSYDITLRHGVAHGIACSFSLPLVLEMALGADDEADAALLSIFDAATGELAVQRLRNFLEGLGVATDPAHYGVPGDEWQQLLQSAASGPRGRNFIRTLE
>2785762123
MWTYHNPVAIHAGPGRLDRLPELLAGRDCLLVTFPEAEPLGLVQQLRQRLGSQLRGVVDGIAPNPDVQWLAPLYDRVHREYAEVPCIVALGGGSAIDSAKALMCATPTRRFGELLQALEQGLALPAAHKALIAIPTTAGTGSEVTPWATIWDQAAGRKHSLHQHWTWPEAAIIDAQLMQSLPAGATLASGLDALSHALESIWNRHRNPVSTTLAVGAARRTLATLPALMQDLGSLPLRSRMAEAALMAGLAFSNTRTALAHSLSYDITLRHGVAHGIACSFSLPLVLEMALGADDQADAALLSIFDAATGELAVQRLRNFLEGLGVATDPAHYGVPGDEWQQLLQSAASGPRGRNFIRTLE
>2731800054
VWTYHNPVAIHAGPGRLDRLPELLAGRDCLLVTFPEAESLGLVQQLRQRLGSQLRGVVDGIAPNPDVQWLAPLYDRVHREYAEVPCIVALGGGSAIDSAKALMCATPTRRFGALLQALEQGLALPAAHKALIAIPTTAGTGSEVTPWATIWDQAAGRKHSLHQHWTWPEAAIIDAQLMQSLPASATLASGLDALSHALESIWNRHRNPVSTTLAVGAARRTLATLPALMQDLGSLPLRSRMAEAALMAGLAFSNTRTALAHSLSYDITLRHGVAHGIACSFSLPLVLEMALGADDQADAALLSIFDAATGELAVQRLRNFLEGLGVATDPAHYGVPGDEWQQLLQSAASGPRGRNFIRTLE
>2691478586
VWTYHNPVAIHAGPGRLDRLPELLAGRDCLLVTFPEAEPLGLVQQLRQRLGSQLRGVVDGIAPNPDVQWLAPLYDRVHREYAEVPCIVALGGGSAIDSAKALMCATPTRRFGELLQALEQGLALPAAHKALIAIPTTAGTGSEVTPWATIWDQAAGRKHSLHQHWTWPEAAIIDAQLMQSLPAGATLASGLDALSHALESIWNRHRNPVSTTLAVGAARRTLATLPALMQDLGSLPLRSRMAEAALMAGLAFSNTRTALAHSLSYDITLRHGVAHGIACSFSLPLVLEMALGADDEADAALLSIFDASTGELAVQRLRNFLEGLGVATDPAHYGVPGDEWQQLLQSAASGPRGRNFIRTLE
>2612137071
VWTYHNPVAIHAGPGRLDRLPELLAGRDCLLVTFPEAESLGLVQQLRQRLGSQLRGVVDGIAPNPDVQWLAPLYDRVHREYAEVPCIVALGGGSAIDSAKALMCATPTRRFGELLQALEQGLALPAAHKALIAIPTTAGTGSEVTPWATIWDQAAGRKHSLHQHWTWPEAAIVDAQLMQSLPAGATLASGLDALSHALESIWNRHRNPVSTTLAVGAARRTLATLPALMQDLGSLPLRSRMAEAALMAGLAFSNTRTALAHSLSYDITLRHGVAHGIACSFSLPLVLEMALGADDEADAALLSIFDAATGELAVQRLRNFLEGLGVATDPAHYGVPGDEWQQLLQSAASGPRGRNFIRTLE
>2722884901
VWTYHNPVAIYAGPGRLDRLPELLAGRDCLLVTFPEAESLGLVQQLRQRLGSQLRGVVDGIAPNPDVQWLAPLYDRVHREYAEVPCIVALGGGSAIDSAKALMCATPTRRFGELLQALEQGLALPAAHKALIAIPTTAGTGSEVTPWATIWDQAAGRKHSLHQHWTWPEAAIIDAQLMQSLPAGATLASGLDALSHALESIWNRHRNPVSTTLAVGAARRTLATLPALMQDLGSLPLRSRMAEAALMAGLAFSNTRTALAHSLSYDITLRHGVAHGIACSFSLPLVLEMALGADDQADAALLSIFDAATGELAVQRLRNFLEGLGVATDPAHYGVPGDEWQQLLQSAASGPRGRNFIRTLE
>2612144096
VWTYHNPVAIHAGPGRLDRLPELLAGRDCLLVTFPEAESLGLVQQLRQRLGSQLRGVVDGIAPNPDVQWLAPLYDRVHREYAEVPCIVALGGGSAIDSAKALMCATPTRRFGELLQALEQGLALPAAHKALIAIPTTAGTGSEVTPWATIWDQAAGRKHSLHQHWTWPEAAIIDAQLMQSLPAGATLASGLDALSHALESIWNRHRNPVSTTLAVGAARRTLATLPALMQDLGSLPLRSRMAEAA
>2873576161
VRSFHNPVAIHCGANSLERLPQLLAGRRCLLVTFPEAESLGIIGRVRSLLDAQLAGVIDSISPNPDVQWLAPLYDQVHRDHADVPCIVALGGGSSIDSAKALMCATPNGRFEELLAALETGTQLPPAHKALIAIPTTAGTGSEVTPWATIWDQAAGKKHSLHQPWTWPEAAIIDAALMTSLPAGATLASGLDALSHALESIWNVNRNPVSLALAQQSARRTMACLPALMKDLGNLQLRNAMAEAALLAGLAFSNTKTALAHSLSYDITLQHGVAHGIACSFSLPLVLDMALGADDETDAALLSIFDAATAQAAVQRLRDFLQGLGVATDPTHYGVAESDWSAMVQAAAQGPRGRNFIRQMA
>2549786400
VWTYHNPVHISVGRNSLDQLPALLAGRSCLLVTFPEAESLGLVRRMRQLLGAQLRGVIDSIAPNPDVQWLAPLYGQVQRDHAEVPVIVALGGGSAIDSAKALICHTPSGRFADLLALLKHGGQLEAGHKALIAIPTTAGTGSEVTPWATIWDQAAGQKYSLHQSCTWPEAAVIDAELMTSLPAGSTLASGLDALSHALESIWNVNRNPVSMALAVQSARRTLATLPALMQDLGSAQLRNEMAEAALMAGLAFSNTKTALAHSLSYDITLQHGVPHGLACSFSLPLVLEMALGADAVADAALLSIFDAGTPAVAVERLRSVLQGLGVATDPAHYGVPPEAWSAMVQKAASGPRGRNFIRSLS
>2652801648
VWTYHNPVHISVGRNSLDQLPALLAGRSCLLVTFPEAESLGLVRRMRQLLGAQLRGVIDSIAPNPDVQWLAPLYGQVQRDHAEVPVIVALGGGSAIDSAKALICHTPSGRFSDLLALLKHGGQLEAGHKALIAIPTTAGTGSEVTPWATIWDQAAGQKYSLHQSCTWPEAAVIDAELMTSLPAGSTLASGLDALSHALESIWNVNRNPVSMALAVQSARRTLATLPALMQDLGSAQLRNEMAEAALMAGLAFSNTKTALAHSLSYDITLQHGVPHGLACSFSLPLVLEMALGADAVADAALLSIFDAGTPAAAVERLRSVLQGLGVATDPAHYGVPPEAWSAMVQKAASGPRGRNFIRSLS
>2528323302
VWTYHNPVHISVGRNSLDQLPALLAGRSCLLVTFPEAESLGLVQRMRHLLGAQLRGVIDTIAPNPDVQWLAPLYEQVQRDHAEVPVIVALGGGSAIDSAKALICHTPSGRFADLLALLKQGGQLGTGHKALIAIPTTAGTGSEVTPWATIWDQAAGQKYSLHQSCTWPEAAVIDAELMVSLPAGATLASGLDALSHALESIWNVNRNPVSMALAVQSARRTLATLPALMQDLDNAQLRSEMAEAALMAGLAFSNTKTALAHSLSYDITLQHGVPHGLACSFSLPLVLEMALGADAVADAAMLSIFDAGTPAAAVERLRSVLQGLGVATDPAHYGVPPEAWSAMVQKAASGPRGRNFIRSLS
>2557427125
VWTYHNPVHISVGRNSLDQLPALLAGRSCLLVTFPEAESLGLVQRMRQLLGAQLRGVIDSIAPNPDVQWLAPLYEQVQRDHAEVPVIVALGGGSAIDSAKALICHTPAGRFADLLALLKQGGQLGLGHKALIAIPTTAGTGSEVTPWATIWDQAAGQKYSLHQSCTWPEAAVIDAELMTSLPAGATLASGLDALSHALESIWNVNRNPVSMALAVQSARRTLATLPALMQDLDNPQLRSEMAEAALMAGLAFSNTKTALAHSLSYDITLQHGVPHGLACSFSLPLVLEMALGADAAADAALLSIFDASTPAAAIERLRSVLQGLGVATDPAHYGVQPRAWSAMVQKAASGPRGRNFIRSLS
>648617716
MWTYHNPVHISVGRNSLDQLPALLAGRSCLLVTFPEAQSLGLVQCMRQLLGAQLRGVIDSIAPNPDVQWLAPLYEQVQRDHAEVPVIVALGGGSAIDSAKALICHTPGGRFADLLALLKQGGQLGAGHKALIAIPTTAGTGSEVTPWATIWDQAAGQKYSLHQSCTWPEAAVIDAELMTSLPAGATLASGLDALSHALESIWNVNRNPVSMVLAVQSARRTLATLPALMQDLDNAQLRSEMAEAALMAGLAFSNTKTALAHSLSYDITLQHGVPHGLACSFSLPLVLEMAMGADAVADAALLSIFDASTPAVAIERLRSVLQGLGVATDPAHYGVQPQAWSAMLQKAASGPRGRNFIRSLS
>2688135435
LVWTYHNPVHISVGRNSLDQLPALLAGRSCLLVTFPEAQSLGLVQCMRQLLGAQLRGVIDSIAPNPDVQWLAPLYEQVQRDHAEVPVIVALGGGSAIDSAKALICHTPGGRFADLLALLKQGGQLGAGHKALIAIPTTAGTGSEVTPWATIWDQAAGQKYSLHQSCTWPEAAVIDAELMTSLPAGATLASGLDALSHALESIWNVNRNPVSMALAVQSARRTLATLPALMQDLDNAQLRSEMAEAALMAGLAFSNTKTALAHSLSYDITLQHGVPHGLACSFSLPLVLEMALGADAVADAALLSIFDASTPAVAIERLRSVLQGLGVATDPAHYGVQPQAWSAMLQKAASGPRGRNFIRSLS
>2647432781
VWTYHNPVHISVGRNSLDQLPALLAGRSCLLVTFPEAQSLGLVQRMRQLLGAQLRGVIDSIAPNPDVQWLAPLYEQVQRDHAEVPVIVALGGGSAIDSAKALICHTPGGSFADLLALLKQGGQLGAGHKALIAIPTTAGTGSEVTPWATIWDQAAGQKYSLHQSCTWPEAAVIDAELMTSLPAGATLASGLDALSHALESIWNVNRNPVSMALAVQSACRTLATLPALMQDLDNPQLRSEMAEAALMAGLAFSNTKTALAHSLSYDITLQHGVPHGLACSFSLPLVLEMALGADAVADAALLSIFEASTPAVAVERLRSVLQGLGVATDPAHYGVPPEAWSAMVQKAASGPRGRNFIRSLS
>2562174409
LVWTYHNPVHISVGRNSLDQLPALLAGRSCLLVTFPEAESLGLVQRMRQLLGAQLRGVIDSIAPNPDVQWLAPLYEQVQRDHAEVPVIVALGGGSAIDSAKALICHTPGGRFADLLALLKQGGQLGAGHKALIAIPTTAGTGSEVTPWATIWDQAAGQKYSLHQSCTWPEAAVIDAELMTSLPAGATLASGLDALSHALESIWNVNRNPVSMALAVQSARRTLATLPALMQDLDNPQLRSEMAEAALMAGLAFSNTKTALAHSLSYDITLQHGVPHGLACSFSLPLVLEMALGADAVADAALLSIFDAGTPAAAVERLRSILQGLGVATDPAHYGVPPEAWSAMVQKAASGPRGRNFIRSLS
>2844219860
VWTYHNPVHISVGRNSLDQLPALLAGRSCLLVTFPEAQSLGLVQRMRQLLGAQLRGVIDSIAPNPDVQWLAPLYEQVQRDHAEVPVIVALGGGSAIDSAKALICHTPGGRFADLLALLKQGGQLGAGHKALIAIPTTAGTGSEVTPWATIWDQAAGQKYSLHQSCTWPEAAVIDAELMTSLPAGATLASGLDALSHALESIWNVNRNPVSMALAVQSARRTLATLPALMQDLDNPQLRSEMAEAALMAGLAFSNTKTALAHSLSYDITLQHGVPHGLACSFSLPLVLEMALGADAVADAALLSIFDAGTPAVAVERLRSVLQGLGVATDPAHYGVPREAWSAMVQKAASGPRGRNFIRSLS
>2645811904
VWTYHNPVHISVGRNSLDQLPALLAGRSCLLVTFPEAESLGLVQRMRQLLGAQLRGVIDSIAPNPDVQWLAPLYEQVQRDHAEVPVIVALGGGSAIDSAKALICHTPGGRFADLLALLKQGGQLGVGHKALIAIPTTAGTGSEVTPWATIWDQAAGQKYSLHQSCTWPEAAVIDAELMTSLPAGATLASGLDALSHALESIWNVNRNPVSMALAVQSARRTLAALPALMQDLDNPQLRSEMAEAALMAGLAFSNTKTALAHSLSYDITLQHGVPHGLACSFSLPLVLEMALGADAVADAALLSIFDASTPAVAVERLRCVLQGLGVVTDPAHYGVQPDAWSAMVQKAASGPRGRNFIRSLS
>2637254000
VWTYHNPVHISVGRNSLDQLPALLAGRSCLLVTFPEAESLGLVQRMRQLLGAQLRGVIDSIAPNPDVQWLAPLYEQVQRDHAEVPVIVALGGGSAIDSAKALICHTPGGRFADLLALLKQGGQLGVGHKALIAIPTTAGTGSEVTPWATIWDQAAGQKYSLHQSCTWPEAAVIDAELMTSLPAGATLASGLDALSHALESIWNVNRNPVSMALAVQSARRTLAALPALMQDLDNPQLRSEMAEAALMAGLAFSNTKTALAHSLSYDITLQHGVPHGLACSFSLPLVLEMALGADAVADAALLSIFDASTPAVAVERLRCVLQGLGVATDPAHYGVQPQAWSAMLQKAASGPRGRNFIRSLS
>2651463540
VWTYHNPVHISVGRNSLDQLPALLAGRSCLLVTFPEAESLGLVQRMRQLLGAQLHGVIDSIAPNPDVQWLAPLYEQVQRDHAEVPVIVALGGGSAIDSAKALICHTPGGRFADLLALLKQGGQLGVGHKALIAIPTTAGTGSEVTPWATIWDQAAGQKYSLHQSCTWPEAAVIDAELMTSLPAGATLASGLDALSHALESIWNVNRNPVSMALSVQSARRTLATLPALMQDLDNPQLRSEMAEAALMAGLAFSNTKTALAHSLSYDITLQHGVPHGLACSFSLPLVLEMALGADAVADAALLSIFDASTPVAAVERLRCVLQGLGVATDPAHYGVQPDAWSAMVQKAASGPRGRNFIRSLS
>2616261002
LVWTYHNPVHISVGRNSLDQLPALLAGRSCLLVTFPEAESLGLVQRMRQLLGAQLRGVIDSIAPNPDVQWLAPLYEHVQRDHAEVPVIVALGGGSAIDSAKALICHTPGGRFADLRALLKQGGQLGAGHKALIAIPTTAGTGSEVTPWATIWDQAAGQKYSLHQSCTWPEAAVIDAELMTSLPAGATLASGLDALSHALESIWNVNRNPVSMALAVQSARRTLATLPALMQDLDNPQLRSEMAEAALMAGLAFSNTKTALAHSLSYDITLQHGVPHGLACSFSLPLVLEMALGADAVADAALLSIFDAGTPAVAVERLRCVLQGLGVATDPAHYGVQPDAWSAMVQKAASGPRGRNFIRSLS
>2638268538
VWTYHNPVHISVGRNSLDQLPALLAGRSCLLVTFPEAESLGLVQRMRQLLGAQLRGVIDSIAPNPDVQWLAPLYEQVQRDHAEVPVIVALGGGSAIDSAKALICHTPGGRFADLLALLKQGGQLGAGHKALIAIPTTAGTGSEVTPWATIWDQAAGQKYSLHQSCTWPEAAVIDAELMTSLPAGATLASGLDALSHALESIWNVNRNPVSMALSVQSARRTLATLPALMQDLNNPQLRSEMAEAALMAGLAFSNTKTALAHSLSYDITLQHGVPHGLACSFSLPLVLEMALGADAVADAALLSIFDASTPAVAVERLRCVLQGLGVATDPAHYGVQPDAWSAMVQKAASGPRGRNFIRSLS
>2839361619
VWTYHNPVHISVGRNSLDQLPALLAGRNCLLVTFPEAESLGLVQRMRQLLGAQLRGVIDSIAPNPDVQWLAPLYEQVQRNHAEVPVIVALGGGSAIDSAKALICHTPGGRFADLLALLKRGGQLGQGHKALIAIPTTAGTGSEVTPWATIWDQAAGQKYSLHQSCTWPEAAVIDAELMTSLPAGATLASGLDALSHALESIWNVNRNPVSMALAVQSARRTLATLPALMQDLGSAQLRSEMAEAALMAGLAFSNTKTALAHSLSYDITLQHGVPHGLACSFSLPLVLEMALGADAAADAALLSIFDASTPAAAIERLRSILQGLGVATDPAHYGVPPEAWSAMVQKAASGPRGRNFIRSLS
>2769868971
VWTYHNPVHISVGRNSLDQLPALLAGRSCLLVTFPEAESLGLVQRMRQLLGAQLRGVIDSIAPNPDVQWLAPLYEQVQRDHAEVPVIVALGGGSAIDSAKALICHTPGGRFADLLALLKQGGQLGQEHKALIAIPTTAGTGSEVTPWATIWDQAAGQKYSLHQSCTWPEVAVIDAELMTSLPAGATLASGLDALSHALESIWNVNRNPVSMALAVQSARRTLVTLPALMQDLGSAQLRSEMAEAALMAGLAFSNTKTALAHSLSYDITLQHGVPHGLACSFSLPLVLEMALGADAAADAALLSIFDASTPAAAVERLRSVLQGLGVATDPAHYGVPPQAWSAMVQKAASGPRGRNFIRSLN
>2619354137
LVWTYHNPVHISVGRNSLDQLPALLAGRSCLLVTFPEAESLGLVQRMRQLLGAQLRGVIDSIAPNPDVQWLAPLYEQVQRDHAEVPVIVALGGGSAIDSAKALICHTPGGRFADLLALLKQGGQLGQEHKALIAIPTTAGTGSEVTPWATIWDQVAGQKYSLHQSCTWPEAAVIDAELMTSLPAGATLASGLDALSHALESIWNVNRNPVSMALAVQSARRTLATLPALMQDLGSAQLRSEMAEAALMAGLAFSNTKTALAHSLSYDITLQHGVPHGLACSFSLPLVLEMALGADAAADAALLSIFDASTPAAAVERLRSVLQGLGVATDPAHYGVQPQAWSAMVQKAANGPRGRNFIRSLN
>2844200484
PVWTYHNPVRISVGNGCLDQLPALLAGRNCLVVTFPEAESLGLVQRVRNLIGEQLRGVIDSIQPNPDVQWLAPLYEQVQREHAYVPVIVALGGGSAIDSAKALICATASGRFADLLSVLQQGAKLPPGHKSLIAIPTTAGTGSEVTPWATIWDQAGGSKYSLHQPQTWPEAAIIDAELMASLPAAATLASGLDALSHALESIWNVNRNPVSMSLAVQAARRCLAVLPALMQDLPNLQLRAEMAQAALLAGLAFSNTKTALAHSLSYDITLQHGVPHGIACSFSLPLVLEMALGADDVADAALLSIFDASTGAVAVQRLSAFLQSLGVATEPERYGVAPQDWAAMLHKAASGPRGRNFIRSLA
>2739412696
MWTYHNPVHTHVGRNSLNQLPALLAGRNCLLVTFPEAEGLGLVQRVRALLGSQLRGVIDSISPNPDVQWLAPLYEQVQRDHADVPVIVALGGGSAIDSAKALLCATESGKFSDLLSILQQGAQLLPAHKHLIAIPTTAGTGSEVTPWATIWDQAAGQKYSLHQECTWPEAAVIDADLMTSLPAGASLASGLDALSHALESIWNVNRNPISMALAVQSARRTLATLPALMRDLLNPQLRSDMAEAALLAGLAFSNTKTALAHSLSYDITLQHGVPHGIACSFSLPLVLEMALGADAVTDAALLSIFDAMTPAVAVQRLQQFLQQLGVATDPAHYGIASADWQTMVNKAASGPRGRNFIRSI
>2810435344
VWTYHNPVRVTAGNGSLNQLPALLAGRSCLLVTFPEADSLGLVQRVRSLIGAQLRGVIDSIQPNPDVHWLAPLYEQVQREHADVPVIVALGGGSAIDSAKALLCATPGGRFAELLAVLEQGGQLPASAHKALIAIPTTAGTGSEVTPWATIWDQAGSRKHSLHQHCTWPEAALIDAELMASLPAGATLAAGLDALSHALESIWNVHRNPVSMALAVQSARCTLATLPALMQDLGNPQLRADMAQAALLAGLAFSNTKTALAHSLSYDITLQHGVPHGIACSFSLPLVLDMALGADPVADAALLSIFDAMTPALAGERLRAFLHQLGVPTDPAHYGVAPAAWKAMVQKAASGPRGRNFIRPLA
>2834880751
VWTYHNPVHITAGNGSLNQLPALLAGRNCLLVTFPEADGLGLVQRVRSLIGEQLRGVIDSIQPNPDVQWLAPLYEQVQCEHADVPVIVALGGGSAIDSAKALLCATPSGCFDELLSILKQGGQLTSGHKHLIAIPTTAGTGSEVTPWATIWDQAAGQKYSLHQACTWPEAAIIDAELMVSLPAAATLASGLDALSHALESIWNVNRNPVSMALAVQSARRTMATLPALMQDLGNLQLRADMAQAALLAGLAFSNTKTALAHSLSYDITLQHGVPHGIACSFSLPLVLEMALGADAVADAALLSIFDAMTPAVAVERLQNFLQNLGVATDPAHYGVQPDAWQAMVHKAASGPRGRNFIRALA
>2556980565
MWHYQNPVDIFAGRGALNELPTLLGSRRAILITFPEAASLGLCQRLQELLGDQLVAVESDVQPNPDVSWLAPMYERLWVAYPDVECIIALGGGSVIDCAKAMLAPTQSKTFAELISQLAGAEVQLAKSLIAIPTTAGTGSEVTPWATIWDQHHARKHSLHQPWSWPEAAIIDADLMVSLPRGSTLASGLDALSHALESLWNIHRNPVSASLAVTAAKEIITVLPQLLVQLDDVVLRERMAVAALQAGLAFSNTKTALAHSLSYDITLHQGVVHGIACSFSLPRVMEMALGVDAELDTLLLSIFDTSSGSSAVQRLNDFLESLEVSTDPADYGLAEADWDHRVLQALQGPRGRNFIAPSAQHAQ
>2821108126
MWSFHNPVDVHAGEGALQALPGLLGNRRAILIAFPEADALGLVGRLRTLLQDRLVAVETDIQPNPDVSWLAPMYERLWRDHPEAECVIALGGGSAIDCAKVMLTRTEGDRFDTLLAAMQGGTVPAHRRLIAIPTTAGTGSEVTPWATVWDHAHGRKLSLHLPWTWPQAAVIDATLMTTLPRAATVASGLDALSHALESIWNVNRNPVSMALAVTAARRIVQVLPDLLTSLDRIDLRDHLATAALQAGLAFSNTRTALAHSLSYDITLEHGVAHGIACSFSLPRIMEMALGHDDEVDQHLCAIFHTHDGATAIAALTSFLQSVGVSTDPQHYGISASDWRHRIQDALQGPRGRNFITFS
>2823846755
MWNFHNPVAIHAGAGSLATLPHLLAGRRAILITFPEAAALGLEQAIADLLGPQLVAIENAVQPNPDVAWLGAMHERLWQQHPDVPCLIALGGGSVIDCAKAMLAPTPSGRFEELLTHLRQDSAFQPDPIKTLIAIPTTAGTGSEVTPWATLWDAAGGHKYSLHRPWTWPEAALIDAELMRSLPPAATLASALDALSHALEAIWNRHRNPLSSTLAASAARSILATLPALMRQPDALTLREQMALAALQAGLAFSNTRTALAHSLSYDITLRQGVVHGIACSFSLPHILRLALGRDAAVDALLLDIFDADDAHQAVARLTAFLEALGVSTDPARYGLEGERWDAALQQALQGPRGRNFIAA
>2844110943
MWNFHNPVAIHAGAGSLATLPHLLAGRRAVLITFPEAAALGLEQAIAALLGPQLVAIENNVQPNPDVAWLGAMHERLWQQHPDVPCLIALGGGSVIDCAKAMLAPTPSGRFEELLTHLRQDSAFQPDPIKTLIAIPTTAGTGSEVTPWATLWDAAGGHKYSLHRPWTWPEAALIDAELMRSLPPAATLASALDALSHALEAIWNRHRNPVSSTLAASAARSILATLPALMRQSDALALREQMAVAALQAGLAFSNTRTALAHSLSYDITLRQGVVHGIACSFSLPHILRLALGRDASVDALLLDIFDASDAHQAVARLTSFLEALGVSTDPARYGLEGERWDAALQQALQGPRGRNFIAA
>2540434627
MWNFHNPVAIHAGAGSLATLPQLLAGRRAILITFPEAAALGLEQAIAALLGPQLVAIENNVQPNPDVAWLGAMHERLWQQHPDVPCLIALGGGSVIDCAKAMLAPTPSGRFEELLTHLRQDSAFQPDPIKTLIAIPTTAGTGSEVTPWATLWDAAGGHKYSLHRPWTWPEAALIDAELMRSLPPAATLASALDALSHALEAIWNRHRNPVSSTLAASAARSILATLPALMRQPDALALREQMAVAALQAGLAFSNTRTALAHSLSYDITLRQGVVHGIACSFSLPHILRLALGRDASVDALLLDIFDASDAYQAVARLTAFLEALGVSTDPARYGLEGERWDAALQQALQGPRGRNFIAA
>2682360061
MWHFHNPVTLHAGAGSLAQLPRLLAGRRALLLTFPDAAALGLEDSVAELLGVQLAGIDNTVQPNPDVAWLADMYQRLWQQHADVPCLIALGGGSVIDCAKAMLAPTPSGRFDEVLAHLREESAFQPEPLKSLIAIPTTAGTGSEVTPWATLWDASGGRKYSLHRPWTWAQAAIIDARLMLSLPAATTLASGLDALSHALEAIWNVHRNPVSSTLAVAAARTILVKLPALMRQPRDLALREQMALAALQAGLAFSNTKTALAHSLSYDITLRQGVAHGIACSFSLPHILRLALGRDAQVDTLLLQIFDAYSAEQAIARLTGFLEALGVSTDPACYGLGGRWEAALQAALQGTRGRNFIAA
>2552972156
MWHFHNPVTLHAGAGSLAQLPRLLAGRRALLLTFPDAAALGLEDSVAELLGAQLAGIDNTVQSNPDVAWLAEMYQRLWQQHADVPCLIALGGGSVIDCAKAMLAPTPSGRFDEVLAHLREESSFPSAPLKSLIAIPTTAGTGSEVTPWATLWDASGGRKYSLHRPWTWPQAAIIDARLMLSLPAATTLASGLDALSHALEAIWNVHRNPVSSTLAVAAARIILTTLPALMRQPRDLALRAQMALAALQAGLAFSNTKTALAHSLSYDITLHQGVAHGIACSFSLPHILRLALGRDAQVDTLLLQIFDAYSAEQAIARLTGFLEALGVSTDPACYGLAECWEAALQAALQGPRGRNFIAA
>2553496069
MWHFHNPVTLHAGAGSLAQLPRLLAGRRALLITFPDAAALGLEDSVAELLGAQLAGIDNTVQSNPDVAWLAEMYQRLWQQHADVPCLIALGGGSVIDCAKAMLAPTPSGRFAEVLAHLREESTFQPDPLKSLIAIPTTAGTGSEVTPWATLWDASGGRKYSLHRPWTWPQAAIIDARLMLSLPAATTLASGLDALSHALEAIWNVHRNPVSSTLAVAAARTILATLPALMRQPRDLALRAQMALAALQAGLAFSNTKTALAHSLSYDITLHQGVAHGIACSFSLPHILRLAWGRDAQVDTLLLQIFDAYSAEQAIARLTGFLEALGVSTDPACYGLAERWEAALQAALQGPRGRNFIAA
>2851226049
MWHFHNPVDLHAGAGSLAQLPTLLAGRPALLITFPEAADLGLQQKVAELLGGQLVGIDNSVQPNPDVSWLASMYQRVWQRHAEVPCLIALGGGSVIDCAKAMLAPTPSGRFDELLAHLREDSCFEPDPLKSLIAIPTTAGTGSEVTPWATLWDAQGGRKYSLHRPWTWPQAAIIDASLMLSLPAPATLASGLDALSHALEAIWNVHRNPVSSTLACSAARTIVATLPALVRKPGDLALREQMALAALQAGLAFSNTRTALAHSLSYDITLQRGVPHGIACSFSLPHILRLAMGRDGAVDALLLQIFDASSTEQAVARLGGLLESLGVSTDPAHYGLEGRWEAAVQAALCGPRGRNFIAA
>2819614154
TMWHFHNPVELHAGVGSLAQLPTLLAGRPALLITFPDAAALGLQQKVAELLGGQLVGIDNSVQPNPDVSWLTGMYQRLWQRHAEVPCLIALGGGSVIDCAKAMLAPTPSGRFDELLAHLREDTRFEPDPLKSLIAIPTTAGTGSEVTPWATLWDAQGGRKYSLHRPWTWPQAAIIDASLMLSLPAPATLASGLDALSHALEAIWNVHRNPVSSTLASSAARDIVATLPALIRKPDDLALREQMALAALQAGLAFSNTRTALAHSLSYDITLQHGVPHGIACSFSLPHILRLAMGRDRAVDALLLQIFDANSTEQAVARLAGLLESLGVSTDPAHYGLEGRWEAALQAALCGPRGRNFIAA
>2841758281
MWHFHNPVELHAGVGSLAQLPQLLAGRPALLITFPEAAALGLQQKVADLLGPQLVGIDNSVLPNPDVSWLTGMHQRLWQRHAEVPCLIALGGGSVIDCAKAMLAPTPSGRFDELLAHLREDTPFEPDPLKSLIAIPTTAGTGSEVTPWATLWDAQGGRKYSLHRPWTWPQAAIIDASLMLSLPAPATLASGLDALSHALEAIWNVHRNPVSSTLASSAARAIVATLPALVRQPDDLALREQMALAALQAGLAFSNTRTALAHSLSYDITLQRGVPHGIACSFSLPHILRLAMGRDSAVDALLLQIFDATSTEQAVARLAGLLESLGVSTDPAHYGLQDRWEAALQAALCGPRGRNFIAA
>2774433259
MWHFHNPVDLHAGVGSLAQLPQLLAGRPALLITFPEAAALGLQQKVADLLGPQLVGIDNGVLPNPDVNWLTGMYQRLWQRHADVPCLIALGGGSVIDCAKAMLAPTPSGHFDELLAHLREDTPFEPDPLKSLIAIPTTAGTGSEVTPWATLWDAQRGRKYSLHRPWTWPQAAIIDASLMLSLPAPATLASGLDALSHALEAIWNVHRNPVSSTLASSAARAIVATLPALIREPEDLALREQMALAALQAGLAFSNTRTALAHSLSYDITLQRGVPHGIACSFSLPHILRLAMGRDSAVDALLLQIFDATSTEQAVARLAGLLESLGVSTDPAHYGLQDRWEAALQAALCGPRGRNFIAA
>2770375116
MWHFHNPVDLHAGVGSLAQLPQLLAGRPALLITFPEAAALGLQQKVADLLGPQLVGIDNGVLPNPDVNWLTGMYQRLWQRHADVPCLIALGGGSVIDCAKTMLAPTPSGHFDELLAHLREDTPFEPDPLKSLIAIPTTAGTGSEVTPWATLWDAQRGRKYSLHRPWTWPQAAIIDASLMLSLPAPATLASGLDALSHALEAIWNVHRNPVSSTLASSAARAIVATLPALIREPEDLALREQMALAALQAGLAFSNTRTALAHSLSYDITLQRGVPHGIACSFSLPHILRLAMGRDRTVDTLLLQIFDATNIEQAVARLAGLLESLGVSTDPAHYGLQDRWEAALQAALCGPRGRNFIAA
>2511386684
MWNYHNPVAVHAGAGSLARLPELLGNRRALLITFAEAAALGLEARLATLLGTRLAGIENTVQPNPDVRWLADMYQRIWSRHADVDCIVAFGGGSVIDCAKVMLCATPSGDFEPLLAHLRHGAALDGSRKALIAVPTTAGTGSEVTPWATVWDAAAGSKYSLHQPWTWPQVALVDPHLMLSLPREITLASGLDALSHALESIWNVNRNPVSSSLAATAARSIVATLPTLLRQPRELHLRERMAVAALQAGLAFSNTKTALAHSLSYDITLHHGVAHGIACSFSLPHVMQLAFGRDDQVDALLLQIFGAAFPAQAVSRLAGFLADIGVSTDPADYGVADGWDQRLQRALQGPRGRNFIAA
>2655273824
MWNYHNPVAVHAGAGSLSQLPALLNGRRALLITFPEAAALGLEQRIAGLPGMRLAGIENAVQPNPDVSWLGTMYERIWARHADVECIVAIGGGSVIDCAKAMLTATPSGRFDQLLAHLRDGTPLSGANKALIAVPTTAGTGSEVTPWATIWDAADGRKYSLHRPWTWPQAAIIDPELMLSLPPGATLASGLDALSHALEAIWNVNRNPVSASLAAAAAREIVVTLPALMRHPGHLPLRERMAVAALQAGLAFSNTKTALAHSLSYDITLQHGVVHGIACSFSLPHVMRLAFGKDPQVDALLQQIFDSTDAAAAITSLSAFLSDLGISTNPADYGVSEHWDTLVQRALQGPRGRNFISA
>2839097351
MWNFHNPVSVHAGAGSLERLPALLAGRRALLVTFPEAQALGLEQYLANLLGPQLAGIENTVLPNPDVSWLSAMYERVWSRHREVECVIAFGGGSVIDCAKAMLAPTPSGRFDELLAHLRDGAPLAAAGKALIAVPTTAGTGSEVTPWATIWDAAAGSKYSLHRPWTWPEAAVIDAKLMLSLPPGATLASGLDALSHALESIWNVNRNPVSASLAAAAARDIMATLPQLMRKPNDLALRERMAVAALQAGLAFSNTKTALAHSLSYDITLHHGVAHGIACSFSLPHIMRLAFGRDDAVDALLLQIFNAAGKEGAVARLSAFLEDLGVSTDPAHYGIADAWDALVQRALQGPRGRNFIAA
>2765569726
MWNFHNPVSVHAGAGSLERLPALLAGRRALLVTFPEAQALGLEQYLANLLGPQLAGIENAVLPNPDVSWLSAMYERVWSRHREVECVIAFGGGSVIDCAKAMLAPTPSGRFDELLAHLRDGAPLAAAGKALIAVPTTAGTGSEVTPWATIWDAAAGSKYSLHRPWTWPEAAVIDAKLMLSLPPGATLASGLDALSHALESIWNVNRNPVSASLAAAAARDIMATLPQLMRKPNDLALRERMAVAALQAGLAFSNTKTALAHSLSYDITLHHGVAHGIACSFSLPHVMRLAFGRDDAVDALLLQIFNAAGKEGAVARLSAFLEDLGVSTDPAHYGIADAWDALVQRALQGPRGRNFISA
>2732445867
MWTYHNPVSIHAGSGSLAQLPALLAGRRALLVTFPEAAALGLEQYIANLLGRQLAGIENAVQPNPDVSWLSAMHERVWSEHADAECVVAFGGGSVIDCAKAMLAPTPSGRFDELLAHLRDGTPLSAGRKALIAIPTTAGTGSEVTPWATLWDAAAGSKYSLHRDWTWPEAAIIDPKLMLSLPPGATLASGLDALSHALEAIWNVNRNPVSSSLAATAAREIVATLPLLMRKPTDLALRERMAVAALQAGLAFSNTKTALAHSLSYDITLHHGVAHGIACSFSLPHVMRLAFDRDAQVDTLLLQIFGAADKDGAVARLSGFLENLGVSIDPAHYGIADAWDALVQRALQGPRGRNFIAA
>2809151142
MWTYHNPVSIHAGSGSLAQLPALLAGRHALLVTFPEAAALGLEQSIANLLGAQLAGTENAVQPNPDVSWLSAMHERVWSEHAEAQCVVAFGGGSVIDCAKAMLASTPSGRFDELLAHLRDGAPLAAGRKALIAIPTTAGTGSEVTPWATLWDAAAGSKYSLHRDWTWPEAAIIDPKLMLSLPPGATLASGLDALSHALEAIWNVNRNPVSSSLAAAAARAIVATLPLLMRKPADLALRERMAIAALQAGLAFSNTKTALAHSLSYDITLHHGIAHGIACSFSLPHVMRLAFGRDAQVDTLLLQIFGAADRDGAVARLSGLLENLGVSTDPAHYGIADAWDTLVQRALQGPRGRNFIAA
>2808981897
MWTYHNPVSIHAGSGSLAQLPALLAGRRALLVTFPEAAALGLEQSIANLLGAQLAGTENAVRPNPDVSWLSAMHERVWSEHAEAQCVVAFGGGSVIDCAKAMLASTPSGRFDELLAHLRDGTPLAAGRKALIAIPTTAGTGSEVTPWATLWDAAAGSKYSLHRDWTWPEAAIIDPKLMLSLPPGATLASGLDALSHALEAIWNVNRNPVSSSLAAAAARAIVATLPLLMRKPADLALRERMAIAALQAGLAFSNTKTALAHSLSYDITLHHGIAHGIACSFSLPHVMRLAFGRDAQVDTLLLQIFGAADRDGAVARLSGLLENLGVSTDPAHYGIADAWDTLVQRALQGPRGRNFIAA
>2511250359
MWNYHNPVAVRAGSGSLAQLPALLDGRALLITFPEAAPLGLETRIAELLGPQLAGIEAVQPNPDVSWLAAMYERVWRDHADVDCIVAFGGGSVIDCAKAMLSKTSSGRFDALLSHLAPGDGAKMLIAIPTTAGTGSEVTPWATIWDAAAGKKYSLHQDWTWPQAAIIDAQLMLSLPRDMTLASGLDALSHALESIWNVNRNPVSASLAATAARSIVDTLPALLEHPRDLALRERMAVAALQAGLAFSNTKTALAHSLSYDITLHHGVTHGIACSFSLPHVMALAFGNAADVDALLLQIFDAVDEQEAVDNLSGFLERLGVSTDPAHYGIADAWDALVQRALQGPRGRNFIAANTARTVLMPS
>2758635299
MWNYHNPVAIQAGSGSLAQLPGLLKGKALLITFPQAASLGMEARIAELLGTQLAGIEAVQPNPDVSWLAAMYERVWRDYTDVDCIVAFGGGSVIDCAKAMLSKTPSGRFDELLSHLAPGIGAKTLIAIPTTAGTGSEVTPWATIWDAAAGNKYSLHQDWTWPLAAIIDPQLMLSLPQDMTLASGLDALSHALESIWNVNRNPVSASLAATAARSIIDTLPALLHHPRDLLLRERMAVAALQAGLAFSNTKTALAHSLSYDITLHHGVTHGIACSFSLPRVMALAFGNAADVDALLLKIFDAVDAQEAVDNLSGFLERLGVSTDPADYGVADAWDALVQRALQGPRGRNFIAAAKDTNTLHAIH
>2655479317
MWNYHNPVAVQAGSGSLAQLPTLLNGRALLITFPQAAALGMEARITALLGDQLAGIEAVQPNPDVSWLAAMYERVWRDHADVDCIVAFGGGSVIDCAKAMLGKTPSGRFDELLSHLAPGDGAKTLIAIPTTAGTGSEVTPWATIWDAAAGNKYSLHQDWTWPQAAIIDPQLMLSLPQDMTLASGLDALSHALESIWNVNRNPVSASLAATAARSIVDTLPALLQHPRDLPLRERMAVAALQAGLAFSNTKTALAHSLSYDITLHHGVTHGIACSFSLPHVMALAFGNADDVDALLLDIFGAADAQEAIDNLSGFLEGLGVSTDPAHYGVADAWEALVQRALQGPRGRNFIAAAKDTDTGAVLHAIH
>2620948730
MWNYHNPVAIQAGSGSLAQLPTLLDGRRALLITFPQAAALGLEARIAQLLGPQLAGIENAVQPNPDVSWLAPMYERVWRRHADIECIVAFGGGSVIDCAKAMLTRTPSGNFDALLAHLRDGAPLSGRDKTLIAIPTTAGTGSEVTPWATIWDAAAGSKYSLHQTWTWPHAAVVDAQLMLSLPHDITLASGLDALSHALESIWNVNRNPVSASLAAAAARSVVETLPELLRRPGDLALRERMASAALQAGLAFSNTKTALAHSLSYDITLHHGVAHGIACSFSLPHVMALAFGSDAAVDALLLDIFGAVDEQEAIDNLSGFLERLGVSTDPAHYGIAEAWDTLVQRALQGPRGRNFIAA
>2819593717
MWNYHNPVAIQAGSGSLAQLPTLLNGRRALLVTFPEAAALGLEALIAQLLGPQLAGIENAVQPNPDVSWLAPMYERVWREHAGVDCIVAFGGGSVIDCAKAMLTRTPSGRFDELLAHLRDGAPLSGDGRTLIAIPTTAGTGSEVTPWATIWDADAGSKYSLHQAWTWPAAAIIDPQLMLSLPQGITLASGLDALSHALESIWNVNRNPVSSSLAAAAARSIMATLPGLMAQPRELALRERMATAALQAGLAFSNTKTALAHSLSYDITLHHGVAHGIACSFSLPHVMALAFGNDAAVDALLLDIFGAADAQQAVATLSAFLDRLGVSTDPAHYGVAEAWDALVQRALQGPRGRNFIAA
>2550692814
MWKYHNPVAIQAGSGSLAQLPALLNGRRALLITFPEAAALGLEARIAQLLGPQLAGIENAVQPNPDVSWLAAMYERVWREHRDVDCIVAFGGGSVIDCAKAMLTRTPSGRFDELLAHLRDGDALSGAGKTLIAVPTTAGTGSEVTPWATIWDADAGSKYSLHQSWTWPAAAIIDPQLMLSLPPGITLASGLDALSHALESIWNVNRNPVSSSLAAAAARTIVATLPDLMAHPHDLALRERMATAALQAGLAFSNTKTALAHSLSYDITLHHGVAHGIACSFSLPHVMALAFGNDEAVDALLLDIFDAADAQQAVAVLSAFLERLGVSTDPSHYGVAEAWDALVQRALQGPRGRNFIAA
>2562798779
MWHFFNPVQIDAGHGAFERLPEHLGTRRAILIAFPEARELGQCDRLQALLGDQLVAIETDIQPNPDVSWLAPLYERLWRDHPDVECIIALGGGSVIDCAKAMLSSTPSGTFSELLDCLSGKTSLSQPPVRSLIAVPTTAGTGSEVTPWATIWDKGQGRKYSLHLPWTWPQAAIIDPGLMRSLPAAATLASGLDALSHALESLWNVNRNPVSASLAVSAARQIMGSLPLLMQDLSNLELRGQLAVAAVMAGLAFSNTKTALAHSLSYELTLEQGLPHGIACSFSLPHVMQMALGQDADLDRLLLSIFDAHNGLQAVTALARFLEGLGVSTDPAAYGLAPEQWQERIAQALEGPRGRNFIGAQTLDAVQV
>2632583853
MWHFFNPVQIDAGHGAFERLPEHLGTRRAILIAFPEARELGQCDRLQALLGDQLVAIETDIQPNPDVSWLAPLYARLWRDHPDVECIIALGGGSVIDCAKAMLSSTPSGTFSELLDCLSGKTSLSQPPVRSLIAVPTTAGTGSEVTPWATIWDKGQGRKYSLHLPWTWPQAAIIDPGLMRSLPAAATLASGLDALSHALESLWNVNRNPVSASLAVSAARQIMGSLPLLMQDLSNLELRGQLAVAAVMAGLAFSNTKTALAHSLSYELTLEQGLPHGIACSFSLPHVMQMALGQDADLDRLLLSIFDAQNGQQAVTALARFLEGLGVSTDPAAYGLAPQQWQERIAQALEGPRGRNFIGAQTLDAVQV
>2524228615
MWHFFNPVQIDAGHGAFERVPEHLGTRRAILIAFPEARELGQCDRLQALLGDQLVAIETDIQPNPDVSWLAPLYERLWRDHPDVECIIALGGGSVIDCAKAMLSSTPSGTFSELLDCLSGKTSLSQPPVRSLIAVPTTAGTGSEVTPWATIWDKGQGRKYSLHLPWTWPQTAIIDPGLMRSLPAAATLASGLDALSHALESLWNVNRNPVSASLAVSAARQIMGSLPLLMQELSNLELRGQLAVAAVMAGLAFSNTKTALAHSLSYELTLEQGLPHGIACSFSLPHVMQMALGQDADLDRLLLSIFDAQNGQQAVTAMARFLEGLGVSTDPAAYGLAPEQWQERIAQALEGPRGRNFIGAQTLDAVQV
>2770875572
MWHFFNPVQIDAGNGAFERLPERLGGRRAILIAFPQARELGQCERLQALLGEQLVAIETDIQPNPDVSWLAPLYERLWRDYPEAECIIALGGGSVIDCAKAMLTSTPSGTFAELLDCLSGNTSLSQPPVRSLIAVPTTAGTGSEVTPWATIWDKGQGRKYSLHLPWTWPQAAIIDPALMCSLPAGATLASGLDALSHALESLWNVNRNPVSASLAVSAARQVISSLPLLMQDLSNLELRAQLAVAAAMAGLAFSNTKTALAHSLSYDLTLEQGLPHGIACSFSLPHVMQMALGQDEQLDQFLLSIFDARNGPQAVSALSGFLQSLGVSIDPASYGVSPEQWQQRIAQALQGPRGRNFIGAHALDAVQV
>2841108775
MWHFFNPVQIDAGNGAFERLPERLGGRRAILIAFPQARELGQCERLQALLGEQLVAIETDIQPNPDVSWLAPLYERLWRDYPEAECIIALGGGSVIDCAKAMLTSTPSGTFAELLYCLSGNTSLSQPPVRSLIAVPTTAGTGSEVTPWATIWDKGQGRKYSLHLPWTWPQAAIIDPALMCSLPAGATLASGLDALSHALESLWNVNRNPVSASLAVSAARQVISSLPLLMQDLSNLELRAQLAVAAAMAGLAFSNTKTALAHSLSYDLTLEQGLPHGIACSFSLPHVMQMALGQDEQLDQFLLSIFDARNGPQAVSALSGFLQSLGVSIDPASYGVSPEQWQQRIAQALQGPRGRNFIGAHALDAVQV
>2835301957
MWHFFNPVQIDAGEGAFECLPERLGNRRAILIAFPEARELGQCERLQALLGEQLVAIETDIQPNPDVSWLAPLYERLWRDHPEVECIIALGGGSVIDCAKAMLTSTPSGTFAELLDCLSGNTSLSQPPVRSLIAVPTTAGTGSEVTPWATIWDKGQGRKYSLHLPWTWPQAAIIDPALMCSLPAGVTLASGLDALSHALESLWNVNRNPVSASLAVSAARQIISSLPLLMQDLSSLELRTQLAVAAAMAGLAFSNTKTALAHSLSYDLTLEQGLPHGIACSFSLPHVMQMALGQDEQLDQFLLSIFDARNGPQAVSALSGFLQGLGVSTDPASYGVSPEQWQQRIVQAMQGPRGRNFIGAHALDAVQV
>2843645544
MWHFFNPVQIDAGEGAFERLPERLGNRRAILIAFPEARELGQCERLQALLGEQLVAIETDIQPNPDVSWLAPLYERLWRDHPEAECIIALGGGSVIDCAKAMLTSTPSGTFAELLDCLSGNTSLSQPPVRSLIAVPTTAGTGSEVTPWATIWDKGQGRKYSLHLPWTWPQAAIIDPALMCSLPAGATLASGLDALSHALESLWNVNRNPVSASLAVSAARQIISSLPLLMQDLSSLELRTQLAVAAAMAGLAFSNTKTALAHSLSYDLTLEQGLPHGIACSFSLPHVMQMALGQDEQLDQFLLSIFDARNGPQAVSALSGFLQGLGVSTDPASYGVSPEQWQQRIVQAMQGPRGRNFIGAHALDAVQV
>2658223360
MWHFFNPVQIDAGEGAFERLPERLGRRRAILIAFPEARELGQCERLQALLGEQLVAIETDIQPNPDVSWLAPLYERLWRDHPEVECIIALGGGSVIDCAKAMLTSTPSGTFAELLDCLSGNTSLSQPPVRSLIAVPTTAGTGSEVTPWATIWDKGQGRKYSLHLPWTWPQAAIIDPALMCSLPAGATLASGLDALSHALESLWNVNRNPVSASLAVSAARQIISSLPLLMQDLSSLELRTQLAVAAAMAGLAFSNTKTALAHSLSYDLTLEQGLPHGIACSFSLPHVMQMALGQDEQLDQFLLSIFDARNGPQAVSALSGFLQGLGVSTDPASYGVSPEQWQQRIVQAMQGPRGRNFIGAHALDAVQV
>2858915071
MWHFHNPVAVDAGAGALARLPQRLGPRRAILIAFPQARQLGVCDRIQALLGDRLVAIETDIAPNPDVAWLAPMYERLWRDHPDAECVIALGGGSVIDCAKAMVTGTRSGTFDELLACLSDGATVTPVRALIALPTTAGTGSEVTPWATLWDTRQGRKHSLHLPWTWPEAALIDPDLMGSLPADATLASGLDALSHALESLWNVNRNPVSASLAVSAARDILAVLPALVRDIGRRDLRHRMAVAAVQAGIAFSNTKTALAHSLSYGLTLRHGVVHGIACSFSLPRVMGMAFGHDAELDALLLSIFDARAPDEAVARLAGFLEDLGVSTDPAAYGVEAGQWDQLVSAALQGPRGRNFIAAQ
>2666219748
MWHFHNPVAVDAGAGALARLPQRLGPRRAILVAFPQARQLGVCDRIQALLGDRLVAIETDIAPNPDVAWLAPMYERLWRDHPDAECVIALGGGSVIDCAKAMVTGTRSGTFDELLACLSDGATVTPVRALIALPTTAGTGSEVTPWATLWDTRQGRKHSLHLPWTWPEAALIDPDLMGSLPADATLASGLDALSHALESLWNINRNPVSASLAVSAARDILAVLPALVRDIGRRDLRHRMAVAAVQAGIAFSNTKTALAHSLSYGLTLRHGVVHGIACSFSLPRVMGMAFGHDAELDALLLSIFDARAPDEAVARLAGFLEDLGVSTDPAAYGVEAGQWDQLVSAALQGPRGRNFIAAQ
>2791363427
MWHFHNPVGIDAGDGALERLPQRLGSRRAILIAFPEARALGLCDRIQAMLGQQLVAIETDVPPNPDVAWLAPMYERLWREHPEVECIIALGGGSVIDCAKAMLARTPSGTFDELLACLSGSAAMTRPPARALIALPTTAGTGSEVTPWATLWDQQKNRKYSLHLPWTWPEAALIDPTLMLSLPYGATLASGLDALSHALESLWNVHRNPVSASLAVSAARQVLAALPLLMQDLSNKALRSRVAVAATLAGLAFSNTKTALAHSLSYGLTLDHGIAHGIACSFSLPRVMRMAFGKDAELDALLLSVFDARDADHATQVLTAFLEDLGVSTDPAAYGVAPDQWDKRVADALLGPRGRNFVGAQ
>2633351213
MWHFHNPVGVDAGDGALERLPQRLGSRRAILIAFPEARALGLCDRVQAMLGEQLVAIETDVHPNPDVAWLAPMYERLWREYPEVECIIALGGGSVIDCAKAMLTRTPSGTFDELLDCLSGNAAMTSPPARALIALPTTAGTGSEVTPWATLWDQQKNRKYSLHLPWTWPEAALIDPTLMLSLPYGATLASGLDALSHALESLWNVHRNPVSASLAVSAARQVLSALPLLMQDPTSKALRSRVAVAATLAGLAFSNTKTALAHSLSYGLTLDHGIAHGIACSFSLPRVMQMAFGKDAELDALLLSVFDARDADHAARVLTAFLEDLGVSTDPAAYGVAPDQWDKRVADALLGPRGRNFVGAQ
>2688182668
TLWNYRNPVAVHAGAGSLAQLSERVGDRRTLLVTFPEAGPLGLLSRIEPLLGDRLVAVESDIRPNPDVSWIAPMYERLWREHADAECIVALGGGSAIDCAKIMLVRTANGRFDELMDILEGRAPVPPHRALIAVPTTAGTGSEVTPWATLWDQAGARKLSLHLPCTWPQAAIVDAALMCSLPAATTLASGLDALSHALESIWNKHRNPVSAALAMNAARAIVQTLPALMREPARIDLREAMATAALQAGMAFSNTKTALAHSLSYDVTLATGTAHGIACSFCLPKVMALAFGHDAAVDSQMLAVFGASDAQQAISVLEDFLHSLGVSTDPADYGIAASEWQQRVQTALAGPRGQNFIATP
>2841506822
TLWNYRNPVAVHAGAGSLAQLSEWVGDRRTLLVTFPEAVPLGLLSRIEPLLGDRLVAVESDIQPNPDVSWIAPMYERLWREHADAECIVALGGGSAIDCAKIMLVRTANGCFDELMDILEGRAPVPPHRALIAVPTTAGTGSEVTPWATLWDQAGARKLSLHLPCTWPQAAIVDAALMCSLPAATTLASGLDALSHALESIWNKHRNPVSAALAMNAARAIVQTLPALMREPARIDLREAMATAALQAGMAFSNTKTALAHSLSYDVTLATGTAHGIACSFCLPKVMALAFGHDAAVDSQMLAVFGASDAQQAISVLEDFLHSLGVSTDPADYGIAASEWQQRVQTALAGPRGQNFIATP
>2719897563
MWHYNNPVVVHAGTGSLERLPALLGARRAILIAFPEAHVLGLVGRVQTLLGARLVAVETDVRPNPDVAWLAPMYERLWREHADADCVIALGGGSSIDCAKAMLTVTKSGRFDELLAHLNGAPLADHRALIAIPTTAGTGSEVTPWATLWDAEAGRKHSLHLPWTWPEAALIDPALMLSLPHGATLASGLDALSHAFESLWNVHRNPVSAALAVSAARQIVATLPALLRAPQDLRLREVLAHAALLAGMAFSNTRTALAHSLSYDITLQRGTAHGIACSFSLPRILRLAFGRDPGVDAQLLAIFGAADAGAAVAALERFLAELGVSTDPADYGIAHDDWDRRVGLALTGPRGRNFLTVSEV
>2732746209
DLWKFHNPVDVHAGIGALERLPRLVGDRRALLIVFPEAEPLGLIGRLKGMLGDRLVAVETDIRPNPDVQWLAPLYERLWHDHPGARCVIALGGGSSIDCAKAMLTATPSGRFDELLDHLVDPQAAPLPAHRALIAVPTTAGTGSEVTPWATLWDAARSRKHSLHLPWTWPEAAVVDPSLMVSLPRAATLASGLDALSHALESLWNVHRNPVSASLAVAAARRIVATLPALLEEPRRLDLREALAVAALQAGMAFSNTRTALAHSLSYEITLTHGVPHGLACSFSLPRVMRLALGQDLALDEQLLAIFDAVDGDAAVAALERFLRGLGVSTDPADYGIAPADWDERVAQALRGPRGRNFIGGAPVVPHSR
>2831472298
SPWKFHNPVDARAGIGALERLPALVGDRRALLIAFPEAEPLGLVGRLRNLLGDRLLAVETDIRPNPDVSWLAPLYERLWRDHADARCVVALGGGSSIDCAKAMLTATPSGRFDELLDHLIDPQAAPLPEHRALIAIPTTAGTGSEVTPWATVWDAARSRKHSLHLPWTWPEAALVDPSLMLSLPEGATLASGLDALSHALESLWNVHRNPVSTSLAVSAARAIVATLPALLREPRRLDLREALAVAALQAGLAFSNTRTALAHSLSYEITLTHGVAHGIACSFSLPRVMRLALGRDAALDAQLMSVFGASDADGAVAALERFLAALGVSTDPVDYGIPPADWDARVAEALRGPRGRNFIPAIPAVLPPRPIFRS
>2831369900
TPWTFHNPVKVRAGSGALAALPGLVGERDALLIAFPEAEALGLVGRVRELLGDRLVAVETDIRPNPDLRWLAPLYERLWREHRGARCVIALGGGSSIDCAKAMLTATPSGRFDELLDHLVDPKAAPLSAHRALIAVPTTAGTGSEVTPWATLWDATRGRKHSLQLPWTWPEAAIVDPSLMVSLPAAATLASGLDALSHALEALWNVHRNPVSSSLAASAARAIVATLPALLREPRRLDLREALAVAALQAGMAFSNTRTALAHSLSYDITLTRGTAHGIACSFSLPRVMRLAFGRDAALDARLLSIFDAADADGAVAALERFLAALGVSTDPADYGIPSDDWDARVAQALRGPRGRNFIQAHP
>2690587245
TPWTFHNPVDVRAGNGALAQLPRLVGARDALLIAFPEAEALGLVGRVRELLGDRLVAVETDIRPNPDLRWLAPLYERLWREHRGARCVIALGGGSSIDCAKAMLTATPSGRFDELLDHLVDPKAAPLSAHRALIAVPTTAGTGSEVTPWATLWDAARGRKHSLHLPWTWPEAAIVDPSLMVSLPVGATLASGLDALSHALEALWNVHRNPVSSSLAASAARAIVATLPALLREPRRLDLREALAVAALQAGMAFSNTRTALAHSLSYDITLTRGTAHGIACSFSLPRVMRLAFGRDATLDARLLSIFDAADADGAVAALERFLAALGVSTDPADYGISPDDWDSRVAQALRGPRGRNFIQALA
>2824797799
TPWTFHNPVDVRAGNGALAQLPRLVGARDALLIAFPEAEALGLVGRVRELLGDRLVAVETDIRPNPDLRWLAPLYERLWREHRGARCVIALGGGSSIDCAKAMLTATPSGRFDELLDHLVDPKAAPLSAHRALIAVPTTAGTGSEVTPWATLWDAARGRKHSLHLPWTWPEAAIVDPSLMVSLPVGATLASGLDALSHALEALWNVHRNPVSSSLAASAARAIVATLPALLREPGRLDLREALAVAALQAGMAFSNTRTALAHSLSYDITLTRGTAHGIACSFSLPRVMRLAFGRDAALDARLLSIFDAVDADGAVAALERFLAALGVSTDPADYGISPDDWDARVAQALRGPRGRNFIQALA
>2824803693
TPWTFHNPVDVRAGNGALAQLPRLVGARDALLIAFPEADALGLVGRVRELLGDRLVAVETDIRPNPDLRWLAPLYERLWREHRGARCVIALGGGSSIDCAKAMLTATPSGRFDELLDHLVDPKAAPLSAHRALIAVPTTAGTGSEVTPWATLWDAARGRKHSLHLPWTWPEAAIVDPSLMVSLPVGATLASGLDALSHALEALWNVHRNPVSSSLAASAARAIVATLPALLREPRRLDLREALAVAALQAGMAFSNTRTALAHSLSYDITLTRGTAHGIACSFSLPRVMRLAFGRDAALDARLLSIFDAVDADGAVAALERFLAALGVSTDPADYGISPDDWDARVAQALRGPRGRNFIQALA
>2831865226
NVWKFHNPVDVRAGIGALDRLPELVGQRDALLIAFPEAEPLGLVGRVRAMLGDRLVAVETDIRPNPDVRWLAPLYERLWREHGGARCVIALGGGSSIDAAKAMVTATPSGRFDELLDHLIDPKAAPLPAHRALIAIPTTAGTGSEVTPWATLWDVERSRKHSLHLPWTWPEAAIVDPSLMVSLPASATLASGLDALSHALESLWNVHRNPVSSSLAASAARAIVATLPALLREPRRLDLREALAVAALQAGMAFSNTKTALAHSLSYDITLTHGTAHGIACSFSLPRVMRLAFGRDAALDAQLLSIFDATDADGAVAALERFLAALGVSTDPADYGIPSADWDSRVEQALRGPRGRNFIKAYA
>2600598868
NVWKFHNPVDVRAGIGALELLPDLVGERDALLIAFPEAEPLGLVGRVRAMLGDRLVAVETDISPNPDVRWLAPLYERLWRDHGGARCVIALGGGSSIDAAKAMLTATPSGRFDELLDHLVDPKAAPLPVHRALIAIPTTAGTGSEVTPWATLWDAGRSRKHSLHLPWTWPEAALVDPSLMVSLPASATLASGLDALSHALESLWNVHRNPVSSSLAASAARAIVATLPALLREPRRLDLREALAIAALQAGMAFSNTKTALAHSLSYDITLTRGTVHGIACSFSLPRVMRLAFGRDAALDAQLLAIFDAADADGAVAALEHFLDALGVSTDPADYGIAPADWDARVEQALRGPRGRNFIKAYA
>2643557694
MWSYHNPVVIRSGTDALRHLPALLGARRAILIAFPEAQQVGLLPRVRALLGECLVALETDVRPNPDVDWLAPMYERLWAPSAQAECVVALGGGSTIDCAKAMLVRTRSGHFHELVRAMEGDPQGLAVHRRLIALPTTAGTGSEVTPWATVWDQAGARKLSLHLDCTWPEAAIVDASLMGSLPPAATLASGLDALSHAFEALWNVHRNPISASLAVDAARAIVRTLPALMREPGQVSLREAMATAALQAGLAFSNTRTALAHSLSYDITLATGTAHGIACSFSLPRVMALALGRDAAVDAQLMAVFDAPSPAAAVAALTDFLHALGVSTRPSDYGIAEADWSARVDQALQGPRGRNFIAAG
>2772026611
MWNYHNPVKVHAGSGALQQLPALLGERRAILIAFPQAHALGLVEQLRAVLGARLVAVETDVRPNPDVAWLAPMYERLWARHPEAECVVALGGGSAIDCAKAMLVRTADARFDQLLQAMEGDMRGLAQHRALLALPTTAGTGSEVTPWATIWDQARGRKLSLHLDCTWPEAAIVDARLMASLPLAATLASGLDALSHALEALWNVHRNPVSATLAVSAARAIVATLAALMRAPQRLDLRETLATAALQAGLAFSNTRTALAHSLSYDITLAQGTAHGIACSFSLPRVMALAFGRDAAVDAQLLSVFGAGSAGAAVAALEDFLRSLGVSTEPADYGIAEAEWDVRVAHALQGPRGRNFIAADAALHQAPSETTL
>2799077416
MWTYTNPVAAHVGRGALDQLPRLLGARRAILVAFPEAGPLGLVDRLRTLLGQRLAAVEPHVLPNPDVAWLGPLYERLWRDHPDVECVIALGGGSAIDCGKAMVVRTPSGTFGELLHWLETGAPGTPHRRLIAVPTTAGTGSEVTPWATLWDQARSRKLSLHLPCTWPEAAVVDAGLMTSLPHGATLASGLDALSHALESLWNVHRNPVSASLAVTAARGILRTLPRLLAAPGDLGLRERLATAALQAGLAFSNTRTALAHSLSYDITLERGVPHGIACSFSLPRILELAWGRDPEVDAQMLAIFEADDRDGAVARLTAFLQDAGVNTDPASYGIADADWQLRIDRALRGPRGRNFIAAA
>2738883020
MWTYYNPVDVHAGCGSLEALPRLLGARRAILIAFPEATGLGLVERIRGLLGERLAAVETGVLPNPDVAWLAPMYERLWRDHADVDCVIALGGGSVIDCAKVMLTRPAHGGFDELMALLEGADAVPAAGHRRLIAVPTTAGTGSEVTPWATVWDQARARKLSLQLPWTWPQAAIVDAELMLSLPHEATLASGLDALSHALESLWNVHRNPVSASLAVSAARSIVSTLPRLLAEPGRPELRERLATAALQAGLAFSNTRTALAHSLSYDITLRHGTPHGIACSFSLPRIMRLAAGRDPALDALLLSVFDACDIEEAVASLSGFLEDLGVSVDPVSYGIAEADWSDRIAQALAGARGRNFVAAA
>2704251568
MWTYYNSVDVHAGCGSLDALPGLLGARRAILIAFPEAVGLGFVDRIRGLLGERLAAVETEVLPNPDVAWLAPMYERLWREHAEVDCVIALGGGSVIDCAKVMLTRPAVGRFDELLALLEGADSAPAAAHRRLLAIPTTAGTGSEVTPWATVWDQAHARKLSLQLPWTWPEAAIVDADLMLSLPHAATLASGLDALSHALESLWNVHRNPVSASLAVSAARSIVATLPELLTRPDRPELRERLATAALQAGLAFSNTRTALAHSLSYDITLRHGVPHGIACSFSLPRIMQLAAGRDPALDALLLSVFDADDIDQAVASLSAFLEGLGVSVDPLSYGIPEAEWSERIVQALAGARGRNFIAAGAG
>2707089241
MWTYYNSVDVHAGCGSLDALPGLLGARRAILIAFPEAVGLGFVDRIRGLLGERLAAVETEVLPNPDVAWLAPMYERLWREHAEVDCVIALGGGSVIDCAKVMLTRPAVGRFDELLALLEGADSAPAAAHRRLLAIPTTAGTGSEVTPWATVWDQAHARKLSLQLPWTWPEAAIVDADLMLSLPHAATLASGLDALSHALESLWNVHRNPVSASLAVSAARSIVATLPELLTRPDRPELRERLATAALQAGLAFSNTRTALAHSLSYDITLRHGVPHGIACSFSLPRIMQLAAGRDPALDALLLSVFDADDIDQAVASLSAFLEGLGVSVDPLSYGIPEAEWSERIVQALAGARGRNFIAAGAG
>2689696513
MWTYYNPVDVHAGCGSLDALPGLLGARRAILIAFPEAVGLGLVDRIRGLLGERLVAVETEVLPNPDVAWLAPMYERLWREHAEVDCVIALGGGSVIDCAKVMLTRPAAGRFDELLALLEGADSAPAAVHRQLLAIPTTAGTGSEVTPWATVWDQARARKLSLQLPWTWPEAAIVDADLMLSLPHAATLASGLDALSHALESLWNVHRNPVSASLAVSAARSIVATLPELLARPDRPELRERLATAALQAGLAFSNTRTALAHSLSYDITLRHGVPHGIACSFSLPRIMQLAAGRDPALDALLLSVFDAHDIEHAVASLSAFLEGLGVSVDPLSYGIPEADWSERILQALAGARGRNFIAADGG
>2758161853
MWSYHNPVDVHVGCGALQALDRLLGERRAIVVAFPEAVGLGLVERLRGLLGERLAAVETEVQSNPDVAWLAPMYERLWRDHAQVDCVVALGGGSVIDCAKVMLTRTPGGRFAELLAVLEGADAAALAPHRRLIAVPTTAGTGSEVTPWATVWDTARARKLSLHLPWTWPEAAIVDAELMLSLPHAATLASGLDALSHALESLWNVHRNPVSASLAVSAARSIVATLPALLAQPGDPVLRERLATAALQAGLAFSNTRTALAHSLSYDITLQHGTPHGIACSFSLPRIMRLAAGRDRALDALLLSVFDAAHIDEAVASLSAFLQGLGVSVDPPSYGIAEADWNDRVRQALAGARGRNFIAAA
>2689754357
MWTYCNPVDVHAGCGSLDELPRLLGERRAILIAFPEAIALGLVGRVRGLLGERLAAVETEVLPNPDVAWLAPMYERLWRDHADVDCVVALGGGSVIDCAKVMLTRPATGRFDELLAVLEGAKPAAASLHRRLLAIPTTAGTGSEVTPWATVWDQARARKLSLHLPWTWPEAAIVDADLMLSLPHAATLASGLDALSHALESLWNVHRNPVSASLAVSAARSIVATLPALLAQPASAELRERLATAALQAGLAFSNTRTALAHSLSYDITLSHGTPHGIACSFSLPRIMRLAAGRDAGLDALLLSVFDAGHIDEAVATLSGFLASLGVSVDPAHYGIAESDWNDRIQQALAGARGRNFIAAA
>2609763490
MWTYCNPVDVHAGCGSLDELPRLLGERRAILIAFPEAIALGLVERVRSLLGERLAAVETEVLPNPDVAWLAPMYERLWRDHADVDCVVALGGGSVIDCAKVMLTRPATGRFDELLAVLEGAKPAAASQHRRLLAIPTTAGTGSEVTPWATVWDQARARKLSLHLPWTWPEAAIVDADLMLSLPHAATLASGLDALSHALESLWNVHRNPVSASLAVSAARSIVATLPALLAQPASAELRERLATAALQAGLAFSNTRTALAHSLSYDITLSHGTPHGIACSFSLPRIMRLAAGRDAGLDALLLSVFDAAHIDEAVATLSGFLESLGVSVDPAHYGIAESDWNDRIQQALAGARGRNFIAAA
>2776286360
SLHRFHNPVRTIAGQGALQALPDLLAGRRALLLSFPEAGPLGLLDDLRAQVVAVIDTITPNPDIADLAALYDEVWRHDAEVLIALGGGSVIDSAKAVLAGTPGGTFDAIAALLREGTRFDMPRCKALIAVPTTAGTGSEVTPWATVWDREQQRKHSLQLDITWPEAAIVDPALMMKLPAAVTLQSGLDALSHALEALWNRHANPVSDALAVSAARSIVSTLPALMKQLDDPALREAMALAALQAGLAFSNTRTALAHSLSYPMTLRHGLPHGIACSFTLPLVARLAIGRDAGRDALLAQALDVPAQQVPARLESLLHTLGVRTSFADYGVGEAEAAALLDEALLGDRGRNFIGAASA
>2686889124
MTERFHNPVNVHFGDGALAQLPALVGQRRVVLVTMPEARALGMTGQVEALLGGQLAGVIDQVSPNPDVRELAPMYGDFWRRYGQCEVIVALGGGSALDTAKLLMVAGDDDRFSTLVDALDAGGTFKPTRTKRLITIPTTAGTGSEVTPWATLWDRHKRKKYSLHLPETWPEAAIVDPRLTRSLPRSVTLQSGLDALSHALEAIWNVNANPISDTFAVTAARDMMRVLPQLMASPGDIDLRRAAALAALQAGMAFSNTKTALAHSISYDMTIRHGLPHGIACSFTLPAVMRLAIGRRSDRDAVLAQVFDGDIAGAPEKLTAFLNDLGVATEFAAYGVTEPESTAMIAAALNGPRGRNFIGATA
>2837098518
MTERFHNPVDVHFGDGALAQLPALVGQRRVVLVTMPEARALGMTGQVEALLGGQLAGVIDQVSPNPDVRELAPMYGDFWRRYGQCEVIVALGGGSALDTAKLLMVAGDDDRFSTLVDALDAGGTFNPTRTKRLITIPTTAGTGSEVTPWATLWDRHKRKKYSLHLPETWPEAAIVDPRLTRSLPRSVTLQSGLDALSHALEAIWNVNANPISDTFAVTAARDMMRVLPQLMASLDDIDLRRAAALAALQAGMAFSNTKTALAHSISYDMTIRHGLPHGIACSFTLPAVMRLAIGRRPDRDAVLAQVFDGDIAGAPETLTAFLNGLGVATEFAAYGVTELESTAMIAAALDGPRGRNFIGAMA
>2834220213
MTERFHNPVDVHFGDGALAQLPALVGQRRVVLVTMPEARALGMTGQVEALLGGQLAGVIDQVSPNPDVRELAPMYGDFWRRYGQCEVIVALGGGSALDTAKLLMVAGDDDRFSTLVDALDAGGTFNPTRTKRLITIPTTAGTGSEVTPWATLWDRHKRKKYSLHLPETWPEAAIVDPRLTRSLPRSVTLQSGLDALSHALEAIWNVNANPISDTFAVTAARDMMRVLPQLMASLDDIDLRRAAALAALQAGMAFSNTKTALAHSISYDMTIRHGLPHGIACSFTLPAVMRLAIGRRPDRDAVLAQVFDGDIAGAPETLTAFLNDLGVATEFAAYGVTELESTAMIAAALDGPRGRNFIGAMA
>2551940037
VLVTMPEARALGMTGRVEALLGQRLAGTIDRVSPNPDVRELAPMYSDFWRRYGQCEVIVALGGGSALDTAKLLMVAGEDDRFATLVDALDAGGDFRPSRTKRLITVPTTAGTGSEVTPWATLWDRHKHKKYSLHLPETWPEAAIVDPQLTRSLPHAITLQSGLDALSHALEAIWNVNANPISDTFAVTAARDMMRVLPQLMVSLDDETLRAQAALAALQAGMAFSNTKTALAHSISYDMTIRHGLPHGIACSFTLPAVMRLAIGRRVDRDAVLAQVFDGDIGRAPDKLTAFLNGLGVATEFSAYGVSEPESSAMIAAALDGPRGRNFIGATA
>2840581959
MTACFHNPVDVRFGAGALAQLPELVGERRVVLVTMPEARALGMTGRVEALLGQRLAGTIDRVSPNPDVRELAPMYSDFWRRYGQCEVVVALGGGSALDTAKLLMVAGEDDRFATLVDALDAGGDFRPSRTKRLITVPTTAGTGSEVTPWATLWDRHKHKKYSLHLPETWPEAAIVDPQLTRSLPHAVTLQSGLDALSHALEAIWNVNANPISDTFAVTAARDMMRVLPQLMVSLDDEALRAQAALAALQAGMAFSNTKTALAHSISYDMTIRHGLPHGIACSFTLPAVMRLAIGRRADRDAVLAQVFDGDIGRAPDKLTAFLNGLGVATEFSAYGVSEPESSAMIAAALDGPRGRNFIGATD
>2840576744
MTARFHNPVDVHFGPGALDALPELVGHRRAVLVTMPEARALGMTGRIEALLGQRLAGVIDQVSPNPDVRELAPMYGDFWRRYGQCEVIVALGGGSALDTAKLLMVAGDDDRFATLVDALDAGGTFRPTRIKRLITIPTTAGTGSEVTPWATLWDRHKRKKYSLHLPQTWPEAAIVDPALTRSLPRSITLQSGLDALSHALEAIWNVNANPVSDTFAVTAARDMMRVLPGLMTSLDDMTLRSQAALAALQAGMAFSNTKTALAHSISYDMTIRHGLPHGIACSFTLPAVMRLAIGRRADRDAVLAQVFDGDIAGAPDKLTAFLNGLGVATEFSAYGVSEPESTAMIAAALDGPRGRNFIGAAA
>2656623338
MTARFHNPVDVHFGAGSLGALPELVGNRRAVLVTMPEARALGMTGQIEALLGRRLAGVIDQVSPNPDVRELAPMYGDFWRRYAQCEVIVALGGGSALDTAKLLMVAGDDDKFATLVDALDAGGTFRPTRIKRLITIPTTAGTGSEVTPWATLWDRHKRKKYSLHLPQTWPEAAIVDPCLTRSLPYAVTLQSGLDALSHALEAIWNVNANPVSDTFAVTAARDMMRVLPKLMVSLDDMTLRAQAALAALQAGMAFSNTKTALAHSISYDMTIRHGLPHGIACSFTLPAVMRLAIGRRADRDAVLARVFDGDIDGAPEALTAFLNGLGVATEFSAYGVSGPESAEMIAAALDGPRGRNFIGAVA
>2558647886
MTARFHNPVDVHFGAGALSHLPALVGPRRAVLVTMPEARALGMTGQVEALLGQRLAGVIDQVNPNPDVRELAPMYGDFWRRYGQCEVIVALGGGSALDTAKLLMVAGDDDRFATLVDALDAGVALRPTRTKRLITIPTTAGTGSEVTPWATLWDRHKRKKYSLHLPQTWPEAAIVDPDLTRSLPRAVTLQSGLDALSHALEAIWNVNANPISDTFAVTAARDMMRVLPRLMASLDDADLRAHAALAALQAGMAFSNTKTALAHSISYDMTLRHGLPHGIACSFTLPAVMRLAIGRRPDRDAVLARVFDGDIANAPGKLTAFLHDLGVATEFSAYGVSETESSAMIAAALDGPRGRNFIGAAA
>2687764090
MTARFHNPVDVHFGAGALSHLPALVGPRRAVLVTMPEARALGMTGQVEALLGQRLAGVIDQVNPNPDVRELAPMYGDFWRRYGQCEVIVALGGGSALDTAKLLMVAGDDDRFATLVDALDAGVALRPTRTKRLITIPTTAGTGSEVTPWATLWDRHKRKKYSLHLPQTWPEAAIVDPDLTRSLPRAVTLQSGLDALSHALEAIWNVNANPISDTFAVTAARDMMRVLPRLMASLDDADLRAHAALAALQAGMAFSNTKTALAHSISYDMTLRHGLPHGIACSFTLPAVMRLAIGRRPDRDAVLARVFDGDIANAPGKLTAFLHDLGVATEFSAYGVSETESSAMIAAALDGPRGRNFIGAAA
>2569894826
MTARFHNPVDVHFGAGALSHLPALVGPRRAVLVTMPEARALGMTGQVEALLGQRLAGVIDQVNPNPDVRELAPMYGDFWRRYGQCEVIVALGGGSALDTAKLLMVAGDDDRFATLVDALDAGVALRPTRTKRLITIPTTAGTGSEVTPWATLWDRHKRKKYSLHLPQTWPEAAIVDPDLTRSLPRAVTLQSGLDALSHALEAIWNVNANPISDTFAVTAARDMMRVLPRLMASLDDADLRAHAALAALQAGMAFSNTKTALAHSISYDMTLRHGLPHGIACSFTLPAVMRLAIGRRPDRDAVLARVFDGDIANAPGKLTAFLHDLGVATEFSAYGVSETESSAMIAAALDGPRGRNFIGAAA
>2558524043
MTARFHNPVDVHFGAGALSHLPALVGPRRAVLVTMPEARALGMTGQVEALLGQRLAGVIDQVNPNPDVRELAPMYGDFWRRYGQCEVIVALGGGSALDTAKLLMVAGDDDRFATLVDALDAGVALRPTRTKRLITIPTTAGTGSEVTPWATLWDRHKRKKYSLHLPQTWPEAAIVDPDLTRSLPRAVTLQSGLDALSHALEAIWNVNANPISDTFAVTAARDMMRVLPRLMASLDDADLRAHAALAALQAGMAFSNTKTALAHSISYDMTLRHGLPHGIACSFTLPAVMRLAIGRRPDRDAVLARVFDGDIANAPGKLTAFLHDLGVATEFSAYGVSETESSAMIAAALDGPRGRNFIGAAA
>2837109831
MTARFHNPVDVHFGAGALSHLPALVGPRRAVLVTMPEARALGMTGQVEALLGQRLAGVIDQVNPNPDVRELAPMYGDFWRRYGQCEVIVALGGGSALDTAKLLMVAGDDDRFATLVDALDAGVALRPTRTKRLITIPTTAGTGSEVTPWATLWDRHKRKKYSLHLPQTWPEAAIVDPDLTRSLPRAVTLQSGLDALSHALEAIWNVNANPISDTFAVTAARDMMRVLPRLMASLDDADLRAHAALAALQAGMAFSNTKTALAHSISYDMTLRHGLPHGIACSFTLPAVMRLAIGRRPDRDAVLARVFDGDIANAPGKLTAFLHDLGVATEFSAYGVSETESSAMIAAALDGPRGRNFIGAAA
>2572975738
MTARFHNPVDVHFGAGALSHLPALVGPRRAVLVTMPEARALGMTGQVEALLGQRLAGVIDQVNPNPDVRELAPMYGDFWRRYGQCEVIVALGGGSALDTAKLLMVAGDDDRFATLVDALDAGVALRPTRTKRLITIPTTAGTGSEVTPWATLWDRHKRKKYSLHLPQTWPEAAIVDPDLTRSLPRAVTLQSGLDALSHALEAIWNVNANPISDTFAVTAARDMMRVLPRLMASLDDGDLRAHAALAALQAGMAFSNTKTALAHSISYDMTLRHGLPHGIACSFTLPAVMRLAIGRRPDRDAVLARVFDGDIANAPGKLTAFLHDLGVATEFSAYGVSETESSAMIAAALDGPRGRNFIGAAA
>2628841066
MTARFHNPVDVHFGAGALAHLPELVGNRRAVLVTMPEARALGMSGQIEALLGHRLAGVIDQVSPNPDVRELAPMYGDFWRRYGQCEVIVALGGGSALDTAKLLMVAGDDDRFATLVDALDAGETFRPARTKRLITVPTTAGTGSEVTPWATLWDRHKRKKYSLHLPETWPEAAIVDPRLTRSLPRAVTLQSGLDALSHALEAIWNVNANPISDTFAVSAARDMMRVLPRLMASLDDEDLRAQAALAALQAGMAFSNTKTALAHSISYDMTIRHGLPHGIACSFTLPAVMRLAIGRRAERDAVLARVFDGDIADAPDKLTAFLNDLGVATEFSAYGVSEPESSAMIAAALEGPRGRNFIGAAV
>2815336724
MTARFHNPVDVHFGAGALAHLPERVGNRRAVLVTMPEARALGMTGQIEALLGHRLAGVIDQVSPNPDVRELAPMYGDFWRRYGQCEVIVALGGGSALDTAKLLMVAGDDDRFATLVDALDAGVTFRPARTKRLITVPTTAGTGSEVTPWATLWDRHKRKKYSLHLPETWPEAAIVDPRLTRSLPRAVTLQSGLDALSHALEAIWNVNANPISDTFAVSAARDIMRVLPRLMASLDDEDLRAQAALAALQAGMAFSNTKTALAHSISYDMTIRHGLPHGIACSFTLPAVMRLAIGRRADRDAVLARVFDGDIANAPDTLAVFLNGLGVATEFAAYGVTEPESNAMIAAALEGPRGRNFIGAMD
>2686964308
MTARFHNPVDVHFGAGALAHLPERVGNRRAVLVTMPEARALGMTGQIEALLGHRLAGVIDQVSPNPDVRELAPMYGDFWRRYGQCEVIVALGGGSALDTAKLLMVAGDDDRFATLVDALDAGVTFRPARTKRLITVPTTAGTGSEVTPWATLWDRHKRKKYSLHLPETWPEAAIVDPRLTRSLPRAVTLQSGLDALSHALEAIWNVNANPISDTFAVSAARDMMRVLPRLMASLDDEDLRAQAALAALQAGMAFSNTKTALAHSISYDMTIRHGLPHGIACSFTLPEVMRLAIGRRADRDAVLARVFDGDIANAPDKLTVFLNGLGVATEFAAYGVTEPESNAMIAAALEGPRGRNFIGAVV
>2638386262
MTARFHNPVDVHFGAGALAHLPERVGNRRAVLVTMPEARALGMTGQIEALLGHRLAGVIDQVSPNPDVRELAPMYGDFWRRYGQCEVIVALGGGSALDTAKLLMVAGDDDRFATLVDALDAGVTFRPARTKRLITVPTTAGTGSEVTPWATLWDRHKRKKYSLHLPETWPEAAIVDPRLTRSLPRAVTLQSGLDALSHALEAIWNVNANPISDTFAVSAARDMMRVLPRLMASLDDEDLRAQAALAALQAGMAFSNTKTALAHSISYDMTIRHGLPHGIACSFTLPAVMRLAIGRRADRDAVLARVFDGDIANAPDKLTVFLNGLGVATEFAAYGVTEPESNAMIAAALEGPRGRNFIGAVV
>2755584599
MNGVFWNPVEVNFGPGCIARLPEILNGRSAVVVTFPEAAAIGLVQRVRELCGDSVVAVIDDVQPNPDVTHLAGLYRDFWQKHEHCPVVVAIGGGSVLDTAKTLIVGTGSGEFDELLALLDTGRPFTPPRVKSLITVPTTSGTGSEVTPWATIWDRTKQRKYSLQLPQTWPEAAIVDPDLTLSLPHSVTVQSGLDALSHALEAIWNVNANPISDEFAVSAARDMLTTLPALAANLQDRKLRERASLAALKAGLAFSNTKTALAHSISYEMTIHHGLPHGIACSFTLPMVLDLARGKSAERDAVLAKIFPCQLADAAAYLTEFLESLGVRTSFSSYGVSTEESDKMIAHALSGPRGRNFIAAAA
>2580959107
MNGVFWNPVEVNFGPGCIERLPEILNGRHAVVVTFAEAAQLGLVQRVRALCGDSVVAVIDDVQPNPDVTHLAGLYGDFWHRHEDCPVVVAIGGGSVLDTAKALMVGTESNEFEELLDLLDTGKPFTPPRVKTLITVPTTAGTGSEVTPWATIWDRTKQRKYSLQLPQTWPDAAIVDPDLTLSLPQSVTVQSGLDALSHALEAIWNVNANPISDEFAVSAARDMLATLPALVANLQDRTLREQASLAALKAGLAFSNTKTALAHSISYEMTIHHGLPHGVACSFTLPMVLDLALGKSAARDAVLAKVFPCPLTDARDYLTGFLEALGVRTSFSSYGVSAEESDRMIAHALSGPRGRNFIAAAV
>2706161034
MNGVFWNPVEVNFGPGCIERLPEILNGRRAVVVTFAEAAQLGLVQRVRELCGDSVVAVIDDVQPNPDVTHIAGMYRDFWRRHENCPVVVAIGGGSVLDTAKTLMVGTQSNEFDELLALLDTGKPFTPPRVKSLITVPTTAGTGSEVTPWATIWDRTKQRKYSLQLPQTWPEAAIVDPDLTLSLPHSVTVQSGLDALSHALEAIWNVNANPISDEFAVSAARDMLATLPALVANLQDRTLRERASLAALKAGLAFSNTKTALAHSISYEMTIHHGLPHGIACSFTLPMVLDLALGKNASRDAVLAKVFPCPLADARDYLTGFLEALGVRTSFSSYGVSAEESDRMIAHALSGPRGRNFIAAAA
>2842325405
MNGVFWNPVEVNFGPGCIERLPDILNGRRAVVVTFAEAAQLGLVQRVRELCGDSVVAVIDDVQPNPDVTHIAGMYRDFWRRHENCPVVVAIGGGSVLDTAKTLMVGTQSNEFDELLALLDTGKPFTPPRVKSLITVPTTAGTGSEVTPWATIWDRTKQRKYSLQLPQTWPEAAIVDPDLTLSLPHPVTVQSGLDALSHALEAIWNVNANPISDEFAVSAARDMLATLPLLVANLQDRTLRERASLAALKAGLAFSNTKTALAHSISYEMTIHHGLPHGIACSFTLPMVLDLALGKNASRDAVLAKVFPCPLTDARDYLTGFLEALGVRTSFSSYGVSAEESDRMIAHALSGPRGRNFIAAAA
>2637953968
MNGVFWNPVEVNFGPGCIERLPDILNGRRAVVVTFAEAAQLGLVQRVRELCGDSVVAVIDDVQPNPDVTHIAGMYRAFWRRHENCPVVVAIGGGSVLDTAKTLMVGTQSNEFDELLALLDTGKPFTPPRVKSLITVPTTAGTGSEVTPWATIWDRTKQRKYSLQLPQTWPEAAIVDPDLTLSLPHPVTVQSGLDALSHALEAIWNVNANPISDEFAVSAARDMLATLPLLVANLQDRTLRERASLAALKAGLAFSNTKTALAHSISYEMTIHHGLPHGIACSFTLPMVLDLALGKNASRDAVLAKVFPCPLADARDYLTGFLEALGVRTSFSSYGVSAEESDRMIAHALSGPRGRNFIAAAA
>2710228360
MNGVFWNPVEVNFGPGCIERLPDILNGRRAVVVTFAEAAQLGLVQRVRELCGDSVVAVIDDVQPNPDVTHIAGMYRDFWRRHENCPVVVAIGGGSVLDTAKTLMVGTQSNEFDELLALLDTGKPFTPPRVKSLITVPTTAGTGSEVTPWATIWDRTKQRKYSLQLPQTWPEAAIVDPDLTLSLPHPVTVQSGLDALSHALEAIWNVNANPISDEFAVSAARDMLATLPLLVANLQDRTLRERASLAALKAGLAFSNTKTALAHSISYEMTIHHGLPHGIACSFTLPMVLDLALGKNASRDAVLAKVFPCPLADARDYLTGFLEALGVRTSFSSYGVSAEESDRMIAHALSGPRGRNFIAAAA
>2756912062
MNGVFWNPVEVNFGPGCIERLPEILNGRRAVVVTFAEAAQIGLVQRVRELCGDGVVAVIDDVQPNPDVTHIAGLYRDFWRRHERCPVVVAIGGGSVLDTAKTLMVGTESNEFDELLALLDTGKPFTPPRVKSLITVPTTAGTGSEVTPWATIWDRTKQRKYSLQLPQTWPEAAIVDPDLTLSLPHSVTVQSGLDALSHALEAIWNVNANPISDEFAVSAARDMLATLPALVANLQDRALRERASLAALKAGLAFSNTKTALAHSISYEMTIHHGLPHGIACSFTLPMVLDLALGKNVARDAVLAKVFPCALADARDYLTDFLEALGVRTSFSSYGVSVEESDRMIAHALSGPRGRNFIAAAA
>2698056672
MNGVFWNPVEVNFGPGCIERLPEILNGRRAVVVTFAEAAQIGLVQRVRELCGDGVVAVIDDVQPNPDVTHIAGLYRDFWRRHERCPVVVAIGGGSVLDTAKTLMVGTESNEFDELLALLDTGKPFTPPRVKSLITVPTTAGTGSEVTPWATIWDRTKQRKYSLQLPQTWPEAAIVDPDLTLSLPHSVTVQSGLDALSHALEAIWNVNANPISDEFAVSAARDMLATLPALVANLQDRALRERASLAALKAGLAFSNTKTALAHSISYEMTIHHGLPHGIACSFTLPMVLDLALGKNVARDAVLAKVFPCALADARDYLTDFLEALGVRTSFSSYGVSVEESDRMIAHALSGPRGRNFIAAAA
>2741127196
MNGVFWNPVEVNFGPGCIERLPEILNGRRAVVVTFAEAAQIGLVQRVRELCGDSVAAVIDDVQPNPDVTHIAGLYRDFWRRHESCPVVVAIGGGSVLDTAKTLMVGTESNEFDELLALLDTGKPFTPPRVKSLITVPTTAGTGSEVTPWATIWDRTKQRKYSLQLPQTWPEAAIVDPDLTLSLPHSVTVQSGLDALSHALEAIWNVNANPISDEFAVSAARDMLATLPALVANLQDRALRERASLAALKAGLAFSNTKTALAHSISYEMTIHHGLPHGIACSFTLPMVLDLALGKNVARDAVLAKVFPCALADARDYLTDFLEALGVRTSFSSYGVSVEESDRMIAHALSGPRGRNFIAAAA
>2571057342
TTTHYFNPVHIVHGAGALSALPGLLEGRRAALVIFPEARGIGLTARMERALGDALACVIEDVRPNPDVAELRPLYERFWREQADTEVIVAVGGGSAIDTAKALMTGTAGGGFDALVAGLAGDAPFAPTHFKSLVAIPTTAGTGSEVTPWATVWDRERQRKYSLHLPQTWPSHAVIDPELMLSLPPAVTLQSGLDALSHALEAIWNVHANPISDTFAVSAVHDIVAVLPQLMAQPASLELRGRMALAALKAGMAFSNTKTALAHSISYEMTLRHGLPHGIACSFMLDDVLSRALGQRPDRDRVLAEALGAPLEDAPRRLAAFIEGLGVKTRFADYGVDEQEARDMVLHALSGVRGRNFIGAGEQP
>2616377527
MTVNYHNPVHSVYGPGALLSLPSLLAGRKAVLVTFPEARDIGLLGRLQEVLKDQLAGVIDQVRPNPDVVELAPMWERFWREHADTEVIIAVGGGSAIDTAKALMVGNSNNRFDELLAGLAGEAAFAPTRFKTLIAVPTTAGTGSEVTPWATIWDREQKKKYSLHLPQTWPAFAVIDPELMLSLPAAVTLQSGLDALSHALESIWNVNANPVSDTFAVAAVRDTLEVLPKLMQQPTNLALRGRMALAALKAGMAFSNTKTALAHSISYEMTLRHGLPHGIACSFPLPMVLELAIGQRADRDQVLEQALGAPLADAPRRLSAFIESLGVKTRFADYGVGEEEARKMVLHAQGGARGKNFIGTGIAA
>2609828226
MTANYFNPVQSVYGAGALLSLPKLLAGRKAALVTFPEARAIGLLDRLENILQGQLSCVIDQVRPNPDVAELTETWETFWREHPDTEVIVAVGGGSAIDTAKALMVGNDSGQFADLVAGLAGEKAFAPTRFKTLIAVPTTAGTGSEVTPWATIWDRERQKKYSLHLPQTWPSYAVIDPELMLSLPAAVTLQSGLDALSHALESIWNVNANPISDTFAIAAVRDTMEVLPQLMQQLDNLALRGRMALAALKAGMAFSNTKTALAHSISYEMTLRYGLPHGIACSFSLPMVLERAIGRHADRDLVLAQALGVPLADAPRFLASFIEKLGVKTRFTDYGVSEEEAEKMVLHAQGGARGKNFIGSEIAA
>2689699662
MTFHYFNPVQSTYGAGALSSLPKLLAGRRAALVTFQEARAIGLLGRLEAVLGDALACVIDNVRPNPDVAELAATYAQFWRAHPQVEAIVAVGGGSVIDTAKALMVAGEGARFDDLVAGLAGERPFVPVHAKMLIAVPTTAGTGSEVTPWATIWDRGRQRKYSLHLAQTWPRHALIDPELMLSLPAAVTLQSGLDALSHALESIWNVNANPVSDTFAVTAVRDTLEVLPQLMGRLDDVALRGRMALAALKAGMAFSNTKTALAHSISYEMTLRYGLPHGIACSFPLPLVLERAIGRRADRDAVLAQALGLPLAEAPRRLAAFIESLGVKTRFADYGVGEDEARRMLLQALSGARGRNFIGGQDTA
>2738458747
MSANYHNPVHSVYGAGALLSLPKLLEGRRAALVTFPEARALGLLDRLEAVLGDALACTLDQTRPNPDVAELAETYEWFWRTHADVEVIVAVGGGSAIDTAKALMVADDHGRFADLVAGLAGERPFVATRHKTLIAVPTTAGTGSEVTPWATIWDRERQKKYSLHLPQTWPSHAIVDPELMLSLPAAVTLQSGLDALSHALEAIWNVNANPMSDTFAVAAVQDTLEVLPQLMARLDDVALRGRMALAALKAGMAFSNTKTALAHSISYEMTLRYGLPHGIACSFPLPMVLARAIGRRPDRDAVLAQALRMPLAEAPALLAAFIESLGVKTRFADYGVGEDEAREMLRHAQGGARGRNFIGNAQEA
>2855909278
MSANYHNPVHSVYGAGALLSLPKLLEGRRAALVTFPEARALGLLDRLASVLGDALACTLDQTRPNPDVAELAETYEWFWRTHADVEVIVAVGGGSAIDTAKALMVADDHGRFADLVAGLAGERPFVATRHKTLIAVPTTAGTGSEVTPWATIWDRERQKKYSLHLPQTWPTYAVIDPELMLSLPAAVTLQSGLDALSHALEAIWNVNANPLSDTFAVAAVQDTLEVLPQLMARLDDVELRGRMALAALKAGMAFSNTKTALAHSISYEMTLRYGLPHGIACSFPLPMVLARAIGRRPDRDAVLAQALRMPLADAPAQLAAFIESLGVKTRFADYGVGEDEAREMLRHAQGGARGRNFIGNVQEA
>2839298507
MSANYHNPVHSVYGAGALLSLPKLLEGRRAALVTFPEARALGLLDRLASVLGDALACTLDQTRPNPDVAELAETYEWFWRTHADVEVIVAVGGGSAIDTAKALMVADDHGRFADLVAGLAGERPFVATRHKTLIAVPTTAGTGSEVTPWATIWDRERQKKYSLHLPQTWPTYAVIDPELMLSLPAAVTLQSGLDALSHALEAIWNVNANPLSDTFAVAAVQDTLEVLPQLMARLDDVDLRGRMALAALKAGMAFSNTKTALAHSISYEMTLRYGLPHGIACSFPLPMVLARAVGRRPDRDAVLAQALRMPLVDAPAQLAAFIESLGVKTRFADYGVGEDEAREMLRHAQGGARGRNFIGNAQEA
>2732568844
MSANYHNPVHSVYGAGALLSLPKLLEGRRAALVTFPEARALGLLDRLASVLGDALACTLDQTRPNPDVAELAETYEWFWRTHADVEVIVAVGGGSAIDTAKALMVADDHGRFADLVAGLAGERPFVATRHKTLIAVPTTAGTGSEVTPWATIWDRERQKKYSLHLPQTWPTYAVIDPELMLSLPAAVTLQSGLDALSHALEAIWNVNANPLSDTFAVAAVQDTLEVLPQLMARLDDVDLRGRMALAALKAGMAFSNTKTALAHSISYEMTLRYGLPHGIACSFPLPMVLARAIGRRPDRDAVLAQALRMPLADAPAQLAAFIESLGVKTRFADYGVGEDEAREMLRHAQGGARGRNFIGNAQEA
>2804952089
MSANYHNPVHSVYGAGALLSLPKLLEGRRAALVTFPEARALGLLDRLASVLGDALACTLDQTRPNPDVAELAETYEWFWRTHADVEVIVAVGGGSAIDTAKALMVADDHGRFADLVAGLAGERPFVATRHKTLIAVPTTAGTGSEVTPWATIWDRERQKKYSLHLPQTWPTYAVIDPELMLSLPAAVTLQSGLDALSHALEAIWNVNANPLSDTFAVAAVQDTLEVLPQLMARLDDVDLRGRMALAALKAGMAFSNTKTALAHSISYEMTLRYGLPHGIACSFPLPMVLARAIGRRPDRDAVLAQALRMPLADAPAQLAAFIESLGVKTRFADYGVGEDEAREMLRHAQGGARGRNFIGNAQEA
>2606081925
MSANYHNPVQSVYGAGALSSLPKLLEGRRAALVTFPEARAIGLLDRLESVLKGALACTIDQTRPNPDVAELAGLYEWFWREHADVEVLIAVGGGSAIDTAKALMVANDAASFSDLVAGLAGERPFVPTRSKMLIAVPTTAGTGSEVTPWATVWDRDRQKKYSLHLPETWPRYAVVDPELMLSLPAAVTLQSGLDALSHALEAIWNVNANPLSDTFAVSAVRDTLEVLPQLMGQLDNVALRGRMALAALKAGMAFSNTKTALAHSISYEMTLRYGLPHGIACSFLLPMVLERAIGRRADRDAVLLEALGMPLAEAPGQLAAFIESLGVKTRFADYGVGDDEAREMLRHAQGGARGRNFIGNENQA
>2823734918
MSANYHNPVQSVYGAGALSSLPKLLDGRRAALVTFPEARAIGLLGRLESVLQGALACTIDQTRPNPDVAELASLYEWFWREHADVEVLIAVGGGSAIDTAKALMVANDATSFSDLVAGLAGERPFVPKRSKMLIAVPTTAGTGSEVTPWATVWDRERQKKYSLHLPETWPRYAVVDPELMLSLPAAVTLQSGLDALSHALEAIWNVNANPLSDTFAVSAVRDTLEVLPQLMGQLDNVELRGRMALAALKAGMAFSNTKTALAHSISYEMTLRYGLPHGIACSFLLPMVLERAIGRRADRDAVLREALGMPLAEAPRQLAAFIESLGVKTRFADYGVGDDEAREMLLHAQGGARGKNFIGNSNPT
>2629314220
MSANYHNPVQSVYGAGVLSSLPKLLDGRRAALVTFPEARAIGLLGRLESVLQGALACTIDQTRPNPDVAELAGLYEWFWQKHADVEVLIAVGGGSAIDTAKALMVANDAASFADLVAGLAGERPFVPTRSKMLIAVPTTAGTGSEVTPWATVWDRGRQKKYSLHLPETWPRYAVVDPELMLSLPAAVTLQSGLDALSHALEAIWNVNANPLSDTFAVSAVRDTLQVLPQLMGQLDNVELRGRMALAALKAGMAFSNTKTALAHSISYEMTLRYGLPHGIACSFLLPMVLERAIGRRADRDAVLREALGMPLAEAPQQLAAFIESLGVKTRFADYGVGDDEAREMLLHAQGGARGKNFIGNENQA
>649885378
MSANYHNPVQSVYGAGALSSLPKLLDGRRAALVTFPEARAIGLLGRLESVLQGALACTIDQTRPNPDVAELASLYEWFWREHADVEVLIAVGGGSAIDTAKALMVANDAASFADLVAGLAGERPFVPTRSKMLIAVPTTAGTGSEVTPWATVWDRERQKKYSLHLPETWPRYAVVDPELMLSLPAAVTLQSGLDALSHALEAIWNVNANPLSDTFAVSAVRDTLEVLPQLMAQLDNVELRGRMALAALKAGMAFSNTKTALAHSISYEMTLRYGLPHGIACSFLLPMVLERAIGRRADRDAVLREALGMPLAEAPQQLAAFIESLGVKTRFADYGVGDDEAREMLLHAQGGARGKNFIGNENQA
>2556941769
MAHTFFNPVRSVYGAGALASLPHVVDGRKAALVTFPEARALGLVQRIQHLLGPSLVRVIEDVRPNPDVRDLRGLYESFWRAPEQADLLIAVGGGSAIDTAKALMVGTANGHFDEFIQVLVAGKGFTPARLKPLIAVPTTAGTGSEVTPWATIWDQAAQKKYSLHLPQTWPSVALIDPELMLSLPASVTLQSGLDALSHALEAIWNIHANPISDTFAVAAVQDIFATLPDLMGALDDVALRGRMALAALKAGMAFSNTRTALAHSISYEMTLRHGLPHGIACAFPLPLVLARAIGRDAARDAMLQQALGPLDDAPARLSAFIEGLGVRTRFGDYGVSDADADRMIAYALTGARGRNFIGADPA
>2644302558
MSHEYFNPVRSVYGAGALASLPKLLAGRALVVTFPEARALGIVGRVEKLLHVIDDVKPNPDVAELRTQYEAFWREPDSADVIVALGGGSAIDTAKALMVGTESGRFDDLLAGLAGGTGFVPAKLKTLIAVPTTAGTGSEVTPWATIWDRGAQKKYSLHLEQTWPAVALIDPELMLSLPAGVTLQSGLDALSHALESIWNVNANALSDTYAVAAVHDILDALPALMKRLDDDLRGRMALAALKAGMAFSNTRTALAHSISYEMTLRHGVPHGIACSFPLPMVLERAIGQRRDRDAVLERALGPLDAAPRRLSGFIEGLGVKTRFADYGVKAEAEAMVAHALTGPRGKNFIGMTSEMA
>2831473757
MTHDYFNPVQSVYGAGALSSLPRLLAGRALLVTFPEARALGLIDRVEALLGPQLTGVIEDVRPNPDVAELRPLYESFWRDADGAEVIIALGGGSAIDTAKALMVGTASGTFDELMALLSGKPFEPARIRTLIAVPTTAGTGSEVTPWATIWDRERQVKHSLHLPQTWPSVALIDPELMLSLPASVTLQSGLDALSHALEAIWNVNANPVSDTFAVAAAREILDTLPRLMQRLSDIELRGRMALAALKAGMAFSNTRTALAHSISYEMTLRYGLPHGIACSFPLPMVLERAMGQHPDRDAVLVQLGGPLSTAPRRLAAFIEALGVKTRFADYGVGEDQAAQMVAHALTGARGRNFIGAQEAA
>2689696256
MSQEFFNPVRSVYGAGALSSLPKLLAGRAVVVTFPEARRFGLVDRLQALLGDGLAGVIDAVLPNPDVAELRALYEAFWQESAQAEVLVAVGGGSAIDTAKALMVGTQSGRFDDLVAALAGPFVPARVKTLIAVPTTAGTGSEVTPWATIWDREAQRKHSLHLPETWPSIAIVDPELMLSLPASVTLQSGLDALSHALEAIWNVNANALSDTFAVAAVQQIFETLPLLMDKLGDLELRARMALAALQAGMAFSNTRTALAHSISYEMTLRYGLPHGIACSFPLPMVLRRAIGQDAGRDAVLERALGPLDRAPQRLSDFIERLGVKTRFSDYGVSEQADRMVAHALTGARGKNFIGTKEAA
>2704251334
MSQEFFNPVRSVYGAGALSSLPKLLAGRAVVVTFPEARRFGLVDRLQALLGDGLAGVIDAVLPNPDVAELRALYEAFWSDSQQAEVLVAVGGGSAIDTAKALMVGTRSGRFDDLVAALAGPFVPARVKTLIAVPTTAGTGSEVTPWATIWDREAQRKHSLHLPETWPSIAIVDPELMLSLPASVTLQSGLDALSHALEAIWNVNANALSDTFAVAAVQQIFETLPLLMDKLDDLELRARMALAALQAGMAFSNTRTALAHSISYEMTLRYGLPHGIACSFPLPMVLRRAIGQDAGRDAVLERALGPLDRAPEKLAGFIERLGVKTHFSDYGVSEQADRMVAHALTGARGKNFIGTQQKAA
>2707091398
MSQEFFNPVRSVYGAGALSSLPKLLAGRAVVVTFPEARRFGLVDRLQALLGDGLAGVIDAVLPNPDVAELRALYEAFWSDSQQAEVLVAVGGGSAIDTAKALMVGTRSGRFDDLVAALAGPFVPARVKTLIAVPTTAGTGSEVTPWATIWDREAQRKHSLHLPETWPSIAIVDPELMLSLPASVTLQSGLDALSHALEAIWNVNANALSDTFAVAAVQQIFETLPLLMDKLDDLELRARMALAALQAGMAFSNTRTALAHSISYEMTLRYGLPHGIACSFPLPMVLRRAIGQDAGRDAVLERALGPLDRAPEKLAGFIERLGVKTHFSDYGVSEQADRMVAHALTGARGKNFIGTQQKAA
>2526405415
MSQEFFNPVRSVYGAGALSSLPKLLAGRAVVVTFPEARRFGLVDRLQALLGDGLAGVIDAVLPNPDVAELRALYEAFWSDSQQAEVLVAVGGGSAIDTAKALMVGTRSGRFDDLVAALAGPFVPARVKTLIAVPTTAGTGSEVTPWATIWDREAQRKHSLHLPETWPSIAIVDPELMLSLPASVTLQSGLDALSHALEAIWNVNANALSDTFAVAAVQQIFETLPLLMDKLDDLELRARMALAALQAGMAFSNTRTALAHSISYEMTLRYGLPHGIACSFPLPMVLRRAIGQDAGRDAVLERALGPLDRAPEKLAGFIERLGVKTHFSDYGVSEQADRMVAHALTGARGKNFIGTQQKAA
>2802771605
VLVAVGGGSAIDTAKALMVGTXSGRFDDLVAALAGPFVPARVKTLIAVPTTAGTGSEVTPWATIWDREAQRKHSLHLPETWPSIAIVDPELMLSLPASVTLQSGLDALSHALEAIWNVNANALSDTFAVAAVQQIFETLPLLMDKLDDLDLRARMALAALQAGMAFSNTRTALAXSISYEMTLRYGLPHGIACSFPLPMVLRRAIGQDAGRDAVLERALGPLDRAPXXLXXFIERLGVKTHFSDYGVSEQADRMVAHALTGARGKNFIGTXQKAA
>2732577557
MSHEFFNPVRSVYGAGALSSLPKLLAGRAVIVTFPEARQFGLVDRLQRLLGAQMAGVIDQVLPNPDVAELQALYEQFWRDGGQAEVLVAVGGGSSIDTAKALMVGTESGRFEDLVAALVGKPFTPARVKPLIAVPTTAGTGSEVTPWATVWDRKAQRKYSLHLPETWPGIAIVDPELMLSLPASVTLQSGLDALSHALESIWNVNANAVSDTFAVAAVHEIFDALPRLMAKLDDVELRGRMALAALKAGMAFSNTRTALAHSISYEMTLRYGLPHGIACSFPLPMVLQRAMGHDVQRDAVLAQLGPLDRAPQRLAAFIEQFGVKTRFADYGVSSEQADRMVAHALTGARGRNFIGASEAA
>2844198996
MSHEFFNPVHSMYGAGALSGLPKLLDGRAVIVTFPEARQFGLVDRLQSLLGDLLVGVIDSVLPNPDVAELQALYEEFWRNPENAQVLIAVGGGSSIDTAKALMVGTESGRFEDLVAALVGQPFTPARLKTLIAVPTTAGTGSEVTPWATIWDRNAQKKYSLHLPETWPSIAIVDPELMLSLPASVTLQSGLDALSHALESIWNVNANAVSDTFAVAAVKEILETLPQLMPRLDDVKLRGRMALAALKAGMAFSNTRTALAHSISYEMTLRYGLPHGIACSFPLPMVLQRAIGQVATRDAVLAQLGPLDRAPQRLSAFIESLGVRTRFADYGVPDEEAAQMVAHALTGARGKNFIGIKEAA
>2732457603
MPHDYFNPVRSVVGAGALSSLPGLLGGRALLVTFPEARALGLVARVEALLGDALVGVIEDVRPNPDVAELAAPYEAFWRDDRGAEAIVALGGGSAIDTAKALMVGTPDGSFDTLVAALAGQPFTPARVKALIAVPTTAGTGSEVTPWATIWDRGRQVKHSLHLKETWPEAAVIDPDLMLTLPASVTLQSGLDALSHALESIWNVNANPVSDTFAVSAVHDILDALPRLMHHLDDDLRARMALAALKAGMAFSNTRTALAHSISYEMTLRYGLPHGIACSFPLPMVLARAIGRRADRDTVLAQALGDLDEAPGRLTAFIERLGVRTRFADYGVEEEAERMVAHALTGARGRNFIGTVEKTA
>2831243609
MPHDYFNPVRSVYGAGALCSLPGLLAGRALLVTFPEARALGLVARVEALLGDALVGVIEDVRPNPDVAELAAPYEAFWGDDRGAEAIVALGGGSAIDTAKALMVGTPDGAFATLVAALAGQPFTPAGVKALIAVPTTAGTGSEVTPWATIWDRGRQVKHSLHLKETWPAAAIIDPELMLSLPASVTLQSGLDALSHALESIWNVNANPVSDTFAVAAVHDILDALPRLMHRLDDELRARMALAALKAGMAFSNTRTALAHSISYEMTLRYGLPHGIACSFPLPLVLARAIGRRADRDAVLAQALGDLDEAPGRLTAFIERLGVRTRFADYGVDEQAEQMVAHALTGARGRNFIGSAEKIA
>2834452173
MPHDYYNPVRSVYGAGALCALPGLLAGRALLVTFPEARALGLVARVEALLGDGLVGVIEDVRPNPDVAELAAPYEAFWRDDRGAEAIVALGGGSAIDTAKALMVGTPDGAFATLVAALASGQPFTPSGVKALIAVPTTAGTGSEVTPWATIWDRGRQVKHSLHLKETWPTAAIIDPELMLSLPASVTLQSGLDALSHALESIWNVNANPVSDTFAVAAVHDILDALPRLMHRLDDELRARMALAALKAGMAFSNTRTALAHSISYEMTLRYGLPHGIACSFPLPLVLARAIGRRADRDAVLAQALGDLDEAPGRLTAFIERLGVRTRFADYGVDEQAEQMVAHALTGARGRNFIGSAEKMA
>2523937581
MTHEYFNPVRTVYGAGALSSLPDLMGGRALLVTFPEARELGLAARIEALLGDQLTGVIDDVRPNPDVAELDALYNAFWGGSAGADVIIAVGGGSAIDTAKALMVATPSGRFSELVTLLAGTAFTPPHAKTLIAVPTTAGTGSEVTPWATVWDREAQKKYSLHLPQTWPTIALIDPELMLSLPASVTLQSGLDALSHALESIWNVNANPVSDTFAVAAVHEILEALPQLMKHLDDVTLRGRMALAALKAGMAFSNTRTALAHSISYEMTLRYGLPHGIACSFPLPMVLERAIGQSQERDAVLKRLGELSDAPGRLARFIEQLGVRTSFADYGVSADQARQLVAYALTGARGKNFIGTKEAA
>2644063025
MPHEYFNPVRSVYGAGALSSLPGLLAGRALLVTFPEARQLGLVARIEALLGDQLVGVIDDVRPNPDVAELAALYDAFWGDSAAAEVIIAVGGGSAIDTAKALMVATPSGRFAELVALLASGASFTPAQTKTLIAVPTTAGTGSEVTPWATIWDRGAQKKYSLHLPETWPSIALIDPELMLSLPASVTLQSGLDALSHALESIWNVNANPVSDTFAVAAVHEILDALPQLMERLDDALRGRMALAALKAGMAFSNTRTALAHSISYEMTLRYGLPHGIACSFPLPMVLERAIGQSPERDAVLERALGALDAAPGRLVRFIETLGVRTRFADYGVDDQAQQMVAHALTGARGKNFIGTFKEAA
>2757831928
MPHEYYNPVRSVYGAGALSSLPGLLAGRALLVTFPEARQLGLVARIEALLGDQLAGVIDDVRPNPDVAELAALYDAFWGGSASAEVIIAVGGGSAIDTAKALMVATPSGRFSELVALLAGKSFTPAQTKTLIAVPTTAGTGSEVTPWATVWDRGAQKKYSLHLPETWPSIALIDPELMLSLPASVTLQSGLDALSHALESIWNVNANPVSDTFAVAAVHEILDALPQLMVRLDDAALRGRMALAALKAGMAFSNTRTALAHSISYEMTLRYGLPHGIACSFPLPMVLERAIGQSPERDAVLERLGDLADAPVRLVRFIEQLGVRTRFADYGVSDDQAREMVAHALTGARGKNFIGTKEAA
>2772026622
MVHEFHNPVRSVYGAGALSSLPKLLDGRATLVVFPEARQLGLLDRLQALLGESLAGTIDDVRPNPDVAELKALYETFWRDPAAGEVLVAVGGGSAIDTAKALMVGTQGGGFDELVRALAGKGFVPARCKTLIAVPTTAGTGSEVTPWATVWDRAAQKKYSLHLPQTWPAIALIDPDLMLSLPASVTLQSGLDALSHALESIWNVNANPLSDTFAVAAVHDILDALPKLMARLDDKGLRGRMALAALKAGMAFSNTRTALAHSISYEMTLRYGLPHGIACSFPLPMVLERAIGRDAGRDAVLAQLGPLDHAVQRLSGFIERLGVKTRFADYGVDHEQAEQMVAYALAGARGKNFIGTQEAA
>2739247408
MSHEFFNPVRSVYGAGALSSLPKLLGGRATLVTFPEARELGLVRKVEALLGPLLAGVIDDVKPNPDVAELRAIYEDHWRDPAAGDVLLAIGGGSAIDTAKALMVGTASGRFDELVTALAGKAVTPAKVKTLIAVPTTAGTGSEVTPWATIWDRQAQKKYSLHLSETWPHVALIDPELMLTLPASVTLQSGLDALSHALESIWNVNANPVSDTFAVAAVHDILDVLPRLMKRLGDVELRGRMALAALKAGMAFSNTRTALAHSISYEMTLRYGLPHGIACSFPLPMVLERAIGRSDQRDAVLQQLGPLDGAPRRLAAFIEQLGVRTRFADYGVSDEQAEQMVAYALTGARGRNFIGAEEAA
>2655273818
MTQRFFNPVATHFGPGSLAELPRITHGAKVVVVAFPEARALGLIEKMEQLLGDRLAYVIEDVHPNPDVAQLAKMYNRFWQQEDACDTVVALGGGSAIDTAKALIVGTRSGQFGELLQLLADGKPFSPNRFKKLIAIPTTAGTGSEVTPWATIWDAAKQKKYSLHLDCTWPEAAIVDPDLMLSLPAKITISTGLDALSHALESIWNINANPVSDAFAISAIHDIMACLPLLVRDLGNKTLRATMALAAMKAGLAFSNTKTALAHSISYEMTLRYGLPHGIACSFTLPLVLDMAWGETPDRDAALQKVFNADRKTAVERLRNFLHQLDVGTEFSDYGVSAPEALEMVQSAMLGARGKNFIGTKTIAALP
>639849905
MTQRFFNPVATHFGPGSLAELPHIVGAAKVVVVSFPEARALGLIRKLEQLLGNRLAYVIEEVRPNPDVAQLAGLYQRFWQDERACDTVVALGGGSAIDTAKALSVGAGEFEELLALLEDGKPFTPHRLKTLIAIPTTAGTGSEVTPWATIWDATKHKKYSLHLDCTWPKAAIVDPDLMSSLPRNITISTGLDALSHALESIWNVNANPVSDVFAISAAKDIMHCLPLLARDLGNQSLRSAMALAAMKAGLAFSNTKTALAHSISYEMTLRHGLPHGIACSFTLPLVLKMAWGVTPERDAVLQKVFGSDCQAAVGRLRNFLHQLDVKTGFSDHGVSPPEALAMVQAAMQGARGKNFIGAQTIAALP
>2550695030
MTQRFFNPVATHFGPGSLAELPTIVDGARVVVVAFPEARALGLIQEIEQLLGDQLAYVIEDVSPNPDVALLAGMYDRFWQNDEACDTVVALGGGSAIDTAKALIVGTQSGRFEELLALLADGKPFTPYRVKTLIAIPTTAGTGSEVTPWATIWDAEKQKKYSLHLDCTWPRAAIVDPDLMLSLPRHVTISTGLDALSHALESIWNVNANPVSDAFAISAINDIMTCLPLLAKDLNNKALRSSMALAAMKAGLAFSNTKTALAHSISYEMTLRHGLPHGIACSFTLPLVLKMAWGETPERDAVLQKVFNSDCQTAVARLRNFLHQLDVKTEFSDYGVSSPEALEMVQGAMQGARGKNFIGAKSIAALP
>2689070368
VGNNLGCGKHKKYSLHLDCTWPKAAIVDPELMLTLPREITISTGLDALSHALESIWNVNANPISDAFAIGAIHEIMAFLPPLVEELDNLALRSSMALAAMKAGLAFSNTKTALAHSISYEMTLRYGLPHGIACSFTLPLVLDMAWGARADRDAALQRAFNTDRQTAVSRLRDFLHQLGVRTEFLDYGVSEEEAREMLQHAMQGPRGKNFIGSTAVIA
>2609802048
MAQQFFNPVATHFGPGSLEELPRIVNGAKVVVVTFPEARSLGLVTKLESLLGDQLAYVIENVQPNPDVSHLAEIYNRFWRDEHACDVVVALGGGSAIDTAKALIVGTEGGSFDELLALLADGKPFTPNKAKTLIAIPTTAGTGSEVTPWATIWDSAKQKKYSLHLDCTWPKAAIVDPELMLTLPKSITISTGLDALSHALESIWNVNANPVSDVFAIGAIHDIMTCLPLLACELDNKALRSSMALAAMKAGLAFSNTKTALAHSISYEMTLRYGLPHGIACSFTLPLVLGMAWGEHPERDIALQRAFNTDRKTAIERLRAFLHQLEVRTEFSDYGVSAQEAQEMIRHASQGARGKNFIGTKAAVALS
>2609816586
MAQQFFNPVATHFGPGSLEELPRIVNGAKVVVVTFPEARSLGLVTKLESLLGDQLAYVIENVQPNPDVSHLAEIYNRFWRDEHACDVVVALGGGSAIDTAKALIVGTEGGSFDELLALLADGKPFTPNKAKTLIAIPTTAGTGSEVTPWATIWDSAKQKKYSLHLDCTWPKAAIVDPELMLTLPKSITISTGLDALSHALESIWNVNANPVSDVFAIGAIHDIMTCLPLLARELDNKALRSSMALAAMKAGLAFSNTKTALAHSISYEMTLRYGLPHGIACSFTLPLVLGMAWGEHPERDIALQRAFNTDRKTAIDRLRAFLHQLEVRTEFSDYGVSAPEAQEMVQHAMQGARGKNFIGTKAAVALS
>2752383504
MTQRFCNPVATHFGPGSLEELPRIVSGAKVVVVTFPEARSLGLLKKLEDLLGKQLIYVIENVHPNPDVSQLAEMYNRFWRDEHACDTVVALGGGSAIDTAKALIVGTEGGSFDELLALLADGKPFTPSRVKTLIAIPTTAGTGSEVTPWATIWDSAKQKKYSLHLDCTWPKAAIVDPDLMLTLPRAITVSTGLDALSHALESIWNVNANPISDTLAIGAIQEIMACLPLLAKELDDKALRSSMALAAMKAGLAFSNTKTALAHSISYEMTLRYGLSHGIACSFTLPLVLGMAWGELPDRDAALQRAFNTDRNTAVDRLRDFLHQLEVGTEFSDYGVSGKEAQEMVQHAMQGARGKNFIGAKAALAST
>2689499152
MTQRFCNPVATHFGPGSLEELPRIVDGAKVVVVTFPEARSLGLVKKLEDLLGDQLAHVIDNVHPNPDVGRLAEMYQRFWQNGQACDTVVVLGGGSAIDTAKTLIVGTEGGSFDELLALLAGGKPFTPSRVKTLIAIPTTAGTGSEVTPWATIWDAAQQKKYSLHLDCTWPKAAIVDPDLMLTLPRSITVSTGLDALSHALESIWNVNANPISDTFAISAIHEIMACLPLLAKELDNKALRTSMALAAMKAGLAFSNTKTALAHAISYEMTLRHGLPHGIACSFTLPLVLGMAWGARPDRDAALQQAFNCDRKAAIERLRNFLHQLEVRTEFSDYGVSAEEAQEMVQHAMQGTRGKNFIGAKTTVALT
>2686684907
MTQRFCNPVATHFGPGSLEELPRIVGGAKVVVVTFPEARSLGLVKKLEDLLGEQLVDVIENVHPNPDVAQLAAMYERFWQNADACDTVVALGGGSAIDTAKALIVGTEGGSFDELLALLAGGKPFTPSRVKTLIAIPTTAGTGSEVTPWATIWDAAQQKKYSLHLDCTWPKAAIVDPELMLTLPRSITVSTGLDALSHALESIWNINANPISDAFAIDAIHEIMACLPLLAQELDNKALRSSMALAAMKAGLAFSNTKTALAHSISYEMTLRYGLPHGIACSFTLPLVLGMAWGERPDRDAVLQQAFNCDRKTAVARLRDFLHQLEVRTEFSDYGVSGEEAQQMVQHAMQGARGKNFIGAKAAVA
>2677209749
MTHRFCNPVATHFGLGSLEELPRIVGGAKVVVVTFPEARSLGLLKKLEDLLGDQLVYAIENVRPNPDVAQLAEMYDRFWQDEHACDTVVALGGGSAIDTAKALMVGTEGGSFDELLALLAGGKQFTPSRVKTLIAIPTTAGTGSEVTPWATIWDAAKQKKYSLHLDCTWPKAAIVDPELMLTLPRSITVSTGLDALSHALESIWNVNANPVSDAFAIGAIHEIMACLPLLAKELDNRALRSSMALAAMKAGLAFSNTKTALAHSISYEMTLRYGLPHGIACSFTLPLVLGMAWGERPDRDAALQKAFNSDRKPAVERLRNFLHQLEVQTEFSDYGVSDEEAQEMVQHAMQGARGKNFIGAKAAVALP
>2689488479
MIHAYRNPVDIHCGRGSLEQLPIVLAQRRAVVVTFPEARALGLVSRLQALLGDRLVAVIEDVQPNPDVAQLKDLYNRFWAAPDACDAIIAVGGGSAIDTAKALMVGTGSGQFDELIDLLAGGRSFTPAKLKSLIAVPTTAGTGSEVTPWATIWDAARQKKYSLHLEATWPEAAIVDPEVMLSVPAGVTVSTGLDALSHALESIWNVNGNPVSDALAVSAVEDILDCLPKLMRNLGDVELRERMSLAALKAGLAFSNTKTALAHSISYEMTLRHGLAHGIACSFTLPLVLEKAWSKRADRDRTLQRLFGPSLDSATRRLRDFLRCLGVKTEFADYGVDAEEADAMIARAMHGARGKNFIGAVSSA
>2557428591
MPHAYHNPVSIHCGRGSLERLPKILAGRRVVVVTFPEARSLGLVTRLKGLLKDTLVAVIEDVRPNPDVEQLAGLYNRFWQNGNACDAIVAVGGGSAIDTAKALMVGTSSGKFDELISLLATGKSFTPSCVKPLIAVPTTAGTGSEVTPWATIWDAASQKKYSLHLNETWPEAAVIDPELMLSVPASTTVSTGLDALSHALESIWNVNSNPVSDTFAISAVQDIFGCLPALMKDLGNIELRERMALAALKAGMAFSNTKTALAHSISYEMTLRHGLVHGIACSFTLPIVLERAWAKSVDRDFALQRVFGPDLAQGAKLLREFLNGLGVKTEFSDYGVPDEEAAAMIARAMEGARGKNFIGAVAA
>2643557698
MPHTYHNPVSIHSGRGSLERLPAILHGRRVVLVTFPEARGLGLIARLEGLLKDSLVGVVEDVRPNPDVEQLEALYNKFWSEGASCDAIVAVGGGSAIDTAKALMVGTAGGKFHELVGLLATGQPFTPTSVKPLIAVPTTAGTGSEVTPWATIWDAGNQKKYSLHLDMTWPEAAIVDPELMTTVPAGTTVSTGLDALSHALESIWNVNANPVSDTFAVSAIQDIFTCLPALLRDLGNLDLREHMALAALKAGMAFSNTKTALAHSISYEMTLRHGLPHGIACSFTLPIVLEKAWAKSADRDLTLQRVFGPDLSAAKQRLRDFLNGLGVKTEFSDYGVADAEAAAMIARAMEGARGKNFIGAPMAA
>2844308088
MPHTYHNPVSIHSGRGSLEQLPAMLGGRRVVVVTFPEARGLGLIARLEGLLKDTLVGVVEDVRPNPDVEQLAGLYNRFWKDGTSCDAIVAVGGGSAIDTAKALMVGTASGQFDELVSLLATGKPFTPASVKPLIAVPTTAGTGSEVTPWATIWDARNQKKYSLHLDATWPEAAIVDPELMLSVPAGTTVSTGLDALSHALESIWNVNANPISDTFAVSAVQDIFACLPALRQDLGNLDLRERMALAALKAGMAFSNTKTALAHSISYEMTLRHGLPHGIACSFTLPIVLEKAWAQSADRDLTLQRVFGPDLSAAMQHLRDFLNGLGVKTEFADYGVADAEAAAMIARAMEGARGKNFIGATVAA
>2738455999
MPHAYRNPVSIHSGRGSLERLPSLLAGRRVALVTFPEARGLGLVDRLQTLLGDALVTVIDDVRPNPDVAQLRDLYNRFWQSDAPCDAIVAVGGGSAIDTAKALMVGTANGQFDELVALLATGKPFVPASVKPLIAVPTTAGTGSEVTPWATIWDAGNQKKYSLHLDATWPEAAIVDPELMRTVPAGTTVSTGLDALSHALEAIWNVNANPVSDTFAVSAVRDIFDCLPALLKDLDNLDLRERMALAALKAGMAFSNTKTALAHSISYEMTLRHGLAHGIACSFTLPLVLEKAWARSPDRDQTLQLIFGPDLATATQRLRAFLQGLGVKTEFADYGVADSEAAAMIARAMDGARGKNFIGAAALA
>2839301651
VSIHSGRGSLARLPSLLAGRRVALVTFPEARGLGLVDRLQALLGDALVTVIDDVRPNPDVAHLRELYNSFWQSDAPCEAIVAVGGGSAIDTAKALMVGTANGQFDELVALLATGKPFVPASVKPLIAVPTTAGTGSEVTPWATIWDAGNQKKYSLHLDATWPEAAIVDPELMLSVPAGTTVSTGLDALSHALEAIWNVNANPVSDTFAVSAVRDIFDCLPALLKDLGNLELRERMALAALKAGMAFSNTKTALAHSISYEMTLRHGLAHGIACSFTLPLVLEKAWARSPDRDRTLQLLFGTDLATATQRLRAFLQGLGVKTEFADYGVADSEAAAMIARAMDGARGKNFIGAAALA
>2804955583
MPHAYRNPVSIHSGRGSLARLPSLLAGRRVALVTFPEARGLGLVDRLQALLGDALVTVIDDVRPNPDVAHLRDLYNTFWQSDAPCDAIVAVGGGSAIDTAKALMVGTANGQFDELVALLATGKPFVPASVKPLIAVPTTAGTGSEVTPWATIWDAGNQKKYSLHLDATWPEAAIVDPELMLSVPAGTTVSTGLDALSHALEAIWNVNANPVSDTFAVSAVRDIFDCLPALLKDLGNLDLRERMALAALKAGMAFSNTKTALAHSISYEMTLRHGLAHGIACSFTLPLVLEKAWARSPDRDRTLQLLFGADLATATQRLRAFLQGLGVKTEFADYGVADSEAAAMIARAMDGARGKNFIGAAALA
>2732567708
MPHAYRNPVSIHSGRGSLARLPSLLAGRRVALVTFPEARGLGLVDRLQALLGDALVTVIDDVRPNPDVAHLRDLYNTFWQSDAPCDAIVAVGGGSAIDTAKALMVGTANGQFDELVALLATGKPFVPASVKPLIAVPTTAGTGSEVTPWATIWDAGNQKKYSLHLDATWPEAAIVDPELMLSVPAGTTVSTGLDALSHALEAIWNVNANPVSDTFAVSAVRDIFDCLPALLKDLGNLDLRERMALAALKAGMAFSNTKTALAHSISYEMTLRHGLAHGIACSFTLPLVLEKAWARSPDRDRTLQLLFGADLATATQQLRAFLQGLGVKTEFADYGVADSEAAAMIARAMDGARGKNFIGTAALA
>2855913341
MPHAYRNPVSIHSGRGSLARLPSLLAGRRVALVTFPEARGLGLVDRLQALLGDALVTVIDDVRPNPDVAHLRDLYNTFWQSDAPCDAIVAVGGGSAIDTAKALMVGTANGQFDELVALLATGKPFVPASVKPLIAVPTTAGTGSEVTPWATIWDAGNQKKYSLHLDATWPEAAIVDPELMLSVPAGTTVSTGLDALSHALEAIWNVNANPVSDTFAVSAVCDIFDCLPALLKDLGNLELRERMALAALKAGMAFSNTKTALAHSISYEMTLRHGLAHGIACSFTLPLVLEKAWARSPDRDRTLQLLFGADLATATQQLRAFLQGLGVKTEFADYGVADSEAAAMIARAMDGARGKNFIGAAALA
>2518267216
MPQAFHNPVSIHCGRGSLEQLPSILAGRRIAVVTFPEARALGLVARLEALLGDALVTVIDDVCPNPDVAHLSALYNRFWQSHARCDAVVAVGGGSAIDTAKALVVGTASGQFDELVGLLATGKPFAPARVKPLIAVPTTAGTGSEVTPWATIWDTANQKKYSLHLDATWPEAAIVDPELMLSVPAAVTVSTGLDALSHALESVWNVNANPISDTFAVSAVQDIFECLPALMADLGSIDLRERMSLAALKAGMAFSNTKTALAHSISYEMTLRHGLPHGIACSFTLPLVLEKAWARSPDRDRTLQQLFGPDQSTGTRRLRDFLQGLGVKTEFADYGVADGEAAAMIARAMDGARGKNFIGAVHA
>2732569578
MPQAFHNPVSIHCGRGSLEQLPSILAGRRIAVVTFPEARALGLVARLEALLGDALVTVIDDVCPNPDVAHLSALYNRFWQSHARCDAVVAVGGGSAIDTAKALVVGTASGQFDELVGLLATGKPFAPARVKPLIAVPTTAGTGSEVTPWATIWDTANQKKYSLHLDATWPEAAIVDPELMLSVPAAVTVSTGLDALSHALESVWNVNANPISDTFAVSAVQDIFECLPALMADLGSIDLRERMSLAALKAGMAFSNTKTALAHSISYEMTLRHGLPHGIACSFTLPLVLEKAWARSPDRDRTLQQLFGPDQSTGTRRLRDFLQGLGVKTEFADYGVADGEAAAMIARAMDGARGKNFIGAVHA
>2643555448
MPHAYHNPVSIHSGRGSLERLPSILAGRRVAIVTFPEARELGLVERLQKLLPASLVEVIDDVRPNPDVAHLSALYDRFWQTPGACDAIVAVGGGSAIDTAKALMVGTASGRFDELVDLLAAGKSFEPASVKPLIAVPTTAGTGSEVTPWATIWDTARQKKYSLHLQATWPEAAIVDPELMLSVPAGTTVSTGLDALSHALESVWNVNANPVSDTFAISAVQDIFECLPALVGDLCNIELRERMAMAALKAGLAFSNTKTALAHSISYEMTLRYGLPHGIACSFTLPIVLEKAWARSPDRDRTLQRLFGPDLRAGALRLRGFLQGLGVKTEFADYGVADAEAAAMIARAMDGARGRNFIGAMSA
>2831275073
MPHAYHNPVSIHSGRGSLERLPSILAGRRVAVVTFPEARELGLVERLEKLLPGSLVEVIDDVRPNPDVAHLSALYDRFWQSPDACDAIVAVGGGSAIDTAKALMVGTASGRFDELVDLLSAGKSFEPANVKPLIAVPTTAGTGSEVTPWATIWDSARQKKYSLHLQATWPEAAIVDPELMLSVPAGITVSTGLDALSHALESVWNVNANPVSDTFAISAVQDIFECLPALVKDLRSIELRERMAMAALKAGLAFSNTKTALAHSISYEMTLRYGLPHGIACSFTLPIVLEKAWARSPDRDRTLQRLFGPDLRAGALRLRDFLQGLGVKTEFADYGVADAEATAMIARAMDGARGRNFIGAVSA
>2599691950
MPHAYHNPVSIHSGRGSLERLPSILAGRRVAVVTFPEARELGLVERLEKLLPGSLVEVIDDVRPNPDVAHLSALYDRFWQTPDACDAIVAVGGGSAIDTAKALMVGTASGRFDELVDLLSAGKSFEPASVKPLIAVPTTAGTGSEVTPWATIWDAARQKKYSLHLQATWPEAAIVDPELMLSVPAGTTVSTGLDALSHALESVWNVNANPVSDTFAISAVQDIFECLPALVKDLRSIELRERMAMAALKAGLAFSNTKTALAHSISYEMTLRYGLPHGIACSFTLPIVLEKAWARSPDRDRTLQRLFGPDLRAAALRLRDFLQGLGVKTEFADYGVADAEATAMIARAMDGARGRNFIGAVSA
>2689726529
MPHAYHNPVSIHSGRGSLERLPSILAGRRVAVVTFPEARELGLVERLEKLLPGSLVEVIDDVRPNPDVAHLSALYDRFWQSPDACDAIVAVGGGSAIDTAKALMVGTASGRFDELVDLLSAGKSFEPASVKPLIAVPTTAGTGSEVTPWATIWDAARQKKYSLHLQATWPEAAIVDPELMLSVPAGTTVSTGLDALSHALESVWNVNANPVSDTFAISAVQDIFECLPALVKDLRSIELRERMAMAALKAGLAFSNTKTALAHSISYEMTLRYGLPHGIACSFTLPIVLEKAWARSPDRDRTLQRLFGPDLRAGALRLRDFLQGLGVKTEFADYGVADAEATAMIARAMDGARGRNFIGAVSA
>2791320927
MLHAFHNPVSIHCGQGSLGQLPGILAGRRVVVVTFPEARELGLVAQLRELLKDSLLGVIDDVRPNPDVAHLSALYNRFWESAEACDAVVAVGGGSAIDTAKALMVGTASGRFDELVGLLAAGRPFVPASVKPLIAVPTTAGTGSEVTPWATIWDAANQKKYSLHLDATWPEAAIVDPDLMLSVPAGTTISTGLDALSHALESVWNVNANPISDALAISAVEDIFECLPALASDLRNIELRERMALAALKAGLAFSNTKTALAHSISYEMTLRHGLAHGIACSFTLPLVLEKAWARSPDRDRTLRRLFGPDLRIAARRLRDFLQGLGVKTEFADYGVADSEAAAMIARAMDGARGKNFIGAVSA
>2689736106
MPHAYHNPVSIHCGRGSLERLPTILAGRRVVVVTFPEARELGLVSRLRELLKDSLLGVIDDVRPNPDVAHLSDLYNRFWQSPEACDAIVAVGGGSAIDTAKALMVGTASGQFDELVGLLATGKPFAPTSVKPLIAVPTTAGTGSEVTPWATIWDAARQKKYSLHLDATWPEAAIVDPELMLSVPAGTTVSTGLDALSHALESVWNVNANPISDTFAISAVQDIFECLPALRADLGNVELRERMALAALKAGLAFSNTKTALAHSISYEMTLRYGLAHGIACSFTLPIVLEKAWARSPDRDRTLQRLFGPDLAAGARRLRDFLQGLGVKTEFADYGVADSEAAAMIARAMDGARGKNFIGAVSAQ
>2735496514
MPHAYHNPVSIHCGRGSLERLPTILAGRRVVVVTFPEARELGLVARLRELLKDSLLGVIDDVRPNPDVAHLSDLYNRFWQSPEACDAIVAVGGGSAIDTAKALMVGTASGQFDELVGLLATGKPFAPTSVKPLIAVPTTAGTGSEVTPWATIWDAARQKKYSLHLDATWPEAAIVDPELMLSVPAGTTVSTGLDALSHALESVWNVNANPISDTFAISAVQDIFECLPALRADLGNIELRERMALAALKAGLAFSNTKTALAHSISYEMTLRYGLAHGIACSFTLPIVLEKAWARSPDRDRTLQRLFGPDLAAGARRLRDFLQGLGVKTEFADYGVADSEAAVMIARAMDGARGKNFIGAVSAQ
>2690390703
MPHAYHNPVSIHCGRGSLERLPTILAGRRVVVVTFPEARELGLVARLRELLKDSLLGVIDDVRPNPDVAHLSDLYNRFWQSPEACDAIVAVGGGSAIDTAKALMVGTASGQFDELVGLLATGKPFAPTSVKPLIAVPTTAGTGSEVTPWATIWDAARQKKYSLHLDATWPEAAIVDPELMLSVPAGTTVSTGLDALSHALESVWNVNANPISDTFAISAVQDIFECLPALRADLGNIELRERMALAALKAGLAFSNTKTALAHSISYEMTLRYGLAHGIACSFTLPIVLEKAWARSPDRDRTLQRLFGPDLAAGARRLRDFLQGLGVKTEFADYGVADSEAAAMIARAMDGARGKNFIGAVSA
>2690307698
MPHAYHNPVSIHCGRGSLERLPTILAGRRVVVVTFPEARELGLVARLRELLKDSLLGVIDDVRPNPDVAHLSDLYNRFWQSPEACDAIVAVGGGSAIDTAKALMVGTASGQFDELVGLLATGKPFAPTSVKPLIAVPTTAGTGSEVTPWATIWDAARQKKYSLHLDATWPEAAIVDPELMLSVPAGTTVSTGLDALSHALESVWNVNANPISDTFAISAVQDIFECLPALRADLGNIELRERMALAALKAGLAFSNTKTALAHSISYEMTLRYGLAHGIACSFTLPIVLEKAWARSPDRDRTLQRLFGPDLAAGARRLRDFLQGLGVKTEFADYGVADSEAAAMIARAMDGARGKNFIGAVSA
>2758162704
MSHAFHNPVAVHCGRGSLAQLPSILAGRRVVVVTFPEARALGLIARLEALLKDALVEVIDDVRPNPDVAHLCALYDRFWQSAGACDAIVAVGGGSAIDTAKALMVGTASGTFDELVGLLAAGKPFVPAGVKPLIAVPTTAGTGSEVTPWATLWDAANQKKYSLHLDATWPEAAIVDPELMLSVPAGTTVSTGLDALSHALESVWNVNANPISDTFAISAVQDIFECLPALRLELGSIELRERMALAALKAGLAFSNTKTALAHSISYEMTLRHGLPHGIACSFTLPLVLEKAWSRSPDRDRTLQRLFGPDVRAGARRLREFLQGLGVKTEFADYGVADSEAAAMIARAMDGARGRNFIGAVPATAG
>2738883066
MPHAFHNPVAIHCGRGSLAQLPAVLAGRRVVVVTFPEARELGLVARLRALLKDALLGVIDDVRPNPDVSHLAALYNRFWQSADGCDAIVAVGGGSAIDTAKALMVGTASGRFDELVGLLATGKPFVPAGVKPLIAVPTTAGTGSEVTPWATLWDAANQKKYSLHLDATWPEAAIVDPELMLSVPAGTTVSTGLDALSHALESVWNVNANPISDTFAISAVQDIFECLPALRADLGSIELRERMALAALKAGLAFSNTKTALAHSISYEMTLRHGLPHGIACSFTLPLVLEKAWARSPDRDRTLQRLFGTDLAAGAARLRAFLQGLGVKTEFADYGVADGEAAAMIARAMEGARGKNFIGAVSA
>2652627332
MIHSYHNPVSIHGGTGSLELLPQVLRGRRAVVVTFPEARALGLVARLEALLGADLVAVIEDIQPNPDVAQLEGLYNSFWSDPDACDAIVAVGGGSAIDTAKALMVGTANCQFGSLVGLLATGMPFTPARVKPLIAVPTTAGTGSEVTPWATIWDARNQKKYSLHLDATWPEAAIIDASLMLSVPLGTTVSTGLDALSHALESVWNVNANPISDTYAISAAEDILETLPALIHNASDIMLRERMAMAALKAGLAFSNTKTALAHSISYEMTLRHGLPHGIACSFTLPMVLEKAWACCPERDRALQRLFGPSLPVAQDRLRDFLQGLGVKTEFADYGVSNDEADAIIARAMDGARGKNFIGAMYAA
>2732711043
MIHAYYNPVSIHCGLGSLDRLPALLHGRRAVVVTFPEARALGLVARLEALLGADLVAVIEDVQPNPDVAQLSGLYNRFWEQPDACDAIVAVGGGSAIDTAKALMVGTAGGRFDSLVSLLATGKPFVPAHVKPLIAVPTTAGTGSEVTPWATIWDAASQKKYSLHLDATWPEAAIVDPGLMVSVPLGTTVSTGLDALSHALESVWNVNANPISDTYAVSAVEDIFETLPALVRNPADIALRERMALAALKAGLAFSNTKTALAHSISYEMTLRHGLPHGIACSFTLPLVLEKAWARRPDRDRTLQRLFGPSLQAGQQRLRAFLQGLGVKTEFADYGVSDEEAGAMIARALDGARGRNFIGAVPA
>2848617432
MIHAYHNPVSIHCGAGALDQLPALLHGRRAVVVTFPEARALGLVARLEALLGADLAGLIEDVQPNPDVAQLSGLYNRFWEQADRCDAIVAVGGGSAIDTAKALMVGTRSGRFDSLISLLASGKSFTPAQVKPLIAVPTTAGTGSEVTPWATIWDAANQKKYSLHLPQTWPEAAIVDAQLMLSVPRGTTIATGLDALSHALESIWNVNANPVSDTFAISAVEDIFDTLPQLAENLDDLALRERMALAALKAGLAFSNTKTALAHSISYEMTLRHGLPHGIACSFTLPLVLEKAWARRPDRDRTLQRLFGPSLAGGQQRLRALLQGLGVKTEFADYGVTDAEAGAMIARALDGARGRNFIGAVPA
>2858724399
MIHAYHNPVSIHCGAGALDQLPALLHGRRAVVVTFPEARALGLVARLEALLGADLAGLIEDVQPNPDVAQLSGLYNRFWEQADRCDAIVAVGGGSAIDTAKALMVGTRSGRFDSLISLLASGKSFTPAQVKPLIAVPTTAGTGSEVTPWATIWDAANQKKYSLHLPQTWPEAAIVDAQLMLSVPRGTTIATGLDALSHALESIWNVNANPVSDTFAISAVEDIFDTLPQLAENLDDLALRERMALAALKAGLAFSNTKTALAHSISYEMTLRHGLPHGIACSFTLPLVLEKAWARRPDRDRTLQRLFGPSLAGGQQRLRALLQGLGVKTEFADYGVTDAEAGAMIARALDGARGRNFIGAVPA
>2858688014
MIHAYHNPVSIHCGAGALDQLPALLHGRRAVVVTFPEARALGLVARLEALLGADLAGLIEDVQPNPDVAQLSGLYNRFWEQADRCDAIVAVGGGSAIDTAKALMVGTRSGRFDSLISLLASGKSFTPAQVKPLIAVPTTAGTGSEVTPWATIWDAANQKKYSLHLPQTWPEAAIVDAQLMLSVPRGTTIATGLDALSHALESIWNVNANPVSDTFAISAVEDIFDTLPQLAENLDDLALRERMALAALKAGLAFSNTKTALAHSISYEMTLRHGLPHGIACSFTLPLVLEKAWARRPDRDRTLQRLFGPSLAGGQQRLRALLQGLGVKTEFADYGVTDAEAGAMIARALDGARGRNFIGAVPA
>2855641065
MTHAYHNPVSIHCGAGALDRLPALLHGRRAVVVTFPEARALGLVARLEALLGADLAGLIEDVQPNPDVAQLSDLYNRFWEQADRCDAIVAVGGGSAIDTAKALMVGTRSGRFDSLISLLATGKSFTPAQVKPLIAVPTTAGTGSEVTPWATIWDAANQKKYSLHLPQTWPEAAIVDAQLMLSVPRGTTIATGLDALSHALESIWNVNANPVSDTFAVSAVEDIFETLPQLVQHLDDLALRERMALAALKAGLAFSNTKTALAHSISYEMTLRHGLPHGIACSFTLPLVLEKAWARRPDRDRTLQRLFGPSLAGGQQRLRALLQGLGVKTEFADYGVTDAEAGAMIARALDGARGRNFIGAVPA
>2858742802
MPHAYHNPVSIHCGAGALDQLPALLHGRRAVVVTFPEARQLGLVARLEALLGADLAGLIEDVQPNPDVAQLSGLYNRFWEHADRCDAIVAVGGGSAIDTAKALMVGTRSGRFDSLISLLASGKSFTPAQVKPLIAVPTTAGTGSEVTPWATIWDAANQKKYSLHLPQTWPEAAIVDAQLMLSVPRGTTIATGLDALSHALESIWNVNANPVSDTFAVSAVEDIFETLPQLVQQPDDLSLRERMALAALKAGLAFSNTKTALAHSISYEMTLRHGLPHGIACSFTLPMVLEKAWACRPDRDRTLQRLFGPSLAAGQQRLRAFLQGLGVKTEFADYGVSDDEAGAMIARALDGARGRNFIGAVPA
>2766777450
MTPVYHNPVSIHCGVGALDRLPALLHGRRAVVVTFPEARALGLVARLEALLGADLAGLIEDVQPNPDVAQLSGLYNRFWEHADRCDAIVAVGGGSAIDTAKALMAGTRSGRFDSLISLLASGKSFTPAQAKPLIAVPTTAGTGSEVTPWATIWDAANQKKYSLHLPQTWPEAAIVDAQLMLSVPRGTTIATGLDALSHALESIWNVNANPVSDTFAVSAVEDIFDTLPQLADHLDDLALRERMALAALKAGLAFSNTKTALAHSISYEMTLRHGLPHGIACSFTLPLVLEKAWARRPDRDRTLQRLFGPSLDGGQQRLRALLQGLGVKTEFADYGVSDAEAGAMIARALDGARGRNFIGAVPA
>2766808067
MIHAYHNPVSIHCGAGALDQLPALLHGRRAVVVTFPEARALGLVARLEALLGADLAGLIEDVQPNPDVAQLSGLYHRFWEQADRCDAIVAVGGGSAIDTAKALMVGTRSGRFDSLISLLASGKSFTPAQARPLIAVPTTAGTGSEVTPWATIWDAANQKKYSLHLPQTWPAAAIVDAQLMLSVPRATTIATGLDALSHALESIWNVNANPVSDTFAVSAVEDIFDTLPQLARNLDDLALRERMALAALKAGLAFSNTKTALAHSISYEMTLRHGVPHGIACSFTLPLVLEKAWARRPDRDRTLQRLFGPSLPAAQQRLRGFLQGLGVKTEFADYGVSDDEAGAMIARALDGARGRNFIGAVPA
>2766795435
MIHAYHNPVSIHCGAGALDQLPALLHGRRAVVVTFPEARALGLVARLEALLGADLAGLIEDVQPNPDVAQLSGLYHRFWEQADRCDAIVAVGGGSAIDTAKALMVGTRSGRFDSLISLLASGKSFTPAQARPLIAVPTTAGTGSEVTPWATIWDAANQKKYSLHLPQTWPAAAIVDAQLMLSVPRATTIATGLDALSHALESIWNVNANPVSDTFAVSAVEDIFDTLPQLARNLDDLALRERMALAALKAGLAFSNTKTALAHSISYEMTLRHGVPHGIACSFTLPLVLEKAWARRPDRDRTLQRLFGPSLPAAQQRLRGFLQGLGVKTEFADYGVSDDEAGAMIARALDGARGRNFIGAVPA
>2824171050
MIHAYHNPVSIHCGAGALDQLPALLHGRRAVVVTFPEARALGLVARLEALLGADLAGLIEDVQPNPDVAQLSGLYHRFWEQADRCDAIVAVGGGSAIDTAKALMVGTRSGRFDSLISLLASGKSFTPAQARPLIAVPTTAGTGSEVTPWATIWDAANQKKYSLHLPQTWPAAAIVDAQLMLSVPRATTIATGLDALSHALESIWNVNANPVSDTFAVSAVEDIFDTLPQLARNLDDLALRERMALAALKAGLAFSNTKTALAHSISYEMTLRHGVPHGIACSFTLPLVLEKAWARRPDRDRTLQRLFGPSLPAAQQRLRGFLQGLGVKTEFADYGVSDDEAGAMIARALDGARGRNFIGAVPA
>2858761797
MIHAYHNPVSIHCGAGALDQLPALLHGRRAVVVTFPEARALGLVARLEALLGADLAGLIEDVQPNPDVAQLSGLYHRFWEQADRCDAIVAVGGGSAIDTAKALMVGTRSGRFDSLISLLASGKSFTPAQSRPLIAVPTTAGTGSEVTPWATIWDAANQKKYSLHLPQTWPAAAIVDAQLMLSVPRATTIATGLDALSHALESIWNVNANPVSDTFAVSAVEDIFDTLPQLARNLDDLALRERMALAALKAGLAFSNTKTALAHSISYEMTLRHGVPHGIACSFTLPLVLEKAWARRPDRDRTLQRLFGPSLPAAQQRLRGFLQGLGVKTEFADYGVSDDEAGAMIARALDGARGRNFIGAVPA
>2855597773
MIHAYHNPVSIHCGAGALDQLPALLHGRRAVVLTFPEARALGLVARLEALLGADLAGLIEDVQPNPDVAQLSGLYNRFWEQADRCDAIVAVGGGSAIDTAKALMVGTRSGRFDSLISLLASGKSFTPAQVKPLIAVPTTAGTGSEVTPWATIWDAANQKKYSLHLPQTWPAAAIVDAQLMLSVPRATTIATGLDALSHALESIWNVNANPVSDTFAVSAVEDIFDTLPQLARNLDDLALRERMALAALKAGLAFSNTKTALAHSISYEMTLRHGVPHGIACSFTLPLVLEKAWARRPDRDRTLQRLFGPSLPAAQQRLRGFLQGLGVKTEFADYGVSDDEAGAMIARALDGARGRNFIGAVPA
>2513952655
MIHAYHNPVSIHCGAGALDQLPALLHGRRAVIVTFPEARALGLVARLEALLGADLAGLIEDVQPNPDVAQLSGLYNRFWEHADRCDAIVAVGGGSAIDTAKALMVGTRSGRFDSLISLLASGKSFAPAQVKSLIAVPTTAGTGSEVTPWATIWDAANQKKYSLHLPQTWPEAAIVDAQLMLSVPRGTTIATGLDALSHALESIWNVNANPVSDTFAVSAVEDIFETLPQLAGNLDDRSLRERMALAALKAGLAFSNTKTALAHSISYEMTLRHGLPHGIACSFTLPLVLEKAWARRPDRDRTLQRLFGPSLPAAQQRLRGFLQGLGVKTEFADYGVSDDEAGAMIARALDGARGKNFIGAVPA
>2846738357
MIHVYHNPVSIHCGAGALDQLPALLHGRRAVIVTFPEARALGLVARLEALLGADLAGLIEDVQPNPDVAPLSGLYNRFWEHADRCDAIVAVGGGSAIDTAKALMVGTRSGRFDSLISLLASGKSFAPAQVKPLIAVPTTAGTGSEVTPWATIWDAANQKKYSLHLPQTWPEAAIVDAQLMLSVPRGITIATGLDALSHALESIWNVNANPVSDTFAVSAVEDIFETLPQLADNLDDLSLRERMALAALKAGLAFSNTKTALAHSISYEMTLRHGLPHGIACSFTLPLVLEKAWARRPDRDRTLQRLFGPSLPAAQQRLRGFLQGLGVKTEFADYGVSDDEAGAMIARALDGARGKNFIGAVPA
>2850563084
MIHAYHNPVSIHCGAGALDQLPALLHGRRAVIVTFPEARALGLVARLEALLGADLAGLIEDVQPNPDVAQLSGLYNRFWEHADRCDAIVAVGGGSAIDTAKALMVGTRSGRFDSLISLLASGKSFAPAQVKPLIAVPTTAGTGSEVTPWATIWDAANQKKYSLHLPQTWPEAAIVDAQLMLSVPRGTTIATGLDALSHALESIWNVNANPVSDTFAVSAVEDIFETLPQLADNLDDLSLRERMALAALKAGLAFSNTKTALAHSISYEMTLRHGLPHGIACSFTLPLVLEKAWARRPDRDRTLQRLFGPSLPAAQQRLRGFLQGLGVKTEFADYGVSDDEAGAMIARALDGARGKNFIGAVPA
>2858749477
MTHAYHNPVSIHCGAGALDQLPALLHGRRAVVVTFPEARALGLLARLEALLGADLAGMIEDVQPNPDVAHLSGLYNRFWEHADRCDAIVAVGGGSAIDTAKALMAGTRSGRFDSLVSLLASGKSFTPAQVKPLIAVPTTAGTGSEVTPWATIWDAANQKKYSLHLPQTWPEAAIVDAQLMLSVPRGTTIATGLDALSHALESIWNVNANPVSDTFAVSAVEDIFETLPQLARNLDDLALRERMALAALKAGLAFSNTKTALAHSISYEMTLRHGLPHGIACSFTLPLVLEKAWARRPDRDRTLQRLFGPSLPAAQQRLRGFLQGLGVKTEFADYGVSDDEAGAMIARALEGARGKNFIGAVPA
>2858733350
MTHAYHNPVSIHCGAGALDQLPALLHGRRAVVVTFPEARALGLVARLEALLGADLAGLIEDVQPNPDVAHLSGLYNRFWEHADRCDAIVAVGGGSAIDTAKALMVGTRSGRFDSLVSLLASGKSFTPAQVKPLIAVPTTAGTGSEVTPWATIWDAANQKKYSLHLPQTWPEAAIVDAQLMLSVPRGTTIATGLDALSHALESIWNVNANPISDTFAVSAVEDIFETLPQLVQELDDLSLRERMALAALKAGLAFSNTKTALAHSISYEMTLRHGLPHGIACSFTLPLVLEKAWARRPDRDRTLQRLFGPSLADGQQRLRALLQGLGVKTEFADYGVSDDEAGAMIARALDGARGKNFIGAVPA
>2858718207
MTHAYHNPVSIHCGAGALDQLPALLHGRRAVVVTFPEARALGLVARLEALLGADLAGLIEDVQPNPDVAHLSGLYNRFWEHADRCDAIVAVGGGSAIDTAKALMAGTRSGRFDSLVSLLASGKSFTPAQVKPLIAVPTTAGTGSEVTPWATIWDAANQKKYSLHLPQTWPEAAIVDAQLMLSVPRGTTIATGLDALSHALESIWNVNANPVSDTFAVSAVEDIFDTLPQLARNLDDLALRERMALAALKAGLAFSNTKTALAHSISYEMTLRHGLPHGIACSFTLPLVLEKAWARRPDRDRTLQRLFGPSLDGGQQRLRALLQGLGVKTEFADYGVSDDEAGAMIARALEGARGKNFIGAVPA
>2846716755
MTHAYHNPVSIHCGAGALDQLPALLHGRRAVVVTFPEARALGLVARLEALLGADLAGLIEDVQPNPDVAHLSGLYNRFWEHADRCDAIVAVGGGSAIDTAKALMAGTPSGRFDSLVSLLASGKSFTPAQVKPLIAVPTTAGTGSEVTPWATIWDAANQKKYSLHLPQTWPEAAIVDAQLMLSVPRGTTIATGLDALSHALESIWNVNANPVSDTFAVSAVEDIFETLPQLVQNLDDLSLRERMALAALKAGLAFSNTKTALAHSISYEMTLRHGLPHGIACSFTLPLVLEKAWARRPDRDRTLQRLFGPSLDGGQQRLRALLQGLGVKTEFADYGVSDDEAGAMIARALDGARGKNFIGAVPA
>2855616017
MTHAYHNPVSIHCGAGALDQLPALLHGRRAVVVTFPEARALGLVARLEALLGADLAGLIEDVQPNPDVAHLSGLYNRFWEHADRCDAIVAVGGGSAIDTAKALMAGTRSGRFDSLVSLLASGKSFTPAQVKPLIAVPTTAGTGSEVTPWATIWDAANQKKYSLHLPQTWPEAAIVDAQLMLSVPRGTTIATGLDALSHALESIWNVNANPVSDTFAVSAVEDIFETLPQLVRNLDDLSLRERMALAALKAGLAFSNTKTALAHSISYEMTLRHGLPHGIACSFTLPLVLEKAWARRPDRDRTLQRLFGPSLDGGQQRLRALLQGLGVKTEFADYGVSDDEAGAMIARALDGARGKNFIGAVPA
>650988996
MIHAYHNPVSIHCGAGSLDQLPALLHGRRVVVVTFPEARALGLVARLEALLGADLVGMIEDVRPNPDVAQLSGLYDRFWEHADACDAIVAVGGGSAIDTAKALMVGTRTGRFDSLISLLAAGKPFTPAQVKPLIAVPTTAGTGSEVTPWATIWDAAKQKKYSLHLEATWPEAAIVDAELMMSVPRGTTISTGLDALSHALESIWNVNANPISDTFAISAVEDIFDTLPELVRNLDDIALRERMALAALKAGLAFSNTKTALAHSISYEMTLRHGLPHGIACSFTLPMVLEKAWARRPDRDRTLQRLFGPVLDHGQQRLRAFLQGLGVKTEFADYGVTDDEAGAMITRALDGARGKNFIGAVSA
>2858674256
MNHAYHNPVSIHCGAGSLDRLPALLHGRRVVVVTFPEARALGLVARLEALLGADLAGLIEDVQPNPDVAQLSGLYNRFWEDADACDAIVAVGGGSAIDTAKALMVGTRSGRFDSLISLLATGKAFTPAQVKPLIAVPTTAGTGSEVTPWATIWDAANQKKYSLHLQATWPEAAIVDAELMMSVPRDTTISTGLDALSHALESIWNVNANPVSDTFAISAVEDIFDTLPELVRNLDDIGLRERMALAALKAGLAFSNTKTALAHSISYEMTLRHGLPHGIACSFTLPMVLEKAWARRPDRDRTLQRLFGPVLGDGQQRLRAFLQDLGVKTEFADYGVSDDEAGAMIARALDGARGKNFIGAVPA
>2753471691
MNHAYHNPVSIHCGAGSLDQLPALLHGRRVIVVTFPEARALGLVARLEALLGADLVGLIEDVQPNPDVAQLSGLYNRFWEHADACDAIVAVGGGSAIDTAKALMVGTRSGRFDSLISLLATGKSFTPAQVKPLIAVPTTAGTGSEVTPWATIWDAANQKKYSLHLQATWPEAAIVDAELMMSVPRGTTISTGLDALSHALESIWNVNANPISDTFAISAVEDIFDTLPELVRNLDDIGLRERMALAALKAGLAFSNTKTALAHSISYEMTLRHGLPHGIACSFTLPMVLEKAWARRPDRDRTLQRLFGPVLGNGQQRLRAFLQDLGVKTEFADYGVSDDEAGAMIARALDGARGRNFIGAVPA
>2819545038
MMQRFHNPVVIHFGAGSLRHLPQVMGPGKAVLVTFPEARALGLVAEVEQLLGERLSYVIDNVQPNPDVAELGAMYEQFWRHGQACETIVALGGGSVIDTAKALLVGTASGSFQELLALLADARPFAPPMAKKLVAIPTTAGTGSEVTPWATIWDAGQQKKYSLHLDCTWPMAAIVDPALMLSLPGKTTVSTGLDALSHALESIWNVNANPISDTYAVSAIHDILACLPALAADLGNFGLRSAMALAALKAGLAFSNTKTALAHSISYEMTLRHGLPHGIACSFTLPMVLRMAWGADPSRDAVLQQVFGAGPEAAERQLRQFLLQLGVGSRFSDYGVTAEEAQQMVRRAMDGARGKNFIGKDDTLVFA
>2648574477
MVDTFYNPVTTYFGKGSLCKLKELTENETVTLVTFPEAESLGLIEKIKLLLGDRLVHIIQNVQPNPDVIQLKEIYEYFWEKFEDCDTVLAIGGGSSIDTAKALIVGTESKKFEELLEPLVTGKKFTPTKYKKLIAVPTTAGTGSEVTPWATIWDSKEQKKYSLHLDCTWPKVAIIDPDLMLTVPRAITISTGLDALSHALESIWNVNSNPVSDIFAISAIEDILDCLPKLSQDLLNENLRSKMALAALKAGIAFSNTKTALAHSISYEMTLRYGLAHGIACSFTLPYVLGLAWGKSKSRDQIFKKMFGNSLEDAQTQLLNFLHSLDVKTEFCDYGVYADEQMEMINYAMQGARGKNFIGVSLS
>2835300529
MTKQFSNPVRTYFGPGSLKEISGLAVNKKVTLVTFPEARSLGLVAHIQGLLGESLVHIVEDVQPNPDVSYLKGVYETFWQTAGDSDIVLAVGGGSAIDTAKALIVGTRTGTFQELLDLLSTGKAFTPVASKALIAVPTTAGTGSEVTPWATIWDQQAQKKYSLHLEQTWPAVAIIDPELMLTVPEKVTVSTGLDALSHALESIWNVNANPISDTFAISAIEDILMYLPQLQMDLGNIHLRSKMALAALKAGMAFSNTKTALAHSISYEMTLRYGLPHGIACSFTLPYVLGLAWGCDPSRDQVFEQLFGPDREQAQERLRHFLQSVGVKTEFIDYGVQAQEQDDMIAYAMHGARGKNFIAA
>2846873908
MTKQFSNPVRTYFGPGSLKEISGLAINKKVTLVTFPEARSLGLVAHIQGLLGESLVHIVEDVQPNPDVSYLKGVYETFWQTAGDSDIVLAVGGGSAIDTAKALIVGTRAGTFQELLDLLSTGKAFTPVASKALIAVPTTAGTGSEVTPWATIWDQQAQKKYSLHLEQTWPAVAIIDPELMLTVPEKVTVSTGLDALSHALESIWNVNANPISDTFAISAIEDILMYLPQLQMDLGNIHLRSKMALAALKAGMAFSNTKTALAHSISYEMTLRYGLPHGIACSFTLPYVLGLAWGCDPSRDQVFEQLFGPDRRQAQERLRHFLQSVGVKTEFIDYGVQAQEQDDMIAYAMQGARGKNFIAA
>2562799010
MTAYFSNPVRTCFGPGSLNEISTLAANKTVTLVTFPEARGLGLVERIRNLLGDRLIHVVEDVQPNPDVSYLKDVYESFWQQAGQTDIVLTVGGGSAIDTAKALIVGTQTGTFQELLDLLSTGKAFTPVQAKSLIAVPTTAGTGSEVTPWATIWDQQAQKKYSLHLEQTWPAVAIIDPELMLTVPEKVTVSTGLDALSHALESIWNVNANPISDTFAVSAIQDILTYLPLLQKDLGNIQLRSKMALAALKAGMAFSNTKTALAHSISYEMTLRHGLPHGIACSFTLPFVLGLAWGCDPSRDLVFESLFGPDRKQAQAHLRDFLLSVGVKTEFEDYGVGPDEQAAMITYAMQGARGKNFIAA
>2632581252
MTAYFSNPVRTCFGPGSLSEISTLAANKKVTLVTFPEARGLGLVERIGNLLGDRLIHVVEDVQPNPDVSYLKDVYESFWQQARQTDIVLAVGGGSAIDTAKALIVGTQTGTFQELLDLLSTGKAFTPVQAKSLIAVPTTAGTGSEVTPWATIWDQQAQKKYSLHLEQTWPAVAIIDPELMLTVPEKVTVSTGLDALSHALESIWNVNANPISDTFAVSAIQDILTYLPLLQKDLGNIQLRSKMALAALKAGMAFSNTKTALAHSISYEMTLRHGLPHGIACSFTLPFVLGLAWGCDPSRDLVFESLFGPDRKQAQAHLRDFLLSVGVKTEFEDYGVGPDEQAAMITYAMQGARGKNFIAA
>2835285640
MTAYFSNPVRTCFGPGSLNEISTLAANKKVTLVTFPEARGLGLVERIGSLLGDRLIHVVEDVQPNPDVSYLKDVYESFWQQARQTDIVLAVGGGSAIDTAKALIVGTQTGTFQELLDLLSTGKAFTPVQAKSLIAVPTTAGTGSEVTPWATIWDQQAQKKYSLHLEQTWPAVAIIDPELMLTVPEKVTVSTGLDALSHALESIWNVNANPISDTFAVSAIQDILTYLPLLQKDLGNIQLRSKMALAALKAGMAFSNTKTALAHSISYEMTLRHGLPHGIACSFTLPFVLGLAWGCDPSRDLVFESLFGPDRKQAQAHLRDFLLSVGVKTEFEDYGVGPDEQAAMITYAMQGARGKNFIAA
>2765583635
MPTQFHNPVAIHFGAGSLDRLGELTHDERVVLVTFPEARALGLVERVRSLLGERLVQVIDNVQPNPDVAWLRTVHEGFWGEHGDCHTVLALGGGSAIDTAKALVVGTASGRFDELLELLASGRAFTPARSKRLIAVPTTAGTGSEVTPWATIWDEASQRKYSLHLGCTWPSLAIVDPQLMLSAPAGVTLASGLDALSHALEAIWNRNANPISDTLAESAIGEVLDCLPSLCADLGNLQMRERMALAALKAGLAFSNTRTALAHSISYPMTLRHGVPHGIACSFTLPHVLGLAWGRDAGRDRVLQRVFGRDLGAAQARLRGFLQGLGVRTEFADYGVEAAEAELLVAQALKGARGVNFVGA
>2669214672
MSQKFHNPVATFFGNDSLKEIRTLTENQHVALVTFPEARSLGLIDRVQALLGDRLAYIVEDVQPNPDVAQLAGLYERFWQQAGHCHTVIALGGGSAIDTAKALIVGTQSGRFNELLELLAAGQAFTPAQARSLIAIPTTAGTGSEVTPWATIWDSANLKKYSLHLECTWPKAAIIDPQLMLTVPRGITVSTGLDALSHAMESIWNVNANPVSDTFAVSAIGDVLACLPALCKDLGNLELRARMALAAMKAGLAFSNTKTALAHSISYEMTLRHGLPHGIACSFTLPMVLGLAWGRDPARDQVLQQVFGPDLGTAQQRLRQFLHSLDVKTDFSDYGVDANEAEQIVGYALLGARGKNFIGAERSPVH
>2811617275
MSQKFHNPVATFFGNDSLKEIRTLTENQHVALVTFPEARSLGLIDRVQALLGDRLAYIVEDVQPNPDVAQLAGLYERFWQQAEHCQTVIALGGGSAIDTAKALIVGTQSGRFNELLELLAAGQTFTPAQAKSLIAIPTTAGTGSEVTPWATIWDSANLKKYSLHLECTWPKAAIIDPQLMLTVPRGITVSTGLDALSHAMESIWNVNANPVSDTFAVSAISDVLACLPALCKDLGNLELRARMALAAMKAGLAFSNTKTALAHSISYEMTLRHGLPHGIACSFTLPMVLGLAWGRDPARDQVLQQVFGPDLGTAQQRLRQFLHSLDVKTDFSDYGVDASEAEQIVGYALLGARGKNFIGAERSPVH
>2667577833
MPAHFHNPVATYFGSGSLSQITALTAGQKVALVTFPEARGLGLIKQVEDLLGERLVYVFEDVQPNPDVNQLRSVYEHFWQHAEHCDVVFALGGGSAIDTAKALIVGTESGHFDELLALLAQGNPFTPAHCKTLIAAPTTAGTGSEVTPWATIWDSAQKKKYSLHLECTWPKAAIVDPDLMLTVPAGVTVSTGLDALSHALESIWNVNANPISDTFAVSAIEEVFLCLPALRKNLHSQELRSRMALAALKAGMAFSNTKTALAHSISYEMTLRHGLPHGIACSFSLPYVLGLAWGRDHERDRVLQRVFGPDLAKAQNHLQNFLQSLEVKTEFSDYGVSDTEAREMVEYALQGARGKNFIGARAA
>2739295203
MISRFFNPVDTRFGWGSLDQLASLTEHQRVALVTFPEARALGLVDRIQALLGERLVHVIEDVQPNPDVAHLRRTYEQFWQQAGECDTVIAVGGGSAIDTAKALIVGTERGSFDELLALLASGKAFLPARCKRLIAAPTTAGTGSEVTPWATIWDTEQQKKYSLHLDCTWPSVALIDPELMVTVPMGVTVSTGLDALSHALEAIWNHNANPISDTFAVSAIEDILECLPKLQHNLDSRELRSRMALAALKAGMAFSNTKTALAHSISYEMTLRHGLPHGIACSFTLPLVLGLAWGQDAERDRILQRVFGSDLNQAQAWLRTFLHSLSVKTEFADYGVSAEQAQTLLNDAIKGARGQNFIGSASALR
>2523730369
MPAYFHNPVATCFGSGSLSRISDLTAGQQVALVTFPEARALGLIDQVQALLGERLCHVVEDVQPNPDVAQLRTTYERFWAEAGDCQTVIALGGGSAIDTAKALIVGTESGQFDELLHLLALGQPFTPARCKALIAAPTTAGTGSEVTPWATIWDSAAQKKYSLHLDCTWPKAAIVDPDLMLTVPAGVTVSTGLDALSHALEAIWNVNANPLSDTFAVSAIEDILDCLPQLQRDLGNRDLRARMALAALKAGMAFSNTKTALAHSISYEMTLRHGLPHGIACSFSLPLVLGLAWGRDGGRDRTLQRVFGPDLEQARTRLRNFLHSLGVKTDFADYGVGADEAQAMIAHALQGARGKNFIGASAA
>2794557904
MPAYFHNPVATCFGSGSLSRISDLTAGQQVALVTFPEARALGLIDQVQALLGERLCHVVEDVQPNPDVAQLRTTYERFWAEAGDCQTVIALGGGSAIDTAKALIVGTESGQFDELLHLLALGQPFTPARCKALIAAPTTAGTGSEVTPWATIWDSAAQKKYSLHLDCTWPKAAIVDPDLMLTVPAGVTVSTGLDALSHALEAIWNVNANPLSDTFAVSAIEDILDCLPQLQRDLGNRDLRARMALAALKAGMAFSNTKTALAHSISYEMTLRHGLPHGIACSFSLPLVLGLAWGRDGGRDRTLQRVFGPDLEQARTRLRNFLHSLGVKTDFADYGVGADEAQAMIAHALQGARGKNFIGASAA
>2706226508
MSAYFHNPVATCFGSGSLNQLSTLTERQNVALVTFPEARALGLIDRVQALLGERLVYIVEDVQPNPDVAQLRSTYERFWAEAEDCQTVIALGGGSAIDTAKALIVGTDSGQFDELLGLLALGQPFTPARSKALIAIPTTAGTGSEVTPWATLWDSAAQKKYSLHLECTWPKLAIVDPELMLTVPPAVTVSTGLDALSHALEAIWNVNANPLSDTFAVSAIEDILDCLPKLQRDLSNRDLRARMALAALKAGMAFSNTKTALAHAISYEMTLRHGLPHGIACSFSLPLVLGLAWGRDSARDCTLQRVFGPDLEQARARLREFLQSLGVKTDFADYGVDADEAQAMIAHALQGARGKNFIGARAV
>2872575117
MPAFFHNPVATCFGSGSLDQICTLSENHNVALVTFPEARGLGLIDRVQALLGERLVYIVEDVQPNPDVAQLRSTYERFWVEAEHCQTVIALGGGSAIDTAKALIVGTESGQFDELLGLLALGKPFTPARSKALIAAPTTAGTGSEVTPWATIWDSAAQKKYSLHLDCTWPKAAIVDPELMLTVPAGVTVSTGLDALSHALEAIWNVNANPLSDTFAVSAIEDILDCLPQLQRDLGNRDLRARMALAALKAGMAFSNTKTALAHSISYEMTLRHGVPHGIACSFSLPLVLGLAWGRDSARDCTLQRIFGPNLDQASTRLRAFLHNLGVMTDFADYGVDADEAQAMIAHALQGARGKNFIGASAA
>2609735807
MPGHFHNPVATCFGSGSLQHLRTLTEARTVALVTFAEARSLGLVDRVKHLLGERLVYIIEDVQPNPDVAQLRGTYERFWAEAGDCDMVIALGGGSAIDTAKALIVGTASGQFDELLGLLALGESFVPVRSKALIAVPTTAGTGSEVTPWATLWDTGQQKKYSLHLPCTWPVAAIVDPDLMLTVPAGVTVSTGLDALSHALEAIWNVNANPLSDTFAVSAIEDILDCLPSLRADLGCKVLRGRMALAALKAGMAFSNTKTALAHSISYEMTLRHGVPHGIACSFSLPLVLGLAWGRDRGRDQVLQRVFGDDLGQAQARLRGFLHGLGVKTEFADYGVPEAEARAMIASALQGARGKNFIGAQAA
>2745383004
MPAYFHNPVASHFGAGSLNRIVELTEGQTVALVIFPEARALGLLARIEALLGERLVHVVEDVQPNPDVAHLRATYETFWREAAGCETVLAVGGGSAIDTAKALMVGTASGRFDELLGLLAAGKPFTPPRCKTLIAAPTTAGTGSEVTPWATLWDAGAQKKYSLHLDCTWPQVALIDPELMLTVPAGVTLSTGLDALSHALEAIWNVNANPLSDTFAISAIEDILDCLPRLRGDLENPDLRARMALAALKAGMAFSNTKTALAHSISYEMTLRHGLPHGIACSFTLPRVLGLAWGRDAARDQTLQRVFGADLDQAQARLRDFLHSLGVKTEFADYGVSEEQAQAMIRNALQGARGKNFIGSQAA
>2532028648
MPAYFHNPVASHFGAGSLNRIVELTEGQTVALVIFPEARALGLLARIEALLGERLVHVVEDVQPNPDVAHLRATYETFWREAADCETVLAVGGGSAIDTAKALMVGTASGRFDELLGLLAAGKPFTPPRCKTLIAAPTTAGTGSEVTPWATLWDAGAQKKYSLHLDCTWPRVALIDPELMLTVPAGVTVSTGLDALSHALEAIWNVNANPLSDTFAISAIEDILDCLPRLRGDLENPDLRARMALAALKAGMAFSNTKTALAHSISYEMTLRHGLPHGIACSFTLPRVLGLAWGRDAARDQTLQRVFGADLDQAQARLRDFLHSLGVKTEFADYGVSEEQAQAMIRHALQGARGKNFIGSQAA
>2824218398
MSAHFHNPVATYFGSGSLSQIAALTEGQTVALVTFPEARGLGVIDKIQALLGERLIHVVEDVQPNPDVAQLSETYERFWAQAGSCETVLAVGGGSAIDTAKALIVGTASGRFDELLTLLGSGKPFTPARCKALIAAPTTAGTGSEVTPWATIWDAGQQKKYSLHLECTWPKAAIIDPDLMLTVPAGVTVSTGLDALSHALESIWNVNANPISDTFAISAIEDILECLPELRENLGSRELRARMALAALKAGMAFSNTKTALAHSISYEMTLRHGLPHGIACSFTLPYVLGLAWGRDAVRDQTLQRVFGPDLAEAQARLRSFLHRLGVKTEFTDYGVTEVEAQEMILFAMQGARGKNFIGSRAA
>2731459182
SNNNFHNPVTTVFGGGSLDQIARHCPGKVALVTFPEAEQLGLVARVRSLLGERLVCVIDNVQPNPDVAWLRGVHEAFWAQHGDCDTVLALGGGSAIDTAKALIVGTASGHFDELLELLASGKPFSPARHKTLVAAPTTAGTGSEVTPWATLWDAGQQKKYSLHLSCTWPSVALIDPELMLSVPGGVTVSTGLDALSHALESIWNHNANPLSDTFALSAIDDILDCLPRLQQDLGNRELRARMALAALKAGLAFSNTKTALAHSISYEMTLRHGLPHGIACSFTLPLVLGLAWGRDAGRDQILQKPSAATWQRPNSACEHFSISWACAPNSQTTA
>641548374
MPACFHNPVTTVFGGGSLDQIAEHCPGKVALVTFPEAAQLGLLARVRSLLGERLVCVIDNVQPNPDVAWLRGVHEAFWAQHGDCDTVLALGGGSAIDTAKALIVGTASGRFDELLDLLASGKPFVPPRHKTLVAAPTTAGTGSEVTPWATLWDAGQQKKYSLHLPCTWPSVALIDPQLMLSVPAAVTVSTGLDALSHALESIWNHNANPLSDTFALSAIEDILDCLPRLQQDLGNPELRARMALAALKAGLAFSNTKTALAHSISYEMTLRHGLPHGIACSFTLPLVLGLAWGRDAGRDQTLQKAFGHDLAAAQQRLRAFLHRLGVRTEFEDYGVTAAEAEAMIDAALQGARGRNFIGAQAA
>2670790582
MPACFHNPVTTVFGGGSLDQIAEHCPGKVALVTFPEAAQLGLLARVRSLLGERLVCVIDNVQPNPDVAWLRGVHEAFWAQHGDCDTVLALGGGSAIDTAKALIVGTASGRFDELLDLLASGKPFVPPRHKALVAAPTTAGTGSEVTPWATLWDAGQQKKYSLHLPCTWPSVALIDPQLMLSVPAAVTVSTGLDALSHALESIWNHNANPLSDTFALSAIEDILDCLPRLQQDLGNPELRARMALAALKAGLAFSNTKTALAHSISYEMTLRHGLPHGIACSFTLPLVLGLAWGRDAGRDQTLQKAFGHDLAAAQQRLRAFLHRLGVRTEFEDYGVTAAEAEAMIDAALQGARGRNFIGAQAA
>2731466828
MPACFHNPVTTIFGGGSLDQIAQHCPGKVALVTFPEAEQLGLVARVRSLLGERLVCVIDKVQPNPDVAWLRGVHEAFWARHGDCDTVLALGGGSAIDTAKALIVGTASGHFDELLELLASGKPFTPARHKTLVAAPTTAGTGSEVTPWATLWDAGQQKKYSLHLTCTWPSVALIDPELMLSVPAGVTVSTGLDALSHALESIWNHNANPLSDTFALSAIDDILDCLPRLQQDLGNRELRARMALAALKAGLAFSNTKTALAHSISYEMTLRHGLPHGIACSFTLPLVLGLAWGRDAERDQTLQKAFGRDLAAAQQRLRAFLHQLGVRTEFADYGVTAAEAEAMIEPQCRAPAGSTFQECRLAVPRGPAPENK
>2554223033
MPACFHNPVTTIFGGGSLDQIAQHCPGKVALVTFPEAEQLGLVARVRSLLGERLVCVIDKVQPNPDVAWLRGVHEAFWARHGDCDTVLALGGGSAIDTAKALIVGTASGHFDELLELLASGKPFTPARHKTLVAAPTTAGTGSEVTPWATLWDAGQQKKYSLHLTCTWPSVALIDPELMLSVPAGVTVSTGLDALSHALESIWNHNANPLSDTFALSAIDDILDCLPRLQQDLGNRELRARMALAALKAGLAFSNTKTALAHSISYEMTLRHGLPHGIACSFTLPLVLGLAWGRDAERDQTLQKAFGRDLAAAQQRLRAFLHQLGVRTEFADYGVTAAEAEAMIDAAMQGARGRNFIGAQAAGHFAFFL
>2563653888
MPACFHNPVTTIFGGGSLDQIAQHCPGKVALVTFPEAEQLGLVARVRSLLGERLVCVIDKVQPNPDVAWLRGVHEAFWARHGDCDTVLALGGGSAIDTAKALIVGTASGHFDELLELLASGKPFTPARHKTLVAAPTTAGTGSEVTPWATLWDAGQQKKYSLHLTCTWPSVALIDPELMLSVPAGVTVSTGLDALSHALESIWNHNANPLSDTFALSAIDDILDCLPRLQQDLGNRELRARMALAALKAGLAFSNTKTALAHSISYEMTLRHGLPHGIACSFTLPLVLGLAWGRDAERDQTLQKAFGRDLAAAQQRLRAFLHQLGVRTEFADYGVTAAEAEAMIDAAMQGARGRNFIGAQAAGHFAFFL
>2784973148
MPACFHNPVTTVFGGGSLDQIAQHCSGKVALVTFPEAEQLGLVARVRSLLGERLVCVIDNVQPNPDVAWLRGVHEAFWARHGDCDTVLALGGGSAIDTAKALIVGTASGHFDELLELLASGKPFTPARHKTLVAAPTTAGTGSEVTPWATLWDAGQQKKYSLHLSCTWPSVALIDPELMLSVPAGVTVSTGLDALSHALESIWNHNANPLSDTFALSAIDDILDCLPRLQQDLGNRELRARMALAALKAGLAFSNTKTALAHSISYEMTLRHGLPHGIACSFTLPLVLGLAWGRDAGRDQILQKAFGRDLAAAQQRLRAFLHQLGVRTEFADYGVTAAEAQAMIDAAMQGARGRNFIGAQAA
>2583822051
MPACFHNPVTTVFGGGSLDQIAQHCPGKVALVTFPEAEQLGLVARVRSLLGERLVCVIDNVQPNPDVAWLRGVHEAFWARHGDCDTVLALGGGSAIDTAKALIVGTASGHFDELLELLASGKPFTPARHKTLVAAPTTAGTGSEVTPWATLWDAGQQKKYSLHLSCTWPSVALIDPELMLSVPAGVTVSTGLDALSHALESIWNHNANPLSDTFALSAIDDILDCLPRLQQDLGNRELRARMALAALKAGLAFSNTKTALAHSISYEMTLRHGLPHGIACSFTLPLVLGLAWGRDAGRDQILQKAFGRDLAAAQQRLRAFLHRLGVRTEFADYGVTAAEAQAMIDAAMQGARGRNFIGAQAA
>2808866961
MPACFHNPVTTVFGGGSLDQIAQHCPGKVALVTFPEAEQLGLVARVRSLLGERLVCVIDNVQPNPDVAWLRGVHEAFWARHGDCDTVLALGGGSAIDTAKALIVGTASGHFDELLELLASGKPFTPARHKTLVAAPTTAGTGSEVTPWATLWDAGQQKKYSLHLSCTWPSVALIDPELMLSVPAGVTVSTGLDALSHALESIWNHNANPLSDTFALSAIDDILDCLPRLQQDLGNRELRARMALAALKAGLAFSNTKTALAHSISYEMTLRHGLPHGIACSFTLPLVLGLAWGRDAGRDQILQKAFGRDLAAAQQRLRAFLHQLGVRTEFADYGVTAAEAQAMIDAAMQGARGRNFIGAQAA
>2646511875
MPACFHNPVTTVFGGGSLDQIARHCPGKVALVTFPEAEQLGLVARVRSLLGERLVCVIDNVQPNPDVAWLRGVHEAFWAQHGDCDTVLALGGGSAIDTAKALIVGTASGHFDELLELLASGKPFSPARHKTLVAAPTTAGTGSEVTPWATLWDAGQQKKYSLHLSCTWPSVALIDPELMLSVPGGVTVSTGLDALSHALESIWNHNANPLSDTFALSAIDDILDCLPRLQQDLGNRELRARMALAALKAGLAFSNTKTALAHSISYEMTLRHGLPHGIACSFTLPLVLGLAWGRDAGRDQILQKAFGRDLAAAQQRLRAFLHQLGVRTEFADYGVTAAEAQAMIDAAMQGARGRNFIGAQAA
>2555748224
MPACFHNPVTTVFGGGSLDQIARHCPGKVALVTFPEAEQLGLVARVRSLLGERLVCVIDNVQPNPDVAWLRGVHEAFWAQHGDCDTVLALGGGSAIDTAKALIVGTASGHFDELLELLASGKPFSPARHKTLVAAPTTAGTGSEVTPWATLWDAGQQKKYSLHLSCTWPSVALIDPELMLSVPAGVTVSTGLDALSHALESIWNHNANPLSDTFALSAIDDILDCLPRLQQDLGNRELRARMALAALKAGLAFSNTKTALAHSISYEMTLRHGLPHGIACSFTLPLVLGLAWGRDAGRDQILQKAFGRDLAAAQQRLRAFLHQLGVRTEFADYGVTAAEAQAMIDAAMQGARGRNFIGAQAA
>2611060233
MPACFHNPVSTVFGAGSLARIAELCPGKVALVTFPEAAQLGLVERVRGLLGERLVCVIDNVQPNPDVAWLRDVHERFWAENGDCDSVFALGGGSAIDTAKALIVGTESGSFNELLELLASGKPFTPARHKPLIAAPTTAGTGSEVTPWATLWDTARQKKYSLHLACTWPQVALIDPELMLSVPGGVTVSTGLDALSHALEAIWNHNANPISDTFAVSAIEDILDCLPQLQQDLGNPELRARMALAALKAGMAFSNTKTALAHSISYEMTLRHGLPHGIACSFTLPMVLGLAWGRDSDRDRTLQKVFGPDLDAAQQRLRGFLHRLGVRTEFEDYGVTAAEAEAMIDEAMQGARGRNFIGSQAA
>2788760694
MPALFHNPVATVFGSGSLERLPALCPGVTLVTFPEAAQLGLVERVRGLLGERLVCVIDDVQPNPDVAWLRTVHERFWQVNAECDTVLALGGGSAIDTAKALIVGTASGRFDELLELLASGKPFTPARCKTLVAAPTTAGTGSEVTPWATLWDAAQQKKYSLHLACTWPKVALIDPDLMLSVPAAVTVSTGLDALSHALESIWNHNANPISDTFAISAIEDILECLPRLEQDLGNRELRARMALAALKAGMAFSNTKTALAHSISYEMTLRHGLPHGIACSFTLPLVLGLAWGRDVGRDQALKKVFGNDLADAQHQLRGFLHRLGVKTEFEDYGVDAEAEAMIDFAMQGARGRNFIGSHAA
>2667513586
MPALFHNPVATVFGSGSLERLPALCPGKVALVTFPEAAQLGLVERVRGLLGERLVCVIDDVQPNPDVAWLRTVHERFWQVNAECDTVLALGGGSAIDTAKALIVGTASGRFDELLELLASGKPFTPARCKTLVAAPTTAGTGSEVTPWATLWDAAQQKKYSLHLACTWPKVALIDPDLMLSVPAAVTVSTGLDALSHALESIWNHNANPISDTFAISAIEDILECLPRLEQDLGNRELRARMALAALKAGMAFSNTKTALAHSISYEMTLRHGLPHGIACSFTLPLVLGLAWGRDAGRDQALKKVFGNDLADAQHQLRGFLHRLGVKTEFEDYGVDAEAEAMIDFAMQGARGRNFIGSHAA
>2555245923
MPALFHNPVATVFGSGSLERLPALCPGKVALVTFPEAAQLGLVERVRGLLGERLVYVIDDVQPNPDVAWLRTVHERFWQVNAECDTVLALGGGSAIDTAKALIVGTASGRFDELLELLASGKPFTPARCKTLVAAPTTAGTGSEVTPWATLWDAAQQKKYSLHLACTWPKVALIDPDLMLSVPAAVTVSTGLDALSHALESIWNHNANPISDTFAISAIEDILECLPRLEQDLGNRELRARMALAALKAGMAFSNTKTALAHSISYEMTLRHGLPHGIACSFTLPLVLGLAWGRDAGRDQALKKVFGNDLADAQHQLRGFLHRLGVKTEFEDYGVDAEAEAMIDFAMQGARGRNFIGSHAA
>2708630316
MPARFHNPVATVFGSGSLDQLPALCPGKVALVTFPEARGLGLVDRVQALLGERLVHVIDDVQPNPDVAWLRGEHERFWAESADCDSVFALGGGSAIDTAKALIVGTASGRFDELLELLAAGRPFAPARCKRLVAAPTTAGTGSEVTPWATIWDAQQQKKYSLHLDCTWPAAAIVDPELMLSVPAGVTVSTGLDALSHALESIWNHNANPLSDTFAISAIEDILDCLPRLHNDLRNRELRSRMALAALKAGMAFSNTKTALAHSISYEMTLRHGLPHGIACSFTLPLVLGLAWGRDAARDQTLRKVFGHDLEKAQARLRNFLHSLGVKTEFGDYGVTPAEAEAMIDFAMQGARGRNFIGSRAA
>2540739819
MPARFHNPVATVFGGGSLDRIADLCEGKVALVTFPEAAQLGLIDRVRSLLGERLAYVIDDVQPNPDVAWLRDVHERFWREAADCSTVFALGGGSAIDTAKALIVGTASGHFDELLDLLAAGKPFAPARSKTLIAAPTTAGTGSEVTPWATIWDAQRQKKYSLHLDCTWPKVALIDPDLMLSVPAGVTVSTGLDALSHALESIWNHNANPISDTFAISAIEDILDCLPRLQQDLSNRELRSRMALAALKAGMAFSNTKTALAHSISYEMTLRHGLPHGIACSFTLPLVLGLAWGRDADRDRTLQRVFGHDLAGAQKRLREFLHRLGVKTEFGDYGVTAAEAEAMINFAMQGARGRNFIGSQAA
>2743559624
MPARFHNPVATVFGGGSLDRIAELSDGKVALVTFPEAAQLGLIERVRHLLGERLAYVIDDVQPNPDVAWLRNVHERFWREAGDCTTVFALGGGSAIDTAKALVVGTGSGRFDELLDLLAAGKPFVPARHKTLVAAPTTAGTGSEVTPWATLWDAQQQKKYSLHLDCTWPQVALIDPDLMLSVPAGVTVSTGLDALSHALESIWNHNANPISDTFALSAIEDILDCLPHLQQDLGNRELRSRMALAALKAGMAFSNTKTALAHSISYEMTLRHGLPHGIACSFTLPLVLGLAWGRDADRDRVLQRVFGSDLQGAQQRLREFLHRLGVKTEFGDYGVTSAEAEAMIDFAMQGARGRNFIGSQAA
>2663027492
MPARFHNPVATVFGGGSLDRIAELCDGKVALVTFPEAAQLGLIERVRHLLGERLAYVIDDVQPNPDVAWLRNVHERFWREAGDCTTVFALGGGSAIDTAKALVVGTGSGRFDELLDLLAAGKPFVPPRHKTLVAAPTTAGTGSEVTPWATIWDAQQQKKYSLHLDCTWPQVALIDPDLMLSVPAGVTVSTGLDALSHALESIWNHNANPISDTFAISAIEDILDCLPRLQQDLGNRELRSRMALAALKAGMAFSNTKTALAHSISYEMTLRHGLPHGIACSFTLPLVLGLAWGRDADRDSVLQRVFGNDLKGAQQRLREFLHRLGVKTEFGDYGVTSAEAEAMIDFAMQGARGRNFIGSQAA
>2671791650
MPARFHNPVATVFGGGSLERIADLCQGKVALVTFPEAAQLGLIERVRHLLGDRLAYVIDDVQPNPDVAWLRDVHERFWREAGDCTTVFALGGGSAIDTAKALVVGTGSGRFDELLDLLAAGKPFVPARHKILVAAPTTAGTGSEVTPWATIWDTQQQKKYSLHLDCTWPQVALIDPDLMLSVPAGVTVSTGLDALSHALESIWNHNANPISDTFAISAIEDILDCLPRLQQDLGNRELRSRMALAALKAGMAFSNTKTALAHSISYEMTLRHGLPHGIACSFTLPLVLGLAWGRDADRDRVLQRVFGSDLKGAQKRLREFLHRLGVKTEFGDYGVTAAEAEAMIDFAMQGARGRNFIGSQAA
>2581921561
MPARFHNPVATVFGGGSLERIADLCQGKVALVTFPEAAQLGLIERVRHLLGERLAYVIDDVQPNPDVAWLRDVHERFWREAGDCTTVFALGGGSAIDTAKALVVGTGSGRFDELLDLLAAGKPFVPARHKTLVAAPTTAGTGSEVTPWATIWDAQQQKKYSLHLDCTWPQVALIDPDLMLSVPAGVTVSTGLDALSHALESIWNHNANPISDTFAISAIEDILDCLPRLQQDLGNRELRSRMALAALKAGMAFSNTKTALAHSISYEMTLRHGLPHGIACSFTLPLVLGLAWGRDADRDRVLQRVFGSDLNGAQKRLREFLHRLGVKTEFGDYGVTAAEAEAMIDFAMQGARGRNFIGSQAA
>2651797630
VTPWATIWDAQQQKKYSLHLDCTWPQVALIDPDLMLSVPAGVTVSTGLDALSHALESIWNHNANPISDTFAISAIEDILDCLPRLQQDLGNRELRSRMALAALKAGMAFSNTKTALAHSISYEMTLRHGLPHGIACSFTLPLVLGLAWGRDADRDRVLQRVFGSDLKGAQKRLREFLHRLGVKTEFGDYGVTAAEAEAMIDFAMQGARGRNFIGSQAA
>2525345731
MTARFHNPVDTRFGCGSLRQLASLTENQKVALVIFPEARALGLLDRLNVLLGERLVHVVEDVQPNPDVAQLRDTYERFWREAGDCQTVIAVGGGSAIDTAKALIVGTASGSFDELLTLLATGQAFVPARAKALIAVPTTAGTGSEVTPWATLWDVANQKKYSLHLDCTWPKVAIVDPELMMTVPAGVTVSTGLDALSHALESIWNHNANPISDTYAVSAIEGILDCLPQLRLDPGNKELRSRMALAALKAGMAFSNTKTALAHSISYEMTLRYGLPHGIACSFTLPLVLGLAWGRDEARDRTLQGMFGPDLHKAQARLRAFLHSLDVKTEFGDYGLSPEQSRSILETAARGARGRNFIGSSAD
>2562415310
MTARFHNPVDTRFGCGSLRELASLTANQDVALVIFPEARALGLLNRLQLLLGERLVHVVEDVQPNPDVAQLRDTYERFWREAADCQTVIAVGGGSAIDTAKALIVGTESGSFDDLLELLSSGRPFVPARAKTLIAAPTTAGTGSEVTPWATIWDTAGQKKYSLHLDCTWPKVAIVDPELMMTVPAGVTVSTGLDALSHALESIWNVNANPISDTFAISAIEDILDCLPKLRRDLGNRELRSRMAQAALKAGMAFSNTKTALAHSISYEMTLRYGLPHGIACSFTLPLVLGLAWGRDEARDRTLQRVFGPDLHKAQARLREFLHSLDVKTEFGDYGVTAKEAEAIIEFAMQGARGRNFIGSRAA
>2808392707
MTARFHNPVDTRFGCGSLRDLASLTENQKVALVIFPEARALGLLGRLQLLLGERLVHVVEDVQPNPDVAQLRHTYERFWHEAADCQTVIAVGGGSAIDTAKALIVGTESGSFDELLGLLSTGQAFVPARAKSLIAAPTTAGTGSEVTPWATIWDAGNQKKYSLHLDCTWPKVAIVDPELMLTVPAGVTVSTGLDALSHALESIWNVNANPLSDTFAVSAIEDILDCLPQLRRDLGNRELRSRMALAALKAGMAFSNTKTALAHSISYEMTLRYGLPHGIACSFTLPLVLGLAWGRDEARDRTLQRVFGPDLRKAQARLREFLHSLEVKTEFGDYGVTAREAEAIIEFAMQGARGKNFIGSQAA
>2794560464
MPARFHNPVDTRFGWGGLEALSTITEGQDVALVIFPEARALGLVERIRELLGERLVYVIEDVQPNPDVAHLRDTYERFWQHAGHCQTVLAVGGGSAIDTAKALIVGTESGRFDELLGLLASGKPFVPARCKALIAAPTTAGTGSEVTPWATIWDTAAQKKYSLHLECTWPKVAIIDPQLMLTVPAGVTVSTGLDALSHALESIWNVNANPISDTFALSAITDILECLPLLLRDLSSQALRTRMALAALKAGMAFSNTKTALAHSISYEMTLRHGLPHGIACSFTLPLVLGLAWGHDQERDQTLQRLFGNDLDKAQGQLRDFLHSLGVKTEFADYGVAAKDAEAIIQYALQGARGKNFIGARAA
>2557105856
MPARFHNPVDTRFGWGGLEALSTITEGQDVALVIFPEARALGLVERIRELLGERLVYVIEDVQPNPDVAHLRDTYERFWQHAGHCQTVLAVGGGSAIDTAKALIVGTESGRFDELLGLLASGKPFVPARCKALIAAPTTAGTGSEVTPWATIWDTAAQKKYSLHLECTWPKVAIIDPQLMLTVPAGVTVSTGLDALSHALESIWNVNANPISDTFALSAITDILECLPLLLRDLSSQALRTRMALAALKAGMAFSNTKTALAHSISYEMTLRHGLPHGIACSFTLPLVLGLAWGHDQERDQTLQRLFGNDLDKAQGQLRDFLHSLGVKTEFADYGVAAKDAEAIIQYALQGARGKNFIGARAA
>2632987864
MTSRFYNPVETRFGWGSLLELADITEHQTVALVTFPEARGLGLVQRIEDLLGDRLVYVIEDVQPNPDVAQLRGTYERFWREAGDCQVVVAVGGGSAIDTAKALIVGTESGTFDELLALLSTGQPFAPARSKILVAAPTTAGTGSEVTPWATIWDSLSQKKYSLHLECTWPKVAIVDPQLMLTVPASVTVSTGLDALSHALESIWNINGNAVSDTFAVAAIEDILECLPLLRNDLSNPQLRTRMALAALKAGLAFSNTKTALAHSISYEMTLRHGLPHGIACSFTLPLVLGLAWGHDEARDRTLQRIFGTDMQHAQRQLREFLHNLGVKTEFTDYGVNAGEAQEMVRIAMQGARGKNFIGSRAA
>2655924090
MTARFQNPVDTRFGWGSLQELDALTEQQTVALVTFPEARGLGLVDRLQELLGDRLVYVFEDVQPNPDVAHLRSTYEDFWQRADTCDVVLAVGGGSAIDTAKALIVGTASGRFDELLALLATGKPFTPPRCKQLIAAPTTAGTGSEVTPWATIWDSASQKKYSLHLECTWPRVAIIDPQLMLTVPAGVTVSTGLDALSHALESIWNVNANPVSDTFAISAIEDILECLPRLHKDLSSQELRTRMALAALKAGLAFSNTKTALAHSISYEMTLRHGLPHGIACSFTLPLVLGLAWGHDATRDRTLQRIFGEDLAKAQQQLREFLHSLGVKTEFADYGVSAKDAEDIIHLAMQGARGKNFIGSQAA
>2635690181
MTARFQNPVDTRFGWGSLQELDALTEQQTVALVTFPEARGLGLVDRLQKLLGDRLVYVFEDVQPNPDVAHLRSTYEDFWQRADTCDVVLAVGGGSAIDTAKALIVGTASGRFDELLALLATGKPFTPPRCKQLIAAPTTAGTGSEVTPWATIWDSASQKKYSLHLECTWPRVAIIDPQLMLTVPAGVTVSTGLDALSHALESIWNVNANPVSDTFAISAIEDILECLPRLHKDLSSQELRTRMALAALKAGLAFSNTKTALAHSISYEMTLRHGLPHGIACSFTLPLVLGLAWGHDATRDRTLQRIFGEDLAKAQQQLREFLHSLGVKTEFADYGVSAKDAEDIIHLAMQGARGKNFIGSQAA
>2620397271
MTARFQNPVDTRFGWGSLQELAALTEQQTVALVTFPEARGLGLVDRLQALLGERLVYVFEDVQPNPDVAHLRSTYENFWQQAGGCDVVLAVGGGSAIDTAKALIVGTESGRFDELLTLLATGKPFTPPHCKQLIAAPTTAGTGSEVTPWATIWDSASQKKYSLHLDCTWPRVAIIDPQLMLTVPAGVTVSTGLDALSHALEAIWNVNANPVSDTFAISAIEDILECLPSLQKDLSSQELRTRMALAALKAGLAFSNTKTALAHSISYEMTLRHGLPHGIACSFTLPLVLGLAWGHDVTRDRTLQRVFGEDLPKAQQQLREFLHALGVKTEFADYGVSAQDAEDIIHLAMQGARGKNFIGSQAA
>2617431832
MTARFQNPVDTRFGWGSLQELAAITEQQTVALVTFPEARGLGLVDRLQALLGERLVYVFEDVQPNPDVAHLRSTYEDFWQQAGDCDVVLAVGGGSAIDTAKALIVGTASGRFDELLNLLATGKPFTPPRCKQLIAAPTTAGTGSEVTPWATIWDSASQKKYSLHLDCTWPRVAIIDPQLMLTVPASVTVSTGLDALSHALESIWNVNANPVSDTFAISAIEDILECLPSLQKDLSSQELRTRMALAALKAGLAFSNTKTALAHSISYEMTLRHGLPHGIACSFTLPLVLGLAWGHDATRDRVLQRVFGADLPKAQQQLREFLHALGVKTEFADYGVSAKDADDIIHLAMQGARGKNFIGSQAA
>2653160739
MTARFQNPVDTRFGWGSLQDLAAITEQQRVALVTFPEARGLGLVDRLQRLLGERLIYIVEDVQPNPDVGHLRSTYEHFWQHAGDCDVVLAVGGGSAIDTAKALIVGTESGHFDELLALLAAGKPFTPARCKQLIAAPTTAGTGSEVTPWATIWDSASQKKYSLHLDCTWPRVAIIDPQLMLTVPASVTVSTGLDALSHALEAIWNVNANPVSDTFAISAIEDILECLPRLHKDLSSQELRTRMALAALKAGLAFSNTKTALAHSISYEMTLRHGLPHGIACSFTLPLVLGLAWGHDATRDRILQRVFGEDLLTAQQQLREFLHSLGVKTEFADYGVSAKDAEDIIHLAMQGARGKNFIGSQAA
>2794572431
MTARFQNPVDTRFGWGSLQDLAAITEQQRVALVTFPEARGLGLVDRLQRLLGERLIYIVEDVQPNPDVGHLRSTYEHFWQHAGECDVVLAVGGGSAIDTAKALIVGTESGHFDELLALLAAGKPFTPARCKQLIAAPTTAGTGSEVTPWATIWDSASQKKYSLHLDCTWPRVAIIDPQLMLTVPASVTVSTGLDALSHALEAIWNVNANPVSDTFAISAIEDILECLPRLHKDLSSQELRTRMALAALKAGLAFSNTKTALAHSISYEMTLRHGLPHGIACSFTLPLVLGLAWGHDATRDRILQRVFGEDLLTAQQQLREFLHSLGVKTEFADYGVSAKDAEDIIHLAMQGARGKNFIGSQAA
>2731842355
MTARFQNPVDTRFGWGSLQDLAAITEQQRVALVTFPEARGLGLVDRLQSLLGERLIYVFEDVQPNPDVAHLRSTYEHFWQHAGDCDVVLAVGGGSAIDTAKALIVGTESGRFDELLSLLATGKPFTPAHCKQLIAAPTTAGTGSEVTPWATIWDSASQKKYSLHLDCTWPRVAIIDPQLMLTVPAGVTVSTGLDALSHALEAIWNVNANPVSDTFAISAIEDILECLPRLHKDLSSQELRTRMALAALKAGLAFSNTKTALAHSISYEMTLRHGLPHGIACSFTLPLVLGLAWGHDATRDRTLQRVFGADLSKAQQQLREFLHSLGVKTEFADYGVSAKDAEAIIQLAMQGARGKNFIGSQAA
>2609647676
MTARFQNPVDTRFGWGSLQDLAAITEQQRVALVTFPEARGLGLVDRLQSLLGERLIYVFEDVQPNPDVAHLRSTYEHFWQHAADCDVVLAVGGGSAIDTAKALIVGTESGRFDELLSLLATGKPFTPARCKQLIAAPTTAGTGSEVTPWATIWDSASQKKYSLHLDCTWPRVAIIDPQLMLTVPAGVTVSTGLDALSHALEAIWNVNANPVSDTFAISAIEDILECLPRLHKDLSSQELRTRMALAALKAGLAFSNTKTALAHSISYEMTLRHGLPHGIACSFTLPLVLGLAWGHDATRDRTLQRVFGADLSKAQQQLREFLHSLGVKTEFADYGVSAKDAEAIIQLAMQGARGKNFIGSQAA
>2758205874
MTARFQNPVDTRFGWGSLQDLAAITEQQRVALVTFPEARGLGLVDRLQSLLGERLIYVFEDVQPNPDVAHLRSTYEHFWQHAADCDVVLAVGGGSAIDTAKALIVGTESGRFDELLSLLATGKPFTPARCKQLIAAPTTAGTGSEVTPWATIWDSASQKKYSLHLDCTWPRVAIIDPQLMLTVPAGVTVSTGLDALSHALEAIWNVNANPVSDTFAISAIEDILECLPRLHKDLSSQELRTRMALAALKAGLAFSNTKTALAHSISYEMTLRHGLPHGIACSFTLPLVLGLAWGHDATRDRTLQRVFGADLSKAQQQLREFLHSLGVKTEFADYGVSAKDAEAIIQFAMQGARGKNFIGSQAA
>2681827110
MTARFQNPVDTRFGWGSLQDLAALTEQQTVALVTFPEARGLGLVDRLQALLGERLVYVFEDVQPNPDVAHLRNTYEHFWQHAGACDVVLAVGGGSAIDTAKALIVGTESGRFDELLSLLATGKPFTPARCKQLIAAPTTAGTGSEVTPWATIWDSASQKKYSLHLDCTWPRVAIIDPQLMLTVPASVTVSTGLDALSHALEAIWNVNANPVSDTFAISAIEDILECLPRLHKDLSSHELRSRMALAALKAGLAFSNTKTALAHSISYEMTLRHGLPHGIACSFTLPMVLGLAWGHDATRDRTLQRLFGADLGKAQQQLREFLHSLGVKTEFADYGVSAKDAEAIIQLAMQGARGKNFIGSQAA
>2758165612
MTARFQNPVDTRFGWGSLQDLAAITEQQTVALVTFPEARGLGLVDRLQALLGERLIYIVEDVQPNPDVAHLRSTYEQFWQHAGDCDVVLAVGGGSAIDTAKALIVGTESGRFDELLSLLSSGKPFTPAHCKQLIAAPTTAGTGSEVTPWATIWDSASQKKYSLHLDCTWPRVAIIDPQLMLTVPAGVTVSTGLDALSHALEAIWNVNANPVSDTFAISAIEDILECLPRLHKDLSSHDLRSRMALAALKAGLAFSNTKTALAHSISYEMTLRHGLPHGIACSFTLPLVLGLAWGHDATRDRTLQRVFGADLGKAQQQLREFLHSLGVKTEFADYGVSAKDAEAIIHLAMQGARGKNFIGSQAA
>2819419888
MTARFQNPVDTRFGWGSLQDLAAITEQQRVALVTFPEARGLGLVDRLQRLLGERLIYIVEDVQPNPDVAHLRSTYEHFWQHAGDCDVVLAVGGGSAIDTAKALIVGTESGRFDELLSLLSSGKPFTPARCKQLIAAPTTAGTGSEVTPWATIWDSASQKKYSLHLDCTWPRVAIIDPQLMLTVPASVTVSTGLDALSHALEAIWNVNANPVSDTFAISAIEDILECLPRLHKDLSSHELRSRMALAALKAGLAFSNTKTALAHSISYEMTLRHGLPHGIACSFTLPLVLGLAWGQDATRDRTLQRVFGADLGKAQQQLREFLHSLGVKTEFADYGVSAKDAEAIIHLAMQGARGKNFIGSQAA
>2511415440
MTARFQNPVDTRFGWGSLQDLAAITEQQTVALVTFPEARGLGLVDRLQRLLGERLIYIVEDVQPNPDVAHLRSTYEHFWQHAGDCDVVLAVGGGSAIDTAKALIVGTESGRFDELLSLLSSGKPFTPARCKQLIAAPTTAGTGSEVTPWATIWDSASQKKYSLHLDCTWPRVAIIDPQLMLTVPASVTVSTGLDALSHALEAIWNVNANPVSDTFAISAIEDILECLPRLHKDLSSHELRSRMALAALKAGLAFSNTKTALAHSISYEMTLRHGLPHGIACSFTLPLVLGLAWGHDATRDRTLQRVFGADLGKAQQQLREFLHSLGVKTEFADYGVSAKDAEAIIHLAMQGARGKNFIGSQAA
>2788616497
MTARFQNPVDTRFGWGSLQDLAAITEQQTVALVTFPEARGLGLVDRLQRLLGERLIYIVEDVQPNPDVAHLRSTYEHFWQHAGDCDVVLAVGGGSAIDTAKALIVGTESGRFDELLSLLSSGKPFTPARCKQLIAAPTTAGTGSEVTPWATIWDSASQKKYSLHLDCTWPRVAIIDPQLMLTVPAGVTVSTGLDALSHALEAIWNVNANPVSDTFAISAIEDILECLPRLHKDLSSHELRSRMALAALKAGLAFSNTKTALAHSISYEMTLRHGLPHGIACSFTLPLVLGLAWGQDATRDRTLQRVFGAELGKAQQQLREFLHSLGVKTEFADYGVSAKDAEAIIHLAMQGARGKNFIGSQAA
>2745637707
MTARFQNPVDTRFGWGSLQDLVAITDQQTVALVTFPEARGLGLLDRLQALLGERLVYVFEDVQPNPDVAHLRSTYEHFWQHAAACDVVLAVGGGSAIDTAKALIVGTESGHFDELLTLLASGKPFTPARCKQLIAAPTTAGTGSEVTPWATIWDSASQKKYSLHLDCTWPRVAIIDPQLMLTVPASVTVSTGLDALSHALEAIWNVNANPVSDTFAISAIEDILECLPHLQKDLSSQELRTRMALAALKAGLAFSNTKTALAHSISYEMTLRHGLPHGIACSFTLPLVLGLAWGHDATRDRTLQRVFGADLGKAQQQLREFLHRLGVKTEFADYGVSAKDAEAIIHLAMQGARGKNFIGSQAA
>2506359814
MTARFQNPVDTRFGWGSLQDLATITDQQTVALVTFPEARGLGLVDRLQALLGERLVYVFEDVQPNPDVAHLRNTYEQFWQQAGDCDVVLAVGGGSAIDTAKALIVGTESGRFDELLSLLASGKPFTPARCKQLIAAPTTAGTGSEVTPWATIWDSASQKKYSLHLDCTWPRVAIIDPQLMLTVPASVTVSTGLDALSHALEAIWNVNANPVSDTFAISAIEDILECLPHLQKDLSSQELRTRMALAALKAGLAFSNTKTALAHSISYEMTLRHGLPHGIACSFTLPLVLGLAWGHDATRDRILQRVFGEDLLSAQQQLREFLHSLGVKTEFADYGVSAKDAEAIIHLAMQGARGKNFIGSQAA
>2716158137
MTARFQNPVDTRFGWGSLQDLAAITDQQTVALVTFPEARGLGLVDRLQALLGERLVYVFEDVQPNPDVAHLRSTYEQFWQQAGDCDVVLAVGGGSAIDTAKALIVGTESGHFDELLTLLATGKPFTPARCKQLIAAPTTAGTGSEVTPWATIWDSASQKKYSLHLDCTWPRVAIIDPQLMLTVPAGVTVSTGLDALSHALEAIWNVNANPVSDTFAISAIEDILECLPRLQKDLSSQELRTRMALAALKAGLAFSNTKTALAHSISYEMTLRHGLPHGIACSFTLPLVLGLAWGHDATRDRILQRVFGEDLLTAQQQLREFLHRLGVKTEFADYGVSAKDAEDIIHLAMQGARGKNFIGSQAA
>2794556343
MTARFHNPVDTRYGYGSLKELVSLTDQQKVALVIFPEARGLGLVDRLESLLGDRLVYIIEDVQPNPDVAQLRGTYERFWREAGDCETVIAVGGGSAIDTAKALIVGTESGTFEELLGLLATGKPFVPARSKALIAAPTTAGTGSEVTPWATIWDSASQKKYSLHLDCTWPKVAIIDPELMLTVPAGVTVSTGLDALSHALESIWNVNANPISDNFAISAIRDILECLPQLYRDLSNKELRSRMALAALKAGMAFSNTKTALAHSISYEMTLRHGLPHGIACSFTLPLVLGLAWGRDEARDRTLQQVFGSDLSTAQSQLRAFLHALQVKTEFIDYGVSAEEAEEMIAFAMQGARGKNFIGAQAA
>2639015549
MSARFYNPVDTRFGWNSLVELASITEHQKVALVTFPEARGLGLIDRIQDLLGDRLVYIIEDVQPNPDVAQLRTAYEHFWQNAHDCHTVIAVGGGSAIDTAKVLIVGTESGRFDELLALLATGKPFVPARCKQLIAAPTTAGTGSEVTPWATIWDSASQQKYSLHLECTWPKVAIIDPQLMLTVPAAVTVSTGLDALSHALESIWNINANPISDTLALSAIEDILECLPRLHRDLSNKELRSRMALAALKAGLAFSNTKTALAHSISYEMTLRYGLAHGIACSFSLPLVLGLAWGRDQARDRTLQRIFGNDLHKAQDQLREFLHRLEVKTEFTDYGITALQAREMIDCAMQGARGKNFIGSQALCA
>2639780207
MTARFHNPVDTRFGWGSLQELVSLTENQKVTLVTFPEARGLGLVNRIQDLLGDRLVHVIEDVQPNPDVAQLRGTYERFWQEAGDCHTVLAVGGGSAIDTAKALIVGTASGAFDELLSLLATGKPFTPPRSKLLIAAPTTAGTGSEVTPWATIWDAASHKKYSLHLECTWPTVAIVDPELMLTVPGSVTISTGLDALSHALESVWNINANPVSDTFAVSAISDILECLPLLSRDLSNKELRSRMALAALKAGLAFSNTKTALAHSISYEMTLHHGLPHGIACSFTLPLVLGLAWGHDEARDRTLQHIFGNDLHRAQDRLRNFLHSLNVKTEFADYGVTATQAQQMIDFAMQGARGKNFIGSRAA
>2566771981
MIARFHNPVDTRLGYNSLVELASITENQKVALVIFPEARGLGLVDRIQDLLGERLIYIVEDVQPNPDVAQLRGTYERFWQEAGDCQTVIAVGGGSAIDTAKALIVGTQSGRFDELVALLATGRPFVPAHSKALIAVPTTAGTGSEVTPWATIWDTEGQKKYSLHLDCTWPKVAIVDPGLMLTVPAGVTVSTGLDALSHALESIWNINANPVSDTFAISAIEDILECLPLLRHDLGSKELRSRMALAALKAGLAFSNTKTALAHSISYEMTLRHGLPHGIACSFTLPLVLGLAWGRDEARDRVLKRVFGKDLDEAQAQLRNFLHSLDVKTEFADYGVTQEEAREMIEFALQGARGKNFIGAHAA
>2557103590
MTARFHNPVDTRFGWNSVLELVALTEDQNVALVIFPEARGLGLVERIQFLLGDRLTYIVEDVQPNPDVSQLRNTYERFWQEASDCQTVIAVGGGSAIDTAKALIVGTESGSFDELLALLATGKPFVPARSKALIAVPTTAGTGSEVTPWATIWDTEGQKKYSLHLDCTWPKVAIVDPNLMLTVPAGVTVSTGLDALSHALESIWNINANPISDTFAVSAIEDILECLPLLRHDLSNKELRSRMALAALKAGMAFSNTKTALAHSISYEMTLRHGLPHGIACSFTLPLVLGLAWGHDEARDRTLQRIFGNDLPKAQAQLREFLHSLGVKTEFADYGVTAGEAQEMINFAMQGARGKNFIGSQAA
>2620396678
MTARFHNPVDTRFGWNSVLELVALTEDQNVALVIFPEARGLGLVERIQFLLGDRLTYIVEDVQPNPDVSQLRNTYERFWQEASDCQTVIAVGGGSAIDTAKALIVGTESGSFDELLALLATGKPFVPARSKALIAVPTTAGTGSEVTPWATIWDTEGQKKYSLHLDCTWPKVAIVDPNLMLTVPAGVTVSTGLDALSHALESIWNINANPISDTFAVSAIEDILECLPLLRHDLSNKELRSRMALAALKAGMAFSNTKTALAHSISYEMTLRHGLPHGIACCFTLPLVLGLAWGHDEARDRTLQRIFGNDLPKAQAQLREFLHSLGVKTEFADYGVTAGEAEEMINFAMQGARGKNFIGSQAA
>2667640968
MTARYHNPVDTRFGWGSLDQLADITEQQTVALVTFPEARGLGLVDRLQALLGERLVYVIEDVQPNPDVAQLRATYEGFWQQAGSCDTVIAVGGGSAIDTAKALIVGTESGRFDELLALLASGKPFVPPRCKQLIAAPTTAGTGSEVTPWATIWDSASQKKYSLHLECTWPTVAIIDPQLMLTVPGGVTVSTGLDALSHALESIWNINANPLSDTFAVSAIEDILECLPLLRRDLASQELRSRMALAALKAGMAFSNTKTALAHSISYEMTLRYGLPHGIACSFTLPLVLGLAWGHDEARDKTLQRVFGNDLQIAQTRLREFLHSLDVKTEFADYGVNASDAQQMVEFAMQGARGKNFIGSRAA
>2716152905
MTARFHNPVDTRFGWGSLQQLAAITEHQRVAVVTFPEARSLGLVDRLQALLGERLVYVIEDVQPNPDVAQLRETYERFWREAGECHTVIAVGGGSAIDTAKALIVGTESGRFDELLALLASGKPFVPVRSKQLIAAPTTAGTGSEVTPWATIWDAANHKKYSLHLDCTWPSVAIIDPQLMLTVPGGVTVSTGLDALSHALESIWNINANPISDTFAISAIEDILECLPLLRQDLSNQELRSRMALAALKAGLAFSNTKTALAHSISYEMTLRYGLPHGIACSFTLPLVLGLAWGHDATRDKTLQRVFGPDLDQAQSRLRAFLHSLDVKTEFADYGVTADEAEAMIDFALQGARGKNFIGSRAA
>2643957018
MTARFHNPVDTRFGWGSLQELAAITEHQNVAVVTFPEARGLGLVDRLQALLGDRLVYVIEDVQPNPDVAQLRATYERFWQEAGECHAVIAVGGGSAIDTAKALIVGTESGRFDELLALLASGKPFVPVRSKQLIAAPTTAGTGSEVTPWATIWDAANHKKYSLHLDCTWPKVAIIDPQLMLTVPASVTVSTGLDALSHALESIWNINANPLSDTFAISAIEDILECLPLLRSDLSNQELRSRMALAALKAGMAFSNTKTALAHSISYEMTLRFGLPHGIACSFTLPLVLGLAWGHDATRDKTLQRVFGPDLDKAQARLRAFLHSLEVKTEFADYGVTAEEAQTMIDFALLGARGKNFIGSRAA
>2511322025
MTARFHNPVDTRFGWGSLQELAAITEHQNVAVVTFPEARGLGLVDRLQALLGERLVYVIEDVQPNPDVAQLRATYERFWQEAGDCHAVIAVGGGSAIDTAKALIVGTESGRFDELLALLASGKPFVPARSKQLIAAPTTAGTGSEVTPWATIWDAANHKKYSLHLECTWPKVAIIDPQLMLTVPAGVTVSTGLDALSHALESIWNINANPLSDTFAISAIEDILECLPLLRRDLSNQELRSRMALAALKAGMAFSNTKTALAHSISYEMTLRYGLPHGIACSFTLPLVLGLAWGHDATRDKTLQRVFGPDLDKAQARLRAFLHSLDVKTEFADYGVTAEEAQAMIDFALQGARGKNFIGSRAA
>2637111322
MTARFHNPVDTRFGWGSLQELAAITEHQNVAVVTFPEARGLGLVDRLQALLGERLVYVIEDVQPNPDVAQLRATYERFWQEAGDCHAVIAVGGGSAIDTAKALIVGTESGRFDELLALLASGKPFVPVRSKQLIAAPTTAGTGSEVTPWATIWDAANHKKYSLHLDCTWPKVAIIDPQLMLTVPASVTVSTGLDALSHALESIWNINANPLSDTFAISAIEDILECLPLLRRDLSNQELRSRMALAALKAGMAFSNTKTALAHSISYEMTLHYGLPHGIACSFTLPLVLGLAWGHDETRDKTLQRVFGPDLDKAQARLRAFLHSLDVKTEFADYGVTAEEAQTMIDFALQGARGKNFIGSRAA
>2511304781
MTARFHNPVDTRFGWGSLQELAAITEYQNVAVVTFPEARDLGLVDRLQALLGERLVYVIEDVQPNPDVAQLRATYERFWQEAGDCHAVIAVGGGSAIDTAKALIVGTESGRFDELLALLASGKPFVPVRSKQLIAAPTTAGTGSEVTPWATIWDAANHKKYSLHLDCTWPKVAIIDPQLMLTVPAGVTVSTGLDALSHALESIWNINANPLSDTFAISAIEDILECLPLLRRELSNQELRSRMALAALKAGMAFSNTKTALAHSISYEMTLHYGLPHGIACSFTLPLVLGLAWGHDATRDKTLQRVFGPDLDKAQARLRAFLHSLDVKTEFADYGVTAEEAQAMIDFALQGARGKNFIGSRAA
>2747930909
MTARFHNPVDTRFGWGSLQELAAITEHQNVAVVTFPEARDLGLVDRLQALLGERLVYVIEDVQPNPDVAQLRATYERFWQEAGDCHAVIAVGGGSAIDTAKALIVGTESGRFDELLALLASGKPFVPVRSKQLIAAPTTAGTGSEVTPWATIWDAANHKKYSLHLDCTWPKVAIIDPQLMLTVPASVTVSTGLDALSHALESIWNINANPLSDTFAISAIEDILECLPLLRRDLSSQELRSRMALAALKAGMAFSNTKTALAHSISYEMTLHYGLPHGIACSFTLPLVLGLAWGHDATRDKTLQRVFGPDLENAQARLRAFLHSLDVKTEFADYGVTAEEAQAMIDFALQGARGKNFIGSRAA
>2794923897
MTARFHNPVDTRFGWGSLQELAAITEHQNVAVVTFPEARGLGLVDRLQSLLGERLVYVIEDVQPNPDVAQLRATYERFWQEAGDCHAVIAVGGGSAIDTAKALIVGTESGRFDELLALLASGKPFVPARSKQLIAAPTTAGTGSEVTPWATIWDAANHKKYSLHLDCTWPKVAIIDPQLMLTVPASVTVSTGLDALSHALESIWNINANPLSDTFAISAIEDILECLPLLRRDLSSQELRSRMALAALKAGMAFSNTKTALAHSISYEMTLHYGLPHGIACSFTLPLVLGLAWGHDATRDKTLQRVFGPDLDKAQARLRAFLHSLDVKTEFADYGVTAEEAQVMIDFALQGARGKNFIGSRAA
>2794936331
MTARFHNPVDTRFGWGSLQELAAITEHQNVAVVTFPEARDLGLVDRLQALLGERLVYVIEDVQPNPDVAQLRATYERFWQEAGDCHAVIAVGGGSAIDTAKALIVGTESGRFDELLALLASGKPFVPARSKQLIAAPTTAGTGSEVTPWATIWDAANHKKYSLHLDCTWPKVAIIDPQLMLTVPASVTVSTGLDALSHALESIWNINANPLSDTFAISAIEDILECLPLLRRDLSSQELRSRMALAALKAGMAFSNTKTALAHSISYEMTLHYGLPHGIACSFTLPLVLGLAWGHDATRDKTLQRVFGPDLDKAQARLRAFLHSLDVKTEFADYGVTAEEAQAMIDFALQGARGKNFIGSRAA
>2758183402
MTARFHNPVDTRFGWGSLLELADITQGQTVALVTFPEARGLGLVERIQDLLGDRLVYVIEDVQPNPDVAQLRDTYERFWQAAGDCDAVIAVGGGSAIDTAKALIVGTESGRFDELLALLATGKPFIPARSKVLIAAPTTAGTGSEVTPWATLWDSANLKKYSLHLECTWPSVAIIDPQLMLTVPGGVTVSTGLDALSHALESVWNINANPISDTFAISAIEDILECLPPLRRDLSNPELRSRMALAALKAGLAFSNTKTALAHSISYEMTLHYGLPHGIACSFTLPLVLGLAWGRHPARDRTLQRIFGSDLQQAQASLRDFLHSLEVKTEFADYGVTATKAEAMITFALQGARGKNFIGAHAP
>2506023585
MTARFHNPVDTRFGCGSLLELADITQGQTVALVTFPEARGLGLVERIQDLLGDRLVYLIEDVQPNPDVAQLRDTYERFWQVAGDCDAVIAVGGGSAIDTAKALIVGTESGRFDELLALLATGKPFVPARSKILIAAPTTAGTGSEVTPWATIWDSASLKKYSLHLACTWPKVAIIDPQLMLTVPAGVTVSTGLDALSHALEAVWNINANPISDTFAISAIEDILECLPLLRRDLANQELRSRMALAALKAGLAFSNTKTALAHSISYEMTLHHGLPHGIACSFTLPLVLGLAWGRNAARDRTLQRIFGSDLQHAQHRLRDFLHSLEVKTEFADYGVTASQAEAMINFALQGARGKNFIGAHAA
>2757790297
MTARFHNPVDTRFGWGSLLELADITQGQTVALVTFPEARSLGLVERIQDLLGDRLVYLIEDVQPNPDVAQLRDTYEQFWREAGDCHAVIAVGGGSAIDTAKALIVGTESGHFDELLALLATGQPFVPARSKVLIAAPTTAGTGSEVTPWATLWDSANLKKYSLHLECTWPSVAIIDPQLMLTVPGGVTVSTGLDALSHALEAVWNINANPISDTFAISAIEDILECLPLLRRDLSNQELRSRMALAALKAGLAFSNTKTALAHSISYEMTLHYGLPHGIACSFTLPLVLGLAWGRNAARDRTLQRIFGSDLQQAQVRLRDFLHSLEVKTEFADYGVTASQAEAMINFALQGARGKNFIGAHAA
>2616888814
MNTRFHNPVDTRFGWGSLLQLADVTENQKVALVTFPEARELGLIERIQDLLGDRLIYVVEDVQPNPDVAQLRDTYERFWQQAGDCHTVIAVGGGSAIDTAKALIVGTESGRFDELLALLATGKPFVPSRSKLLIAAPTTAGTGSEVTPWATIWDSASHKKYSLHLECTWPKVAIIDPQLMLTVPGSVTVSTGLDALSHALESVWNVNANPISDTFAISAIVDILECLPLLQRDLSNEELRSRMALAALKAGLAFSNTKTALAHSISYEMTLQYGLPHGIACSFTLPLVLGLAWGHNEARDRTLQRIFGNDLIKAQDQLRNFLHSLNVKTEFSDYGVTVEQAEQMINFAMQGARGKNFIGSLVA
>2620396671
MIARFHNPVDTRFGWDSLLELASITENQTVALVIFPEARGLGLVDRIEDLLGDRLVYIVEDVQPNPDVAQLRSTYERFWQEAGDCHAVLAVGGGSAIDTAKALIVGTESGSFDELLALLAAGKPFVPARSKQLIAAPTTAGTGSEVTPWATIWDTENQKKYSLHLDCTWPKVAIIDPKLMLTVPAGVTVSTGLDALSHALESIWNINANPISDTFAISAIEDILECLPLLRRDLTSKELRSRMALAALKAGMAFSNTKTALAHSISYEMTLRHGLPHGIACSFTLPLVLGLAWGHDEARDRILQRVFGNDLAEAQAQLRDFLHSLDVKTEFSDYGVTAKEAEEMINFAMQGARGKNFIGAKAA
>2809215253
MIARFYNPVDTRFGWGSLLELAEITANQKVALVTFPEARGLGLVDRIEDLLGERLVYVIEDVQPNPDVAQLRGTYERFWHEAGECDAVIAVGGGSAIDTAKALIVGTESGRFDELLALLATGKPFVPARSKVLIAAPTTAGTGSEVTPWATIWDSASHKKYSLHLECTWPKVAIVDPELMLTVPGSVTVSTGLDALSHALESVWNVNANPISDTFAVSAIADILECLPLLRRDLSSKELRSRMALAALKAGLAFSNTKTALAHSISYEMTLHYGLPHGIACSFTLPLVLGLAWGHDATRDRTLQQIFGTDLKRAQEQLREFLHNLDVKTEFSDYGVTAAQADQMINFAMQGARGKNFIGSQAA
>2810175766
MIARFHNPVDTRFGWGSLHELADITENQTVALVTFPEARGLGLVDRIQDLLGDRLVYVIEDVQPNPDVAQLRDTYERFWQQAGECNVVIAVGGGSAIDTAKALIVGTESGRFDELLALLATGKPFVPTRRKLLIAAPTTAGTGSEVTPWATIWDSASHKKYSLHLECTWPKVAIVDPELMLTVPGGVTVSTGLDALSHALESVWNINANPVSDTFAISAIADILECLPLLRHDLANRELRSRMAMAALKAGLAFSNTKTALAHSISYEMTLHYGLPHGIACSFTLPLVLGLAWGHDAARDCTLQRIFGNDLAKAQDQLREFLHSLDVKTEFSDYGVSVSQAEHMIQCAMQGARGKNFIGSLAA
>2718634348
MIARFHNPVDTRFGWGSLHQLADITEHQTVTLVTFPEARGLGLVDRIQELLGDRLVHVIEDVQPNPDVAQLRDTYERFWQEAGECHAVIAVGGGSAIDTAKALIVGTESGRFDELLALLATGKPFVPARSKALIAAPTTAGTGSEVTPWATIWDSASHKKYSLHLECTWPKVAIIDPQLMLTVPGGVTVSTGLDALSHALESVWNVNANPVSDTFAMSAIADILECLPLLRRDLTNSELRSRMALAALKAGLAFSNTKTALAHSISYEMTLRYGLPHGIACSFTLPLVLGMAWGQDAARDHTLQRIFGNDLNNAQNQLREFLHSLGVKTEFADYGVTAEQAEQMIDFAMQGARGKNFIGANAA
>2687792296
MIARFHNPVDTRFGWGSLLELADITENQKVALVTFPEARGLGLVDRIQDLLGDRLVYVIEDVQPNPDVARLRDTYERFWQQAGDCHAVIAVGGGSAIDTAKALIVGTESGHFDELLALLATGKPFVPARSKILIAAPTTAGTGSEVTPWATIWDSASHKKYSLHLECTWPKVAIIDPQLMLTVPGGVTVSTGLDALSHALESVWNINANPVSDTFAISAIADIFECLPQLRRDLTNKELRSRMALAALKAGLAFSNTKTALAHSISYEMTLQYGLAHGIACSFTLPLVLGLAWGRDAARDRTLQRIFGNDLDKAQDQLREFLHSMGVKTEFSDYGVTAEQAEQMILCAMQGARGKNFIGSQAAWPLPTLDKYC
>2758153666
MIARFHNPVDTRFGWGSLHQLADITEHQTVALVTFPEARGLGLVDRIQDLLGDRLVYVIEDVQPNPDVAQLRDTYERFWQEAGECHAVIAVGGGSAIDTAKALIVGTESGHFDELLALLATGKPFIPARSKILIAAPTTAGTGSEVTPWATIWDSASHKKYSLHLECTWPKVAIVDPQLMLTVPGGVTVSTGLDALSHALESVWNINANPVSDTFAISAIADILECLPLLRRDLSNKELRSRMALAALKAGLAFSNTKTALAHSISYEMTLHYGLPHGIACSFTLPLVLGLAWGHDAARDRTLQRIFGNDLDKAQAQLREFLHSLGVKTEFSDYGVTAEQAEQMILFAMQGARGKNFIGSQAA
>2655763125
MIARFHNPVDTRFGWGSLLELADITENQKVALVTFPEARGLGLVDRIQDLLGDRLVYVIEDVQPNPDVAQLRDTYERFWQEAGECHAVIAVGGGSAIDTAKALIVGTESGRFDELLALLATGKPFVPARSKWLIAAPTTAGTGSEVTPWATIWDSASHKKYSLHLECTWPKVAIIDPQLMLTVPASVTVSTGLDALSHALESVWNINANPISDTFAMSAIADILECLPLLRRDLSNQELRSRMALAALKAGLAFSNTKTALAHSISYEMTLRYGLPHGIACSFTLPLVLGLAWGHDEARDRTLQRIFGNDLHKAQTQLRDFLHSLDVKTEFADYGVTASQAQEMIDFAMQGARGKNFIGSKAA
>2637776856
MTARFHNPVDTRFGWGSLLELAEITENQKVALVTFPEARGLGLVDRIQDLLGDRLVYIVEDVQPNPDVAQLRDTYERFWQQAGECHAVIAVGGGSAIDTAKALIVGTESGRFDELLALLAAGKPFVPARSKVLIAAPTTAGTGSEVTPWATIWDSASHKKYSLHLECTWPKVAIVDPQLMLTVPGSVTVSTGLDALSHALESIWNINANPVSDTFAISAIEDILECLPLLRRDLSSKELRSRMALAALKAGLAFSNTKTALAHSISYEMTLHYGLPHGIACSFTLPLVLGLAWGHDEARDRTLQRIFGNDLKKAQSQLREFLHSLDVKTEFSDYGVTASQAEEMINFAMQGARGKNFIGSRAA
>2644189089
MTARFHNPVDTRFGWGSLLELASITENQKVALVTFPEARGLGLVDRIEDLLGDRLVYVIEDVQPNPDVAQLRDTYERFWQEAGECHAVIAVGGGSAIDTAKALIVGTESGRFDELLALLATGKPFVPARSKLLIAAPTTAGTGSEVTPWATIWDSASHKKYSLHLDSTWPKVAIVDPQLMLTVPAGVTVSTGLDALSHALESIWNINANPISDTFAISAIEDILECLPLLRHDLSSRELRSRMALAALKAGLAFSNTKTALAHSISYEMTLRYGLPHGIACSFTLPLVLGLAWGHDEARDRTLQRIFGNDLQSAQDQLREFLHSLGVKTEFADYGVTPSEAEEMINFAMQGARGKNFIGSQAA
>2511255976
MIARFHNPVDTRFGWSSLLELAEITENQKVALVTFPEARGLGLVDRIQDLLGDRLVYIIEDVQPNPDVAQLRDTYERFWQEAGDCHTVIAVGGGSAIDTAKALIVGTESGCFDELLALLATGKPFVPARSKLLIAAPTTAGTGSEVTPWATIWDSASHKKYSLHLECTWPKVAIVDPQLMLTVPAGVTVSTGLDALSHALESIWNINANPVSDTYAISAIEDILHCLPLLRRDLSNKELRSRMALAALKAGMAFSNTKTALAHSISYEMTLRHGLPHGIACSFTLPLVLGLAWGHDEARDRTLQRVFGNDLHKAQSQLREFLHSLDVKTEFADYGVTEKEAEEMINFAMQGARGKNFIGSQAA
>2511309640
MTARFHNPVDTRFGWSSLLELAEITENQKVALVTFPEARGLGLVDRIQDLLGDRLVYIIEDVQPNPDVAQLRDTYERFWQEAGDCHTVVAVGGGSAIDTAKALIVGTESGCFDELLALLATGKPFVPARSKLLIAAPTTAGTGSEVTPWATIWDSASHKKYSLHLECTWPKVAIVDPQLMLTVPAGVTVSTGLDALSHALESIWNINANPISDTYAIAAIEDILHCLPLLRRDLSNKELRSRMALAALKAGMAFSNTKTALAHSISYEMTLRYGLPHGIACSFTLPLVLGLAWGHDEARDRTLQRIFGNDLHKAQSQLREFLHSLDVKTEFADYGVTAKEAEEMINFAMQGARGKNFIGSQAA
>2758176286
MTARFHNPVDTRFGWSSLLELAEITENQKVALVTFPEARGLGLVDRIQDLLGDRLVYIIEDVQPNPDVAQLRDTYERFWQEAGDCHTVVAVGGGSAIDTAKALIVGTESGCFDELLALLATGKPFVPARSKLLIAAPTTAGTGSEVTPWATIWDSASHKKYSLHLECTWPKVAIVDPQLMLTVPAGVTVSTGLDALSHALESIWNINANPISDTYAIAAIEDILHCLPLLRRDLSNKELRSRMALAALKAGMAFSNTKTALAHSISYEMTLRYGLPHGIACSFTLPLVLGLAWGHDEARDRTLQRIFGNDLHKAQSQLREFLHSLDVKTEFADYGVTAKEAEEMINFAMQGARGKNFIGSQAA
>2794789267
MIARFHNPVDTRFGWSSLLELAEITENQKVALVTFPEARGLGLVDRIQDLLGDRLVYIIEDVQPNPDVAQLRDTYERFWQEAGDCHMVVAVGGGSAIDTAKALIVGTESGCFDELLALLATGKPFVPARSKLLIAAPTTAGTGSEVTPWATIWDSASHKKYSLHLECTWPKVAIVDPQLMLTVPAGVTVSTGLDALSHALESIWNINANPISDTYAISAIEDILHCLPLLRRDLSNKDLRSRMALAALKAGLAFSNTKTALAHSISYEMTLHHGLPHGIACSFTLPLVLGLAWGHDEARDRTLQRIFGNDLHKAQSQLREFLHSLDVKTEFADYGVTAKEAEEMINFAMQGARGKNFIGSQAA
>2719784546
MIARFHNPVDTRFGWSSLLELAEITENQKVALVTFPEARGLGLVDRIQDLLGDRLVYIIEDVQPNPDVAQLRDTYERFWQEAGDCHMVVAVGGGSAIDTAKALIVGTESGCFDELLALLATGKPFVPARSKLLIAAPTTAGTGSEVTPWATIWDSASHKKYSLHLECTWPKVAIVDPQLMLTVPAGVTVSTGLDALSHALESIWNINANPISDTYAISAIEDILHCLPLLRRDLSNKDLRSRMALAALKAGLAFSNTKTALAHSISYEMTLHHGLPHGIACSFTLPLVLGLAWGHDEARDRTLQRIFGNDLHKAQSQLREFLHSLDVKTEFADYGVTAKEAEEMINFAMQGARGKNFIGSQAA
>2520391831
MTARFHNPVDTRFGWGCLQELAALTEGQSVALVTFPEARGLGLVDRIQALLGERLVYVIEDVQPNPDVAQLRDTYERFWLQAGDCQVVVAVGGGSAIDTAKALIVGTDSGDFDELLALLATGKPFAPARHKLLIAAPTTAGTGSEVTPWATIWDSASLKKYSLHLDCTWPTVAIIDPQLMLTVPAGVTVSTGLDALSHALESIWNVNANPVSDTFAISAIEDILECLPRLRRDLGNQELRSRMALAALKAGLAFSNTKTALAHSISYEMTLHHGLPHGIACSFTLPLVLGLAWGHDAARDRTLQRVFGTDLQQAQAQLRDFLHSLDVKTEFADYGVNATEAEAMIRFALQGARGKNFIGAQAA
>2563000001
MTARFHNPVDTRFGWGCLQELAALTEGQSVALVTFPEARGLGLVDRIQALLGERLVYVIEDVQPNPDVAQLRDTYERFWLQAGDCQVVVAVGGGSAIDTAKALIVGTDSGDFDELLALLATGKPFAPARHKLLIAAPTTAGTGSEVTPWATIWDSASLKKYSLHLDCTWPTVAIIDPQLMLTVPAGVTVSTGLDALSHALESIWNVNANPVSDTFAISAIEDILECLPRLRRDLGNQELRSRMALAALKAGLAFSNTKTALAHSISYEMTLHHGLPHGIACSFTLPLVLGLAWGHDAARDRTLQRVFGTDLQQAQAQLRDFLHSLDVKTEFADYGVNATEAEAMIRFALQGARGKNFIGAQAA
>2795269288
MTARFHNPVDTRFGWGCLQELAALTEGQTVALVTFPEARGLGLVDRIQDLLGERLVYVIEDVQPNPDVAQLRDTYERFWLQAGDCQVVVAVGGGSAIDTAKALIVGTDSGDFDELLALLATGKPFAPARHKLLIAAPTTAGTGSEVTPWATIWDSASLKKYSLHLDCTWPTVAIIDPQLMLTVPAGVTVSTGLDALSHALESIWNVNANPVSDTFAISAIEDILECLPRLRRDLGNQELRSRMALAALKAGLAFSNTKTALAHSISYEMTLHHGLPHGIACSFTLPLVLGLAWGHDAARDRTLQRVFGTDLQQAQAQLRDFLHSLDVKTEFADYGVNATEAEAMIRFALQGARGKNFIGAQAA
>2547568993
MTARFHNPVDTRFGWGCLQELAALTEGQRVALVTFPEARGLGLVDRIQALLGDRLVYVIEDVQPNPDVAQLRDTYERFWQQAGDCQVVVAVGGGSAIDTAKALIVGTESGDFDELLALLATGKPFVPARHKQLIAAPTTAGTGSEVTPWATIWDSASLKKYSLHLDCTWPKVAIIDPQLMLTVPGGVTVSTGLDALSHALESIWNINANPVSDTFAISAIEDILECLPRLRRDLGNQELRSRMALAALKAGLAFSNTKTALAHSISYEMTLHHGLPHGIACSFTLPLVLGLAWGHDAARDRTLQRVFGTDLHQAQAQLRDFLHSLDVKTEFADYGVNASEADAMIRFALQGARGKNFIGAQAA
>2553175078
MTARFHNPVDTRFGWGCLQALATLTEGQSVALVTFPEARELGLVDRIQALLGDRLVYVIEDVQPNPDVAQLRDTYERFWQQAGDCQVVVAVGGGSAIDTAKALIVGTESGDFDELLALLSTGKPFVPARHKQLIAAPTTAGTGSEVTPWATIWDSASLKKYSLHLDCTWPKVAIIDPQLMLTVPAGVTVSTGLDALSHALESIWNINANPISDTFAVSAIEDILECLPRLRRDLGNQELRSRMALAALKAGLAFSNTKTALAHSISYEMTLHHGLPHGIACSFTLPLVLGLAWGHDAARDRTLQRIFGTDLLQAQAQLRDFLHSLDVKTEFADYGVNASEAEAMIRFALQGARGKNFIGAQAA
>2671080268
MTARFHNPVDTRFGWGCLQALATLTEGQSVALVTFPEARELGLVDRIQALLGERLVYVIEDVQPNPDVAQLRDTYERFWQQAGDCQVVVAVGGGSAIDTAKALIVGTESGDFDELLALLAAGKPFVPARHKQLIAAPTTAGTGSEVTPWATIWDSASLKKYSLHLDCTWPKVAIIDPQLMLTVPAGVTVSTGLDALSHALESIWNINANPISDTFAISAIEDILECLPRLRRDLGNQELRSRMALAALKAGLAFSNTKTALAHSISYEMTLHHGLPHGIACSFTLPLVLGLAWGHDAARDRTLQRIFGTDLHQAQTQLRDFLHSLDVKTEFADYGVNASEAEAMIRFALQGARGKNFIGAQAA
>2687307813
MTARFHNPVDTRFGWGCLQALATLTEGQSVALVTFPEARELGLVDRIQALLGDRLVYVIEDVQPNPDVAQLRDTYERFWQQAGDCQVVVAVGGGSAIDTAKALIVGTESGDFDELLALLAAGKPFVPARHKQLIAAPTTAGTGSEVTPWATIWDSASLKKYSLHLDCTWPKVAIIDPQLMLTVPAGVTVSTGLDALSHALESIWNINANPISDTFAISAIEDILECLPRLRRDLGNQELRSRMALAALKAGLAFSNTKTALAHSISYEMTLHHGLPHGIACSFTLPLVLGLAWGHDAARDRTLQRIFGTDLHQAQAQLRDFLHSLDVKTEFADYGVNASEAEAMIRFALQGARGKNFIGAQAA
>2745773282
MTARFHNPVDTRFGWGCLQDLASITAQQTVALVTFPEARGLGLVERIQGLLGERLVYVVEDVQPNPDVAQLRETYERFWMQAGDCDVVLAVGGGSAIDTAKALIVGTESGQFDELLGLLATGQPFVPAHCKTLIAAPTTAGTGSEVTPWATIWDSASHKKYSLHLDCTWPKVAIVDPQLMLTVPAGVTVSTGLDALSHALEAIWNINANPISDTFAVSAIEDILECLPPLRRDLGNQELRSRMALAALKAGLAFSNTKTALAHSISYEMTLHHGLPHGIACSFTLPLVLGLAWGHDAARDRTLQRVFGDDLDKAQTRLRNFLHSLEVKTEFADYGVTPTEAAAMIRFALQGARGKNFIGSKAA
>2649195604
MTARFHNPVDTRFGWGCLQDLASITAQQTVALVTFPEARGLGLVERIQGLLGERLVYVVEDVQPNPDVAQLRETYERFWMQAGDCDVVLAVGGGSAIDTAKALIVGTESGQFDELLGLLATGQPFVPAHCKTLIAAPTTAGTGSEVTPWATIWDSASHKKYSLHLDCTWPKVAIVDPQLMLTVPAGVTVSTGLDALSHALEAIWNINANPISDTFAVSAIEDILECLPPLRRDLGNQELRSRMALAALKAGLAFSNTKTALAHSISYEMTLHHGLPHGIACSFTLPLVLGLAWGHDAARDRTLQRVFGDDLDKAQTRLRNFLHSLEVKTEFADYGVTPTEAAAMIRFALQGARGKNFIGSKAA
>2567251216
MTARFHNPVDTRFGWGCLQDLASITAQQTVTLVTFPEARALGLVERIQALLGERLVYVVEDVQPNPDVAQLRGTYERFWQQAGSCDVVLAVGGGSAIDTAKALIVGTESGQFDELLALLATGQPFVPAHCKTLIAAPTTAGTGSEVTPWATIWDSASHKKYSLHLDCTWPKVAIVDPQLMLTVPAGVTVSTGLDALSHALESIWNINANPVSDTFAVSAIEDILECLPQLRRDLGNPELRSRMALAALKAGLAFSNTKTALAHSISYEMTLHHGLPHGIACSFTLPLVLGLAWGHDAARDRTLQRVFGDDLDKAQAQLRTFLHSLDVKTEFTDYGVTPTEAAAMIRFALQGARGKNFIGSRAA
>2586967363
MTARFHNPVDTRFGWGCLQDLASITAHQTVALVTFPEARALGLVDRIQGLLGERLVYVVEDVQPNPDVAQLCGTYERFWQQAGSCDVVLAVGGGSAIDTAKALIVGTESGQFDELLALLATGQPFVPAHCKTLIAAPTTAGTGSEVTPWATIWDSASHKKYSLHLDCTWPKVAIVDPQLMLTVPAGVTVSTGLDALSHALESIWNINANPVSDTFAVSAIEDILECLPQLRRDLGNPELRSRMALAALKAGLAFSNTKTALAHSISYEMTLHHGLPHGIACSFTLPLVLGLAWGHDAARDHTLRRVFGDDLDKAQTQLRNFLHSLDVKTEFADYGVTPTEADAMIRFALQGARGKNFIGSRAA
>2686043098
MTARFHNPVDTRFGWGCLQDLASITAHQTVALVTFPEARALGLVQRIQALLDERLVYVVEDVQPNPDVAQLRGTYERFWQQAGSCDVVLAVGGGSAIDTAKALIVGTESGQFDELLALLATGQPFVPAHCKTLIAAPTTAGTGSEVTPWATIWDSASHKKYSLHLDCTWPKVAIVDPQLMLTVPAGVTVSTGLDALSHALESIWNINANPVSDTFAVSAIEDILECLPQLRRDLGNPELRSRMALAALKAGLAFSNTKTALAHSISYEMTLHHGLPHGIACSFTLPLVLGLAWGHDAARDHTLRRVFGDDLDKAQTQLRNFLHSLDVKTEFADYGVTPTEADAMIRFALQGARGKNFIGSRAA
>2642401649
MTARFHNPVDTRFGWGCLQDLASITAQQTVTLVTFPEARALGLVDRIQALLGERLVYVVEDVQPNPDVAQLRDTYERFWLQAGSCDVVLAVGGGSAIDTAKALIVGTESGQFDELLALLATGQPFVPAHCKTLIAAPTTAGTGSEVTPWATIWDSASHKKYSLHLDCTWPKVAIVDPQLMLTVPAGVTVSTGLDALSHALESIWNINANPVSDTFAVSAIEDILECLPQLRRDLGNPELRSRMALAALKAGLAFSNTKTALAHSISYEMTLHHGLPHGIACSFTLPLVLGLAWGHDAARDHTLRRVFGDDLDKAQTQLRNFLHSLDVKTEFADYGVTPTEADAMIRFALQGARGKNFIGSRAA
>2784971979
MTARFHNPVDTRFGWGCLQDLASITAQQTVTLVTFPEARALGLVDRIQALLGERLVYVVEDVQPNPDVAQLRGTYERFWQQAGSCDVVLAVGGGSAIDTAKALIVGTASGQFDELLALLATGQPFVPAHCKTLIAAPTTAGTGSEVTPWATIWDSASHKKYSLHLDCTWPKVAIVDPQLMLTVPAGVTVSTGLDALSHALESIWNINANPVSDTFAVSAIEDILECLPQLRRDLGNPELRSRMALAALKAGLAFSNTKTALAHSISYEMTLHHGLPHGIACSFTLPLVLGFAWGHDAARDHTLRRVFGNDLDKAQTQLRNFLHSLDVKTEFADYGVTPTEADAMIRFALQGARGKNFIGSRAA
>2717923944
MTARFHNPVDTRFGWGCLQDLASITAQQTVTLVTFPEARALGLVDRIQALLGERLVYVVEDVQPNPDVAQLRGTYERFWQQAGSCDVVLAVGGGSAIDTAKALIVGTASGQFDELLALLATGQPFVPAHCKTLIAAPTTAGTGSEVTPWATIWDSASHKKYSLHLDCTWPKVAIVDPQLMLTVPAGVTVSTGLDALSHALESIWNINANPVSDTFAVSAIEDILECLPQLRRDLGNPELRSRMALAALKAGLAFSNTKTALAHSISYEMTLHHGLPHGIACSFTLPLVLGFAWGHDAARDHTLRRVFGNDLDKAQTQLRNFLHSLDVKTEFADYGVTPTEADAMIRFALQGARGKNFIGSRAA
>2514376548
MSAQFHNPVATYFGAGSLSQVVALTEGQSVALVTFPEARDLGLIDTLQALLGDRLIHLVENVQPNPDVAQLRATYERFWQQASGCEVVLAVGGGSAIDTAKALIVGTDSGQFDELLALLATGKTFTPPRHKRLIAVPTTAGTGSEVTPWATIWDSQQQKKYSLHLQCTWPTAAIIDPDLMLTLPAAVTVSTGLDALSHALESIWNVNANPISDTLAVSAIEDIFDCLPLLQQNLASRELRSRMALAALKAGLAFSNTKTALAHSISYELTLRHGLSHGIACSFTLPYVLGLAWGKEAGRDQTLQRVFGPDLGQAQAQLRAFLHRLDVKTEFADYGVTEGEARQMVFSAMQGARGKNFIGSQAA
>2671515749
MSAQFHNPVATYFGAGSLSQVVALTEGQSVALVTFPEARDLGLIDTLQALLGDRLIHLVENVQPNPDVAQLRATYERFWQQASGCEVVLAVGGGSAIDTAKALIVGTDSGQFDELLALLATGKTFTPPRHKRLIAVPTTAGTGSEVTPWATIWDSQQQKKYSLHLQCTWPTAAIIDPDLMLTLPAAVTVSTGLDALSHALESIWNVNANPISDTLAVSAIEDIFDCLPLLQQNLASRELRSRMALAALKAGLAFSNTKTALAHSISYELTLRHGLSHGIACSFTLPYVLGLAWGKEAGRDQTLQRVFGPDLGQAQAQLRAFLHRLDVKTEFADYGVTEGEARQMVFSAMQGARGKNFIGSQAA
>2769606932
LPAQFYNPVATYFGGGSLGQIVALTEGQAVALVTFPEARALGLIDKIQTLLGDRLIHVIEDVQPNPDVAQLRATYQGFWQQAGHCQTVLAVGGGSVIDTAKALIVGTESGEFDELLALLASGKPFTPSRSKALIAAPTTAGTGSEVTPWATIWDSALQEKYSLHLPCTWPTAAIIDPDLMVTVPVGVTVSTGLDALSHALESIWNVNANPISDTFAISAIEDILDCLPRLQRNLTNRELRSRMALAALKAGLAFSNTKTALAHSISYQMTLRHGLPHGIACSFTLPYVLGLAWGKSTARDQTLQRIFGPDLAQAQAQLKTFLHRLDVKTEFADYGVTQVEAQQMIDHAMLGARGKNFIGSQAA
>2714140915
MWQFHNPVNVIFGQGAITALTEQINGRSFALVTYDHPYFASLAVGIRESHSGCRVVLNQVSENPDISDMATICAAFSPYAAEVEVLVALGGGSVIDATKALAVAKTEPNHIRAVLTQGEKIIGTPLPIIAVPTTTGTGSEVTSWATIWDTSAGRKYSLVHPHLYPEVAICDPQLTYQLPVSLTIQTGLDALSHALESLWNKHRNPLSTQYAKRAIRLILKVLPKLKCEPTDSLLREQMMTASLLAGLAFSNTKTSIAHNISYAITIETGLAHGIACSFTLPAIVRSFANDDSDIADSLRSLFGTDLTDAACELEGWLAALGVATEPQCYGYSEERWQILVNDALSGERGKNFAGNLQSF
>2868873668
MWQFHNPVNVIFGQGAITALTEQINGRSFALVTYDHPYFASLAVGIRESHSGCRVVLNQVSENPDISDMATICAAFSPYAAEVEVLVALGGGSVIDATKALAVAKTEPNHIRAVLTQGEKIIGTPLPIIAVPTTTGTGSEVTSWATIWDTSAGRKYSLVHPHLYPEVAICDPQLTYQLPVSLTIQTGLDALSHALESLWNKHRNPLSTQYAKRAIRLILKVLPKLKCEPTDSLLREQMMTASLLAGLAFSNTKTSIAHNISYAITIETGLAHGIACSFTLPAIVRSFANDDSDIADSLRSLFGTDLTDAACELEGWLAALGVATEPQCYGYSEERWQILVNDALSGERGKNFAGNLQSF
>2668522721
MWQFQNPVKIYFANGSINYLDKALRGRKYAIVTYNNAFFDNLSQHISNSFDGCLAVLNQIRENPDVQDLGEICLAFRPHMDDVEVLVALGGGSVIDTTKALAVAKGYSERVVRVLEAGGKVDSPLPIIAVPTTTGTGSEVTSWATIWDKKNNRKFSLNDPELYPEAAFCDPVLTQFLPIELTVQTSLDALSHAMESIWNKNSNPVSFVHAKQAIELILKVLPELPISSANLELREKMMLASLHAGLAFSNTKTSIAHNISYAVTLDKKVPHGIACSFTLPSVLASFNESQCAVAHNLRQIFGSDLIEAANELRIWIESLGVYTTPEEYGYTQEQWFALVNDALQGERGKNFVGSIQSFNQGA
>2668529189
MWQFQNPVKIYFANGSINYLDKALKGRKYAIVTYNNVLFDNLSQHISNSFDGCLAVLNQVRENPDVQDLGEICLAFRPHMDDVEVLVALGGGSVIDTTKALAVAKGYSERVVRVLEADGKVDSPLPIIAVPTTTGTGSEVTSWATIWDKKKNRKFSLNDPALYPEAAFCDPVLTQFLPIELTVQTSLDALSHAMESIWNKNSNPVSFVHAKQAIELILKVLPELPISSANLELREKMMLASLHAGLAFSNTKTSIAHNISYAVTLDKKVPHGIACSFTLPSVLASFSESQCAVAHNLRQIFGSNLIDAANELRIWFESLGVYTTPEEYGYTQDQWLALVNDALQGERGKNFVGSIQSFNQVA
>2611990971
MWKFNNPVNILFGEGSLSTLGQQLNNRRYAVVTYDNAHFAAIATEIKAQCPGCVTVFNQVAENPDLADLEAICAAFKPHQNEIEVLVALGGGSVIDTTKALAVAKDDHRVIANVLKQHAPVENPLPMIVIPTTTGTGSEVTSWATIWDKDSGCKYSLNDSALFPEAAICDPTLTLELPVSLTIQTGLDALSHAMESIWNRNANPISLMYATEAIALIRETLPKLVNEPSNLDLREKMMKGSLLAGLAFSNTKTSIAHNMSYAVTLETGLPHGIACSFTLPAVLCSFAFSECPTAQSLRQLFGDDINAAAKELESWIHKLNVHTSPEHYGYNKEKWQQIVTDALDGERGKNFPGCLNQFI
>2570331241
MWQFHNPVSISFGKDALPVLETALNGRKYAIVTYDHPYFDALADEILSSIGGGQATLNQVSENPDIADLPIICDAFSPHQADVEVLVAIGGGSVIDTTKALAAARSNASVIHRVLTEGESVKDPLPMIVLPTTTGTGSEVTCWATIWDKASNKKFSLSDPSLYPEIAICDPKLTLELPISLTVQTGLDALSHAMESIWNHNVSPVSLMFAQQAITTIRSTLPALVDAPQNLQLRNLMMQGSLNAGLAFSNTKTSISHNLSYAVTLRKGLPHGIACSFTLPAVLASFAHSDCETSVHLRTIFGTDLQVAAQELEAWIHALNVKTQPEDYGFTRSEWKQVVEDALQGERGKNFSGCMNIFF
>2850899433
MWQFHNPVSISFGKDALPVLETALNGRKYAIVTYDHPYFDALADEVLSSIGGGQAIFNQVSENPDIADLPIICDAFSPHQADVEVLVAIGGGSVIDTTKALAAARSNARVIHRVLTEGEPVTDPLPMIVLPTTTGTGSEVTCWATIWDKASNKKFSLSDPSLYPEMAICDPKLTLELPISLTVQTGLDAFSHAMESIWNHNVSPVSLMFAQQAITTIRSTLPALIDAPQNLQLRNLMMQGSLNAGLAFSNTKTSISHNLSYAVTLRKGLPHGIACSFTLPAVLASFAHSDCETSVHLRTIFGTDLQVAAQELEAWIHALNVKTQPEDYGFTRSEWKQVVEDALQGERGKNFSGCMNIFF
>2659957909
MWQFHNPVSISFGKDALPVLETALNGRKYAIVTYDHPYFDALADEVLSSIGGGQAIFNQVSENPDIADLPIICDAFSPHQADVEVLVAIGGGSVIDTTKALAAARSNARVIHRVLTEGESVTDPLPMIVLPTTTGTGSEVTCWATIWDKASNKKFSLSDPSLYPEMAICDPKLTLELPISLTVQTGLDALSHAMESIWNHNVSPVSLMFAQQAITTIRSTLPALVDAPQNLQLRSLMMQGSLNAGLAFSNTKTSISHNLSYAVTLRKGLPHGIACSFTLPAVLASFAHSDCETSVHLRTIFGTDLQVAAQELEAWIHALNVKTQPEDYGFTRSEWKQVVEDALQGERGKNFSGCMNIFF
>2649616868
MTTDPSNPVRVLFGSAAVDRIGELAAGRPYALLTYAEPPFAELAARVARLAGPPALLLDRIAPNPTPDTMRELCDRAKQRGGRIDLCIALGGGSVIDAAKVFALGHGDADAILEAVEGRSLPERRALPIIAIPTTAGTGSELTCWATLWDMAGGRKLSLERPDLYPEAAILDPQLMTGLGREQTRASALDALSHALESLWNRNADDVSRGFAVEGARLILAGLPGALAEPADLDLRSKLAEGALKAGFAFARTKTALAHSLSYAVTIKQGVTHGIACSFSLPAVMRSALGVSRTCDEALEAIFDCPAGDAPEALEHFLHQVGIGTHPADYSIAPADWDRIVADAFDGPRGRNFIGSPDLFAPALTPPAHP
>2832961861
TAWLPAQPVPVRFGAGVFAELGQQLRGRPYVLLTYPQPRFTALARRLAVGAGQPRQLLDTVRPNPTLADLETLAAPLRGLGGPTPVLVALGGGSVIDSAKVVAALAAAPGLELRALLAQPAAAAARAWPVIAVPTTAGTGSEVTPWATVWDPANDRKHSLSRPDLFPELALVDPELTLGAPRGLTLQTGLDALSHALESLWNRNAGPCSSVLAVAAARRVLETLPRLLENPGDLELRTRQAEASLLAGLAFAQTRTALAHELSYPLTLRHGVPHGIACSFTLPQIMQAVIGADADCDHALAEIFGADLQAGVATLRRFLRDLGVGLSPADYGVAEDEWHAIQEAAGQGPRGRNFLAALSFFPNTDPTT
>2710167681
NTWNFHNPVRVRFGAGSLDEIGQAIAGRRYVIVTYPDALFADLAERIEARNGPALGRIDSVEANPSVPMLRRACAQLAALDQAPEVLIALGGGSVMDSAKVLAAEHGAFEPVLDYLEGGASTGLRALPIIAIPTTAGTGSEVTCWATVWDPENDRKLSLSREDLYAEAVIVDPSLMVGLPMQPTIASGLDALSHALESIWNVHANPVTRGLAIHAARELISGLQRVSANPQDLEARGAMALGALRAGLAFSNTRTALAHNISYAITLSRGVAHGIACSFCLPAVMEAALGVDPDCDAALGEIFGDIEQAPAHLAALLESLGVSSHPSAYGVDAQQWETIVDRAFDGARGRNFIGQFAPRAQAAAVH
>2580606194
HTWNFHNPVRVRFGAGSLDEIGEAIAGRRYVIVTYPDALFADLADRIEARNGPALGRIDSVEANPSVPMLRRACEQLAALEDAPEVLIALGGGSVMDSAKVLAAEHGAFEPVLAYLEGAEATGRRALPIIAIPTTAGTGSEVTCWATVWDPQNDRKLSLSREDLYAEAVIVDPSLMVGLPMQPTIASGLDALSHALESIWNVHANPVTRGLAIHAARELISGLQRVSANPQDLEARGAMALGALRAGLAFSNTRTALAHNISYAITLSRGVAHGIACSFCLPAVMEAALGVDADCDAALGEIFGDIDEAPARLAALLDKLGVSSHPSAYGVDAQQWETIVDHAFDGARGRNFIGQFAPQAPAAAVH
>2754979624
SAWRFHNPVRIRFGVDALADAPDALAGRSYALVTYPDAVFARLADRLEAQLGPALARIDCVEANPSVPMLRRACERLAVLPRKPDVLVAVGGGSVIDSAKVLAAEHGDFDRVLRNLSGDSPTVCAALPIVAIPTTAGTGSEVTHWATVWDPHNARKLSLSRPDLYPETVIVDPRLMIGLPMQPTIASGLDALSHALESIWNVHANPVTRGLAVQAARELIRGLGRVNADPDDLDARSDMALGALRAGLAFSNTHTALAHNISYAITLTRGVAHGIACSFCLPAVMQAAIGVDGACDAALCEIFGDTDSAPAQLVTLLDALGVARHPAAYGIDANEWTQIVDHAFDGARGRNFIGTFSLEQPERALH
>2754287541
SDWRFHNPVRIRFGIDSLADAPDALAGRSYAIVTYPDAVFARLADRLEAQLGPALARIDCVEANPSVPMLRRACERLAVLPRKPDVLVALGGGSVIDSAKVLAAEHGDFDRVLRVLSGDSPTVHAALPILAIPTTAGTGSEVTHWATVWDPHNARKLSLSRPDLYPETVIVDPRLMIGLPMQPTIASGLDALSHALESIWNVHANPVTRGLAVHAARELIRGLGRVNADLDDLDARSDMALGALRAGLAFSNTRTALAHNISYAITLTRGVAHGIACSFCLPAVMQAAIGVDGACDAALCEIFGDTDSAPAQLVTLLDALGVARHPAAYGIDANEWAQIVDHAFDGARGRNFIGTFSPEQPERALH
>2813939261
SDWRFHNPVRIRFGIDSLADAPDALAGRSYAIVTYPDAVFARLADRLEAQLGPALARIDCVEANPSVPMLRRACERLAVLPRKPDVLVALGGGSVIDSAKVLAAEHGDFDRVLRVLSGDSPTVHAALPILAIPTTAGTGSEVTHWATVWDPHNARKLSLSRPDLYPETVIVDPRLMIGLPMQPTIASGLDALSHALESIWNVHANPVTRGLAVHAARELIRGLGRVNADLDDLDARSDMALGALRAGLAFSNTHTALAHNISYAITLTRGVAHGIACSFCLPAVMQAAIGVDGACDAALCEIFGDTDSAPAQLVTLLDALGVARHPAAYGIDANEWAQIVDHAFDGARGRNFIGTFSPEQPERALH
>2598456311
SDWRFHNPVRIRFGIDSLADAPDALAGRSYAIVTYPDAVFARLADRLEAQLGPALARIDCVEANPSVPMLRRACERLAVLPRKPDVLVALGGGSVIDSAKVLAAEHGDFDRVLRVLSGDSPTVHAALPILAIPTTAGTGSEVTHWATVWDPHNARKLSLSRPDLYPETVIVDPRLMIGLPMQPTIASGLDALSHALESIWNVHANPVTRGLAVHAARELIRGLGRVNADLDDLDARSDMALGALRAGLAFSNTHTALAHNISYAITLTRGVAHGIACSFCLPAVMQAAIGVDGACDAALCEIFGDTDSAPAQLVTLLDALGVARHPAAYGIDANEWAQIVDHAFDGARGRNFIGTFSPEQPERALH
>2813913008
SDWRFHNPVRIRFGIDSLADAPDALAGRSYAIVTYPDAVFARLADRLEAQLGPALARIDCVEANPSVPMLRRACERLAVLPRKPDVLVALGGGSVIDSAKVLAAEHGDFDRVLRILSGDSSTVHAALPILAIPTTAGTGSEVTHWATVWDPHNARKLSLSRPDLYPETVIVDPRLMIGLPMQPTIASGLDALSHALESIWNVHANPVTRGLAVHAARELIRGLGRVNADLDDLDARSDMALGALRAGLAFSNTHTALAHNISYAITLTRGVAHGIACSFCLPAVMQAAIGVDGACDAALCEIFGDTDSAPAQLATLLDALGVARHPAAYGIDANEWAQIVDHAFDGARGRNFIGTFSPEQPERALH
>2536143548
SDWRFHNPVRIRFGIDSLADAPDALAGRSYAIVTYPDAVFARLADRLEAQLGPALARIDCVEANPSVPMLRRACERLAVLPRKPDVLVALGGGSVIDSAKVLAAEHGDFDRVLRILSGDSSTVHAALPILAIPTTAGTGSEVTHWATVWDPHNARKLSLSRPDLYPETVIVDPRLMIGLPMQPTIASGLDALSHALESIWNVHANPVTRGLAVHAARELIRGLGRVNADLDDLDARSDMALGALRAGLAFSNTHTALAHNISYAITLTRGVAHGIACSFCLPAVMQAAIGVDGACDAALCEIFGDTDSAPAQLATLLDALGVARHPAAYGIDANEWAQIVDHAFDGARGRNFIGTFSPEQPERALH
>2813959733
SDWRFHNPVRIRFGIDSLADAPDALAGRSYAIVTYPDAVFARLADRLEAQLGPALARIDCVEANPSVPMLRRACERLAVLPRKPDVLVALGGGSVIDSAKVLAAEHGDFDRVLRILSGDSSTVHAALPILAIPTTAGTGSEVTHWATVWDPHNARKLSLSRPDLYPETVIVDPRLMIGLPMQPTIASGLDALSHALESIWNVHANPVTRGLAVHAARELIRGLGRVNADLDDLDARSDMALGALRAGLAFSNTHTALAHNISYAITLTRGVAHGIACSFCLPAVMQAAIGVDGACDAALCEIFGDTDSAPAQLVTLLDALGVARHPAAYGIDANEWAQIVDHAFDGARGRNFIGTFSPEQPERALH
>2813980638
SDWRFHNPVRIRFGIDSLADAPDALAGRSYAIVTYPDAVFARLADRLEAQLGPALARIDCVEANPSVPMLRRACERLAVLPRKPDVLVALGGGSVIDSAKVLAAEHGDFDRVLRVLSGDSSTVHAALPILAIPTTAGTGSEVTHWATVWDPHNARKLSLSRPDLYPETVIVDPRLMIGLPMQPTIASGLDALSHALESIWNVHANPVTRGLAVHAARELIRGLGRVNADLDDLDARSDMALGALRAGLAFSNTHTALAHNISYAITLTRGVAHGIACSFCLPAVMQAAIGVDGACDAALCEIFGDTDSAPAQLVTLLDALGVARHPAAYGIDANEWAQIVDHAFDGARGRNFIGTFSPEQPERALH
>2563030921
SDWHFHNPVRIRFGVDALTDLSDALGGRSYAIVTYPDAVFARLADRVEAQLGPALARIDCVEANPSVPMLRRACERLAALPAKPDVLIALGGGSVIDSAKVLAAEHGDFDRVLRILSGAGDAPVRPALPIVAIPTTAGTGSEVTRWATVWDPHNARKLSLSRPDLFPETVIVDPRLMVGLPMQPTLASGLDALSHALESIWNVHANPVTRGLAVQAARELMHGLGRVNAHPDDLDARSDMALGALRAGLAFSNTHTALAHSISYAITLTRGVAHGIACSFCLPAVMQAALGVDAACDAALREIFGDTASAPAQLVALLDALGVASHPAAYGIDAPEWARIVDHAFDGARGRNFIGTFTDEEPSSCNRLIR
>2774112511
SDWHFHNPVRIRFGVDALTDLSDALGGRSYAIVTYPDAVFARLADRVEAQLGPALARIDCVEANPSVPMLRRACERLAALPAKPDVLIALGGGSVIDSAKVLAAEHGDFDRVLRILSGAGDAPVRPALPIVAIPTTAGTGSEVTRWATVWDPHNARKLSLSRPDLFPETVIVDPRLMVGLPMQPTLASGLDALSHALESIWNVHANPVTRGLAVQAARELMHGLGRVNAHPDDLDARSDMALGALRAGLAFSNTHTALAHSISYAITLTRGVAHGIACSFCLPAVMQAALGVDAACDAALREIFGDTASAPAQLVALLDALGVASHPAAYGIDAPEWARIVDHAFDGARGRNFIGTFSPEQPERALH
>2563026340
SDWHFHNPVRIRFGVDALTDLSDALGGRSYAIVTYPDAVFARLADRVEAQLGPALARIDCVEANPSVPMLRRACERLAALPAKPDVLIALGGGSVIDSAKVLAAEHGDFDRVLRILSGAGDAPVRPALPIVAIPTTAGTGSEVTRWATVWDPHNARKLSLSRPDLFPETVIVDPRLMVGLPMQPTLASGLDALSHALESIWNVHANPVTRGLAVQAARELMHGLGRVNAHPDDLDARSDMALGALRAGLAFSNTHTALAHSISYAITLTRGVAHGIACSFCLPAVMQAALGVDAACDAALREIFGDTASAPAQLVALLDALGVASHPAAYGIDAPEWARIVDHAFDGARGRNFIGTFSPEQPERALH
>643353039
SDWHFHNPVRIRFGVDALTDLSDALGGRSYAIVTYPDAVFARLADRVEAQLGPALARIDCVEANPSVPMLRRACERLAALPAKPDVLIALGGGSVIDSAKVLAAEHGDFDRVLRILSGAGDAPVRPALPIVAIPTTAGTGSEVTRWATVWDPHNARKLSLSRPDLFPETVIVDPRLMVGLPMQPTLASGLDALSHALESIWNVHANPVTRGLAVQAARELMHGLGRVNAHPDDLDARSDMALGALRAGLAFSNTHTALAHSISYAITLTRGVAHGIACSFCLPAVMQAALGVDAACDAALREIFGDTASAPAQLVALLDALGVASHPAAYGIDAPEWARIVDHAFDGARGRNFIGTFSPEQPERALH
>2912491256
SDWHFHNPVRIRFGVDALTDLSDALGGRSYAIVTYPDAVFARLADRVEAQLGPALARIDCVEANPSVPMLRRACERLAALSAKPDVLIALGGGSVIDSAKVLAAEHGDFDRVLRILSGAGDAPVRPALPIVAIPTTAGTGSEVTRWATVWDPHNARKLSLSRPDLFPETVIVDPRLMVGLPMQPTLASGLDALSHALESIWNVHANPVTRGLAVQAARELMHGLGRVNAHPDDLDARSDMALGALRAGLAFSNTHTALAHSISYAITLTRGVAHGIACSFCLPAVMQAALGVDAACDAALREIFGDTASAPAQLVALLDALGVASHPAAYGIDAPEWARIVDHAFDGARGRNFIGTFSPEQPERALH
>2662414014
SDWRFHNPVRIRFGVDALADLNEALAGRSYAIVTYPDAVFARIADRVEAQLGPAFTRIDCVEANPSVSMLRRACDRLAALPGKPDVLIALGGGSVIDSAKVLAAEHGDFDRVLRILSGGNDDTARPALPIVAIPTTAGTGSEVTHWATVWDPHNARKLSLSRPDLYPETVIVDPRLMVGLPMQPTLASGLDALSHALESIWNIHANPVTRGLAVQAARELIRGLGRVNAHPDDLDARSDMALGALRAGLAFSNTHTALAHNISYAITLTRGVAHGIACSFCLPAVMQAALGVDAACDAALREIFGDTATAPAQLGALLDALGVASHPAAYGIGAHEWAQIVDHAFDGARGRNFIGTFSPEQPERALH
>637767399
SGWRFHNPVRIRFGVDALAGASDALAGRSYAIVTYPDAVFARLADRLEAQLGPALTRIDCVEANPSVPMLRRACDQLAALPGKPDVLIALGGGSVIDSAKVLAAEHGDFERVLRILSGDRGDAVRLALPIVAIPTTAGTGSEVTHWATVWDPHNARKLSLSRPDLYPETVIVDPRLMVGLPMQPTLASGLDALSHALESIWNIHANPVTRGLAVQAARELIGGLGRVNAHPDDLDARSDMALGALRAGLAFSNTHTALAHNISYAITLTRGVAHGIACSFCLPAVMRAALGVDDACDAALREIFGDTASAPAQLEALLDTLGVASHPAAYGIDAHEWARIVDHAFDGARGRNFIGTFSPEQPERALH
>2754640719
RDWRFHNPVRIRFGVDALASVSDALAGRSYAIVTYPDAVFARIADRLEAQLGPALTRIDCVEANPSVPMLRRACDRLAALPAKPDVLIALGGGSVIDSAKVLAAEHGDFDRVLRILSGNVDDTGRPALPIVAIPTTAGTGSEVTHWATVWDPHNARKLSLSRPDLYPETVIVDPRLMVGLPMQPTLASGLDALSHALESIWNIHANPVTRGLAVQAARELIGGLGRVNAHPDDLDARSDMALGALRAGLAFSNTHTALAHNISYAITLTRGVAHGIACSFCLPAVMQAALGMDDACDAALREIFGDTASAPAQLEALLDALGVASHPAAYGIDAHEWARIVDHAFDGARGRNFIGTFSPEQPERALH
>2851306154
RDWRFHNPVRIRFGVDALASVSDALAGRSYAIVTYPDAVFARIADRLEAQLGPALTRIDCVEANPSVPMLRRACDRLAALPGKPDVLIALGGGSVIDSAKVLAAEHGDFDRVLRILSGNVDDTARPALPIVAIPTTAGTGSEVTHWATVWDPHNARKLSLSRPDLYPETVIVDPRLMVGLPMQPTLASGLDALSHALESIWNIHANPVTRGLAVQAARELIGGLGRVNAHPDDLDARSDMALGALRAGLAFSNTHTALAHNISYAITLTRGVAHGIACSFCLPAVMQAALGMDDACDAALREIFGDTASAPAQLEALLDALGVASHPAAYGIDAHEWARIVDHAFDGARGRNFIGTFSPEQPERALH
>2843964472
NTWSFHNPVRVRVGVDTLNEIGTLLNGRSYAVITYPDAPFRAMTQRIETLAGPALACIDNVEANPSIAMLRAACAQLAALPRLPDVLVALGGGSVMDSAKVLAAEHGEFEPMLAYLTQGRESGRRALPIIAIPTTSGTGSEVTSWATVWDPENDRKLSLSRDDLYPEAVLVDPRLVVGLPPVQTVASGLDALSHALESLWNVHANPVTRGLAVDAAREIIAALPRVAADPSDLDARSQMALGALRAGLAFSNTRTALAHNISYAITLGHGVPHGLACSFCLPAVMQAAIGADPACDAALEAIFGSLDHAPQRLGEFLGLLNVDTHPAAYGIASAEWARIVDDAFDGARGRNFIGSFAPQLLKELS
>2580956526
NTWSFHNPVRVRVGVDTLNEIGTLLHGRSYAVITYPDAPFRAMTQRIETLAGPALACIDNVEANPSIAMLRAACAQLAALPRLPDVLVALGGGSVMDSAKVLAAEHGEFEPMLAYLTQGRESGRRALPIIAIPTTSGTGSEVTSWATVWDPENDRKLSLSRDDLYPEAVLVDPRLVVGLPYVQTVASGLDALSHALESLWNVHANPVTRGLAVDAAREIVAALPRVAADPTDLDARSQMALGALRAGLAFSNTRTALAHNISYAITLGHGVPHGLACSFCLPAVMQAAIGADPACDAALEAIFGSLDHAPQRLAKFLGLLNVDTHPAAYGIASAEWDRIVDDAFDGARGRNFIGSFAPLLLKEPS
>2773951197
KTWSFHNPVRVRLGVDTLNEIGTLLNGRSYAIVTYRDAPFRAITQRIETIAGPALAYIDNVEANPSISMLRAACAQLTALPRLPEVLVALGGGSVMDSAKVLAAEHGEFEPMLAYLTQGHESGRCALPIIAVPTTSGTGSEVTSWATVWDPENERKLSLSRDDLYPEAVLVDPRLVVGLPRVQTVASGLDALSHALESLWNVHANPVTRGLAVEAAREIIAALPQVAAAPTNLDARGQMALGALRAGLAFSNTRTALAHNISYAITLGHGVPHGLACSFCLPAVMRAAIGADPACDAALDAIFGSLEHAPQRLTEFLRLLGVDTHPAAYGLTSAEWTGIVDDAFDGARGRNFIGSFEPMLLKEPS
>2690677527
KTWSFHNPVRVRLGVDTLNEIGTLLNGRSYAIVTYPDTPFRAMTQRIETIAGPALACIDNVEANPSISMLRAACAQLAALPRLPEVLVALGGGSVMDSAKVLAAEHGEFEPMLAYLTQGRESGRRALPIIAIPTTSGTGSEVTSWATVWDPENDRKLSLSRDDLYPEAVLVDPRLVVGLPRVQTVASGLDALSHALESLWNVHANPVTRGLAVEAAREIIDALPQVAADPANLDARSQMALGALRAGLAFSNTRTALAHNISYAITLGHGVPHGLACSFSLPAVMQAALGADPACDAALEAIFGSLDEAPQHLADFLRALNVDTHPAAYGLVSGEWTRIVDEAFDGARGRNFIGSFEPTLLKEPS
>2689305157
AGWQFHNPVRVRFGIDTLDAVGEVLAGRRYALVTYPDPAFAALAARIEASAGPALARIDSVEANPSVTMLARACQTLAALPALPEVLVALGGGSVMDSAKVLAAEHGRLEPVLAWIADGTTRVAERALPIVAIPTTSGTGSEVTSWATVWDPARDRKLSLARDDLYPETVLVDPRLVVGLPPAPTLASGLDALSHALESLWNVHANPVTRGLAVSAAREILDALPRVMAAPDDLAARAAMALGALRAGLAFSNTRTALAHNLSYAITLRHGVAHGIACSFCLPAVMRAALGADPDCDRALAEVFGSAEAGPARLEAFLGALGIACEPAAYGIGAREWHDIVAGAFDGARGRNFIGAFAEAAHAAPPA
>2568582709
AGWQFHNPVRVRFGIDTLDAVGEVLAGRRYALVTYPDPAFAALAARIEASAGPALARIDSVEANPSVTMLARACETLAALPAMPEVLVALGGGSVMDSAKVLAAEHGRLEPVLAWIADGTTRVAERALPIVAIPTTSGTGSEVTSWATVWDPARDRKLSLARDDLYPETVLVDPRLVVGLPPAPTLASGLDALSHALESLWNVHANPVTRGLAVSAAREILDALPRVMAAPDDLAARAAMALGALRAGLAFSNTRTALAHNLSYAITLRHGVAHGIACSFCLPAVMRAALGADPDCDRALAEVFGSAEAGPARLEAFLGRLGIACEPAAYGIGAREWHDIVAGAFDGARGRNFIGAFAEAAHAAPPA
>2577223406
SDWQFHNPVRVRFGIDALDAIGEVLAGRSYAIVTYPDTAFLAPCARIEAIAGPALLRIDSVEANPSVTMLREACAALAALPAMPEVLVALGGGSVMDTAKVLAAEHGRLEPVLAWIADGRTRHAAQALPIVAIPTTSGTGSEVTSWATVWDPEHDRKLSLARDDLYPETVLVDPRLVVGLPPAPTLASGLDALSHALESIWNRNANPVTRGLAVDAAREILQALPRVMAAPGDLDARSAMALGALRAGLAFSNTRTALAHNISYAITLHHGVAHGMACSFCLPAVMRSAIGADAACDRALAEVFGSIEAAPRVLEQFLESLGVRCEPAAYGIEQDEWQDIVASAFEGARGRNFIGAFPDVALSVPSP
>2553303726
SDWQFHNPVRVRFGVDALDAIGEVLAGRAYAIVTYPDTAFLAPCARIEAIAGPALLRIDSVEANPSVTMLREACAALAALPAMPEVLVALGGGSVMDTAKVLAAEHGLLEPVLAWIADGRTRRAERALPIVAIPTTSGTGSEVTSWATVWDPEHDRKLSLARDDLYPETVLVDPRLVVGLPPAPTLASGLDALSHALESIWNRNANPVTRGLAVDAAREILQALPRVMAAPGDLHARSAMALGALRAGLAFSNTRTALAHNISYAITLHHGVAHGMACSFCLPAVMRSAIGADAACDRALAEVFGSIDAAPRVLEQFLESLDVRCEPAAYGIEQDEWQDIVASAFEGARGRNFIGAFPDVALSVPSP
>650775280
SDWQFHNPVRVRFGVDALDAIGEVLAGRAYAIVTYPDTAFLAPCARIEAIAGPALLRIDSVEANPSVTMLREACAALAALPAMPEVLVALGGGSVMDSAKVLAAEHGLLEPVLAWIADGRTRRAERALPIVAIPTTSGTGSEVTSWATVWDPEHDRKLSLARDDLYPETVLVDPRLVVGLPPAPTLASGLDALSHALESIWNRNANPVTRGLAVDAAREILQALPRVMAAPGDLHARSAMALGALRAGLAFSNTRTALAHNISYAITLHHGVTHGMACSFCLPAVMRSAIGADAACDRALAEVFGSIDAAPRVLEQFLESLDVRCEPAAYGIEQDEWQDIVASAFEGARGRNFIGAFPDVALSVPSP
>2651298897
SDWQFHNPVRVRFGVDALDAIGEVLAGRAYSIVTYPDAAFLAPCARIEAIAGPALLRIDSVEANPSVTMLREACAALAALPAMPEVLVALGGGSVMDTAKVLAAEHGRLEPVLAWIADGRTRRAERALPIVAIPTTSGTGSEVTSWATVWDPEHDRKLSLARDDLYPETVLLDPRLVVGLPPAPTLASGLDALSHALESIWNRNANPVTRGLAVDAAREILQALPRVMAAPGDLEARSAMALGALRAGLAFSNTRTALAHNISYAITLHHGVAHGMACSFCLPAVMRSAIGADAACDRALAEVFGSIEGAPRVLEQFLESLGVRCEPAAYGIEQDEWQDIVASAFEGARGRNFIGAFPDVALSVPSP
>2826282838
SDWQFHNPVRVRFGVDALDAIGEVLAGRAYSIVTYPDAAFLAPCARIEAIAGPALLRIDSVEANPSVTMLREACAALAALPAMPEVLVALGGGSVMDTAKVLAAEHGRLEPVLAWIADGRTRRAERALPIVAIPTTSGTGSEVTSWATVWDPEHDRKLSLARDDLYPETVLVDPRLVIGLPPAPTLASGLDALSHALESIWNRNANPVTRGLAVDAAREILQALPRVMAAPGDLEARSAMALGALRAGLAFSNTRTALAHNISYAITLHHGVAHGMACSFCLPAVMRSAIGADAACDRALAEVFGSIEGAPRVLEQFLESLGVRCEPAAYGIEQDEWQDIVASAFEGARGRNFIGAFPDVALSVPSP
>2826595670
SDWQFHNPVRVRFGVDALDVIGEVLAGRAYAIVTYPDSAFLAPCARIEAIAGPALLRIDSVEANPSVTMLREACAALAALPAMPEVLVALGGGSVMDTAKVLAAEHGRLEPVLAWIADGRTRRAERALPIVAIPTTSGTGSEVTSWATVWDPEHDRKLSLARDDLYPETVLVDPRLVVGLPPAPTLASGLDALSHALESIWNRNANPVTRGLAVDAAREILQALPRVMAAPGDLDARSAMALGALRAGLAFSNTRTALAHNISYAITLHHGVAHGMACSFCLPAVMRSAIGADAACDRALAEVFGGLEAAPRLLEQFLESLGVRCEPAAYGIEQDEWQDIVASAFEGARGRNFIGAFPDLALSVPSP
>2583069838
SDWQFHNPVRVRFGVDALDAIGEVLAGRAYAIVTYPDAAFLAPCARIEAIAGPALLRIDSVESNPSVTMLREACAALAALPAMPEVLVALGGGSVMDTAKVLAAEHGRLEPVLAWIADGRTRRAERALPIVAIPTTSGTGSEVTSWATVWDPEHDRKLSLARDDLYPETVLVDPRLVVGLPPAPTLASGLDALSHALESIWNRNANPVTRGLAVDAAREILQALPRVMAAPGDLDARSAMALGALRAGLAFSNTRTALAHNISYAITLHHGVAHGMACSFCLPAVMRSAIGADAACDRALAEVFGSLEAAPRMLEQFLESLGVRCEPAAYGIEQDEWQDIVASAFEGARGRNFIGAFPDLALSVPSP
>2809005503
SDWQFHNPVRVRFGVDALDVIGEVLAGRAYAIVTYPDAAFLAPCARIEAIAGPALLRIDSVESNPSVTMLREACAALAALPAMPEVLVALGGGSVMDTAKVLAAEHGRLEPVLAWIADGRTRRAERALPIVAIPTTSGTGSEVTSWATVWDPEHDRKLSLARDDLYPETVLVDPRLVVGLPPAPTLASGLDALSHALESIWNRNANPVTRGLAVDAAREILQALPRVMAAPGDLDARSAMALGALRAGLAFSNTRTALAHNISYAITLHHGVAHGMACSFCLPAVMRSAIGADAACDRALAEVFGGLEAAPRMLEQFLESLGVRCEPAAYGIEQDEWQDIVASAFEGARGRNFIGAFPDLALSVPSP
>2654668726
SDWQFHNPVRVRFGVDALDAIGEVLAGRAYAIVTYPDAAFLAPCARIEAIAGPALLRIDSVEANPSVTMLREACAALAALPAMPEVLVALGGGSVMDTAKVLAAEHGRLEPVLAWIADGRTRRAERALPIVAIPTTSGTGSEVTSWATVWDPEHDRKLSLARDDLYPETVLVDPRLVVGLPPAPTLASGLDALSHALESIWNRNANPVTRGLAVDAAREILQALPRVMAAPGDLEARSAMALGALRAGLAFSNTRTALAHNISYAITLHHGVAHGMACSFCLPAVMRSAIGADADCDRALAEVFGSLEAAPRVLEQFLESLGVRCEPAAYGIEQDEWQDIVASAFEGARGRNFIGAFPDVALSVPSP
>2826367965
SDWQFHNPVRVRFGVDALDAIGEVLAGRAYAIVTYPDSAFLAPCARIEAIAGPALLRIDSVEVNPSVTMLREACAALAALPAMPEVLVALGGGSVMDTAKVLAAEHGRLEPVLAWIADGRTRRAERALPIVAIPTTSGTGSEVTSWATVWDPEHDRKLSLARDDLYPETVLVDPRLVIGLPPAPTLASGLDALSHALESIWNRNANPVTRGLAVDAAREILQALPRVMAAPGDLHARSAMALGALRAGLAFSNTRTALAHNISYAITLHHGVAHGMACSFCLPAVMRSAIGADAACDRALAEVFGSLEAAPRVLEQFLESLGVRCEPAAYGIEQDEWQDIVASAFEGARGRNFIGAFPDVALSVPSP
>2629975065
SDWQFHNPVRVRFGVDALDAIGEVLAGRAYAIVTYPDTAFLAPCARIEAIAGPALLRIDSVEANPSVTMLREACAALAALPAMPEVLVALGGGSVMDTAKVLAAEHGRLEPVLAWIADGRTRRAERALPIVAIPTTSGTGSEVTSWATVWDPEHDRKLSLARDDLYPETVLVDPRLVVGLPPAPTLASGLDALSHALESIWNRNANPVTRGLAVDAAREILQALPRVMAAPGDLHARSAMALGALRAGLAFSNTRTALAHNISYAITLHHGVAHGMACSFCLPAVMRSAIGADAACDRALAEVFGSLEAAPRMLEQFLESLGVRCEPAAYGIEQDEWQDIVASAFEGARGRNFIGAFPDVALSVPSP
>2511511849
RQWSFHNPVALHFGAGVFDRVKEQIGQRRWLLVTHKDAPFAPMRDRLLGHVHPPLAIADAIMPNPSLAMLQHVCGLLQARADGIDVIVALGGGSVMDTAKFLAAGHCDFRSVACYLDGQVALGGRALPVIAVPTTAGTGSELTKWATIWDPEQGRKLSLNRDDLYAEAAFIDPELTASLPWPLTLASGLDALSHALESLWNRNANPITRSFAIAAAGDVLTALARLQGDLDDQDARSMLAAGAMKAGLAFSNTQTALAHNISYPITLDYGVAHGIACSFCLPEVMAAAIGADDACDTALGSIFGALAQAPQALRRRLTDLGIAGDPAAFGIGGEAWRGIVADAFDGPRGRNFIGADRPVA
>2864655461
RQWSFHNPVALHFGAGVFDRVKEQIGQRQWLLVTHKDAPFAPMRDRLLGHVHPPLAIADAIMPNPSLAMLQHVCGLLQARAEGIDVIVALGGGSVMDTAKFLAAGHCDFRSVACYLDGQVALGGRALPVIAVPTTAGTGSELTKWATIWDPEQGRKLSLNRDDLYAEAAFIDPELTASLPWPLTLASGLDALSHALESLWNRNANPITRSFAIAAAGDVLAALTRLQVNLDDQDARSMLASGAMKAGLAFSNTQTALAHNISYPITLDYGVAHGIACSFCLPEVMAAAIGADDACDTALGSIFGALSQAPQALRRRLTDLGIAGDPAAFGIGGEAWRGIVADAFDGPRGRNFIGADRSVA
>2829983999
TGWAFHNPVRLHFGSGTFDTLGEAIAGRSFILVTHPDAPLQLWRARLVALAGEPLLTIDDVEPNPSLAMLRRVCTQVSAAAYEPELIVALGGGSVMDTAKFLAAGRGRYAPVVQYMETGERLARRALPIVAIPTTSGTGSDLTKWATVWDPERKRKLSLNRDDLYAEAVFVDPRITESLPWPVTLASGLDALSHALESLWNVHATPVTRGFAIAAARDIMAGLRSLREDPQDSGAREKMALGATRAGLAFSNTQTALAHNISYPITLEHRVPHGIACSFCLPEVMSAAIGADADCDAALAELFGDLDRAPAQLRRFLSDLGVAADPEALGIGPEEWRDIVDAAFAGPRGRNFIGALPTVAEA
>2532511853
MWSYRNPVHLQFGLDAFDRCAEFIRQRPYVLLTYDHPLFADLAKRLAEQAGAPLLVIDDVRENPDIDFLRAAAARLHQANRTVEVLVALGGGSVIDSAKCLAAFAGDFARTLDYLEGYSTAFSALPIIAVPTTAGTGSEVTCWATVWDPANQRKLSLSHDLLYPEVALCDPHLGRSLPRSLTIATGLDALSHALESVWNTQRNPLSLHYAEMAAKTILEVLPRLVDDLDNLHLRSRMLQAATCAGLAFSNTRTALAHNISYAITLEQGTAHGIACSFSLPRVLRWAVGHAPDIDESLSRIFAVTVDQGVARLEALLDCLGVSRELADYGLDADGWNHLVMASAQGARGRNFAGQ
>2813128820
HXWSYFNPVNIKFNVSASXELXTXLRGHRYAVVTYDXPYFAXIXKELEDLVGPAECTINDVQPNPDCQILHDQCERLNSKVTNIEIIVALGGGSVIDTAKVLSASTXGFSXVLDFVTNEKKXLNLPPIPIIAVPTTAGTGSEVTCWATIWDETEQKKYSLAHPDLYPKYAIIDPSLMVNKPVDLTMATGLDALSHALESIWNCNANPVSARYAIFAAKTIIRDLPELLSMPKNLALRENLAEAALMSGLAFSNTKTAIAHNLSYPITLKYGVTHGIACSFTLPTILRSVAKIGGFRXEALQEIFGTNLLKGADMLTSTLSAMQVKMRFRDYGANQEETTNIIDAAFLGQRGKNFIGSLVSARAGNXV
>2813200485
HAWSYFNPVNIKFNVSASTELVTELRGHRYAVVTYDEPYFAKICKELEDLVGPAECTINDVQPNPDCQILHEQCERLNSKVTNIEIIVALGGGSVIDTAKVLSASTLGFSKVLDFVTNEKKELNLPSIPIIAVPTTAGTGSEVTCWATIWDETEQKKYSLADPDLYPKYAIIDPSLMVNKPVDLTMATGLDALSHALESIWNCNANPVSARYAIFAAKTIIRDLPELLSMPKNLALRENLAEAALMSGLAFSNTKTAIAHNLSYPITLKYGVTHGIACSFTLPTILRSVAKIGGFRGEALQEIFGTNLLKGADMLTSTLSAMQVKMRFRDYGANQEETTNIIDAAFLGQRGKNFIGSLVSARAGNVV
>2813094828
HAWSYFNPVXIKFNVSANTELITELRGHRYAVVTYDEPYFAKICKELEDLVGPAECTINDVQPNPDCQILHDQCERLNSKVTNIEFIVALGGGSVIDTAKVLSASTLGFSKVLDFVTNEKKELNLPSIPIIAVPTTAGTGSEVTCWATIWDETEQKKYSLAXPDLYPKYAIIDPSLMVNKPVDLTMATGLDALSHALESIWNCNANPVSARYAIFAAKTIIRDLPELLSMPKNLALRENLAEAALMSGLAFSNTKTAIAHNLSYPITLKYGVTHGIACSFTLPTILRSVAKIGGFRGEALXEIFGTNLLKGADMLTSTLSAMQVKMRFRDYGANQEETTDIIDAAFLGQRGKNFIGSLVSARAGNVV
>2805293011
MWSFTIPTQVNFGVGSLAKIGELINGRKYCLVTYSHPPFDAHARRIEEISGSAHAFICNVDTNPDYDSLKESCIMGGVANEIEVIVALGGGSVIDTAKVMSACDGDFTNVQRLLETGEGRENLSDIPIIAIPTTSGTGSEVTGFSTVWDMVSMKKHSLNLPGPYCESALVDPELTLGAPRGLTVSTGLDALSHAMEGIWNINANPATTSLAVTAAREVIEVLPALAEDLDNLDLRSRMSRAALISGLSVSNTRTALAHSLSYAITIEHGIPHGIACSFSLPDLMRCVIGFDPNCDVALKQIFGPDLEKGADDLTEMLKKLGVNTCAQDYGVTPKKWREMVKFALEGERGRNFIGDIETLTA
>2730516576
MWAFHNPVNIHFGAGVLETLADSLQGRPYALVTYSDSVFQSLSERVVALVGEPALVIDNIQPNPDFTELEASCARWMTADQAPEVIIALGGGSVIDTAKVLAGANGDFNRVRRFLQQGDGREELVAVPIIAIPTTAGTGSEVTCWATVWHSEAQRKYSLSLPELYPEVALVDPELTLELPLSLTVSTALDALSHALESLWNVNRNPISSAAAVSAAREIIEWLPVLVEEPENLMLRTRIAGAALMAGVAFSNTKTAIAHNLSYPITLRHGTAHGEACSFTLPTILRAVSGENTELDSLLAQIFGTPVDPGIERLEQMLQQLGVSTDYQDYGISDEEWDEIVDAAFAGERGANFIGDLAVSDNLHPRASAQ
>2636246649
LLRLGGGSAIDTGKVLAASGGDFSRVRECLETGEGGERLKPLPLIAIPTTAGTGSEVTRFATVWDHLGKKKYSLALDSSYPEYALVDPVLSQQAPRDLTISTGVDALSHALESIWNVNANPISSHLCVFAAKEVLLALPLLSKNLDNLDLRLRMARAATMAGLGMSNTQTALAHTLSYPFTLNYGVPHGIACSFCLPMVMQRAIGSNPECDSTLEKIFGPDLEAGVEQLSDFLLDLGISTSPEDYGMEKKEWSALVQTAIGSGLGKNFVGRAT
>2654369765
MWSFSNPVNIQFGEGVLSRLPELLDGQNYALLTYDEPWFSALADQVISQCGVPVAVLNQIVPNPDIKDLLPLCQQLSEMPVQPDVLVAIGGGSVIDTAKVVAAAGEDFDRVYQLLTQGKGREELVCTPIIAVPTTSGTGSEVTCWATVWDSAHERKYSLADPRLYPQVALCDPSLTHELPEFLTICTGLDALSHALESIWNKNNNPVSSTYAVDAARIILNVLPELAADLNNAALRSRMMEAALKAGLAFSNTKTSIAHNISYEVTLRRGTPHGIACSFTLPYVMRSVSGENSVCDQALKAIFGEDLAAGSDYLENWLKDLGIKVQPEDYQYDPADWQRLLTSALAGERGKNFIGQLTSYAV
>2628125578
MWRFANPVDICFGNGVFDQVGKILNGQPYCLVTYDEPYFAGLAYQLTQQAGSPERIINNITTNPDFITLENACRQFAEIATPDMVIVALGGGSVIDAAKVLASSNDGFEVVKRFLETGQGEDQLGNYPFIAVPTTSGTGSEVTHWATVWDTVAQKKYSLARKELYPTHAIIDPELMLGLPRELTISTGLDALSHALESIWNKSSNEISANYAVAAAREMIETLPALADNLQNIDLRYKAARACLFAGLAFSNTKTALAHSVSYPITLKYGVSHGIACSFSLPMVLDSVIGVDETCDYHLKRIFGDDLQRGITKLTDFLDRLGVATNASSYGVQQNEWRALLEKALEGERGQNFIGKYESLTI
>2624329611
MWAFSNPVRIEFGAGAAARLPALIGKRRWALVTYDLPIFHSIAAAIAAEAGPPLVTVDNIITNPDVKDLARSCALFGAASPKPEVIVALGGGSIIDAAKVIAAAQGDFSRVLASLKGGAPLDGATFTPIIAVPSTAGTGSEVTSWATVWDQDSGNKYSLANRALYPEVALIDPAITVGAPRGLTLATGLDALSHALESIWNVNANPVSANFAVAAAREILDVLPRLVSDLGNLELRQRQAQAAVMAGLAFSNTKTALAHNISYDITLRAGTIHGIACSFSLPTVMRWSQGHNATCDANLRRIFGDDLAAGAASLAAFLEGLGVSTAPASYGLSAGDWKALVLKATQGERGRNFIGQA
>2788703344
MRWSYQNPVRVEFGVGTLDRVAPAIAGRPWALVTYGMDLFRDMGARIARAAGPPVVIIDDVAANPDFADLDGTCRRFSAAAATGVIVALGGGSVIDAAKVLAAADGDFAAVRDHLVDGVPLDPARILPILAVPTTAGTGSEVTSWATVWDAAGGRKYSIAHPRLYPEAAIVDPALTLAAPRGLTLATGLDALSHALESLWNVNANPVSAEFAIAAAREVLAVLPRLVDRLDDIELRSRQSHAALLAGLAFSNTKTALAHNISYDVTLRHGTAHGIACSFSLPQVMRWAIGQDGACDARLAAIFGPDLAAGADRLERFLEDLGVPTDPAAHGLDAGEWHRLVDKAFAGERGRNFIGRAE
>2874611361
MRWNNWNPVKLRFGAGTFDEVASLIGKRRYALVTYNQPIFNDLAARLTKVAGEPVAVIDNIETNPDCADLVNSCRVYGAATQAPEVIVALGGGSMMDAAKVLAASQGDFENVRRHLTDKEPLDTSAIVPIIAVPTTSGTGSEVTHWATVWDSANGSKYSLADPLLYPEAAVLDPQLILGAPRGLTLATGLDSLSHALESIWNVNANPVSASFAVEAAREIIETLPRLLDNLGDLDLRTRQARGSLLAGFAFSQTKTALAHNISYDITLKTGLIHGIACSFSLPLVMGWAIGNSADCDAALRRIFGPDLSEGIRKLRSFLEGIGVKTDPAAYGVSPADWTRLVEKALEGERGRNFIGRAA
>2611932738
MHWAYWNPVRIRFGAGLFDEVAGLIGKRRWALVTYDQPIFRNLAERLAQAAGAPVATIANIETNPDCADLVESCRLFGTSAQRAEVIVALGGGSMIDAAKVLAASGGDFETVRRHLVDKAPLDASNIIPIIAVPTTAGTGSEVTSWATVWDADHGSKYSLAHPRLYPEAAVLDPALTLGAPRGLTLATGLDALSHALESIWNVNGNPVSANYAVEAAREIIETLPRLIERLDDIGLRERQMRASLLAGLAFSNTKTALAHNISYDITLKSGTIHGIACSFSLPIVMRWAMGTQPQCDAALRRVFGSDLDAGAERLGLFLQGLGVKTDPSAYGVSPAEWDRLVAKALEGERGRNFIGRAA
>2861310069
MQWAYWNPVRIRFGAGLFDEVAGLVGKRRWALVTYDQPIFKALADRLAARAGAPVATISNIETNPDCADLAESCRLFGAASQRPEVIVALGGGSMIDAAKVLAASSGDFETVRRHLVDKTPLDASEIVPIIAVPTTAGTGSEVTSWATVWDSANGSKYSLAHPRLYPETALLDPTLTIGAPRGLTLATGLDALSHALESIWNVNGNPVSANHAVEAAREIIDTLPRLLERPDDPELRLRQMRASLLAGLAFSNTKTALAHNISYDITLKSGTIHGIACSFSLPIVMRWAMGVQPQCDAALRRVFGPDLEAGAERLEAFLKNLGVETAPSAYGVSPPEWNRLVDKALEGERGRNFIGRAA
>2622855949
MQWAYWNPVRIRFGAGLFDEVAGLIGKRRWALVTYDQPIFKELSERLVAAAGAPVATITNIETNPDCADLVESCRLFGAAAQRAEVIVALGGGSMIDAAKVLAASGGDFETVRRHLVDKVPLDASDIVPIIAVPTTAGTGSEVTSWATVWDSANGSKYSLAHPRLYPETAVLDPALTIGAPRGLTLATGLDALSHALESIWNVNGNPVSANYAVEAAREILDTLPRLLDEPGDIDLRVRQMRASLLAGLAFSNTKTALAHNISYDITLKSGTIHGIACSFSLPMVMRWAMGVQPQCDAALRRVFGPDLEAGAEHLTAFLQNLGVKTEPSAYGVSQADWNRLVDKALEGERGRNFIGRAA
>2714726942
MNWAYWNPVKVRFGTGLFNELAGMIDGRRWALVTYDQPIFRELAARLTEAAGAPLVTISNIETNPDCADLSESCRQFGAAAERPEVIVALGGGSMIDAAKVLAASGGDFETVRRHLVEKRPLDAAAIIPIIAVPTTAGTGSEVTSWATVWDSANGSKYSLAHPRLYPETAVLDPALTVGAPRGLTLATGLDALSHALESIWNVNGNPVSANYAIEAAREIIDTLPRLLERLDDEELRARQMRASLLAGLAFSNTKTALAHNISYDITLKSGTIHGIACSFSLPIVMRWAMGVKPQCDAALRRVFGPDLEAGAERLETFLQNLGVKTDPAAYGVSPVEWDRLVDKAMQGERGRNFIGRAA
>2851184711
MNWAYWNPVKIRFGSGLLDEVSGLIGNRRWALVTYDQPLFRELSVRLTAVAGAPVVSITNIETNPDCADLAESCRQFGAAEPAEVIVALGGGSMIDAAKVLAASGGDFETVRRHLVEKTPLDATTIIPIIAVPTTAGTGSEVTSWATVWDSANGSKYSLAHPRLYPETAVLDPALTVGAPRGLTLATGLDALSHALESIWNVNGNPVSANYAVEAAREIIDTLPRLLERLDDVELRTRQMRASLLAGLAFSNTKTALAHNISYDITLKSGTIHGIACSFSLPMVMRWAMGAQPQCDAALRRVFGPDLDAGAERLGAFLRDLGVATDPSAYGVTAGEWNRLVGKALEGERGRNFIGRAA
>2644743872
MNWAYWNPVKIRFGNGLLDEVAGLIGNRRWALVTYDQPLFREFSARLTAVAGAPVVSITNIETNPDCADLAESCRQFGAAEPAEVIVALGGGSMIDAAKVLAASNGDFETVRSHLVEKKPLVEAAIIPIIAVPTTAGTGSEVTSWATVWDSANGSKYSLAHHRLYPETAVLDPALTVGAPRGLTLATGLDALSHALESIWNVNGNPVSANYAVEAAREIIETLPRLLERLDDVDLRVRQMRASLLAGLAFSNTKTALAHNISYDITLKSGTIHGIACSFSLPMVMRWAMGAQPQCDAALRRVFGPDLEAGAERLGAFLRDLGVATDPAAYGVSAGEWNRLVGKALEGERGRNFIGRAA
>2851247686
MNWAYWNPVKIRFGSGLLDEVAGLIGGRRWALVTYDQPLFREFSARLTAVAGAPVVSITNIETNPDCADLAESCRQFGAAEPAEVIVALGGGSMIDAAKVLAASGGDFETVRRHLVEKTPLDAAAIIPIIAVPTTAGTGSEVTSWATVWDSANGSKYSLAHPTLYPETAVLDPALTVGAPRGLTLATGLDALSHALESIWNVNGNPVSANYAVEAAREIIETLPRLLERPGDVELRARQMRASLLAGLAFSNTKTALAHNISYDITLKSGTIHGIACSFSLPMVMRWAMGAQPQCDAALRRVFGPDLEAGAERLGAFLRDLGVATDPGAYGVSAGEWNRLVGKALEGERGRNFIGRAA
>2635101202
MNWAYWNPVKIRFGSGLLDEVAGQIGGRRWALVTYDQPLFREFSARLTAVVGAPVVSITNIETNPDCADLAESCRQFGAAEPAEVIVALGGGSMIDAAKVLAASDGDFETVRRHLTEKTPLDGAAIIPIIAVPTTAGTGSEVTSWATVWDQANGSKYSLAHPRLYPETAVLDPALTVGAPRGLTLATGLDALSHALESIWNVNGNPVSANYAVEAAREIIETLPRLLERLGDIELRTRQMRASLLAGLAFSNTRTALAHNISYDITLKSGTIHGIACSFSLPMVMRWAMGAQPQCDAALRRVFGPDLEAGAERLGAFLRDLGVATDPAAYGVSAGEWNRLVGKALEGERGRNFIGRAA
>2852440161
MNWAYWNPVKIRFGSGLLDEVAGQIGGRRWALVTYDQPLFREFSARLTAVVGAPVVSITNIETNPDCADLAESCRQFGAAEPAEVIVALGGGSMIDAAKVLAASDGDFETVRRHLTEKTPLDWAAIIPIIAVPTTAGTGSEVTSWATVWDQANGSKYSLAHPRLYPETAVLDPALTVGAPRGLTLATGLDALSHALESIWNVNGNPVSANYAVEAAREIIETLPRLLERLGDVELRTRQMRASLLAGLAFSNTRTALAHNISYDITLKSGTIHGIACSFSLPMVMRWAMGAQPQCDAALRRVFGPDLEAGAERLGAFLRDLGVATDPAAYGVSAGEWNRLVGKALEGERGRNFIGRAA
>2676846205
MNWAYWNPVRIRFGAGLLDEVAGLIGNRRWALVTYDQPIFRELSARLTAVAGAPVVSITNIETNPDCADLALSCRQFGAAEPAEVIVALGGGSMIDAAKVLAASGGDFENVRRHLVEKKPLDEAAIIPIIAVPTTAGTGSEVTSWATVWDAANGSKYSLAHPRLYPETSVLDPALTVGAPRGLTLATGLDALSHALESIWNVNGNPVSANYAVEAAKEIIDTLPRLLERLDDVELRARQMRASLLAGMAFSNTKTALAHNISYDITLKSGTIHGIACSFSLPIVMRWAMGAQPQCDAALRRVFGPDLEAGAERLGAFLRNLGVSTDPTAYGVSGVEWNRLVGKALEGERGRNFIGRAA
>2644734291
MNWAYWNPVRIRFGAGLLDEVAGLIGNRRWALVTYDQPIFRELSARLTAVAGAPVVSITNIETNPDCADLALSCRQFGAAEPAEVIVALGGGSMIDAAKVLAASGGDFENVRRHLVEKKPLDEAAIIPIIAVPTTAGTGSEVTSWATVWDAANGSKYSLAHPRLYPETSVLDPALTVGAPRGLTLATGLDALSHALESIWNVNGNPVSANYAVEAAKEIIDTLPRLLERLDDVELRARQMRASLLAGMAFSNTKTALAHNISYDITLKSGTIHGIACSFSLPIVMRWAMGAQPQCDAALRRVFGPDLEAGAERLGAFLRNLGVSTDPTAYGVSGVEWNRLVGKALEGERGRNFIGRAA
>2782309016
MNWAYWNPVRIRFGAGLLDEVAGLIGNRRWALVTYDQPIFRELSARLTAVAGAPVVSITNIETNPDCADLALSCRQFGAAEPAEVIVALGGGSMIDAAKVLAASGGDFENVRRHLVEKKPLDEAAIIPIIAVPTTAGTGSEVTSWATVWDAANGSKYSLAHPRLYPETSVLDPALTVGAPRGLTLATGLDALSHALESIWNVNGNPVSANYAVEAAKEIIDTLPRLLERLDDVELRARQMRASLLAGMAFSNTKTALAHNISYDITLKSGTIHGIACSFSLPIVMRWAMGAQPQCDAALRRVFGPDLEAGAERLGAFLRNLGVSTDPTAYGVSGVEWNRLVGKALEGERGRNFIGRAA
>2799267546
MTWAYWNPVKIRSGNGLLDEVASLIGSRRWALVTYDQPIFRELSARLTAVAGAPVVSITNIETNPDCADLALSCQQFGAAEPAEVIVALGGGSMIDAAKVLAASGGDFETVRRHLVEKKPLDESAILPIIAVPTTAGTGSEVTSWATVWDAANGSKYSLAHPRLYPETAVLDPTLTVGAPRGLTLATGLDALSHALESIWNVNGNPVSANYAVEAAREIIDTLPRLLERLDDVELRTRQMRASLLAGLAFSNTKTALAHNISYDITLKSGTIHGIACSFSLPIVMRWAMGAEPQCDAALRRVFGPDLEAGAERLGAFLRNLGVPTDPAAYGVLPPEWNRLVGKALEGERGRNFIGRAA
>2819716940
MTWAYWNPVKIRSGNGLLDEVASLIGNRRWALVTYDQPIFRELSARLTAVAGAPVVSITNIETNPDCADLALSCQQFGAAEPAEVIVALGGGSMIDAAKVLAASGGDFETVRRHLVEKKPLDESAILPIIAVPTTAGTGSEVTSWATVWDAANGSKYSLAHPRLYPETAVLDPTLTVGAPRGLTLATGLDALSHALESIWNVNGNPVSANYAVEAAREIIDTLPRLLERLDDVELRTRQMRASLLAGLAFSNTKTALAHNISYDITLKSGTIHGIACSFSLPIVMRWAMGAEPQCDAALRRVFGPDLEAGAERLGAFLRNLGVSTDPTAYGVSPPEWNRLVGKALEGERGRNFIGRAA
>2582559595
MTWAYWNPVKIRSGNGLLDEVASLIGNRRWALVTYDQPIFRELSARLTAVAGAPVVSITNIETNPDCADLALSCQQFGAAEPAEVIVALGGGSMIDAAKVLAASGGDFGTVRRHLVEKKPLDESAILPIIAVPTTAGTGSEVTSWATVWDAANGSKYSLAHPRLYPETAVLDPTLTVGAPRGLTLATGLDALSHALESIWNVNGNPVSANYAVEAAREIIDTLPRLLERLDDVELRTRQMRASLLAGLAFSNTKTALAHNISYDITLKSGTIHGIACSFSLPIVMRWAMGAEPQCDAALRRVFGPDLEAGAERLGAFLRNLGVSTDPTAYGVSPPEWNRLVGKALEGERGRNFIGRAA
>2638369495
VWSYRNPVDVRFGRGSIAKTADLLAGRSYALVTYPDAYFRTLSAELEAKAGKPLIVVDDIAPNPDIILLEKQTARFAGLARQPDVIVALGGGSVIDSAKVFASAPGDFARMDAYLKKRARPDTLKPVPLIAIPTTAGTGSEVTCWGTVWDGGNGVKHSLAHPGLYPQYAIVDPDLMIGKPRDLTVQTGLDALSHSLESLWNKSANPISMAHAVQAARAIIAALPLLASDLRNIELREKMARASTSAGFAFSNTKTAIAHSLSYPITLRHGVPHGIACSFSLPMIIRSVANQGGICAEGLQAIFGTDHEGASRKLAATLQSLGVSTDYRDYGIGEEEFRDLIVQAFDGERGQNFIGGLAAAGFQEAKRKAV
>2505836236
VWSYRNPVDVRFGQGSFSELCNLISGRSYALVTYGEPYFRGLTEELAKRAGEPVLIIDDIAPNPDIDHLRHQTARFTGLKTAPEVIVALGGGSVIDSAKVFAAARGNFDAMEAYLKKRASADTINPWPLIAVPTTAGTGSEVTCWGTVWDNANGVKYSLAHPALYPQYALVDPALMIGKSKDLTIQTGLDALSHSLESLWNRNANPVSMAHAVAAARGVLSTLPALAGDLRNPQLRERMARAATLAGFAFSNTKTAIAHSLSYPITLRHGVPHGIACSFSLPMIIRSVAGHGGICEEGLRAIFGCDAAGAAERLETTLSKLGVATDYRHYGIEEAEWRELIESAFEGERGQNFIGELVAAGLEEKASAA
>2505833347
VWSYRNPVDVRFGQGSFSELCNLISGRSYALVTYGEPYFRGLTEELAKRAGEPVLIIDDIAPNPDIDHLRHQTARFTGLKTAPEVIVALGGGSVIDSAKVFAAARGNFDAMEAYLKKRASADTINPWPLIAVPTTAGTGSEVTCWGTVWDNANGVKYSLAHPALYPQYALVDPALMIGKSKDLTIQTGLDALSHSLESLWNRNANPVSMAHAVAAARGVLSTLPALAGDLRNPQLRERMARAATLAGFAFSNTKTAIAHSLSYPITLRHGVPHGIACSFSLPMIIRSVAGHGGICEEGLRAIFGCDAAGAAERLETTLSKLGVATDYRHYGIEEAEWRELIESAFEGERGQNFIGELVAAGLEEKASAA
>2802699877
VWSYRNPVDVRFGQGSFAVLAELLAGRSYVLVTYGEPYFRSLAEELQKSAGKPLLTIDDIAPNPDIARLRQQTARFTALAKQPEAIVALGGGSVIDSAKVFAAARGDFAAMENYLRKQADAATVSPWPLIAVPTTAGTGSEVTCWGTVWDNAAGVKHSLAHPGLYPEYAVVDPALMVGKSQELTVQTGLDALSHALESLWNRNANPVSMAHAVAAARGVLSTLPALVGDLRNLHLRERMARAATLAGFAFSNTKTAIAHSLSYPITLRHGVPHGIACSFSLPMIIRSVAGREGICDEGLRAIFGADAAGAAERLEATLAKLGVATDYRHYGIEEAEWRNLIESAFEGERGQNFIGSLLAAGLKEKVSAA
>2829781367
VWSYSNPVDIRFGRGSFSRLADAIGGRRYALVTYGDPYFRNLVAELEKKAGRPSLVIDDIAPNPDIVLLEMQTARFARLAEQPEVIVALGGGSVIDSAKVFAAALGDFATVDAYLKKRAGGETIKPWPLIAVPTTAGTGSEVTCWGTVWDNAGGVKFSLAHPGLYPEFSIVDPDLMVGKPRELTIQTGLDALSHSLESLWNRNSNPVSMAHAVMAARGVLSTLPLLANDLRNPDLRERMARAATLAGFAFSNTKTAIAHSLSYPITLRHGVPHGIACSFSLPMIIRSVAGEGGICAEGLNAIFGRGADGAADQLMAFLAKLGVATNHHHYGIEDGEWRELIDLAFDGERGQNFIGRLKAAGLGKEKRQAV
>2861415761
VWSYSNPVDIRFGRGSFSRLSDAIGGRRYALVTYGDPYFRGLVAELEAKAGSPSLIIDDIAPNPDIALLEMQTARFAKLAVQPEVVVALGGGSVIDSAKVFAAALGDFATVDAYLKKRAGAETIKPWPLIAVPTTAGTGSEVTCWGTVWDNAGGVKFSLAHPGLYPEFSIVDPDLMLGKPRELTVQTGLDALSHALESLWNRNSNPVSMAHAVMAARGVLSTLPLLANDLRNADLRERMARAATLAGFAFSNTKTAIAHSLSYPITLRHGVPHGIACSFSLPMIIRSVAGEGGICAEGLNAIFGRDAEGAADQLMAFLAKLGVATNHHHYGIEDGEWRELIGLAFDGERGQNFIGGLKAAGLGKEKRQAV
>2790988896
VWSYRNPVDVRFGAGSFIKLVDVIGDRAYALITYGDPYFHELAKRIEKVAGAPVLIIDDIAPNPDIARLEVQTARFAALSRQPEVIVALGGGSVIDSAKVFAAARGHFPTMDAYLKKRADAKTLSPWPLIAVPTTAGTGSEVTCWGTVWDNAAGQKYSLAHPGLYPEYAIVDPELMVGKPAGLTVQTGLDALSHSLESLWNRSANPVSMAHAVAAARGVLAVLPHLVKDLSNVELRARMARAATLAGFAFSNTKTAIAHSLSYPITLRHSVPHGIACSFSLPMIVRSVAGEGGICAEGLHAIFGTEVHKAADELQAFLNGLGVETDYRHYGIDDAEWRELISFAFDGERGQNFIGKLAIADTEGRQSMAM
>2712393823
VWSYRNPVDVRFGPGSFARLADVIAGRRYALVTYGDTFFRGLASRLEKEAGAPVLVIDDIAPNPDIALLEVQTARFAGLVRPPEIIVALGGGSVIDSAKVFAAARGDFAAMDAYLKKRAGAETIAPWPLVAVPTTAGTGSEVTCWGTVWDNAGGVKFSLAHPGLYPEYSIVDPELMIGKPRDLTVQTGLDALSHSLESLWNRSANPVSMAHAIAAARGVLATLPLLVNDLRNVELRGRMARAATLAGFAFSNTKTAIAHSLSYPITLRHGVPHGIACSFSLPMIIRSVAREGGICLEGLQAIFDVEAQEAADQLETFLNGLGVATDYRHYGIDDAEWRDLIALAFDGERGQNFIGRLAVAGGGGRKHMAV
>2688919040
VWSYRNPVDVRFGSGSFNRLADAIAGRPYALVTYGDAFFRGLAARLEQAAGAPLLVVDDIAPNPDIALLEVQTARFAGLARQPEVIVALGGGSVIDSAKVFAAARGDFAAMDAYLKKRAGAETLSPWPLIAVPTTAGTGSEVTCWGTVWDNAGGVKYSLAHPGLYPEYSIVDPELMAGKPRDLTIQTGLDALSHSLESLWNRSANPVSMAHAIAAARGVLSTLPQLAGDLANVELRARMARAATLAGFAFSNTKTAIAHSLSYPITLRHGVPHGIACSFSLPMIIRSVAGEGGICAEGLQAIFGADAHKAANQLEAFLNGLGVATDHRHYGMDDAEWRDLITLAFDGERGQNFIGKLAIAGDGGSRQMAV
>2802698995
VWSYRNPVDVRFGSGSFNRLADAIAGRPYALVTYGDAFFRGLAARLEQAAGAPLLVVDDIAPNPDIALLEVQTARFAGLARQPEVIVALGGGSVIDSAKVFAAARGDFAAMDAYLKKRAGAETLSPWPLIAVPTTAGTGSEVTCWGTVWDNAGGVKYSLAHPGLYPEYSIVDPELMAGKPRDLTIQTGLDALSHSLESLWNRSANPVSMAHAIAAARGVLSTLPQLAGDLANVELRARMARAATLAGFAFSNTKTAIAHSLSYPITLRHGVPHGIACSFSLPMIIRSVAGEGGICAEGLQAIFGADAYKTADQLEAFLNGLGVATDHRHYGIDDAEWRDLITLAFDGERGQNFIGKLAIAGDGGSRQMAV
>2790829547
MVWKYANPVQIEFGIDSFAKLPGLIGNRRYAVVTYGEPFFDALLSGLAKDAGSPALTIRDVAPNPDYQLLSEQTKRFAQLQLQPEVIVALGGGSVIDSAKVFAAASGDFGKVKLFLEEQKGAEQLSTIPIIAVPTTAGTGSEVTCWGTVWDEANGKKYSLARPNLYPTHAVVDPRLMLGKPKLLTISTGLDALSHSLESLWNINNNPVSANHAVFAARNILNALPRLVKNLGNIELREQVAMAALFAGLAFSNTKTAIAHSLSYPITLRHGVQHGIACSFSLPMVLRSVHGAGGLCEDSLKQIFGPDLKRGADDLEDFLGLLGISSNPASYKIDHQEWRLLIEDSLQGERGRNFLGSIEASQATRLPAAAS
>2539108755
MVWKYANPVQIEFGIDSFAKLPGLIGNRRYAVVTYGEPFFDALLSGLAKDAGSPALTIRDVAPNPDYQLLSEQTKRFAQLQLQPEVIVALGGGSVIDSAKVFAAASGDFGRVKLFLEEQKGAEQLSAIPIIAVPTTAGTGSEVTCWGTVWDEANGKKYSLARPNLYPTHAVVDPRLMLGKPKLLTISTGLDALSHSLESLWNINNNPVSANHAVFAARNILNALPRLVKNLGNIELREQVAMAALFAGLAFSNTKTAIAHSLSYPITLRHGVQHGIACSFSLPMVLRSVHGAGGLCEDSLKQIFGPDLKRGADDLEDFLGLLGISSNPASYKIDHQEWRLLIEDSLQGERGRNFLGSIEASQATRLPAAAS
>2694650588
MVWKYGNPVQIEFGVDSFNRLSELIGNRRYALVTYGESFFDELASRLKETAGAAVLIVNDVAPNPDYRLLAEQTGRFAKLERQPDVIVALGGGSVIDSAKVFAAAGGDFGKIRTFLESQQGADLLSATPIIAVPTTAGTGSEVTCWGTVWDEARGKKYSLARPNLYPTHAVVDPRLMLGKPQLLTISTGLDALSHALESLWNVNNNPVSANHAVSAARNILDVLPKLVKDLGNIELRSRMAMAALFAGLAFSNTKTAIAHSLSYPITLRHGVQHGIACSFSLPMVLRSVQGVGGICEDSLKQIFGADLMRGADELEDFLGRLGISSNPAAYKIDHREWRLLIEDSLQGERGRNFLGSIEASQMLRLPTTRT
>2847902673
LLAEQTGRFAKLERQPEVIVALGGGSVIDSAKVFAAAGGDFGKIKTFLESQKGAEQLSAIPIIAVPTTAGTGSEVTCWGTVWDEANGKKYSLARPNLYPTHAVVDPRLMLGKPLLLTISTGLDALSHSLESLWNVNNNPVSANHAVFAARNILEVLPKLVKDLGNIELRGRMAMAALFAGLAFSNTKTAIAHSLSYPITLRHGVQHGIACSFSLPMVLRSVQGVGGICEDSLKQIFGVDLARGADDLEDLLGLLGISSNPAAYKIDRQEWRLLIEDSLQGERGKNFLGSIEASQMMRLPKAKT
>2847909654
MVWKYGNPVQIEFGVDSFAKLAELIGGRRYALVTYGEPFFDELAGRLKETAGAPALVISDVAPNPDYRLLAEQTGRFAKLERQPEVIVALGGGSVIDSAKVFAAAGGDFGKIKTFLESQKGAEQLSAIPIIAVPTTAGTGSEVTCWGTVWDEANGKKYSLARPNLYPTHAVVDPRLMLGKPLLLTISTGLDALSHSLESLWNVNNNPVSANHAVFAARNILEVLPKLVKDLGNIELRGRMAMAALFAGLAFSNTKTAIAHSLSYPITLRHGVQHGIACSFSLPMVLRSVQGVGGICEDSLKQIFGVDLARGADDLEDLLGLLGISSNPAAYKIDRQEWRLLIEDSLQGERGKNFLGSIEASQMMRLPKAKT
>2876835775
MAWKYSNPVQIEFGADSFDKLAALIGRRSYALVTYGEPVFAALEARLQAGAGAAQLTIRDVAPNPDYRLLAEQTARFGVLGKQPEVIVALGGGSVIDSAKVFAAAGGDFEIVRTYLETQQGAERLSAIPIIAVPTTAGTGSEVTCWGTVWDEANGKKYSLARPSLYPTHAVIDPRLMLGKPQLLTISTGLDALSHALESIWNVNNNPVSANHAVAAARGVLDVLPRLAGDLGNLELRSRMAQAALFAGLAFSNTKTAIAHSLSYPITLHHGVQHGIACSFSLPMVLRSVKGAGGLCEDSLKQIFGTDLARAADDLEDFMARLGISCNPAAYRIDRKEWNALIEDSLQGERGRNFLGSIEASQMTRLPSAIS
>2693390278
MDWSYSNPVRVEFGADSFDKLPALIGKRAYALVTYGEPVFAELERRLRDAAGASVLTIRDVAPNPDYRLLTEQTARFAGLARQPEVIVALGGGSVIDSAKVFAAAGGDFATVKTYLETQQGADRLSAIPIIAVPTTAGTGSEVTCWGTVWDEANGKKYSLARPSLYPTHAVIDPRLMLGKPQLLTISTGLDALSHALESIWNVNNNPVSANHAVAAARGVLDVLPRLANDLGNLELRTRMAQAALFAGLAFSNTKTAIAHSLSYPITLRHGVQHGIACSFSLPMVLRSVKGAGGLCEDSLKQIFGADLARAADDLEDFMARLGISCNPAAYRIERSEWHALIADSLQGERGRNFLGSIEASQTLRMPSAAS
>2876829882
MDWTYANPVRIEFGADSFDKLPALIGKRAYGLVTYGEPVFEGLERRLRAAAGASVLTIRDVAPNPDYRLLTEQTARFAGLARQPEVIVALGGGSVIDSAKVFAAAGGDFATVKTYLETQQGAERLAAIPIIAVPTTAGTGSEVTCWGTVWDEANGKKYSLARPSLYPTHAVIDPRLMLGKPQLLTISTGLDALSHALESIWNVNNNPVSANHAVAAARGVLDVLPRLANDLGNLELRSRMAQAALFAGLAFSNTKTAIAHSLSYPITLRHGVQHGIACSFSLPMVLRSVRGAGGLCEDSLKQIFGSDLARAADDLEDFMARLGISCNPAAYRIERSEWHALIADSLEGERGRNFLGSIEASQTLRMPSVAS
>2659736579
MDWTYANPVRIEFGADSFDKLPALIGKRAYGLVTYGEPVFEGLERRLRAAAGASVLTIRDVAPNPDYRLLTEQTARFAGLARQPEVIVALGGGSVIDSAKVFAAAGGDFATVKTYLETQQGAERLAAIPIIAVPTTAGTGSEVTCWGTVWDEANGKKYSLARPSLYPTHAVIDPRLMLGKPQLLTISTGLDALSHALESIWNVNNNPVSANHAVAAARGVLDVLPRLANDLGNLELRSRMAQAALFAGLAFSNTKTAIAHSLSYPITLRHGVQHGIACSFSLPMVLRSVRGAGGLCEDSLKQIFGSDLARAADDLEDFMARLGISCNPAAYRIERAEWHALIADSLEGERGRNFLGSIEAAQTQRMPSAVS
>2550659983
MDWTYANPVRIEFGADSFDKLPALIGKRAYGLVTYGEPVFEGLERRLRAAAGASVLTIRDVAPNPDYRLLTEQTARFAGLARQPEVIVALGGGSVIDSAKVFAAAGGDFATVKTYLETQQGAERLAAIPIIAVPTTAGTGSEVTCWGTVWDEANGKKYSLARPSLYPTHAVIDPRLMLGKPQLLTISTGLDALSHALESIWNVNNNPVSANHAVAAARGVLDVLPRLANDLGNLELRSRMAQAALFAGLAFSNTKTAIAHSLSYPITLRHGVQHGIACSFSLPMVLRSVRGAGGLCEDSLKQIFGSDLARAADDLEDFMARLGISCNPAAYRIERAEWHALIADSLEGERGRNFLGSIEAAQTQRMPSAVS
>2636524697
MDWTYSNPVRIEFGADSFDRLPALIGKRAYALVTYGEPVFEGLERRLRAAAGPSVLTIRDVAPNPDYRLLTEQTARFIGLARQPEVIVALGGGSVIDSAKVFAAAGGDFATVKTYLETQQGAERLAAIPIIAVPTTAGTGSEVTCWGTVWDEANGKKYSLARPSLYPTHAVIDPRLMLGKPQLLTISTGLDALSHALESIWNVNNNPVSANHAVAAARGVLDVLPKLAHDLGNLELRSRMAQAALFAGLAFSNTKTAIAHSLSYPITLRHGVQHGIACSFSLPMVLRSVRGAGGLCEDSLRQIFGTDLARAADDLEDFMARLGISCNPAAYRIERAEWHALIADSLEGERGRNFLGSIEASQTLRMPSAAS
>2793073762
MDWTYSNPVRIEFGADSFDRLPALIGKRAYALVTYGEPVFEGLERRLRAAAGPSVLTIRDVAPNPDYRLLTEQAARFAGLARQPEVIVALGGGSVIDSAKVFAAAGGDFATVKTYLETQQGAEHLAAIPIIAVPTTAGTGSEVTCWGTVWDEANGKKYSLARPSLYPTHAVIDPRLMLGKPQLLTISTGLDALSHALESIWNVNNNPVSANHAVAAARGVLDVLPRLANDLGNLELRSRMAQAALFAGLAFSNTKTAIAHSLSYPITLRHGVQHGIACSFSLPMVLRSVRGAGGLCEDSLKQIFGTDLARAADDLEDFMARLGISCNPAAYRIERSEWHALIADSLEGERGRNFLGSIEASQTLRMPSAAS
>2776818070
MVWSYCNPVRIEFGADSFDKLPALIGKRAYALVTYGEPFFDELERRLRAAAGPSVLTIRDVAPNPDYRLLTEQSARFAGLASQPEVIVALGGGSVIDSAKVFAAAGGDFATVKTYLETQQGAERLAAIPIIAVPTTAGTGSEVTCWGTVWDEANGKKYSLARASLYPTHAVIDPRLMLGKPQLLTISTGLDALSHALESIWNVNNNPVSANHAVAAARGVLDVLPKLANDLGNLELRSRMAQAALCAGLAFSNTKTAIAHSLSYPITLRHGVQHGIACSFSLPMVLRSVKGAGGLCEDSLRQIFGADLTRAADDLEDFMARLGISCNPAAYRIERAEWHALIADSLEGERGRNFLGSIEASQTQRMPSAVS
>2655423419
MDWTYSNPVRIEFGAGRFDKLPALIGKRAYALVTYGEPFFDELERRLRAAAGPSILTIRDVAPNPDYRLLTAQTARFAGLAKQPEVIVALGGGSVIDSAKVFAAAGGDFATVKTYLETQQGAERLAAIPIIAVPTTAGTGSEVTCWGTVWDEANGKKYSLARPSLYPTHAVIDPRLMLGKPQLLTISTGLDALSHALESIWNVNNNPVSANHAVAAARGVLDVLPKLANDLGNLELRSRMAQAALFAGLAFSNTKTAIAHSLSYPITLRHGVQHGIACSFSLPMVLRSVKGAGGLCEDSLRQIFGTDLARAADDLEDFMARLGISCNPAAYRIERAEWHALIADSLEGERGRNFLGSIEAAQTQRMPTP
>2641672042
MAWTYSNPVRIEFGADSFDKLPALIGKRAYALVTYGEPFFDGLERRLRAAAGPSVLTIRDVAPNPDYRLLTEQTARFAGLAKQPEVIVALGGGSVIDSAKVFAAAGGDFATVKTYLETQQGAERLAAIPIVAVPTTAGTGSEVTCWGTVWDEANGKKYSLARPSLYPTHAVIDPRLMLGKPQLLTISTGLDALSHALESIWNVNNNPVSANHAVAAARGVLEVLPKLANDLGNLELRSRMAQAALFAGLAFSNTKTAIAHSLSYPITLRHGVQHGIACSFSLPMVLRSVKGAGGLCEDSLRQIFGADLARAADDLEDFMARLGISCNPAAYRIERAEWHALIADSLEGERGRNFLGSIEAAQTQRMPSAVS
>2513659651
MDWIYSNPVRIEFGVDSFDKLPGLIDKRAYALVTYGEPVFDELERRLRAAAGPSVLTIRDVAPNPDYRLLTEQTARFAGLARQPEVIVALGGGSVIDSAKVFAAAGGDFATVKTYLETQQGAERLAAIPIIAVPTTAGTGSEVTCWGTVWDEANGKKYSLARASLYPTHAVIDPRLMLGKPQLLTISTGLDALSHALESIWNLNNNPVSANHAVAAARSILDVLPKLANDLGDLELRSRMAQAALFAGLAFSNTKTAIAHSLSYPITLRHGVQHGIACSFSLPMVLRSVKGAGGLCEDSLRQIFGADLARAADDLEDFMARLGISCNPAAYRIERAEWHALIADSLEGERGRNFLGSIEAAQTQRTPSAVN
>2655289874
MDWTYSNPVRIEFGVDSFDKLPGLIDKRAYALVTYGEPVFDELERRLRAAAGPSVLTIRDVAPNPDYRLLTEQTARFAGLAKQPEVIVALGGGSVIDSAKVFAAAGGDFATVKTYLETQQGAERLAAIPIIAVPTTAGTGSEVTCWGTVWDEANGKKYSLARPSLYPTHAVIDPRLMLGKPQLLTISTGLDALSHALESIWNLNNNPVSANHAVAAARSILDVLPKLANDLGDLELRSRMAQAALFAGLAFSNTKTAIAHSLSYPITLRHGVQHGIACSFSLPMVLRSVKGAGGLCEDSLRQIFGADLARAADDLEDFMARLGISCNPAAYRIERAEWHALIADSLEGERGRNFLGSIEAAQTQRTPSAVN
>2517893339
MDWTYSNPVRIEFGADSFDKLPGLIGKRAYALVTYGEPVFDELERRLRAAAGPSVLTIRDVAPNPDYRLLTEQAARFAGLASQPEVIVAIGGGSVIDSAKVFAAAGGDFATVKTYLETQQGAERLAAIPIIAVPTTAGTGSEVTCWGTVWDEASGKKYSLARPSLYPTHAVIDPRLMLGKPQLLTISTGLDALSHALESIWNVNNNPVSANHAVAAARSILDVLPKLANDLGNLELRSRMAQAALFAGLAFSNTKTAIAHSLSYPITLRHGVQHGIACSFSLPMVLRSVKGAGGLCEDSLKQIFGADLARAADDLEDFMARLGISCNPAAYRIERAEWHALIADSLEGERGRNFLGSIEAAQTLRMPSSVS
>2665775964
MDWTYSNPVRIEFGADSFDKLPGLIGKRAYALVTYGEPVFDELERRLRAAAGPSVLTIRDVAPNPDYRLLTEQTARFAGLARQPEVIVALGGGSVIDSAKVFAAAGGDFATVKTYLETQQGAARLAAIPIIAVPTTAGTGSEVTCWGTVWDEANGKKYSLARPSLYPTHAVIDPRLMLGKPQLLTISTGLDALSHALESIWNVNNNPVSANHAVAAARSILDVLPKLANDLGNLELRSGMAQAALFAGLAFSNTKTAIAHSLSYPITLRHGVQHGIACSFSLPMVLRSVKGAGGLCEDSLKQIFGADLARAADDLEDFMARLGISCNPAAYRIERAEWHALIADSLEGERGRNFLGSIEAAQTLRMPSAVN
>2513862679
MDWTYSNPVRIEFGADSFDKLPGLIGKRAYALVTYGEPVFDELERRLRAAAGPSILTIRDVAPNPDYRLLTEQTARFAGLARQPDVIVALGGGSVIDSAKVFAAAGGDFATVKTYLETQQGAERLAAIPIIAVPTTAGTGSEVTCWGTVWDEANGKKYSLARPSLYPTHAVIDPRLMLGKPQLLTISTGLDALSHALESIWNVNNNPVSANHAVAAARSILDVLPKLANDLGNLELRSRMAQAALFAGLAFSNTKTAIAHSLSYPITLRHGVQHGIACSFSLPMVLRSVKGAGGLCEDSLKQIFGADLARAADDLEDFMARLGISCNPAAYRIERAEWHALIADSLEGERGRNFLGSIEAAQTQRMPSAVN
>2656901483
MDWTYSNPVRIEFGADSFDKLPGLIGKRAYALVTYGEPIFDELERRLRAAAGPSVLTIRDVAPNPDYRLLTEQTARFAGLARQPEVIVALGGGSVIDSAKVFAAAGGDFATVKTYLETQQGAERLAAIPIIAVPTTAGTGSEVTCWGTVWDEANGKKYSLARPSLYPTHAVIDPCLMLGKPQLLTISTGLDALSHALESIWNVNNNPVSANHAVAAARSILDVLPKLANDLGNLELRSRMAQAALFAGLAFSNTKTAIAHSLSYPITLRHGVQHGIACSFSLPMVLRSVKGAGGLCEDSLRQIFGSDLARAADDLEDFMARLGISCNPAAYRIERAEWHALIADSLEGERGRNFLGSIEAAQTQRMPSAVS
>2655411252
MDWTYSNPVRIEFGADSFDKLPGLIGKRAYALVTYGEPIFDELERRLRAAAGPSVLTIRDVAPNPDYRLLTEQTARFAGLARQPEVIVALGGGSVIDSAKVFAAAGGDFATVKTYLETQQGAERLAAIPIIAVPTTAGTGSEVTCWGTVWDEANGKKYSLARPSLYPTHAVIDPRLMLGKPQLLTVSTGLDALSHALESIWNVNNNPVSANHAVAAARSILEVLPKLANDLGNLELRSRMAQAALFAGLAFSNTKTAIAHSLSYPITLRHGVQHGIACSFSLPMVLRSVKGAGGLCEDSLRQIFGADLARAADDLEDFMARLGISCNPAAYRIERAEWHALIADSLEGERGRNFLGSIEAAQTQRMPSAAN
>2513674240
MAWKYTNPVQIEFGVDSFAKLASLIGKRAYALVTYGEPVFQQLERRLADDAGAPVLVIRDVAPNPDYRLLAEQTARFAGLRKQPDVIVALGGGSVIDSAKVFAAAGGDFALVRSYLETQQGAERLSAIPIIAVPTTAGTGSEVTCWGTFWDEANGKKYSLACPSLYPTHAVIDPRLMLGKPQLLTVSTGLDALSHALESLWNVNSNPVSANHAVVAAREVLDVLSRLVRDLGNLELRSRMAMAALFAGLAFSNTKTAIAHSLSYPITLHHGVQHGIACSFSLPMVLRSVRGVGGLCENSLKQIFGDDLVKGAHDLEDFLGMLGISCDPAAYGIDRQEWHALIADSLEGERGRNFLGSIEASQVARLPKART
>2671121531
MAWKYTNPVQIEFGVDSFDRLAALIGTRAYALVTYGEPVFQQLERRLAEAAGVPVLAIRDVAPNPDYRLLAKQTARFAELQKQPDVIVAVGGGSVIDSAKVFAAAGGDFARVKTYLETQQEAERLAAIPIVAVPTTAGTGSEVTCWGTVWDEANGKKYSLARPSLYPTHAVIDPRLMLGKPQLLTISTGLDALSHALESLWNVNNNPVSANHAVAAARSILDVLPRLVRDLGNLELRSRMATAALFAGLAFSNTKTAIAHSLSYPITLHHGVQHGIACSFSLPMVLRSVRGAGGLCEDSLKQIFGDDLAKGADDLEDFLGLLGISCNPAAYEIDRQEWRALIAASLEGERGRNFLGSIEASQVVRMPKAKI
>2627882879
MWSYKNPVQIIFGKGAFASLSELIAGRSYALITYPDKPFAEIAAELSAKAGDALLTINDVVPNPDTRLLTEQSARFKKLVKKPEVIVALGGGSVIDSAKVFAAASGDFNKVLNLLQTGHCDDAPKTIPIIAVPTTAGTGSEVTCWATLWSSETQQKFSLALKELYPEIALIDPTLTLQKPGDLTLVTALDSLSHSLESIWNINANLVSARFAVAAAKSILRDLPTLLANLDDLELRTNIAEASLNAGLAFSNTKTAIAHNISYPLTLGWGIKHGIACSFTLPSVLQSVIGIGGFRENSLKQIFGDDLAKGADDLTSFLKGVGVGHRFADHQISPSSFQDIINEAFKGDRGKNFVGLIEAARQRGMV
>2627887510
MWSYKNPVQIIFGKGAFASLSELIAGRSYALITYPDKPFAEIAAELSAKAGDALLTINDVVPNPDTSLLTEQSARFKKLVKKPEVIVALGGGSVIDSAKVFAAASGDFNKVLNLLQTGHCDDAPKTIPIIAVPTTAGTGSEVTCWATLWSSETQQKFSLALKELYPEIALIDPTLTLQKPSDLTLVTALDSLSHSLESIWNINANPVSARFAVAAAKSILRDLPTLLANLDDLELRTNIAEASLNAGLAFSNTKTAIAHNISYPLTLGWGIKHGIACSFTLPSVLQSVIGIGGFRENSLKQIFGDDLAKGADDLTSFLKGVGVGHRFADHQISPSSFQDIINEAFKGDRGKNFVGLMEAARQRGMV
>2502304581
NMWAYKNPVTVLFGEDEFSRLPDTIDGRRYALVTYPEPVFAELADKLARTAGEPVLKINDVAPNPDYELLRVQCDRFAVADDVEVIVAIGGGSVIDSAKVFAAAGGDFNRIVRFLETKEGEDELSFLPIVSVPTTAGTGSEVTCWATVWNEAAAKKYSLAHPRLYPEIALVDPALMLGKPYGLTLATGLDALSHALESIWNRNANPVSAQHAVAAAKRILPALPKVLRDPGNIFFRREMAEASLFAGLAFSNTKTAIAHNLSYPITLGWGVQHGIACSFTLPTVLRSVSGIGGFREDALKAIFSDDLEEGAEFLTRFLKDLDVGTRFVDHSVPEGRCMEIIDEAFAGERGKNFIGTIAAARHQGLI
>2678739304
NMWAYKNPVNVLFGEDEFSRLPDTIGGRRYALVTYPEPVFAELADKLARTAGEPVVKISDVAPNPDYELLRVQCDRFAVADDVDVIVAIGGGSVIDSAKVFAAAGGDFNRIVRFLETKEGEDELSFLPIVSVPTTAGTGSEVTCWATVWNEAAAKKYSLAHPRLYPEIALVDPALMLGKPYGLTLATGLDALSHALESIWNRNANPVSAQHAVAAAKRILPALPKVLRDPGNIFFRREMAEASLFAGLAFSNTKTAIAHNLSYPITLGWGVQHGIACSFTLPTVLRSVSGIGGFREDALKTIFGDDLEEGAEFLTRFLKDLGVGTRFVDHSVPEGKCMQIIDEAFAGERGKNFIGTLAAARHQGLI
>2711911380
NMWAYKNPVNVLFGEDEFSRLPDTIGGRRYALVTYPEPVFAELADKLARTAGEPVVKISDVAPNPDYELLRVQCDRFAVADDVDVIVAIGGGSVIDSAKVFAAAGGDFNRIVRFLETKEGEDELSFLPIVSVPTTAGTGSEVTCWATVWNEAAAKKYSLAHPRLYPEIALVDPALMLGKPYGLTLATGLDALSHALESIWNRNANPVSAQHAVAAAKRILPALPKVLRDPGNIFFRREMAEASLFAGLAFSNTKTAIAHNLSYPITLGWGVQHGIACSFTLPTVLRSVSGIGGFREDALKTIFGDDLEEGAEFLTRFLKDLGVGTRFVDHSVPEGKCMQIIDEAFAGERGKNFIGTLAAARHQGLI
>2838817671
MWAYKNPVNVLFGEDEFSRLPDTIGGRRYALVTYPEPVFAELADKLARTAGEPVVKISDVAPNPDYELLRVQCDRFAVAEDVDVIVAIGGGSVIDSAKVFAAAGGDFNRIVRFLETKEGEDELSFLPIVSVPTTAGTGSEVTCWATVWNEAAAKKYSLAHPRLYPEIALVDPALMLGKPYGLTLATGLDALSHALESIWNRNANPVSAQHAVAAAKRILPALPKVLRDPGNIFFRREMAEASLFAGLAFSNTKTAIAHNLSYPITLGWGVQHGIACSFTLPTVLRSVSGIGGFREDALKTIFGDDLEEGAEFLTRFLKDLGVGTRFVDHSVPEGKCMQIIDEAFAGERGKNFIGTLAAARHQGLI
>2834518631
MWAYKNPVNVLFGEDEFSRLPDTIGGRRYALVTYPEPVFAELADKLARTAGEPVVKISDVAPNPDYELLRVQCDRFAVAEDVDVIVAIGGGSVIDSAKVFAAAGGDFNRIVRFLETKEGEDELSFLPIVSVPTTAGTGSEVTCWATVWNEAAAKKYSLAHPRLYPEIALVDPALMLGKPYGLTLATGLDALSHALESIWNRNANPVSAQHAVAAAKRILPALPKVLRDPGNIFFRREMAEASLFAGLAFSNTKTAIAHNLSYPITLGWGVQHGIACSFTLPTVLRSVSGIGGFREDALKTIFGDDLEEGAEFLTRFLKDLGVGTRFVDHSVPEGKCMQIIDEAFAGERGKNFIGTLAAARHQGLI
>2598759617
MWTYSNPVRTVFGAGSFAELPRLIGGRTYALVTYPSPRFQALAQKLAETAGPAALIIDDVAPNPDYSVLPDQSARFARLKQDVDVIVAVGGGSVIDSAKVFAAANGDFGKVARFLETKTGAEALSSIPVIAVPTTAGTGSEVTCWATVWHERDGEKYSLARPDLYPETALIDPELMVNKPYGLTLATGLDTLSHALESIWNINANPISAGHAVAAARMVLDTLPDLLSDLGNLNLRTQMAQAALSAGLAFSNTKTAIAHNLSYPVTLGWGVQHGIACSFTLPIILRSVDGLGGFRQAALHDIFGPDLVAGADQLNAFLNGLGVATRFADYNIDDDRRMNIIDEAFAGERGRNFAGTLAAADAMQSSHRKV
>2817905407
MWSYKNPVKILFGNDQIACLGSIINGRKYALVTYPDTFFETLISDIIKEVGEPIIMVRDVAPNPDRKLLSSQSQRFYDLKELPEVIIALGGGSVIDSAKVFSAAAGNFEKVERYLTXGEAKLTLSAIPIXAIPTTAGTGSEVTSFATIWDEEHGRKFSLAHXXLYPEIAVVDPVLMLGKPHDLTLATGLDALSHAVESIWNVNANPVSARHAVAAAKSIXANXPKLXKNLDXLELRHKIAEASLNAGLAFSNTKTAIAHNISYPITXGWGVQHGIACSXTLPXILXSLIGLGGFRETALKQXFXXXLETGAENLKQFXASVXVGHXXXDQGVSXTDCKKIIDDAFXGERGKNFIGSWEAAXQMGSL
>2627892923
MWSYKNPVKILFGNDQITCLASIINGRQYALVTYSDGAFEDLTKSIIAQVGKPLITVKDIAPNPDRKLLSTQSQRFSDLKELPEVIIALGGGSVIDSAKVFSAAAGNFEKVERYLKDGEAKLTLSAIPIIAIPTTAGTGSEVTSFATIWDEEHGRKFSLAHDKLYPEIAVVDPVLMLGKPHDLTLATGLDALSHAVESIWNVNANPVSARHAVAAATSILANLPKLLHNLDNLELRHKIAEASLNAGLAFSNTKTAIAHNISYPITLGWGVQHGIACSFTLPTILRSLIGLGGFRETALKQIFGNNLETGAENLKQFLASVEVGHRFSDQGLSETDCKKIIDDAFIGERGKNFIGSWEAAKQMGSL
>2840896591
MWTYRNPVEIRFGDGGFDALPSLIGDRSYALVTYPDAPFPALAEKLAAKAGAPVLVVDDIAPNPDCAPLAEQSARFAALPAPPDVIVALGGGSVIDSAKVFAAAGGDFATVKRYLETFEGAGALSAIPLIAVPTTAGTGSEVTSWATVWDDSAGRKYSLARPNLYPETALVDPALMLGKPYGLTLATGLDALSHALESIWNVNANPVSARHAVAAARALLADLPALLGDLGDLELRTRVAEASLNAGLAFSNTKTAIAHNLSYPITLGWGVQHGIACSFTLPIVLRSVIGIGGFREEALRRIFGEDLDAGADRLSAFLAQLGVGGRFSDHGVPDESCAAIIDEAFAGERGRNFVGSIAAGRRQGSLKMTA
>2813178038
MWSYNNPVRILFGNDGFASIAPLIDGRPYALVTYPDXPFQVLIEXXTKXAGXPXXVVNDIAPNPDFXLLSEQSARFASLRAGPEVIVALGGGSVIDSAKVFAAAGGDFNRVQRHXEAGCGEPTLATIPVIAVPTTAGTGSEVTSFATVWDEERGRKFSLAHESLYPEVAVVDPKLMLGKPYGLTLATGLDALSHSVESIWNVNANPVSARHAVAAAKAILADLANLLSDLGNLELRSRIAEASLDAGLAFSNTKTAIAHNLSYPITLGWGVQHGIACSFTLPTXXRSVAGVGGFRETALKQVFGEDLGRGADDLTNFLKSLGVGHRFADHGVPDDACXXIIDEAFAGERGKNFIGSLKAANQSGVLTPSL
>2837143821
MWSYKNPVRILFGTDRFATIASLIGNRAYALVTYPDAPFQTLTARLEAEAGKPLLVVSDIAPNPDYRLLATQCERFLSLCAQPEVIVALGGGSVIDSAKVFASAAGDFSKVRRHLETGDGASELSSIPVIAVPTTAGTGSEVTCWATVWDEEKGRKYSLAREALYPETAVVDPALMLGKPYGLTLATGLDALSHSIESIWNVNANPVSARHAVAAASAILVDLPALLRDLGNLDLRSRIAEASLNAGLAFSNTKTAIAHNLSYPITLGWGVQHGIACSFTLPTVLRSVVGIGGFREAALKQIFGDDLRKGADDLDEFLASLGVGNRFSDHGVPDTACRTIIDEAFAGERGKNFIGSLEAATQTGVLKLSP
>2739678755
RPWSFHNPVRVTFGGGALSRISEVVEGRRYVLVTYGDPHFGEIAARIAAEAGEPLVVIDDVSPNPSFVSLAKSCALLGSQAESPEAIVALGGGSVIDTAKVLSASSGDFERVRRYLVDHESEEALGSVPIIAIPTTAGTGSEVTCWASVWDTGAGRKYSLSRPDLYPEHALVDPELTLGMPRILTVSTALDALSHSLESIWNVNANPVSTNFAVLAAGEILEVLPALATDLGSLALRSRMATAALLAGLAFSNTRTALAHSLSYPMTLQYGLPHGLACSFSLPMLLRAVIGQDIECDEGLRRIFGEDLLAGVVRLTDFLTDLGVSVLAEDHGVPRDVFCDLIAAAYEGERGRNFIGPLAAEEQQWAAMSRP
>2551911538
MWRYRNPVDVQFGTGAFERIGDVLAGRSYCLVTYDDRVFAELTRRLAALAGEPAALVRNIGPNPDFIGLTESCRLYAAADKPIEAIVALGGGSVIDAAKVLAAASGDFSRVRTFLETGKGGEALGTTPIIAIPTTSGTGSEVTSWATVWDTEAKNKYSLARFSLHPEVALVDPLLTVGLPRGITVSTGLDALSHALESIWNVNANPVSTALAEQAARGVLEALPALADNLRDTELRSRLSRASLFAGLAFSNTKTSLAHSLSYHLTLHHGVPHGIACSFSLPMVMRAVIGCDLACDAALKNIFGSNLQAGAARLEATLEKLGVSTRATDHGIAARDWTALVDHALAGERGRNFIGRLAAMAA
>2698421646
RAWSYSNPVQVVFGENAFASLTDKIAGRPYCLVTYSDAIFAQLEESLAKTAGPAAVVIRNVEPNPSYPALDAACRLFGEAPVSPAVIVALGGGSVMDTAKVLATAGDDFSRVQDYVEGRRGFDVLRHLPIIAVPTTAGTGSEVTSWATVWDTENKKKYSLARPNLYPESAIIDPRLMLGVPRGLTVSTGLDALSHALESIWNVNSNPVSTNHAVFAAREVIECLPRLSRDLDNVVLRSRMARASLFAGLAFSNTKTALAHSLSYHLTLHHGIVHGIACSFSLPAVMRSVIGRSADCDAALSRIFGSDLEASVDRLAATLTQLGVSTRATDYGLAHEEWLNVIDEALLGERGRNFIGTVAAVA
>2516923537
QLWRYTNPVEITFGIGAIGELKQKIAGRNYCIVTYGDPSFVDLARKIEHDAGPALVTIRDVEPNPSFIGLRVACASLSASPKEPEVIVALGGGSVIDTVKVLAATGSDFSRVQAYLEGRAGPETLSSTPIIAVPTTSGTGSEVTCWATVWDTEAKKKYSLARPNLYPECAILDPALTVGVPKSLTLSTGLDALSHALESIWNVNANPVSANHAVFAASEVLEVLPSLLDNLDDVEKRSRIARASMSAGLAFSNTKTALAHSLSYYLTLHHGTVHGIACSFSLPAVMRSVIGRDANCDAVLKRIFGTDLNRGADNLEAFITGLGVSTKATDYGVAQKDWVDAIEDALVGERGRNFIGTLAAAA
>2683345978
VSWKYGNPVEVTFCEDAVTAVGDKVAGRSFCLVTYNDPYFDDIVAAISARVGTPAVVVREVEPNPSFNGLRGLCRTFGAAATTPEVIVAFGGGSVIDSAKALAVSSGDFANVQDFLEGRKGAEAVKAMPIIAVPTTFGTGSEVTSWATIWDTDARKKYSLNRPDLYPEHAIIDPSTSLGVPRGLTLATGLDTLSHALESIWNVNANPVSANHAIFAASELIDALPKLVDDLGNLELRTRVARASLFAGLAFSNTKTALAHSLSYYLTLHHGTVHGIACSFMLPAVMRSAIGQNAACDHALARIFGADLAAGADRLDAFLTGLGVSTDATDYGVTRENWLAAIDDALDGERGRNFIGTLSSAA
>2633610879
NSWKYGNPVEVTFCGDAVAAVADKVAGRGYCLVTYNDPYFDDIVAAISARVGTPAVVVREVEPNPSFNGLRGLCRTFGSAATPPEVIVAFGGGSVIDSAKALAVSNGDFANVQGFLEGRKGAEAVKAMPIIAVPTTFGTGSEVTSWATIWDTDARKKYSLNRPDLYPEHAIIDPSTSLGVPRGLTLATGLDTLSHALESIWNVNANPVSANHAIFAASELIDALPRLVDDLGNLELRTRVARASLFAGLAFSNTKTALAHSLSYYLTLHHGTVHGIACSFMLPAVMRSVIGQNAACDQALARIFGDDLAAGADRLDAFLTGLGVSTDATDYGVTRENWLAAIDDALDGERGRNFIGTLSSAA
>2732512858
VSWKYANPVEVTFGASAVSAIRDKVAGRSYCLLTYNDPYFDEMVAAISSEAGVPAVVVRDVEPNPSFDGLRIACRSYGTAASPPEVIVAFGGGSVIDTAKVLAAAGGDFARVQAFLEGRADAETLSATPIIAVPTTFGTGSEVTSWATVWDTEIKKKYSLNHESLYPQHAIIDPMTSLGVPRALTLATGLDTLSHALESIWNVNANPVSTNHAVFAAREILDALPKLVEQLDDVDLRTRVARASLFAGLAFSNTKTSLAHSLSYYLTLHHGTVHGIACSFTLSAVMRSVIGQNEACDAALARIFGGDLSKGVEQLEAFLTGLGISTRATDYGVTHENWIAAIDDALDGERGRNFISTLAAVA
>2645180979
KPWTYANPVTVVFGEDAVAAIRTALAGRRFCLLTYNDPYFDEMVRRISREVGTPDVVVRDVEPNPSFNGLRSACQSYGTAEKAPEVIVAFGGGSVIDTAKVLAASGDDFSRVQAFLEGRAGSDTLSATPIIAVPTTSGTGSEVTCWATVWDTEAKKKYSLNRPNLYPEHAILDPKTSLAVPRGLTLSTGLDALSHSLESIWNVNANPVSANHAAFAATEVLDALPKLLEKLDDVELRGRVARASLFAGLAFSNTKTALAHSLSYYLTLHHGTVHGIACSFSLPTVMRSVIGKDTACDAALKRIFGDDLAAGADRLEAFLNGLGVSTVATDYGVTRENWIGAIEDALKGERGLNFIGSLAAAA
>2829893104
AAWGYANPVRVTFGEDAASAIREKVAGRSYCLLTYNDPYFDEMVEAISRAAGAPAVVVRDVEPNPSFIGLSTACRSYGAAPTAPEVIVAFGGGSVIDTAKVLAAAGSDFGRVQAFLEGRAGAETLSATPIIAVPTTAGTGSEVTSWATVWDTEARKKYSLNRPNLYPEHAILDPKASLAAPRGLTMSTGLDALSHALESIWNVNANPVSANHAVFAATEILDALPKLLDRLDDVALRVRVAQASLFAGLSFSNTKTALAHSLSYYLTLNHGTVHGIACSFSLPAVMRSVIGRNAACDATLQRIFGHDLHVGADKLEAFLKALGVATRATDYGVTQNDWLAAIEDALKGERGLNFIGSLAAAA
>2821091859
MSWKYANPVDISFGEGMFSSIGQKLQGRSYCLLTYNDPMFDELVVRATREAGPPVVIVRDVEPNPSFNGLRLACKSFGTSTVAPEVIVAIGGGSVIDTAKVLAASGGDFERVQAFLEGRAGVETLLNLPIIAVPTTSGTGSEVTCWATVWDTENKKKYSLAHPNLYPQHAILDPQLSVGVPRALTLSTGLDALSHALESIWNVNANPVSSNHAVFAAQEILTVLPHLLDRLDDITLRERLARASLFAGLAFSNTKTALAHSLSYYLTLHHGTVHGIACSFSLPAIFRSVIGNDPACDAALQRIFGQDLGKGALALEQFLTGLGVSTTATDYGVTQENWIGAINDALLGERGRNFIGSLAAAA
>2644047856
QSWKYLNPVNVTFGVGEVASLKETVRGRKYCLLTYNDPFFDHLVDQVSLSAGEPSVIVRDVEPNPSFAGLRTACRSFGACENTPEVIVALGGGSVIDTAKVLAASGKDFARVQAYLEGRAGADTLFNVPIIAVPTTAGTGSEVTCWATVWDTENKKKYSLARPNLYPEHSIVDPQLTLQVPHSLTLSTGLDALSHALESIWNVNANPVSTNHAVRAAREIIATLPALLRNLQDINLRERMGQASLFAGLAFSNTKTALAHSLSYYLTLHHGTVHGIACSFSLPAILRSVIGKNAACDAALMQIFGDDLEQGATGLEAFLADLGVSTRATDYGVTHENWVDAINDALLGERGRNFIGSLANAA
>2585167277
QSWKYINPVNVSFGMGEIGSLKEKIRGRKYCLLTYNDPFFDHLVDQVSLSAGKPSVVVRDVEPNPSFAGLRIACRSFGASENTPEVIVALGGGSVIDTAKVLAASGNDFARVQAYLEGRADADTLFNVPIIAVPTTAGTGSEVTCWATVWDTESKRKYSLARPNLYPEHSIVDPQLTLQVPHSLTLSTGLDALSHALESIWNVNANPVSTNHAVFAAREIIATLPVLLRNLGDVGLRERMGRASLFAGLAFSNTKTALAHSLSYYLTLHHGTVHGIACSFSLPAILRSVIGKNTACDAALRQIFGDDLEKGAINLEAFLADLGVSTRATDYGVTHENWVGAINDALLGERGRNFIGSLATAA
>2609742943
QSWKYANPVNVTFGAGSISRIGEKVAGRSYCLLTYNDPAFDALVDRVSKEAGLPSVVVRDVEPNPSFLGLRAACAAFGGAAEVPQVIVAIGGGSVIDTAKVLAASGKDFARVQAYLQGRAGDDSLLNLPIIAVPTTSGTGSEVTCWATVWDTDAKKKYSLAHESLYPEQAILDPELTLGIPRALTLSTGLDALSHALESIWNVNANPVSSNHAVFAAREIMVVLPHLLERLDDLGLRSRMSRASLLAGLAFSNTKTALAHSLSYYLTLHHGTVHGIACSFTLPAILRSVIGKNAACDAALMQIFGEDLVRGANDLDAFLAGLGVSTQATDYGVTQDNWLSAINDALLGERGRNFIGSLAAA
>2753415975
QSWKYANPVNVTFGAGSISRIGEKVAGRSYCLLTYNDPAFDALVDRVSKEAGRPSVVVRDVEPNPSFQGLRAACAAFAATAEVPQVIVAIGGGSVIDTAKVLAASGKDFARVQAYLQGRAGADTLLNLPIIAVPTTSGTGSEVTCWATVWDTDAKKKYSLAHESLYPEHAMLDPELTLGIPRALTLSTGLDALSHALESIWNVNANPVSSNHAVFAAREIMVVLPHLLERLDDLDLRSRMSRASLLAGLAFSNTKTALAHSLSYYLTLHHGTVHGIACSFTLPAILRSVIGKDAACDAALMQIFGEDLVRGANDLDAFLAGLGVSTQATDYGVTQDNWLSAINDALLGERGRNFIGSLAAA
>2616396009
QSWKYANPVNVTFGAGSISRIGEKVAGRSYCLLTYNDPAFDALVDRVSKEAGRPSVVVRDVEPNPSFQGLRTACAAFGVAAEVPQVIVAIGGGSVIDTAKVLAASGKDFARVQAYLQGRAGADTLLNLPIIAVPTTSGTGSEVTCWATVWDTDAKKKYSLAHESLYPEHAILDPELTLVIPRALTLSTGLDALSHALESIWNVNANPVSSNHAVFAAREIMVVLPHLLERLDDLDLRSRMSRASLLAGLAFSNTKTALAHSLSYYLTLHHGTVHGIACSFTLPAILRSVIGRDAACDAALMQIFGEDLVRGANDLDAFLAGLGVSTQATDYGVTQDNWLSAINDALLGERGRNFIGSLAAA
>2839267718
QSWKYTNPVNVTFGKGAISKVREKLAGRNYCLLTYSDPAFDALVDRVSQDAGRPAVVVRDVEPNPSFEGLRAACRAFNAHAGTPEVIVAVGGGSVIDTAKVLAAAGADFARVQAYLQGETKVDQLLRLPIIAVPTTSGTGSEVTCWATVWDTEAKRKYSLAHENYYPEHAILDPELTLGIPRSLTLSTGLDALSHALESIWNVNANPVSTNHAVFAAREIMATLPRLLERLNDLELRERMAQASLFAGLAFSNTKTALAHSLSYYLTLHHGTVHGIACSFSLPAILRSVIGKNAACDAALAQIFGGDLNRGAGDLEVFLTELGVSTRATDYGVTHENWLGAINDALLGERGRNFIGSLATAA
>2855813903
QSWKYTNPVNVTFGKGAISKVREKLAGRNYCLLTYSDPAFDALVDRVSQDAGRPAVVVRDVEPNPSFEGLRAACRAFNAHAGTPEVIVAVGGGSVIDTAKVLAAAGADFARVQAYLQGETKVDQLLRLPIIAVPTTSGTGSEVTCWATVWDTEAKRKYSLAHENYYPEHAILDPELTLGIPRSLTLSTGLDALSHALESIWNVNANPVSTNHAVFAAREIMATLPRLLERLNDLELRERMAQASLFAGLAFSNTKTALAHSLSYYLTLHHGTVHGIACSFSLPAILRSVIGKNAACDAALAQIFGGDLNRGAGDLEVFLTELGVSTRATDYGVTHENWLGAINDALLGERGRNFIGSLATAA
>2574144092
QSWKYTNPVNVTFGRGSISKIREKLAGRSYCLLTYNDPAFDTLVERVSEEAGRPAVIVRDVEPNPSFRGLRTACRAFGASENKPEVIVAIGGGSVIDTAKVLAAAGDDFARVEAFLQGKSDARTLSRLPIIALPTTSGTGSEVTCWATVWDTEAKRKYSLAHEHYYPEHAILDPELTLGIPRSLTLSTGLDALSHALESIWNVNANPISTNHAVFAAREILSSLPLLLEHPDDLDLRERLAQASLFAGLAFSNTKTALAHSLSYYLTLHHGTVHGIACSFSLPAILRSVIGNSAACDAALKQIFGDDLNRGASELDAFLTGLGVSTRATDYGVTPENWVGAINDALLGERGRNFIGNLKTAA
>2645181486
AAWEYWNPVGITFGEGALSGLRDKLAGRSFCLLTYSDPYFDTLVETVCRTAGTPAVIVRDVEPNPSFSGLHRNCAAFGQACTPPEVIVALGGGSVIDTAKVLAASGSDFTRVQAFLEGRAGPESLHRLPIIAIPTTAGTGSEVTSWATVWDTGAKRKYSLARPELYPEHAIIDPTLTLRVPRALTMSTALDSLSHALESIWNVNANPVSANHAVCAATEILDALPALLARLDDLALRTRIARASLFAGLAFSNTKTALAHSLSYYLTLHHGTVHGIACSFSLPAVMRSVIGHDSACDAVLTRIFGADLAAGADTLEAFLNGLGVSTRATDYGVTGENWRAAIDDALLGERGRNFIGSLAAAA
>2837191246
SWTYSNPVALTFGEGAIAAIAEKLAGRRYCLLTYNDPYFDTLVEQVTREAGPAAVIVRDVEPNPSFNGLRVACRGFGAGLQAPEAIVALGGGSVIDTAKVLSASGGDFARVQAFLEGRSGAWTLLNLPIIAVPTTAGTGSEVTSWATVWDTDAKKKYSLARPNLYPEHAIVDPELTLRVPRALTLSTGLDALSHALESIWNVNANPVSANHAVFAASEILMALPPLLRRLDDVALRARVARASLSAGLAFSNTKTALAHSLSYYLTLHHGTVHGIACSFSLPAVMRSVIGKDEACDAALKRIFGDDLAQGADLLDGFLTALGVSTRATDYGVTRENWIGAIDEALKGERGRNFIGSLAAAA
>2619133496
SWTYANPVDVTFGEGSLALLGKKVDGRRYCLLTYNDSYFDELVEQVGREVGRPAVIVRDVEPNPSFNGLRVACSSFGAASQAPDVIVALGGGSVIDTAKVLAASGGDFARAQAYLEGRSGPGTLLGIPIIAVPTTSGTGSEVTSWATVWDTEAKRKYSLNRPNLYPRHAILDPELTLRVPRALTLSTGLDALSHALESIWNVNANPVSANHAVFAASEMLQALPPLLDDLHNVALRSRVARASLSAGLAFSNTKTALAHSLSYYLTLHHGTVHGIACSFSLPAVMRSVIGRNETCDATLKRIFGDDLGRGADLLEDFLKALGVSTQATDYGVTREDWIEAIDDALEGERGRNFIGSLAAAA
>2788905195
MWTYANPVAIYAGAGSLGKLEELVGARRYGVVTYDSAYSRTLTQQVTDIIGRPPDLVINGVQEDPSLTHLAELHSQFQAAGLRPEIMIALGGGSVIDACKVLVACSDSSTKLWDIVLGRQSIKKVVDYIAVPTTAGTGSEVTCWATVWDPEGQRKYSLSDPLLYAEAAVLEPELTSSLPRSVTIHSALDALSHTFESLWNKNRNPVSRLYAVQAAKKILHSLSEVVEDKIDLDVRRGLQEGALLAGLAFSNTRTAIAHSLSYLVTLERSMPHGVACSFTLPVIIRACAEDDYFLRCVEDILGCSCWEAAALLEELLLDLGVKVHPADYGYGEADWMSVVDRAAEQERGKNYSGDKACFQAQYRSVS
>2788872612
MWSYSNPVSIHAGDGALSALKKLLGNNSYGIVTYRSAYFSSLCDELTEIIGRPPLHIVDGVEENPSVNNLRQLCDEIASLEHKPQMMIALGGGSAIDSCKVLCAGGGDFDKVYNFIRGSGSIDQAIEFICIPTTAGTGSEVTCWATVWDPENDKKYSLSDASLYPVAAILEPRLTHTLPLTVTVSSGLDALSHAMESLWNVHRNPLSRLYAEEAIRELICYLPRLANDINNQEARERVQQASMLAGLAFSNTKTSIAHSISYAVTLEKGLAHGLACSFTLPTLLRANVDDPFIRLSIEKAFLLPCEEAAEQLENMLQQLGISTLPSSYGYRQDEWQALVDNAIAGERGKNYSGDKSHFDFIYQQTDSA
>2649241111
MWNFQNPVEIISGNDALNSLRNRINERSYSIVTYDNDVFKEYTQEVIQAIGHQPNQIIDGVVENPHFDNLTQLCKQLGKQETKTEVFVALGGGSVMDTTKVLAASSGDFNNIADYLTGQIDADALTYQEIIAIPTTAGTGSEVTHWGTIWDPENDAKYSLADQRLYPTAAIVHAPFTAKLPVSITVSTGLDALSHALESLWNKNRNPISAVFAVTASKAIIAILPELVKQPTNLTLRTKMQEASLMAGLAFSNTKTSIAHNMSYAVTLDKGTPHGIACSFTLPTIIRSIDTSDLELIHYLESIFNSNIEQAANQMEQFLEALNIETDPISYGYSKQQWHQLVEQASQGQRGKNFSGNIANFN
>2611994082
VHDPISIIDGVVENPHFSNLRGLCQQLSEQTQVFVALGGGSVMDTTKVLAASSGDFKTVEAFLKGKVDQNLSIKEIIAVPTTAGTGSEVTHWGTVWDPENDAKYSLSDTRLYPSAAIVHAPFTSQLPVSITISTALDALSHALESLWNKNRNPISAMFAVTASRAIIKSLPLLVQDPTNLTLRTKIQEAALMAGLAFSNTKTSIAHNMSYAVTLDKGVAHGIACSFTLPAIIAAVDRNDHELIGYIFNSSIEQASQKMAAFLKALDVEVSPNAYGYTRDEWQALIRDAAQGQRGQNFSGNISQF
>650763388
MTSIKLPPTEIIYEEIGYLKEFIQKKSLLICSLHLESFCIKEDVMRIEKLGEIYWLNRPLGYTDIKHIKKAINEMGNFIPEQIIAIGGGSAIDLAKVLSIFLTYENEEIRQCIKTKAYTQKATLPVIAIPTTAGTGAELTKWSTVWDEEEKKKYSVEMELIYPKKAIIIPELMCQLSKRLTLSTTLDAFAHALEAYWSRATHPIIRNMALKSMEIIMMYLEMTLIDLENIEYRRKLCTASVLAGLAFSQTRTTASHSISYPLTLNHGVEHGFAVAMTLSSIYELNRGSEEEELERLFTQYGGLKSWLNSVAKKELKLSYWGISREMINDIAKESIAKGRMDNNPINLGVDDVNKLLIALL
>2790697266
MEKFYNPVKIYQGKDSLQELKNTVRNILLLTYHQVMKHEVMNEVLDILDQYHVVTKVFTVSNPDINDLYQLYNDTKDESIDLVIAVGGGSVLDVAKSLCCLYSVNDIRHKIKNKQYKPKCHWLGLPTTCGTGSEVTCWATIWDREQESKLSLESQQNYAYAVFVDPRLLISMPKSLVVSSALDATAHATEAYWAKHTNMISKIYALSAIQMILPHLEAIMAGDQRLVHYDALSKGSMLAGMAFSNTKTTACHSISYPLTLNYNIPHGAAVSLLIEPVMKKNLMINQEQLLSAFGVKNVDELGSKIKNYLQQVGIETSLKKWNVKKEDLKVLVSHCFTAGRMENNPRDLDENDVYDILESIY
>2641303277
MVNYFNPVNINFGINEINKISNIISKILLLTGKNLKNSGKLSVVLNLLKEHKVYLCNKVNSNPDMKNLYDIKNETDNYDYDYIVAVGGGSVLDIGKALKAFKSLLEMIEKIKCKEYLERSIFLIAIPTTAGTGSEVTSWSTIWDTENKKKYSIEDIGLYPNYAIIDATMTLGQNKRLTASTVLDSLCHAVEAYWSKKTNEIVRMYSLKSINLICTNILDLLDDLGNIELRNKILMASMFSGLAFSNTKTTACHSISYPLTINYNIEHGIAASITLFEMICINWSKDRYSFLNSFNVSELNEIEHFIERVFQKAGISKKLRSFGVEKNEISIIVSECFTQGRINNNPIELNSKDITNILYKIY
>644401641
MAKFFNPVRLLFGQKVLNNLPQIVSKVLLLTGFQLKKSGYLAEILVLLKDSDVTVFSQIPSNPDVADIAEIKQETDSLPYDLVLAVGGGSVIDAGKALVALRSPEDIRNVIREKRYAMDCPLIAVPTTAGTGSEVTSWATVWDREAEAKYSIEDAALYPRAAIVAPELTVNLNGYMTAASALDALSHATEAYWSRNTNEIVRMYATKAINCITKNLDMLLDNLGDINLRTKVANGSLFAGLAFSNTKTTACHSISYPLTLKYGLNHGVAVSMTLGKMLAMNEDSEKEQFFAAFGVSSAEEVEVFIQRIYKKAGILARLRHHGASRTELAGIADKSFTPGRMDNNPVDLSKQDILRLLEDIY
>2757740609
MSQFYNPVAVSFGAEAVADFTNMLDVERVLLLTRGGVEKSDCLQPVISLLEEKQCLLKEITLSNPNLSDIMNLKLELAAYDYELIIAIGGGSVMDIAKTLSALQTAGEVRDAITSERYGQSSFTPWIGIPTTSGTGSEVTSWATVWDEELGCKYSVSDKRLYSIAALILPELTVTMPLRLSITTALDALCHATEAYWSVHTNEITRVYSIQAIERIRNTLLLLKEQPDNVALRAQLSLASVLAGLAFSNTKTTACHSISYPLTLIHGIDHGIAASLTLGAVLRHNFDVESDQLLKAFGAANVNEVEKFIQTVYETYGLSGQLNHYGVTEDDIPEVVSQAYTKGRMDNNPVELTEQVLERMLISLL
>2793179006
MNQFYNPVAVSLGAESAEAFAELFDVKRVLLLTRGAVEQSDCLQPVLNAISKKETLLIEVTLNNPNVADIFKLKQQIEPFQYELIVAIGGGSVMDAAKVLSALQTAAEVREAITSERYEEPDFTPWIGIPTTSGTGSEVTCWATVWDEENGSKYSVSDERLYARAALILPELTVTMPLRLSVATALDAMCHATEAYWSVHTNTITRAYSLQAIERIRQTLPLLLERPDNVAWREQLSLASLLAGLAFSNTRTTACHSISYPLTMLYGIDHGIAASITLTTVLRHNLDAEPDKLFRAFGAADVNEVDNLIQSIYNIYGLSSSLSSYGVTVEGIREVVSHSYTKGRMDNNPVEISPEELERMLVSLL
>2848035316
MNQYHNPVAISFGAASAASFAEKLHVSRVLILTRGGVEKNGILQPVLDMLGHKEILQLEVTLYNPNVADIYNLKGQVASFDYQLIVAIGGGSVMDVAKVLSALQSVAEVREAIASERYEEYPYTPWIGIPTTSGTGSEVTCWATVWDEECNSKYSVSDARLYASDALILPELTVTMPLRLSIATALDAMCHATEAYWSIHTNPITRVYALQAIERIRITLPLLLEQPDQLALREQLSLASVLAGLAFSNTRTTACHSISYPLTMLYGIDHGIAASMTLASVMRHNYDAEPDKLLSAYGAADVDEVGLWVKRIYETYGLPGQLGSYGVTDEGIRKVVSLSYTKGRMDNNPVEITAEQLEQMLVSLM
>2709091785
MDRFYNPVETYFGIGAMEHLSAIITIDNILLITRGGFNQTAEYGRLMLQLDQKQTFTYEVDIANPDVTDLFALLQATAAIAFDVVIAVGGGSVLDLGKSIAGFRHVEELREAIHSRAYTNKQICRWIALPTTAGTGSEVTPWATIWDKSCELKYSVDGSSLFAWAAIIDPLLTLSLPIRTSVISGLDAICHATEAYWSKNTNEISRQYALRAIRGLVSNLAKLPVEPHNLEVRKEVALGSFMAGLAFSNTRTTACHSISYPITLLYGIEHGLAASMTLGKMMQWNEEMEKEQLLTAFGVASIEEVAAVIDQIYKKAGFARRLRDYDVPLDGLAQIVDKAYTKGRMDNNPKQIEKEELYELLLSVY
>2840576512
MGSYYNAVKVNIGSIEVVENILKPSKVLLLTRGGFSKSQAMHILSKCLGGFEVEKLELEISNPDVEDLYSYFQQVKAFNYQCIVGIGGGSVLDLAKSLAALKSIADLRTVIEEKVYTNQNIIPWVGIPTTSGTGSEVTCWATIWDRANSVKLSIDSESIYANTAIIDPSLTRSLPTRLTASTALDALCHATESYWSKNSNEISRVYALEAIKRIVLNIEKVVNQPNDITVRKEIALGSLYAGLAFSNTRTTASHSISYPLTLELGIDHGIAASLTLAKVMELNFEAEKDKLLHAFGVKNCQEVQTFIEHIHRISGFSSRLKDYNANLEIIDVIASNAFTKGRMDNNPIAFTKHDVTNILMSIY
>2739234447
MGNYFNPVKIKIDTLDVIENVLELRNIVLLTRGGFSESPSGSTLTKCLEDFEVKQLDVNISNPDVEDLFHYYQQITSFDYQCIIGIGGGSVLDLSKSLAALKSSTTLRSVIEQKRYENKSIVPWIGIPTTSGTGSEVTCWATIWDRANGVKLSMDCEKLYANTAIIDPTLTATLPMRLTASTALDALCHATEAYWSRSSNEISRVYSLEAIKRIVGNLEKVLTQPKEIKLRNEIALGSLYAGLAFSNTRTTACHSISYPLTLVLGIDHGVAASLTLAKVMALNLDAEKEKLFQAFGVSNCKEIQEFIEHIHHLAGFSSKLSDYDATSEKIEAIAENAFTKGRMDNNPVVLTKQDVTEILMSIY
>2840777877
MGNYYNPVRIKIGTLGVLEDVLKCDKMLLLHRGGFRETEAGHALFKILEEYEIEELAVEVSNPDVEDLYHFYRRIQDFDYQCIIGIGGGSVLDLSKSLAALKSVSALRKMIQQKQYENQSIVPWIGIPTTSGTGSEVTCWATIWDHANGVKLSVDSESLYAHTAIIDPSLTTSLPKSLTASTALDALCHATEAYWSKNSNEVSRVYSIEAIKKIVNHFKEVLDRPTDPSFRKEIALGSLYAGLAFSNTRTTACHSISYPLTLELGMVHGIAASITLGKVMEKNFDSESGKLLGAFGVNNPNEVQELIQHFQQIAGFRSKLRDYNANEETIEKVSANAFTKGRMDNNPVALTQEDVKRILLSIF
>2646967161
MGNYYNPVKIKIEPIDVIGDVLQLRNIVLLHRGGFPESEAGRSLTKSLEDFEVKLVEVTISNPDVEDLFNFYKKIENLDYQCIVGIGGGSVLDLSKSLAALKTASALRSVIQQKLYENQKIVPWIGIPTTSGTGSEVTCWATIWDRANGVKLSVDCEHVYAHTAIIDPALTASLPKGLTAATALDALCHATEAYWSKNSNEISRIYSLEAIKRIVANFEKVLNQSNNLESRRDIALGSLYAGLAFSNTRTTACHSISYPLTLELGMVHGIAASITLAKVLEMNWDSEKEKLLQAFGVSSPSEVQSLIEHFHQLSGFSSKLRDYDANEEIIERIAANAFTKGRMDNNPVALTKEDVKQILLTIY
>2776321265
MGNFYNPVRVKIGTLNVIKDVLQYSKIILMHRGGFSESVAGRNLYKSLEGFEVKQIGVNISNPDVEDLFHYYKQIEKFDYQCIVGIGGGSVLDLSKSLAALKSTTNLRSVIKQKLYENQNIVPWIGIPTTSGTGSEVTCWATIWDRENGVKMSVDSEHLYAHSAIIDPTLTVSLPKGLTASTALDALCHATEAYWSRSSNEISRIYSLEAIKRIVNNFEKVVDQPGDIQLRKEIALGSLYAGLAFSNTRTTACHSISYPLTLELGVVHGIATSITLAKVMEINFKSENDKLLQAFGVSSVSKVQGLIEHFHQLSGSSSKLRDYKANEEIIEKVASNAFTKGRMDNNPVALTQEDVKQILLSIY
>2834372564
MGNYYNPVNIKIDTMDVMEEVLQISKIVLLHRGGFSESAAGRNLYKYLENYEVKQIEVNISNPDVEDLFHYYKQIANVDYQCIVGIGGGSVLDLSKSLAALKSVSALRTMIEQKQYENQNIVPWIGIPTTSGTGSEVTCWATIWDCANGVKMSVDSERLYAYAAIIDPTLTGSLPKGLTASTALDALCHATEAYWSKSSNEISRIYSLEAIKRIVNNFEKVLNQPDEFTYRNEIALGSLYAGLAFSNTRTTACHSISYPLTMELGMVHGIAASITLANVMKINFDSENDKLLQAFGVSSCSEVQGLIEHFLQLAGSSSKLRDYNANEEIIEKVAAKAFTKGRMDNNPVALTQEDVKQILRSIY
>2758604709
MGNYYNPVRIKIDSIDVIEDVLRFTNIVLLHRGGFPESVAGRNLYKSLENFEVKQIEVNISNPDVEDLFHYYKQIENFDYQCIVGIGGGSVLDLSKSLAGLKSVSALRTMIDQKQYENQNVVPWIGIPTTSGTGSEVTCWATIWDHANGVKMSVDSEHLYAHTAIIDPTLTVSLPKGLTASTALDALCHATEAYWSKSSNEISRIYSLEAIKRIVHNFEKVLNHPTEVTYRNEMALGSLYAGLAFSNTRTTACHSISYPLTLELGMVHGIATSITLAKVLKINFDSENDKLLQAFGVSSCDEVQGLIEHFNQLSGFSSKLRDYKANEEIIDKVAANAFTKGRMDNNPVALTQEEVKQILLSIY
>2752729388
MFSPVCPVDVRVLAPEAAKAAVEPARLLVLTSPRSAALNLAAFFVQLQGDGHVQLYGDIPPNPSVTDVAALLTRLQAQAFLPTAILAIGGGSCIDLGKAVAALASTDAVRRAIESKAFQGGQAIPLFAMPTTSGTGSEVTRWATIWDPEQRRKLSVDHADGFPKAAAVVPEWTLGMDAGLTLSTGLDALSHAMEAFWAVARNPLSQELALAAVRKVVHALPVALREPNDLAARQALCLGSVMAGLAFSQTRTTACHSMSYPLTMLRGVPHGYAAALTLGSVMRRNAKADMHRLEALFDDAEGFDAWMEDTTRGVQEMRLSAFGVTQAELPIICQLAFTAGRMDNNPIVFTEDEVMAILTENL
>2752732429
MFSPLCPVDVRVLAPEAAQHAVEPTQLLVLCSPRSAALNLAPFFTALQGDGHLQLYGDIPPNPTVADVAALLQRLREQPFTPTAILAIGGGSCIDLGKAVAALYDVDAVRQAILSKAYGSLGQPPLLAMPTTAGTGSEVTRWATIWDPENQQKHSIDHAAGFPKAAAIVPEWTQGMPAALTLSTGLDALSHAMEAFWAVARNPVSQELALTAVREIVHALPIALAQPSDLTARRALSLGSLLAGFAFSQTRTTACHSISYPLTMLRDIPHGYAAAITLSSIMRRNAKKEMVRLEALFDDAEGFDAWLMQTVQGVQEMRLSAFGITEAELETVCKLAFTAGRMDNNPIVFTQDEVMEILRENL
>2832832911
MNFNFDISTKIRIENGFREYLEMIKNHVLLILSKEERFQLSDCIKKCNRILKVSPNPTEKDIKNVLDTVDVKFDLVVAIGGGSAIDLAKGAIALCIGENYSEESILESIKYKNVIEFVAVPTTAGTGSEVTKWGTIWQGDHTKKLSVEADWLAPTSAVIIPEVTVKMPIRLTLSSGLDALSHATESYWSKKSNPISRELSKSAIRLIKEYLPKVIKEPDQEYREKMCYGSLFAGLAFANTRTTACHSISYPLTMKHGVEHGFACAVTLTEVMKYNQKEIIEYDELLAFGSNIDEIKNWIDMQCSGIQELRLSAFGVKKDIEDVVQNTFTTGRMDNNPVDLSIDVRDILIKVK
>2652128629
MDWVYNVPIKFYEYGITDLKDTLKDNVVLIASKRIRDNDLTDVLSNVNDTFTLFDESMKSLDTHLICDYFKQIKQKPELIIAIGGGTSIDFAKAISALYEYTVDEVVDIITSKKYENTNYIPIIASSTTAGTGSDCTKWATIWDYDNTKKYSIDADYLYPTQSWLIPELTLTLPKSLTLSTALDALSHACEAYWSVSTNKIVQVLSRDAIRLIVEYLPKVLSDMNNLEYRKKVYMGSFFAGLAFSNTRTTACHSISYPLTLLYGIPHGYAVALTLAEVLKRNKDYDYDLFMDAWNADSIADIDCWINNVSKDIQTLKLSSFDVKEEEIAVIIKLTFTGGRMDNNPIVFNEDEVRDILSNVY
>2657039524
MDWIYNVPIKFYEYNLDELKERLKKNILFICSKRIKTYNLEINQYQVLNESIINPDVHLVEEVLEKIDKPELIITIGGGSTIDLGKAISALYNYDDVLDLLKNKNYNNNKNIPLIAIPTTAGTGSECTKWATIWDFDNSKKYSIDADYLYPKETWLVPELTSTMDKSMTLSTGLDALAHAMESYWSIHSNIYTRVLARNAIEIIREYLPLVLNNLDNIKYREQMLMGSFFAGLAFSNTRTTACHSISYPLTMKFGINHGFAVALTLFEVLNRNWDYEKELFLNAWNAKNLDEIEEWFNYVSNNKLHLSNFGVKRNEIPNIVKLATTSGRMDNNPIIFNKKEIESILNNIF
>2595205168
MDWVYNVPIKFFDYDLNQFKDRLNENILFIGSKRINTFELDVSNFQVIDESISNPDIHLLEKVLDKIKKPDLIIAIGGGSSIDLAKAISALYDFNDILNLIKNKIYDNTKHIPIIAVPTTAGTGSECTKWATIWDFDDCKKYSIDADFLYPTESWLIPELTLTMDEDMTLATGLDALSHAMESYWSVPSNVYTRVLARCSISIIHRYLPLALNDLNNLEYRKQMLMGSFFAGLAFSNTRTTACHSISYPLTMMFGINHGFAAAITLFEVLSRNWEFEKDLFLDAWDADDLIDIKEWLDDVSQNKLHLSNFGVKKEDIPTIVEEATTGGRMDNNPIVFDKTEIKNILLNNL
>2800902967
MDWVYNVPIKFHEYNLNQMGEFSGNILFISSKNTFKLDVSNFQLLDSISNPDIHLVEKVLNEISKPDLIIAIGGGSSIDMAKAISALYEDLLKNKNYLENSDHIPFIAVPTTAGTGSECTKWATIWDFDNSKKYSIDADYLYPNEAWLIPELTKTMDEKMTLATGLDALAHAMESYWSVPSNKYTRVLARDSIRIIKKYLPLALNDLDNEHRQEMLMGSFFAGLAFSNTRTTACHSISYPLTMMFGINHGFAAALTLFEVMKRNWDYLAEKDLFLAWDADNLDDIKKWFDEVNGLKLSKFGVKKEEIQDIVKLATTGGRMDNNPIVFSEEIEILNCVY
>2800889406
MDWVYNVPIKFHEYNLDEMKKRLNVLFIASKRVISTFDFDVLDSIANPDFHLVGDILNKIKKPDLIIAVGGGSSIDLAKAISSLYEYVLDLIKNKDYDNSNSIPFIAVPTTAGTGSECTKWATIWDFDNNKKYSIDADYLYPNEAWLVAELTSTMNENLTLATGLDALAHAMESYWSRPSNKYTRVLARDSIRIIKKYLPLVLGDLDNLEYRQEMLMGSFFAGLAFSNTRTTACHSISYPLTMMFGISHGFAAAITLFEVLKRNWEYEKDLDAWDANDLEDIERWFSEVSNDSSKFGVKKEDIPDIVKLATTGGRMDNNPVVFGEDEIEDILNTVY
>2854021426
EKMEFDDFCKVNIQFTNAAEMQKTIYETMMLVASESVKRYGLQEFVRKLQAQCKVVWVKESVTYPTQESLHEGLIMLQQTTPQAILAIGGGSAIDFAKGIKAFYSVEEITELLQKKEITNAIDIIAVPTTAGTGAEVTKWATIWDKDKKCKYSIDHNRLKPDVALLVPEFAAKANAELTISTGLDSMAHAMEAYWSKKTNPMVRALARQSISITTKVLNEIVEQPTDLILREKQCLASVLSGLAFSMTRTTASHSISYPLTMQYQIPHGVGVAMTLAQVAERNRGAEEDELFALFEKFGGVRGFLEQISEGVMSLKLKDYGVEQEDIPQIAQHTFTLGRMDNNPVAFSQQDVIEILEEIY
>647357295
GQALFDPLCAAAVAFMNKEELKDRLCSRILFLASPSLERWRLAPLIEAMRERAVVNVVTASANNPTPKDICEALLKFAGEPIDGIAALGGGSIIDLAKGISAFYDPAQIVEGVRRHSYLRDSFLPIVAIPTTAGTGSELTQWGTIWDLDEKKKYSVDAPMLKPRAAYIVPELTLTLSPPVTLSTGLDALSHAVEAYWSKRTSPLVRALASQSIGMILGSLEPLLARPQDMKLREKLCCASVLAGLAFSQTRTTACHSLSYPLTMFFNVPHGLAAAMTLGAVARRNAGHDDAELFDLFAPYGGVQAWLDGVCAQFRPLRLSSFGVKADALEMLCDHAFTAGRMDNNPVAFSRDDALAILREVL
>2831340651
EQALFDPLCSAAVAFMDKEELKDRLCSHILFLSSPSLERWGLQPLIEAMRKRAAVRFVTAAVANPTPKDIREALLKFAGEPIDCIVALGGGSIIDLAKGVSAFYDPTRIVEGIRRHGYLRDSLLPIVAVPTTAGTGSELTQWGTIWNLDEKKKYSVDAPALKPRAAYIVPELTLTLSPAVTLSTGVDALSHAVEAYWSKRTSPLVRALASQSIGMILGSLEPLLAQPQNVKLREKLCCASVLAGLAFSQTRTTACHSLSYPLTIFFNIPHGVAAAMTLGAVARRNTGHDDAELFELFAPYGGVQAWLNEVCAQFRPLRLSSFGVKADDLDMLCAHAFTAGRMDNNPVAFSRDDALAILREVL
>2835067015
MGIAKCSTEILFLSLTEMKQRLENVLLIMGKEAADSLHSFLKEMEDRYQFLQEVANPNQQDVKEALESLAKPLDAIVAIGGGSVIDLAKAISAFDPSYTAEEITEAIRRKSYNRAEFVDIIAVPSTAGTGSEVTQWATVWDLGKTSKFSIDAPGLKPRLALIVPDLTLTLPKPLILSTALDAAAHAMEAFWSKHTTPLVKDFSLEALRVITANLKAALKAPKHELREKLCRGSLLAGLAFSQTRTTACHSISYPLSFLFQVPHGFAVALTMAEVARINEKADELAAVFAPGGIDGWLSSVCEDLIELRLGTFGIQKKDIASIVQYAFTAGRMDNNPVDLSKKDVAGILEKVL
>2599665464
MNYKFCNTEIVFSNELQLFASAVNVVLVMSEALRWNMMPFIEKLALWIKTVAANPIQRDVIKSLQQIGNIDLIIAFGGGSSIDLGKAISAFHNTINEITDSIKNKNYMDIIAVPSTAGTGSEVTQWATIWDEDKTGKFSIDHPRLKPKMAMIVPELTVSVPKEMTLSTGLDAMCQAIEAYWSKHTTPVVQEIAYRAIELVIMNLRKAVDKPDDHVREKLCRASVLAGLAFSQTRTTACHSISYPLTLLYGVPHGLAASITLDAVGQINKDNFPNDQQLFLFNEYGGIMNWIDMACEGVINMRLSAFGIEKDIPLIVEDAFTGGRMDNNPVDLSRDVVNILESVR
>2638379982
MEYQFCNTEILFSNMQELEQTLLSIVLVMSESLRWGMSTVIKKIKLWIKEVAANPTQKDIVKSLKQIGNLGIIIACGGGSAIDLAKGISAFHNTIDEITDRIKNYSDNEFVDIIAVPTTAGTGSEVTQWATIWDENKHCKFSIDSPQLKPKKAIIVPALTLTVSPKMTLSTGLDSMCQAIEAYWSKHTTPIVQEIAYRSVELVIRNLQKSVEEPNDVSRENLCRASILSGLAFSQTRTTACHSISYPLTILYNIPHGLAVSITLDKVAKINAGHFPNDKLFHEYGGIKSWLDTVSKDIVTMRLSTFGIIEDDLSVIIDNAFTSGRMDNNPVDLTKDVKILESII
>2653665506
ETWKYLSPTKIVFGVHAFESLKKYVPKKILLVTGLSMSRFGYIDLCRRMLYDKLYIFDQIKPNPTVNDLQEAIQFLKISEAELVISLGGGSVLDAGKILAAMANHETIEDYLAGKKLENKPLPFIAIPTTSGTASEVTSWATLWDMDHKKKFSLSHPWMFPDYAIIDPGITVHMPPKITAITGMDALTHAIESCWSKSSQPISDAFALHAIRLIRKNITTACNEPENIEARTNMSLASLFAGLAFNNTKTAACHSISYPMTIHFGIPHGLAVSITLKEVIQLNNRAQKVRQIVEAFDSDSLDSFIEDMPKLMKSIGLPLRLRDLDLKESDLETIIRESVNPDRMKNNPVELGYEDVRQILTKIY
>2712797897
MAADYSMPVRINFGEGIRRILPDLEAKRISVFTGSSLRKSGRLQEILGMLSGKVTLNEGVSAEPTLVDLDRFINSERGKINDCIVVIGGGSAIDMAKSVALFAQAGSGRSLLKKMPKPKPQIPTVVLPTTAGTGSEVSPFAVLWDKEAMKKHSAMHPGLFPTEALVDPELTYSMPPPVTASTGMDAFTQATEAYWNRNHQPITDDYALDAVRRILPALPKAVQNGEDKHARYDMLLGSLQAGLAYSNTRTAACHSISYPMTLHFGVPHGQAVGVTLPAVLMLNAQAERADRFFRALDTDSMQEAVQKIRHMMEISGLKTRLSDLGIDANGVDLIVKDGFTPERMGNNPYIFDADSLKKILLSIL
>2709169800
ITETYQLPVKVYFGRGVFKQLPDFLYKNILVVVGNLKLDPEFKNVISNIQDRSAVVYRGVINKSTPEQINPLLQLVRAANFDVIVGVGGGTILDSVKSVAYLATEGDIEDYLEGKANQLGISWVGVPTNAGTGSEVTPWAVIWGEDGKKHSLHKPEMFADFVVVDPALTDNLPKNETALTGADAFTQAVEAYWNVNNNPTSDRYALEAIKILFNNLPNTINHSTPELRDQVMWGALLAGLAFSNTKTTICHTISYKLTSKFNVPHGQAVVVTLPLMLKKIIPVEERSKPLLEALGSNNANEAVDVTKLFIQNIGLKTTLIELGISQDDLSVIVADLPVNRLSNSPVVPTTAELEEYLALMY
>2627375593
KTKRYSMPTKAYFGRNSLQLLGNIIIHSALLVCGEFKKSDDYRQVISNLKETIDVYNEKIKRSDFSTINRIVTYCRKYRYEAIIAIGGGSVLDTAKCAAILTHKGLIEEYLVSKSKITAKGLLYIAIPTTAGTGTEVTPWATVWGDNKRKYSLYSKGFMFPAIAIVDSHLTDSLNQKDTATSGMDALCQAIEAYWNKHHNRQSDIYALEAISVIRTNLENAVRNPTKKIRDRMAWGSFMQGLAFSNTQTTICHAVSYPLTARWGVTHGQATSVTLPSFMRGIIPAKNRQKHLLSALNAHTPALGANVVEQLMIRIGLKIKLSALGITKENINVIIEDSFYTNRVNNIPLQYDKQRLKRFLVAIY
>2710015190
RKSSYQLPTKVYFGRGAIDLFPEIIFKKLLLVAGEFKKSNKFNEIVRKIKVKIYENVVKRCDFININKLIKFCREDSFDAIAAIGGGTVLDAVKCASAVSDGCLVEDYLISKKKVSRKGLSFLAIPTTAGTGSEVTPWATVWDKGKKYSLDSKYIFPEVAIVDPALTDSLSKNLTSEPGIDALCQAIEAYWNIHNNAISDKYALESIKIILMNLEQAVNNPEPKVRDAMAWGSLLAGLAFSNTRTTICHAVSYPMTAHWSIPHGQATSITLPLFIKYVFPVKGKLSKILSAMKVKNIIEASQIINDLMIGIGLKTKFSDLGITKKDVDLIVEEGFDPSRSKNTPKVPSPLELEEMLYSIL
>2627775765
MIKKYQMPTMVYYGRDSLFLLLDIIQNILLVTGEHFKTTEFRYLIEKVNNLTVYKPIIKKCNFETINKLIHFCRQNSIDAIISIGGGTVIDMAKCAAAVVVNGKYDGTKIAKRGLFLVAVPTTSGTGSEVTPWATVWDRIKKYSLDSKYIFPDIAIVDPCLTYSLPKNHTAEPGIDALCQAIESYWNINSNLASDKYALESIGIILKNLSRVVNNPSPESRDCMAWGSLLGGLAFSNTRTTICHAVSYPMTIHWGVPHGQAAAITLPPFIEYTFPVSKERLLKAMQVKSPKEAAEKVTRLMIDTGLKTRLSELGIKRSISLIVKEGFDPSRAKNIPKVPSPELECLLYGIL
>2710732685
MRKIYMPTEIYFGRGTLGKLSNIIRKFLLVTGSHLANHKIKNGLHKTKKVFNYPKITTSDFATINQLSTYARYDGIIAVGGGAILDSAKSAAILATNNGQVEDYTKKTLKNKGILYIAVPTTAGTGSEVTPWAVVWSKNKKFSLSSTKLFPTIALVDPELTDSMPPKITATSGIDALCQAIEAYWNIHSNPTTDKYALQAIALLTTNLKNVVRKPTKTRDLIAKGSLLGGLAFSNTQTTICHSISYPMTIHWKIAHGQATSITLPLFIEYTFPILSIKRIVKNTKQASEKIRSLISSVGLKTRLSELGIPRKGIKTIVKEGYDPERALNAPRIPSHELEMLAKIY
>2711239156
MLYYMPTKVYFGRAILKTISNIVQPILLVTGEHFKSKHVVQQLNKEYNLVIFNAIRKSNFSTVNSLANFCRFDTVIAIGGGAILDVSKSAAILAMNEGKVEDFLKKSILNKGLKMIAIPTTAGTGSEVTPWATIWGEDGKKYSLSSNKYFPYIAMDDPEITDGLSPKITAESGIDALCQSIEAYWNINHNPISDKYALKSIKLIISSLEKAVIYGNKYRNQMMLGSLLGGLSFSNTQTTICHAISYPITIHWNINHGQATSITLPLFIKQIFPLLPKKKLANNHSDASSKIETLMSNIGLKTKLSELGIKKNEISLIVKESLGQSRLSNSPMIPQPELELLVTIF
>AG-337-K13_NODE_11
XNFSYVNSNRIILXSXFTDLXNFVHALVNIYTXFGVIINXFGFSFKKXFSNIGYXFKYNLISVXXIKFXFXYIFEIKXXKFFYSKRYCVSMTKCTERIRNCMWASCFRYIYGFTSXMXCKKHIFRIIFMXKRXIIIQRXFXRFFCKXNTXFIXLHRNXRFYSLCNCICRRFXIKWIVNNXIXKQKKVFRNXKGVFYRIFDFIYIYYSIRCSFRTRTSCSWHSNXWVNLSFAYIFIIDXFKLXIFXQSIINNTYNFCINYNSXNYKFFNFFXDYXXLFKFSDFKIFDHFSKKFISFXFIKGKNFLIFIXXFFKIXNFXI
>AG-908-K15_NODE_23
SXKKFFIKKINLPIIYRNIIFXSFNXFFLFFFVXKFSNIYFXIFFFYDLXCSPKFQSIRKLFFFSFIXNIIVFXNDRQVYNYXVSMIXSKIXXXIIXXSSXGNSSDLDLVIIIIXKSFIVFXNXSNRXXXIFLTNFIXFXDXRLYXLTKTIKXSRTFDXFRKQIKLIWNXISICKVIFDLIFIXHSSWCNLCSXSSCCNNXFFIFFKIVFFXKKNIFNFTQMNYRICYLXIINYSATTNCNXXIWFITFNFFNNLIXFXNIFFINFYLFSKKGXFNXXFYTLFFKYVLSXNKYFVNICXDLNFWNITH
>AH-324-J22_NODE_4
MILRFXNFVNIYWIISSIKDLLPILKIILINXKYXLXFKNKLRNFKXYIIFVFKKIXYNWQRXYYSVMWKYCSGCNCCFSRXVCSIXHLCRTFFITYFXITSYIFVFXKCIRFFCKXRLCLXECIVSCXXSIFRXSFXXFVIXIKEVWFXIFIVNTXFFFVSIXNTIWCYLRTXSCRSWYCNNFXFFFKFMFDYFRVINHXTRDKFCIIQYTTTPYCNNKFWLIIINFKXYFFXLSNIRIIVFFQKNIFFNLGFKNFFKFXFMKRVFTXNNKKIVLFXNCFXFYCFNCISH
>AG-404-P20_NODE_10
LNNFKNIINIFFNXVIRNIHIFXNXYFFINNREFFFNLVYFINISHFKSVIQIIMCNCMMINIKVRCKWYWCYCRICKRXXISFFACFIFXKILIIFCKNFNXFFXIFXAFCGRXLNXLSKTKSTRCYNINFFIVYKFRKXRHIIWLNXIVLNAIFFIYIQNSISCYLGSSTSCCWNSYYITKSFFNLIIIFNYFLFNIIYIKHCIGNFXXIXYSASTNSXYXIGFVFFYFFYXNHXLTYXFFFFKIXNFFLINCKFLNYFICIRTIVRFISTNNXNIFIIFVNNYFVQISKIIVILH
>AG-422-A05_NODE_10
FSWIIXNKIQFFWDFNFXQFXVFFNRXFXYKAFNIFYFXXXNFISSFXIVLMFNXIESKXHMTMINIKIXGKWVWSDRFXCFAXIIRGXRHSVTTFXRFXFNKFLIIFHKXKNXFFXIIXTLFGXSFXKHRFNXLSKTVKSRGTYDISSLIKNNXFHXCHVFWFYXLSFNTIFNIINIYHRICCYFSTSPRSGWYSKQIAVIFQFIIIXFYLFFNIFFKCXRICNFXXVXYCPATTGXNYIWFISDYMFYXFFXLVIFRYFTFFKEFFFNKIFNNFIRFSGIIRFRTXNNXFIFFIXXNFSNIKIGFIYVFH
>AG-908-F08_NODE_17
VQXNFYISQLYFYGIVRKIDIFSPLXVFFNIYFKTISSFLKIIIXVKNXFKNVKSTFXVKFNYSIFYKFXKLIKSYSNSMSMAYIKISSKWVRXRMCFXNINSFSCQVGTYXHFFXIFXCWFFGEIFKCNFKRLCSFNAFVIFXREXFNGLSYCIKSRRSFNQVGXXKKIIWFNXFIFNXKFFFINIYHCVRRNFCAXASCSWNCNQFTILKIFKVLRLYNXVLSVTKVISYFCVIHYCATSNGDYYVWFKQFYFFYNFLYDIFKCKFFFFXNWTXNFMSTXFFIRSXRNNKNFTFDKFFXKNFXIVFCVSNIFLSH
