# Supplementary material for: Global and seasonal variation of marine phosphonate metabolism
Source: ISME J. 2022 Jun 23;16(9):2198–212. doi: 10.1038/s41396-022-01266-z (PMC9381506; doi:10.1038/s41396-022-01266-z)
Supplement: Supplementary file 30 — Supplementary Files S2 [file 41396_2022_1266_MOESM30_ESM.txt]

>AG-313-D16_NODE_1
NRVSRLKRLMMSKNIVRILESHNYLTGLIIEKTEFDGMWSSSLTDSATKGKPDNSSSFSSRISSLKDMMDVTTKPLVFDSDNGGEIKNLSFLVKSLERSGVSAIIMEDTIVTKKNSLFKDQKKKQENSALFAKKIKKVCKTRQSKDFFVIARIESFVLGKGLNDALKRAEIYSKAGADAILIHNKEKTPNQIFTFAKKFKNNVPLVSVPSKYYKVDEKNLIKNGFKLVIYANQLLRAAYPAMEFVAKKILQNTGSFEIEKKIIPIKKIINLIQNDX
>AG-414-B05_NODE_12
IRVSRLKRLMMSKSIVRILETHNYLTGLIIEKTEFDGMWSSSLTDTATKGKPDNPSAFSSRISSLKDTMDVTTKPLVFDADNGGSIKNLSFLVKSLERSGVSAIIMEDTLGSKKDSLFKDQKKKQDKPLIFAKKIIKVCKTRQSKEFLVIVRIESFLVGKGLNDAIRRAKIYSKAGADAILIHSKEKTPKKILSFAKKFKKSIPLVSVPSKYYKIGEKELIKNGFKLVIYANQLLRAAYPAMELVAKRILKNTDPFEVEKKIIPLKRIINLIQNDX
>AG-410-J22_NODE_1
PDPLTIKQLLTTEGVSVAVGASNAMIAQLAADAGADAIWLSSFELHAWSRLPDAAILGVADYADAVSKMADRVDLPIVVDGDEGGPSSANTIRAVREYEKNGASGIVIEDNPSPKRCSFYGMKKVLEQPEIWTGKLKAAKEKALNSEFAVIARTEALIQGHGMEVALERAEMVQDIGIDGFLIHCKDKTPDAVLEFAKLYHERLPLVCVPTTYNQLTIEEMEAAGFSLCIYANYGVRATVKALRDCFGKMIGGGTLSAANETVVPMTDVFDILAVDEMKENQERYRS
>2778697553
SASSIFKQMVEERPLVSVMAAHNPLTARLVEEAGFDAIWASGFELSASLGIPDASIFTMTEQVENVRNMSGAIDIPIVADIDTGYGNAINVIHAIEAIEGAGAALAVMEDKNFPKDTSLLEGGRQDLLRIEEFQGKIEAAVAQRKDPDFMIVARIEALIAGQGQEEALKRGHAYEEAGADAILIHSKSKTPDEIVEFAQRWDGGVPIVIVPTVYPQLTEERIRELGNIKVVIYGNHCVRGIVTALRDVFAQIRADGGIEEVDKKIVSVEEIFDLQNVSGMKENEKRYLR
>2799293134
MHNNKIKAAFETGALFHAMAAHNPLIARLVEQKGFNGIWASGFEISAAAGVPDASIISLSHHLDITRAMVAAVDIPVIADIDTGYGNAINVMHVVRDYHRAGAAAVVMEDKHFPKDTSLLAGGRQELVSIEQFTGKIEAAKAALPDSNLLLFARTEALIAGQGQDEALKRAQAYAAAGADAIVIHSKSKTPDEVLAFVRAWTGKVPLVLIPTAYPDLTEAMIAELKKVGVVIYGNHAVRAIVTALQDVFGQIRAEGGIHNVDKKIVSVERIFELQDVAGMKAAEKKYLR
>2788703164
SKRATFRAKLAQKPLTAIIGAHNPLGARLAEEAGFDGIWASGFELSAAMGVPDASIVTMTQHLDMTRFMDAAIGIPVVADIDTGFGNATNVIHATRQYEAAGVAALVIEDKTFPKDTSLLAGGRQELVRVAEFEGKIAAAVATRRDPDLLVIARTEALIAGLGQEEALMRARAYEKAGADAILIHSKRKTPDEIVAFVEAWDGTIPLVLVPTAYPDMTEERIRALGKVKLVIYGNHGVRAITQALTDTFRRIRADGGVLGVEGAIAPTERVFAVQGVAEMKAQEERYLR
>2740211652
SKAAALRAKFREKALTHIIGAHNPLSARLAENAGFDGIWASGFELSAAYGLPDASLITMTQHLDMARAINDAVEIPLVADIDTGFGNAVNVIHAVEQYEAAGMAAVVIEDKKFPKDTSLLADGRQELLSISEFEGKVEAAVATRRDADFMVIARTEALIAGHGQDEARRRGEAYAKAGADAILVHSKQKTPDEVLQFITEWDLDTPLVLVPTAYPQLTEADIAALGKVKLVIYGNHAIRAAVTGMEDAFKRIRADGGIQNVDSDIVPVTHVFDLQGVPEQKAREKKYLR
>2838104453
KPDNDLRRIVSNGGLARVMAAHDPLSAMLVEEAGFDGIWASGFEFSAAQGLADVSLVSMAEHLNNLRNMAARTTLPIIADVDTGYGNAINVLHTVEQYEAAGASAIVIEDKMFPKVTSLVAGGRQDLVPIEEFQGKIEAARYARRNSDLLVIARVEALIAGLGADEALKRAHAYEQAGADLILIHSKQKTPDEIESFINAWDGNIPITIVPTAYPQMTEARARALGKVGILIYGNHAIRAAVTSMQKVFARIIEDGGIQNVNNDIVPVSEIFRLQRMEDVKENEKKFLR
>2790131562
STRRAFRDRVSGAMPARIMAAHNPLSARLVEEAGFDGVWASGFEISAALGLPDISLVSMAEHLEVVRAMAARTRLPVVADIDTGFGNAVNVLHAVRSYEAAGAAGVVIEDKVFPKVTSLVEGGRQDLLRIAEFQGKIEAARHARNDPDFLIIARTEALIAGAGPDAALERGRAYAAAGADLLLVHSKSTTPDEIEDFIAAWDGGIPIVIVPTAYPQMTMARAGASGRVGLVIYGNHAIRAAVAAMQESFARIIADGDTLGVEPRIAPVGEIFRLQGMDQVTRDEAAFLR
>2519490161
STRRAFRDRVSGTTPARIMAAHNPLSARLVEEAGFDGAWASGFEISAALGLPDISLVSMAEHLEVVRAMAARTRLPVVADIDTGFGNALNVLHAVRSYEAAGAAAVVIEDKVFPKVTSLVEGGRQDLLRIAEFQGKIEAARHARNDPDFLIIARTEALIAGAGPGAALERGRAYAAAGADLLLVHSKSTTPDEIEGFIAAWDGGIPIVIVPTAYPQMTMARAAASGRVGLVIYGNHAIRAAVAAMQQSFARIMADGDTLGVEGGIAPVGEIFRLQGMDQVARDEAAFLR
>2790126648
STRRAFRDRVSGTRRAHIMAAHNPLSARLVEEAGFDGVWASGFEISAALGLPDISLVSMAEHLEVVRAMAARTRLPVVADIDTGFGNALNVLHAVRSYEAAGAAAVVIEDKVFPKVTSLVEGGRQDLLRIAEFQGKIEAARHARNDPDFLIIARTEALIAGAGPDAALERGRAYAAAGADLLLVHSKSTTPDEIEDFIAAWDGGIPIVIVPTAYPQMTMARAAASGRVGLVIYGNHAIRAAVAAMQQSFARIMADGDTLGVEGGIAPVGEIFRLQGMDQVARDEAAFLR
>2744700476
STRRAFRDRVCGTMPARIMAAHNPLSARLVEEAGFDGVWASGFEISAALGLPDISLVSMAEHLEVVRAMAARTRLPVVADIDTGFGNALNVLHAVRSYEAAGAAAVVIEDKVFPKVTSLVEGGRQDLLRIAEFQGKIEAARHARNDPDFLIIARTEALIAGAGPDAALERGRAYAAAGADLLLVHSKSPGPDEIEGFIAAWDGGIPIVIVPTAYPQMTMARAAASGRVGLVIYGNHAIRAAVAAMQQSFARIMADGDTLGVEGGIAPVGEIFRLQGMDQVARDEAAFLR
>2585341122
GAGTIFREILSRKGLVEAMAGHSPLSAMLAAEAGFDAVWASGFELSALYGVPDVSIVSMTQHLDMTRAMAERSGLPVVADIDTGFGNAINVLYAVEQYERAGAAAIVMEDKSFPKVTSLIAGGRQDMVRIEEFQGKIEAARAARRDKDLVIVARTEALIAGLGQEEALKRARAYEAAGADMILVHSKQKTPDEIEAFVKAWDGRVPIALVPTAYPQMTVARVRELKKVGLLIWGNHAIRAAVGAMRRTFAQIRRDGGIHSVEAEIATVEDVFQLQGMGKVKDDEKRFLR
>2593177303
TAGAKFREVLARKGLVEAMAAHSPLSAMLVAEAGFDAIWASGFELSAMYGVPDVSVVSMTQHLDMTRAMVDRSGLPVVADIDTGFGNAINVLYVIEQYERAGVAAIVMEDKSFPKVTSLIAGGRQEMVRIEEFQGKIDAARAARKDKDLVLVARTEALIAGLGQDEALKRARAYEAAGADMILVHSKQKTPDEIEAFVKAWDGKAPIALVPTAYPQMTVARVRELKKIGLLIWGNHAVRASVGAMRKTFAQIRKDGGIHGVEGSIASVEDVFDLQGMGKVKDDEKRFLR
>2710741774
MLAAEAGFDAIWASGFELSAMYGVPDISMVSMTQHLDMTRAMVDRSGLPVVADIDTGFGNAINVLYAIEQYERAGAAAIVMEDKSFPKVTSLIAGGRQDMVRVEEFQGKIEAARAARRDPDFVIVARTEALIAGLGQDEALKRARAYEAAGADMILVHSKQKTPDEIEAFVRAWDGKAPIALVPTAYPQMTVARVREFKKIGLLIWGNHAIRASVGAMRATFAQIRKDRGIHGVEAGIATVEDVFDLQGMGTVKDNEKRFLR
>2551910614
TPGRKFRDVLAEKGLVEAMASHSPLSAMLAAEAGFDAIWASGFELSAMYGVPDVSVVSMTQHLDMTRAMADRSGLPVVADIDTGFGNAINVLYAVEQYERAGAAVIVMEDKSFPKVTSLIAGGRQDMVRIEEFQGKIEAARAARRDPDLVIVARTEALIAGLGQEEALKRARAYEAAGADMILVHSKQKTPDEIEAFVRAWDGKAPIALVPTAYPQMTVARVKELKKVGLLIWGNHAIRASVGAMRATFAQIRKEGGIHGVESRIATVDEVFELQGMSAVKDNEKRFLR
>2617897727
RSARSLRKQIAERRLLRAMSAHSPLSAILVEEAGFDAIWASGFELSALYGLPDMSLVSMTQHLDMVRAMAGRVSLPIIADIDTGFGNAVNVIHAVREYERAGAAAVVIEDKSFPKVTSLVTGGRQELVRTQEFVGKIEAAVATRRNPDFLIIARTEALIASRGEAEALERAAAYELAGADLVLVHSKQKTPAEIESFARSWQGRVPLVIVPTAYPELSESRIRALGKIGIVIYGNHAVRACVAAMRNVFGRIIEAGGALAVDKDIASVAEVFHLQNMEVAKLSEEAFLR
>2756642846
SNPGALKAKIAERGLIRAIAAHSPLSALLAEEAGFDAIWASGFELSALYGLADMSLVTMTQHLDMLRAMAGRVSLPIIADIDTGFGNAINVIHAVREYERAGAAAVVIEDKTFPKVTSLVAGGRQDLVRIEEFEGKIEAAVASRTDPGFLVIARTEALIAGLGEEEALARAAAYEAAGADMILIHSKRQTPEEIESFVRAWRGNAPLVLVPTSYPDLDEKRIRALGRIAVVIYGNHGLRAAVTAMRDAFRRIIADGSAESVSKNIASVEDIFGLQDMDAEKASERRFLK
>641429382
SKGRMLKDRIAERGLVQVMAGHSPLSARLAADAGFDGIWASGFELSALHGLPDVSLVSMTQHLETMRSMAESSGLPVIADIDTGFGNAINVIHAIEQYERAGAAAVVIEDKSFPKVTSLIAGGRQDLLRVEEFQGKIEAACAAREDSDFLVIARCEALIAGLGEAEALARSAAYEEAGADMILIHSKQKSPDEVESFVRAWTGKAPIVVVPTAYPDFTVARMKALGKIAVTIWGNHAIRAAVTAMQQVFAQILADGGIQGADRDIVSVEEIFRLQGMDRVKADEKRFLR
>2874626492
GKGHLLRDKMANSGLVQIMAAHSPLSALLAQEAGFDGIWASGFELSALYGLADVSLISMTQHLDMMRAMAERVDLPIVADIDTGFGNAINVIHAVQQYERAGASAVVIEDKSFPKVTSLVTDGRQELLRIEEFQGKIEAACQTRKDAGFLVVARDEALIAGLGEQEALKRAAAYEEAGADMVLIHSKRKTPDEVESFVRAFKGRVPLVIVPTAYPEMTTERIRALGKIKMVIYGNHAIRAAVMAMKDVFAAILKDGGIQNVDRVIVSVEEIFRLQGMDKVRADEKRYLR
>2729220252
TKAARLRSAMAERGLVNIMATHSPLSAILAEQAGFDGVWASGFELSALYGLPDMSLISMTQHLDMLRAVAGRTSLPIVADVDTGYGNAINVIHTVREYERAGASAIVIEDKSFPKVTSLAVDRHHDLVRIQEFQGKIEAALATRSDPDFLIIARTEALIAGLGEEEALFRARAYERAGADMILIHSKKKDPSEIESFSKAWNGGVPLVIVPNAYPEFDVARIRALGNIRMVIYGNFAIRAAATAMRETFLRIIADEGAQNVHRDLLPVEDVFQLQGMEKLSTTTHRYTC
>2844768501
TKATRLRRAMAEKGLVHVMATHSPLSAILAEQAGFDGLWASGFELSALYGLPDMSLISMTQHLDMLRAVAGRTSLPIVADVDTGYGNAINVIHTVREYERSGSSAIVIEDKSFPKVTSLAVDGHHNLVRVEEFQGKIEAALATRSDPDFLVIARTEALIAGLGEDEALARAHAYEQAGADMILIHSKRKDPGEIESFSKAWNGAAPLVIVPNAYPELNAADIRVLGNIRMIIYGNYAIRAAATAMKETFLRVIADGGVQQVHRDLLPVEDVFHLQGMESVRSDERRYLR
>2847684692
SKATRLRRAMVEQGLVHIMATHSPLSAILAEQAGFDGLWASGFELSALYGLPDMSLISMTQHLEMLRAVAGRTSLPIVADIDTGYGNAINVIHAVREYERAGASAVVIEDKSFPKVTSLAVDGNHDLVRVEEFQGKIEAAIATRSDPDFLVIARTEALIAGLGEAEALSRARAYEQAGADMILVHSKKKDPGEIESFSKAWNGNIPLVIVPNAYPELSTARIRALGNIRMIIYGNYAIRAAATAMRETFLRVIADGGVQQVHRDLLPVEDVFRLQGMESVRTDEQRFLR
>2802531749
TAAGILRARIAEQGLVHVMAAHSPLSAILVEEAGFDGIWASGFELSALYGLPDVSLVSMTQHLDMVRAMAEQSSLPIVADIDTGFGNAVNVIHAVRQYERAGAAAVVIEDKTFPKVTSLAPEGRQELVRIEEFVGKIRAAIASRRNPDFLVIARTEALIAGSGEPEALMRAAAYEEAGADMILIHSKQDTPDEVESFLNGWSGRAPIVIVPTTYPQMNEQRIRALSKIGMVIYGNHAIRATVTAMKDVFVRVRKDGGIHHVNRDLVSVEEIFRLQRMDRVRDDEKKFLT
>2876374135
TSRASLRARTCAGRLAHIMAAHSPLSAILAEEAGFDGIWASGFELSALYGLPDASLVSMTRHLDMVRSMAEQSSLPIIADIDTGFGNAINVIYAIEQYERAGAAAVVIEDKAFPKVTSLLANSRQELIRTEEFAGKIRAAVATRTDADFLVIARTEALIAGLGEAEAMKRARVYEEAGADMILIHSKQKMPDEVERFVRAWRGNVPIVIVPTGYPEMNESRIRALGKIAMVIYGNHAIRAAVTAMKDVFARIRADGGIHRIDPEIVPVEEIFRLQKMDAVKANENRFLW
>2729218795
TSRASLRARICAGRLAHIMAAHSPLSAILAEEAGFDGIWASGFELSALYGLPDASLVSMTRHLDMVRSMAEQSSLPIIADIDTGFGNAINVIYAIEQYERAGAAAVVIEDKAFPKVTSLLADGRQELIRTEEFAGKIRAAVATRADPDFLVIARTEALIAGLGEAEALKRARVYEEAGADMILIHSKQKVPDEVESFVRAWHGKVPIVIVPTSYPEMNESRIRALGKIAMVIYGNHAIRAAVTAMKDVFARIRADGGIHSIDPEIVPVEEIFRLQKMDAVKANENRFLW
>2650923601
TSRASLRAHICAGRLAHVMAAHSPLSAILAEEAGFDGIWASGFELSALYGLPDVSLVSMTRHLDMVRAMAEQSSLPIIADIDTGFGNAINVIYAIQQYERAGTAAVVIEDKAFPKVTSLVADGRQELIRTEEFAGKISAAVATRTDADFLVIARTEALIAGLGEAEALKRARAYEEAGADMILIHSKQKMPDEVESFVRAWCGKVPIVIVPTAYPEMNETRIRALGKIAMVIYGNHAIRAAVTAMKDVFARIRADGGIHRVDPEIVPVEEIFRLQKMDAVKANENRFLW
>2694639254
TSRASLRAHVCAGRLAHVMAAHSPLSAILAEEAGFHGIWASGFELSALYGLPDASLVSMTRHLDMVRSMAEQSSLPIIADIDTGFGNAINVIYAIQQYERAGAAAVVIEDKAFPKVTSLLADGRQELIRTEEFVGKIRAAVATRXDADFLVIARTEALIAGLGEAEALKRARAYEEAGADMILIHSKRKMPDEVESFVRAWRGEAPIVIVPTAYPEMNESRIRALGKIAMVIYGNHAIRAAVTAMKDVFARIRADGGIHRIDPEIVSVEEIFRLQKMDAVKANENRFLW
>2694631811
TSRASLRAHVCAGRLAHVMAAHSPLSAILAEEAGFHGIWASGFELSALYGLPDASLVSMTRHLDMVRSMAEQSSLPIIADIDTGFGNAINVIYAIQQYERAGAAAVVIEDKAFPKVTSLLADGRQELIRTEEFVGKIRAAVATRTDADFLVIARTEALIAGLGEAEALKRAGAYEEAGADMILIHSKRKMPDEVESFVRAWRGEAPIVIVPTAYPEMNEARIRALGKIAMVIYGNHAIRAAVTAMKDVFARIRADGGIHRIDPEIVSVEEIFRLQKMDAVKANENRFLW
>2633547564
TSRASLRAHICAGRLAHVMAAHSPLSAILAEEAGFDGIWASGFELSALYGLPDASLVSMTRHLDMVRSMAEQSSLPIIADIDTGFGNAINVIYAIEQYQRAGAAAVVIEDKAFPKVTSLLADGRQELIRTEEFAGKIRAAVATRTDADFLVIARTEALIAGLGEAEALKRAGAYEEAGADMILIHSKRKMPDEVESFVRAWRGEAPIVIVPTAYPEMNEARIRALGKIAMVIYGNHAIRAAVTAMKDVFARIRADGGIHRIDPEIVSVEEIFRLQKMDAVRANENRFLW
>2630338010
TSRASLRAHICAGRLAHVMAAHSPLSAILAEEAGFHGIWASGFELSALYGLPDASLVSMTRHLDMVRAMAEQSSLPIIADIDTGFGNAINVIYAIEQYERAGAAAVVIEDKAFPKVTSLLADGRQELIRTEEFAGKIRAAVATRADADFLVIARTEALIAGLGEAEALKRAGAYEEAGADMILIHSKRKMPDEVESFVRAWRGEAPIVIVPTAYPEMNEARIRALGKIAMVIYGNHAIRAAVTAMKDVFARIRADGGIHRIDPEIVSVEEIFRLQKMDAVKANENRFLW
>2630912411
TSRASLRAHICAGRLAHVMAAHSPLSAILAEEAGFHGIWASGFELSALYGLPDASLVSMTRHLDMVRAMAEQSSLPIIADIDTGFGNAINVIYAIQQYERAGAAAVVIEDKAFPKVTSLLADGRQELIRTEEFAGKIRAAVATRTDADFLVIARTEALIAGLGEAEALKRAGAYEEAGADMILIHSKRKMPDEVESFVRAWRGEAPIVIVPTAYPEMNETRIRALGKIAMVIYGNHAIRAAVTAMKDVFARIRADGGIHRIDPEIVSVEEIFRLQKMDAVKANENRFLW
>2630749701
TSRASLRAHICAGRLAHVMAAHSPLSAILAEEAGFHGIWASGFELSALYGLPDASLVSMTRHLDMVRSMAEQSSLPIIADIDTGFGNAINVIYAIQQYQRAGAAAVVIEDKAFPKVTSLLADGRQELIRTEEFAGKIRAAVATRTDADFLVIARTEALIAGLGEAEALKRAGAYEEAGADMILIHSKRKMPDEVESFVRAWHGEAPIVIVPTAYPEMNESRIRALGKIAMVIYGNHAIRAAVTAMKDVFARIRADGGIHRIDPEIVSVEEIFRLQKMDAVKANENRFLW
>2694796136
TSRASLRTQICAGRLAHVMAAHSPLSAILXEEAGFDGIWASGFELSALYGLPDASLVSMTRHLDMVRAMAERSSLPIIADIDTGFGNAINVIYAIEQYERAGAAAVVIEDKAFPKMTSLLADGRQELIRTEEFAGKIRAAVATRIDADFLVIARTEALVAGLGEAEALKRARAYEEAGADMILIHSKRKVPDEVESFVRAWRGEVPIVIVPTAYPEMNESRIRALGKIAMVIYGNHAIRAAVTAMKDVFARIXADGGIHRIDPEIVPVEEIFRLQKMDTVKANEDRFLW
>2648117279
TSRASLRAHICAGRLAHVMAAHSPLSAILAEEAGFDGIWASGFELSALYGLPDASLVSMTRHLDMVRSMAEQSSLPIIADIDTGFGNAINVIYAIEQYQRAGAAAVVIEDKAFPKVTSLLADGRQELIRTEEFAGKIRAAVATRIDADFLVIARTEALIAGLGEAEALKRARAYEKAGADMILIHSKRKVPDEVESFVRAWRGEVPIVIVPTAYPEMNEARIRALGKIAMVIYGNHAIRAAVTAMKDVFARIRADGGIHRIDSEIVPVEEIFRLQKMDTVKANEDRFLW
>2655464007
TSRASLRAHICAGRLAHVMAAHSPLSAILAEEAGFDGIWASGFELSALYGLPDASLVSMTRHLDMVRSMAEQSSLPIIADIDTGFGNAINVIYAIEQYQRAGAAAVVIEDKAFPKVTSLLADGRQELIRTEEFAGKIRAAVATRIDADFLVIARTEALVAGLGEAEALKRARAYEEAGADMILIHSKRKVPDEVESFVRAWRGEVPIVIVPTAYPEMNESRIRALGKIAMVIYGNHAIRAAVTAMKDVFARIRADGGIHRIDPEIVPVEEIFRLQKMDTVKANEDRFLW
>2672876688
SQGTLLKNTISKNGLAHVMAAHSPLSARLVEEAGFDGIWASGFELSALYGLPDVSLVSMREHLEMVRAMAEQSSLPIIADIDTGFGNAINVIHAVKQYEHAGAAAVVIEDKTFPKVTSLLADGRQELLRVEEFQGKIRAAIATRSDPNFLIIARTEALIAGLGENEALDRAAAYEAAGADLIVVHSKQKTPDEVESFVRAWNGKGGIVVIPTAYPQMNEARIKDLGKISVVIYGNHAVRASVTAMKDVFARILKDRGIHNVDKDIVSVEEIFRLQKMDQVKANEKKFLA
>2818332155
SQGTLLKNTISKNGLAHVMAAHSPLSARLVEEAGFDGIWASGFELSALYGLPDVSLVSMREHLEMVRAMAEQSSLPIIADIDTGFGNAINVIHAVKQYEHAGAAAVVIEDKTFPKMTSLLADGRQELLRVEEFQGKIRAAIATRSDPNFLIIARTEALIAGLGENEALDRAAAYEAAGADLIVVHSKQKTPDEVESFVRAWNGKGGIVVIPTAYPQMNEARIKDLGKISVVIYGNHAVRASVTAMKDVFARILKDRGIHNVDKDIISVEEIFRLQKMDQVKANEKEFLA
>2874172875
SKAKQLRDRMAERGLVHIMAAHSPLSAVLAEEAGFDGIWASGFELSALYGLPDMSLISMTQHLDMLRAIAGRSSLPIVADIDTGYGNAINVIHAISEYERAGASAVVIEDKTFPKVTSLAAGGRQELLRVEEFQGKIEAAISTRTDPNFLVIARTEALIAGLGEEEALKRAAAYEAAGADMILIHSKQKTPEEVESFVRAWSGKAPIVIVPTAYPEMNEERIKALGRIAIVIYGNHAIRASVTAMKDVFARILKDRGIHNVNRDIVSVEEVFRLQRMDQVKANEEHFLE
>2818332190
SKAKQLRDRMAERGLVRIMAAHSPLSAVLAEEAGFDGIWASGFELSALYGLPDMSLISMTQHLDMLRAIAGRSSLPIVADIDTGYGNAINVIHAISEYERAGASAVVIEDKTFPKVTSLAAGGRQQLLRVEEFQGKIEAAISTRTDPNFLVIARTEALIAGLGEEEALKRAAAYEAAGADMILIHSKQKAPDEVESFVRAWSGKAPIVIVPTAYPEMNEERINALGRIAIVIYGNHAIRASVTAMKDVFARILKDRGIHNVNRDIVSVEEVFRLQRMDQVKVDEECFLE
>2509144781
SKAKQLRDRVAERGLVHIMAAHSPLSAILAEEAGFDGLWASGFELSALYGLPDVSLISMTQHLDMVRAMGEQSSLPIIADIDTGFGNAINVIHAVKQYGRAGAAAVVIEDKTYPKVTSLVAGGRQELLRIEEFQGKIRAAIAAKSDPDFLVIARTEALIAGLGEAEALKRAASYEAAGADMILIHSKQKTPDEVESFVRAWEGKAPVVIVPTAYPEMNEARIKALIKIAIVIYGNHAIRAAVTAMQDVFARVLRDRGIHNVNKDIVPVEEIFRLQKMDQVKADEKRFLA
>2756646257
RTPNQLKKSLASHHLLHVMAAHSPLSARLAEEAGFDGLWASGFELSALYGLADVSLISMTQHLDMVRAMAEHSSLPIVADIDTGFGNAINVIYAIQQYERAGAAAVVIEDKTFPKVTSLVADGRQELLRTEEFQGKIRAAIATRRDPDLLVIARTEALIAGLGEEEALKRAAAYEAAGADMILIHSKQKTPDEVESFVRAWTGKAPIVIVPTAYPEMNEARIKALGKIAIVIYGNHAIRASVTAMKDVFARIQKDRGIQNVNRDIVSVEEVFRLQKMDQIKADEKRFLA
>2850637376
SKGKQLKQTIIANGLAHVMAAHSPLSARLVEEAGFDGIWASGFELSALYGLADVSMISMTQHLDMVRAMGEQSSLPIIADIDTGFGNAINVIYAIQQYERAGAAAVVIEDKTFPKVTSLVANGRQDLLRSEEFQGKIRAAVATRSNPDFLIIARTEALIAGLGEEEALKRAAAYEAAGADMILIHSKQKTPDEVESFVRNWNGKVPVVIVPTAYPEMNEERIKALGKIAIVIYGNHAIRASVTAMQDAFSRILKDRGIHAVNKDIVSVEEIFRLQKMDQVKTNEKLFLA
>2807187004
SKAGQLRRRMAESGLVHVMAAHSPLSAILAEEAGFDGLWASGFELSALLGLPDMSLVSMTQHLDMVRLIAGKSSLPIVADIDTGYGNAINVVHAIQEYERAGASAVVIEDKVFPKVTSLAASGRQELLRVEEFEGKVAAAVHAKTDPDFLVIARTEALIAGLGQEEALARARAYVEAGADMILIHSKKTTPAEIERFVHAWDSAVPLVIVPNAYPELDGARIRALEKVRMVIYGNYGVRAATTAMQDVFRRIVADGGVQNVHRDIVPVEEIFRLQGMEQIQSLEARYLR
>2550661176
SQAKRLRTHMAETGLAHIMATHSPLSAILAQEAGFDGLWASGFELSALYGLPDMSLISMTQHLDMLRSIAARTTLPIVADIDTGYGNAINVIHAVSEYERAGASAVVIEDKTFPKVTSLAADGRQELLRIDEFEGKIRAAVATRRDPDFLVIARTEALIAGLGQEEALKRSMAYMEAGADMILIHSKKATPCEIELFSRAWRGSAPLAIVPNAFPELDASRIKALGNIKMTIYGNYGIRAGTTAMQNTFRRIIADGGVQNVHKDIVNIEEIFRLQKMEQVKDNEKRFLK
>2656908751
SRAKRLRTHVAETGLTHIMATHSPLSAILAQEAGFDGLWASGFELSALYGLPDMSLISMTQHLDMLRSIGARTTLPIVADIDTGYGNAINVIHAVSEYERAGASAVVIEDKTFPKVTSLAADGRHELLCIDEFQGKIRAAVATRRDPDFLVIARTEALIAGLGQEEALKRSMAYMEAGADMILIHSKKTTPCEIERFSHAWRGSAPLAIVPNAFPELDASRIKALGNIKMTIYGNYGIRAATTAMQTTFRRIIADGGVQNVHKDIVNVEEIFRLQNMEQVKDNEKRFLK
>2877409169
SKAKQLRDRVAESGLAHIMATHSPLSAILAEEAGFDGLWASGFELSALFGLPDMSLISMTQHLDMLRAIAARSSLPIVADIDTGYGNAINVIHAIAEYERAGAAAVVIEDKTFPKVTSLATGGRQELLRTEEFEGKIQAAVATRGDPDFLVIARTEALIAGLGEAEALKRARAYERAGADMILVHSKQKDPAEIEHFARAWNGDVPLVLVPNAYPELDAQRIKALGNVRMVIYGNYGIRAAATAMQQTFRRIVADGGVQHVHQDIIAVDEIFRLQGMDAIHAQESRFLR
>2810903965
MAESGLVHIMATHSPLSAILAEEAGFDGLWASGFELSALFGLPDMSMISMTQHLDMLRAIAARSSLPIVADIDTGYGNAINVIHAIAEYERAGAAAVVIEDKTFPKVTSLATGDRQELLRTEEFEGKIQAAVTTRTDPDFLVIARTEALIAGLGEAEALKRARAYECAGADMILVHSKQKDPAEIEHFARAWNGNVPLVLVPNAYPELDAQRIKALCNVRMVIYGNYGIRAAATAMQQTFRRIVTDGGVQHVHHDIVAVDEIFRLQGMDAVHAQESRFLR
>2811009478
MAESGLVHIMATHSPLSAILAEEAGFDGLWASGFELSALFGLPDMSMISMTQHLDMLRAIAARSSLPIVADIDTGYGNAINVIHAIAEYERAGAAAVVIEDKTFPKVTSLATGGRQELLRTEEFEGKIQAAVTTRTDPDFLVIARTEALIAGLGEVEALKRARAYECAGADMILVHSKQKDPAEIEHFARAWNGNVPLVLVPNAYPELDAQRIKALCNVRMVIYGNYGIRAAATAMQQTFRRIVTDGGVQHVHHDIVAVDEIFRLQGMDAVHAQESRFLR
>2811338875
MAESGLVHIMATHSPLSAILAEEAGFDGLWASGFELSALFGLPDMSMISMTQHLDMLRAIAARSSLPIVADIDTGYGNAINVIHAIAEYERAGAAAVVIEDKTFPKVTSLATGGRQELLRTEEFEGKIQAAVTTRTDPDFLVIARTEALIAGLGEAEALKRARAYECAGADMILVHSKQKDPAEIEHFARAWNGNVPLVLVPNAYPELDAQRIKALCNVRMVIYGNYGIRAAATAMQQTFRRIVTDGGVQHVHHDIVAVDEIFRLQGMDAVHAQESRFLR
>2811542471
MAESGLVHIMATHSPLSAILAEEAGFDGLWASGFELSALFGLPDMSMISMTQHLDMLRAIAARSSLPIVADIDTGYGNAINVIHAIAEYERAGAAAVVIEDKTFPKVTSLATGGRQELLRTEEFEGKIQAAVTTRTDPDFLVIARTEALIAGLGEAEALKRARAYECAGADMILVHSKQKDPAEIEHFARAWNGNVPLVLVPNAYPELDAQRIKALCNVRMVIYGNYGIRAAATAMQQTFRRIVTDGGVQHVHHDIVAVDEIFRLQGMDAVHAQESRFLR
>2811194411
MAESGLVHIMATHSPLSAILAEEAGFDGLWASGFELSALFGLPDMSMISMTQHLDMLRAIAARSSLPIVADIDTGYGNAINVIHAIAEYERAGAAAVVIEDKTFPKVTSLATGGRQELLRTEEFEGKIQAAVTTRTDPDFLVIARTEALIAGLGEAEALKRARAYECAGADMILVHSKQKDPAEIEHFARAWNGNVPLVLVPNAYPELDAQRIKALCNVRMVIYGNYGIRAAATAMQQTFRRIVTDGGVQHVHHDIVAVDEIFRLQGMDAVHAQESRFLR
>2811491570
MAETGLVHIMATHSPLSAILAEEAGFDGLWASGFELSALFGLPDMSMISMTQHLDMLRAIAARSSLPIVADIDTGYGNAINVIHAIAEYERAGAAAVVIEDKTFPKVTSLATGGRQELLRTEEFEGKIQAAVTTRTDPDFLVIARTEALIAGLGEAEALKRARAYECAGADMILVHSKQKDPAEIEHFARAWNGNVPLVLVPNAYPELDAQRIKALCNVRMVIYGNYGIRAAATAMQQTFRRILTDGGVQHVHHDIVTVDEILRLQGMDAVHAQESRFLR
>2811599119
MAETGLVHIMATHSPLSAILAEEAGFDGLWASGFELSALFGLPDMSMISMTQHLDMLRAIAARSSLPIVADIDTGYGNAINVIHAIAEYERAGAAAVVIEDKTFPKVTSLAAGGRQELLRTEEFEGKIQAAVTTRTDPDFLVIARTEALIAGLGEAEALKRARAYECAGADMILVHSKQKDPAEIEHFARAWNGNVPLVLVPNAYPELDAQRIKALCNVRMVIYGNYGIRAAATAMQQTFRRIVTDGGVQHVHHDIVAVDEIFRLQGMDAVHAQESRFLR
>2810947341
MAETGLVHIMATHSPLSAILAEEAGFDGLWASGFELSALFGLPDMSMISMTQHLDMLRAIAARSSLPIVADIDTGYGNAINVIHAIAEYERAGAAAVVIEDKTFPKVTSLAAGGRQELLRTEEFEGKIQAAVTTRTDPDFLVIARTEALIAGLGEAEALKRARAYECAGADMILVHSKQKDPAEIEHFARAWNGNVPLVLVPNAYPELDAQRIKALCNVRMVIYGNYGIRAAATAMQQTFRRIVTDGGVQHVHHDIVAVDEIFRLQGMDAVHAQESRFLR
>2811610830
MAETGLVHIMATHSPLSAILAEEAGFDGLWASGFELSALFGLPDMSMISMTQHLDMLRAIAARSSLPIVADIDTGYGNAINVIHAIAEYERAGAAAVVIEDKTFPKVTSLAAGGRQELLRTEEFEGKIQAAVTTRTDPDFLVIARTEALIAGLGEAEALKRARAYECAGADMILVHSKQKDPAEIEHFARAWNGNVPLVLVPNAYPELDAQRIKALCNVRMVIYGNYGIRAAATAMQQTFRRIVTDGGVQHVHHDIVAVDEIFRLQGMDAVHAQESRFLR
>2810975790
MAETGLVHIMATHSPLSAILAEEAGFDGLWASGFELSALFGLPDMSMISMTQHLDMLRAIAARSSLPIVADIDTGYGNAINVIHAIAEYERAGAAAVVIEDKTFPKVTSLAAGGRQELLRTEEFEGKIQAAVTTRTDPDFLVIARTEALIAGLGEAEALKRARAYECAGADMILVHSKQKDPAEIEHFARAWNGNVPLVLVPNAYPELDAQRIKALCNVRMVIYGNYGIRAAATAMQQTFRRILTDGGVQHVHHDIVTVDEIFRLQGMDAVHAQESRFLR
>2811170963
MAETGLVHIMATHSPLSAILAEEAGFDGLWASGFELSALFGLPDMSMISMTQHLDMLRAIAARSSLPIVADIDTGYGNAINVIHAIAEYERAGAAAVVIEDKTFPKVTSLAAGGRQELLRTEEFEGKIQAAVTTRTDPDFLVIARTEALIAGLGEAEALKRARAYECAGADMILVHSKQKDPAEIEHFARAWNGNVPLVLVPNAYPELDAQRIKALCNVRMVIYGNYGIRAAATAMQQTFRRILTDGGVQHVHHDIVAVDEIFRLQGMDAVHAQESRFLR
>2694798465
SNARRLRDRMAERGLVHVMAAHSPLSAILAEXAGFDGIWASGFELSALYGLADMSLITMTQHLDMLRAMAGQSSLPIVADIDTGYGNALNVIHTIREXERAGAAAVVIEDKTFPKVTSLAADGRQELLRVEEFXGKIEAAVVSRADPDFLVIARTEALIAGLGEEEALERGMAYAEAGADMILVHSKRKDPSEIESFSRTWKGPVPLVIVPNAYPELDAKRILALGNIKMTIYGNYGIRAATTAMWDAFRRIIADGGVQNVHKDMVPVEEIFRLQKMERVKANEKRFLR
>2551690777
SKGAILKQTITTKGLAHVMAGHSPLSAILAEEAGFDGIWASGFELSALYGLADMSLITMTQHLDMLRAIAGQSSLPIVADIDTGYGNALNVIHAIGEYEKAGTAAVVIEDKTFPKVTSLAADGRQELLRIEEFQGKIEAAVSARSDPDFIVIARTEALIAGLGEEEALRRGIAYAGAGADMILVHSKKEDPAEIESFSRAWKGPVPLVIVPNAYPELDATRIRALGNIQMTIYGNYGIRAATTAMQDAFRRIIADGGVQNVHKDIVPVEEIFRLQRMDQVKAAEMRFLR
>2850637322
SKGAILKQTITTKGLAHVMAGHSPLSAILAEEAGFDGIWASGFELSALYGLADMSLITMTQHLDMLRAIAGQSSLPIVADIDTGYGNALNVIHAIGEYEKAGTAAVVIEDKTFPKVTSLAADGRQELLRIEEFQGKIEAAVSARSDPDFIVIARTEALIAGLGEEEALRRGIAYAGAGADMILVHSKKEDPAEIESFSRAWKGPVPLVIVPNAYPELDATRIRALGNIQMTIYGNYGIRAATTAMQDAFRRIIADGGVQNVHKDIVPVEEIFRLQRMDQVKAAEMRFLR
>2695394860
SQGKVLKDKIARSGLVHIMATHSPLSAILAQEAGFDGLWASGFELSALYGLADMSLTTMTQHLDMLRAIAGQSSLPIVADIDTGYGNALNVIHAVRDYEKAGAAAVVIEDKTFPKVTSLAADGRQELLRVEEFQGKIEAATTTRQDPDFLVIARTEALIAGLGEQEAMTRGMAYAEAGADMILIHSKKKDPAEIESFSRTWKGKVPLVIVPNAYPELDAERIRALGNIKMTIYGNYGIRAATTAMQDVFRRIIADGGVQNVHKDIVPVEEIFRLQKMDRVKADEKRFLR
>2714037804
MPRARLPISDSENFLLHIMAAHSPLSAKLAEEAGFDGLWASGFELSALYGLADMSLITMTQHLDMLRAIAGQSSLPIVADIDTGYGNALNVIHAIREYEKAGAAAVVIEDKTFPKVTSLAAEGRQELLRIEEFQGKIEAAIAARQDPDFLVIARTEALIAGLGEEEALKRGMAYVEAGADLILIHSKKKDPAEIESFSRAWKGSAPLVIVPNAYPELDATRIKALGNIRMTIYGNYGIRAATTAMQDAFRRIITDGGVQNVHKDIVPVEEIFRLQKMDQVKADEKRFLR
>2792580781
RKARKLREAMAERGLVHIMAAHSPLSAILTEEAGFDGIWASGFELSALYGLADMSLITMTQHLDMLRAIAGQSSLPIVADIDTGYGNALNVIHAIREYEKAGASAVVIEDKTFPKVTSLAADGRQELLRIEEFQGKIEAAIAARTDPDFLVIARTEALIAGLGETEALRRGVAYAEAGADMVLIHSKKKDPAEIESFSRAWKGPVPLVIVPNAYPEVDATRIRALGNIKMTIYGNYGIRAATTAMQNTFRRIIADGGVQNVHKDIVPVAEIFRLQKMDQVKTDEQRFLR
>2517565009
GKARKLREAMAERGLVHIMAAHCPLSAILAEEAGFDGLWASGFELSALYGLADMSLISMTQHLDMLRAIAGQSSLPIVADIDTGYGNALNVIHAVREYEKAGAAAVVIEDKTFPKVTSLAADGRQELLRIEEFQGKIEAAVATRSDPDFLVVARTEALIGGLGEDEALRRGMAYAEVGADMILIHSKKKDPAEIESFSRAWKGPVPLTIVPNAYPELDATRIKALGNIRMTIYGNYGIRAATTAMQDTFRRIITDGGVQNVHKDIVPVEEIFRLQKMDQVKVNEKRFLR
>2617386625
SKAKQLRNRMAERGLVHIMAAHSPLSAILAEEAGFDGLWASGFELSALYGLADMSLITMTQHLDMLRAIASQSSLPIVADIDTGYGNALNVIHAMREYEKAGTAAVVIEDKTFPKVTSLAADGRQELLRVEEFQGKIQAAVSTRIDPSFLVIARTEALIAGLGEDEALKRGMAYAEAGADMILIHSKQKDPAEIESFSRAWQGRVPLAIVPNAYPDLDASRIRALGNIEMTIYGNYGIRAAATAMQTTFRRIIADGGVQNVHKDIVPVEEIFRLQKMDRVKADENRFLR
>2671594187
MAESGLVHIMAAHSPLSAILAEEAGFDGLWASGFELSALYGLPDMSLISMTQHLEMLRAIAGRSSLPIVADIDTGYGNALNVIHATREYEKAGTAAVVIEDKTFPKVTSLAADGRQELLQTEEFQGKIEAAVSTRSDPDFLVIARTEALIAGQGEAKALTRAMAYAEAGADMILIHSKKKDPAEIESFSRAWKGPVPLTIVPNAYPDLDATRIRALGNIKMTIYGNYGIRAATTSMQDTFRRIIADGGVQNVHKDIVPVEEIFRLQKMDQVKADEKRFLR
>2799049391
SKARKLREAMAERGLVHIMAAHSPLSAILAEEAGFDGIWASGFELSALYGLADMSLITMTQHLDMLRAIAGQSSLPIVADIDTGYGNALNVIHAIREYEKAGAAAIVIEDKTFPKVTSLAADGRQELLRIEEFRGKIEAAVASRNDPDFLVIARTEALIAGLGEEEALERAMAYAEAGADMVLIHSKRKDPAEIESFSRGWKGPVPLTIVPNAYPELDATRIRALGNIRMTIYGNYGIRAATTAMQDTFRRIIADGGVQRVHKDIVPVEEIFRLQKMDQVKAAEKRFLR
>2850846924
SNAKQLRNRMAERGLVHIMAAHSPLSAILAEEAGFDGIWASGFELSALYGLADMSLITMTQHLDMLRAIAGQSSLPIVADIDTGYGNALNVIHAIREYEKAGTAAVVIEDKTFPKVTSLAADGRQELLRIEEYQGKIEAAVASRTDPDFLVIARTEALIAGLGEKEALTRGLAYAEAGADMILIHSKKKDAAEIESFSRAWKGPVPLVIVPNAYPELDATRIRALGNIQMTIYGNYGIRAATTAMQDTFRRIIADGGVQNVHSDIVPVEEIFRLQKMDRVKLDEKRFLR
>2850105965
SKAKQLRKRMAECGLVHIMAAHSPLSAILAEEAGFDGIWASGFELSALYGLADMSLITMTQHLDMLRAIAGQSSLPIVADIDTGYGNALNVIHAIREYEKAGTAAVVIEDKTFPKVTSLAADGRQELLRIEEFQGKIEAAVSTRSDPDFLIIARTEALIAALGEEEALRRGMAYAAAGADMILIHSKKKDPAEIESFSQAWKGPVPLVIVPNAYPELDATRIRALGNIKMTIYGNYSIRAATTAMQDTFRRIIADGGVQNVHKDIVPLEEIFRLQKMEQVKADENRFLR
>2850083542
SKARKLRDAMAKRGLVHIMAAHSPLSAILAEEAGFDGLWASGFELSALYGLADMSLITMTQHLDMLRAIAGQSSLPIVADIDTGYGNALNVIHAICEYEKAGTAAVVIEDKTFPKVTSLAADGRQELLRIDEFQGKIEAAVASRSDPDFLVIARTEALIAGLGEEEALKRGMAYAEAGADMILVHSKKKDPSEIESFSRAWKGPVPLTIVPNAYPELDATRIRALGNIKMTIYGNYGIRAATTAMQDTFRRIIADGGVQNVHKDIVSVEEIFRLQEMDQVKADEKRFLR
>2840765399
SKARKLRDRMAERGLVHIMAAHSPLSAILAEEAGFDGLWASGFELSALYGLADMSLITMTQHLDMLRAIAGQSSLPIVADIDTGYGNALNVIHAIREYEKAGTAAVVIEDKTFPKVTSLAADGRQELLRIEEFQGKIEAAVSARSDPDFLVIARTEALIAGLGEDEALKRGLAYAEAGADMVLIHSKKKDPAEIESFSRAWDGPVPLVIVPNAYPELDATRVRSLGNIKMTIYGNYGIRAATTAMQDAFRRIIADGGVQNVHKDIVPVEEIFRLQKMDQVKKQEKRFLR
>2840765370
NKAKQLRDRMAERGLVHIMAAHSPLSAILAEEAGFDGLWASGFELSALYGLADMSLISMTQHLDMLRAIAAQSSLPIVADIDTGYGNALNVIHAIREYEKAGTAAVVIEDKTFPKVTSLAADGRQELLRIEEFQGKIEAAVSTRRDPDFLVIARTEALIAGLGEDEALKRGLAYAEAGADMVLIHSKKKDPAEIESFSRAWKGPVPLVIVPNAYPELDATRIRALGNIKMTIYGNYGIRAATTAMQDVFRRIIADGGVQNVHKDIVPVEEIFRLQKMDQVKADEKRFLR
>2842526656
SKAKQLRDRMAERGLVHIMAAHSPLSAILAEEAGFDGLWASGFELSALYGLADMSLITMTQHLDMLRVIAGQSSLPIVADIDTGYGNALNVIHAIREYEKAGTAAVVIEDKTFPKVTSLAADGRQELLRIEEFQGKIEAAVSVRNDPDFLVIARTEALIAGLGEEEALKRGMAYAEAGADMILIHSKKKDPAEIESFSRAWKGPVPLTIVPNAYPELDATRIRALGNIKMTIYGNYGIRAATTAMQDAFRRIIADGGVQNVHKDIVPVEEIFRLQKMDQVKADEKRFLR
>2776267989
SKAKQLRDRMAERGLVHIMAAHSPLSAILAEEAGFDGLWASGFELSALYGLADMSLITMTQHLDMLRAIAGQSSLPIVADIDTGYGNALNVIHAIREYEKAGTAAVVIEDKTFPKVTSLAADGRQELLRIEEFQGKIEAAVSTRSDPDFLVIARTEALIAGLGEEEALKRGMAYAEAGADMVLIHSKKKDPAEIESFSRAWKGIVPLVIVPNAYPELNATRIRALGNIKMTIYGNYGIRAATTAMQDAFRRIIADGGVQNVHKDIVPVEEIFRLQKMDEVKADEKRFLR
>2834433405
SKSKRLRECMAERGLVHIMATHSPLSAVLAEEAGFDGLWASGFELSALYGVPDMSLISMTQHLDMLRAIAGRSSLPIVADIDTGYGNAINVIHAIGEYERAGASAVVIEDKTFPKVTSLVDGGRQELLRVEEFQGKIEAAINTRKDPDFLVIARTEALIAGLGEKEALKRAHAYEAAGADMILIHSKKKEPSEIESFARAWDGNVPLTIVPNAYPELDVSRIEALGNIRMVIYGNYGVRAATAAMQSAFRRIIADGGVQNVHKDIAPVEEIFRLQRTDETKVNERAFLR
>2551732949
SKSKRLRERVAEHGLVHIMATHSPLSAILAEEAGFDGLWASGFELSALYGVPDMSLISMTQHLDMLRAITGRSSLPIVADIDTGYGNAINVIHAISEYERAGASAVVIEDKTFPKVTSLVDGGRQELLRIEEFQGKIEAAINTRKDPDFLVIARTEALIAGLGQEEALKRARAYETAGADMILIHSKKKDPSEIESFARAWDGNVPLTIVPNAYPELDASRIETLGNIRMVIYGNYGVRAATAAMQTAFRRIIADGGVQNVHKDIAPVEEIFRLQRTDETKVNERAFLR
>2551712234
SKSKRLRERVAEHGLVHIMATHSPLSAILAEEAGFDGLWASGFELSALYGVPDMSLISMTQHLDMLRAITGRSSLPIVADIDTGYGNAINVIHAISEYERAGASAVVIEDKTFPKVTSLVDGGRQELLRIEEFQGKIEAAINTRKDPDFLVIARTEALIAGLGQEEALKRARAYETAGADMILIHSKKKDPSEIESFARAWDGNVPLTIVPNAYPELDASRIETLGNIRMVIYGNYGVRAATAAMQTAFRRIIADGGVQNVHKDIAPVEEIFRLQRTDETKVNERAFLR
>2599054584
SKSKRLRERMAKRGLVHIMATHSPLSAVLAEEAGFDGLWASGFELSALYGVPDMSLISMTQHLDMLRAIAGRSSLPIVADIDTGYGNAINVIHAISEYERAGASAVVIEDKTFPKVTSLVDGGRQELLRIEEFQGKIEACINTRRDPDFLVIARTEALIAGLGEEEALKRARAYEAAGADMILIHSKKKEPSEIESFARAWDGNVPLTVVPNAYPELDASRIEALGNIRMVIYGNYGVRAATAAMQTAFRRIIADGGVQNVHKDIAPVEEIFRLQRTDETKVNERAFLR
>2511503545
SKSKRLRERMAERGLVHIMATHSPLSAVLAEEAGFDGLWASGFELSALYGVPDMSLISMTQHLDMLRAIAGRSSLPIVADIDTGYGNAINVIHAISEYERAGASAVVIEDKTFPKVTSLVDGGRQELLRIEEFQGKIEAGINTRKDPDFLMIARTEALIAGLGEEEALKRARAYEAAGADMILIHSKKKDPSEIESFARAWDGNVPLTVVPNAYPELDASRIEALGNIRMVIYGNYGVRAATAAMQSAFRRIIADGGVQNVHKDIAPVEEIFRLQRTDETKVNERAFLR
>2513620602
SKSKRLRERMAERGLVHIMATHSPLSAVLAEEAGFDGLWASGFELSALYGVPDMSLISMTQHLDMLRATAGRSSLPIVADIDTGYGNAINVIHAISEYERAGASAVVIEDKTFPKVTSLVDGGRQELLRIEEFQGKIEAAINTRKDRDFLVIARTEALIAGLGEEEALKRARAYEAAGADMILIHSKKKDPSEIESFARAWDGNVPLTIVPNAYPELDASRIEALGNIRMVIYGNYGVRAATAAMQTAFRRIIADGGVQNVHKDIAPVEEIFRLQRTDETKVNERAFLR
>2633837819
SKSKRLRERMAERGLVHIMATHSPLSAVLAEEAGFDGLWASGFELSALYGVPDMSLISMTQHLDMLRATAGRSSLPIVADIDTGYGNAINVIHAISEYERAGASAVVIEDKTFPKVTSLVDGGRQELLRIEEFQGKIEAAINTRKDPDFLVIARTEALIAGLGEEEALKRARAYETAGADMILIHSKKKDPSEIESFARAWDGNVPLTIVPNAYPELDASRIEALGNIRMVIYGNYGVRAATAAMQSAFRRIIADGGVQNVHKDIAPVEEIFRLQRTDETKVNERAFLR
>2596930717
SKAKQLRDRMAELGLVHIMAAHSPLSAVLAEEAGFDGIWASGFELSALYGLGDMSLISMTQHLDMLRAIAGRSSLPIVADIDTGYGNAINVIHAISEYERAGASAVVIEDKTFPKVTSLAAGGRQELLRVEEFQGKIEAAISTRTDPNFLVIARTEALIAGLGEEEALKRARAYVQAGADMILIHSKKKDPSEIESFARAWDGHVPLTIVPNAYPDLDATRINALGNIRMVIYGNYGIRAATTAMQDAFRRIVTEGGVQNVHKDIVPVEEIFRLQGMERTEADEKRFLR
>2616688614
SKAKQLRNRMAERGLVHIMAAHSPLSAVLAEEAGFDGLWASGFELSALYGLPDMSLISMTQHLDMLRAIAGRSSLPIVADIDTGYGNAINVIHAISEYERAGASAVVIEDKTFPKVTSLAAGGRQELLRVEEFQGKIEAAVNTRLDPDFLVIARTEALIAGLGEEEALKRAKAYVQAGADMILIHSKKNDPSEIESFARAWDGDVPLTIVPNAYPDLDANRTQALGNIRMVIYGNYGIRAATTAMQGTFRRIMADGGVQNVHKDIVPVEEIFRLQGMEKTKADEKRFLR
>2513932219
SKAKQLRDRIAERGLVHIMAAHSPLSAVLAEEAGFDGLWASGFELSALYGLPDMSLISMTQHLDMLRAIASRSSLPIVADIDTGYGNAINVIHAISEYEHAGASAVVIEDKTFPKVTSLAAGGRQELLPVAEFRGKIEAAISTRPDPDFLVIARTEALIAGLGEEEALARAKAYTQAGADMILIHSKKKDPSEIESFARAWDGDVPLTIVPNAYPELDAPRIQALGNIRMVIYGNYGIRAATTAMQDTFRRIIADGGVHNVHKDIIPVEEIFRLQGMEKAKADEKRFLR
>2601503266
SKAKQLRDRIAERGLVHIMAAHSPLSAVLAEEAGFDGIWASGFELSALYGLPDMSLISMTQHLDMLRAIAGRSSLPIVADIDTGYGNAINVIHAISEYEHAGASAVVIEDKTFPKVTSLAAGGRQELLPVAEFRGKIEAAISTRTDPDFLVIARTEALIAGLGEEEALARAKAYTQAGADMILIHSKKKDPSEIESFARAWDGDVPLTIVPNAYPELDAPLIQALGNIRMVIYGNYGIRAATTAMQDTFRRIIADGGVQNVHKDIVPVEEIFRLQGMEKTQADEKRFLR
>2513612305
QCRVNLRAKLAGGRLLHIMATHSPLSAILAEEAGFDGIWASGFELSALYGLADMSLISMTQHLDMLRAIAGRSLLPIVADIDTGYGNAINVIHSVSEYERAGASAIVIEDKTFPKVTSLVAGGRQELLRVEEFQGKIEAAVATRQDPDFLVIARTEALIAGLGEREALSRAHAYVNAGADMILIHSKRKDPSEIESFSRAWKRSVPLVIVPNTYPDFDAERVRALGNIRMMIYGNYGIRAAATAMKEIFRRIIADGGVQNVHRDILPVEDIFRLQDMEKTKEAEQRFLR
>2515631634
SSIKRLRTRLDETSLIHVMAAHSPLSALLAEEAGFDALWASGFELSALYGLPDMSLISMTQHLDMLRSIAGRTTLPIIADIDTGYGNAINVIHAVHEYERAGASAVVIEDKTFPKVTSLMAGGRQELLRIEEFQGKIEAAVATRRDPNFLVIARTEALIAGLGETEALRRAKAYEEAGAEMVLIHSKKKDASEIESFSRAWGGSVPLAIVPNAYPDLDAERVKALGNICVMIYGNYGIRAAATAMRETFRRIIADGGVQNVHKDILPVQEIFDLQNVDSVKAAEARFLR
>2617354142
MAESGLVHIMAAHSPLSAILAEEAGFDGLWASGFELSALYGLADMSLISMAQHLDMLRAIAGRTTIPIVADIDTGYGNAINVMHAIGEYERAGASAVVIEDKTFPKVTSLAADGRQQLLRVEEFLGKIEAALATRRDPNFLVIARTEALIAGLGEAEALDRAQAYVKAGADMILIHSKKKDPGEIESFSRAWTGSVPLAIVPNAYPDLDARRVKELGNVQMMIYGNYGIRASSTALRDTFRRIIADGGVQNVHKNIVPVEEIFRLQRMGEVQAAETRFLR
>2657053017
SPAKRLRARMAESGLVHIMAAHSPLSAILAEEAGFDGLWASGFELSALYGLADMSLISMAQHLDMLRAIAGRTTIPIVADIDTGYGNAINVMHAIGEYERAGASAIVIEDKTFPKVTSLAADGRQQLLRVEEFQGKIEAALATRRDPNLLVIARTEALIAGLGEAEALDRAQAYVKAGADMILIHSKKKDPAEIESFSRAWSGSVPLALVPNAYPDLDACRVKELGNVQMMIYGNYGIRASSTALRDTFRRIIADGGVQNVHKDIVPVEEIFRLQRMDEVKAAETRFLR
>2581474862
SAAKRLRARMAETGLVHIMAAHSPLSAALAEEAGFDGLWASGFELSALYGLADMSLISMTQHLDMLRAIAGRTTLPIVADIDTGYGNAINVIHAITEYELAGASAVVIEDKTFPKVTSLAAGGRQELLRVSEFQGKIEAARATRRDLAFLIIARTEALIAGLGETEALERARAYEAAGADMILIHSKTKDPSEIESFSRAWKGAVPLVIVPNAYPDLDAERVKALGNIRMMIYGNYGIRAAVTAMQQTFRRIIADGGVQNVHKEIVAVEEIFRLQRMDEVKKAETRYLR
>2665780109
MAETGLVHIMAAHSPLSAILAEEAGFDGLWASGFELAALYGLADMSLISMTQHLDMLRSIAGRTTLPIVADVDTGYGNAINVIHAVGEYERAGASAVVIEDKTFPKVTSLVAGGRQELLRIEEFQGKLEAAVATRRNPDFLVIARTEALIAGLGETEALRRALAYTEAGADMILIHSKKQDTCEIESFSRAWSVSVPLVVVPNAYPDLDARRARALGNIRMMIYGNYGIRAAATCMQETFRRIIADGGVQNVHRDILPVEEIFRLQRTEGIKAAEARFLR
>2655406027
RPARHLRARMSEASLLHVMAAHSPLSAILAEEAGFDGVWASGFELSALYGLADMSLISMTQHLDMLRAIAGRTTLPIIADIDTGYGNAINVIHAISEYERAGASAVVIEDKTFPKVTSLAADGRQELLRVEEFQGKIEAAVTTRRNPDFLVIARTEALIAGLGEAEALRRARAYVEAGADMILIHSKKKNPSEIESFSRAWNGPVPLVIVPNAYPDLDAERVKALGNVRMMIYGNYGIRAAATAMQQAFRRIIADGGVQNVHKDILPVEEIFRLQKMREVKAAEARFLR
>2655287788
FPAKRLRTCMAETGLVHVMAAHSPLSAVLAEEAGFDGLWASGFELSALYGLPDMSLISMTQHLDMLRAIAGRTRLPIVADIDTGYGNAINVIHAIGEYERAGASAVVIEDKTFPKVTSLVADGRQELLRIEEFQGKTEAAVTARRDPDFLIIARTEALIAGLGEAEALRRAQAYVEAGADMILIHSKKKDTSEIESFSRAWTGSVPLVIVPNAYPDLDAKRVKALGNIRMMIYGNYGIRAAATCMQETFRRIIVDGGVQNVHKDILPVDEIFRLQKIHEVRAAEARFLR
>2636524816
FPAKRLRSRMAETGLVHVMAAHSPLSAILAEEAGFDGLWASGFELSALYGLPDMSLISMTQHLDMLRAIAGRTRLPIVADIDTGYGNAINVMHAIGEYERAGASAVVIEDKTFPKVTSLVADGRQELLRIEEFQGKIEAAVATRRDPDFLIIARTEALIAGLGEAEALRRAQAYVEAGADMILVHSRKTDPREIESFSRAWTGSVPLAIVPNAYPDLDAERVKALGNIRMMIYGNYGIRASATAMQETFRRIIADGGVHHVRKDILPVEEIFKLQRMDEVKAAEARFLG
>2656912725
MPPKSLRARMAETGLVHIIAAHSPFSAILAEEAGFDGLWASGFELSALYGLPDMSLISMTQHLDMLRAIAGRTRLPIVADIDTGYGNAINVIHAITEYERAGASAVVIEDKTFPKVTSLVADGRQALLRIEEFQGKIEAAITARSDPDFLVIARTEALIASLGEAEALHRAHAYAEAGADMILIHSKRKTPCEIESFSRAWTGSVPLVIVPNAYPGLDAKRVKTLGNVCMMIYGNYGIRAAATAMQETFRRIIADGGVQNVHKDIVPVEEIFRLQRMDEVKAAETRFLR
>2654877882
MAPKSLRVRMAETGLVHIMAAHSPFSAILAEEAGFDGVWASGFELSALYGLPDMSLISMTQHLDMLRAIAGRTRLPIVADIDTGYGNVINVIHAITEYERAGASAIVIEDKTFPKVTSLVADGRQDLLRIEEFQGKIEAAITARSDPDFLVIARTEALIAGLGEAEALHRAHTYVEAGADMILIHSKRKTPCEIESFSRAWTGSVPLVIVPNAYPDLDAKRVKTLGNVCMMIYGNYGIRAAATAMQETFRRIIADGGVQNVHKDIVPVDEIFRIQNMHEAKAAEARFLR
>2513641578
SPAKRLRSRMTETGLVHIMAAHSPFSAILAEQAGFDGVWASGFELSALYGLPDMSLISMTQHLDMLWAIAGRTTLPIVADIDTGYGNAVNVIHAIGEYERAGASAVVIEDKTFPKVTSLVAGGRQELLRVEEFQGKIEAAVSTRRDPNFLVIARTEALIAGLGEAESLDRAKAYVKAGADMILIHSKKKDPSEIESFSRAWAGAVPLVIVPNAYPDLDAERVKALRNIRMMIYGNYGIRAAATAMQETFRRIIADGGVQNVHKDILPVEEIFRLQKMDEVKAAEARFLR
>2806525074
SPAKRLRARMAETGLVHIMAAHSPLSAILAEEAGFDGLWASGFELSALYGLPDMSLISMTQHLDMLRAIAGRTTLPIVADIDTGYGNAINVIHAVGEYERAGTSAVVIEDKTFPKVTSLVADGRQELVRIEEFQGKIEAAITTRRNPDFLVIARTEALIAGHGEAEALHRARAYVEAGADMILIHSKQKDPSEIESFSRAWTGSVPLAIVPNAYPDLDAKRVKTLRNVRMMIYGNYGIRAAATAMQETFRRIIADGGVQNVHKDILPVEQIFRLQNMYEVKAAEARFLR
>2509150632
MAKTSLVHIMAAHSPLSAILAEEAGFDGLWASGFELSALFGLPDMSLISMTQHLDMVRAIAGRTALPIVADIDTGYGNAINVIHAIGEYERAGASAVVIEDKTFPKVTSLIADGRQELLRIEEFQGKIEAAVATRREPNFLVIARTEALIAGRGEAEALHRAKAYVEAGADMILIHSKKKDPSEIESFSRAWTRQVPLVIVPNAYPDLSAERVKALGNIRMMIYGNYGIRAAATGMQEAFRRIIADGGVQNVHKDILPVEEIFRLQKMDEAKAGEARFLR
>2874605964
MAETGLVHIMAAHSPLSAILAEEARFDGLWASGFELSALYGLPDMSLISMTQHLDMLRAIAGRTTLPIVADIDTGYGNAINVIHAVGEYERAGASAVVIEDKTFPKVTSLVADGRQELLRIEEFQGKIKAAVATRRDPDFLVIARTEALIAGGGEAEALHRAKVYTDAGADLILIHSKKKDPSEIVSFSRAWTGTVPLVVVPNAYPDLDAERVKALGNIRMMIYGNYGIRAAATAMKETFRRIMADGGVQNVHKDILPVEEIFRLQKMDEVKAAEARFLR
>2842044613
MAQTSLVHIMAAHSPLSAILAEEAGFDGLWASGFELSALYGLPDMSLISMTQHLDMLRAIAGRTTLPIVADIDTGYGNAINVIHAIGEYERAGASAVVIEDKTFPKVTSLVAGGRQELLRIEEFKGKIAAAVTTRQDPDFLVIARTEALIAGLGETEALQRAQAYVDAGADMILIHSKKKDPSEIESFSRAWTGSVPLAIVPNAYPELNAERVKALGNIRMTIYGNYGIRAAATGMQETFRRIIADGGVQNVHKDILPVEDIFRLQRMDEIKSAESRFLC
>2513698621
SPAKRLRARTAETKLAHIMAAHSPLSALLAEEAGFDGLWASGFELSALYGLPDMSLISMTQHLDMLRAIAGRTRLPIVADIDTGYGNAINVIHALREYERAGASAVVIEDKTFPKVTSLVAGGRQELLRIEEFQGKIKAAVATKQDPDFLVIARTEALIADLGEAEALHRAQAYVEAGADMILIHSKKKDPSEIESFSRAWTGFAPLVIVPNAYPDLNAERVKALGNIRIMIYGNYGIRAAATAMQETFRRIVADGGVQNVHKDILPVEEIFRLQKMNEIKTAEARFLC
>2876817485
MLRAIAGRTRLPIVADIDTGYGNAINVIHAISEYERAGASAVVIEDKIFPKVTSLVAGGRQELLRIEEFQGKIKAAIATRQDPDFLVIARTEALIADLGQVEALHRAQAYVEAGADMILIHSKKKDPSEIESFSRAWTGFAPLVIVPNAYPDLNAERVKTLGNIRMMIYGNSGIRAAATAMQETFRRILADGGVQNVHKDILPVEEIFRLQKMSEIKAAEARFLC
>2733969223
MAETSLIHIMAAHSPLSAILAEEAGFDGLWASGFELSALYGLADMSLISMTQHLDMLRAIAGRTRLPIVADIDTGYGNAINVIHAISEYERAGASAVVIEDKTFPKVTSLVAGGRQELLRIEEFQGKIKAAVATRQDPDFLVIARTEALIADLGEVEALHRAQAYVDAGADMILIHSKKKDPSEIESFSRAWTGFAPLVIVPNAYPDLKAERVKTLGNIRMMIYGNYGIRAAATAMQETFRRIIADGGVQNVHKDILPVEEIFRIQKMNEIKAAEARFLC
>2723844431
SPAKRLRARMAETSLIHIMAAHSPLSAILAEEAGFDGLWASGFELSALYGLPDMSLISMTQHLDMLRAIAGRTRLPIVADIDTGYGNAINVIHAISEYERAGASAVVIEDKIFPKVTSLVAGGRQELLRIEEFQGKIKAAVATRQDPDFLVIARTEALIADLGEVEALHRAQAYVEAGADMILIHSRKKDPSEIESFSRAWTGFAPLVIVPNSYPDLNAERVKTLGNIRMMIYGNYGIRAAATAMQETFRRIIADGGVQNVHKDILPVEEIFRIQKMSEIKAAEARFLC
>2841986017
SPAKRLRARMAETGLVHIMAAHSPLSAILAEEAGFDGLWASGFELSALYGVADMSVISMTQHLDMLRAIAGRTTLPIVADIDTGYGNAINVIHAIREYERAGASAVVIEDKTFPKVTSLVAGGRQQLLRIEEFRGKIAAAVATRQDPDFLVIARTEALIAGVGEAEALHRANAYVDAGADMILIHSKEKNPLEIESFSRAWNELVPLVIVPNAYPDLDAERVKALGNIRMMIYGNYGIRAAATAMQETFRRIMADGGVQNVHKDILAVEEVFRLQRMDEIKAAEARFLR
>2641675536
SPAKQLRARMADTGLVHIMAAHSPLSAILAEEAGFDGLWASGFELSALYGVADMSMISMTQHLDMLRAIAGRTTLPIVADIDTGYGNAINVIHAIREYERAGTSAVVIEDKTFPKVTSLVAGGRQQLLRIEEFQGKIAAAVATRQDPDFLVIARTEALIAGLGEAEALHRASAYVDAGADMILIHSKEKDPLEIESFSRAWNKLVPLVIVPNAYPDLDAERVKALGNIRMMIYGNYGVRAAATAMQETFRRIIADGGVQNVHKDILPVEEVFRLQRMDEIKAAEARFLR
>2728751223
MAETGLVHIMAAHSPLSAILAEEAGFDGLWASGFELSALYGLADMSLISMTQHLDMLRAIAGRTTLPIVADIDTGYGNAINVIHAVSEYERAGASAVVIEDKTFPKVTSLVAGGRQELLRIEEFQGKVEAAITTRRSRDFLVIARTEALIAGLGEANALRRAHAYVEAGADMILIHSKSKDPSEIESFSRGWTGSVPLVIVPNAYPDLDADRIKALRNIRMVIYGNYGVRAAATAIQETFRRIIADGGVQNVHKEILPVEEIFRLQKMDEVMAAETRFLR
>2733943440
SAAKRLRARMAETGLVHIMAAHSPLSAILAEEAGFDGLWASGFELSALYGVADMSLISMTQHLDMLRAIAGRTTLPIVADIDTGYGNAINVIHAVREYERAGASAVVIEDKTFPKVTSLVAGGRQELLRIEEFQGKIEAAGATKRDPDFLVIARTEALIAGLGEAEALRRAQAYVEAGADMILIHSKKKDPLEIENFSRAWTGSVPLVIVPNAYPDLDAERVKALCNIRMMIYGNYGIRAAASAIQETFRRIIADGGVQNVHKDILPVEEIFRLQKMDEVKAAEARFLC
>2733953903
SAAKRLRARMAETGLVHIMAAHSPLSAILAEEAGFDGLWASGFELSALYAVADMSLISMTQHLDMLRAIAGRTTLPIVADIDTGYGNAINVIHAVREYERAGASAVVIEDKTFPKVTSLVAGGRQELLRIEEFQGKIEAAGATKRDPDFLVIARTEALIAGLGEAEALRRAQAYVEAGADMILIHSKKKDPLEIENFSRAWTGSVPLVIVPNAYPDLDAERVKALCNIRMMIYGNYGIRAAASAIQETFRRIIADGGVQNVHKDILPVEEIFRLQKMDEVKAAEARFLC
>2862218444
EKNRRLREILNSDGLGTVMAAHNPLSALLAEEAGFDAIWGSGFELSTSYAVPDANILAWNTHLDLMRAIADRTGIPLVADIDTGFGNAVNVSYLIPMYEAAGVSAVVIEDKNFPKDTSLRVGGRPKLISPAEFSGKIEAAVAARQSPDFTIIARTEALNAGLGREEAIRRGLAYVEAGADALLIHSKQPTSEEIISFVEAWPSSVPLVIVPTAFPELTEEAARDLGKIKLVIYGNHAVRAAIGGMRDVFARIRRDGGIHTVTPDLPATQDVIELAGDARMRAVEEHFLR
>2765606417
NRSRQLREFLKAGHMQTAMAVHNPLSARLVEEAGFDCLWGSGFELSASYAVPDANILPFGTHLEMMRAIASVTTIPLIADLDTGFGNAVTLGYILPQYEAAGVAAIVVEDKTFPKDTSLRENARQVLVDVATFEGKIRACKAAQLNPDFVVIARTEALIAGLSIETALERAKAYAGAGADAVLVHSKQTTPDEILAFVERWDLDTPLVLVPTAYPQLREADIRALKKVGIVIYGNHAIRSATWAMREIFRQIREQGGIHCLPDDFTSVNEIIELQGDAKMRDLERLYLR
>2595658598
NRSRQLREALKAGHMQTAMAVHNPLSARLVEEAGFDCLWGSGFELSASYAVPDANILPFGTHLDMMRAIASVTTTPLIADLDTGFGNAVTLGYILPQYEAAGVAAVVVEDKTFPKDTSLRENARQVLVDVDTFEGKIRACKAAQKNPDFVVIARTEALIAGLPIDTALERAQAYANAGADAVLVHSKQKTPDEILAFVERWDLNTPLVLVPTAYPQLNEADIRALNKVGIVIYGNHAIRSATWAMRAIFRQIREQGGIHCLPDGFTSVNEIIELQGDAKMRDLERLYLR
>2578404274
SKHAMLRSALNDRRLFTVMAAHNPLCARLAEEAGFDGIWGSGFELAASYAVPDANILPMGIHLEMMRAIASVVATPVIADIDTGFGNAVNVSYVIPQYEAAGVSAVVMEDKTFPKDTSLRAGGRQELVNLETFQGKIGAAIDARQDNNLVIIARVEALIAGLGQEEALRRAYAYQEAGADAILIHSRQKTPAEILAFIDAWAGRVPLVLVPTAYPQLTESTIAASGKVGIVIYGNHAIRAAVGAMRSLFGQIRRDGGIHCVDAALPTVSDIIALQGDARMRAVESKFLK
>2815013569
NRHQVLRQALREGRLFTAMAAHNPLSALLAEQAGFDGIWGSGFELSASHAVPDASILSLSTHLDMMRAMAARVRAPVIADIDTGFGNAVNVAYVLPQFEAAGVSAVVMEDKHFPKDTSLRERARQELVPIETFQGKVAAAVAARRDPDFVVIARVEALIAGLGQAEALRRASAYVEAGADAILIHSKQKTPDEILDFVRAWRGEAPLVLVPTAYPQLREADIAALGKVGVVIYGNHAIRAAVGAMREVFARIRAEGGIAGVDAQLPTVNDIIALQGDAAMRELEQRFLR
>2725750955
NRHQVLRQALREGRLFTAMAAHNPLSALLAEQAGFDGIWGSGFELSASHAVPDASILSLSTHLDMMRAMAARVRAPVIADIDTGFGNAVNVAYVLPQFEAAGVSAVVMEDKHFPKDTSLRERARQELVPIETFQGKVAAAVAARRDPDFVVIARVEALIAGLGQAEALRRASAYVEAGADAILIHSKQKTPDEILDFVRAWRGEAPLVLVPTAYPQLREADIAALGKVGVVIYGNHAIRAAVGAMREVFARIRAEGGIAGVDAQLPTVNDIIALQGDAAMRELEQRFLR
>2580095327
TRHQVLRQALREGRLFTAMAAHNPLSAVLAEQAGFDGIWGSGFELSASHAVPDASILPLSTHLDMMRAMAARVSVPVIADIDTGFGNAVNVAYVLPQFEAAGVSAVVMEDKHFPKDTSLRERARQELVSIETFQGKVAAAVAARRDPDFVVIARVEALIAGLGQAEALRRASAYVEAGADAILIHSKQKTPDEILDFVRAWRGEAPLVLVPTAYPQLREADIAALRKVGVVIYGNHAIRAAVGAMREVFARIRAEGGIAGVDAQLPTVNDIIALQGDAAMRELEKRFLR
>2578343198
NRHQVLRQALQEGRLLSAMAAHNPMAALLAEQAGFDAIWGSGFELCASYAVPDASILSLSVHVEMMRAIVARVSVPVIADIDTGFGNAVNVAYVLPQFEAAGVSAVVMEDKHFPKDTSLREQGRQDLLPIETFQGKIEAAVAARQNPDVLIVARVEALIAGLGQAEALTRATAYVQAGADAILIHSKQKTPDEILEFVRAWSGQAPLVLVPTAYPQLRESDIARLHKVGIVIYGNHAIRAAVGAMREVFARIRAEGGIAEVDAHLPTVKEIIALQGDAGMRELEKRFLR
>2630380538
NRHQVLRQALQEGRLLSAMAAHNPMAALLAEQAGFDAIWGSGFELCASYAVPDASILSLSVHVEMMRAIVARVSVPVIADIDTGFGNAVNVAYVLPQFEAAGVSAVVMEDKHFPKDTSLREQGRQDLLPIETFQGKIEAAVAARQNPDVLIVARVEALIAGLGQAEALTRATAYVQAGADAILIHSKQKTPDEILEFVRAWSGQAPLVLVPTAYPQLRESDIARLHKVGIVIYGNHAIRAAVGAMREVFARIRAEGGIAEVDAHLPTVKEIIALQGDAGMRELEKRFLR
>2765668402
TRHQVLRQALREGRLLTAMAAHNPMAAVLAEQAGFDAIWGSGFELSASYAVPDASILSLSVHVEMMRAIAARVSVPVIADIDTGFGNAVNVAYVLPQFEAAGVSAVVMEDKHFPKDTSLREQGRQELLAIETFQGKIAAAVAARRDPDLVVVARVEALIAGLGQAEAQRRARAYVQAGADAVLIHSKQKTPDEILDFVQAWDGSAPLVLVPTAYPQLRESDIAALKKVGIVIYGNHAIRAAVGAMREVFARIRADGGIAGVDAQLPAVNDIIALQGDAGMRELEQRFLR
>2791368468
SRNARFRRLLTDPVLAHAMSAHNPLSALLAAEAGFDAVWGSGFELSASHAVPDASILSPVQHLDMMRAMAAASPAPVIADIDTGFGNAINVAYLLPQYEAAGVSAVVMEDKTFPKDTSLRAGGRQELARVPEFQGKIEAALAARRDPDFCVIARCEALIAGLGQAEALARAAAYEEAGADAILIHSKQTAPDEVLAFVAAWQGRAPLVLVPTAYPQLRERDIQALGKVGLVIYGNHAIRAAVGAMRDVFARIRRDGGVHEVNAMLPTVGDIMALQGDAAMRELERRFLR
>2516411699
MHAMSAHNPMSARLAADAGFDAIWGSGFELSASYAVPDASILSASQHLDMMRAIAATVEVPVIADIDTGFGNAVNVSYMLPQYEAAGVSAVVMEDKTFPKDTSLRTDGRQELVRVEEFQGKVEAACAARRDSDFCVIARTEALIAGLGQEEALARAQAYESAGADAILIHSKQTTPDEIVRFAQAWTGRVPLVLVPTAYPQLRESDIQALGKVGLVIYGNHAIRAAVGAMRDVFARIRQDGGIHGVDAGLPTVKEIIALQGDAHMRELERRYLK
>2771935759
MHAMSAHNPMSARLAADAGFDAIWGSGFELSASYALPDASILSASQHLDMMRAIAATVEVPVIADIDTGFGNAVNVSYMLPQYEAAGVSAVVMEDKTFPKDTSLRTDGRQQLVRVEEFQGKVEAACAARRDPDFCVIARTEALIAGLGQEEALVRAQAYESAGADAILIHSKQTTPDEIVRFAQAWTGRVPLVLVPTAYPQLRESDIQALGKVGLVIYGNHAIRAAVGAMRDVFARIRQDGGIHGVDAGLPTVKEIIALQGDAHMRELERRYLK
>2834735589
SRHRIFRQKLQDPRLMHAMSAHNPMSARLAADAGFDAIWGSGFELSASYALPDASILSASQHLDMMRAIAATVEVPVIADIDTGFGNAVNVSYMLPQYEAAGVSAVVMEDKTFPKDTSLRTDGRQQLVRVEEFQGKVEAACAARRDPDFCVIARTEALIAGLGQEEALVRAQAYESAGADAILIHSKQTTPDEIVRFAQAWTGRVPLVLVPTAYPQLRESDIQALGKVGLVIYGNHAIRAAVGAMRDVFARIRQDGGIHGVDAGLPTVKEIIALQGDAHMRELERRYLK
>2584239816
SRNARFRQQLQHATLMHAMSAHNPLSARLAADAGFDAIWGSGFELSASYAVPDANILSAGQHLDMMRAIAAVVDIPVIADIDTGFGNAINVAYAVPQYEAAGVSAVVMEDKTFPKDTSLRADGRQELVRTEEFQGKIEAACAARRDPDFCVIARTEALIAGLGQAEALARASAYEAAGADAILIHSKQTTPDEVLAFIAAWQGRVPLVLVPTAYPQLREADIQALGKVGLVIYGNHAIRAAVGAMRDVFARIRHDGGIHAVDAALPTVRDIIALQGDAGMRELERKFLR
>2669117521
HRNARFRRKLQDPALMHAMSAHNPLAARLAMEAGFDAIWGSGFELSASYAVPDANILSAGVHLDMMRAMAATVDVPVIADIDTGFGNAINVSYVVPQYEAAGVSAVVMEDKTFPKDTSLRTDGRQELVRVEEFQGKIEAACAARRDPDFCVIARTEALIAGLGQAEALARAAAYEAAGADAILIHSRQATPDEVLAFVAAWSGGVPLVLVPTAYPQLRERDIQALGKVGLVIYGNHAIRAAVGAMREVFARIREDGGIHAVDAGLPTVRDIIGLQGDADMRELERRFLR
>2857300297
HRNARFRRKLQDPALMHAMSAHNPLAARLAMEAGFDAIWGSGFELSASYAVPDANILSAGVHLDMMRAMAATVDVPVIADIDTGFGNAINVSYVVPQYEAAGVSAVVMEDKTFPKDTSLRTDGRQELVRVEEFQGKIEAACAARRDPDFCVIARTEALIAGL
>2701878364
MHAMSAHNPLSARLAAEAGFDAIWGSGFELSASYAVPDANILSAGLHLDMMRAIAATVDVPVIADIDTGFGNAINVSYVVPQYEAAGVSAVVMEDKTFPKDTSLRADGRQELVRVEEFQGKIEAACAARRDPDFCVIARTETLIAGLGQAEALARAAAYEAAGADAILIHSKQATPDEVLAFIAAWSGGVPLVLVPTAYPQLRERDIQALGKVGLVIYGNHAIRAAVGAMREIFARIRAEGGIHAVDAGLPTVRDIIGLQGDADMRELERRFLR
>2669060807
MHAMSAHNPLSARLAAEAGFDAIWGSGFELSASYAVPDANILSAGLHLDMMRAIAATVDVPVIADIDTGFGNAINVSYVVPQYEAAGVSAVVMEDKTFPKDTSLRADGRQELVRVEEFQGKIEAACAARRDPDFCVIARTEALIAGLGQAEALARAAAYEAAGADAILIHSKQATPDEVLAFIAAWSGGVPLVLVPTAYPQLRERDIQALGKVGLVIYGNHAIRAAVGAMREIFARIRAEGGIHAVDAGLPTVRDIIGLQGDADMRELERRFLR
>2675341662
HRNARFRRKLQDPALMHAMSAHNPLSARLAAEAGFDAIWGSGFELSASYAVPDANILSAGLHLDMMRAIAATVDVPVIADIDTGFGNAINVSYVVPQYEAAGVSAVVMEDKTFPKDTSLRTDGRQELVRVEEFQGKIEAACAARRDPDFCVIARTEALIAGLGQAEALARAAAYEAAGADAILIHSKQATPDEVLAFIAAWSGGVPLVLVPTAYPQLRERDIQALGKVGLVIYGNHAIRAAVGAMREVFARIRAEGGIHAVDAGLPTVRDIIGLQGDADMRELERRFLR
>2531021949
HRNARFRRKLQDPALMHAMSAHNPLSARLAADAGFDAIWGSGFELSASYAVPDANILSAGLHLDMMRAIAATVDVPVIADIDTGFGNAINVSYVVPQYEAAGVSAVVMEDKTFPKDTSLRTDGRQELVRVEEFQGKIEAACAARRDPDFCVIARTEALIAGLGQAEALARAAAYEAAGADAILIHSKQATPDEVLAFIAAWSGGVPLVLVPTAYPQLRERDIQALGKVGLVIYGNHAIRAAVGAMREVFARIREDGGIHAVDAGLPTVRDIIGLQGDADMRELERRFLR
>2745730353
HRHARFRQKLQAPSLMHAMSAHNPLSARLAAEAGFDAIWGSGFELSASYAVPDANILSAGQHLEMMRAIAATVDVPVIADIDTGFGNAINVAYTVPQYEAAGVSAVVMEDKTFPKDTSLRADGRQELVRVAEFQGKIEAACAARRDPDFCVIARTEALIAGLGQAEALARAAAYEAAGADAILIHSKQTTPDEVLAFIAAWSGRVPLVLVPTAYPQLREADIQALGKVGLVIYGNHAIRAAVGAMREVFARIRAEGGIHGVDAALPMVRDIIDLQGDKGMRELERRFLR
>2855724735
HRHARFRQKLQAPSLMHAMSAHNPLSARLAAEAGFDAIWGSGFELSASYAVPDANILSAGQHLEMMRAIAATVDVPVIADIDTGFGNAINVAYTVPQYEAAGVSAVVMEDKTFPKDTSLRADGRQELVRVAEFQGKIEAACAARRDPDFCVIARTEALIAGLGQAEALARAAAYEAAGADAILIHSKQTTPDEVLAFIASWSGRVPLVLVPTAYPQLREADIQALGKVGLVIYGNHAIRAAVGAMREVFARIRAEGGIHGVDAGLPTVRDIIDLQGDKGMRELERRFLR
>2719381959
HRHARFRQKLQAPSLMHAMSAHNPLSARLAAEAGFDAIWGSGFELSASYAVPDANILSAGQHLEMMRAIAATVDVPVIADIDTGFGNAINVAYTVPQYEAAGVSAVVMEDKTFPKDTSLRADGRQELVRVAEFQGKIEAACAARRDPDFCVIARTEALIAGLGQAEALARAAAYEAAGADAILIHSKQTTPDEVLAFIASWSGRVPLVLVPTAYPQLREADIQALGKVGLVIYGNHAIRAAVGAMREVFARIRAEGGIHGVDAGLPTVRDIIDLQGDKGMRELERRFLR
>2855775572
HRHARFRQKLQAPSLMHAMSAHNPLSARLAAEAGFDAIWGSGFELSASYAVPDANILSAGQHLEMMRAIAATVDVPVIADIDTGFGNAINVAYTVPQYEAAGVSAVVMEDKTFPKDTSLRADGRQELVRVAEFQGKIEAACAARRDPDFCVIARTEALIAGLGQAEALARAAAYEAAGADAILIHSKQTTPDEVLAFIASWSGRVPLVLVPTAYPQLREADIQALGKVGLVIYGNHAIRAAVGAMREVFARIRAEGGIHGVDAGLPTVRDIIDLQGDKGMRELERRFLR
>2855752690
HRHARFRQKLQAPSLMHAMSAHNPLSARLAAEAGFDAIWGSGFELSASYAVPDANILSAGQHLEMMRAIAATVDVPVIADIDTGFGNAINVAYTVPQYEAAGVSAVVMEDKTFPKDTSLRADGRQELVRVAEFQGKIEAACAARRDPDFCVIARTEALIAGLGQAEALARAAAYEAAGADAILIHSKQTTPDEVLAFIASWSGRVPLVLVPTTYPQLREADIQALGKVGLVIYGNHAIRAAVGAMREVFARIRAEGGIHGVDAGLPTVRDIIDLQGDKGMRELERRFLR
>2745743363
MHAMSAHNPLSARLAAEAGFDAIWGSGFELSASYAVPDANIQSAGQHLEMMRAIAAAVDVPVIADIDTGFGNAINVAYTVPQYEAAGVSAVVMEDKTFPKDTSLRADGRQELVRVAEFQGKIEAACAARRDPDFCVIARTEALIAGLGQAEALARAAAYQAVGADAILIHSKQTTPDEVLAFIAAWSGRVPLVLVPTAYPQLREADIQALGKVGLVIYGNHAIRAAVGAMREVFARIRAEGGIHGVDAGLPTVRDIIDLQGDKGMRELERRFLR
>2695695459
MHAMSAHNPLSARLAAEAGFDAIWGSGFELSASYAVPDANILSAGQHLEMMRAIAATVDVPVIADIDTGFGNAINVAYTVPQYEAAGVSAVVMEDKTFPKDTSLRADGRQELVRVAEFQGKIEAACAARRDPDFCVIARTEALIAGLGQAEALARAAAYEAAGADAILIHSKQTTPDEVLAFIAAWSGRVPLVLVPTAYPQLREADIQALGKVGLVIYGNHAIRAAVGAMREVFARIRAEGGIHGVDAGLPTVRDIIDLQGDKGMRELEHRFLR
>2745737016
MHAMSAHNPLSARLAAEAGFDAIWGSGFELSASYAVPDANILSAGQHLEMMRAIAAAVDVPVIADIDTGFGNAINVAYTVPQYEAAGVSAVVMEDKTFPKDTSLRADGRQELVRVAEFQGKIEAACAARRDPDFCVIARTEALIAGLGQAEALARAAAYEAAGADAILIHSKQTTPDEVLAFIAAWSGRVPLVLVPTAYPQLREADIQALGKVGLVIYGNHAIRAAVGAMREVFARIRAEGGIHGVDAGLPTVRDIIDLQGDKGMRELERRFLR
>2745724375
MHAMSAHNPLSARLAAEAGFDAIWGSGFELSASYAVPDANILSAGQHLEMMRAIAAAVDVPVIADIDTGFGNAINVAYTVPQYEAAGVSAVVMEDKTFPKDTSLRADGRQELVRVAEFQGKIEAACAARRDPDFCVIARTEALIAGLGQAEALARAAAYEAAGADAILIHSKQTTPDEVLAFIAAWSGRVPLVLVPTAYPQLREADIQALGKVGLVIYGNHAIRAAVGAMREVFARIRAEGGIHGVDAGLPTVRDIIDLQGDKGMRELERRFLR
>2655655493
MHAMSAHNPLSARLAAEAGFDAIWGSGFELSASYAVPDANILSAGQHLEMMRAIAAAVDVPVIADIDTGFGNAINVAYTVPQYEAAGVSAVVMEDKTFPKDTSLRADGRQELVRVAEFQGKIEAACAARRDPDFCVIARTEALIAGLGQAEALARAAAYEAAGADAILIHSKQTTPDEVLAFIAAWSGRVPLVLVPTAYPQLREADIKALGKVGLVIYGNHAIRAAVGAMREVFARIRAEGGIHGVDAGLPTVRDIIDLQGDKGMRELERRFLR
>2858916899
HRHARFRQKLQAPVLMHAMSAHNPLSAKLAAEAGFDAIWGSGFELSASHAVPDANILSAGLHLEMMRAIAAVVDVPVIADIDTGFGNAINVAYTVPQYEAAGVSAVVMEDKTFPKDTSLRADGRQELVRVAEFQGKIEAACAARRDPDFCVIARTEALIAGLGQAEALARAAAYEAAGADAILIHSKQTTPDEVLAFIAAWSGRVPLVLVPTAYPQLREADIQALGKVGLVIYGNHAIRAAVGAMREVFARIRHDGGIHDVDAGLPTVRDIIGLQGDADMRELERRFLR
>2677825747
HRHARFRQKLQAPVLMHAMSAHNPLSAKLAAEAGFDAIWGSGFELSASHAVPDANILSAGLHLEMMRAIAAVVDVPVIADIDTGFGNAINVAYVVPQYEAAGVSAVVMEDKTFPKDTSLRADGRQELVRVAEFQGKIEAACAARRDPDFCVIARTEALIAGLGQAEALARAAAYEAAGADAILIHSKQTTPDEVLSFIAAWSGRVPLVLVPTAYPQLREADIQALGKVGLVIYGNHAIRAAVGAMREVFARIRNDGGIHGVDAGLPTVRDIIDLQGDADMRELERRFLR
>2555613815
HRHARFRQKLQAPVLMHAMSAHNPLSAKLAAEAGFDAIWGSGFELSASHAVPDANILSAGLHLEMMRAIAAVVDVPVIADIDTGFGNAINVAYVVPQYEAAGVSAVVMEDKTFPKDTSLRADGRQELVRVAEFQGKIEAACAARRDPDFCVIARTEALIAGLGQAEALARAAAYEAAGADAILIHSKQTTPDEVLAFIAAWSGRVPLVLVPTAYPQLREADIQALGKVGLVIYGNHAIRAAVGAMREVFARIRNDGGIHGVDAGLPTVRDIIDLQGDADMRELERRFLR
>2657939031
HRHARFRQKLQAPVLMHAMSAHNPLSAKLAAEAGFDAIWGSGFELSASHAVPDANILSAGLHLEMMRAIAAVVDVPVIADIDTGFGNAINVAYVVPQYEAAGVSAVVMEDKTFPKDTSLRADGRQELVRVAEFQGKIEAACAARRDPDFCVIARTEALIAGLGQAEALARAAAYEAAGADAILIHSKQTTPDEVLAFIAAWSGRVPLVLVPTAYPQLREADIQALGKVGLVIYGNHAIRAAVGAMREVFARIRNDGGIHGVDAGLPTVRDIIDLQGDADMRELERRFLR
>2658928307
HRHARFRQKLQAPVLMHAMSAHNPLSAKLAAEAGFDAIWGSGFELSASHAVPDANILSAGLHLEMMRAIAAVVDVPVIADIDTGFGNAINVAYVVPQYEAAGVSAVVMEDKTFPKDTSLRADGRQELVRVAEFQGKIEAACAVRRDPDFCVIARTEALIAGLGQAEALARAAAYEAAGADAILIHSKQTTPDEVLAFIAAWSGRVPLVLVPTAYPQLREADIQALGKVGLVIYGNHAIRAAVGAMREVFARIRNDGGIHGVDAGLPTVRDIIDLQGDADMRELERRFLR
>2666220617
HRHARFRQKLQAPVLMHAMSAHNPLSAKLAAEAGFDAIWGSGFELSASHAVPDANILSAGLHLEMMRAIAAVVDVPVIADIDTGFGNAINVAYVVPQYEAAGVSAVVMEDKTFPKDTSLRADGRQELVRVAEFQGKIEAACAVRRDPDFCVIARTEALIAGLGQAEALARAAAYEAAGADAILIHSKQTTPDEVLAFIAAWSGRVPLVLVPTAYPQLREADIQALGKVGLVIYGNHAIRAAVGAMREVFARIRNDGGIHGVDAGLPTVRDIIDLQGDADMRELERRFLR
>2633448693
HRHARFRQKLQAPVLMHAMSAHNPLSAKLAAEAGFDAIWGSGFELSASHAVPDANILSAGLHLEMMRAIAAVVDVPVIADIDTGFGNAINVAYVVPQYEAAGVSAVVMEDKTFPKDTSLRADGRQELVRVAEFQGKIEAACAARRDADFCVIARTEALIAGLGQAEALARAAAYEAAGADAILIHSKQTTPDEVLAFIAAWSGRVPLVLVPTAYPQLREADIQALGKVGLVIYGNHAIRAAVGTMREVFARIRKDGGIHGVDAGLPTVRDIIDLQGDADMRELERRFLR
>2678854637
HRHARFRQKLQAPVLMHAMSAHNPLSAKLAAEAGFDAIWGSGFELSASHAVPDANILSAGLHLEMMRAIAAVVDVPVIADIDTGFGNAINVAYVVPQYEAAGVSAVVMEDKTFPKDTSLRADGRQELVRVAEFQGKIEAACAARRDADFCVIARTEALIAGLGQAEALARAAAYEAAGADAILIHSKQTTPDEVLAFIAAWSGRVPLVLVPTAYPQLREADIQALGKVGLVIYGNHAIRAAVGAMREVFARIRKDGGIHGVDAGLPTVRDIIDLQGDADMRELERRFLR
>2702277364
HRHARFRQKLQAPVLMHAMSAHNPLSAKLAAEAGFDAIWGSGFELSASHAVPDANILSAGLHLEMMRAIAAVVDVPVIADIDTGFGNAINVAYVVPQYEAAGVSAVVMEDKTFPKDTSLRADGRQELVRVAEFQGKIEAACAARRDPDFCVIARTEALIAGLGQAEALARAAAYEAAGADAILIHSKQTTPDEVLAFIAAWSGRVPLVLVPTAYPQLREADIQALGKVGLVIYGNHAIRAAVGAMREVFARIRKDGGIHGVDAGLPTVRDIIDLQGDADMRELERRFLR
>2655278768
HRHVRFRQKLQAPVLMHAMSAHNPLSAKLAAEAGFDAIWGSGFELSASHAVPDANILSAGLHLEMMRAIAAVVDVPVIADIDTGFGNAINVAYVVPQYEAAGVSAVVMEDKTFPKDTSLRADGRQELVRVAEFQGKIEAACAARRDADFCVIARTEALIAGLGQAEALARAAAYEAAGADAILIHSKQTTPDEVLAFIAAWSGRVPLVLVPTAYPQLREADIQALGKVGLVIYGNHAIRAAVGAMREVFARIRNDGGIHGVDAGLPTVRDIIDLQGDADMRELERRFLR
>2858844969
HRHARFRQKLQAPVLMHAMSAHNPLSAKLAAEAGFDAIWGSGFELSASHAVPDANILSAGLHLEMMRAIAAVVDVPVIADIDTGFGNAINVAYVVPQYEAAGVSAVVMEDKTFPKDTSLRADGRQELVRVAEFQGKIEAACAARRDADFCVIARTEALIAGLGQAEALARAAAYEAAGADAILIHSKQTTPDEVLAFIAAWSGRVPLVLVPTAYPQLREADIQALGKVGLVIYGNHAIRAAVGAMREVFARIRNDGGIHGVDAGLPTVRDIIDLQGDAGMRELERRFLR
>2657756920
HRHARFRQKLQAPVLMHAMSAHNPLSAKLAAEAGFDAIWGSGFELSASHAVPDANILSAGLHLEMMRAIAAVVDVPVIADIDTGFGNAINVAYVVPQYEAAGVSAVVMEDKTFPKDTSLRADGRQELVRVAEFQGKIEAACAARRDADFCVIARTEALIAGLGQAEALARAAAYEAAGADAILIHSKQTTPDEVLAFIAAWSGRVPLVLVPTAYPQLREADIQALGKVGLVIYGNHAIRAAVGAMREVFARIRNDGGIHGVDAGLPTVRDIIDLQGDADMRELERRFLR
>647465565
NRNQRFRQQLQAPVLMHAMSAHNPMAARLAAEAGFDAIWGSGFELSASYAVPDASILSSSVHLDMMRAMAATVDVPVIADIDTGFGNAINVAYMVPQYEAAGVSAVVMEDKTFPKDTSLRAQGRQELVRIQEFQGKIEAACAARRDADFCVIARTEALIAGLGQQEALDRALAYEAAGADAVLIHSKQSSPDEILSFIAAWPGRVPLVLVPTAYPQLRESDIQALGKVGLVIYGNHAIRAAVGAMREVFARIRQDGGIHQVDADLPSVKDIIALQGDAGMRELERRYLK
>2641263879
NRNQRFRQQLQAPVLMHAMSAHNPMAARLAAEAGFDAIWGSGFELSASYAVPDASILSSSVHLDMMRAMAATVDVPVIADIDTGFGNAINVAYMVPQYEAAGVSAVVMEDKTFPKDTSLRAQGRQELVRIQEFQGKLEAACAARRDTDFCVIARTEALIAGLGQQEALDRALAYEAAGADAVLIHSKQSSPDEILSFIAAWPGRVPLVLVPTAYPQLRESDIQALGKVGLVIYGNHAIRAAVGAMREVFARIRQDGGIHQVDADLPSVKDIIALQGDAGMRELERRYLK
>2682329344
NRNQRFRQQLQAPVLMHAMSAHNPMAARLAAEAGFDAIWGSGFELSASYAVPDASILSSSAHLDMMRAMAATVDVPVIADIDTGFGNAINVSYMVPQYEAAGVSAVVMEDKTFPKDTSLRAQGRQELVRIQEFQGKLEAACAARRDADFCVIARTEALIAGLGQQEALDRALAYEAAGADAVLIHSKQSSPDEILSFIAAWPGRVPLVLVPTAYPQLRESDIQALGKVGLVIYGNHAIRAAVGAMREVFARIRQDGGIHQVDADLPSVKDIIALQGDAGMRELERRYLK
>2697041553
MHAMSAHNPMAARLAADAGFDAIWGSGFELSASYAVPDASILSASQHLDMMRAIAATVDVPVIADIDTGFGNAINVSYMVPQYEAAGVSAVVMEDKTFPKDTSLRANGRQELVRVQEFQGKIEAACAARRDPDFCVIARTEALIAGLGQQEALDRAHAYEAAGADAILIHSKQNTPDEILSFIAAWQGRAPLVLVPTAYPQLRESDIQALGKVGLVIYGNHAIRAAVGAMRDVFARIRSDGGIHAVDADLPSVKEIIALQGDADMRELERRYLK
>2847434157
NRNLRFRQKLQDSALMHAMSAHNPMAARLAADAGFDAIWGSGFELSASYAVPDASILSSSVHLDMMRAIAATVDVPVIADIDTGFGNAINVSYMVPQYEAAGVSAVVMEDKTFPKDTSLRAGGRQELVRTEEFQGKIEAACAARRDADFCVIARTEALIAGLGQQEALSRALAYEAAGADAILIHSKQSTPDEVLAFIAAWPGRVPLVLVPTAYPQLREADIQALGKVGLVIYGNHAIRAAVGAMRDVFARIRRDGGIHAVDADLPSVKDIIALQGDAAMRELEQRYLK
>2633353791
NRNLRFRQKLQDSALMHAMSAHNPMAARLAADAGFDAIWGSGFELSASYAVPDASILSSSVHLDMMRAIAATVDVPVIADIDTGFGNAINVSYVVPQYEAAGVSAVVMEDKTFPKDTSLRAGGRQELVRTEEFQGKIEAACAARRDADFCVIARTEALIAGLGQQEALSRALAYEAAGADAILIHSKQSTPDEVLAFIAAWSGRVPLVLVPTAYPQLREADIQALGKVGLVIYGNHAIRAAVGAMRDVFARIRRDGGIHAVDADLPSVKDIIALQGDAAMRELEQRYLK
>2847438863
NRNARFRQKLQDPALMHAMSAHNPLAAKLAAEAGFDAIWGSGFELSASYAVPDANILSPSQHLDMMRAITATVEAPVIADIDTGFGNAINVSYMVPQYEAAGVSAVVMEDKTFPKDTSLRAAGRQELVRVAEFQGKIEAACGARRDADFCVIARTEALIAGAGEREALARAREYEAAGADAILIHSRQGTPDEILSFVSAWQGRVPLVLVPTAYPQLRESDIQALGKVGLVIYGNHAIRAAAGAMREVFARIRREGGIHEVDAVLPTVKEIIALQGDAQMRELERHYLK
>2839282763
NRNARFRQKLQDPALMHAMSAHNPLAAKLAADAGFDAIWGSGFELSASYAVPDANILSPSQHLDMMRAIAATVEAPVIADIDTGFGNAINVSYMVPQYEAAGVSAVVMEDKTFPKDTSLRAAGRQELVRVVEFQGKIEAACGARRDADFCVIARTEALIAGAGEQEALARAREYEAAGADAILIHSRQSTPDEILSFVSAWQGRVPLVLVPTAYPQLRESDIQALGKVGLVIYGNHAIRAAAGAMRDVFARIRREGGIHEVDAVLPTVKEIIALQGDAQMRELERRYLK
>2855749867
NRNARFRQKLQDPALMHAMSAHNPLAAKLAADAGFDAIWGSGFELSASYAVPDANILSPSQHLDMMRAIAATVEAPVIADIDTGFGNAINVSYMVPQYEAAGVSAVVMEDKTFPKDTSLRAAGRQELVRVAEFQGKIEAACGARRDADFCVIARTEALIAGAGEREALARAREYEAAGADAILIHSRQNTPDEILSFVSAWQGRVPLVLVPTAYPQLRESDIQALGKVGLVIYGNHAIRAAAGAMRDVFARIRREGGIHEVDAVLPTVKEIIALQGDAQMRELERRYLK
>2855801031
NRNARFRQKLQDPALMHAMSAHNPLAAKLAAEAGFDAIWGSGFELSASYAVPDANILSPSQHLDMMRAIAATVEAPVIADIDTGFGNAINVSYMVPQYEAAGVSAVVMEDKTFPKDTSLRAAGRQELVRVAEFQGKIEAACGARRDADFCVIARTEALIAGAGEREALARAREYEAAGADAILIHSRQSTPDEILSFVSAWQGRVPLVLVPTAYPQLRESDIQALGKVGLVIYGNHAIRAAAGAMRDVFARIRREGGIHEVDAVLPTVKEIIALQGDAQTRELERRYLK
>2847426550
NRNARFRQKLQDPALMHAMSAHNPLAAKLAAEAGFDAIWGSGFELSASYAVPDANILSPSQHLDMMRAIAATVEAPVIADIDTGFGNAINVSYMVPQYEAAGVSAVVMEDKTFPKDTSLRAAGRQELVRVAEFQGKIEAACGARRDADFCVIARTEALIAGAGEREALARAREYEAAGADAILIHSRQSTPDEILSFVSAWQGRVPLVLVPTAYPQLRESDIQALGKVGLVIYGNHAIRAAAGAMRDVFARIRREGGIHEVDAVLPTVKEIIALQGDAQMRELERRYLK
>649715448
NRNACFRQKLQDPVLMHAMSAHNPLSARLAAEAGFDAIWGSGFELSASHAVPDANILSPSQHLEMMRAIAAAVDAPVIADIDTGFGNAINVSYMVPQYEAAGVSAVVMEDKTFPKDTSLRASGRQELVRIEEFQGKIEAACGARRDADFCVIARTEALIAGAGEQEALARASAYEAAGADAILIHSRQSTPDEILSFVAAWQGRAPLVLVPTAYPQLRESDIQALGKVGLVIYGNHAIRAAVGAMRDVFARIRRDGGIHQVDASLPTVKEIIALQGDARMRELESRYLR
>2858841750
NRNARFRQKLQDPSLMHAMSAHNPLSARLAAEAGFDAIWGSGFELSASYAVPDANILSPSQHLDMMRAIAAAVDVPVIADIDTGFGNAINVAYMVPQYEAAGVSAVVMEDKTFPKDTSLRAAGRQELVRVEEFQGKIEAACGARRDADFCVIARTEALIAGAGEQEALARARAYEAAGADAILIHSKQNTPDEILSFVAAWQGRAPLVLVPTAYPQLREADIQALGKVGLVIYGNHAIRAAVGAMRDVFARIRRDGGIHQVDAALPAVKEIIALQGDAHMRELERRYLK
>2633048505
MHAMSAHNPLSARLAAEAGFDAIWGSGFELSASYAVPDANILSPLQHLDMMRAIAAAVDVPVIADIDTGFGNAINVAYMVPQYEAAGVSAVVMEDKTFPKDTSLRAAGRQELVRVEEFQGKIEAARGARRDADFCVIARTEALIAGAGEQEALARARAYEAAGADAILIHSKQNTPDEILSFVAAWQGRAPLVLVPTAYPQLREADIQALGKVGLVIYGNHAIRAAVGAMRDVFARIRRDGGIHQVDAALPAVKEIIALQGDAHMRELERRYLK
>2701869472
MHAMSAHNPLSARLAADAGFDAIWGSGFELSASYAVPDANILSPSQHLDMIRAIAAAVDVPVIADIDTGFGNAINVSYMVPQYEAAGVSAVVMEDKTFPKDTSLRASGRQELVRIEEFQGKIEAACCARRDADFCVIARTEALIAGAGEQEALVRARAYEAAGADAILIHSKQNTPDEILSFVAAWQGRAPLVLVPTAYPQLREADIQALGKVGLVIYGNHAIRAAVGAMRDVFARIRSDGGIHQVDAALPAVKEIIALQGDAHMRELERRYLK
>2858954091
TRNARFRQKLQDPVLMHAMSAHNPLSARLAADAGFDAIWGSGFELSASYAVPDANILSPSQHLDMMRAIAAAVDVPVIADIDTGFGNAINVSYMVPQYEAAGVSAVVMEDKTFPKDTSLRASGRQELVRIEEFQGKIEAACSARRDADFCVIARTEALIAGAGEQEALARARAYEAAGADAILIHSKQNTPDEILSFIAAWQGRAPLVLVPTAYPQLREADIQALGKVGLVIYGNHAIRAAVGAMRDVFARIRSDGGIHQVDAALPAVKEIIALQGDAHMRELERRYLK
>2792687239
KRNACFRQKLQAPALAHAMSAHNPLSARLAEQAGFDAIWGSGFELSASHAVPDANILSPSQHLDMMRAIAAAVDVPVIADIDTGFGNAINVSYIVPQYEAAGCSAVVMEDKTFPKDTSLRAGGRQELVRIEEFQGKVEAACAARRDADFCVIARTEALIAGAGEREALARAAAYEAAGADAILIHSKQSAPDEILSFVAAWQGRAPLVLVPTSYPQLRESDIQALGKVGLVIYGNHAIRAAVGAMREVFARIRRDGGIHEVDAGLPSVKEIIALQGDAAMRELERRYLK
>2619451021
MHAMSAHNPLSARLAAEAGFDAIWGSGFELSASYAVPDANILSFGQHLDMMRAIAAAVDVPLIADIDTGFGNAVNVSYVVPQYEAAGCSAIVMEDKTFPKDTSLRAAGRQELVRIEEFQGKVEAACGARRDPDFCVIARTEALIAGMGQSEALARAAAYEAAGADAILIHSKQSTPDEILSFAAAWRGGVPLVLVPTAYPQLRESDIQALGNVGLVIYGNHAIRAAVGAMRDVFARIRRDGGIHEVDASLPAVKEIIALQGDAGMRELERRYLK
>2814441781
NRNARFRQKLQDSVLTHAMSAHNPLSARLAAEAGFDAIWGSGFELSASYAVPDANILSHSQHLDMMRAIAAAVDVPVIADIDTGFGNAVNVSYIVPQYEAAGCSAVVMEDKTFPKDTSLRAAGRQELVRIEEFQGKVEAACGARRDADFCVIARTEALIAGAGEQEALARASAYEAAGADAILIHSRQSEPGEILSFVAAWRGRVPLVLVPTAYPQLRESDIQALGKVGLVIYGNHAIRAAVGAMRDVFARIRRDGGIHEVDAGLPSVKEIIGLQGDAGMRELERRYLK
>2858932800
NRNARFRQKLQDPVLTHAMSAHNPLSAKLAAEAGFDAIWGSGFELSASHAVPDANILSPSQHLDMMRAIAAAVDVPLIADIDTGFGNAINVSYMVPQYEAAGCSAVVMEDKTFPKDTSLRAAGRQELVRIEEFQGKVEAACAARRDADFCVIARTEALIAGAGEREALARASAYEAAGADAILIHSKQREPGEILSFVAAWRGRVPLVLVPTAYPQLRESDIQALGKVGLVIYGNHAIRAAVGAMRDVFARIRRDGGIHEVDAVLPPVKDIIALQGDTAMRELERRYLK
>2844507120
NRNARFRQKLQDPVLTHAMSAHNPLSAKLAAEAGFDAIWGSGFELSASHAVPDANILSPSQHLDMMRAIAAAVDVPLIADIDTGFGNAINVSYMVPQYEAAGCSAVVMEDKTFPKDTSLRAAGRQELVRIEEFQGKVEAACAARRDADFCVIARTEALIAGAGEREALARASAYEAAGADAILIHSKQREPGEILSFVAAWRGRVPLVLVPTAYPQLREPDIQALGKVGLVIYGNHAIRAAVGAMRDVFARIRRDGGIHEVDAVLPPVKDIIALQGDTAMRELERRYLK
>2788603205
TKNRILRDALAGGKLLTAMAAHNPLAAKLAEEAGFGAVWGSGFELSASYAVPDANILSMGTHLEMMRAIASVTAIPLIADIDTGFGNAVNVSYVVPQYEAAGASAVVIEDKTFPKDTSLRAGGRQELVRIDEFQGKVAAAVSARHDRDFMVIARVEALIAGLGQAEAQKRGLAYQEAGADAVLIHSKQTTPDEILSFIAAWQGSIPLVLVPTAYPQLTEADIAALGKVGIVIYGNHAIRAAVGAMRSVFAQIRRDGGIREVDKTLPAVKEIIELQDDARMRRIEGKFLR
>2722723904
TKNQTLRRALEDGKLFTAMAAHNPLSAKLAEEAGFGGIWGSGFELSASYAVPDANILSMGLHLEMMRAIASVVSIPLIADIDTGFGNAVNVNYIVRQYEEAGASAIVMEDKTFPKDTSLREAGRQDLVRIEEFQGKVASAVDARRDADLVVVARTEALIAGRGQAEAIERGLAYEEAGADAILIHSKQKTPDEVLDFIRAWPGRIPLVLVPTAYPQLTEPDIEALRKVGIVIYGNHAIRAAVGAMKDVFATIRRDRGIRQVDSYLPSVKEIIALQGDEHMRSIESRFLR
>2730325212
TKNQTLRRALEDGKLFTAMAAHNPLSAKLAEEAGFGGIWGSGFELSASYAVPDANILSMGLHLEMMRAIASVVSIPLIADIDTGFGNAVNVNYIVRQYEEAGASAIVMEDKTFPKDTSLREAGRQDLVRIEEFQGKVASAVDARRDADLVVVARTEALIAGRGQAEAIERGLAYEEAGADAILIHSKQKTPDEVLDFIRAWPGRIPLVLVPTAYPQLTEPDIEALRKVGIVIYGNHAIRAAVGAMKDVFATIRRDRGIRQVDSYLPSVKEIIALQGDEHMRSIESRFLR
>2729245559
MTAMAAHNPLSARLAQDAGFGAIWGSGFELSASYAVPDANILSMGTHLEMMRAIASTVDIPLIADIDTGFGNAVNVSYVIPLYEAAGASAIVMEDKTFPKDTSLRADGRQELARIDEFQGKIEAACAARRDPDFLIIARVEALIAGLGQEEALKRGLAYEQAGADAILIHSKQATPDQILSFVQAWTGKVPLVLVPTAYPQLTEADIARLGKVGVVIYGNHAIRAAVGAMQAVFAQIRQDGGIQNVDAGLPSVKTIIGLQGDAHMRQIEARFLR
>2658220204
KKNQVLKEAFSQGRLMTAMAAHNPLSARLAQDAGFGAIWGSGFELSASYAVPDANILSMGTHLEMMRAIASTVDIPLIADIDTGFGNAVNVIYVIPLYEAAGASAIVMEDKTFPKDTSLRADGRQELVRIEEFQGKIEAACAARRDPDFLIIARVEALIAGLGQEEALKRGLAYEQAGADAILIHSKQATPDQILSFVQAWTGKVPLVLVPTAYPQLTEADIAQLGKVGVVIYGNHAIRAAVGAMQAVFAQIRQDGGIQNVDAGLPSVKTIIGLQGDAHMRQIEARFLR
>2843642544
KKNQVLKEAFSQGRLMTAMAAHNPLSARLAQDAGFGAIWGSGFELSASYAVPDANILSMGTHLEMMRAIASTVDIPLIADIDTGFGNAVNVSYVIPLYEAAGASAIVMEDKTFPKDTSLRADGRQELVRIEEFQGKIEAACAARRDPDFLIIARVEALIAGLGQEEALKRGLAYEQAGADAILIHSKQATPDQILSFVQAWTGKVPLVLVPTAYPQLTEADIAQLGKVGVVIYGNHAIRAAVGAMQAVFAQIRQDGGIQNVDAGLPSVKTIIGLQGDAHMRQIEARFLR
>2770872481
KKNQVLKEAFSQGRLMTAMAAHNPLSARLAQDAGFGAIWGSGFELSASYAVPDANILSMGTHLEMMRAIASTVDIPLIADIDTGFGNAVNVSYVIPLYEAAGASAIVMEDKTFPKDTSLRADGRQELVRIEEFQGKIEAACAARRDPDFLIIARVEALIAGLGQEEALKRGLAYEQAGADAILIHSKQATPDQILSFVQAWTGKVPLVLVPTAYPQLTEADIAQLGKVGVVIYGNHAIRAAVGAMQAVFAQIRQDGGIQNVDAGLPSVKTIIGLQGDAHMRQIEARFLR
>2835288132
KKNQVLKEAFSQGRLMTAMAAHNPLSARLAQDAGFGAIWGSGFELSASYAVPDANILSMGTHLEMMRAIASTVDIPLIADIDTGFGNAVNVSYVIPLYEAAGASAIVMEDKTFPKDTSLRADGRQELVRIEEFQGKIEAACAARRDPDFLIIARVEALIAGLGQEEALKRGLAYEQAGADAILIHSKQATPDQILSFVQAWTGKVPLVLVPTAYPQLTEADIAQLGKVGVVIYGNHAIRAAVGAMQAVFAQIRQDGGIQNVDAGLPSVKTIIGLQGDAHMRQIEARFLL
>2693320672
KKNQVLKEAFSQGRLMTAMAAHNPLSARLAQDAGFGAIWGSGFELSASYAVPDANILSMGTHLEMMRAIASTVDIPLIADIDTGFGNAVNVSYVIPLYEAAGASAIVMEDKTFPKDTSLRADGRQELVRIEEFQGKIEAACAARRDPDFLIIARVEALIAGLGQEEALKRGLAYEQAGADAILIHSKQATPDQILSFVQAWTGKVPLVLVPTAYPQLTEADIAQLGKVGVVIYGNHAIRAAVGAMQAVFAQIRQDGGIQNVDANLPSVKTIIGLQGDAHMRQIEARFLL
>2843648062
KKNQVLKEAFSQGRLMTAMAAHNPLSARLAQDAGFGAIWGSGFELSASYAVPDANILSMGTHLEMMRAIASTVDIPLIADIDTGFGNAVNVSYVIPLYEAAGASAIVMEDKTFPKDTSLRADGRQELVRIEEFQGKIEAACAARRDPDFLIIARVEALIAGLGQEEALKRGLAYEQAGADAILIHSKQATPDQILSFVQAWTGKVPLVLVPTAYPQLTEADIAQLGKVGVVIYGNHAIRAAVGAMQAVFAQIRQDGGIQNVDANLPSVKTIIGLQGDAHMRQIEARFLR
>2562797940
KKNQVLKEAFSQGRLMTAMAAHNPLSARLAQDAGFGAIWGSGFELSASYAVPDANILSMGTHLEMMRAIASSVDIPLIADIDTGFGNAVNVSYIIPLYEAAGASAIVMEDKTFPKDTSLRADGRQELVRIEEFQGKIEAACAARHDPDFLIIARVEALIAGLGQEEALTRGLAYEQAGADAILIHSKQATPDQILSFVQAWTGKVPLVLVPTAYPQLTEADIAQLGKVGVVIYGNHAIRAAVGAMQAVFAQIRQDGGIQNVDSGLPSVKTIIGLQGDAHMRQIEARFLR
>2524228490
KKNQVLKEAFSQGRLMTAMAAHNPLSARLAQDAGFGAIWGSGFELSASYAVPDANILSMGTHLEMMRAIASSVDIPLIADIDTGFGNAVNVSYIIPLYEAAGASAIVMEDKTFPKDTSLRADGRQELVRIEEFQGKIEAACAARRDPDFLIIARVEALIAGLGQEEALKRGLAYEQAGADAILIHSKQATPDQILSFVQAWTGKVPLVLVPTAYPQLTEADIAQLVKVGVVIYGNHAIRAAVGAMQAVFAQIRQDGGIQNVDSGLPSVKTIIGLQGDAHMRQIEARFLR
>2846864880
KKNQVLKEAFSQGRLMTAMAAHNPLSARLAQDAGFGAIWGSGFELSASYAVPDANILSTGTHLEMMRAIASSVDIPLIADIDTGFGNAVNVSYIIPLYEAAGASAIVMEDKTFPKDTSLRADGRQELVRIEEFQGKIEAACAARRDPDFLIIARVEALIAGLGQEEALKRGLAYEQAGADAILIHSKQATPDQILSFVQAWPGKVPLVLVPTAYPQLTEADIAQLGKVGVVIYGNHAIRAAVGAMQAVFAQIRQDGGIQNVDSGLPSVKTIIGLQGDAHMRQIEARFLR
>2841105480
KKNQVLKAAFSQGRLMTAMAAHNPLAARLAQDAGFGAIWGSGFELSASYAVPDANILSMGTHLEMMRAIASTVDIPLIADIDTGFGNAVNVSYVIPQYEAAGASAIVMEDKTFPKDTSLRADGRQELVRIEEFQGKIEAACAARRDPDFLIIARVEALIAGLGQEEALKRGLAYEQAGADAILIHSKQATPDQILSFVEAWTGKVPLVLVPTAYPQLTEADIAQLGKVGVVIYGNHAIRAAVGAMQAVFAQIRQDGGIQNVDASLPSVKTIIGLQGDAHMRQIEARFLR
>2846870111
KKNQVLKEAFSQGRLMTAMAAHNPLAARLAQDAGFGAIWGSGFELSASYAVPDANILSMGTHLEMMRAIASTVDIPLIADIDTGFGNAVNVSYVIPQYEAAGASAIVMEDKTFPKDTSLRADGRQELVRIEEFQGKIEAACAARRDPDFLIIARVEALIAGLGQEEALKRGLAYEQAGADAILIHSKQATPDQILSFVQAWTGKVPLVLVPTAYPELTEADIAQLGKVGLVIYGNHAIRAAVGAMQAVFAQIRQDGGIQNVDASLPSVKTIIGLQGDAHMRQIEAQFLR
>2655274396
SKNKILREALNSGSLFTAMAAHNPLAAKLAEQAGFGGIWGSGFELSASYAVPDANILSMGTHLDMMRAIASVVSVPLIADIDTGFGNAINVSYIIPQYEAAGASAIVMEDKTFPKDTSLRADGRQELVRIEEFQGKVEAAINARSDTDFVVIARVEALIAGQGQEEAIRRGLAYADAGADAILIHSKQKTPDEILSFIAAWPGKTPLVLVPTAYPQLTEADIAALGKVGIVIYGNHAIRAAAGAMRKIFEQIRRDGGIANADKEIPAVAEIIGLQGDAYMRDLEARFLR
>2785491142
TKNQTLRAALSGDRLFTAMAAHNPLAAKLADEAGFSGIWGSGFELSASYALPDASILSMSTHLEMMRAISSVVSIPLIADIDTGFGNAVSVGYIVPQFEAAGASAIVMEDKTFPKDTSLRAQGRQELVRIEEFQGKIAAAAEARKDKDFVVIARVEALIAGLGQEEALKRGLAYEEAGADAILIHSKQKTPDEILAFIDAWPGHIPLVLVPTAYPQLTEADIAARGKVRIVIYGNHAIRAAVGAMRKVFAQIRSDGGIQGVENTIPSVKDIIALQGDEHMRGLERKFLR
>2831483902
NKNQTLRQALAQGRLFTAMAAHNPMAARLAQEAGFDGIWGSGFELSASHAVPDASILPMGTHLEMMRAIAATVDTPLIADIDTGFGNAVTVNYIIPQYEAAGASAVVMEDKTFPKDTSLRADGRQELVRIEEFQGKIEAAAQARRDPGFVVIARVEALIAGLGQEEAQKRAHAYQEAGADAILIHSKQKTPDEILAFIAGWSGRIPLVLVPTAYPQLTEADIAATGKVGIVIYGNHAIRAAVGAMRSVFAQIRRDGGIQGVDAALPSVKDIIALQGDAHMREIEKKFLR
>2618670496
TKNQTLRSALASGKLFTAMAAHNPLAAKLAQEAGFSGIWGSGFELSASYAVPDANILSAGTHLEMMRAIASVISIPLIADIDTGFGNAINVSYVVPQYEAAGASAIVMEDKTFPKDTSLRAEGRQELVRIEEFQGKVAAATNARRDPDFVVIARTEALIAGHGQAEAIQRAEAYAEAGADAILIHSKQKTPDEVLAFIDAWKGTVPLVLVPTAYPQLTEADIAALGKVGIVIYGNHAIRAAVGAMRKVFAAIRAEGGIREVDRSLPSVKEIIALQGDIQMRELEAKYLK
>2758185071
TKNQKLRSALANGELFTAMAAHNPLTAKLVEEAGFSGIWGSGFELSASYAVPDANILSAGTHLEMMRAIASVVSIPLIADIDTGFGNAINVSYVVPQYEAAGASAIVMEDKTFPKDTSLRADGRQELVRIEEFQGKVAAATNARRDKDFVVIARTEALIAGQGQVQAIQRAEAYAEAGADAILIHSKQKIPDEVLEFIDAWNGSVPLVLVPTPYPQLTEADIAALGKVGIVIYGNHAIRAAVWAMRTVFATIRAEGGIANAEMSLPSVKDIIALQGDANMRELEAKYLR
>2722918741
SKNQVLRQAIASGKLLTAMSAHNPLSAKLAEEAGFGAIWGSGFELSASHAVPDANILSAGTHLDMMRAIASAVSIPLIADIDTGFGNAVNVSYVVPQYEAAGASAVVMEDKTFPKDTSLRADGRQELVRVEEFQGKIAAAAAARRDKDFLVIARTEALIAGLGQDEALKRARAYEEAGADAILIHSKQTTPAEVLSFIQAWAGSAPLVLVPTAYPELTEADIQQLGKVGLVIYGNHAIRAAVGAMRAVFAQIRKEGGIRGVDKALPTVKEIIRLQGDDHMRRVEAAYLR
>2765637529
SRTQALRQAITSGKLFTAMSAHNPLSAKLAEEAGFGAIWGSGFELSASHAVPDANILSAGTHLDMMRAIASAVAIPLIADIDTGFGNAVNVSYVVPQYEAAGASAVVMEDKTFPKDTSLRADGRQELVRTEEFQGKIAAAAAARRDKDFVVIARTEALIAGLGQAEALQRALAYEEAGADAILIHSKQTTPAEVLAFIEAWPGKVPLVLVPTAYPELTEADIQQLGKVGLVIYGNHAIRAAVGAMRAVFARIRAEGGIRGVDKELPTVKEIIRLQGDEHMRGIEAAYLR
>2687100566
NKNQVLRKALASGELFTAMSAHNPLAAKLAEEAGFGGIWGSGFELSASYAVPDANILSSGTHLEMMRAIASVVSIPLIADIDTGFGNAVNVSYIVPQYEAAGASAVVMEDKTFPKDTSLRADGRQELVRIEEFQGKINAARDARKDKDFMVIARTEALIAGLGQAEAIKRGLAYEEAGADAILIHSKQTTPDEVLAFIDAWPGKVPLVLVPTAYPELTEADIKALGKVGIVIYGNHAIRAAVGAMREVFARIRTDGGIRRVDKDLPTVAEIIRLQGDKYMRTLESLYLR
>2855769016
NKNRVLRDALSSGTLFTAMSAHNPLAAKLAEEAGFGGIWGSGFELSASYAVPDANILSAGTHLEMMRAIAGVVSIPLIADIDTGFGNAINVSYVVPQYEAAGASAVVMEDKTFPKDTSLRTDGRQELVRIEEFQGKISAATAARKDQDFLVIARTEALIAGLGQAEAIERGLAYEAAGADAILIHSKQNTPAEVLAFIEAWPGKVPLVLVPTAYPELTEADMQALGKVGIVIYGNHAIRAAVGAMRKVFAQIRAEGGIRGVDGDLPTVKEIIQLQGDEYMRALEAKYLR
>2635305270
TKNQTLRAALGSGTLFTAMAAHNPLAARLAEEAGFGGIWGSGFELSASYAVPDANILSMGTHLEMMRAIAATVDIPLIADIDTGFGNAVNVHYIVPQYEAAGASAIVMEDKTFPKDTSLRADGRQELVRIEEFQGKVAAAVAARRDPDFTVIARVEALIAGLGHEEAWARGLAYEDAGADAILIHSKQKTPDEILAFIDGWKGRVPLVLVPTAYPQLTETDIAALGKVGIVIYGNHAIRAAVGAMREVFAKIRADGGIREVDQTLPTVKDIIQLQGDEHMRTAEAHFLR
>2765689612
TKNRTLRAALESGQLFTAMAAHNPLSARLAEEAGFGGIWGSGFELSASYAVPDANILSMGTHLEMMRAIAATVAIPLIADIDTGFGNAVNVHYVVPQYEAAGASAIVMEDKTFPKDTSLRAEGRQELVRIEEFQGKVAAAVAARKDPDFVVIARVEALIAGQGQDEAIRRGLAYEEAGADAILIHSKQKTPDEILAFVAAWPGRKPLVLVPTAYPQLGERDIAALGKVGVVIYGNHAIRAAVGAMREVFAQIRRDQGIGQADGGLPTVKEIIALQGDAHMREIEARYLK
>2765645448
TKNRTLRAALESGQLFTAMAAHNPLSARLAEEAGFGGIWGSGFELSASYAVPDANILSMGTHLEMMRAIAATVAIPLIADIDTGFGNAVNVHYVVPQYEAAGASAIVMEDKTFPKDTSLRAEGRQELVRIEEFQGKVAAAVAARKDPDFVVIARVEALIAGQGQDEAIRRGLAYEEAGADAILIHSKQKTPDEILAFVAAWPGRKPLVLVPTAYPQLGERDIAALGKVGVVIYGNHAIRAAVGAMREVFAQIRRDQGIGQADGGLPTVKEIIALQGDAHMREIEARYLK
>2719019241
TKNRTLRAALESGQLFTAMAAHNPLSARLAEEAGFGGIWGSGFELSASYAVPDANILSMGTHLEMMRAIAATVSIPLIADIDTGFGNAVNVHYVVPQYEAAGASAIVMEDKTFPKDTSLRAEGRQELVRIEEFQGKVAAAVAARKDPDFVVIARVEALIAGQGQDEAIRRGLAYEEAGADAILIHSKQKTPDEILAFVAAWPGRKPLVLVPTAYPQLGERDIAALGKVGVVIYGNHAIRAAVGAMREVFAQIRRDQGIGQADGGLPTVKEIIALQGDAHMREIEARYLK
>2579401490
TKNRSLRAALESGQLFTAMAAHNPLAARLAEEAGFGGIWGSGFELSASYAVPDANILSMGTHLEMMRAIAATVSIPLIADIDTGFGNAVNVHYVVPQYEAAGASAIVMEDKTFPKDTSLRAEGRQELVRIEEFQGKVAAAAAARKDPDFVVIARVEALIAGQGQDEAIRRGLAYEEAGADAILIHSKQKTPDEILAFVAAWPGRKPLVLVPTAYPQLGERDIAALGKVGVVIYGNHAIRAAVGAMREVFAQIRRDQGIGQADRGLPTVKEIIALQGDARMREIEARYLK
>2620662384
TKNRSLRAALESGQLFTAMAAHNPLAARLAEEAGFGGIWGSGFELSASYAVPDANILSMGTHLEMMRAIAATVSIPLIADIDTGFGNAVNVHYVVPQYEAAGASAIVMEDKTFPKDTSLRAEGRQELVRIEEFQGKVAAAAAARKDPDFVVIARVEALIAGQGQDEAIRRGLAYEEAGADAILIHSKQKTPDEILAFIAAWPGRKPLVLVPTAYPQLGERDIAALGKVGVVIYGNHAIRAAVGAMREVFAQIRRDQGIGQADRGLPTVKEIIALQGDAHMREIEARYLK
>2528370622
TKNKTLRNALESGKLLTAMAAHNPLAAKLAEEAGFGGIWGSGFELSASYAVPDANILSMGTHLEMMRAIASVVSIPLIADIDTGFGNAVNVHYVVPQYEAAGASAIVMEDKTFPKDTSLRTEGRQELVRAEEFQGKIAAACAARKDRDFVVVARVEALIAGLGQDEAIRRGLAYAEAGADAILIHSKQKTPDEILNFVTAWPAKVPLVLVPTAYPQLSEADIEGLRKVGVVIYGNHAIRAAVGAMRKVFRQIRAEGGIRAVDPLLPSVKDIIELQGDASMRAVESSFLR
>2765665651
TKNQILRNALNSGKLFTAMAAHNPLSAKLAEQAGFGGIWGSGFELSASYAVPDANILSMGTHLEMMRAMASIVSIPIIADIDTGFGNAVNVHYIVPQYEAAGASAIVMEDKTFPKDTSLRANGRQELVRIEEFQGKIAAAAASRKDKDFVVIARVEALIAGLGQEEATKRGLAYEEAGADAILIHSKQKTPDEILAFVHAWPGKVPLVLVPTAYPALTEADISALGKVGVVIYGNHAIRAAVGAMQKVFAQIRRDGGIREVDAELPTVGEIIGLQGDEAMRRVEKRFLR
