# Supplementary material for: Global and seasonal variation of marine phosphonate metabolism
Source: ISME J. 2022 Jun 23;16(9):2198–212. doi: 10.1038/s41396-022-01266-z (PMC9381506; doi:10.1038/s41396-022-01266-z)
Supplement: Supplementary file 31 — Supplementary Files S2 [file 41396_2022_1266_MOESM31_ESM.txt]

>2565720051
MSTKAMVLLIDGARAEYLTPEYAPNLNRLTANGFAKVVTGQMPSVTNVNHASILTGTPPAINGINGNVFFDPATQTETFIESPKYLKAPTIFTKLAQQHLDSALLTVKGKIDQVFGTDATYRINAEAADSTLLTAIGASLPPEINSLASGQWVVKTAKQLITKSPAFVYATTNDYVMHHYAPNQPEAQAFIRGIDEQLAAIHALERTIYVIADHGMQAKPTLLNLERLLATHALTTHVVLPLADRYLKNHAQESGTAYIYVPKATDLAPVKKVLQQTAGVEQVLTRQAAAAQYQLDAQRIGDLVVLGTADTAFGLTPTPRLTNYPGRSHGSLHELTVPLFCITPAAMDATTFTRSRDIFSHLLDQFR
>2578982188
MSTKAMVLLIDGARAEYLTPEYAPNLNRLTANGFAKVVTGQMPSVTNVNHASILTGTPPAINGINGNVFFDPATQTETFIESPKYLKAPTIFTKLAQQHLDSALLTVKGKIDQVFGTDATYRINAEAADSTLLTAIGASLPPEINSLASGQWVVKTAKQLIATKSPAFVYATTNDYVMHHYAPNQPEAQAFIRGIDEQLAAIHALERTIYVIADHGMQAKPTLLNLERLLATHALTTHVVLPLADRYLKNHAQESGTAYIYVPKATDLAPVKKVLQQTAGVEQVLTRQAAAAQYQLDAQRIGDLVVLGTADTAFGLTPTPRLTNYPGRSHGSLHELTVPLFCITPAAMDATTFTRSRDIFSHLLDQFR
>2503595512
MLPKILIFCLDGCAPAYLQQGVTPNLEAVGRQGFYRLVQAAAPTVTNVNHATILTGSFPDKHGVTGNFWYDPQSEARGFVEDPGFVQEETIIDLYARCGGRAAILTVKGKVVDIFGRGISLSVEKPDPSFFNWLGLKSPPVASIEASIWLLEACYRLLKQKGIDLIYCTTNDYPFHHFGPETAEGQRFIKEVDRWIGLLDDPDREVYITADHGMNSKRHLVNMQKKLEAAGLDVVCVIKDRYKENHPEEGGALYLYLRQSSQEETLIQYLKASPFIDSFYKRQEAALQFHLPPDRIGDWVLFAPPDVAFAEVEEEELIIPVRTHGSLYEREVPLFALNARRPAEEYIYTRDIVCYLKQDLT
>2650811871
VKKTLIIVLDGTSVEYLSEKNTPNIYRMGRDGFMKTIKSQMPSVTNTNHASILSGTRPDQHKVVGNYYYNRKTEEHGFIESPIFMKEKTLVDFYKEAGLSTAFLSVKGKVGKIYGNDLIINMEDYDQAIFNELGLEEVPAVDSMTTYEWIFNACYQVIKQKNSDFVYCTTNDYLMHNYVPESPEALEIMSQLDKFIGLIYDIDREIYITADHGMNNKDHVYDLQNILDKQGYDTFCLLPLKDRYISNHPQEGGTVYVYVKNQSQFDRIREFLQSQPYIKDVYTSEQAEKILHLPKEQLGDLLILANENIAFGELENKEEYKNETVRTHGSTYETVIPLIVNAPVGPEKYEKLANQEMFSSATHLK
>2561453637
MQKIMIVVIDGCSPEYFTLENAPNIYGLCKGFIKNIYGSVPTVTNVNHASILSGLWPNETQMVGNFFYNHITGKSGFIQEKGFMKSTTILQHFKRIGGKTALLTVKGKVLEVYGEDVDLGISAEKPDLNLLEQLGISMPPKIQSVESSKWILDAAYTCIQKESPEIVYCTTNDYIMHHYGPNSEQAKKQINDIDNCIKRIYELDRQIYITADHGMNKKTTLVNFQNLSEQAGFHVVCPMKDRYIENHAQEGGTLYVYLKNADDMEKYLQFVSAQISVDKILNKKEAAELYHLPINSIGDYVIFASEDYAFAEIEGIYLNAKDIRTHGSLYEREIPLAAINPVMSKEKYQFSKDITSNILQLLS
>2620583644
MQKILIVVIDGCSPEYFTLENAPNIYSLCRGFIKNIYGAVPTVTNVNHASILSGLWPNETQMVGNFFYDHITGKSGFIQEKGFMKATTILQHIKSIGGKTALLTVKGKILEVYGEDVDLRISAEKPALNLLEQLGISMPPKIQSVESSKWILDAAYTCIQKESPEIVYCTTNDYIMHHYGPNSEQAKKQINDIDNCIKKIYELERQIYITADHGMNKKTTLVNFQNLSEQAGFHVVCPIKDRYIENHGQEGGTLYVYMKNADEMEKYLQFVSAQISVDKVLNKKEAAELYHLPINSIGDYVIFASEDYAFAEIEGIYLNTKDVRTHGSLYEMKIPLAAINPAASKEKYQFDITSNILQLSR
>2595063954
MQKILIVVIDGCSPEYFTLENAPNIYSLCRGFMKNIYGAVPTVTNVNHASILSGLWPNETQMVGNFFYDHITGKSGFIQEKGFMKATTILQHIKSIGGKTALLTVKGKILEVYGEDVDLGISAEKPDLNLLEQLGISMPPKIQSVESSKWILDAAHTCIQKESPEIVYCTTNDYIMHHYGPNSEQAKKQINDIDNCIKKIHKLERQIYITADHGMNKKTTLVNFQNLSEQAGFHVVCPMKDRYIENHAQEGGTLYVYMKNSDEMEKYLQFVSAQVSVDKILNKKEAAELYNLPINSIGDYVIFASEDYAFAEIKGIYLNTKDIRTHGSLYEREIPLAAINPVASQEQYQFDITSNILQLSR
>2516522506
MQKILIVVIDGCSPEYFTLENAPNIYGLCKGFIKNIYGAVPTVTNVNHASILSGLWPNETQMVGNFFYNHITGKSGFIQEKGFMKATTILQHIKSIGGKTALLTVKGKILEVYGEDVDLGISAEKPDLNLLEQLGISMPPKIQSVESSKWILGAAYTCIQKESPEIVYCTTNDYIMHHYGPNSEQAKKQISDIDNCIKKIHELERQIYITADHGMNKKTTLVNFQNLSEQAGFHVVCPMKDRYIENHAQEGGTLYVYMKNADEMERYFQFVSTQASVDKILNKKEAAELYNLPINSIGDYVIFASEDYAFAEIEGIYLNTNDVRTHGSIYEREIPLAAINPAASQEKYQFSKDITSNILQLLS
>2516526418
MQKILIVVIDGCSPEYFTLENAPNIYGLQKGFIKNIYGAVPTVTNVNHASILSGLWPNETQMVGNFFYNHITGKSGFIQEKGFMKATTILQHIKSIGGKTALLTVKGKILEVYGEDVDLGISAEKPDLNLLEQLGISMPPKIQSVESSKWILGAAYTCIKESPEIVYCTTNDYIMHHYGPNSEQAKKQISDIDNCIKKIHELERQIYITADHGMNKKTTLVNFQNLSEQAGFHVVCPMKDRYIENHAQEGGTLYVYMKNADMERYFQFVSTQASVDKILNKKEAAELYNLPINSIGDYVIFASEDYAFAEIEGIYLNTNDVRTHGSIYEREIPLAAINPAASQEKYQFSKDITSNILQLLS
>2773167034
MQKILIVVIDGCSPEYFTLENAPNIYGLCKGFIKNIYGAVPTVTNVNHASILSGLWPNETQMVGNFFYNHITGKSGFIQEKGFMKATTILQHIKSIGGKTALLTVKGKILEVYGEDVDLGISAEKPDLNLLEQLGISMPPKIQSVESSKWILDSAYTCIQKESPEIVYCTTNDYIMHHYGPNSEQAKKQISDIDNCIKKIHELERQIYITADHGMNKKTTLVNFQNLSEQAGFNVVCPMKDRYIENHAQEGGTLYVYMQNADEMEKYLQFVSAQISVDKILNKKEASELYHLPINSIGDYVIFASEDYAFAEIEGIYLNTKDVRTHGSLYEREIPLATINPAASQEKYQFDITSNILQLSR
>2686498596
MQKILIVVIDGCSPEYFTLENAPNIYGLCKGFIKNIYSTVPTVTNVNHASILSGLWPNETQMVGNFFYNHITGKSGFIQEKGFMKATTILQHIKSIGGKTALLTVKGKILEVYGEDVDLGISAEKPNLNLLEQLGISMPPKIQSVESSKWILDAAYTCIQKESPEIVYCTTNDYIMHHYGPNSEEAKKQISDIDNCIKKIYELERQIYITADHGMNKKTTLVNFQNLSEQAGFNVVCPMKDRYIENHAQEGGTLYVYMKNADEMEKYLQFVSTQISVDKILNKKEAAELYHLPINSIGDYVIFASEDYAFAEIEGIYLNTKDVRTHGSLYEREIPLAAINPIMSQEKYQFDITSNILQLSR
>2853092724
MQKILIVVIDGCSPEYFTLENAPNIYGLCKGFIKNIYGAVPTVTNVNHASILSGLWPNETQMVGNFFYDHITGKSGFIQEKGFMKATTILQHIKSIGGKTALLTVKGKILEVYGEDVDLGISAEKPDLNLLEHLGISIPPKIQSVESSKWILDAAYTCIQKESPEIVYCTTNDYIMHHYGPNSEQAKKQINDIDNCIKKIHELERQIYITADHGMNKKTTLVNFQNLSEQAGFHVVCPMKDRYIENHAQEGGTLYVYLKNADEIEKYLQFVSTQISVDKILNKKEAAELYHLPINNIGDYVIFASEDYAFAEIEGIYLNTKDVRTHGSLYEREIPLATINPAASQEKYQFDITSNILQSSR
>2685974789
MQKILIVVIDGCSPEYFTLENAPNIYGLCKGFIKNIYGAVPTVTNVNHASILSGLWPNETQMVGNFFYDHITGKSGFIQEKGFMKATTILQHIKSIGGKTALLTVKGKILEVYGEDVDLGISAEKPDLNLLEQLGISMPPKIQSVESSKWILDTTYTCIQKESPEIVYCTTNDYIMHHYGPNSEQAKKQISDIDNCIKKIHELERQIYITADHGMNKKTTLVNFQNLSEQAGFHVVCPMKDRYIENHAQEGGTLYVYMKNADEMEKYLKFVSAQISVDKILNNKEAAELYHLPINSIGDYVIFASEDYAFAEIEGIYLNTKYVRTHGSLYEREIPLAAINPIASKEKYQFSKDITSNILQLLS
>2708409843
MQKILIVVIDGCSPEYFTLENAPNIYGLCKGFIKNIYGAVPTVTNVNHASILSGLWPNETQMVGNFFYDHITGKSGFIQEKGFMKATTILQHIKSIGGKTALLTVKGKILEVYGEDVDLGISAEKPDLNLLEQLGISMPPKIQSVESSKWILDAAYTCIQKESPEIVYCTTNDYIMHHYGPDSEQVKKQISDIDNCIKKIYELERQIYITADHGMNKKTTLINFQNLSEQAGFHVVCPMKDRYIENHAQEGGTLYVYMKNADEMEKYFQFVSAQISVDKIMNNKEAAELYHLPINSIGDYVIFASEDYAFAEIEGIYLNTKDVRTHGSLYEREIPLAAINPVVSKEKYQFSKDITSNILQLLS
>2690514686
MQKILIVVIDGCSPEYFTLENAPNIYGLEQKGFIKNIYGAVPTVTNVNHASILSGLWPNETQMVGNFFYDHITGKSGFIQEKGFMKATTILQHIKSIGGKTALLTVKGKILEVYGEDVDLGISAEKPDLNLLEQLGISMPPKIQSVESSKWILDATYTCIKESPEIVYCTTNDYIMHHYGPNSEQAKKQISDIDNCIKKIHELERQIYITADHGMNKKTTLVNFQNLSEQAGFHVVCPMKDRYIENHAQEGGTLYVYMKNADMEKYLQFVSAQISVDKIMNNKEAAELYHLPINSIGDYIIFASEDYAFAEIEGIYLNTKDIRTHGSLYEREIPLASINPVASQEQYQFDITSNILQLSR
>2773561459
MQKILIVVIDGCSPEYFTLENAPNIYGLGFIKNIYGAVPTVTNVNHASILSGLWPNETQMVGNFFYDHITGKSGFIQEKGFMKATTILQHIKSIGGKTALLTVKGKILEVYGEDVDLGISAEKPDLNLLEQLGISMPPKIQSVESSKWILDATYTCIESPEIVYCTTNDYIMHHYGPNSEQAKKQISDIDNCIKKIHELERQIYITADHGMNKKTTLVNFQNLSEQAGFHVVCPMKDRYIENHAQEGGTLYVYMKNADEMEKYLQFVSAQISVDKIMNNKEAAELYHLPINSIGDYIIFASEDYAFAEIEGIYLNTKDIRTHGSLYEREIPLASINPVASQEQYQFDITSNILQLSR
>2565353986
MQKILIVVIDGCSPEYFTLENAPNIYGLQKGFIKNIYGAVPTVTNVNHASILSGLWPNETQMVGNFFYDHITGKSGFIQEKGFMKATTILQHIKSIGGKTALLTVKGKILEVYGEDVDLGISAEKPDLNLLEQLGISMPPKIQSVESSKWILDAAYTCIKESPEIVYCTTNDYIMHHYGPNSEQAKKQISDIDNCIKKIHELERQIYITADHGMNKKTTLVNFQNLSEQAGFHVVCPMKDRYIENHAQEGGTLYVYMKNADEMEKYLQFVSAQISVDKIMNNKEAAELYHLPINSIGDYVIFASEDYAFAEIEGIYLNTKDIRTHGSLYEMEIPLAAINPVASQEKYQFSKDITSNILQLLS
>2554728923
MQKILIVVIDGCSPEYFTLENAPNIYGLCKGFIKNIYGAIPTVTNVNHASILSGLWPNETQMVGNFFYDHITGKSGFIQEKGFMKATTILQHIKSIGGKTALLTVKGKILEVYGEGADLGISAEKPNLNLLEQLGISMPPNIQSVESSKWILDAAYTCIQKESPEIVYCTTNDYIMHHYGPNSEQAKKQINDIDNCIKKIHELERQIYITADHGMNKKTTLVNFQNLSEQAGFHVVCPMKDRYIENHAQEGGTLYVYLKNADIEKYLQFVSTQISVDKILNKKEAAELYHLPINNIGDYVIFASEDYAFAEIEGIYLNTKDVRTHGSLYEREIPLAINPAMSKEKYQFDITSNILQLSR
>2686049760
MQKILIVVIDGCSPEYFTLENAPNIYGLCKGFIKNIYGAVPTVTNVNHASILSGLWPNETQMVGNFFYNHITGKSGFIQEKGFMKATTILQHIKSIGGKTALLTVKGKILEVYGEDVDLGISAEKPDLNLLEQLGISMPPKIQSVESSKWILDTAYTCIQKESPEIVYCTTNDYIMHHYGPNSEQAKKQINDIDNCIKKIHELERQIYITADHGMNKKTTLVNFQNLSEQAGFHVVCPMKDRYIENHAQEGGTLYVYMKNADMEKYLQFVSAQISVDKILSKNEAAELYHLPINSIGDYVIFASEDYAFAEIEGIYLNTKDVRTHGSLYEREIPLAAINPVVPKEKYQFSKDITSNILQLLS
>2718384544
MQKILIVVIDGCSPEYFTLENAPNIYGLQKGFIKNIYGAVPTVTNVNHASILSGLWPNETQMVGNFFYNHITGKSGFIQEKGFMKATTILQHIKSIGGKTALLTVKGKILEVYGEDVDLGISAEKPDLNLLEQLGISMPPKIQSVESSKWILDTAYTCIKESPEIVYCTTNDYIMHHYGPNSEQAKKQINDIDNCIKKIHELERQIYITADHGMNKKTTLVNFQNLSEQAGFHVVCPMKDRYIENHAQEGGTLYVYMKNADEMEKYLQFVSAQISVDKILSKNEAAELYHLPINSIGDYVIFASEDYAFAEIEGIYLNTKDVRTHGSLYEREIPLAAINPVVPKEKYQFSKDITSNILQLLS
>640773736
MQKILIVVIDGCSPEYFTLENAPNIYGLQKGFIKNIYGAVPTVTNVNHASILSGLWPNETQMVGNFFYNHITGKSGFIQEKGFMKATTILQHIKSIGGKTALLTVKGKILEVYGEDVDLGISAEKPDLNLLEQLGISMPPKIQSVESSKWILDTAYTCIKESPEIVYCTTNDYIMHHYGPNSEQAKKQINDIDNCIKKIHELERQIYITADHGMNKKTTLVNFQNLSEQAGFHVVCPMKDRYIENHAQEGGTLYVYMKNADEMEKYLQFVSAQISVDKILSKNEAAELYHLPINSIGDYVIFASEDYAFAEIEGIYLNTKDVRTHGSLYEREIPLAAINPVVPKEKYQFSKDITSNILQLLS
>2703695919
MQKILIVVIDGCSPEYFTLENAPNIYGLQKGFIKNIYGAVPTVTNVNHASILSGLWPNETQMVGNFFYNHITGKSGFIQEKGFMKATTILQHIKSIGGKTALLTVKGKILEVYGEGVDLGISAEKPNLNLLEQLGISMPPKIQSVESSKWILDAAYTCIKESPEIVYCTTNDYIMHHYGPNSEQAKKQINDIDNCIKKIHELERQIYITADHGMNKKTTLVNFQNLSEQAGFHVVCPMKDRYIENHAQEGGTLYVYMKNADMEKYLQFVSTQISVDKILNKKEAAELYHLPINNIGDYVIFASEDYAFAEIEGIYLNTKDVRTHGSLYEREIPLAAINPVVSKEKYHFSKDITSNILQLLS
>2775555561
MQKILIVVIDGCSPEYFTLENAPNIYGLCKGFIKNIYGAVPTVTNVNHASILSGLWPNETQMVGNFFYDHITGKSGFIQEKGFMKATTILQHIKSIGGKTALLTVKGKILEVYGEDVDLGISAERPDLNLLEHLGISIPPKIQSVESSKWILDAAYTCIQKESPEIVYCTTNDYIMHHYGPNSEQAKKANRRLITASKKIHELERQIYITADHGMNKKTTLVNFQNLSEQAGFHVVCPMKDRYIENHAQEGGTLYVYMKNADMEKYLQFVSAQISVDKILNKKEAAELYHLPINSIGDYVIFASEDYAFAEIEGIYLNTKDVRTHGSLYEREIPLAAINPVVSKEKYQFSKDITSNILQLLS
>2706287608
MQKILIVVIDGCSPEYFTLENAPNIYGLCKGFIKNIYGAVPTVTNVNHASILSGLWPNETQMVGNFFYDHITGKSGFIQEKGFMKATTILQHIKSIGGKTALLTVKGKILEVYGEDVDLGISAERPDLNLLEHLGISIPPKIQSVESSKWILDAAYTCIQKESPEIVYCTTNDYIMHHYGPNSEQAKKQIGDIDNCIKKIHELERQIYITADHGMNKKTTLVNFQNLSEQAGFHVVCPMKDRYIENHAQEGGTLYVYMKNADMEKYLQFVSAQISVDKILNKKEAAELYHLPINSIGDYVIFASEDYAFAEIEGIYLNTKDVRTHGSLYEREIPLAAINPVVSKEKYQFSKDITSNILQLLS
>2746744318
MQKILIVVIDGCSPEYFTLENAPNIYGLCKGFIKNIYGAVPTVTNVNHASILSGLWPNETQMVGNFFYDHITGKSGFIQEKGFMKATTILQHIKSIGGKTALLTVKGKILEVYGEDVDLGISAERPDLNLLEHLGISIPPKIQSVESSKWILDAAYTCIQKESPEIVYCTTNDYIMHHYGPNSEQAKKQIGDIDNCIKKIHELERQIYITADHGMNKKTTLVNFQNLSEQAGFHVVCPMKDRYIENHAQEGGTLYVYMKNADEMEKYLQFVSAQISVDKILNKKEAAELYHLPINSIGDYVIFASEDYAFAEIEGIYLNTKDVRTHGSLYEREIPLAAINPVVSKEKYQFSKDITSNILQLLS
>2775581070
MQKILIVVIDGCSPEYFTLENAPNIYGLCKGFIKNIYGAVPTVTNVNHASILSGLWPNETQMVGNFFYDHITGKSGFIQEKGFMKATTILQHIKSIGGKTALLTVKGKILEVYGEDVDLGISAERPDLNLLEHLGISIPPKIQSVESSKWILDAAYTCIQKESPEIVYCTTNDYIMHHYGPNSEQAKKQIGDIDNCIKKIHELERQIYITADHGMNKKTTLVNFQNLSEQAGFHVVCPMKDRYIENHAQEGGTLYVYMKNADEMEKYLQFVSAQISVDKILNKKEAAELYHLPINSIGDYVIFASEDYAFAEIEGIYLNTKDVRTHGSLYEREIPLAAINPVVSKEKYQFSKDITSNILQLLS
>2609440557
MQKILIVVIDGCSPEYFTLENAPNIYGLEQKGFIKNIYGAVPTVTNVNHASILSGLWPNETQMVGNFFYDHITGKSGFIQEKGFMKATTILQHIKSIGGKTALLTVKGKILEVYGEDVDLGISAEKPDLNLLEHLGISIPPKIQSVESSKWILDAAYTCIKESPEIVYCTTNDYIMHHYGPNSEQAKKQIGDIDNCIKKIHELERQIYITADHGMNKKTTLVNFQNLSEQAGFHVVCPMKDRYIENHAQEGGTLYVYMKNADEMEKYLQFVSAQISVDKISNKKEAAELYHLPINSIGDYVIFASEDYAFAEIEGIYLNTKDVRTHGSLYEREIPLAAINPVVSKEKYQFSKDITSNILQLLS
>2859893657
MQKILIVVIDGCSPEYFTLENAPNIYGLCKGFIKNIYGAVPTVTNVNHASILSGLWPNETQMVGNFFYDHITGKSGFIQEKGFMKATTILQHIKSIGGKTALLTVKGKILEVYGEDVDLGISAEKPDLNLLEHLGISIPPKIQSVESSKWILDAAYTCIQKESPEIVYCTTNDYIMHHYGPNSEQAKKQIGDIDNCIKKIHELERQIYITADHGMNKKTTLVNFQNLSEQAGFHVVCPMKDRYIENHAQEGGTLYVYMKNADEMEKYLQFASAQISVDKILNKKEAAELYHLPINSIGDYVIFASEDYAFAEIEGIYLNTKDVRTHGSLYEREIPLAAINPVVSKEKYQFSKDITSNILQLLS
>2831612527
LEKVLILVIDGCAPAYLTEQTAPKLFALARQRGFVKTVRCAMPSVTNVNHACILSGRWPAETGVVGNYYYDLNTGCEGFIEERGYMRAPTILQRCQQAGGKTALFTVKGKVLGVYGAGADIGLSAQDPDPVLLRRYGLDWPPTIQSIEATDWIVRAACRCIEREDPDLVYCTTNDYIFHHFAPGSEPARAQITAVDDCLAQLAASQRQIYITADHGMNQKKTILNFQAMADRAGLRTYCPLKDRYIENHIQEGGMLYVFLKEPLQREVFLNFAQSCPQVEEVLTAAQAAARYHLPQDQIGDYVLLAGRDCAFGEVEGELLYTEASRSHGSEYEREIPLLLGAPRPEKRYHKDIAAYLQF
>2514486592
MEKVLILVIDGCAPEYFTEKTAPHIFRLATGFAKRILCAVPSVTNVNHACILSGKWPEETGVVGNYFYNLETGREGFIEERGYMKAPTILQRCKEAGGKTALLTVKGKILGVYGDGADIGISAQTPDRGQLEQYGLDMPPAIQSGESTQWIIKAAYQCIKIADPDMVYCTTNDYIFHHYAPGHKEAVAQIAAIDEYVEKICDPGRQIYITADHGMNQKSTIVNFQSIAERAGFAVYCLPPLKDRYVENHIQEGGMLYVFLKDKSQAAAFFDFAKNHHHVEQVLPKEEAAEIYHLPAGRIGDYVLFSGKDSAFGEVEGECITTDASRTHGSLHERDIPLVALNPAASEEKYLYNKDIVARLSL
>2563206559
MEKVLILVIDGCAPEYFTEKTAPHIFRLATGFAKRILCAVPSVTNVNHACILSGKWPEETGVVGNYFYNPETGREGFIEERGYMKAPTILQRCKEAGGKTALLTVKGKILGVYGDGADIGISAQTPDRGQLEQYGLDMPPAIQSGESTQWIIKAAYQCIKIADPDMVYCTTNDYIFHHYAPGHKEAVAQIAAIDEYVEKICDPGRQIYITADHGMNQKSTIVNFQSIAERAGFAVYCLPPLKDRYVENHIQEGGMLYVFLKDKSQAAAFFDFAKNHHHVEQVLPKEEAAEIYHLPAGRIGDYVLFSGKDSAFGEVEGECITDASRTHGSLHERDIPLVALNPAASEEKYLYNKDIVARL
>2841204550
MSHKMMILVIDGCAPEYLTPETAPALYALATGFVKIVQSQMPSVTNVNHACILSGRTPADTHVVGNYYYRPEIGEEGFIEERGFMKAKTILQAYRDVGKTTALFAVKGKVLGVYGDGATYGLSAQTPDAGLMKALGLTAPPPIDAAESTKWILEAALSCIQTYSPDFMYCTNNDYIFHHFAPDTKEAKQQIAYVDEYIRRIHEPGRQIYVTADHGMNQKTTILNAQRLADDAGLHLYCPLKDRYIENHIQEGGIVYVFLKDKEETKAFLALAEQTPEIERVMTARDAAATYQLPAEDIGDYVLFAAPDCAFGEIDGIRLHTTKSRTHGSLYECSIPLVAIHPEASPEQYVYSKDIAAIAMASL
>2657004645
MNRVMILVIDGCAPEYITPEFAPNIHRLAFGFSKTVKAVVPTVTNVNHASILSGKFPSETGMAGNYYYNPVTGEEGFIEEKGFMKAKTLLQACRKRGLKTAFLTVKGKLLGVYGHAADTGISVQTPDAPLLQKLGIPAPPGVSSLESSRWIVEAALAVIKKEDPALVYCTTNDFGFHHFGPEAPEAQLQIRQIDEAVAAIHEADRQIYITADHGMNQKHHLLDFQQLADEAGLHIYCPLKDRYKENHVQEGGILYLFLPEENEALQELIHSRPEIEAVMTNKEAAERMHLPLQGIGDYVIFTAPDCAFGELGGTTALVTDASRTHGSLYEQEVPLLAIHPAAPAEAYQYDIAAVLFKLLV
>2799636298
MQRRSPFMNKVLILVIDGCAPEYITPEFAPNIHRLAYGFVKTVKAVVPTVTNVNHASILSGKFPSETGMVGNYYYNPITGEEGYIEEKGFMKAETLLQAYRKRGLKTAFLTVKGKLLGVYGHAADIGISVQTPDAALLKEYGLPAPPAVSSLESSGWIVNAALAVIKKEDPALVYCTTNDYGFHHFGPEATEAQLQIRQIDEVVAAIHEADRQIYITADHGMNQKHHLLDFQQLADEAGLHIFCPLKDRYKENHVQEGGILYLFLPEEKDALLALIQSRPEIEAVMTNKEAAEKLHLPLHEIGDYVIFTAPDCAFGELGGTATLVTDASRTHGSLYEQEVPLLAIHPAAPEEIYQYDIAAVLLKSL
>2799655017
MQRRSPFMNKVLILVIDGCAPEYITPEFAPNIHRLAYGFVKTVKAVVPTVTNVNHASILSGKFPSETGMVGNYYYNPVTGEEGYIEEKGFMKAETLLQAYRKRSLKTAFLTVKGKLLGVYGHAADIGISVQTPDAALLKEYGLPAPPAVSSLESSGWIVNSALAVIKKEDPALVYCTTNDYGFHHFGPEVTEAQLQIRQIDEAVAAIHEADRQIYITADHGMNQKHYLLDFQQLADEAGLHIFCPLKDRYKENHVQEGGILYLFLPEEKDALLALIQSRPEIEAVMTNKEAAEKLHLPLHEIGDYVIFTAPDCAFGELGGTATLVTDASRTHGSLYEQEVPLLAIHPAAPEEIYQYDIAAVLLKSL
>2624608179
MQRRSPFMNKVLILVIDGCAPEYITPEFAPNIHRLAYGFVKTVKAVVPTVTNVNHASILSGKFPSETGMVGNYYYNPITGEEGYIEEKGFMKAETLLQAYRKRGLKTAFLTVKGKLLGVYGHAADIGISVQTPDASLLKEYGLPAPPAVSSLESSGWIVNAALAVIKKEDPALVYCTTNDYGFHHFGPEATEAQLQIRQIDEAVAAIHEADRQIYITADHGMNQKHYLLDFQQLADEAGLHIFCPLKDRYRENHVQEGGILYLFLPEEKDALLALIQSRPEIEAVMSNKEAAEKLHLPLHGIGDYVIFAAPDCAFGELGGTATLVTDASRTHGSLYEQEVPLLAIHPAAPEEAYQYDIAAVLFKSI
>2799646532
MQRRSPFMNKVLILVIDGCAPEYITPEFAPNIHRLAYGFVKTVKAVVPTVTNVNHASILSGKFPSETGMVGNYYYNPVTGEEGYIEEKGFMKAETLLQAYRKRGLKTAFLTVKGKLLGVYGHAADIGISVQTPDTALLKEYGLPAPPAVSSLESSGWIVNAALAVIKKEDPALVYCTTNDYGFHHFGPDATEAQLQIRQIDEAVAAIHEADRQIYITADHGMNQKHYLLDFQQLADEAGLHIFCPLKDRYRENHVQEGGILYLFLPEEKDALLALIQSRPEIEAVMTNKEAAEKLHLPLHEIGDYVIFTAPDCAFGELGGTATLVTDASRTHGSLYEQEVPLLAIHPAAPAEAYQYDIAAVLFKSI
>2536982041
MYGEDADIGINAQAPDLRQLESLGLAMPPGVSDPACTEWIMSAALACVRQEAPDFIYCTTNDCCFHHYGPETEEARQQIQWIDYYIHEIHKADRQIYITADHGMNQKHRLLNVQTIAQNHGIPLFCLAPLKDRYIENHRQEGGILYLYLNNNSDRERLSALMESIPEIEMILPSEEAARRYHLPGDSIGDYVVFAAKDCAFGEIDGEYLETDSVRTHGSLWEQEIPLAAVFPAMPEEFYHYSKDIAANL
>2586792924
MKNRYFVLVIDGCAPEYLTPDTAPHIFRLAYGFIKTIKSAIPTVTNVNHACILSGRFPEDTGVTGNYYYNPDTGEEGFVEERGFMKIPTVLHTCRERGLKTAFLTVKGKVLGVYGEDADIGINAQAPDLRQLESLGLAMPPGVSDPACTEWIMSAALACVRQEAPDFVYCTTNDCCFHHYGPETEEARQQIQWIDYYIHEIHKADRQIYITADHGMNQKHRLLNVQTIAQNHGIPLFCLAPLKDRYIENHRQEGGILYLYLNNNSDRERLSALMESIPEIEMILPSEEAARRYHLPGDSIGDYVVFAAKDCAFGEIDGEYLETDSVRTHGSLWEQEIPLAAVFPAMPEGFYHYSKDIAANL
>2646383794
MKNRYFVLVIDGCAPEYLTPDTAPHIFRLAYGFIKTIKSAIPTVTNVNHACILSGRFPEDTGVTGNYYYNPDTGEEGFVEERGFMKIPTVLHTCRERGLKTAFLTVKGKVLGVYGEDADIGINAQAPDLRQLESLGLAMPPGVSDPACTEWIMSAALACVRQEAPDFVYCTTNDCCFHHYGPETEEARQQIQWIDYYIHEIHKADRQIYITADHGMNQKHRLLNVQTIAQNHGIPLFCLAPLKDRYIENHRQEGGILYLYLNNNSDRERLSALMESIPEIEMILPSEEAARRYHLPGDSIGDYVVFAAKDCAFGEIDGEYLETDSVRTHGSLWEQEIPLAAVFPAMPEGFYHYSKDIAANL
>2845757302
MKNRYFVLVIDGCAPEYLTPDTAPHIFRLAYGFIKTIKSAIPTVTNVNHACILSGRFPEDTGVTGNYYYNPDTGEEGFVEERGFMKIPTVLHTCRERGLKTAFLTVKGKVLGVYGEDADIGINAQTPDLRQLESLGLAMPPGVSDPACTEWIMSAALACVRQEAPDFVYCTTNDCCFHHYGPETEEARQQIQWIDYYIHEIHKADRQIYITADHGMNQKHRLLNVQAIAQNHGIPLFCLAPLKDRYIENHRQEGGILYLYLNNNSDRERLSALMESIPEIEMILPSEEAARRYHLPGDSIGDYVVFAAKDCAFGEIDGEYLETDSVRTHGSLWEQEIPLAAVFPAMPEEFYHYSKDIAANL
>2792649677
MDKAMILVIDGCAPEYLTRETAPDIYKLAYGFAKIVKSAIPSVTNVNHACILSGKFPEDTKMVGNYFYNPETKEEGFIEEKGFMKAETILQAYKKEGKKTAFLTVKGKVLGVYGEGVDIGISVQTPDKAILDQLGLDMPPKVQDHSSTEWIMKAALACVKKENPDFVYCTTNDFVFHHFGPETSEAKAQIRYINYFINEINKADRRIYITADHGMNQKTKLINFQHMADNKLNLYCLPPLKDRYVENHIQEGGIIYVFLDKNQNPEEFLKLAKSVPEIEKIMTNTEAAKEFHLPADRIGDYVLFAAESCAFGEVEGERLETNDVRTHGSLYERNVPLITIHPEKEEEAYNYDIAALAMNL
>2624601727
MDRCLIVVIDGCAPDYLTPETAPNIYRLAHGFVKEVQSAVPTVTNVNHACILSGKFPEDTKIVGNYYYDPDTGEEGFIEERGFMKAPTILNAYGKMGKKTAFLTVKGKVLGVYGEGADIGISVQAPDKLLLSRLGLDMPPEVSDLSSTRWIMEAALACIKEHPDFVYCTTNDYGFHHYGPETSEARLQMRWIDEYIGRIHDPGRRIYITADHGMNQKKRLLNVKHIADNKGIPLYCPLKDRYVENHIQEGGILYLFLENEKDGERLCALAEEIPEIEKILGREEAAALYHLPEDRIGDYVIFASEGCAFGEVEGEYLVTDQVRTHGSLYERQIPLAAIHPLKGEGDYQYSKDIVAHMMRDFEWRG
>2858548989
MDRCLIVVIDGCAPDYLTPETAPNIYRLAHGFVKEVQSAVPTVTNVNHACILSGKFPEDTKIVGNYYYDPDTGEEGFIEERGFMKAPTILNAYGKMGKKTAFLTVKGKVLGVYGEGADIGISVQAPDKLLLSRLGLDMPPEVSDLSSTRWIMEAALACIKEHPDFVYCTTNDYGFHHYGPETSEARLQMRWIDEYIGRIHDPGRRIYITADHGMNQKKRLLNVKHIADNKGIPLYCPLKDRYVENHIQEGGILYLFLENEKDGERLCALAEEIPEIEKILGREEAAALYHLPEDRIGDYVIFASEGCAFGEVEGEYLVTDQVRTHGSLYERQIPLAAIHPLKGEDIVAHMMRDFENAGWRLG
>2606108357
MDRCLIVVIDGCAPDYLTPETAPNIYRLAHGFVKEVQSAVPTVTNVNHACILSGKFPEDTKIVGNYYYDPDTGEEGFIEERGFMKAPTILNAYGKMRKKTAFLTVKGKVLGVYGEGADIGISVQAPDKLLLSRLGLDMPPEVSDLSSTRWIMEAALACIKEHPDFVYCTTNDYGFHHYGPETSEARLQMRWIDEYIGRIHDPGRRIYITADHGMNQKKRLLNVKHIADNKGIPLYCPLKDRYVENHIQEGGILYLFLENEKDGERLCALAEEIPEIEKILGREEAAALYHLPEDRIGDYVIFASEGCAFGEVEGEYLVTDQVRTHGSLYERQIPLAAIHPLKGEDIVAHMMRDFENAGWRLG
>2600928288
MSNKAIVIVIDGCAHEYLEQGVTQNISELGKKGFFKNVKSALPSVTNVNHATILTGSLPIEHQVTGNYFYNPESEEQGFIDGKGFLNKETILDAYAKQGKSTALLVVKGKVLQVFGDNVEFGLSTEHPDENLVKHLDMEMPPYVATPEANGWIMEACYNLIRKDNPDFIYCTTNDYTMHNYNPNHEIARKQMESIDYWIGEIYKLDREIYITADHGMTTKTLLIDLQKKMNKTSFDTVCMLPLKDRYLENHIQEGCAVYVYAKDQSQKDDIYNHLQSYSFIESIYTREEAMDQLGLPGNRIGDLVIFGTQEVAFGELEDEELAVTVRTHGSKFEQDIPLIVNARREASKYERHFDIVRYMFVSVD
>2524774567
MDKLLIIVIDGCSSDYISKENTPNFYRIAKSGFCKCAKSSIPSVTNVNHATILSGKFPYEHGIVGNYYYNKETGKQDFIENSGFIKTDTIFDVLHRKGAKTALLAVNANIMEVFGRNVDFSISVQKPNEILVRFLDMEMPKVGTLKASGWILEACHNLIKKNNPDVVYCTTSDYMMHNFAPNTNEAITHMQEIDKWIGKIYDLDREIYITADHGMNKKSKIVNLQAIMDRMKYEVVCHPPIKDRYIENHVQEGGVLYLYFKEAAKDKIIKFIEEYPCVESVCTKEEAAKKYNLPMDKIGDYVVFAGEDYAFGELDGEELETDCIRTHGSLYERAIPLIAVNAREEAAKYRYSRDIVRIILEKIE
>2596799576
MSEKTILIVIDGCAAAYISKDYTPHLYKMKAGFYSTVKAAMPSVTNVNHASILSGKFPDEHGVLGNYYYDRQTGKEGCIETSQAMKTESVIDVYRRRGKRTALLTVKGKVLDVFGRQADIGINLQRPEAAVWERLQLEAPPQVASLETYEWIFKACYQVLIEDPDFIYCTTNDYMMHHYAPDSKEAHAVMQCIDRWIGKLYDPGREIYITADHGMNPKSRCIDLQKKLAAAGYKTFCLLPLKDRYIENHPQEGGAAYVYVWEEAHIPAVLEYMKQCDYIDAAYDAATAAGAYHLPVHGIGDILAFCSEDAVFAELDGEASEMYIHSRTHGSLYERDIPLIVNARRNAAYYTYDIVRAILEG
>651578928
MSQKTLIIVIDGCAADYITPEDTPNLYRLGQAGFYSKIKSAIPSVTNVNHASILSGSFPDRHGVVGNYYYDRATGSEGFIEDSRHMKAQSVIDMYSRQGKSTALLTVKGKVLEVFGANARIGINLQKPEPALLKRLDLDTPPGVASFEAYDWIFKACYQVLENPDLVYCTTNDYMMHNYAPGSPEAKKVMQTMDRWIGRIYDLDREIYITADHGMNKKSRLIDLQKKLDMAGFNTFCLLPLKDRYLENHRQEGGAVYVYLAEGQIPKVLDYLKGCDFIDRFCDKAAAAEEFNLPADNIGDIVVLSNQDSAFAELTQDERCVTRTHGSLHEREIPLIVNARKEAEYYQCNSDIVRFILESIS
>2816502781
MPGTVTVNGTTYALPRRPTVAITVDGCAVDYLTAAIDGGHMPHLEALIAGFSADALSEMPSLTNPNNISIVTGVAPAIHGIVGNYYRDSSGAERQLTDPADLRAPSVPAVLRDAGVPVLVVTAKEKLRRLLAAGGVVSVEHAATQPIAPYGLGSAADLVGRPAPHIYEWDASIYALDIGLAAHRHAGPGLLYVSFTDYVQHREPPGSALANRFYAAFDDRLAEYLDLGFLVGITADHGMNAKHHPDGSPRLVHLEDTLRAAGLHGHAVLPITDPYVAHHGSLGSFAWLYVDPAGRDTAIEVLGNTHGIAEVYTAAEAAAGFELPPDRVGDIAVTANRNTVLGRSTAFHAAAPIPANLRSHGGSYEQRIPLILSETPSGYQDRPFRNRYILDMLLNGCA
>2820932330
MNANFTANNRTYLVPEGKLLAICADGWDPDYVDDALARDLMPRLAATLAGGGATLARAQVPTFTNPNNVTIVTGVSAAENGIAGNHYRTADGGEVQVTDPSFLRATTIHAAALEAGVGVLCVTAKDKLRALLATGGVPFSAEKAHEQTLPDAAVAAADSAHAASNPDIYDWRLSPYTVDMAVALAPRDAKIVYASLTDFVQHAAAPGEQLADDFYRAMDDSIGRALDAGFVVGLVADHGMRAKAASDGSPNVRFLDDALEAAGIRSAHTLCPITDPYVVHHAALGSLAWVHLDDPAELDRARGVIAALPGIEAVLDRSAAADAFDLPADRIGDLIVLADAETVIGKSAAAHDLSKLHGTLRSHGGLHERTVPMIVTHPLGALAGRDLRNRDLHDLLLNWLA
>2723654033
MIELCGRHYPLPRRRTAVFCVDGCAPEYLELALVDGLMPRLSRALAAGGFGRGLGQMPSFTNPNNVSIVTGQPPSVHGISGNYYFDRASGTEVPMNDPRFLRVPTLFERMEQAGVRTLCVTAKDKLRALLGATREGGPLSLSAERAAEASLPEIGVPSIPALVGRDPPGIYDWSISHYAMEMGLAIAPRIGAQLVYVSLTDYVQHKEPPRGPMSDRFYAHFDAILGAYLDAGFLCGLTADHGMSDKSAPDGSPDVRYLEDLLRAAGLDGFRVILPITDPYVVHHGALGSYATVYVPGDEGIAREALARVPGIERVLTRDEAAARLSLPADRIGDLVVLGDARTVLGKSRSYHDLSAVSRGLRSHGGLHEQAVPLVVTSPVPALVAGRALTNADIFELVLAGVD
>2856846649
MIELCDRRYALPARKTVVFCVDGCAPEHLEAALEDGLMPRLATLAAGGLFVRGRGQIPSFTNPNNVSIVTGQPTRVHGISGNTYLDAASGEEVPMNDPRFLRVPTLFERMEQAGVRTLCVTAKDKLRALLGACREGGPISLSAERAHEQAIPELGIASIPGVVGRESPSIYDWDISHYAMEMGLALHERARLLYVSLTDYVQHKEPPRGPMSDRFYARFDALYGAYLDAGFVCGVTADHGMNDKTAADGSPNVRYLEDALREAGLPGLRVLLPITDPYVVHHGALGSYATVYVDAGGARDRAAEVLARLPGVELVLPREDAARRFALPPDRIGDLVVLGDRSTVLGKSAAYHDLSAVRRGLRSHGGLHEAEVPILVSHPPRPESAQASALSNADVFDVVLNGLAA
>641346759
MIELGDRRYALPARKTVVFCVDGCGPEYLDQALADGLMPRLATLAAGGLYVRGRGQIPSFTNPNNVSIVTGQPARVHGISGNYYLDAATGEEVPMNDPRFLRVPTLFEKMEQAGVRTLCVTAKDKLRALLGACREGGPISLSAEKAHEQAIPEHGIGSITAAVGRENPSIYDWDISHYAMEMGLALHERLSATLLYVSLTDYVQHKEPPRGPMSDRFYARFDALFGEYLDAGFVCGITADHGMNDKTAQDGSPNVRYLDDALREAGLSGFRVLLPITDPYVVHHGALGSYATVYLPDDSARAAQVLGRLPGVELVLAREEAARRFALPPDRIGDLVILGDRSTVLGKSAAYHDLSAVQRGLRSHGGLHEAEVPILASHPLRPGDARPSALSNADVFDLVLNRLSA
>2841208486
MIDLCDRRYALPARKTVVFCVDGCAPEYLDQALADGQMPRLATLAGGGLYVRGRGQIPSFTNPNNVSIVTGQPARVHGISGNYYFDAASGEEVPMNDPRFLRAPTLFEKMEQAGVRTLCITAKDKLRALLGACRDGGPISLSAEKAHEQALPEHGIASITAAVGRENPSIYDWDISHYAMEMGLALHERVSATLLYVSLTDYVQHKEPPRGPMSDRFYARFDALFGAYLDAGFVCGITADHGMNDKTAPDGSPNVRYLEDALREAGLSGFRVLLPITDPYVVHHGALGSYATVYVSASAQPRAAEVLARLPGVELVLPRDEAARRFELPPDRIGDLVILGDRSTVLGKSAAYHDLSAVRRGLRSHGGLHEADVPILASHPLRPEDVRPCALSNADVFDLLLNRLSA
>2563704235
MIDLCDRRYALPARKTVVFCVDGCAPEYLDQALADGLMPRLATLARGGLYVRGRGQIPSFTNPNNVSIVTGQPARVHGISGNYYFDAASGEEVPMNDPRFLRVPTLFEKMEQTGVRTLCITAKDKLRALLGACREGGPISLSAEKAHEQALPEHAIASITAAVGRENPSIYDWDISHYAMEMGLALHERVSATLLYVSLTDYVQHKEPPRGPMSDRFYARFDALFGAYLDAGFVCGITADHGMNDKTAPDGSPNVRYLEDALREAGLSGFRVLLPITDPYVVHHGALGSYATVYAGASAQPRAAEVLARLPGVELVLRRDEAARRFALPPDRIGDLVVLGDRSTVLGKSAAYHDLSAVQRGLRSHGGLHEADVPILASHPLRPEDARPCALSNADVFDLLLNRLSA
>2733256039
VSAFGMIDLCDRRYALPARKTVVFCVDGCAPEYLDQALADGLMPRLATLAGGGLYVRGRGQIPSFTNPNNVSIVTGQPARVHGISGNYYFDADSGEEVPMNDPRFLRVPTLFERMEQAGVRTLCITAKDKLRALLGACREGGPISLSAEKAHEQALPEHGIASITAAVGRENPSIYDWDISHYAMEMGLALHERVSATLLYVSLTDYVQHKEPPRGPMSDRFYARFDALFGAYLDAGFVCGITADHGMNDKTAPDGSPNVRYLEDALREAGLSGFRVLLPITDPYVVHHGALGSYATVYACASTQPRAAEVLARLPGVELVLPRDEAARRFALPPDRIGDLVVLGDRSTVLGKSAAYHDLSAVQRGLRSHGGLHEADVPILASHPLRSEDARPCALSNADVFDLLLNRLSA
>2733269530
MIDLCDRRYALPARKTVVFCVDGCAPEYLDQALADGLMPRLATLAGGGLYVRGRGQIPSFTNPNNVSIVTGQPARVHGISGNYYFDADSGEEVPMNDPRFLRVPTLFERMEQAGVRTLCITAKDKLRALLGACREGGPISLSAEKAHEQALPEHGIASITAAVGRENPSIYDWDISHYAMEMGLALHERVSATLLYVSLTDYVQHKEPPRGPMSDRFYARFDALFGAYLDAGFVCGITADHGMNDKTAPDGSPNVRYLEDALREAGLSGFRVLLPITDPYVVHHGALGSYATVYACASTQPRAAEVLARLPGVELVLPRDEAARRFALPPDRIGDLVVLGDRSTVLGKSAAYHDLSAVQRGLRSHGGLHEADVPILASHPLRSEDARPCALSNADVFDLLLNRLSA
>2844353262
MTTSIMANGRAYRVPQAPTMVLTVDGGDPEYFRDALERGQMPRLAAMLTDGGQRLGASEMPSLTNPNNLSIVTGVSPALHGIPGNYCRLPDGSLQLLNSPEFLRAPSIHSVMHGAGVPCLMVTAKDKLRRLLGHGNVVSVEKVHEHSLADYGIDDIETLVGRPAPGVYDFGASHYAMEIGLAVFRANPHLMYVSLTDRVQHAFGPGTPQSDEYLAELDRLLGEYLDEGFVVGITADHGMSAKHGAEGDPNVIYLADHLDRAGIVFDEVVLPITDPYVKHHGALGSFAWVYLPESARARAIDLLSATAGIEEIYGREEAASIFEHPADRIGDLAIVAGAATALGTRSSEHDLTGLHGPLRSHGGRHEQLIPLIVSHPVTGDDANTLRSRDVHELVLNHLA
>2866731171
MNPATATAATTVRVNGREYRVPRRPTLVLTVDGGAPAYLDDALARGLMPRLAEILAAGGARRGLAEMPSLTNPNNLSIVTGAPPAVHGVPGNYCRLPDGSELLLNDPGLLRAPSIHAVLREAGVPVLMVTAKDKLRRLLGNGGVVSVERAAGAALPEFGVADVERLVGEPAPGVYDPEASAYAMRIGLAVHRRGAPRLLYVSLTDRVQHAAAPGDPLADRFHAGVDRLLGEYREAGFLIGITADHGMSAKHGPDGAPEVVYLADLLDAAGVVGHHVVLPITDPYVRHHGALGSFAWLHVPADQRALVRRTLAGVPGVEEVYERAESALVYGHPVDRIGDLSVAAAAGTALGGRRGEHDLSGLHGALRSHGGRHEQVVPLIVSEPVTGPHAGLLHSRDLHALLLNGTGA
>2677004991
MVTAKEKLRLLLGHGGVSISVEKAAGAGLPEYGVDDLQELIGAEAPGIYDWDASHYAMRLGLAVFRAHRARLLYVSLTDRVQHAAAPGEELSDRFFTEFDSLLGEYLDEGFVVGVTADHGMNAKHADDGSPNVHYLADVLESAGIEVQDVVLPITDPYVRHHGALGSFAWLYLDEAARPRARAVLRALPGVEEVWDRRDAATLYEHPVDRIGDLAVTASADVALGGRQRDHDLSGLHAALRSHGGRHEQPVPLITSRPVRGPRAGVLRSRDIHDLVLNHLDG
>2525749390
MNTITVNDREYQVPREPTVVFTIDGGDPDYLDDALARGIMPRLAGMLAGQYRIGASEMPSLTNPNNLSIVTGASPALHGIPGNYCRLEDGTLELLNDPRFLRAPSIHAVLAEHGVPALMVTTKEKLRRLLGRGGVSVSVEKAAEAGLPEYGVPDLVELVGEAPGIYDWNASHYAMRLGLAVYRAHRARLLYVSLTDRVQHAAGPGEELSDRFFVEFDVLLGEYLDEGFVVGITADHGMNAKHTEDGAPNVHYLTDLLEEAGVEVHDVVLPITDPYVRHHGALGSFAWLYLPERERARAREVLGALPGIEEVWDRADAATIYEHPMDRIGDLAVTASAHVALGGRAADHDLSGLHGALRSHGGRHEQPVPLITSRPVAGPLTARVLRSRDLHDLVLNHL
>2840977337
MNTTTRTITANDRVYRVPQEPTVVFTVDGGDPDYFDDALDRAIMPRLAGMLAAGGERLGASEMPSLTNPNNLSIVTGVSPALHGVPGNYCRLEDGTLELLNDPKFLRAPSIHAVLAAHDVPTLMVTTKEKLRRLLGHGGVSISVEEAAGTGLPAYGVEDLQDLVGVEAPGIYDWDASHYAMRLGLAIYRHRDLRLLYVSLTDRVQHATAPGEELSDRFLVAFDTLLGEYLDEGFTVGITADHGMNAKHAPDGTPTVHYLTDVLQDAGVEVHDVVLPITDPYVRHHGALGSFAWLYLPESARARARAVLAALPGVEEVWDRGDAATIYEHPVDRIGDLAVTAAAHVALGARERDHDLSGLHAALRSHGGRHEQPVPLITSRPVSGPLAARVLRSRDLHDLVLNHLPNE
>2834509674
MTTVIANDRTYQVPDRPVVVFTVDGGDPRYFRDGLQRGIMPRLQRMLEAGGEGVGASEVPSLTNPNNISIVTGVPPALHGIPGNYMRTPDGELVLLNDPRYLRAPSIHACFEQAGVATLMITAKDKLRQLLGNGGVSVSVECAAGAGLPAYGIESLEELVGDPAPHVYDTFSSHYGMRLGLAALRAPQLRLLYVSLTDRVQHEYAPGESEADRFFTEFDRLVGEYLDAGCTVAITADHGMNAKHDETGRPRVRFLKDLLAAAGIPVHEVVLPITDPYPRHHGALGSFAWLYLPEHRSPAREILAAVPGIEEILDAETAATLYELPVDRVGDLAVTAAADTALGASAADHDLTQLHRRLRSHGGRHEQPVPLIVSQKIAGPRAGILRNRDIHDLVLNHTAG
>2867156000
MRIGLGALRVAPAIRLLYVSLTDRVQHAYAPGEDVSDLFFTEFDALLGEYLDAGCTVAVAADHGMNAKHDENGEPRIHYLKDMLAAAGIPVEEVVLPITDPYVKHHGALGSFAWLHLPLEHRDAARRVLSALPGVEEIWDREDVATVYELPRDRIGDLAVTASADTALGSAAADHDLTQLHGPLRSHGGRHEQVVPLILSRSVDGPEAGILRSRDIHDLVLNHVGENQ
>2720463337
MTTVMANNRTYRAPDHSVVVITVDGGDPAYFHDGLSRGIMPRLQQMLDEGGVSVGASEVPSLTNPNNISIVTGVPPAIHGIPGNYCRTPEDGLVLLNDAKYLRAPSIHARFEEAGVPTLMVTTKDKLRQLLGNGGVSVSVERAAGMGIPEYGIESIEALVGEPAPGVYDPLASHYAMRIGLHALRAAPQLLYVSLTDRVQHAHAPGEDVSDLFFTEFDTLLGEYLDAGCTVAVTADHGMNAKHDENGEPRVIYLKDVLAAAGIPVEEVVLPITDPYVKHHGALGSFAWLHLPAEHRDAARRVLSALPGIEEIWDREDAATVYELPRDRIGDLAVTASADTALGSGAADHDLSQLHGPLRSHGGRHEQPVPLILSGKVDGSEAGILRSRDIHDLVLNHVG
>2866500670
MTVVTANNRAYRVPAHAVVVITVDGGDPSYFYDGLERGIMPRLQRMLDEGGVSVGASEVPSLTNPNNISIVTGVPPAIHGIPGNYCRTPEDGLVLLNDAKYLRAPSIHARFEEAGVPTLMVTTKDKLRQLLGNGGVSVSVERAAGAGIPEYGIESVEELVGEPAPGVYDPLASHYAMRIGLSALRAAPQLLYVSLTDRVQHAHAPGEDVSDLFFTEFDALLGEYLDAGCTMAVTADHGMNAKHDENGEPRVHYLKDVLEAAGIPVEGVVLPITDPYVKHHGALGSFAWLHLSAEHREPARRVLSALPGVEEIWDREQAATVYELPRDRIGDLAVTASADTALGSAAADHDLTQLHGPLRSHGGRHEQPVPLILSGSVDGPEAGILRSRDIHDLVLNHVG
>2866504095
MTVVTANNRAYRVPVHPVVVITVDGGDPSYFHDGLERGIMPRLQRMLEEGVFSLGASEVPSLTNPNNISIVTGVPPAIHGIPGNYCRTPEDGLVLLNDAKYLRAPSIHARFEEAGVPTLMVTTKDKLRQLLGNGVPSVSVERAAGAGIPEYGIESIEELVGDPAPGVYDPLASHYAMRIGLSALRVAPQIRYVSLTDRVQHAHAPGEDVADLFFTEFDALLGEYLDTGCTVAVTADHGMNAKHDANGEPRVHYLKDVLEAAGIPVEGVVLPITDPYVKHHGALGSFAWLHLSAEHREPARRVLSALPGVEEIWDREQAATVYELPRDRIGDLAVTASADTALGSAAADHDLTQLHGPLRSHGGRHEQPVPLILSGSVDGPEAGILRSRDIHDLVLNHVG
>2840002375
VNAIIVNDRSYAVPDHPVVVITVDGGDPRYFRDALERGIMPRLRKLLDEGSFGVGMSEIPSLTNPNNLSIVTGVAPALHGIPGNYCRLPDGSLELLNDPKYLRAPSIHAAFQSAGIPTLTVTAKDKLRLLLAHGGVSVSVERAAGAGIPQYGIDDVETLIGSPAPGVYDPLASHYAMRIGLAALRAHPELIYVSLTDRVQHAAAPGDELSDLFFSEFDALLGEYLEEGCTVAITADHGMNAKHDDRGEPRVHYLLDILAERGVPVHEVVLPITDPYVKHHGALGGFAWLHLPEQAVRAKEVLGGLSGIEEIWDREEAATVYELPVDRIGDLAVTAAADTALGRSREDHDLSQLHGNLRSHGGRHEQLVPLILSHPVVGPEAGTLRNRDIHDLALNRAS
>2645062084
MSTITVNDRTYTVPETPVVVITVDGGDPRYFHDALNREIMPRLAGMLTSGGSALGASEMPSLTNPNNISIVTGVSPAIHGIPGNYCRLPDGTLELLNDPRFLRAPSIHSAFEAAGIPTLMVTTKDKLRLLLGNGGVSVSVERAAGASIPVYGIDDVEALVGSPAPGVYDPLASHYAMQIGLAAIAHTPELIYVSLTDRVQHASAPGDELADLFFTEFDALLGQYLDAGCRVAVTADHGMNSKHDANGEAKVHYLEDVLQEAGIPIEEIVLPITDPYTKHHGALGSFAWIYLPEHRDRAREVLGALTGIEEIWDRESSATIYEHPIDRIGDLAVTAAADTALGRTASAHDLTQLHGALRSHGGRYEQLVPLILSHPVNGPQAGILRSRDIHDLVLNHA
>2848397610
MSITVNDRTYNAPERTVVVFTVDGGDPRYFDDALRRDTMPRLAAMLAHGGSALGASEMPSLTNPNNISIVTGVSPAIHGIPGNYCRLSDGTLELLNDPRFLRAPSIHAAFEAAGVPTLMVTTKDKLRLLLGNGGVSVSVERAAGASLEAYGIEDVEELVGEPAPGVYEPRASHYAMRIGLAALERQLKLIYVSLTDRVQHASAPGEQLSDEFFIEFDRLLGQYLDAGCLVAITADHGMNSKHDEAGEARVVYLEDTLRAAGIAIDEVVLPITDPYTKHHGALGSFAWIYLDDADRERARRALAATPGIEEVWDREASATIYEHPIDRIGDLAVTAAADTALGRTASAHDLTQLHSALRSHGGRYEQLVPLIISEPVTGPLAERYRSRDIHDLVLNNT
>2643783763
MSTVTVNDRTYTIPERTTVVFTVDGGDPRYFDDALRRDIMPRLAAMLAYGGSALGASEMPSLTNPNNISIVTGVSPAIHGIPGNYCRLPDGTLELLNDPRFLRSPSIHAAFEAAGVPTLMVTTKDKLRLLLGNGGVSVSVERAAGASLAAYGIEDVEELVGEAAPGVYEPRASHYAMRIGLAALQRQLKLIYVSLTDRVQHASAPGEELADDFFIEFDRLLGDYLDAGCLVAITADHGMNSKHDDNGEARVIYLEDALRDAGIRINEIVLPITDPYTKHHGALGSFAWIYLDDADRERARQALAAIPGIEEVWDREASATIYEHPLDRIGDLAVTAAADTALGRTASAHDLTQLHSALRSHGGRYEQLVPLIISEPVTGPLAERYVLRSRDIHDLVLNNT
>2708762297
MSTVTVNDRTYTIPERTVVVFTVDGGDPRYFDDALRRDIMPRLAAMLAAGGSALGASEMPSLTNPNNISIVTGVSPAIHGIPGNYCRLPDGTLELLNDPRFLRAPSIHAAFEAAGVPTLMVTTKDKLRLLLGNGGVSVSVERAAGAGLDAYGIEDIEQLVGEPAPGVYEPRASHYAMRIGLAALQHQLKLIYVSLTDRVQHASAPGEELADEFFIEFDRLLGEYLDAGCLIAITADHGMNSKHDEAGEARVIYLEDALRDAGVAIDEVVLPITDPYTKHHGALGSFAWIYLDDADRERARRALTAIPGIEEVWDREASATIYEHPFDRIGDLAVTAAADTALGRTASAHDLTQLHSALRSHGGRYEQLVPLIVSEPVPLAEYNVLRSRDIHDLVLNNT
>2644749063
MSTVTVNDRTYTIPERTVVVFTVDGGDPRYFDDALRRDIMPRLAAMLAAGGSALGASEMPSLTNPNNISIVTGVSPAIHGIPGNYCRLPDGTLELLNDPRFLRAPSIHAAFEAAGVPTLMVTTKDKLRLLLGNGGVSVSVERAAGASLDAYGIDDVEQLVGESAPGVYEPRASHYAMRIGLAALRHGLKLIYVSLTDRVQHAAAPGEDLADEFFVEFDRLLGDYLDAGCLIAITADHGMNSKHDATGAARVIYLEDTLRDAGIAFDEIVLPITDPYTKHHGALGSFAWIYLADADRERARRALTAVPGIEEVWDREASATIYEHPFDRIGDLAVTAAADTALGRTASAHDLTQLHGALRSHGGRYEQLVPLIISGPVTGPLERVLRSRDIHDLILNNT
>2645422504
MSTVTVNDRTYTIPERTVVVFTVDGGDPRYFDDALRRDIMPRLAAMLAAGSYALGASEMPSLTNPNNISIVTGVSPAIHGIPGNYCRLPDGTLELLNDPRFLRAPSIHAAFEAAGVPTLMVTTKDKLRLLLGNGVPSVSVERAAGAGLDAYGIDDVEQLVGEPAPGVYEPRASHYAMRIGLAALRHTPELIYVSLTDRVQHAAAPGEDLADEFFVEFDRLLGDYLDAGCLIAITADHGMNSKHDATGAARVIYLEDTLRDAGIAFDEIVLPITDPYTKHHGALGSFAWIYLPDADRERARRALTAVPGIEEVWDREASATIYEHPFDRIGDLAVTAAADTALGRTASAHDLTQLHGALRSHGGRYEQLVPLIISGPVTGPLERVLRSRDIHDLVLNNT
>2636267113
MIKVNNNKYTSKANPVVIICMDGTSFDYYEGAREVMPNLWRMIETGTMGIVDSVIPSFTNPNNMAMVTGVSPAENGICGNFYYDQDLDDEVMMNEPRYLCADSILASFSQNGKKVAIVTSKDKLRKMLSHNLNGICFSVEFADQVTLENNGIVNVTDLMHKVNPGIYDPDNSVYLIEAGVRLLEKEHFDLMYLTSTDYVQHKNAPGSEGANSFLAGIDHWIGELDKLGAVVAVTADHGMQSKTNAQGQPNVRFLEDILISEGIQTARVILPITDPYVVHHGALGSYATIYIDDSELKKASTILKQLDGVEDVLTKEQAAERFELPKDRIGDLVITGDKHTVLGHAADRHDLESVQQGLRSHGGMHEARVPIIINRQLKSERLESGNAKNREVFDFAINGTE
>2701084045
MIKVNNNKYTSKANPVVIICMDGTSFDYYEGAREVMPNLWRMIETGTMGIVDSVIPSFTNPNNMAMVTGVSPAENGICGNFYYDQDLDDEVMMNEPRYLCADSILASFSQNGKKVAIVTSKDKLRKMLSHNLNGICFSVEFADQVTLENNGIVNVTDLMHKVNPGIYDPDNSVYLIEAGVRLLEKEHFDLMYLTSTDYVQHKNAPGSEGANSFLAGIDHWIGELDKLGAVVAVTADHGMQSKTNAQGQPNVRFLEDILISEGIQTARVILPITDPYVVHHGALGSYATIYIDDSELKKASTILKQLDGVEDVLTKEQAAERFELPKDRIGDLVITGDKHTVLGHAADRHDLESVQQGLRSHGGMHEARVPIIINRQLKSERLESGNAKNREVFDFAINGTE
>2658544578
MIKVNNNKYNSKANPVVIICMDGTSFDYYEGAREVMPNLWRMIETGTMGIVDSVIPSFTNPNNMAMVTGVSPAENGICGNFYYDQDLDDEVMMNEPRYLCADSILASFSQNGKKVAIVTSKDKLRKMLSHNLNGICFSVEFADQVTLENNGIVNVTDLMHKVNPGIYDPDNSVYLIEAGVRLLEKEHFDLMYLTSTDYVQHKNAPGSEGANSFLAGIDHWIGELDKLGAVVAVTADHGMQSKTNAQGQPNVRFLEDILISEGIQTARVILPITDPYVVHHGALGSYATIYIDDSELIKASTILKQLDGVEDVLTKEQAAERFELPKDRIGDLVITGDKHTVLGHAADRHDLESVQQGLRSHGGMHEARVPIIINRQLKSERLESGNAKSREVFDFAINGTE
>2808621083
MEINNRNYPKLKKTIIGICMDGTSYPYYEAAKEVMPNLQRFIKKGSFGMVKSVIPSFTNPNNMAITTGVPPIVNGICGNFYWDTELQEEVMMNDPKYLKVPTILSEKSKNGDKVAVVTAKEKLRRMLSHNLDGICFSAEFANEATQENNGIDNVEELMGKTRPGIYDPYISVYCIEAGAKLLEHFDIMYLTTTDFVQHKYAPGDAEANDFLSKIDYWFGELDKLGAIIGITADHGMQAKTNTDGTPKVQFIEKLLDEQGITTRVILPITDPYVVHHGALGGYGTLYLDDKTQLEEAKSYLLSLDGIEKVLTNQEAVEAYELPSDRIGDLVILSDASTTIGRTSDWHDLDKVKEGLRSHGGEHAQVVPMIFNKKLNEEKLATGTCRNFDLYHFLSNGFEQEE
>2623256559
MKINNRDYPVKKTIIGICMDGTSYPYYEGAKDVMPNLQRFIKEGSMGMVKSVIPSFTNPNNMAIVTGVPPKVNGICGNFYWDTELQEEVMMNDPKYLKVPTILSEFSQSGRKVAVVTAKDKLRKMLAHNLDGICFSAEFANQATKEENGIDNVEQLMGKERPGIYDPYISVYCIEAGAKLLEHFDVMYLTTTDFVQHKYAPGSADANDFLSKIDYWLGELDKQGAIIGVTADHGMQAKTNADGSPKVQFIEQLLNEQQIKARVILPITDPYVVHHGALGGYGTLYLEDKSQLNAAKDYLLGLDGIETVLTNAEAVERYELPGDRIGDLVVLSDAATTIGRTPDWHDLEKVKEGLRSHGSEHSQDVPMIFNKKLNAEKLSSGKSRNFDLFHYLSNGF
>2523299712
MNINNRNYPRKQTIIGICMDGTSYSYYEGAKEMMPNLQRFIKEGSMGIVKSVIPSFTNPNNMAIVTGVPPKVNGICGNFYWDTELQEEVMMNDPKYLKVPTILSEFSKNGRKVAVVTAKDKLRKMLAHNLDGICFSAEFANLATLEENGIENVEELMEKERPGIYDPYISVYCIEAGAKLLEHFDVMYLTTTDFVQHKYAPGSPDANDFLSKIDIWLGELDKLGAIIGVTADHGMQSKTNPDGSPKVQFIEQLLNAQNIKSRVILPITDPYVVHHGALGGYGTLYLEDKSQLKTAKDYLLSLEGIEKVLTNAEAVEKFELPGDRIGDLVVLADSSTTIGRTPDWHELDKVKEGLRSHGGEHCQEVPMIFNRKLNAEKLASGTSRNFDLFDFLSNGFSI
>2837432212
MNINNRNYPEKRTIIGICMDGTSYPYYEGAKEVMPNLQRFIREGSMGMVKSVIPSFTNPNNMAIVTGVTPKINGICGNFYWDTELQQEVMMNDPKYLKVPTILSELSKNGRKVAVVTAKDKLRKMLAHNLEGICFSAEFANQATVGENGIDNVEELMGKERPGIYDPYISVYCIEAGAKLLEHFDVMYLTTTDFVQHKYAPGSPDANDFLSKIDLWLGELDKLGAIIGVTADHGMQAKTNSDGSPKVQFIEQLLDAQNIKSRVILPITDPYVVHHGALGGYGTLYLEDKSQLQLAKEYLLGLDGIEKVLTNAEAVEEYELPGDRIGDLVVLADAATTIGRTPDWHELDKVKEGLRSHGGEHCQEVPMIFNKKLNAEKLTSGTCRNFDLFHFLSNGFS
>2744165978
MKINDRNYPEKQTIIGICMDGTSYPYYEAAKEVMPNLQRFIKEGSMGMVKSVIPSFTNPNNMAIVTGVTPKVNGICGNFYWDTELQEEVMMNDPKYLKVPTILSELSKNGRKVAVVTAKDKLRKMLAHNLEGICFSAEFANQATLEENGIENVEQLMGKERPGIYDPYISVYCIEAGAKLLEHFDVMYLTTTDFVQHKYAPGSADANDFLSKIDLWLGELDKLGAIIGVTADHGMQAKTNPDGSPKVQFIEQLLDAQDIRSRVILPITDPYVVHHGALGGYGTLYLEDKSQLQAAKDYLLSLDGIEKVLTNAQAVEEYELPGDRIGDLVVLADSATTIGRTPDWHELDKVKEGLRSHGGEHCQVVPMIFNKKLNAEKLASGTSRNFDLFHFLSNGFS
>2592974046
MNINDRNYPKKQTIIGICMDGTSYPYYEGAKEVMPNLQRFIKEGSMGMVKSVIPSFTNPNNMAIVTGVTPKVNGICGNFYWDTDLQEEVMMNDPKYLKVPTILSELSKNGRKVAVVTAKDKLRKMLAHNLDGICFSAEFANQATMEENGIENVEQLMGKERPGIYDPYISVYCIEAGAKLLEHFDVMYLTTTDFVQHKYAPGSPDANDFLSKIDLWLGELDKLGAIIGVTADHGMQAKTNADGSPKVQFIEQLLDAQNIKSRVILPITDPYVVHHGALGGYGTLYLEDKSQLQAAKDYLLSLDGIEKVLTNAEAVEEYELPGDRIGDLVVLADSATTIGRTPDWHELDKVKEGLRSHGGEHCQVVPMIFNKKLNAEKLASGASRNFDLFHFLSNGFA
>2595662541
MKINDRNYPKQKQTIIGICMDGTSYPYYEGAKEVMPNLQRFIKEGSMGMVKSVIPSFTNPNNMAIVTGVTPKVNGICGNFYWDTELQEEVMMNDPKYLKVPTILSELSKNGRKVAVVTAKDKLRKMLAHNLDGICFSAEFANQATLEENGIENVEQLMGKERPGIYDPYISVYCIEAGAKLLREHFDVMYLTTTDFVQHKYAPGSPDANDFLSKIDFWLGELDKLGAIIGVTADHGMQAKTNPDGSPKVQFIEQLLDAQNIKSRVILPITDPYVVHHGALGGYGTLYLEDKSQLQAAKDYLLSLDGIEKVLTNSEAVKEYELPGDRIGDLVVLADSATTIGRTPDWHELDKVKEGLRSHGGEHCQVVPMIFNKKLNAEKLASGASRNFDLFHFLSNGFS
>2635107361
LYFSAKFKKNSKYSMNINSRNYPKKQTIIGICMDGTSYPYYEGAKEVMPNLQRFIKEGSMGMVKSVIPSFTNPNNMAIVTGVTPKVNGICGNFYWDTELQEEVMMNDPKYLKVPTILSELSKNGRKVAVVTAKDKLRKMLAHNLDGICFSAEFANQATLEENGIENVEQLMGKERPGIYDPYISVYCIEAGAKLLEHFDVMYLTTTDFVQHKYAPGSPDANDFLSKIDLWLGELDKLGAIIGVTADHGMQAKTNPDGSPKVQFIEQLLDAQNIKSRVILPITDPYVVHHGALGGYGTLYLEDKSQLQAAKDYLLSLDGIEKVLTNAEAVEEYELPGDRIGDLVVLADSATTIGRTPDWHELDKVKEGLRSHGGEHCQVVPMIFNKKLNAEKLASGASRNFDLFHFLSNGFS
>2835199630
MNINDRSYPKQKQTIIGICMDGTSYPYYEGAKEVMPNLQRFIKEGSMGMVKSVIPSFTNPNNMAIVTGVTPKVNGICGNFYWDTDLQQEVMMNDPKYLKVPTILSELSKNGRKVAVVTAKDKLRKMLAHNLDGICFSAEFANQATLQENGIENVEQLMGKERPGIYDPYISVYCIEAGAKLLREHFDVMYLTTTDFVQHKYAPGSADANDFLSKIDLWLGELDKLGAIIGVTADHGMQAKTNPDGSPKVQFIEQLLDAQKIKSRVILPITDPYVVHHGALGGYGTLYLEDKSQLKAAKEYLLSLDGIEKVLTNKEAVEEFELPGDRIGDLVVLADSATTIGRTPDWHELDKVKEGLRSHGGEHCQEVPMIFNKKLNAEKLASGTSRNFDLFHFLSNGFS
>2792179157
MNINDRNYPKKQTIIGICMDGTSYPYYEGAKDVMPNLQRFIKEGSMGMVKSVIPSFTNPNNMAIVTGVTPKINGICGNFYWDTDLQEEVMMNDPKYLKVPTILSELSKNGRKVAVVTAKDKLRKMLAHNLDGICFSAEFANQATLEENGIENVEELMGKERPGIYDPYISVYCIEAGAKLLEHFDVMYLTTTDFVQHKYAPGSADANDFLSKIDLWLGELDKLGAIIGVTADHGMQAKTNPDGSPKVQFIEQLLDAQNIKTRVILPITDPYVVHHGALGGYGTLYLEDKSQLNAAKDYLLSLDGIEKVLTNEEAVEEFELPGDRIGDLVVLADAATTIGRTPDWHELDKVKEGLRSHGGEHCQVVPMIFNKKLNAEKLASGTSRNFDLFHFLSNGFS
>2716855024
MVNINGRDYKTPNIPVVGICIDGCDPTYLNSVDMPHLQRIIDSGCSGLAQSVIPSFTNPNNIAIVTGVTPDINGIPGNYYFDEATNQEVMMDDPKYLRVPTILSAFAETDLEVAAITTKEKLRGFLSHNLQGISFSVEKGESTTVAQNGICDISDLVGRIAPNIYDPEASVYCLEAGFQLLQRQHIDLMYLSTTDFVQHKFAPEAAQAIHFYKKLDYLLGEFHRKDVVIGITADHGMNDKIRNDGTPDIQYLESLLRDVGIKARVILPITDPHVVHHGGLGSFATVYMPDDRANALDFLMNVPGVENVFEKHVAASKFSLPADRIGDLVVLGDRTTVLGRTPEWHDLSNVTKGLRSHGGIHESTVPFIVNRPLKAPRLENNDMRNFDLFEVLCNGVE
>2788348681
VSPASDLTVNGRSYSIPQTPVVGICLDGCEPAYLDEAATVMPALQAMIAAGARGEAHGVVPSFTNPNNVAIITGAPPEVNGIPGNFYYDAEADEEVLMQEARWLRCPTLLAAFARKGVDVATVTTKDKLRAFLSQGLPSTAIRFSVEKAHEATLEINGIEAVSDMVGRDNPGIYDPEASVFCIEAGARLMTRAPRVLYLSTTDFVQHKHVPGTAVANTFYARLDLFLGELHRSGAVVGITADHGMNTKTKTDGSPKVEYLETRLRDSGVAEARVILPITDPYVVHHGALGSYATVYVDADVQQATACLQAVDGVERVLTRDEAARTFQLPPDRIGDLVVLADRDTVLGRTPEWHDLKDVATGLRSHGGLHEATVPFIVNRPLADEQLAAGELRNFDLFHVLCNGLR
>2788349216
MSSDAASSXLQVNGRDYTMPRVPIVGICLDGCEPAYLDEAASQMPHLAAIVSDGVRGEAHTVVPSFTNPNNVAIVTGVPAAINGIAGNFYYDAETDSEVLMNDPRWLRCPTLLATFSQAELDVAAVTTKDKLRAFLAQGLAEGAVAFSVEKADEAQVATHGIGGVLEMVGRANPGIYDPEASVFCIEAGARLMDRKTDVLYLSTTDFVQHKWAPQEPEAIAFYARLDEFLGQLHASGAIVAITADHGMNGKTMEDGSPNVRYLETILVDSGVAEARVILPITDPYVVHHGALGSYATVYVDNHHVTVAAQRLRGIDGVEAVHTRAEAVERFQLPPDRIGDLVVLADRGTVLGRTPDWHDLSDVADGLRSHGGLHEATVPFIVNRPLNGEQLEAGKLRNYDLFQVLCDGWA
>2814919872
MSSDAASSRLQVNGRDYTMPRVPIVGICLDGCEPAYLDEAASQMPHLAAIVSDGVRGEAHTVVPSFTNPNNVAIVTGVPAAINGIAGNFYYDAETDSEVLMNDPRWLRCPTLLATFSQAELDVAAVTTKDKLRAFLAQGLAEGAVAFSVEKADEAQVATHGIGDVLEMVGRANPGIYDPEASVFCIEAGARLMDRKADVLYLSTTDFVQHKWAPHEPEAIAFYARLDEFLGQLHASGAIVAITADHGMNGKTMEGGSPNVRYLETILVDSGVAEARVILPITDPYVVHHGALGSYATVYVDDHHVTVAAQRLRGIDGVEAVHTRAEAAERFQLPPDRIGDLVVLADRGTVLGRTPDWHDLSDVADGLRSHGGLHEATVPFIVNRPLNGEQLEGGKLRNYDLFQVLCDGWA
>2814941429
MSSDAASPSRLQVNGRDYTMPRVPIVGICLDGCEPAYLDEAASQMPHLAAIVSDGVRGEAHTVVPSFTNPNNVAIVTGVPAAINGIAGNFYYDAETDSEVLMNDPRWLRCPTLLATFSQAELDVAAVTTKDKLRAFLAQGLAEGAVAFSVEKADEAQVATHGIGGVLEMVGRANPGIYDPEASVFCIEAGARLMDRKADVLYLSTTDFVQHKWAPHEPEAIAFYARLDEFLGQLHASGAIVAITADHGMNGKTMEDGSPNVRYLETILVDSGVAEARVILPITDPYVVHHGALGSYATVYVDDHHVTVAAQRLRGIDGVEAVHTRAEAAERFQLPPDRIGDLVVLADRGTVLGRTPDWHDLSDVADGLRSHGGLHEATVPFIVNRPLNGEQLEAGKLRNYDLFQVLCDGWA
>2682236680
MVRGGGFNGAIMTSVNGREYSRARPVVGVCIDGSDQAYLTAAAEGMPNLQAICQRGHHGLVHTVIPSFTNPNNIAIVTGTTPDVNGIPGNFYYDAEADEEVMMNDPKYLLAPTILEAFSLSGRSVAAVTTKDKLRRFLARGLRGICFSVERACETTVGEHGIEGVRDLIGREHPGIYDPEASVYCLEAGVRLLQHYPDLMYLSTTDYVQHKYAPGSPEANRFYARLDFFLGQLDAQDVILGVTADHGMNAKVKPDGTPRVEFIETRLKAEGVADARVILPITDPYVVHHGALGSYATVYASADHVTCAEEILKAVPGVEMVLTREEAVSRFSLPGERIGELVVLSDRNTVLGRTPEWHDLSAVESGLRSHGGLHESVVPMVLNRPLKPERLTSGRARNFDLFDFLCNGTK
>2814893149
MINVNNRSYRPDKTIVGVCIDGCAQDYLDAAADVMPNLRAIAARGASGLVDTVIPSFTNPNNVAIVTGAPPAVNGIPGNFYYDTAADEEVLMNDPRFLRAPTILAAFHTAGHQVAAVTTKDKLRLFLSQGWLGINFSVEKAREATADEHHIADVIGLVGRDNPGIYDPEASVYCLEAGARLLEHHDLDLLYLSTTDFVQHKWAPGAPEANAFYARLDRFIGELDAQDILLGLTADHGMNAKTNADGSPKVQFIETILVQEGIAEARVILPITDPYVVHHGALGSYATIYVEADHVEAAAAILRTVPGIEKILSRDEAAATYQLPPDRIGELVVLADRDTVLGRTPDWHDLADVAAGLRSHGGLHEGVVPMIFNRPLRDDQLASGQARNWDLFDFLCNGVV
>2514361289
MDMLTGTRTATVAVNGRDYRLPERPVAVVCLDGCDSEYLDVGQKAGELPFFAHCLAKGFAAQALAAMPTFTNPNNASLVTGVPPALHGVSGNFYLDRATGETVMVTGDAEMRAPTILAAMADAGVPTAMVTAKDKLRAALAKGLPIGPGIAVSAQHASAARESTHGIGDLTALLGQPEPDQYSAELSLFVLDTGIALARRGKARLMYLSLSDYVQHRHAPQSEEARAFMRALDARLGTLAALGWVVAATADHGMTDMARPDGSPEIVFVGDLLDARFGAGTTQVICPITDPFVRHHGALGGLVRVHLPSVDDVLATLRAEPRLLEVLPGEEACARYGMAPHMEGDVTVIARRGVALGSRAAEHDLAQLGERLRSHGGLAEQVVPFLLSEPLSAAASRQELRNFDIFDAALNGVE
>2792254492
MDSIDTIRGVTVNGRNYRLPQRPVAVACLDGCDPEYLAVGLAAGELPFFAHCLAQGFSGQALAAMPTFTNPNNASLVTGVPPAVHGVSGNFYLDRATGETVMVTGDAEMRAPTILAAMAGAGIATGMVTAKDKLRAALAKGMPIGAHGIALSAQQAASAREATHGIGDMAALLGQPEPDQYSAELSLFVLDAGLELARLGKARLLYLSLSDYVQHRHAPDSPEARAFLRAVDARLGALHEAGWLVAATADHGMTDMARADGSPEVVFVGDLLDARFGEGVTRVICPITDPFVKHHGALGGLVRVHVAGGPSVEDIIATLREDARLEEILPGAEACRKHGMAPHMEGDVTVIARRGVALGSRAADHDLAQLGERLRSHGGLAEQTVPFLLSAPLDPAAARGALRNYDIFDAALNGVA
>2838103696
MVTTVPLHEAASGDATDETGRTVSVNGRTYRLPRRPLVLICFDGCDPAYLETAVGTGLIPTIDRMGREGFAATALSAMPSFTNPNNLSVVCGAPPSVHGVAGNYYLDRETGETVMMTDTRSLKAPTVLAALAREGVATAVVTAKDKLRQALALDLDGISVSAECADKVDEATNGIASVVDLLDAPLPDRYSPELSLYVLDLGLELLRRERARLLYLSLSDYVQHRHAPGAPEADAFLAAVDRRLAAFLAAGADIAIIADHGMTDMAKADGTANVVFVADEIEARFGEGAARVICPITDPFVRHHGALGGLVRVHVPELNVAALGAFLADIPGIERVLPREEAARVLETPWEAEADFVLTGEKGVALGSHEAEHDLTALGERLRSHGGFHEQRVPFLLSRPLRADKTEPLRNFDVLDFALNGTE
>2521728758
MQQGRDPISSVLVERHVRGTIHATVNGRDYALEPQPVVVICADGCSPEYIDAVVDADRAPALARMRKRGHDGQALAAMPTFTNPNNLSIVTGAPPSVHGISGNYTLDRANRRAVMMLDDSGMIGDTIPGALSQAGARVAVITAKDKLRKALSRGLDGISGSAEHAEHLRQLVGPTFKAAAPDKYSADLSLFVLDAGVSLLRQGRVDLMYLSLSDYVQHAHAPDAPEALDFMASLDRRIASILDLDAVLGVVADHGMTDMALPDGTPNVVWLGDILDARFGAGATRVICPITDPFGRHHASLGGFVRVYLPAIDAEAARSLLSHTPGVDLVLTGAQAAARFDLPPEAEGDLVVIGGHGFALGACRADHDLSQLGTRLRSHGGLAEQKVPFLLSHPLAPDRLSSQARVWDIFDAAINGVT
>2620501312
MPAFAAGDPRVTPIAATVNGRRYALGPRPVVVICADGCSPEYVDAVIAAGRAPALARMRATGFDGAALAAMPTFTNPNNLSIVTGAPPSVHGISGNYTLDRATRSEVMMLDDSGMIGETIPGALSQAGARVGVITAKDKLRKALSRGLDGLSGSAERAEELQRAVGPAFTAAAPDKYSADLSLFVLDAGVSLLRQRRADLMYLSLSDFVQHAHAPNAFEALDFMAALDRRVAEFVELGAVVGIVADHGMTDMARPDGTPNVVWLGDILEARFGEGTTRVICPITDPFGRHHGSLGGFVRVYLPAIDAGAARDLLARAAGVDLVLTGAEAAARFDMPPAAEGDLAVIGAPGFALGACRADHDLSQLGTRLRSHGGLAEQEVPFLLSHPLVPNRMSKGARVWDIFDAAINGVT
>2802699870
MITVNGRKYSLPGRTVVVICYDGCDPNYIADSAIRGISPAITSMARTGFYASGLSAMPSFTNPNNVSIVCGAPPSVHGISGNYWFDREAGKEVMMVNAGPLAAPTILAEMAKAGVKVAAVTAKDKLRGALAAGLGPGNVGIAFSAEKADQCTLAENGVDAADVMSGRMLPDQYSPDLSLFVLDAGVRLVESGRADLLYLSLSDFVQHAHAPGARESDDFMQAVHARVARLLGLGATVGIVADHGMTDLSLHGGEPNILYLGALLDNRFGEGRTKVICPITDPFVRHHGALGGFVRVHILDRLDRDEVLRFISSTPGVHTALVREEACRKLELNFEREGDIAVIGAKGVALGSHKGAHQLEQLGARLRSHGSFAERDIPFVVSRPIKAAERGDAPIYNYDIFHFVLNGAE
>2837193922
MNAARSNVQVEVNGRSYRAPGRPVVVICYDGCDPAYLADAAIRGLTPALSAMMAEGFYSSALSAMPSFTNPNNVSIVCGAPPRVHGVSGNYWFDRDTGKEVMMTDAGPLRAPTILARLAAAGVKVAAVTAKDKLRKVLAAGLGPGLPGLAFSAERADTCTVGEHGLDAAEALGPAKVPDQYSPELSLFVLDAGLRLLGQRGSELVYLSLSDFVQHAHAPGAAASDDFIRAVDARMAAFLAAGAIVGVVADHGMTDLSLHDGSPNILYLGDLLDQRFGAGRFKVICPITDPFVRHHGALGGFVRVHVLDGSDPAPLRDFVAGLPGVHLALTRDEACARFDLPPEREGDVTVVAEKGVALGTRQGEHRLDELGARLRSHGSLAERPVPFVLSQPLNPDRARAAPLYNYDIFDFALNGTE
>2782309009
MVRCTMSIEVNGRVYACPARPSVVICYDGCDPAYVADAVIRGVSPRLKQMLADGFYANALSAMPSFTNPNNVSIICGAPPRVHGISGNYWYDRATKTEVMMTDAGPLSAPTVLASLSQAGVKVAAVTAKDKLRKALAVGLGPGASGIAFSAEKARSCTVEEHGIDSAEAQGDAPVPDQYSPELSLFVLDAGVRLLKAARAELLYLSLSDFVQHAYAPGAPQSDAFMKAVDDRIGALLDLGAVVGVVADHGMTDLSLADGTPNILYLGDVLDARFGPGCLKVICPITDPFVRHHGALGGFVRVHVVGEADHAEVRDFIAGLPGIQHALIREDACRMFELPMEREGDVTVVASKGVALGTSKGAHKLEELGARLRSHGSLAERDVPFAVSSPLNAEKARSGQLYNYDIFDYVLNGTQ
>2676846717
MVRCTMSIEVNGRFYARPVRPSVVICYDGCDPAYVADAVIRGVSPRLKRMLADGFYANALSAMPSFTNPNNVSIICGAPPRVHGISGNYWYDRATKTEVMMTDAGPLSAPTVLASLSQAGVKVAAVTAKDKLRKALAVGLGPGASGIAFSAEKARSCTIEEHGIDSAEAQGDAPVPGQYSPELSLFVLDAGVRLLKAARAELLYLSLSDFVQHAYAPGAPQSDAFMKAVDDRIGALLDLGAVVGVVADHGMTDLSLADGTPNILYLGDVLDARFGPGCLKVICPITDPFVRHHGALGGFVRVHVVGEADHAEVRDFIAGLPGIQHALIREDACRMFELPMEREGDVTVVASKGVALGTSKGAHKLEELGARLRSHGSLAERDVPFAVSSPLNAEKARSGQLYNYDIFDYVLNGTQ
>2644734888
MVRCTMSIEVNGHVYARPARPSVVICYDGCDPAYVADAVIRGVSPRLKRMLADGFYANALSAMPSFTNPNNVSIICGAPPRVHGISGNYWYDRATKTEVMMTDAGPLSAPTVLASLSQAGVKVAAVTAKDKLRKALAVGLGPGASGIAFSAEKARSCTIEEHGIDSAEAQGDAPVPDQYSPELSLFVLDAGVRLLKAARAELLYLSLSDFVQHAYAPGAPQSDAFMKAVDDRIGALLDLGAVVGVVADHGMTDLSLADGTPNILYLGDVLDARFGPGCLKVICPITDPFVRHHGALGGFVRVHVVGEADHAEVRDFIAGLPGIQHALIREDACRMFDLPMEREGDVTVVASKGVALGTSKGAHKLEELGARLRSHGSLAERDVPFAVSSPLNAEKARSGQLYNYDIFDYVLNGTQ
>2845812620
MIEGGFHATALSAMPSFTNPNNVSIVCGVPPSVHGVSGNYWYDRETGREVMMTDAGPLRAPTILAGLAQVGVKVAAVTAKDKLRKALGVGLGPGLPGIAFSAEKASLATVEEHGLSAEEAQGGCPVPDQYSPELSLFVLDAGLRLLKAGRAQVLYLSLSDFVQHAHAPGAPESDAFIRAVDARIGALLDAGATLGIVADHGMTDLSLADGTPNILYLGDRLDARFGVGATRVICPITDPFVRHHGALGGFVRVHIGDLAHDEVRDFVGGLPGVELALLREEMCRRFDQPAEREGDVAVIGVKGVALGTHHGAHALGDLGARLRSHGSLAERNVPFLVSSPLNSTRAATQPLHNYDIFDFVLNGTRG
>2644727535
MAERGFYGSAHSAMPSFTNPNNVSIVCGAPPSVHGVSGNYWYDRETGEEVMMTDAGPLGAPTILAGLSEAGVKVAAVTAKDKLRKALAVGLGEGRRGIAFSAEKASTCTLTEHGILGEEAQAGRPIPDQYSPDLSLFVLDAGLRLLQSGRAQVLYLSLSDFVQHAHAPGAPESDAFIRAVDARVGAFIDAGATVGIVADHGMTDLSLADGSPNILYLGDRLDARYGAGTTRVICPITDPFVRHHGALGGFVRVHILSALDHGEVRDFLAGLPGVQHALLRDEVCRRFDLPMEREGDVAVIAGKGVALGTRQGAHALGELGARLRSHGSLAERDVPFLVSHPLNATKARSQQLHNYDIFDFVLNGTRA
>2741049123
MLNTPVEVNKRGYCVPSSPKVVICYDGMDPSYLADAAIRGISPRLSAMAAHGLYASAHSAMPSFTNPNNVSIVCGAPPSVHGVSGNYWYDRATGLEVMMTDAGPLRAPTILASLAQIGVKVAAVTAKDKLRKALAVGLGEGRQGIAFSAEKAASCTVAEHGISGEEAQAGQPVPDQYSPELSLFVLDAGLRLLQSGRAQVLYLSLSDFVQHAHAPGAPESDAFIRAVDARVGAFLDAGATVGIVADHGMTDLSLADGSPNILYLGDCLDARYGVGATRVICPITDPFVRHHGALGGFVRVHILGDQDHDEVRGFLGRLPGVQLALLREEMCRRFDQPIEREGDVAIIASKGVALGTHDGAHALGELGTRLRSHGSLAERDVPFLVSHPLNTAKAATQQLHNYDIFDFVLNGACV
>2619132063
MLNKARADLIYINDREYHLPNKPAVVICYDGMDPSYLADATTRGLSPNLSAMAQHGLYASAHSAMPSFTNPNNVSIVCGAPPRVHGISGNYWYDRATGEEVMMTDAGPLGAPTILAGLSEAGVKVAAVTAKDKLRKALAVGLVGDGGGIAFSAEKASACTLAEHGIAGEEAQAGEPVPDQYSPELSLFVLDAGLRLLSSGRAEVLYLSLSDFVQHAHAPGAPDSDAFIRAVDRRVGALLDAGAMVGIVADHGMTDLSLVDGSPNILYLGDRLDARYGAGQTRVICPITDPFVRHHGALGGFVRIHVLGDLDHAEVRDFLSRIPGVELALLREDMCRRFDQPMEREGDVAVIAGKGVALGTHDGAHALAELGTRLRSHGSLAERNVPFLVSHPLTAAKAATEQLHNYDIFDFVLNGTRA
>2755618664
MSDTSIYINGRRYYLPLNPKIVICYDGMDPSYLADAVIRGISPRLSVMAEHGFYASAHSAMPSFTNPNNVSIVCGAPPSVHGVSGNYWYDRDTGQEVMMTDAGPLRAPTILAGLAGAGVKVAAVTAKDKLRKALAVGLAGEGGIAFSAEKAAGATQAEHGISGDEAQAGHPVPDQYSPELSLFVLDAGLRLLRSGRAEVLYLSLSDFVQHAHAPGAPESDAFIRAVDARVGALLDAGATVGIVADHGMTDLSLADGRPNILYLGDRLDARFGAGATRVICPITDPFVRHHGALGGFVRVHILGDLDRDAVRAFLGRLPGVELALLREEMCRRFDQPMEREGDIAVIAGKGVALGTHDGAHALGDLGARLRSHGSLAERDVPFLVSEPLDAAKAATQQLHNYDIFDFVLNGTRIA
>2714726983
MAEQGFCASVHSAMPSFTNPNNVSIVCGAPPRVHGISGNYWYDRATGEEVMMTDAGPLGAPTILAGLAEAGVKVAAVTAKDKLRKALAAGELPGIAFSAEKASTSTRAEHGIAGAEIQAGQPVPDQYSPELSLFVLDAGLRLLRSGRAQVLYLSLSDFVQHAHAPGAPESDAFIRAVDDRVGALIDAGATVGIVADHGMTDLSLADGSPNILYLGDRLDARYGAGQTRVICPITDPFVRHHGALGGFVRVHILGDLEHDEVRAFLSRLPGVELALSREEMCRRFDQPMEREGDVAVIAGKGVALGTHEGAHALGELGARLRSHGSLAERNVPFLVSQPLNAMKAATEQLHNYDIFDFVLNGTRN
>2798974702
VPDNSIYTNGRGYLLPKIPIVVICYDGFDPSYLADAAIRRISPRVSDMAENGFYASAHSAMPSFTNPNNVSIVCGAPPRVHGISGNYWYDRATGKEVMMTDAGPLSAPTILAGLSQAGVKVAAVTAKDKLRKALAVGLGEGLQGIAFSAEKASACTVAEHGISGEEAQAGQPVPDQYSPELSLFVLDAGLRLLRTGRAQVLYLSLSDFVQHAHAPGAPESDAFIRSVDRRVGALLDEGATVGIVADHGMTDLSLADGSPNILYLGDRLDARYGAGQTRVICPITDPFVRHHGALGGFVRVHILGDLDHDEVRDFVSRLPGVELALPREEMCRRFDQPMEREGDVAVIAGKGVALGTHKGAHALGELGARLRSHGSVAERDVPFLVSQPLNATKAATEQLHNYDIFDFVLNGTRN
>2829735203
LLALDPETAIVNGRRYARPARPVVVICFDGCDPAYLAAAGAAGATPALDHLRRTGFDGRADAVMPTFTNPNNVAIVCGAPPAVTGVSGNYYLDRATGREVMVVDGHTMRADTILAGLAGIGVRVGLVTAKDKLLAALSRGLDGIALSAETAEAAVAAIGPVGDWTAAPDRYSADLSLFVLDAGIALVERHGLELVYLSLSDFVQHAHAPGAPEAIAFMAAVDRRVGRLAETALVAIVADHGMNDMADAAGRPRVVFVEDAIAARFGPGAARVICPITDPFVRHHASLGGFVRVHLAAGIDRDAVRTLVAGLEGVGLVLGREEACARFDLPPEPEGDLAVIAAPGHALGARAADHDLAALGARLRSHGGLAERRVPFLLSRPLSPARAADGRLANFDIFDFALNGVD
>2828001228
MTTLPAEQGDRKIVALNGRDYRWPSRTSVVVCFDGCDPDYIAAASAAGLVPTLDRMRRDGFAEIALAAMPTTTNTNNVSIVCGVPPAIHGVSGNYYIDRATGEEIMMLDDRPMTAETILSAFSQEGAAVVAITAKDKLRKALARNLRGIAFSSQHADETTMGEHGIIDVPGLVGRAVPDQYSEDLSLYVLDAGIALVAAKRPDLVYLSLSDYVQHKHAPGTPEADAFMVAVDERLAKLLDLGAVVGVVADHGMSDMSTAEGTPNVIYVGDRLEDAFGRGCAKVICPIADPFVRHHGALGGFVRVHMPDLDPAEVAAFLKGIDGIDDALLAQEACSRFDLPMDKEGDVAVIAHKGVALGARAADHDLSALGKRLRSHGGLAEQPVPFLVSHPLDAARARAGTLRNYDIFDAVLNGVE
>2776267927
MLLKSSANPENRPSLHINGRTYRWPVKPVVVVCFDGCDLAYLDAASTAGRIPTIDRMRREGFGSTALAAMPTFTNPNNISIVCGAPPAIHGVSGNYYIDRETGREIMMVDATPMRAETILGRFSQDGARVAIVTAKDKLRKALAYNLQGIAFSAEKAPESTMGEHGIDNVPELMGRSTPDQYSAELSLYVLDAGIKLLAERTPELIYLSLSDYVQHKHAPGTPEADDFMEAVDKRIAALLANGAVVGIVADHGMNDMSTSTGEPNVIYLGDLLDAEYGEGSTRVICPIADPYVRHHGALGGFVRVHLPEQVAAFIRAWPGIEEVLVRADVCRRFELPEDKEGDVAVIGLRGVALGARAVDHDLTALGERLRSHGGLAEQNVPFILSHPLRADRARTSALRNFDIFDFALNGVE
>2598002384
MQYSSVTQPTTGSDAQIEVNGRVYNWPRVPTVIICFDGCDPDYIAAASSAGIVPALDRMRRDGFATTALAAMPTFTNPNNVSIVTGVAPAHHGVSGNFYIDRTSGQEVMMVDASPVRAPTILSAFSRAGAKVAAVTAKDKLRKALGKDLKGIVFSAEKADCCSEAENGIADVPARIGRSVPHQYSADLSLFVLDAGLKLLADYRPDLIYLSLSDYVQHAYAPHEPEALAFMAEVDQRLGALLAEGTLVGIVADHGMSDMAHADGSPNVLYLGDQLDAVFGLGRTRVICPITDPFVRHHGALGGFVRVHLDPVLLASDVVSFLAGLPGVGLALTGDDAAARFELPPDREGDVCVIAAKGIALGARACDHELSNLGARLRSHGGLAEQRVPFILSHRLRASAPDERTLRNFDIFSVALNEVD
>2835231041
SFTTITCSYERLPMSECNNINNDKKTVRVNGREYRWPVQPTVVVCFDGCDPEYIDAASKAGLIPNIDSMRSSGFASKALACMPTFTNPNNVSIVCGVPPNVHGVSGNFYFDRETGKDVMMVDSTPVRAPTLLAAFSRAGAKVVAITAKDKLRKALGKDLDGIAFSAEKANEATQAENGISNVEALVGRHAPDQYSADLSLFVLDAGIKLLETHRPDISYLSLSDYVQHKHAPDDPAALEFMVAVDQRLGKMLALGARLGIVADHGMSDMADAEGNPRIVYLADRLSAAFGADKCRVICPITDPFVRHHGALGGFVRIHLPDIDIHEVLAFVRAIPGVALALPRDEVCLKFDVADDREGDIAVIATKGVALGAGKADHDLSQLGTRLRSHGGLTEQVVPFITSIPVKANPTHRLRNFDIFCAVLNAL
>2788606714
MPECNNIYSDKKTVTVNGREYQWPVQSTVVVCFDGCDPQYIDAASQAGLIPNLDKMRGSGFAGKALASMPTFTNPNNVSIVCGVSPNVHGVSGNFYFDRETGKDVMMVDSSPVRAPTLLSAFSRAGAKVVAITAKDKLRKALGKDLDGIAFSAEKANDATEAENGIGNVEALVGRSAPDQYSADLSLFVLDAGITLLETTRPDICYLSLSDYVQHKHAPNDPQALEFMVAVDQRLGKMLSLGARLGIVADHGMSDMADAGGNPRIVYLSDLLDEAFGAGKCRVICPITDPFVRHHGALGGFIRIHLPDIAIHDVLNFVRNIPGVALALPRDEACLMFEVADDREGDIAVVAIKGVALGAGKADHDLSQLGARLRSHGSLTEQVVPFITSIPVDPTHRLRNFDIFFALLNEAI
>2791799940
MSECNNIYSDKKVVTVNGREYQWPTQPTVVVCFDGCDPEYIEAASQAGLIPNLDKMRSDGFAGKALASMPTFTNPNNISIVCGVSPNVHGVSGNFYFDRETGKDVMMVDSTPVRAPTLLSAFSRAGAKVVAITAKDKLRKALGKNLDGIAFSAEKANEATETENGISNVEALVGRNAPNQYSADLSLFVLDAGIKLLETTQPDISYLSLSDYVQHKHAPNDPEALEFMVAVDQRLGKILSLGAQLGIVADHGMSDMADAEGNPRIVYLSDQLDREFGAGNCRVICPITDPFVRHHGALGGFVRIHLADIAIQDVLRFVRNIPGVALALPRDEVCLMFEVADDREGDIAVIAIKGVALGASETDHDLSQLGVRLRSHGGLTEQAVPFITSIPININPTHRLRNFDIFFALLNGAI
>2758422432
MSRPNRATSDTFSHTADRPAVTANGRTYAWPKQPAVVVCFDGCDPAYIEAASAAGVIPTIDRMRREGFATLALAAMPTFTNPNNVSIVCGVSPAVHGVSGNFYLDRETGAEIMMVDATPMRAPTLLAGFSEAGAKVAAVTAKDKLRKALGHGLRDGLEGIAFSAEKADEASEAENGVAEIEALVGRRAPDQYSADLSLFVLDAGIRLLETQRPELTYLSLSDYVQHKHAPHAPEALEFMREVDQRLAQILSLGARLGIVADHGMSDMSVADGAPNVIYLSDLLDAAFGPGTTRVICPITDPFVRHHGALGGFVRVHLPGLSHSEVIDVIRQTPGVAMASPREEACLRFDLPADREGDIAVVARKGVALGAHARDHDLSQLGERLRSHGGLEEQVVPFILSHPLKDNPVPLQLRNYDVFSVLLNDVA
>2597912320
MNKSDRISTDVASCRAERPLLRVNGRAYAWPKHPAVVICFDGCDPAYIESAGAAGAIPAIDRMRREGFSSSALAAMPTFTNPNNVSIVCGVPPAVHGVSGNFYLDRDTGAEIMMVDATPVRAPTILAAFSQAGAKVAAITAKDKLRRALGHGLDGIAFSAEKADDATDAENGISAIGALVGRGAPDQYSADLSLFVLDAGIRLLEARRPDLIYLSLSDYVQHKHGPEAPEAIAFMRAVDQRVARLVALGACLGIVADHGMNDMAHPSGEPNVVYLGDLLDAAFGAGATRVICPITDPFVRHHGALGGFVRVHLRTGISRASVLEFIRQLPGVCMAAPREEACLRFELPEDREGDIAVVARSGVALGAHARDHDISRLGERLRSHGGLAEQVVPFILSHPLRAGGRAGQPLRNYDVFSALLNDVE
>2733970583
MNKPDRILTDAASRRAERPLVRVNGRAYAWPKHPAVVICFDGCDPAYIESASAAGAIPAIDRMRREGFTASALAAMPTFTNPNNVSIVCGAPPAVHGVSGNFYLDRDTGAEIMMVDATPVRAPTILAAFSQAGASVAAVTAKDKLRRALGHGLDGIAFSAEKADEATDAENGISAIGALVGRGPPDQYSADLSLFVLDAGIRLLETRRPDLIYLSLSDYVQHKHAPDASEAIAFMRAVDQRLARLVGLGACLGIVADHGMNDMAHPGGEPNVVYLGDLLDAAFGAGTTRVICPITDPFVRHHGALGGFVRVHLRTEPSTTTVLNFIRQISGVCMAIPRDEACLRFELPEDREGDIAVVARSGVALGGRARDHDISQLGERLRSHGGLAEQVVPFILSHPLKAEGRVGKPLRNYDVFSVLLNDVE
>2733940175
MNKPDRILTDVASYRAERPLVRVNGRAYAWPKHPAVVICFDGCDPAYIDAASAAGAIPAIDRMRREGFAASALAAMPTFTNPNNVSIVCGVPPAVHGVSGNFYLDRDTGAEIMMVDATPVRAPTILAAFSQAGAKVAAVTAKDKLRRALGHGLDGIAFSAEKADEATDAENGISAIGALVGRGAPDQYSADLSLFVLDAGIRLLETRRPNLMYLSLSDYVQHKHAPDAPEATAFMRAVDERLGRMIALGACLGIVADHGMNDMAHPSGEPNVVYLGDLLDAAFGAGATRVICPITDPFVRHHGALGGFVRVHLRTEPSSTAVLNFIRQIPGVCMAAPREEACLRFELPEDREGDIAVVARSGVALGGHARDHDISQLGERLRSHGGLAEQVVPFILSHPLKAGSGAGKPLRNYDVFSVLLNDMK
>2733951218
MNKPDRILTDVASYRAERPLVRVNGRAYAWPKHPAVVICFDGCDPAYIDAASAAGAIPAIDRMRREGFAASALAAMPTFTNPNNVSIVCGVPPAVHGVSGNFYLDRDTGAEIMMVDATPVRAPTILAAFSQAGAKVAAVTAKDKLRRALGHGLDGIAFSAEKADEATDAENGISAIGALVGRGAPDQYSADLSLFVLDAGIRLLETRRPNLMYLSLSDYVQHKHAPDAPEATAFMRAVDERLGRMIALGACLGIVADHGMNDMAHPSGEPNVVYLGDLLDAAFGAGATRVICPITDPFVRHHGALGGFVRVHLRTEPSSTAVLNFIRQIPGVCMAAPREEACLRFELPEDREGDIAVVARSGVALGGHARDHDISQLGERLRSHGGLAEQVVPFILSHPLKAGSGAGKPLRNYDVFSVLLNDMK
>2733972350
MNKPDRILTDPAFHRAERPLISVNGRAYAWPKHPAVVICFDGCDPAYIESASAAGAIPAIDRMRREGFAASALAAMPTFTNPNNVSIVCGVPPAVHGVSGNFYLDPDTGAEIMMVDATPVRAPTILAAFSQAGARVAAVTAKDKLRKALGHGLDGITFSAEKADEATDMENGISAVGALVGRGAPDQYSADLSLFVLDAGIRLLETRRLDLIYLSLSDYVQHKHAPDAPEAIAFMRAVDLRLERMIALGACLGIVADHGMNDMAHPSGEPNVVYLGDLLDDAFGAGATRVICPITDPFVRHHGALGGFVRVHLRTELSSTAVLNFIRQIPGVGMVASREEACLRFELPEDREGDIAVVARSGVALGAHASDHDISQLGERLRSHGGIAEQVVPFILSHPLKAGGGAGKPLRNYDVFSVLLNEVK
>2570310311
MPAVQPRPIPADDRSLVVNGRTYRWPRRPIVVICYDGCDPAYVEAACEAGVVPHLEAMIETGFAVEALAAMPTFTNPNNVSIVCGAPPSVHGISGNYYLDAETGREVMMLDDAGMIAPTVLAAFSKAGARVAAVTAKDKLLRALAKDLDGISFSAERADAATMAENGIEDATRLVGRPSPEQYQPDLSLFVLDAGVRLLEEGPVDLLYLSLSDLVQHSHAPGAEAANRFMAEVDRRVGRLIGLGATVGIVADHGMSDMARQDGSPNVVYLGDALDARFGRDRTRVICPITDPFVRHHGALGGFVRVHLPDLAPDAVQAAISAIDGVALVLPRDEACARFELPPEREADFVVIAEPGVALGARAENHDIGQLGTRLRSHGGLEEQRVPFILSRPLNAARTGGTLRNFDIFDVAINGTD
>2832856050
MDLSLDGARTQAPACTVNGRTYSAPRRPTAVICYDGCDPAYVAAARAAGVVPHLVRMMDEGFAATALAAMPTFTNPNNVSIVCGAPPSVHGISGNYYFDAATGREIMMLDAEGMRTGTILAGLSGIGVRVAAVTAKDKLLKALAKDLDGIAFSAERADAATQEGNGIEDATRLVGRPTPAPYHPDLSLFVLDAGVKLVTEGKVDVAYLSLSDLIQHAHAPGTAEANAFMKAVDDRVGALLAAGATVGIVADHGMNDMADDAGAARVAYLADTIDAAFGAGRVRVICPITDPFVRHHGALGGFVRVHVPALPVADVLGTVAGTEGVGEAMTGADAAARFDLPPEREGDVVAIAAPGFALGAHRADHDLSALGTRLRSHGGLAEQAVPFILSHPLNEAKASGPLRNYDIFDFALNGVI
>2859112025
VNGRDYRYPRQPVVVICYDGCDQRYIDAAIAQSIIPNMQRMMEHGFAGSSLATMPTFTNPNNVSIVCGAPPSVHGVSGNYYLDRETRREVMMLDATLLRAPTILSSFSHQGAQVVAITAKDKLRKVLGHEMLGIAFSAQHADTCTLEENGIENVEELVGRPAPMQYDADLSLFVLDAGVRLLETRGFGLAYLSLSDYVQHAHAPGTPEANAFMAAVDVRLGRLAELGAIVGIVADHGMSDMADADGAPKILYLGDALDETFGKGATRVICPITDPFVRHHGALGGFVRVHMQDGLDAASVLDFIASRDGVALALPGPIAAQRFDLPADREADIVVIAERGVALGAGTQDHDLSQLGTRLRSHGGLEEQPVPFIVSHSLSDARAKAQPLHNFDIFDFVLNGVE
>2827998680
MNTITTDASASRECIDVNGRHYRRPQRTTVVICFDGCDPAYIEAATQTGVTPALDAMRRNGHFALADAAMPTFTNPNNVSIVCGAPPSVHGVAGNFYLDRATGETVMMLDAALMRAPTILAGLADIGSPVAVVTAKDKLRKALAFGLDGIAFSAECAKGTTDDEHGIDDAASFVGLPKPDQYSPELSLFVLDAGIRLIEAGRAEVLYLSLSDYVQHKHAPEAPEALAFMAAVDARVARLLELGAVVGITADHGMTDMARPDGAPRVTYLGDVLDAAFGEGATRVICPITDPFVRHHGALGGFVRVHLKDGLSRQAVHDLLAAQPGVALALTGEEAAARFEMPEDREADFVVVGAEGFALGARAVDHDITQLGERLRSHGSLSEQRVPFLLSHPLEAEAGHRLRNFDIFDFVLNRVG
>2599717828
MSAAAHATSIEANGRTYRWPVRPTVVVCFDGCDPAYIEASAPAGHIPTISRFLKDGFYSVADAAMPTFTNPNNVSIVCGAPPAVHGVAGNYYLDRETKQEVMMLDARLMRAPTILSQFSKAGAKIAVVTAKDKLRKALAHEMDGIAVSAQYADKCTMDENGIDDLTGLVGRGTPDQYSPDLSLFVLDAGIRLLETRPLDLLYLSLSDLVQHKHAPDAPEAHAFMKAVDDRLARLIELGATIGIVADHGMNDLSHEDGTPNVVYLGDVLDEGYGFDTTRVICPITDPFVKHHGALGGFVRVHLADGMDRDAVLKTIAAQPGIELALTGEEAAERFEFPLDREADIVVVGRKGVAVGARTVDHDLSQLGERLRSHGSLAEQQVPFIISHPLNDDRPTTGLRNFDVFDYAVNGVR
>643644415
MSVTTTVSQIEANGRTYRWPVRPTVVICFDGCDPAYLAASGPAGHIPTLSGFLNDGFYAIADAAMPTFTNPNNVSIVCGAPPVVHGVAGNYYLDRETKQEVMMLDARLMRAPTILSQFSKAGAKIAVVTAKDKLRKALAHEMQGIAVSAQYADKCTIEENGIEDLTGLVGRGTPDQYSSDLSLFVLDAGIRLLETRPLDILYLSLSDLVQHKHAPDAPEAHEFMKDVDDRLARLIDLGATIGIVADHGMNDLSRADGTPNVVYLGDILDEEFGEGSTRVICPITDPFVKHHGALGGFVRVHLKDGLDRNEILKAIRTLPGVEVALTGEQAAAQFEFPLDREADIVVISCRGVALGARNIDHDISQLGERLRSHGSLAEQQVPFIISHPLNETRSIANLRNFDVFDYALNGTL
>2653087039
MAKTSALSTDQDGHSVTVNQRQYALPKTPTVVVCVDGFDPAYLTHGIENGILPAMKAIKEGGYLGYAKCSMPSTTNTNNTSIVTGVPPAIHGINGNYYLDSETGEEIMVTDAKRLRCGTILGAVSGAGVSTAVVTAKDKLLKVLAYNMKGVAFSAQNANDAKLDIDGFHTAEALVGRSQPDQYSADLSIFVFDAGVRLFELKRPMLMYLSTSDYVQHKYAPGAPESNAFLKAVDERIGKLIKLGATVAITADHGMNDKCGPDGEANVIYVQDEISARFGEGSVRVICPIADPFVKHHGALGSFVRVHLPGDVGAMMEFVRGLPGIELVLDKAEVCKQFDLPLDREGDFAVFSDRNTVVGARREDHNLSELGERLRSHGGLGEETVPFLVSRPLNDVKTKNEVQHNYDIFDFALNGVE
>2743537738
MNQRLSPSQIPGTGVEVNGRYYAAPKRPTVVICVDGFDPAYLEHGIANGTLPTMKSFKKHGFAAVADCSMPSTTNTNNTSIVTGVPPVVHGINGNYYLDAETGEEIMVTDAKRLRCGTILGALSRAGTKTAVVTAKDKLLKVLAYEMKGINFSSEYAGKANLAENGIENVEKLVGRATPDQYSADLSHFVFDAGVKILSTEQPQLMYLSTSDYVQHKHAPGEPEADAYHQAVDKAVASLIALGATVAITADHGMNDKSAKDGTPNVVYLEDELNSRFGNGSVRVICPIADPFVRHHGALGSFVRVHLKAGDVQAMIAFTKTLPGIELVLDKQQVCKQFELPIDREGDFAVFSDRHTVVGARREDHNLSQLGHRLRSHGGLGEQKVPFLISRPISEEKADAGPLHNYDIFDFALNGVA
>2743543583
MNQRLSPSQIPGTGVEVNGRYYAAPKRPTVVICVDGFDPAYLEHGIANGTLPTMKSFKKHGFAAVADCSMPSTTNTNNTSIVTGVPPVVHGINGNYYLDAETGEEIMVTDAKRLRCGTILGALSRAGTKTAVVTAKDKLLKVLAYEMKGINFSSEYAGKANLAENGIENVEKLVGRATPDQYSADLSHFVFDAGVKILSTEQPQLMYLSTSDYVQHKHAPGEPEADAYHQAVDKAVASLIALGATVAITADHGMNDKSAKDGTPNVVYLEDELNSRFGNGSVRVICPIADPFVRHHGALGSFVRVHLKAGDVQAMIAFTKTLPGIELVLDKQQVCKQFELPIDREGDFAVFSDRHTVVGARREDHNLSQLGHRLRSHGGLGEQKVPFLISRPISEEKADAGPLHNYDIFDFALNGVA
>2513676734
MNQRLAPSQNPATGVDVNGRFYAAPKRPTVVVCVDGFDPAYLEHGIANGTLPTMKSFKEHGFVAIADCSMPSTTNTNNTSIVTGVPPVVHGINGNYYLDAETGKEIMVTDAKRLRCGTILGALSRAGVKTAVVTAKDKLLKVLAYEMKGINFSSEYAGKANLKENGIDNVEKLVGRTTPDQYSADLSQFVFDAGVKLLATEHPKLMYLSTSDYVQHKHAPGEPEADAYHQAVDKAIASLISLGATVAITADHGMNDKSAKDGTPNVVYLEDELNSRFGDGSVRVICPIADPFVRHHGALGSFVRVHLPGDVHAMIAFAKTLPGIELVLDKQQVCRQFELPIDREGDFAVFSDRNTVVGARREDHNLSQLGHRLRSHGGLGEQKVPFLISRPISEQKAKAGPLHNYDIFDFALNGVV
>2829926092
VICLDGFDPEYLYQGIADGVLPTIAGFKTSGYVGSALSAVPTTTNTNNTSIVTGVPPSIHGINGNYYLDQETGEEIMIADAARLRCGTIFAAMNRVAVTTATVTAKDKLLKVLAHEMDGIAFSAQNADEADLSAFGFANGESLVGRAKPDQYSADLSLYVFEAGLKILQTQRPEILYLSTSDYVQHKYAPGTAEADDFHRAVDHYIAAMVACGATVALTADHGMAPKSDGEGRPNVTFVQDEIEGKFGAGSVRVICPIADPFVKHHGALGGFVRVHLRSGDVPAMMEFVRGLPGVELVLDRETVCERFDLPLDREGDFAVFAGRDGVLGARRIDHDLSNLGHLLRSHGGLGEQNVPFIISCALNSDSMEAKGMRNFDIFDAVLNGLA
>2799056504
VSEINLSASPVGRIEANGRHYALPTKPTVVICLDGFDPEYLERGIADGILPTMAAFRENGYMGLADAGLPTTTNTNNSSIITGVPPVVHGINGNYYLDADTGEEIMVTDAARLRCGTILSAMSKAGVTTAVVTAKDKLLKVLAHDMHGIGFSSEQADAADLSAIGIGTGEDLVGRARPSRYSADLSLFTLDAGIGLLTTLRPDLMYLSTSDYVQHKFAPGTPASDAFLIAVDQRIARMLELGTTVALTADHGMADKADAQGLPNVVYLEDALNNRFGAQATRVICPIADPFVKHHGALGSFVRVHLAAGDVDAMMTFAQSLAGVELVLDRAAVCQRFDLPLDREGDFAVFGDRRTVIGARRQDHDLSQLEHRLRSHGGLGERRVPFLLSRPLNPSRAQQETWCNHDIFDAVLNGVD
>2829871625
MALSAPGSLAQGGDLIEANGRSYARPQRPTIVICLDGFDPDYLNRGIADGTLPTMAALQKRGYLGTALASLPTTTNTNNTSIVTGVPPAIHGINGNYYLDAETGEEIMVTDARRLRCGTILGAMSQAGVRTAVVTAKHKLLKVLAYEMDGIAFSSEKPDSGDLSALGVSGGEELVGRSRPDQYSADLSLFALDAGLKLLSSAKPKLMYLSTSDYVQHKYEPGEPESDAFHGEVDRRIARMIELGATVALTADHGMADKSTAEGQPSVVYVEDALNARFGAGSVRVICPIADPFVRHHGALGGFVRVHMPGNVGEMIAFARSLPGIELVLDRATVCERFQLPPDREGDFAVFSDRSTVVGARREDHDLSALNHRLRSHGGIGEQRVPFLLSRPLNRDRAETGVLRNLDIFDFALNGVA
>2513676158
TTVVNDSRAGILSKAQTSTANSSQRLVEANGRSYATPKRPVVVICLDGFDPEYMEKGIADGTLPTIRALKSAGYVGTALATVPTTTNTNNTSIVTGVSPAIHGINGNYYLDSETGEEIMVTDARRLRCGTILGAMSKAGVRTAVFTAKDKLLKVLAYEMEGIAFSSEHPNAADLTALGFKSGEEMVGRGKPDQYSADLSLFALDAGLKLLETARPGLMYLSTSDYVQHKYEPGDDESNVFHSEVDRRIARMIELGATVALTADHGMADKSGEDGQPNVVYLEDTLNEKFGAGTVRVICPIADPFVRHHGALGGFVRVHLRAGDIKAMMTYLRSLPGVELVLDRATVCERYQLPPDREGDFAVFSDRGTAIGARRQDHDLSALNHRLRSHGGLGEQRVPFLLSRPLKRDRAERGVLRNYDIFDFALNGVE
>2715904104
MTTPLPSAVSQTLVEANGRSYALPQRPVVVICLDGFDPEYLERGIADGTLPTIAALRSTGYVGTALATVPTTTNTNNTSIVTGVSPAVHGINGNYYLDAETGEEIMVTDARRLRCGTILGAMSKAGVQTAVVTAKDKLLKVLAYEMDGIAFSSEHPNSADLTAFGFKNGEEMVGRAKPDQYSADLSLFALDAGIKLLETAKPELMYLSTSDYVQHKYAPGDTESNAFHLAVDTRIARLIELGATVALTADHGMADKSGDDGQPSVVYLEDALNEKFGSGAVRVICPIADPFVRHHGALGGFVRVHVGAGDIKGMMTYARSLPGVELVLDRATVCERFQLPPDREGDFAVFTDRDTAVGARREDHDLSALNHPLRSHGGLGEQRVPFVVSRPLKRDRAETGVLRNYDIFDFVLNGVA
>2861708557
MTTLSPSDRSQTPIEVNGRRYAAPQRPVVVICLDGFDPDYLERGLADGVLPTIAGFKSGGYIGTALATVPTTTNTNNTSIVTGVSPAIHGINGNYYLDAETGEEIMVTDARRLRCGTILGAMSKAGVKTAVVTAKDKLLKVLAYEMDGIAFSSEHPNAADLTALGFKSGEEMVGRAKPDQYSADLSLFALDAGIKLLETAKPQLIYLSTSDYVQHKYKPGEAESNAFHAAVDSCMARLIELGATVALTADHGMADKSDADGRPNVIYLEDALNEKFGAGTARVICPIADPFVRHHGALGGFVRVHLPCDIKAMMAYARSLPGVELVLDRATVCERYQLPPDREGDFAVFSDRGTVVGARREDHDLSALSHSLRSHGGLGEQRVPFLLSRPLTRARAATGVLRNYDIFDFVLNGVE
>637925446
MTTLSPSDRSQTLIEVNGRSYAMPQRPVVVICLDGFDPDYLERGIADGVLPTIAAFKSGGYIGTALATVPTTTNTNNTSIVTGVSPAVHGINGNYYLDADTGEEIMVTDARRLRCGTILGAMSKAGVKTAVVTAKDKLLKVLAFEMDGIAFSSEHPNSADLTALGFKSGEDMVGRAKPDQYSADLSLFALDAGIKLMETARPQLIYLSTSDYVQHKYKPGDAESNAFHAAVDSRMARLIELGATVALTADHGMADKTDADGRPNVVYLEDALNDKFGAGTARVICPIADPFVRHHGALGGFVRVHLPCDIKAMMTYARSLPGVELVLDRATVCERYQLPPDREGDFAVFSDRGTVVGARREDHDLSALSHSLRSHGGLGEQRVPFVVSRPLTRDRAAAGVLRNYDIFDFALNGVE
>2638489627
MTAPSQSSRPQTLIEANGRSYAVPHSPVVVICLDGFDPEYLERGIAEGVLPTIGALRAAGYVGTALATVPTTTNTNNTSIVTGVPPAIHGINGNYYLDAETGEEIMVTDARRLRCGTILGAMSKAGVRTAVVTAKDKLLKVLAYEMEGIAFSSEHPNSADLAALGFDSGEHMVGRSKPDQYSADLSLFALDAGIRLLETARPDLTYLSTSDYVQHKYQPGDAQSNDFHAAVDRRIARLIELGATVALTADHGMADKSDTQGRPNVVYLEDALAEKFGAGIARVICPIADPFVRHHGALGGFVRVHLKACDINAMMTYARSLPGVELVLDRATVCERYQLPPDREGDFAVFTDRGTAVGARREDHDLSALGHRLRSHGGLGEQRVPFVLSRPLKRERAATGVLRNYDIFDFVLNGVA
>2741184362
MTIQPQSDRPRTLIQANGRSYAVPPRPVVVICLDGFDPEYLERGIADGVLPTIGALRSVGYVGTALATVPTTTNTNNTSIVTGVPPAVHGINGNYYLDADTGEEIMVTDARRLRCGTILGAMCKAGVQTAVVTAKDKLLKVLAFEMDGIAFSSEHPNAADLTALGFASGEDMVGRRRPDQYSADLSLFALDAGIRLLETAKPDLMYLSTSDYVQHKYRPGDDESNDFHAAVDRRIARLIELGATVALTADHGMADKSGADGQPNVVYLEDALNEKFGAGIARVICPIADPFVRHHGALGGFVRVHVMKSCDIETLMTFTRSLPGVELVLDRATVCERYQLPPDREGDFVVFTDRGTAVGARREDHDLSALDHRLRSHGGLGEQRVPFVLSRPLRRDRAETGVLRNYDIFDFVLNGVE
>2849996508
MTLHSQTARPLPLVEVNGRSYAVPRRPVVVICLDGFDPEYLERGIADGVLPTLGALRSSGYVGTALATLPTTTNTNNTSIVTGVPPAIHGINGNYYLDADTGEEIMVTDARRLRCGTILGAMSQAGVRTAVVTAKDKLLKVLAYEMEGIAFSSEHPNAADLTALGFKNGEEMVGRAKPDQYSADLSLFALDAGIRLLETAKPDLMYLSTSDYVQHKHQPGDDESNDFHAAVDRRIARLIELEATVALTADHGMADKSDADGQPNVVYLEDALNEKFGPGIARVICPIADPFVRHHGALGGFVRVHLPCDIAAMMTFARSLPGIELVLDRATVCERYQLPPDREGDFAVFSDRGTAVGARREDHDLSALDHRLRSHGGLGEQRVPFVLSRPLTRDWAETGVLRNYDIFDFALNGAE
>2516699399
MTTLFQSDRPRTLIEANGRSYAVPQKPVVVICLDGFDPDYLEQGIADGVLPTIGALRSSGYVGTALATVPTTTNTNNTSIVTGVPPAIHGINGNYYLDAETGEEIMVTDARRLRCGTILGAMSRAGVRTAVVTAKDKLLKVLAFEMDGIAFSSEHPNVADLTALGFKSGEEMVGRGKPDQYSADLSLFALDAGIRLMETAKPELMYLSTSDYVQHKYQPGDAESNAFHAAVDRRIARLIQLGATVALTADHGMADKSDAEGRPNVVYLEDALNETFGAGVARVICPIADPFVRHHGALGGFVRVHVLKNCDIAAMMTYARSLPGVELVLDRATVCERYQLPPDREGDFAVFSDRGTAVGARREDHDLSALDHRLRSHGGLGEQRVPFVLSRPLARDRAETGVLRNYDIFDFALNGVD
>2516688863
MTTQPLIEANGRSYARPRPVVVICLDGFDPEYLERGIADGVLPTIGALRAAGYVGTALATVPTTTNTNNTSLVTGVSPAIHGINGNYYLDADTGEEIMVTDARRLRCGTILGAMSKAGVRTAVVTAKDKLLKVLAYEMDGIAFSSEHPNVADLTALGFKSGEELVGRGRPDQYSADLSLFALDAGVRLMETAKPELMYLSTSDYVQHKYQPGEAESNDFHAAVDRRIARLIELGATVALTADHGMADKSDADGQPNVVYLEDVLNQKFGAGVARVICPIADPFVRHHGALGGFVRVHLPCDIAAMMTFARSLPGVELVLDRATVCERYQLPPDREGDFAVFTDRGTVVGARREDHDLSALDHRLRSHGGLGEQRVPFVLSRPLKRDRATTGVLRNYDIFDFAMNGVD
>2841788924
MTTQPLIEANGRSYARPLRPVVVICLDGFDPEYLERGIADGVLPTIGALRAGGYVGTALATVPTTTNTNNTSIVTGVSPAIHGINGNYYLDADTGEEIMVTDARRLRCGTILGAMSKAGVRIAVVTAKDKLLKVLAYEMDGIAFSSEHPSVADLTALGFKSGEELVGRGRPDQYSADLSLFALDAGVRLMETAKPELMYLSTSDYVQHKYQPGEAESNDFHAAVDRRIARLIELGATVALTADHGMADKSDADGRPNVVYLEDALNQKFGAGVARVICPIADPFVRHHGALGGFVRVHLPCDIAAMMTFARSLPGVELVLDRATVCERYQLPPDREGDFAVFTDRGTVVGARRQDHDLSALDHRLRSHGGLGEQRVPFVLSRPLKRDHATTGVLRNYDIFDFALNGVD
>2516734699
MTTQPLIEANGRSYARPRPVVVICLDGFDPEYLERGIADGVLPMIGALRSAGYVGTALATVPTTTNTNNTSIVTGVSPAIHGINGNYYLDADTGEEIMVTDARRLRCGTILGAMSRAGVRTAVVTAKDKLLKVLAYEMDGIAFSSEHPNVADLTALGFNSGEALVGRGRPDQYSADLSLFALDAGVRLMETAKPELMYLSTSDYVQHKYQPGEAESNDFHAAVDRRIARLIELGATVALTADHGMADKSDADGRPNVVYLEDALNQKFGAGVARVICPIADPFVRHHGALGGFVRVHLPGDIAAMMTFARSLPGVELVLDRATVCERYQLPPDREGDFAVFTDRGTVVGARPEDHDLSALDHRLRSHGGLGEQRVPFVLSRPLKRDRATTGVLRNYDIFDFALNGAD
>2516787266
MTTQPLIEANGRSYARPRPVVVICLDGFDPEYLERGIADGVLPTIGALRAGGYVGTALATVPTTTNTNNTSIVTGVSPAIHGINGNYYLDADTGEEIMVTDARRLRCGTILGAMSKAGVRTAVVTAKDKLLKVLAYEMDGIAFSSEHPDAADLTALGVKSGEELVGRGRPDQYSADLSLFALDAGVRLMETAKPELMYLSTSDYVQHKYQPGEAESNDFHAAVDRRIARLIELGATVALTADHGMADKSDADGRPKVVYLEDALNQKFGAGVARVICPIADPFIRHHGALGGFVRVHLPCDIAAMMTFARSLPGVELVLDRATVCERYQLPPDREGDFAVFTDRGTVVGARREDHDLSALDHRLRSHGGLGEQRVPFVLSRPLKRDRATTGVLRNYDIFDFALNGVD
>2516713131
MTTQPLIEANGRSYAVPQRPVVVICLDGFDPEYLERGIADGVLPTIGALRATGYVGTALATVPTTTNTNNTSIVTGVPPAIHGINGNYYLDADTGEEIMVTDARRLRCGTILGAMSKAGVRTAVVTAKDKLLKVLAYEMDGIAFSSEHPNVADLTALGFRSGEELVGRGRPDQYSADLSLFALDAGVRLMETAKPELMYLSTSDYVQHKYQPGEAESNDFHAAVDRRIARLIELGATVALTADHGMADKSDADGRPKVVYLEDALNRKFGAGVARVICPIADPFVRHHGALGGFVRVHLPCDIAAMMTFARSLPGVELVLDRATVCERYQLPPDREGDFAVFTDRGTAVGARREDHDLSALDHRLRSHGGLGEQRVPFVLSRPLKRDRAATGVLRNYDIFDFALNGVD
>2516753430
MTTQPLIEANGRSYARPRPVVVICLDGFDPEYLERGIADGVLPTIGALRAGGYVGTALATVPTTTNTNNTSIVTGVSPAIHGINGNYYLDADTGEEIMVTDARRLRCGTILGAMSKAGVRTAVVTAKDKLLKVLAYEMDGIAFSSEHPNVADLTALGFNSGEELVGRGRPDQYSADLSLFALDAGVRLMETAKPELMYLSTSDYVQHKYQPGEAESNDFHAAVDRRIARLIELGATVALTADHGMADKSDADGRPKVVYLEDALNQKFGAGVARVICPIADPFVRHHGALGGFVRVHLPCDIAAMMSFARSLPGVELVLDRATVCERYQLPPDREGDFAVFTDRGTVVGARREDHDLSALDHRLRSHGGLGEQRVPFVLSRPLKRDRAATGVLRNYDIFDFALNGVD
>2516726319
MTTQPLIEANGRSYARPRPIVVICLDGFDPEYLERGIADGVLPTIGALRSAGYVGTALATVPTTTNTNNTSIVTGVSPAIHGINGNYYLDADTGEEIMVTDARRLRCGTILGAMSKAGVRTAVVTAKDKLLKVLAYEMDGIAFSSEHPNVADLTALGFNSGEELVGRGRPDQYSADLSLFALDAGVRLMETAKPELMYLSTSDYVQHKYQPGEAESNDFHAAVDRRIARLIELGATVALTADHGMADKSDADGQPKVVYLEDALNRKFGAGVARVICPIADPFVRHHGALGGFVRVHLPCDIAAMMSFARSLPGVELVLDRATVCERYQLPPDREGDFAVFTDRGTVVGARREDHDLSALDHRLRSHGGLGEQRVPFVLSRPLKRDRAATGVLRNYDIFDFALNGVD
>2516784962
MTTQPLIEANGRSYARPRPVVVICLDGFDPEYLERGIADGVLPTIGALRSVGYVGTALATVPTTTNTNNTSIVTGVSPAIHGINGNYYLDADTGEEIMVTDARRLRCGTILGAMSKAGVRTAVVTAKDKLLKVLAYEMDGIAFSSEHPNVADLTALGFNSGEELVGRGRPDQYSADLSLFALDAGVRLMEITKPELMYLSTSDYVQHKYQPGEAESNDFHAAVDRRIARLIELGATVALTADHGMADKSDADGRPNVVYLEDALNQKFGAGVARVICPIADPFVRHHGALGGFVRVHLPCDIAAMMTFARSLPGVELVLDRATVCERYQLPPDREGDFAVFTDRGTVVGARREDHDLSALDHRLRSHGGLGEQRVPFVLSRPLKRDRATTGVLRNYDIFDFALNGVD
>2841799399
MTTQPLIEANGRSYAKPLRPVVVICLDGFDPEYLERGIADGVLPTIGALRSAGYVGTALATVPTTTNTNNTSIVTGVSPAIHGINGNYYLDADTGEEIMVTDARRLRCGTILGAMSKAGVRTAVVTAKDKLLKVLAYEMDGIAFSSEHPNVADLTALGFNSGEELVGRGRPDQYSADLSLFALDAGVRLMETAKPELMYLSTSDYVQHKYQPGEAESNDFHAAVDRRIARLIELGATVALTADHGMADKSDADGRPKVVYLEDALNRKFGAGVARVICPIADPFVRHHGALGGFVRVHLPCDIAAMMTFARSLPGVELVLDRATVCERYQLPPDREGDFAVFTDRGTVVGARREDHDLSALDHRLRSHGGLGEQRVPFVLSRPLKQDRAATGVLRNYDIFDFALNGVD
>2516762608
MTTQPLIEANGRSYAKPLRPVVVICLDGFDPEYLERGIADGVLPTIGALRSAGYVGTALATVPTTTNTNNTSIVTGVSPAIHGINGNYYLDADTGEEIMVTDARRLRCGTILGAMSKAGVRTAVVTAKDKLLKVLAYEMDGIAFSSEHPNVADLTALGFNSGEELVGRGRPDQYSADLSLFALDAGVRLMETAKPELMYLSTSDYVQHKYQPGEAESNDFHAAVDRRIARLIELGATVALTADHGMADKSDADGRPKVVYLEDALNQKFGAGVARVICPIADPFVRHHGALGGFVRVHLPCDIAAMMTFARSLPGVELVLDRATVCERYQLPPDREGDFAVFTDRGTVVGARREDHDLSALDHRLRSHGGLGEQRVPFVLSRPLKRDRATTGVLRNYDIFDFALNGVD
>2516743788
MTTQPLIEANGRSYAVPQRPVVVICLDGFDPEYLERGIADGVLPTIGALRSAGYVGTALATVPTTTNTNNTSIVTGVPPAIHGINGNYYLDADTGEEIMVTDARRLRCGTILGAMNKAGVRTAVVTAKDKLLKVLAYEMDGIAFSSEHPNVADLTALGFKSGEELVGRGRPDQYSADLSLFALDAGIRLMETAKPELIYLSTSDYVQHKYQPGEAESNDFHAAVDRRIARLIELGATVALTADHGMADKSRADGQPNVVYLEDALNETFGAGVARVICPIADPFVRHHGALGGFVRVHLPCDIAAMMTFARSLPGVELVLDRATVCERYQLPPDREGDFAVFTDRGTAVGARREDHDLSALDHRLRSHGGLGEQRVPFVLSRPLKRDRVATGVLRNYDIFDFVLNGVD
>2516660590
MTTQPLIEANGRSYAVPQRPVVVICLDGFDPEYLERGIADGVLPTIGALRSAGYVGTALATVPTTTNTNNTSIVTGVPPAIHGINGNYYLDADTGEEIMVTDARRLRCGTILGAMSKAGVRTAVVTAKDKLLKVLAYEMDGIAFSSEHPNVADLTALGFKSGEELVGRGRPDQYSADLSLFALDAGIRLMETAKPELIYLSTSDYVQHKYQPGEAESNDFHAAVDRRIARLIELGATVALTADHGMADKSRADGQPNVVYLEDALNETFGAGVARVICPIADPFVRHHGALGGFVRAHLPCDIAAMMTFARSLPGVELVLDRATVCERYQLPPDREGDFAVFTDRGTAVGARREDHDLSALDHRLRSHGGLGEQRVPFVLSRPLKRDRAATGVLRNYDIFDFALNGVD
>2516685369
MTTQPLIEANGRSYAAPQRPVVVICLDGFDPEYLERGIADGVLPTIGALRATGYVGTALATVPTTTNTNNTSIVTGVPPTIHGINGNYYLDADTGEEIMVTDARRLRCGTILGAMSKAGVRTAVVTAKDKLLKVLAYEMDGIAFSSEHPNVADLTALGFKSGEELVGRGRPDQYSADLSLFALDAGFRLLETAKPELIYLSTSDYVQHKYQPGEAEANDFHAAVDRRIARLIELGATVALTADHGMADKSDADGRPNVVYLEDALNQTFGAGVARVICPIADPFVRHHGALGGFVRVHLPCDIAAMMTFARSLPGVELVLDRATVCERYQLPSDREGDFAVFTDRGTAVGARREDHDLSALDHRLRSHGGLGEQRVPFVLSRPLKRDRAATGVLRNYDIFDFALNGVD
>2516774462
MTTQPLIEANGRSYTRPQRPVVVICLDGFDPEYLERGIADGVLPTIGALRATGYVGTALATVPTTTNTNNTSIVTGVPPAIHGINGNYYLDADTGEEIMVTDARRLRCGTILGAMSKAGVRTAVVTAKDKLLKVLAYEMDGIAFSSEHPNIADLTALGFKSGEELVGRGRPDQYSADLSLFALDAGVRLLETAKPELIYLSTSDYVQHKYQPGEAESNDFHAAVDRRIARLIELGATVALTADHGMADKSRADGRPNVVYLEDALNQTFGVGVARVICPIADPFVRHHGALGGFVRVHLPCDIAAMMSFARSLPGVELVLDRATVCERYQLPPDREGDFAVFTDRGTAVGARREDHDLSALDHRLRSHGGLGEQRVPFVLSRPLKRDRAATGVLRNYDIFDFVLNGVD
>2516706678
MTTQPLIEANGRSYARPQRPVVVICLDGFDPEYLERGIADGVLPTIGALRATGYVGTALATVPTTTNTNNTSIVTGVPPAIHGINGNYYLDADTGEEIMVTDARRLRCGTILGAMSKAGVRTAVVTAKDKLLKVLAYEMDGIAFSSEHPNVADLTALGFKSGEELVGRGRPDQYSADLSLFALDAGVRLLETAKPELIYLSTSDYVQHKYQPGEAESNDFHAAVDRRIARLIELGATVALTADHGMADKSRADGQPNVVYLEDALNQTFGAGVARVICPIADPFVRHHGALGGFVRVHLPCDIAAMMTFARSLPGVDLVLDRATVCERYQLPPDREGDFAVFTDRGTAVGARREDHDLSALDHRLRSHGGLGEQRVPFVLSRPLKRDRAATGVLRNYDIFDFALNGVD
>642714140
MTTQPLIEANGRSYAVPQRPVVVICLDGFDPEYLARGIADGVLRTIGALRATGYVGTALATVPTTTNTNNTSIVTGAPPAIHGINGNYYLDADTGEEIMVTDARRLRCGTILGAMSKAGVRTAVVTAKDKLLKVLAYEMDGIAFSSEHPNVADLTALGFKSGEELVGRGRPDQYSADLSLFALDAGVRLLETAKPELIYLSTSDYVQHKYQPGEAESNDFHAAVDRRIARLIELGATVALTADHGMADKSDADGRPNVVYLEDALNQTFGAGVARVICPIADPFVRHHGALGGFVRVHLPCDIAAMMTFVRSLPGVELVLDRATVCERYQLPPDREGDFAVFTDRGTAVGARREDHDLSALDHRLRSHGGLGEQRVPFVLSRPLKRDRAATGVLRNYDIFDFVLNGVD
>2838992237
MTTQPLIEANGRSYAVPQRPVVVICLDGFDPEYLERGIADGVLPTIGALRATGYVGTALATVPTTTNTNNTSIVTGVPPAIHGINGNYYLDADTGEEIMVTDARRLRCGTILGAMSKAGVRTAVVTAKDKLLKVLAYEMDGIAFSSEHPNVADLTALGFKSGEELVGRGRPDQYSADLSLFALDAGVRLLETAKPELIYLSTSDYVQHKYQPGEAEANDFHAAVDRRIARLIELGATVALTADHGMADKSDADGRPNVVYLEDALNQRFGVGVARVICPIADPFVRHHGALGGFVRVHLPCDIAAMMTFARSLPGVELVLDRATVCERYQLPPDREGDFAVFTDRGTAVGARREDHDLSALDHRLRSHGGLGEQRVPFVLSRPLKRDRAATGVLRNYDIFDFVLNGVD
>2516671277
MTTQPLIEANGRSYARPQRPVVVICLDGFDPEYLERGIADGVLPTIGALRATGYVGTALATVPTTTNTNNTSIVTGVPPAIHGINGNYYLDADTGEEIMVTDARRLRCGTILGAMSKAGVRTAVVTAKDKLLKALAYEMDGIAFSSEHPNVADLTALGFKSGEELVGRGRPDQYSADLSLFALDAGVRLLETAKPELIYLSTSDYVQHKYQPGEAESNDFHAAVDRRIARLIELGATVALTADHGMADKSDADGRPNVVYLEDALNQTFGAGVARVICPIADPFVRHHGALGGFVRVHLPCDIAAMITFARSLPGVELVLDRATVCERYQLPPDREGDFAVFTDRGTAVGARREDHDLSALDHRLRSHGGLGEQRVPFVLSRPLKRDRAATGVLRNYDIFDFALNGVD
>2516766997
MTTQPLIEANGRSYARPQRPVVVICLDGFDPEYLERGIADGVLPMIGALRATGYVGTALATVPTTTNTNNTSIVTGVPPAIHGINGNYYLDADTGEEIMVTDARRLRCGTILGAMSKAGVRTAVVTAKDKLLKVLAYEMDGIAFSSEHPNVADLTALGFKSGEELVGRGRPDQYSADLSLFALDAGVRLLETAKPELIYLSTSDYVQHKYQPGEAESNDFHAAVDRRIARLIELGATVALTADHGMADKSDADGRPNVVYLEDALNQTFGAGVARVICPIADPFVRHHGALGGFVRVHLPCDIAAMMTFARSLPGVELVLDRATVCERYQLPPDREGDFAVFTDRGTAVGARREDHDLSALDHRLRSHGGLGEQRVPFVLSRPLKRDRAATGVLRNYDIFDFVLNGVD
>2793096686
VGSVELHGRRYRLPGKPVVVICIDGCDPEYIENALSRKLCPNLSLMVSSGFSAIADCVMPSFTNPNNASIVTGAPPSVHGIAGNYYLDRETGERVMVNDARMLRGTTLLALLSQAGIRTAAVTAKDKLTRIIGHGLDGPCFSSERAGQTTLSEFGVESVEALVGRPEPDMYSPDLSLYVLDAGLALLRQNISQVLYLSLSDFVQHKYAPGEPESDAFLLAIDHRIGQFIQLGAIVGCVADHGMSRKTDFLGNAQILFVQDLLTDALGPDSAQVICPITDPFVRHHGALGSFVRVYLADQRNTQAATDLLRQSPGVHDVLSRDEAARELSLPHDLEADLVVISQQDWVLGASRQDHDLSAVDRPLRSHGGYTEQRVPFLISHPLDSEWALSTRLHNYDIFCAILNHTDQD
>2846873914
MPSFTNPNNASIVTGVPPNVHGIAGNYYLDRETGEEIMVNDARMLQGETLLALLSKAGIPTAMVTAKDKLTKLIGHGLEGPCFSSEKAAQTSLEQYGFPTVEEMVGRAQPDMYSPDLSLYVLDAGIQLLKQKKSQVLYLSLSDYVQHKYAPGHPESDAFLQAIDQRIGEFLGLGAVVACVADHGMSYKTDFTGQAQLLFVQDVIEQQFGTGSARVICPITDPFVRHHGALGSFVRVYLPENIEAAAQFLRNQVGVLEVLTQVEAAHRLDLPVDREADLVVISAQDWALGSKCSEHELSAVDQPLRTHGGYSEQRVPFLISAPLSEAWAKTSRLHNYDMFFVLLNYAL
>2821104074
MTPYIELHQRRYALPTRPTVVICIDGCDPEYIEQGIRDGVCPTIASFVRNGFVGTADCVMPSFTNPNNVSIVTGAPPSVHGISGNYYLEPDTGREIMVTDATLLRGQTLLALLSQSGVPTASITAKDKLRKILGHEMEGISFSTQEAAGCTLEEHGIDDVEALVGRPAPDMYSGDLSLYVLDAGLALLRAGRAQLLYLSLSDYIQHKHAPGDPESDAFLRAVDTRIQAFVDLGAVVGCVADHGMSRKTADSGQANVIFLQDRLEAEFGKGSARVICPITDPFVRHHGALGSFVRVYARDAADVPAMIAFSQALSGVKTVLARQEAAEQLELPADREGDFLAVSEHDHVIGSRADEHDLSNLRHPLRSHGGFSEQAVPFLVSHPLNGTRAGHSRLRNFDIFDYVLNGISDVL
>2620662415
MSASIALHGRHYALPQRPTVVVCIDGCDPEYIARGIADGVCPAIARFFEEGFGAVADCVMPSFTNPNNVSVVTGAPPAVHGIGGNYYLDRDTGREIMMTDAALLRGDTLLGLMSQAGVPTAAITAKDKLRKVLGHGLQGICFSSEKADQCSEAEHGVADVAALVGRPRPDMYSGDLSLYVLDAGLALLRQGRARLLYLSLSDYIQHKHAPGEPESDAFLRAIDTRLQAFVDAGAVVACIADHGMSHKTDAQGRPNAIFLQDVLEARFGAGSARIICPITDPFVRHHGALGSFVRGYARNPADIEAMMQAAAAIDGVQEVLSREQAAQRLGLPLDREADFVVISHESYVLGSRADEHDLSTVDHPLRSHGGYSEQPVPFFLSQPLSPARAAQGGLRNFDIFDFALNGVQAAA
>2579398709
MSAPIALHGRHYALPQRPTVVVCIDGCDPEYIARGIADGVCPAIARFFEEGFGAVADCVMPSFTNPNNVSVVTGAPPAVHGIGGNYYLDRDTGREIMMTDAALLRGDTLLGLMSQAGVPTAAITAKDKLRKVLGHGLRGICFSSEKADQCSEAEHGVADVAALVGRPRPDMYSGDLSLYVLDAGLALLRQGRARLLYLSLSDYIQHKHAPGEPESDAFLRAIDARLQAFVDAGAVVACIADHGMSHKTDAQGRPNAIFLQDLLEARFGAGSARIICPITDPFVRHHGALGSFVRGYARNPADIEAMMQAAAAIDGVQEVLSREQAAQRLGLPLDREADFVVISHESYVLGSRADEHDLSTVDHPLRSHGGYSEQPVPFFLSQPLSPARAAQGGLRNFDIFDFALNGVQAAA
>2765645480
HSKAILRTICWAHCLIHEFHAHMSAPIALHGRHYALPQRPTVVVCIDGCDPEYIARGIADGVCPTIARFFEEGFGAVADCVMPSFTNPNNVSVVTGAPPAVHGIGGNYYLDRDTGREIMMTDAALLRGDTLLGLMSQAGVPTAAITAKDKLRKVLGHGLQGICFSSEKADQCSEAEHGVADVAALVGRPRPDMYSGDLSLYVLDAGLALLRQGRARLLYLSLSDYIQHKHAPGEPESDAFLRAIDTRLQAFVDAGAVVACIADHGMSHKTDAQGRPNAIFLQDLLEARFGAGSARIICPITDPFVRHHGALGSFVRGYARNPADIAPMMQAAAAIDGVQEVLSREQAAQRLGLPLDREADFVVISHESYVLGSRADEHDLSTVDHPLRSHGGYSEQPVPFFLSQPLSPARAAQGGLRNFDIFDFALNGVQAAA
>2719019279
MSAPIALHGRHYALPQRPTVVVCIDGCDPEYIARGIADGVCPTIARFFEEGFGAVADCVMPSFTNPNNVSVVTGAPPAVHGIGGNYYLDRDTGREIMMTDAALLRGDTLLGLMSQAGVPTAAITAKDKLRKVLGHGLQGICFSSEKADQCSEAEHGVADVAALVGRPRPDMYSGDPSLYVLDAGLALLRQGRARLLYLSLSDYIQHKHAPGEPESDAFLRAIDTRLQAFVDAGAVVACIADHGMSHKTDAQGRPNAIFLQDLLEARFGAGSARIICPITDPFVRHHGALGSFVRGYARNPADIEAMMQAAAAIDGAQEVLSREQAAQRLGLPLDREADFVVISHESYVLGSRADEHDLSTVDHPLRSHGGYSEQPVPFFLSQPLSLARAAQGGLRNFDIFDFALNGVQAAA
>2765689650
MSAPIALHGRHYALPQRPTVVVCIDGCDPEYIARGIADGVCPTIARFFEEGFGAVADCVMPSFTNPNNVSVVTGAPPAVHGIGGNYYLDRDTGREIMMTDAALLRGDTLLGLMSQAGVPTAAITAKDKLRKVLGHGLRGICFSSEKADQCSEAEHGVADVAALVGRPRPDMYSGDLSLYVLDAGLALLRQGRARLLYLSLSDYIQHKHAPGEPESDAFLRAIDTRLQAFVDAGAVVACIADHGMSHKTDAQGRPNAIFLQDLLEARFGAGSARIICPITDPFVRHHGALGSFVRGYARNPADIEAMMQAAAAIDGVQEVLSREQAAQRLGLPLDREADFVVISHESYVLGSRADEHDLSTVDHPLRSHGGYSEQPVPFFLSQPLSPARAAQGGLRNFDIFDFALNGVQAAA
>2667640883
MPKSITLHQRQYALPTQPVVVICIDGCDPQYISQGIADGVCPTIARLHSQGFADTADCVMPSFTNPNNVSIVTGVPPAVHGIAGNYSLDRDTGKEIMMTDASLLRGETLLALLAKAGIAVAAITAKDKLRKVLGHHLHGICFSSEKAASCTLEEHGIDDVETLVGRPAPDMYSADLSLFVLDAGLALLRQQRAQVLYLSLSDYIQHKFAPGTAQSNDFLKAIDDRLQAFIDEGAIVGCVADHGMSDKNNANGTPDVVFLQDLLEVRFGAGSARVICPITDPFVRHHGALGSFVRVYAKDPADIAPMIDYISGLSGIEDTLSRHQAAVKLGLPEDREADIVVIASESCVLGSCASEHDLSSVDRPLRSHGGYSEQSVPFLISHPLNGERAALTRLRNFDIFDFVLNGVEKSN
>2794556341
MNDSITLHQRQYALPTQPVVVVCIDGCDPQYLTQGIADGVCPTIARFHTQGFASTADCVMPSFTNPNNVSIVTGAAPEVHGIAGNYYLDRDTGKEIMMTDASLLRGETLLALLSHAGVAVAAVTAKDKLRKVLGHNLKGICFSSEKAATCSLEEHGIEDVLSLVGRGLPDMYSGDLSLFVLDAGLALLKQKRAQVLYLSLSDYVQHKYAPGTEASNIFLKAIDDRLQAFINEGAIVGCVADHGMSDKNNSNGMPDVIFLQDKLEQRFGVSSARVICPITDPFVRHHGALGSFVRVYAKDSANIEAMIDYISGLSGIADVLSRSQAAAKLGLPEDREADIVVVSSESCVLGSCASEHDLSSIDRPLRSHGGYSEQSVPFLLSHPLKETRASTNRLRNFDIFDFALNGIQ
>2655763124
MSHSITLYQRRYALPTQPVVIVCIDGCDPQYIAQGIADGVCQTIARFHSQGFASTADCVMPSFTNPNNVSIVTGVAPEVHGIAGNYYLDRETGKEIMMTDASLLRGETLLALLSRAGVAVAAVTAKDKLRKVLGHHLEGICFSSEKAGTCTLEEHGIDDVPALVGRPLPDMYSADLSLFVLDAGLALLKQKRAHVLYLSLSDYIQHKFAPGTRESNDFLKAIDDRLQAFTEQGAIVGCVADHGMSDKNTAAGLPNVMFLQDKLEEKFGANSARVICPITDPFVRHHGALGSFVRVYAKDPSNIEAMIDYISGLSGIEDTLSRQQAAMKLGLPEDREADIVVISSESCVLGSCASEHDLSGIDRPLRSHGGYSEQSVPFLLSHPVSDVRAASTRLRNFDIFDFALNGVR
>2557103575
MNNSITLHQRQYALPTQPVVVVCIDGCDPQYITQGIADGVCPTIARFHTQGFASTADCVMPSFTNPNNVSIVTGAPPEVHGIAGNYSLDRETGKEIMMTDASLLRGETLLALLSEAGIAVAAVTAKDKLRKVLGHHLKGICFSSEKAGTCTLEEHGIDDVVELVGRPLPDMYSGDLSLFVLDAGLALLKQKRAQVLYLSLSDYIQHKFAPGTAESNEFLKAIDDRLQAFIELGAIVGCVADHGMSDKNNSNGTPNVIFLQDKLEERFGAKSARVICPITDPFVRHHGALGSFVRVYAKDSANIEAMIDYISGLPGIEDTLSRQQAAIKLGLPEDREADIVVISSESCVLGSCASEHDLSTVDRPLRSHGGYSEQSVPFMLSHPMSERYAASTRLRNFDIFDFALNGVQ
>2523104066
MPSAIEVELHGRTYRAPRRPTVVICADGCDPDYIRHAIANGVTPTLARFMDDGFAAVADAAMPTFTNPNNMSIVTGAPPAVHGISGNYYLDRDTGREVMVTDASLLRSPTIPGLLSRAGVATAVVTAKDKLRRALGHGLEGICFSSERADDATVAENGIADLAGLVGRPAPDPYSADLSLYVMDAGIRLLETGRARLLYLSLSDYVQHKHAPGEPEADRFYAALDARLARLAALGAVVALTADHGMSDKAAPDGTPNVLYLEDAVNERFGADAVRVICPITDPFVRHHGALGAFVRAYLPDTLGAVLRFVAGLPGVEAVMDRAEACARFELPADREGDFVAVAGKDWVIGARRAEHDLSALGKRLRSHGGLGEQPVPFILSHPLSPARAAERLRNRDIFDFALNGVV
>2539104011
MAIQDKTVEVNGRTYRTPRQPTAVICFDGCDPRYISHGLAAGLFPNISKVISQGFYTIADAAMPTFTNPNNMSIVAGAPPRVHGISGNYYLDKKTGKEVMITDASLVSSGTVLAALADAGVQVAAITAKDKLRKMLGSGLKGICFSSEKARDATLAENGIENVEQLVGRSTPDMYSPDLSLFVLDAGIKLLEQKKADLLYLSLSDMVQHSAGPGEALADQFNRDVDQRVGRLMELGAVVGIVADHGMTDKCMPDGQPQVVFLEKMLNEQFGAGTVRVICPITDPFVKHHGALGSFVRVYATGKTSPEVLMDAAARIPGVALVLDGKSASERYEMPIEREGDFIAIGDTYTAIGSRPDEHDLSGLGHKLRSHGGLSEQPVPFMVSKPLNKKIVEERRLRNFDIFDFALNGPA
>651233286
MMATVAQNKTVEVNGRVYRAPRQPTAVICFDGCDPRYISHGLSAGLFPNISKVISQGFYTIADAAMPTFTNPNNMSIVAGAPPIVHGISGNYYLDKKTGKEVMITDASLVSSGTVLAGLADAGVRVAAITAKDKLRKMLGSGLKGICFSSEKANEATLAENGIENVEALVGRKTPGMYSPDLSLFVLDAGIKLLEQKKADLFYLSLSDMVQHSAGPGEELADQFNRDVDQRVGRLMELGAVVGIVADHGMTDKCTPDGEPQVVFLEKMLNEQFGPGSVRVICPITDPFVKHHGALGSFVRVYATGKTSPETLMDAAARIPGVALVLDGKSASERYEMPIEREGDFIAIGDTYTAIGSRPDEHDLSGLGHKLRSHGGLSEQPVPFMVSKPLEAIVAARRLRNFDIFDFALNGPA
>2513654016
MIEVNGRTYSKPTRPTVVICLDGCDPRYLNFPNAREVFPNISQMMRSGFAALADAAMPTFTNPNNVSIVTGAPPAVHGISGNYYLDRETGKEIMIVDATPMRATTILAEMSRAGVRVAAVTAKDKLRKMLGHRMEGGICFSSEKAGSATMAENGIADVEALVGRPTPDMYSPDLSLFVLDAGIKLLEQDRAELLYLSLSDLVQHAHGPGEAAADFFHRAVDQKVGRIAELGAVVGLIADHGMNDKANTDGTPRVIFLEDELNRRFGPRAARVICPITDPFVKHHGALGSFVRVYLRKGLDLAEVMEASAAIPGIALVLDGPSAASRYQMPLDREGDFVTIGDTHTTIGSTRAEHDLSGLGHRLRSHGGLSEQIVPFILSHQLNDALAKTRRMRNFDIFEFALNGAQ
>2655292069
MIEVNGRTYSKPTRPTVVICLDGCDPRYLNFPNAREVFPNISRMMRSGFAALADAAMPTFTNPNNVSIVTGAPPAVHGISGNYYLDRETGKEIMIVDAMPMRATTILAEMSRAGVRVAAVTAKDKLRKMLGHRMEGGICFSSEKAGSATMAENGIADVEALVGRPTPDMYSPDLSLFVLDAGIKLLEQDRAELLYLSLSDLVQHAHGPGEAAADFFHRAVDQKVGRIAELGAVVGLIADHGMNDKANTDGTPRVIFLEDELNRRFGPRAARVICPITDPFVKHHGALGSFVRVYLRKGLDLAEVMEASAAIPGIALVLDGPSAASRYQMPLDREGDFVTIGDTHTTIGSTRAEHDLSGLGHRLRSHGGLSEQIVPFILSHQLNDALAKTRRMRNFDIFEFALNGAQ
>2529085033
MIEVNGRRYRKPTRPTVVICLDGCDPRYLNFPNARQVFPNISRMMHSGFATLADAAMPTFTNPNNVSIVTGAPPAVHGISGNYYLDRETGKEIMIVDATPMRATTILAEMSRAGVRVAAVTAKDKLRKMLGHRMEGGICFSSEKAGSATIAENGIEHVEALVGRQTPDMYSPDLSLFVLDAGIKLLEQNRAELLYLSLSDLVQHAHGPGEAEADAFHRAVDQKVGRIAELGAIVGLIADHGMNDKANADGTPRVVFLEEELNQRFGAKAARVICPITDPFVKHHGALGSFVRVYLRKGLALAEVMETAASIPGVALVLDGPSAASRYQMPLDREGDFVAIGDTHTTIGSTRAEHDLSGLGHRLRSHGGLGEQIVPFILSHPVNDSLAETRRMRNFDIFEFALNGAQ
>2776817478
MIEVNGRRYRKPTRPTVVICLDGCDPRYLNFPNARQVFPNISRMMHSGFATLADAAMPTFTNPNNVSIVTGAPPAVHGISGNYYLDRETGKEIMIVDATPMRATTILAEMSRAGVRVAAVTAKDKLRKMLGHRMEGGICFSSEKAGSATIAENGIEHVEALVGRQTPDMYSPDLSLFVLDAGIKLLEQNRAELLYLSLSDLVQHAHGPGEAEADAFHRAVDQKVGRIAELGAIVGLIADHGMNDKANADGTPRVVFLEEELNQRFGAKAARVICPITDPFVKHHGALGSFVRVYLRKGLALAEVMETAASIPGVALVLDGPSAASRYQMPLDREGDFVAIGDTHTTIGSTRAEHDLSGLGHRLRSHGGLGEQIVPFILSHPVNDSLAETRRMRNFDIFEFALNGAQ
>2698061868
MIQVNGRAYAKPGRPTVVVCLDGCDPRYLNFKNAGEVFPNISRMMREGFSALADAAMPTFTNPNNVSIVTGAPPVVHGISGNYYLDRKTGEEIMIVDATPMRATTILAEMSRAGVRVAAVTAKDKLRKMLGHRMEGGICFSSEKAGQATAAENGIADVEALVGRSSPDMYSPDLSLFVLDAGIKLLEQDRADLLYLSLSDLVQHAHGPGEREADAFHSAVDARVGRLAELGAVVGLIADHGMNDKTNADGTPKVIFLEEELTARFGQGAVRVICPITDPFVKHHGALGSFVRIYLRKQLELAAVMEAAAAIPGVALVLDGKSAALRYEMPLDREGDFVAIGDTHAVIGSSRAEHDLKGLGHRLRSHGGLSEQVVPFIVSHPVNEALAENRRLRNFDIFDFVLNGVG
>2562186153
MIEVNGRAYAKPKRPTVVVCLDGCDPRYLNFENAANVFTNISRMMRDGFSTLADAAMPTFTNPNNVSIVTGAPPAVHGISGNYYLDRATGKEIMIVDASPMRATTILAEMSRAGVRVAAITAKDKLRKMLGHQMKGGICFSSERAGSATLAENGIENVEALVGRPTPDMYSPDLSLFVLDAGIKLLEQDRADLLYLSLSDLVQHAHGPGDSEADAFHSAVDAKVGRLAGLGAVVGLIADHGMNEKTNEDGTPRVVFLEEELNRRFGPNAVRVICPITDPFVKHHGALGSFVRIYLRAKLELADVMEVAAAIPGIALVLDGKSAAGRYQMPLDREGDFVAIGDTHTVVGSSRAEHDLTGLGHRLRSHGGLSEQIVPFILSHPMNETLAEARRLRNFDIFDFALNGVQ
>2789288544
MSPSLFPGLPVPAMPNITINDITYRWPERPVVVVCVDGCDPEYLERGFQDGILPHLAQLKQGGFYEIAHSAMPSFTNPNNVSIVTGLPPSEHGISGNYFLDTQRGVEVMMDDPRLLRAETILAGFASRGARVAAISAKDKLCRLLAAGRVDSRFVCFSAECADLCTHSQHGVEGVLELVERALPDVYSADLSLFVLDAGIRLLERERYDLVYLSLSDYVQHKFAPGSFQSNRFYRQLDERIGELAKLDIVLGIVADHGMSDKSRDDGSPQVVYLQDELQRAFGHDQAKVILPITDPYVVHHGALGGFARVYLPVPTVLDFIRQLPGIDGAWPRDEACQRFSLPADREADLVVLSDPHFAIGKRCGEHDLSALSYRLRSHGGLSEQRVPFLLSHPLTSTRIGHTPLNNYDIFDFAINGTRRKP
>2789243701
MEPLTINNRRYRWPARPVVVICADGCDPEYLECGFRDGILPNFSKLISNGMLATAHSAMPSFTNPNNVSIITGVPPSCHGISGNYFLDTETGTEVMMDDPRWLRSETILAAFAARGARVGAISAKNKLCKLLSAAFVCFSAECAEACTVADHGVEGIIEMVGRPQPEVYSGDLSLFVLDAGIRLLKRQRFDLLYLSLSDYIQHKHPPASPEANQFFVQFDARVGMLSSLDITLGIVADHGMSDKSQHDGSPQVIYLQDELQNQFGVDHTKVILPITDPYVVHHGALGGFARVYLPIDQVATFIRQLPGIELALDRAAASQRFSLPSDREADLVVVSKKHYAIGTQRMHHDLQALNHRLRSHGGISEQPVPFLVSHPLTRSRIQQPLLNNYDIFDFAINGVL
>2789325976
MDPITINNLHYRWPARPVVVICADGCDPEYLEHGFRDEILPNLSKLSCEGTLATANSAMPSFTNPNNVSIITGVPPSAHGISGNYFLDVDSGTEVMMDDPRWLRSETILSAFAARGARVGAVSAKNKLCKLLGAGRGFVCFSAECADACTLSDHGVERIVEMVGRPQPEVYSGDLSLFVLDAGIGLLKRERFDLLYLSLSDYIQHKYAPGTPEANHFCAELDARIGTLASFDITLGIVADHGMSDKSHQNGTPRVIYLQDELQQRFGSGKTKVILPITDPYVVHHGALGGFARVYLPVDQVLSFIQQIPGIELTLARGDACQRFSLPSDREADLVVVSEQHYAIGVERELHDLRALGHRLRSHGGVSEQPVPFLLSHPLTDSRLQQLPLNNYDIFDFAINGTL
>2636245912
MVNNNKPSVDINSKLYQWPIRPVIVICVDGLDPEYLNQAIDDNIIPTIKQFMDNGFHTIADSVIPSLTNPNNMSIITGAPQSVHGISGNYYMERTTGQEIMMNKPEMVRCESILSAFSSVGAKVVAVTAKEKLRALLGKDIDLTNGSVVFSCEKADECTLDINGITNVLEQTNLPLPNVYSAELSLFAFEAAWKILESKKPDIMYISTTDYIQHKYPPGSQESNTFLKHIDYYCSKYYSYGATVGITADHGMSDKARDDSSPNVIYLQDELDRKYGTTYTKVILPITDPYIVHHGSLGGFARVYCSDDSKISSIKQFIGKLVGIENVYCKTDACEQFDLPMDIEADLIAISDSSTAIGGSISAHDLTQLHQRLRSHGGLAESKVPFVISHPLKSERSRVSKIRNYEIFDYTINGVQ
>2636215182
MSSIKGPAGERRHVTVNGRSYTFPKRPVVIVCVDGCDPEYIHRGFDEGIIPNIQRFFSDGFGTFGKAVVPTFTNPNNLSIVTGVPPSVHGISGNFFRDPVTGSAIMMDSPDLVRCETVISALENVGAKVAVVTAKDKLRRMFAKGIRDGVCFSAEKAGQCTLDEHGIEKVPDMLGLPVPDVYSAALSFFVLEAGLALVNRHELDLLFLSLSDYVQHKYEPGSVVANAFFSEFDRLCGRFVDAGVTLALTADHGMRAKKNVVFLQDVLDIEFGKEKTLVICPITDPYVAHHSALGSFVRVYTVGENPVTVQEIISRVRGIEAVYSRRVACDKFSLPWDREADLVVLGDRDTAIGGSIAQHDLSTLGVPLRSHGGLGEQTVPFVISEKINYASSEKLRNFDILDYALNGNV
>2684282412
MPEQDQDRHPQTVRLNQRAYAFPRRPVIVICIDGCDPAYIKAGLDRNILPNIQRFLTQGFGTWADAVVPTFTNPNNLSIVTGSPPAVHGISGNYFLNPTTGQAVMMTDPHQLRSETLLARFSHSGAKVITITAKEKLRRLLGHGIADGICFSAEKAQDCTISVHGIENVCQWIGRPQPDVYSAALSLFVLEAGLALLEHHRPELMYLSLSDYVQHKHAPGSAEANAFYAALDLGCGRLAEAGALVALTADHGMNAKPQVVFLQDILDASCGQGKARVICPITDPYVAHHGALGSCVRVYCLDADRAVVRAVIADIPGVEAVYDRPAACERFLLPPDREADLLVLGDEHTAIGVAERDHDLSAFDASLRSHGGRAEQMVPFILSEPVSTVRLSNFDLFDYALNGTL
>2684303384
MPTPSPAVSLHHRTYAVPRRPVVVVCADGCDPAYIERGLNDGILPNLQTFSDTGFATTADAVVPTFTNPNNVSIVTGAPQSVHGISGNYFLDPLTNHAVMLNDPAYVRGDTLPAVLSHAGCKVAVITAKDKLRRMLGHRLRNGVCFSAERAAGCTLEDNGISHVPALVGRPQPAVYSADVSLFVLDAGLRLLERERPDFLYLSLSDYVQHKYAPGQPQANAFYHRLDARLGEFVERGALLALTADHGMHFKPRVIFLQEILDSHFGPATSRVICPITDPYVVHHGALGSFVRVYCPALAPRSVVDVIQGLDGIAAVYEREQACARFGLPPDREGDLVVIGDRDTVLGTSPAEHDLSQLNVPLRSHGGLSEQRVPFVVSEPVAGRTCIRNFDILDYALNGT
>2682234043
MKIELNGVSYRIPPASVAVICVDGGDPEYFDAARKAGVIPAIERFMEAGFAGAAHCVIPSFTNPNNLSIATGAPPDVHGVSGNFYLDRLTGEAVPMTGPAMMRSRTVFDVASKAGIETAVITAKDKLRRQLGKGMDVGDGNVCFSSQCADRCTLHENGIQDVLGWVGQPLPDMYSDALSLFVLDAGVRFLAENRPRLAYLSLTDYVQHKYPPDHPAALEFFQSLDLRCAKLDRLGATVALVADHGMKDKCAADGTYNIIYLQDLLDRRFGPGKARVICPITDAFVGHHGALGGFVRVYCFEDLAVDDAIRFIDSVEGVESVLERADTATRFELPVDVEGDVAVIAEGGFCIGMTPGDHDLEELGERLRSHGGVSEQQVPFILNRPLNGERAGSEQLMNYHVFDYALNGVA
>2650511743
MVERALAVHETDYRWPNHPIAVVCIDGGDPAYIEHGVTTGIVPNIARYMEEGFYTVAHGTMPSFTCPNNMSIVTGCPASVHGISGNFYLDRKTNKPVVMTGPELLQVCSLMSAFSHHGAKVVSVTAKDKLRKQLQKDMNLSNGSVSISSQFANRCTLEENGMNDALSFVGSPQPDMYSADLSLFVLDAGIKLLEDRRPDILYLSLTDFIQHAFQPGHPEADQFYKDLDARFGRLEELGATVVLTADHGMNEKTNDDGTPRVVWLQDILDTEFGEGSSTVICPITDAFVAHHGALGGFVRVYCQGSLTDNQVIEAIKDVPGLEKVLSREDVVREFDLPTAVEGDVAVLGDLNTVIGRREIDHDLSALGHRLRTHGSLYEADVPIILSCPVTDERAEDTRLHSYQVFDYALNGVI
>2805282077
MEKKSLELNGVTYRWPSRPVVVVCIDGGDPEYMDHGFNTGIIPNMTRFRDEGFYAIAQGSMPSFTCPNNMSIVTGTEPEVHGISGNFYLDRTTGNPVVMTGPELLRARSVMSEFSRHGGKVASITSKDKLRKQLQKDMNLTGGSVSFSVQFADQANMEENGIENVLDYVGQPHPDMYSAELSLFVLDAGIKLLEDRRPDILYLSLTDFIQHTNAPGDPISNQFYRDMDTRFGRLQELGAIVALTADHGMSDKADANGKPNVIWLQDIIENALGEGSCTVICPITDAFVGHHGALGGFVRVYXXXETTXAXVIEVIKDXXGIXKIWTSXXVATELEXPLXREGXXAVMGXAVTVXGARAVDHDLTALGXRXRTHGSLTEANVPFVISEPLNXTRAAXGGLXSHEIFDFALNGVN
>2778698207
MSNAAIELNGTTYKHPSNPVVVVCIDGGDPEYVDEGVKAGIIPTQEGFMKDGFYAVAQGSMPSFTCPNNMSIATGTEPVTHGISGNFYLDRKTGEPVVMTGPELLRARSVMSEFSRNGIVVASITAKDKLRLQLQKDMDLSNGSVSFSSQYADRCTMEENGIEDALAFVDQPLPDMYSDNLSLFVLDAGIKLLEERRPDVLYLSLTDYIQHSHAPGTPVANQFYKNMDDRFARMIELGATVALTADHGMGDKADDDGEPIVIWLQDILDDALGEGNTHVICPITDAFVGHHGALGGFVRVYNESGISPEAVIEIVKDIPGIDKLWTAEGVAKELEQPIDREGDVAIVGDRKTVIGGREVDHDLTALGHRLRTHGSLYEANVPIFLSKPLNDERAEQGLRSHNIFELALNGTV
>AG-426-E09_NODE_11_131190_3027
MELNGIHYERPGKPLAVVCIDGGDPEYFQSGLRDQIIPNITRFMEEGFYQVAEGSMPSFTCPNNMSIVTGSEPEVHGISGNFYLDRETGEPVVMTGPELLRSRSIMSEFSRQGAKVVSITAKDKLRKQLQKEMDLSGGSVSFSSQHADQCTMEDNGIENVLEFVGQPLPDMYSAQLSLFVLDAGIKLLEERRPDILYLSLTDFIQHAHAPGSEEANQFYRNMDERFGRLQELGALVALTADHGMGDKSAENGEPNVIWLQDVLDQQFGSGSSQVICPITDAFVGHHGALGGFVRVYLEQDQDRLEVASAIESLEGVERVWIKEEAAKDLELPLDREGDLAVVADKRSVIGGRETDHDLSALGKRLRTHGSLHEAKVPFILSEPLKESRADERTLRSREIFEYALNGIE
>2654238354
MELNGINYERPGKPLAVVCIDGGDPEYFQSGLRDQIIPNITRFMEEGFYQVAEGSMPSFTCPNNMSIVTGSEPEVHGISGNFYLDRETGKPVVMTGPELLRSRSIMSEFSRQGAKVVSITAKDKLRKQLQKEMDLSGGSVSFSSQHADQCTMEENGIENVIEFVGQPLPDMYSAQLSLFVLDAGIKLLEERRPDILYLSLTDFIQHAHAPGSEEANQFYRNMDERFGRLQELGALVALTADHGMGDKSAENGEPNVIWLQDVLDQQFGSGSSQVICPITDAFVGHHGALGGFVRVYLEQDQDRLEVASAIESLEGVERVWIKEEAAKDLELPLDREGDLAVVADKRFVIGGRETDHDLSALGKRLRTHGSLHEAKVPFILSEPLKESRADERTLRSREIFEYALNGIE
>2654256924
MELNGINYERPKKPLAVVCIDGGDPEYFQSGLRDQIIPNITRFMEEGFYQVAEGSMPSFTCPNNMSIVTGSEPEVHGISGNFYLDRETGEPVVMTGPELLRSRSIMSEFSRQGAKVVSITAKDKLRKQLQKEMDLSGGSVSFSSQHADQCTMEENGIENVLEFVGQPLPDMYSAQLSLFVLDAGIKLLEERRPDILYLSLTDFIQHAHAPGSEEANQFYRDMDERFGRLQELGALVALTADHGMGDKSAENGEPNVIWLQDVLDQQFGSGSSQVICPITDAFVGHHGALGGFVRVYLEQDQDRLEVASAIESLEGVERVWIKEEAAKDLELPLDREGDLAVVADKRFVIGGRETDHDLSALGKRLRTHGSLHEAKVPFILSEPLKESRADERTLRSREIFEYALNGIE
>2717213489
MELNDISYSWPKKPLALVCIDGGDPEYIEAGLRDGIIPNISRFMKEGFYKVAQGSMPSFTCPNNMSIVTGTEPKKHGISGNFFLDPESQEPVVMTGPELLRSRSILGEFSCEGAKVVSITAKDKLRKQLQKGMDLSRGSVSFSSQHADKCTIDENGIENVLEFVGQALPDMYSAELSLFVLDAGIKLLEEKKPDILYLSLTDFIQHAHAPGTAEANSFYIEMDQRFGRLQELGALVALTADHGMGDKSNECGEPNVIWLQDLLDQELGLGTCRVICPITDAFVGHHGALGGFVRIYLEQKQDRKKVSEIVQSIAGIEKVWSAENVAEELEQPLDREGDLAVVADKITVIGGSEKDHDLSALGKRLRTHGSLHEANVPFILSEPLNDIRAGVRTIRSREIFEYALNGTE
>2654230755
MELNDINYSWPRKPLAVVCIDGGDPEYLQTGLRDGIIPNIARFMNEGFYQVAQGSMPSFTCPNNMSIVTGTEPETHGISGNFFLDPATKEPVVMTGPELLRSRSIMCEFSREGAKVVSITAKDKLRKQLQKGMDLAGGSVSFSSQHADRCTMQENGIENVLEFVGQPLPDMYSAELSLFVLDAGIKLLEEQKPDLLYLSLTDFIQHAHAPGSAEANSFYIEMDQRFGRLQELGALVALTADHGMGDKSDESGNPNVIWLQDLLDQNPGTGSCRVICPITDAFVGHHGALGGFVRIYLENGQDPTEVSEFVQAIDGVEKVWTAENAAKELEQPLDREGDLAVAADKKTVIGGSEKDHDLSALGKRLRTHGSLHEANVPFILSEPLNDKRAKERTLRSREIFEYALNGTA
>2654247211
MELNDINYSWPRKPLAVVCIDGGDPEYLQTGLRDGIIPNIARFMNEGFYQVAQGSMPSFTCPNNMSIVTGTEPETHGISGNFFLDPATKEPVVMTGPELLRSRSIMCEFSREGAKVVSITAKDKLRKQLQKGMDLAGGSVSFSSQHADRCTMQENGIENVLEFVGQPLPDMYSAELSLFVLDAGIKLLEEQKPDLLYLSLTDFIQHAHAPGSAEANSFYIEMDQRFGRLQELGALVALTADHGMGDKSDESGNPNVIWLQDLLDQNPGTGSCRVICPITDAFVGHHGALGGFVRIYLENGQDPTEVSEFVQAIDGVEKVWTAENAAKELEQPLDREGDLAVAADKKTVIGGSEKDHDLSALGKRLRTHGSLHEANVPFILSEPLNDKRAKERTLRSREIFEYALNGTA
>2654254339
MELNDINYSWPRKPLAVVCIDGGDPEYLQTGLRDGIIPNIARFMNEGFYQVAQGSMPSFTCPNNMSIVTGTEPETHGISGNFFLDPATKEPVVMTGPELLRSRSIMCEFSREGAKVVSITAKDKLRKQLQKGMDLAGGSVSFSSQHADRCTMQENGIENVLEFVGQPLPDMYSAELSLFVLDAGIKLLEEQKPDLLYLSLTDFIQHAHAPGSAEANSFYIEMDQRFGRLQELGALVALTADHGMGDKSDESGNPNVIWLQDLLDQNPGTGSCRVICPITDAFVGHHGALGGFVRIYLENGQDPTEVSEFVQAIDGVEKVWTAENAAKELEQPLDREGDLAVAADKKTVIGGSEKDHDLSALGKRLRTHGSLHEANVPFILSEPLNDKRAKERTLRSREIFEYALNGTA
>2654260389
MELNDINYSWPRKPLAVVCIDGGDPEYLQTGLRDGIIPNIARFMNEGFYQVAQGSMPSFTCPNNMSIVTGTEPETHGISGNFFLDPATKEPVVMTGPELLRSRSIMCEFSREGAKVVSITAKDKLRKQLQKGMDLAGGSVSFSSQHADRCTMQENGIENVLEFVGQPLPDMYSAELSLFVLDAGIKLLEEQKPDLLYLSLTDFIQHAHAPGSAEANSFYIEMDQRFGRLQELGALVALTADHGMGDKSDESGNPNVIWLQDLLDQNPGTGSCRVICPITDAFVGHHGALGGFVRIYLENGQDPTEVSEFVQAIDGVEKVWTAENAAKELEQPLDREGDLAVAADKKTVIGGSEKDHDLSALGKRLRTHGSLHEANVPFILSEPLNDKRAKERTLRSREIFEYALNGTA
>2654263254
MELNDINYSWPRKPLAVVCIDGGDPEYLQTGLRDGIIPNIARFMNEGFYQVAQGSMPSFTCPNNMSIVTGTEPETHGISGNFFLDPATKEPVVMTGPELLRSRSIMCEFSREGAKVVSITAKDKLRKQLQKGMDLAGGSVSFSSQHADRCTMQENGIENVLEFVGQPLPDMYSAELSLFVLDAGIKLLEEQKPDLLYLSLTDFIQHAHAPGSAEANSFYIEMDQRFGRLQELGALVALTADHGMGDKSDESGNPNVIWLQDLLDQNPGTGSCRVICPITDAFVGHHGALGGFVRIYLENGQDPTEVSEFVQAIDGVEKVWTAENAAKELEQPLDREGDLAVAADKKTVIGGSEKDHDLSALGKRLRTHGSLHEANVPFILSEPLNDKRAKERTLRSREIFEYALNGTA
>2823538425
MELNGISYAWPRKPLAVVCIDGGDPEYLETGFRDGIIPNIARFAKEGFHQVARGSMPSFTCPNNMSIVTGTEPAIHGISGNFYIDPETGEPVVMTGPELLRSRSIMSEFSREGAKVVSITAKDKLRKQLQKGMDLSRGSVSFSSQYADQCTIEENGIENVLEFVGQALPDMYSAELSLFVLDAGIKLLEEIKPDLLYLSLTDFIQHAHAPGSEEANLFYIEMDQRFGRLQELGALVALTADHGMGDKSNENGEPNVIWLQDTLDINLGSGTCRVICPITDAFVGHHGALGGFVRIYLNKEQDRNRVAEFVQALEGVEQVWTAENVAKELEQPLDREGDLAVVADKNTVIGGREKDHDLSALGKRLRTHGSLHEANVPFIISEPLNDKRAGESSLRTREIFEYALNGTK
>2823553888
MELNGISYSWPKKPLAVVCIDGGDPEYLETGLRDGIIPNIARFMKDGFYQVAQGSMPSFTCPNNMSIVTGTEPEVHGISGNFFIDPKSGEPVVMTGPELLRSRSIMSEFSREGAKVVSITAKDKLRKQLQKEMDLSRGSVSISSQHADQCTMEENGIENVLEFVGQPLPDMYSAELSLFVLDAGIKLLEEHNSDLLYLSLTDFIQHAHAPGSEEANRFYIEMDQRFGRLQELGALVALTADHGMGDKSDENGEPNVIWLQDTLDQNLGSGTCRVICPITDAFVGHHGALGGFVRIYLKKEQDRNRVAEFVTSLEGVEQVWTAENVAKELEQPLDREGDLAVVADKKTVIGGSEKDHDLSALGKRLRTHGSLHEAKVPFILSEPINEERAKERPLRSREIFEYALNGTE
>2682032416
MATEKIKLNGVEYLWPKRPVVVVCIDGGDPEYIEAGIKDGIIPNIECFMKNGFYAVAQGSMPSFTCPNNMSIVTGSEPAVHGISGNFYLDRETCEPVVMTGPELLRTRSIMSEFSRQGAKVVSITAKDKLRKQLQKDMNLSKGSVSISSQCAYNCTKEENGIENFLELLGQPQPEMYSAELSLFVLDAGIKLLQERRPDILYLSLTDFIQHTHAPGTAVANQFYSDMDTRFGHMVKLGALVALIADHGMSDKANDNGDPNVIWLQDILDVELGEGECTVICPITDAFVGHHGALGGFVRVYINGGAKREKVIEIARGQSGIKKVWTTEEIAEELEQPIDREGDVAVMGDKWTVIGGSAVDHDLSALGHRLRTHGSLYEANVPFIISEPLTDARMNATTLRSHEIFDYALNGVA
>2505307756
MATEKIKLNGVEYLWPKRPVVVVCIDGGDPEYIEAGIKDGIIPNIECFMKNGFYAVAQGSMPSFTCPNNMSIVTGSEPAVHGISGNFYLDRETCEPVVMTGPELLRTRSIMSEFSRQGAKVVSITAKDKLRKQLQKDMNLSKGSVSISSQCAYNCTKEENGIENFLELLGQPQPEMYSAELSLFVLDAGIKLLKERRPDILYLSLTDFIQHTHAPGTAVANQFYNDMDTRFGHMVKLGALVALIADHGMSDKANDNGDPNVIWLQDILDVELGEGECTVICPITDAFVGHHGALGGFVRVYINGGAKREKVIEIARGQSGIKKVWTTEEIAKELEQPIDREGDVAVMGDKWTVIGGSAVDHDLSALGHRLRTHGSLYEANVPFIISEPLTDARMNATTLRSHEIFDYALNGVA
>2663969266
MATEKIKLNGVEYLWPQRPVVVVCIDGGDPEYIEAGIKDGIIPNIECFMKNGFYAVAQGSMPSFTCPNNMSIVTGSEPAVHGISGNFYLDRETCEPVVMTGPELLRTRSIMSEFSRQGAKVVSITAKDKLRKQLQKDMNLSKGSVSISSQCAYNCTKEENGIENFLELLGQPQPEMYSAELSLFVLDAGIKLLKERRPDILYLSLTDFIQHTHAPGTAAANQFYNDMDTRFGHMVKLGALVALIADHGMSDKANDNGDPNVIWLQDILDVELGEGECTVICPITDAFVGHHGALGGFVRVYINGGAKREKVIEIARGQSGIKKVWTTEEIAKELEQPIDREGDVAVMGDKWTVIGGSAVDHDLSALGHRLRTHGSLYEANVPFIISEPLTDARMNATTLRSHEIFDYALNGVA
>2639839730
MATEKIKLNGIEYVWPKQPVVVVCIDGGDPEYIEAGIKDGIIPNIECFMKNGFYAVAQGSMPSFTCPNNMSIVTGSEPAVHGISGNFYLDRETCQPVVMTGPDLLRTRSVMSEFSRQGAKVVSITAKDKLRKQLQKDMDLSRGSISISSQYAYNCTKEENGIENFLEFLGQPQPEMYSAELSLFVIDAGIKLLKERRPDILYLSLTDFIQHAHAPGTVVANQFYSDMDIRFGHMVKLGALVALIADHGMSDKANDNGDPNVIWLQDILDVELGEGACTVICPITDAFVGHHGALGGFVRIYITGGAEREKVIEIAQGQSGIKKVWTAEEIAEELEQPLDREGDVAVMGDKWTVIGGRSVDHDLSALGRRLRTHGSLYEANVPFIISEPLTGARVEGTTLRSHEIFDYVLNGVT
>2708393218
MATEKIKLNGIEYFWPKRPVVVVCIDGGDPEYIEAGIKDGIIPNIECFMKNGFYAIARGSMPSFTCPNNMSIVTGSEPAVHGISGNFYLDRETCQPVVMTGPDLLRTRSVMSEFSRQGAKVVSITAKDKLRKQLQKDMDLSGGSISISSQYAYNCTKEENGIENFLEFLGQPQPEMYSAELSLFVIDAGIKLLKERRPDILYLSLTDFIQHAHAPGTAAANQFYSDMDIRFGHMVKLGALVALIADHGMSDKANDKGDPNVIWLQDILDVELGEGACTVICPITDAFVGHHGALGGFVRVYITGGAEREKVIEIAQGQSGIKKVWTAEEIAEELEQPLDREGDVAVMGDKWTVIGGRAVDHDLSALGRRLRTHGSLYEANVPFIISEPLTGARMKATTLRSHEIFDYVLNGVT
>2640437748
MVSDIIKLNGVEYAWPKRPVVVVCIDGGDPEYIEAGIKDGIIPNIENFMKNGFYSVAQGSMPSFTCPNNMSIVTGCEPVVHGISGNYYLDRETSKPVLMTGPDLLRTRSIMSEFSRHGAKVVSITAKDKLRKQLQKDMNLYSGSVSMSSQYAHDCSMEENGIEKFLEFVGLPQPEMYSADLSLFVLQAGIKFLEERRPDILYLSLTDFIQHTHAPGTDVANQFYKAMDVLFGQMVELGAVVALIADHGMGDKADAKGDPKVIWLQDILNAELGEGICTVICPITDAFVGHHGALGGFVRVYINGRAEREKVVEIVQDQTGIEKAWLAEDVAEELEQPLDREGDVAVMGDKWTVIGGRAVDHDLSALGHRLRTHGSLYEANIPFVISEPLTGSRHLTTTLRSHEIFDYVLNGVS
>2682039655
MVSDIIKLNGLEYAWPKRPVVVVCIDGGDPEYIEAGIKDGIIPNIENFMKSGFYSVAKGSMPSFTCPNNMSIVTGCEPVVHGISGNYYLDRRTSKPVLMTGPDLLRTRSIMSEFSRHGAKVISITAKDKLRKQLQKDMNLSSGSVSMSSQYAHDCSMEENGIEKFLEFVGLPQPGMYSADLSLFVLQAGIKFLEERRPDILYLSLTDFIQHTHAPGTDVANQFYKAMDALFGQMVELGAVVALIADHGMGDKADAKGNPKVIWLQDILNAELGDGICTVICPITDAFVGHHGALGGFVRVYINGEAEREKVVEIVQDQTGIEKAWLAEDVAEELEQPLDREGDVAVMGDKWTVIGGRAVDHDLSALGHRLRTHGSLYEANIPFVISEPLTGSRHLTTTLRSHEIFDYVLNGVS
>AG-319-J17_NODE_28_131190_3027
MEKIKLNEVEYAWPKRPVVVVCIDGGDPEYINEGVKDGIIPNIENFINKGFYSVAHGSMPSFTCPNNMSIVTGCEPAVHGISGNFFLDRETSKPIVMTGPNLLRTRSVMSEFSRHGAKVVSITAKDKLRKQLQKDMNLSNGSVSMSSQFAQDCSKKENGIENFLEFVGLPQPEMYSADLSLFVLQAGVRFLEESRPDILYLSLTDFIQHTHAPGTDVANQFYSEMDTLFGRMVELGALVALTADHGMGDKADKKGNPNVIWLQDILDAELGENECTVICPITDAFVGHHGALGGFVRIYINGKVKREKVVKIAQDQTGIERVWLAEDVASELEQPLDREGDVAVMGDKSTVIGGREVDHDLSALGKRLRTHGSLHEANVPFVISAPLIPSRQEKATLRSHEIFDYALNGVA
>2505303076
MVSEKIKLNKVEYAWPKRPVVVVCIDGGDPEYINEGVKDGIIPNIESFMNKGFYSVAQGSMPSFTCPNNMSIVTGCEPAVHGISGNFFLDRETSKPVVMTGPDLLRTRSVMSEFSRHGAKVVSITAKDKLRKQLQKDMNLSNGSVSTSSQFANDCSMKENGIENFLEFVDLPQPGMYSADLSLFVLQAGVKFLEERRPDILYLSLTDFIQHMHAPGTDVANQFYSEMDTLFGRMVELGALVALTADHGMGDKADIKGDPNVIWLQDILDAELGENECTVICPITDAFVGHHGALGGFVRIYINGKVKREKVVEIAQDQTGIERVWIAEDVARELEQPLDREGDVAVMGDKSTVIGGRVVDHDLTALGKRLRTHGSLHEANVPFVISEPLNATRQIKATLRSHEIFDYVLNGVD
>2682021398
MVSEKIKLNEVEYAWPKRPVVVVCIDGGDPEYINEGVKDGIIPNIESFMNKGLYSVAQGSMPSFTCPNNMSIVTGCEPAVHGISGNFFLDRETSKPVVMTGPDLLRTRSVMSEFSRHGAKVVSITAKEKLRKQLQKDMNLSNGSVSTSSQFAQDCSMKENGIENFLEFVGLPQPGMYSADLSLFVLQAGVKFLEERRPEILYLSLTDFIQHTHAPGDDVANQFYSEMDTLFGRMVELGALVALTADHGMGDKADIKGDPNVIWLQDILDAELGENECTVICPITDAFVGHHGALGGFVRIYINGKVKREKVVEIAQDQTGIERVWLAEDVASELEQPLDREGDVAVMGDKLTVIGGRSVDHDLSALGKRLRTHGSLYEANVPFVISEPLIPSRQKKATLRSHEIFEYALNGVA
>2740197745
MVSEKIKLNEVEYAWPKRPVVVVCIDGGDPEYINEGVKDGIIPNIESFMNKGFYSVAQGSMPSFTCPNNMSIVTGCEPSVHGISGNFFLDRETSKPIVMTGPDLLRTRSVMSEFSRHGAKVVSITAKDKLRKQLQKDMNLSNGSVSMSSQFSQDCSMKENGIENFLEFVGLPQPDMYSADLSLFVLQAGVKFLEERRPDILYLSLTDFIQHTHAPGDDVANQFYSEMDTLFGRMVELGALVALTADHGMGDKADIKGDPNVIWLQDILDAELGENECTVICPITDAFVGHHGALGGFVRIYINGKVKREKVVEIAQDQTGIERVWLAEDVASELEQPLDREGDVAVMGDKLTVIGGRSVDHDLSALGKRLRTHGSLYEANVPFVISEPLIPSRQKKATLRSHEIFEYALNGVA
>2787656540
MSTANDRAVTLNGVTYQWPRRPVVVVCIDGGDPAYFDQAQRDGIIPNVERFMEHGFGAVADGIVPSLTNPNNLSIVTGSPPAVHGISGNYFLDPDTGAEVMMNDPGFVRSESLLAEFSQRKARVVAITAKDKLRRQLGRNIDLAGGSMNFSSEKADECTREANGIDNVLDFVGLPLPAVYSAELSLFVLEAGIRLLEQYRPELMYLSLTDYIQHKYAPGTPEINDFYAQLDDAFGRLAALGAVVGITADHGMNDKSKPDGSPNVIYLQDELDREFGPRRTRVILPITDPYVVHHGSLGGFARIYCYDGIAPEAVIQFAQELPGIEAVYDRVAVCAAFDLPPDREGDVAVSSAADTAIGASEATHDLSTLGFRLRSHGGISERRVPFILSAPLNEARAASGTPQSYEIYDYAINGVA
>2771840579
MSLLSINHIHYRRPLRPCVAVCIDGSDPSYLARYLSRGELPNIARFIREGFAGTAQSSVPAFTCPNNMSIITGVPVSQHGISGNYYLDTKTWEPVVMTDPKLLMAQTILSGFADAGARVVSITAKDKLRRQLQKDLDLTRGNISFSAEFADQCTIEENGIDNVLTYVGEPQPGKYSAALSLFVLQAGLKLLRDRRPEVMYLSLTDFVQHRYAPEAPEALAFYQKLDALFGLLAAEDINLGLTADHGMSDMSLDNLEPHVLWLQDILDAKFGKGEAVVICPITDAFVAHHGALGGLVRVWSKGSISTAQLIETISALPEVDIAVDKERAVRMFELYPDREADVVVLAKEHVCIGTSRSKHDLKGLGHRLRSHGSLHEMEVPFILNRPLNDARAAAEALRNRHIFDYLINGTN
>650086902
MSLLAINHIHYRRPLRPCVAVCIDGSDPSYLARYLSRGELPNIARFIREGFAGTAQSSVPAFTCPNNMSIITGVPVSQHGISGNYYLDTKTWEPVVMTDPKLLMAQTILSGFADAGARVVSITAKDKLRRQLQKDLDLTRGNISFSAEYADQCTIEENGIDNVLTYVGEPQPGKYSEALSLFVLQAGLKLLRDRRPEVMYLSLTDFVQHRYAPEAPEALSFYQKLDALFGLLAAEDINLGLTADHGMSDMSLENLEPHVLWLQDILDAKFGKGEAVVICPITDAFVAHHGALGGLVRVWSKGSVSTAELIETISALPEVDIAVDKERAVRMFELYPDREADVVVLAKEHVCIGTSRSKHDLKGLGHRLRSHGSLHEMEVPFILNRPLNDARAAAEALRNRHIFDYLINGTN
>2709214897
MDRAGIELNGTRYRWPSRPVVVVCIDGGDPAYFARGVADGIVPNVERFMTTGFGAVADGDVPSFTCPNNMSIATGSPPAVHGISGNFYLDRDTGEAVVMTGPELIRSRTVMAEFSRHGATVVSITAKDKLREQLGKDMDLAGGSVNFSAEFAGRCTLEDTGIENALELVGLPQPHMYSPELSLFVLEAGITLLEQRRPDILYLSLTDYIQHKYAPGESEADRYYRNLDAAFGRLDAVGAVVALTADHGMNDKSHPDGSPNVIWLQDLLDARFGKGSSTVICPITDRFVAHHGALGGFVRVYCHGSLAPEDVMRVVRPLPGVEAVYDKPTAARVFELPLDREGDVVVVGRTDTCIGAAEADHDLSGLGHRLRTHGGISERKVPFIINRPLRPETAAAGPLRSYQIFDFAINGVD
>2747973156
MDRAGIELNGVRYRWPSRPVAAVCIDGGDPAYFERGMEDGILPTVARFMTQGFGAVAQGDVPSFTCPNNMSIATGSPQSVHGISGNFYLDPETGEAVVMTGPELLRSRTIMAEFSRHGARVVSITAKDKLRRQLGKDMDLSGGSVNFSSECADRCTVAEHGIERVLGFVGMPLPDMYSPELSLFVLEAGVRLLAERRPDLLYLSLTDYIQHKYAPGEPEANRYYRNLDTMFGRLDALGAVVALTADHGMNDKSNPDGSPRVVWLQDVLDARFGPGSSVVICPITDRFVAHHGALGGFVRVYCRGGLDPRDVMAVAGGLPGIEAVHDRATAARRFDLPLDREGDVVVISRPDTCIGAAEADHDLSGLGHRLRSHGGVSESRVPFVLNRPLRPDRAAAGPLRSYQLFDFAINGVD
>2752213193
MAGEQSSVTVNGVAYRWPRRPVVVVCIDGGDPAYLRRFLDDGALPHIARFVAEGFGTVADGSMPSFTCPNNMSIITGTPTSKHGISGNFYLDTATWQPVVMTGPELLRGDTILAKFADAGXXXXXLDVRQGHVSFSSEYASSCTLADNGIENVLEFVGMPQPGMYSMELSLFVLEAGVKLLAQRRPDLLYLSLTDWVQHKYAPEEAEALRFYRALDDAFGRLAALDATVALTADHGMSDKSNAAGEPNVIWLQDILDARFGAGTTTVICPITDAFVGHHGALGGFVRVWSRGAVSARQIIEHIAGIDGIEMALDREAVCARFDMPVDREGDVAVVARHDVCIGSSASAHDLSGLGHRLRTHGGVSETQVPLILNRPLTEAKAAGQRLKSWQIFDFAINGTA
>2670451653
MSAPVTINGKSYQWPQRPTVVVCIDGGDPAYLKQYLSEGIIPNIQRFIEQGFATVAKGSMPSFTCPNNMSIITGTPTAEHGISGNYYLDTSTWQPVVMTGPELLRGQTILAGFAEQGAKVVSITAKDKLRKQLGKGLDVSQGHVSFSSEFADACTLEENGIENVLEYVGMPKPSMYSMELSLFVLQAGLKLLRVRRPDLLFLSLTDYVQHKCAPDDDQARQFYRQLDSLFGELAEQDIVLGLIADHGMNDKCNAAGEPNVIWLQDVLDEAFGVGETIVVCPITDAFVGHHGSLGSFVRVWSKGRISDEQIIQRIQGLDGVDLAVDKPTACRLFELPADREADVVVVARHDYVIGTTAAAHNLEGLGQRLRTHGGISETDIPFILNRPLNAHVAATQVINSYQIFEFALNGIL
>2554443459
MQRAVEVNGNTYLWPGRPVVVVCIDGGDPEYLSRFLADGSVPNIARFVREGFATVADGSMPSVTCTNNMSIICGVPPSVHGISGNFYLDAATWEPVAMTGPELLRSTTILSAFANAGARVVSITAKDKLRRQLGKDLDVSRGHVSFSSEHADRCTLADNGIENVLEYVGMPKPDMYSTALSLFVLEAGIKLLAERRPDLMYLSLTDYVQHKFAPEDAEARAFYRQLDDAFGRLAGQDIVLALTADHGMSDKSNAAGEPNVIWLQDVLDAKFGAGETTVICPITDAFVAHHGALGGFVRVWSKGKVAPQAIIDAVSALDGVDLALGREAACRLFDQPADREADVVVVGRKDVCIGSAARLHDLAGLGHRLRTHGALAETKVPFILNRPLNEAKAACMPIDSWRIFDFALNGVR
>2648172071
MQRAVEVNGNTYLWPGRPVVVVCIDGGDPEYLSRFLADGSVPNIARFVREGFATVADGSMPSVTCTNNMSIICGVPPSVHGISGNFYLDAATWAPVAMTGPELLRSTTILSAFANAGARVVSITAKDKLRRQLGKDLDVSRGHVSFSSEHADRCTLADNGIENVLEYVGMPKPDMYSTALSLFVLEAGIKLLAERRPDLMYLSLTDYVQHKFAPEDAEARAFYRQLDDAFGRLAGQDIVLALTADHGMSDKSNAAGEPNVIWLQDVLDAKFGAGETTVICPITDAFVAHHGALGGFVRVWSKGKVAPQAIIDAVSALDGVDLALGREAACRLFDQPADREADVVVVGRKDVCIGSAARLHDLAGLGHRLRTHGALAETKVPFILNRPLNEAKAACMPIDSWRIFDFALNGVQ
>2557465005
MTQTICINEVTYRMPQRPVVVVCIDGGDPEYLQKYLAEGALPTIQQFIEQGFATVATGSMPSFTCPNNMSIITGTPTAKHGISGNFYLDTQTWQPVVMTGPELLRGETILAGFAKAGAKVVSITAKDKLRRQLGKDLDVSQGHISFSSEFANRCTLAENGIENVLEYVGMPQPNMYSMELSLFVLAAGIKLLQDKRPDIMYLSLTDFVQHKWAPQAAEAKAFYQQLDAMFARLVEQDIVLGLIADHGMSDKSNQAGEPNVIWLQDILDAEFGAGETTVICPITDAFVAHHGALGSFVRVWSKGKISAQTIINCVSAIEGVDLALNKQTACRMFDLPEDREADVVVICKKDQVLGSSAKNHDLSGLGHRLRTHGGITETPVPFILSRALNQSKAAFTSIKSYQIFDFAINGTL
>2578400346
MNQTLTINGIPYRHPERPVVVVCIDGGDPEYLQTFLAQGAIPNIQRFIQQGYAAVATSAMPSFTCPNNMSIITGVPSSQHGISGNFYLDTHTWEPVVMTGPELLRGETILAGFANAGAKVVSITAKDKLRRQLGKGLDVSQGHISFSSEYADRCTLAENGIDDVLNYIGMPKPDMYSMALSLFVLEAGIRLLQDRRPDVMYLSLTDFVQHKWAPQETEALAFYRQLDEAFGRLAQQDIVLGLIADHGMSDKSNDRGEPNVIWLQEILDAEFGAGETTVICPITDAFVAHHGALGSFVRVWSKGNVKVQAIIDRINAIDGIDYALNKATACRLFDLYEEREADVVVVSKKDVCIGSSAKLHDLEGLGHRLRTHGGVTESQVPFILNRPLNAERAAYTSLKSYQIFDYAINGTV
>2596698640
MTRCVNINGNSYQWPKRPVVVVCIDGGDPEYLSQFLAEGLLPNIQRFICEGFSTLAMGSMPSFTCPNNMSIITGTPSAQHGISGNFYLDTKTWEPVVMTGPELLRGETLLAGFAAAGAKVVSITAKDKLRKQLGKGLDVSQGHVSFSSEYADRCTVQENGIEAVLEFVGMAQPSMYSMELSLFVLEAGIKLLRERRPELMYLSLTDFVQHKWKPQDAEARYFYQQLDEAFGRLAQEDIVLGLTADHGMSDKSDAAGEPNVIWLQDILDAEFGVGETTVICPITDAFVAHHGALGSFVRVWKKEQVSVSALIERIAALEGVDLALTKAAACRLFELPEDREADVVVVAQKNVVIGGSVQRHDLSGLGHRLRSHGGLSEAKVPFILNRPLNPEQLAHREIKSYHLFEFALNGVV
>2828471498
MPDHVTINGVRYRWPQRPVVVVCIDGGDPAYLERYLADGAIPNIRRFIEEGFATVAIGSMPSFTCPNNISIITGTPTARHGISGNFYLDTATWEPVAMTGPELLRGDTILAGFADAGAKVVSITAKDKLRRQLGKGLDVGKGHVSFSSEFADRCTLEENGIENLLDYVGMPQPDMYSVELSLFVLEAGIRLLKDRRPDVMYLSLTDFVQHKWSPEEKEACEFYKRLDDVFGRLVQEDITLGLIADHGMSDKSDAAGEPNVIWLQDILDATFGAGETTVICPITDAFVAHHGALGSFVRIWSKGNVSVQAIINRIAAVHGVDLALDKETACRLFDLPEDREADVVAISRKEMCIGSSARQHDLSGLGHRLRTHGSIEETRVPLILNRPLNADRAACSLIRSYQIFDFAINGTL
>2732432793
MNRFVSVNGNVYRWPERPVVVVCIDGGDPEYLRRFLADGALPNIQRFVQEGYSAVATGSMPSFTCPNNMSIITGVPTARHGISGNFYLDTQTWEPVVMTGPELLRGETILAGFAEAGARVVSITAKDKLRRQLGKGLDVGQGHVSFSSEFADRCTLAENGIEKVLEYVGMPKPDMYSMELSLFVLEAGIRLLQDRRPDLMYLSLTDFVQHKWAPEEAQARHFYQRLDDAFGRLAQEDIVLGLTADHGMSDKSDAAGEPNVIWLQDILDAEFGAGETTVICPITDAFVAHHGALGGFVRVWSRGNVSVAAIIERIAALEGVDLSLDKATACRLFDLPEDREADVAVIARKDVCIGSSARLHDLSGLGHRLRTHGGLTETRVPFILNRPLNSEQVAHSEIKSYRIFEFAINGTL
>2810099099
MNSTVTINGKSYRQPERPVVVVCIDGGDPEYLQQFLAEGTVPNIQRFVEKGYSTVAMGSMPSFTCPNNMSIITGTPVAKHGISGNYYLDTNTWQPVVMTGPELLRGDTILAGFADAGAKVVTITAKDKLRRQLGKGLDVSQGHVSFSSEFADRCTLAENGIENVLEYVGMPKPDMYSMELSLFVLEAGIKLLQDRRPNLMYLSLTDFVQHKWAPDHDEARQFYQALDEAFGRLVNEDIVLGLIADHGMSDKSNEAGEPNVIWLQDILDAEVGAGETTVICPITDAFVAHHGALGGFVRVWTRGNVSVQAVIDRVAAIDGVDLSLDKKTACRLFELPEDREADVVVVSRKDVCIGSSARLHDLEGLGNRLRTHGGVSETRVPFILNRPLNAQQVACSEIKSYQIFDFAINGTQ
>2596878504
MASTALSKPVQVNGISYQWPKKPTVLVCIDGGDPEYLQQLLAEGAIPNIARFIQHGFSTVADGTMPSFTCPNNMSIITGTPASKHGISGNYYLDTKTWEPVVMTGPELLRGDTILAKFADAGAKVISITAKDKLRKQLSKNLDISKGNISFSSEFASKCTLQENGIENVLELVGMSEPNVYSMELSLFVLKAGIKLLEREKPNLMYLSLTDWVQHKYAPNDPEAKRFYQELDQCFGELDQLGAVVGLTADHGMSDKSNIEGKPNVIWLQDILDKKLGKDDVQVVCPITDAYVGHHGALGGFVRVWCRGKATPQEVIEAIAGVDGIEQSLDKENICKLFDLPPDREGDVAVIARKDVCIGSSASNHDLSGLGHRLRTHGGTSECKVPIIFNYPLSYKAATTLKSYQLMDYALNGVL
>2799518496
MNLHPEVVVNGVSYQWPKKPTVLICIDGGDPEYLQQLLSEGVVPHIAQFIQTGFSTIADGTMPSFTCPNNMSIITGTPASKHGISGNFYLDTNTWEPVVMTGPELLRGDTILAKFADAGAKVVSITAKDKLRKQLSKSLDISRGNISFSSEFASKCTLADNGIENVEELVGMPEPSIYSMELSLFVLKAGIELLKREKPDLMYLSLTDRVQHKYAPGEIEATRFYQQLDACFGELDRLGAVVGLTADHGMSDKSDAQGKPNVIWLQDILDQKLGKADVQVVCPITDAYVGHHGALGGFIRVWCRGRATPSKVIEAIAGIDGIEQVLDKESICKLFDLPRDREGDVAVIARKDVCIGTSAVNHDLSGLGHRLRTHGGTSEAKVPIIFNRPLKYRAASTLKSYQLMDYALNGL
>2743780758
MLTHQDKTPVNVNGTLYRWPARPVVVVCVDGGDPAYLKQFIAEGSIPNIARFMTQGFSTVADGTVPSFTCPNNMSIITGTPASKHGISGNYYLDVATGKAVVMTGPELLRGDTILAQFANAGAKVVSITAKDKLRRQLGKNLDVSHGSISFSSEHADKCTLAENGITGVLELVGQPLPDMYSMALSLFVLDAGIKLLQQTPRDLMYLSLTDYVQHKYAPHEAEARRFYQALDDRFGKLQQLGALVALTADHGMSDKSDAAGAPNVIWLQDALDAKFGKGAVKVVCPITDAFVAHHGALGGFVRVWCQGKTTPRQVMDAIHGLPGIESVLDKETACRVHDLPADREADVVVISTANVCIGASAADHDLSGLGHRLRTHGGVSEAKVPMILSEPLNDEKLACAPLKSYQIFEFALNGTATHS
>2709611342
LRPAVDVNGVRYRWPARPVAVVCIDGGDPAYLRQCLDQGAIPNIARFMQQGFSVVADGTVPSFTCPNNMSIITGTPASKHGISGNFYLDTGTGRAVVMTGPELLRGDTILARFGEAGAKVASITAKDKLRKQLGKNLDVARGNVSFSSEFASRCTLRENGIENVLDLVGMPQPGMYSMELSLLVLEAGIRLLERDRPHLLYLSLTDWVQHKYAPHEPEAMRFYRELDARVGRLAELGAIVALTADHGMNDKSNAAGKPNVIWLQDILDARFGKGDTRVICPITDAFVAHHGALGGFVRVWCRGKATPRQVIDAIRGIEGLESVLDRETACRVHDLPPDREGDVVVISTAEVCVGAAEADHDLSGLGHRLRTHGGVSESKVPFILSVPLNDQKAGAATLKSYQIFDFALNGTV
>2712963465
VCIDGGDPAYLQRYLAEDAIPNIARFMREGFATVAEGTVPSFTCPNNMSIITGTPASRHGISGNYYLDVRTGNAVVMTGPELLRGDTILSRFAAAGAKVASITAKDKLRRQLGKNLDVSRGNVCFSSEFASRCTLAENGIEDVLELAGMPQPGMYSMELSLFVLEAGVKLLERDRPDLLYLSLTDWVQHKYAPHEAEAKRFYQELDRRFGRLAELGATVALTADHGMSDKSNAAGEPNVIWLQDILDARFGKGDTRVICPITDAFVAHHGALGGFVRVWCRGRATPKQVIDAVKGIEGVESALDKAAACRVHELPADREADVVVISGAETCIGGAEAEHDLSGLGHRLRSHGGVSESRVPFILSEPLNDQIAGAATLKSYRIFDFALNGTG
>2713063530
VPRSTQEGNSFVEANGTRYRWPRRPLAVVCIDGGDPAYLQRYLDEDAIPNIARFIARGFSTLADGTVPSFTCPNNMSIITGTPASKHGISGNFYLDTRTGEAVVMTGPELLRGDTILARFAAAGAKVASITAKDKLRKQLGKNLDVSRGNVSFSSECASRCSLAENGIERVLDLVGMPQPGMYSMELSLFVLEAGAKLLEKDPPDLLYLSLTDWVQHKYAPHEPEAKRFYQELDRRFGRLADLGALVALTADHGMNDKSDAAGRPNVIWLQDILDARFGKGATRVICPITDAFVAHHGALGGFVRVWCQGGATPRQVIEAIRGIDGIESVLDKAAACRLHDLPADREADVVVISSAPVCIGGSEAQHDLSGLGHRLRSHGGVSEAKVPFILSAPLNDEKAGAATLKTYQLFDFALNGTG
>2786192204
MNDSPQFAGPFNLNGRDYQLPCPVVAICIDGCADEYLSSAIAQGHMPRLQQMAAGGFRGLARGAMPSFTNVNNAAIACGGPPSLTGIPGNFFLDPDSGEEVMMNSPEYLRAPTVFAAAAHAGRKVAVVTAKDKLRKFLSMGLEAGICFSSEKANETSMEENGIEGAEALVGRSTPEVYSGDLSLFALEAGAALLERGDADFLYLTLSDYVQHKHTPDEPEALEFYAGIDAVIGRCLDAGAHVGVTADHGMNGKTTNGRPNVLFVEDELRSAFGSGIRVICTITDPYVVHHGALGGFVVVHLEDPSRADAICRHCMTLPGVAEALPREIAATKLELPADRLGDLVVLSTRDWVLGRTAEHHDLDMLGGVLRSHGSRYEEMVPLILSEPLPQPEHAWSDLRSFDLFPLLCPAS
>2787382757
SVTVVYRREGGCLILRPMNDSSQFGPFNLNGRDYQLPCPVVAICIDGCADEYLSSAIAQGHMPRLRQMAAGGFRGLARGAMPSFTNVNNAAIACGGPPSLTGIPGNFFLDPDSGEEVMMNSPEYLRAPTVFAAVARAGRKVAVVTAKDKLRKFLSKGLEAGICFSSEKANETSMEENGIEGAEALVGRSTPEVYSGDLSLFALEAGAALLERGDADFLYLTLSDYVQHKHTPDEPEALEFYAGIDAVIGRLDAGAHVGVTADHGMNGKTTNGKPNVLFVEDELRSVFGSGIRVICTITDPYVVHHGALGGFVVVHLEEPSRADAICRHCMTLPGVAEALPREIAATKLELPADRLGDLVVLSTRDWVLGRTAEHHDLDMLGGVLRSHGSRYEEMVPLILSEPLPQSEHAWSDLRSFDLFPLLCPAS
>2636244463
MTTSAINSIVATKFTVNDRSYKLKNKTIAVLCLDGCSNEYLDASLVKNCIPNIAKMLRHGYGTARGALPSFTNVNNASIVTGLPPSGHGISGNFFLDPNTGKEVMMNSADYLRASTILASAAKAGRKVAMVTAKEKLRDMLSHELNGIRISAEKANAARLSTHGIEKVEQFVGYPTPEIYSAEASLFVLRAGASLLEQNRADFVYLSTTDYIQHLYSPDTSEALDFYSQMDYEIGRIMKTGATIGVTADHGMNAKHKADGSPNVVYLESLLQEEFGESVRVICPITDPYVKHHGALGSLVIIHLSDHSLEERVEKRLKQIAAVTEVYDHNTAVDKLELPDDRTGEFVVMSSRDTVLGRTPKYHDLSALDGPLRSHGGRFEERVPLIISEPLTPEIRSDSDLRNFDVFDFTINGTE
>2787412635
MTAIAGFSVNDRQYQPPTRPIAVLCLDGCSDDYIDTAIAKGRMPILKEMIETGFRAVARGALPSFTNVNNSAIVTGVSPLKTGISGNFFLDPDTGEEVMMNSAKYLRCGTILAAASTAGRKVAMVTAKEKLRDILSRGLPLESGQAFAFSTEKASEAQPETHGIGDVEEVVGRPQPAIYSGDASLYVLDAGVALIERELDFCYLSLTDFMQHAHEPSEPEMLDFMAGIDEAIGKLLDLDCVVAATADHGMNFKVHPDGSPNVIHLETVLTEQFGDGVRVICPITDPYVAHHGALGSAVTVHLDASLDCVEVATFIGSLDGVTEVLDRKGAVRELELPADRIGDLYVLSGQNVVLGRRSEDHDLSQLHGRLRSHGGRFEEKVPMMISEPVVAKTSDLRNFDVFDLACNFHLQA
>2684260952
AAARSGRKVAMVTAKEKLRDLLTRGLQGIAFSSERAAEQIRDLPGLEDLEETVREGSPDIYSAEASLFVLRAGVALLESRQSDFLYLSLTDYVQHRHAPSAPEALDFYEAIDHQLGRLLELGAAVGATADHGMNAKTRADGRPNVIYLESELREQFGGGVTVICPITDPYVVHHGALGSAVTIHLAEGVSETDVVQWLSRRQGVTEVCRRPEAATRLELPPDRIGDLMVFSDRDVVMGRTPEYHDLSPLKGDLRSHGGRFEETVPLLLSEPGQAGVARDPRNFDLFAYLCEGSR
>2684261490
MNATFSSPFSVNGRRYEPPAKPVVAICMDGCEDDYLSVAIARGRMPHLARMAADGYRGLARAALPTYTNVNNACIVSGVPPSVTGISGNFFLEPGSGAEVMMNSGRYLRCDTILAAAARSGRKVAMVTAKEKLRDLLTRGLQGIAFSSERAAEQIRALPGLGGLAETVRGGSPDIYSAEASLFVLRAGVALLESRQSDFLYLSLTDYVQHRHAPSAPEALDFYEAIDHQLGRLLELGAAVGATADHGMNAKTRDDGRPNVIYLESELREQFGGGVTVICPITDPYVVHHGALGSAVTIHLAEGVSETDVVQWLSRRQGVTEVCGRPDAATRLELPPDRIGDLMVFSDRDVVMGRTPEYHDLRPLRGDLRSHGGRFEETVPLLLSEPGRAGAAEDPRNFDLFAYLCEGGS
>2779702820
MTETQITTIEVNGISYDLPAPIAVICLDGSADAYLDAALARDAMPNLKKISITGYRGQARGALPSFTNVNNASIVTGCPPSTHGICGNFFLNPDTGEEVMMNSASFLRSATIMSAAAKAGRKVGVVTAKEKLRDIFAHELEGIAFSTEKANQSTMEKHGIDDVEALVGKETPYIYSGEASVYVLEAGVALLESGRSDFLYLSTTDYMQHTYEPDAPESIEFYHQLDKAMGRLLELGARIGITADHGMNAKQGPDGSPNVIYLETELSKRFGDGFSVILPITDPYVVHHGALGSFAVIHCPEAANKNQIAEWCASQKGVTEVYHKAEAASKLQLPEDRLGDIVVLSGRDIVLGRTPAHHDLTALKVGLRSHGGRYEEMVPFIFSAPLKPHQKGLGDPRNFEVFSYTINGLQ
>2653709138
MAITSDLQATFEVNGISYQAGSHPVVVICLDGSANAYLDAALAKDRMPNLKSMILQGSLDARGALPSFTNVNNASIVTGVPPLQHGICGNFFLDPSTGQEVMMNDASYLRCQTIMSAAARAGRKVAVVTAKEKLRDIFAHQLEGIAFSSEKANQVTMEKHGITEVESLVGKPAPEIYSAEASLYVLEAGVALLEAQKADFLYLSTTDYMQHTYEPEAEPSLKFYEGIDKALGQLLQTGASIGITADHGMNAKQCLDGTPNVIFLESAIKEALNLDITAILPITDPYVVHHGALGSFAVLHCPDASSHPLIESWCLKQPGITEVYRKEIASQKLELPLDRLGDLVILSGRDVVLGKTPAHHDLSALKVGLRSHGGRYEEMVPFVFSHPLSETRKALGDPRNFHIFDYTINGLN
>2779690879
MAITSDLQATFEVNGISYXASHPVVVICLDGSANAYLDAALAKDRMPNLKSMIXQGSRLDARGALPSFTNVNNASXVTGVPPLQHGICGNFFLDPSTGQEVMMNXASYLRCQTIMSAAARAGRKVAVVTAKEKLRDIFAHQLEGIAFSSEKANQVTMEKHGITEVESLVGKPAPEIYSAEASLYVLEAGVALLEAQKADFLYLSTTDYMQHTYEPEAEPSLKFYEGIDKALGQLLQTGASIGITADHGMNAKQCLDGTPNVIFLESAIKEALNLXITAILPITDPYVVHHGALGSFAVLHCPDASSHPLIESWCLKQPGITEVYRKEIASQKLELPLDRLGDLVILSGRDVVLGKTPAHHDXSALKVGLRSHGGRYEEMVPFVFSHPLSETXKALGDPRNFXIFDYTINGLN
>2695200253
HNITIYNDFDVCLSLTLGLLSSSSEEFSINGRSYRLPAEPLAVVCVDGCEEAYLDVGLEQGRMPCLARILEGGWRGLARGALPSFTNVNNAAIVTGAPPIVTGLSGNFFLNPDTGEEVMMNSADFLRCDTILAEAARAGRKVAMVTAKEKLRDLLSPGLDEGVTGMAFSAEKAAEASEATHGIGDVEALAGDTPPIYSGEASVYVLRAGAALVAAGRADFLYLSLTDYIQHKYAPEEEGALGFYEALDEQLGRLADLGCRLGITADHGMNAKCRADGTPLVIYVEDVLREKFGDGNKIICPITDPYVVHHGALGSYVTVHLPNRADEIAEWLRGLDGVTEVLAKSEAAEALELPADRIGDLIVMSAADTVLGRSPEHHDLSKLDRPLRSHGGRFETIVPFIFSGPLNATVKAADGPRNFDVFDFVCNGIK
>2817714210
MAEFAVNDRSYRLSGPMAVVCVDGCEDAYLNVALEQGRMPQLAGILAGGWRGMARGALPSFTNVNNAAIVTGQPPVVTGLSGNFFLDPDTGEEVMMNSSDFLRCDTILAAAARAGHKVAMVTAKEKLRDLLSPGLDEGVTGMAFSSEKAAEAKEATHGIGDVEALAGATPEIYSGDASVYVLRAGAALVEAGRADFLYLSLTDYIQHKFAPEEEGALEFYAALDEQLGRLADLGCRLGITADHGMNAKCHADGSPRVIYVEDELREQFGGGHNVICPITDPYVVHHGALGSYVTVHLAEGSDANEIAEWLRGLDGITEVLTKAEAAETLQLPADRIGDLIVMSAADTVVGRSPEYHDLSKLDRPLRSHGGRFEAMVPFIFSGPLNVEAKAADDPRNFDVFDFVCNGID
>2788369457
MSDFSMNGREYRLPTGPVAVICVDGCEEDYLDVALAQGRMPGMTRILQEGWRGSARGALPSFTNVNNAAIVTGVPPVXTGXXGNFXLDPDTGEEVMMNSADFLRCETILAGAARAGRKVAMVTAKEKLRDLLSPGLAEGVTGMAFSSEKAAEAHTPTHGISDVEALAGETPPIYSGEASVYVLRAGVALLEAGQADFLYLSLTDYIQHKYAPHEEGALEFYQALDVELGRLMDLGCRLGITADHGMNAKCREDGTPRVIYLEDELSGEFGEGNKVICPITDPYVVHHGALGSYVTVHLPGRSAEVAGWIRGLEGVTEVLEKTEAADLLELPADRIGDLVVMSAADTVLGRSPEHHDLSQLDRPLRSHGGRFETTVPFIFSGPLNDAARAAADPRNFDVFDYVCNGIE
>2788363086
MDDFTVNGRGYRLPEGPVAVVCVDGCEDDYLTEALARGRMPHMETILKGGWRGMARGALPSFTNVNNAAIVTGVPPVETGLSGNFFLDPETGEEVMMNSSDFLRCGTILSGAAQMGRKVAMVTAKEKLRDLLSPGLAEGVTGMAFSSEKAAEARVSTHGIENVEELVGDTPPIYSGEASVYVLRAGVALVESGQADFLYLSLTDYIQHKYAPDEEGALEFYEALDAELGRLRELGCRLGITADHGMNAKCREDGSPRVIYLEDELAGKFGAGDKVICPITDPYVVHHGALGSYVTVHLREPARVGEIAEWIGELEGVTEVMEXNEAADQLELPIDRIGDLVVMGAADTVLGRSPEYHDLSQLDRPLRSHGGRFETMVPFIFSGPLNEQAKADADPRNFDVFEYVCNGLD
>2788383110
MDDFTVNGRGYRLPEGPVAVVCVDGCEDDYLTEALARGRMPHMETILKGGWRGMARGALPSFTNVNNAAIVTGVPPVETGLSGNFFLDPETGEEVMMNSSDFLRCGTILSGAAQMGRKVAMVTAKEKLRDLLSPGLAEGVTGMAFSSEKATEARVSTHGIENVEELVGDTPPIYSGEASVYVLRAGVALVESGQADFLYLSLTDYIQHKYAPDEEGALEFYEALDAELGRLRELGCRLGITADHGMNAKCREDGSPRVIYLEDELAGKFGAGDKVICPITDPYVVHHGALGSYVTVHLREPARAGEIAEWIGELDGVTEVMEKNEAADQLELPIDRIGDLVVMGAADTVLGRSPEYHDLSQLDRPLRSHGGRFETMVPFIFSGPLNEQAKADADPRNFDVFEYVCNGLD
>2787388494
MAAFSRESFETNGRRYAPPARPVVVVCIDGCADEYVDRAMALGRIPAMQRMAVEGYRGLCRGALPAFTNTNNASIVTGVAPAVHGISGNFFLDPDTGEEVMMNDPAYLRSGTLLADAARARRRVAVVTSKDKLRRILSHELEGVAFSAEKAAEATVEENGIGDVEELVGRPAPGIYSAEASTFVLAAGAALIERGLDFLYLSLTDYIQHKHAPDDPVAVDFYADLDAEIGQMLELGAVIGITADHGMNAKQAGDGSPNVIFLEDRLAAEFGDGVRVILPITDPYVMHHGALGSYAVVHLDDPSREAAVYERLTAIEGITEVYGRRRAAALLELPGDRIGDLVVLSARDVVLGRRAEGHDLSEVASGLRSHGGRYEEMVPLFVSHPLSEEGLARGDLRNFDVFDLTVNARV
>2612409793
MRSFEANGRTYPLPSNPIAVICLDGCADEYLSTAIACGKMPRLAAMAREGYRGMVRGALPSFTNVNNSSIVTGVAPRVHGICGNFFLNPETGEEVMMNGPEFRRCGTLLTAAADAGRKVAFITAKEKLRTVLGDGVVERGGIVFSSEKVDEAKLATHGIDDATAIIGKPRPEIYSGDASIYVLEAGAALAEQGRADFLYLSTTDFMQHKFGPQAPEILDFHAKIDAAIGRLLDAGCVVALTADHGMNAKNDSAGNPKVIFVEWLLHGKFGKKLRVICPITDPYVVHHGALGSLVMVHLPAIRSEVAEFLFAQSGITEVLTREQAVEKLELAPDRIGDLVILSGRDVVVGKSPEHHDLSVLKGGLRSHGGRYEEMVPLVISKPLTPCRLAEGDPRNFDVFHFACHV
>2585419861
MSTFHANNRSYSPPSRPIAVICIDGCADEYISESIAQGKMPRLEAMVKKGYRGMVRGALPSFTNVNNSAIVTGMPPAVTGICGNFFLNPETGEEVMMNSPEFRRCDTLLNAAADAGRKVAFITAKEKLRTVLGDGIVERGGIVFSSEKVNEAKKETHGVDNAEDIIGKPRPEIYSGDASIYVLEAGAALVEQGKADFLYLSLTDFMQHKYAPSDPESLEFYGQMDEQIGRLLDAGCIVAATADHGMNAKNDENGEPKVIYVQTLLQEKFGEGVKVICPITDPYVVHHGALGSLVMVHLDDLSQTDEIIDFLWRQDGITEVYNREMAALKLELAPDRIGDICVLSGRDVVVGKTPADHDLSVLKGGLRSHGGRYEEMVPLLLSEPLNDKIAAADPRNFDVFAFACNGAL
>2788376182
MPETQTFSANGRDYAPPAGPVAVLCLDGCADEYLSTSIAHGAMPNVARMARNGYRGMVRGALPSFTNVNNSAIVTGMPPAVTGICGNFFLNPETGEEVMMNSPEFRRCGTLLTAAADAGRRVAFITAKEKLRTVLGXGIVERGGIVFSSEKVDEARAATHGVDDAESIIGKPRPEIYSGDASVYVLEAGAALVESGRADFLYLSTTDFMQHKFVPEAPESLEFHQGLDEQIGRLLDAGCVVAATADHGMNSKNKPDGTPNVIYLESLLKREFGDRLTVICPITDPYVVHHGALGSLVMVHVEEAGAIPAIIDFLDRIEGVTEVYDRDGACRHLELAGDRIGDICVLCGRDFVLGKTEDQHDLSVLAGGLRSHGGRYEEMVPMLLSHPLNDARALGDPRNFDIFDFACNGRL
>2861700828
MPNAVSFSVNGRTYSPPARPIVVICLDGSADEYLDVALAQGRMPHLAQLSLQGWRGFARAAMPTFTNVNNSSIVTGVPPSVHGIGGNFFFDNITGQEVMMNSAQYLRAETIFRHAQLAGRKVAVVTAKEKLRDIFASGLISEGGIAFSTEKARSAVMETHGIADVEALCGPQPEIYSGEASVYVLRAGAALLAAGRADFLYLSTTDYMQHKHTPQEPEVVDFYAAIDEEIGKLIALGAIVGVTADHGMNDKQTAEGTPNVIYLETELEAAFGPGFRVILPITDPYVVHHGALGSFAQIHVPEGADVAAIQHWLALRKGITECHDRSTAARLMELPEDRMGDLVVASGRDVVLGRSPDWHDLKAIEGGLRSHGGRYEEMVPLLFSEPLNASGRARADVRNFDIFEITCNGTH
>2612358434
MYSTASFTVNQRTYTLPPRPVVVVCLDGSATEYFDAALVRGLMPHLAKMSLQGWRGFARAAMPTFTNVNNTSIVTGTPPSVHGIGGNFFYDAAQDEEVMMNSSKFLRVETIFPAAQKAGRKVAVVTAKEKLRDIFASGLISEGGAAFSAEKAAQAVKATHGIDDVETIVGPTPEIYSGDASLYVLKAGVALLERGMDFLYLSTTDYMQHKHAPEEQEALDFYAAIDAELGRLVAFGAVIGVTADHGMNAKQKDDGTPNVIYLESELQAQFGDGFRVILPITDPYVVHHGALGSFAQVHVPAGVDIRVVQEWLLGRTGVTECHTRAIGARLLELPEDRMGDLVVASGRDVVLGRTPAYHDLKALAGGLRSHGGRYEEMVPFVFSHPLKPAARAKADPRNFDIFEFTCNGTL
>2612386216
MYSTASVTVNQRAYNLPQRPVVVVCLDGSATEYFDAALVRGLMPHLAKMSLHGWRGFARAAMPTFTNVNNTSIVTGTPPSVHGIGGNFFYDAVQDQEVMMNSSKFLRVETIFPAVQKAGRKVAVVTAKEKLRDIFASGLICEGGIAFSAEKAAQAVKTSHGIEEVESIVGPTPDIYSGDASLYVLKAGVALLERGIDFLYLSTTDYMQHKHAPEEQEALDFYAAIDAELGRLVALGAVVGVTADHGMNAKQKSDGTPNVIYLESELEAQFGGGFRVILPITDPYVVHHGALGSFAQVHVPASAEVQAVQTWLLGRSGVTECHTRAVGAKLLELPEDRMGDLVVASARDVVLGRTPAYHDLKALAGGLRSHGGRYEEMVPFVFSHPLKPAARAKADPRNFDIFEFTCNGTL
>642335036
MYSTASVTVNQRAYNLPSRPVVVVCLDGSATEYFDAALVRGLMPNLARMSLNGWRGFARAAMPTFTNVNNTSIVTGTPPSVHGIGGNFFYDTAQDQEVMMNSSKFLRVETIFPAVQKAGRKVAVVTAKEKLRDIFASGLINEGGIAFSAEKAAQAVKASHGIDEVESIVGPTPEIYSGDASLYVLKAGVVLLERGIDFLYLSTTDYMQHKHAPEEQEALDFYAGIDTELGRLVALGAVVGVTADHGMNAKQKADGTPNVIYLESELDAQFGGGFRVILPITDPYVVHHGALGSFAQVHVPASVEVQAVQTWLLGRSGVTECHTRAVGAKLLELPEDRMGDLVVASARDVVLGRTPAYHDLKALAGGLRSHGGRYEEMVPFVFSQPLKPAARATADPRNFDIFEFTCNGTL
>2684317793
MAQSVPQDDIQTVPFEVNGRSYRPPGCPVAVICIDGCADEYLNAALVRNCMPNLSEMLQRGGFGQARAALPTFTNVNNASIVTGVPPSVHGISGNFFLDPDTGEEVMMNSGSYLRAETILAAAAKVQRKVAVVTAKEKLRDILAHNLRGIAFSAEKANQATEQTHGIANAEELVGARTPPIYSADASLFVLASGVALLQHGLADFLYLSLTDYMQHKYAPDSASSLAFYKQLDHQIGRLIAAGALVGATADHGMNAKQRMDGTPNVVYLETLLAAEFGQDCRVVLPITDPYVVHHGSLGSFAVIYLPEDVDVARVHAWVMQLDGVTEVFDRSQAASKLELPEDRIGDLVVLSGRDVVIGRAPEHHDLRAVASGLRSHGGRYEEMVPLFLSESLTPARYATTDPRNFDIFDFTLNGTMTV
>2739762914
MATWTVNQRDYDCPDRPVVVVCIDGCADEYLSVSLAHRRMPRLAVMARDGYRGLVRGALPSFTNVNNASMVTGVSPAVHGISGNFFLDPDSGEEIMMNSASFLRCGTILAEAARRGRRVAMVTAKEKLRDLLSHELDGIAFSSEKANEAMLETHGIEDVEGLVGEATPEIYSGEASVYVLKAGAALLEHERADFLYLSLTDYMQHRYSPEDGESLDFYAAIDEQLGRLQDHGAVIGITADHGMNAKQQRDGSPRVIFLEPWLEQAGVSARVILPITDPYVVHHGALGSLAMIHLDDPRQATDVAGRLLQVEGITEVHERATAVRLLQLPADRIGDLVVLSGRDVVLGQAAEHHDLSALRGGLRSHGGRYEEMVPLVVSEPLNALKQAAGDPRNFDVFDFTINGTR
>2787378180
MAADSTTPSTNEFTVNGRTYRPPARPLAVICIDGCADEYLDSSLAHGRMPRLARLLESGFRAMARGALPSFTNVNNSSITTGVSPSVHGISGNFFLDPQTGEEVMMNSSSYLRCGTILAAAANAGRKGAMVTAKEKLRDILSHELDGIAFSAEKADQAREDTHGISNVEELVGEGVPEIYSAAASLFVLKAGAALLEQGRADFLYLSLTDYMQHKFTPEDPESLDFHEAIDHELGRLLDLGAVVGATADHGMNAKQTPAGEPNVIYLESLLAEELGEGVKVILPITDPYVLHHGALGSLACVHLSGAINTRQVIARLLELDGITEVHDRETAARKLELPPDRIGDIVVLSGRDVVIGRTPDYHDLDAVRDGLRSHGGRYEEMVPFLLSEKINYSGRTGDLRNFDIFEFTANGSQ
>2787414592
MPPATNEFTVNDRTYRPPARPVAVICIDGCADEYLDTSLALGRMPRLARLLEEGFRAMARGALPSFTNVNNSSITTGTPPAVHGISGNFFLDPETGEEVMMNSPSYLRCGTILAAAAQAGRKVAMVTAKEKLRDILSHELDGIAFSAEKADQTVEDTHGISGVEELVGEATPEIYSAAASLFVLKAGVALIEREKADFLYLSLTDYMQHKFTPEDTESLDFYAALDHELGRLLDLGAVVGATADHGMNSKQTAAGEPNVIYLESLLSEELKEEVKVILPITDPYVLHHGALGSLACVHLPDSIDAGTIISRLLKLDGITEAYDRPTAARXLELPADRIGDVVVLSGRXVVIGRTPDYHDLAAXXXGLRSHGGRYEEMVPFXLSEXINYSRRTGDLRNFDIFEFTTNGIX
>2789302569
MNSPSSSLEHVFSTDAFTVNGRTYRPPSRPIVGVCIDGCADEYLNASMVRDRMPNVSKMARQGYRGLVRGALPSFTNVNNSAIATGVTPAVTGISGNFFLNPDSGEEVMMNSASYLRCGTIFSAAADAGRKVAIVTAKEKLRDILSADLTGIAFSSERADEAQQESHGISQVESLVGRAKPNIYSADASLFVLQSGVALLEQKLADFLYLSLTDFMQHKFPPEAEESLEFYEAMDREIGRLLDLGAVVGLTADHGMNAKNDEQGKPKVLYLESLLSERYGSGHRVICPITDPYVVHHGALGSFVTVHLPDTDLPEVAQWMLSLDGVTEVYDREVAAKQLELPPDRIGDLVVLSARDVVLGRTPEDHDLSHLEGGLRSHGGRYEEMVPFVLSEPVNSAVTLAGDPRNFDLFELVCNGVV
>2789329704
MQSSSAADPVTTFEVGGREYRPPASPVAVLCIDGCGCEYLDITMAHGRMPNVMAMVANGYRGLVRAALPTFTNVNNAAIATGLPPSETGISGNFFLNPETGEEVMMNSKEFLRADTIFSAAAKAGRKIGIVTAKEKLRDMLSAGLEIGVPGAIAFSSEKADQAQSVTHGIENVETVVGEKTPKIYSAEASLFALRAGVALLQQQKADFLYLSLTDYMQHKYPPEAEESLAFYEGMDHEIGRLLELGAVVGATADHGMNAKCNADGAVNVLYLETEINKAFGTGHRVICPITDPYVVHHGALGSLVMVHLAPGSDADAISRWILAQDGVTEVFDRNTAANKCELPPERIGDLVVLAGRDYVIGRTPGDHDLSQLGGMLRSHGGRYEEMVPMLLSEPLNHYAKAAGDPRNFDIFQFTCNGVQ
>AH-324-P18_NODE_26_126_247
MSASSAADPTTFTPFSVGGRQYDPPATPLVVICIDGCGPEYLDATMARGRMPRTSQMIARGYRGLVRAALPTFTNVNNAAIATGLPPSKTGISGNFFLDPETGEEVMMNSKEYLRAETIFAAAAAAGRKIGIVTAKEKLRDMLSAGLAMSEPGGIAFSSEKANQAQLATHGIDDVEDLVGEPTPEIYSAEASLFALRAGVALLESQRADFLYLSLTDYMQHKFPPEAEPSLAFYEGIDREIGRLLDAGAVVGATADHGMNAKCNAAGDVNVLYLETQLGEHFGPGHRVICPITDPYVVHHGALGSLVMVHLAPGSDEQQIAAWIFAQEGVTEVLSRAQAAEKCELPPERIGDLVVLAGRDYVIGRTPNDHDLSQLGGMLRSHGGRYEEMVPMLLSEPLSDYTRAAGDPRNFDIFQFTCNGVQ
>2817923319
MNPKSTTISANGREYRIPNRPVAVICIDGCEDEYINVAIAHGRAPNLLRMSAAGYRGMTRAALPTFTNVNNCAIVTGTPPNQTGIAGNYILDPETGEEVMTNSSKFLENETILAAASHAGRKVAMVTAKDKLRELLAKNMDGISFSAEKADEVSEEVHGIADVVGLVGPMPQIYSADASLYVLRAGVKLLEQGTSDFLYLSLTDYMQHKYAPDEPESLDFYEGIDREIGQLLELGAIVGATADHGMNGKCHADGSINVLYLETELEKKFGEGCRVICPITDPYVVHHGALGAAVNVYLSDGHDRAAVGRWILAQPGVAEVYDRESAAEKLALPANRIGDFFVLSTRNAVIGRTPEHHDLSKLDGSLRSHGGRYEEMVPLVLSEPLNARARAAADPRNFDIFDFVCNGVA
>2817742302
VAVICADGCAEEYISLGFAHGELPRLAKLSAEGYFGQARGALPSFTNVNNCAMVTGTPPIQTGIGGNYIIDPXTGEEVMTNSSRFLRNDTILAAASAAGRKVAMVTAKDKLRELLSKGMAGIAVSAEKADEVNIEENGIDDIESLAGSKPSIYSGDASLYVLRVGVELLAAGKSDFLYLSLTDYMQHKYAPEAXESREFYRAIDSEVGRLLDLGAVVGITADHGMNAKCNAAGDPNVIYLETALTREFGDGCRVICPITDPYVVHHGALGSAVTVYLPGGLDIRAVSDWIAALEGVTEVHLRESAVSNLELPGDRIGDLFVLSARDWVIGRTPEHHDLGKLEGTLRSHGGRYEEMVPFLISEPLNAAALAKGDPRNFDIFDFVCNGTL
>2817688571
VVICADGCAEEYLALGFAHKELPRLAKMAAEGYWGQARGALPSFTNVNNCAMVTGTXPSQTGIGGNYIIDPETGEEVMTNSSRFLRNDTILAAASTAGRKVAMVTAKDKLRELLSKGMDGIAVSSEKADEVSAEVNGIDNVESFAGPKPSIYSGEASLYALRVGVELLAAGRADFLYLSLTDYMQHKYAPEAPESREFYRGIDVEVGRLLDLGAIVGITADHGMNAKCNAAGEPNVIFLETELAREFGEGCRVICPITDPYVVHHGALGSAVTVYLPDGVDERAVADWIVALDGVTEVHSRESAVAKLELPGDRIGDLFVLSARDWVIGRTPKHXDLGQLEDTLRSHGGRYEEMVPFLISEPLNSAALAKGDLRNFDIFDFVCNGTQ
>2817713131
TGIGGNYIIDPETGEEVMTNSSRFLRNDTILAAASAAGRKVAMVTAKDKLRELLSKGMNGIAVSAEKADEVSLEVNGIADIESLAGPKPSIYSGEASLYALRVGVELLAAGRADFLYLSLTDYMQHKYAPESRESREFYRGIDTEVGRLLDLGSVVGITADHGMNAKCNAAGEPNVIFLETELAREFGEGCRVICPITDPYVVHHGALGSAVTVYLPDGVDERAVADWIAALDGVTEVHTRESAMAKLELPGDRIGDLFVLSSRDWVIGRTPEHHDLGKLEDTLRSHGGRYEEMVPFLISEPLNAAALAKGDPRNFDIFDFVCNGIQ
>2817855197
GGNYIIDPETGEEVMTNSSRFLRNDTILAAASAAGRKVAMVTAKDKLRELLSKGMKGIAVSAEKADEVSLEVNGIADIESLAGPKPSIYSGEASLYALRVGVELLATGRADFLYLSLTDYMQHKYAPEAPESREFYRGIDTEVGRLLDLGSVVGITADHGMNAKCNAAGEPNVIFLETELAREFGEGCRVICPITDPYVVHHGALGSAVTVYLPDGVDERAVADWIAALDGVTEVHTRESAMAKLELPGDRIGDLFVLSSRDWVIGRTPEHHDLXXLEDTLRSHGGRXEEMVPFLISEPLNAAALXKGDPRNFDIFDFVCNGIQ
>2817730549
SLYALRVGVELLAAGRADFLYLSLTDYMQHKYAPEAPESREFYRGIDAEVGRLLDLGAVVGITADHGMNAKCNAAGEPNVIYLETELTREFGVGCRVICPITDPYVVHHGALGSAVTVYLPDNLDREAAANWIAALDGVTEVHTSESAVAKLELPGDRIGDLFVLSGRDWVIGRTPEHHDLRKLEGTLRSHGGRYEEMVPFLISEPLNATALAKGDPRNFDIFDFVCNGTQ
>2817874802
VAVICADGCAGEYLALGFAHGELPHLAKLVATGYGGQARGALPSFTNVNNCAMVTGTPPSQTGIGGNYIIDPETGDEVMTNSSRFLRNDTILAAASAAGRKVAMVTAKDKLRELLSKGMDGIAVSAEKADEVSAEVNGIDDIESLAGPKPSIYSGEASLYALRVGVELLAAGRADFLYLSLTDYMQHKYAPEAPESREFYRGIDAEVGRLLDLGAIVGVTADHGMNAKCSGGGEPNVIFLETELAREFGDGCRVICPITDPYVVHHGALGSAVTVYLPDNLDRETVANWIAGLGGVTEVHTRESAEAKLELPGDRIGDLFVLSGRDWVIGRTPEHHDLGKLEGTLRSHGGRYEEMVPFLISEPLNAAGLAKGDPRNFDIFDFVCNGTQ
>2817929107
LCVCARTDFYFLLENIILSIISLNKREYNLPEIPVVVICADGWANEYISLGFAHGELPNLARLASEGYYGLARGALPSFTNVNNCSIVTGTPPIETGIGGNYIIDPDSGEELMTNSSRFLLNDTVLASASTAGRKVAMVTAKDKLRELLSKGMTGISVSAEKADEVNLEVNGIENIESLVGPKPSIYSAEASLYVLRVGVELLASGRSDFLYLSLTDYMQHKYAPEAPESREFYRSIDAEIGKLLNLNAVVGITADHGMNAKCNIDGDANVIFLETELKQEFGDGCRVICPITDPYVVHHGALGSAVTVYLEDGVDTEKVASWIAALDGVTEVYSRDNAVVKLQLPGERIGDLFVLSERDWVIGRTPEHHDLGKLEGTLRSHGGRYEEMVPFLISKPLNADALAKGDPRNFDIFDFVCNGID
>AG-447-E05_NODE_48_74201_2067
LSTISLNQKSYTLPSIPVVVICADGWANEYISLGFAHGELPNLARLASDGYYGLARGALPSFTNVNNCSIVTGTPPFETGIGGNYIIDPESGEELMTNSSRFLRNDTILAAASQAGRKVAMVTAKDKLRELLSKGMNGISISAEKADEVSIELNGIDNIESLVGPKPVIYSADASLYVLRVGVELLASGRADFLYLSLTDYMQHKYAPEASESREFYRLIDFEIGKLLDFNAVVGVTADHGMNAKCDSNGEPNVIFLETDLVQEFGDGIRVICPITDPYVVHHGALGSAVTVYLPDGVDAQKVADWIAALDGVAEVYSKDAAIIKLELPGDRIGDLFVLSERDWVIGRTPDHHDLGKLEGSLRSHGGRYEEMVPFLISKPLNDAALAKGDPRNFDIFDFICNGIK
>2817862305
LEXIISTVSLNQKNYTLPXVPVVVICAXGWANEYISLGFAHGELPNLARLASDGYYGLARGALPSFTNVNNCSIVTGTPPFETGIGGNYIIDPESGEELMTNSSRFLRNDTILAAASQAGRKVAMVTAKDKLRELLSKGMNGISISAEKADEVSIELNGIDNIESLVGPKPVIYSADASLYVLRVGVELLASGRADFLYLSLTDYMQHKYAPEASESREFYRLIDVEIGKLIDLNAVVGVTADHGMNAKCDSNGEPNVIFLETDLVQEFGDGIRVICPITDPYVVHHGALGSAVTVYLPDGVDAQKVADWIAALDGVAEVYSKDAAIIKLELPGDRIGDLFVLSERDWVIGRTPDHHDLGKLEGTLRSHGGRYEEMVPFLISKPLNDAALAKGDPRNFDIFDFICNGIK
>2817862866
LEEIILSTVSLNQKNYTLPGVPVVVICADGWANEYISLGFAHGELPNLARLASDGYYGLARGALPSFTNVNNCSIVTGTPPFETGIGGNYIIDPESGEELMTNSSRFLRNDTILAAASQAGRKVAMVTAKDKLRELLSKGMNGISISAEKADEVSIELNGIDNIESLVGPKPVIYSADASLYVLRVGVELLASGRGDFLYLSLTDYMQHKYAPEASESREFYRLIDVEIGKLIDLNAVVGVTADHGMNAKCDSNGEPNVIFLETDLVQEFGDGIRVICPITDPYVVHHGALGSAVTVYLPDGVDAQKVADWIAALDGVAEVYSKDAAIIKLELPGDRIGDLFVLSERDWVIGRTPNHHDLGKLEGTLRSHGGRYEEMVPFLISKPLNDAALAKGDPRNFDIFDFICNGIK
>2817710521
VICADGWANEYISLGFAHGELPNLARLASDGYYGLARGALPSFTNVNNCSIVTGTPPSETGIGGNYIIDPESGEELMTNSSRFLRNDTILAAASQAGRKVAMVTAKDKLRELLSKGMDGISISAEKADEVSLELNGIDNIESLVGAKPVIYSAEASLYVLRTGVELLASGRADFLYLSLTDYMQHKYAPEAPESREFYRLIDVEIGKLLDHNAVVGVTADHGMNAKCNSEGEPNVIFLETDLVQEFGDGIRVICPITDPYVVHHGALGSAVTVYLPDGMDAQKVADWIAALDGVAEVYSKDAAINKLELPGDRIGDLFVLSERDWVIGRTPEHHDLGKLEGTLRSHGGRYEEMVPFLISKPLNNAALAKGDPRNFDIFDFVCNGIK
>2817856764
VICADGWANEYISLGFAHGELPNLARLASDGYYGLARGALPSFTNVNNCSIVTGTPPSETGIGGNYIIDPESGEELMTNSSRFLRNDTILAAASQAGRKVAMVTAKDKLRELLSKGMDGISISAEKADEVSLELNGIDNIESLVGXKPVIYSAEASLYVLXTGVELLASGRADFLYLSLTDYMQHKYAPEAXESREFYRLIDVEXGKLLDHNAVVGVTADHGMNAKCNSEGEPNVIFLETDLVQEFGDGIRVICPITDPYVVHHGALGSAVTVYLPDGMDAQKVADWIAALDGVAEVYSKXAAINKLELPGDRIGDLFVLSERDWVIGRTPEHHDLGKLEGTLRSHGGRYEEMVPFLISKPLNNAALAKGDPRNFDIFDFVCNGIK
>2817859905
VICADGWANEYISLGFAHGELPNLARLASDGYYGLARGALPSFTNVNNCSIVTGTPPSETGIGGNYIIDPESGEELMTNSSRFLRNATILAAASQAGRKVAMVTAKDKLRELLSKGMDGISISAEKANEVSLELNGIDNVESLAGPKPVIYSAEASLYVLRVGVELLASGRADFLYLSLTDYMQHKYAPEAPESREFYRLIDAEIGKLLDLNAVVGVTADHGMNAKCNRDGEPNVIFLETDLVQEFGDGIRVICPXTDPYVVHHGALGSAVTVYXXDGVDAQKVAXWIXXLDGVAEVYSKDAAINKLELPGDRIGDLFVLSERDWVIGRTPDHHDLGKLEGTLRSHGGRYEEMVPFLVSKPLNNXALAKGDPRNFDIFDFVCNGIK
>2817878428
MCTLVPYFIFERISTISLNQKSYTLPSIPVVVICADGWANEYISLGFAHGELPNLARLASDGYYGLARGALPSFTNVNNCSIVTGTPPSETGIGGNYIIDPESGEELMTNSSRFLRNATILAAASQAGRKVAMVTAKDKLRELLSKGMDGISISAEKANEVSLELNGIDNVESLAGPKPVIYSAEASLYVLRVGVELLASGRADFLYLSLTDYMQHKYAPEAPESREFYRLIDAEIGKLLDLNAVVGVTADHGMNAKCNRDGEPNVIFLETDLVQEFGDGIRVICPITDPYVVHHGALGSAVTVYLPDGVDAQKVADWIAELDGVAEVYSKDAAINKLELPGDRIGDLFVLSERDWVIGRTPDHHDLGKLEGTLRSHGGRYEEMVPFLVSKPLNNAALAKGDPRNFDIFDFVCNGIK
>2653678722
VSEHQVNYSTQSFVVHDRTYQPPASPLAVICIDGCADEYLSESLLAGCMPRLAAMIRDGYRGLVRGALPSFTNVNNACIVSGVAPTVTGISGNFFLDPESGEEVMMNSAHFLRCETLLAAAAKGGRKVAMVTAKEKLRDILSSGMDGIAFSSEKADQATLETHGIEDVTTVVGKPKPEIYSADASLFVLQAGVALVQQGLADFLYLSLTDYMQHKFAPHEQASLDFYRAIDDQIGQLLDLGCVLGITADHGMNAKNDLSGSPQVIYLETVLKEQFGDGLKVICPITDPYVVHHGALGSLVMVHLDDVSRQAEIAQWLWNLPGVSEVYDRQLAALKLELPADRIGDLTVLAGRNWVLGRTPEDHDLSNLQSGLRSHGGRYEEMVPMVLSRPLNRLAEGDPRNYDIFDFTCNGSD
>2739829205
VSGQQGSFSTQPFVVHERTYQPPPQPLAVICIDGCADEYLNESLLAGRMPRLAAMISAGYRGLVRGALPSFTNVNNACIVTGVSPAVTGISGNFFLDPESGEEVMMNSARFLRCETLLAAASTHGRKVAMVTAKEKLRDILSSGLTGIAFSSEKADQAAQPTHGIENVPALVGQPVPEIYSAEASLFVLQAGVALVEQQMADFLYLSLTDYMQHKFAPHEQPSLDFYEAIDEQIGRLLELGCVLGITADHGMNAKNDLAGNPQVIYLETVLKEQFGDGIKVICPITDPYVVHHGAFGSLVMVHLEDSGRRDEISQWLWGLSGVSEVYDRQLAACKLELPADRIGDLTVLAGRNWVLGRTPEDHDLSNLQSGLRSHGGRYEEMVPMVLSRPLSARQLAEGDPRNYDIFDFTCNGSD
>2740245566
VSGQQGSFSTQPFVVHERTYQPPPQPLAVICIDGCADEYLNESLLAGRMPRLAAMISAGYRGLVRGALPSFTNVNNACIVTGVSPAVTGISGNFFLDPESGEEVMMNSARFLRCETLLAAASTHGRKVAMVTAKEKLRDILSSGLTGIAFSSEKADQAAQPTHGIENVPALVGQPVPEIYSAEASLFVLQAGVALVEQQMADFLYLSLTDYMQHKFAPHHQPSLDFYEAIDEQIGRLLELGCVLGITADHGMNAKNDLAGNPQVIYLETVLKEQFGNGIKVICPITDPYVVHHGAFGSLVMVHLEDSGRRDEISQWLWGLSGVSEVYDRQLAACKLELPADRIGDLTVLAGRNWVLGRTPEDHDLSNLQSGLRSHGGRYEEMVPMVLSRPLSARQLAEGDPRNYDIFDFTCNGSD
>2788325109
MIATESFEANGKTYRPPARPIVVMCLDGCGDEYLSAALARDRMPNLGAMVVRGYRGMVRGALPSFTNVNNASIVTGVPPSRTGISGNFFLDPVTGEAVMMNSSQYLRCPTILAAAAAAGRKVAMVTAKDKLCSILSHGLGDAQAICFSAEKANEAKEATHGIGDVEQIIGHATPPIYSAAASVYVFRAGVALVAEGRADFLYLSLTDYIQHKHAPEAPEALDFLASLDLQLGRLLELGAVVGATADHGMNAKNRPDGNPNVVYLQTMLDERFGSGHRVVCPITDPYVRHHGGLGSLVSVHVDPGTPIDQVADWISALAGITEVHDRQAAARRMELPADRIGDLVALSGRDVVIGVTPDDHDLSLLEGGLRSHGGRYEDMVPLLLSEPLNDRRKAECDPRNFDVFDFTCNGGA
>2620491437
MDQISTTSFSVNGITYTPQQQPIVVICMDGSADEYYNAALTRDKMPCLKAMIRSGYRGLVRGALPSFTNVNNTSIVTGLPPSAHGICGNFFYDEKNDMEVMMNSAEYLRAGTILAAAAASGRKVAVVTAKEKLRDILSHQLKGIAFSAERASDTKLSVHGIEQAEQTVGLNTPEIYSADASLFVLRAGVALIEKGMADFLYLSLTDYMQHTYAPEAPEALDFYAAIDTELGRLLSLGARIGATPDHGMNPKITAGGKPNVLYVEDLLEAQFGSGFRVICPITDPYVKHHGALGSYVVIHIEDKSIIQEVIAFLHTIPGITEVYNKEEAVRHLEQPSDRTGDVVVLSGRNVVVGRKPRYHDLNAIEGALRSHGGRYEEMISMILSHPLNNLLRSAGDPRNFQIFDFLINGTK
>2596561569
MSISTLPFTANGIHYQPAAVPIVVICLDGSADEYLDISLAFDRMPHLKKMIKQGYRGMVRGALPSFTNVNNSSIVTGVAPAVHGISGNYFYDAALDQEVMMNAASYLRAETLLAAAANAGRKVAVVTAKEKLRDILSHNMKGIAFSAEKAAAATIATHGIDDAEQLTGEPAPAIYSAAASLFVLRAGNALLRAGRADFLYLSLTDYMQHTYAPEAPESLDFYAAIDHELGQLLEAGAIVGATADHGMNAKQLPDGSPNVIYVETLLDKQFGVGNRVICPITDPYVKHHGALGSYVVVHLADPARTAEIGNWLLQQPGITEVYDRDTAVRLLEQPADRIGDLVVLSARNVVLGRSPAHHDLSALDSGLRSHGGRYEEMVPLLISHPLNAMRKAAGDARNFDVFDFTINGTG
>2821142514
MSISTLSFTANGISYQPPAAPIVVICLDGSADEYLDIALAFDRMPHLKKMIRQGYRGMVRGALPSFTNVNNSSIVTGVAPAVHGISGNYFYDAALDQEVMMNAASYLRAETLLAAAANAGRKVAVVTAKEKLRDILSHNMQGIAFSAEKAAAATLATHGIDDVEQLTGQPAPAIYSAAASLFVLRAGNALLRAGRADFLYLSLTDYMQHTYAPEAAASLDFYAAIDHELGQFLEAGAIVGATADHGMNAKQLPDGSPNVIYVETLLDEQFGKGNRVICPITDPYVKHHGALGSYVVVHLADPSQTGEVAKWLLAQAGITEVYDRETAVRLLEQPADRIGDLVVLSARNVVLGRTPAHHDLSALDSGLRSHGGRYEEMVPLLISHPLNAMRKAAGDARNFDVFDFTINGTR
>2819576286
MSISTFSFTANGITYHPPAAPIVVICLDGSADEYLDTALAFDRMPHLKNMIQQGYRGMVRGALPSFTNVNNSSIVTGVPPSVHGICGNYFYDAALDQEVMMNAAAYLRAETLLAAAANAGRKVAVVTAKEKLRDILSHNLQGIAFSAEKAAAATIATHGIDDVEQLTGQPAPAIYSAAASLFVLRAGSALLRAGRADFLYLSLTDYMQHTYAPEAPESLDFYAAIDHELGLLLEAGAIVGATADHGMNAKQLPDGSPNVRYVETLLDEQFGKGSRVICPITDPYVKHHGALGSYVVVHLADPSRTAEIGRWLLAQPGITEVYDRETAVRLLEQPADRIGDLVVLSARNVVLGRTPAHHDLSALDSGLRSHGGRYEEMVPLLISHPLNRLQKAAGDARNFDVFDFTINGTG
>2839173321
MSISTLSFTANGITYQPPAAPIVVICLDGSADEYLDASLAFDRMPHLKKMIQQGYRGMVRGALPSFTNVNNSSIVTGVAPAVHGICGNFFYDAALDQEVMMNAASYLRAETLLAAAANAGRKVAVVTAKEKLRDILSHNMQGIAFSAEKAATATIATHGIDDVEQLTGQPAPAIYSADASLFVLRAGNALLRAGRADFLYLSLTDFMQHTYAPEAPESLDFYAAIDHELGQLLAAGAIVGATADHGMNAKQLPDGSPNVMYVETLLDEQFGKGSRVICPITDPYVKHHGALGSYVVVHLKDASRAAEIGRWLLAQPGITEVYDRDTAVRLLEQPADRTGDLVVLSARNVVLGRTPAHHDLSALDSGLRSHGGRYEEMVPLLISHPLNAMRKAAGDARNFDVFDFTINGTG
>2828585239
MSTISTQSFTANGITYNPPPKPVVVICMDGSADEYYNAAIARDRMPNLKKMSVQGYRGSVRGALPSFTNVNNTSIVTGVPPSVHGICGNFFYDETKDEEVMMNSSSYLRAETLLAAAARAGRRLAVVTAKEKLRDILSCKMKGIAISAEKASQATAATHGIDHAEVVVGHKTPPIYSADASLFVLRAGVAFLQKGLADFLYLSLTDYMQHTYAPEAEESLAFYEAIDTELGHLLATGAIIGATPDHGMNAKIKEDGTPNVLFVEAILEQQFGSGFRVICPITDPYVKHHGALGSYVVVHINDKNKIPEVQKWLSRQPGITEVYDRQTAATLLEQPADRIGDLVVLSGKDVVVGRRPQYHDLSALDGTLRSHGGRYEEMVSMILSHPLNQAVKAARDPRNFNIFDFVVNGTV
>2843494390
MSISTTSFTVNNKTYSPPARPVVVICLDGSADEYLDATMARDRMPNLKKMTQAGYRGMVRGALPSFTNVNNSSIVTGVTPAVHGICGNFFFDTRRGEEVMMNSSEYLRAETILAAAANAGRKVAVVTAKEKLRDILSHKMNGIAFSAEKANQAQVATHGIGNVEEVLGLPTPAIYSADASLFVLRAGVAMIEKGMADFLYLSLTDYMQHTYAPEDEPSLAFYEAIDHELGRLLAQGTVVGATADHGMNAKQKADGSPNVLFIETMLTAQFGEGFRVICPITDPYVKHHGALGSYVAVHLPEGADEADVAAWLQQQPGITEVHNKAMAVHLLEQPEDRIGDLVVLSARDVVVGRTPAHHDLSALDSGLRSHGGRYEEMVPLLISHPLRAKGKAAGDPRNFDVFDFTVNGTY
>2638983687
MSISTRSFTVNGKTYTPPASPVVVICLDGSADEYLDATMAHDRMPNLKKMTLAGYRGMVRGALPSFTNVNNSSIVTGVTPAVHGICGNFFYDTNRKEEVMMNSSEYLRAETILAAAANAGRKVAVVTAKEKLRDILSHKMTGIAFSAEKANQAQEATHGIGNVETTLNLKTPAIYSADASLFVLRAGVALIEQGLGDFLYLSLTDYMQHTYAPEDEPSLAFYEAIDHELGRLLALGAVIGATADHGMNAKQKADGSPNVLFIETMLTEQFGNGFRVICPITDPYVKHHGALGSYVAVHLPEGVDETAVSDWLQGQPGITEVHNKARAVHLLEQPEDRIGDLIVLSARDVVVGRTPAHHDLSALDSGLRSHGGRYEEMVPLLISHPLTARSKALGDPRNFDVFDFTVNGTH
>2839166609
MSISINSFTVNGKTYTPPARPIVVICLDGSADEYLDTTMAHDRMPNLKKMVLAGYRGMVRGALPSFTNVNNSSIVTGVTPAVHGICGNFFYDTNRKEEVMMNSAEYLRAETILAAAANAGRKVAVVTAKEKLRDILSHKMTGIAFSAEKANQAQEATHGIGNVETVLDLKTPAIYSADASLFVLRAGVALIEKGLGDFLYLSLTDYMQHTFAPEDEPSLAFYEAIDHELGRLLALGAVIGATADHGMNAKQKADGSPNVLYIETMLTEQFGNGFRVICPITDPYVKHHGALGSYVAVHVPENVDETAVSDWLQQQPGITEVHNKAMAVRLLEQPEDRIADLVVLSARDVVVGRTPAHHDLSALDSGLRSHGGRYEEMVPLLISHPLKAKSKAAGDPRNFDVFDFTVNGTS
>2631872341
MNNISTLPFTANSKTYIPEAKPIVVICMDGSADEYLDAAMARNRMPNLKKMIVQGYKGMVRGALPSFTNVNNASIVTGLSPAGHGICGNYFFDAALQQEVMMNAASYLKAETILAAAAVAGRKVAVVTAKEKLRDILSHQLKGIAFSAEKAAEARLKTHGIEQVEQLVGEPSPPIYSAKASLFVLRAGVALLARGMADFLYLSLTDYMQHTYAPDTEESLAFYEAQDIELGKMLDLGAIVAATADHGMNAKVKADGSPNILFIETLLNERFGAGFRVICPITDPYVKHHGALGSYAVVYVNDGTQINEVKNWLSLQDGITEVYDKATGCRLLEQPTDRSGDLFILSARDVVLGKTAADHDLSALDGTLRSHGGRYEEMVPMLISHPLNAKMKVQGDPRNFDIFDFAINGTI
>2739588936
MDQISTTSFSVNGKTYSPPAKPIVVICMDGSADEYLDCSMAHDRMPNLKKIVAKGYRGMVRGALPSFTNVNNSSIVTGVSPAVHGICGNFFYDAQKDQEVMMNSSAYLRTDTLLAAAANAGRKVAVVTAKEKLRDILSYKLKGIAFSAEKSNQTTIETHGIEEVEALTGCKTPAIYSADASLFVLRAGVALIKNGMADFLYLSLTDYMQHTYAPDTEESLAFYEDQDVEIGKMLELGAVIGATADHGMNAKIKADGSPNVLFIETMLTAKFGNGFRVICPITDPYVKHHGALGSYVVVHVEDQAKINEVKNWLISQDGITEVYDKELGCRILEQPADRTGDLFVLSARDVVLGKTSPHHDLKALDGTLRSHGGRYEEMVPMVISHPLNAKIKAQGDPRNFDVFDFTINGTL
>2789385284
MDKITPFSVNGKTYSPPVKPIVVICMDGSAAEYLDCSMANDRMPNLKKMAMKGYRGMVRGALPSFTNVNNSSIVTGVSPAIHGICGNFFYDTEKDQEVMMNSSAYLRADTLLAAAANAGRKVAVVTAKEKLRDILSYKLKGIAFSAEKADQTTLETHGIENVETLIGHKTPAIYSSDASLFVLRAGVALIKNGMADFLYLSLTDYMQHTYAPETEESLAFYEAQDVEIGKMLGLGAIIGATADHGMNAKIKADGSPNVLYIETMLTAKFGNGFRVICPITDPYVKHHGALGSYVVVHVEDQSKINEIKNWLILQDGITEVYDKELGCRILEQPADRSGDLFVLSARDVVLGKTAAHHELKALDGTLRSHGGRYEEMVPMVISHPLNTKIKAQGDPRNFDIFDFTINGTL
>2644801898
MNAISTKSFSANNITYLPPSKPIVVICMDGSADEYLDTTLVHDRMPNLKKMILQGYRGMVRGALPSFTNVNNSSIVTGVSPAVHGICGNFFYDAEKDEEVMMNASNYLRAETLLAAAAHAGRKVAVVTAKEKLRDILSHQLNRIAFSAEKAAQANLQTHGIENVEELIGQKAPVIYSAEASLFVLRAGVALLEKGMADFLYLSLTDYMQHTYAPDTEESLAFYEAQDVELGKMLQLGAVIGATADHGMNAKVKTDGTPNVLFIETMLNEKFGSGFRVICPITDPYVKHHGALGSYVLVYVEDAAKIEAVKNWLGQQIGITEVYNKETGCRILEQPADRTGDLFVLSARDVVIGKTAAHHDLKALDGTLRSHGGRYEEMVPMIISEPLNAKLKAQGDPRNFDIFDFTVNGTH
>2738756407
MNTISTKSFSANGITYQPAAKPIVVICMDGSADEYLDTTLIHDRMPNLKKMILQGYRGMVRGALPSFTNVNNSSIVTGVNPAIHGICGNFFYDTKKDQEVMMNSSEYLRAETLLAAAAKAGRKVAVVTAKEKLRDILSYQLKGIAFSAEKASQAKLETHGIENVEEIIGHSTPAIYSAEASLFVLRAGVALIKNGMADFLYLSLTDYMQHTFAPDTEESLAFYQAQDAELGKMLELGAIIGATADHGMNAKVKADGLPNVRYIETMLNEQFGEGFRVICPITDPYVKHHGALGSYVLVYVSNNTPLIEIKNWLSIQSGITEVYDKATGCRILEQPEDRTGDLFVLSARDVVVGKTPADHDLKALDGSLRSHGGRYEEMVPLVVSHQLNAKMKAQGDPRNFDVFDFTVNGTN
>2678958042
MNNISTTPFSVNGIDYNPPAKPIVVICMDGSADEYLDMTMAYDRMPNLKKMVLQGYRGMVRGALPSFTNVNNSSIVTGVSPAVHGICGNFFYDVKKDQEVMMNSSEYLRAETLLAAAANSGRKVAVVTAKEKLRDILSYQLKGIAFSAEKADQAKLDTHGIENAETVIGHKTPAIYSAEASLFVLRAGVALIKNGMADFLYLSLTDYMQHTYAPDTEESLAFYEAQDVEIGKMLEMGAIIGATADHGMNAKVKADGSPNVLFIETMLTEKFGAGFRVICPITDPYVKHHGALGSYVLVYVNNNSDINEVEQWLAAQPGITEVYNKEKGCRLLEQPADRTGDLFVLSARDVVVGKTPADHDLKALDGTLRSHGGRYEEMVPLVVSHALNAKMKAQGDPRNFDVFDFTVNGTH
>2700394866
MNNISITPFSANGIDYTPPAKPIVVICMDGSADEYLDMTMACDRMPNLKKMVLQGYRGMVRGALPSFTNVNNSSIVTGVSPAVHGICGNFFYDVKKDQEVMMNSSEYLRAETLLAAAANAGRKVAVVTAKEKLRDILSYRLKGIAFSAEKADQAKLETHGIENAEAVIGHKTPAIYSAEASLFVLRAGVALIKNGMADFLYLSLTDYMQHTYAPDTEESLAFYEAQDVELGKMLDMGAIIGATADHGMNAKVKADGSPNVLFIETMLTEQFGPGFRVICPITDPYVKHHGALGSYVLVYVNNNSNIDEVEQWLAAQPGITEVYNKEKGCRLLEQPADRTGDLFVLSARDVVVGKTAADHDLKALDGTLRSHGGRYEEMVPLVISHRLNAKMRAQGDPRNFDVFDFTVNGTH
>2622862210
MNNITPFSVNGIDYNPPAKPIVVICMDGSADEYLDMTMAHDRMPNLKKMVLQGYRGMVRGALPSFTNVNNSSIVTGVSPAVHGICGNFFYDVKKDQEVMMNSSEYLRTETLLAAAANAGRKVAVVTAKEKLRDILSYQLKGIAFSAEKADQAKLETHGIENAETIIGHKTPAIYSAEASLFVLRAGVALIKNGMADFLYLSLTDYMQHTYAPDTEESLAFYEAQDVELGKMLEMGAVIGATADHGMNAKVKADGSPNVLFIESMLTTQFGPGFRVICPITDPYVKHHGALGSYVLVYVNNDSNIDEVEQWLAAQPGITEVYNKEKGCRLLEQPADRTGDLFVLSARDVVVGKTPADHDLKALDGTLRSHGGRYEEMVPLVISHRLNAKMRAQGDPRNFDVFDFTVNGTH
>2849169109
MNNISTKSFSANGKTYNPPAKPIVVICMDGSADEYLDTTMAHDLMPNLKKMAFQGYRGMVRGALPSFTNVNNSSIVTGVSPAVHGICGNFFYDLKKDQEVMMNSSEYLRADTLLAAAANAGRKVAVVTAKEKLRDILSYKLKGIAFSAEKADQVKLDTHGIENAEEIIGYKTPAIYSAEASLFVLRAGVALIEKGMADFLYLSLTDYMQHTYAPETEESLAFYQAQDVELGKMLELGAIIGATADHGMNSKIKADGTPNVLYIETMLTEKFGPGFRVICPITDPYVKHHGALGSYVLVYMDDTSKIVEVKNWLALQHGITEVYDKETGCRILEQPADRTGDLFVLSARDVVVGRTAADHDLKALDGTLRSHGGRYEEMVPLVVSHPLNAKRKAQGDPRNFDVFDFAINGTH
>2823759722
MNTISTTSFSANGKLYTPPAKPIVVICMDGSADEYLDTTLAHDRMPNLKKMALQGYRGMVRGALPSFTNVNNSSIVTGVSPAVHGICGNFFYDAQKDQEVMMNSSEYLRADTLLAAAANAGRKVAVVTAKEKLRDILSYKLNGIAFSAEKADQAKLETHGIENAEEVIRHKTPAIYSAEASLFVLRAGVALIEKGLADFLYLSLTDYMQHTYAPDTEESLAFYEAQDIELGKMLALRAVIGATADHGMNAKVKADGSPNVLFIETMLTEKFGTGFRVICPITDPYVKHHGALGSYVAVHVENGSNINDVKNWLAQQPGITEVYDKETGCRILEQPADRTGDLFVLSARDVVVGKTAADHDLKALDGTLRSHGGRYEEMVPLVVSHPLNSKMKAQGDPRNFDVFDFAVNGTH
>2690502404
MNTISTTSFSANGKTYTPPAKPIVVICMDGSADEYLDATMAHDRMPNLKKMALQGYRGMVRGALPSFTNVNNSSIVTGVSPAVHGICGNFFYDVQKDQEVMMNSSEYLRADTLLAAAANAGRKVAVVTAKEKLRDILSYKLNGIAFSAEKADQAKLETHGIENAEKVIGHKTPVIYSAEASLFVLRAGVALIEQGMADFLYLSLTDYMQHTYAPDTEESLAFYEAQDIELGKMLELGAIIGATADHGMNAKVKADGSPNVLFIETMLTEKFGAGFRVICPITDPYVKHHGALGSYVAVHVENNSNINEVKNWLAQQSGITEVYDKETGCRILEQPADRTGDLFVLSARDVVVGKTAADHDLKALDGTLRSHGGRYEEMVPLVVSHPLNSKMKAQGDPRNFDVFDFAVNGTH
>2849187562
MNTITPFSVNGKLYTPPAKPIVVICMDGSADEYLDTTLAHDRMPNLKKMALQGYRGMVRGALPSFTNVNNSSIVTGVSPAVHGICGNFFYDAQKDQEVMMNSSEYLRTDTLLAAAANAGRKVAVVTAKEKLRDILSYKLNGIAFSAEKANQAKLETHGIENAEGVIGHKTPVIYSAEASLFVLRAGVAMIEQGMADFLYLSLTDYMQHTYAPDTEESLAFYEAQDIELGKMLALGAIIGATADHGMNAKVKADGSPNVLFIETMLTEKFGAGFRVICPITDPYVKHHGALGSYVVVHVENNSNINEVKNWLAQQPGITEVYDKETGCRILEQPADRTGDLFVLSARDVVVGKTAADHDLKALDGTLRSHGGRYEEMVPLVVSHPLNNKMKAQGDPRNFDVFDFAVNGTH
>2609587955
MNNISTKPFSANGITYTPSAKPIVVICMDGSADEYLDTTMAHDRMPNLKKMALQGYRGMVRGALPSFTNVNNSSIVTGVSPAVHGICGNFFYDAEKDQEVMMNSSEYLRADTLLAAAANAGRKVAVVTAKEKLRDILSHKLNGIAFSAEKADQAKLDTHGIENAEAVIGHKTPAIYSADASLFVLRAGVALIEKGMADFLYLSLTDYMQHTYAPDTEESLAFYEAQDVELGKMLELGAIIGATADHGMNAKVKADGTPNVLFIETMLTEKFGAGFRVICPITDPYVKHHGALGSYVIVYVDDTSNISEVKNWLALQPGITEVYDKATGCRILEQPADRTGDLFVLSARDVVVGKTAAHHDLKALDGTLRSHGGRYEEMVPLVVSHPLNAKMKTQGDPRNFDVFDFAVNGTN
>2623198111
MNNISTTPFSANGKSYSPPAKPIVVICMDGSADEYLDTTMAYDRMPNLKKMALQGYRGMVRGALPSFTNVNNSSIVTGVSPAVHGICGNFFYDTAKDQEVMMNSSEYLRAETLLAAAANAGRKVAVVTAKEKLRDILSYKLNGIAFSAEKADQAKMETHGIENAEAVIGHKTPAIYSAEASLFVLRAGVALIKNGMADFLYLSLTDYMQHTYAPDTEESLAFYEAQDVELGKMLELGAVIGATADHGMNAKVKQDGTPNVLFIETMLTEKFGSGFRVICPITDPYVKHHGALGSYVVVHMDETSKINEVKNWLAVQPGVTEVYDKETGCRILEQPEDRTGDLFVLSARDVVVGKTAAHHDLKALDGTLRSHGGRYEEMVPMVISHPLNRKMKTQCDPRNFDIFDFAVNGTR
>2776612561
MNNISTQPFSVNGKTYTPPAKPIVVICMDGSADEYLDTTMAHDRMPNLKKMALQGYRGMVRGALPSFTNVNNSSIVTGVSPAVHGICGNFFYDTAKDQEVMMNSSEYLRAETLLAAAANAGRKVAVVTAKEKLRDILSYKLNGIAFSAEKADQAKLDTHGIENAEQVIGHKTPAIYSAEASLFVLRAGVALIENGMADFLYLSLTDYMQHTYAPDTEESLAFYEAQDAELGKMLELGAIIGATADHGMNAKVKEDGTPNVLFIETMLTEKFGNGFRVICPITDPYVKHHGALGSYVAVHMDDVSKVNEVKNWLAVQPGVTEVYDKETGCRILEQPADRTGDLFVLSARDVVVGKTAAHHDLKALDGTLRSHGGRYEEMVPLVVSHPLNAKMKTQGDPRNFDVFDFTVNGTN
>2524412757
MNNISTQPFSVNGKTYTPPAKPIVVICMDGSADEYLDTTMAHDRMPNLKKMALQGYRGMVRGALPSFTNVNNSSIVTGVSPAVHGICGNFFYDTAKDQEVMMNSSEYLRAETLLAAAANAGRKVAVVTAKEKLRDILSYKLNGIAFSAEKADQVKLDTHGIENAEQVIGHKTPAIYSAEASLFVLRAGVALIQNGMADFLYLSLTDYMQHTYAPDTEESLAFYEAQDVELGKMLELGAVIGATADHGMNAKVKADGTPNVLFIETMLTEKFGSGFRVICPITDPYVKHHGALGSYVAVHMEDTLKVNEVKNWLAVQPGITEVYDKETGCRILEQPADRTGDLFVLSARDVVVGKTAAHHDLKALDGTLRSHGGRYEEMVPLVVSHPLNTKMKTQGDPRNFDVFDFTVNGTH
>2738760444
MNNISTQPFSVNGKTYTPAKPIVVICMDGSADEYLDTTMAHDRMPNLKKMALQGYRGMVRGALPSFTNVNNSSIVTGVSPAVHGICGNFFYDTIKDQEVMMNSSEYLRAETLLAAAANAGRKVAVVTAKEKLRDILSYKLNGIAFSAEKADQAKLDTHGIENAEQVIGHKTPAIYSAEASLFVLRAGVALIENGMADFLYLSLTDYMQHTYAPDTEESLAFYEAQDVELGKMLELGAIIGATADHGMNAKVKADGTPNVLFIETILTEKFGSGFRVICPITDPYVKHHGALGSYVAVHIDDTSKVNEVKNWLAVQDGITEVYDKETGCRILEQPLDRTGDLFVLSARDVVVGKTPAHHDLKALDGTLRSHGGRYEEMVPLVVSHPLNAKMKTQGDPRNFDVFDFTVNGTN
>2743770323
MNNIQPFSVNGKTYTPPAKPIVVICMDGSADEYLDTTMAHDRMPNLKKMALQGYRGMVRGALPSFTNVNNSSIVTGVSPAVHGICGNFFYDTEKDQEVMMNSSEYLRAETLLAAAANAGRKVAVVTAKEKLRDILSYKLNGIAFSAEKADQAKLDTHGIENAEQVIGHKTPAIYSAEASLFVLRAGVALIENGMADFLYLSLTDYMQHTYAPDTKESLAFYEAQDVELGKMLELGAVIGATADHGMNAKVKADGTPNVLFIETILTEKFGSGFRVICPITDPYVKHHGALGSYVAVHMDDTSKVNEVKNWLAVQPGITEVYDKETGCRILEQPADRTGDLFVLSARDVVVGKTAAHHDLKALDGTLRSHGGRYEEMVPLVISHPLNEKMKTQGDPRNFDVFDFTVNGTN
>2837739410
MTVVTNSFSVNGATYHPVESPIVVICIDGSADEYLDISMAFDKMPNVKCMSKQGYRGMVRGALPSFTNVNNSSIVTGVSPAVHGISGNFFYDTEKDKEVMMNSSEYLRAETILAAAADAGRKVAVVTAKEKLRDILSYKMKGIAISAEKANQAKKETHGIDDVEAIVGYQTPAIYSADASLFVLRAGVALIEKGLADFLYLSLTDYMQHTYAPETKESLDFYEAMDKEVGKLLALGAIVGATADHGMNAKVKEDGSPNVLFVEDMLQEQFGDHFRVICPITDPYVKHHGALGSYVVVHVADKSIINEVKNWLAMQPGITEVYDKATAVRVLEQPEDRTGDLVVLSARDVVVGRSPQYHDLSALDGTLRSHGGRYEEMVPMIISHPLNEKKKAAGDPRNFNIFDFTINGTN
>2628642570
MSTISTVKFEANGKTYSPAASPIVVICMDGSADEYLDTTMLFDRMPNLKQMVRNGFRGMVRGALPSFTNVNNASIVTGVSPAVHGISGNFFYDTLNREEVMMNSASYLRAETLLAAAANAGRKVAVVTAKEKLRDILSHNMKGIAISAEKANQARQDTHGIENVEAIVGFPTPAIYSADASLFVLRAGVAFVEQGLADLLYLSLTDYMQHTYSPEKEESLAFYEAMDREIGRLLELGAVVGATADHGMNAKVKADGSPNVLFVEDILESHFGTNGFRVICPITDPYVKHHGALGSYVVVHLSDPSRTDEIKNWLAVQPGITEVYDKATAVRVLEQPADRIGDLVVLSGRDVVVGRRPEYHDLSALDGSLRSHGGRYEEMVPMLISHPLNAKMKAAGDPRNFDIFDFTVNGTN
>2628451426
MVNQISTKTFSVNGKTYAPPAAPVVVICIDGSADEYLDTTMAFDRLPNLKKMTQQGYRGMVRGALPSFTNVNNSSIVTGVTPAVHGISGNFFYDAAKDAEVMMNSADYLRADTILAAASAAGRKVAVVTAKEKLRDILSHKMEGIAISAEKANQAKQETHGIDGVEAIVGHPTPAIYSADASLFVLRAGVAFIENGLADFLYLSLTDYMQHTYAPEAEASLAFYEAMDAEIGKLLALGAVVGATADHGMNAKVKTDGSPNVLFVEDMLEAQFGAGGFRVICPITDPYVKHHGALGSYVVVHLEDQAKTDEVRKWLSIQPGITEVYDRATAVHVLEQPEDRIGDLVVLSGRDVVVGRKPKYHDLSALDGTLRSHGGRYEEMVPMVLSHPLNSTMKAAGDPRNFDIFDFTINGTN
>2516425164
MNISNNPFSANGINYSPAEKPIVVICIDGSADEYLDTTMAFDRMPNLKKMATSGYRGMVRGALPSFTNVNNSSIVTGVSPAVHGISGNFFYDADKDQEVMMNSAEYLRAETLLAAASNAGRKVAVVTAKEKLRDILSHKMKGIAFSAEKANQAKRETHGIDNVEEVTGHKTPAIYSGDASLFVLRAGIALIEKGLADFLYLSLTDYMQHTYSPEAEESLAFYEAMDTEIGKLLQLGAIVGATADHGMNSKIKPDGSPNVLFVEDMLEEKFGNGFRVICPITDPYVKHHGALGSYVVVHINDKSIINDVKNWLAIQPGITEVHDKVTATRLLEQPEDRTGDLVVLSARDVVVGRRPQYHDLSALDSTLRSHGGRYEEMVPMIISHPLNAKIKAAADPRNFDIFDFTINGTN
>2730478469
MSSISRQAFSANGINYQPSAKPIVVICMDGSADEYLDTTMAFDRMPNLKKMAIAGYRGMVRGALPSFTNVNNSSIVTGVSPAVHGISGNFFYDAAKDQEVMMNSAEYLRAETLLAAAANAGRKVAVVTAKEKLRDILSHKMKGIAISAEKANQAKSETHGVAGVEEIVGHPTPVIYSADASLFVLRAGVAFIEKGLADFLYLSLTDYMQHTYAPDAEESLAFYEAMDAEIGKLLQLGAIVGATADHGMNAKVKADGSPNVLFVEDMLEEKFGENGFRVICPITDPYVKHHGALGSYVVVHVNDKTKINEIKNWLAIQPGITEVYDKATAVRVLEQPEDRIGDLVVLSGRDVVVGRRPQYHDLSALDGTLRSHGGRYEEMVPMVISHPLNAKMKAAGDPRNFDIFDFTINGTN
>2757664436
MSSISTQAFSANGIQYKPAAKPIVVICMDGSADEYLDTTMAFDRMPNLKKMALAGYRGMVRGALPSFTNVNNSSIVTGVTPAVHGISGNFFYDAAKDQEVMMNSAEYLRAETLLAAAANAGRKVAVVTAKEKLRDILSHRMKGIAISAEKANQAKKETHGVDGVEAIVGHPTPAIYSADASLFVLRAGVAFIEQGLADFLYLSLTDYMQHTYAPDATASLEFYEAQDAEIGKLLKLGAIVGATADHGMNAKVKADGSPNVLFVEDMLEAKFGENGFRVICPITDPYVKHHGALGSYVVVHVNDKSKINEIKNWLAIQPGITEVYDRETAVHVLEQPADRIGDLVVLSGRDVVVGRRPQYHDLSALDGTLRSHGGRYEEMVPMVVSHPLNEKMKAAGDPRNFDIFDFTVNGTN
>650782110
MKNPVSINNRSYNWPKKTTIVICLDGSEPGYIEKAIEMGFMPCMKSIISQGTYEIGKCAMPSFTNVNNLSIVTGTTPDVHGICANFFYNPEDKKETLMNDDSFLRAPTIFEAFEKAGANLAVITAKDKLKKLLGKNLKKSICFSAEKADLANLQDSRIENVLELVGKPVPEVYSADLSEFIFAAAVKILEKEKIDLMYLSTTDYIQHKCAPGSDIANAFYKMIDGYIEKLLSFGCKVAFTADHGMKAKSKPDGTPNVIYLQDLLNKDYPEDKCNVICTITDPYVIHHGALGSFVTIYLDNKDKINEIKNYIQAIEGIDVALTKEEAVNKLNQPADRIGDLVVTCKASFALGKGEKDHDLSQLKEPLRSHGGLDETSIPIFISDKLDDSYKKKEKLNNYDIFDLALNYDR
>2779143856
MTSLNQTISVNGKTYNWPKKTSIIICLDGSEPGYIDTAIQMGLMPFMKSMISKSTYEVGKCAMPSFTNVNNMSIVTGSTPDVHGICGNFFLDPELGTETLMNDDSFLRTNTIFEAFEKAGAKVAVITAKDKLRKLLGKNLKKAICFSSEKADSANMKDNRIENVLDLVKKPLPEVYSSDLSEFIFAAGVEIIKKKKIDIMYLSTTDYIQHKCAPGSEIANKFYHMIDGYLKQLYDLGCEISFTADHGMKGKTNEDGSLNVIYLQDELDSKFGKDACNVVCTITDPYVVHHGAFGSFVTIYCKDKSKIDEVMVFLKTINGVDLVLNHKDSVEKLHQPEDRIGDIVFTSNEKFAIGKKKTDHDLTKLKEPLRTHGGRGESDIPIFISKKLNGNYKSKGELKNYDIFDLALNYG
>2807559226
MTPSDKKVSVNGKTYNWPKKTSVIICLDGSEPGYVDTAIQMGLMPFMKSMISKSTYEIGKCAMPSFTNVNNMSIVTGSTPDVHGICGNFFLDPELGTETLMNDDSFLRTNTIFEAFEKAGAKVAVITAKDKLRKLLGKNLKKAICFSSEKADIANMKDNRIDNVLDLVKKPLPEVYSSDLSEFIFAAGVEIIKKEKVDLMYLSTTDYIQHKCAPGSEIANNFYHMIDGYLKQLYDLGCEISFTADHGMKGKTNEDGSLNVIYLQDELDSKFGKDACNVVCTITDPYVVHHGAFGSFVTIYCLDKSKIEEVMLFLKTIEGVDLVLNHKDSVETLHQPEDRIGDIVFTSNEKFAIGKKKTDHDLTKLKEPLRTHGGRGESDIPIFVSKKLNEKYKSKGELKNYDIFDLALNYG
>2503356165
MKSVNVNGKTYSWPTKTTIVICLDGSEPGYIDTAISMGLMPFMKSMISKSTYEIGKCAMPSFTNVNNMSIVTGTTPDVHGICGNFFFDPELGKETLMNDDSFLRASTIFEAFEKAGAKIAVITAKDKLKKLLGKNLKEAICFSSEKADQANLKDNRIENVLELTKKPLPEVYSSDLSEFIFAAAVEIVKKQKLDLIYLSTTDYIQHKCAPGSKMANDFYHMIDGYLQKLYDQGCEICFTADHGMKGKTNEDGSLNLIYLQDELDKKFGKDFCNVICTITDPYVVHHGSFGSFVTIYLEDKNKISEVVKYIKTIKGIDIVLSNDESVKKFNQPKDRIGDIVVTSDENFAIGKKESDHDLTKLKEPLRTHGGMGESDIPIFLSKKIDQSYKSKGVLRNFDIFDLALNYG
>AH-287-A19_NODE_14_1655516_18795
MSKNDKISVNGKSYKWPSKPAIIICLDGSEPGYIDTAIRMGLMPFMKSMINKSTYEVGKCAMPSFTNVNNMSIVTGTTPDIHGICGNFFFNPDEGKETLMNDDSFLRASTIFEAFENAGAKVAVITAKEKLRKLLGKNLKKAICFSSEKADIANLKDNRIENVLDLVKKPLPEVYSSDLSEFIFAAAVEILKKEKIDLMYLSTTDFIQHKAAPGDKMANDFYHMVDGYLSKLYDLGCEISFTADHGMKGKTNADGSLNLIYMQDEVDKKFGKDVCNVVCTITDPYVVHHGSFGSFVTIYVKDKNKINEVMAYIKTIKGVEMVIDKDESIKKLKQPKDRIGDIVVTSNEKFAIGKKESDHDLTKLKEPLRTHGGLGETDIPIFISKKIDDSYKSKGVLKNYDIFDLALNYGX
>AH-326-K23_NODE_4_1655516_5094
MSAIKQISVNGKSYKWPTKPAIIICLDGSEPGYIDTAIRMGLMPFMKSMISKSTYEVGKCAMPSFTNVNNMSIVTGTTPDIHGICGNFFFNPDEGKETLMNDDSFLRASTIFEAFENAGAKVAVITAKEKLRKLLGKNLRKAICFSSEKADVANLKDNRIDNVLDLVKKPLPEVYSSDLSEFIFAAAVEIIKKEKIDLMYLSTTDFIQHKAAPGDKMANDFYHMVDGYLSKLYDLGCEISFTADHGMKGKTNKDGSLNLIYMQDEVDKKFGKDECNVVCTITDPYVVHHGSFGSFVTIYVKDKSKINDVMNYIKKINGVEMVINKEDSIKKLKQPHDRIGDIVVTSNEKFAIGKKESDHDLTKLKEPLRTHGGLGETDIPIFISRKIDDSYKSKGILKNYDIFDLALNYGX
>2766679238
MNKIDKISVNGKSYNWPKKPAVVICLDGSEPGYIETAIRMGFMPFMKTMISKSTYEIGKCAMPSFTNVNNMSIVTGTTPDIHGICGNFFFNPDNGKETLMNDDSFLRVSTIFEAFENAGANIAIITAKEKLRRLLGKNLKNSICFSSEKADVANLKDNRIENVLELVKKPIPEVYSSDLSEFIFAAAVEIIKKEKVDLIYLSTTDYIQHKSEPGGNLANNFYLMLDGYLSKFYDLGCEISLTADHGMKAKTNEDGSLNLIYIQDELDKKFGKDECNVVCTITDPYVVHHGALGGFVNIYTKNKEKINDIMDYIKTIEGVELVLNKKDSVKELKQPMDRIGDIIVTSNEKYAIGKKKSDHDLSQLKEPLRTHGGLGETDIPIFISKKIDESYKSKGVLKNYDIFDLSLNYG
>AG-439-I19_NODE_5_1655516_925
MCFMSKIDKISVNGKSYKWPTKPAVVICLDGSEPGYIDTAIRMDCMPFMKSMLSKSTYEIGKCAMPSFTNVNNMSIVTGTTPDVHGICGNFFFNPDDGKETLMNDDSFLRVSTIFEAFENAGAKIAIITAKEKLRKLLGKNLKKAICFSSEKADTANLKENRIENVLDLVKKPLPEVYSSDLSEFIFAAAVEIIKKEKIDLIYLSTTDYIQHKSAPGGKLANNFYHMLDGYLSKFYDLGCEISLTADHGMKGKTNEDGSLNLIYIQDELDKKFGKDECNVVCTITDPYVVHHGALGGFVTIYLKNKAKIDDVINYIKTIKGVELVLNKKDSVKKLNQPEDRIGDIVVTSNENFAIGKKKSDHDLSQLKEPLRTHGGLGETDIPIFISKKIDASYKSKGVLKNYDIFDLALNYGX
>AG-365-F10_NODE_10_1655516_925
MAKTDKISVNGKSYNWPTKPAVVICLDGSEPGYIDTAIRMDSMPFMKSMISKSTYEIGKCAMPSFTNVNNMSIVTGTTPDVHGICGNFFFNPDEGKETLMNDDSFLRVSTIFEAFENAGAKIAIITAKEKLRKLLGKNLKKAICFSSEKADVANLKDNRIENVLDLVKKPLPEVYSSDLSEFIFAAAIEIIKKEKIDLIYLSTTDYIQHKSAPGGELANNFYNMLDGYLSKFYDLGCEISLTADHGMKAKTNEDGSLNLIYIQDELDKKFGKNECNVVCTITDPYVVHHGALGGFVNIYLKNKEKINDIMNYIKTIKGVELVLNKEDSVKELKQPEDRIGDIIVTSNEKFAIGKKESDHDLSQLKVPLRTHGGLGETDIPIFISKKIDESYKSKGVLRNYDIFDLALNYGX
>2817908133
MKKENEFEIYGLKYVFPTKPTVVVCLDGSEPEYINFAIKKGLMPNVENMIEKGEYHIAKSAMPSFTNPNNISIATGTPPKIHGISGNYYYDPNKCEAIMMNDVKFLNTKTIFYYYQKLNAKVAIITAKDKLRSLLGADLSFEHDMAVCFSAEMADQATFTSNGISNASKWLDKPVPCVYSSDLSEFVFAAGEKLLNEFKPDIMYLSTTDYIQHKYNIEDNNALEFYQMVDKYIGKFLENNISLIITADHGMKPKHNKFGKPNIIFLQNILDHYLKEKCLKVILPITDPYVVHHGALGSFATIYFHEELDIEKISNFLKNKQGILEVLNRQEASSKFELPEDRIGDLTVISEENMTFGTSPEDHDLSLLKEPLRSHGGITEQNVPFIINKKINITNTKSLRNFHAFHYATLKI
>AG-891-A21_NODE_7_31989_156
MKKENEFEIYGLKYVFPTKPTVVVCLDGSEPEYINFAIKKGLMPNVENMIEKGEYHIAKSAIPSFTNPNNISIATGTPPKIHGISGNYYYDPSKCEAIMMNDVKFLNTKTIFYYYQKLNAKVAIITAKDKLRSLLGADLSFEHDMAVCFSAEMADRATFTSNGISNASKWLDKPVPCVYSSDLSEFVFAAGEKLLNEFKPDIMYLSTTDYIQHKYDIEDNNALEFYQMVDKYIGKFLENNISLIITADHGMKPKHNKFGKPNIIFLQNILDHYLKEKCLKVILPITDPYVVHHGALGSFATIYFHEELDIEKISNFLKNKQGILEVLNRQEASSKFELPEDRIGDLTVISEENMTFGTSPEDHDLSLLKEPLRSHGGITEQNVPFIINKKINITNTKSLRNFHAFHYATLAIX
>2817908104
MKKENEFEIYGLKYVFPTKPTVVVCLDGSEPEYINFAIKKGLMPNVENMIEKGEYHIAKSAMPSFTNPNNISIATGTPPKIHGISGNYYYDPNKCEAIMMNDVQFLNTKTIFYYYQKLNAKVAIITAKDKLRSLLGADLSFEHDMAVCFSAEMADRATFSSNGISNASKWLDKPVPCVYSSDLSEFVFAAGEKLLNEFKPDIMYLSTTDYIQHKYDIGDNNALEFYQMVDKYIGKFLENNISLIITADHGMKPKHNKFGKPNIIFLQNILDHYLKEKCLKVILPITDPYVVHHGALGSFATIYFHEELDIEKISNFLKNKQGILEVLNRQEASSKFELPEDRIGDLTVISEENMTFGTSPEDHDLSLLKEPLRSHGGITEQNVPFIINKKINITNTKSLRNFHAFHYATLAI
>2521730344
MTQKRTMTINSRSYDWPTRPAVVICLDGCEPAYIEAALASGAMPALAGMLANGGTTQARGAMPSFTNPNNLSIATGVPSSMHGICGNFFLDPETGEEVMMNSIRFLRAPTIFAGFYDAGARVAVLTAKDQLRELLGAGLDCASDRAICFSAERAGATTRSLNGLEDAAAWLGRPEPQVYSGDLSLFVLYAGVRLLAEWQPELMYLSTSDYIQHKHAPGSTEANAFMAGVDGALGGLLAGGARVVLTADHGMKPKHHADGTPNVVYLDQVLAAIPAATGARVILPITDPYVAHHGALGAFATIYLPTGIDPTPVIEVLRQVPGIDEVLDRKAACLAYALPPERVGDIVVTSTACTALGTAPDKHDLTGLDAPLRSHGGRDEQLVPFIVNGPLGVATEDLRNFDAWQCATKVFT
>2841594034
MTIQINDRDYAMPQKPAVVICLDGCEPDYIDEAIDAGVMPALAKVIAGGTRTLARSAMPSFTNPNNLSIATGAPSSVHGICGNFFLNPQTGEAVMMNSVEFLRAPTIFAGFQKAGAKVAVVTAKDKLRELLGAGLDCAAGAICFSAEKADMAVGAINGLDDAANWLGLPVPAVYSGDLSIFVLKAGVKLMEESRPDILYLSTSDYIQHKHAPGTAEANAFMAEVDDAIARLVAQNIRLVLTADHGMKAKHTPDGRPDVIYLNPLLEGLLGHGRARVILPITDPYVAHHGALGAFATIHVPSDVDPVVVADALARIEGMDQVLTRREACARFDLPADRIGDLVVTCVAGKAIGTAEEEHDLTGLDVPLRSHGGLDEQVVPFIVNGPMGSHQNSTTLRNYDAWITAVGMV
>2807640411
VIGNININNKNYPTLKKNVIVICLDGSQKEYFDIALEKNLMPNLKKFIMSGSFQLAHSAIPSFTNPNNISIVTGQPSSIHGICGNFFFDPDSKKEVMMNDPQYLRAPTIFEKLYKEGLKIACVTAKDKLRTLLGNGLNYEDKRAICFSAEKSNESSISNNGISNVNKWLQRGVPDVYSQELSEFVMAAGVKLLKDFEPDIMYLSTTDFIQHKYEPGHPQANKFYEMFDYYLGLLSVNKSSIVVTADHGMKSKSKDDGSPNAIYLQDILDQKFGDNSARVILPITDPYVVHHGALGSYANIYISEVSKIQLIIDTIKNIQGIDVVFNKNDACKKFYLPPDRTGDIVCMSDENMTIGSSLEKHDLSGLNEPLRSHGGLFEREVPFITNFKELRPRIGEQIYNYEAFYYAINNAG
>2807642285
VTDCININNKNYPILKKNVIVICLDGSQKEYFDIAIEKDLMPNLKKLIIKGSFKLAHSAIPSFTNPNNISIVTGQPSSVHGICGNFFFDPDSKKEVMMNDPIYLRAPTIFEKLHKEGLKIACVTAKDKLRTLLGNGLNYENKKAICFSAEKSDECSISDNGISNVNEWLQKDVPNVYSQELSEFVMAAGVKLLKDFLPDIMYLSTTDFIQHKYEPGHVNANKFYEMFDYYLGLLNLNTSSIVITADHGMKSKSKDDGSPNAIYLQDILDKKFGINSTRVILPITDPYVVHHGALGSYANIYTNEQSKIPLITDTIKKIQGIDVVFNKNEACEKFQLPPDRTGDIICTSDENMTIGSSMEKHDLSGLNEPLRSHGGLFEREVPFITNFKELRPRIGEQIYNYEAFYYAINNAG
>2807645337
VTDCININNKNYPILKKNVIVICLDGSQKEYFDXAIEKDLMPNLKKLIIKGSFKLAHSAIPSFTNPNNISIVTGQPSSVHGICGNFFFDPDSKKEVMMNDPIYLRAPTIFEKLHKEGLKIACVTAKDKLRTLLGNGLNYENKKAICFSAEKSDECSISDNGISNVNEWLQKDVPNVYSQELSEFVMAAGVKLLKDFLPDIMYLSTTDFIQHKYEPGHENANKFYEMFDYYLGLLNLNTSSIVITADHGMKAKSKDDGSPNAIYLQDILDKKFGINSTRVILPITDPYVVHHGALGSYANIYTKEQSKIPLIIDTIKKIQGIDAVFNKNEACEKFQLPPDRTGDIICTSDENMTIGSSMEKHDLSGLNEPLRSHGGLFEREVPFITNFKELRPRIGEQIYNYEAFYYAINNAG
>AG-337-C02_NODE_10_41295_2543
MSDKIDINKRQYNKLSSTVVVICLDGSQKEYIDIASSKGLTPNLDKILENGQYLMANSAIPSFTNPNNISIVTGQPSDIHGISGNFFYTPSTGEEVMMNDPQYLRAPTIFEKYFNEGYKIAVITAKDKLRTLLGNGLKFNEGRAICFSSEKSDQATLNENGIENINDWIGMKVPEVYSQDLSEFVMAAGVKLLEEFNPDIMYLSTTDFIQHKYAPGDKEANDFYQMFDKYVSKICSNGNSVVITADHGMKSKANINGEPNAIFLQDYLDDQMGKDAAKVILPITDPYVVHHGSLGSFATIYVKDKSKIDETISKISSIKEIEVVVKQDEACREYRLPSDRIGDIVCMSSEDMTIGTSKANHDLSKLKEPLRSHGGHHEREVPFISNKKLNIAKGQSLNNYDAFFYAINGAX
>2717484604
MIDKIEINKRQYNKLSSTVVVICLDGSQKEYIDIASSKGLTPNLDKILENGQYLMANSAIPSFTNPNNISIVTGQPSDVHGISGNFFYTPSTGEEVMMNDPQYLRAPTIFEKYYNEGYKIAVITAKDKLRTLLGNGLRFNEGRAICFSSEKSDQATLSENGIENINEWIGMKVPEVYSQDLSEFVMAAGVKLLEEFNPDIMYLSTTDFIQHKYAPGDKEANDFYQMFDRYVSKICSNGNSVVITADHGMKSKANINGEPNAIFLQDYLDDQMGKDEAKVILPITDPYVVHHGSLGSFATIYVKDKSKIDETISKISSIKEIEVVVKQEEACREYRLPSDRIGDIVCMSSEDMTIGTSKANHDLSKLKEPLRSHGGHHEREVPFISNKKLNIAKDQSLNNYDAFFYAINGA
>AG-404-P08_NODE_2_41295_2543
MIDKIEINKRQYNKLSSTVVVICLDGSQKEYIDIASSKGLTPNLDKILENGQYLMANSAIPSFTNPNNISIVTGQPSDVHGISGNFFYTPSTGEEVMMNDPQYLRAPTIFEKYYNEGYKIAVITAKDKLRTLLGNGLRFNEGRAICFSSEKSDQATLSENGIENINEWIGMKVPEVYSQDLSEFVMAAGVKLLEEFNPDIMYLSTTDFIQHKYAPGDKEANDFYQMFDRYVSKICSNGNSVVITADHGMKSKANINGEPNAIFLQDYLDDQMGKDEAKVILPITDPYVVHHGSLGSFATIYVKDKSKIDETISKISSIKEIEVVVKQEEACREYRLPSDRIGDIVCMSSEDMTIGTSKANHDLSKLKEPLRSHGGHHEREVPFISNKKLNIAKDQSLNNYDAFFYAINGAX
>AG-891-G23_NODE_1_41295_2543
MSDKIEINKRQYNKLSSTVVVICLDGSQKEYIDIASSKGLIPNLDKILKNGQYLMANSAIPSFTNPNNISIVTGQPSDVHGISGNFFYTPSTGEEVMMNDPQYLRAPTIFEKYYNEGYKIAVITAKDKLRTLLGNGLRFNEGRAICFSSEKSDQATLSENGIENINDWIGMKVPEVYSQDLSEFVMAAGVKLLEEFNPDIMYLSTTDFIQHKYAPGDKEANDFYQMFDKYVSKICSNGNSVVITADHGMKSKANINGEPNAIFLQDYLDDQMGKDEAKVILPITDPYVVHHGSLGSFATIYVKDKSKIDETISKISSIKEIEVVVKQEEACREYRLPSDRIGDIVCMSSEDMTIGTSKANHDLSKLKEPLRSHGGHHEREVPFISNKKLNIAKDQSLNNYDAFFYAINGAX
>AG-896-E11_NODE_1_41295_2543
MSDKIEINKRQYNKLSSTVVVICLDGSQKEYIDIASSKGLIPNLDKILKNGQYLMANSAIPSFTNPNNISIVTGQPSDVHGISGNFFYTPSTGEEVMMNDPQYLRAPTIFEKYYNEGYKIAVITAKDKLRTLLGNGLRFNEGRAICFSSEKSDQATLSENGIENINDWIGMKVPEVYSQDLSEFVMAAGVKLLEEFNPDIMYLSTTDFIQHKYAPGDKEANDFYQMFDKYVSKICSNGNSVVITADHGMKSKANINGEPNAIFLQDYLDDQMGKDEAKVILPITDPYVVHHGSLGSFATIYVKDKSKIDETISKISSIKEIEVVVKQEEACREYRLPSDRIGDIVCMSSEDMTIGTSKANHDLSKLKEPLRSHGGHHEREVPFISNKKLNIAKDQSLNNYDAFFYAINGAX
>AG-915-I10_NODE_3_41295_2543
MSDKIDINKRQYNKLSSTVVVICLDGSQKEYIDIASSKGLTPNLDKILKNGQYLMANSAIPSFTNPNNISIVTGQPSDVHGISGNFFYTPSTGEEVMMNDPQYLRAPTIFEKYYNEGYKIAVITAKDKLRTLLGNGLKFNEGRAVCFSSEKSDQANLSENGIENINDWIGMKVPEVYSQDLSEFVMAAGVKLLEEFNPDIMYLSTTDFIQHKYAPGDKEANDFYQMFDKYVSKICSNGNSVVITADHGMKSKANIKGEPNAIFLQDYLDDQMGKDEAKVILPITDPYVVHHGSLGSFATIYVKDKSKIDETISKISSIKEIEVVVKQDEACREYRLPSDRIGDIVCMSSEDMTIGTSKANHDLSKLQEPLRSHGGHHEREVPFISNKKLNIAKDQSLNNYDAFFYAINGAX
>AG-470-L07_NODE_27_41295_2543
MSDKIDINKRQYNKLSSTVVVICLDGSQKEYIDIASSKGLTPNLDKILENGQYLMANSAIPSFTNPNNISIVTGQPSDVHGISGNFFYTPSTGEEVMMNDPQYLRAPTIFEKYYNEGYKIVVITAKDKLRTLLGNGLKFNEGRAICFSSEKSDQATLSENGIENINDWIGMKVPEVYSQDLSEFVMAAGVKLLEEFNPDIMYLSTTDFIQHKYAPGDKEANDFYQMFDKYVSKICSNGNSVVITADHGMKSKANINGEPNAIFLQDYLDDQMGKDAAKVILPITDPYVVHHGSLGSFATIYVKDKSKIDETINKISSIKEIEVVVKQDEACREYRLPSDRIGDIVCMSSEDMTIGTSKANHDLSKLKEPLRSHGGHHEREVPFISNKKLNIAKDQSLNNYDAFFYAINGAX
>AG-430-E22_NODE_1_41295_2543
MSDKIDINKRQYNKLSSTVVVICLDGSQKEYIDIASSKGLTPNLDKILENGQYLMANSAIPSFTNPNNISIVTGQPSDVHGISGNFFYTPSTGEEVMMNDPQYLRAPTIFEKYYNEGYKIAVITAKDKLRTLLGNGLKFNEGRAICFSSEKSDQATLIENGIENINDWIGMKVPEVYSQDLSEFVMAAGVKLLEEFNPDIMYLSTTDFIQHKYAPGDKEANDFYQMFDKYVSKICSNGNSVVITADHGMKSKANINGEPNAIFLQDYLDDQMGKDEAKVILPITDPYVVHHGSLGSFATIYVKDKSKIDEAISKISSIKEIEVVVKQDEACREYRLPSDRIGDIICMSSEDMTIGTSKANHDLSKLKEPLRSHGGHHERQVPFISNKKLNIAKDQSLNNYDAFFYAINGAX
>AG-919-A13_NODE_2_41295_2543
MSDKIDINKRQYNKLSSTVVVICLDGSQKEYIDIASSKGLTPNLDKILENGQYLMANSAIPSFTNPNNISIVTGQPSDVHGISGNFFYTPSTGEEVMMNDPQYLRAPTIFEKYYNEGYKIAVITAKDKLRTLLGNGLKFNEGRAICFSSEKSDQATLIENGIENINDWIGMKVPEVYSQDLSEFVMAAGVKLLEEFNPDIMYLSTTDFIQHKYAPGDKEANDFYQMFDKYVSKICSNGNSVVITADHGMKSKANIKGEPNAIFLQDYLDDQMGKDEAKVILPITDPYVVHHGSLGSFATIYVKDKSKIDETISKISSIKEIEVVVKQDEACREYRLPSDRIGDIICMSSEDMTIGTSKANHDLSKLQEPLRSHGGHHERQVPFISNKKLNIAKDQSLNNYDAFFYAINGAX
>AG-899-O08_NODE_16_41295_2543
MSDKIDINKRQYNKLSSTVVVICLDGSQKEYIDIASSKGLTPNLDKILENGQYLMANSAIPSFTNPNNISIVTGQPSDVHGISGNFFYTPSTGEEVMMNDPQYLRAPTIFEKYYNEGYKIAVITAKDKLRTLLGNGLKFNEGRAICFSSEKSDQATLIENGIENINDWIGMKVPEVYSQDLSEFVMAAGVKLLEEFNPDIMYLSTTDFIQHKYAPGDKEANDFYQMFDKYVSKICSNGNSVVITADHGMKSKANIKGEPNAIFLQDYLDDQMGKDEAKVILPITDPYVVHHGSLGSFATIYVKDKSKIDETISKISSIKEIEVVVKQDEACREYRLPSDRIGDIVCMSSEDMTIGTSKANHDLSKLQEPLRSHGGHHEREVPFISNKKLNIAKDQSLNNYDAFFYAINGAX
>AG-908-G17_NODE_8_41295_2543
MSDKIDINKRQYNKLSSTVVVICLDGSQKEYIDIASSKGLTPNLDKILENGQYLMANSAIPSFTNPNNISIVTGQPSDVHGISGNFFYTPSTGEEVMMNDPQYLRAPTIFEKYYNEGYKIAVITAKDKLRTLLGNGLKFNEGRAICFSSEKSDQATLIENGIENINDWIGMKVPEVYSQDLSEFVMAAGVKLLEEFNPDIMYLSTTDFIQHKYAPGDKEANDFYQMFDKYVSKICSNGNSVVITADHGMKSKANINGEPNAIFLQDYLDDQMGKDEAKVILPITDPYVVHHGSLGSFATIYVKDKSKIDETISKISSIKEIEVVVKQDEACREYRLPSDRIGDIVCMSSEDMTIGTSKANHDLSKLQEPLRSHGGHHEREVPFISNKKLNIAKDQSLNNYDAFFYAINGAX
>AG-891-G06_NODE_2_41295_2543
MSDKIDINKRHYNKLTSTVVVICLDGSQKEYIDIASSKGLTPNLDKILENGQYLMANSAIPSFTNPNNISIVTGQPSDVHGISGNFFYTPSTGEEVMMNDPQYLRAPTIFEKYYNEGYKIAVITAKDKLRTLLGNGLKFNEGRAICFSSEKSDQATLSENGIENINDWIGMKVPEVYSQDLSEFVMAAGVKLLEEFNPDIMYLSTTDFIQHKYAPGDKEANDFYQMFDKYVSKICSNGNSVVITADHGMKSKANINGEPNAIFLQDYLDDQMGKDEAKVILPITDPYVVHHGSLGSFATIYVKDKSKIDETIIKISSIKEIEVVVKQEEACREYRLPSDRIGDIVCMSSEDMTIGTSKANHDLSKLKEPLRSHGGHHEREVPFISNKKLNIAKDQSLNNYDAFFYAINGAX
>AG-914-P20_NODE_7_41295_2543
MSDKIDINKRHYNKLTSTVVVICLDGSQKEYIDIASSKGLTPNLDKILENGQYLMANSAIPSFTNPNNISIVTGQPSDVHGISGNFFYTPSTGEEVMMNDPQYLRAPTIFEKYYNEGYKIAVITAKDKLRTLLGNGLKFNEGRAICFSSEKSDQATLSENGIENINDWIGMKVPEVYSQDLSEFVMAAGVKLLEEFNPDIMYLSTTDFIQHKYAPGDKEANDFYQMFDKYVSKICSNGNSVVITADHGMKSKANINGEPNAIFLQDYLDDQMGKDEAKVILPITDPYVVHHGSLGSFATIYVKDKSKIDETIIKISSIKEIEVVVKQEEACREYRLPSDRIGDIVCMSSEDMTIGTSKANHDLSKLKEPLRSHGGHHEREVPFISNKKLNIAKDQSLNNYDAFFYAINGAX
>AG-899-C14_NODE_1_41295_2543
MSDKIDINKRHYNKLTSTVVVICLDGSQKEYIDIASSKGLTPNLDKILENGQYLMANSAIPSFTNPNNISIVTGQPSDVHGISGNFFYTPSTGEEVMMNDPQYLRAPTIFEKYYNEGYKIAVITAKDKLRTLLGNGLKFNEGRAICFSSEKSDQATLSENGIENINDWIGMKVPEVYSQDLSEFVMAAGVKLLEEFNPDIMYLSTTDFIQHKYAPGDKEANDFYQMFDKYVSKICSNGNSVVITADHGMKSKANINGEPNAIFLQDYLDDQMGKDEAKVILPITDPYVVHHGSLGSFATIYVKDKSKIDETISKISSIKEIEVVVKQDEACREYRLPSDRIGDIVCMSSEDMTIGTSKANHDLSKLKEPLRSHGGHHEREVPFISNKKLNIAKDQSLNNYDAFFYAINGAX
>AG-915-O03_NODE_2_41295_2543
MSDKIDINKRHYNKLTSTVVVICLDGSQKEYIDIASSKGLTPNLDKILENGQYLMANSAIPSFTNPNNISIVTGQPSDVHGISGNFFYTPSTGEEVMMNDPQYLRAPTIFEKYYNEGYKIAVITAKDKLRTLLGNGLKFNEGRAICFSSEKSDQATLSENGIENINDWIGMKVPEVYSQDLSEFVMAAGVKLLEEFNPDIMYLSTTDFIQHKYAPGDKEANDFYQMFDKYVSKICSNGNSVVITADHGMKSKANINGEPNAIFLQDYLDDQMGKDEAKVILPITDPYVVHHGSLGSFATIYVKDKSKIDETISKISSIKEIEVVVKQDEACREYRLPSDRIGDIVCMSSEDMTIGTSKANHDLSKLKEPLRSHGGHHEREVPFISNKKLNIAKDQSLNNYDAFFYAINGAX
>AG-912-C15_NODE_1_41295_2543
MSDKIDINERHYNKLTSTVVVICLDGSQKEYIDIASSKGLTPNLDKILENGQYLMANSAIPSFTNPNNISIVTGQPSDVHGISGNFFYTPSTGEEVMMNDPQYLRAPTIFEKYYNEGYKIAVITAKDKLRTLLGNGLKFNEGRAICFSSEKSDQATLSENGIENINDWIGMKVPEVYSQDLSEFVMAAGVKLLEEFNPDIMYLSTTDFIQHKYAPGDKEANDFYQMFDKYVSKICSNGNSVVITADHGMKSKANINGEPNAIFLQDYLDDQMGKDEAKVILPITDPYVVHHGSLGSFATIYVKDKSKIDETISKISSIKEIEVVVKQEEACREYRLPSDRIGDIVCMSSEDMTIGTSKANHDLSKLKEPLRSHGGHHEREVPFISNKKLNIAKDQSLNNYDAFFYAINGAX
>AG-919-M06_NODE_5_41295_2543
MSDKIDINERHYNKLTSTVVVICLDGSQKEYIDIASSKGLTPNLDKILENGQYLMANSAIPSFTNPNNISIVTGQPSDVHGISGNFFYTPSTGEEVMMNDPQYLRAPTIFEKYYNEGYKIAVITAKDKLRTLLGNGLKFNEGRAICFSSEKSDQATLSENGIENINDWIGMKVPEVYSQDLSEFVMAAGVKLLEEFNPDIMYLSTTDFIQHKYAPGDKEANDFYQMFDKYVSKICSNGNSVVITADHGMKSKANINGEPNAIFLQDYLDDQMGKDEAKVILPITDPYVVHHGSLGSFATIYVKDKSKIDETISKISSIKEIEVVVKQEEACREYRLPSDRIGDIVCMSSEDMTIGTSKANHDLSKLKEPLRSHGGHHEREVPFISNKKLNIAKDQSLNNYDAFFYAINGAX
>AG-891-F11_NODE_7_41295_2543
MSDKIDINKRHYNKLTSTVVVICLDGSQKEYIDIASSKGLTPNLDKILENGQYLMANSAIPSFTNPNNISIVTGQPSDVHGISGNFFYTPSTGEEVMMNDPQYLRAPTIFEKYYNEGYKIAVITAKDKLRTLLGNGLKFNEGRAICFSSEKSDQATLSENGIENINDWIGMKVPEVYSQDLSEFVMAAGVKLLEEFNPDIMYLSTTDFIQHKYAPGDKEANDFYQMFDKYVSKICSNGNSVVITADHGMKSKANINGEPNAIFLQDYLDDQMGKDEAKVILPITDPYVVHHGSLGSFATIYVKDKSKIDETISKISSIKEIEVVVKQEEACREYRLPSDRIGDIVCMSSEDMTIGTSKANHDLSKLKEPLRSHGGHHEREVPFISNKKLNIAKDQSLNNYDAFFYAINGAX
>AG-892-D04_NODE_6_41295_2543
MSDKIDINKRHYNKLTSTVVVICLDGSQKEYIDIASSKGLTPNLDKILENGQYLMANSAIPSFTNPNNISIVTGQPSDVHGISGNFFYTPSTGEEVMMNDPQYLRAPTIFEKYYNEGYKIAVITAKDKLRTLLGNGLKFNEGRAICFSSEKSDQATLSENGIENINDWIGMKVPEVYSQDLSEFVMAAGVKLLEEFNPDIMYLSTTDFIQHKYAPGDKEANDFYQMFDKYVSKICSNGNSVVITADHGMKSKANINGEPNAIFLQDYLDDQMGKDEAKVILPITDPYVVHHGSLGSFATIYVKDKSKIDETISKISSIKEIEVVVKQEEACREYRLPSDRIGDIVCMSSEDMTIGTSKANHDLSKLKEPLRSHGGHHEREVPFISNKKLNIAKDQSLNNYDAFFYAINGAX
>AG-894-P07_NODE_25_41295_2543
MSDKIDINKRHYNKLTSTVVVICLDGSQKEYIDIASSKGLTPNLDKILENGQYLMANSAIPSFTNPNNISIVTGQPSDVHGISGNFFYTPSTGEEVMMNDPQYLRAPTIFEKYYNEGYKIAVITAKDKLRTLLGNGLKFNEGRAICFSSEKSDQATLSENGIENINDWIGMKVPEVYSQDLSEFVMAAGVKLLEEFNPDIMYLSTTDFIQHKYAPGDKEANDFYQMFDKYVSKICSNGNSVVITADHGMKSKANINGEPNAIFLQDYLDDQMGKDEAKVILPITDPYVVHHGSLGSFATIYVKDKSKIDETISKISSIKEIEVVVKQEEACREYRLPSDRIGDIVCMSSEDMTIGTSKANHDLSKLKEPLRSHGGHHEREVPFISNKKLNIAKDQSLNNYDAFFYAINGAX
>AG-896-M21_NODE_8_41295_2543
MSDKIDINKRHYNKLTSTVVVICLDGSQKEYIDIASSKGLTPNLDKILENGQYLMANSAIPSFTNPNNISIVTGQPSDVHGISGNFFYTPSTGEEVMMNDPQYLRAPTIFEKYYNEGYKIAVITAKDKLRTLLGNGLKFNEGRAICFSSEKSDQATLSENGIENINDWIGMKVPEVYSQDLSEFVMAAGVKLLEEFNPDIMYLSTTDFIQHKYAPGDKEANDFYQMFDKYVSKICSNGNSVVITADHGMKSKANINGEPNAIFLQDYLDDQMGKDEAKVILPITDPYVVHHGSLGSFATIYVKDKSKIDETISKISSIKEIEVVVKQEEACREYRLPSDRIGDIVCMSSEDMTIGTSKANHDLSKLKEPLRSHGGHHEREVPFISNKKLNIAKDQSLNNYDAFFYAINGAX
>AG-904-N15_NODE_3_41295_2543
MSDKIDINKRHYNKLTSTVVVICLDGSQKEYIDIASSKGLTPNLDKILENGQYLMANSAIPSFTNPNNISIVTGQPSDVHGISGNFFYTPSTGEEVMMNDPQYLRAPTIFEKYYNEGYKIAVITAKDKLRTLLGNGLKFNEGRAICFSSEKSDQATLSENGIENINDWIGMKVPEVYSQDLSEFVMAAGVKLLEEFNPDIMYLSTTDFIQHKYAPGDKEANDFYQMFDKYVSKICSNGNSVVITADHGMKSKANINGEPNAIFLQDYLDDQMGKDEAKVILPITDPYVVHHGSLGSFATIYVKDKSKIDETISKISSIKEIEVVVKQEEACREYRLPSDRIGDIVCMSSEDMTIGTSKANHDLSKLKEPLRSHGGHHEREVPFISNKKLNIAKDQSLNNYDAFFYAINGAX
>AG-910-J16_NODE_2_41295_2543
MSDKIDINKRHYNKLTSTVVVICLDGSQKEYIDIASSKGLTPNLDKILENGQYLMANSAIPSFTNPNNISIVTGQPSDVHGISGNFFYTPSTGEEVMMNDPQYLRAPTIFEKYYNEGYKIAVITAKDKLRTLLGNGLKFNEGRAICFSSEKSDQATLSENGIENINDWIGMKVPEVYSQDLSEFVMAAGVKLLEEFNPDIMYLSTTDFIQHKYAPGDKEANDFYQMFDKYVSKICSNGNSVVITADHGMKSKANINGEPNAIFLQDYLDDQMGKDEAKVILPITDPYVVHHGSLGSFATIYVKDKSKIDETISKISSIKEIEVVVKQEEACREYRLPSDRIGDIVCMSSEDMTIGTSKANHDLSKLKEPLRSHGGHHEREVPFISNKKLNIAKDQSLNNYDAFFYAINGAX
>AG-911-A07_NODE_1_41295_2543
MSDKIDINKRHYNKLTSTVVVICLDGSQKEYIDIASSKGLTPNLDKILENGQYLMANSAIPSFTNPNNISIVTGQPSDVHGISGNFFYTPSTGEEVMMNDPQYLRAPTIFEKYYNEGYKIAVITAKDKLRTLLGNGLKFNEGRAICFSSEKSDQATLSENGIENINDWIGMKVPEVYSQDLSEFVMAAGVKLLEEFNPDIMYLSTTDFIQHKYAPGDKEANDFYQMFDKYVSKICSNGNSVVITADHGMKSKANINGEPNAIFLQDYLDDQMGKDEAKVILPITDPYVVHHGSLGSFATIYVKDKSKIDETISKISSIKEIEVVVKQEEACREYRLPSDRIGDIVCMSSEDMTIGTSKANHDLSKLKEPLRSHGGHHEREVPFISNKKLNIAKDQSLNNYDAFFYAINGAX
>AG-911-L10_NODE_7_41295_2543
MSDKIDINKRHYNKLTSTVVVICLDGSQKEYIDIASSKGLTPNLDKILENGQYLMANSAIPSFTNPNNISIVTGQPSDVHGISGNFFYTPSTGEEVMMNDPQYLRAPTIFEKYYNEGYKIAVITAKDKLRTLLGNGLKFNEGRAICFSSEKSDQATLSENGIENINDWIGMKVPEVYSQDLSEFVMAAGVKLLEEFNPDIMYLSTTDFIQHKYAPGDKEANDFYQMFDKYVSKICSNGNSVVITADHGMKSKANINGEPNAIFLQDYLDDQMGKDEAKVILPITDPYVVHHGSLGSFATIYVKDKSKIDETISKISSIKEIEVVVKQEEACREYRLPSDRIGDIVCMSSEDMTIGTSKANHDLSKLKEPLRSHGGHHEREVPFISNKKLNIAKDQSLNNYDAFFYAINGAX
>AG-915-L14_NODE_2_41295_2543
MSDKIDINKRHYNKLTSTVVVICLDGSQKEYIDIASSKGLTPNLDKILENGQYLMANSAIPSFTNPNNISIVTGQPSDVHGISGNFFYTPSTGEEVMMNDPQYLRAPTIFEKYYNEGYKIAVITAKDKLRTLLGNGLKFNEGRAICFSSEKSDQATLSENGIENINDWIGMKVPEVYSQDLSEFVMAAGVKLLEEFNPDIMYLSTTDFIQHKYAPGDKEANDFYQMFDKYVSKICSNGNSVVITADHGMKSKANINGEPNAIFLQDYLDDQMGKDEAKVILPITDPYVVHHGSLGSFATIYVKDKSKIDETISKISSIKEIEVVVKQEEACREYRLPSDRIGDIVCMSSEDMTIGTSKANHDLSKLKEPLRSHGGHHEREVPFISNKKLNIAKDQSLNNYDAFFYAINGAX
>AG-917-M08_NODE_1_41295_2543
MSDKIDINKRHYNKLTSTVVVICLDGSQKEYIDIASSKGLTPNLDKILENGQYLMANSAIPSFTNPNNISIVTGQPSDVHGISGNFFYTPSTGEEVMMNDPQYLRAPTIFEKYYNEGYKIAVITAKDKLRTLLGNGLKFNEGRAICFSSEKSDQATLSENGIENINDWIGMKVPEVYSQDLSEFVMAAGVKLLEEFNPDIMYLSTTDFIQHKYAPGDKEANDFYQMFDKYVSKICSNGNSVVITADHGMKSKANINGEPNAIFLQDYLDDQMGKDEAKVILPITDPYVVHHGSLGSFATIYVKDKSKIDETISKISSIKEIEVVVKQEEACREYRLPSDRIGDIVCMSSEDMTIGTSKANHDLSKLKEPLRSHGGHHEREVPFISNKKLNIAKDQSLNNYDAFFYAINGAX
>AG-917-M17_NODE_1_41295_2543
MSDKIDINKRHYNKLTSTVVVICLDGSQKEYIDIASSKGLTPNLDKILENGQYLMANSAIPSFTNPNNISIVTGQPSDVHGISGNFFYTPSTGEEVMMNDPQYLRAPTIFEKYYNEGYKIAVITAKDKLRTLLGNGLKFNEGRAICFSSEKSDQATLSENGIENINDWIGMKVPEVYSQDLSEFVMAAGVKLLEEFNPDIMYLSTTDFIQHKYAPGDKEANDFYQMFDKYVSKICSNGNSVVITADHGMKSKANINGEPNAIFLQDYLDDQMGKDEAKVILPITDPYVVHHGSLGSFATIYVKDKSKIDETISKISSIKEIEVVVKQEEACREYRLPSDRIGDIVCMSSEDMTIGTSKANHDLSKLKEPLRSHGGHHEREVPFISNKKLNIAKDQSLNNYDAFFYAINGAX
>AG-919-D10_NODE_3_41295_2543
MSDKIEINKRQYNKLSSTVVVICLDGSQKEYIDIASSKGLTPNLDKILENGQYLMANSAIPSFTNPNNISIVTGQPSDVHGISGNFFYTPSTGEEVMMNDPQYLRAPTIFEKYYNEGYKIAVITAKDKLRTLLGNGLRFNEGRAICFSSEKSDQATLSENGIENINDWIGMKVPEVYSQDLSEFVMAAGVKLLEEFNPDIMYLSTTDFIQHKYAPGDKEANDFYQMFDKYVSKICSNGNSVVITADHGMKSKANINGEPNAIFLQDYLDDQMGKDEAKVILPITDPYVVHHGSLGSFATIYVKDKSKIGETISKISSIKEIEVVVTQEEACREYRLPSDRIGDIVCMSSEDMTIGTSKANHDLSKLKEPLRSHGGHHEREVPFISNKKLNIAKDQSLNNYDAFFYAINGAX
>2717178076
MSDKIEINKRQYNKLSSTVVVICLDGSQKEYIDIASSKGLTPNLDKILENGQYLMANSAIPSFTNPNNISIVTGQPSDVHGISGNFFYTPSTGEEVMMNDPQYLRAPTIFEKYYNEGYKIAVITAKDKLRTLLGNGLRFNEGRAICFSSEKSDQATLSENGIENINDWIGMKVPEVYSQDLSEFVMAAGVKLLDEFNPDIMYLSTTDFIQHKYAPGDKEANDFYQMFDKYVSKICSNGNSVVITADHGMKSKANINGEPNAIFLQDYLDDQMGKDEAKVILPITDPYVVHHGSLGSFATIYVKDKSKIGETISKISSIKEIEVVVKQEEACREYRLPSDRIGDIVCMSSEDMTIGTSKANHDLSKLKEPLRSHGGHHEREVPFISNKKLNIAKDQSLNNYDAFFYAINGA
>AG-349-E10_NODE_18_41295_2543
MSDKIEINKRQYNKLSSTVVVICLDGSQKEYIDIASSKGLTPNLDKILENGQYLMANSAIPSFTNPNNISIVTGQPSDVHGISGNFFYTPSTGEEVMMNDPQYLRAPTIFEKYYNEGYKIAVITAKDKLRTLLGNGLRFNEGRAICFSSEKSDQATLSENGIENINDWIGMKVPEVYSQDLSEFVMAAGVKLLDEFNPDIMYLSTTDFIQHKYAPGDKEANDFYQMFDKYVSKICSNGNSVVITADHGMKSKANINGEPNAIFLQDYLDDQMGKDEAKVILPITDPYVVHHGSLGSFATIYVKDKSKIGETISKISSIKEIEVVVKQEEACREYRLPSDRIGDIVCMSSEDMTIGTSKANHDLSKLKEPLRSHGGHHEREVPFISNKKLNIAKDQSLNNYDAFFYAINGAX
>2739786209
MSDKIEINKRQYNKLSSTVVVICLDGSQKEYIDIASSKGLTPNLDKILENGQYLMANSAIPSFTNPNNISIVTGQPSDVHGISGNFFYTPSTGEEVMMNDPKYLRAPTIFEKYYNEGYKIAVITAKDKLRTLLGNGLKFNEGRAICFSSEKSDQATLSENGIENINDWIGMKVPEVYSQDLSEFVMAAGVKLLEEFNPDIMYLSTTDFIQHKYAPGDKEANDFYQMFDKYVSKICSNGNSVVITADHGMKSKANINGEPNAIFLQDYLDDQMGKDEAKVILPITDPYVVHHGSLGSFATIYVKDKSKIGETISKISSIKEIEVVVKQEEACREYRLPSDRIGDIVCMSSEDMTIGTSKANHDLSKLKEPLRSHGGHHEREVPFISNKKLNIDKDQSLNNYDAFFYAINGA
>AG-894-P02_NODE_1_41295_2543
MSDKIEINKRQYNKLSSTVVVICLDGSQKEYIDIASSKGLTPNLDKILENGQYLMANSAIPSFTNPNNISIVTGQPSDVHGISGNFFYTPSTGEEVMMNDPKYLRAPTIFEKYYNEGYKIAVITAKDKLRTLLGNGLKFNEGRAICFSSEKSDQATLSENGIENINDWIGMKVPEVYSQDLSEFVMAAGVKLLEEFNPDIMYLSTTDFIQHKYAPGDKEANDFYQMFDKYVSKICSNGNSVVITADHGMKSKANINGEPNAIFLQDYLDDQMGKDEAKVILPITDPYVVHHGSLGSFATIYVKDKSKIGETISKISSIKEIEVVVKQEEACREYRLPSDRIGDIVCMSSEDMTIGTSKANHDLSKLKEPLRSHGGHHEREVPFISNKKLNIAKDQSLNNYDAFFYAINGAQ
>AG-360-I11_NODE_22_41295_2543
MSDKIEINKRQYKKLSSTVVVICLDGSQKEYIDIASSKGLTPNLDKILENGQYLMANSAIPSFTNPNNISIVTGQPSDVHGISGNFFYTPSTGEEVMMNDPKYLRAPTIFEKYYNEGYKIAVITAKDKLRTLLGNGLKFNEGRAICFSSEKSDQATLSENGIENINDWIGMKVPEVYSQDLSEFVMAAGVKLLEEFNPDIMYLSTTDFIQHKYAPGDKEANDFYQMFDKYVSKICSNGNSVVITADHGMKSKANINGEPNAIFLQDYLDDQMGKDEAKVILPITDPYVVHHGSLGSFATIYVKDKSKIGETISKISSIKEIEVVVKQEEACREYRLPSDRIGDIVCMSSEDMTIGTSKANHDLSKLKEPLRSHGGHHEREVPFISNKKLNIAKDQSLNNYDAFFYAINGAX
>AG-900-E05_NODE_20_41295_2543
MSDKIEINKRQYKKLSSTVVVICLDGSQKEYIDIASSKGLTPNLDKILENGQYLMANSAIPSFTNPNNISIVTGQPSDVHGISGNFFYTPSTGEEVMMNDPKYLRAPTIFEKYYNEGYKIAVITAKDKLRTLLGNGLKFNEGRAICFSSEKSDQATLSENGIENINDWIGMKVPEVYSQDLSEFVMAAGVKLLEEFNPDIMYLSTTDFIQHKYAPGDKEANDFYQMFDKYVSKICSNGNSVVITADHGMKSKANINGEPNAIFLQDYLDDQMGKDEAKVILPITDPYVVHHGSLGSFATIYVKDKSKIGETISKISSIKEIEVVVKQEEACREYRLPSDRIGDIVCMSSEDMTIGTSKANHDLSKLKEPLRSHGGHHEREVPFISNKKLNIAKDQSLNNYDAFFYAINGAX
>AG-891-G17_NODE_2_41295_2543
MSDKIEINKRQYNKLSSTVVVICLDGSQKEYIDIASSKGLTPNLDKILENGQYLMANSAIPSFTNPNNISIVTGQPSDVHGISGNFFYTPSTGEEVMMNDPKYLRAPTIFEKYYNEGYKIAVITAKDKLRTLLGNGLKFNEGRAICFSSEKSDQATLSENGIENINDWIGMKVPEVYSQDLSEFVMAAGVKLLEEFNPDIMYLSTTDFIQHKYAPGDKEANDFYQMFDKYVSKICSNGNSVVITADHGMKSKANINGEPNAIFLQDYLDDQMGKDEAKVILPITDPYVVHHGSLGSFATIYVKDKSKIGETISKISSIKEIEVVVKQEEACREYRLPSDRIGDIVCMSSEDMTIGTSKANHDLSKLKEPLRSHGGHHEREVPFIFNKKLNIAKDQSLNNYDAFFYAINGAX
>AG-895-J15_NODE_1_41295_2543
MSDKIEINKRQYNKLSSTVVVICLDGSQKEYIDIASSKGLTPNLDKILENGQYLMANSAIPSFTNPNNISIVTGQPSDVHGISGNFFYTPSTGEEVMMNDPKYLRAPTIFEKYYNEGYKIAVITAKDKLRTLLGNGLKFNEGRAICFSSEKSDQATLSENGIENINDWIGMKVPEVYSQDLSEFVMAAGVKLLEEFNPDIMYLSTTDFIQHKYAPGDKEANDFYQMFDKYVSKICSNGNSVVITADHGMKSKANINGEPNAIFLQDYLDDQMGKDEAKVILPITDPYVVHHGSLGSFATIYVKDKSKIGETISKISSIKEIEVVVKQEEACREYRLPSDRIGDIVCMSSEDMTIGTSKANHDLSKLKEPLRSHGGHHEREVPFISNKKLNIAKDQSLNNYDAFFYAINGAX
>AG-901-B02_NODE_1_41295_2543
MSDKIEINKRQYNKLSSTVVVICLDGSQKEYIDIASSKGLTPNLDKILENGQYLMANSAIPSFTNPNNISIVTGQPSDVHGISGNFFYTPSTGEEVMMNDPKYLRAPTIFEKYYNEGYKIAVITAKDKLRTLLGNGLKFNEGRAICFSSEKSDQATLSENGIENINDWIGMKVPEVYSQDLSEFVMAAGVKLLEEFNPDIMYLSTTDFIQHKYAPGDKEANDFYQMFDKYVSKICSNGNSVVITADHGMKSKANINGEPNAIFLQDYLDDQMGKDEAKVILPITDPYVVHHGSLGSFATIYVKDKSKIGETISKISSIKEIEVVVKQEEACREYRLPSDRIGDIVCMSSEDMTIGTSKANHDLSKLKEPLRSHGGHHEREVPFISNKKLNIAKDQSLNNYDAFFYAINGAX
>AG-914-K13_NODE_18_41295_2543
MSDKIEINKRQYNKLSSTVVVICLDGSQKEYIDIASSKGLTPNLDKILENGQYLMANSAIPSFTNPNNISIVTGQPSDVHGISGNFFYTPSTGEEVMMNDPKYLRAPTIFEKYYNEGYKIAVITAKDKLRTLLGNGLKFNEGRAICFSSEKSDQATLSENGIENINDWIGMKVPEVYSQDLSEFVMAAGVKLLEEFNPDIMYLSTTDFIQHKYAPGDKEANDFYQMFDKYVSKICSNGNSVVITADHGMKSKANINGEPNAIFLQDYLDDQMGKDEAKVILPITDPYVVHHGSLGSFATIYVKDKSKIGETISKISSIKEIEVVVKQEEACREYRLPSDRIGDIVCMSSEDMTIGTSKANHDLSKLKEPLRSHGGHHEREVPFISNKKLNIAKDQSLNNYDAFFYAINGAX
>AG-916-N15_NODE_1_41295_2543
MSDKIEINKRQYNKLSSTVVVICLDGSQKEYIDIASSKGLTPNLDKILENGQYLMANSAIPSFTNPNNISIVTGQPSDVHGISGNFFYTPSTGEEVMMNDPKYLRAPTIFEKYYNEGYKIAVITAKDKLRTLLGNGLKFNEGRAICFSSEKSDQATLSENGIENINDWIGMKVPEVYSQDLSEFVMAAGVKLLEEFNPDIMYLSTTDFIQHKYAPGDKEANDFYQMFDKYVSKICSNGNSVVITADHGMKSKANINGEPNAIFLQDYLDDQMGKDEAKVILPITDPYVVHHGSLGSFATIYVKDKSKIGETISKISSIKEIEVVVKQEEACREYRLPSDRIGDIVCMSSEDMTIGTSKANHDLSKLKEPLRSHGGHHEREVPFISNKKLNIAKDQSLNNYDAFFYAINGAX
>AG-897-F06_NODE_1_41295_2543
MSDKIEINKRQYNKLSSTVIVICLDGSQKEYIDIASSKGLTPNLDKILENGQYLMANSAIPSFTNPNNISIVTGQPSDVHGISGNFFYTPSTGEEVMMNDPQYLRAPTIFEKYYNEGYKIAVITAKDKLRTLLGNGLKFNEGRAICFSSEKSDQATLSENGIENINDWIGMKVPEVYSQDLSEFVMAAGVKLLEEFNPDIMYLSTTDFIQHKYAPGDKEANDFYQMFDKYVSKICSNGNSVVITADHGMKSKANINGEPNAIFLQDYLDDQMGKDEAKVILPITDPYVVHHGSLGSFATIYVKDKSKIDETISKISSIKEIEVVVKQDEACREYRLPSDRIGDIVCMSSEDMTIGTSKANHDLSKLKEPLRSHGGHHEREVPFISNKKLNIAKDQSLNNYDAFFYAINGAX
>AG-891-E22_NODE_7_41295_2543
MSDKIEINKRQYNKLSSTVVVICLDGSQKEYIDIASSKGLTPNLDKILENGQYLMANSAIPSFTNPNNISIVTGQPSDVHGISGNFFYTPSTGEEVMMNDPQYLRAPTIFEKYYNEGYKIAVITAKDKLRTLLGNGLKFNEGRAICFSSEKSDQATLSENGIENINDWIGMKVPEVYSQDLSEFVMAAGVKLLEEFNPDIMYLSTTDFIQHKYAPGDKEANDFYQMFDKYVSKICSNGNSVVITADHGMKSKANINGEPNAIFLQDYLDDQMGKDEAKVILPITDPYVVHHGSLGSFATIYVKDKLKIDETISKISSIKEIEVVVKQDEACREYRLPSDRIGDIVCMSSEDMTIGTSKANHDLSKLKEPLRSHGGHHEREVPFISNKKLNIAKDQSLNNYDAFFYAINGAX
>AG-912-J04_NODE_5_41295_2543
MSDKIEINKRQYNKLSSTVVVICLDGSQKEYIDIASSKGLTPNLDKIQENGQYLMANSAIPSFTNPNNISIVTGQPSDVHGISGNFFYTPSTGEEVMMNDPQYLRAPTIFEKYYNEGYKIAVITAKDKLRTLLGNGLKFNEGRAICFSSEKSDQATLSENGIENINDWIGMKVPEVYSQDLSEFVMAAGVKLLEEFNPDIMYLSTTDFIQHKYAPGDKEANDFYQMFDKYVSKICSNGNSVVITADHGMKSKANINGEPNAIFLQDYLDDQMGKDEAKVILPITDPYVVHHGSLGSFATIYVKDKSKIDETISKISSIKEIEVVVKQDEACREYRLPSDRIGDIVCMSSEDMTIGTSKANHDLSKLKEPLRSHGGHHEREVPFISNKKLNIAKDQSLNNYDAFFYAINGAX
>AH-326-N10_NODE_1_41295_2543
MSDKIDINKRQYNKLSSTVVVICLDGSQKEYIDIASSKGLTPNLDKILENGQYMMANSAIPSFTNPNNISIVTGQPSDVHGISGNFFYTPSTGEEVMMNDPKYLRAPTIFEKYYNEGYKIAVITAKDKLRTLLGNGLKFNEGRAICFSSEKSDQATLSENGIENINDWIGMKVPEVYSQDLSEFVMAAGVKLLEEFNPDIMYLSTTDFIQHKYAPGDKEANDFYQMFDKYVSKICSNGNSVVITADHGMKSKANINGEPNAIFLQDYLDDQMGKDEAKVILPITDPYVVHHGSLGSFATIYVKDKSKIDETISKISSIKEIEVVVKQDEACREYRLPSDRIGDIVCMSSEDMTIGTSKTNHDLSKLKEPLRSHGGHHEREVPFISNKKLNIAKDQSLNNYDAFFYAINGAX
>AG-426-L09_NODE_10_41295_2543
MSDKIEINKRQYNKLSSTVVVICLDGSQKEYIDIASSKGLTPNLDKILENGQYLMANSAIPSFTNPNNISIVTGQPSDVHGISGNFFYTPSTGEEVMMNDPKYLRAPTIFEKYYNEGYKIAVITAKDKLRTLLGNGLKFNEGRAICFSSEKSDQATLSENGIENINDWIGMKVPEVYSQDLSEFVMAAGVKLLEEFNPDIMYLSTTDFIQHKYAPGDKEANDFYQMFDKYVSKICSNGNSVVITADHGMKSKANINGEPNAIFLQDYLDDQMGKDEAKVILPITDPYVVHHGSLGSFATIYVKDKSKIDETISKISSIKEIEVVVKQDEACREYRLPSDRIGDIVCMSSEDMTIGTSKANHDLSKLKEPLRSHGGHHEREVPFISNKKLNIAKDQSLNNYDAFFYAINGAX
>AG-910-G06_NODE_2_41295_2543
MSDKIDINKRQYNKLSSTVVVICLDGSQKEYIDIASSKGLTPNLDKILENGQYLMANSAIPSFTNPNNISIVTGQPSDVHGISGNFFYTPSTGEEVMMNDPKYLRAPTIFEKYYNEGYKIAVITAKDKLRTLLGNGLKFNEGRAICFSSEKSDQATLSENGIENINDWIGMKVPEVYSQDLSEFVMAAGVKLLEEFNPDIMYLSTTDFIQHKYAPGDKEANDFYQMFDKYVSKICSNGNSVVITADHGMKSKANINGEPNAIFLQDYLDDQMGKDEAKVILPITDPYVVHHGSLGSFATIYVKDKSKIDETISKISSIKEIEVVVKQDEACREYRLPSDRIGDIVCMSSEDMTIGTSKANHDLSKLKEPLRSHGGHHEREVPFISNKKLNIAKDQSLNNYDAFFYAINGAX
>2774612392
MNINHREYPSVNKPVVVICLDGSQKEYLDTASNSGLTPNLDQITQKGEFIIAHSAIPSFTNPNNISIVTGQPSAIHGICGNFFYTPSTGEEVMMNDPQYLRAPTIFEKFYQGGSKIAVITAKDKLRSLLGNGLKFDDNKAICFSSEKSDQATMQQNGIENVNEWLGMPVPDVYSQGLSEFVMAAGVKILKEFKPDIMYLSTTDFIQHKYEPGHEIANKFYQMFDHYIGQLNQNDISLVITADHGMKAKTNSAGEPNAIFLEDYLREKFPEENFKVILPITDPYVVHHGSLGSFAMVYVENQSIIENVVAEIKKISEIEEVLNKHDACKTYQLPEDRSGDIICMSSESYTIGSSIEKHDLSSLKEPLRSHGGLHEREVPFIINSKTANLSSQGQLYNYDAFYYAIHAQ
>AG-313-A14_NODE_7_41295_2543
MYLEINQRNYPSINKPVVVICLDGSQKEYLDRASQSKLTPNLDKIVKEGEFILAHSAIPSFTNPNNISIVTGQPSAVHGICGNFFYTPSTNKEVMMNDPQYLRAPTIFQKFYEQGSKIAVITAKDKLRSLLGNGLNYNENRAICFSSEKSDQTTIEQNGIEKVNEWLNMPVPEVYSQGLSEFVMKAGVKILNEFKPDIMYLSTTDFIQHKYEPGHEIANQFYQMFDDNIGLLNDNDISLVITADHGMKAKTNINGDPNAIFLEDLLKEKFPQENFKVILPITDPYVVHHGSLGSFAMIYVENQSLISNVVAEIQKVPEIEEVMNKQEACSAYHLPEDRSGDIICMSSESFTIGSSKSKHDLSSLKEPLRSHGGLHEREVPFILNSTKSDITNQGQIYNYDAFYYATHMKX
>AG-333-O11_NODE_1_41295_2543
MNLEINQRNYPSFNKPVVVICLDGSQKEYLDMASESKLTPNLDKIINEGEFILAHSAIPSFTNPNNISIVTGQPSAVHGICGNFFYTPSTGEEVMMNDPQYLRSPTIFQKFYEQGAKIAVITAKDKLRSLLGNGLKFDENRAICFSSEKSDQATLELNGIEKVNDWLQTPVPEVYSQELSEFVMKAGVKILNEYQPDIMYLSTTDFIQHKYEPGHEIANKFYSMFDHYIGLLNEKDISLVVTADHGMKAKTNSSGEPNAIFLEDFLKEKFPQDNFKVILPITDPYVVHHGSLGSFAMIYAENQELISKAIEEIKNIHEIEEVLNKQEACKIYHLPEDRSGDIVCMSSESFAIGSTKSKHDLSSLKEPLRSHGGLHEREVPFIINSSNLDVTTLGQIYNYDAFYYAAHMKX
>2807566782
MTAAIEVXDRIYPGLKSTAIVICLDGXQKEYFEEASKLKLTPNIDSFKKNGEDLLVNSAIPSFTNPNNISIVTGRPSSIHGICGNFFYTPSTGEEVMMNDPKFLRAPTIFQKYYESGAKIAIVTAKDKLRKLLSXGLAFXDARAICFSSEKSDQVSLNENGIEEVNXWLGMEVPEVYSXGLSXFVMAAGVKLLHEFKPDIMYLSTTDFIQHKYAPGEEVANTFYAMFDKYIGELNTNNNSIIITADHGMQPKSKSDGTPNAIYLQDILDAKLGKNESKVILPITDPYVVHHGALGSFATIYLSDKSMINHAISEIKKFDDIEIVLTNDVACEKYHLPQDRMGDIICMSSKYMTIGSSETAHDFTNXXEPLRSHGGLHEREVPFISNKKITSLESTDKLNNYDAFYYALEGS
>AG-457-C19_NODE_8_41295_2543
MTAAIEVNDRIYPGLKSTAIVICLDGSQKEYFEEASKLKLTPNIDSFKKNGEDLLVNSAIPSFTNPNNISIVTGRPSSIHGICGNFFYTPSTGEEVMMNDPKFLRAPTIFQKYYESGAKIAIVTAKDKLRKLLSHGLAFDDARAICFSSEKSDQVSLNENGIEEVNKWLGMEVPEVYSQGLSEFVMAAGVKLLHEFKPDIMYLSTTDFIQHKYAPGEEVANTFYAMFDKYIGELNTNNNSIIITADHGMQPKSKSDGTPNAIYLQDILDAKLGKNESKVILPITDPYVVHHGALGSFATIYLSDKSMINHAISEIKKFDDIEIVLTNDVACEKYHLPQDRMGDIICMSSKYMTIGSSETAHDFTNLKEPLRSHGGLHEREVPFISNKKITSLESTDKLNNYDAFYYALEGSX
>AG-894-F19_NODE_5_41295_2543
MTAAIEVNDRIYPGLKSTAIVICLDGSQKEYFEEASKLKLTPNIDSLKKNGEDLLVNSAIPSFTNPNNISIVTGRPSSIHGICGNFFYTPSTGEEVMMNDPKFLRAPTIFQKYYESGAKIAIVTAKDKLRKLLSHGLAFNDARAICFSSEKSDQVSLNENGIEEVNEWLGMEVPEVYSQGLSEFVMAAGVKLLHEFKPDIMYLSTTDFIQHKYAPGEEVANTFYAMFDKYIGELNTNNNSIIITADHGMQPKSKSDGTPNAIYLQDILDAKLGKNESKVILPITDPYVVHHGALGSFATIYLSDKSMINHAISEIKKFDDIEIVLTNDVACEKYHLPQDRMGDIICMSSKYMTIGSSETAHDFTNLKEPLRSHGGLHEREVPFISNKKITSLESTDKLNNYDAFYYALEGSX
>AG-905-G23_NODE_21_41295_2543
MAQTITINERNYTGPTSTAIVICLDGSQKEYFEEASKLNLTPNLDKIINTGENLLANSAIPSFTNPNNISIVTGRPSSVHGICGNFFYTPSTGEEVMMNDPRFLRVPTIFQKYYEQGAKIAIVTAKDKLRKLLSHGLNFNDARAICFSSEKSDQATISENGIDNINNWLGMDVPDVYSQGLSEFVMAAGVKLLYEFKPNIMYLSTTDFIQHKYAPGDQVANTFYAMFDKYIGELNVNNNSIIITADHGMQPKSKADGSPNAIYLQDILDKKFGEHSSKVILPITDPYVVHHGALGSFATIYLKDKSKINDAMEEIKKIKEIEVVVSNEAGCEEYDLPKDRMGDIICMSSKYMTIGSSESSHDLSKLKEPLRSHGGLHEREVPFISNKKINSFLSNEKLNNYDAFYYAIAGMX
>AG-390-E23_NODE_1_41295_2543
MSSQIEINERQYPGPSSTAIVICLDGSQKEYFEEASKLNLTPNIDSFKKNGEDLLVNSAIPSFTNPNNISIVTGRPSSIHGICGNFFYTPSTGEEVMMNDPQFLRAPTIFQKYYEQGAKIAIVTAKDKLRKLLSHGLKFNESRAICFSSEKSDQANLNENGIEEVNKWLDMEVPNVYSQGLSEFVMAAGVKILNEFNPDIMYLSTTDFIQHKYAPGDEVANAFYAMFDRYIGQLNVNNNSIIVTADHGMQPKSRSDGSPNAIFLQDILDETLGKDISKVILPITDPYVVHHGALGSFATVYLDDKSRIHDAIVEIQKIDDIEVVLTNEEGCTQYDLPTDRMGDIICMSSKNSTIGSAEKAHDLSKLKEPLRSHGGLHEREVPFISNKKINLNDANVKLNNYDAFYYAISGX
>AG-319-E03_NODE_7_41295_2543
MTHPIEINKRVYPGPSSTAIVICLDGSQKEYFEKASNSNLTPNIDALKINGEDLLANSAIPSFTNPNNISIVTGRPSSIHGICGNFFYTPSSGEEVMMNDPKFLRAPTIFQKFYEQGAKIAVVTAKDKLRKLLSHGLKFTDSRAICFSSEKSDQATKNENGIDNINDWLGMNVPDVYSQDLSEFVMAAGVKILSEFKPDIMYLSTTDFIQHKYAPGDDVANSFYAMFDKYIGQLNINNNSIIITADHGMQSKSKPDGSPNAIFLQDILDKKLGPDVSKVILPITDPYVIHHGALGSFATIYLEDKSKIDETIKEIKKIEDIEVVVTNEIGCMEYDLPRDRMGDIICMSSKNMTIGSAKSAHDLSKLKEPLRSHGGLHEREVPFISNKKINSVDTNNKLNNYDAFYYAIAGMX
>AG-319-D07_NODE_1_41295_2543
MTHSIEVNQRVYPGPLTTAIVICLDGSQKEYFEQASKSNLTPNIDALKKNGEDLLANSAIPSFTNPNNISIVTGRPSSVHGICGNFFYTPSTGEEVMMNDPKFLRAPTIFQKYYEQGAKIAIVTAKDKLRKLLSHGLKFTDSRSICFSSEKSDQATKNENGIDNINNWLGMTVPDVYSQDLSEFVMAAGVKILSEFKPDIMYLSTTDFIQHKYAPGDDEANSFYAMFDKYIGQLNINNNSIIITADHGMQAKSKFDGSPNAIFLQDILDKKFGSQVAKVILPITDPYVVHHGALGSFATVYLEDKSKIDEVINQIKIIKDIEVVVSNEMGCKEYDLPKDRMGDIICMSSKNMTIGSVESAHDLSKLKEPLRSHGGLHEREVPFISNKKINSIDTNIKLNNYDAFYYAIVGMX
>AG-447-P14_NODE_26_41295_2543
MTHPIEVNERVYPGPSTTAIVICLDGSQKEYFDQASKLNLTPNIDALKKNGEDLLVNSAIPSFTNPNNISIVTGRPSSVHGICGNFFFTPSTGEEVMMNDPKFLRAPTIFQKFYEQGAKIAIVTAKDKLRKLLSHGLKFNDSRAICFSSEKSDQATKNQNGIDNINNWLGMKVPDVYSQDLSEFVMAAGVKILSEFKPDIMYLSTTDFIQHKYAPGDEEANNFYAMFDKYIGQLNVNNNSIIITADHGMQSKSKSDGSPNAIFLQDILDKKLGARVAKVILPITDPYVVHHGALGSFATIYLEDKSKIDDAINEIKTIKDIEVVVTNEMGCKEYDLPRDRMGDIICMSSKNMTIGSAESAHDLSKLKEPLRSHGGLHEREVPFISNKKINSIDTNIKLNNYDAFYYAIAGX
>2640447824
MSKTITINNREYPKTKKTSIVICLDGSQKEYLDEASKSNLTPNLDKIIQKGEYLIAYSAIPSFTNPNNISIVTGQPSSIHGICGNFFYTPSTCEEVMMNDAQYLRAPTIFQKYYEIGAKIAIVTAKDKLRKLLGHGLKFNEKRAVCFSSEKSNQTKIETNGIENVNEWLGKPVPDVYSQGLSEFVMSAGVKLMEEFKPDIMYLSTTDYIQHKYAPGHKIANKFYAMIDKYVGQLDKTNSTIIITADHGMKPKSKEDGSPNAIFLQDHLDKLFGKNKTKVILPITDPYVVHHGSLGSFATIYLEDKKNLETVITEIKKIKDIEIVLNKEKACSEYNLPVDRMGDIICMSSEYTTIGSVENKHDLSGLNEPLRSHGGLHEREVPFIVNMTMKQIDSNKQLYNYDAFYYAILGL
>AG-325-E10_NODE_2_41295_2543
VSYNLEINKREYPSFSKTVIVICLDGSQKEYLEEASKSNLTPNLDKLIANGENLLVNSAIPSFTNPNNISIVTGQPSSVHGICGNFFYTPETGKEVMMNDPKYMRAPTIFEKFYASGSKIALVTAKDKLRTLLGNGLSFEDNRAICFSAEKSDQATKNLNGIDNASDWLGIPVPEVYSEGLSEFVMAAGVKLLEEFKPDIMYLSTTDYIQHKYAPGNETANKFYAMFDKYIGHLNRENVSIVITADHGMKPKSKDDGSPNAIFLQDYLDKKFEPNIAKVILPITDPYVVHHGSLGSFATIYLEDKSKVNSVIEAIKEIKDIEVVLNKEEGCSTYNLPPDRTGDIICMSSEFMTIGSSEDKHNLSGLNEPLRSHGGLHEREVPFISNLKIENLDTSKQLYNYDAFYYAINGLX
>AG-325-P09_NODE_4_41295_2543
VSYNLEINKREYPSFSKTVIVICLDGSQKEYLEEASKSNLTPNLDKLIANGENLLVNSAIPSFTNPNNISIVTGQPSSVHGICGNFFYTPETGEEVMMNDPKYMRAPTIFEKFYASGSKIALVTAKDKLRTLLGNGLSFEDNRAICFSAEKSDQATKNLNGIDNASDWLGIPVPEVYSEGLSEFVMAAGVKLLEEFKPDIMYLSTTDYIQHKYAPGNETANKFYAMFDKYIGHLNRENVSIVITADHGMKPKSKDDGSPNAIFLQDYLDKKFKPNIAKVILPITDPYVVHHGSLGSFATIYLEDKSKVNSVIEAIKEIKDIEVVLNKEEGCSTYNLPPDRTGDIICMSSEFMTIGSSEDKHNLSGLNEPLRSHGGLHEREVPFISNLKIENLDTSKQLYNYDAFYYAINGLX
>AG-337-A07_NODE_11_41295_2543
VSDNLEINKRKYPSFSKTAIVICLDGSQKEYLEEASKSNLTPNLDKLIATGENLLVHSAIPSFTNPNNISIVTGQPSAVHGICGNFFYTPETGEEVMMNDPQYMRAPTIFEKFYLSGSKIALVTAKDKLRTLLGNGLTFDDDRAICFSAEKSDQATKDLNGIDNVNDWLGMPVPEVYSEGLSEFVMAAGVKLLEEFNPNIMYLSTTDYIQHKYAPGNKTANKFYAMFDKYIGLLNKENVSIIITADHGMKPKSKEDGSPNAIFLQDYLDKKFEPKMAKVILPITDPYVVHHGSLGSFATIYLEDKSKVDSVVSAIKEIKDIEVVLTKDEGCSTYNLPPDRMGDIICMSSEFMTIGSSEDKHNLSGLNEPLRSHGGLHEREVPFISNLKLQNLDPSKQLYNYDAFYYAINGLX
>2717468283
VSGNLEINKREYPSFSKTAIVICLDGSQKEYLDEASKSNLTPNLDKLIASGENLLVHSAIPSFTNPNNISIVTGQPSSVHGICGNFFYTPETGEEVMMNDPKYMRAPTIFEKFYNSGSKIALVTAKDKLRTLLGNGLSFDNERAICFSAEKSDQATKDLNGIDNVNNWLGMPVPEVYSEGLSEFVMAAGVKLLEEFKPNIMYLSTTDYIQHKYAPGNETANKFYAMFDKYIGLLNKENVSIIITADHGMKPKSKEDGSPNAIFLQDYLDKKFEPNMAKVILPITDPYVVHHGSLGSFATIYLEDKSKVDSVVNTIKEIKDIEVVLTKDEGCSTYNLPPDRMGDIICMSSEFMTIGSSEDKHNLSGLNEPLRSHGGLHEREVPFISNVKLQNLDTSKQLYNYDAFYYAINGAL
>2748008473
KLLEEFKPNIMYLSTTDYIQHKYAPGNETANKFYAMFDKYIGFLNKENVSIIITADHGMKPKSKEDGSPNAIFLQDYLDKKFEPNMTKVILPITDPYVVHHGSLGSFATIYLEDKSKVDSVVNAIKEIKDIEVVLTKDEGCSNYNLPPDRMGDIICMSSEFMTIGSSEDKHNLSGLNEPLRSHGGLHEREVPFISNLKLQNLDTSKQLYNYDAFYYAINGAL
>AG-918-M09_NODE_4_41295_2543
VSHNLEINKREYPSFSKTAIVICLDGSQKEYLEEASKSNLTPNLDKLISSGENLLVHSAIPSFTNPNNISIVTGQPSSVHGICGNFFYTPETGEEVMMNDPKYMRAPTIFEKFYNSGSKIALVTAKDKLRTLLGNGLSFDDERAICFSAEKSDQATKDLNGIDNVNDWLGMPVPEVYSEGLSEFVMAAGVKLLEEFKPNIMYLSTTDYIQHKYAPGNETANKFYAMFDKYIGLLNQENVSIIITADHGMKPKSKEDGSPNAIFLQDYLDKKFEPNIAKVILPITDPYVVHHGSLGSFATIYLEDKSKVASVVNAIKEIKDIEVVLTKDEGCSTYNLPLDRMGDIICMSSEFMTIGSSEDKHNLSGLNEPLRSHGGLHEREVPFISNLKLQNLDTSKQLYNYDAFYYAINGLX
>AG-907-D22_NODE_1_41295_2543
VSDNLEINKREYPSFSKTAIVICLDGSQKEYLEEASKSNLTPNLDKLISSGENLLVHSAIPSFTNPNNISIVTGQPSSVHGICGNFFYTPETGEEVMMNDPKYMRAPTIFEKFYNSGSKIALVTAKDKLRTLLGNGLSFDDERAICFSAEKSDQATKDLNGIDNVNDWLGMPVPEVYSEGLSEFVMAAGVKLLEEFKPNIMYLSTTDYIQHKYAPGNETANKFYAMFDKYIGLLNQENVSIIITADHGMKPKSKEDGSPNAIFLQDYLDKKFEPNIAKVILPITDPYVVHHGSLGSFATIYLEDKSKVASVVNAIKEIKDIEVVLTKDEGCSTYNLPLDRMGDIICMSSEFMTIGSSEDKHNLSGLNEPLRSHGGLHEREVPFISNLKLQNLDTSKQLYNYDAFYYAINGLX
>AG-908-B02_NODE_66_41295_2543
MPVPEVYSEGLSEFVMAAGVKLLEEFKPNIMYLSTTDYIQHKYAPGNETANKFYAMFDKYIGLLNQEDVSIIITADHGMKPKSKEDGSPNAIFLQDYLDKKFEPNIAKVILPITDPYVVHHGSLGSFATIYLEDKSKVASVVNAIKEIKDIEVVLTKDEGCSTYNLPLDRMGDIICMSSEFMTIGSSEDKHNLSGLNEPLRSHGGLHEREVPFISNLKLQNLDTSKQLYNYDAFYYAINGLX
>AG-337-D08_NODE_7_41295_2543
VSDNLEINKREYPSFSKTAIVICLDGSQKEYLDEASKSNLTPNLDKLIASGENLLVHSAIPSFTNPNNISIVTGQPSSVHGICGNFFYTPETGEEVMMNDPKYMRAPTIFEKFYNSGSKIVLVTAKDKLRKLLGNGLSFDDERAICFSAEKSDQATKDLNGIDNVNDWLGMPVPEVYSEGLSEFVMAAGVKLLEEFKPNIMYLSTTDYIQHKYAPGNETANKFYAMFDKYIGLLNRENVSIIITADHGMKPKSKEDGSPNAIFLQDYLDKKFEPNMAKVILPITDPYVVHHGSLGSFATIYLEDKSKVDSVVNAIKEIKDIEVVLTKDEGCSTYNLPPDRMGDIICMSSEFMTIGSSEDKHNLSGLNEPLRSHGGLHEREVPFISNLKLQNLDTSKQLYNYDAFYYAINGLX
>AG-920-I11_NODE_26_41295_2543
MNDPKYMRAPTIFEKFYNSGSKIALVTAKDKLRTLLGNGLSFDDERAICFSAEKSDQAKKDLNGIDNVNDWLGMPVPEVYSEGLSEFVMAAGVKLLEEFKPNIMYLSTTDYIQHKYAPGNETANKFYAMFDKYIGLLNKENVSIIITADHGMKPKSKEDGSPNAIFLQDYLDKKFEPNMAKVILPITDPYVVHHGSLGSFATIYLEDKSKVDSVVNAIKEIKDIEVVLTKDEGCSTYNLPTDRMGDIICMSSEFMTIGSSEDKHNLSGLNEPLRSHGGLHEREVPFISNLKLQNLDTSKQLYNYDAFYYAINGLX
>AG-908-B17_NODE_17_41295_2543
MNDPKYMRAPTIFEKFYNSGSKIALVTAKDKLRTLLGNGLSFDDERAICFSAEKSDQATKDLNGIDNVNDWLGMPVPEVYSEGLSEFVMAAGVKLLEEFKPNIMYLSTTDYIQHKYAPGNETANKFYAMFDKYIGLLNKENVSIIITADHGMKPKSKEDGSPNAIFLQDYLDKKFEPNMAKVILPITDPYVVHHGSLGSFATIYLEEKSKVDLVVNAIQEIKDIEVVLTKDEGCSTYNLPPDRMGDIICMSSEFMTIGSSEDKHNLSGLNEPLRSHGGLHEREVPFISNLKLKNLDTSKQLYNYDAFYYAINGLX
>AG-892-A10_NODE_5_41295_2543
VSDNLEINNREYPSFSKTAIVICLDGSQKEYLEEASKSNLTPNLDKLISSGENLLVHSAIPSFTNPNNISIVTGQPSSVHGICGNFFYTPETGEEVMMNDPKYMRAPTIFEKFYNSGSKIALVTAKDKLRTLLGNGLSFDDERAICFSAEKSDQATKDLNGIDNVNDWLGMPVPEVYSEGLSEFVMAAGVKLLEEFKPNIMYLSTTDYIQHKYAPGNETANKFYAMFDKYIGLLNKENVSIIITADHGMKPKSKDDGSPNAIFLQDYLDKKFEPNIAKVILPITDPYVVHHGSLGSFATIYLEDKSKVDSVVNAIKEIKDIEVVLTKDEGCSTYNLPPDRMGDIICMSSEFMTIGSSEDKHNLSGLNEPLRSHGGLHEREVPFISNLKLQNLDTSKQLYNYDAFYYAINGLX
>AG-899-B06_NODE_14_41295_2543
VSDNLEINKRKYPSFSKTAIVICLDGSQKEYLEEASKSNLTPNLDKLIASGENLLVHSAIPSFTNPNNISIVTGQPSSVHGICGNFFYTPETGEEVMMNDPKYMRAPTIFEKFYNSGSKIALVTAKDKLRTLLGNGLSFDDERAICFSAEKSDQATKDLNGIDNVNDWLGMPVPEVYSEGLSEFVMAAGVKLLEEFKPNIMYLSTTDYIQHKYAPGNETANKFYAMFDKYIGLLNKENVSIIITADHGMKPKSKEDGSPNAIFLQDYLDKKFEPNMAKVILPITDPYVVHHGSLGSFATIYLEEKSKVDLVVNAIQEIKDIEVVLTKDEGCSTYNLPPDRMGDIICMSSEFMTIGSSEDKHNLSGLNEPLRSHGGLHEREVPFISNLKLQNLDTNKQLYNYDAFYYAINGLX
>AG-414-G02_NODE_1_41295_2543
VSDNLEINKREYPSFSKTAIVICLDGSQKEYLEEASKSNLTPNLDKLIASGENLLVHSAIPSFTNPNNISIVTGQPSSVHGICGNFFYTPETGEEVMMNDPKYMRAPTIFEKFYNSGSKIALVTAKDKLRTLLGNGLSFDDERAICFSAEKSDQATKDLNGIDNVNDWLGMPVPEVYSEGLSEFVMAAGVKLLEEFKPNIMYLSTTDYIQHKYAPGNETANKFYAMFDKYIGLLNKENVSIIITADHGMKPKSKEDGSPNAIFLQDYLDKKFEPNMAKVILPITDPYVVHHGSLGSFATIYLEDKSKVDLVVNAIQEIKDIEVVLTKDEGCSTYNLPPDRMGDVICMSSEFMTIGSSEDKHNLSGLNEPLRSHGGLHEREVPFISNLKLQNLDTNKQLYNYDAFYYAINGLX
>AG-899-L06_NODE_46_41295_2543
VSDNLEINKREYPSFSKTAIVICLDGSQKEYLEEASKSNLTPNLDKLIASGENLLVHSAIPSFTNPNNISIVTGQPSSVHGICGNFFYTPETGEEVMMNDPKYMRAPTIFEKFYNSGSKIALVTAKDKLRTLLGNGLSFDDERAICFSAEKSDQATKDLNGINNVNDWLGMPVPEVYSEGLSEFVMAAGVKLLEEFKPNIMYLSTTDYIQHKYAPGNETANKFYAMFDKYIGLLNKENVSIIITADHGMKPKSKEDGSPNAIFLQDYLDKKFEPNMAKVILPITDPYVVHHGSLGSFATIYLEDKSKVDLVVNAIQEIKDIEVVLTKDEGCSTYNLPPDRMGDVICMSSEFMTIGSSEDKHNLSGLNEPLRSHGGLHEREVPFISNLKLQNLDTNKQLYNYDAFYYAINGLX
>AG-916-I19_NODE_2_41295_2543
VSDNLEINNREYPSFSKTAIVICLDGSQKEYLEEASKFNLTPNLDKLIASGENLLVHSAIPSFTNPNNISIVTGQPSSVHGICGNFFYTPETGEEVMMNDPKYMRAPTIFEKFYNSGSKIALVTAKDKLRTLLGNGLSFDDERAICFSAEKSDQATKDLNGIDNVNDWLGMPVPEVYSEGLSEFVMAAGVKLLEEFKPNIMYLSTTDYIQHKYAPGNETANKFYAMFDKYIGLLNKENVSIIITADHGMKPKSKEDGSPNAIFLQDYLDKKFEPNMAKVILPITDPYVVHHGSLGSFATIYLEDKSKVDLVVNAIQEIKDIEVVLTKDEGCSTYNLPPDRMGDIICMSSEFMTIGSSEDKHNLSGLNEPLRSHGGLHEREVPFISNLKLQNLDTSKQLYNYDAFYYAINGLX
>AG-898-A06_NODE_8_41295_2543
VSDNLEINKREYPSFSKTAIVICLDGSQKEYLEEASKSNLTPNLDKLIASGENLLVHSAIPSFTNPNNISIVTGQPSSVHGICGNFFYTPETGEEVMMNDPKYMRAPTIFEKFYNSGSKIALVTAKDKLRTLLGNGLSFDDERAICFSAEKSDQATKDLNGIDNVNDWLGIPVPEVYSEGLSEFVMAAGVKLLEEFKPNIMYLSTTDYIQHKYAPGNETANKFYAMFDKYIGLLNKENVSIIITADHGMKPKSKEDGSPNAIFLQDYLDKKFEPNMAKVILPITDPYVVHHGSLGSFATIYLEDKSKVDLVVNAIQEIKDIEVVLTKDEGCSTYNLPPDRMGDIICMSSEFMTIGSSEDKHNLSGLNEPLRSHGGLHEREVPFISNLKLQNLDTSKQLYNYDAFYYAINGLX
>AG-911-C02_NODE_2_41295_2543
VSDNLEINKREYPSFSKTAIVICLDGSQKEYLEEASKSNLTPNLDKLIASGENLLVHSAIPSFTNPNNISIVTGQPSSVHGICGNFFYTPETGEEVMMNDPKYMRAPTIFEKFYNSGSKIALVTAKDKLRTLLGNGLSFDDERAICFSAEKSDQATKDLNGIDNVNDWLGMPVPEVYSEGLSEFVMAAGVKLLEEFKPNIMYLSTTDYIQHKYAPGNETANKFYAMFDKYIGLLNKENVSIIITADHGMKPKSKEDGSPNAIFLQDYLDKKFEPNMAKVILPITDPYVVHHGSLGSFATIYLEDKSKVDLVVNAIQEIKDIEVVLTKDEGCSTYNLPPDRMGDIICMSSEFMTIGSSEDKHNLSGLNEPLRSHGGLHEREVPFISNLKLQNLDTSKQLYNYDAFYYAINGLX
>AG-892-J17_NODE_2_41295_2543
VSDNLEINKREYPSFSKTAIVICLDGSQKEYLEEASKSNLTPNLDKLIASGENLLVHSAIPSFTNPNNISIVTGQPSSVHGICGNFFYTPETGEEVMMNDPKYMRAPTIFEKFYNSGSKIALVTAKDKLRTLLGNGLSFDDERAICFSAEKSDQATKDLNGIDNVNDWLGMPVPEVYSEELSEFVMAAGVKLLEEFKPNIMYLSTTDYIQHKYAPGNETANKFYAMFDKYIGLLNKENVSIIITADHGMKPKSKEDGSPNAIFLQDYLDKKFEPNMAKVILPITDPYVVHHGSLGSFATIYLEDKSKIDSVVNAIKEIKDIEVVLTKDEGCSTYNLPPDRMGDIICMSSEFMTIGSSEDKHNLSGLNEPLRSHGGLHEREVPFISNLKLQNLDTNKQLYNYDAFYYAINGLX
>AG-422-L18_NODE_9_41295_2543
VSDNLEINKREYPSFSKTAIVICLDGSQKEYLEEASKSNLTPNLDKLIASGENLLVHSAIPSFTNPNNISIVTGQPSSVHGICGNFFYTPETGEEVMMNDPKYMRAPTIFEKFYNSGSKIALVTAKDKLRTLLGNGLSFDDERAICFSAEKSDQATKDLNGIDNVNDWLGMPVPEVYSEGLSEFVMAAGVKLLEEFKPNIMYLSTTDYIQHKYAPGNETANKFYAMFDKYIGLLNKENVSIIITADHGMKPKSKEDGSPNAIFLQDYLDKKFEPNMAKVILPITDPYVVHHGSLGSFATIYLEDKSKIDSVVNAIKEIKDIEVVLTKDEGCSTYNLPPDRMGDIICMSSEFMTIGSSEDKHNLSGLNEPLRSHGGLHEREVPFISNLKLQNLDTNKQLYNYDAFYYAINGLX
>AG-891-K19_NODE_1_41295_2543
VSDNLEINKREYPSFSKTAIVICLDGSQKEYLEEASKSNLTPNLDKLIASGENLLVHSAIPSFTNPNNISIVTGQPSSVHGICGNFFYTPETGEEVMMNDPKYMRAPTIFEKFYNSGSKIALVTAKDKLRTLLGNGLSFDDERAICFSAEKSDQATKDLNGIDNVNDWLGMPVPEVYSEGLSEFVMAAGVKLLEEFKPNIMYLSTTDYIQHKYAPGNETANKFYAMFDKYIGLLNKENVSIIITADHGMKPKSKEDGSPNAIFLQDYLDKKFEPNMAKVILPITDPYVVHHGSLGSFATIYLEDKSKIDSVVNAIKEIKDIEVVLTKDEGCSTYNLPPDRMGDIICMSSEFMTIGSSEDKHNLSGLNEPLRSHGGLHEREVPFISNLKLQNLDTNKQLYNYDAFYYAINGLX
>AG-917-C07_NODE_9_41295_2543
VSDNLEINKREYPSFSKTAIVICLDGSQKEYLEEASKSNLTPNLDKLIASGENLLVHSAIPSFTNPNNISIVTGQPSSVHGICGNFFYTPETGEEVMMNDPKYMRAPTIFEKFYNSGSKIALVTAKDKLRTLLGNGLSFDDERAICFSAEKSDQATKDLNGIDNVNDWLGMPVPEVYSEGLSEFVMAAGVKLLEEFKPNIMYLSTTDYIQHKYEPGNETANKFYAMFDKYIGLLNKENVSIIITADHGMKPKSKEDGSPNAIFLQDYLDKKFEPNMAKVILPITDPYVVHHGSLGSFATIYLEDKSKIDSVVNAIKEIKDIEVVLTKDEGCSTYNLPPDRMGDIICMSSEFMTIGSSEDKHNLSGLNEPLRSHGGLHEREVPFISNLKLQNLDTNKQLYNYDAFYYAINGLX
>AG-360-A17_NODE_12_41295_2543
VSDNLEINSREYPSFSKTAIVICLDGSQKEYLEEASKSNLTPNLDKLIASGENLLVHSAIPSFTNPNNISIVTGQPSSVHGICGNFFYTPETGEEVMMNDPKYMRAPTIFEKFYKSGSKIALVTAKDKLRTLLGNGLSFDDERAICFSAEKSDQATKDLNGIDNVNDWLGMPVPEVYSEGLSEFVMAAGVKLLEEFKPNIMYLSTTDYIQHKYAPGNETANKFYAMFDKYIGLLNKENVSIIITADHGMKPKSKEDGSPNAIFLQDYLDKKFEPNIAKVILPITDPYVVHHGSLGSFATIYLEDKSKVDSVVNAIKEIKDIEVVLTKDEGCSTYNLPPDRMGDIICMSSEFMTIGSSEDKHNLSGLNEPLRSHGGLHEREVPFISNLKLQNLDTSKQLYNYDAFYYAINGLX
>AG-920-K10_NODE_8_41295_2543
VSDNLEINSREYPSFSKTAIVICLDGSQKEYLEEASKSNLTPNVDKLIASGENLLVHSAIPSFTNPNNISIVTGQPSSVHGICGNFFYTPETGEEVMMNDPKYMRAPTIFEKFYKSGSKIALVTAKDKLRTLLGNGLSFDDERAICFSAEKSDQATKDLNGIDNVNDWLGMPVPEVYSEGLSEFVMAAGVKLLEEFKPNIMYLSTTDYIQHKYAPGNETANKFYAMFDKYIGLLNKENVSIIITADHGMKPKSKEDGSPNAIFLQDYLDKKFEPNIAKVILPITDPYVVHHGSLGSFATIYLEDKSKVDSVVNAIKEIKDIEVVLTKDEGCSTYNLPPDRMGDIICMSSEFMTIGSSEDKHNLSGLNEPLRSHGGLHEREVPFISNLKLQNLDTSKQLYNYDAFYYAINGLX
>AG-337-F02_NODE_1_41295_2543
VSDNLEINKREYPSFSKTAIVICLDGSQKEYLDEASKSNLTPNLDKLIASGENLLVHSAIPSFTNPNNISIVTGQPSSVHGICGNFFYTPETGEEVMMNDPKYMRAPTIFEKFYNSGSKIALVTAKDKLRTLLGNGLSFDDERAICFSAEKSDQATKDLNGIDNVNDWLGMPVPEVYSEGLSEFVMAAGVKLLEEFKPNIMYLSTTDYIQHKYAPGNETANKFYAMFDKYIGLLNKENVSIIITADHGMKPKSKEDGSPNAIFLQDYLDNKFEPNMAKVILPITDPYVVHHGSLGSFATIYLEDKSKVDSVVNAIKEIKDIEVVLTKDEGCSTYNLPPDRMGDIICMSSEFMTIGSSEDKHNLSGLNEPLRSHGGLHEREVPFISNLKLQNIDTSKQLYNYDAFYYAINGLX
>2717180762
VSDNLEINKREYPSFSKTAIVICLDGSQKEYLDEASKSNLTPNLDKLIASGENLLVHSAIPSFTNPNNISIVTGQPSSVHGICGNFFYTPETGEEVMMNDPKYMRAPTIFEKFYNSGSKIALVTAKDKLRTLLGNGLSFDDERAICFSAEKSDQATKDLNGIDNVNDWLGMPVPEVYSEGLSEFVMAAGVKLLEEFKPNIMYLSTTDYIQHKYAPGNETANKFYAMFDKYIGLLNKENVSIIITADHGMKPKSKEDGSPNAIFLQDYLDNKFEPNIAKVILPITDPYVVHHGSLGSFATIYLEDKSKVDSVVNAIKEIKDIEVVLTKDEGCSTYNLPPDRMGDIICMSSEFMTIGSSEDKHNLSGLNEPLRSHGGLHEREVPFISNLKLQNIDTSKQLYNYDAFYYAINGAL
>AG-365-P18_NODE_3_41295_2543
VSDNLEINKREYPSFSKTAIVICLDGSQKEYLDEASKSNLTPNLDKLIASGENLLVHSAIPSFTNPNNISIVTGQPSSVHGICGNFFYTPETGEEVMMNDPKYMRAPTIFEKFYNSGSKIALVTAKDKLRTLLGNGLSFDDERAICFSAEKSDQATKDLNGIDNVNDWLGMPVPEVYSEGLSEFVMAAGVKLLEEFKPNIMYLSTTDYIQHKYAPGNETANKFYAMFDKYIGLLNKENVSIIITADHGMKPKSKEDGSPNAIFLQDYLDNKFEPNIAKVILPITDPYVVHHGSLGSFATIYLEDKSKVDSVVNAIKEIKDIEVVLTKDEGCSTYNLPPDRMGDIICMSSEFMTIGSSEDKHNLSGLNEPLRSHGGLHEREVPFISNLKLQNIDTSKQLYNYDAFYYAINGLX
>2717486065
VSDNLEINKREYPSFSKTAIVICLDGSQKEYLEEASKSNLTPNLDKLIASGENLLVHSAIPSFTNPNNISIVTGQPSSVHGICGNFFYTPETGEEVMMNDPKYMRAPTIFEKFYNSGSKIALVTAKDKLRTLLGNGLSFDDERAICFSAEKSDQATKNLNGIDNVNDWLGMPVPEVYSEGLSEFVMAAGVKLLEEFKPNIMYLSTTDYIQHKYAPGNETANKFYAMFDKYIGLLNKENVSIIITADHGMKPKSKEDGSPNAIFLQDYLDKKFEPNMAKVILPITDPYVVHHGSLGSFATIYLEDKSKVDSVVNAIKEIKDIEVVLTKDEGCSTYNLPPDRMGDIICMSSEFMTIGSSEDKHNLSGLNEPLRSHGGLHEREVPFISNLKLQNLDTNKQLYNYDAFYYAINGAL
>AG-414-N23_NODE_1_41295_2543
VSDNLEINKREYPSFSKTAIVICLDGSQKEYLEEASKSNLTPNLDKLIASGENLLVHSAIPSFTNPNNISIVTGQPSSVHGICGNFFYTPETGEEVMMNDPKYMRAPTIFEKFYNSGSKIALVTAKDKLRTLLGNGLSFDDERAICFSAEKSDQATKDLNGIDNVNDWLGMPVPEVYSEGLSEFVMAAGVKLLEEFKPNIMYLSTTDYIQHKYAPGNETANKFYAMFDKYIGLLNKENVSIIITADHGMKPKSKEDGSPNAIFLQDYLDKKFDPNMAKVILPITDPYVVHHGSLGSFATIYLEDKSKIDSVVNAIKEIKDIEVVLTKDEGCSTYNLPPDRMGDIICMSSEFMTIGSSEDKHNLSGLNEPLRSHGGLHEREVPFISNLKLQNLDTSKQLYNYDAFYYAINGLX
>AG-895-D04_NODE_1_41295_2543
VYDNLEINKREYPSFSKTAIVICLDGSQKEYLEEASKSNLTPNLDKLIASGENLLVHSAIPSFTNPNNISIVTGQPSSVHGICGNFFYTPETGEEVMMNDPKYMRAPTIFEKFYNSGSKIALVTAKDKLRTLLGNGLSFDDERAICFSAEKSDQATKDLNGIDNVNDWLGMPVPEVYSEGLSEFVMAAGVKLLEEFKPNIMYLSTTDYIQHKYAPGNETANKFYAMFDKYIGLLNKENVSIIITADHGMKPKSKEDGSPNAIFLQDYLDKKFEPNMAKVILPITDPYVVHHASLGSFATIYLEDKSKVDSVVNAIKEIKDIEVVLTKDEGCSTYNLPPDRMGDIICMSSEFMTIGSSEDKHNLSGLNEPLRSHGGLHEREVPFISNLKLQNLDTSKQLYNYDAFYYAINGLX
>AG-896-J18_NODE_3_41295_2543
VSDNLEINKREYPSFSKTAIVICLDGSQKEYLEEASKSNLTPNLDKLIASGENLLVHSAIPSFTNPNNISIVTGQPSSVHGICGNFFYTPETGEEVMMNDPKYMRAPTIFEKFYNSGSKIALVTAKDKLRTLLGNGLSFDDERAICFSAEKSDQATKDLNGIDNVNDWLGMPVPEVYSEGLSEFVMAAGVKLLEEFKPNIMYLSTTDYIQHKYAPGNETANKFYAMFDKYIGLLNKENVSIIITADHGMKPKSKEDGSPNAIFLQDYLDKKFEPNMAKVILPITDPYVVHHGSLGSFATIYLEDKSKVDSVVNAIKEIKDIEVVLTKDEGCSTYNLPPDRMGDIICMSSEFMTIGSSVDKHNLSGLNEPLRSHGGLHEREVPFISNLKLQNIDTSKQLYNYDAFYYAINGLX
>AG-913-F06_NODE_1_41295_2543
VSDNLEINKREYPSFSKTAIVICLDGSQKEYLEEASKSNLTPNLDKLIASGENLLVHSAIPSFTNPNNISIVTGQPSSVHGICGNFFYTPETGEEVMMNNPKYMRAPTIFEKFYNSGSKIALVTAKDKLRTLLGNGLSFDDERAICFSAEKSDQATKDLNGIDNVNDWLGMPVPEVYSEGLSEFVMAAGVKLLEEFKPNIMYLSTTDYIQHKYAPGNETANKFYAMFDKYIGLLNNENVSIIITADHGMKPKSKEDGSPNAIFLQDYLDKKFEPNMAKVILPITDPYVVHHGSLGSFATIYLEDKSKVDSVVNAIKEIKDIEVVLTKDEGCSTYNLPPDRMGDIICMSSEFMTIGSSEDKHNLSGLNEPLRSHGGLHEREVPFISNLKLQNLDTSKQLYNYDAFYYAINGLX
>AH-326-G03_NODE_27_41295_2543
VSVNLEINNREYPSFSKTAIVICLDGSQKEYLEEASKSNLTPNLDKLIASGENLLVHSAIPSFTNPNNISIVTGQPSSVHGICGNFFYTPETGEEVMMNDPKYMRAPTIFEKFYNSGSKIALVTAKDKLRTLLGNGLSFDDERAICFSAEKSDQATKDLNGIDNVNDWLGMPVPEVYSEGLSEFVMAAGVKLLEEFKPNIMYLSTTDYIQHKYAPGNETANKFYAMFDKYIGLLNKENVSIIITADHGMKPKSKEDGSPNAIFLQDYLDKKFEPNMAKVILPITDPYVVHHGSLGSFATIYLEDKSKVDSVVNAIKEIKDIEVVLTKDEGCSTYNLPPDRMGDIICMSSEFMTIGSSEVKHNLSGLNEPLRSHGGLHEREVPFISNLKLQNLDTSKQLYNYDAFYYAINGLX
>AG-898-A14_NODE_1_41295_2543
VSDNLEINKREYPSFSKTAVVICLDGSQKEYLEEASKSNLTPNLDKLIASGENLLVHSAIPSFTNPNNISIVTGQPSSVHGICGNFFYTPETGEEVMMNDPKYMRAPTIFEKFYNSGSKIALVTAKDKLRTLLGNGLSFDDERAICFSAEKSDQATKDLNGIDNVNDWLGMPVPEVYSEGLSEFVMAAGVKLLEEFKPNIMYLSTTDYIQHKYAPGNETANKFYAMFDKYIGLLNKENVSIIITADHGMKPKSKEDGSPNAIFLQDYLDKKFEPNMAKVILPITDPYVVHHGSLGSFATIYLEDKSRVDSVINAIKEIKDIEVVLTKDEGCSTYNLPPDRMGDIICMSSEFMTIGSSEDKHNLSGLNEPLRSHGGLHEREVPFISNLKLQNLDTSKQLYNYDAFYYAINGLX
>AG-896-M13_NODE_17_41295_2543
VSDNLEINKREYPSFSKTAVVICLDGSQKEYLEEASKSNLTPNLDKLIASGENLLVHSAIPSFTNPNNISIVTGQPSSVHGICGNFFYTPETGEEVMMNDPKYMRAPTIFEKFYNSGSKIALVTAKDKLRTLLGNGLSFDDERAICFSAEKSDQATKDLNGIDNVNDWLGMPVPQVYSEGLSEFVMAAGVKLLEEFKPNIMYLSTTDYIQHKYAPGNETANKFYAMFDKYIGLLNKENVSIIITADHGMKPKSKEDGSPNAIFLQDYLDKKFEPNMAKVILPITDPYVVHHGSLGSFATIYLEDKSRVDSVVNAIKEIKDIEVVLTKDEGCSTYNLPPDRMGDIICMSSEFMTIGSSEDKHNLSGLNEPLRSHGGLHEREVPFISNLKLQNLDTSKQLYNYDAFYYAINGLX
>AH-324-C03_NODE_7_41295_2543
VSENLEINNREYPSFSKTAIVICLDGSQKEYLEEASKSNLTPNLDKLIASGENLLVHSAIPSFTNPNNISIVTGQPSSVHGICGNFFYTPETGEEVMMNDPKYMRAPTIFEKFYNSGSKIALVTAKDKLRTLLGNGLSFDDERAICFSAEKSDQATKDLNGIDNVNDWLGMPVPEVYSEGLSEFVMAAGVKLLEEFKPNIMYLSTTDYIQHKYAPGNETANKFYAMFDKYIGLLNKENVSIIITADHGMKPKSKEDGSPNAIFLQDYLDKKFEPNMAKVILPITDPYVVHHGSLGSFATIYLEDKSKVDSVVNAIKEIKDIEVVLTKDEGCSTYNLPPDRMGDIICMSSEFMTIGSSEDKHNLSGLNEPLRSHGGLHEREVPFISNLKLQNLDTSKQLYNYDAFYYAINGLX
>AG-426-J10_NODE_8_41295_2543
VSDNLEINKREYPSFSKTAIVICLDGSQKEYLEEASKSNLTPNLDKLIASGENLLVHSAIPSFTNPNNISIVTGQPSSVHGICGNFFYTPETGEEVMMNDPKYMRAPTIFEKFYNSGSKIALVTAKDKLRTLLGNGLSFDDERAICFSAEKSDQATKDLNGIDNVNDWLGMPVPEVYSEGLSEFVMAAGVKLLEEFKPNIMYLSTTDYIQHKYAPGNETANKFYAMFDKYIGLLNNENVSIIITADHGMKPKSKEDGSPNAIFLQDYLDKKFEPNMAKVILPITDPYVVHHGSLGSFATIYLEDKSKVDSVVNAIKEIKDIEVVLTKDEGCSTYNLPPDRMGDIICMSSEFMTIGSSEDKHNLSALNEPLRSHGGLHEREVPFISNLKLQNLDTSKQLYNYDAFYYAINGLX
>AG-898-I03_NODE_6_41295_2543
VSDNLEINKREYPSFSKTAIVICLDGSQKEYLEEASKSNLTPNLDKLIASGENLLVHSAIPSFTNPNNISIVTGQPSSVHGICGNFFYTPETGEEVMMNDPKYMRAPTIFEKFYNSGSKIALVTAKDKLRTLLGNGLSFDDERAICFSAEKSDQATKDLNGIDNVNDWLGMPVPEVYSEGLSEFVMAAGVKLLEEFKPNIMYLSTTDYIQHKYAPGNETANKFYAMFDKYIGLLNNENVSIIITADHGMKPKSKEDGSPNAIFLQDYLDKKFEPNMAKVILPITDPYVVHHGSLGSFATIYLEDKSRVDSVVNAIKEIKDIEVVLTKDEGCSTYNLPPDRMGDIICMSSEFMTIGSSEDKHNLSGLNEPLRSHGGLHEREVPFISNLKLQNLDTSKQLYNYDAFYYAINGLX
>AG-912-F03_NODE_1_41295_2543
VSDNLEINKREYPSFSKTAIVICLDGSQKEYLEEASKSNLTPNLDKLIASGENLLVHSAIPSFTNPNNISIVTGQPSSVHGICGNFFYTPETGEEVMMNDPKYMRAPTIFEKFYNSGSKIALVTAKDKLRTLLGNGLSFDDERAICFSAEKSDQATKDLNGIDNVNDWLGMPVPEVYSEGLSEFVMAAGVKLLEEFKPNIMYLSTTDYIQHKYAPGNETANKFYAMFDKYIGLLNNENVSIIITADHGMKPKSKEDGSPNAIFLQDYLDKKFEPNMAKVILPITDPYVVHHGSLGSFATIYLEDKSRVDSVVNAIKEIKDIEVVLTKDEGCSTYNLPPDRMGDIICMSSEFMTIGSSEDKHNLSGLNEPLRSHGGLHEREVPFISNLKLQNLDTSKQLYNYDAFYYAINGLX
>AG-894-N13_NODE_4_41295_2543
VSDNLEINKREYPSFSKTAIVICLDGSQKEYLEEASKSNLTPNLDKLIASGENLLVHSAIPSFTNPNNISIVTGQPSSVHGICGNFFYTPETGEEVMMNDPKYMRAPTIFEKFYNSGSKIALVTAKDKLRTLLGNGLSFDDERAICFSAEKSDQATKDLNGIDNVNDWLGMPVPEVYSEGLSEFVMAAGVKLLEEFKPNIMYLSTTDYIQHKYAPGNETANKFYAMFDKYIGLLNNENVSIIITADHGMKPKSKEDGSPNAIFLQDYLDKKFEPNMAKVILPITDPYVVHHGSLGSFATIYLEDKSKVDSVVNAIKEIKDIEVVLTKDEGCSTYNLPPDRMGDIICMSSEFMTIGSSEDKHNLSGLNEPLRSHGGLHEREVPFISNLKLQNLDTSKQLYNYDAFYYAINGLX
>AG-893-G20_NODE_5_41295_2543
VSDNLEINKREYPSFSKTAIVICLDGSQKEYLEEASKSNLTPNLDKLIASGENLLVHSAIPSFTNPNNISIVTGQPSSVHGICGNFFYTPETGEEVMMNDPKYMRAPTIFEKFYNSGSKIALVTAKDKLRTLLGNGLSFDDERAICFSAEKSDQATKDLNGIDNVNDWLGMPVPEVYSEGLSEFVMAAGVKLLEEFKPNIMYLSTTDYIQHKYAPGNETANKFYAMFDKYIGLLNKEDVSIIITADHGMKPKSKEDGSPNAIFLQDYLDKKFEPNMAKVILPITDPYVVHHGSLGSFATIYLEDKSRVDSVVNAIKEIKDIEVVLTKDEGCSTYNLPPDRMGDIICMSSEFMTIGSSEDKHNLSGLNEPLRSHGGLHEREVPFISNLKLQNLDTSKQLYNYDAFYYAINGLX
>AG-899-M17_NODE_1_41295_2543
VSDNLEINKREYPSFSKTAIVICLDGSQKEYLEEASKSNLTPNLDKLIASGENLLVHSAIPSFTNPNNISIVTGQPSSVHGICGNFFYTPETGEEVMMNDPKYMRAPTIFEKFYNSGSKIALVTAKDKLRTLLGNGLSFDDERAICFSAEKSDQATKDLNGIDNVNDWLGMPVPEVYSEGLSEFVMAAGVKLLEEFKPNIMYLSTTDYIQHKYAPGNETANKFYAMFDKYIGLLNKENVSIIITADHGMKPKSKEDGSPNAIFLQDYLDKKFEPNMAKVILPITDPYVVHHGSLGSFATIYLEDKSRVDSVVNAIKEIKDIEVVLTKDEGCSTYNLPPDRMGDIICMSSEFMTIGSSEDKHNLSGLNEPLRSHGGLHEREVPFISNLKLQNLDTRKQLYNYDAFYYAINGLX
>AG-892-I02_NODE_2_41295_2543
VSDNLEINKREYPSFSKTAIVICLDGSQKEYLEEASKSNLTPNLDKLIASGENLLVHSAIPSFTNPNNISIVTGQPSSVHGICGNFFYTPETGEEVMMNDPKYMRAPTIFEKFYNSGSKIALVTAKDKLRTLLGNGLSFDDERAICFSAEKSDQATKDLNGIDNVNDWLGMPVPEVYSEGLSEFVMAAGVKLLEEFKPNIMYLSTTDYIQHKYAPGNETANKFYAMFDKYIGLLNKENVSIIITADHGMKPKSKEDGSPNAIFLQDYLDKKFEPNMAKVILPITDPYVVHHGSLGSFATIYLEDKSKVDSVVNAIKEIKDIEVVLTKDEGCSTYNLPPDRMGDIICMSSEFMTIGSSEDKHNLSGLNEPLRSHGGLHEREVPFISNLKLQNLDTSKQLYNYDAFYYAINGLX
>AG-893-K02_NODE_6_41295_2543
VSDNLEINKREYPSFSKTAIVICLDGSQKEYLEEASKSNLTPNLDKLIASGENLLVHSAIPSFTNPNNISIVTGQPSSVHGICGNFFYTPETGEEVMMNDPKYMRAPTIFEKFYNSGSKIALVTAKDKLRTLLGNGLSFDDERAICFSAEKSDQATKDLNGIDNVNDWLGMPVPEVYSEGLSEFVMAAGVKLLEEFKPNIMYLSTTDYIQHKYAPGNETANKFYAMFDKYIGLLNKENVSIIITADHGMKPKSKEDGSPNAIFLQDYLDKKFEPNMAKVILPITDPYVVHHGSLGSFATIYLEDKSKVDSVVNAIKEIKDIEVVLTKDEGCSTYNLPPDRMGDIICMSSEFMTIGSSEDKHNLSGLNEPLRSHGGLHEREVPFISNLKLQNLDTSKQLYNYDAFYYAINGLX
>AG-913-B05_NODE_1_41295_2543
VSDNLEINKREYPSFSKTAIVICLDGSQKEYLEEASKSNLTPNLDKLIASGENLLVHSAIPSFTNPNNISIVTGQPSSVHGICGNFFYTPETGEEVMMNDPKYMRAPTIFEKFYNSGSKIALVTAKDKLRTLLGNGLSFDDERAICFSAEKSDQATKDLNGIDNVNDWLGMPVPEVYSEGLSEFVMAAGVKLLEEFKPNIMYLSTTDYIQHKYAPGNETANKFYAMFDKYIGLLNKENVSIIITADHGMKPKSKEDGSPNAIFLQDYLDKKFEPNMAKVILPITDPYVVHHGSLGSFATIYLEDKSRVDSVVNAIKEIKDIEVVLTKDEGCSTYNLPPDRMGDIICMSSEFMTIGSSEDKHNLSGLNEPLRSHGGLHEREVPFISNLKLQNLDTSKQLYNYDAFYYAINGLX
>AG-891-P20_NODE_8_41295_2543
VTGQPSSVHGICGNFFYTPETGEEVMMNDPKYMRAPTIFEKFYNSGSKIALVTAKDKLRTLLGNGLSFDDERAICFSAEKSDQATKDLNGIDNVNDWLGMPVPEVYSEGLSEFVMAAGVKLLEEFKPNIMYLSTTDYIQHKYAPGNETANKFYAMFDKYIGLLNKENVSIIITADHGMKPKSKEDGSPNAIFLQDYLDKKFEPNMAKVILPITDPYVVHHGSLGSFATIYLEDKSRVDSVVNAIKEIKDIEVVLTKDEGCSTYNLPPDRMGDIICMSSEFMTIGSSEDKHNLSGLNEPLRSHGGLHEREVPFISNLKLQNLDTSKQLYNYDAFYYAINGLX
>AG-891-E17_NODE_3_41295_2543
VSDNLEINKREYPSFSKTAIVICLDGSQKEYLEEASKSNLTPNLDKLIASGENLLVHSAIPSFTNPNNISIVTGQPSSVHGICGNFFYTPETGEEVMMNDPKYMRAPTIFEKFYNSGSKIALVTAKDKLRTLLGNGLSFDDERAICFSAEKSDQATKDLNGIDNVNDWLGMPVPEVYSEGLSEFVMAAGVKLLEEFKPNIMYLSTTDYIQHKYAPGNETANKFYAMFDKYIGLLNKENVSIIITADHGMKPKSKEDGSPNAIFLQDYLDKKFEPNMAKVILPITDPYVVHHGSLGSFATIYLEDKSRVDSVVNAIKEIKDIEVVLTKDEGCSTYNLPPDRMGDIICMSSEFMTIGSSEDKHNLSGLNEPLRSHGGLHEREVPFISNLKLQNLDTSKQLYNYDAFYYAINGLX
>AG-891-P06_NODE_9_41295_2543
VSDNLEINKREYPSFSKTAIVICLDGSQKEYLEEASKSNLTPNLDKLIASGENLLVHSAIPSFTNPNNISIVTGQPSSVHGICGNFFYTPETGEEVMMNDPKYMRAPTIFEKFYNSGSKIALVTAKDKLRTLLGNGLSFDDERAICFSAEKSDQATKDLNGIDNVNDWLGMPVPEVYSEGLSEFVMAAGVKLLEEFKPNIMYLSTTDYIQHKYAPGNETANKFYAMFDKYIGLLNKENVSIIITADHGMKPKSKEDGSPNAIFLQDYLDKKFEPNMAKVILPITDPYVVHHGSLGSFATIYLEDKSRVDSVVNAIKEIKDIEVVLTKDEGCSTYNLPPDRMGDIICMSSEFMTIGSSEDKHNLSGLNEPLRSHGGLHEREVPFISNLKLQNLDTSKQLYNYDAFYYAINGLX
>AG-439-N02_NODE_17_41295_2543
VTENLLINNREYPSFSKTAIVICLDGSQKEYLEEASKSNLTPNLDSLIESGQNLLVHSAIPSFTNPNNISIVTGQPSSVHGICGNFFYTPETGEEVMMNDPKYMRAPTIFEKFYNSGSKIALVTAKDKLRTLLGNGLSFDNNRAICFSAEKSDQATKELNGIENVNDWLGMPVPEVYSEGLSEFVMAAGVKLLKEFKPDIMYLSTTDYIQHKYAPGNEIANKFYAMFDKYIGLLNKEDVSMIVTADHGMKPKSKEDGSPNAIFLQDYLDKKFEPNLTKVILPITDPYVVHHGSLGSFATIYLEDKTKVNDVIESIKAIKDIEVVLTKDEGCSTYNLPLDRMGDIICMSSEFMTIGSSVDKHNLSGLNEPLRSHGGLHEREVPFISNLKIQNLNNEKQLYNYDAFYYAINGLX
>AG-447-P01_NODE_1_41295_2543
VTENLLINNREYPSFSKTAIVICLDGSQKEYLEEASKSNLTPNLDSLIASGQNLLVHSAIPSFTNPNNISIVTGQPSSVHGICGNFFYTPETGEEVMMNDPKYMRAPTIFEKFYNSGSKIALVTAKDKLRTLLGNGLSFDNNRAICFSAEKSDQATKELNGIENVNDWLGMPVPEVYSEGLSEFVMAAGVKLLKEFKPDIMYLSTTDYIQHKYAPGNEIANKFYAMFDKYIGLLNKEDVSMIVTADHGMKSKSKEDGSPNAIFLQDYLDKKFEPNLTKVILPITDPYVVHHGSLGSFATIYLEDKTKVNDVIESIKAIKDIEVVLTKDEGCSTYNLPPDRMGDIICMSSEFMTIGSSLDKHNLSGLNEPLRSHGGLHEREVPFISNLKIQNLNNEKQLYNYDAFYYAINGLX
>AG-426-C22_NODE_5_41295_2543
VSENLVINNREYPSFSKTAIVICLDGSQKEYLEEASKLNLTPNIDALISNGQSLLVHSAIPSFTNPNNISIVTGQPSSVHGICGNFFYTPETGEEVMMNDPKYMRAPTIFEKFYNSGSKIALVTAKDKLRTLLGNGLGFDDNRAICFSAEKSDQATKEHNGIDNVNEWLGMPVPEVYSQGLSEFVMAAGVKLLEEFKPKIMYLSTTDYIQHKYAPGNEVANKFYAMFDKYIGLLNKGDVSIIITADHGMKPKSKDDGSPNAIFLQDYLDKKFEPNVAKVILPITDPYVVHHGSLGSFATIYLEDKTKVNDVIESIKEIKDIEVVLTKDEGCNTYNLPPDRMGDIICMSSEFMTIGSSEDKHNLSGLNEPLRSHGGLHEREVPFISNLKIQNYNNEKQLYNYDAFYYAINGLX
>AG-404-B13_NODE_2_41295_2543
VTENLEINKREYPSFAKTAIVICLDGSQKEYLEEASKLNLTPNIDALISNGESLLVHSAIPSFTNPNNISIVTGQPSSVHGICGNFFYTPETGEEVMMNDPKYMRAPTIFEKFYNSGSKIALVTAKDKLRTLLGNGLGFDDNRAICFSAEKSDQATKEHNGIDNVNDWLGMPVPEVYSQGLSEFVMAAGVKLLEEFKPNIMYLSTTDYIQHKYAPGNEVANKFYSMFDKYIGLLNKGDVSIIITADHGMKPKSKDDGSPNAIFLQDYLDKKFEPNVAKVILPITDPYVVHHGSLGSFATIYLEDKTKVNDVIESIKEIKDIEVVLTKDEGCNTYNLPPDRMGDIICMSSEFMTIGSSEDKHNLSGLNEPLRSHGGLHEREVPFISNLKIQNYNNEKQLYNYDAFYYAINGLX
>AG-404-N08_NODE_5_41295_2543
VTENLEINKREYPSFAKTAIVICLDGSQKEYLEEASKLNLTPNIDALISNGESLLVHSAIPSFTNPNNISIVTGQPSSVHGICGNFFYTPETGEEVMMNDPKYMRAPTIFEKFYNSGSKIALVTAKDKLRTLLGNGLGFDDNRAICFSAEKSDQATKEHNGIDNVNDWLGMPVPEVYSQGLSEFVMAAGVKLLEEFKPNIMYLSTTDYIQHKYAPGNEVANKFYAMFDKYIGLLNKGDVSIIITADHGMKPKSKDDGSPNAIFLQDYLDKKFEPNVAKVILPITDPYVVHHGSLGSFATIYLEDKTKVNDVIESIKEIKDIEVVLTKDEGCNTYNLPPDRMGDIICMSSEFMTIGSSEDKHNLSGLNEPLRSHGGLHEREVPFISNLKIQNYNNEKQLYNYDAFYYAINGLX
>2807642455
MTKPLLINNREYSGPSQTAIVICLDGSQKEYLEEASKSNLTPNLDRITQKGEYLMAHSAIPSFTNPNNISIVTGQPSSFHGISGNFFYTPSTGXEVMMNDPQYLRAPTIFEKYYEAGAKIALVTAKDKLRTLLGNGLKFDQNRAICFSAEKSDQATLEENGIKNVNEWLSMPVPEVYSQDLSEFVMATGVKLMEEFKPNIMYLSTTDYIQHKYAPGHEVANKFYAMFDKYIGKLDQHXTTIIITADHGMKPKSKEDGSPNAIFLQDYLDKVFDKNKTKVILPITDPYVVHHGSLGSFAMIYLEDKNDSXSVINEIKKIKDIEVVLNKAEACSKYNLPEDRTGDIVCMSSEHMTIGSSENKHNLSGLNEPXRSHGGLHEREVPFIINKKMNQIDPNKQLYNYDAFYYAILGAN
>AG-464-I09_NODE_11_41295_2543
MTNNILINNRTYSIDNSTAIVICLDGSQKEYIEEASKENLTPNLDKLIATGESLIAYSAIPSFTNPNNISIVTGQPSSVHGICGNFFYTPSTGEAVMMNDPQYLRAPTIFEKYYEIGAKIALVTAKDKLRTLLGNGLKFNDKRAICFSAEKSDQATIKENGIENVNDWLGRPVPEVYSQDLSEFVMAAGVKLMQEFKPDIMYLSTTDYIQHKYAPGHEVANKFYAMFDKYIGQLDNTGATIIITADHGMKPKSKEDGSPNAIFLQDHLDEIFDKGKTKVVLPITDPYVVHHGSLGSFATIYLDNKNDLDSVIAEIKQIKDIEVVLNKEEACSRYNLPEDRMGDIICMSSECMTIGSSKEKHNLSGLNEPLRSHGGLHEREVPFIINKKMSQIDSTKQLYNYDAFYYVILGSX
>AG-453-I22_NODE_6_41295_2543
MTTTLSINNREYFGPKKTCIVICLDGSQKEYIDEASKLNLTPNLDQIAKKGEYLLAHSAIPSFTNPNNISIVTGQPSSIHGICGNFFYTPSTGKEVMMNDPQYLRAPTIFEKYFTAGAKIALVTAKDKLRTLLGNGLSFDEGRAICFSAEKSDQATKKENGIENVNEWLGMPVPEVYSQDLSEFVMATGVKLMEQFKPDIMYLSTTDYIQHKYAPGHEVANKFYAMFDKYIGQLDNTGATIIITADHGMKAKSKDDGSPNAIFLQDYLDKKFEPKSAKVILPITDPYVVHHGSLGSFATIYLEDKNKINDVIESIKEIKDIEVVLTKEEGCSIYNLPPDRMGDIICMSSEFMTIGSSVYKHNLSGLKEPLRSHGGLHEREVPFISNKKIQNYDNKKQLYNYDAFYYAINGLX
>2786453076
MTNTLSINNREYPSLNQTSIVICLDGSQKEYIDEASKLNLTPNLDDIIQKGEYLMAHSAIPSFTNPNNISIVTGQPSSVHGICGNFFYTPETGKEVMMNDPQYLRAPTIFEKFYQAGAKIALVTAKDKLRTLLGNGLKFNEDRTICFSAEKSDQATKIENGIEKVNDWLGMPVPEVYSQDLSEFVMAAGVKLMEEFKPDIMYLSTTDYIQHKYAPGHEVANKFYSMFDKYIGQLDAIGATIIITADHGMKPKSKEDGSPNAIFLQDHLDDKFNKNKTKVILPITDPYVVHHGALGSFATIYLEDKNDLEDVIMEIQKIKDIEVVLNKEEGCSQYNLPKDRMGDIICMSSEFMTIGSSKDKHNLSGLNEPLRSHGGLHEREVPFIVNKKMPQIDSNKQLYNYDAFYYAISGS
>AG-414-E06_NODE_3_41295_2543
MTNTLSINNREYPSLNQTSIVICLDGSQKEYIDEASKLNLTPNLDDIIQKGENLMAHSAIPSFTNPNNISIVTGQPSSVHGICGNFFYTPETGKEVMMNDPQYLRAPTIFEKFYQAGAKIALVTAKDKLRTLLGNGLKFNEGRTICFSAEKSDQATKIENGIENVNEWLGMPVPEVYSQDLSEFVMAAGVKLMEEFKPDIMYLSTTDYIQHKYAPGHEVANKFYSMFDKYIGQLDELGATIIITADHGMKPKSKEDGSPNAIFLQDHLDDKFNKNKTKVILPITDPYVVHHGALGSFATIYLEDKNDLEDVMMEIKKIKDIEVVLNKEEGCSQYNLPKDRMGDIICMSSEFMTIGSSKDKHNLSGLNEPLRSHGGLHEREVPFIVNKKMPQIDSNKQLYNYDAFYYAISGSX
>AG-426-I04_NODE_1_41295_2543
MTNTLSINNREYPSLNQTSIVICLDGSQKEYIDEASKLNLTPNLDDIIQKGEYLMAHSAIPSFTNPNNISIVTGQPSSVHGICGNFFYTPETGKEVMMNDPQYLRAPTIFEKFYQAGAKIALVTAKDKLRTLLGNGLKFNEGRTICFSAEKSDQATKIENGIENVNDWLGMPVPEVYSQDLSEFVMAAGVKLMEEFKPDIMYLSTTDYIQHKYAPGHEVANKFYSMFDKYIGQLDELGATIIITSDHGMKPKSKEDGSPNAIFLQDHLDDKFNKNKTKVILPITDPYVVHHGALGSFATIYLEDKNDLEDVMMEIKKIKDIEVVLNKEEGCSQYNLPKDRMGDIICMSSEFMTIGSSKDKHNLSGLNEPLRSHGGLHEREVPFIVNKKMPQIDSNKQLYNYDAFYYAISGSX
>2805198999
LDTLSVTSNGRQYRWPRQPVVVVCLDGSEPGYLDQAIGNGCMPYLEQVRRTGMFRTAESIIPSFTNPNNISIVTGAPPSAHGISGNFFYDAERDQEVMMNDPALLRTSTIFHAFQEKGASIAIVTAKDKLRRLLGHQLEFGQDGAVCFSAESCRNTTLEENGIDNAFELVGLPAPDVYSGALSEYVFAAGFKLLQKAHPDILYLSTSDYIQHKHRPGTPAADAFCAMIDSYLERIHDLGAVIALTADHGMKAKHDFQGRPNIVYLAPLLRSRLGQHEARIVLPITDPYVVHHGALGGFATIYLPGISEKLLEILSATPGIELALNRQEACRRFELPPDRLGDIVVIASNHWVLGHSEDYHDLAALKEPLRSHGGLSEQRVPFIVSRPVSGLSLERLRNYDIFDAVLNHT
>2701107629
MRYVTCNNRQYRWPDRPVVVVCLDGSEPGYIDRAIENGHMPYLASIRNRGLFRTADATIPSFTNPNNISIVTGTPPAVHGISGNFFYDLGSNAEVMMNDPVFLRVGTIFKAFQDQGAKVAVITAKDKLRRMLGHELDFDQGSAICFSAEKCQLATQSENGIDDAGQLTDLSPPDVYSSALSEYVFSAGLKLLDTWAPDILYLSTSDYIQHKHAPGTATADAFYSMIDDHLLKMQAHDAIIALTADHGMKAKHDSVGQPNIVYLKPLIDELLPSDRFRIILPITDPYVVHHGALGGFATIYLADPVDIQPVCQKLSAQKGIELVLEGPIACERFSLPLDRVGHIVVISSTEWVLGHSQQYHDLSALSEPLRSHGGLSEQRVPFILNRPASQLLASTNLHNYDIFDAALNHAT
>2654329474
MRYVTCNNRKYRWPDKPVVVICLDGSEPGYIDRAIENGQMPYLASIKNRGLFRTAEATIPSFTNPNNISIVTGTPPVVHGISGNFFYDLGSDAEVMMNDPAFLRVGTIFKAFQDQGARIAIITAKDKLRRMLGHELDFEQGSAICFSAEKCQLTTRSENGIDDAGQLTDLPPPDVYSGTLSEYVFSAGLTLLDTWSPDILYLSTSDYIQHKHGPGTPTADAFYGMIDHHLLEMQAHDAVIAVTADHGMKAKHDSAGQPNIVYLKPLINELLPSDRFRIILPITDPYVVHHGALGGFATIYLADPADVQPVCHKLSAQKGIELVLEASIACERFSLPPDRVGHIVVTSSTEWVLGHSQQYHDLSTLSEPLRSHGGLSEQRVPFILNYPAPLLVASTTLRNYDIFDAALNHTD
>2805275832
MRYVTCNNRKYRWPDRPVVVICLDGSEPGYIDRAIENGQMPYLASIKNRGLFRTADATIPSFTNPNNISIVTGTAPVVHGISGNFFYDLGSDAEVMMNDPVFLRVGTIFKAFQDQGARIAIITAKDKLRRMLGHELDFEQGSAICFSAEKCQLTTRSENGIDDAGQLTGLPPPDVYSGALSEYVFSAGLTLLDTWSPDILYLSTSDYIQHKHGPGTPAADAFYGMIDRHLLEMQAHDAVIAVTADHGMKAKHDSAGQPNIVYLKPLIEKLLPSERFRIILPITDPYVVHHGALGGFATIYLADPADVQPVCHKLSAQKGIELVLEAPIACEKFALPPDRVGHIVVISSTEWVLGHSQQYHDLSALSEPLRSHGGLSEQRVPFILNCPAPLLVASTTLRNYDIFDAALNHTV
>2650527761
MRYVTCNNRKYRWPDRPVVVICLDGSEPGYIDRAIENGQMPYLASIKNRGLFRTADATIPSFTNPNNISIVTGTPPVIHGISGNFFYDLGSDAEVMMNDPAFLRVGTIFKAFQDQGARIAVITAKDKLRRMLGHELDFEQGSAICFSAEKCQLTTQSENGIDDADQLTDLPPPDVYSGALSEYVFSTGLKLLDTWAPDILYLSTSDYIQHKHGPGTPAADAFYSMIDHHLIKMQAHDAVIALTADHGMKAKHDSAGQPNIVYLKPLIEELLASDRFRIILPITDPYVVHHGALGGFATIYLADPADVQPVCHKLSAQKGIELVLEGPLACERFSLPPDRVGHIVVISSAESVLGHSQQYHDLSALSEPLRSHGGLSEQRVPFILNRPASQLRTSTTLRNYDIFDAALNHG
>2515727276
MSAGKLVQANGRLYKRERPIVVVCVDGSEPDYMEVAMKAGRMPWLKKLIDSGTNRIAESVVPSFTNPNNLSIVSGCPPRYHGICGNYFYNQETGEEELMNAPTYYRAKTIFSSYQDAGAKVAVVTAKDKLRLLLGHGLDYSKGNAICFSAEKSDAANLADNGIDNVNAFVGKPVPSVYSSDLSEFVFAAGVKLLETVRPEIMYLSTTDFIQHKYAPDEEGALAFYEMMDGYWAKLDALGAVLTLTADHGMNPKHAADGKPNVLYLQDLLDDWYGKDEARVILPITDPYVVHHGALGSFATAYLPKGVSTDEAVKHLSAMDGVELAISGPAGCALLELPEDRMGDIIVISERHLAIGTSESRHDLSALDRPLRTHGGLTEQKVPFISNRPMPGIPSDMRLRNFDAFYCSVNYAE
>2635941445
MSTGKLVQANGRLYKRDRPVVVVCVDGSEPDYMEVAMKAGRMPWLKSLLDSGTNRIAESVVPSFTNPNNLSIVSGCPPRYHGICGNYFYNQETGEEELMNAPSYYRAKTIFSSYQDAGAKVAVVTAKDKLRLLLGHGLDYSQGNAICFSAEKSDLANMADNGIENVNDFVGMPVPSVYSADLSEFVFAAGVKLLQTVRPEIMYLSTTDFIQHKYAPEEEGALAFYEMMDKYWAQLDELGAVLTLTADHGMNPKHDADGKPNVLYLQDLFDEWYGKAEARVILPITDPYVVHHGALGSFATAYLPKGQSVDEAIKRLSEVDGVELAISGPAGCAMLELPEDRMGDIIIISERHLALGTSEERHDLSALDRPLRTHGGITEQKVPFISNRPMSGIPSDMRLRNFDAFYCSVNYAE
>2631394892
MSTGKLVQANGRLYKRDRPVVVVCVDGSEPDYMEVAMKAGRMPWLKSLLDSGTNRIAESVVPSFTNPNNLSIVSGCPPRYHGICGNYFYNQETGEEELMNAPSYYRAKTIFSSYQDAGAKVAVVTAKDKLRLLLGHGLDYSKGNAICFSAEKSDLANMADNGIENVNDFVGMPVPSVYSADLSEFVFAAGVKLLETVRPEIMYLSTTDFIQHKYAPEEEGALAFYEMMDKYWAQLDELGAVLTLTADHGMNPKHDADGKPNVLYLQDLFDGWYGKGEARVILPITDPYVVHHGALGSFATAYLPKGQSVDEAIKRLSDVDGVELAISGPAGCAMLELPEDRMGDIIIISERHLALGTSEERHDLSALDRPLRTHGGITEQKVPFISNRPMPGIPSDMRLRNFDAFYCSVNYAE
>2832232257
MSTGKVQANGRLYKRSNRPVVVVCVDGSEPDYMEVAMKAGRMPWLKSLLDVNTNRIAESVVPSFTNPNNLSIVSGCPPRYHGICGNYFYNQETGEEELMNAPSYYRAKTIFSSYQDAGAKVAVVTAKDKLRLLLGHGLNYSKGNAICFSAEKSDLANMVDNGIENVNDFVGMPVPSVYSADLSEFVFAAGVKLLETVRPEIMYLSTTDFIQHKYAPEEEGALAFYEMMDKYWAQLDELGAVLTLTADHGMNPKHDADGKPNVLYLQDLFDGWYGKGEARVILPITDPYVVHHGALGSFATAYLPKGQSVDEAIKRLSDVDGVELAISGPAGCAMLELPEDRMGDIIIISERHLALGTSEERHDLSALDRPLRTHGGITEQKVPFISNRPMPGIPSDMRLRNFDAFYCSVNYAE
>2814949004
MPAKKSIQVNSRKYSIPNKCAVVICLDGSEPEYFDVAIENGLMPNLAKLCDKGTVKLADSAMPSFTNPNNISIATGRPSSVHGICGNYLLDPETQQEVMMNDVRFLRCPTIFCKFLDAGLRVAVVTAKDKLRNLLGAGLSFKNKRAICFSAERGNQTTLAINGIDNACRWLGRPLPTVYSADLSEFVLAAGVKLMREWKPDIMYLSTTDYIQHKFSPQQNEAQKFYSMIDDYIGELNTKAAALVITADHGMKPKHDSNGKPIVIYLQDLLDNWLGVQKSRVILPITDPYVVHHGALGSFATAYLNEGIDISQVINRLSKIKGVQSVLTRDQACNEFELPADRIGDIIIVSDTNVTIGTSSNRHDLDALVEPLRSHGGVSEQKVPFIINSKLNIPKERLRNFDAFYYATLIA
>2789890837
VICLDGCEPAYFDAAIDAGVMPTLARIRETGSALIADCVVPSFTNPNNMSIATGQPPAVHGICGNYFWDPARQAEVMMNDPALLRAPTIFQAFYDAGARIAIVTAKDKLRRLLGHGLRFDEGRAICFSSEKSADTSEAEHGLAAASAWLDRPVPDVYSAELSEFVFAAGVKLLDGFKPDFMYLTTTDYIQHKHAPGTPEANRFYAMFDGYLAALDAAGAAIAITADHGMNAKTDTAGAPAVIYAQDLLDTWLGADQARVILPITDPYVVHHGALGSFATAYLPGALADTRDRLAAVAGMELVLDKAAAAERFXLPADRIGDLVMVAERHITLGTRRQXHXLSLLDAPXRSHGGISEQAVPLVFNRPVSGXGERPRNFDALALLLAAAAA
>2717451521
MMPSDQREILTVNDRSYSFPQQTAVVICIDGCEPEYLDAAVAAGDMPTLARFRETGTALIADCVVPSFTNPNNMSIATGQPPAVHGICGNYFWDPARQAEVMMNDPALLRAPTIFQSFFDAGARIAIVTAKDKLRRLLGHGLRFDDGRAICFSSEKSADTTSAEHGIDHASTWLDRPVPDVYSAELSEFVFAAGVKLMVEFKPDIMYLTTTDYVQHKHAPGTAEANRFYAMFDRYLAQLDVAGATIAITADHGMSAKFDAAGAPAVIYVQDLLDDWLGTEAARVILPITDPYVVHHGALGSFATAYLSDAVNTADLCQRLSAIDGMEVVLDKATAAARFELPADRIGDLVMVARENMTLGTRRQDHDLSMLDAPLRSHGGISEQAVPLVFNQAIADPPAKPRNFDALSLLLSAT
>2789892190
MMPSDQREILTVNDRSYSFPQQTAVVICIDGCEPEYLDAAVAAGDMPTLARFRETGTALIADCVVPSFTNPNNMSIATGQPPAVHGICGNYFWDPARQAEVMMNDPALLRAPTIFQSFFNAGARIAIVTAKDKLRRLLGHGLRFDDGRAICFSSEKSADTTSAEHGIDHASTWLDRPVPDVYSAELSEFVFAAGVKLMAEFKPDIMYLTTTDFVQHKHAPGTAEANRFYAMFDRYLAQLDAAGAAIAITADHGMSAKFDAAGAPAVIYVQDLLDDWLGTEAARVILPITDPYVVHHGALGSFATAYLSDAVNTADLCQRLSAIDGMEVVLDKATAAARFELPADRIGDLVMVARENMTLGTRRQDHDLSMLDAPLRSHGGISEQAVPLVFNQAIADPPAKPRNFDALSLLLSAT
>2789895285
MNKMSRITVNDRNYPFPGRTAVVICLDGCEPAYIDAAIEAGVMPTMKRIREKGTMQLAHCVIPSFTNPNNMSIATGQPPAVHGICGNFLLDPETGEEVMMNDPKFLRVPTIFKSFYDAGARIAIVTAKDKLRALLGHGLKFDEGRAICFSTEKSNTTTREEHGVDNASEELDIPVPSVYSAELSEYVFNAGVKLMTSFMPDLMYLTTTDYVQHKAAPGTKDANAFYEMFDSYLTKLDSLGAAIIVTADHGMKAKHKTDGSPDVIYLQDLLDQSIGEGAARVILPITDPYVVHHGALGSFATAYLPDVDKASVIEMVRATEGIDLVLDREAAAARFDLPADRIGDIVIVSGENQVLGTSADRHDLTALDVPLRSHGGLSEQVIPFISNVAIPDLPEAPALHNYDAYYYATRAAATAA
>2789799068
MVTDIEANGRRYRTSENCSIVICLDGCEPEYLDIAISEGLMPNLERIRANGTNALAHSVIPSFTNPNNMSIATGRPPSVHGICGNYLFDPESGKEVMMNDVKFLRAPTLFSKYYESGSRVAVVTAKDKLRALLGAGLKFDENRAICFSSEKADLATKVDNGIQNASDWLGRPVPVVYSADLSEFVLAAGVKLLKEWEPDIMYLSTTDYIQHKFAPEQQGAKDFYAMADTYIGELDAMGSTLIITADHGMKPKHDNSGEPAVVYIQDLLDEWVGVEEARVILPITDPYVVHHGALGSFATAYLPEGVPIDQIMIKLLKIDGIALVVNRSEAVQRFELPADRIGDIVIISEENMALGTSEDRHDLAALKDPLRSHGGLTEQEVPFIVNKKMQLPPISXLRNFDAFYYASIAANY
>2817779174
MGIENEVEANGRKYNPSNCAVVICLDGCEPEYLDVAISEGLMPNXKRIRSEGTDALAHSVIPSFTNPNNMSIATGRPPAVHGICGNFLFDPETGEEVMMNDVRFLRAPTLFSKYYEGGSRVAVVTAKDKLRALLGDGLKFDENRAICFSSEKADQATKGKNGIQNASEWLGRPVPEVYSADLSEFVLAAGVKILKEWSPNVMYLSTTDYIQHKFAPNQQGAKDFYAMADAYIGELDALGAALVVTADHGMKPKHDVNGEPSVIYVQDLLDEWLGIKKARVILPITDPYVVHHGALGSFATAYLPSEVDANEITSKLSNIDGILLVVNKSEAVKXFDLPPDRIGDIXIISTENMTLGTSVXRHDLAAXKEPLRSHGGLTEQEVPFIVNRXIDLPKVPDLRNYDAFFYASANS
>2813174893
MGIENEVEANGRKYNLSNCAVVICLDGCEPDYLDVAISEGLMPNLKRIRSEGTDALAHSVIPSFTNPNNMSIATGRPPAVHGICGNFLFDPETGEEVMMNDVRFLRAPTLFSKYYEGGSRVAVVTAKDKLRALLGDGLKFDENRAICFSSEKADRATKGNNGIQNASEWLGRPVPEVYSADLSEFVLAAGVKILKEWSPNVMYLSTTDYIQHKFAPNQQGAKDFYAMADAYIGELDAQGAALVVTADHGMKPKHDVNGEPSVIYVQDLLDEWLGIKKARVILPITDPYVVHHGALGSFATAYLPSEIDANEITSKLSNIDGILLVVNKSEAVKRFDLPPDRIGDIVIISTENMTLGTSVDRHDLAALKEPLRSHGGLTEQEVPFIVNRKIDLPKVPDLRNYDAFFYASANS
>2236675818
MGIEIEVEANGRKYNPASNCAVVICLDGCEPEYLDVAISEGLMPNLKRIRSEGTDALAHSVIPSFTNPNNMSIATGRPPAFHGICGNFLFDPETGEEVMMNDVRFLRAPTLFSKYYEGGSRVAVVTAKDKLRALLGDGLKFDENRAICFSSEKADQATKGNNGIQNASEWLGRPVPEVYSADLSEFVLAAGVKILKEWSPNVMYLSTTDYIQHKFAPNQQGAKDFYAMADAYIGELDALGAALVVTADHGMKPKHDVNGEPSVIYVQDLLDEWLGIKKARVILPITDPYVVHHGALGSFATAYLPSEVDANEITSKLSNIDGILLVLNKSEAVKRFDLPPDRIGDIVIISTENMTLGTSVDRHDLAALNEPLRSHGGLTEQEVPFIVNRKIDLPKVPDLRNYDAFFYASANS
>2654280260
MGIENEVEANGRKYNPASNCAVVICLDGCEPEYLDVAISEGLMPNLKRIRSEGTDALAHSVIPSFTNPNNMSIATGRPPAVHGICGNFLFDPETGEEVMMNDVRFLRAPTLFSKYYEGGSRVAVVTAKDKLRALLGHGLKFDENRAICFSSEKADQATKGKNGIQNASEWLGRPVPEVYSADLSEFVLAAGVKILKEWSPNVMYLSTTDYIQHKFAPNQQGAKDFYAMADAYIGELDALGAALVVTADHGMKPKHDVNGEPSVIYVQDLLDEWLGTKKARVILPITDPYVVHHGALGSFATAYLPSEVDANEITSKLSNIDGILLVVNKSEAVKRFDLPPDRIGDIVIISTENMTLGTSVDRHDLAALKEPLRSHGGLTEQEVPFIVNRKIDLPKVPDLRNYDAFFYASANS
>AG-453-F22_NODE_48_31989_156
MGIENEVEANGRKYNPSNCAVVICLDGCEPEYLDVAISEGLMPNLKRIRSEGTDALAHSVIPSFTNPNNMSIATGRPPAVHGICGNFLFDPETGEEVMMNDVRFLRAPTLFSKYYEGGSRVAVVTAKDKLRALLGHGLKFDENRAICFSSEKADQATKGKNGIQNASEWLGRPVPEVYSADLSEFVLAAGVKILKEWSPNVMYLSTTDYIQHKFAPNQQGAKDFYAMADAYIGELDALGAALVVTADHGMKPKHDVNGEPSVIYVQDLLDEWLGTKKARVILPITDPYVVHHGALGSFATAYLPSEVDANEITSKLSNIDGILLVVNKSEAVKRFDLPPDRIGDIVIISTENMTLGTSVDRHDLAALKEPLRSHGGLTEQEVPFIVNRKIDLPKVPDLRNYDAFFYASAX
>2654282883
MGIENEVEANGRKYNPSNCAVVICLDGCEPEYLDVAISEGLMPNLKRIRSEGTDALAHSVIPSFTNPNNMSIATGRPPAVHGICGNFLFDPETGEEVMMNDVRFLRAPTLFSKYYEGGSRVAVVTAKDKLRALLGHGLKFDENRAICFSSEKADQATKGNNGIQNASEWLGRPVPEVYSADLSEFVLAAGVKILKEWSPNVMYLSTTDYIQHKFAPNQQGAKDFYAMADAYIGELDALGAALVVTADHGMKPKHDVNGEPSVIYVQDLLDEWLGIKKARVILPITDPYVVHHGALGSFATAYLPSEVDANEITSKLSNIDGILLVVNKSEAVKRFDLPPDRIGDIVIISTENMTLGTSVDRHDLAALKEPLRSHGGLTEQEVPFIVNRKIDLPKVPDLRNYDAFFYASIS
>AG-461-P07_NODE_21_31989_156
MKTENEVEANGRTYKPSNCAVVICLDGCEPEYLDIAISEGLMPNLKRIRAEGTDALAHSVIPSFTNPNNMSIATGRPPAVHGICGNFLFDPDTGEEVMMNDVRFLRAPTLFSKYYEAGSRVAVVTAKDKLRALLGDGLKFDEGRAICFSSEKADQATKGDNGIQNASEWLGHPVPEVYSADLSEFVLAAGVKILKEWSPNVMYLSTTDYIQHKFAPNQRGAKDFYTMADAYIGELDAFGAALVVTADHGMKPKHNANGEPSVVYVQDLLDQWLGEAKARVILPITDPYVVHHGALGSFATAYLPSEVDTAEITEKLCNIKGILLVINKSEAVKRFDLPPDRIGDIVIISTENMTLGTSVDRHDLEALKEPLRSHGGLTEQEVPFIVNRKIDLPEVPNLRNYDAFFYASIAANTX
>AH-326-L19_NODE_15_31989_156
MRIEKEVEANGRTYNPSNCAVVICLDGCEPEYLDIAISEGLMPNLKRIRAEGTDALAHSVIPSFTNPNNMSIATGRPPAIHGICGNFLFDPDTGEEVMMNDVRFLRAPTLFSKYYEAGSRVAVVTAKDKLRALLGDGLKFDKGRAICFSSEKADQATKGDNGIQNASEWLGRPVPEVYSADLSEFVLAAGVKILKEWSPNVMYLSTTDYIQHKFAPNQQGAKDFYIMADAYIGELDALGAALVVTADHGMKPKHDANGEPMVVYVQDLLDQWLGEAKARVILPITDPYVVHHGALGSFATAYLPAEVDTVEITEKLSNIEGILLVINKSEAVKRFDLPPDRIGDIVIISTENMTLGTSVDRHDLEALKEPLRSHGGLTEQEVPFIVNRKIDLPEVPNLRNYDAFFYASIAANTX
>2595655493
MNEMSPTPVAVNGRAYPLPRVPAVVICLDGCEPAYLSEAEGAGLMPNLARIRRTGTERLAHSVIPSFTNPNNLSIATGRPPSVHGICGNYLYDPETGEEVMMNDVRFLRAPTIFAAFHDAGHKVAVVTAKDKLRALLGAGLSFDDGRAVCFSSERSDTTTRAEHGIENAARWLGRAVPDVYSAELSEFVFAAGVKLLDEMRPDIMYLTTTDYIQHAHAPGTPVANAFYAMFDGYLGELDARGAAIVITADHGMKPKHDEAGRPNVIYAQDLLDDWLGEGAARVILPITDPYVVHHGALGGFATAYLPKEADRADIVARLAAIPGIDAVLTREEAVERFELPADRIGDIVMVAGETMTIGSSASRHDLSALHGPLRSHGGFGTQTVPFIVNRPLPDLPEAPALRNFDAFHYATTAAAKG
>2821446533
MNTMTPTLARGITVNGRDYAMPKRAAVAICVDGCEPAYLDAATEAGLMPALQAIRQKGTSRHAHSVIPSFTNPNNLSMATGRPPSVHGICGNTLYDRETGEEVMMNDPKFLRAPTIFQGFYDAGARVAVVTAKDKLRALLGHGLRFDDGRAVCFSSERSDRTTLAEHGIDNASEWLGRAVPEVYSAELSEFVFAAGVRLLADFRPDVMYLTTTDYIQHKYAPGDAEANRFYAMFDRYLGQLDALDAAIVITADHGMKPKHLAGGAPDVIYAQELLDGWLGKSVARVILPITDPYVVHHGALGSFATAYLPESVDRAAVLAKFQAVDGITVAIGREEACARFELPPDRIGDIVLVSAENKVIGTSADRHDLSALKEPLRSHGGLTEQVIPFIVNGRLPDLGDAPGLRNFDAFQVATRLAAVS
>2513217322
MTKLSPVVVNDRTYAAPKTCAIAICLDGCEPAYLEEAISAGLMPNLKRIKETGTDRLAHSVVPSFTNPNNLSIATGRPPSVHGICGNYLYDPETKTEVMMNDVRFLRAPTIFHKFQEAGARVAIVTAKDKLRALLGAKLTFEDDTAICFSAECSDTTTVAEHGIENGSKWTGMDVPEVYSAELSEFVFAAGVKLLAEWKPDVMYLTTTDFIQHKHAPGAPVANAFYENFDRYLGQLDEMGAAIVITGDHGMKPKHHADGSPNVVYIQDVMDEWLGEAVARVILPITDPYVVHHGALGSFATMYLPSDTDRQDIIDRLAKIDGIEFVCGREEACGRFGLPADRIGDIVLTSGENVTIGTSEDRHDLAALKDPLRSHGGLHEQTVPFIVNRVLELDGAPDLRNFDAFFVATKAAAL
>2653693463
MTLTGPVNANGRSYAAPQTCAVVICLDGCEPEYLDVAIAEGLMPNLARIQSEGTARLAHSVIPSFTNPNNMSIATGRPPAHHGICGNFLYDPDTGEEVMMNDVRFLRAPTIFSQYFNAGARVAVVTAKDKLRALLGAGLSFEEGRAICFSSERADQATKDANGIENASLWLGRDVPEVYSGALSEFVFAAGCKLLEEWQPDIMYLSTTDYIQHKFAPDEEGAKEFHAMVDGYLGKLDATGAAIVLTADHGMKPKHDGSGAPRVVYIQDMLDEWLGRAAARVILPITDPYVVHHGALGSFATVYLPHDVDNGEIIHKLASTEGIMLAIDKESACARFELPADRIGDVVLVSDENMTIGTSADRHDLAALKEPLRSHGGLTEQTVPFIVNRKIDIASAPELRNFDAFYYAALAASV
>AG-917-E19_NODE_3_62654_2539
MALIAPIKANGRSYEVPNVCATVICLDGCEPAYLEVAIERGLMPNLNHIIRNGTSRIAHSVIPSFTNPNNMSIATGCPPIVHGICGNYLFEPETGEEVMMNDVRFLRTSTIFSAYYTAGARVALVTAKDKLRALLGAGLSYNSGRAICFSSERADQSTEATNGIDDASAWLNRPVPDVYSAELSEFVFAAGVKLLTEWQPDIMYLSTTDYIQHKFAPEQKGALDFYKMVDGYLGQLDELGAAIILTADHGMKPKHNKLGDPAVIYIQDLLDDWLGNASARVILPITDPYVVHHGALGSFATAYLPKGVNTNEIVNRLAAIDGIILVLNRDEAVKRFQLPADRIGDIVLISSENVTIGTSINRHDLAALDEPLRSHGGLTEQEVPFIANRRIDLPTAPQLRNFDAFYYAAIAAKTX
>AG-918-G04_NODE_12_62654_2539
GPAGTSSSTRTGQWLTNRKAGFMPITVTVNGRTYAAPKTCAVAICLDGCEPAYLEAAIARGLMPNLELIRAKGTERIAHSVIPSFTNPNNMSIATGRPPAIHGICGNYLYEPETGEEVMMNDVRFLRAPTIFSHYYAAGARVALVTAKDKLRALLGTGLFFDEDRAICFSSQCADQATKSEHGIENASTWLGRPVPEVYSAELSEFVFAAGVKILEEWNPDVLYLSTTDYIQHKFAPDEDGALRFNALVDGYLGKLDEMGAAIVLTADHGMKPKHDAAGDPAVIYVQDLLDEWLGKAAARVILPITDPYVVHHGALGSFATAYLPERSDIGEIMSRLEAVDGIMLVVGRDEAVRRFELPADRIGDIVIISDEQVTIGTSEDRHDLAALKEPLRSHGGLTEQEVPFIINRQIDLPAAPELRNFDAFYYAAVAASQX
>2813146008
MPLTSSVETNGRRYEAPITCAIVICLDGCEPAYLDVAIAHGLMPNLERIRQNGTSRIAHSVIPSFTNPNNMSIATGRPPVVHGICGNYLFEPETGEEVMMNDVRFLRAPTIFSTYYDAGARVALVTAKDKLRALLGAGLSFDDDRAICFSSERADQATKAANGIDDASAWLGRPVPEVYSGELSEFVFAAGVKLLSEWQPDVMYLSTTDYIQHKFAPEEQGALDFHAMVDGYLGQLDELGAAIILTADHGMKPKHDHAGDPAVVYVQDLLDDWLGTAAARVILPITDPYVVHHGALGSFATAYLPDGADAGEIGDRLAAISGIMLVIDSDEAVRRFELPADRIGDIVIVSDENITIGTSADRHDLAALKEPLRSHGGLTEQEVPFIVNRKIDLPAAPTLRNFDAFHFAAIAASQ
>AG-891-L23_NODE_80_62654_2539
MPLNSSIETNGRRYEAPKNCAVVICLDGCEPEYLDVAIEQGLMPNLDRIRRTGTSRIAHSVIPSFTNPNNMSIATGRPPSIHGICGNYLYEPETGEEVMMNDVRFLRAPTIFSHYYEAGARVALVTAKDKLRALLGAGLSFDDDRAICFSSERADQTTRKANGIEDASAWLGKPVPEVYSAELSEFVFAAGVKLLSEWSPDVMYLSTTDYIQHKFAPEEKGALDFHTMVDEYLGQLDKLGATLVLTADHGMKPKHDSDGDPAVVYVQDLLDDWLGTAAARVILPITDPYVVHHGALGSFATAYLPDSVNAVDIADRLAAVDGIMMVIDRAEAVTRFELPADRIGDLVIVSNENITIGTSSDRHDLAALKEPLRSHGGLTEQEVPFIVNRQIDLPNAPKLRNFDAFHFASIAASKX
>2654293515
LPTKEPIQCPKDALSPSGTDRIAHSVIPSFTNPNNLSIATGRPPAIHGICGNYLFDPDTGEEVMMNDVRFLRAPTIFSKFYEAGARVAMVTAKDKLRALLSAGLKYDEGRAIAFSAERADETSMANNGVENASDWLDMPVPEVYSAELSEFGFAAGIKLLKEMKPDIMYLSTTDYVQHKFSPQEQGAKDFYAMFDRYLGELQKFDAAIVVTADHGMKPKHDDNKMPAVIYMQDKMDEWLGAGQARVILPITDPYVVHHGALGSFATAYLPDKCDLDDIINRIAACPEILKVMGKDEAINNYDLPGDRIGDIVMISTENLTIGTSEDRHDLAALKEPLRSHGGLTEQDVPFIVNKVMDLPNAPKLRNFDAFF
>2813094637
MTLVPNVIANERTYSMPKRCAIAICLDGCEPEYLDVAIAEGLMPNLKLMRETGTDRIAHSVIPSFTNPNNLSIATGRPPAIHGICGNYLFDPDTGEEVMMNDVRFLRAPTIFSKFYEAGARVAMVTAKDKLRALLSAGLKYDEGXAIAFSAERADETSMANNGVENASDWLDMPVPEVYSAELSEFVFAAGIKLLKEMKPDIMYLSTTDYVQHKFSPQEQGAKDFYAMFDRYLGELQKFDVAIVVTADHGMKPKHDDNKMPAVIYMQDKMDEWLGAGQARVILPITDPYVVHHGALGSFATAYLPDKCDLXDIIXRIAACPEILKVMGKDEAINXYDLPGDRIGDXVMISTENLTIGTSEXRHDLAALKEPLRSHGGLTEQDVPXIVNKVMDLPNAPKLXNFDAFFYATQAAAS
>2813200934
MTLVPNVIANERTYSMPKRXAIAICLDGCEPXYLDVAIAEGLMPNLKLMRETGTDRIAHSVIPSFTNPNNLSIATGRPPAIHGICGNYLFDPDTGEEVMMNDVRFLRAPTIFSKFYEAGARVAMVTAKDKLRALLSAGLKYDEGRAIAFSAERADETSMANNGVENASXWLDMPVPEVYSAELSEFVFAAGIKLLKEMKPDIMYLSTTDYVQHKFSPQEQGAKDFYAMFDXYLGELQKFDVAIVVTADHGMKPKHDDNKMPAVIYMQDKMDEWLGAGQARVILPITDPYVVHHGAXGSFATAYLPDKCDXDDIIXRIAACPEILKVMGKDEAINNYDLPGDRIGDIVMISTENLTIGTSEXRHDLAALKEPLRSHGGLTEQDVPFIVNKVMDLPNAPKLRNFDAFFYATQAAAS
>2813127099
MTLVPNVIANERTYSMPKRCAVAICLDGCEPEYLDVAIAEGLMPNLKLMRETGTDRIAHSVIPSFTNPNNLSIATGRPPAIHGICGNYLFDPDTGEEVMMNDVRFLRAPTIFSKFYEAGARVAMVTAKDKLRALLSAGLEYDEGRAIAFSAERAGETSIANNGVENASDWLDMPVPEVYSAELSEFVFAAGIKLLKEMKPDIMYLSTTDYVQHKFSPQEQGAKDFYAMFDRYLGELQKFDVAIVVTADHGMKPKHDDNKMPAVIYMQDKMDEWLGAGQARVILPITDPYVVHHGALGSFATAYLPDKCDVDDIISRIAACPEILKVMGKDEAINNYDLPGDRIGDIVMISTENLTIGTSEDRHDLAALKEPLRSHGGLTEQDVPFIVNKVMDLPNAPKLRNFDAFFYATQAAAS
>AG-896-A01_NODE_22_31989_156
MTLVPNVIANERTYSMPKRCAIAICLDGCEPEYLDVAIAEGLMPNLKLMRETGTDRIAHSVIPSFTNPNNLSIATGRPPAIHGICGNYLFDPDTGEEVMMNDVRFLRAPTIFSKFYEAGARVAMVTAKDKLRALLSAGLKYDEGRAIAFSAERADETSMANNGVENASDWLDMPVPEVYSAELSEFVFAAGIKLLKEMKQDIMYLSTTDYVQHKFSPQEQGAKDFYSMFDRYLGELQKFDVAIVVTADHGMKPKHDDNKMPAVIYMQDKMDEWLGAGQARVILPITDPYVVHHGALGSFATAYLPDKCDLDDIINRIAACPEILKVMGKDEAINNYDLPGDRIGDIVMISTENFTIGTSEDRHDLAALKEPLRSHGGLTEQDVPFIVNKVMDLPNAPKLRNFDAFFYATQAAASX
>2236448173
MTLVPNVIANERTYSMPKRCAIAICLDGCEPEYLDVAIAEGLMPNLKLMRETGTDRIAHSVIPSFTNPNNLSIATGRPPAIHGICGNYLFDPDTGEEVMMNDVRFLRAPTIFSKFYEAGARVAMVTAKDKLRALLSAGLKYDEGRAIAFSAERADETSMANNGVENASDWLDMPVPEVYSAELSEFVFAAGIKLLKEMKPDIMYLSTTDYVQHKFSPQEQGAKDFYAMFDRYLGEFQKFDVAIVVTADHGMKPKHDDNKMPAVIYMQDKMDEWLGAGQARVILPITDPYVVHHGALGSFATAYLPDKCDLDDIINRIAACPEILKVMGKDEAINNYDLPGDRIGDIVMVSTENLTIGTSEDRHDLAALKEPLRSHGGLTEQDVPFIVNKVMDLPNAPKLRNFDAFFYATQAAAS
>2813120267
MTLVPNVIANERTYSMPKRCAIAICLDGCEPEYLDVAIAEGLMPNLKLMRETGTDRIAHSVIPSFTNPNNLSIATGRPPAIHGICGNYLFDPDTGEEVMMNDVRFLRAPTIFSKFYEAGARVAMVTAKDKLRALLSAGLKYDEGRAIAFSAERADETSMANNGVENASDWLDMPVPEVYSAELSEFVFAAGIKLLKEMKPDIMYLSTTDYVQHKFSPQEQGAKDFYAMFDRYLGELQKFDVAIVVTADHGMKPKHDDNKMPAVIYMQDKMDEWLGAGQARVILPITDPYVVHHGALGSFATAYLPDKCDLNDIINRIAACPEILKVMGKDEAINSYDLPGDRIGDIVMISTENLTIGTSEDRHDLAALKEPLRSHGGLTEQDVPFIVNKVMDLPNAPKLRNFDAFFYATQAAAS
>2654299498
MTLVPNVIANERTYSMPKRCAIAICLDGCEPEYLDVAIAEGLMPNLKLMRETGTDRIAHSVIPSFTNPNNLSIATGRPPAIHGICGNYLFDPDTGEEVMMNDVRFLRAPTIFSKFYEAGARVAMVTAKDKLRALLSAGLKYDEGRAIAFSAERADETSMANNGVENASDWLDMPLPEVYSAELSEFVFAAGIKLLKEMKPDIMYLSTTDYVQHKFSPQEQGAKDFYAMFDRYLGELQKFDAAIVVTADHGMKPKHDDNKMPAVIYMQDKMDEWLGAGQARVILPITDPYVVHHGALGSFATAYLPDKCDLDDIINRIAACPEILKVMGKDEAINNYDLPGDRIGDIVMISTENLTIGTSEDRHDLAALKEPLRSHGGLTEQDVPFIVNKVMDLPNAPKLRNFDAFFYATQAAAS
>AG-917-D08_NODE_7_31989_156
MTLVPNVIANERTYSMPKRCAIAICLDGCEPEYLDVAIAEGLMPNLKLMRETGTDRIAHSVIPSFTNPNNLSIATGRPPAIHGICGNYLFDPDTGEEVMMNDVRFLRAPTIFSKFYEAGARVAMVTAKDKLRALLSAGLKYDEGRAIAFSAERADETSMANNGVENASDWLDMPVPEVYSAELSEFVFAAGIKLLKEMKPDIMYLSTTDYVQHKFSPQEQGAKDFYAMFDRYLGELQKFDVAIVVTADHGMKPKHDDNKMPAVIYMQDKMDEWLGAGQARVILPITDPYVVHHGALGSFATAYLPDKCDLDDIINRIAACPEILKVMGKDEAINNYDLPGDRIGDIVMISTENLTIGTSEDRHDLAALKEPLRSHGGLTEQDVPFIVNKVMDLPNAPKLRNFDAFFYATQAAA
>AG-897-G20_NODE_2_31989_156
MTLVPNVIANERTYSMPKRCAIAICLDGCEPEYLDVAIAEGLMPNLKLMRETGTDRIAHSVIPSFTNPNNLSIATGRPPAIHGICGNYLFDPDTGEEVMMNDVRFLRAPTIFSKFYEAGARVAMVTAKDKLRALLSAGLKYDEGRAIAFSAERADETSMANNGVENASDWLDMPVPEVYSAELSEFVFAAGIKLLKEMKPDIMYLSTTDYVQHKFSPQEQGAKDFYAMFDRYLGELQKFDAAIVVTADHGMKPKHDDNKMPAVIYMQDKMDEWLGAGQARVILPITDPYVVHHGALGSFATAYLPDKCDLDDIINRIAACPEILKVMGKDEAINNYDLPGDRIGDIVMISTENLTIGTSEDRHDLAALKEPLRSHGGLTEQDVPFIVNKVMDLPNAPKLRNFDAFFYATQASX
>2817906261
MTLVPHVIANERTYXMPKRCAIAICLDGCEPEYLDVAIAEGLMPNLKMMRETGTDRIAHSVIPSFTNPNNLSIATGRPPAVHGICGXYLFDPDTGEEVMMNDVRFLRAPTVFSRFYEAGARVAMVTAKXKLRALLSAGLKFDEGRAIAFSAERADETSVANNGVENASEWLGMPVPEVYSAELSEFVFAAGIKLLTEMKPDIMYLSTTDYVQHKFSPQEQGAKDFYAMFDRYLGELQKFDVAIVVTADHGMXPKHDDNKEPAVIYMQDKMDEWLGLGKARVILPITDPXVVHHGALGSFATAYLPDNCDVNGIINKIAACPEILKVIDKDEAIETYDLPGDRIGDXVMISTENLTIGTSEDRHDLAALKEPLRSXGGLTXQDVPFIVNKVMDLPXAPELRNFDAFFYATQAAAS
>AG-461-K02_NODE_32_31989_156
MTLVPHVIANERTYPMPKRCAIAICLDGCEPEYLDVAIAEGLMPNLKMMRETGTDRIAHSVIPSFTNPNNLSIATGRPPAVHGICGNYLFDPDTGEEVMMNDVRFLRAPTVFSRFYEAGARVAMVTAKDKLRALLSAGLKFDEGRAIAFSAERADETSIANNGVKNASEWLGMPVPEVYSAELSEFVFAAGIKLLTEMKPDIMYLSTTDYVQHKFSPQEQGAKEFYAMFDRYLGELQKFDVAIVVTADHGMKPKHDDNKEPAVIYMQDKMDEWLGLGKARVILPITDPYVVHHGALGSFATAYLPDNCDVDGVINKIAACPEILKVIDRDEAIKTYDLPGDRIGDIVMISTENLTIGTSEDRHDLAALKEPLRSHGGLTEQDVPFIVNKVMDLPNAPELRNFDAFFYATQAAASX
>2813183576
MTLVPHVIANERTYPMPKRCAVAICVDGCEPEYLDVAIAEGLMPNLKMMRETGTDRIAHSVIPSFTNPNNLSIATGRPPAVHGICGNYLFDPDTGEEVMMNDVRFLRAPTVFSRFYEAGARVAMVTAKDKLRALLSAGLKFXEGRAIAFSAERADETSVANNGVENASEWXGMPVPEVYSAELSEFVFAAGIKLLTEMKPDIMYLSTTDYVQHKFSPQEQGAKDFYAMFDRYLGELQKFDVAIVVTADHGMKPKHDDNKEPAVIYMQDKMDEWLGLGKARVILPITDPYVVHHGALGSFATAYLPDNCDVNGVINKIAACPEILKVIDKDEAIETYDLPGDRIGDIVMISTENLTIGTSEDRHDLAALKEPLRSHGGLTEQDVPFIVNKVMDLPNAPELRNFDAFYYATQAAAS
>AG-390-B07_NODE_6_31989_156
MTLVPHVIANERTYPMPKRCAIAICLDGCEPEYLDVAIAEGLMPNLKMMRETGTDRIAHSVIPSFTNPNNLSIATGRPPAVHGICGNYLFDPDTGEEVMMNDVRFLRAPTVFSRFYEAGARVAMVTAKDKLRALLSAGLKFDEGRAIAFSAERADETSVANNGVENASEWLGMPVPEVYSAELSEFVFAAGIKLLTEMKPDIMYLSTTDYVQHKFSPQEQGAKDFYAMFDRYLGELQKFDVAIVVTADHGMKPKHDDNKEPAVIYMQDKMDEWLGLGKARVILPITDPYVVHHGALGSFATAYLPDNCDVNGVINKIAACPEILKVIDKDEAIETYDLPGDRIGDIVMISTENLTIGTSEDRHDLAALKEPLRSHGGLTEQDVPFIVNKVMDLPNAPELRNFDAFFYATQAAA
>AG-447-K17_NODE_24_31989_156
MTLVPHVIANERTYPMPKRCAIAICLDGCEPEYLDVAIAEGLMPNLKMMRETGTDRIAHSVIPSFTNPNNLSIATGRPPAVHGICGNYLFDPDTGEEVMMNDVRFLRAPTVFSRFYEAGARVAMVTAKDKLRALLSAGLKFDEGRAIAFSAERADETSVANNGVENASEWLGMPVPEVYSAELSEFVFAAGIKLLTEMKPDIMYLSTTDYVQHKFSPQEQGAKDFYAMFDRYLGELQKFDVAIVVTADHGMKPKHDDNKEPAVIYMQDKMDEWLGLGKARVILPITDPYVVHHGALGSFATAYLPDNCDVNGLINKISACPEILKVIDKDEAIETYDLPGDRIGDIVMISTENLTIGTSEDRHDLAALKEPLRSHGGLTEQDVPFIVNKVMDLPNAPELRNFDAFFYATQASX
>2817904987
MTLAPHVIAXERTYSMPKRCAIAICLDGCEPEYLEVAIGEGLMPNLKXMRETGTDRIAHSVIPSFTNPNNLSIATGRPPKVHGICGNYLFDPDTGEEVMMNDVRFXRAPTLFSKFYEAGARVAMVTAKDKLRALLSAGLKFDEGRAIAFSAERADETSMANNGVENASEWLGMXVPEVYSAELSEFVFAAGIKILNELKPDIMYLSTTDYVQHKFSPQEQGAKDFYAMFDRXLGELQKXDAAIVVTADHGMKPKHDNNKEPAVIYMQDKMDEWLGIGQARVILPITDPYVVHHGALGSFATAYLPDNCDINSLINKIASCPEILQVISKEEAIATYDLPGDRIGDIVMXSTENLTIGTSEDRHDLAALKEPLRSHGGLTEQEVPFIVNKVMDLPSAPELRNFDAFFYATQAAAS
>2781067371
MTLAPHVIANERTYSMPKRCAIAICLDGCEPEYLEVAIDEGLMPNLKMMRETGTDRIAHSVIPSFTNPNNLSIATGRPPKVHGIXGNYLFDPDTGEEVMMNDVRFLRAPTLFSKFYEAGARVAMVTAKDKLRALLSAGLKFDEGRAIAFSAERADETSMANNGVENASEWLGMPVPEVYSAELSEFVFAAGIKILNEMKPDIMYLSTTDYVQHKFSPQEQGAKDFYAMFDRYLGELXKFDVAIVVTADHGMKPKHDNNKEPAVIYMQDKMDEWLGIGQARVILPITDPYVVHHGALGSFATAYLPDNCDINSLITKIASCPEILKVISKEEAIATYDLPGDRIGDIVMISTENLTIGTSKDRHDLAALKEPLRSHGGLTEQEVPFIVNKVMDLPSAPELRNFDAFFYATHAAAS
>2627893850
MTLAPHVIANERTYSMPKRCAIAICLDGCEPEYLEVAIDEGLMPNLKMMRETGTDRIAHSVIPSFTNPNNLSIATGRPPKVHGICGNYLFDPDTGEEVMMNDVRFLRAPTLFSKFYEAGARVAMVTAKDKLRALLSAGLKFDEGRAIAFSAERADETSMANNGVENASEWLGMPVPEVYSAELSEFVFAAGIKILNEMKPDIMYLSTTDYVQHKFSPQEQGAKDFYAMFDRYLGELQKFDVAIVVTADHGMKPKHDKNKEPAVIYMQDKMDEWLGIGQARVILPITDPYVVHHGALGSFATAYLPDNCDINSLITKIASCPEILKVISKEEAIATYDLPGDRIGDIVMISTENLTIGTSKDRHDLAALKEPLRSHGGLTEQEVPFIVNKVMDLPSAPELRNFDAFFYATHAAAS
>2813119820
MTLAPHVIANERTYSMPKRCAIAICLDGCEPEYLEVAIDEGLMPNLKMMRETGTDRIAHSVIPSFTNPNNLSIATGRPPKVHGICGNYLFDPDTGEEVMMNDVRFLRAPTLFSKFYEAGARVAMVTAKDKLRALLSAGLKFDEGRAIAFSAERADETSMANNGVENASEWLGMPVPEVYSAELSEFVFAAGIKILNEMKPDIMYLSTTDYVQHKFSPQEQGAKDFYAMFDRYLGELQKFDVAIVVTADHGMKPKHDNNKEPAVIYMQDKMDEWLGIGQARVILPITDPYVVHHGALGSFATAYLPDNCDINSLITKIASCPEILKVISKEEAIATYDLPGDRIGDIVMISTENLTIGTSKDRHDLAALKEPLRSHGGLTEQEVPFIVNKVMDLPSAPELRNFDAFFYATQAS
>2790432550
MNAPTRTAVTVNDRTYPWPNVPAIAICLDGCEPAYLEAAIADGLMPHLARIRAAGTDRLAHSVIPSFTNPNNLSIATGRPPSVHGICGNYLYEPETGQEVMMNDVRFLRAPTVFSAFQRAGAKVAIVTAKDKLRALLGAGLKHGEGGAICFSSERADETTLEANGIDNASAWLGRPVPEVYSADLSEFVFAAGVKILTERRPDVMYLTTTDYIQHKFAPEDAEAKAFYEMFDRYLGQLDALGAAIVVTADHGMKPKHNAAGEPNVIYVQDVLDEWLGKDAARVILPITDPYVVHHGALGAFATAYLPDGADRADIVKRLAALPELIAVLTREEAVAHYDLPADRIGDIVLISGENMTIGTSEHRHDLAALKEPLRSHGGLTEQEVPFIVNRVLPDLPGQPVLRNFDAFYFACTAAAS
>2833611186
MNDMTPVTVNGRTYPQSNTCAIAICLDGCEPAYLDAAIADGLMPTLARIRKQGTDRLAHSVIPSFTNPNNMSIATGRPPAVHGICGNFLYDPDTGEEVMMNDPKFLRAPTVFKGFYDAGQRVAIVTAKDKLRALLGHGLAFDEDRAICFSSERSDTTTKAEHGIDNASEWLGREVPEVYSAELSEFVFAAGVKLLKEFAPDVMYLTTTDYVQHKYAPEDAEAKAFYEMFDKYLSELDAMGAGIVVTADHGMKPKHLADGSPAVIYVQDLMDDWLGKDAARVILPITDPYVVHHGALGSFATAYLPAGTDVGDVLGKLRAIDGILLAVDKQQACERFELPEDRIGDIVVISGENMTVGTSAHRHDLAALKEPLRSHGGLTEQEVPFIVNRVMEDLPGAPDLRNFDAFFYAVRAAALQN
>2817746405
MLNNNDIEANGRLYAAPKVCAIVICLDGCEPAYLDVAINEGLMPNLQNLRRLGCDRQAHSVIPSFTNPNNMSIATGKPPTIHGICGNYLYEPDTGKEVMMNDVRFLRAPTIFSAFYEAGARVAVVTAKDKLRALLGAGLKFDEDRAICFSSEKADKTSSAENGIDNASEFMGRPVPEVYSADLSEFVFAAGVKLLNEWAPDLLYLSTTDYIQHKFAPDEKGAIDFYAMFDRYLAKLNSLGAAIVITADHGMKPKHDADGNPSVIYIQDLLDQWLGEKAARVILPITDPYVVHHGALGSFATAYLHQNANQDDLIKRLSALPEMLAVMSKKEAVENFELPADRIGDIILISTENMTIGTSADRHDLAALKEPLRSHGGLTEQTVPFIMNRKLDLPNAPTLRNFDAFYYALKAASQ
>AG-319-F15_NODE_9_31989_156
MTMTSDVVANERHYPIPKTCAIVICLDGCEPAYLDVAISEGLMPHLKKLRDAGSESLAHSVIPSFTNPNNMSIATGRPPAVHGICGNYLYEPETGEEVMMNDVRFLRAPTVFSAFYNAGARVAVVTAKDKLRALLGAGLKFDEDRAICFSSEKADQTSLAENGIENASAFMGRPVPEVYSADLSEFVFAAGVKLLKDWAPDIMYLSTTDYIQHKFAPDEQGAKDFYAMFDRYLAELDALGAAIVITADHGMKPKHQADGSPSVIYIQDLLDQWLGEKAARVILPITDPYVVHHGALGSFATAYLPEGADQADIITRLAALPEMRAVLSKKEAVERFELPADRIGNIVLISTENMTIGTSAHRHDLAALKEPLRSHGGLTEQTVPFIVNRKLDLPDAPRLRNFDAFYYALQAAAQX
>AG-891-D09_NODE_1_1648492_4836
MTMNVNVNGRVYSAPKTCAIVICLDGCEPAYLDVAIGEGLMPTLKRIRGLGSDHLAHSVIPSFTNPNNMSIATGRPPAVHGICGNYLYEPETGEEVMMNDVRFLRAPTVFSGLYNAGAKVAVVTAKDKLRALLGAGLKFDEDRAICFSSEKADQATLSENGIENASAFMDRPVPEVYSADLSEFVFAAGVKLLKTWAPDVMYLSTTDYIQHKFAPDEQGAKDFYAMFDRYLAELDALGAAIVVTADHGMKPKHQADGTPAVIYIQDVLDQWLGEKAARVILPITDPYVVHHGALGSFATAYLPEGCNHGEIIARLSALPEMLSVRSKEEAVAEFELPAARIGDIVMVSTENMTIGTSQHRHDLAALKEPLRSHGGLTEQTVPFIVNRVMDLPNAPQLRNFDAFYYALQAAAQX
>AG-359-A03_NODE_135_1648492_4836
VAIGEGLMPTLKRIRGLGSDHLAHSVIPSFTNPNNMSIATGRPPAVHGICGNYLYEPETGEEVMMNDVRFLRAPTVFSGLYNAGAKVAVVTAKDKLRALLGAGLKFDEDRAICFSSEKADQTTLSENGIENASAFMDRPVPEVYSADLSEFVFAAGVKLLKTWAPDVMYLSTTDYIQHKLAPDEQGAKDFYAMFDRYLAELDALGAAIVVTADHGMKPKHQADGTPAVIYIQDVLDQWLGEKAARVILPITDPYVVHHGALGSFATAYLPEGCNHGEIIARLSALPEMLSVRSKEEAVAEFELPADRIGDIVMVSTENMTIGTSQHRHDLAALKEPLRSHGGLTEQTVPFIVNRVMDLPNAPQLRNFDAFYYALQAAAQX
>AG-920-O19_NODE_2_1648492_4836
MTMNVNVNGRVYSAPKTCAIVICFDGCEPAYLDVAIGEGLMPTLKRIRGLGSDHLAHSVIPSFTNPNNMSIATGRPPAVHGICGNYLYEPETGEEVMMNDVRFLRAPTVFSGLYNAGAKVAVVTAKDKLRALLGAGLKFDEDRAICFSSEKADQTTLSENGIENASAFMDRPVPEVYSADLSEFVFAAGVKLLKTWAPDVMYLSTTDYIQHKFAPDEQGAKDFYAMFDRYLAELDALGAAIVVTADHGMKPKHQADGTPAVIYIQDVLDQWLGEKAARVILPITDPYVVHHGALGSFATAYLPEGCNHGEIIARLSALPEMLSVRSKEEAVAEFELPADRIGDIVMVSTENMTIGTSQHRHDLAALKEPLRSHGGLTEQTVPFIVNRVMDLPNAPQLRNFDAFYYALQAQX
>2813123000
MNTDVNVNGRVYTAPKTCAIVICLDGCEPAYLDVAIGEGLMPTLKRIRAMGSDHLAHSVIPSFTNPNNMSIATGRPPAVHGICGNYLYEPETGEEVMMNDVRFXRAPTVFGGLYNAGAKVAVVTAKDKLRALLGAGLKFDEDRAICFSSEKADQATLAXNGIEXASAXMDRPVPEVYSADXSEFVFAAGVKLLKTWAPDVMYLSTTDYIQHKFAPDEQGAKDFYAMFDRYLAELDALGAAIVVTADHGMKPXHQADGTPAVIYIQDVLDQWXGEKAARVILPITDPYVVHHGALGSFATAYLPEGCDHGEIIARLTALPEMLSVLSKEEAVAEFELPADRIGDIVMVSTENMTIGTSQHRHDLAALKEPLRSHGGLTEQTVPFXVNRVMDLPXAPQLRNFDAFYYALQAAAQ
>2817892701
MNTDVNVNGRVYTAPKTCAIVICLDGCEPAYLDVAIGEGLMPTLKRXRAXGXDHLAHSVIPSFTNPNNMSIXTGRPPAVHGICGNYLYEPETGEEVMMNDVRFLRAPTVFGGLYNAGAKVAVVTAKDKLRALLGAGLKFDEDRAICFSSEKADQATLAENGIENASAFMDRPVPEVYSADXSEFVFAAGVKLLKTWAPDVMYLSTTDXIQHKFAPDEQGAKDFYAMFDRYLAELDALGAAIVVTADHGMKPKHQADGTPAVIYIQDVLDQWLGEKAARVILPITDPYVVHHGALGSFATAYLPEGCDHGEIIARLTALPEMLSVLSKEEAVAXFELPADRIGDIVMVSTENMTIGTSQHRHDLAALKEPLRSHGGLTEQTVPFIVNRVMDLPNAPQLRNFDAFYYALQAAAQ
>2627888398
MTMNTDVNVNGRVYTAPKTCAIVICLDGCEPAYLDVAIGEGLMPTLKRIRAMGSDHLAHSVIPSFTNPNNMSIATGRPPAVHGICGNYLYEPETGEEVMMNDVRFLRAPTVFGGLYNAGAKVAVVTAKDKLRALLGAGLKFDEDRAICFSSEKADQATLAENGIENASAYMDRPVPEVYSADLSEFVFAAGVKLLKTWAPDVMYLSTTDYIQHKFAPDEQGAKDFYSMFDRYLAELDALGAAIVVTADHGMKPKHQADGSPAVIYIQDVLDQWLGEKAARVILPITDPYVVHHGALGSFATAYLPEGCDHGEIIARLTALPEMLSVLSKEEAVAEFELPADRIGDIVMVSTENMTIGTSQHRHDLAALKEPLRSHGGLTEQTVPFIVNRVMDLPNAPQLRNFDAFYYALQAAAQ
>2627882884
MTMNTDVHVNGRVYTAPKTCAIVICLDGCEPAYLDVAIGEGLMPTLKRIRAMGSDHLAHSVIPSFTNPNNMSIATGRPPAVHGICGNYLYEPETGEEVMMNDVRFLRAPTVFGGLYNAGAKVAVVTAKDKLRALLGAGLKFDEDRAICFSSEKADQATLAENGIENASAFMDRPVPEVYSADLSEFVFAAGVKLLKTWAPDVMYLSTTDYIQHKFAPDEQGAKDFYAMFDRYLAELDALGAAIVVTADHGMKPKHQADGTPAVIYIQDVLDQWLGEKAARVILPITDPYVVHHGALGSFATAYLPEGCDHGEIIARLTALPEMLSVLSKEEAVAEFELPADRIGDIVMVSTENMTIGTSQHRHDLAALKEPLRSHGGLTEQTVPFIVNRVMDLPNAPQLRNFDAFYYALQAAAQ
>2627887515
MTMNTDVNVNGRVYTAPKTCAIVICLDGCEPAYLDVAIGEGLMPTLKRIRAMGSDHLAHSVIPSFTNPNNMSIATGRPPAVHGICGNYLYEPETGEEVMMNDVRFLRAPTVFGGLYNAGAKVAVVTAKDKLRALLGAGLKFDEDRAICFSSEKADQATLAENGIENASAFMDRPVPEVYSADLSEFVFAAGVKLLKTWAPDVMYLSTTDYIQHKFAPDEQGAKDFYSMFDRYLAELDALGAAIVVTADHGMKPKHQADGTPAVIYIQDVLDQWLGEKAARVILPITDPYVVHHGALGSFATAYLPEGCDHGEIIARLTALPEMLSVLSKEEAVAEFELPADRIGDIVMVSTENMTIGTSQHRHDLAALKEPLRSHGGLTEQTVPFIVNRVMDLPNAPQLRNFDAFYYALQAQ
>2743787793
MNTDVNVNGRVYTAPKTCAIVICLDGCEPAYLDVAIGEGLMPTLKRIRAMGSDHLAHSVIPSFTNPNNMSIATGRPPAVHGICGNYLYEPETGEEVMMNDVRFLRAPTVFGGLYNAGAKVAVVTAKDKLRALLGAGLKFDEDRAICFSSEKADQATLAENGIENASAYMDRPVPEVYSADLSEFVFAAGVKLLKTWAPDVMYLSTTDYIQHKFAPDEQGAKDFYAMFDRYLAELDALGAAIVVTADHGMKPKHQADGTPAVIYIQDVLDQWLGEKAARVILPITDPYVVHHGALGSFATAYLPEGCDHGEIIARLTALPEMLSVLSKEEAVAEFELPADRIGDIVMVSTENMTIGTSQHRHDLAALKEPLRSHGGLTEQTVPFIVNRVMDLPNAPQLRNFDAFYYALQAAAQ
>AG-461-K23_NODE_3_1648492_4836
MNHDTPIITNGRSYPIPKTTAIAICLDGCEPAYLDAAIADGLMPTLKRMRETGTDRLAHSVIPSFTNPNNLSIATGRPPSVHGICGNFLFDPDSGEEVMMNDVRFLRAPTIFQKFYEAGAKVAIVTAKDKLRALLGSGMAFDEDRARCFSAEKSASSTRTEHGQDAAADWLGMPQPDVYSAQLSEFVFATGVKLMQEWSPDVMYLTTTDYIQHKYAPDDAEAKSFYRVFDTYLKQLDAMGAAIVVTADHGMKPKHLADGSPAVVYIQDLMDNWLGDAAARVILPITDPYVVHHGALGSFATAYLPETADIADIVAKLQAIAGITDVLTKAQAVDRFELPADRIGDIVMVSGENMTIGTSEHRHDLAALDVPLRSHGGLTEQEVPFIANRVLDLPSQPELRNFDAFFYATTALX
>2781070179
MNHDTPIITNGRSYPIPKTTAIAICLDGCEPAYLDAAIADGLMPTLKRMRETGTDRLAHSVIPSFTNPNNLSIATGRPPSIHGICGNFLFDPDSGEEVMMNDVRFLRAPTIFQKFYEAGAKVAIVTAKDKLRALLGSGMAFDEDRARCFSAEKSASSTLTEHGQDAAADWLGMPQPDVYSAQLSEFVFAAGVKLMQEWSPDVMYLTTTDYIQHKYAPDDAEAKSFYRVFDTYLKQLDAMGAAIVVTADHGMKPKHLADGSPAVVYVQDLMDNWLGDAAARVILPITDPYVVHHGALGSFATAYLPETADIADIVAKLQATAGITDVLTKAQAVDRFELPADRIGDIVMVSGENMTIGTSEHRHDLAALDVPLRSHGGLTEQEVPFIANRVLDLPSQPVLRNFDAFFYATTAL
>2813179654
MNHDTPIITNGRSYPIPKTTAIAICLDGCEPAYLDAAIADGLMPTLKRMRETGTDRLAHSVIPSFTNPNNLSIATGRPPSVHGICGNFLFDPDSGEEVMMNDVRFLRAPTIFQKFYEAGAKVAIVTAKDKLRALLGSGMAFDEDRARCFSAEKSASSTLTEHGQDAAADWLGMPQPDVYSAQLSEFVFAAGVKLMREWSPDVMYLTTTDYIQHKYAPDDAEAKSFYRVFDTYLKQLDAMGAAIVVTADHGMKPKHLADGSPAVVYVQDLMDNWLGDAAARVILPITDPYVVHHGALGSFATAYLPETADIADIVAKLQATAGITDVLTKAQAVDRFELPADRIGDIVMVSGENMTIGTSEHRHDLAALDVPLRSHGGLTEQEVPFIANRVLDLPSQPELRNFDAFFYATTAL
>2813179327
MNHDTPIITNGRSYPIPKTTAIAICLDGCEPAYLDAAIADGLMPTLKRMRETGTDRLAHSVIPSFTNPNNLSIATGRPPSVHGICGNFLFDPDSGEEVMMNDVRFLRAPTIFQKFYEAGAKVAIVTAKDKLRALLGSGMAFDEDRARCFSAEKSASSTLTEHGQDAAADWLGMPQPDVYSAQLSEFVFAAGVKLMQEWSPDVMYLTTTDYIQHKYAPDDAEAKSFYRVFDTYLKQLDAMGAAIVVTADHGMKPKHLADGSPAVVYVQDLMDNWLGDAAARVILPITDPYVVHHGALGSFATAYLPETADIADIVAKLQATAGITDVLTKAQAVDRFELPADRIGDIVMVSGENMTIGTSEHRHDLAALDVPLRSHGGLTEQEVPFIANRVLDLPSQPELRNFDAFFYATTA
>2795698823
MDMTTRAPVTANGRTYAWPKVPAVAICLDGCEPGYLEVAIERGLMPNLARIRATGTERRAHSVIPSFTNPNNLSIATGRPPAVHGICGNYLFEPETGQEVMMNDVRFLRAPTIFQAFFDAGARVAVVTAKDKLRALLGAGLKFDEGRAICFSSEKSDQATEAANGIGDAARWLGRPVPEVYSGDLSEFVFAAGVKLLTEWRPDVMYLSTTDYIQHKFAPEEQGALDFHAMVDRYLGALDAGGAAVVLTADHGMKPKHKADGSPAVIYVQDLLDGWLGAGAARVILPITDPYVVHHGALGGFATAYLPEGADRAGIMARLAALPDLICVVDRDEAVRRFELPADRIGDIVMISGENMTIGTSAHRHDLAALKEPLRSHGGLTEQEVPFIVNRRLDLPNAPELRNFDAFHYACMAAAL
>2558677316
MKDTEHSDVTVNGRDYPWPKVPAIAICLDGCEPAYLDAAIAAGLMPTLKRIRETGTDRLAHSVIPSFTNPNNLSIATGRPPAVHGICGNYLYEPETGEEVMMNDVRFLRAPTIFGAFYEAGARVAIVTAKDKLRALLGAGLRFDEDRARCFSAERSASSTAAEHGQEKASDWLGLPQPEVYSADLSEFVFAAGVKLLKEWQPDVMYLTTTDYVQHKYAPEQPEAQDFYRMFDTYLTELDALGAAIVVTADHGMKPKHNADGSPKVVYVQDLLDLWLGEAAARVILPITDPYVVHHGALGSFATAYLPEGADRAEIIARLEAVEGIMVVVDKEEAIRRFELPGDRIGDVVMISTETMTIGTSEDRHDLAALNEPLRSHGGLTEQEVPFIVNRVMPDLPSAPELRNFDAFRYACMAAAQ
>2651086559
MKDTHHADVAVNARSYPWPKVPAIAICLDGCEPAYLEEAIKAGLMPTLKRMREIGTDRLAHSVIPSFTNPNNLSIATGRPPSVHGICGNYLFDPETGEEVMMNDVRFLRAQTIFSAFYDAGARVAIVTAKDKLRALLGAGLKFDADRAKCYSAEKSATSTAAEHGQDNASAWLGMAQPEVYSADLSEFVFAAGVKLLRDWKPDVMYLTTTDYVQHKYAPEQPEAQSFYKMFDTYLTELDALGAAIVVTADHGMKAKHTADGEPAVVYVQDLLDQWLGEAKARVILPITDPYVVHHGALGSFATAYLPEGANKVDIIAKLLAVEGITVVVDKAEAIRRFELPGDRIGDIVMISGTHMTIGTSAHRHDLAALNEPLRSHGGLTEQEVPFIVNRVLDLPNEPVLRNFDAFFFATTAAAL
>2833276703
MNMINRVTANDRVYPWPKVPAVAICLDGCEPEYLDAAIAEGLMPTLKRMREEGTDRLANSVIPSFTNPNNLSIATGRPPSVHGICGNYLFEPETGQEVMMNDVRFLRAPTVFAEFHNAGARVAVVTAKDKLRALLGAGLRFDEDRAICFSSEKSDTTTMAENGIENASEWLRMPVPEVYSADLSEFVFAAGVKLLREWKPDVMYLSTTDYIQHKFAPDEQGAKDFYAMFDRYLAELGALGAAIVVTADHGMKPKHGSDGLPAVIYVQDMLDDWLGKEVARVILPITDPYVVHHGALGSFATVYLPEGADRADIMDRLAAQEGMMLVIDRDEAVKRFELPADRIGDIVMISGENMTIGTSAHRHDLAALKEPLRSHGGLTEQEVPFIVNRRIDLPSAPELRNFDAFFYATTAAAL
>2694936670
MPISTEVTANGRTYPAPRVCAVAICLDGCEPAYLDVAIAEGLMPNLKRIRETGTDRLAHSVIPSFTNPNNLSIATGRPPAVHGICGNYLFEPETGEEVMMNDVRFLRAPTVFSKFYEAGARVAVVTAKDKLRALLGAGLRFDEDRAICFSSEKSDQATRAENGIEDASAWLGRPVPEVYSADLSEFVFAAGVKLLKDWQPDLMYLSTTDYIQHKFAPEQQGAKDFYVMFDRYLGELDALGAAIVVTADHGMKPKHDAAGAPNVVYAQDLLDDWLGTAAARVILPITDPYVVHHGALGAFATAYLPEGADTADIIARLQAVHGIIEVMDRDAAVRRFELPADRIGDIVMISGETMTIGTSENRHDLAALKEPLRSHGGLTEQEVPFIVNRVLELPGAPELRNFDAFHYACAAAALQV
>2776592642
MNAHSRAPVLANDRAYPWPKVPAIAICLDGCEPAYLEVAIEKGLMPTLKRMRETGTDRLAHSVIPSFTNPNNLSIATGRPPAVHGICGNYLYERETGKEVMMNDVRFLRAPTVFSRFYEAGARVAVVTAKDKLRALLGAGLRFDEDRAICFSSEKSDTATVAENGIDNASAWLGRPVPEVYSADLSEFVFAAGVRLLAEWKPDVMYLTTTDYVQHKYAPEDAEAQSFYRMFDSYLAQLDALGAAIVVTADHGMKPKHLADGSPAVIYVQDKLDAMLGKDKARVILPITDPYVVHHGALGSFATAYLPEGVDQAAVIAELSAIPGMTLVVDKAEAVERFELPDDRIGDLVMISGENMTLGTSAHRHDLAALKEPLRSHGGLTEQVVPFIVNRPIDLPSAPVLRNFDAFLYACVAAAV
>2833395512
MNAHARTPIVANDRTYPWPKVPAIAICLDGCEPTYLDVAIAKGLMPTLKRMRETGTDRLAHSVIPSFTNPNNLSIATGRPPIVHGICGNYLYEPETGKEVMMNDVRFLRAPTIFSQFYAAGARVAVVTAKDKLRALLGAGLKFDEGRAICFSSEKSDATTMAENGINNASAWLGRPVPEVYSADLSEFVFAAGVRLLKEWKPDVMYLTTTDYVQHKYAPEDAEAQSFYKMFDRYLTELDALGAAIVVTADHGMKPKHLADGSPAVIYVQDLLDGWLGKDAARVILPITDPYVVHHGALGSFATAYLPAGADRADIISRLKAVPGMLLVVDKDEAIRRFELPGDRIGDLVMISGENMTLGTSAHRHDLAALNEPLRSHGGLTEQEVPFIVNRVIDLPAAPVLRNFDAFFYACTAAVQP
>2832175879
MPITSPVTANDRTYPAPKTCAIAICLDGCEPEYLEVAIAEGLMPTLKRMRAEGTDRLAHSVIPSFTNPNNMSIATGRPPSVHGICGNFLYDPETQTEVMMNDVRFLRAPTIFSKFYEAGARVAVVTAKDKLRALLGAGLHFDEDRAIAFSSERSANTTVAEHGIDRASEWLGMDVPEVYSAELSEFVFAAGVKILKEWAPDVMYLSTTDYVQHKFAPHQQGAKDFYAMFDKYLAELDALGAAIVVTADHGMKPKHDEAGEPKVIYVQDLMDEWLGKDAARVILPITDPYVVHHGALGSFATAYLPEGADAADIIKRLAARDEILDVMNKADAVARFELPGDRIGDIVMISTENMTLGTSEHRHDLAALNEPLRSHGGLTEQEVPFIVNRVIDLPNQPELRNFDAFFYAATAAAL
>2647582336
MQDVTVNDRTYAAPRTCAIAICLDGCEPEYLEVAIAEGLMPHLKKMRETGTDRLAHSVIPSFTNPNNLSIATGRPPVVHGICGNFLYDPDTGEEVMMNDVRFLRAPTIFSKFYEAGARVAMVTAKDKLRALLGSGLKFDEDRAIAFSSERSGDTTVAEHGIDRASDWLGMPVPEVYSAELSEFVFAAGVKLLREWKPDVMYLSTTDYVQHKFAPDEQGAKDFYAMGAAVVVTADHGMKPKHDAQGAPAVIYLQDVMDDWLGAAAARVILPITDPYVVHHGALGSFATAYLPEGADRASIVARLKALPEMLEVTTREEAVQKYDLPPDRIGDVVMVSTENMTIGTSAHRHDLAALKEPLRSHGGLTEQEVPFIVNRVIDLPGAPTLRNFDAFFYACTAAALEM
>2789658660
MPITNEVVANERTYAVPKTCAIAICLDGCEPEYLEVAIAEGLMPTLKRIRETGTDRLAHSVIPSFTNPNNMSIATGRPPAVHGICGNFLFDPDTGEEVMMNDVRFLRAPTLFSKYYEAGARVAVVTAKDKLRALLGAGLSFDDDRAIAFSSERAAETTKSEHGIDNASAWLGMDVPEVYSAELSEFVFAAGVKLLKEWNPDVMYLSTTDYIQHKFAPDEQGAKDFYAMFDRYLAELDAMGAAIVVTADHGMKPKHDANGDPAVIYVQDLLDAWLGKAAARVILPITDPYVVHHGALGSFATAYLPSQADQADIIARLKALPEMLEVLTKEEAIERFELPGDRIGDIVMVSTENMTIGTSAHRHDLAALKEPLRSHGGLTEQAVPFIVNRKIDLPTAPTLRNFDAFYYAAQAAALEQ
>2698433521
MPISNPVVANDRTYAIPKTCAIAICLDGCEPEYLEVAIAEGLMPTLKRIRETGTDRLAHSVIPSFTNPNNMSIATGRPPSVHGICGNFLYDPDTGEEVMMNDVRFLRAPTVFSKFYEAGARVAVVTAKDKLRALLGAGLKFDEDRAIAFSSERSGDTTKAEHGIDKASDWLGRPVPEVYSADLSEFVFAAGVKLLKEWKPDVMYLSTTDYIQHKFAPNEQGAKDFYAMFDKYLAELEAMGAAIVVTADHGMKPKHDADGDPAVIYVQDVLDDWLGKAAARVILPITDPYVVHHGALGSFATAYLPDGADQAEIIARLSALPEMLEVVDKATAVQKYDLPPDRIGDIVMISTENMTIGTSADRHDLAALKEPLRSHGGLTEQEVPFIVNRKIDLPNAPTLRNFDAFFYACTAAALEV
>2730545320
MPINNPVVANDRSYPAPKTCAIAICLDGCEPEYLEVAIAEGLMPTLKRIRETGTDRLAHSVIPSFTNPNNMSIATGRPPAVHGICGNFLYEPETGQEVMMNDVRFLRAPTVFSKFYEAGARVAVVTAKDKLRALLGAGLKFDEDRAIAFSSERSGDTTKAEHGIDKASDWLCMPVPEVYSADLSEFVFAAGVKLLKEWKPDVMYLSTTDYIQHKFAPDEQGAKDFYAMFDKYLTELDAMGAAIVVTADHGMKPKHDANGDPAVIYVQDLLDEWLGEAAARVILPITDPYVVHHGALGSFATAYLPSGADQADIIARLRALPEMLEVVDKATAVQKYELPADRIGDIVMISTENMTIGTSAHHHDLAALKEPLRSHGGLTEQEVPFIVNRKIDLPDAPTLRNFDAFFYATTAAALEV
>2791936811
MPIKSPVVANDRTYPAPKTCAIAICLDGCEPEYLEVAIAEGLMPTLKRIRETGTDRLAHSVIPSFTNPNNMSIATGRPPAVHGICGNFLYEPETGEEVMMNDVRFLRAPTVFSKFYEAGARVAVVTAKDKLRALLGAGLKFDEDRAIAFSSERSGDTTKAEHGIDKASDWLGMPVPEVYSADLSEFVFAAGVKLLKEWMPDVMYLSTTDYIQHKFAPDEQGAKDFYSMFDRYLTELDAMGAAIVVTADHGMKPKHDTNGDPAVIYVQDLLDDWLGEAAARVILPITDPYVVHHGALGSFATAYLPSEADQADVIARLRALPEMLEVLDKATAVQRFELPADRIGDIVMISTENMTIGTSAHRHDLAALKEPLRSHGGLTEQEVPFIVNRVIDLPNAPTLRNFDAFFYATTAAALEV
>2715049196
MTTGTPFGPVTANGRSYPAPKVPAIAICLDGCEPEYLETAIAKGLMPTLKRIRETGTDRLAHSVIPSFTNPNNLSIATGRPPAVHGICGNYLIDPDTGEEVMMNDVRFLRAPTIFSQFYEAGCRVAVVTAKDKLRALLGAGLRFDENRAVAFSSERSGETTKAEHGIDNASAWLGMAVPEVYSAELSEFVFAAGVKLLQEFRPDVMYLSTTDYIQHKFAPDQQGALDFYAMFDRYLAQLDETGAAIVVTADHGMKPKHHADGSPNVVYLQDYLDESLGAGKARVILPITDPYVVHHGALGSFATVYLPDGVIMSEIIPQIEGLDGITHVLDQDEAVRRFELPKDRIGHLVVISGENVTIGTSAHRHDLAALKEPLRSHGGLTEQEVPFIVNRVLDLPEQPELRNFDAFFYACTAAAL
>2521647328
MTTGTPFTGPVNANGRSYPAPKVPAIAICLDGCEPDYLEAAIAQGLMPTLKRIRETGTDRLAHSVIPSFTNPNNLSIATGRPPAVHGICGNYLIDPDTGEEVMMNDVRFLRAPTIFSQFYEAGCRVAVVTAKDKLRALLGAGLRFDENRAVAFSSERSGETTKAEHGIDNASAWLGMEVPEVYSAELSEFVFAAGVKLLQEFRPDVMYLSTTDYIQHKFAPDEQGALDFYAMFDRYLAQLDETGAAIVVTADHGMKPKHHADGSPNVVYLQDYLDESLGAGKARVILPITDPYVVHHGALGSFATVYLPDGVIMSEIIPQIEALDGITHVFDQDEAVRRFELPKDRIGHLVVISGENVTIGTSAHRHDLAALKEPLRSHGGLTEQEVPFIVNRVLDLPEQPELRNFDAFFYACTAAAL
>647616516
MTTGGPVTANGRSYPAPKVPAIAICLDGCEPDYLEAAIAKGLMPTLKRIRETGTDRLAHSVIPSFTNPNNLSIATGRPPAVHGICGNYLIDPDTGEEVMMNDVRFLRAPTIFSQFYEAGCRVAVVTAKDKLRALLGAGLRFDENRAVAFSSERSGETTKAEHGIDNASAWLGMEVPEVYSAELSEFVFAAGVKLLQEFRPDVMYLSTTDYIQHKFAPDQQGALDFYAMFDRYLAQLDETGAAIVVTADHGMKPKHHADGSPNVVYLQDYLDESLGAGKARVILPITDPYVVHHGALGSFATVYLPDGVIMSEIIPQIEALDGITHVFDQDEAVRRFELPKDRIGHLVVISGENVTIGTSAHRHDLAALKEPLRSHGGLTEQEVPFIVNRVLDLPEQPELRNFDAFFYACTAAAL
>2729845730
MTIQSPVIANDRTYSVPKVPAIAICLDGCEPEYLDVAIKEGLMPTLKRIRETGTDRLAHSVIPSFTNPNNLSIATGRPPAVHGICGNYLIDPDSGEEVMMNDVRFLRAPTLFSKFYDAGARVAVITAKDKLRALLGAGLRFDEDRAICFSSEKSDQAVKAENGVDNASAWLGMDVPEVYSAELSEFVFAAGVKLLEEWKPDVMYLSTTDYVQHKYAPDQQGAKDFYEMFDKYLARLDELGAAVVVTADHGMKPKHLADGSPAVVYVQDLMDEWLGKDKARVILPITDPYVVHHGALGSFATVYLPTEANQSDVIGKLNATDGITHVLTKAEAMTAFELPGDRIGDLVLVSGENICIGTSEHRHDLAALKEPLRSHGGLTEQEVPFIVNRKIDLPDAPTLRNFDAFYYAAMAAAQ
>2730668045
MTIQSPVVANGRAYDIPKVCAIAICLDGCEPEYLEVAIAKGLMPTLKRIRETGTDRLANSVIPSFTNPNNLSIATGRPPSVHGICGNYLIDPDTGEEVMMNDVRFLRAPTLFSKYYEAGARVAMVTAKDKLRALLGAGLKFEEDRAVAFSSERSGETTKAEHGIDNASEWLGMDVPEVYSAELSEFVFAAGVKLLKEWAPDVMYLSTTDYIQHKFAPDEKGALDFYEMFDRYLTELDALGAAIVVTADHGMKPKHNADGTPSVIYAQDLLDEWLGKDAARVILPITDPYVVHHGALGSFATAYLPEGADQGAIMDRLKARDELILVVDKEEAMRRFELPGDRIGDIVMISGENMTIGTSEHRHDLAALKEPLRSHGGLTEQEVPFICNRVLALPERPVLRNFDAFFYAAQAAAQ
>2791889184
MTIQTPVVANDRIYSAPKVCAISICLDGCEPAYLTEAISRGLMPVLKRMRETGTDRLAHSVIPSFTNPNNLSIATGRPPSVHGICGNYLIDPESGEEVMMNDVRFLRAPTIFSKFYEAGARVAVVTAKDKLRALLGAGLKFDEDRAVAFSSERSGETTRAEHGIDNASAWLGMPVPEVYSAELSEFVFAAGVKLLKEWQPDVMYLSTTDYIQHKYAPDQQGALDFYAMFDKYLGQLDDLGAAIVVTADHGMKPKHHADGSPNVIYAQDLMDAWLGKDAARVILPITDPYVVHHGALGSFATAYLPEGADRADIMARLRAREELILVIDKAEAIRRFDLPGDRIGDIVMISGENICIGTSEHRHDLAALKEPLRSHGGLTEQEVPFIVNRVIDLPNQPELRNFDAFFYATAAAAL
>2711904592
MTIHTPVEANERVYPSPKVPAVAICLDGCEPEYLEVAIAKGLMPTLKRMREEGTDRLAHSVIPSFTNPNNLSIATGRPPIVHGICGNYLIDPDTGEEVMMNDVRFLRAPTLFSKFYEAGARVAVVTAKDKLRALLGAGLKFDEGRAICFSSEKSDQATKAENGIDNASKWLGMDVPEVYSAELSEFAFAAGVKLLREFKPDVMYLSTTDYIQHKFAPDQKGALDFYEMFDRYLTELDELGAAIVVTADHGMKPKHLADGSPAVVYLQDFMDEWLGEGKARVILPITDPYVVHHGALGSFATAYLPEGADQADIIAKLRATEGITHVLTKEEAIKEFELPGDRIGDLVLVSGENICIGTSEHRHDLAALKEPLRSHGGLTEQVVPFIVNRKVDLPDAPVLRNFDAFYFATTAAL
>2838817676
MNIQTAVEANGRVYPAPKVAAVSICLDGCEPEYLDVAIARGLMPTLKRMRAXGTDKLAHSVIPSFTNPNNLSIXTGRPPIVXGICGNYLIDPDTGEEVMMNDVRFLRAPTLFSRFYEAGARVAVVTAKDKLRALLGAXXKXDEGRAICFSSEKSDQATLXENGIDDASRWLGMDVPEVYSAELSEFVFAAGVKLLTEFXPDVMYLSTTDYIQHKFAPDQQGALDFYAMFDRYLAQLDELGAAIVVTADHXMKPKHLADGSPAVVYVQDLMDDWLGKDKARVILPITDPYVVHHGALGSFATTYLPEGADQADIIVRLRATDGITHVLTREXAIREFELPGDRIGDLVMVSGENICIGTSAHRHDLAALKEPLRSHGGLTEQVXPFIVNRKIELPEAPTLRNFDAFFYATAAQ
>2834518626
MNIQTAVEANGRVYPAPKVAAVSICLDGCEPEYLDVAIARGLMPTLKXMRAEGTDKLAHSVIPSFXNPNNLSIATGRPPIVXGICGNYLIDPDTGEEVMMNDVRFLRAPTLFSRFYEAGARXAVVTAXDKLRALLGAGLKFDEGRAICFSSEKSDQATLAENGIDDASRWLGMDVPEVYSAELSEFVFAAGVKLXTEFRPDVMYLSTTDYIQHKFAPDQQGALDFYAMFDRYLAQLDELGAAIVVTADHGMKPKHLADGSXAVVYVQDLMDDWLGKDKARVILPITDPYVVHHGAXXSFATTYLPEGADQAGIIARLRATDGITHVLTREEAIREFELPGDRIGDLVMVSGENICIGTSAHRHDLAALKEPLRSHGGLTEQVVPFIVNRKIELPEAPTLRNFDAFFYATAAQ
>2502307035
MTIETSVEANGRVYPAPKVAAVSICLDGCEPEYLDVAIARGLMPTLKQMRAEGTDKLAHSVIPSFTNPNNLSIATGRPPIVHGICGNYLIDPDTGEEVMMNDVRFLRAPTLFSRFYEAGARVAVVTAKDKLRALLGAGLKFDEGRAICFSSEKSDQATLAENGIDDASRWLGMDVPEVYSAELSEFVFAAGVKLLKEFRPDVMYLSTTDYIQHKFAPDQQGALDFYAMFDRYLAQLDELGAAIVVTADHGMKPKHLADGSPAVVYVQDLMDDWLGKDRARVILPITDPYVVHHGALGSFATTYLPEGADQADIIARLRATDGITHVLTKEEAIREFELPGDRIGDLVMVSGENICIGTSAHRHDLAALKEPLRSHGGLTEQVVPFIVNRKIDLPEAPTLRNFDAFFYATKAA
>2838816311
MTIETSVEANGRVYPAPKVAAVSICLDGCEPEYLDVAIARGLMPTLKRMRAEGTDKLAHSVIPSFTNPNNLSIATGRPPIVHGICGNYLIDPDTGEEVMMNDVRFLRAPTLFSRFYEAGARVAVVTAKDKLRALLGAGLKFDEGRAICFSSEKSDQATLXENGIDDASRWLGMDVPEVYSAELSEFVFAAGVKLLTEFXPDVMYLSTTDYIQHKFAPDQQGALDFYAMFDRYLAQLDELGAAIVVTADHGMKPKHLADGSPAVVYVQDLMDDWLGKDKARVILPITDPYVVHHGALGSFATTYLPEGADQAGIIARLRATDGITHVLTREEAIREFELPGDRIGDLVMVSGENICIGTSAHRHDLAALKEPLRSHGGLTEQVXPFIVNRKIELPEAPTLRNFDAFFYATKAA
>2678739554
VEANGRVYPAPKVAAVSICLDGCEPEYLDVAIARGLMPTLKRMRAEGTDKLAHSVIPSFTNPNNLSIATGRPPIVHGICGNYLIDPDTGEEVMMNDVRFLRAPTLFSRFYEAGARVAVVTAKDKLRALLGAGLKFDEGRAICFSSEKSDQATLAENGIDDASRWLGMDVPEVYSAELSEFVFAAGVKLLTEFKPDVMYLSTTDYIQHKFAPDQQGALDFYAMFDRYLAQLDELGAAIVVTADHGMKPKHLADGSPAVVYVQDLMDDWLGKDKARVILPITDPYVVHHGALGSFATTYLPEGADQAGIIARLRATDGITHVLTREEAIREFELPGDRIGDLVMVSGENICIGTSAHRHDLAALKEPLRSHGGLTEQVVPFIVNRKIELPEAPTLRNFDAFFYATKAA
>2711911712
VEANGRVYPAPKVAAVSICLDGCEPEYLDVAIARGLMPTLKRMRAAGTDKLAHSVIPSFTNPNNLSIATGRPPIVHGICGNYLIDPDTGEEVMMNDVRFLRAPTLFSRFYEAGARVAVVTAKDKLRALLGAGLKFDEGRAICFSSEKSDQATLAENGIDDASRWLGMDVPEVYSAELSEFVFAAGVKLLTEFKPDVMYLSTTDYIQHKFAPDQQGALDFYAMFDRYLAQLDELGAAIVVTADHGMKPKHLADGSPAVVYVQDLMDDWLGKDKARVILPITDPYVVHHGALGSFATTYLPEGADQAGIIARLRATDGITHVLTREEAIREFELPGDRIGDLVMVSGENICIGTSAHRHDLAALKEPLRSHGGLTEQVVPFIVNRKIELPEAPTLRNFDAFFYATKAQ
>2598759618
MTLHTPITANERVYPQPKVPAIAICLDGCEPEYLDKAIEQGLMPTLKRIRETGTDRLAHSVIPSFTNPNNLSIATGRPPSVHGICGNYLIDPDSGEEVMMNDVRFLRAPTIFSHFYDAGYRVAMVTAKDKLRALLGAGLKFDENRAVAFSSERSGETTVAEHGIDNASEWLGMPVPEVYSADLSEFVFAAGVKLLQDFKPDIMYLSTTDYIQHKFAPDQQGALDFYAMFDRYLAQLDEMGAAIVITADHGMKPKHSADGTPNVIYAQDLMDEWLGKDAARVILPITDPYVVHHGALGSFATAYLPEGADKVDIMARLDAIDDMILVVDKDEAIRRFELPADRIGDIVMISGENMTIGTSADRHDLAALKEPLRSHGGLTEQEVPFIVNRVIDLGNAPELRNFDAFFYATTAAAL
>2647116682
MTIQSPVVANGRAYATPKVCAIAICLDGCEPEYLDVAIGKGLMPNLKRMREEGTDRLAHSVIPSFTNPNNLSIATGRPPVVHGICGNYLIDPDTGEEVMMNDVRFLRAPTIFSQFYEAGARVAMVTAKDKLRALLGAGLKFDEDRAVAFSSERSGETTKAEHGIDNASEWLGMEVPEVYSAELSEFVFAAGVKLLREFKPDVMYLSTTDYIQHKFAPEQQGALDFYEMFDRYLGELDELGAAIIVTADHGMKPKHHADGSPNVVYCQDLMDEWLGKDKARVILPITDPYVVHHGALGSFATCYLPEGADRDDIMAKLRATDGITLVLTNAEAVARFELPSDRIGDIVMLSGENICIGTSEHRHDLAALKEPLRSHGGLTEQEVPFICNRVLALPERPILRNFDAFFYATEAAAL
>2836646898
MTTHTPVIANGRSYPVPKVPAIAICLDGCEPEYLEVAIAKGLMPTLKRIRGTGTGRVANSVIPSFTNPNNLSIATGRPPSVHGICGNYLIDPDSGEEVMMNDVRFLRAPTIFSQFYDAGYRVAMVTAKDKLRALLGADLKFDEDRAVAFSSERSGETTKAEHGIDNASQWLGMEVPEVYSAELSEFVFAAGVKLLAEFKPDVMYLSTTDYIQHKFAPEQQGALDFYAMFDQYLAQLDEMGAAIVVTADHGMKPKHHADGTPNVIYAQDLLDGWLGKDAARVILPITDPYVVHHGALGSFATAYLPEGAGKAEVMAKLDAREELILVIDKEEAIRRFELPGDRIGDIVMISGENICIGTSAHRHDLAALKEPLRSHGGLTEQEVPFIVNRVLDLPGQPELRNFDAFFYATAAAAL
>2521637929
MTIGTPVIANERSYPAPKTCAIAICLDGCEPEYLEVAIAKGLMPTLKRIREIGTDRLAHSVIPSFTNPNNLSIATGRPPSVHGICGNYLIDPDSGEEVMMNDVRFLRAPTIFSQFYEAGYRVAMVTAKDKLRALLGAGLKFDEDRAVAFSSERSGGTTKAEHGIDNASQWLGMEVPEIYSAELSEFVFAAGVKLLQEFRPDVMYLSTTDYIQHKFAPEQQGALDFYAMFDKYLAQLDEMGAAIVVTADHGMKPKHHADGSPNVIYAQDLLDDWMGKDAARVILPITDPYVVHHGALGAFATAYLPEDADKAGIMARLDAREELILVVDKEEAIKRFELPGDRIGDIVMISGENVTIGTSAHRHDLAALKEPLRSHGGLTEQEVPFIVNRVIDLPDQPELRNFDAFFYATTAAAL
>2692601121
MTIGTPVTANERTYPAPKTCAIAICLDGCEPEYLEVAIAKGLMPTLKRIRETGTDRLAHSVIPSFTNPNNLSIATGRPPIVHGICGNYLIDPDTGEEVMMNDVRFLRAPTIFSQFYEAGYRVAMVTAKDKLRALLGAGLKFDEDRAVAFSSERSGETTKAEHGIDNASQWLGMEVPEVYSAELSEFVFAAGVKLLAEFKPDVMYLSTTDYIQHKFAPEQQGALDFYAMFDKYLAQLDEMGAAIVVTADHGMKPKHNADGSPSVIYAQDLLDEWLGKDAARVILPITDPYVVHHGALGSFATAYLPEGADKAEVMAKLDAREELILVVDKEEAIKRFELPGDRIGDIVMISGENMTIGTSAHRHDLAALKEPLRSHGGLTEQEVPFIVNRVIDLPDQPELRNFDAFFYATTAAAL
>2696490488
MTIGTPVTANERTYPAPKTCAIAICLDGCEPEYLEVAIAKGLMPTLKRIRETGTDRLAHSVIPSFTNPNNLSIATGRPPIVHGICGNYLIDPDSGEEVMMNDVRFLRAPTIFSQFYEAGYRIAMVTAKDKLRALLGAGLKFDEDRAVAFSSERSGETTKAEHGIDNASQWLGMEVPEVYSAELSEFVFAAGVKLLAEFKPDVMYLSTTDYIQHKFAPEQQGALDFYAMFDKYLAQLDEMGAAIVVTADHGMKPKHNADGSPSVIYAQDLLDDWLGKDAARVILPITDPYVVHHGALGSFATAYLPEGAGKAEIMAKLDAREELILVADKEEAIRRFELPGDRIGDIVMISGENMTIGTSAHRHDLAALKEPLRSHGGLTEQEVPFIVNRVIDLPDDPELRNFDAFFYATTAAAL
>2792407874
MTFHSPVIANERVYPAPKIPAIAICLDGCEPEYLDVAIAKGLMPNLKRMRETGTDRLAHSVIPSFTNPNNLSIATGRPPIVHGICGNYLIDPDSGEEVMMNDVRFLRAPTIFSQFYDAGYRVAMVTAKDKLRALLGSGLKFDEDRAVAFSSERSGETTKSEHGIDNASEWLGMDVPEVYSSELSEFVFAAGVKLLKDFKPDVMYLSTTDYIQHKYAPDQKGALDFYEMFDRYLGELDELGAAVVVTADHGMKPKHHADGSPNVIYAQDLMDEWLGKDAARVILPITDPYVVHHGALGAFATAYLPEGADKSDIIAKLKARDELILVIDKEEAIKRFELPGDRIGDIVMISGENICIGTSEHRHDLAALKEPLRSHGGLTEQEVPFIVNRVIDLPNEPELRNFDAFFYATTAAAL
>2620100399
MTIHAPVEANTRVYPTPKVPAIAICLDGCEPEYLEVAIAKGLMPNLKKMRETGTDRLAHSVIPSFTNPNNLSIATGQPPKVHGICGNYLIDPDTGEEVMMNDVRFLRAPTIFSQFYEAGARVAMVTAKDKLRALLGAGLKFDEDRAVAFSSERSGETTKAEHGIDNASEWLGMEVPEVYSAELSEFVFAAGVKLLKEFKPDVMYLSTTDYIQHKFAPEQQGALDFYEMFDRYLGELDALGAAIVVTADHGMKPKHHADGTPNVIYTQDLMDEWLGKDAARVILPITDPYVVHHGALGSFATIYLPEGADRAEMIAKLSAQDGIILAVDKEEAMERFELPGDRIGDLVVISGENVTIGTSEHRHDLAALKEPLRSHGGLTEQEVPFIVNRVIELPEAPVLRNFDAFFYATTAAAL
>2840612911
MTIQTPVEANERVYPTPKVPAIAICLDGCEPEYLDVAIAKGLMPNLKRMREEGTDRLAHSVIPSFTNPNNLSIATGRPPIVHGICGNYLIDPDSGEEVMMNDVRFLRAPTIFSQFYDAGFRVAMVTAKDKLRALLGAGLKFDEGRAVAFSSERSGETTLAEHGIDNASKWLGMDVPEVYSAELSEFVFAAGVKLLKEFKPDVMYLSTTDYIQHKFAPDQKGALDFYAMFDRYLGELDELGAAIVVTADHGMKPKHLADGSPSVVYVQDLMDEWLGKDAARVILPITDPYVVHHGALGSFATAYLPDGADRDDIIGKLKATNGITHVLTKAEAIEQFELPGDRIGDIVMVSGENICIGTSEHRHDLAALKEPLRSHGGLTEQEVPFIVNRVIDLPNQPVLRNFDAFFYATTAAAQ
>2616721536
MTIHTPVEANERVYPTPKVPAVAICLDGCEPEYLDVAIAKGLMPNLKRMREEGTDRLAHSVIPSFTNPNNLSIATGRPPIVHGICGNYLIDPDTGEEVMMNDVRFLRAPTIFSQFYDAGFRVAMVTAKDKLRALLGAGLKFDEDRAVAFSSERSGETTKADHGIDNASEWLGMEVPEVYSAELSEFVFAAGVKLLKEFKPDVMYLSTTDYIQHKFAPEQQGALDFYAMFDRYLGELDALGAAIVVTADHGMKPKHHADGTPNVIYAQDLLDVWLGKDEARVILPITDPYVVHHGALGSFATAYLPEEADRAKVMEKLRAQKGITHVLTKEEAIERFELPGDRIGDIVMVSGENICIGTSEHRHDLAALKEPLRSHGGLTEQEVPFIVNRKVDLPSNPALRNFDAFFYATTAAAL
>2806769549
MTIQTPILANERIYPVPKVPAIAICLDGCEPAYLDVAVAAGLMPTLKRMRETGTDRLAHSVIPSFTNPNNLSIATGRPPAVHGICGNFLYDPETGEEVMMNDVRFLRAPTVFKQFYDAGARVAIVTAKDKLRALLGAGLAFDDDRAKCFSAEKSAGSTAAEHGQDNAAAWLGMAQPEVYSADLSEFVFAAGVRLLKDWYPDVMYLTTTDYVQHKFAPEEDEAKEFYRMFDTYLAQLDAMGAAIVVTADHGMKPKHRADGSPAVVYAQDLMDDWLGRGAARVILPITDPYVVHHGALGSFATAYLPDGADVADVAARLAATPGIIDVLTRDEAVTRFELPADRIGDIVMVSGENMTIGTSEHRHDLAALGEPLRSHGGLTEQEVPFICNRVIDLPRAPQLRNFDALFYATTAAAL
>2790777715
MTIQTPVEANARVYATPKVPAIAICLDGCEPXYLDRAIEDGLMPTLKRMRETGTDRLAHSVIPSFTNPNNLSIATGQPPKVHGICGNYLXDPEXGEEVMMNDVRFLRAPTVFXSFYDAGARVAVVTAKDKLRALLGAGLXFDEGRAKCFSAERADSTTEAEHGQXXASSWLGMAQPEVYSADLSEFVFAAGVKLLKEWQPDVMYLTTTDYIQHXXAPEQPEAKAXXEMFDRYLTELDALGAAIVVTADHGMKPKXHADGSPNVIYVQSLLXEWLGAGQARVILPITDPXVVHHGALGSFATAYXPEGSXQXAIIERLAARXELILVVDKAEAMRRFDLPGDRIGDIVMISGEXICIGTSEERHDLAALXEPLRSHGGLTEQEVPFIVNRVLDLPDQPELRNFDAFFYATMAAAQ
>2790770642
MTIQTPVEANARVYATPKVPAIAICLDGCEPEYLDRAIEDGLMPTLKRMRETGTDRLAHSVIPSFTNPNNLSIATGQPPKVHGICGNYLIDPESGEEVMMNDVRFLRAPTVFQSFYDAGARVAVVTAKDKLRALLGAGLKFDEGRAKCFSAERADSTTEAEHGQETASSWLGMAQPEVYSADLSEFVFAAGVKLLKEWQPDVMYLTTTDYIQHKFAPEQPEAKAFYEMFDRYLTELDALGAAIVVTADHGMKPKHHADGSPNVIYVQSLLDEWLGAGQARVILPITDPYVVHHGALGSFATAYLPEGSDQSAIIERLAARDELILVVDKAEAMRRFDLPGDRIGDIVMISGENICIGTSEERHDLAALKEPLRSHGGLTEQEVPFIVNRVLDLPDQPELRNFDAFFYATMAAAQ
>638835830
MTIQTPVEANARVYATPKVPAIAICLDGCEPEYLDRAIEDGLMPTLKRMRETGTDRLAHSVIPSFTNPNNLSIATGQPPKVHGICGNYLIDPETGEEVMMNDVRFLRAPTVFQSFYDAGARVAVVTAKDKLRALLGAGLKFDEGRAKCFSAERADSTTEAEHGQAAASSWLGMAQPEVYSADLSEFVFAAGVKLLKEWQPDVMYLTTTDYIQHKFAPEQPEAKAFYEMFDRYLTELDALGAAIVVTADHGMKPKHHSDGSPNVIYVQSLLDEWLGAGEARVILPITDPYVVHHGALGSFATAYLPEGCDLGAIIERLAAREELILVVDKAEAMRRFDLPGDRIGDIVMISGENICIGTSEERHDLAALKEPLRSHGGLTEQEVPFIVNRVLDLPDQPELRNFDAFFYATMAAAQ
>2693017607
MTIQSPVVANGRAYDVPKTCAIAICLDGCEPEYLDKAIADGLMPTLKRMRAEGTDRLAHSVVPSFTNPNNLSIATGRPPVVHGICGNYLIDPDTGEEVMMNDVRFLRAPTVFKAFYDAGARVAVVTAKDKLRALLGAGLEFGDDRAKCFSAEKSDTSTAAEHGQEKASAWLGMAQPEVYSAELSEFVFAAGVKLLKEWAPDVMYLTTTDYVQHKYSPDQAEAKAFYEMFDKYLTELDALGAAIVVTADHGMKPKHHADGSPSVIYVQDLMDEWLGEGQARVILPITDPYVVHHGALGSFATCYLPEGANRSEIMERLAGYDAITDVLTREEAVARFELPADRIGDIILVSGENICIGTSEHRHDLAALKEPLRSHGGLTEQEVPFICNRVLPLPERPVLRNFDAFFYAAQAAAL
>2657708764
MTIQSPVVANGRAYDVPKTCAIAICLDGCEPEYLDKAIADGLMPTLKRMRAEGTDRLAHSVVPSFTNPNNLSIATGRPPVVHGICGNYLIDPDTGEEVMMNDVRFLRAPTVFKAFYDAGARVAVVTAKDKLRALLGAGLAFGEDRAKCFSAEKSDSSTAAEHGQEKASEWLGMAQPEVYSAELSEFVFAAGVKLLKEWAPDVMYLTTTDYVQHKYSPDQAEAKAFYEMFDKYLTELDALGAAIVVTADHGMKPKHHADGSPSVIYVQDLMDDWLGEGQARVILPITDPYVVHHGALGSFATCYLPEGADRAEIMERLAGYDAITDVLTREEAVARFELPADRIGDIILVSGENICIGTSEHRHDLAALNEPLRSHGGLTEQEVPFICNRVLPLPERPVLRNFDAFFYAAQAAAL
>2668945900
MTIQSPVVANGRAYDVPKTCAIAICLDGCEPEYLDKAIADGLMPTLKRMRADGTDRLAHSVVPSFTNPNNLSIATGRPPVVHGICGNYLIDPDTGEEVMMNDVRFLRAPTVFKAFYDAGARVAVVTAKDKLRALLGAGLEFGDDRAKCFSAEKSDTSTAAEHGQEKASEWLGMAQPEVYSAELSEFVFAAGVKLLKEWAPDVMYLTTTDYVQHKYSPDQAEAKAFYAMFDKYLTELDALGAAIVVTADHGMKPKHHADGSPSVIYVQDLMDDWLGEGQARVILPITDPYVVHHGALGSFATCYLPEGADRAEIMERLAGYDAITDVLTREEAVARFELPADRIGDIILVSGENICIGTSEHRHDLAALNEPLRSHGGLTEQEVPFICNRVLPLPERPVLRNFDAFFYAAQAAAL
>2657625624
MTIQSPVVANGRAYDVPKTCAIAICLDGCEPEYLDKAIADGLMPTLKRMRTEGTDRLAHSVVPSFTNPNNLSIATGRPPVVHGICGNYLIDPDTGEEVMMNDVRFLRAPTVFKAFYDAGARVAVVTAKDKLRALLGAGLECGDDRAKCFSAEKSDTSTAAEHGQEKASEWLGMAQPEVYSAELSEFVFAAGVKLLKEWAPDVMYLTTTDYVQHKYSPDQAEAKAFYEMFDKYLTELDALGAAIVVTADHGMKPKHHADGSPSVIYVQDLMDDWLGEGQARVILPITDPYVVHHGALGSFATCYLPEGADRAEIMERLAGYDAITDVLTREEAVARFELPADRIGDIILVSGENICIGTSEHRHDLAALNEPLRSHGGLTEQEVPFICNRVLPLPERPVLRNFDAFFYAAQAAAL
>2693276286
MTIQSPVVANGRAYDVPKTCAIAICLDGCEPEYLDKAIADGLMPTLKRMRAEGTDRLAHSVVPSFTNPNNLSIATGRPPVVHGICGNYLIDPDTGEEVMMNDVRFLRAPTVFKAFYDAGARVAVVTAKDKLRALLGAGLEFGDDRAKCFSAEKSDTSTAAEHGQEKASEWLGMAQPEVYSAELSEFVFAAGVKLLKEWAPDVMYLTTTDYVQHKYSPDQAEAKAFYEMFDKYLTELDALGAAIVVTADHGMKPKHHADGSPSVIYVQDLMDDWLGEGQARVILPITDPYVVHHGALGSFATCYLPEGADRAEIMERLAGYDAITGVLTREEAVARFELPADRIGDIILVSGENICIGTSEHRHDLAALNEPLRSHGGLTEQEVPFICNRVLPLPERPVLRNFDAFFYAAQAAAL
>2778074860
MTIQSPIVANGRAYPVPKTCAIAICLDGCEPEYLEVAIADGLMPTLKRMRETGTDRLAHSVIPSFTNPNNLSIATGRPPVVHGICGNYLYEPETGEEVMMNDVRFLRAPTIFKTFYDAGARVAIVTAKDKLRALLGAGLTFEDDRAKCFSAEKSDTSTQAEHGQEAASKWLGMAQPNVYSAELSEFVFAAGVKLLREWKPDVMYLTTTDFVQHKYAPHQPEAKAFYEMFDKYLTELDAMGAAIVVTADHGMKPKHLADGSPAVVYVQDLLDEWLGEAAARLILPITDPYVVHHGALGSFATAYLPEGADQADIMAKLRATEGITDVLTNAQAVARFELPSDRIGDIILVSGENICIGTSEHRHDLAALKEPLRSHGGLTEQEVPFICNRVLPLPERPVLRNFDAFFYATTAAAL
>2741304254
MTIQTPVVANGRAYPAPKVCAIAICLDGCEPEYLDKAIADGLMPTLKRMRAEGTDRLAHSVVPSFTNPNNLSIATGRPPVVHGICGNYLYEPETGEEVMMNDVRFLRAPTVFKSFYDAGARIAIVTAKDKLRALLGAGLEFDQDRAKCFSAEKSDSSTAQEHGQAEASKWLGMAQPEVYSAELSQFVFAAGVKLLKEWAPDVMYLTTTDYVQHKYAPDQAEAKSFYEMFDKYLTELDAMGAAIVVTADHGMKPKHHADGSPSVVYVQDLLDEWLGEAAARLILPITDPYVVHHGALGSFATAYLPDGSDHEDIIAKLRATDGITHVLTNAEAVACFELPADRIGDVVLVSGENICIGTSEHRHDLEALNEPLRSHGGLTEQVVPFICNRILPLPERPVLRNFDAFFYATNAAAL
>2574319007
MTIQTPVVANGRAYPAPKVCAIAICLDGCEPEYLDKAIADGLMPTLKRMRETGTDRYAHSVVPSFTNPNNLSIATGRPPVVHGICGNYLYERETGEEVMMNDVRFLRAPTLFGEFYKAGARVAVVTAKDKLRALLGAGLEFDQDRAKCFSAEKSDTSTQEEHGQAEASKWLGMAQPEVYSAELSEFVFAAGVKLLKEWAPDVMYLTTTDYVQHKYSPDQAEAKAFYEMFDKYLTELDAMGAAIVVTADHGMKPKHHADGSPSVVYVQDLLDEWLGEAAARLILPITDPYVVHHGALGSFATAYLPEDCDHEDIMAKLRATNGITDVLTNAEAVARFELPADRIGDVVLVSGENICIGTSEHRHDLAALNEPLRSHGGLTEQEVPFICNRVLPLPERPVLRNFDAFFYATAAAAL
>2821732928
MTTQSPIEANGRSYPMPKVCAIAICLDGCEPEYLDKAIADGLMPTLKRMRETGTDRLAHSVIPSFTNPNNLSIATGRPPVVHGICGNYLYEPETGEEVMMNDVRFLRAPTVFSKFYDAGARVAIVTAKDKLRALLGAGLKFDEDRAKCFSAEKSDTSTQAEHGQDAASNWLDMAQPEVYSAELSEFVFAAGVKLLRDWKPDVMYLTTTDYVQHKYAPHQAEAKAFYEMFDKYLTELDAMGAAIVVTADHGMKPKHHADGSPSVVYVQDLLDEWLGEAAARLILPITDPYVVHHGALGSFATAYLPADADHAEIMAKLRATDGITDVLTNAEAVARFELPSDRIGDVVLVSGENICIGTSEHRHDLAALNEPLRSHGGLTEQEVPFIANRVLPLPERPVLRNFDAFFYATAAAAL
>2689996773
MTIQSPVVVNGRAYPAPKTCAIAICLDGCEPEYLDKAIADGLMPTLKRMRETGTDRLAHSVVPSFTNPNNLSIATGRPPVVHGICGNYLYEPETGEEVMMNDVRFLRAPTIFSQFYEAGARVAVVTAKDKLRALLGAGLKFDEDRAKCFSAEKSDTSTQAEHGQDAASKWLGMAQPEVYSAELSEFVFAAGVKLLREWKPDVMYLTTTDYVQHKYAPDQAQAKAFYEMFDKYLTELDAMGAAIVVTADHGMKPKHHADGSPSVVYVQDLLDQWLGEAAARLILPITDPYVVHHGALGSFATAYLPDSADQDDIMAKLRATDGITDVLTNTEAVARFELPADRIGDIVLVSGENICIGTSEHRHDLAALNEPLRSHGGLTEQEVPFICNRVLPLPERPVLRNFDAFFYATQAAAL
>2682201833
MPITKSVTANDRTYPAPKVCAIAICLDGCEPEYLEKAIADGLMPNLKKMKETGTDRLAHSVIPSFTNPNNLSIATGRPPSVHGICGNFLYEPETGEEVMMNDVRFLRAPTVFSKFFDAGARVAIVTAKDKLRALLGAGLKFDEDRALCFSAEKSDTSTKAEHGQDNAAAWLGMKRPEVYSAELSEFVFAAGVKLLREWKPDVMYLTTTDWVQHKYSPDQAEAKAFYEMFDGYLGQLDEMGAAIVVTADHGMKPKHDANGDPQVIYVQDLLDEWLGEAEARVILPITDPYVVHHGALGGFATAYLPEGANRADIIARLQKHDELLEVISREDAVARYDLPADRIGDIVMISTENMTIGTSEHRHDLAALNEPLRSHGGLTEQEVPFIVNRQVDLSNAPELRNFDAFFVATTAAAQ
>2834249216
MTLHTPVTANERVYPMPKVPAIAICLDGCEPEYLTKAIADGLMPTLKRMRETGTDRLAHSVIPSFTNPNNLSIATGRPPIVHGICGNYLIDPDSGEEVMMNDVRFLRAPTVFKQFYDAGAKVAIVTAKDKLRALLGAGLAFDDDRAKCFSAEKSDTSTAVEHGQDKASAWLGMAQPEVYSADLSEFVFAAGVKLLREWKPDVMYLTTTDYVQHKYAPDDAEAKSFYEMFDKYLAQLDEMGAAIVVTADHGMKPKHHADGTPNVIYVQDLMDEWLGKDAARVILPITDPYVVHHGALGGFGTCYLPEGADKADIIAKLKEREELILVIDKEEAIKRFELPGDRIGDIVMISSENICIGTSEHRHDLAALKEPLRSHGGLTEQEVPFIVNRVIDLPSQPELRNFDAFFYATTAAAL
>2837144237
MPTLKRMREEGTDRLAHSVIPSFTNPNNLSIATGRPPSVHGICGNYLIDPETGDEVMMNDVRFLRAPTVFKQFYDAGARVAVVTAKDKLRALLGAGLSFDDDRAKCFSAEKSDSSTQKEHGQEKASEWLGMAQPQVYSAELSEFVFAAGVKLLREWKPDVMYLTTTDYVQHKYAPDDAEAKAFYEMFDKYLTELDALGAAIVVTADHGMKPKHHADGSPNVIYVQDLMDEWLGKDAARVILPITDPYVVHHGALGGFGTAYLPEGADVADIIARLQAREELILVVDKQEAIRRFELPGDRIGDIVMISGENICIGTSEHRHDLAALKEPLRSHGGLTEQEVPFIVNRVIDLPSKPELRNFDAFFYATTAAAL
>2521518014
MTIQIPVTANERVYPMPKVPAIAICLDGCEPEYLDKAIADGLMPTLKRMRETGTDRLAHSVIPSFTNPNNLSIATGRPPIVHGICGNYLIDPDTGEEVMMNDVRFLRAPTVFKQFYDAGARVAIVTAKDKLRALLGAGLAFDDDRAKCFSAEKSDTTTQAEHGQNNASAWLGMPVPEVYSAELSEFVFAAGVKLLAEWKPDVMYLTTTDYVQHKYAPDDAQAKAFYEMFDRYLTQLDAMGAAIVVTADHGMKPKHLADGSPAVVYVQDLMDDWLGKEAARVILPITDPYVVHHGALGSFATAYLPEGADRADIIARLKATDGITHVLTKQEAIERFELPGDRIGDIVMVSGENMTIGTSAHRHDLAALNEPLRSHGGLTEQEVPFIVNRVIDIPDAPSLRNFDAFFYATMAAAL
>2728044252
MTIHTPVEANERVYPMPKVPAIAICLDGCEPEYLDKAIADGLMPTLKRMRETGTDRLAHSVIPSFTNPNNLSIATGRPPIVHGICGNYLIDPDSGEEVMMNDVRFLRAPTVFKQFYDAGAKVAIVTAKDKLRALLGAGLKFDDDRAKCFSAEKSDTSTQAEHGQEKASAWLGMAQPEVYSAELSEFVFAAGVKLLKEWKPDVMYLTTTDYVQHKYAPDQAEAKAFYEMFDKYLTELDAMGAAIVVTADHGMKPKHHADGSPSVVYVQDLVDEWLGKDAARVILPITDPYVVHHGALGSFATCYLPEDADRSDIIGKLKATAGITHVLTKEEAIKRFELPGDRIGDIVMVSGENICIGTSEDRHDLAALNEPLRSHGGLTEQEVPFIVNRVIDLGTAPELRNFDAFFYATTAAAQ
>2792417156
MTIHAPVEANERVYPVPKVPAIAICLDGCEPEYLDKAIADGLMPTLKRMRETGTDRLAHSVIPSFTNPNNLSIATGRPPIVHGICGNYLIDPDSGEEVMMNDVRFLRAPTVFKQFYDAGAKVAVVTAKDKLRALLGAGLKFDDDRAKCFSAEKSDTSTQLEHGQEKASTWLGMAQPEVYSAELSEFVFAAGVKLLKEWNPDVMYLTTTDYVQHKYAPDQAEAKAFYEMFDKYLTELDALGAAIVVTADHGMKPKHHADGSPRVVYVQDLVDEWLGKDAARVILPITDPYVVHHGALGSFATCYLPEGADRNDIIAKLKITPGITDVLTKEEAIKRFELPGDRIGDIVMVSGENICIGTSEDRHDLAALNEPLRSHGGLTEQEVPFIVNRVLDLGNAPELRNFDAFFYATTAAAQ
>2831605673
MPITSPVTANDREYPAPKVCAIAICLDGCEPEYLEKAIADGLMPNLARMKQTGTDRLAHSVIPSFTNPNNLSIATGRPPIVHGICGNYLYDPDTGEEVMMNDVRFLRAPTVFSKFYEAGAKVAIVTAKDKLRALLGAKLKFDDDRAKCFSAEKSDSSTQAEHGQEAASKWLGMAQPEVYSADLSEFVFAAGVKLLREWKPDVMYLTTTDYVQHKYAPDDAEAKSFYKMFDKYLGELDDMGAAIVVTADHGMKPKHDANGNPQVIYVQDLMDEWLGKDAARVILPITDPYVVHHGALGGFATAYLPKDADRADIIAKLKKHDELLEVIGREEAVKRFELPEYRIGDIVMISTENMTIGTSEHRHDLAALNEPLRSHGGLTEQVVPFIVNRRIDLPGKPELRNFDAFFYATTAAAL
>2840896219
MPITDPVTANERSYPAPKVCAIAICLDGCEPEYLDKAIADGLMPNLARMKETGTDRLAHSVIPSFTNPNNLSIATGRPPAVHGICGNFLYDPDTGEEVMMNDVRFLRAPTVFSRFYEAGARVAVVTAKDKLRALLGAGLKFDEDRAKCFSAEKSDSSTQAEHGQEKASAWLGMDQPEVYSAELSEFVFAAGVKLLREWKPDVMYLTTTDYVQHKYAPDQAEAKAFYEMFDRYLGQLDELGAAIVVTADHGMKPKHDAKGEPNVIYVQDLMDEWLGEGAARVILPITDPYVVHHGALGGFGTAYLPDGADRADIIARLAARDEILEVMGREEAVERFELPGDRIGDIVMISTENMTIGTSEDRHDLAALNEPLRSHGGLTEQEVPFICNRVIDLPNKPELRNFDAFHYACAAAALET
>2512613008
MTITSPVEANDRTYSTPSTCAIAICLDGCEPEYLDKAIADGLMPTLKRMKEQGTDRLAHSVIPSFTNPNNLSIATGRPPIVHGICGNYLFEPDTGEEVMMNDVRFLRAPTIFAKFYEAGARVAVVTAKDKLRALLGAGLKFEDDRAKCFSAEKSDSSTRAEHGQEKASKWLGMAQPEVYSAELSEFVFAAGVKLLEEWKPDVMYLTTTDYVQHKYAPDQAEAKAFYEMFDKYLGQLDALGAAIVVTADHGMKPKHDANGAPQVIYVQDLLDEWLGEAAARVILPITDPYVVHHGALGGFGTAYLPEGAGVADIIAKLAAQPEILEVMTRSEAVGRFELPADRIGDIVMISTENMTIGTSEHRHDLAALNEPLRSHGGLTEQEVPFICNRVLDLPSAPVLRNFDAFFFATKAAALEA
>2718373759
MTITSTVEANDRTYSAPGTCAIAICLDGCEPEYLDKAIADGLMPTLKRMKEHGTDRLAHSVIPSFTNPNNLSIATGRPPAVHGICGNYLFEPDTGEEVMMNDVRFLRAPTIFARFYEAGARVAVVTAKDKLRALLGAGLKFDEDRARCFSAEKSDSSTRAEHGQDQASKWLGIAQPEVYSAELSEFVFAAGVKLLEEWKPDVMYLTTTDYVQHKYAPDQAEAKAFYEMFDKYLGQLDALGAAIVVTADHGMKPKHDANGDPQVIYVQDLLDAWLGEAAARVILPITDPYVVHHGALGGFATAYLPEGTNVSEIIAKLAARPEILEAMTRSEAVERFELPADRIGDIVMISTENMTVGTSEHRHDLAALNEPLRSHGGLTEQEVPFICNRVLDLPSTPVLRNFDAFYYATKAAAFEV
>647777281
MTITTPVVANDRTYPAPKTCAIAICLDGCEPEYLTKAIADGLMPTLKRMRETGTDRLAHSVIPSFTNPNNLSIATGRPPSVHGICGNFLYEPETGEEVMMNDVRFLRAPTVFSKFYEAGARVAVVTAKDKLRALLGAGLKFDEDRAKCFSAERSDTSTTEEHGQAEASKWLGMAQPEVYSAELSEFVFAAGVKLLKEWSPDVMYLTTTDYVQHKYSPDQPEAKAFYEMFDKYLTELDAMGAAIVVTADHGMKPKHDASGDPQVIYVQDLLDEWLGEAAARVILPITDPYVVHHGALGGFGTAYLPDGANRADIIARLASREEILEVLTKEEAVERFELPADRIGDIVMISTENLTIGTSEHLHDLAALNEPLRSHGGLTEQEVPFIVNRIIDLPSKPVLRNFDAFFYAAAAAAL
>2698134203
MPITKTVVANDRTYATPKTCAIAICLDGCEPEYLTKAIADGLMPTLKRMRETGTDRLAHSVIPSFTNPNNLSIATGRPPAVHGICGNYLYEPETGEEVMMNDVRFLRAPTVFSKFYEAGARVAVVTAKDKLRALLGAGLKFDEDRAMCYSAEKSDTSTKAEHGQDAASKWLGMAQPEVYSAELSEFVFAAGVKLLKEWNPDVMYLTTTDYVQHKYSPDQAEAKSFYKMFDKYLTELDAMGAAIVVTADHGMKPKHDANGDPQVIYVQDLLDEWLGEAAARVILPITDPYVVHHGALGGFGTAYLPDGTDQADIIARLAARPEILEVMDKAEAVRRFELPGDRIGDIVMISTENMTIGTSAHRHDLAALNEPLRSHGGLTEQEVPFICNRVLDLPSAPVLRNFDAFFYAAQAAAMEV
>2682263832
MPITKTVVANDRTYATPNTCAIAICLDGCEPEYLEKAIANGLMPTLKRMRETGTDRLAHSVIPSFTNPNNLSIATGRPPAVHGICGNYLYEPETGEEVMMNDVRFLRAPTIFSKFYEAGARVAVVTAKDKLRALLGAGLKFDDDRAKCFSAERSDTSTKAEHGQDAASKWLGMAQPEVYSAELSEFVFAAGVKLLKEWNPDVMYLTTTDYVQHKYSPDQAEAKSFYEMFDKYLTELDALGAAIVVTADHGMKPKHDANGDPQVIYVQDLLDEWLGEAAARVILPITDPYVVHHGALGGFGTAYLPEGTDQADIIARLAARPEILEVMDKAEAVRRFELPGDRIGDIVMISTENMTIGTSAHRHDLAALNEPLRSHGGLTEQEVPFICNRVLDLPSAPVLRNFDAFFYAAQAAAMEV
>2682264925
MPITKTVVANDRTYATPKTCAIAICLDGCEPEYLEKAIADGLMPTLKRMRETGTDRLAHSVIPSFTNPNNLSIATGRPPSVHGICGNYLYEPETGEEVMMNDVRFLRAPTIFSKFYEAGARVAVVTAKDKLRALLGAGLKFDDDRAKCFSAERSDTSTKAEHGQDAASKWLGMAQPEVYSAELSEFVFAAGVKLLKEWKPDVMYLTTTDYVQHKYSPDQAEAKSFYEMFDKYLTELDALGAAIVVTADHGMKPKHDANGDPQVIYVQDLLDQWLGEAAARVILPITDPYVVHHGALGGFGTAYLPEGTDQADIIARLAARPEILEVMDKAEAVRRFELPGDRIGDIVMISTENMTIGTSAHRHDLAALNEPLRSHGGLTEQEVPFICNRVLDLPSAPVLRNFDAFFYAAQAAAMEV
>2656607063
MTNPTHAPVTANDRVYPWPKVTAIAICLDGCEPEYLTQAIKAGLMPTLKRMRETGTDRLAHSVIPSFTNPNNLSIATGRPPIVHGICGNYLYEPETGEEVMMNDVRFLRAPTVFSQFYNAGARVAIVTAKDKLRALLGAGLKFDDDRAKCFSAEKSDTSTTAEHGQEAASKWLGMPQPEVYSAELSEFVFAAGVKLMAEWKPDVMYLTTTDYVQHKYAPEQPEAQSFYKMFDKYLTQLDAMGAAIVVTADHGMKPKHLADGSPAVIYVQDLLDTWLGEAAARLILPITDPYVVHHGALGSFATAYLPKGADQADIIARLKAIDGITHVLTREEAVERFELPGDRIGDIVLVSGENVTIGTSAHRHDLAALNEPLRSHGGLTEQEVPFIVNRVIDLPSQPVLRNFDAFFYATTAAAL
>2752987595
MTKAVTANDRVYPWPKVTAIAICLDGCEPEYLTQAIAKGLMPTLKRMRETGTDRLAHSVIPSFTNPNNLSIATGRPPSVHGICGNYLYEPETGEEVMMNDVRFLRAPTVFSKFYDAGARVAIVTAKDKLRALLGAGLSFDEDRAKCFSAERSASSTQAEHGQDNAAEWLGFGQPDVYSAELSEFVFAAGVKLLAEWKPDVMYLTTTDYVQHKYAPHQPQAQAFYAMFDKYLAQLDAMGAAIVVTADHGMKPKHDANGDPQVIYVQDLLDAWLGTAAARVILPITDPYVVHHGALGGFGTAYLPKGADRADIIARLAARPELLEVISREEAVSRYDLPADRIGDIVMISTENMTIGTSEHRHDLAALNEPLRSHGGLTEQEVPFIVNRVMDLPNGAGLRNFDAFFVATTAAAL
>2524265707
MTQKQPVIANERSYPWPKVTAIAICLDGCEPEYLTQAIAKGLMPTLKKMRETGTDRLAHSVIPSFTNPNNLSIATGRPPAVHGICGNYLYEPETGEEVMMNDVRFLRAPTVFKQFYDAGARVAIVTAKDKLRALLGAGLEFGDDRAKCFSAEKSDSSTQAEHGQDAASKWLGMAQPEVYSAELSEFVFAAGVKLLAEWKPDVMYLTTTDYVQHKYAPHQPEAQAFYEMFDRYLAQLDTMGAAIVVTADHGMKPKHDANGDPQVIYVQDLLDGWLGEAAARVILPITDPYVVHHGALGGFGTAYLPKGANQADIIARLAARPEIMEVMDRAEAVKRFELPADRIGDIVMISTENMTIGTSAHRHDLAALNEPLRSHGGLTEQVVPFIVNRVIDLPSQPVLRNFDAFFYATTAAAL
>2668155112
MTQKNPVVANGRSYPWPKVTAIAICLDGCEPEYLTQAIAKGLMPTLKKMREAGTDRLAHSVIPSFTNPNNLSIATGRPPAVHGICGNYLYEPETGEEVMMNDVRFLRAPTVFKQFYDAGARVAIVTAKDKLRALLGAGLQFGDDRAKCFSAEKSDSSTQAEHGQEAASKWLGMAQPEVYSAELSEFVFAAGVKLLAEWKPDVMYLTTTDYVQHKYAPHQPEAQAFFEMFDRYLTQLDAMGAAIVVTADHGMKPKHDANGDPQVIYVQDLLDEWLGEAAARVILPITDPYVVHHGALGGFGTAYLPKGADQADIIARLAARPEILEVMDRAEAVKRFELPADRIGDIVMISTENMTIGTSAHRHDLAALNEPLRSHGGLTEQVVPFIVNRVIDLPNQPVLRNFDAFFYATTAAAL
>2719048637
MNDMSGIGANGRSYAVPKVCAIGICLDGCEPAYLDAAISAGLMPVLERMRESGTERRAHSVIPSFTNPNNLSIATGTPPAVHGICGNYLFDPDTGEEVMMNDPKFLRAPTVFKAFYDAGKKVAVVTAKDKLRALLGHGLTFDDGRAICFSSEKSDTTTANEHGIDNASAWLGRDVPEVYSAELSEFVFAAGVKLLKEFQPDIMYLTTTDYVQHKYAPGDKQANAFYEMFDKYLGELDAMGAAIVVTADHGMKPKHKADGTPAVIYLQDVLDEWLGKDAARVILPITDPYVVHHGALGSFATAYLPDGADVDGVLEKLSAMEGIIVAVGKAEACKRFELPEDRIGDIVVISGENLTLGTSEHRHDLAALKEPLRSHGGLTEQEVPFIVNRMMADLPNAPELRNFDAFFYAAKAAALSA
>2525924170
MNQMSKIHVNDRAYPRPTVPAIAICLDGCEPAYLDAAIDAGLMPTLKRIRETGTVRTAHSVIPSFTNPNNLSIATGRPPAVHGICGNFLFDPDTGEEVMMNDPRFLRAPTVFKGFYDAGCRVAVVTAKDKLRALLGHGLAFDEGRAICFSSEKSDTTTKAEHGIDNASAWLGREVPEVYSAELSEFVFAAGVKLLAEFKPDVMYLTTTDYVQHKYAPGEPQANAFYEMFDRYLTELDAMGAAIVVTADHGMKPKHTADGEPDVIYLQDLFDTWLGKDAARVILPITDPYVVHHGALGSFATTYLPEGADVADMIARLSAIEGIDLVVDREEACKRFELPGDRIGDLVLISSENKTLGTSASRHDLSALKEPLRSHGGLTEQAVPFIVNRVVSNLSEAPELRNFDALQIAAMAAAS
>2817780998
MNQMSKIQVNDRAYPRPNVPAIAICLDGCEPAYLDAAIDAGLMPTLKRIRETGTVRTAHSVIPSFTNPNNLSIATGRPPAVHGICGNYLFDPDTGEEVMMNDPRFLRAPTVFKGFYDAGCRVAVVTAKDKLRALLGHGLAFDEGRAICFSSEKSDTTTKAEHGIDNASAWLGREVPEVYSAELSEFVFAAGVKLLAEFKPDVMYLTTTDYVQHKYAPGEPQANAFYEMFDRYLTELDAMGAAIVVTADHGMKPKHTADGKPDVIYLQDLFDDWLGKDAARVILPITDPYVVHHGALGSFATTYLPEGADVADLIARLSPIEGIDLVVDRDEACRRFELPADRIGDLVLISSENKTLGTSASRHDLSALKEPLRSHGGLTEQAVPFIVNRVMSDLVEAPELRNFDALQIAAMAAAS
>2861729281
MPPAEDNEVNKMTKVTVNGRDYNWPNVPAIAICLDGCEPAYLDEAIAAGLMPTLKRIKETGTVRTAHSVIPSFTNPNNLSIATGRPPAVHGICGNYLYDRETGTEVMMNDVRFLRAPTVFKGFYDAGAKVAVVTAKDKLRALLGAGLQFGDNRAICFSAERSDTTTKAENGIDNASQWLGMSVPEVYSAELSEFVFAAGVKLLKTFRPDVMYLTTTDYVQHKYAPGVPQANAFYEMFDKYLAELDALGAAIVVTADHGMKPKHKADGSPDVVYVQDVLDDWLGKDAARVILPITDPYVVHHGALGSFATAYLPDGTDIGDIMKRLAAIEGIDVVLNNADAAERFELPQDRIGDIVLVSSENKAIGTSEHRHDLAALNEPLRSHGGLTEQAVPFIVNRQMPELPEAPVLRNFDAFFYAVTAAVAQ
>2551834359
MPPAEDNEVNKMTKVTVNGRDYNWPNVPAIAICLDGCEPAYLDEAIAAGLMPTLKRIKETGTVRTAHSVIPSFTNPNNLSIATGRPPAVHGICGNYLYDRETGTEVMMNDVRFLRAPTIFKGFYDAGAKVAVVTAKDKLRALLGAGLQFGDNRAICFSAERSDTTTKAENGIDNASQWLGMPVPEVYSAELSEFVFAAGVKLLKTFRPDVMYLTTTDYVQHKYAPGVPQANAFYEMFDKYLAELDALGAAIVVTADHGMKPKHKADGSPDVVYVQDVLDDWLGKDAARVILPITDPYVVHHGALGSFATAYLPDGTDIGDIMKRLAAIEGIDVVLNNADAAERFGLPQDRIGDIVLVSSENKAIGTSEHRHDLAALNEPLRSHGGLTEQAVPFIVNRQMPELPEAPVLRNFDAFFYAVTAAVAQ
>2772035705
MPPAEDNEVNKMTKVTVNGRDYNWPNVPAIAICLDGCEPAYLDEAIAAGLMPTLKRIKETGTVRTAHSVIPSFTNPNNLSIATGRPPAVHGICGNYLYDRETGTEVMMNDVRFLRAPTIFKGFYDAGAKVAVVTAKDKLRALLGAGLQFGDNRAICFSAERSDTTTKAENGIDNASQWLGMPVPEVYSAELSEFVFAAGVKLLKTFRPDVMYLTTTDYVQHKYAPGVPQANAFYEMFDKYLAELDALGAAIVVTADHGMKPKHKADGSPDVVYVQDVLDEWLGKDAARVILPITDPYVVHHGALGSFATAYLPDGADIGDIMKRLAAIEGIDVVLNNADAAERFELPQDRIGDIVLVSSENKAIGTSEHRHDLAALNEPLRSHGGLTEQAVPFIVNRQMPDLPEAPVLRNFDAFFYAVTAAVAQ
>2854886215
VNKMTNLTVPANDRDYSWPKDPAIAICLDGCEPAYLDEAIAAGLMPTLKRIKQNGTVRTAHSVIPSFTNPNNLSIATGRPPAVHGICGNYLYDRETGTEVMMNDVRFLRAPTIFKSFHDAGAKVAVVTAKDKLRALLGAGLKYDDDRAVCFSAERSDTTTRAENGIDNASKWLGMPVPEVYSAELSEFVFAAGVKLLQTFRPDVMYLTTTDYVQHKYAPGTPQANAFYEMFDKYLTELDALGAAIVVTADHGMKAKHKADGSPDVVYVQDILDEWLGKNAARVILPITDPYVVHHGALGSFATAYLPEGADITDIMKRLAGIEGIDVVLGNAAAAERFELPTDRIGDVVLVSTANKAIGTSEHRHDLAALNEPLRSHGGLTEQEVPFIVNRQMPDLPNAPGLRNFDAFFYATKAAAHVA
>2790990888
VNKMTNLTVTVNDRDYSWPKAPAIAICLDGCEPAYLDEAIAAGLMPTLKRIKQTGSVRTAHSVIPSFTNPNNLSIATGRPPAVHGICGNYLYDRETGTEVMMNDVRFLRAPTIFKGFYDAGAKVAVVTAKDKLRALLGAGLQFDDERAVCFSAERSDTTTKAENGIDNASKWLDMPVPEVYSAELSEFVFAAGVKLLQTFRPDVMYLTTTDYVQHKYAPGTPQANAFYEMFDKYLTELDALGAAIVVTADHGMKPKHKADGSPDVVYVQDILDEWLGKDAARVILPITDPYVVHHGALGSFATAYLPEGTDIADIMKRLAGIEGIDVVLDNPAAAERFELPADRIGDIVLVSTVNKAIGTSEHRHDLAALNEPLRSHGGLTEQEVPFIVNRQMPDLPNAPVLRNFDAFFYAVTAAAHA
>2844224594
VNKMTNLTVTVNDRDYSWPKAPAIAICLDGCEPAYLDEAIAAGLMPTLKRIKQTGAVRTAHSVIPSFTNPNNLSIATGRPPAVHGICGNYLYDRETGTEVMMNDVRFLRAPTIFKGFYDAGAKVAVVTAKDKLRALLGAGLQFDDERAVCFSAERSDTTTKAENGIDNASKWLGMPVPEVYSAELSEFVFAAGVKLLQTFRPDVMYLTTTDYVQHKYAPGTPQANAFYEMFDKYLTELDALGAAIVVTADHGMKPKHKADGSPDVVYVQDILDEWLGKDTARVILPITDPYVVHHGALGSFATAYLPEGTDIANIMKRLAGIEGIDVVLDNPAAAERFELPADRIGDIVLVSTVNKAIGTSEHRHDLAALNEPLRSHGGLTEQDVPFIVNRQMPDLPNAPVLRNFDAFFYAVTAAAHA
>2505833349
MNQHTPVTANGRDYSWPRVCAIAICLDGCEPAYLDEAIAAGLMPTLEKIKAKGTVRTAHSVIPSFTNPNNLSIATGRPPAVHGICGNYLYDPATGEEVMMNDPKFLRAGTVFQAFYDAGARVAVVTAKDKLRALLGHGLKFDEGRAVCFSSEKSDKATKAENGIDNASAWLGREVPEVYSAELSEFVFAAGVKLLKEFKPDVMYLTTTDYVQHKYAPGVPEANAFYEMFDKYLAELDALGAAIVVTADHGMKPKHLADGSPDVXYVQDILDEWLGKDAARVILPITDPYVVHHGALGSFATAYLPAGADRAEIIEKLSKLDGITVVLGREEACARFELPEDRIGDVVMVSGENKTIGTSEHRHDLAALNEPLRSHGGLTEQAVPFIVNRVLPDLPNEPTLRNFDAFYYATKAAALA
>2802699879
MALPFPVSANDRSYSWPRVCAIAICLDGCEPAYLDAAIAAGLMPALEKIKAKGTVRMAHSVIPSFTNPNNLSIATGRPPAVHGICGNYLYDPASGEEVMMNDPKFLRAGTVFKAFYDAGARVAVVTAKDKLRALLGHGLKYDEGRAICFSSEKSDKATKDDNGIDDASAWLGRKVPEVYSAELSEFVFAAGVKLLKEFRPDVMYLTTTDYVQHKYAPGVKEANAFYEMFDRYLAELDALGAAIVVTADHGMKPKHLADGSPDVIYVQDVLDEWLGKDAARVILPITDPYVVHHGALGSFATAYLPEDADRADLIEKLAKLDGMTVVLGREEACARFELPEDRIGDIVMVSGENKTLGTSEHRHDLAALNEPLRSHGGLSEQEVPFIVNRVLPDLPDAPTLRNFDAFFYATQAAALA
>2790988898
MVGFAGRVIQQGILVVNQISPVIANGRVYPWPKVPAIAICLDGCEPAYLDAAIAAGLMPTLERIRQTGTVRIANSVIPSFTNPNNLSIATGRPPAVHGICGNYLYNPTTGEEVMMNDPKFLRAPTIFKAFYDAGAKVAVVTAKDKLRALLGHGLIYDDNRAVCFSSEKADTTTKAANGIENASKWLGCSVPEVYSAELSEFVFAAGVKLLKEFHPDIMYLTTTDYVQHKYAPGVKQANDFYEMFDKYLTQLDALGAAIVVTADHGMKPKHNDDGSPDVVYVQDLFDDWLGKDAARVILPITDPYVVHHGALGSFATAYLPDGADREAIMNRLRAINGIYLVLGREEACRSFELPEDRMGDIVMLSSENKTIGTSEHRHNLAALNEPLRSHGGLTEQAVPFVTNRVLPDQPYAPALRNFDAFYYAVTAAAQSQ
>2688919042
MNQMSPVTANGRAYPWPKVPAIAICLDGCEPAYLDEAIKAGLMPTLERMHKTGTVRTAHSVIPSFTNPNNLSIATGRPPAVHGICGNYLYNPATGEEVMMNDPKFLRAPTIFKAFYDAGAKVAVVTAKDKLRALLGHGLAYDEGRAICFSSEKADTTTKAANGLDNASEWLGRPVPEVYSAELSEFVFAAGVKLLKEFRPDVMYLTTTDYVQHKYAPGVKQANDFYEMFDKYLTELDALGAAIVVTADHGMKPKHKADGSPDVVYVQDLFDEWLGKDVARVILPITDPYVVHHGALGSFATAYLPEGADREAIMKRLRAVNGIYLVLGREEACRTFELPEDRMGDIVMLSSENKTIGTSEHRHDLAALNEPLRSHGGLTEQAVPFITNRVLPDQPYAPALRNFDAFYYAVTAAAQAR
>2802698993
MNQMSPVVTANGRAYPWPKVPAIAICLDGCEPAYLDEAIKAGLMPTLERMCKTGTVRTAHSVIPSFTNPNNLSIATGRPPAVHGICGNYLYNPATGEEVMMNDPKFLRAPTIFKAFYDAGAKVAVVTAKDKLRALLGHGLAYGEGRAICFSSEKADTTTKAANGLDNASEWLGRPVPEVYSAELSEFVFAAGVKLLKEFRPDVMYLTTTDYVQHKYAPGVKQANDFYEMFDKYLTELDALGAAIVVTADHGMKPKHKADGSPDVVYVQDLFDEWLGKDVARVILPITDPYVVHHGALGSFATAYLPEGADREAIMKRLRAVNGIYLVLGREEACRTFELPEDRMGDIVMLSSENKTIGTSEHRHDLAALNEPLRSHGGLTEQAVPFITNRVLPDQPYAPALRNFDAFYYAVTAAAQAR
>2565983139
MNQLVSVSANERNYAWPRVPAIAICLDGCEPDYLDEAIKAGLMPALERILQKGTASTAHSVIPSFTNPNNLSIVTGRPPAVHGICGNYLYNPKTGEEVMMNDPKFLRAPTVFKAFYDAGAKVAIVTAKDKLRALLGHGLSYDDGRAVCFSSEKANTTTKAANGIDDASKWLGRPVPEVYSAELSEFVFAAGVKLLREFRPDIMYLTTTDYIQHKYAPGVPQANAFYAMFDKYLAELDALGAAIVITADHGMKPKHHADGSPNVVYVQDLLDEWLGKDAARVILPITDPYVVHHGALGSFATAYLPKGADRESIIARLRDIEDMTLVLGREEGCRRFELPEDRIGDIVMVSGENKTIGTSEHRHDLAALDEPLRSHGGLTEQAVPFIVNRPLPDLPQAPALRNFDAFYYATLAAAQP
>2832187823
MNHMVAANERNYAWPRVPAIAICLDGCEPAYLDEAIKAGLMPALERILQKGTASTAYSVIPSFTNPNNLSIVTGRPPAVHGICGNYLYNPETGEEVMMNDPKFLRAPTVFKAFYDAGAKVAVVTAKDKLRALLGHGLSYDDDRAVCFSSEKASTTTKDANGIEDASKWLGRPVPDVYSAELSEFVFAAGVKLLREFRPDVMYLTTTDYVQHKYAPGVPQANAFYAMFDRYLGELDALGAAIVVTADHGMKPKHHADGSPNVVYVQDLLDEWLGKDAARVILPITDPYVVHHGALGSFATAYLPKGADREAIIARLRDLEDMTLVLGREEGCRRFELPEDRIGDIVMVSGENKTIGTSEHRHDLAALDEPLRSHGGLTEQAVPFIVNRPLPDLPQAPTLRNFDAFYYATLAAAQP
>2694798174
MNQMSPVTANGRTYAWPRVPAIAICLDGCEPAYLDEAIRAGLMPALERIKKKGTVRFAHSVIPSFTNPNNLSIATGRPPAVHGICGNYLYNPETGDEVMMNDPKFLRAPTIFKQFYDAGAKVAVVTXKDKLRALLGHGLAYDDGRAVCFSSEKSDTTTKAANGIDNASRWLGRPVPEVYSAELSEFVFAAGVKLLKEFRPDVMYLTTTDYVQHKYAPGVKEANAFYEMFDKYLAELDALGAAIVVTADHGMKAKHHADGSPNVVYVQDLLDEWLGKDAARVILPITDPYVVHHGALGSFATAYLPKGADREAIIRKLRQVEDIILVLGREEGXNRFELPGDRMGDIILISGENKTIGTSEHRHNLAALDEPLRSHGGLTEQTVPFIVNRVLPDLPNEPVLRNFDAFYYATMAAAQA
>2770896238
MNQMSPVSVNGRNYAWPRVPAIAICLDGCEPAYLDEAIKAGLMPALVKIKEKGTVRFAHSVIPSFTNPNNLSIATGRPPAVHGICGNYLYNPETGEEVMMNDPKFLRAPTVFQGFYDAGAKVAVVTAKDKLRALLGKGLKFEDGRALCFSAEKSDSTTKAEHGIDNASKHFGLPVPEVYSAELSEFVFAAGVQLLKTFRPDVMYLTTTDYVQHKYAPGVRQADAFYEMFDKYLVELDALGAAIVVTADHGMKPKHHADASPNVVYVQDLLDEWLGKDAARVILPITDPYVVHHGALGSFATAYLPKGADREAIMNKLRKVEDIILVLGREEGCARFELPEDRMGDIILISGENKTIGTSEHRHNLAALDEPLRSHGGLTEQTVPFIVNRVLKDLPDAPTLRNFDAFYYATQAAAQV
>2729220723
MNQMSPVTANGRTYAWPRVPAIAICLDGCEPAYLDEAIRAGLMPALERIKQKGTVRFAHSVIPSFTNPNNLSIATGRPPSVHGICGNYLYNPETGEEVMMNDPKFLRAPTVFQGFYDAGARVAVVTAKDKLRALLGKGLKFEDGRAMCFSAEKSDTTTLAGHGIDNASKHFGLPVPEVYSAELSEFVFAAGVQLLKEFRPDVMYLTTTDYVQHKYAPGVPQANAFYEMFDKYLAELDALGAAIVVTADHGMKPKHHADGSPNVVYVQDLLDEWLGKDAARVILPITDPYVVHHGALGSFATAYLPKGADREAIMAKLRQVEDIILVLGREEGCARFELPEDRMGDIILISGENKTIGTSEHRHNLAALDEPLRSHGGLTEQTVPFIVNRVLPDLPNEPSLRNFDAFYYATMAAAQA
>2856369320
MNQMSPVTANGRSYAWPRVPAIAICLDGCEPAYLDEAIEAGLMPALERIKKKGTVRFAHSVIPSFTNPNNLSIATGRPPAVHGICGNYLYNPETGEEVMMNDPKFLRAPTIFQAFCDAGAKVAVVTAKDKLRALLGKGLKFDDGRAMCFSAERSDTTTKAEHGIDNASKHFGLAVPEVYSAELSEFVFAAGVQLLKEFRPDVMYLTTTDYVQHKYAPGVPQANAFYEMFDKYLVELDAQGAAIVVTADHGMKPKHHADGSPNVVYVQDLLDEWLGKDAARVILPITDPYVVHHGALGSFATAYLPKGADREAIMAKLRKVEGIILVLGREEGSARFELPEDRMGDIILISGENKTIGTSEHRHNLAALDEPLRSHGGLTEQEVPFIVNRVLADLPNEPVLRNFDAFFYATMAAAQA
>2630750579
MNQMSPVTANGRSYAWPRVPAIAICLDGCEPAYLDEAIHAGLMPALERIKKKGTVRFAHSVIPSFTNPNNLSIATGRPPAVHGICGNYLYNPETGEEVMMNDPKFLRAPTVFQAFYDAGAKVAVVTAKDKLRALLGKGLKFEDGRAMCFSAEKSDTTTKAEHGIDNASKHFGLPVPEVYSAELSEFVFAAGVQLLKEFRPDVMYLTTTDYVQHKYAPGVPQANAFYEMFDKYLTELDALGAAIVVTADHGMKPKHHADGSPNVIYVQDLLDEWLGKDAARVILPITDPYVVHHGALGSFATAYLPKGADREAVMEKLRKVEDIILVLGREEGCARFELPEDRMGDIILISGENKTIGTSEHRHNLAALDEPLRSHGGLTEQEVPFIVNRVLPDLPSEPVLRNFDAFYYATMAAALG
>2650922216
MNQMSPVTANGRSYAWPRVPAIAICLDGCEPAYLDEAIKAGLMPALERIKKKGTVRFAHSVIPSFTNPNNLSIATGRPPAVHGICGNYLYNPQTGEEVMMNDPKFLRAPTVFQAFYDAGAKVAVVTAKDKLRALLGKGLKFEDGRAMCFSAEKSDTTTKAEHGIDNASKHFGLPVPEVYSAELSEFVFAAGVQLLKEFRPDVMYLTTTDYVQHKYAPGVPQANGFYEMFDKYLVELDALGAAIVVTADHGMKPKHHADGSPNVVYVQDLLDEWLGKDAARVILPITDPYVVHHGALGSFATAYLPKSADREAVMEKLRKVEDIILVLGREEGCARFELPEDRMGDIILISGENKTIGTSEHRHNLAALDEPLRSHGGLTEQEVPFIVNRVLPDLPNEPVLRNFDAFYYATMAAALA
>2694636576
MNQMSPVTANGRSYAWPRVPAIAICLDGCEPAYLDEAIKAGLMPALERIKKKGTVRFAHSVIPSFTNPNNLSIATGRPPAVHGICGNYLYNPQTGEEVMMNDPKFLRAPTVFQAFYDAGAKVAVVXAKDKLRALLGKGLKFEDGRAMCFSAEKSDTTTKAEHGIDNASKHFGLPVPEVYSAELSEFVFAAXVQLLKEFRPDVMYLTTTDYVQHKYAPGVPQANAFYEMFDKYLTELDALGAAIVVTADHGMKPKHHXDGSPNVVYXQDLLDEWLGKDAARVILPITDPYVVHHGALGSFATAYLPKSADREAVMEKLRKVEDIILVLGREEGCTRFELPEDRMGDIILISGENKTIGTSEHRHNLAALDEPLRSHGGLTEQEVPFIVNRVLPDLPNEPVLRNFDAFYYATMAAAQA
>2694630926
MNQMSPVTANGRSYAWPRVPAIAICLDGCEPAYLDEAIKAGLMPALERIKKKGTVRFAXSVIPSFTNPNNLSIATGRPPAVHGICGNYLYNPQTGEEVMMNDPKFLRAPTVFQAFYDAGAKVAVVTAKDKLRALLGKGLKFEDGRAMCFSAEKSDTTTKAEHGIDNASKHFGLPVPEVYSAELSEFVFAAGVQLLKEFRPDVMYLTTTDYVQHKYAPGVPQANAFYEMFDKYLTELDALGAAIVVTADHGMKPKHHADGSPNVVYVQDLLDEWLGKDAARVILPITDPYVVHHGALGSFATAYLPKSADREAVMEKLRKVEDIILVLGREEGCTRFELPEDRMGDIILISGENKTIGTSEHRHNLAALDEPLRSHGGLTEQEVPFIVNRVLPDLPNEPVLRNFDAFYYATMAAAQA
>2648119424
MNQMSPVTANGRSYAWPRVPAIAICLDGCEPAYLDEAIKAGLMPALEMIKKKGTVRFAHSVIPSFTNPNNLSIATGRPPAVHGICGNYLYNPETGEEVMMNDPKFLRAPTVFQAFYDAGAKVAVVTAKDKLRALLGKGLKFEDGRAMCFSAEKSDTTTKAEHGIDNASKHFGLPVPEVYSAELSEFVFAAGVQLLKEFRPDVMYLTTTDFVQHKYAPGVPQANAFYEMFDKYLTELDALGAAIVVTADHGMKPKHHADGSPNVVYVQDLLDEWLGKDAARVILPITDPYVVHHGALGSFATAYLPKSADREAVMEKLRNVEDIILVLGREEGCARFELPEDRMGDIILISGENKTIGTSEHRHNLAALDEPLRSHGGLTEQEVPFIVNRVLPDLPNEPVLRNFDAFYYATMAAAQA
>2630913728
MNQMSPVTANGRSYAWPRVPAIAICLDGCEPAYLDEAIKAGLMPALERIKKKGTVRFAHSVIPSFTNPNNLSIATGRPPAVHGICGNYLYNPETGEEVMMNDPKFLRAPTVFQAFYDAGAKVAVVTAKDKLRALLGEGLKFEDGRAMCFSAEKSDTTTKAEHGIDNASKHFGLPVPEVYSAELSEFVFAAGVQLLKEFRPDVMYLTTTDYVQHKYAPGVPQANAFYEMFDKYLTELDALGAAIVVTADHGMKPKHHADGSPNVVYVQDLLDEWLGKDAARVILPITDPYVVHHGALGSFATAYLPKSADREAVMEKLRKVEDIILVLGREEGCSRFELPEDRMGDIILISGENKTIGTSEHRHNLAALDEPLRSHGGLTEQEVPFIVNRVLPDLPNEPVLRNFDAFYYATMAAAQA
>2876378808
MNQMSPVNVTANGRSYAWPRVPAIAICLDGCEPAYLDEAIKAGLMPALERIKKKGTVRFAHSVIPSFTNPNNLSIATGRPPAVHGICGNYLYNPETGEEVMMNDPKFLRAPTVFQAFYDAGAKVAVVTAKDKLRALLGKGLKFEDGRAMCFSAEKSDTTTKAEHGIDNASKHFGLPVPEVYSAELSEFVFAAGVQLLKEFRPDVMYLTTTDYVQHKYAPGVPQANAFYEMFDKYLTELDALGAAIVVTADHGMKPKHHADGSPNVVYVQDLLDEWLGKDAARVILPITDPYVVHHGALGSFATAYLPKGADREAVMEKLRKVEDIILVLGREEGCARFELPEDRMGDIILISGENKTIGTSEHRHNLAALDEPLRSHGGLTEQEVPFIVNRVLPDLPNEPVLRNFDAFYYATMAAAQA
>2638369488
MNQMTPVSANGRNYAWPRLPAIAICLDGCEPAYLDEAIKAGLMPALERIKAKGTVRTAYSVIPSFTNPNNLSIATGRPPAVHGICGNYLYNPQTGEEVMMNDPKFLRAPTVFQAFYDAGARVAVVTAKDKLRSLLGHGLKFDEGRAICFSSEKSDTTTVAEHGIDNASKWLDRPVPEVYSAELSEFVFAAGVKLLKGFRPDVMYLTTTDYVQHKYAPGVKQANDFYEMFDKYLAELDALGAAIVVTADHGMKPKHWADGSPNVVYVQDLMDEWLGKDAARLILPITDPYVVHHGALGSFATAYLPKGADREDIMARLRKVEGITLVLGREEGCKRFELPEDRIGDIVMISGENKTIGTSEHRHNLAALNEPLRSHGGLTEQAVPFITNRVLPDQPDAPQLRNFDAFYYAVLAAA
>2690059071
MNQMSPVSANGRNYAWPRVPAIAICLDGCEPAYLDEAIRAGLMPALEKIKAKGTVRMAHSVIPSFTNPNNLSIATGRPPSVHGICGNYLYNPETGEEVMMNDPKFLRAPTVFQAFYDAGARVAVVTAKDKLRSLLGHGLKFNEDRAICFSSEKSDTTTKAEHGIDNASAWLGKPVPEVYSAELSEFVFAAGVKLLKEWRPDVMYLTTTDYVQHKYAPGVKQANDFYEMFDKYLAELDALGAAIVVTADHGMKPKHKADGSPDVVYAQDLLDEWLGKDVGRVILPITDPYVVHHGALGSFATAYLPKGADRADIMKRLAGIEGIDLVVDREEACRRFELPEDRIGDIVMISAENKTIGTSEHRHDLAALNEPLRSHGGLTEQVVPFITNRVMPDQPGAPRLRNFDAFYYAVMAAALPT
>2841731597
MNQMSPVTVSANGRNYAWPRVPAIAICLDGCEPAYLDEAIKAGLMPALEKIKAKGTVRMAHSVIPSFTNPNNLSIATGRPPSVHGICGNYLYNPETGEEVMMNDPKFLRAPTVFQAFYDAGARVAVVTAKDKLRSLLGHGLKFNEDRAICFSSEKSDTTTKAEHGIDNASSWLGRPVPEVYSAELSEFVFAAGVKLLKEWRPDVMYLTTTDYVQHKYAPGVKQANDFYEMFDKYLAELDALGAAIVVTADHGMKPKHKADGSPDVVYAQDLLDEWLGKDAGRVILPITDPYVVHHGALGSFATAYLPKGADRADIMKRLAGIEGIDLVVDREEACRRFELPEDRIGDIVMISTENKTIGTSEHRHDLAALNEPLRSHGGLTEQVVPFITNRVLPDQPGAPKLRNFDAFYYAVMAAALPT
>2579984208
MNQMSPVSANGRDYAWPRVPAIAICLDGCEPAYLDEAIEAGLMPALERIKQRGTVRTAHSVIPSFTNPNNLSIATGRPPAVHGICGNYLYNPETGEEVMMNDPKFLRAPTVFKAFYDAGAKVAVVTAKDKLRALLGHGLAYDDNRAVCFSSEKANTTTKAGNGIDNASAWLGRPVPEVYSAELSEFVFAAGVKLLKEFRPDVMYLTTTDYVQHKYAPGVKQANAFYAMFDRYLAELDALGTAIVVTADHGMKPKHKADGSPDVVYAQDLLDEWLGKDAARVILPITDPYVVHHGALGSFATAYLPKSADRADIMAKLAKVEGITLVLGREEGCARFELPEDRMGDIIFVSGENKTIGTSEHRHDLAALDEPLRSHGGLTEQAVPFITNRVLTGQPDAPALRNFDAFYYAVMAAAQPQ
>2844766412
MNQMSPVAVSANGRDYAWPRVPAIAICLDGCEPAYLDEAIEAGLMPALERIKQRGTVRTAHSVIPSFTNPNNLSIATGRPPAVHGICGNYLYNPETGEEVMMNDPKFLRAPTVFKAFYDAGAKVAVVTAKDKLRALLGHGLAYDDNRAVCFSSEKANTTTKAGNGIDNASAWLGRPVPEVYSAELSEFVFAAGVKLLKEFRPDVMYLTTTDYVQHKYAPGVKQANAFYAMFDRYLAELDALGTAIVVTADHGMKPKHKADGSPDVVYAQDLLDEWLGKDAARVILPITDPYVVHHGALGSFATAYLPKSADRADIMAKLAKVEGITLVLGREEGCARFELPEDRMGDIIFVSGENKTIGTSEHRHDLAALDEPLRSHGGLTEQAVPFITNRVLTGQPDAPALRNFDAFYYAVMAAAQPQ
>2574142809
MNQMSPVSANGRDYAWPRVPAIAICLDGCEPAYLDEAIKAGLMPALERIKERGTVRTAHSVIPSFTNPNNLSIATGRPPAVHGICGNYLYNPETGEEVMMNDPKFLRAPTVFKAFYDAGAKVAVVTAKDKLRALLGHGLAYGDNRAICFSSEKSDTTTKAANGIDNASAWLGRPVPEVYSAELSEFVFAAGVKLLKEFRPDVMYLTTTDYVQHKYAPGVKQANDFYAMFDRYLAELDALGAAIVVTADHGMKPKHHADGTPNVVYVQDLLDEWLGKDAARVILPITDPYVVHHGALGSFATAYLPKGADRADIMARLARVEGITVVLGREEGCARFELPEDRMGDIIMVSGENKTIGTSEHRHDLAALDEPLRSHGGLTEQAVPFITNRVLPNQPEAPTLRNFDAFYYAVMAAALP
>2847684367
MNQMSPVSANGRDYAWPRVPAIAICLDGCEPAYLDEAIKAGLMPALERIKAKGTVRTAHSVIPSFTNPNNLSIATGRPPAVHGICGNYLYNPETGEEVMMNDPKFLRAPTVFQAFYDAGAKVAVVTAKDKLRALLGHGLAYDDNRAVCFSSEKADTTTKAANGIDNASAWLGRPVPEVYSAELSEFVFAAGVKLLREFRPDVMYLTTTDYVQHKYAPGVKQANDFYAMFDRYLAELDTLGAAIVVTADHGMKPKHKADGSPDVVYVQDLLDEWLGKDAARVILPITDPYVVHHGALGSFATAYLPKGADRAAIMARLAKIDGITLVLGREEGCARFELPEDRMGDIIMVSAENKTIGTSEHRHDLAALDEPLRSHGGLTEQAVPFITNRVLANQPEAPLLRNFDAFYYAVMAAAQPQ
>2643770247
MNQMSPVTANGRTYAWPRIPAIAICLDGCEPAYLDEAIKAGLMPALVKIKEKGTVRTAHSVIPSFTNPNNMSIATGRPPAVHGICGNYLYNPETGEEVMMNDPKFLRAPTVFKAFYDAGAKVAVVTAKDKLRALLGKDLGFDDNRAICFSSEKSASTTKAEHGIDNASKWLGRPVPEVYSAELSEFVFAAGVKLLKEFRPDVMYLTTTDYVQHKYAPGVPQANAFYEMFDKYLAELDALGAAIVVTADHGMKPKHHADGSPNVVYVQDLLDEWLGKDAARVILPITDPYVVHHGALGSFATAYLPKGADREAIMAKLRKVEDITLVLGREEGCARFELPEDRIGDIIMVSGENKTIGTSEHRHDLAALNEPLRSHGGLTEQAVPFITNRRLSDQPDAPALRNFDAFYYAVMAAAQPN
>2643840398
MNQMSPVDANGRTYAWPRVPAIAICLDGCEPAYLDEAIKAGLMPALEKIKAKGTVRTAHSVIPSFTNPNNMSIATGRPPAVHGICGNYLYNPETGEEVMMNDPKFLRVPTVFKAFYDAGAKVAIVTAKDKLRALLGKDLGFSDSRAICFSSEKSSSTTKTEHGIDNASAWLGRPVPEVYSAELSEFVFAAGVKLLKEFRPDVMYLTTTDYVQHKYAPGVPQANAFYEMFDKYLAELDALGAAIVVTADHGMKPKHHADGSPNVVYVQDLMDEWLGKDAARVILPITDPYVVHHGALGSFATAYLPKGADREGIMAKLRKIEGITLVLGREEGCTRFELPQDRIGDIVMISGENKTIGTSEHRHDLAALNEPLRSHGGLTEQVVPFITNRKLPDQPGAPELRNFDAFYYAVMAAAQP
>2597293076
MNQMSPVAVNGRTYAWPRVPAIAICLDGCEPAYLDEAIQAGLMPALVRIKQKGTVRMAHSVIPSFTNPNNLSIATGRPPSVHGICGNYLYERETGKEVMMNDPRFLRAPTIFQAFYDAGAKVAVVTAKDKLRALLGKGLAFDDGRALCFSAERSNTTTKAEHGIDNASKHFGLPVPEVYSAELSEFVFAAGVQLLKEFNPDIMYLTTTDYVQHKYAPGVPQANAFYEMFDKYLTELDALGAAIVVTADHGMKPKHKADGSPDVVYVQDLLDEWLGKDAARVILPITDPYVVHHGALGSFATAYLPAGADRADIMTRLGKIDGIMLVVDSPTACERFELPADRIGDIVLISTENKTIGTSEHRHDLAALNEPLRSHGGLTEQTVPFIVNRVLQELPNEPTLRNFDAFYYATMAAALA
>2509398313
MNQMSPVAVNGRTYAWPRVPAIAICLDGCEPAYLDEAVKAGLMPALVRIKEKGTVRFAHSVIPSFTNPNNLSIATGRPPSVHGICGNYLYERETGKEVMMNAPRFLRAPTIFQAFYDAGAKVAVVTAKDKLRALLGKGLSFDEGRALCFSAEKSDTTTVGEHGIDNASKHFGLPVPEVYSAELSEFVFAAGVQLLREFRPDIMYLTTTDYVQHKYAPGVPQANAFYEMFDKYLTELDALGAAIVVTADHGMKPKHKAGGAPDVVYVQDLLDEWLGKDAARVILPITDPYVVHHGALGSFATAYLPDGADQAGIMARLAKVDGIMLVVDSRTACERFELPADRIGDIVLVSTENKTIGTSEHRHDLAALNEPLRSHGGLTEQEVPFIVNRVLPDLPDEPALRNFDAFYYATLAAALA
>2510316891
MNQMSPVAVNGRTYAWPRVPAIAICLDGCEPAYFDEAIKAGLMPALVKIKEKGTVRFAHSVIPSFTNPNNLSIATGRPPAVHGICGNYLYERETGKEVMMNDPRFLRAPTVFQAFYDAGAKVAVVTAKDKLRALLGKGLAFDEGRALCFSAEKSDTTTVAEHGIGNASKHFGLPVPEVYSAELSEFVFAAGVQLLKEFRPDIMYLTTTDYVQHKYAPGDRQANAFYEMFDKYLTELDALGAAIVVTADHGMKPKHRADGSPDVVYVQDILDEWLGKDAARVILPITDPYVVHHGALGSFATAYLPDGADQAGIMARLAKIDGIMLVVDSPTACERFELPADRIGDIVLISTENKTIGTSEHRHDLAALNEPLRSHGGLTEQEVPFIVNRVLPELPNEPTLRNFDAFYYATMAAALA
>2760297234
MNQMSPVAVNGRSYAWPRVPAIAICLDGCEPAYLDEAIKAGLMPALAGIKEKGTVRFAHSVIPSFTNPNNLSIATGRPPSVHGICGNYLYERETGKEVMMNDPRFLRAPTIFQAFYDAGAKVAVVTAKDKLRALLGKGLAFDEGRALCFSAEKSDTTTKADHGIDNASKHFGLPVPEVYSAELSEFVFAAGVQLLKEFRPDIMYLTTTDYVQHKYAPGVPQANAFYEMFDRYLTELDALGAAIVVTADHGMKPKHKADGSPDVVYVQDLLDEWLGKDAARVILPITDPYVVHHGALGSFATAYLPDGADQAGIMARLAEIDGIMLVVDSPTACERFELPADRIGDIVLISTENKTIGTSEHRHDLAALNEPLRSHGGLTEQEVPFIVNRVLPDLPNEPTLRNFDAFYYATMAAALA
>2714743948
MNQMSPINVAVNGRTYAWPRVPAIAICLDGCEPAYLDEAIKAGLMPALVRIKQKGTVRFAHSVIPSFTNPNNLSIATGRPPSVHGICGNYLYERETGKEVMMNDPRFLRAPTIFQAFYDAGARVAVVTAKDKLRALLGKGLAFDEGRALCFSAEKSDTTTKAEHGIDNASKHFGLPVPEVYSAELSEFVFAAGVRLLREFRPDIMYLTTTDYVQHKYAPGVPQANDFYEMFDKYLAELDALGAAIVVTADHGMKPKHKADGSPDVVYVQDLLDEWLGKDAARVILPITDPYVVHHGALGSFATAYLPDGADQAGIMTRLAKTDGIMLVVDSPTACERFELPADRIGDIVLISTENKTIGTSEHRHDLAALNEPLRSHGGLTEQEVPFIVNRLLPDLPNEPTLRNFDAFYYATMAAALA
>2503203973
MNQMSPVAVNGRTYAWPRVPAIAICLDGCEPAYLDEAIKAGLMPALVRIKEKGTVRFAHSVIPSFTNPNNLSIATGRPPSVHGICGNYLYERETGKEVMMNDPRFLRAPTVFQAFYDAGAKVAVVTAKDKLRALLGKGLAFDEGRALCFSAEKSDTTTVAEHGIDNASKHFGLPVPEVYSAELSEFVFAAGVQLLREFRPDIMYLTTTDYVQHKYAPGVPQANAFYEMFDKYLTELDGLGAAIVVTADHGMKPKHKTDGSPDVVYVQDLLDEWLGKDAARVILPITDPYVVHHGALGSFATAYLPDGADQAGIMARLAKVDGIMLVVDSPTACKRFELPADRIGDIVLVSTENKTIGTSEHRHDLAALNEPLRSHGGLTEQEVPFIVNRVLPDLPDEPTLRNFDAFYYATMAAALA
>2557114266
MNQMSPVAVNGRTYAWPRVPAITICLDGCEPAYLDEAIHAGLMPALVRIKQKGTVRFAHSVIPSFTNPNNLSIATGRPPSVHGICGNYLYERETGKEVMMNDPRFLRAPTIFQAFYDAGAKVAVVTAKDKLRALLGKGLAFDEGRALCFSAEKSDTTTKAEHGIDNASKHFGLPVPEVYSAELSEFVFAAGVQLLKEFRPDIMYLTTTDYVQHKYAPGVPQANAFYEMFDKYLTELDALGAAIVVTADHGMKPKHKADGSPDVVYVQDLLDEWLGKDAARVILPITDPYVVHHGALGSFATAYLPDGADQSGIMARLAEIEGIMLVVDSPTACERFELPADRIGDIVLISTENKTIGTSEHRHDLAALNEPLRSHGGLTEQEVPFIVNRVLPDLPNEPTLRNFDAFYYATMAAAQA
>2514035926
MNQMSHVAVNGRTYAWPRVPAIAICLDGCEPAYLDEAIKAGLMPALVRIKEKGTVRFAHSVIPSFTNPNNLSIATGRPPSVHGICGNYLYERETGKEVMMNDPRFLRAPTIFQAFYNAGAKVAVVTAKDKLRALLGKGLAFDDGRALCFSAEKSDTTTVAEHGIDNASKHFGLAVPEVYSAELSEFVFAAGVQLLREFRPDIMYLTTTDYVQHKYAPGVPQANAFYEMFDKYLTELDALGAAIVVTADHGMKPKHKADGSPDVVYVQDLLDEWLGKDAARVILPITDPYVVHHGALGSFATAYLPDGADQAGIMARLAEIDGIMLVVDSPTACERFELPADRIGDIVLISTENKTIGTSEHRHDLAALNEPLRSHGGLTEQEVPFIVNRVLPELPNKPTLRNFDAFYYATMAAALA
>2871461806
MNQMSPVAVNGRTYAWPRVPAIAICLDGCEPAYLDEAIKTGLMPALARIKEKGTVRFAHSVIPSFTNPNNLSIATGRPPSVHGICGNYLYERETGKEVMMNDPRFLRAPTIFQAFYDAGAKVAVVTAKDKLRALLGKGLAFDEGRALCFSAEKSDTTTIAEHGIDNASKHFGLPVPEVYSAELSEFVFAAGVQLLKEFRPDIMYLTTTDYVQHKYAPGVPQANAFYEMFDKYLTDLDALGAAIVVTADHGMKPKHKADGSPDVVYVQDILDDWLGKDAARVILPITDPYVVHHGALGSFATAYLPDGTDQAGIMARLAKIDGIMLVVDSPTACERFELPADRIGDIVLISTENKTIGTSEHRHDLAALNEPLRSHGGLTEQEVPFIVNRVLPELPNEPVLRNFDAFYYATMAAALA
>2874132053
MNQMSPVAVNGRTYAWPRVPAIAICLDGCEPAYLDEAIKTGLMPALARIKEKGTVRFAHSVIPSFTNPNNLSIATGRPPSVHGICGNYLYERETGKEVMMNDPRFLRAPTIFQAFYDAGAKVAVVTAKDKLRALLGKGLAFDEGRALCFSAEKSDTTTIAEHGIDNASKHFGLPVPEVYSAELSEFVFAAGVQLLKEFRPDIMYLTTTDYVQHKYAPGVPQANAFYEMFDKYLTDLDALGAAIVVTADHGMKPKHKADGSPDVVYVQDILDDWLGKDAARVILPITDPYVVHHGALGSFATAYLPDGTDQAGIMARLAKIDGIMLVVDSPTACERFELPADRIGDIVLISTENKTIGTSEHRHDLAALNEPLRSHGGLTEQEVPFIVNRVLPELPNEPVLRNFDAFYYATMAAALA
>2509117373
MNQMSPVAVNGRTYAWPRVPAIAICLDGCEPAYLDEAIHAGLMPALVRIKEKGTVRFAHSVIPSFTNPNNLSIATGRPPSVHGICGNYLYERETGKEVMMNDPRFLRAPTIFQAFYDAGAKVAVVTAKDKLRALLGKGLAFDEGRALCFSAEKSDTTTKAEHGIDNASKHFGLPVPEVYSAELSEFVFAAGVQLLKEFRPDIMYLTTTDYVQHKYAPGVPQANAFYEMFDKYLTELDALGAAIVVTADHGMKPKHKADGSPDVVYVQDLLDEWLGKDAARVILPITDPYVVHHGALGSFATAYLPDGADQAGIMARLAKVDGIMLVVDSPTACERFELPVDRIGDIVLISTENRTIGTSEHRHDLAALNEPLRSHGGLTEQEVPFIVNRVLPDLPNEPILRNFDAFYYATMAAALA
>2856326300
MNQMSPINVAVNGRTYAWPRVPAIAICLDGCEPAYLDEAIRAGLMPALVRIKQKGTVRFAHSVIPSFTNPNNLSIATGRPPSVHGICGNYLYERETGKEVMMNDPRFLRAPTIFQAFYDAGAKVAVVTAKDKLRALLGKGLAFGEGRALCFSAEKSDTTTVAEHGMDNASKHFGLPVPEVYSAELSEFVFAAGVQLLREFRPDIMYLTTTDYVQHKYAPGVPQANAFYEMFDKYLTELDALGAAIVVTADHGMKPKHKADGSPDVVYVQDILDEWLCKDAARVILPITDPYVVHHGALGSFATAYLPDGADQAGIMARLAKVDGIMLVVDSPDACERFELPADRIGDIVLISTENKTIGTSEHRHDLAALNEPLRSHGGLTEQKVPFIVNRVLPDLPNEPTLRNFDAFYYATMAAALA
>2869284076
MNQMSSINVAVNGRTYAWPRVPAIAICLDGCEPAYLDEAIRAGLMPALVRIKQKGTVRFAHSVIPSFTNPNNLSIATGRPPSVHGICGNYLYERETGKEVMMNDPRFLRAPTIFQAFYDAGAKVAVVTAKDKLRALLGKGLAFDEGRALCFSAEKSDTTTVAEHGIDNASKHFGLPVPEVYSAELSEFVFAAGVQLLREFRPDIMYLTTTDYVQHKYAPGVPQANAFYEMFDKYLTELDALGAAIVVTADHGMKPKHKADGSPDVVYVQDLLDEWLGKDAARVILPITDPYVVHHGALGSFATAYLPDGADQAGIMARLAKIDGIMLVVDSPDACERFELPADRIGDIVLISTENKTIGTSEHRHDLAALNEPLRSHGGLTEQKVPFIVNRVLPDLPNEPTLRNFDAFYYATMAAALA
>2874144696
MNQMSSINVAVNGRTYAWPRVPAIAICLDGCEPAYLDEAIRAGLMPALVRIKQKGTVRFAHSVIPSFTNPNNLSIATGRPPSVHGICGNYLYERETGKEVMMNDPRFLRAPTIFQAFYDAGAKVAVVTAKDKLRALLGKGLAFDEGRALCFSAEKSDTTTVAEHGIDNASKHFGLPVPEVYSAELSEFVFAAGVQLLREFRPDIMYLTTTDYVQHKYAPGVPQANAFYEMFDKYLTELDALGAAIVVTADHGMKPKHKADGSPDVVYVQDILDEWLGKDAARVILPITDPYVVHHGALGSFATAYLPDGADQAGIMARLAKIDGIMLVVDSPDACERFELPADRIGDIVLISTENKTIGTSEHRHDLAALNEPLRSHGGLTEQKVPFIVNRVLPDLPNEPTLRNFDAFYYATMAAALA
>2509133951
MNQMSPVTVSVNGRTYAWPRVPAIAICLDGCEPAYLDEAIKAGLMPALVRIKQKGTVRFAHSVIPSFTNPNNLSIATGRPPSVHGICGNYLYERETGKEVMMNDPRFLRASTIFQAFYDAGAKVAVVTAKDKLRALLGKGLAFDEGRALCFSAEKSDTTSKAEHGIDNASKHFGLPVPEVYSAELSEFVFAAGVQLLKEFRPDIMYLTTTDYVQHKYAPGVPQANAFYEMFDKYLTDLDALGAAIVVTADHGMKPKHKADGSPDVVYVQDILDDWLGKDAARVILPITDPYVVHHGALGSFATAYLPDGADQADIMARLAKIDGIMLVVDSPTACERFELPADRIGDIVLISTENKTIGTSEHRHDLAALNEPLRSHGGLTEQEVPFIVNRVLPELPNEPTLRNFDAFYYATMAAALA
>2688600694
MNQMSPVTVSVNGRTYAWPRVPAIAICLDGCEPAYLDEAIKAGLMPALVRIKQKGTVRFAHSVIPSFTNPNNLSIATGRPPSVHGICGNYLYERETGKEVMMNDPRFLRASTIFQAFYDAGAKVAVVTAKDKLRALLGKGLAFDEGRALCFSAEKSDTTSKAEHGIDNASKHFGLPVPEVYSAELSEFVFAAGVQLLKEFRPDIMYLTTTDYVQHKYAPGVPQANAFYEMFDKYLTDLDALGAAIVVTADHGMKPKHKADGSPDVVYVQDILDDWLGKDAARVILPITDPYVVHHGALGSFATAYLPDGADQADIMARLAKIDGIMLVVDSPTACERFELPADRIGDIVLISTENKTIGTSEHRHDLAALNEPLRSHGGLTEQEVPFIVNRVLPELPNEPLRNFDAFYYATMAAA
>2856330175
MNQMSPVTVSVNGRTYAWPRVPAIAICLDGCEPAYLDEAIKAGLMPALVRIKQKGTVRFAHSVIPSFTNPNNLSIATGRPPSVHGICGNYLYERETGKEVMMNDPRFLRASTIFQAFYDAGAKVAVVTAKDKLRALLGKGLAFDEGRALCFSAEKSDTTSKAEHGIDNASKHFGLPVPEVYSAELSEFVFAAGVQLLKEFRPDIMYLTTTDYVQHKYAPGVPQANAFYEMFDKYLTELDALGAAIVVTADHGMKPKHKADGSPDVVYVQDLLDEWLGKDAARVILPITDPYVVHHGALGSFATAYLPDGADQADIMARLAKIDSIMLVVDSPTACERFELPADRIGDIVLISTENKTIGTSEHRHDLAALNEPLRSHGGLTEQEVPFIVNRVLPEFPNEPTLRNFDAFYYATMAAALA
>2876401816
MNQMSPVTVSVNGRTYAWPRVPAIAICLDGCEPAYLDEAIKAGLMPALVRIKQKGTVRFAHSVIPSFTNPNNLSIATGRPPSVHGICGNYLYERETGKEVMMNDPRFLRASTIFQAFYDAGAKVAVVTAKDKLRALLGKGLAFDEGRALCFSAEKSDTTSKAEHGIDNASKHFGLPVPEVYSAELSEFVFAAGVQLLKEFRPDIMYLTTTDYVQHKYAPGVPQANAFYEMFDKYLTELDALGAAIVVTADHGMKPKHKADGSPDVVYVQDLLDEWLGKDAARVILPITDPYVVHHGALGSFATAYLPDGADQADIMARLAKIDSIMLVVDSPTACERFELPADRIGDIVLISTENKTIGTSEHRHDLAALNEPLRSHGGLTEQEVPFIVNRVLPEFPNEPTLRNFDAFYYATMAAALA
>649875146
MNQMSPITVSVNGRTYAWPRVPAIAICLDGCEPAYLDEAIEAGLMPALVRIKQKGTVRFAHSVIPSFTNPNNLSIATGRPPSVHGICGNYLYERETGKEVMMNDPRFLRAPTIFQAFYDAGAKVAVVTAKDKLRALLGKGLAFDEGRALCFSAEKSDTTTIAEHGIDNASKHFGLPVPEVYSAELSEFVFAAGVQLLKEFRPDIMYLTTTDYVQHKYAPGVPQANAFYEMFDKYLTELDALGAAIVVTADHGMKPKHKADGSPDVVYVQDILDDWLGKDAARVILPITDPYVVHHGALGSFATAYLPDGADQAGIMARLAKIDGIMLVVDSPTACERFELPADRIGDIVLISTENKTIGTSEHRHDLAALNEPLRSHGGLTEQEVPFIVNRVLPELPNEPTLRNFDAFYYATMAAALA
>2857369679
MNQMSPINVAVNGRTYAWPRVPAIAICLDGCEPAYLDEAIEAGLMPALVRIKEKGTVRFAHSVIPSFTNPNNLSIATGRPPSVHGICGNYLYERETGKEVMMNDPRFLRAPTIFQAFYDAGAKVAVVTAKDKLRALLGKGLAFDEGRALCFSAEKSDTTSKAEHGIDNASKHFGLPVPEVYSAELSEFVFAAGVQLLKEFRPDIMYLTTTDYVQHKYAPGVPQANAFYEMFDKYLTELDALGAAIVVTADHGMKPKHKADGSPDVVYVQDILDDWLGKDAARVILPITDPYVVHHGALGSFATAYLPDGANQADIMARLAKIDGIMLVVDSPTACERFELPADRIGDIVLISTENKTIGTSEHRHDLAALNEPLRSHGGLTEQEVPFIVNRVLPELPNEPTLRNFDAFYYAMMAAALA
>2753689692
MNQMSPVAVNGRTYAWPRVPAIAICLDGCEPAYLDEAIEAGLMPALVRIKQKGTVRFAHSVIPSFTNPNNLSIATGRPPSVHGICGNYLYERETGKEVMMNDPRFLRAPTIFQAFYDAGAKVAVVTAKDKLRALLGKGLAFDEGRALCFSAEKSDTTSKAEHGIDNASKHFGLPVPEVYSAELSEFVFAAGVQLLKEFRPDIMYLTTTDYVQHKYAPGVPQANAFYEMFDKYLTELDALGAAIVVTADHGMKPKHKADGSPDVVYVQDILDEWLGKDAARVILPITDPYVVHHGALGSFATAYLPDGADQAGIMARLARIDGIMLVVDSPTACERFELPADRIGDIVLISTENKTIGTSEHRHDLAALNEPLRSHGGLTEQEVPFIVNRVLPELPNEPTLRNFDAFYYATMAAALA
>2513931036
MNQMSPIVAVNGRTYAWPRVPAIAICLDGCEPAYLDEAIKAGLMPALVRIKQKGTVRFAHSVIPSFTNPNNLSIATGRPPSVHGICGNYLYERETGKEVMMNDPRFLRAPTVFQAFYDAGAKVAVVTAKDKLRALLGKGLAFDEGRALCFSAEKSDTTTLAQHGIDNASKHFGLPVPEVYSAELSEFVFAAGVQLLREFRPDIMYLTTTDYVQHKYAPGVPQANAFYEMFDKYLTELDALGAAIVVTADHGMKPKHKADGSPDVVYVQDLLDEWLGKDAARVILPITDPYVVHHGALGSFATAYLPDGADQAGIMARLAKIDGIMLVVDSPTACERFELPADRIGDIVLISTENKTIGTSEHRHDLAALNEPLRSHGGLTEQEVPFIVNRVLPDLPNEPTLRNFDAFYYATMAAALA
>2512964029
MNQMSPIVAVNGRTYAWPRVPAIAICLDGCEPAYLDEAIKAGLMPALVRIKQKGTVRFAHSVIPSFTNPNNLSIATGRPPSVHGICGNYLYERETGKEVMMNDPRFLRAPTIFQAFYDAGAKVAVVTAKDKLRALLGKGLAFDEGRALCFSAEKSDTTTVAEHGIDNASKHFGLPVPEVYSAELSEFVFAAGVQLLKEFRPDIMYLTTTDYVQHKYAPGVPQANAFYEMFDKYLTELDALGAAIVVTADHGMKPKHKADGSPDVVYVQDLLDEWLGKDAARVILPITDPYVVHHGALGSFATAYLPDGADQAGIMAQLAKIDGIMLVVDSPTACERFELPADRIGDIVLISTENKTIGTSEHRHDLAALNEPLRSHGGLTEQEVPFIVNRVLPELPNEPTLRNFDAFYYATMAAALA
>2871456549
MNQMSPIVAVNGRTYAWPRVPAIAICLDGCEPAYLDEAIEAGLMPALVRIKQKGTVRFAHSVIPSFTNPNNLSIATGRPPSVHGICGNYLYERETGKEVMMNDPRFLRAPTIFQAFYDAGAKVAVVTAKDKLRALLGKGLAFDEGRALCFSAEKSDTTTVAEHGIANASKHFGLPVPEVYSAELSEFVFAAGVQLLKEFRPDIMYLTTTDYVQHKYAPGVPQANAFYEMFDKYLTELDALGAAIVVTADHGMKPKHKADGSPDVVYVQDLLDEWLGKDAARVILPITDPYVVHHGALGSFATAYLPDGADQADIMARLAKIDGIMLVVDSPTACERFELPADRIGDIVLISTENKTIGTSEHRHDLAALNEPLRSHGGLTEQEVPFIVNRVLPELPNEPVLRNFDAFYYATMAAALA
>2869235689
MNQMSPIVAVNGRTYAWPRVPAIAICLDGCEPAYLDEAIEAGLMPALVRIKQKGTVRFAHSVIPSFTNPNNLSIATGRPPSVHGICGNYLYERETGKEVMMNDPRFLRAPTIFQAFYDAGAKVAVVTAKDKLRALLGKGLAFDEGRALCFSAEKSDTTTRAEHGIDNASKHFGLPVPEVYSAELSEFVFAAGVQLLKEFRPDIMYLTTTDYVQHKYAPGAPQANAFYEMFDKYLTELDALGAAIVVTADHGMKPKHKADGSPDVVYVQDLLDEWLGKDAARVILPITDPYVVHHGALGSFATAYLPDGADQAGIMARLAKIDGIMLVVDSPTACERFELPADRIGDIVLISTENKTIGTSEHRHDLAALNEPLRSHGGLTEQEVPFIVNRVLPELPDEPVLRNFDAIYYATMAAALA
>2874113955
MNQMSPIVAVNGRTYAWPRVPAIAICLDGCEPAYLDEAIEAGLMPALVRIKQKGTVRFAHSVIPSFTNPNNLSIATGRPPSVHGICGNYLYERETGKEVMMNDPRFLRAPTIFQAFYDAGAKVAVVTAKDKLRALLGKGLAFDEGRALCFSAEKSDTTTRAEHGIDNASKHFGLPVPEVYSAELSEFVFAAGVQLLKEFRPDIMYLTTTDYVQHKYAPGAPQANAFYEMFDKYLTELDALGAAIVVTADHGMKPKHKADGSPDVVYVQDLLDEWLGKDAARVILPITDPYVVHHGALGSFATAYLPDGADQAGIMARLAKIDGIMLVVDSPTACERFELPADRIGDIVLISTENKTIGTSEHRHDLAALNEPLRSHGGLTEQEVPFIVNRVLPELPDEPVLRNFDAIYYATMAAALA
>2869259133
MNQMSPIVAVNGRTYAWPRVPAIAICLDGCEPAYLDEAIEAGLMPALVRIKQKGTVRFAHSVIPSFTNPNNLSIATGRPPSVHGICGNYLYERETGKEVMMNDPRFLRAPTIFQAFYDAGAKVAVVTAKDKLRALLGKGLAFDEGRALCFSAEKSDTTTRAEHGIDNASKHFGLPVPEVYSAELSEFVFAAGVQLLKEFRPDIMYLTTTDYVQHKYAPGVPQANAFYEMFDKYLTELDALGAAIVVTADHGMKPKHKADGSPDVVYVQDLLDEWLGKDAARGILPITDPYVVHHGALGSFATAYLPDGADQAGIMARLAKIDGIMLVVDSPTACERFELPADRIGDIVLISTENKTIGTSEHRHDLAALNEPLRSHGGLTEQEVPFIVNRVLPELPDEPVLRNFDAFYYATMAG
>2844016034
MNQMSPIVAVNGRTYAWPRVPAIAICLDGCEPAYLDEAIEAGLMPALVRIKQKGTVRFAHSVIPSFTNPNNLSIATGRPPSVHGICGNYLYERETGKEVMMNDPRFLRAPTIFQAFYDAGAKVAVVTAKDKLRALLGKGLAFDEGRALCFSAEKSDTTTRAEHGIDNASKHFGLPVPEVYSAELSEFVFAAGVQLLKEFRPDIMYLTTTDYVQHKYAPGVPQANAFYEMFDKYLTELDALGAAIVVTADHGMKPKHKADGSPDVVYVQDLLDEWLGKDAARVILPITDPYVVHHGALGSFATAYLPDGADQAGIMARLAKIDGIMLVVDSPTACERFELPADRIGDIVLISTENKTIGTSEHRHDLAALNEPLRSHGGLTEQEVPFIVNRVLPELPDEPVLRNFDAFYYATMAG
>2869246659
MNQMSPIVAVNGRTYAWPRVPAIAICLDGCEPAYLDEAIEAGLMPALVRIKQKGTVRFAHSVIPSFTNPNNLSIATGRPPSVHGICGNYLYERETGKEVMMNDPRFLRAPTIFQAFYDAGAKVAVVTAKDKLRALLGKGLAFDEGRALCFSAEKSDTTTRAEHGIDNASKHFGLPVPEVYSAELSEFVFAAGVQLLKEFRPDIMYLTTTDYVQHKYAPGVPQANAFYEMFDKYLTELDALGAAIVVTADHGMKPKHKADGSPDVVYVQDLLDEWLGKDAARVILPITDPYVVHHGALGSFATAYLPDGADQAGIMARLAKIDGIMLVVDSPTACERFELPADRIGDIVLISTENKTIGTSEHRHDLAALNEPLRSHGGLTEQEVPFIVNRVLPELPDEPLRNFDAFYYATMAAA
>2514592744
MNQMSPVSVNGRSYAWPRVPAIGICLDGCEPAYLDEAIKAGLMPALVRIKEKGTVRTAYSVIPSFTNPNNLSIATGRPPSVHGICGNYLYERETGKEVMMNDPRFLRAPTIFKAYCDAGARVAVVTAKDKLRALLGHGLDFAGGRAMCFSAEKSDTTTLAEHGIDNASKHFGLPVPEVYSAELSEFVFAAGVELLKWFKPDVMYLTTTDYVQHKYAPGTPQANAFYEMFDKYLAELDALGAAIVVTADHGMKPKHRADGSPDVVYVQDQLDEWLGNDAARVILPITDPYVVHHGALGSFATAYLPEGCDRADVMARLAAIDGIDVVIDNAAACERFELPSDRIGDIVLVSSENKTIGTSAHRHDLAALDEPLRSHGGLTEQAVPFIVNRRLHDLPHAPALRNFDAFHYAAIAAALPG
>2829783316
MTTVSANGRTYDWPRVPAIAICLDGCEPAYLDEAVKAGLMPNLVKVRAKGTERTAHSVIPSFTNPNNLSIATGQPPAVHGICGNYLYERETGKEVMMNDPRFLRAPTVFQAFYDAGARVAVVTAKDKLRALLGSGLKFDDGRAICFSSEKSDVSTKAEHGIDNASAWLGKPVPEVYSAELSEFVFAAGVKLLKEFRPDVMYLTTTDYVQHKYAPGVPQANAFYEMFDRYLGELDALGAAIVITADHGMKPKHKADGSPDVVYVQDVLDEWLGKDAARVILPITDPYVVHHGALGSFATAYLPEGADQADIMKRLAAIDGIVVVIDNATACERFELPSDRIGDIVLVSSENKTIGTSEHRHDLAALNEPLRSHGGLTEQAVPFIVNRKLPALPNEPVLRNFDAFHYAAMAAALA
>2739305809
MNKMTTVSANGRSYEWPRVPAIAICLDGCEPAYLDEAIKAGLMPNLVKVRAKGTERTAHSVIPSFTNPNNLSIATGRPPAVHGICGNYLYERETGKEVMMNDPRFLRAPTVFQAFYDAGARVAVVTAKDKLRALLGSGLKFDEGRAICFSSEKSDVSTKAEHGIDNASAWLGKPVPEVYSAELSEFVFAAGVKLLKEFKPDVMYLTTTDYVQHKYAPGVPQANAFYEMFDKYLGELDALGAAIVITADHGMKPKHKADGSPDVVYVQDVLDEWLGKDAARVILPITDPYVVHHGALGSFATAYLPEGADQADIMKRLAAIDGIDVVIDNATACERFELPSDRIGDIVLVSSENKTIGTSAHRHDLAALNEPLRSHGGLTEQAVPFIVNRKLPTLPNEPTLRNFDAFYYAAMAAALA
>2517465728
MNKMTTVSANGRTYAWPRVPAIAICLDGCEPAYLDEAIKAGLMPNLVKIRAKGTERTAHSVIPSFTNPNNLSIATGRPPAVHGICGNYLYERETGKEVMMNDPRFLRAPTVFQAFYNAGARVAVVTAKDKLRALLGSGLKFDEGRAICFSSEKSDVSTKAEHGMDNASAWLGKPVPEVYSAELSEFVFAAGVKLLKEFKPDVMYLTTTDYVQHKYAPGVPQANAFYEMFDKYLGELDALGAAIVITADHGMKPKHKADGTPDVVYVQDLLDEWLGKDTARVILPITDPYVVHHGALGSFATAYLPEGADHVDIMKRLAAIEGIDVVIDNATACERFELPSDRIGDIVLVSSENKTIGTSEHRHDLAALNEPLRSHGGLTEQAVPFIVNRKLETLPNEPVLRNFDAFYYAALAAAQA
>2861409836
MNKMTTVSANGRTYERPRVPAIAICLDGCEPAYLDEAIKAGLMPNLVKIRANGTERTAHSVIPSFTNPNNLSIATGRPPAVHGICGNYLYERETGKEVMMNDPRFLRAPTVFQAFYDAGARVAVVTAKDKLRALLGSGLKFDDGRAICFSSEKSDVSTKAEHGIDNASAWLGKPVPEVYSAELSEFVFAAGVKLLKEFKPDVMYLTTTDYVQHKYAPGVPQANAFYEMFDKYLGELDALGAAIVITADHGMKPKHKADGTPDVVYVQDLLDEWLGKDAARVILPITDPYVVHHGALGSFATAYLPEGADQAGIMKRLAAIEGIDVVIDNATACERFELPSDRIGDIVLVSTENKTIGTSEHRHDLAALNEPLRSHGGLTEQAVPFIVNRKLETLPNEPVLRNFDAFYYAALAAAQA
>2785405799
MNKMTTVSANGRNYEWPRVPAIAICLDGCEPAYLDEAIKADLMPNLVKIRAKGTERTAHSVIPSFTNPNNLSIATGRPPAVHGICGNYLYERETGKEVMMNDPRFLRAPTVFQAFYDAGARVAVVTAKDKLRALLGSGLKFDEGRAICFSSEKSDVSTKAEHGIDNASAWLGKPVPEVYSAELSEFVFAAGVKLLKEFKPDVMYLTTTDYVQHKYAPGVPQANAFYEMFDKYLGELDALGAAIVITADHGMKPKHKADGTPDVVYVQDLLDEWLGKDAARVILPITDPYVVHHGALGSFATAYLPEGADQAGIMKRLASIEGIDVVIDNATACERFELPSDRIGDIVLVSTENKTIGTSEHRHDLAALNEPLRSHGGLTEQAVPFIVNRKLPTLPNEPVLRNFDAFYYAAMAAALA
>2790421160
MNKMTTINVSANGRTYEWPRVPAIAICLDGCEPAYLDEAVKAGLMPSLERIRAKGTERTAHSVIPSFTNPNNLSIATGRPPAVHGICGNYLYERETGKEVMMNDPRFLRAPTVFQAFYDAGARVAVVTAKDKLRALLGSGLKFDDGRAICFSSEKSDVSTKTEHGIDNASAWLGKPVPEVYSAELSEFVFAAGVKLLKEFKPDVMYLTTTDYVQHKYAPGVPQANAFYEMFDKYLGALDALGAAIVITADHGMKPKHKADGTPDVVYVQDLLDEWLGKDAARVILPITDPYVVHHGALGSFATAYLPEGADQADIMKRLAAIEGIDVVIDNATACERFELPSDRIGDIVLVSTENKTIGTSEHRHDLAALNEPLRSHGGLTEQAVPFIVNRKLPTLPNEPVLRNFDAFHYAAMAAALA
>2829776388
MNKMTTINVSANGRNYEWPRVPAIAICLDGCEPAYLDEAVKAGLMPSLERIRAKGTERTAHSVIPSFTNPNNLSIATGRPPAVHGICGNYLYERETGKEVMMNDPRFLRAPTVFQAFYDAGARVAVVTAKDKLRALLGSGLKFDDGRAICFSSEKSDVSTKAEHGIDNASAWLGKPVPEVYSAELSEFVFAAGVKLLKEFKPDVMYLTTTDYVQHKYAPGVPQANAFYEMFDKYLGELDALGAAIVITADHGMKPKHKADGTPDVVYVQDLLDEWLGKDAARVILPITDPYVVHHGALGSFATAYLPEGADQAGIMKRLAAIEGIDVVIDNATACERFELPSDRIGDIVLVSTENKTIGTSEHRHDLAALNEPLRSHGGLTEQAVPFIVNRKLPTLPNEPVLRNFDAFHYAAMAAALA
>2821095161
MNQMSPVSVNGRSYAWPRVTAIAICLDGCEPAYLDEAIKAGLMPALVRIKEKGTVRMAHSVIPSFTNPNNMSIATGRPPSVHGICGNYLYERETGKEVMMNDPRFLRAPTIFKAYYDAGARVAVVTAKDKLRALLGHGLAFDDDRAICFSSEKSDQSTKAEHGIDNASAWLGRPVPEVYSAELSEFVFAAGVKLLKTFKPDVMYLTTTDYVQHKYAPGVPEANAFYEMFDKYLAELDALGAAIVVTADHGMKPKHKADGSPDVVYVQDLLDEWLGKDAARVILPITDPYVVHHGALGSFATAYLPEGADQAGIMARLAKIEGIDVVLDNAAACERFELPNDRIGDIVFLSTENKTLGTSEHRHDLAALNEPLRSHGGLTEQVVPFIVNRKLPDLPGTPVLRNFDAFHYAAMAAALA
>2689669435
MNQMSPVSVNGRNYAWPRVTAIAICLDGCEPAYLDEAIKAGLMPALVKIKEKGTVRMAHSVIPSFTNPNNMSIATGRPPSVHGICGNYLYERETGKEVMMNDPRFLRAPTIFKAYYDAGARIAVVTAKDKLRALLGHGLSFDEDRAICFSSEKSDTSTKAEHGIDNASAWLGRPVPEVYSAELSEFVFAAGVKLLETFRPDVMYLTTTDYVQHKYAPGVPEANAFYEMFDKYLAQLDALGAAIVVTADHGMKPKHKADGSPDVIYVQDLLDEWLGKDAARVILPITDPYVVHHGALGSFATAYLPEGADQADIMARLAKIEGIDVVLDNAAACERFELPNDRIGDIVFLSTENKTLGTSEHRHDLAALNEPLRSHGGLTEQVVPFIVNRKLPDLPNAPELRNFDAFHYAAMAAALV
>2821102322
MNQMVNVSVNGRNYAWPRVTAIAICLDGCEPAYLDEAIKAGLMPALVKIKEKGTVRMAHSVIPSFTNPNNMSIATGRPPAVHGICGNYLYERETGKEVMMNDPRFLRAPTIFKAYYDAGARVAVVTAKDKLRALLGHGLSFDDNRAICFSSEKSDTSTKAEHGIDNASAWLGRPVPEVYSAELSEFVFAAGVKLLETFKPDVMYLTTTDYVQHKYAPGVPEANAFYEMFDKYLAELDALGAAIVVTADHGMKPKHKADGSPDVIYVQDLLDEWLGKDAARVILPITDPYVVHHGALGSFATAYLPEGADQADIMARLAKIEGIDVVLDNAAACERFELPNDRIGDIVFLSTENKTLGTSEHRHDLAALNEPLRSHGGLTEQVVPFIVNRKLPDLPIAPELRNFDAFHYAAMAASLV
>2512529111
MNQMSKVTVNGRRYPWPRVPAIAICLDGCEPAYLDAAIDAGLMPALTRIRERGAVRLAHSVIPSFTNPNNLSIATGSPPAVHGICGNYLYEPATGEEVMMNDPKFLRAPTIFQAFYDAGARVVVVTAKDKLRALLGKGLRFDEERAVCFSSEKSDKTTRAEHGIDDASAWLGRPVPEVYSAALSEFVFAAGVKLLREFRPDIMYLTTTDYIQHKYAPGVPEANSFYEMFDRYLAELDGLGAAIVVTADHGMKPKHKEDGSPDVIYVQDLLDEWLGKDAARVILPITDPYVVHHGALGSFATAYLPDACDRSQVMARLKAIQGVDVVLDRKEACRRFELPEDRIGDIVLVSSENKTLGTSEHRHDLAALDEPLRSHGGLTEQEVPFIVNRALPEVPNAPRLRNFDAFFYAVTAAAEAA
>2551710036
MNDPKFLRAPTIFQAFYDAGARVAVVTAKDKLRALLGKGLRFDEGRAVCFSSEKSDKATRAEHGIDNASAWLSLPVPEVYSAALSEFVFAAGVKLLREFRPDIMYLTTTDYVQHKYAPGVPEANSFYEMFDRYLAELDGLGAAIVVTADHGMKPKHKADGSPDVIYVQDLLDEWLGKDAARVILPITDPYVVHHGALGSFATAYLPDACDRSEIMARLKAIQGIDVVLDREEACRRFELPEDRIGDIVLVSSENKTLGTSEHRHDLAAEPLRSHGGLTEQEVPFIVNRVLPELPNAPRLRNFDAFFYAVTAAAEAA
>2844160512
MNQMSVTVNGRRYPWPRVPAIAVCLDGCEPAYLDAAIDAGLMPALKRIKERGAVRLAHSVIPSFTNPNNLSIATGSPPAVHGICGNYLYEPSTGEEVMMNDPKFLRAPTIFQAFYDAGARVAVVTAKDKLRALLGKGLRFDEGRAVCFSSEKSDRATRAEHGIDNASAWLGLPVPEVYSAALSEFVFAAGVKLLREFRPDIMYLTTTDYVQHKYAPGVPEANSFYEMFDRYLAELDGLGAAIVVTADHGMKPKHKADGSPDVIYVQDLLDEWLGKDAARVILPITDPYVVHHGALGSFATAYLQDGCYRSEIMARLKAIQGINVVLDREEACRRFELPEDRIGDIVLVSSENKTLGTSEHRHDLAALDEPLRSHGGLTEQEVPFIVNRVLPELPNAPRLRNFDAFFYAVTAAAEAA
>2513882523
MNQMVTVNGRRYPWPRVPAIAVCLDGCEPAYLDAAIDAGLMPALKRIMERGAVRLAHSVIPSFTNPNNLSIATGSPPAVHGICGNYLYEPSTGEEVMMNDPKFLRAPTIFQAFYDAGARVAVVTAKDKLRALLGKGLRFDEGRAVCFSSEKSDRATRAEHGIDNASAWLGLPVPEVYSAALSEFVFAAGVKLLREFRPDIMYLTTTDYVQHKYAPGVPEANSFYEMFDRYLAELDGLGAAIVVTADHGMKPKHKADGSPDVIYVQDLLDEWLGKDAARVILPITDPYVVHHGALGSFATAYLPDGCDRSEIMARLKAIQGINVVLDREEACRRFELPEDRIGDIVLVSSENKTLGTSEHRHDLAALDEPLRSHGGLTEQEVPFIVNRVLPELPNAPRLRNFDAFFYAVTAAAEAA
>2519415491
MNQMSKISVTVNGRRYPWPRVPAIAVCLDGCEPAYLDAAIDAGLMPTLKRIKERGAVRLAHSVIPSFTNPNNLSIATGSPPAVHGICGNYLYEPSTGEEVMMNDPKFLRAPTIFQAFYDAGARVAVVTAKDKLRALLGKGLRFDEERAVCFSSEKSDKATRAEHGIDNASAWLGRPVPEVYSAALSEFVFAAGVKLLRKFRPDIMYLTTTDYVQHKYAPGVPEANSFYEMFDRYLAELDGLGAAIVVTADHGMKPKHKADGSPDVIYVQDLLDEWLGKDAARVILPITDPYVVHHGALGSFATAYLPDGCDRSKIMARLKAIQGIDVVLDREEACRRFELPEDRIGDIVLVSSENKTLGTSEHRHDLAALDEPLRSHGGLTEQEVPFIVNRVLPELPNAPRLRNFDAFFYAVTAAAEAA
>2551691685
MNQMSKISVTVNGRRYPWPRVPAIAVCLDGCEPAYLDAAIDAGLMPALKRIKERGAVRLAHSVIPSFTNPNNLSIATGSPPAVHGICGNYLYEPSTGEEVMMNDPKFLRAPTIFQAFYDAGARVAVVTAKDKLRALLGKGLRFDEGRAVCFSSEKSDKATRAEHGIDNASAWLGRPVPEVYSAALSEFVFAAGVKLLREFRPDIMYLTTTDYVQHKYAPGVPEANSFYEMFDRYLAELDGLGAAIVVTADHGMKPKHKADGSPDVIYVQDLLDEWLGKDAAXLPITDPYVVHHGALGSFATAYLPDGCDRSEIMARLKAIQGVDVVLGREEACRRFELPEDRIGDIVLVSSENKTLGTSEHRHDLAALDEPLRSHGGLTEQEVPFIVNRVLPELPNAPRLRNFDAFFYAVTAAAEAA
>2511497952
MNQMSKVTVNGRRYPWPRVPAIAVCLDGCEPAYLDAAIDAGLMPALKRIKERGAVRLAHSVIPSFTNPNNLSIATGSPPAVHGICGNYLYEPSTGEEVMMNDPKFLRAPTIFQAFYDAGARVAVVTAKDKLRALLGKGLRFHEGRAVCFSSEKSDKATRAEHGIDNASAWLGRPVPEVYSAALSEFVFAAGVKLLREFRPDIMYLTTTDYVQHKYAPGVPEANSFYEMFDRYLAELDGLGAAIVVTADHGMKPKHKADGSPDVIYVQDLLDEWLGKDAARVILPITDPYVVHHGALGSFATAYLPDGCDRSEIMARLKAIQGVDVVLGREEACRRFELPEDRIGDIVLVSSENKTLGTSEHRHDLAALDEPLRSHGGLTEQEVPFIVNRVLPELPNAPRLRNFDAFFYAVTAAAEAA
>2513620006
MNQMSKISVTVNGRRYPWPRVPAIAVCLDGCEPAYLDAAIDAGLMPALKRIKERGAVRLAHSVIPSFTNPNNLSIATGSPPAVHGICGNYLYEPSTGEEVMMNDPKFLRAPTIFQAFYDAGARVAVVTAKDKLRALLGKGLRFHEGRAVCFSSEKSDKATRAEHGIDNASAWLGRPVPEVYSAALSEFVFAAGVKLLREFRPDIMYLTTTDYVQHKYAPGVPEANSFYEMFDRYLAELDGLGAAIVVTADHGMKPKHKADGSPDVIYVQDLLDEWLGKDAARVILPITDPYVVHHGALGSFATAYLPDGCDRSEIMARLKAIQGVDVVLGREEACRRFELPEDRIGDIVLVSSENKTLGTSEHRHDLAALDEPLRSHGGLTEQEVPFIVNRVLPELPNAPLRNFDAFFYAVTAAAGL
>2806361806
MNQMSKISVTVNGRRYPWPRVPAIAVCLDGCEPAYLDAAIDAGLMPALKRIKERGAVRLAHSVIPSFTNPNNLSIATGSPPAVHGICGNYLYEPSTGEEVMMNDPKFLRAPTIFQAFYDAGARVAVVTAKDKLRALLGKGLRFHEGRAVCFSSEKSDKATRAEHGIDNASAWLGRPVPEVYSAALSEFVFAAGVKLLREFRPDIMYLTTTDYVQHKYAPGVPEANSFYEMFDRYLAELDGLGAAIVVTADHGMKPKHKADGSPDVIYVQDLLDEWLGKDAARVILPITDPYVVHHGALGSFATAYLPDGCDRSEIMARLKAIQGVDVVLGREEACRRFELPEDRIGDIVLVSSENKTLGTSEHRHDLAALDEPLRSHGGLTEQEVPFIVNRVLPELPNAPLRNFDAFFYAVTAAAGL
>2524016984
MNQMSKIVTVNGRRYPWPRVPAIAVCLDGCEPAYLDAAIDAGLMPALKRIKERGAVRLAHSVIPSFTNPNNLSIATGSPPAVHGICGNYLYEPSTGEEVMMNDPKFLRAPTIFQAFYDAGARVAVVTAKDKLRALLGKGLRFDEGRAVCFSSEKSDKATRAEHGIDNASAWLGRPVPEVYSAALSEFVFAAGVKLLREFRPDIMYLTTTDYVQHKYAPGVPEANSFYEMFDRYLAELDGLGAAIVVTADHGMKPKHKADGSPDVIYVQDLLDEWLGKDAARVILPITDPYVVHHGALGSFATAYLPDGCDRSEIMARLKAIQGVDVVLGREEACRRFELPEDRIGDIVLVSSENKTLGTSEHRHDLAALDEPLRSHGGLTEQEVPFIVNRVLPELPNAPRLRNFDAFFYAVTAAAEAA
>2551733648
MNQMSKISVTVNGRRYPWPRVPAIAVCLDGCEPAYLDAAIDAGLMPALKRIKERGAVRLAHSVIPSFTNPNNLSIATGSPPAVHGICGNYLYEPSTGEEVMMNDPKFLRAPTIFQAFYDAGARVAVVTAKDKLRALLGKGLRFDEGRAVCFSSEKSDKATRAEHGIDNASAWLGRPVPEVYSAALSEFVFAAGVKLLREFRPDIMYLTTTDYVQHKYAPGVPEANSFYEMFDRYLAELDGLGAAIVVTADHGMKPKHKADGSPDVIYVQDLLDEWLGKDAARVILPITDPYVVHHGALGSFATAYLPDGCDRSEIMARLKAIQGVDVVLGREEACRRFELPEDRIGDIVLVSSENKTLGTSEHRHDLAALDEPLRSHGGLTEQEVPFIVNRVLPELPNAPLRNFDAFFYAVTAAAGL
>2563158261
MNQMSKISVTVNGRRYPWPRVPAIAVCLDGCEPAYLDAAIDAGLMPALKRIKERGAVRLAHSVIPSFTNPNNLSIATGSPPAVHGICGNYLYEPSTGEEVMMNDPKFLRAPTIFQAFYDAGARVAVVTAKDKLRALLGKGLRFDEGRAVCFSSEKSDKATRAEHGIDNASAWLGRPVPEVYSAALSEFVFAAGVKLLREFRPDIMYLTTTDYVQHKYAPGVPEANSFYEMFDRYLAELDGLGAAIVVTADHGMKPKHKADGSPDVIYVQDLLDEWLGKDAARVILPITDPYVVHHGALGSFATAYLPDGCDRSEIMARLKAIQGVDVVLGREEACRRFELPEDRIGDIVLVSSENKTLGTSEHRHDLAALDEPLRSHGGLTEQEVPFIVNRVLPELPNAPLRNFDAFFYAVTAAAGL
>2633838032
MNQMSKISVTVNGRRYPWPRVPAIAVCLDGCEPAYLDAAIDAGLMPALKRIKERGAVRLAHSVIPSFTNPNNLSIATGSPPAVHGICGNYLYEPSTGEEVMMNDPKFLRAPTIFQAFYDAGARVAVVTAKDKLRALLGKGLRFDEGRAVCFSSEKSDKATRAEHGIDNASAWLGRPVPEVYSAALSEFVFAAGVKLLREFRPDIMYLTTTDYVQHKYAPGVPEANSFYEMFDRYLAELDGLGAAIVVTADHGMKPKHKADGSPDVIYVQDLLDEWLGKDAARVILPITDPYVVHHGALGSFATAYLPDGCDRSEIMARLKAIQGVDVVLGREEACRRFELPEDRIGDIVLVSSENKTLGTSEHRHDLAALDEPLRSHGGLTEQEVPFIVNRVLPELPNAPLRNFDAFFYAVTAAAGL
>2848984489
MNQMSKISVTVNGRRYPWPRVPAIAVCLDGCEPAYLDAAIDAGLMPALKRIKERGAVRLAHSVIPSFTNPNNLSIATGSPPAVHGICGNYLYEPSTGEEVMMNDPKFLRAPTIFQAFYDAGARVAVVTAKDKLRALLGKGLRFDEGRAVCFSSEKSDKATRAEHGIDNASAWLGRPVPEVYSAALSEFVFAAGVKLLREFRPDIMYLTTTDYVQHKYAPGVPEANSFYEMFDRYLAELDGLGAAIVVTADHGMKPKHKADGSPDVIYVQDLLDEWLGKDAARVILPITDPYVVHHGALGSFATAYLPDGCDRSEIMARLKAIQGVDVVLGREEACRRFELPEDRIGDIVLVSSENKTLGTSEHRHDLAALDEPLRSHGGLTEQEVPFIVNRVLPELPNAPLRNFDAFFYAVTAAAGL
>2850639253
MNQMSKIVTVNGRRYPWPRVPAIAVCLDGCEPAYLDAAIDAGLMPALKRIKERGAVRLAHSVIPSFTNPNNLSIATGSPPAVHGICGNYLYEPSTGEEVMMNDPKFLRAPTIFQAFYDAGARVAVVTAKDKLRALLGKGLRFDEGRAVCFSSEKSDKATRAEHGIDNASAWLGRPVPEVYSAALSEFVFAAGVKLLREFRPDIMYLTTTDYVQHKYAPGVPEANSFYEMFDRYLAELDGLGAAIVVTADHGMKPKHKADGSPDVIYVQDLLDEWLGKDAARVILPITDPYVVHHGALGSFATAYLPDGCDRSEIMARLKAIQGVDVVLGREEACRRFELPEDRIGDIVLVSSENKTLGTSEHRHDLAALDEPLRSHGGLTEQEVPFIVNRVLPELPNAPLRNFDAFFYAVTAAAGL
>2551721775
MNQMSKVTVNGRRYPWPRVPAIAVCLDGCEPAYLDAAIDAGLMPALKRIKERGSVRLAHSVIPSFTNPNNLSIATGSPPAVHGICGNYLYEPSTGEEVMMNDPKFLRAPTIFQAFYDAGARVAVVTAKDKLRALLGKGLRFDEGRAVCFSSEKSDKATRAEHGIDNASAWLGRPVPEVYSAALSEFVFAAGVKLLREFRPDIMYLTTTDYVQHKYAPGVPEANSFYEMFDRYLAELDGLGAAIVVTADHGMKPKHKADGSPDVIYVQDLLDEWLGKDAARVILPITDPYVVHHGALGSFATAYLPDGCDRSEIMARLKAIQGIDVVLDREEACRRFELPEDRIGDIVLVSSENKTLGTSEHRHDLAALDXXLRSHGGLTEQEVPFIVNRVLPELPNAPRLRNFDAFFYAVTAAAGAA
>2599051029
MNQMSKIVTVNGRRYPWPRVPAIAVCLDGCEPAYLDAAIDAGLMPALKRIKERGSVRLAHSVIPSFTNPNNLSIATGSPPAVHGICGNYLYEPSTGEEVMMNDPKFLRAPTIFQAFYDAGARVAVVTAKDKLRALLGKGLRFDEGRAVCFSSEKSDKATRAEHGIDNASAWLGRPVPEVYSAALSEFVFAAGVKLLREFRPDIMYLTTTDYVQHKYAPGVPEANSFYEMFDRYLAELDGLGAAIVVTADHGMKPKHKADGSPDVIYVQDLLDEWLGKDAARVILPITDPYVVHHGALGSFATAYLPDGCDRSEIMARLKAIQGIDVVLDREEACRRFELPEDRIGDIVLVSSENKTLGTSEHRHDLAALDEPLRSHGGLTEQEVPFIVNRVLPELPNAPRLRNFDAFFYAVTAAAGAA
>2855828771
MNQMSKISVTVNGRRYPWPRVPAIAVCLDGCEPAYLDAAIDAGLMPALKRIKERGSVRLAHSVIPSFTNPNNLSIATGSPPAVHGICGNYLYEPSTGEEVMMNDPKFLRAPTIFQAFYDAGARVAVVTAKDKLRALLGKGLRFDEGRAVCFSSEKSDKATRAEHGIDNASAWLGRPVPEVYSAALSEFVFAAGVKLLREFRPDIMYLTTTDYVQHKYAPGVPEANSFYEMFDRYLAELDGLGAAIVVTADHGMKPKHKADGSPDVIYVQDLLDEWLGKDAARVILPITDPYVVHHGALGSFATAYLPDGCDRSEIMARLKAIQGIDVVLDREEACRRFELPEDRIGDIVLVSSENKTLGTSEHRHDLAALDEPLRSHGGLTEQEVPFIVNRVLPELPNAPRLRNFDAFFYAVTAAAGL
>2551745212
MNQMSKISVTVNGRRYPWPRVPAIAVCLDGCEPAYLDAAIDAGLMPALKRIKERGSVRLAHSVIPSFTNPNNLSIATGSPPAVHGICGNYLYEPSTGEEVMMNDPKFLRAPTIFQAFYDAGARVAVVTAKDKLRALLGKGLRFDEGRAVCFSSEKSDKATRAEHGIDNASAWLGRPVPEVYSAALSEFVFAAGVKLLREFRPDIMYLTTTDYVQHKYAPGVPEANSFYEMFDRYLAELDGLGAAIVVTADHGMKPKHKADGSPDVIYVQDLLDEWLGKDAARVILPITDPYVVHHGALGSFATAYLPDGCDRSEIMARLKAIQGIDVVLDREEACRRFELPEDRIGDIVLVSSENKTLGTSEHRHDLAALDEPLRSHGGLTEQEVPFIVNRVLPELPNAPRLRNFDAFFYAVTAAAGL
>2524449835
MNQMSKVTVNGRRYPWPRVPAIAICLDGCEPAYLDAAIDAGLMPALKRIKARGAVRLAHSVIPSFTNPNNLSIATGSPPAVHGICGNYLYEPATGEEVMMNDPKFLRAPTIFQAFYDAGARVAVVTAKDKLRALLGKGLRFDEERAVCFSSEKSDKATRAEHGIDNASAWLGRPVPEVYSAALSEFVFAAGVKLLREFRPDIMYLTTTDYVQHKYAPGVPEANSFYEMFDRYLAELDGLGAAIVVTADHGMKPKHKADGSPDVIYVQDLLDEWLGKNVARVILPITDPYVVHHGALGSFATAYLPDGCDRSEIIARLKGIQGIDVVLDREEACRRFELPEDRIGDIVLVSSENKTLGTSEHRHDLAALDEPLRSHGGLTEQEVPFIVNRMLPELPNAPRLRNFDAFFYAVMAAAEAA
>2515612496
MNQMSKVTVNGRRYPWPRVPAIAICLDGCEPAYLDAAIDAGLMPALKRIKERGAVRLAHSVIPSFTNPNNLSIATGSPPAVHGICGNYLYEPSTGEEVMMNDPKFLRAPTIFQAFYDAGARVAVVTAKDKLRALLGKGLRFDEERAVCFSSEKSDKATRAEHGIDNASAWLGRPVPEVYSAALSEFVFAAGVKLLREFRPDIMYLTTTDYVQHKYAPGVPEANSFYEMFDRYLAELDGLGAAIVVTADHGMKPKHKADGSPDVIYVQDLLDEWLGKDTARVILPITDPYVVHHGALGSFATAYLPDGCDRGEIMARLNGIQGIDVVLDRSEACRRFELPEDRIGDIVLVSSENKTLGTSEHRHDLAALDEPLRSHGGLTEQEVPFIVNRGLPELPNAPRLRNFDAFFYAVTAAAEAA
>2855833790
VRLAHSVIPSFTNPNNLSIATGTPPAVHGICGNYLYEPATGEEVMMNDPKFLRAPTIFQAFYDAGARVAVVTAKDKLRALLGKGLRFDEERAICFSSEKSDKATPEEHGIDNASGWLGRPVPEVYSAALSEFVFAAGVKLLKEFHPDIMYLTTTDYVQHKYAPGVAEANAFYAMFDRYLSELDGLGAAIVVTADHGMKPKHKADGSPDVIYVQDLLDEWLGEEAARVILPITDPYVVHHGALGSFATAYLPGQCDRGEIIDRLKALDGIDVVLDREEACRRFELPEDRIGDIVLVSSENKTLGTSEHRHDLAALDEPLRSHGGLTEKXXXXXXPGRAPRCYRGRAYAL
>2858826409
MNQMSKVTVNGRRYPWPRVPAIAICLDGCEPAYLDAAMEAGLMPALKRIKERGAVRLAHSVIPSFTNPNNLSIATGTPPAVHGICGNYLYEPATGEEVMMNDPKFLRAPTIFQAFYDAGARVAVVTAKDKLRALLGKGLRFDEERAICFSSEKSDKATPEEHGIDNASGWLGRPVPEVYSAALSEFVFAAGVKLLKEFHPDIMYLTTTDYVQHKYAPGVAEANAFYAMFDRYLSELDGLGAAIVVTADHGMKPKHKADGSPDVIYVQDLLDEWLGEEAARVILPITDPYVVHHGALGSFATAYLPGQCDRGEIIDRLKALDGIDVVLDREEACRRFELPEDRIGDIVLVSSENKTLGTSEHRHDLAALDEPLRSHGGLTEQEVPFIVNRVLPDLPGAPCLRNFDAFFYAVAAAALIA
>2513606595
MNQMSKVTVNGRRYPWPRVPAIAICLDGCEPAYLDAAMEAGLMPALKRIKERGAVRLAHSVIPSFTNPNNLSIATGTPPAVHGICGNYLYEPATGEEVMMNDPKFLRAPTIFQAFYDAGARVAVVTAKDKLRALLGKGLRFDEERAICFSSEKSDKATPEEHGIDNASGWLGRPVPEVYSAALSEFVFAAGVKLLKEFHPDIMYLTTTDYVQHKYAPGVAEANAFYAMFDRYLSELDGLGAAIVVTADHGMKPKHKADGSPDVIYVQDLLDEWLGEEAARVILPITDPYVVHHGALGSFATAYLPGQCDRGEIIDRLKALDGIDVVLDREEACRRFELPEDRIGDIVLVSSENKTLGTSEHRHDLAALDEPLRSHGGLTEQEVPFIVNRVLPDLPGAPCLRNFDAFFYAVAAAALIA
>2855852970
KDKLRALLGKGLRFDEERAICFSSEKSDKATPEEHGIDNASGWLGRPVPEVYSAALSEFVFAAGVKLLKEFHPDIMYLTTTDYVQHKYAPGVAEANAFYAMFDRYLSELDGLGAAIVVTADHGMKPKHKADGSPDVIYVQDLLDEWLGEEAARVILPITDPYVVHHGALGSFATAYLPGQCDRGEIIDRLKALDGIDVVLDREEACRRFELPEDRIGDIVLVSSENKTLGTSEHRHDLAALDEPLRSHGGLTEQEVPFIVNRVLPDLPGAPCLRNFDAFFYAVAAAALIA
>2517565918
MNQMSKIVTVNGRRYPWPRVPAIAICLDGCEPAYLDAAIEAGLMPALKRIKERGAVRLAHSVIPSFTNPNNLSIATGTPPAVHGICGNYLYEPATGEEVMMNDPKFLRAPTIFQAFYDAGARVAVVTAKDKLRALLGKGLRFDEERAICFSSEQSDKATREEHGIDNASGWLGRPVPEVYSAALSEFVFAAGVKLLKEFHPDIMYLTTTDYVQHKYAPGVAEANAFYAMFDRYLSELDGLGAAIVVTADHGMKPKHKADGSPDVIYVQDLLDKWLGEEAARVILPITDPYVVHHGALGSFATAYLPGQCDRAEIIDRLKALDGIDVVLDREEACRRFELPEDRIGDIVLVSSENKTLGTSEHRHDLAALDEPLRSHGGLTEQEVPFIVNRVLPDLPDAPCLRNFDAFFYAVAAAALIA
>2839271039
MNQMSKIVTVNGRRYPWPRVPAIAICLDGCEPAYLDAAIEAGLMPALKRIKERGAVRLAHSVIPSFTNPNNLSIATGTPPAVHGICGNYLYEPATGEEVMMNDPKFLRAPTIFQAFYDAGARVAVVTAKDKLRALLGKGLRFDEERAICFSSEQSDKATREEHGIDNASGWLGRPVPEVYSAALSEFVFAAGVKLLKEFHPDIMYLTTTDYVQHKYAPGVAEANAFYAMFDRYLSELDGLGAAIVVTADHGMKPKHKADGSPDVIYVQDLLDEWLGEEAARVILPITDPYVVHHGALGSFATAYLPGQCDRAEIIDRLKALDGIDVVLDREEACRRFELPEDRIGDIVLVSSENKTLGTSEHRHDLAALDEPLRSHGGLTEQEVPFIVNRVLPDLPDAPCLRNFDAFFYAVAAAALIA
>2855815456
MNQMSKIVTVNGRRYPWPRVPAIAICLDGCEPAYLDAAIEAGLMPALKRIKERGAVRLAHSVIPSFTNPNNLSIATGTPPAVHGICGNYLYEPATGEEVMMNDPKFLRAPTIFQAFYDAGARVAVVTAKDKLRALLGKGLRFDEERAICFSSEQSDKATREEHGIDNASGWLGRPVPEVYSAALSEFVFAAGVKLLKEFHPDIMYLTTTDYVQHKYAPGVAEANAFYAMFDRYLSELDGLGAAIVVTADHGMKPKHKADGSPDVIYVQDLLDEWLGEEAARVILPITDPYVVHHGALGSFATAYLPGQCDRAEIIDRLKALDGIDVVLDREEACRRFELPEDRIGDIVLVSSENKTLGTSEHRHDLAALDEPLRSHGGLTEQEVPFIVNRVLPDLPDAPCLRNFDAFFYAVAAAALIA
>2855807316
MNQMSKIVTVNGRRYPWPRVPAIAICLDGCEPAYLDAAIEAGLMPALKRIKERGAVRLAHSVIPSFTNPNNLSIATGTPPAVHGICGNYLYEPATGEEVMMNDPKFLRAPTIFQAFYDAGARVAVVTAKDKLRALLGKGLRFDEERAICFSSEQSDKATREEHGIDNASGWLGRPVPEVYSAALSEFVFAAGVKLLKEFHPDIMYLTTTDYVQHKYAPGVAEANAFYAMFDRYLSELDGLGAAIVVTADHGMKPKHKADGSPDVIYVQDLLDEWLGEEAARVILPITDPYVVHHGALGSFATAYLPGQCDRAEIIDRLKALDGIDVVLDREEACRRFELPEDRIGDIVLVSSENKTLGTSEHRHDLAALDEPLRSHGGLTEQEVPFIVNRVLPDLPDAPCLRNFDAFFYSVAAAALIA
>2823965118
MPTLKRIKETGTERMAMSVIPSFTNPNNLSIATGRPPAVHGICGNYLYEPQTGKEVMMNDPRFLRAPTIFKAFYDAGAKVAIITAKDKLRALLGKGLAFDDDRAVCFSSEKSDKSTKAENGLQNASAWLGLPVPEVYSAELSEFVFAAGVKLLKEFRPDIMYLTTTDYVQHKYAPGVPQANAFYEMFDSYLTELDALGAAIVVTADHGMKPKHKADGSPDVIYLQDLLDEWLGKDAARVILPITDPYVVHHGALGSFATAYLPEDADREDIIERLSAIKGIDLVLLRPEACIRFELPDDRIGDVVIISSENKTLGTSEHRHDLAALNEPLRSHGGLTEQRVPFIVSRIVRKVILPAALPALRRSSSAGLTSGKPI
>2616551428
MNQISKVSVNRRSYPWPQVAAIAICLDGCEPDYIEAAIEAGLMPTLKRIRAIGTKRTALSVIPSFTNPNNLSIATGRPPSVHGICGNYHYEPQTGKEVMMNAPRFLRAPTIFKAFYDAGAKVAVVTAKDKLRALLGKGLSFEEGRAVCFSSERSDKTTKDENGIDNASAWLDRPVPEVYSADLSEFVFAAGVKLLKEFRPDIMYLTTTDYVQHKYAPGVPEANSFYAMFDKYLAELDDLAAAIVVTADHGMKPKHKSDGSPDVIYVQTVLDEWLGKDKARVILPITDPYVVHHGALGSFATAYLPADVDREEIIARLSAIEGMDLVLPRAEACVRFELPDDRIGDIVMISSENKALGTNEHRHDLAALKEPLRSHGGLTEQRVPFIVNRKIPELLSAGSLRNFDAFYYAVVAAAQPS
>2712393816
MNQMSPVVANRRSYPWPNVPAIAICLDGCEPAYLDKAIEAGLMPTLARIRGTGTERTALSVIPSFTNPNNLSIATGRPPAIHGICGNYLYEPATGREVMMNDPRFLRAPTLFKAFYDAGARVAVVTAKDKLRALLGHGLKFDEGRAICFSSEKSDTTTRADNGIDNASAWLGRAVPEVYSAELSEFVFAAGVKLLREFRPDVMYLTTTDYVQHKYAPGVKQANDFYEMFDRYLTELDALGAAIVVTADHGMKPKHKADGTPDVIYVQDLLDDWLGKDAARVILPITDPYVVHHGALGSFATAYLPEDADKEGIIERLKAIEGIEIVLSRPEACVRFELPDDRIGDIVMLSTENKTLGTSEHRHDLAALNEPLRSHGGLTEQKVPFIVNRTLPELLSAGTLRNFDAFYYALVAAAQP
>2647257489
MNQMSKVTANRRTYPWPNVPAIAICLDGCEPAYLDEAIKAGLMPTLARIRQTGTGRTALSVTPSFTTPNNLPTAPGRPPAIHGICGNYLYEPQTGNEVMMNDPRFLRAPTIFKAFYDAGAKVVVVTAKDKLRALLGHGLKFDEGRAVCFSSEKADKSTKAEHGIENASAWLGRPVPEVYSAELSEFVFAAGVKLLKEFAPDVMYLTTTDYVQHKYAPGVPQANAFYEMFDKYLTELDALGAAIIVTADHGMKPKHKADGSPDVIYVQDVLDEWLGKDAARVILPITDPYVVHHGALGSFATAYLPERADKEEIIERLAAIDGIDVVLSRPEACIRFELPDDRIGDIVIISSENKTLGTSEHRHDLAALNEPLRSHGGLTEQEVPFISNRKLPELTSAASLRNFDAFYYALVAAAQPN
>2753440734
MNQMSKVTANRRTYPWPNVTAIAICLDGCEPAYLDEAIKAGLMPTLARIRQTGTERTALSVIPSFTNPNNLSIATGRPPAIHGICGNYLYEPQTGNEVMMNDPRFLRAPTIFKAFYDAGAKVAVVTAKDKLRALLGHGLKFDEGRAVCFSSEKSDKSTKAENGIENASEWLGLPVPEVYSAELSEFVFAAGVKLLKEFAPDVMYLTTTDYVQHKYAPGVPAANAFYEMFDKYLTELDALGAAIIVTADHGMKPKHKADGSPDVIYVQDVLDEWLGKDAARVILPITDPYVVHHGALGSFATAYLPERADKEDIIERLAAIDGIDLVLSRPEACIRFELPDDRIGDIVLISSENKTLGTSEHRHDLAALNEPLRSHGGLTEQQVPFIANRKLPELGSAATLRNFDAFYYALVAAAQPN
>2753434662
MNQMSKINVAVTANRRTYPWPNVTAIAICLDGCEPAYLDEAIKAGLMPTLARIRQTGTERTALSVIPSFTNPNNLSIATGRPPAIHGICGNYLYEPQTGNEVMMNDPRFLRAPTIFKAFYDAGAKVAVVTAKDKLRALLGDGLKFDEGRAVCFSSEKSDTSTKAENGIENASAWLGRPVPEVYSAELSEFVFAAGVKLLKEFAPDVMYLTTTDYVQHKYAPGVPAANAFYEMFDKYLTELDALGAAIIVTADHGMKPKHKADGSPDVIYVQDVLDEWLGKDAARVILPITDPYVVHHGALGSFATAYLPERADKEEIIERLAAIDGIDLVLSRPEACIRFELPDDRIGDIVLISSENKTLGTSEHRHDLAALNEPLRSHGGLTEQEVPFIANRKLPELVSATTLRNFDAFYYALVAAAQPQ
>2792636411
MNQMSKVTANRRSYPWPNVPAIAICLDGCEPAYLDEAIKAGLMPTLARMRQTGTERTALSVIPSFTNPNNLSIATGRPPAIHGICGNYLYEPQTGKEVMMNDPRFLRAPTIFKAFYDAGAKVAVVTAKDKLRALLGDGLKFDEGRAICFSSEKSDTSTKSEHGIENASAWLGRPVPEVYSAELSEFVFAAGVKLLKEFAPDVMYLTTTDYVQHKYAPGVPQANAFYEMFDKYLTELDALGAAIIVTADHGMKPKHKADGSPDVIYVQDVLDEWLGKDAARVILPITDPYVVHHGALGSFATAYLPERADKEEIIERLAAIEGIDVVLSRPEACIRFELPDDRIGDIVLISSENKTLGTSEHRHDLAALNEPLRSHGGLTEQEVPFISNRKLPELTSAASLRNFDAFYYALVAAAQPN
>2850095886
MNQMSKIVTANRRSYPWPNVPAIAICLDGCEPAYLDEAIKAGLMPTLARMRQTGTERTALSVIPSFTNPNNLSIATGRPPAIHGICGNYLYEPQTGKEVMMNDPRFLRAPTIFKAFYDAGAKVAVVTAKDKLRALLGDGLKFDEGRAICFSSEKSDTSTKAEHGIENASAWLGRPVPEVYSAELSEFVFAAGVKLLKEFAPDVMYLTTTDYVQHKYAPGVPQANAFYEMFDKYLTELDALGAAIIVTADHGMKPKHKADGSPDVIYVQDVLDEWLGKDAARVILPITDPYVVHHGALGSFATAYLPERADKEEIIERLAAIEGIDVVLSRPEACIRFELPDDRIGDIVLISSENKTLGTSEHRHDLAALNEPLRSHGGLTEQQVPFISNRKLPELTSAASLRNFDAFYYALVAAAQPN
>2644147182
MNQMSKVTANRRSYPWPNVPAIAICLDGCEPAYLDEAIKAGLMPTLARMRQTGTERTALSVIPSFTNPNNLSIATGRPPAIHGICGNYLYEPQTGNEVMMNDPRFLRAPTIFKAFYDAGAKVAVVTAKDKLRALLGHGLKFDEGRAVCFSSEKSDTSTKAEHGIENASAWLGRPVPEVYSAELSEFVFAAGVKLLKEFSPDVMYLTTTDYVQHKYAPGVPQANAFYEMFDKYLTELDALGAAIIVTADHGMKPKHKADGSPDVIYVQDVLDEWLGKDAARVILPITDPYVVHHGALGSFATAYLPERADKEEIIERLAAIDGIDLVLSRPEACIRFELPDDRIGDIVIISSENKTLGTSEHRHDLAALNEPLRSHGGLTEQEVPFISNRKLPELVSAATLRNFDAFYYALVAAAQPN
>2644334751
MNQMSKVTANRRSYPWPNVPAIAICLDGCEPAYLDEAINAGLMPTLARMRQTGTERTALSVIPSFTNPNNLSIATGRPPAIHGICGNYLYEPQTGNEVMMNDPRFLRAPTIFKAFYDAGAKVAVVTAKDKLRALLGHGLKFDEGRAVCFSSEKSDTSTKAEHGIDNASAWLGRPVPEVYSAELSEFVFAAGVKLLKEFAPDVMYLTTTDYVQHKYAPGVPAANAFYEMFDKYLTQLDALGAAIIVTADHGMKPKHKADGSPDVIYVQDVLDEWLGKDAARVILPITDPYVVHHGALGSFATAYLPERADKEEIIERLAAIGGIDLVLSRPEACMRFELPDDRIGDIVIISSENKTLGTSEHRHDLAALNEPLRSHGGLTEQQVPFISNRKLPELVSAATLRNFDAFYYALVAAAQPN
>2644545055
MNQMSKVTANRRSYPWPNVPAIAICLDGCEPAYLDEAINAGLMPTLARMRQTGTERTALSVIPSFTNPNNLSIATGRPPAIHGICGNYLYEPQTGNEVMMNDPRFLRAPTIFKAFYDAGAKVAVVTAKDKLRALLGHGLKFDEGRAVCFSSEKSDTSTKAEHGIDNASAWLGRPVPEVYSAELSEFVFAAGVKLLQEFAPDVMYLTTTDYVQHKYAPGVPAANAFYEMFDKYLTQLDALGAAIIVTADHGMKPKHKADGSPDVIYVQDVLDEWLGKDAARVILPITDPYVVHHGALGSFATAYLPERADKEEIIERLAAIDGIDLVLSRPEACIRFELPDDRIGDIVIISSENKTLGTSEHRHDLAALNEPLRSHGGLTEQEVPFISNRKLPELVSAATLRNFDAFYYALVAAAQPN
>2644612566
MNQMSKIVTANRRSYPWPNVPAIAICLDGCEPAYLDEAINAGLMPTLARMRQTGTERTALSVIPSFTNPNNLSIATGRPPAIHGICGNYLYEPQTGNEVMMNDPRFLRAPTIFKAFYDAGAKVAVVTAKDKLRALLGHGLKFDEGRAVCFSSEKSDTSTKAEHGIDNASAWLGRPVPEVYSAELSEFVFAAGVKLLKEFAPDVMYLTTTDYVQHKYAPGVPAANAFYEMFDKYLTQLDALGAAIIVTADHGMKPKHKADGSPDVIYVQDVLDEWLGKDAARVILPITDPYVVHHGALGSFATAYLPERADKEEIIERLAAIDGIDLVLSRPEACIRFELPDDRIGDIVIISSENKTLGTSEHRHDLAALNEPLRSHGGLTEQEVPFISNRKLPELVSAATLRNFDAFYYALVAAAQPN
>2585167291
MNQISKVTANRRTYPWPNVPAIAICLDGCEPAYLDEAIKAGLMPTLARIRKTGTERTALSVIPSFTNPNNLSIATGRPPAIHGICGNYLYEPATGKEVMMNDPRFLRAPTVFKAFYDAGAKVAVVTAKDKLRALLGHGLKFDEGRAICFSSEKSDTSTKAEHGIENASAWLGRPVPEVYSAELSEFVFAAGVKLLKEFRPDVMYLTTTDYVQHKYAPGVPQANSFYEMFDKYLTELDALGAAIIVTADHGMKPKHKADGSPDVIYVQDLLDQWLGKDAARVILPITDPYVVHHGALGSFATAYLPEGTDKEEIIERLKAIEGIDVVLSRPEACVRFELPDDRIGDIVLVSSENKTLGTSEHRHDLAALNEPLRSHGGLTEQKVPFIANRQLPELLSAGTLRNFDAFYYALVAAAQPQ
>2722908069
MNQMSTITVTANRRTYPWPNVPAIAICLDGCEPAYLDEAIKAGLMPTLARIRKTGTERTALSVIPSFTNPNNLSIATGRPPAIHGICGNYLYEPATGKEVMMNDPRFLRAPTVFKAFYDAGARVAVVTAKDKLRALLGHGLKFDEGRAVCFSSEKSDTSTKAEHGIDNASAWLGRPVPEVYSAELSEFVFAAGVKLLKEFRPDVMYLTTTDYVQHKYAPGVKQANDFYEMFDKYLTELDALGAAIVVTADHGMKPKHKADGSPDVIYVQDLLDQWLGKDAARVILPITDPYVVHHGALGSFATAYLPEGADKEEIIERLKAIEGIDVVLSRPEACIRFELPDDRIGDIVLVSSENKTLGTSEHRHDLAALNEPLRSHGGLTEQEVPFIANRTLPELLSAGTLRNFDAFYYALVAAAQPK
>2839558198
MNQMSKVTANRRTYPWPNVPAIAICLDGCEPAYLDEAIKAGLMPTLERIRKTGTERTALSVIPSFTNPNNLSIATGRPPAIHGICGNYLYEPATGKEVMMNDPRFLRAPTIFKAFYDAGAKVAVVTAKDKLRALLGHGLKFDDGRAVCFSSEKSDKSTKAEHGIENASAWLGRPVPEVYSADLSEFVFAAGVKLLKEFRPDVMYLTTTDYVQHKYAPGVPEANSFYEMFDRYLTELDALGAAIIVTADHGMKPKHKADGSPDVIYVQDLLDEWLGKDAARVILPITDPYVVHHGALGSFATAYLPEMADKEEIIERLKAVEGIDVVLSRPEACIRFELPDDRIGDIVLVSSQNKTLGTSEHRHDLAALNEPLRSHGGLTEQAVPFIANRVLPELSSAGTLRNFDAFYYALVAAAQPH
>2739021314
MNQISKVAVNRRTYPWPNVPAIAICLDGCEPAYLDEAIKAGLMPTLERIRKTGTERTALSVIPSFTNPNNLSIATGRPPAIHGICGNYLYEPATGKEVMMNDPRFLRAPTIFKAFYDAGAKVAVVTAKDKLRALLGHGLKFDDGRAICFSSEKSDTSTKAEHGIDNASGWLGRPVPEVYSADLSEFVFAAGVKLLKEFRPDVMYLTTTDYVQHKYAPGVPEANSFYEMFDKYLAELDALGAAIIVTADHGMKPKHKADGTPDVIYVQDLLDEWLGKGTARVILPITDPYVVHHGALGSFATAYLPEGTDKEEIIERLKAIEGIDVVLSRPEACVRFELPDDRIGDIVLVSSENKTLGTSEHRHDLAALNEPLRSHGGLTEQEVPFIANRPLPELLSAGTLRNFDAFYYALVAAAQPH
>2558278935
MNQMSKVTANRRTYPWPNVPAIAICLDGCEPAYLDEAIKAGLMPTLKRIRKTGTERTALSVIPSFTNPNNLSIATGRPPAIHGICGNYLYEPATGKEVMMNDPRFLRAPTVFKAFYDAGAKVAVVTAKDKLRALLGHGLKFDEGRAVCFSSEKSDTSTKAEHGIDNASAWLGLPVPEVYSADLSEFVFAAGVKLLKEFRPDVMYLTTTDYVQHKYAPGVPEANSFYEMFDKYLTELDALGAAIVVTADHGMKPKHKTDGTPDVVYVQDLLDEWLGKDAARVILPITDPYVVHHGALGSFATAYLPEMADKEEIIERLKAIEGIDVVLSRPEACVRFELPDDRIGDIVLVSSENKTLGTSEHRHDLAALNEPLRSHGGLTEQEVPFIANRTLPELSSAGTLRNFDAFYYALVAAAQPH
>2688918479
MNQMSKVTANRRTYPWPNVPAIAICLDGCEPAYLDEAIKAGLMPTLERIRRTGTERTALSVIPSFTNPNNLSIATGRPPAIHGICGNYLYEPATGKEVMMNDPRFLRAPTIFKAFYDAGAKVAVVTAKDKLRALLGHGLAFDDGRAICFSSEKSDTSTKAEHGIDNASAWLGRPVPEVYSADLSEFVFAAGVKLLREFRPDVMYLTTTDYVQHKYAPGVPEANSFYEMFDKYLTELDALGAAIIVTADHGMKPKHKADGTPDVIYVQDLLDEWLGKDAARVILPITDPYVVHHGALGSFATAYLPEGSDKEEIIERLKAIDGIDVVLSRPEACVRFELPDDRIGDIVLVSSENKTLGTSEHRHDLAALNEPLRSHGGLTEQEVPFIANRVLPELSSAGTLRNFDAFFYALVAAAQPH
>2802698851
MNQMSKVTANRRTYPWPNVPAIAICLDGCEPAYLDEAIKAGLMPTLERIRRTGTERTALSVIPSFTNPNNLSIATGRPPAIHGICGNYLYEPATGKEVMMNDPRFLRAPTVFKAFYDAGAKVAVVTAKDKLRALLGHGLAFDDGRAVCFSSEKSDTSTKVEHGIDNASAWLGRPVPEVYSADLSEFVFAAGVKLLREFRPDVMYLTTTDYVQHKYAPGVPEANSFYEMFDKYLTELDALGAAIIVTADHGMKPKHKADGTPDVIYVQDLLDEWLGKDAARVILPITDPYVVHHGALGSFATAYLPEGADKEEIIERLKAIDGIDVVLSRPEACVRFELPDDRIGDIVLVSSENKTLGTSEHRHDLAALNEPLRSHGGLTEQEVPFIANRVLPELSSAGTLRNFDAFFYALVAAAQPH
>2600194484
MNQMSKVTANRRTYPWPKVPAIAICLDGCEPAYLDEAIKAGLMPTLERIRKTGTERTALSVIPSFTNPNNLSIATGRPPAIHGICGNYLYEPQTGNEVMMNDPRFLRAPTIFSAFYDAGAKVAVVTAKDKLRALLGHGLKFDEGRAICFSSEKSDKTTKAENGLDNASAWLGRPVPEVYSADLSEFVFAAGVKLLKEFRPDVMYLTTTDYVQHKYAPGVPQANSFYEMFDKYLTELDALGAAIIVTADHGMKPKHKADGSPDVVYVQDLLDEWLGKDAARVILPITDPYVVHHGALGSFATAYLPEGADKEEIIERLKAIEGIDVVLSRPEACVRFELPDDRIGDLVLISTENKTLGTSEHRHDLAALNEPLRSHGGLTEQEVPFIANRKLPELLTAGTLRNFDAFFYALVAAAQSH
>2757660500
MNQMSKVTANRRTYPWPKVPAIAICLDGCEPAYLDEAIKAGLMPTLERIRKTGTERTALSVIPSFTNPNNLSIATGRPPAIHGICGNYLYEPQTGNEVMMNDPRFLRAPTIFSAFYDAGAKVAVVTAKDKLRALLGHGLKFDEGRAICFSSEKSDKTTKAENGLDNASAWLGRPVPEVYSADLSEFVFAAGVKLLKEFRPDVMYLTTTDYVQHKYAPGVPQANSFYEMFDKYLTELDALGAAIIVTADHGMKPKHKADGSPDVVYVQDLLDEWLGKDAARVILPITDPYVVHHGALGSFATAYLPEGADKEEIIERLKAIEGIDVVLSRPEACVRFELPDDRIGDLVLISTENKTLGTSEHRHDLAALNEPLRSHGGLTEQEVPFIANRKLPELLTAGTLRNFDAFFYALVAAAQSH
>2753415243
MNQMSKVTANRPTYPWPKVPAIAICLDGCEPAYLDEAIKAGLMPTLERIRKTGTERTALSVIPSFTNPNNLSIATGRPPAIHGICGNYLYEPQTGNEVMMNDPRFLRAPTIFKSFYDAGAKVAVVTAKDKLRALLGHGLKFDEGRAICFSSEKSDKTTKAENGLDNASAWLGRPVPEVYSADLSEFVFAAGVKLLKEFRPDVMYLTTTDYVQHKYAPGVPQANSFYEMFDKYLTELDALGAAIIVTADHGMKPKHKADGSPDVVYVQDLLDEWLGKDAARVILPITDPYVVHHGALGSFATAYLPEGADKEEIIERLKAIEGIDVVLSRPEACVRFELPDDRIGDLVLISTENKTLGTSEHRHDLAALNEPLRSHGGLTEQEVPFIANRKLPELLTAGTLRNFDAFFYALVAAAQAH
>2526422130
MNKMSKVTANRRTYPWPNVPAIAICLDGCEPAYLDEAIKAGLMPTLERIRKTGTERTALSVIPSFTNPNNLSIATGRPPAIHGICGNYLYEPQTGNEVMMNDPRFLRAPTIFKAFYDAGAKVAVVTAKDKLRALLGHGLKYDEGRAICFSSEKADKTTKAENGLENASAWLGRPVPEVYSADLSEFVFAAGVKLLKEFRPDVMYLTTTDYVQHKYAPGVPQANAFYEMFDKYLTELDALGAAIIVTADHGMKPKHKADGSPDVIYVQDLLDQWLGKDAARVILPITDPYVVHHGALGSFATAYLPEGADKEEIIERLQAIEGIDVVLSRPEACVRFELPDDRIGDLVLISSENKTLGTSEHRHDLAALNEPLRSHGGLTEQAVPFIANRKLPELLTSASLRNFDAFYYALVAAAQTH
>2609740668
MNKMSKVTANRRTYPWPNVPAIAICLDGCEPAYLDEAIKAGLMPTLERIRKTGTERTALSVIPSFTNPNNLSIATGRPPAIHGICGNYLYEPQTGNEVMMNDPRFLRAPTIFKAFYDAGAKVAVVTAKDKLRALLGHGLKYDEGRAICFSSEKADKTTEAENGLDNASAWLGRAVPEVYSADLSEFVFAAGVKLLKEFRPDVMYLTTTDYVQHKYAPGVPQANAFYEMFDKYLTELDALGAAIIVTADHGMKPKHKADGSPDVIYVQDLLDQWLGKDAARVILPITDPYVVHHGALGSFATAYLPESADKEEIIERLQAIEGIDVVLSRPEACVRFELPDDRIGDLVLISSENKTLGTSEHRHDLAALNEPLRSHGGLTEQAVPFIANRKLPELLTSASLRNFDAFYYALVAAAQTH
>2616394850
MNKMSKVTANRRTYPWPNVPAIAICLDGCEPAYLDEAIKAGLMPTLERIRKTGTERTALSVIPSFTNPNNLSIATGRPPAIHGICGNYLYEPQTGNEVMMNDPRFLRAPTIFKAFYDAGAKVAVVTAKDKLRALLGHGLKYDEGRAICFSSEKADKTTEAENGLDNASAWLGRAVPEVYSADLSEFVFAAGVKLLKEFRPDVMYLTTTDYVQHKYAPGVPQANAFYEMFDKYLTELDALGAAIIVTADHGMKPKHKADGSPDVIYVQDLLDQWLGKDAARVILPITDPYVVHHGALGSFATAYLPESADKEEIIERLQAIEGIDVVLSRPEACVRFELPDDRIGDLVLISSENKTLGTSEHRHDLAALNEPLRSHGGLTEQAVPFIANRKLPELLTSASLRNFDAFYYALVAAAQTH
>2817378601
MNKMSKVTANRRTYPWPNVPAIAICLDGCEPAYLDEAIKAGLMPTLERIRKTGTERTALSVIPSFTNPNNLSIATGRPPAIHGICGNYLYEPQTGNEVMMNDPRFLRAPTIFKAFYDAGAKVAVVTAKDKLRALLGHGLKYDEGRAICFSSEKADKTTEAENGLDNASAWLGRAVPEVYSADLSEFVFAAGVKLLKEFRPDVMYLTTTDYVQHKYAPGVPQANAFYEMFDKYLTELDALGAAIIVTADHGMKPKHKADGSPDVIYVQDLLDQWLGKDAARVILPITDPYVVHHGALGSFATAYLPESADKEEIIERLQAIEGIDVVLSRPEACVRFELPDDRIGDLVLISSENKTLGTSEHRHDLAALNEPLRSHGGLTEQAVPFIANRKLPELLTSASLRNFDAFYYALVAAAQTH
>2774143961
MNKMSKVTANRRTYPWPNVPAIAICLDGCEPAYLDEAIKAGLMPTLERIRKTGTERTALSVIPSFTNPNNLSIATGRPPAIHGICGNYLYEPQTGNEVMMNDPRFLRAPTIFKAFYDAGAKVAVVTAKDKLRALLGHGLKYDEGRAICFSSEKADKTTEAENGLDNASAWLGRAVPEVYSADLSEFVFAAGVKLLKEFRPDVMYLTTTDYVQHKYAPGVPQANAFYEMFDKYLTELDALGAAIIVTADHGMKPKHKADGSPDVIYVQDLLDQWLGKDAARVILPITDPYVVHHGALGSFATAYLPESADKEEIIERLQAIEGIDVVLSRPEACVRFELPDDRIGDLVLISSENKTLGTSEHRHDLAALNEPLRSHGGLTEQAVPFIANRKLPELLTSASLRNFDAFYYALVAAAQTN
>2644191915
MNQISKVTVNRRAYPWPLVPAIAICLDGCEPAYLDEAIKAGLMPTLKRIKGSGTERQALSVIPSFTNPNNMSIATGRPPAVHGICGNYLYEPQTGKEVMMNDPRFLRAPTIFKAFYDAGAKVAIVTAKDKLRALLGKGLSFDDSRAICFSSEKSDKSTKGENGIDNASAWLGIPVPEVYSAELSEFVFAAGVKLLKEFRPDVMYLTTTDYVQHKYAPGVPEANAFYKMFDRYLTELDALGAAIVVTADHGMKPKHKADGSPDVVYVQDVLDEWLGKDAARVILPITDPYVVHHGALGSFATAYLPEDADKEDIIERLAAIEGIDLVLTRPEACVRFELPDDRIGDIVLISSENKTLGTSEHRHDLAALNEPLRSHGGLTEQRVPFIVNRKLPELLTAGSLRNFDAFYYALVAAAQPG
>2858633475
MNQISKVDANRRSYPWPLVPAIAICLDGCEPAYLDEAIEAGLMPTLKRIKASGTERMAMSVIPSFTNPNNMSIATGRPPSIHGICGNYLYEPQTGKEVMMNDPRFLRAPTIFKAFYDAGAKVAIVTAKDKLRALLGKGLSFDDNRAICFSSEKSDTSTKAANGIDNASAWLGLPVPEVYSADLSEFVFAAGVKLLKEFRPDVMYLTTTDYVQHKYAPGVPEANSFYEMFDKYLTQLDAMGAAIVVTADHGMKPKHKADGTPDVIYVQDVLDQWLGKDAARVILPITDPYVVHHGALGSFATAYLPEDASREDIIERLAAIDGIDLVLARPEACVRFELPDDRIGDIVLISSENKTLGTSEHRHDLAALNEPLRSHGGLTEQRVPFIVNRKLPDLLSANSLRNFDAFFYALVAAAQPS
>2868090949
MNGTADVEVNGRSYAPPADPVVVVCIDGSEPDYHLRAVEAGRMPYLESVLRDGTDLSAECAMPSFTNPNNLSIATGAPPAVHGICGNYFFDPASGADVMMNDPRFLRAPTIFAAFEQSGVDVAVVTAKDKLRRLLGDGLKSGICFSAEKADTATVEPNGIDDVLKLVGKPLPSVYSAELSEFAMAAGVEILRERRPGLTYLSLTDYVQHKYAPGTPEANDFYGMLDTYFARLHELGAVLVITADHGMNAKSAPDGSPQVVYLQEHLDAVLGPGRSHVVLPITDPYTSHHASLGSFAFVHLQDDADVSPVRAQLAGIDGVQDVLGRDDACERYELPSDRIGDLAVVGDKHVAIGTSPDKHDLSKLDRPLRSHGGRTEQTVPLIVNRVLNPLPHGHRLRNFDAYWLALNVAS
>2676451508
MSFPNSIEVNGRDYRAPVAPVVVVCIDGSEPDYHEQAIAHGRMPYLERLIASGSALTGDCAMPSFTNPNNLSIATGQPPAVHGISGNFFFDPERGEEVMMNEPRFLRVPTIFAKFAELGSSVAIITAKDKLRRLLGSGLEPSEKAICFSSEKADQVTVAEHGIENVLERVGKPLASVYSADLSEFVLAAGVAVLQDQRPDLVYLSLTDYVQHKYAPGTPEADDFYAMMDGYFAQIDVMGAVLVITADHGMNAKSDSEGKAGVVFLQELLDERLGKDVSRVILPITDPYTVHHGALGSFACVHLPVDADHAAIAAEIAATDGVQEVHLKTAAAELFELPEDRIGDLIVIGDRNVALGTTPDRHDLSQLDRPLRSHGGLTEQKVPFLVNRPVTIPEGHRLRNFDAYWVGLNGTR
>2808452399
MSAAAFEGERLDINGRTYAWPRRPVVVVCVDGSEAAYHERAIADGRMPFLERMLERGADLRADCTMPSFTNPNNLSIATGAPPSVHGICGNYFYDPDTDTEVMMNAPELLRAETLFERFSQEGALVAVVTAKDKLRRLLGRGMRGGMCFSAEKAEEATAEEHGIGKVLERTGMAQPSVYSAELSELVMAAGVAVLESDRPQLMYLSLTDYIQHKHAPGSPVANDFYAMLDGYFERIDALGAVLVVTADHGMNAKADGEGTARVVFLQEFLDGRLGGGAARVVLPITDPYTVHHGALGSYATVHLPPDAGLAGLADEMRRLPGVCEVLTREEACARFELPGDRIGELVVIAERNTVLGTTPERHDISGFTEPLRSHGGLTEQRVPFLVNAPVDGLPEGHRLRNFDSFWVGTQLA
>2768375806
MNPVAGTTWQTSAGRLTVNGRGYPRPGRPVVVVCIDGSEDAYHERAIADGLMPFTEGMLARGSDLRGACTMPSFTNPNNLSIATGVPPAVHGICGNYFYDADADEEVMMNAPELLRAPTLFAAFSQTGAKVAVITAKDKLRRLLGSGLAEGGICFSAEKADQVTLDENGIEKVLESTGFDLPSVYSAELSELVMAAGCDVLERDRPDLMYLSLTDYIQHKHAPGSPVANRFYAMLDRYFERLDALGAVLVVTADHGMNAKSDADGEAQVVFLSDWFDTATGAGTSRVVLPITDPYTVHHGALGSYATVHLPDGADREALRHRLAALDGVDTVLTREEACARFELPGDRIGDLVVIAERNTVLGTTAARHDISGFKEPLRSHGGLTEQRVPVLVNRPVELPAGHRLRNFDAYWIGCHAAG
>2794181167
SRTFDQQGWTYMNPVAGTTWQTSAGRLTVNGRTYPRPGRPVVVVCIDGSEDAYHERAVADGLMPFTEAMLQRGSDLRGECTMPSFTNPNNLSIATGAPPAVHGICGNYFYDPASGEEVMMNAPELLRAPTLFAAFSRTGAKVAVITAKDKLRRLLGSGLAEGGICFSAEKADQVNLAENGIEKVLESTGLDLPSVYSAELSELVMAAGCDVLERDRPDLMYLSLTDYIQHKHAPGSPVANHFYAMLDGYFARIDALGAILVVTADHGMNAKSDADGQARVIFLQDWFDARSGTNACRVILPITDPYTVHHGALGSYATVHLPAGADREALLGELAGLDGVDTVLTREGACARFELPPDRIGDLVVIAERNTVLGTTPARHDISGFTEPLRSHGGLTEQRVPVLVNRPVELPAGHRLRNFDAYWIGCHLAA
>2867468557
MNPVAGAPLTVNGRSYPRPGRPVVVVCIDGSEDAYHERAIADGLMPFTEAMLARGADLRGECTMPSFTNPNNLSIATGVPPAVHGICGNYFFDPATGEEVMMNAPELLRAPTVFAAFSQAGAKVAVITAKDKLRRLLGSGLAEGGICFSAEKADQLSIAENGIEKVLESTGFELPSVYSAELSELVMAAGCDVLERDRPDLMYLSLTDYIQHKHAPGSPVANRFYAMLDRYFARIDALGAILVVTADHGMNAKSDAAGDAQVVFLQDWFDERTGPGASRVILPITDPYTVHHGALGSYATVHLPAGADRSALLSELAGVDGVDTVLTREEASERFELPADRIGDLVVIAERNTALGTTPARHDISGFTEPLRSHGGLTEQRVPVLVNRGVELPAGHRLRNFDAYWIGCHLAK
>2872950603
MTEPLTVNGRRYPRPRRPVVVVCIDGSEDAYHERAIADGRMPFLERMLAAGADLRAECTMPSFTNPNNLSIATGVPPSVHGICGNYFYDPQAGAEVMMNDPELLRAPTLFAAFSQEGAKVAVITAKDKLRRLLGSGLVDGICFSAEKADQATEEENGISKVLARTGMRLPSVYSAELSELVLAAGADILEHDRPEVMYLSLTDYIQHKHAPGSPVANDFYAMLDRYFERIDALGAVLVVTADHGMNAKADADGTARVVHLQDVLDEALAPGAARVVLPITDPYTVHHGALGSYATVHLPPDADREAVGARLAALGGVETVLTREAAADRFELPADRIGDLVVIAERNTVLGTTPARHDISGFTEPLRSHGGLTEQKVPFLVNAPVTGLPEGHRLRNFDAYWVAAAIAA
>2866933711
MTEPVAERIEVNGRTYAWPGRPVVVVCIDGSEDAYHERAIADGRMPFTERMLREGSDLRADCTMPSFTNPNNISIATGVPPAVHGICGNYFYDTAADAEVMMNAPELLRAPTLFAAFSEAGAKVAVITAKDKLRRLLGSGLVDGMCFSAEKADQATEEENGISKVLERVGMELPSVYSAELSELVMAAGVDVLAVDRPELMYLSLTDYIQHKHAPGSPVANDFYAMLDGYFERIDALGAVLVVTADHGMNAKSDGVGEARVLFLSDWFDEQAGAGAARVILPITDPYTVHHGALGSYATVHLPEGADRAGLADRLAALDGVDTVLTREDACERFELPGDRIGDLVVIAERNTVLGTTPARHDISGFKEPLRSHGGLTEQKVPFLVNAPVGALPPGHRLRNFDSYWVGTTIAG
>2862543007
MKEAGAERLTVNGRGYAWPVRPVVVVCIDGSEDAYHERAIADGRMPFLERMLRDGSDLRADCTMPSFTNPNNLSIATGVPPSVHGICGNYFYDPAADAEVMMNDPELLRAPTLFAEFSRAGAKVAVITAKDKLRRLLGKGLRDGICFSAEKADRVTQEDNGIEKVLERAGMALPSVYSAELSELVMAAGVDVLERERPELMYLSLTDYIQHKHAPGSPVANDFYAMLDRYFARIDALGAVLVVTADHGMNAKSDGSGEAQVVYLQDELDARLGAGAARVVLPITDPYTVHHGALGSYATVHLPAGADVDALRAGLATLDGVAEVMGRERACVRFELPGDRIGELVVIAERNTVLGTTPARHDISGFTEPLRSHGGLSEQRVPFLVNAPVGPLPPAHRLRNFDSYWVGTSVAA
>2768276303
MKEAGAERQSGTRTERLTVNGREYAWPARPVVVVCIDGSEDAYHERAIADGRMPFLERMLRDGSDLRADCTMPSFTNPNNLSIATGVPPSVHGICGNYFYDPAADAEVMMNDPELLRAPTLFAEFSQAGAKVAVITAKDKLRRLLGKGLKDGICFSAEKADQVTQQDNGIEKVLERVGMELPSVYSAELSELVMAAGVDVLERDRPELMYLSLTDYIQHKHAPGSPVANDFYAMLDGHFARIDALGAVLVVTADHGMNAKSDGDGDAQVVFLQDELDARLGAGAARVVLPITDPYTVHHGALGSYATVHLPQGADADALRAELARLDGVSEVMGRERACVRFELPGDRIGELVVIAERNTVLGTTPARHDISGFEEPLRSHGGLTEQRVPFLVNARVGPVPQGHRLRNFDSYWVGTSVAD
>2768290000
MKEAGAERQSGPRTERLTVNGRGYAWPARPVVVVCIDGSEDAYHERAIADGRMPFLERMLRDGSDLRADCTMPSFTNPNNLSIATGVPPSVHGICGNYFYDPAADAEVMMNDPELLRAPTLFAEFSQAGAKVAVITAKDKLRRLLGKGLKDGICFSAEKADRVTQQDNGIEKVLERVGMELPPVYSAELSELVMAAGVDVLERDRPELTYLSLTDYIQHKHAPGSPVANDFYAMLDGYFARIDALGAVLVVTADHGMNAKSDGDGDAQVVFLQDELDARLGAGAARVVLPITDPYTVHHGALGSYATVHLPPGADTDALRAALAGVEGVSEVMGRERARVRFELPGDRIGELVVIAERNTVLGTTPARHDISGFKEPLRSHGGLTEQRVPFLVNAQVGPVPQGHRLRNFDGYWVGTSVAD
>2862310362
MKEAQQLTVNGRDYAWPARPVVVVCIDGSEDAYHERAVADGRMPFLAGMLRRGSDLRADCTMPSFTNPNNLSIATGAPPSVHGICGNYFYDPASDSEVMMNDPALLRAPTLFAAFSARGARVAVITAKDKLRRLLGHGLVDGICFSAEQADRATVAEHGIDKVLERTGMALPPVYSAELSELVLAAGVDVLERERPELMYLSLTDYIQHKHTPGSPAANGFYAMLDGYFARLDALGAVLVVTADHGMNAKSDGAGRAQVVFLQDELDRELGAGRARVVLPITDPYTVHHGALGSYATVHLPPGAETTALAAGLTALDGVDAVLTRAAACQRFELPGDRIGELVVLAERNTALGTTPARHDLSGFTEPLRSHGGLTEQRVPFLVNTPVGALPDGHRLRNFDSYWIGTALAG
>2872997489
MTQAQQLTVNGRDYAWPARPVVVVCIDGSEDAYHERAVADGRMPFLAEMLRRGSDLRADCTMPSFTNPNNLSIATGAPPSVHGICGNYFYDPETGGEVMMNDPALLRAPTLFAAFSARGARVAVITAKDKLRRLLGHGLVDGICFSAEQADRATEAEHGIDKVLERTGMALPPVYSAELSELVLAAGVDVLERERPELTYLSLTDYIQHKHAPGSPVANDFYAMLDGYFARLDALGAVLVITADHGMNAKSDGAGRARVVFLQDVLDQRLGAGRARVVLPITDPYTVHHGALGSYATVHLPPADTAALAAELTALDGVDAVLTRDAACARFELPGDRIGELVVLAERNTALGTTPARHDLSGFTEPLRSHGGLTEQRVPFLVNAPVGPLPDGHRLRNFDSYWIGTALAA
>2852737697
MPQQTVTVNGRDYRTPQAPVVVVCIDGSEPDYHEKAIAAGRMPFLAGLRAKGGALDAECAMPSFTNPNNLSIATGVPPAVHGICGNYFYDPDSGEEVMMNDPGLLRAPTLFAAFAEAGRSVAVVTAKDKLRRLLGRGLRGRGVCFSAEKADTATLADNGIEDVLDLVGMDLPEVYSAGLSEFAMAAGTKVLERDRPDLTYISLTDYIQHKHAPGTPVADDFYAMLDGYFRRIDELGAVLVITADHGMNRKSDADGEPNVVYAQSLLDDWYGPGASRVVLPITDPYTAHHGALGSFATVHLQDGAAGEAAERLAALPGIERVLDRDRACAEFDLPADRLGELVLLARRDTAIGTAPDRHDLSQLDEPLRSHGGLSEQRVPFIVNRPVTGVPQGHRLRNYDAYWVALGRVAAG
>2558906124
MALPRIEVNGRRYGAEDTVVVVCVDGSEPAYHERAIQAGHMPFFEKLLANGTSLPATCAMPSFTNPNNLSIATGVPPSVHGICGNYFFDRDTGEEVMMNDPKWLRVPTLFAEYASRGATVAVVTAKDKLRRLLGSGLAGGMCFSAEHADKVNRAEYGIDDVLGLVGMPRPSVYSAELSELVMAAGVAVLRRDRPDLMYLSLTDYVQHKHAPGSAEANAFYAMLDGYCQRLDELGCVLVVTADHGMNAKSGADGAPEVVYLQELLDGWLGAGAARVILPITDPYTVHHGALGSFATVYLSGKDVDGVAHRLAEVPGVELALGRDDAAARFELPADRMGELVVIGDRGTALGTTPDRHDLSQLGEPLRSHGGLAEQRVPFLVNRAVRELPQGHELHNYDAYWVATNFVA
>2778338741
MEPRPAIELNGRHYGPAEPVVVVCVDGSEPAYHEEAIAAGRMPFVAKLIEEGTALVAESAMPSFTNPNNVSIVTGVPPAVHGICGNYFFDRDSGEEVMMNDPRWLRAPTILAAYAEHGCKVAVITAKDKLRRLLGAGLTNGICFSAERADQATRETCGIDDVLSLVGMPAPPVYSAELSELVLAAGVEVLRREQPDVMYLSLTDYIQHKHAPGSPVANDFYAMLDRYAERLDALGARLVITADHGMNAKSDDTGAPQVVYLQQHLDEWMGAGAARVVLPITDPYTVHHGALGSFATVYLPPNADASTVAERLAQLSGIELVLPNAEACERFELPPDRTGDLVVVSETNVALGTSPDRHDFSGLDAPLRSHGGLSEQRVPFLVNRRVEGLPPDHRLRNYDAYWVATNFAG
>2712911561
MASVSVNGRSYRQPARPVVVVCIDGSEPEYFERGIAGGTTPTIARFRADGTYRLARSVVPSFTNPNNLSIVTGVPAAVHGISGNYFFDPATGREVMMNDPRFLRCGTVLAALAREGARTVVITAKDKLRRLLGHEMPGICFSSEQADRVTKDEHGIERATELVRMPVPGVYSAELSEYVLAAGLALFRRDGADVMYLSLTDYVQHKHAPGDPVATAFYAMLDRYFEAFDREGVVLGITADHGMNAKSNPDGTPKVVYLQPLLDAVAGPGRARVVLPITDPYVAHHGALGSFATIHLAEAAAQAAAATRLAAVPGIAAVHDRAAACARFELPPDRVGDLVVLGDRDTVLGKSPEEHDLSLLDAPLRSHGGVSEQTVPFVLNRPLTWVRGGDLRNFDVFDAVLNGGA
>2722493347
MAPVSVNGRSYRQPARPVVVVCIDGSEPEYFERGIAGGTTPTIARFRADGTYRLARSVVPSFTNPNNLSIVTGVPAAVHGISGNYFFDPATGREVMMNDPRFLRCGTVLAALAREGARTVVITAKDKLRRLLGHEMPGICFSSEQADRVTKDEHGIERATELVRMPVPGVYSAELSEYVLAAGLALFRRDGADVMYLSLTDYVQHKHAPGDPVATAFYAMLDRYFEAFDREGVVLGITADHGMNAKSNPDGTPKVVYLQPLLDAVAGPGRARVVLPITDPYVAHHGALGSFATIHLTAAAAQAAAATRLAAVPGIAAVHDRAAACARFELPPDRVGDLVVLGDRDTVLGKSPEEHDLSLLDAPLRSHGGVSEQTVPFVLNRPLTWVRGAGDLRNFDVFDAVLNGGA
>2710809397
MASVSVNGRSYRHPARPVVVVCIDGCEPEYLERGIAGGSLPALARFGAEGAYRLARSVVPSFTNPNNLSIVTGAPAAVHGISGNYFWDPATGQEVMMNDPRFLRCGTLLAALAREGARAVVITAKDKLRRLLGHEMPGICFSSEKADQVSKDEHGIERVTDLVPMPVPGVYSAELSEYVLAAGLALYRRARPDVVYLSLTDYVQHKHAPGDPVATAFYAMLDRYFDAFDREGAVLGITADHGMNAKANPDGTPRVVYLRPLLDAVAGAGRARVILPITDPYVVHHGALGSFATVHLADAAACAAAAARLRTTPGIAAVHDRAAACARFELPPDRVGDLVVLGDRHTVLGKSPAEHDLSLLAEPLRSHGGVCEQTVPFVLNRPLEWAPGRAGLRNFDVFDAVLNGVA
>2713002543
MASVSVNGRSYRHPARPVVVVCIDGCEPEYLERGIAGGSLPALARFGAEGAYRLARSVVPSFTNPNNLSIVTGAPAAVHGISGNYFWDPATGQEVMMNDPRFLRCGTLLAALAREGARAVVITAKDKLRRLLGHEMPGICFSSEKADQVSKDEHGIERVTDLVPMPVPGVYSAELSEYVLAAGLALYRRARPDVVYLSLTDYVQHKHAPGDPVATAFYAMLDRYFDAFDREGAVLGITADHGMNAKANPDGTPRVVYLRPLLDAVAGAGRARVILPITDPYVVHHGALGSFATVHLADAAACAAAAARLRTTPGIAAVHDRAAACARFELPPDRVGDLVVLGDRHTVLGKSPAEHDLSLLAEPLRSHGGVCEQTVPFVLNRPLAWAPGRLRNFDVFDAVLNGVA
>2721864981
MSAVAVNSRAYRHPARPVVVVCVDGSEPEYFERGIAGGTTPALARFRAEGTYRLARSVVPSFTNPNNLSIVTGAPAAVHGIAGNYFYEEATGREVMMNDPRFLRCGTLLAALARAGARAVVITAKDKLRRLLGHELEGICFSSEKADQVTKDEHGIARVTDLVRMPVPGVYSAELSEYVLAAGLALLRRESPDVMYLSLTDYIQHTHAPGDPVATAFYAMLDRYFDAFDREGVILGITADHGMNAKSNPDGTPRVVYLAPLLDAVAGPGRARVILPITDPYVAHHGALGSFATVHLADAAACGAAAERLRATPGVAEVLERAAACARFELPLDRVGDLVVLGDRHTVLGKSPEAHDLSLLAEPLRSHGGVSEQTVPFVLNRPLDWAPRPAGLRNFDVFDAVLNGVA
>2737766332
MITVNGRDYRPPDRPVVAVCIDGSEPAYIEQAIAAGVMPWAKRLVEGGTDLRADCVVPSFTNPNNLSIVTGVPPSVHGISGNYFLDQESGQEIMMNDPALLRAPTLFQSFQQAGFRVAAVTAKDKLCRLLGAGLIFGSDGAVCCSAECADKATVATHGIDQLLEKVKRPLPSVYSAELSEFVFAVGVLLMETEAPDILYLSTTDYIQHKHAPGSDGANAFYAMMDTYWARLDDLGALVALTADHGMNAKHTAEGVPDAIFLQSSLDQLFGADRLKVILPITDPYVVHHGALGSFATVYCEQNLRIPAAEAMTELPGVEVVLTRVEACQRFELPPDRIGDLVVISGKHQVIGTSAEQHDLSGLNEPLRSHGGISEQRVPLIFSQPIVGVDAERAFRNFDLFDIALNHCGN
>2805273871
MTNXKAMTITVNNRDYRIPARPVVAICVDGSEPAYIEEAVAAGVMPWTERIVGGGADLRVNCVIPSFTNPNNLSIVTGXSPAVHGICGNYFYDRVSEREVMMNAPELLRAPTLFEAFQKNGLRIGIVTAKDKLRGLLGAGLAFGDTGSVCFSAEHADQATLEENGIDRVTERLNRPLPSVYSADLSEFVFAAGVMLMETLALDVLYLSTTDYIQHKHPPGSDGANAFYAMMDNYWAQLEAFGALVALTADHGMNAKHRADGTPDVIYLQSFLDERFGXDICKVILPITDPYVVHHGALGSFASVYCPNDPHIAAAIRELPGIELVLTAVEAAQRFELPVDRIGDLNIIAKQQQVIGTSPEAHDLSGXEVPLRSHGGISEQRVPLILSQPITKAPHXALRNFDLFDLALNHTD
>2805307389
MTNQKAVTITVNNRDYRMPARPVVAICVDGSEPAYIEEAVAAGVMPWTERIVGGGADLRVNCVIPSFTNPNNLSIVTGASPAVHGICGNYFYDRVSEREVMMTAPKLLRAPTLFEAFQKNGLRIGIVTAKDKLRGLLGAGLAFGDTGNVCFSAEHADQATLEENGIDRVTERLNRPLPSVYSADLSEFVFAAGVMLMETLALDVLYLSTTDYIQHKHPPGSDGANAFYAMMDTYWAQLEAFGALVALTADHGMNVKHRADGTPDVIYLQSFLDERFGMNACKVILPITDPYVVHHGALGSFASVYCPNDPHIAAAIRELPGIELVLTAVEAAQRFELPVDRIGDLNIIAKQQQVIGTSPEAHDLSGLEVPLRSHGGISEQRVPLILSQPITKAPHETLRNFDLFDLALNHTD
>AH-326-N22_NODE_28_41295_4969
MSVWRLLEGNFKLERIVNVNGREYKWPVKPLAVICIDGSEPEYIEKAVQAGQMPFTAQLLNTGIDLRVDCVIPSFTNPNNISIVTGCPPSMHGICGNFFYDPHAESEVMMNDPKYMHVPTIFAAFEKEGAKILVVTAKDKLRKLLGHGLTFGSGGSICVSAEKADIASLEENGCEDLLNLTGLPLPNVYSADLSEFVFASGLALLENAKPDLIYLSTTDYIQHKFAPGTEGANSFYNMMDGYWSKLSAGGADLVLTADHGMSAKHDSKGNPDVIYLQDSLDAWLGVGVARVILPITDPYVAHHGALGSFATIYISNELEVLPTISKLKDLNGIVEVLGKNEACERFDLPGERIGDIVIISEEKKVLGINPEHHDFSGLDVPLRSHGGLSEQVVPLISNKTFKTEVIKDTKLKNFDAFHLGLNLTX
>AG-426-L03_NODE_54_41295_4969
LERIVTVNGREYKWPAKPLAVICIDGSQPEYIEKAVRAGLMPFTAQLLNTGIDLRVDCVIPSFTNPNNVSIVTGCSPSMHGICGNFFYDLHSKSEVMMNDPKYMHVPTIFSAFEKEGAKILVVTAKDKLRKLLGHGLTFGSGGSICVSAEKADIASLEENGCEDLLNLTGLPLPNVYSADLSEFVFASGLALFQNAKPDLIYLSTTDYIQHKFAPGTEGANRFYHMMDGYWSKLSASGADLVLTADHGMSAKHDSKGDPDVIYLQDSLDTWLGAGVARVILPITDPYVAHHGALGSFATIYISDELEIASTISKLKDLNGIVEVLGKKEACERFDLPGDRIGDIVIISEESKVLGINPDHHDFSGLDVPLRSHGGLSEQVVPLISSKTFKTEATKGIKLRNFDAFHLGLNLTX
>2779021324
LERIITVNGREYKWPVKPLAVICIDGSEPEYIEKAIQAGLMPFTAQLLNTGIDLRVDCVIPSFTNPNNVSIVTGCPPSMHGICGNFFYDLHSESEVMMNDPKYMNVPTIFSAFEKEGAKILVVTAKDKLRKLLGHGXTFGXGGSICVSAEKADIAXXEENGCXDLLNLTGXPLPNVYSADLSEFVFASGLALFENAKPDLIYLSTTDYIQHKFAPGTEGANRFYHMMDGYWSQLSASGADLVLTADHGMSGKHDSKGNPDVIYLQDSLDTWLGAGVARVILPITDPYVAHHGALGSFATIYIPDELEIMSTISKLKDLNGIVEVLGKKEACERFDLPGDRIGDIVIISEESKVLGINPDHHDFSGLDVPLRSHGGLSEQVVPLISSKTFKTEATKDIKLRNFDAFHLGLNLT
>2779014397
LERIVTVNGREYKWPLKPLAVICIDGSEPEYIEKAVQAGLMPFTAQLLNTGIDLRVDCVIPSFTNPNNVSIVTGCPPSIHGICGNFFYDLQSESEVMMNDPKYMHVPTIFSAFEKEGAKILVVTAKDKLRKLLGHGLTFGSGGSICVSAEKADVANLEENGCEDLLNLTGLPLPNVYSADLSEFVFASGLALFENAKPDLIYLSTTDYIQHKFAPGTEGANRFYHMMDGYWSLLSANGADLVLTADHGMSGKHDSKGNPDVIYLQDSLDTWLGAGVARVILPITDPYVAHHGALGSFATIYIPDELEIMSTISKLKDLNGIVEVLGKKEACERFDLPGDRIGDIVIISEGSKVFGINPDHHDFSGLDVPLRSHGGLSEQVVPLISSKTFKAEPTKGIKLRNFDAFHLGLNLT
>2756641604
MSLNAASRREVHANGRTYQWPQRPVVVVCIDGSEPDYIASGLKEGYLPNIARIIEAGTCLTAKSVIPSFTNPNNISIITGRPPSVHGIAGNYFYDTSSGTEVMMNDARFMRAETILKAFQDAGAKVAMVTAKDKLCALLAKGLDFSKGQAVAFSAEKADRATQTSSGIDNVLEFSGLPLPEVYSADLSEFVFAAGVRLLETFTPDLMYLSTTDYVQHKAGPGSADAKSFYCMIDRYVGELDALGCVLALTADHGMNDKFRSDGQPDVFYLQEWLDQRLGEGRARVILPITDPYVGHHGALGSFATVYLPAGVNCSSVIADLRAAPAVELVATNAEAAAAFELPEDRIGDLVVISTRHKVIGTSADRHDLSGLSGPLRSHGGISEQSVPMILNRKIGRPVNHELRNFDVFDIALNAVLQ
>2624431027
QHKVGPGTAIANSFYGMIDGYLAALDRLGCTILATADHGMNDKHTPDGAPDVIYLQTLFDEWLGAGVARVILPITDPYVAHHGALGGFATVHVSDVAAVPGLLEKLWEIDGIEMACAKDIACKQFALPPDRIGDIVVISERHKVLGTAPERHDLSGLDEPLRSHGGLSEQRVPMIANRRLATPLQVPLRNFDAFEVALNRLE
>2839211217
MAEVTCNGRSYRLPKRPTVVICLDGSEPGYIEAAIEAGVAPTFARFMREGLHTHAESVIPSFTNPNNLSIITGRPPAVHGICGNFFYDPAAGAEVMMNDPVFLRAPTVLAAFHNAGAKVAMVTAKDKLRLLLSNGLDYATGRAVAFSAERADQATRAANGIDGVLELVGKPVPEVYSADLSEFVFASGVKLVERFRPDVMYLSTTDYIQHKVGPGTAIANSFYGMIDDYLATLDRLGCTVLATADHGMNDKHLPDGSPDVIYLQTLFDEWLGKDVARVILPITDPYVAHHGALGGFATVHVPSGTPVPELLSRLWDVDGIEMACAKDIACQQFALPPDRIGDIVVLSEKHKVLGTSPERHDLSGLDEPLRSHGGLSEQRVPMIANRRASTPLPVPLRNFDAFEVALNRLE
>2698421645
MESSGRTIVVNGRNYRAPTRPTVVICLDGSEPGYIEEAIKAGVAPTFARFMKDGAHVHADSVIPSFTNPNNLSIITGRPPSVHGIAGNYFYDAANDREVMMNDPQFLRSPTILAGMYEAGFKVAAVTAKDKLRSLLAHGLDYSDGRAIAFSSEKADQATKQANGIDDLLNFVGLPLPEVYSAGLSEFVFAAGVRLVQRHRPDLMYLSTTDYIQHKVGPGNKIANDFYAMIDRYLAELDALGCNVVATADHGMNDKYTGDGKPDVLYLQDLFDQWVGAGQARVILPITDPYVAHHGSLGSFATIYTPAGHNAGEMIKRLQDIAGVELALTRNAACNRFELPTDRVGDIVVISARHKVLGTSRARHDLSGLTEPLRSHGGLTEQRVPLIANRKIVVPSGHVLRNFDVFDVALNRIQ
>2847902674
MKTNGKTIVVNGRAYNPPERPTVVICLDGSEPGYIEQAIEAGVAPTFARFIKEGAHVHASSVIPSFTNPNNLSIITGRPPSVHGIAGNYFYDTASGVEVMMNDPKFLRAPTILSGVHDAGFKVAAVTAKDKLRTLLSHGLDYSTGRAFAFSAERADQATMKDNGIDDLLRFVGRPLPEVYSADLSEFVFAAGVKLVERHRPDLMYLSTTDYIQHKVGPGTRIANDFYGMIDGYLAQLDALGCNIVATADHGMNDKFIQGGQPDVLYLQDLFDDWIGKGQARVILPITDPYVAHHGSLGSFATIYTPPGANVDELIARLKGTPGVELAMTRKAACERFELPTDRVGDIVVISSRHKVLGTSRDRHDLSGLTEPLRSHGGITEERVPLIANGKIVIPPGHVLRNFDVFDVALNRIQ
>2847909655
MKTNGKTIVVNGRAYNPPERPTVVICLDGSEPGYIEQAIEAGVAPTFARFIKEGAHVHASSVIPSFTNPNNLSIITGRPPSVHGIAGNYFYDTASGVEVMMNDPKFLRAPTILSGVHDAGFKVAAVTAKDKLRTLLSHGLDYSTGRAFAFSAERADQATMKDNGIDDLLRFVGRPLPEVYSADLSEFVFAAGVKLVERHRPDLMYLSTTDYIQHKVGPGTRIANDFYGMIDGYLAQLDALGCNIVATADHGMNDKFIQGGQPDVLYLQDLFDDWIGKGQARVILPITDPYVAHHGSLGSFATIYTPPGANVDELIARLKGTPGVELAMTRKAACERFELPTDRVGDIVVISSRHKVLGTSRDRHDLSGLTEPLRSHGGITEERVPLIANGKIVIPPGHVLRNFDVFDVALNRIQ
>2694650587
MKTNGKTIVVNGRGYNPPQRPTVVICLDGSEPGYIEKAIEAGVAPTFARFMKDGAHVHANSVIPSFTNPNNLSIITGRPPSVHGIAGNFFYDAANGVEVMMNDPKFLRAPTILSGVHDAGFKVAAITAKDKLRTLLSHGLDYSTGRAFAFSSEKADQATMKDNGIDDVLAFVGLPLPEVYSADLSEFVFAAGVKLVERYRPDLMYLSTTDYIQHKVGPGTKIANDFYGMIDGYLAQLDALGCNIVATADHGMNDKFIPGGQPDVLYLQDLFDDWMGQGKARVILPITDPYVAHHGSLGSFATIYTPAGSDVDALIARLKDTPGVELAVTRKAACDRFELPADRVGDIVVISSRHKVLGTSRDRHDLSGLTEPLRSHGGITEERVPLIANGKIVIPPGHVLRNFDVFDVALNRIQ
>2539108756
MKTNGKPIVVNGRNYNPPTRPTVVICLDGSEPGYIEKAIEAGVAPTFARFMKDGAHVHANSVIPSFTNPNNLSIITGRPPSVHGIAGNYFYDTANGVEVMMNDPKFLRAPTILSGVHDAGYTVAAVTAKDKLRTLLSHGLDYSTGRAFAFSSEKADQATVKDNGIDDVLNFVGLPLPEVYSADLSEFVFAAGVKLVERYRPDLMYLSTTDYIQHKVGPGTKIANDFYGMIDGYLAKLDALGCNIVATADHGMNDKFIPGGQPDVLFLQDLFDDWMGKGQARVILPITDPYVAHHGSLGSFATIYTPAGADIEALIAKLKSTPGVELAMTRKAACDRFELPADRVGDIVVISSRHKVLGTSRDRHDLSGLTEPLRSHGGLTEERVPLIANGKIVIPPGHVLRNFDVFDVALNRIQ
>2790829548
MKTNGKPIVVNGRNYNPPTRPTVVICLDGSEPGYIEKAIEAGVAPTFARFMKDGAHVHANSVIPSFTNPNNLSIITGRPPSVHGIAGNYFYDTANGVEVMMNDPKFLRAPTILSGVHDAGYTVAAVTAKDKLRTLLSHGLDYSTGRAFAFSSEKADQATVKDNGIDDVLNFVGLPLPEVYSADLSEFVFAAGVKLVERYRPDLMYLSTTDYIQHKVGPGTKIANDFYGMIDGYLAKLDALGCNIVATADHGMNDKFIPGGQPDVLFLQDLFDDWMGKGQARVILPITDPYVAHHGSLGSFATIYTPAGADIEALIAKLKSTPGVELAMTRKAACDRFELPADRVGDIVVISSRHKVLGTSRDRHDLSRLTEPLRSHGGLTEERVPLIANGKIVIPPGHVLRNFDVFDVALNRIQ
>2876835776
MTTNGNPIIVNGRSYSPPTRPTVVICLDGSEPGYIEKAIDAGVAPTFARFMKEGAHVHAASVIPSFTNPNNLSIITGRPPAVHGIAGNYFYDTTSGTEVMMNDPKFLRAPTILAGVHDAGYRVAAVTAKDKLRALLAHGLDYSTGRAFAFSAERADQATIAANGIDDVLDFVGLPLPEVYSADLSRFVFAAGVKLVERHRPDLMYLSTTDYIQHKVGLGTKIANDFYAMIDGYLAQLDALGCTIVATADHGMNDKYLADGKPDVIYLQDVMDDWTGKGAARVILPITDPYVAHHGSLGSFATIYTPEGADIDTLLMRLRDINGIDVALTRKDACARFELPPDRIGDIVVISSKHKVLGTSAARHDLSGLTEPLRSHGGLTEERVPLIANRKIALPPDHRLRNFDAFDVALNRIQ
>2793073761
MQDSRKTITVNGRSYDAPARPTVVICLDGSEPGYIEQAIEAGVAPTFARFMKEGAHVHAASVIPSFTNPNNLSIITGRPPAVHGIAGNYFYDAANDVEVMMNDPKFLRAPTILSGVHDAGYKVAAVTAKDKLRTLLAYGLDYASGRAIAFSSEKADQATKAANGIDNVLDFVGLPLPEVYSADLSRFVFAAGVKLVERHRPDLMYLSTTDYIQHKVGLGTKVANDFYAMIDGYLARLDALGCNIVATADHGMNDKFLPDGRPDVIYLQDVMDDWTGKGAARVILPITDPYVAHHGSLGSFATIYTPDGADVDTLLMRLRDIKGVEVALPRNDACARFELPPDRIGDIVVISTRHKVLGTSEARHDLSGLTEPLRSHGGLTEQRVPLIANRRIVLPAGHALRNFDAFDVALNRIQ
>2636524696
MQDNKKIITVNGRHYDAPTRPTVVICLDGSEPGYIEQAIAAGVAPTFARFMKEGAHVHATSVIPSFTNPNNLSIITGRPPAVHGIAGNYFYDTASNAEVMMNDPKFLRAPTILAGVHDAGYKVAAVTAKDKLRTLLAYGLDYASGRAIAFSSEKADQATLANNGIDNVLDFVGLPLPEVYSADLSRFVFAAGVKLVERHRPDLMYLSTTDYIQHKVGLGTRIANDFYAMIDGYLAKLDALGCNIVATADHGMNDKFLPDGKPDVIYLQDVMDDWTGKGAARVILPITDPYVAHHGSLGSFATIYTPDGADVDALLMRLRDIKGIEVALKRNDACARFELPPDRIGDIVVISTRHKVLGTSEARHDLSGLTEPLRSHGGLTEERVPLIVNRRIALPAGHALRNFDAFDVALNRIQ
>2776818071
MQDNRKTITVNGRGYGAPTRPTVVICLDGSEPGYIEQAIEAGVAPTFARFMTEGAHVHATSVIPSFTNPNNLSIITGRPPAVHGIAGNYFYDTASNAEVMMNDPKFLRAPTILAGVHDAGYKVAAVTAKDKLRTLLAFGLDHASGRAIAFSSEKADQATKANNGIDNVLDFVGLPLPEVYSADLSRFVFAAGVKLVERHRPDLMYLSTTDYIQHKVGLGTKVANDFYAMIDGYLAKLDALGCNIVATADHGMNDKFLPDGKPDVIYLQDVMDDWTGAGAARVILPITDPYVAHHGSLGSFATIYTPEGADVGTLLMRLRDIKGIEVALTRTDACARFELPPDRIGDVVVISTKHKVLGTSAAKHDLSGLTEPLRSHGGLTEQRVPLIANRKIELPAGHALRNFDAFDVALNRIQ
>2513862678
MQDNRKTITVNGRHYDAPTRPTVVICLDGSEPGYIEQAIEAGVAPTFARFMKDGAHVHAASVIPSFTNPNNLSIITGRPPAVHGIAGNYFYDTANNAEVMMNDPKFLRAPTILAGVHDAGYKVAAVTAKDKLRTLLAYGLDYSSGRAIAFSSEKADQATKAANGIDDVLDFVGLPLPEVYSADLSRFVFAAGVKLVEHYRPDLMYLSTTDYIQHKVGLGTKIANDFYAMIDGHLAKLDALGCNIVATADHGMNDKFLPDGKPDVIYLQDVMDDWTGAGAARVILPITDPYVAHHGSLGSFATIYTPEGANVDTLLSRLRATGGIEVALTRKEACARFELPPDRIGDIVVISTRHKVLGTSESRHDLSGLTEPLRSHGGLTEERVPLIANRRIALPAGHALRNFDAFDVALNRIQ
>2665775963
MQDNRKTITVNGRRYDAPTRPTVVICLDGSEPGYIEQAIEAGVAPTFARFMKEGAHVHAASVIPSFTNPNNLSIITGRPPAVHGIAGNYFYDTANNAEVMMNDPKFLRAPTILAGVHDAGYKVAAVTAKDKLRTLLAYGLDYSSGRAIAFSSEKADQATKTANGIDDVLDFVGLPLPEVYSADLSRFVFAAGVKLVEHYRPDLMYLSTTDYIQHKVGLGTKVANDFYAMIDGYLAKLDALGCNIVATADHGMNDKFLPDGRPDVIYLQDVMDDWTGAGAARVILPITDPYVAHHGSLGSFATIYTPEGANVDTLLSRLRATGGIEVALTRKEACARFELPPDRIGDIVVISTRHKVLGTSESRHDLSGLTEPLRSHGGLTEERVPLIANRRIALPAGHALRNFDAFDVALNRIQ
>2517893338
MPDKRKTITVNGRRYDAPTRPTVVICLDGSEPGYIEQAIEAGVAPTFARFMKEGTHVHAASVIPSFTNPNNLSIITGRPPAVHGIAGNYFYDTANNAEVMMNDPKFLRAPTILAGVHDAGYKVAAVTAKDKLRTLLAYGLDYSSGRAIAFSSEKADQATKANNGIDDVLDFVGLPLPEVYSADLSRFVFAAGVKLVERYRPDLMYLSTTDYIQHKVGLGTKIANDFYAMIDAYLAKLDALGCNIVATADHGMNDKFLPDGRPDVIYLQDVMDDWTGAGAARVILPITDPYVAHHGSLGSFATIYTPEGANVDTLLSRLRATGGIEVALTRMEACARFELPPDRIGDIVVISTRHKVLGTSEARHDLSGLTEPLRSHGGLTEERVPLIANRKIALPAGHALRNFDAFDVALNRIQ
>2876829881
MQDNRKIITVNGRNYDAPTRPTVVICLDGSEPGYIERAIEAGVAPTFARFMKEGAHVHAASVIPSFTNPNNLSIITGRPPAVHGIAGNYFYDTANNAEVMMNDPKFLRAPTILAGVHDAGYKVAAVTAKDKLRTLLAYGLDYSSGRAIAFSSEKADQATKANNGIDDVLDFVGLPLPEVYSADLSRFVFAAGVKLVERYRPDLMYLSTTDYIQHKVGLGTKIANDFYAMIDGYLAKLDALGCNIVATADHGMNDKFLPDGRPDVIYLQDVMDDWTGAGAARVILPITDPYVAHHGSLGSFATIYTPEGANVDTLLSRLRATGGIEVALTRKEACARFELPPDRIGDIVVISTRHKVLGTSEARHDLSGLTEPLRSHGGLTEERVPLIANRKIALPAGHALRNFDAFDVALNRIQ
>2513659650
MQDKRKTITVNGRRYEAPTRPTVVICLDGSEPGYIEQAIEAGVAPTFARFMKEGAHVHAASVIPSFTNPNNLSIITGRPPAVHGIAGNYFYDTANNAEVMMNDPKFLRAPTILAGVHDAGYKVAAVTAKDKLRTLLAYGLDYSSGRAIAFSSEKADQATRAANGIGDVLDFVGLPLPEVYSADLSRFVFAAGVKLVERYRPDLMYLSTTDYIQHKVGLGTKIANDFYAMIDGYLAKLDALGCNIVATADHGMNDKFLPDGKPDVIYLQDVMDDWTGKGAARVILPITDPYVAHHGSLGSFATIYTPEGANVDTLLSRLRATGGIEIALTRNEACARFELPPDRIGDIVVISTRHKVLGTSESRHDLSGLTEPLRSHGGLTEERVPLIANRRIALPAGHALRNFDAFDVALNRIQ
>2655289875
MQDKRKTITVNGRRYEAPTRPTVVICLDGSEPGYIEQAIEAGVAPTFARFMKEGAHVHAASVIPSFTNPNNLSIITGRPPAVHGIAGNYFYDTANNAEVMMNDPKFLRAPTILAGVHDAGYKVAAVTAKDKLRTLLAYGLDYSSGRAIAFSSEKADQATRAANGIDDVLDFVGLPLPEVYSADLSRFVFAAGVKLVERYRPDLMYLSTTDYIQHKVGLGTKIANDFYAMIDGYLAELDALGCNIVATADHGMNDKFLPDGKPDVIYLQDVMDDWTGKGAARVILPITDPYVAHHGSLGSFATIYTPEGANVDTLLSRLRATGGIEVALTRKEACARFELPPDRVGDIVVISTRHKVLGTSESRHDLSGLTEPLRSHGGLTEERVPLIANRRIALPAGHALRNFDAFDVALNRIQ
>2656901482
MQDNRKTITVNGRDYEAPTRPTVVICLDGSEPGYIERAIEGGVAPTFARFMKEGAHVHAASVIPSFTNPNNLSIITGRPPAVHGIAGNYFYDTANNAEVMMNDPKFLRAPTILAGVHDAGYKVAAVTAKDKLRTLLAYGLDYSSGRAIAFSSEKADQATKAANGIDNVLDFVGLPLPEVYSADLSRFVFAAGVKLVERYRPDLMYLSTTDYIQHKVGLGTKIANDFYAMIDGYLAKLDALGCNIVATADHGMNDKFLPDGKPDVIYLQDVMDDWTGTGAARVILPITDPYVAHHGSLGSFATIYTPEGANVDTLLSRLRATGGIEVALTRSDACARFELPPDRIGDIVVISTRHKVLGTSESRHDLSGLTEPLRSHGGLTEERVPLIANRKIALPAGHALRNFDAFDVALNRIQ
>2655411251
MQDNRKTITVNGRDYEAPTRPTVVICLDGSEPGYIERAIEAGVAPTFARFMKEGAHVHAASVIPSFTNPNNLSIITGRPPAVHGIAGNYFYDTANNAEVMMNDPKFLRAPTILAGVHDAGYKVAAVTAKDKLRTLLAYGLDYSSGRAIAFSSEKADQATRAANGIDDVLDFVGLPLPEVYSADLSRFVFAAGVKLVERYRPDLMYLSTTDYIQHKVGLGTKIANDFYAMIDGYLAKLDALGCNIVATADHGMNDKFLPDGKPDVIYLQDVMDDWTGTGAARVILPITDPYVAHHGSLGSFATIYTPEGANVDTLLSRLRATGGIEVALTRNEACARFELPPDRIGDIVVISTRHKVLGTSESRHDLSGLTEPLRSHGGLTEERVPLIANRRIALPAGHALRNFDAFDVALNRIQ
>2550667784
EAGVAPTFARFMKEGAHVHAASVIPSFTNPNNLSIITGRPPAVHGIAGNYFYDTANNAEVMMNDPKFLRAPTILAGVHDAGYKVAAVTAKDKLRTLLAYGLDYSSGRAIAFSSEKADQATRANNGIDDVLDFIGLPLPEVYSADLSRFVFAAGVKLVERYRPDLMYLSTTDYIQHKVGLGTKIANDFYAMIDGYLAKLDALGCNIVATADHGMNDKFLPDGKPDVIYLQDVMDDWTGKDAARVILPITDPYVAHHGSLGSFATIYTPEGANVDTLLSRLRATGGIEVALTRNEACARFELPPDRIGDIVVISTRHKVLGTSEARHDLSGLTEPLRSHGGLTEERVPLIANRRIALPAGHALRNFDAFDVALNRIQ
>2659736578
MQDKRKTITVNGRRYDAPTRPTVVICLDGSEPGYIEQAIEAGVAPTFARFMKEGAHVHAASVIPSFTNPNNLSIITGRPPAVHGIAGNYFYDTANNAEVMMNDPKFLRAPTILAGVHDAGYKVAAVTAKDKLRTLLAYGLDYSSGRAIAFSSEKADQATRANNGIDDVLDFIGLPLPEVYSADLSRFVFAAGVKLVERYRPDLMYLSTTDYIQHKVGLGTKIANDFYAMIDGYLAKLDALGCNIVATADHGMNDKFLPDGKPDVIYLQDVMDDWTGKDAARVILPITDPYVAHHGSLGSFATIYTPEGANVDTLLSRLRATGGIEVALTRNEACARFELPPDRIGDIVVISTRHKVLGTSEARHDLSGLTEPLRSHGGLTEERVPLIANRRIALPAGHALRNFDAFDVALNRIQ
>2693390277
MQDNRKTITVNGRHYDAPTRPTVVICLDGSEPGYIEQAIEAGVAPTFARFMKEGAHVHAASVIPSFTNPNNLSIITGRPPAVHGIAGNYFYDTANDAEVMMNDPKFLRAPTILAGVHDAGYKVAAVTAKDKLRTLLAYGLDYASGRAIAFSSEKADQATRANNGIDNVLDFVGLPLPEVYSADLSRFVFAAGVKLVERHRPDLMYLSTTDYIQHKVGLGTKIANDFYAMIDGYLAQLDALGCNIVATADHGMNDKFLPDGKPDVIYLQAVMDDWTGRGAARVILPITDPYVAHHGSLGSFATIYTPEGADVDTLLMRLRDIKGIEVALPRKDACARFELPPDRIGDIVVISTRHKVLGTSESRHDLSGLTEPLRSHGGLTEQRVPLIVNRKIALPAGHALRNFDAFDVALNRIQ
>2655423420
MQDNRKTITVNGRDYQAPTRPTVVICLDGSEPGYIERAIEAGVAPTFARFMKEGAHVHAASVIPSFTNPNNLSIITGRPPAVHGIAGNYFYDTASNAEVMMNDPKFLRAPTILAGVHDAGYKVAAVTAKDKLRTLLAYGLDYASGRAIAFSSEKADQATKANNGIDNVLDFVGLPLPEVYSADLSRFVFAAGVKLVERHRPDLMYLSTTDYIQHKVGLGTKIANDFYAMIDGYLARLDALGCNIVATADHGMNDKFLPDGKPDVIYLQDVMDDWTGAGAARVILPITDPYVAHHGSLGSFATIYTPEGADVGTLLMRLRDTKGIEVALTRKDACARFELPPDRIGDIVVISTRHKVLGTSESRHDLSGLTEPLRSHGGLTEERVPLIANRKIALPAGHALRNFDAFDVALNRIQ
>2513674239
MTSNGKTISVNGRAYKAPERPTVVICLDGSEPGYVEKAIEAGLAPTFARFMKDGAHVHASSVIPSFTNPNNLSIITGRPPAIHGIAGNYFYDIDSGTEVMMNDPRFLRAPTILAGVHSAGYKVAAVTAKDKLHALLADGLDYSTGRAIAFSSEKADQATVKDNGIDNVLEFVGLPLPEVYSADLSRFVFAAGVKLIEIHRPDLMYLSTTDYIQHKTAPGTKLANDFYAMIDFYLAKLDALGCNIVATADHGMNDKHLANGEPDVIYLQDLVDRWIGKGNTRVILPITDPYVAHHGSLGSFATVYTGEVSVEDLLPRLRDVDGVELALTRKEACARFELPADRIGDIVIISSRHKVLGTSRDRHDLSGLTERLRSHGGLTEERVPLIANRKITLPPGHLLRNFDAFDVALNRIQ
>2671121530
MTSNGKMISVNGRAYKAPERPTVVICLDGSEPGYIEKAIEAGVAPTFARFMKEGAHVHANSVIPSFTNPNNLSIITGRPPAVHGIAGNYFYDPASGAEVMMNDPRFLRAPTILAGVHDAGYKVAAITAKDKLRTLLANGLDYASGRAFAFSSEKVDKATVKDNGIGNVLEFVGLPLPEVYSADLSRFVFAAGVKLVEAHRPDLMYLSTTDYIQHKTSPGTKVSNDFYAMIDGYLAQLDALGCNIVATADHGMNDKHLANGEPDVIYLQDLMDLWVGKGNARVILPITDPYVAHHGALGSFATIYVAETAVDDLLLKLRDVDGVELALTRKEACTRFELPADRIGDVVVISSRHKVLGTSRDRHDLSGLTEPLRSHGGLTEERVPLIANRKIALPPGHLLRNFDAFDVALNRIQ
>2790155782
LSDKPQAVTCNDREYRFPRRPTIVVCXDGSEPGYIESAIEAGLAPNFARXMSDGANMLAHSVVPXFTNPNNMSIITGRPPVVHGIAGNYFYDPDTGTEVMMNSPEFLRAPTIMQAFHDAGARVAVVTAKDKLRGLLCKGIDFSSKRAVGFSSERADQVNMDVNGIDDVLAMVDKPLPDVYSADLSEFVMAAGVKLLEQFKPDVMYLSTTDYIQHKAAPGSETANAFYAMMDRYVGELDAAGATLVLTADHGMNDKHDSSGEPDVIYLQELMDQWLGRGVARVILPITDPYVVHHGALGSFATIYLPDDADVPSXIERLQAXDGIELAEAKTEACARFELPTDRVGDLVVVSTRQKVLGTSADLHDLSGLTEPLRSHGGITEQVVPMIANRRLAHGKEXQLRNFDVFDVALNRLVE
>2839267719
MNTLAKIGSDVVANGRSYRRPEKPVVVICIDGSEPGYIEAAIGKGLAPNLERLMKSGANTTALSVIPSFTNPNNISIITGRPPAVHGIAGNYFYDREKGEEVMMNDARFLRAPTILAEFQRAGLKVAMVTAKDKLRALLGKGLDFSAGTAIAFSSERADKAGLAENGIDNVLDFVGLPLPEVYSADLSEFVFAAGVKLLRTFTPDLMYLSTTDYVQHKAAPGSTVANDFYEMFDRYVGELDAAGCTLVMTADHGMNDKHLANGEPDVIYLQEILDDRYGAGSTRVILPITDPYVAHHGALGSFATVYVEEDKRAGIIDLLKGIEGVDVAIISDEAGDRDQQPADRAYAAYCTRARRSALRSRTAAGNAVGRDRQSVDHGRCDDHRPRCGSRDLHGLRPRRQAHCLHGRL
>2855813904
MNTLAKIGSDVVANGRSYRRPEKPVVVICIDGSEPGYIEAAIGKGLAPNLERLMKSGANTTALSVIPSFTNPNNISIITGRPPAVHGIAGNYFYDREKGEEVMMNDARFLRAPTILAEFQRAGLKVAMVTAKDKLRALLGKGLDFSAGTAIAFSSERADKAGLAENGIDNVLDFVGLPLPEVYSADLSEFVFAAGVKLLRTFTPDLMYLSTTDYVQHKAAPGSTVANDFYEMFDRYVGELDAAGCTLVMTADHGMNDKHLANGEPDVIYLQEILDDRYGAGSTRVILPITDPYVAHHGALGSFATVYVEEDKRAGIIDLLKGIEGVDVAIISDEAGDRDQQPADRAYAAYCTRARRSALRSRTAAGNAVGRDRQSVDHGRCDDHRPRCGSRDLHGLRPRRQAHCLHL
>2732512857
MNSPAGLLVNGRTYRRPDRPVVVICLDGSEPGYIERAIEAGLAPNLDRVMKQGTNTTALSVVPTFTNPNNLSIVTGRPPAVHGISGNFFYDRESGAEVMMNDAKFLRVPTIFAEFQKAGMKVAVVTAKDKLRTLLGKGLDFSSGTAIAFSSEKADQATLAENGIENVLDFVGLPLPEVYSADLSEFAFAAGVKLLNSFRPDLMYLSTTDYVQHKAEPGSKAANDFYAMFDSYIGQLDALGCTLVVTADHGMNDKHRSDGQPDVIYLQEAMDAALGAGATRVILPITDPYVAHHGSLGSFATVYVPDKVQAVIDAAKAIDGITVAITADEACARFELPADRIGDVVILADRHKVLGTIAARHDFSGLTEPLRSHGGLTEQRVPLIANRPAEIPADRVLRNFDAFDVALNLVA
>2633610878
VNMPTNPADLVVNGRAYQRPDRPVVVICLDGSEPGYIEAAIAAGVAPNLDRILKTGTNRTALSVVPTFTNPNNLSIVTGRPPSVHGISGNFFYDREAGVEVMMNDAKFLRVPTIFATAQQAGLKIAVVTAKDKLRTLLGKGLDFASGTAIAFSSEKADQATKAENGIEDVLDFVGLPLPNVYSADLSEFIFAAGVKLLDSFRPDLMYLSTTDYVQHKAAPGAKAANDFYAMFDRYVGQLDAAGCTIVITADHGMNDKHDSEQQPDVIYLQDVLDAELGAGTARVILPITDPYVAHHGALGSFATVYVDADKVQPVIDAASAIEGVTVAIAAAEAGERFELPIDRIGDVVVICDRHKVLGTTAARHDFSGLTEPLRSHGGLTEQTVPLISNRPTEVSSDRVLRNFDAFDMALNLVR
>2683345977
VNMPADLVVNGRAYAHPDRPVVVICLDGSEPGYIEAAIEAGVAPNLDRILKTGTNRTALSVVPTFTNPNNLSIVTGRPPAVHGISGNFFYDREAGVEVMMNDAKFLRVPTIFATAQQAGMKIAVVTAKDKLRTLLGKGLDFGSGTAIAFSSEKADQATRAANGIEDVLDFVGLPLPNVYSADLSEFIFAAGVKLQNSFRPDLMYLSTTDYVQHKAAPGAKAANDFYAMFDRYVGQLDAAGCTIVITADHGMNDKHDSDQQPDVIYLQDVLDAALGAGTARVILPITDPYVAHHGALGSFATVYVDADKVQSVIDIAGAVAGVTVAISAAEAGERFELPIDRIGDVVVICDRHKVLGTTAARHDFSGLTEPLRSHGGLTEQSVPLISNRPTEVAPDRVLRNFDAFDMALNLVR
>2622855945
MNIHAAIGSDVVANGRSYRRPSRPVVVICVDGSEPGYIEQAIAAGLAPNLDRLMKTGANTTALSVIPSFTNPNNLSIITGRPPAVHGIAGNFFYDREAREEVMMNDARFLRAPTILAEFQKAGLKVAMVTAKDKLRTLLGKGLDFTSGTAIAFSSEKADQADMAQNGIENVLDFVGQPLPSVYSADLSEFVFAAGVKLLQSFRPDVMYLSTTDYVQHKAAPGSGTANAFYEMFDAYVGQLDAAGCTLVITADHGMNDKHLASGEPDVIYLQTLMDAWYGVGTMRVILPITDPYVVHHGALGSFATIYLPDGISQQEVADRIAGLDGIEVALTSPQACERFELPADRIGDVVVVSTRHKVLGTSAEKHDLSGLTEPLRSHGGLTEQVVPMIANGAIAVPEGRTLRNFDVFDVALNLVR
>2622856591
MNIRAAIGSDVVANGRSYRRPSRPVVVICVDGSEPGYIEQAIAAGLAPNLDRLMKTGANTTALSVIPSFTNPNNLSIITGRPPAVHGIAGNFFYDREAKEEVMMNDARFLRAPTILAEFQKAGLKVAMVTAKDKLRTLLGKGLDFTSGTAIAFSSEKADQADLAQNGIENVLDFVGQPLPSVYSADLSEFVFAAGVKLLQSFRPDVMYLSTTDYVQHKAAPGSATANAFYAMFDAYVGQLDAAGCTLVITADHGMNDKHLANGEPDVIYLQTLMDDWYGVGTMRVILPITDPYVVHHGALGSFATIYLPDGISQQEVAGRIAGLDGIEVALTSPQACERFELPADRIGDVVVVSTRHKVLGTLAEKHDLSGLTEPLRSHGGLTEQVVPMIANGAIAVPDGRTLRNFDVFDVALNLVR
>2851184707
MNMYSKLGADVVANGRSYARPVRPTVVICMDGSEPSYVEAASAKGLTPNLDRIMRSGASTHAYSVIPSFTNPNNLSIITGRPPSVHGIAGNFFYDREAKEEVMMNDARFLRAPTILAEFQKAGLKVAMVTAKDKLRTLLGKGLDFSTGTAIAFSSEKADKANLPENGIDDVLGFIGMPVPSVYSADLSEFVFAAGVKLLKSFKPDLMYLSTTDYVQHKAAPGSEMADSFYAMFDGYVGKLDRLGCTLVITADHGMNDKHLPHGEPDVVYLQSLMDDWYGKGTMRVILPITDPYVVHHGALGSFATVYLPDGASQEEVAARISGLEGIALAVTAAEACERFELPADRIGDVVVISTRQKVLGTSPDRHDLSGLTEPLRSHGGITEQRVPMIANRPITVPDGRILRNFDVFDVALNLVQ
>2644743878
ADVVVNGRGYARPQRPTVVICMDGSEPSYVEAASAKGLTPHLDRIMRTGASTYAYSVIPSFTNPNNLSIITGRPPAVHGIAGNFFYDREAKEEVMMNDARFLRAPTILSAFQQAGCKVAMVTAKDKLRTLLGKGLDFSTGSAIAFSSEKADKADMAQNGIKDVLDFVGLPVPSVYSADLSEFVFAAGVKLLETFKPDLMYLSTTDYVQHKAAPGSEMADSFYAMFDGYVGRLDAQGCTLVITADHGMNDKHLPNGEPDVVYLQSLMDEWYGKSVMRVILPITDPYVVHHGALGSFATVYLPDGASQEEVAARISGLEGIALAVTAAEACERFELPADRIGDVVVISTRQKVIGTSPDRHDLSGLTEPLRSHGGITEQRVPMIANRPISVPEGRTLRNFDVFDVALNCVLA
>2851247682
MNAYSKLGADVVANGRLYARPQRPVVVICMDGSEPAYIEAASAKGLTPNLDRIVRTGASTHAYSVIPSFTNPNNLSIITGRPPAVHGIAGNFFYDREAKEEVMMNDARFLRAPTILAEFQNAGLKVAMVTAKDKLRTLLGKGLDFSTGTAIAFSSEKADKANMAENGIKDVLDFVGMPVPSVYSADLSEFVFAAGVKLLESFKPDLMYLSTTDYVQHKAAPGSQMADSFYAMFDGYVGQLDALGCTLVITADHGMNDKHLANGEPDVVYLQSLMDDWYGKSVMRVILPITDPYVVHHGALGSFATVHLPDGASQEEVAARISGLDGIALAVTAAEACERFELPADRIGDVVVISTRQKVIGTSPDRHDLSGLTEPLRSHGGITEQRVPMIANRPISVPEGRTLRNFDVFDVALNLVH
>2611933735
MNMHSKVGSDVVANGRAYARPQRATVVICMDGSEPAYIEAASAKGLTPNLDRIMRAGTSTHAYSVIPSFTNPNNLSIITGRPPAVHGIAGNFFYDREAKEEVMMNDARFLRAPTILAEFQKAGFKVAMVTAKDKLRTLLGKGLDFTSGTAIAFSSEKADKANTLENGIDEVLDFVGMPVPSVYSADLSEFVFAAGVKLLDSFKPDLMYLSTTDYVQHKAAPGSGVADAFYAMFDGYVGRLDALGCTLVITADHGMNDKHLPNGEPDVVYLQTLMDEWYGKGTMRVILPITDPYVVHHGALGSFATVYLPKGADQVEVAARISGIDGIALAVTAAEACERFELPADRIGDVVAISTRSKVIGTSPERHDLSGLTEPLRSHGGITEQRVPMIANRPISVPEGRTLRNFDVFDVALNLVS
>2644729792
MNMHSKVGSDVVANGRAYARPQRATVVICMDGSEPAYIEAASAKGLTPNLDRIMRAGTSTHAYSVIPSFTNPNNLSIITGRPPAVHGIAGNFFYDREAREEVMMNDARFLRAPTILAEFQKAGFKVAMVTAKDKLRTLLGKGLDFTSGTAIAFSSEKADKANKAENGIETVLDFVGMPVPSVYSADLSEFVFAAGVKLLESFKPDLMYLSTTDYVQHKAAPGSDVADAFYAMFDSYVGKLDGQGCTLVITADHGMNDKHLANGEPDVVYLQTLVDQWYGKGTMRVILPITDPYVVHHGALGSFATVYLPDGADQTEVAARISGIDGIALAVTSAEACERFELPADRIGDVVVVSTRQKVIGTSPERHDLSGLTEPLRSHGGITEQRVPMIANRPITIPEGRTLRNFDVFDVALNLVN
>2861310454
MNMHSKVGADVVANGRGYARPVRPTVVICMDGSEPSYIEAASAKGLTPHLDKIMKTGASTHAYSVIPSFTNPNNLSIITGRPPAVHGIAGNFFYDREAKEEVMMNDARFLRAPTILAAFQEAGLKVAMVTAKDKLRTLLGKGLDFTTGTAIAFSSEKADKANKAENGIEKVLDFVGMPVPSVYSADLSEFVFAAGVKLLETFKPDLMYLSTTDYVQHKAAPGSQMADAFYAMFDGYVGKLDALGCTLVITADHGMNDKHLANGEPDVVYLQSLMDDWYGQGTMRVILPITDPYVVHHGALGSFATVYLPDGASQDEVAARISGIEGIALAVTSAEACERFELPADRIGDVVVVSTRQKVIGTSPDRHDLSGLTEPLRSHGGITEQRVPMIANRPISVPEGRILRNFDVFDVALNLVH
>2635102452
MTVHTKIDGAVIANGRGYARPARPTVVICMDGSEPAYIEAASAKGLTPNLDRIMKTGASTHAYSVIPSFTNPNNLSIITGRPPAVHGIAGNFFYDREAKEEVMMNDARFLRAPTILAEFQKAGLKVAMVTAKDKLRTLLGKGLDFSSGSAIAFSSEKADKANKAENGIEKVLDFVGMPVPSVYSADLSEFVFAAGVKLLESFKPDLMYLSTTDYVQHKAAPGSEMADSFYAMFDGYVGKLDALGCTLVITADHGMNDKHLANGEPDVIYLQSLMDEWYGKGTMRVILPITDPYVVHHGALGSFATVYLPDGASQEEVAARISGLEGIALAVTAAEACERFELPADRIGDVVAISTRQKVIGTSPDRHDLSGLTEPLRSHGGITEQRVPMIANRPITVPEGRTLRNFDVFDVALNLVH
>2852441110
MTVHTKIDGAVIANGRGYARPARPTVVICMDGSEPAYIEAASAKGLTPNLDRIMKTGASTHAYSVIPSFTNPNNLSIITGRPPAVHGIAGNFFYDREAKEEVMMNDARFLRAPTILAEFQKAGLKVAMVTAKDKLRTLLGKGLDFSSGSAIAFSSEKADKANKAENGIEKVLDFVGMPVPSVYSADLSEFVFAAGVKLLESFKPDLMYLSTTDYVQHKAAPGSEMADSFYAMFDGYVGKLDALGCTLVITADHGMNDKHLANGEPDVIYLQSLMDEWYGKGTMRVILPITDPYVVHHGALGSFATVYLPDGASQEEVAARISGLDGIALAVTAAEACERFELPADRIGDVVAISTRQKVIGTSPDRHDLSGLTEPLRSHGGITEQRVPMIANRPITVPDGRILRNFDVFDVALNLVH
>2714725280
MTLHSKIGADVFANGRGYARPRRATVVICMDGSEPAYIEAASAKGLTPNLDRIMRTGASTHAYSVIPSFTNPNNLSIITGRPPAWHGIAGNFFYDREAKEEVMMNDARFLRAPTILAEFQKAGHKVAMVTAKDKLRTLLGKGLDFASGSAIAFSSEKADKANKAENGIENVLDFVGMPVPSVYSADLSEFVFAAGVKLLESFKPDLMYLSTTDYVQHKAGPGSEMADSFYAMFDGYVGKLDALGCTLVITADHGMNDKHLANGEPDVIYLQSLMDEWYGKGTMRVILPITDPYVVHHGALGSFATVYLPDGASQEEVAARISGLDGIALAVTSAEACERFELPADRIGDVVAISTRQKVIGTSPDKHDLSGLTEPLRSHGGITEQRVPMIANRPITVPQGRTLRNFDVFDVALNLVN
>2799266259
MNMHSKVGSDVVANGRGYARPQRPTVVICMDGSEPAYIEAASAKGLTPNLDRIMRTGASTYAYSVIPSFTNPNNLSIITGRPPAWHGIAGNFFYDREAREEVMMNDARFLRAPTILAEFQKAGFKVAMVTAKDKLRTLLGKGLDFASGSAIAFSSEKADKANKAENGIENVLDFVGMPVPSVYSADLSEFVFAAGVKLLETFKPDLMYLSTTDYVQHKAGPGSEMADSFYAMFDGYVGKLDALGCTLVITADHGMNDKHLASGEPDVVYLQSLMDEWYGKGTMRVILPITDPYVVHHGALGSFATVYLPDGASQEEVAARISGLDGIALAVTSAEACERFELPADRIGDVVVVSTRQKVIGTSPDRHDLSGLTEPLRSHGGITEQRVPMIANRPITVPQGRTLRNFDVFDVALNLVN
>2819721822
MNMHSKVGADVVANGRGYARPQRPVVVICMDGSEPAYIEAASAKGLTPNLDRIMRTGASTHAYSVIPSFTNPNNLSIITGRPPAWHGIAGNFFYDREAKEEVMMNDARFLRAPTILAEFQKAGFKVAMVTAKDKLRTLLGKGLDFASGSAIAFSSEKADKANKAENGIENVLGFVGMPVPSVYSADLSEFVFAAGVKLLETFKPDLMYLSTTDYVQHKAGPGSEMADSFYAMFDGYVGKLDALGCTLVITADHGMNDKHLANGEPDVVYLQSLMDEWYGKGTMRVILPITDPYVVHHGALGSFATVYLPDGTSQEEVAARISGIEGIALAVTSAEACERFELPADRIGDVVVVSTRQKVIGTSPDRHDLSGLTEPLRSHGGITEQRVPMIANRPITVPQGRTLRNFDVFDVALNLVN
>2582560847
MNMHSKVGSDVVANGRGYARPQRPTVVICMDGSEPAYIEAASAKGLTPNLDRIMRTGASTYAYSVIPSFTNPNNLSIITGRPPAWHGIAGNFFYDREAKEEVMMNDARFLRAPTILAEFQKAGFKVAMVTAKDKLRTLLGKGLDFASGSAIAFSSEKADKANKAENGIENVLGFVGMPVPSVYSADLSEFVFAAGVKLLETFKPDLMYLSTTDYVQHKAGPGSEMADSFYAMFDGYVGKLDALGCTLVITADHGMNDKHLANGEPDVVYLQSLMDEWYGKGTMRVILPITDPYVVHHGALGSFATVYLPDGTSQEEVAARISGIEGIALAVTSAEACERFELPADRIGDVVVVSTRQKVIGTSPDRHDLSGLTEPLRSHGGITEQRVPMIANRPITVPQGRTLRNFDVFDVALNLVN
>2644732909
MNAHSKIGSDVVANGRNYARPRRPTVVICMDGSEPAYIEAASAKGLTPNLDRIMKTGASTHAYSVIPSFTNPNNLSIITGRPPAVHGIAGNFFYDREAREEVMMNDARFLRAPTILAEFQKAGFKVAMVTAKDKLRTLLGKGLDFASGSAIAFSSEKADKANKAENGIENVLDFVGKPVPSVYSADLSEFVFAAGVKLLETFKPDLMYLSTTDYVQHKAGPGSEMADSFYAMFDGYVGKLDALGCTLVITADHGMNDKHLANGEPDVVYLQSLMDEWYGRGTMRVILPITDPYVVHHGALGSFATVYLPDGVSQEEVAARISGLDGIALAVTSAEACERFELPADRIGDVVVVSTRQKVIGTSPDKHDLSGLTEPLRSHGGITEQRVPMIANRPITVPDGRTLRNFDVFDVALNLVN
>2526430003
MTMHTKIGSDVVANGRNYARPQRPTVVICMDGSEPAYIEAASAKGLTPNLDRIMRTGASTHAYSVIPSFTNPNNLSIITGRPPVWHGIAGNFFYDREAKEEVMMNDARFLRAPTILAEFQKAGFKVAMVTAKDKLRTLLGKGLDFASGSAIAFSSEKADKANRPENGIENVLDFVGMPVPSVYSADLSEFVFAAGVKLLETFKPDLMYLSTTDYVQHKAEPGSEMADSFYAMFDAYVGKLDALGCTLVITADHGMNDKHLANGEPDVVYLQSLMDEWYGKGTMRVILPITDPYVVHHGALGSFATVYLPDGASQEEVAARISALDGIALAVTSAEACERFELPADRIGDVVVVSTRQKVIGTSPDRHDLSGLTEPLRSHGGITEQRVPMIANRPITVPMGRTLRNFDVFDVALNLVN
>2782309012
MNAHSKIGSDVVANGRNYARPQRPTVVICMDGSEPAYIEAASAKGLTPNLDRIMKTGASTHAYSVIPSFTNPNNLSIITGRPPAVHGIAGNFFYDREAKEEVMMNDARFLRAPTILAEFQKAGFKVAMVTAKDKLRTLLGKGLDFASGSAIAFSSEKADKANRPENGIADVLDFVGMPVPSVYSADLSEFVFAAGVKLLETFKPDLMYLSTTDYVQHKAAPGSEMADSFYAMFDGYVGKLDALGCTLVITADHGMNDKHLANGEPDVVYLQSLMDEWYGKGTMRVILPITDPYVVHHGALGSFATVYLPDGVSQEEVAARISGLDGIALAVTSAEACERFELPADRIGDVVVVSTRQKVIGTSPDRHDLSGLTEPLRSHGGITEQRVPMIANRPITVPMGRTLRNFDVFDVALNLVN
>2782311526
MTMHTKIGSDVVANGRNYARPQRPTVVICMDGSEPAYIEAASAKGLTPNLDRIMKTGASTHAYSVIPSFTNPNNLSIITGRPPAVHGIAGNFFYDREAKEEVMMNDARFLRAPTILAEFQKAGFKVAMVTAKDKLRTLLGKGLDFASGSAIAFSSEKADKANRPENGIADVLDFVGMPVPSVYSADLSEFVFAAGVKLLETFKPDLMYLSTTDYVQHKAAPGSEMADSFYAMFDGYVGKLDALGCTLVITADHGMNDKHLANGEPDVVYLQSLMDEWYGKGTMRVILPITDPYVVHHGALGSFATVYLPDGVSQEEVAARISGLDGIALAVTSAEACERFELPADRIGDVVVVSTRQKVIGTSPDRHDLSGLTEPLRSHGGITEQRVPMIANRPITVPMGRTLRNFDVFDVALNLVN
>2516923538
MTSQTETGSDIIANGRSYRRPGKPVVIVCIDGSEPGYIEAAIEKGLAPNLDRLMKTGANTTALCVIPSFTNPNNLSIITGRPPAVHGIAGNFFYDRESGEEVMMNDAKFLRAPTILAELQKAGVKVAMVTAKDKLRTLLGKGLDFASGSAIAFSSEKADKATKDDNGIDDVLNFVGLPLPEVYSADLSEFVFAAGVKILKTFKPDVMYLSTTDYVQHKAGPGAKLADAFYEMFDRYVGELDALGCTLVMTADHGMNDKHLANGEPDVIYLQEILDKKLGAGAARVILPITDPYVAHHGSLGSFATVYADEDKRGPIIDILKGIDGIDVAILADEACKRFELPADRIGDVVTLSSKNKVIGTSPAKHNLSGLTEPLRSHGGLTEQTVPMIANRKIEVPAGRTLRNFDVFDVALNLVR
>2821091860
MNTYSKINSEVIVNGRTYGKPDKPVVVICLDGSEPGYIEAAIAKGLAPHLDRLMKTGTSTTALSVIPSFTNPNNLSIITGRPPAVHGIAGNYFYDREQDQEVMMNDARFLRAPTILAEFQKAGFRVAMVTAKDKLRTLLGKGLDFSSGTAIAFSSEKADKANLQDNGIEHVLAFVGKPLPEVYSADLSEFVFAAGVDLLEIFKPDLMYLSTTDYIQHKAAPGSKVANDFYEMFDRYVGALDRAGCTLLITADHGMNDKHLANGEPDVIYLQDILDQRFGSGTTRVILPITDPYVAHHGALGSFATVYADEDKCPGILELLKNTPGIDVAISAEEACARFELPADRIGDVVVLSTREKVLGTTASRHDLSGLTEPLRSHGGLTEQTVPVISNRKIAVPAGRQLRNFDAFDIALNLVR
>2874611365
MLTRTPASVTANGRTYRLPNAPTVVICIDGSEPGYIEAAIEKGLCPNLDRIMQTGSNTTALSVIPSFTNPNNLSIITGRPPAVHGIAGNFFYDREAKQEVMMNDARFLRAPTILAEFQKAGGKVAMVTAKDKLRTLLGKGLDFTAGTAIAFSSEKADKATMAENGIENVLEFVGMKLPEVYSADLSEFVFAAGVKLLKTFRPDVMYLSTTDYVQHKAAPGSKAADSFYKMFDRYVGELDALGCVLVMTADHGMNDKHLPDGQPDVIYLQEILDKKFGAGSTRVILPITDPYVAHHGALGSFATVYVDGDKRQPVIDFIKTISGVEVAISAEEACERFELPADRIGDVVVLSSRHKVLGTAAAKHDLSGLTEPLRSHGGLTEQTVPMIANRKIEVPPGRTLRNFDVFDVALNLVA
>2585167278
MNTFVHIGTDIVANGRSYKRPDKPVVVICIDGSEPGYIEAAIAKGLAPNLDRLMKTGANTTALSVIPSFTNPNNLSIITGRPPAVHGIAGNYFYDREKGEEVMMNDARFLRAPTILGEFQKAGLKVAMVTAKDKLRTLLGKGLDFSAGTAIAFSSEKANLANMAENGIENVLEFVGQPLPEVYSADLSEFVFAAGVNLLKTFQPDVMYLSTTDYVQHKAAPGSKIANDFYEMFDRYVGQLDAAGCTLVMTADHGMNDKHLPNGEPDVLYLQEILDERLGPGTTRVILPITDPYVAHHGALGSFATIYANTEKCAEIIEILKTIEGIDVAISAKEACERFELPADRIGDVVALSSLHKVLGTARNRHDLSGLTEPLRSHGGLTEQTVPMIANRKIDVPNGRTLRNFDVFDVALNLVR
>2644047855
MNTIAHIGMHIIANGRRYKRPDEPVVVICIDGSEPGYIEAAIAAGLAPNLDRLLKTGTNTTALSVIPSFTNPNNLSIITGRPPAVHGIAGNYFYDREKGEEVMMNDARFLRAPTILAEFQKAGLKVAMVTAKDKLRTLLGKGLDFSAGTAIAFSSEKANLANIAENGIENVLEFVEQPLPEVYSADLSEFVFAAGVKLLKTFGPDVMYLSTTDYVQHKAAPGSKTANDFYEMLDRYVGELDTAGCTLVLTADHGMNDKHLPNGEPDVLYLQEILDARLGAGTTRVILPITDPYVAHHGALGSFATIYADAENCAEIIDILKAIEGIELAISATEACERFELPADRIGDVVALSSRHKVLGTTKSRHDLSGLTEPLRSHGGLTEQTVPMIANRKFDVPDGRTLRNFDVFDVALNLVR
>2574144093
MNTYVKIGADVVANGRSYRRPDTPVVVICIDGSEPGYIEAAIEKGLAPNLDRLMKTGANTTALSVIPSFTNPNNLSIITGRPPAVHGIAGNYFYDREKNEEVMMNDARFLRAPTILAEFQKAGLKVAMVTAKDKLRTLLGKGLDFSTGTAIAFSSEKADKAKLADNGIEHVLDFVGLPLPEVYSADLSEFVFAAGVKLLKTFKPDLMYLSTTDYVQHKAAPGSKVADDFYAMFDRYVGELDAAGCILVMTADHGMNDKHLANGEPDVIYLQEILDEHYGAGSTRVILPITDPYVAHHGALGSFATIYADEGKCGDIIGLLKGTEGIDVAIPSAEACERFELPADRIGDVVVLSSRHKVLGTARARHDLSGLTEPLRSHGGLTEQRVPIIANRGIDVPAGRTLRNFDVFEVALNLVS
>2609742944
MNTYVNFDAEVVANGRSYKRPDRPVVVICIDGSEPGYIEQAIEKGLAPNLDRVMKSGANTSALSVIPSFTNPNNISIITGRPPAVHGIAGNYFYDRESGEEVMMNDARFLRAPTILAEFQKAGLKVAMVTAKDKLRTLLGKGLDFTKGTAIAFSSEKADKATVAENGIAEVLDFVGLPLPEVYSADLSEFVFAAGVKLLETFKPDLMYLSTTDYVQHKAAPGSKVANDFYQMFDRYVGELDSAGCTLVMTADHGMNDKHLKNGEPDVIYLQEVLDARYGADTTRVILPITDPYVAHHGALGSFATIYADENDHEDIIDFLKGIEGIDVAVSADEACERFELPADRIGDVVVLSSRHKVLGTARARHDLSGLTEPLRSHGGLTEQRVPLIANRKIEVPGGRILRNFDVFDVALNLVR
>2616396008
MNTYVNFDAEVVANGRSYKRPDRPVVVICIDGSEPDYIEQAIEKGLAPNLDRVMKSGANTSALSVIPSFTNPNNISIITGRPPAVHGIAGNYFYDRESGEEVMMNDARFLRAPTILAEFQKAGLKVAMVTAKDKLRTLLGKGLDFTKGTAIAFSSEKADKATVTENGIADVLDFVGLPLPEVYSADLSEFVFAAGVKLLKTFKPDLMYLSTTDYVQHKAAPGSKVANDFYQMFDRYVGELDSAGCTLVMTADHGMNDKHLKNGEPDVIYLQEILDARYGAGATRVILPITDPYVAHHGALGSFATVYAEENDHVDIIDFLNGIEGIDVAVSADEACERFELPADRIGDVVVLSSRHKVLGTARARHDLSGLTEPLRSHGGLTEQKVPLIANRKIEVPGGRILRNFDAFDVALNLVR
>2753415976
MNTYVNFDAEVVANGRSYKRPDRPVVVICIDGSEPGYIEQAIEKGLAPNLDRVMKSGANTSALSVIPSFTNPNNISIITGRPPAVHGIAGNYFYDRESGEEVMMNDARFLRAPTILAEFQKAGLKVAMVTAKDKLRTLLGKGLDFTKGTAIAFSSEKADKATVTENGIADVLDFVGLPLPEVYSADLSEFVFAAGVKLLKTFKPDLMYLSTTDYVQHKAAPGSKVANDFYQMFDRYVGELDSAGCTLVMTADHGMNDKHLKNGEPDVIYLQEILDARYGAGATRVILPITDPYVAHHGALGSFATVYAEENDHEDIIDFLNGIEGIDVAVSADEACERFELPADRIGDVVVLSSRHKVLGTARARHDLSGLTEPLRSHGGLTEQRVPLIANRKIEVPGGRILRNFDVFDVALNLVR
>2645181487
VPVHLNTDVVANGRSYRRPSRPVVVICIDGSEPGYIEAAVAAGLAPNLGRLMRTGASTTALSVIPSFTNPNNLSIITGRPPAVHGIAGNYFYDREADQEVMMNDARFLRAPTILAEFQHAGMKVAMVTAKDKLRTLLGKGLVFTSGTAVAFSSEKADTANLQQNGIDDVLKFVGLPLPDVYSADLSEFVFAAGIKLLESFEPDVMYLSTTDYVQHKAAPGSDGANSFYAMFDRYVGALDASGCTLVMTADHGMNDKHHADGQPDVIYLQEILDGKLGAGTTRVILPITDPYVAHHGALGSFATVYVDADRDAVIGIAGDIPGVAVAISAEEACERFELPADRIGDVVVLCDKHKVLGTAAAKHDLSGLTEPLRSHGGLTEQRVPMIANRGFDVPVGRTLRNFDVFDVALNLVR
>2829893105
MNMHANTGADVVANGRSYRRPERPVVVICIDGSEPGYIERAIEAGLAPNLDRLMKTGANTTALSVIPSFTNPNNLSIITGRPPAMHGIAGNFFYDRDAGVEVMMNDARFLRAPTILAAFQKAGMKVAMVTAKDKLRVLLGKGLDFTYGTAIAFSSEKADKANLVENGIENVLEFVGLPLPEVYSADLSEFVFAAGVKLLKTFRPDVMYLSTTDYVQHKAAPGSEVANAFYAMFDRYVGELDATGCTLVMTADHGMNDKHLPDGSPAVIYLQEILDATLGAGATRVILPITDPYVAHHGALGSFATVYVDAAMKPAVIEVARAIEGVTVAITAEEACERFELPADRIGDVVVLSDRNKALGASAAKHDLSGLTEPLRSHGGLTEQTVPMIANRPIEVPAGRTLRNFDVFDVALNLVR
>2541185795
MNMHVNVGADVVANGRSYKRPEKPVVVICIDGSEPGYIEEAIAAGLAPNLDRLIKTGANMTALSVIPSFTNPNNLSIITGRPPAVHGIAGNFFYDREAGVEVMMNDARFLRAPTILAEFQKAGLKVAMVTAKDKLRTLLGKGLDFSSGTAIAFSSEKADKANLAENGIENVLEFVGKPVPEVYSADLSEFVFAAGVKLLNGFRPDVMYLSTTDYVQHKAAPGSEVANSFYAMFDRYVGQLDAAGCTLVMTADHGMNDKHLPNGEPDVIYLQEILDERLGAGVTRVILPITDPYVAHHGALGSFATVYVDADKVPAVIDVAKAIEGVTVAIPAEEACERFELPADRIGDVVVLCDRHKVLGTSAAKHDLSGLTEPLRSHGGLTEQTVPMIANRAIEVPAGRTLRNFDVFDVALNLVK
>2791942685
MNMHVSVGADVVVNGRSYRRPEKPVVVICIDGSEPGYIEEAIAAGLAPNLDRLMRTGANTTALSVIPSFTNPNNLSIITGRPPAVHGIAGNFFYDREAGVEVMMNDARFLRAPTILAEFQKAGFKVAMVTAKDKLRTLLGKGLDFASGTAIAFSSEKADRANFAENGVENVLEFVGKPLPEVYSADLSEFVFAAGVKLLNGFRPDVMYLSTTDYVQHKAAPGSEVANSFYAMFDGYVGQLDAAGCTLVMTADHGMNDKHLPNGEPDVIYLQEILDQRLGAGTTRVILPITDPYVAHHGALGSFATVYVDADKADAVIEVAKATPGVTVAISAEEACRRFELPADRIGDVVVLCDRHKVLGTSAAKHDLSGLTEPLRSHGGLTEQTVPMIANRAIEVPAGRTLRNFDVFDVALNLVR
>2619133495
MNINHRIDTDVIANGRSYRRPEKPVVVICIDGSEPGYIESAIAARLAPNLDRLMKTGANTTALSVIPSFTNPNNLSIITGRPPAVHGIAGNFFYDREAKEEVMMNDARFLRAPTILAEFQKAGMKVAMVTAKDKLRTLLGKGLDFTSGTAIAFSSEKADKATRADNGIDNVLDFVGLPLPEVYSADLSEFVFAAGVKLLRTFRPDVMYLSTTDYVQHKAAPGSAIANSFYAMFDRYVGELDAAGCTLVMTADHGMNDKHFPDGAPDVIYLQDLLDRRFGTGTTRVILPITDPYVAHHGALGSFATVYVDAENQQPVIDFLKVVDGIDISISAQEACERFELPADRIGDVVVLSSRHKVLGTAPQRHDLSGLSEPLRSHGGLTEQVVPMIANRAIAVPAGRTLRNFDVFDVALNLVR
>2837191245
MNMHHRTQTDVIANGRAYRRPDKPVVVICIDGSEPGYIERAIEAGLAPNLDRLMKTGASTTALSVIPSFTNPNNLSIITGRPPAVHGIAGNFFYDREAGEEVMMNDARFLRAPTILAEFQKAGLKVAMVTAKDKLRTLLGKGLDFDSGTAIAFSSEKADRANRAENGIDDVLDFVGLPLPEVYSADLSEFVFAAGVRLLRRLRPDVMYLSTTDYVQHKAAPGSQVANSFYAMFDRYVGALDDAGCTLVMTADHGMNDKHLANGEPDVIYLQEILDEQFGAGATRVILPITDPYVAHHGALGSFATVYVDAEGQAEVIKLLAGVEGIAVSISADEACERFELPADRIGDVVVLSARHKVLGTAAARHDLSGLTEPLRSHGGLTEQTVPMIANRRIAVPAGRTLRNFDVFDVALNLAR
>2611932734
MLTRAPNTVAANGRSYRLPEVPTVVVCIDGSEPGYIEAAIARGLAPNLDRLLRAGSYRLARSVIPSFTNPNNISIITGQPPAVHGIAGNYFYDRAAGEEVMMNDVRFMRAGTIMQAFEEAGAKVAVVTAKDKLRTLLGKGLDPKSGRSIAFSSEKADKATLAENGIENLLAFVGKPLPEVYSADLSEFVFAAGVKLITTFRPDVMYLSTTDYIQHKAAPDSEVANAFYAMMDRYVGELDALGCVLALTADHGMNDKHLASGEPDVLYLQDWADLRCGAGQARVILPITDPYVAHHGALGSFATIYLTEGADGRALLSELAATDGVEVVLDSAAACIRFALPADRIGDIVVISTRHKVLGTSAARHDLTGLTEPLRSHGGLTEQLVPMLVNRAVDWPKEQLRNFDVFDVALNCVAV
>2856310448
MSTLHDSAVTVNEREYRFPNAPVVVICLDGSEPAYIEEAIKAGCAPHLAKLLRTGTSRIAQCVIPSFTNPNNLSILTGRPPSVHGIAGNYFYDPASGEEVMMNDARFLRAPTIFGAFHAAGAKVAVVTAKDKLRTLLAKGLDFAEGRAIAFSAEKADQATLAGNGIGNVLSFVGMPLPDVYSADLSEFVFAAGVKLLETFQPDLMYLSTTDYVQHKAAPGTPKANDFYAMFDRYVGQLDAAGCVLAITADHGMNGKHGASGEPDVLYLQDLFDAWLGAHQARVILPITDPYVAHHGALGSFATIYLHEDADAAALLKRLRKTEGIELALSRGDACKRFELPPDRIGDIVVIGTRGKVFGTSAARHDLSGLTEPLRSHGGLSEQNVPLLVNRTTSWPAKRELRNFDIFDVALNHVA
>2778170300
MSTLQDTELNVNGRDYRFPPVPVVVICLDGSEPTYIEEAAKAGHAPNLARLLRTGTNRIAQCVIPSFTNPNNLSIVTGRPPKVHGIAGNYFYDRTSGEEVMMNDARFLRAPTIFAAFHDAGAKVAVVTAKDKLRTLLGKGLDFTSGRAIAFSAEKANEATRAQNGLGDVLAYVGKPLPDVYSADLSEFVFAAGVKLLDSFRPDLMYLSTTDYVQHKAAPGSPKANAFYAMFDRYVGALDAAGCVLAITADHGMNDKHRADGVPDVLYLQDLFDAWTGPGRSRVILPITDPYVAHHGALGSFATIYLPEGIDAAQLLERLRRTEGIQLALTSAEACERFELPPDRIGDVVVIGTRAKVFGTSATRHDLSGLTEPLRSHGGLSEENVPLIVNRKTDWPAERALRNFDIFDVALNHVA
>2852798814
MVTQQDTVLSINGRDYRFPSEPIVVICLDGSEPAYIEEAAKAGHAPHLAKLLRTGTSRIAQCVMPSFTNPNNLSIVTGRPPKVHGIAGNYFYDRASGEEVMMNDARFLRAPTIFAAFHDAGAKVAVITAKDKLRMLLGKGLDFTSGRAIAFSAEKANEASRAQNGLGDVLAYVGKPLPDVYSAGLSEFVFAAGVKLLDTFRPDLMYLSTTDYVQHKAAPGSPKANEFYAMFDRYVGALDAAGCVLAITADHGMNDKHRADGAPDVLYLQDLFDEWTGKGRSRVILPITDPYVAHHGALGSFATIYLPEGIGAADLLEQLRRTEGIQLALTSAEACERFELPPDRIGDVVVIGTRAKVFGTSAARHDLSGLTEPLRSHGGLSEQNVPLIVNRRTDWPAERALRNFDIFDVALNHVA
>2852765224
MSTLQDTVLSINGRDYRFPAEPVVVICLDGSEPAYIEEAAKAGHAPHLAKLLRTGTSRIAQCVIPSFTNPNNLSIVTGRPPKVHGIAGNYFYDRASGEEVMMNDARFLRAPTIFATFHDAGAKVAVVTAKDKLRTLLGKGLDFTSGRAIAFSAEKANEATRAQNGLGDVLAYVGKPLPDVYSADLSEFVFAAGVKLLDTFRPDLMYLSTTDYVQHKAAPGSPKANEFYAMFDRYVGALDAAGCVLAITADHGMNGKHRADGAPDVLYLQDLFDEWTGKGRSRVILPITDPYVAHHGALGSFATVYLPEGLAAAELLERLRQTEGIQLALTSAEACERFELPPDRIGDVVVVGTRAKVFGTSAARHDLSGLTEPLRSHGGLTEENVPLIVNRKTDWPADRALRNFDIFDVALNHVA
>2852756516
MSTLQDTVLSINGRDYRFPAEPVVVICLDGSEPAYIEEAAKAGHAPHLAKLLRTGTSRIAQCVIPSFTNPNNLSIVTGRPPKVHGIAGNYFYDRASGEEVMMNDARFLRAPTIFAAFHDAGAKVAVVTAKDKLRTLLGKGLDFTSGRAIAFSAEKANEATRAQNGLGDVLAYVGKPLPDVYSADLSEFVFAAGVKLLDTFRPDLMYLSTTDYVQHKAAPGSPKANEFYAMFDRYVGALDAAGCVLAITADHGMNGKHRADGAPDVLYLQDLFDEWTGKGRSRVILPITDPYVAHHGALGSFATIYLPDGIAAADLLERLRGTEGIQLALTSADACERFELPPDRIGDVVVVGTRAKVFGTSAARHDLSGLTEPLRSHGGLSEQNVPLIVNRRTDWPADRALRNFDIFDVALNHVA
>2852768112
MSTLQDTVLSINGRDYRFPAEPVVVICLDGSEPAYIEEAAKAGHAPHLAKLLRTGTSRIAQCVIPSFTNPNNLSIVTGRPPKVHGIAGNYFYDRASGEEVMMNDARFLRAPTIFAAFHDAGAKVAVVTAKDKLRTLLGKGLDFTSGRAIAFSAEKANEATRAQNGLGDVLAYVGKPLPDVYSADLSEFVFAAGVKLLDTFRPDLMYLSTTDYVQHKAAPGSPKANEFYAMFDRYVGALDAAGCVLAITADHGMNGKHRADGAPDVLYLQDLFDEWTGKGRSRVILPITDPYVAHHGALGSFATIYLPDGIAAADLLERLRGTEGIQLALTSADACERFELPPDRIGDVVVVGTRAKVFGTSAARHDLSGLTEPLRSHGGLSEQNVPLIVNRRTDWPADRALRNFDIFDVALNHVA
>2515681655
MSTLQDTVLSINGRDYRFPAEPVVVICLDGSEPAYIEEAAKAGHAPHLAKLLRTGTSRIAQCVIPSFTNPNNLSIVTGRPPKVHGIAGNYFYDRASGEEVMMNDARFLRAPTIFAAFHDAGAKVAVVTAKDKLRTLLGKGLDFTSGRAIAFSAEKANEATRAQNGLGDVLAYVGKPLPDVYSADLSEFVFAAGVKLLDTFRPDLMYLSTTDYVQHKAAPGSPKANEFYAMFDRYVGALDAAGCVLAITADHGMNGKHRADGAPDVLYLQDLFDEWTGKGRSRVILPITDPYVAHHGALGSFATIYLPEGIAAADLLERLRGTEGIQLALTSADACERFELPPDRIGDVVVVGTRAKVFGTSAARHDLSGLTEPLRSHGGLSEQNVPLIVNRRTDWPADRALRNFDIFDVALNHVA
>2852782419
MSTLQDTVLSINGRDYRFPAEPVVVICLDGSEPAYIEEAAKAGHAPHLAKLLRTGTSRIAQCVIPSFTNPNNLSIVTGRPPKVHGIAGNYFYDRASGEEVMMNDARFLRAPTIFAAFHDAGAKVAVVTAKDKLRTLLGKGLDFTSGRAIAFSAEKAHEATRAQNGLGDVLAYVGKPLPDVYSADLSEFVFAAGVKLLDTFRPDLMYLSTTDYVQHKAAPGSPKANEFYAMFDRYVGALDAAGCVLAITADHGMNGKHRADGAPDVLYLQDLFDEWTGKGRSRVILPITDPYVAHHGALGSFATIYLPEGIAAPDLLERLRGTEGIQLALTSADACERFELPPDRIGDVVVVGTRAKVFGTSAARHDLSGLTEPLRSHGGLSEQNVPLIVNRRTDWPADRALRNFDIFDVALNHVA
>646771061
MSTLQDTVLSINGRDYRFPAEPVVVICLDGSEPAYIEEAAKAGHAPHLAKLLRTGTSRIAQCVIPSFTNPNNLSIVTGRPPKVHGIAGNYFYDRASGEEVMMNDARFLRAPTIFAAFHDAGAKVAVVTAKDKLRTLLGKGLDFTSGRAIAFSAEKAHEATRAQNGLGDVLAYVGKPLPDVYSADLSEFVFAAGVKLLDTFRPDMMYLSTTDYVQHKAAPGSPKANEFYAMFDRYVGALDAAGCVLAITADHGMNGKHRADGAPDVLYLQDLFDEWTGKGRSRVILPITDPYVAHHGALGSFATIYLPEGIDAAALLERLRGTEGIQLALTSADACERFELPPDRIGDVVVIGTRAKVFGTSAARHDLSGLTEPLRSHGGLSEQNVPLIVNRRTDWPADRALRNFDIFDVALNHVA
>2843963884
MSALKDTTLTVNGREYRLPDAPVVVICLDGSEPAYIEEAIKAGRAPNLAKMLRTGMNRIAQCVIPSFTNPNNLSILTGRPPKVHGIAGNYFYDRTSGEEVMMNDARFLRAPTIFAAFHDAGAKVAVVTAKDKLRTLLGKGLDFASGRAIAFSAEKADQATRAANGIDDVLAFVGKPLPDVYSADLSEFVFAAGVKLLDTFRPDLMYLSTTDYVQHKAAPGSPKANDFYAMFDHYVGQLDAAGCVLAITADHGMNDKHRANGEPDVLYLQDLFDEWTGKGNARVILPITDPYVAHHGALGSFATVYLPEGADQAALLERLRKTDGVELALDSAAACERFELPPDRVGDIVVIGTRSKVFGTSAARHDFSGLTEPLRSHGGISEQGVPLLVNRKTDWPADRALRNFDIFDVALNHVA
>2580959463
MSTLNDNVLAVNGREYRFPTAPVVVICLDGSEPAYIEEAVKAGRAPNLGRLLRTGTSRIAQCVIPSFTNPNNLSILTGRPPKVHGIAGNYFYDRASGEEVMMNDARFLRAPTIFETFHAAGAKVAVVTAKDKLRTLLGKGLDFASGRAIAFSAEKADQATRAGNGIGDVLAFVGKPLPDVYSAELSEFVFAAGVKLLDTFRPDLMYLSTTDYVQHKAAPGSPKANDFYAMFDRYVGQLDEAGCVLAITADHGMNDKHRANGEPDVLYLQDLFDEWTGKGQARVILPITDPYVAHHGALGSFATIYLPEGADEAALLERLRKTEGVELALDSAAACERFELPPDRVGDIVVIGTRNKVLGTSAARHDFSGLTEPLRSHGGLSEQDVPLLVNRKIDWPQGRALRNFDIFDVALNCVA
>2843967467
MSTLNDNVLAVNGREYRFPTAPVVVICLDGSEPAYIEEAVKAGRAPNLGRLLRTGTSRIAQCVIPSFTNPNNLSILTGRPPKVHGIAGNYFYDRATGEEVMMNDARFLRAPTIFETFHAAGAKVAVVTAKDKLRTLLGKGLDFASGRAIAFSAEKADQATRAGNGIGDVLAFVGKPLPDVYSADLSEFVFAAGVKLLDSFRPDLMYLSTTDYVQHKAAPGSPKANDFYAMFDRYVGQLDEAGCVLAITADHGMNDKHRANGEPDVLYLQDLFDEWTGKGNSRVILPITDPYVAHHGALGSFATIYLPEGADEAALLERLRKTEGVELALDSAAACERFELPPDRVGDIVVIGTRHKVLGTSAARHDFSGLTEPLRSHGGLSEQDVPLLVNRKIDWPQGRALRNFDIFDVALNCVA
>2630296948
MSTLKYNALAVNGREYRFPTAPVVVICLDGSEPAYIEEAVKAGRAPNLGKLLRTGTSRIAQCVIPSFTNPNNLSILTGRPPKVHGIAGNYFYDRTSGEEVMMNDARFLRAPTIFESFFKAGAKVAVVTAKDKLRTLLGKGLDFSSGRAIGFSAEKADQATREANGIGDVLAFVGKPLPDVYSADLSEFVFAAGVKLLDSFRPDLMYLSTTDYVQHKAAPGSPKANDFYAMFDRYVGQLDAAGCVLAITADHGMNDKHRADGEPDVLYLQDLFDEWTGKGSARVILPITDPYVAHHGALGSFATIYLPEGADAPALLERLRNTAGVELALDSAAACERFELPPDRVGDIVVVGTRSKVFGTSAARHDFSGLTEPLRSHGGLSEQDVPLLVNRKVDWPQGRALRNFDIFDVALNCVA
>2709061297
MSTLHDSVVAVNGREYRFPATPVVVICLDGSEPAYIEEAIKAGRAPHLAKLLRTGTSRIAQCVIPSFTNPNNLSILTGRPPRVHGIAGNYFYDRASGEEVMMNDARFLRAPTIFEAFHEAGAKVAVVTAKDKLRTLLGKGLDFTFGRAIAFSAEKADQATRAGNGISDVLDFVGKPLPDVYSAELSEFVFAAGVKLLDTFRPDLMYLSTTDYVQHKAAPGAPKANDFYEMFDRYVGQLDAAGCVLAITADHGMNGKHRANGEPDVLYLQDLFDEWTGKGNARVILPITDPYVAHHGALGSFATVYLPQGADATALLERLRKTEGVELALDSEAACERFELPPDRVGDIVVTGTRHKVFGTSATRHDLSGLTEPLRSHGGLSEQDVPLIVNRKTDWPQGRALRNFDIFDVALNHVA
>2756496191
MSTLNDTVVAVNGREYRFPSAPVVVICLDGSEPAYIEQAIEAGRAPHLAKLLRTGTSRIAQCVIPSFTNPNNLSILTGRPPKVHGIAGNYFYDRASGEEVMMNDARFLRAPTIFAAFHDIGAKVAVVTAKDKLRTLLGKGLDFASGRAIAFSAEKADQATRAHNGLGDVLAFVGKPLPDVYSADLSEFVFAAGVKLLDTFRPDLMYLSTTDYVQHKAAPGAPKANDFYAMFDRYVGELDAAGCVLAITADHGMNDKHRANGEPDVLYLQDLFDEWTGPGRARVILPITDPYVAHHGALGSFATVYLPEGTDAAGLLDKLRRTEGVELALASDAACERFELPPDRIGDIVVVGTRGKVFGTSAARHDFSGLTEPLRSHGGISEQDVPLIVNRKTDWPQDRALRNFDIFDVALNHAA
>2600821927
MSTLNDTAVAVNGREYRFPAAPVVVICLDGSEPAYIEEAVKAGRTPHLAKLLRTGTSRIAQCVIPSFTNPNNLSILTGRPPKVHGIAGNYFYDRASGEEVMMNDARFLRAPTIFAAFHDAGAKVAVVTAKDKLRTLLGKGLDFASGRAIAFSAEKADQATREQNGLGDVLAFVGKPLPDVYSADLSEFVFAAGVKLLDTFRPDLMYLSTTDYVQHKAAPGAPKANDFYAMFDHYVGELDAAGCVLAITADHGMNDKHRAGGEPDVLYLEDLFDEWTGKGRARVILPITDPYVAHHGALGSFATVYLPEGTDAAALLDKLRNTEGVQLALTSDAACERFELPPDRIGDIVVVGTRAKVFGTSAARHDFSGLTEPLRSHGGISEQDVPLIVNRKIDWPQGRPLRNFDIFDVALNHVA
>2772856778
MSTLNDTAVAVNGREYRFPAAPVVVICLDGSEPAYIEEAIKAGRAPHLAKLLRTGTSRIAQCVIPSFTNPNNLSILTGRPPKVHGIAGNYFYDRASGEEVMMNDARFLRAPTIFAAFHDAGAKVAVVTAKDKLRTLLGKGLDFASGRAIAFSAEKADQATREQNGLGDVLAFVGKPLPDVYSADLSEFVFAAGVKLLDTFRPDLMYLSTTDYVQHKAAPGAPKANDFYAMFDRYVGELDAAGCVLAITADHGMNDKHRANGEPDVLYLQDLFDEWTGKGRARVILPITDPYVAHHGALGSFATVYLPEGTDTAGLLDKLRNTEGVELALTSDAACERFELPPDRIGDIVVVGTRAKVFGTSAARHDFSGLTEPLRSHGGISEQDVPLIVNRKTDWPQGRALRNFDIFDVALNHVA
>2785490733
MNQLHKSAINVNGREYRYPRMPTVAICLDGSEPGYIEEAIKAGLAPHLDRLMKTGANLLGKCVIPSFTNPNNISIITGQPPKLHGIAGNYFYDRGTGEEVMMNEARFLRAPTIFQAFHDAGAKVAVVTAKDKLRTLLGKGLDFSTGRAIAFSAEKANQATEADNGIGDVLSFVGLPLPEVYSADLSEFVFAAGVKLLRNFHPDLMYLSTTDYVQHKAAPGTKNANDFYAMLDRYVGLLEAEGCVLALTADHGMNDKHKADGSPDVMYLQDVFDEWMGQGTARVILPITDPYVAHHGALGSFATIYLPQGADAQALMARLRALEGIDLALSNEQACERFDLPPDRIGDIVVLATRHKVFGTSAKRHDLSGLKEPLRSHGGLTEQTVPLLVNRKVDWPKEREPRNYDVFAIALNHVA
>2695396329
MNMQQRPIVTANGRDYRFPATPTVAVCIDGSEPGYIEAAIKAGLAPNLDRIMKSGSHLLAQSVIPSFTNPNNISIITGHPPKLHGIAGNYFYDRATGQEVMMNDARFLRAPTIMQAFHDAGARVAVVTAKDKLRTLLGNGLDHASGRAIAFSSERADKATKAENGIENVLAFVGKPLPEVYSADLSEFVFAAGVKLLKSFRPNVMYLSTTDYVQHKAAPGSKAANDFYAMLDRYVGLLDAEGCVLALTADHGMNDKHKADGSPDVIYLQDLFDGWTGKGAARVILPITDPYVAHHGALGSFATVYLPEGADLAKLRGQLGAIEGVELVLSSPEACARFDLPADRIGDLVVVSTRHKVLGTSAARHDLSGLTEPLRSHGGLTEQVVPMIVNRKLDWPRERQLHNYDIFAVALNHVS
>2690560005
MNMQQRPIVTANGRDYRFPATPTVAVCIDGSEPGYIEAAIKAGLAPNLDRIMKSGSHLLAQSVIPSFTNPNNISIITGHPPKLHGIAGNYFYDRATGQEVMMNDARFLRAPTIMQAFHDAGARVAVVTAKDKLRTLLGNGLDHASGRAIAFSSERADKATKAENGIENVLAFVGKPLPEVYSADLSEFVFAAGVKLLKSFRPNVMYLSTTDYVQHKAAPGSKTANDFYAMLDRYVGLLDAEGCVLALTADHGMNDKHKADGSPDVIYLQDLFDGWTGKGAARVILPITDPYVAHHGALGSFATVYLPEGADLAKLRGQLGAIEGVELVLSSPEACARFDLPADRIGDLVVVSTRHKVLGTSAARHDLSGLTEPLRSHGGLTEQVVPMIVNRKLDWPRERQLHNYDIFAVALNHVS
>2694661231
MNMQQRPIVTANGRDYRFPATPTVAVCIDGSEPGYIEAAIKAGLAPNLDRIMKSGSHLLAQSVIPSFTNPNNISIITGHPPKLHGIAGNYFYDRATGQEVMMNDARFLRAPTIMQAFHDAGARVAVVTAKDKLRTLLGNGLDHASGRAIAFSSERADKATKAENGIENVLAFVGKPLPEVYSADLSEFVFAAGVKLLKSFRPDVMYLSTTDYVQHKAAPGSKTANDFYAMLDRYVGLLDAEGCVLALTADHGMNDKHKADGSPDVIYLQDLFDGWTGKGAARVILPITDPYVAHHGALGSFATVYLPEGADLAKLRGQLGAIEGVELVLSSPEACARFDLPADRIGDLVVVSTRHKVLGTSAARHDLSGLTEPLRSHGGLTEQVVPMIVNRKLDWPRERQLHNYDIFAVALNHVTS
>2582519119
MKIDNSFGTSVTVNGREYRWPKSPTVVVCIDGSEPGYIERAIEAGLAPNFDRLMSTGTNLLAQSVIPSFTNPNNISIITGRPPAVHGIAGNYFYDPATGEEVMMNDARFMRAPTIMKAFHDAGAKVAVVTAKDKLRTLLGYGLDPLSGRAIAFSSEKADKATRPENGIDNVLDFVGMPLPDVYSAELSEFVFAAGVKLLQTFRPDVMYLSTTDYIQHKAAPGTEIANCFYAMLDRYVGELDAAGCVLVLTADHGMNDKHLANGEPDVIYLQELFDEWLGAGQARVILPITDPYVVHHGALGSFATVYLPEGAKRSEMISKLTSLEGVEVAIDREEACRRYELPPDRIGDLVVISTRHKVLGTARAKHDLSGLTEPLRSHGGLTEQTVPMIANRKVEVPAGRTLRNFDVFDVALNRVV
>2788150231
MNAPLTRTVTANGRDYRFPRRPTVVVCIDGSEPGYIEAAIEKGLAPNFQRLMKSGANLLAKSQIPSFTNPNNISIITGHPPAVHGIAGNYFYDRAAGAEVMMNDARFLRAPTIMKAFQEAGAKVAVVTAKDKLRALLGDGLDMSQGTAVAFSSEKADKVTKAEHGLDDALGMVGMPLPDVYSAELSEFVMAAGVKLLERMRPDLMYLSTTDYVQHKAAPGSDFANAFYAMMDKYVGQLDALGCTLVLTADHGMNDKHLSNGEPDVLYLQDVMDEWLGKGAARVILPITDPYVVHHGALGSFATVYLHQDADLAALAARIASLPGVEVSITAEEACKRFELPADRIGDIVVISGKHKVLGTSRDKHDLSGLTEPLRSHGGLTEQVVPMIANRPVQVPPGRELRNFDVFDVALNLVQ
>2837191430
MNMQTPVTVDCNGRTYRFPRTPTVVVCIDGSEPGYIEAAIAAGLAPNFDRLMRNGAHLTAKSVIPSFTNPNNMSIITGRPPAVHGIAGNYFYDRDAGVEVMMNEARFLRAPTIMKAFHDAGAKVAVVTAKDKLRALLAKDLDMATGRAVGFSSEKADKVTLADNGITDVLGLVGMPVPDVYSSDLSEFVMAAGVKLMTSFRPDVMYLSTTDYVQHKAGPGSDFANGFYAMMDRYVGALDAAGAVVVLTADHGMNDKHLADGTPDVIYLQEHLDAWLGAGAARVILPITDPYVVHHGALGSFATVYIHGDVDVPDLIGRIAGLAGVDLVVASDEACRTFELPADRIGDLVVISGRHKVIGTSRERHDLSGLTEPLRSHGGLTEQTVPMIANRKVEPSAGSTLRNFDVFDVALNRVTA
>2620010090
VPETLRVNGREYAWPRSPTAVVCIDGSEPSYIEQAVAAGVMPFMKAMLARGADLRADCVVPSFTNPNNLGIVTGVTPAVHGICGNYFLDPASGAEVMMNDPAFLRCETILAAFARAGARVAVVTAKDKLRALLGHGLLASRRAVCLSAERADRATLQDNGIEGVLEWAGLTLPSVYSAELSEFVLAVGARLVESGLWDLLYLSTTDYIQHQHAPGTPTANAFYAMLDRYLARLDAAGAILAITADHGMSAKHDRWGRPNVLYLQSMLDEWLGADRARVILPITDPYVVHHGALGGFALIYLDGENRDAMIERLKAVEGIMEVLPREIACARFALPPDRQGDLIVLAEREYALGTRPDRHDLSRLEHPLRSHGGMTEQRVPLLLNRPCRFSIADGPLRNFDAFHLALNRAQ
>2778692573
MNTVKTRVEVNGRGYAWPEQPLVVVCIDGSEPDYIERAVADGVMPFTEEMLERGTNLDADSVMPSFTNPNNISIATGQPPSVHGICGNFFYDPTAKAEVMMNDPNLLRAPTIFAAFEEAGAQIVVITAKDKLRRLLGHGLSYGEGGSICFSAEKADEVTLAEHGIDDTLSMTGLPVPSVYSADLSEFVLSAGVKLMERTHPDLMYLSTTDYIQHKFAPGTKGANGFYAMMDRYWQQLETLGAVLVLTADHGMSAKHDVAGEPDVIYLQDVFDSMLGEGAAQIILPITDPYIAHHGSLGSYATGYLTDGADVAGIISKLRALSGIEMVLTRSEACERFELPEDRVGDLVIIAGGSKVLGTSAARHDLTGLDVPLRSHGGLTEQVVPLICSVPLTDIPIGRRLRNFDAFHVGLNLARL
>2717783701
MRDKIEVNGRSYSWPNVPLVVVCIDGSEPDYIEQAVENGLMPFTEKILSKGADLRVDSVIPSFTNPNNLSIVTGRPPAVHGISGNFFYDNSSDQEVMMNDPSFLRAPTIFSAFEREGARVAVITAKDKLRKLLGHGLTFGKGLSICFSAEKANEISLQDNGYENILEIAGLDLPSVYSADLSEFVFAAGVKLMELEKPDLMYLSTTDYIQHKFAPGSDGANKFYAMMDRYWGQLDELGANLILTADHGMNAKYDELGKPNVIYLQDVFDNLLGDKAARVILPITDPYVVHHGALGSFATVYLPTNTAVEEVIAELLKLDGILSILNRQDACKEYELPEDRIGDLVIISDRHKVLGTKESEHDLSGLDAPLRSHGGSTEQVVPLISSMPLDPAAVVEGLRNFDAFHVGLNLVDQ
>AG-447-C21_NODE_108_41295_4969
MRDKIEVNGRSYSWPNVPLVVVCIDGSEPDYIEQAVENGLMPFTEKILSKGADLRVDSVIPSFTNPNNLSIVTGRPPAVHGISGNFFYDNSSDQEVMMNDPSFLRAPTIFSAFEREGARVAVITAKDKLRKLLGHGLTFGKGLSICFSAEKANEISLQDNGYENILEIAGLDLPSVYSADLSEFVFAAGVKLMELEKPDLMYLSTTDYIQHKFAPGSDGANKFYAMMDRYWGQLDELGANLILTADHGMNAKYDELGKPNVIYLQDVFDNLLGDKAARVILPITDPYVVHHGALGSFATVYLPTNTAVEEVIAELLKLDGILSILNRQDACKEYELPEDRIGDLVIISDRHKVLGTKESEHDLSGLDAPLRSHGGSTEQVVPLISSMPLDPAAVVEGLRNFDAFHVGLNLVDQ
>2717173207
MRDKIEVNGRSYSWPNVPLVVVCIDGSEPDYIEQAVENGLMPFTENILSKGADLRVDSVIPSFTNPNNLSIVTGRPPAVHGISGNFFYDNSSDQEVMMNDPSFLRAPTIFSAFEQAGARIAVITAKDKLRKLLGHGLTFGKGSSICFSAEKANEISLQDNGYENILAITGLDLPSVYSADLSEFVFAAGVKLMELEKPDLMYLSTTDYIQHKFAPGSDGANKFYEMMDRYWAQLDELGANLILTADHGMNAKYDESGKPNVIYLQDVFDNLLGDKAARVILPITDPYVVHHGALGSFATVYLPANTAVEEVIAQLLKLDGVLSVLNRQDACKEYELPEDRMGDLVIISDRHKVLGTKESEHDLSGLDAPLRSHGGSTEQVVPLISSMPLDPAAAVKGLRNFDAFHVGLNLVHQ
>2717785361
MRDKIEVNGRSYSWPNVPLVVVCIDGSEPDYIERAVENGLMPFTEEILSRGADLRVDSVIPSFTNPNNLSIVTGRPPAVHGISGNFFYDNLSDQEVMMNDPSFLRAPTIFSAFEQAGARIAVITAKDKLRKLLGHGLTFGKGSSICFSAEKANEISLEDNGYENILEIAGLDLPSVYSADLSEFVFAAGVKLMELEKPDLMYLSTTDYIQHKFAPGSDGANKFYAMMDRYWAQLDKLGANLILTADHGMNAKHDELGKPNVIYLQDVFDSLLGDKAAQVILPITDPYVVHHGALGSFATVYLPTNTAVEEVIAHLLKLDGILSVLNRQDACKEYELPEDRMGDLVIISDRHKVLGTKESEHDLSGLDAPLRSHGGSTEQIVPLISSMPLDPAAGVKGLRNFDAFHVGLNLVDQ
>AG-447-K02_NODE_35_41295_4969
MRDKIEVNGRSYSWPNVPLVVVCIDGSEPDYIERAVENGLMPFTEEILSRGADLRVDSVIPSFTNPNNLSIVTGRPPAVHGISGNFFYDNLSDQEVMMNDPSFLRAPTIFSAFEQAGARIAVITAKDKLRKLLGHGLTFGKGSSICFSAEKANEISLEDNGYENILEIAGLDLPSVYSADLSEFVFAAGVKLMELEKPDLMYLSTTDYIQHKFAPGSDGANKFYAMMDRYWAQLDKLGANLILTADHGMNAKHDELGKPNVIYLQDVFDSLLGDKAAQVILPITDPYVVHHGALGSFATVYLPTNTAVEEVIAHLLKLDGILSVLNRQDACKEYELPEDRMGDLVIISDRHKVLGTKESEHDLSGLDAPLRSHGGSTEQIVPLISSMPLDPAAGVKGLRNFDAFHVGLNLVDQ
>2778641407
MRDKXEVNGRSYSWPNVPLVVVCIDGSEPDYIEQAVENGLMPFTEEILSXGADLRVDSVIPSFTNPNNLSIVTGRPPAVHGISGNFFYDNSSDQEVMMNDPSFLRAPTIFSAFEQAGARIAVITAKDKLRKLLGHGLTFGKGSSICFSAEKANEISLEDNGYENILEIAGLDLPSVYSADLSEFVFAAGVKLMELEKPDLMYLSTTDYIQHKFAPGSDGANKFYAMMDRYWAQLDKLGANLILTADHGMNAKYDELGKPNVIYLQDVFDSLLGDKAARVILPITDPYVVHHGALGSFATVYLPTNTAVEEVIAHLLKLDGILSVLNRQDACKEYELPEDRMGDLVIISDRHKVLGTKESEHDLSGLDAPLRSHGGSTEQIVPLISSMPLDPAAAVKGLRNFDAFHVGLNLVDQ
>2779018682
MRDKIEVNGRSYSWPNVPLVVVCIDGSEPDYIEQAVENGLMPFTEEILSKGADLRVDSVIPSFTNPNNLSIVTGRPPAVHGISGNFFYDNSSDQEVMMNDPSFLRAPTIFSAFEQAGARIAVITAKDKLRKLLGHGLTFGKGSSICFSAEKANEISLEDNGYENILEIAGLDLPSVYSADLSEFVFAAGVKLMELEKPDLMYLSTTDYIQHKFAPGSDGANKFYAMMDRYWAQLDKLGANLILTADHGMNAKYDELGKPNVIYLQDVFDSLLGDKAARVILPITDPYVVHHGALGSFATVYLPTNTAIEEVIAHLLKLDGILSVLNRQDACKEYELPEDRMGDLVIISDRHKVLGTKESEHDLSGLDAPLRSHGGSTEQIVPLISSMPLDPAAGVKGLRNFDAFHVGLNLVDQ
>2806828338
MVRPALNVNGRLYPWPDQPVVVVCLDGSEPDYIEEAVAGGHMPYWAEARHQGTSLLADCAMPSFTNPNNLSIVTGVPPSVHGISGNFYYDPATGAEVMMNDPALLRCDTILSAFHKAGAKVAIVTAKDKLRRMLGHGIDMASGRAVCLSAEKADEATRAQNGVDDAPGLVGRPVPSVYSAALSEFVFAAGVRLLETRRPDILYLSTTDYVQHKHAPGTPAANCFYAMIDTYLAQMAAAGATIAITADHGMNAKHGPDGAPDVIWLQSLMDDWIGEDVARVILPITDPYVVHHGALGSFATVYLPNSCQTAKLCDRLAALPGIAAALPRDQAAIVFELPADRIGDIVVVSGRDKALGTRPDRHDLSGLEEPLRSHGGLSEQRVPLLSNRRLHRPDRATRLRNFDVFQLALTAAAQ
>2688355713
MNNKTIEINGRTYSFPQAPVVVVCIDGSEPGYIERAVEAGCAPFFESMMKTGTYRTANSVVPSFTNPNNISIVTGVPPQVHGICGNFFLDTEQDQEVMMNDPKYLRAPTLFAALQKEGAKIAVITAKDKLRKLLGNGLDFSQGNAVGFSAEKADEVSLAENGIDNILERVGMPVPSVYSADLSEFIFAAGVELMKHERPDIMYLSTTDYIQHKHAPGTPEANAFYAMMDRYLAQLHELGAIIGVTADHGMKAKHNSSGQPEVLYLQNELDALLGKGQSRVILPITDPYVVHHGALGGFATVYLESAADAATAIQALSEYAGIEAIYSREDAAREFQLPADRIGDLVIVSRGGWALGSSPDKHDLSGLDVPLRSHGGLSEQRVPFLLNRQISWDSNSLRNFDIFYAALNA
>2805205531
MKTISVNQRDYAWPKQPLVVVCVDGSEPGYIERAIEAGQAPFFASLRENATFGFADCVVPSFTNPNNLSIVTGVPPAAHGICGNFYYDTENDVEVMMNDPALLRVPTILAGFNQAGAKVAVVTAKDKLRRLLGVGLDIAEGNAVCFSSELADQATLAEHGIENIVDRVGMPVPDVYSAELSEFVFASGVLLMESMRPDIMYLSTTDYIQHKHAPGSPVANAFYAMMDRYLAKLDAMGATIALTADHGMKAKHAXAGEPXVIYLEPLFVQXGXSDFRVILPITDPYVVHHGALGGFATVYLDSXSDHARAREALXGVTGVEXVLTRXEACEXFGLPXDRIGDLVVISTGDHVXGXAPXKHDLSGLKDPXRSHGGLSEQRVPFIVNRCLEAXATGRRNXDIXNHTLNHVVX
>2789901028
MKTISVNQRDYAWPKQPLVVVCVDGSEPGYIERAIEAGQAPFFASLRENATFGFADCVVPSFTNPNNLSIVTGVPPAAHGICGNFYYDTENDVEVMMNDPALLRVPTILSGFNQAGAKVAVVTAKDKLRRLLGVGLDIAEGNAVCFSSELADQATLAEHGIENIVDRVGMPVPDVYSAELSEFVFASGVVLMESMRPDIMYLSTTDYIQHKHAPGSPVANAFYAMMDGYLAKLDAMGATIALTADHGMKAKHASAGEPNVIYLEPLFVQAGLSDFRVILPITDPYVVHHGALGGFATVYLDSHSDHARAREALDGVTGVEKVLTRNEACELFGLPSDRIGDLVVISTGDHVLGSAPEKHDLSGLKDPLRSHGGLSEQRVPFIVNRCLEADATGRRNFDIFNHTLNHVVE
>2805204040
VCFSSELADQATLAEHGIENIVDRVGMPVPDVYSAELSEFVFASGVVLMESMRPDIMYLSTTDYIQHKHAPGSPVANAFYAMMDRYLAKLDAMGATIALTADHGMKAKHASAGEPNVIYLEPLFVQAGLSDFRVILPITDPYVVHHGALGGFATVYLDSHSDHARAREALDGVTGVEKVLTRNEACELFGLPSDRIGDLVVISTGDHVLGSAPEKHDLSGLKDPLRSHGGLSEQRVPFIVNRCLEADATGRRNFDIFNHTLNHVVE
>2708387633
MQDKVVSVNGRNYAWPQNPLVVVCIDGSEPGYIERAIDAGEMPFMASVRDQATFGYASCVVPSFTNPNNLSIVTGALPAVHGICGNFYYDSQNDTEVMMNDPALLRVPTILAEFNQTGATVAVITAKDKLCRLLGVGLDISADSAVCFSSEHADQVTLAEHGIENIVDRVGMPLPDVYSAELSEFVFAAGVVLMESMRSDIMYLSTTDYIQHKHAPGAPVANAFYAMMDRYLAKLDGMGAIIAVTADHGMKSKHDAAGEPNVIYLEPLLQRAGYSGSRVILPITDPYVVHHGALGGFATVYLPEVDRSRVLAALKEQAGIETVLTQEAACAEFGLPADRIGDLVVISTRDHVLGSAPKKHDLSGLNEPLRSHGGLSEQRVPFIINRRLDIEGEDCRNFDIFSHALNHAQE
>2805305182
MQEKVISVNGRDYAWPKNPIVVVCVDGSEPGYIERAIEVGEMPFLASARERGTFGYANCVVPSFTNPNNLSIVTGRPPALHGICGNFYYDSQNDTEVMMNDPALLRVPTILAGFNQAGATVAVITAKDKLRRLLGVGLDINGGSAICFSSEHADQATLAEHGIEGVVDRVGMPVPDVYSAELSEFVFAAGVVLMKSLRPDIMYLSTTDYIQHKHAPGAPVANAFYAMMDRYLAQLDGMGATIALTADHGMKAKHNAAGEPNVIYLEPLLQRMGVSDFRVILPITDPYVVHHGALGGYATIYLPDVDRSAVVGALSGEAGVETVLTREDACATFDLPADRVGDLVVISSCDHVLGSAPEKHDLSGLKEPLRSHGGLSEQRVPFILNRRLDIETEDCRNFDIFDHALNHAQE
>2771865969
MMKIEVNGRDYAKSESPLVVVCVDGSEPGYIEEAVKTGRAPFFAKVLESGMNRIAQCVVPSFTNPNNLSIVTGRPPEVHGICGNFFYDTESDSEIMMNDPSLLRVPTIFKAFQDQGGTVAVITAKDKLRRLLGNGLTMEPGCFSSEKSDQCTLEEHGIEGVNDLVGMGVPSVYSAELSELVFAAGVKIMGRDRPDLMYLSTTDYIQHKHAPGTPVANDFYIMMDSYLSQLDEMGCTIVITADHGMNAKHKADGTPDVIFLQDVLDEKLGLGKTRVICPITDPYVVHHGALGSYVTAYLADDLDRDAVLADLSAMAGIEVALTREEACARFQLPQDRVGDIVVVSEKNVVLGTSADRHDLSQLKEPLRSHGGISEQDVPFLSNKQTDMPEGATLRNFDAFFVGLNHMQA
>2585344783
MSPDSLDAGDTVTVNGRIYRLPQQPTIVICIDGSEPGYIERAVEAGRAPWFAKVLKEGTNLLADCVMPSFTNPNNLSIVTGQPPSVHGICGNYLLDPETGREVMMNDPKFLRVETVFPAFQRAGCRIAIVTAKDKLRGLLGNGLRLEPGKACFSSEKSDQATPTENGIADVNALVGRPVPDVYSAALSEFVFAAGVKLMERDRPEIMYLSTTDYIQHKHPPGSPVANEFYAMMDGYLARLEGLGCTLVITADHGMNDKHDAAGRPDVLYLQDLFDGWLGTGKARVILPITDPYVVHHGALGSYAVVYLPAGAGVEEWGARLEAMPDIELAIPRVEAASRFELPADRLGDLVVISKRHKVLGTSASRHDLSGLTEPLRSHGGLSEQKVPLICNRQLVDQTRRWRNFDAFDLGLNLVA
>2710742142
MDTISTIGDLSVNGRTYRLPRRPTVVVCIDGSEPGYIEEAVKAGRAPWFAKVFQQGTSLIGDCVVPSFTNPNNLSIVTGQPPAVHGICGNYFLDPDTGKEVMMNDPKFLRVETLFPAFQRAGLRIAVVTAKDKLRGLLGKGLELGAGKACFSSEKSDKATLAENGIENVNALVGMAVPDVYSARLSEFVFAAGVKLMERDRPEIMYLSTTDYIQHKHAPGTPVANDFYAMMDGYMAKLDAMGCTIVLTADHGMNAKFGADGQPDVMYLQDLFDKWLGTDEARVILPITDPYVVHHGALGSFAVVYCPNPQEWAAKLKSIPGIEAALTKDEAAKRFELPADRLGDLVVVSTKHKVLGTSASRHDLSGLTEPLRSHGGTSEQKVPLICNRKLATDAGSRRWRNFDAFDIALNLVA
>2551908855
MAPDSLNTSGGEIAVNGRRYRLPKEPVVVVCVDGSEPGYIERAVEAGQAPWFAKVLKNSTNLVGDCVVPSFTNPNNLSIVTGRPPEVHGICGNYFLDPDTGKEVMMNDPKFLRVETLFPALQRAGCRIAVVTAKDKLRGLLGKGLELGAGCFSSEKSDKATLAENGIDKVNELVGMGVPDVYSAGLSEFVFAAGVKIMERDRPEIMYLSTTDYIQHKHAPGTPVANAFYAMMDGYLAKLDAMGCTIVVTADHGMNAKFGSDGQPDVIYLQDVFDGWLGKDKARVILPITDPYVVHHGALGSFAVVYLPQGTTAAEAAAKLKAMPGVEAALTKEEAAARFELPADRLGDLIVVSTKHKVLGTSAARHDLSGLTEPLRSHGGISEQKVPVICNRKLADGAAASRRWRNFDAFDLALNLVA
>2593181820
MAPDSLNTTGEIAVNGRRYRLPRQPTVVVCVDGSEPGYIERAVEAGRAPWFGKVLTQGTNLLADCVVPSFTNPNNLSIVTGRPPAEHGICGNYFLDPDSGKEVMMNDPKFLRIETLFPSFQRAGCRIAVITAKDKLRGLLGKGLQLGVGKACFSSEKSDKASVAENGIDKVNDLVGMPVPDVYSAGLSEFVFAAGVKIMERDRPQIMYLSTTDYIQHKHAPGTPVADDFYAMMDSYMAKLDAMGCTIALTADHGMNAKFGADGQPDVIYLQDVFDGWLGKDKARVILPITDPYVVHHGALGSFAVVYLPDGTTAEAMSARLEGMPGIEAALSRQEAAARFELPADRLGDLVVVSTKHKVLGTSASRHDLSGLTEPLRSHGGISEQKVPLLCNRKLAADGASRHWRNFDAFDLALNLVA
>2787309325
VNRPQNISVNGRNYAWPEQPVVVLCIDGSQPGYIEAAADAGVTPFFAKVLAECTNRLADSVVPSFTNPNNLSIVTGAPPSVHGICGNXFLDPDSGNEVMMNEPRFLRAPTXFAAFQQAGATIVTITAKDKLRRLLGHGLKIGERGICFSSELADQATLVENGIDGIPEMVGLDVPDVYSAALSGFVLAAGVKIMESHRPELMYLSTTDYIQHKHAIGSPIANDFYALLDTYLSQLDAMGCTIVATADHGMNAKHDGTGTPKVIYLQTLLDEWLGAGVARVILPITDPYVVHHGALGSYATAYLPEGSDLTDLLGRLSAVHGMELVLDRHSAAERFELPADRLGDLVLVSKQDHTIGTSTDRHDLSALTEPLRSHGGISEQGVPLMMNRQTDLPEGYALRNFDAFDLALNHAI
>2739873592
MERRKVEVNGREYDWPDAPIVVVCIDGSEPDYMDRAISMGHMPWLAEARQTGTDCVADCVVPTFTNPNNLSIATGRPPSVHGIAGNFFWNPETGEEVMMNDPAFLRCGTIFAAFQEAGAQVTVITAKDKLRRQLGYEMRFGKGVGICFSSEKADQATLAENGIEDVLDLVGMPIPDVYSAELSEFVFAAGVELMRRDRPDIMYLSTTDYIQHKHAPGAEVANNFYAMMDGYWAQLDAMGCVIVLTADHGMNAKHDPASGEPKVVYLQSLLDGWAGEGKTRVILPITDPYVVHHGALGSYATVYMRGVDSEEMARRLFEIDGIMEVHSKGEACRRYELPPDRVGDLVVIGECDVTLGTSAERHDLTGLTEPLRSHGGVTEQKVPLIMNRVAAGLKTEGLRNFDAFDLALNYAVT
>2788701617
MDGTSRDRSVEVNGRRYQAPRQPTVIVCVDGSEPDYTTEAIRAGVMPFLEGALKRGASLLADCVVPSFTNPNNLSIVTGRPPAVHGIAGNYFLNPETGKEVMMNDPQFLRTGTILAAFADAGLSVAVVTAKDKLRTLLGHKMKGICFSAEKADKATVAENGIDDLLAFVDRPLPSVYSADLSEFVFAAGVRLLETRRPDIMYLSTTDYIQHKHAPGTPVANHFYAMIDRHIAAMDRLGAVIALTADHGMNAKFGADGQPQVIYLQSVLDGMLGAGAARVILPITDPYVVHHGALGSFATAYLPAGSDAAAVAAKLAAIPGMELVLDGDAAAAHFELPRERIGDLVAVSARNWVLGTRADLHDLSGLDAPLRSHGGISEQRVPLMVTRPVTDLDPAHRLRNFDIFDVALNHLA
>2587194848
MDEFQPDIMYLSTTDYIQHKHAPGTPVANDFYTMLDRYLAQLDARGAVIALTADHGMKSKFAEDGQPDVIYLQDVLDDWLGAGKARVILPITDPYVVHHGALGSFATAYLPEEHREDIIDRLKSLEGIEKSLSRKEGCAEFELPEDRTGDVILVSSTHKVLGTSVSKHDLSALKEPLRSHGGISEQRVPLLCTKPAHGVDDGRRLRNFDIFDMALNFAQ
>2558101996
MSIDKTVVVNDRVYAWPKQSVVVVCVDGCEPAYIEQAISDGIMPYLAKALKNGTDARADCVVPSFTNPNNLSIVTGQPPRVHGICGNYFYDQDQDAEVMMNDPKFLRAPTIFKKFFEEGAKIAVVTAKDKLRRLLGHGLTFEEGRAICFSSEKSNETTLAENGIEDASSWIGRDVPSVYSAELSEFIFACGVKLMDEFQPDLMYLSTTDYIQHKHAPGTPVANEFYAMLDKYLAQLDERGAVIALTADHGMKPKHDDAGEPDVIFLQDVMDEWLGKDVARVILPITDPYVVHHGALGSFATAYIPEEVRAETIAKLAKMDGIMHALSRAEGCEKFELPEDRTGDVILVSTADKVLGTSADRHDLSALKEPLRSHGGVSEQRVPLLLNRATPNLEGDRNLRNFDAFDLALNYAQT
>2628127268
MSNAPVSVNDRTYAWPKQPVVVVCIDGSEPDYIEQAIKDGVMPYMAKTLASGADLRAECVVPSFTNPNNLSIVTGQPPKVHGICGNYFYDRDADAEVMMNDPKFLRAPTIFKAFFDQGAKVAVVTAKDKLRKLLGNGLDVTSGRAICFSSEKSAEATMAENGIDNASEWIGREVPSVYSAELSEFIFACGVKLMDEFKPDLMYLSTTDYIQHKHAPGTPVANEFYAMLDKYMAELDAQGAVIALTADHGMKAKHTETGEPDVIFLQDILDEWLGEGAARVILPITDPYVVHHGALGSFATAYLPEDSRDEIIDRLKGVDGIMESLSREDGCAKFELPEDRTGDVILVSTAPKVLGTSAEKHDLSALKEPLRSHGGVSEQRVPLLCNRPLKGMDDGHRLRNFDVFSVALNNAQ
>2653700203
MIVLHQGPKRMNRHEPVTVNERTYSWPEAPLVVVCIDGSQPEYIEQAVQAGHMPFLSKALENGADLRADCIVPSFTNPNNLSIVTGCPPSVHGISGNFFLDPDSGEAVMMNDPKFLRTGTILQAFHQAGASLVILTAKDKLRKLLGHGIDYRSGGAICFSSECADQTTMAENGIDNADQFVGLPIPDVYSAELSEFIFAAGVKLMERDRPDIMYLSTTDYIQHKHAPGAPVANRFYAMMDRYLGKLDSMGAVLALTADHGMNDKYDVNGKPDVLYLQDVLDSKLGPTRARVILPITDPYVVHHGALGSFATVYLPDDCDADDVAQDLRAMVGIMDVYTNARGCEVFELPQDRLGDLIIVSDRHKVLGTRAESHDLSQLKEPLRSHGGITEQVVPLIVTRPVEGLSEGKRLRNFDIFDVALNYTL
>2805294784
MRNLISVNGRNYAWPAQPLVVTCIDGSEPDYIEQAITGGHMPFLAKALKNGTNLLADCVIPSFTNPNNLSIVTGVPPAVHGISGNFFLNPETGEEVMMNDPEFLRSDSIFKAFHDSGAKIAVVTAKDKLRRLLGHGLNFSTGRAICFSSEKANETTLAKNGIDNAQKMVGCDLPSIYSAELSEFVFSASVKLMKSFKPHLMYLSTTDYIQHKHAPGTPVANAFYSMMDSYWRQLDAEGAVLAMTADHGMSAKFTSAGEPDVIYLQKILDDAYGDESTRVILPITDPYVVHHGALGSFATIYLPETIAVAQVVETLSSVKGIEKVYTNKEGCEEFELPTDRMGNLIVISEQNKVLGTSPDRHDLSQLNEPLRSHGGLSEQCVPLIITRALALPTNNRPRNFDIFDIALNHAVS
>2788075173
MEQSSARRSVSVNGRTYGWPSQPLVVVCIDGSEPAYIEQAIAGGHMPFLAKALKSGSDLRADCVVPSFTNPNNLSIVTGVPPRVHGISGNFFLDPDTGEEVMMNEPRFLRTDTIFKAFHDAGAKVAIVTAKDKLCRLLGHGLDFASGRAVCFSSEKADRTTRAENGIDNAQGLVGRPIPDVYSADLSEFIFDAGVKLMETMRPDLMYLSTTDYIQHKHAPGTPVANAFYAMMDGYWARLDALGAVLALTADHGMNAKFNDAGEPDVIYLQEVLDGFLGEGKARVILPITDPYVVHHGALGSFATVYLPADADQTTVISKLAAVPGVQKVYDRTHGCAEFELPEDRLGDLIVVSEKSKVLGTSADRHDLSQLKEPLRSHGGVTEQKVPLIVTRTASVDVGRRLRNFDVFDVALNHTAL
>2779011569
MDQSQSHSTVSVNGRTYAWPSQPLVVVCIDGSEPDYIEQAIAGGHMPFLEKALKGGSDLRADCVVPSFTNPNNLSIVTGVPPKVHGISGNFFLDPDTGEEVMMNDPKFLRTDTIFKAFHDAGAKVAIVTAKDKLRRLLGHGLDFTSGRAVAFSSEKADETTVAENGIADAQAMVGRPIPDVYSADLSEFIFDAGVKLMETMRPDLMYLSTTDYIQHKHAPGTPVANQFYAMMDSYWAKLDALGAVLAMTADHGMNAKFNDAGAPDVIYLQDVMDGIVGAGAARGILPITDPYVVHHGALGSFATVYLPDGADQSSVVSKLAAVPGIQKVYDKKHGCAEFELPEDRLGDLIVVSEKSKVLGTSADRHDLSQLKEPLRSHGGVTEQKVPLIVTRHADIETGKRLRNFDVFDVALNHTAL
>2805286635
MDQTPSHQSVSVNGRTYAWPSQPLVVVCIDGSEPDYIEQAIAGGHMPFLEKALKGGSDLRADCVVPSFTNPNNLSIVTGVPPKVHGISGNFFLDPDTGEEVMMNDPKFLRTDTIFKAFHDAGAKVAIVTAKDKLRRLLGHGLDFTSGRAVAFSSEKADETTLAENGIADAQALVGRPIPDVYSADLSEFIFDAGVKLMETMRPDVMYLSTTDYIQHKHAPGTPVANAFYAMMDGYWAKLDALGAVLAMTADHGMNAKFGADGQPDVIYLQEVLDGILGAGKARVILPITDPYVVHHGALGSFATVYLPPDADTSAVISKLAAVSGVQKVYDKKHGCAEFELPEDRLGDLIVVSDKAKVLGTSSDRHDLSQLKEPLRSHGGVTEQKVPLIVTRTASIDSGRRLRNFDIFDVALNHTAL
>2805291009
MNNTKVLNINGRTYAWPKQPVVVVCIDGSQPEYIEEAVASGQMPFMKEILSRGADLRGDCVVPSFTNPNNLSIVTGVPPKVHGISGNFFLDPETGEEVMMNDPKLLRTGTIFQAFHDAGAKIAIITAKDKLRRLLGHGLDFTSGRAICFSSEKADETTMAEHGIENAQAMVGRDIPDVYSAELSEFIFDAGVKLMDSMRPDIMYLSTTDYIQHKHAPGTPVANKFYAMMDSYWSQLDAQGAVLGLTADHGMNAKFNDAGEPDVIYLQNVLDDKLGTGTARVILPITDPYVVHHGALGSFATAYLEDGSDAPSVVRQLEAIDGIEAAYTNEEGCARYELPNDRMGDIIVVSTTNKVIGTSPDRHDLSQLKEPLRSHGGACDQQIPVVLSRPIKGVAADRRIRNFDVFDLALNHIEW
>2549015049
MNSLLTVNSREYAWPRQPLVAVCIDGSQPEYIEEAIAGGHMPFTEKMLESGTDLRGHSVVPSFTNPNNLSIVTGVPPKVHGISGNFFLDPESSQEVMMNDPKFLRAGTLFQAFHEAGAKVVIVTAKDKLRRLLGHGLDYASGRAICFSSEKANETTLAENGIENAHGMVGKPIPSVYSAELSEFIFAAGVKLMHSFWPDLMYLSTTDYIQHKHAPGTSVANQFYAMMDRYWEELHAQGAALALTADHGMNAKFNQAGEPDVLYLQSLLDEWLGAEKARVILPITDPYVVHHGALGSFATVYLSDKTKAQEFAGRLAEVEGVEAAYTNTEGCVTFDLPNDRLGDLIVVSTMNKVLGTTPERHDLSKLKEPLRSHGGVCDRQVPLVFSQQVEVTGDLLHNYDLFDLALNHAS
>2780911417
MNSPLTVNSREYAWPRQPLVAVCIDGSQPEYIEEAIAGGHMPFTEKMLESGTDLRGHSVVPSFTNPNNLSIVTGVPPKVHGISGNFFLDPESSQEVMMNDPKFLRAGTLFQAFHEAGAKVVIVTAKDKLRRLLGHGLDYASGRAICFSSEKANETTLAENGIENAHGMVGKPIPSVYSAELSEFIFAAGVKLMHSFWPDLMYLSTTDYIQHKHAPGTSVANQFYAMMDRYWEELHAQGAALALTADHGMNAKFNQAGEPDVLYLQSLLDEWLGAEKARVILPITDPYVVHHGALGSFATVYLSDKTKAQEFAGRLAEVEGVEAAYTNTEGCVTFDLPNDRLGDLIVVSTMNKVLGTTPERHDLSKLKEPLRSHGGVCDRQVPLVFSQQVEVTGDLLHNYDLFDLALNHAS
>2739773837
MNSPLTVNGREYSWPQQPLVAVCIDGSQPEYIEEAIAGSHMPFTQKMLESGTDLRGQSVVPSFTNPNNLSIVTGVPPKVHGISGNFFLDPESGQEVMMNDPKLLRTGTLFQAFHEAGAKIAIVTAKDKLRRLLGHGLDYTSGRAICFSSEKANETTLAENGIENAQSMVGRPIPSVYSAELSELIFDAGVKLMHSFRPDLMYLSTTDYIQHKHAPGTPVANQFYAMMDRYWEELHAQGAALALTADHGMNAKFNQAGEPDVLYLQSLFDEWLGTEQARVILPITDPYVVHHGALGSFATVYLADAAKAQELARHLAEVEGIEAAYTNVEGCVAFDLPNDRLGDLIVVSTTNKVLGTTPERHDLSQLKEPLRSHGGVCDRQVPLVFSQQVEATGALLHNYDLFDLALNHAS
>2779849867
MIPMNSPLTVNGREYSWPQQPLVAVCIDGSQPEYIEKAIAGGHMPFTQKMLESGTDLRGHSVVPSFTNPNNLSIVTGVPPKVHGISGNFFLDPESGQEVMMNDPKFLRTGTLFQAFHEAGAKIAIVTAKDKLRRLLGHGLDYTSGRAICFSSEKANETTLAENGIENAQSLVDRPIPSVYSAELSEFIFDAGVKLMHSFRPDLMYLSTTDYIQHKHAPGTPVANQFYAMMDRYWEELHAQGAALALTADHGMNAKFNQAGEPDVLYLQSLFDEWLGAEQARVILPITDPYVVHHGALGSFATVYLADVAKAQELAGRLAEVEGIEAAYTNVEGCVAFDLPNDRLGDLIVVSTTNKVLGTTPERHDLSQLKEPLRSHGGVCDRQVPLVFSQQVQATGALLHNYDLFDLALNQAS
>2682024276
MMGDPISVNGQIYAWPEAPTVVVCVDGSEPAYMEEAIAAGRMPWLAEAREGGTDLIVDCVVPSFTNPNNISIVTGVPPAAHGISGNFFFNPATGEEVMMNDPKLMYCDTLLAKFADAGAKVVVVTAKDKLRRQLGHKLNGVCFSSEKADEATLDENGIEGVVDLVGMPVPSVYSAELSEFIFAAGLKIMERERPDIMYLSTTDYVQHKHAPGSPLANDFYAMMDGYWAQLDELGCTVALTADHGMNAKHDPATGEVNVIYLQDLMDDWLGVGTARVILPITDPYVVHHGALGSYATIYLEDAAAREAVTEKLSAMDGVREVLTNAAACERFELPSERVGDLVITGDKHMTLGSSADKHDLSGLTEPLRSHGGPTEQKVPLICNRATPSLAADTDLRNFNVFDVALNFAVV
>2678983792
MNPPKSRVSVNGRDYRWPGKPVVVVCIDGSEPDYIEQAVAVGHMPWMQNLVSGGSDLRANCVVPSFTNPNNISIVTGVPPVVHGICGNFYYDKANDREVMMNEPELLRTPTIFKAFQDAGAKIAIITAKDKLRRLLGNELSFGAGGAICFSSEKSDRVSLAENGIDNVFDLVGMEVPSVYSAELSEFIFAAGVKLMESQRPDLMYLSTTDYIQHKFAPGSDGANSFYAMMDSYWARLDALGAIIVLTADHGMNAKHDAAGDPNIIYLQDELDRLLTPAAARVILPITDPYVVHHGALGSYATVYLPDETDLTRLKMQLADIDGIDAVYGNREGCERFELAPDRMGDLILVSGKNVVIGTTAARHDLSGLDVPLRSHGGVTEQRVPLIVNRQLSGFDGERQLHNYDAFDIALNHAPH
>2788016613
MANERVISVNXREYRWPSQPVVAVCVDGSXPAYIEQAVAAGVMPWTASVVNGGSDLRVDCVVPSFTNPNNLSIVTGVPPARHGICGNFYYDVENDAEVMMNEPHLLRVPTIFEAFQREGASVVIITAKDKLRRLLGNGLWYGAGGAVCFSSEKSDQVSLDENGIDDVLSLVDMLVPSVYSAELSEFVFAAGVALMREQRPDIMYLSTTDYIQHKFAPGSDGANKFYAMMDRYWAELDDLGAVVALTADHGMNAKHDATGTPDVIYLQDELDQMLGEGAARVILPITDPYVVHHGALGSFATVYLKSDTDVGALGKSLRAVAGIEAVFNNADGCAEFELAPDRMGDLIVVSERQKVLGTTASRHDLSGLEVPLRSHGGISEQCVPLVCSRPVTDLSADRKLRNFDIYDIALNHVG
>2558303261
MNKSITVNGKSYAWPKQPLVVVCVDGCEPDYLSKAIAAGAMPWLAKVVKTGANLIGECVVPSFTNPNNLSIVTGAPPSVHGICGNYLYDRETGTEVMMNDPKFLRAPTILASFADAGAKVAVVTAKDKLRGLLGKGMKGICFSAEKADQATEQATGIGDVLSFVGKPLPSVYSADLSEFVFAAGTKLLKAKRPDIMYLSTTDYIQHKYAPGADVANDFYRMMDGYLAEMDAMGAEIVLTADHGMNDKHGDDLKPQVVYLQDVLDGWLGAAKTRVILPITDPYVVHHGALGSFATVYLPDGADQAAIIARIAKLPGIALAVDRATGCKKFELPEDRVGDVIVVSEKLFAIGTSVSKHDLSGLTRPLRSHGGMTEQKVPLIVNRKLKALPQGYRLRNFSAFDLGLNYASP
>2667986623
MQSVTVNGMNYAAPQEPIVIVCVDGCEPDYLKDAIAAGVMPWLKAATGNGADLIGDCVVPSFTNPNNLSIVTGAPPSVHGICGNYLYDRESGQEVMMNDPKFLRAETILAAFSKVGAKVAVVTAKDKLRKLLGKGMAGGICFSAEKANETTKAENGIDNALGFVGLPLPSVYSADLSEFVFAAGVKLMQAERPDIMYLSTTDYIQHKHAPGTAVANDFYKMMDGYLGQLEAMGCTIVLTADHGMNDKHGADGKPQVIYLQDVLDQWIGAGKARVILPITDPYVVHHGALGSFATIYLPDDTDHAELIARMGKLPGMELVVDRVEGCRRFELPEDRLGDVIAVSARNFAIGTSVEKHDLSGLTVPLRSHGGMTEQKVPVIVNRKLKALPAGYRLRNFSAFDLACNYAIP
>2656415798
MRTVAVNERSYKWPSAPTVVVCIDGSEPDYIERAVADGVMPYTRDMLERGADLRADCVVPSFTNPNNLSIVTGRPPAVHGVSGNYFLDPGSGKEVMMNDPRFLRVPTIFKAFQDEGARICIITAKDKLRALLGHGLRFGPGGAICFSSEKAGEANLAENGIDGVVDTVGMPVPNVYSAELSEFVFAAAVKLMRSQRPDIMYLSTTDYIQHKFAPGSAGANAFYAMMDGYWNQLDRAGAVLALTADHGMNAKHDASGAPDVIYLQDALDKWLGAGRARVILPITDPYVVHHGALGSFATAYLPDGADINDVLAAIRALSGVDYAEDCATACSRFELPEDRLGDIVVVSARNKVIGTSAKDHDLSGLDVPLRSHGGLSEQTVPLIINRPLRSNAARTGLRNFDIFDLALNHVRD
>2582923820
MNIPATKLVNQRRYKLPAQPTVVVCVDGCEPDYLAQAVTAGRMPWLKRTLAEGVALRAFSALPSFTNPNNLSIVTGVPPSVHGISGNYFLDSASGQAVMMNDPKWLRCPTILAEAATAGLSVAVVTAKDKLRTLLGHGLQGICFSAECADAATLATHGIENVLKVVGRAQPSVYSADLSEFVLAAGVRLMQTRRPDLMYLSTTDYVQHKHAPGSPLANDFYAMLDGYMAQLEELGCVIALTADHGMHAKTRMDGSPQVLYLSDWLGEFLQRDDARVILPITDPYVVHHGALGSFATIYLPASASARAVCEALEKVEGIECAMPRQQAAQLLELPADRIGDVVVLADRFTVLGTTPAAHDLSGLDAPLRSHGGRGEQSVPLILNRPAPLLDRSRRWRNFDVFDLALNYAQ
>2582926540
MNTPAKVLMMVNQRAYKMPVRPTVVVCVDGCEPDYLAQAVAAGRMPWLQRTLSTGAALRADCALPSFTNPNNLSIVTGVPPSVHGISGNYFLDSATGQAVMMNDPQWLRCPTILAEASRAGLSVAVVTAKDKLRTLLGHGLQGICFSAECADAATLASHGIDGVLELVGRPXPSVYSADLSEFVLAAGVRLMQTRRPNLLYLSTTDYVQHKHAPGTPVANDFYAMLDGYMAQLEDLGCVIALTADHGMQAKTQMDGTPQVIYLSDWLRDHLQRIDARVILPITDPYVVHHGALGSFACIYLPAGVSVHAVCDALCLEPGIDSALSRDQAVRTLELPADRIGDVVVIADRFTVLGSTAAAHDLSGLDAPLRSHGGRGEQAVPLIVNRPAPLLDRKRRWRNFDVFDLALNYAQ
>2776286359
MTSSIPDSIAVNGRFYQRPSEPAVVLCIDGCEPDYITQALQAGAMPKLQQMLARGTSLVGDAVMPTFTNPNNLSIVTGVPPAVHGIAGNYYLDRASGAEVMMNEPELLRAPTLLAAMSEAGVPVAVITAKDKLRRLLGHGLSSGSICFSAEKADEQQQALAGLSLPDVYSAALSEFVFAAGVALLRAGRARLLYLSTTDYVQHKCAPGTPGANAFYAMLDRYLGELDALGARIALTADHGMNAKTDAAGAPRIAFLQPPLDAALGEGEARVILPITDPYVVHHGALGSFATIYLADPAHAAAAAAVLRAQPGVELVLTQQQAAERFELPPDRIGDLVVVAERLAVLGTAPERHDLAALDLPLRSHGGLSEQQVPLLFNRRLRDVPQRRLRNFDAFELLLNHVRA
>2722009003
MTTPARVITVNGRSYRWPARPLVVVCVDGCAPDYISRAVAAGAVPYLARVLATGTSRLADCVVPSFTNPNNLSIVTGAPPSVHGICGNYFYDPEAAAEVLMNDPKYLRTGTILAAFSRAGATVAAVTAKDKLRGLLAAGLAGICFSAERAHETTQAEHGLADARQFVGRPVPSVYSAELSEFVLAAGVRLMESQRPDILYLSTTDYVQHKHAPGTAEANLFYAMLDGYLARLDGLGATVALTADHGMNAKTDATGAPNVIYLQDLLDRWLGAGRARVILPITDPYVVHHGALGSFATVYLPPGADAGGVMARMMALPGMECVLDRPEACRRFELPEDRMGDVVAISRGDTVIGTSQGRHDLSGLDAPLRSHGGLSEQTVPLLLNRPTPGLAPDAPLRNFDIFDVALNRA
>2824284923
MTKSITVNQRSYRFPEAPVVIVCIDGSEPDYMERAVASGDMPWLAGMLNHGSDLRADCVVPSFTNPNNLSIVTGQPPRVHGICGNFFYDPARDAEVMMNDPALLRAPTLFPAFRNAGAKIAIVTAKDKLRRLLGHGLNMAPEQVVCFSSEKADQATLPENGIDDAVEMVGMPVPDVYSAELSEFVFAAGVKLMERMRPDLMYLSTTDYIQHKHAPGSEGANAFYRMMDGYLSSLDAAGAILVLTADHGMNAKHREDGTPDVLYLQSELDGFLGKAKARTILPITDPYVVHHGALGSYATVYLPKDADFAAVAEFIEGLEGVERVLTREEAAEAFELPTDRIGELVVVSTKHRVIGTSPENHDLSGLTVPLRSHGGVSEQRVPLIVNRKVQGLEGRSLRNFDAFDIALNHAEA
>2839755534
MTSEIIVNGRRYAAPSEPTVVVCIDGCEQEYINQAIRAGVAPFFASLGERGAVLTGDCVMPSFTNPNNLSIVTGAPPSVHGICGNYFFDPEQGVEVLMNDAKYLRAPTILAEFSKAGRKVAAVTAKDKLSALLGCGLEGVRFSAEKANEATLAQNGVDDLLAEVGLPLPAVYSAELSEFVLAAGVWLMKTMRPDIMYLSTTDYVQHKHAPGTPLANTFYAMLDKYLAQLDAMGAVIGITADHGMNAKTDSIGRPNILFLQDILDARFGAGTCRVILPITDPYVVHHGALGSYATVSSPASLLAEVTQCVAAFEGVDHVLDNRTACARFELPNDRVGDLVVLAKRLFTLGTSEKSHDLSGLTAPLRSHGGLSEQQVPLLLNRPVRRESNARLRNFDVFALALNRVI
>2585028375
MTSKITINGRRYAAPSEPTVVVCIDGCEQDYINQAIRAGVAPFFAGLGERGAVLTADCVMPSFTNPNNISIVTGAPPSVHGICGNYFFDPEQGVEVLMNDAKYLRAPTILAEFSKAGRKVATVTAKDKLSALLGCGLEGVRFSAEKANEATLAQNGVDDLLAKIGLPLPAVYSAELSEFVLAAGVWLMKTMRPDVMYLSTTDYVQHKHAPGTPVANAFYAMLDKYLTQLDAMGAVIGITADHGMNAKTDSIGHPNILFLQDILDARFGAGTCRVILPITDPYVVHHGALGSYATVSAPASILDEATQCVATLEGVDHVLDNRTACARFELPNDRVGDLVVLAKRLFALGTSVKSHDLSGLTAPLRSHGGLSEQQVPLLINRPVRRDSNARLRNFDAFALALNRAI
>2745473372
MTSEITINGRRYAAPSEPTVVVCIDGCEQDYINQAIRAGVAPFFAGLGERGAVLTADCVMPSFTNPNNLSIVTGAPPSVHGICGNYFFDPEQGVEVLMNDAKYLRAPTILAEFSKAGRKVATVTAKDKLSALLGSGLEGVRFSAEKANEATLAQNGVDDLLAKVSLPLPAVYSAELSEFVLAAGVWLMKTMRPDIMYLSTTDYVQHKHAPGTPVANAFYAMLDKYLTQLDAMGAVIGITADHGMNAKTDSIGRPNIVFLQDVLDMRFSAGTCRVILPITDPYVVHHGALGSYATVSAPQSILSEVAQCVAALEGVDRVLDNQAACARFELPNERVGDLVVLAERLFTLGTSATSHDLTGLTAPLRSHGGLSEQQVPLLLNRPVRESNARLRNFDVFALALNRVI
>2517139412
MTSEITVNGRRYAAPSEPTVVVCIDGCEQDYINQAIRAGVAPFFAGLGERGAVLAADCVMPSFTNPNNLSIVTGAPPSVHGICGNYFFDPEQGVEVLMNDAKYLRAPTILAEFSKAGRKVATVTAKDKLSALLGSGLEGVRFSAEKANEATLAQNGVDDLLAKVGLPLPAVYSAELSEFVLAAGVWLMKTMRPDIMYLSTTDYVQHKHAPGTPVANAFYAMLDKYLTQLDAMGAVIGITADHGMNAKTDSIGRPNIVFLQDVLDMRFGAGTCRVILPITDPYVVHHGALGSYATVSAPQSILSEVAQCVATLEGVNRVLDNRTACARFELPNERVGDLVVLAERLFTLGTSATSHDLSGLTAPLRSHGGLSEQQVPLLLNRPVRESNARLRNFDVFALALNRVI
>2563379867
MTSEIIVNGRRYAAPSEPTVVVCIDGCEQDYINQAIRAGVAPFFAGLGERGAVLAADCVMPSFTNPNNLSIVTGAPPSVHGICGNYFFDPEQGVEVLMNDAKYLRAPTILAEFSKAGRKVATVTAKDKLSALLGSGLEGVRFSAEKANEATLAQNGVDDLLAKIGLPLPAVYSAELSEFVLAAGVWLMRTMRPDIMYLSTTDYVQHKHAPGTPVSNAFYAMLDKYLTQLDAMGAVIGITADHGMNAKTDSIGRPNIVFLQDVLDMRFGAGTCRVILPITDPYVVHHGALGSYATVSAPQSILSEVAQCVAALEGVDRVLDNRAACARFELPNERVGDLVVLAERLFTLGTSATSHDLGGLTAPLRSHGGLSEQQVPLLLNRPVESNARLRNFDVFALALNRVI
>2516604912
MTAEITINGRRYAAPSEPTVVVCIDGCEQEYINQAIRAGVAPFFAGLGERGAVLTADCVMPSFTNPNNLSIVTGAPPSVHGICGNYFFDPEQGVEVLMNDAKYLRAPTILAEFSKAGRKVATVTAKDKLSALLGCGLEGVRFSAEKANEATLAQNGVDNLLAEIGLPLPAVYSAELSEFVLAAGVWLMKTMRPDIMYLSTTDYVQHKHAPGTPAANAFYAMLDKYLTQLDAMGAVVGITADHGMNAKTDSIGRPNIVFLQDVLDMRFGAGTCRVILPITDPYVVHHGALGSYATVSAPASILDEATQCVAALEGVDHVLDNRTACARFELPNERVGDLVVLAKRLFTLGTSAKSHDLGGLTAPLRSHGGLSEQQVPLLLNRPVRRESNARLRNFDVFALALNRVI
>2826372037
MSRSITVNSRNYRLPSAPTIVVCVDGCEQEYINQAILAGSAPFLASLTEFGTVLSGDCVVPSFTNPNNLSIVTGAPPSVHGICGNFFFDRERGEEVLMNDAKYLRAPTILAEMARADMRVAVVTAKDKLRSLLGHDLQGICFSAEKADKVTLADNGIDDILSRTGMPVPSVYSAALSEFVFASGLALLRKETPHLMYLSTTDYVQHKHAPGTPEANAFYAMMDGYFRQYHEAGAVLGITADHGMNAKTDSVGRPNIVFLQDVLDAQFGAEAVRVVLPITDPYVVHHGALGSYATIYLRDEAKRSETMSFVASIRGVEQVLTRSQACERFELPGDRVGDIVVVGERLTALGSAAQRHDLTGLTVPLRSHGGVSEQKVPLLFNRKLAGVDPSRRLRNFDVIDLALNHAG
>2726960441
MSEHIVVNGRSYRTPSAPTIVVCIDGCEQEYINQAILAGKAPFLASLAGVGTALTGDCVVPSFTNPNNLSIVTGRPPSVHGICGNFFFDEASGAEVLMNDPKYLRAPTILAEMARAGRRVAVVTAKDKLRALLGHGLRGICFSAEKAQEARIDTHGVEQIVERVGMPVPSVYSAELSEFVFAAGLELLRHERPDVIYLSTTDYVQHKHAPGTPEANDFYAMMDRYFAKYHEAGAVLAITADHGMNAKTDALGRPRVVYLQDRLDERFGEQTSRVILPITDPYVVHHGALGSYATIYVRDRDRVREISRFVASLDGVESVLDRAEASERFELPADRIGDLVVLGERLTALGSAADQHDLSGLTVPLRSHGGLSEQKVPLILNRKLRELDGARRLRNFDAFDLALNHVA
>2598059692
MSSQIEVNSRHYRIPAAPTIVVCVDGCEQEYINQAILAGQAPFLAQLAGSGTVLTGDCVLPSFTNPNNLSIVTGAPPSVHGICGNFFFDPETGNEVLMNDPKYLRAPTILAEMARAGQRVAVVTAKDKLRALLGHGLQGICFSAEKADQLDVEVHGVTGMTERVGMPVPSVYSAELSEFVFAAGLSLLRRERPDLMYLSTTDYVQHKHAPGTPEANAFYAMMDRYFAQYHDVGAVLAITADHGMNAKTDSAGRPRIVFLQDRLDARFGDESTRVILPITDPYVVHHGALGSYATVYLRELDRDEVSAFLAGIAGVEAVLTRATACERFELPPDRIGDLVVLGERLTVLGSASDQHDLSGLTMPLRSHGGVSEQKVPLLFNRKLSGLDDTRRLRNFDAFDLALNHLD
>2595213598
MSSHIVVNARSYRTPAAPTIVICVDGCEQEYINQAILAGQAPFLAKLAGVGTVLTGDCVLPSFTNPNNLSIVTGAPPSVHGICGNFFFDEDTRTEVLMNDPKYLRAPTILAEMARAGKRVAVVTAKDKLRALLGHGLRGICFSAEKADQLDVEVHGVTGMTERVNMPVPSVYSAALSEFVFAAGLSLLRRERPDLMYLSTTDYVQHKHAPGTPEANAFYAMMDRYFAQYHEGGAVLAITADHGMNAKTDSLGRPRIVFLQDRLDARFGDGSTRVILPITDPYVVHHGALGSYATVYVGDRQEVSEFIAGIAGVEAVLTRAQACERFELPPDRIGDLVVLGERLTVLGSAADQHDLSGLTVPLRSHGGASEQKVPLLFNRKLAGIDDTRRLRNFDAFDLALNHLA
>2726912141
MSSQIIVNARHYRMPAAPTIVVCVDGCEQEYINQAILAGQAPFLAKLAGFGTVLTGDCVLPSFTNPNNVSIVTGAPPAVHGICGNFFFDEDTCTEVLMNDPKYLRAPTILAEMARAGQRVAVVTAKDKLRALLGHGLRGVCFSAEKADQLDVEVHGVAGMIERIGMPLPSVYSAELSEFVFAAGLSLLRRERPDLTYLSTTDYVQHKHAPGTREANAFYAMMDRYFAQYHDEGAVLAITADHGMNAKTDSIGRPRIVYLQDRLDARFGNQSTRVILPITDPYVVHHGALGSYATVYISEEVADFIAGIAGVEAVLTRAQACERFELPPDRIGDLVVLGERLTALGSAADKHDLSGLTVPLRSHGGASEQKVPLLFNRKLSGIDDARRLRNFDAFDLALNHLA
>2620951783
MTEHITINSRAYRLPSVPTIIVCIDGCEQEYINQAIQAGQAPFLATLSADGAVLAGDCVLPSFTNPNNLSIVTGVPPSIHGICGNFFFDQEANEEVLMNDAKYLRAPTILAELARAGKHVAVVTAKDKLRSLLGHQLRGICFSAEKADQVTLAEHGIENILARVGMPVPSVYSADLSEFVFAAGLSILTTERPDLMYLSTTDYVQHKHAPGTPEANAFYAMMDGYFKRYHDAGAVIAITADHGMNAKTDAAGRPNIAFLQDRLNAHYGPQLARVILPITDPYVVHHGALGSYATIYLRDEAQIGEVADFLANIQGVEAVLTRVQAAHRFELPPDRIGDLVVLAERLTVLGSASDKHDLSGLTVPLRSHGGASEQRVPLIFNRKVANIAPSRHLRNFDIIDIALNHLV
>2715161871
MTRQISVNSRTYQWPSAPTIIVCVDGCEQEYINQAILADKAPFLASLQWIGTVLAGDCVVPSFTNPNNLSIVTGAPPSVHGICGNFFFDKETQAEVLMNDVQYLRAPTILAEMARAGGRVAVVTAKDKLRSLLGHRLEGICFSAEKADQVTRGQHGIEQVVERVGMPVPSVYSAELSEFVFAAGLSILREERPDLMYLSTTDYVQHKHAPGTPEANAFYAMMDGYLQRLHDEGAVLALTADHGMNAKTDAIGRPNVVYLQDRLDAKFGAQCARVILPITDPYVVHHGALGSFATVYLRDGDDDARVMAFITAIGGVEAVLTRAQASERFELPPDRIGELVVLGERLTAIGSAAANHDLSGLTVPLRSHGGLSEQKVPLIFNRKLAGIDDTRRLRNFDVIDLALNHLA
>2511778841
MTRQINVNSRTYQWPSAPTIVVCVDGCEQEYINQAILAGKVPFLASLQSTGTVLAGDCVVPSFTNPNNLSIVTGAPPSVHGICGNFFFDKESQSEVLMNDAKYLRAPTILAEMARAGGRVAVVTAKDKLRGLLGHRLEGICFSAEKADQVTRREHGIDNILARVGMPVPSVYSAELSEFVFAAGLSILREERPDLMYLSTTDYVQHKHAPGTAEANAFYAMMDGYLQRLHDEGAVLALTADHGMNAKTDAIGRPNVVYLQDALDARYGAQSTRVILPITDPYVVHHGALGSYATVYLHEGDDEARVMAYIAAINGVEAVLTRAEASERFELPPDRIGELVVLGERLTALGSAAVNHDLSGLTVPLRSHGGLSEQKVPLIFNRKLSGIDGTRRLRNFDVIDLALNHLA
>2651047320
MTRQINVNSRTYQWPSAPTIVVCVDGCEQEYINQAILAGKVPFLASLQSTGTVLAGDCVVPSFTNPNNLSIVTGAPPSVHGICGNFFFDKESQSEVLMNDAKYLRAPTILAEMARAGGRVAVVTAKDKLRGLLGHRLEGICFSAEKADQVTRREHGIDNILARVGMPVPSVYSAELSEFVFAAGLAILREERPDLMYLSTTDYVQHKHAPGTAEANAFYAMMDGYLQRLHDEGAVLALTADHGMNAKTDAIGRPNVVYLQDALDARYGAQSTRVILPITDPYVVHHGALGSYATVYLHEGDDEARVMAFIAAINGVEAVLTRAEASERFELPPDRIGELVVLGERLTALGSAATNHDLSGLTVPLRSHGGLSEQKVPLIFNRKLSGIDGARRLRNFDVIDLALNHLA
>2777007770
MTRQIHVNSRTYQWPSAPTIVVCVDGCEQEYINQAILAGKVPFLASLHSTGTVLAGDCVVPSFTNPNNLSIVTGAPPSVHGICGNFFFDKETQSEVLMNDAKYLRAPTILAEMARAGGRVAVVTAKDKLRGLLGHRLEGICFSAEKADQVTRREHGIDNILARVGMPVPSVYSAELSEFVFAAGLSILREERPDLMYLSTTDYVQHKHAPGTPEANAFYAMMDGYLQRLHDEGAVLALTADHGMNAKTDAIGRPNVVYLQDALDARYGAQSTRVILPITDPYVVHHGALGSYATVYLHEGDDEARVMAFIAAINGVEAVLTRAEASERFELPPDRIGELVVLGERLTALGSAAVNHDLSGLTVPLRSHGGLSEQKVPLIFNRKLSGIDGARRLRNFDVIDLALNHLA
>2655229324
MTRQINVNSRTYQWPSAPTIVVCVDGCEQEYINQAILAGKVPFLASLQSTGTVLAGDCVVPSFTNPNNLSIVTGAPPSVHGICGNFFFDKETQSEVLMNDAKYLRAPTILAEMARAGGRVAVVTAKDKLRSLLGHRLEGICFSAEKADQVTRREHGIDNILARVGMPVPSVYSAELSEFVFAAGLSILREERPDLMYLSTTDYVQHKHAPGTPEANAFYAMMDGYLQRLHDEGAVLALTADHGMNAKTDAIGRPNVVYLQDALDARYGAQSTRVILPITDPYVVHHGALGSYATVYLHEGDDEARVMAFIAAINGVEAVLTRAEASERFELPPDRTGELVVLGERLTALGSAAVNHDLSGLTVPLRSHGGLSEQKVPLIFNRKLSGIDGTRRLRNFDVIDLALNHLA
>2726950482
MTQRIIVNSRTYRVPSAPTIVVCVDGCEQEYINQAILAGQAPFLASLSSVGTVLAGDCVVPSFTNPNNLSIVTGAPPSVHGICGNFFFDEDTQTEVLMNDAKYLRAPTILAEMARSGQRVAVVTAKDKLRSLLGHRLEGICFSAEKADQVTRREHGIENIVERVGMPVPSVYSAELSEFVFAAGLSILKEERPDLMYLSTTDYVQHKHAPGTPEANAFYAMMDGYLQRLHAEGAVLALTADHGMNAKTDSIGRPNIVFLQDRLDERYGAQSTRVLLPITDPYVVHHGALGSYATVYLRGHSEARVMAFLAAIGGVEEVLTRAQASERFELPADRIGELVVLGERLTVLGSAADKHDLSGLTVPLRSHGGMSEQKVPLLFNRRLSGLDGTRRLRNFDVIDLALNHLA
>2546965566
MTQQITVNFRTYQLPSAPTIVVCVDGCEQEYINQAILAGKAPFLASLRSFGTVLAGDCVVPSFTNPNNLSIVTGAPPSIHGICGNFFFDEETQTEVLMNDAKYLRAPTILAEMARAGQRVAVVTAKDKLRSLLGHRLEGICFSAEKADEVTRQEHGIDNILARVGMPVPSVYSAELSEFVFAAGLSLLREERPDLMYLSTTDYVQHKHAPGTSEANTFYAMMDDYLLRLHAEGAVLALTADHGMNAKTDAIGRPNIVFLQDRLDAQYGAHTTRVLLPITDPYVVHHGALGSYATVYLRDHDDQKVAAFLAAIDGIEAVLTRAQASERFDLPSDRIGELVVLGERLTVLGSAADKHDLSGLTVPLRSHGGMSEQKVPLIFNRRLAGIDDARRLRNFDVIDLALNHLA
>2522927285
MTQQITVNSRTYQLPSAPTIVVCVDGCEQEYINQAILAGKAPFLASLRSFGTVLTGDCVVPSFTNPNNLSIVTGAPPSVHGICGNFFFDEETQTEVLMNDAKYLRAPTILAEMARAGQRVAVVTAKDKLRSLLGHRLEGICFSAEKADEVTRQEHGIDNILARVGMPVPSVYSAELSEFVFAAGLSLLREERPDLMYLSTTDYVQHKHAPGTSEANAFYAMMDDYLLRLHAEGAVLALTADHGMNAKTDAIGRPNIVFLQDRLDAQYGARTTRVLLPITDPYVVHHGALGSYATVYLRDHDQRDVAALLAAIDGVEAVLTRAQASERFELPSDRIGELVVLGERLTVLGSAADKHDLSGLTVPLRSHGGMSEQKVPLIFNRKLSGNDGTRRLRNFDVIDLALNHLV
>2738833997
MTQQITVNSRTYQLPSAPTIVVCVDGCEQEYINQAILAGKAPFLASLRSFGTVLTGDCVVPSFTNPNNLSIVTGAPPSVHGICGNFFFDEETQTEVLMNDAKYLRAPTILAEMARAGQRVAVVTAKDKLRSLLGHRLEGICFSAEKADEVTRQEHGIDNILARVGMPVPSVYSAELSEFVFAAGLSLLREERPDLMYLSTTDYVQHKHAPGTSDANAFYAMMDDYLLRLHAEGAVLALTADHGMNAKTDAIGRPNIVFLQDRLDAQYGARTTRVLLPITDPYVVHHGALGSYATVYLRDHDQRDVAAFLAAINGVEAVLTRAQASERFELPSDRIGELVVLGERLTVLGSAADKHDLSGLTVPLRSHGGMSEQKVPLIFNRKLSGNDGTRRLRNFDVIDLALNHLV
>2848620712
MTQQITVNSRTYQLPSAPTIVVCVDGCEQEYINQAILAGKAPFLASLRSFGTVLTGDCVVPSFTNPNNLSIVTGAPPSVHGICGNFFFDEETQTEVLMNDAKYLRAPTILAEMARAGQRVAVVTAKDKLRSLLGHRLEGICFSAEKADEVTRQEHGIDNILARVGMPVPSVYSAELSEFVFAAGLSLLREERPDLMYLSTTDYVQHKHAPGTSDANAFYAMMDDYLLRLHAEGAVLALTADHGMNAKTDAIGRPNIVFLQDRLDAQYGARTTRVLLPITDPYVVHHGALGSYATVYLRDHDQRDVAAFLAAINGVEAVLTRAQASERFELPSDRIGELVVLGERLTVLGSAADKHDLSGLTVPLRSHGGMSEQKVPLIFNRKLSGNDGTRRLRNFDVIDLALNHLV
>642427482
MTQQITVNSRTYQLPSAPTIVVCVDGCEQEYINQAILAGKAPFLASLRSFGTVLTGDCVVPSFTNPNNLSIVTGAPPSVHGICGNFFFDEETQTEVLMNDAKYLRAPTILAEMARAGQRVAVVTAKDKLRSLLGHRLEGICFSAEKADEVTRQEHGIDNILARVGMPVPSVYSAELSEFVFAAGLSLLREERPDLMYLSTTDYVQHKHAPGTSEANAFYAMMDDYLLRLHAEGAVLALTADHGMNAKTDAIGRPNIVFLQDRLDAQYGARTTRVLLPITDPYVVHHGALGSYATVYLRDHDQRDVAAFLAAINGVEAVLTRAQASERFELPSDRIGELVVLGERLTVLGSAADKHDLSGLTVPLRSHGGMSEQKVPLIFNRKLSGNDGTRRLRNFDVIDLALNHLV
>2643278646
MTQQITVNSRTYQLPSAPTIVVCVDGCEQEYINQAILAGKAPFLASLRSLGTVLDGDCVVPSFTNPNNLSIVTGAPPSVHGICGNFFFDEETQTEVLMNDAKYLRAPTILAEMARAGQRVVVVTAKDKLRSLLGHRLEGICFSAEKADQVTLDEHGIENIVARVGMPVPSVYSAELSEFVFAAGLSILCEERPDLMYLSTTDYVQHKHAPGTPEANAFYAMMDDYLARYHAEGAVLAITADHGMNAKTDAIGRPNIVFLQDRLDVRYGAHATRVLLPITDPYVVHHGALGSYATVYLRDRGEQKVAAFLEAIDGVEAVLTRAQASERFELPPDRIGELVVLGERLTVLGSAAEKHDLSGLTVPLRSHGGMSEQKVPLIFNRKLGGSDGRRRLRNFDVIDLALNHLVR
>2508684217
MTQQITVNSRTYQLPSAPTIVVCVDGCEQEYINQAILADKAPFLASLRSFGTVLAGDCVVPSFTNPNNLSIVTGAPPSVHGICGNFFFDEETQTEVLMNDAKYLRAPTILAEMARAGQRVAVVTAKDKLRSLLGHRLEGICFSAEKADQVNLDEHGIRNIVARVGMPVPSVYSAELSEFVFAAGLSILREERPDLMYLSTTDYVQHKHAPGTPEANGFYAMMDGYLARYHAEGAVLATTADHGMNAKTDAIGRPNIVFLQDRLDARYGAHATRVLLPITDPYVVHHGALGSYATVYLRDQDQRDVAAFLAAIDGVEAVLTRAQASERFELPSDRIGELVVLGERLTVLGSAADKHDLSGLTMPLRSHGGVSEQKVPLIFNRKLGGNDGTRRLRNFDVIDLALNHLV
>2547565658
MTQLINVNSRVYRLSSAPTIVICVDGCEQEYINQAIQAGHAPFLAELIGFGTVLTGDCVVPSFTNPNNLSIVTGAPPSVHGICGNFFFDQDAQEEVLMNDAKYLRAPTILAEMARAGQLVAVVTAKDKLRNLLGHQLKGICFSAEKADQVNLEEHGVENIVARVGMPVPSVYSAELSEFVFAAGLSLLTNERPDFMYLSTTDYIQHKHAPGTPQANAFYAMMDSYFQRYHEAGAIVAITADHGMNAKTDAVGRPNILFLQDLLDARYGTQQARVLLPITDPYVVHHGALGSYATVYLNDTVQQRDVIEFLADIAGVEAVLTRTQASQRFELPEDRIGDLVVLGERLTVLGTASDKHDLSGLTVPLRSHGGVSEQKVPLIFNRKLVGMDNGRLRNFDIIDIALNHLA
>2620396684
MTEVINVNSRAYRLPSTPTIVICVDGCEQEYINQAIQAGQAPFLAELTGFGTVLTGDCVVPSFTNPNNLSIVTGAPPSVHGICGNFFFDQETQEEVLMNDAKYLRAPTILAEMAKAGQLVAVVTAKDKLRNLLGHQLKGICFSAEKADQVNLEEHGVENILARVGMPVPSVYSADLSEFVFAAGLSLLTNERPDFMYLSTTDYVQHKHAPGTPEANAFYAMMDSYFKRYHEQGAIVAITADHGMNAKTDAIGRPNILFLQDLLDAQYGMQRTRVLLPITDPYVVHHGALGSYATVYLRDAVPQRDAIDFLAGMAGVEAVLTRSQACQRFELPEDRIGDLVILGERLTVLGSAADKHDLSGLTVPLRSHGGVSEQKVPLIFNRKLVGLDSGRLRNFDIIDLALNHLA
>2758185069
MTQTINVNSRSYRLPSAPTIVICIDGCEQEYINQAIQAGQAPFLAELIGYGTVLTGDCVVPSFTNPNNLSIVTGAPPSVHGICGNFFFDQETQEEVLMNDAKYLRAPTILAEMAKAGQLVAVVTAKDKLRNLLGHQLKGICFSAEKADQVNLKEHGVENILARVGMPVPSVYSAELSEFVFAAGLSLLTNERPDFMYLSTTDYVQHKHAPGTPEANAFYAMMDSYFKRYHEHGAVVAITADHGMNAKTDSAGRPNILFLQDLLDVQYGAQRTRVLLPITDPYVVHHGALGSYATVYLRDAVPQRDAIDFLAGIAGVEAVLTRSQACQRFELPEDRIGDLVVLGERLTVLGSAADKHDLSGLTVPLRSHGGVSEQKVPLMFNRKLVGLDNGRLRNFDIIDLALNHLA
>2689001886
MTERINVNSRSYRLPSVPTIIVCIDGCEQEYINQAIQAGKAPFLASLPAFGTVTAGDCVVPSFTNPNNLSIVCGAPPSVHGICGNFFFDQEANEEVLMNDAKYLRAPTILAELVRAGQRVAVVTAKDKLRSLLGHQMKGICFSAEKADQVNLVEHGIENIVARVDMPVPPVYSAELSEFVFAAGLSLLNNERPDLMYLSTTDYVQHKHAPGTPEANAFYEMMDGYFSRYHELGAVVAITADHGMNAKTDAIGRPNIVFLQDLLDARYGQAFARVLLPITDPYVVHHGALGGYATIYLPESQRDVTAFLAGIAGVEAVFTRAQASEKFEVPQDRIGDLVVLGERLTVLGSAADKHDLTGLTVPLRSHGGLSEQRVPLIFNRKLVDVDDARRLRNFDVIDIALNHLG
>2611857598
MTELINVNARSYRLPSAPTIVVCVDGCEQEYINQAIQAGKAPFLAELPAFGSVLTGDCVIPSFTNPNNLSIVTGAPPSVHGICGNFFFDQEANEEVLMNDAKYLRAPTILAEMARAGQRVAVVTAKDKLRSLLGHQLKGICFSAEKADEVNLAEHGIEDIVARVGMPVPPVYSAELSEFVFAAGLSLLTRERPGLMYLSTTDYVQHKYAPGTPEANAFYAMMDGYFKRYHEEGAILAITADHGMNAKTDAIGRPNIVFLQDVLDARYGEKFARVILPITDPYVVHHGALGSYATIYLHDRERQRDVTEFLAGIAGVEAVLTRSQASQRFEVPEDRIGDLVVLGERLTVLGSAADQHDLSGLTVPLRSHGGVSEQKVPLIFNRKVVDVDPARRLRNFDVIDIALNGQ
>2616377526
MDRKLTSVNANGRNYNIPARPVVVVCVDGCEPDYITQAIEAGMAPYMKRMLEKGTSLVGDCVVPSFTNPNNLSIVTGAPPSVHGICGNYFLDPATGKEVMMNDAAYLRAGTILAALSDAGLKVAVVTAKDKLRSLLGHGMTGICFSAEKADKATLMDGGIEGVPALVGKPVPSVYSADLSEFVFAAGVKLLETERPDVMYLSTTDYVQHKCAPGTDGANDFYAMMDDYLAQLDMLGAVIALTADHGMSPKTDAAGNPRIVFLQEVLDTLAGAGEGRVILPITDPYVVHHGALGSFATVYLKDTASAPAITAQLRAIDGIETVLTRGEAAQRFELPPDRIGDLVVISDHLTVLGTRASEHDLSGLTVPLRSHGGLSEQKVPLLFNCRLQNLPEGRRWRNFDIFDLALNHARV
>2609828225
MTHNPSIVLVNGRGYKSPQQPVVVVCVDGCEPDYITQAIQAGVAPYLKRMLAMGSSLVGDCVVPSFTNPNNLSIVTGVPPSVHGICGNYFLDTSVGKEVMMNDPSYLRAGTILAAFSAAGAKVAVVTAKDKLRTLLGHQMKGICFSAEKADQATLANGGIDHVVELVGKPVPSVYSADLSEFVFAAGVKLMQTHRPDLMYLSTTDYVQHKCAPGTQGANDFYAMMDGYLAQLDQLGAVIALTADHGMSPKTDAAGKPRIVFLQEVLDGLAGAQGSRVILPITDPYVVHHGALGSFATVYLDAATSASQVAEALRTIDGIEAVLTRSEAAQRFELPADRIGDLVVVSDHLTVIGTRASEHDLSGLTVPLRSHGGLSEQKVPLIFNRQLQGLMAGRRLRNFDTFDLALNHLS
>2629314221
MTDTPASGISVNGRSYRSPSQPVVVVCVDGCEPDYITQAIQAGVAPFLKKMLAGTSLVGDCVVPSFTNPNNLSIVTGAPPSVHGICGNYFLDTAQGKEVMMNDPAYLRAETLLAVFSKAGAKVAVVTAKDKLRTLLGHRMEGICFSAEKADQATRANGGIDDVLALVGKPVPSVYSADLSEFVFAAGVKLLEAERPDLMYLSTTDYVQHKCAPGTAGANDFYAMMDGYLAQLDALGATIALTADHGMSPKTDAAGNPRIVFLQEVLDARLGAGRGRVILPITDPYVVHHGALGSFATVYLEAGVDATALVEALQATDGIEQVLTREEAAQRFELPPDRIGDLVVVSDHLAVIGTRASEHDLSGLTVPLRSHGGLSEQKVPLLFNRKLQGLDPKRRLRNFDIFDLALNHAIP
>649885377
MTSSPDVSVNGRTYRSPTQPVVVVCVDGCEPDYITQAIQAGVAPFMKKMLAVGSSLVGDCVVPSFTNPNNLSIVTGAPPSVHGICGNYFLDTAQGKEVMMNDPAYLRAETLLAVFSKAGAKVAVVTAKDKLRTLLGHRMEGICFSAEKADQATRANGGIDDVLALVGKPVPSVYSADLSEFVFAAGVKLMETERPDLMYLSTTDYVQHKCAPGTPGANDFYAMMDGYLAQLDALGATIALTADHGMSPKTDAAGNPRIVFLQEVLDERLGAGRGRVILPITDPYVVHHGALGSFATVYLEAGVDVPALIEALRGTDGIEQVLTRDEAAQRFELPPDRIGDLVVVSDHLAVIGTRASEHDLSGLTVPLRSHGGLSEQKVPLLFNRKLQGVDPKRRLRNFDIFDLALNHAIP
>2606081926
MTSSKPAPDVSVNGRTYRAPSQPVVVVCVDGCEPDYITQAIQAGVAPFMKKMLAGTSLVGDCVVPSFTNPNNLSIVTGAPPSVHGICGNYFLDTAQGKEVMMNDPAYLRAETLLAVFSKAGAKVAVVTAKDKLRTLLGHRMEGICFSAEKADQATHANGGIDDVLALVGKPVPSVYSAELSEFVFAAGVKLMQTQRPDLMYLSTTDYVQHKCAPGTAGANDFYAMMDGYLAQLDALGATIALTADHGMSPKTDAAGNPRIVFLQEVLDARLGAGRGRVILPITDPYVVHHGALGSFATVYLEAGVDAPALVEALRETDGIEQVLTREDAARRFELPPDRIGDLVVVSDHLAVIGTRASEHDLSGLTVPLRSHGGLSEQKVPLLFNRRLQGLDPKRRLRNFDIFDLALNHANP
>2571057341
MHPPSFPIQVNGRSYRRPDAPAVVICVDGCEPDYITQAIQSGAAPFMREMLARGTSLIGDCVVPSFTNPNNLSIVTGAPPAVHGICGNYFFDPALGREVMMNDPSYLRAGTILAAAAEAGASVAAVTAKDKLRTLLGHGLHGICFSAEKADRATQAECGIDGVLELVGRPLPSVYSADLSEFVFAAGVRLLETRRPDLMYLSTTDYVQHKCAPGTPDANAFYSMMDGYLARLDALGASIALTADHGMSPKTDAAGRPRIVFLQETLDRLLGAQAARVILPITDPYVVHHGALGSFATVYLREGGDAADAAAALRGIDGIEQVLGRDEAAARFELPPDRIGDLVVLADHLSVLGTRAADHDLSGLTVPLRSHGGVSEQKVPLLFNRRLDGLDPARRLRNFDVFDLVLNHADA
>2831473756
MSTPSTEAIEVNGRRYARPAAPVVVVCVDGCEPDYITQAIRAGVVPYLERMLAQGSSLIGDCVVPSFTNPNNISIVTGVPPAVHGISGNFFYDVENGREVMMNDPSYLRAPTLLAAFATAGARVAVVTAKDKLRTLLGHGLKGICFSAEKADQATLADGGIEQVPALVRKPVPSVYSADLSEFVFAAGVKLMQAHRPDLMYLSTTDYVQHKCAPGTAEANAFYAMMDGYLAQLDAMGAVIGLTADHGMSPKTDAGGQPQVIYLQQQLDAALGEGRARVILPITDPYVVHHGALGSFATVYLPDARTTASAQAAIAALPGIEAVLSREDAAHRFELPPDRIGDLVVVSDHLTVIGTRAALHDLSGLTVPLRSHGGVSEQKIPLLFNRPLRALPPTRRLRNFDVFDLALNHAEP
>2732457604
MDARVDSVTVNGRRYARPQQPVVVVCVDGCEPDYITQAIQAGVAPYLKRMVEQGASVIGDCVVPSFTNPNNVSIVTGVPPSVHGISGNYFYDVDSGREVMMNDPAWLRVPTLLAAFADSGAKVAAVTAKDKLRTLLGHGLQGICFSAEKADKATVAECGIDGVLELVGKPVPSVYSADLSEFVFAAGVRLLQTRPDLVYLSTTDYVQHKCAPGTPEANAFYQMMDGYLAKLDALGAVIGLTADHGMSPKTDAAGKPRVLYLQQVLDGLIGEAKARVILPITDPYVVHHGALGSFATVYLPDADTTAARAAIEALPGVEVVLSREQAAARFELPPERLGDLVIVSDHLTVLGTSEQKHDLSGLTVPLRSHGGLSEQKVPLLFNRPLQGVPATRRLRNFDVFDLALNHVAV
>2831243610
MDARVDSVTVNGRRYARPQQPVVVVCVDGCEPDYVTQAIQAGVAPYLERMVEKGASVVGDCVVPSFTNPNNVSIVTGVPPSVHGICGNYFYDVDSGREVMMNDPAWLRVPTLLAAFADSGAKVAAITAKDKLRTLLGHGLQGICFSAEKADKASVAECGIDGVLELVGKPVPSVYSADLSEFVFAAGVRLLETRPLDLMYLSTTDYVQHKCAPGTPEANAFYQMMDGYLARLDALGAVIGLTADHGMSAKTDAAGRPRVLYLQQVLDGLLGEGQARVILPITDPYVVHHGALGSYATVHLPSAEIARARAAIEALPGIDVVLSREQAASRFELPPERIGDLVIVSDHLTVLGTSEHKHDLSGLTVPLRSHGGLSEQKVPLLFNRPLQGVPATRRLRNFDVFDLALNHVAV
>2834452174
MDARVDSVTVNGRRYARPLQPVVVVCVDGCEPDYVTQAIQAGVAPYLKRMVEKGASVVGDCVVPSFTNPNNVSIVTGVPPSVHGICGNYFYDVDSGREVMMNDPAWLRVPTLLAAFADSGAKVAAVTAKDKLRTLLGHGLQGICFSAEKADKATVAECGIDGVLDLVGKPVPSVYSAELSEFVFAAGVRLLETRPLDLMYLSTTDYVQHKCAPGTPEANAFYRMMDGYLARLDALGAVIGLTADHGMSAKTDAAGRPRVLYLQQVLDGLLGEGQARVILPITDPYVVHHGALGSYATVHLPGAEIARARAAIEALPGIEVVLSREQAASRFELPPERIGDLVIVSDHLTVLGTSEHKHDLSGLTVPLRSHGGISEQKVPLLFNRPLQGVPATRRLRNFDVFDLALNHVAV
>2844198995
MTLKAEAIQSNGRSYAKPHVPVVVVCVDGCEPDYITQAIQAGVAPYLKRMLEKGSCLLGDCVIPSFTNPNNVSIVTGVPPSVHGICGNYFYDQAADQEVMMNGPEYLRAPTLLSAFANAGALVAAVTAKDKLRTLLGHGLKGICFSAEKADKATVAECGIDNVLELVGRPLPSVYSSDLSEFVFAAGVRLMETRRPDLMYLSTTDYVQHKCAPGTPEANAFYAMLDGYLARLDELGAVIGLTADHGMSPKTDASGKPRVLYLQQELDMQLGEGRTRVILPITDPYVVHHGALGSFATVYAHGAPLDQVREMLQAMAGVEQVLTRDEAVRRFELAGDRIGDLIVVADHLTVLGTCAVRHDLSGLTVPLRSHGGISEQKVPLLFNRPLHGVGRSRRLRNFDVFDLVLNHTDA
>2772026621
MTATPTFIEANGRRYARPQQPVVVVCVDGCEPDYITQAIQAGVAPYMARMLEHGSSLIGDCVVPSFTNPNNVSIVTGVPPSVHGICGNYFYDVEADREVMMNDPAYLRAPTLLAAFGDAGASVAAITAKDKLRTLLGHQLRGVCFSAEKADKATAAECGIDKVLELVGRPVPSVYSADLSEFVFAAGVRLLQARRPDLMYLSTTDYVQHKCAPGTPEANAFYAMMDGYLSELDAQGAVIGLTADHGMSPKTDAAGRPRVVYLQEALDARLGATAARVILPITDPYVVHHGALGSFATVYARNAVERAQAREALLALPGIEAVLTRDEAAQRFELAADRIGDLVVVSDHLTVLGTSAARHDLSGLTVPLRSHGGISEQKVPLLFNRPLHGVDPARRLRNFDVFDLALNHASA
>2644302559
MNPNHESVEANGRRYLKPAAPVVVVCVDGCEPDYITQAIQAGVAPYLQRMRAGGSSLIGDCVVPSFTNPNNVSIVTGVPPSVHGICGNFFYDVGADREVMMNDPAYLRAPTLLAAFADAGASVAAVTAKDKLRTMLGHGMKGICFSAEKADKATIAECGIDNLLQLVGKPVPSVYSADLSEFVFAAGVRLLETRRPDLTYLSTTDYVQHKAAPGTPEANAFYAMMDGYLAQLDALGAVIGLTADHGMSPKTDAAGLPRVIYLQETLDQHLGAGQTRVILPITDPYVVHHGALGSFATVYLPLAARAHALRVMQGLPGIEVVLTREQAVERFELAGDRIGDLVIVSDHLTVLGTSAARHDLTGLTVPLRSHGGISEQKVPLLFNRPLQGVDPARRLRNFDVFDLALNHVAP
>2802771604
MTFQAETVLANGRHYAKPRAPVVVVCVDGCEPDYITQAIQAGAAPFLQRMLEQGSSLIGDCVVPSFTNPNNVSIVTGVPPSVHGICGNFFYDVAADKEVMMNDPEYLRAPTLLSAFSDAGALVAAVTAKDKLRTMLGHGLRGICFSAEKADKATVAECGIDRVLDLVGKPVPSVYSADLSEFVFAAGVRLLETRKPDLMYLSTTDYVQHKCAPGTPEANAFYAMMDGYLARLDALGAVIGLTADHGMSPKTDAAGNPRVLYLQQELDARLGEASTRVILPITDPYVVHHGALGSFATVYVNRAPLEQVHEALAGLXGVEQVLTRDQAVRQFELAGDRIGDLVVVGDHLTVLGTSAARHDLXGLTVPLRSHGGVSEQKVPLLFNRALQGVDPRRRXRNFDVFDLALNHAGA
>2526405414
MTFQAETVLANGRHYAKPRAPVVVVCVDGCEPDYITQAIQAGAAPFLQRMLEQGSSLIGDCVVPSFTNPNNVSIVTGVPPSVHGICGNFFYDVAADKEVMMNDPEYLRAPTLLSAFSDAGALVAAVTAKDKLRTMLGHGLRGICFSAEKADKATVAECGIDRVLDLVGKPVPSVYSADLSEFVFAAGVRLLETRKPDLMYLSTTDYVQHKCAPGTPEANAFYAMMDGYLARLDALGAVIGLTADHGMSPKTDAAGNPRVLYLQQELDARLGEASTRVILPITDPYVVHHGALGSFATVYVNRAPLEQVHEALAGLPGVEQVLTRDQAVRQFELAGDRIGDLVVVGDHLTVLGTSAARHDLSGLTVPLRSHGGISEQKVPLLFNRALQGVDPRRRLRNFDVFDLALNHAGA
>2704251335
MTFQAETVLANGRHYAKPRAPVVVVCVDGCEPDYITQAIQAGAAPFLQRMLEQGSSLIGDCVVPSFTNPNNVSIVTGVPPSVHGICGNFFYDVAADKEVMMNDPEYLRAPTLLSAFSDAGALVAAVTAKDKLRTMLGHGLRGICFSAEKADKATVAECGIDRVLDLVGKPVPSVYSADLSEFVFAAGVRLLETRKPDLMYLSTTDYVQHKCAPGTPEANAFYAMMDGYLARLDALGAVIGLTADHGMSPKTDAAGNPRVLYLQQELDARLGEASTRVILPITDPYVVHHGALGSFATVYVNRAPLEQVHEALAGLPGVEQVLTRDQAVRQFELAGDRIGDLVVVGDHLTVLGTSAARHDLSGLTVPLRSHGGISEQKVPLLFNRALQGVDPRRRLRNFDVFDLALNHAGA
>2707091399
MTFQAETVLANGRHYAKPRAPVVVVCVDGCEPDYITQAIQAGAAPFLQRMLEQGSSLIGDCVVPSFTNPNNVSIVTGVPPSVHGICGNFFYDVAADKEVMMNDPEYLRAPTLLSAFSDAGALVAAVTAKDKLRTMLGHGLRGICFSAEKADKATVAECGIDRVLDLVGKPVPSVYSADLSEFVFAAGVRLLETRKPDLMYLSTTDYVQHKCAPGTPEANAFYAMMDGYLARLDALGAVIGLTADHGMSPKTDAAGNPRVLYLQQELDARLGEASTRVILPITDPYVVHHGALGSFATVYVNRAPLEQVHEALAGLPGVEQVLTRDQAVRQFELAGDRIGDLVVVGDHLTVLGTSAARHDLSGLTVPLRSHGGISEQKVPLLFNRALQGVDPRRRLRNFDVFDLALNHAGA
>2689696255
MTFQAETVLANGRHYAKPRAPVVVVCVDGCEPDYITQAIQAGAAPFLQRMLEQGSSLIGDCVVPSFTNPNNVSIVTGVPPSVHGICGNFFYDVAADKEVMMNDPEYLRAPTLLSAFSDAGALVAAVTAKDKLRTMLGHGLRGICFSAEKADKATVAECGIDRVLELVGKPVPSVYSADLSEFVFAAGVRLLETRKPDLMYLSTTDYVQHKCAPGTPEANAFYAMMDGYLARLDALGAVIGLTADHGMSPKTDAAGNPRVLYLQQELDARLGEASTRVILPITDPYVVHHGALGSFATVYVNRAPLEQVHDALAGLPGVEQVLTRDQAVRQFELAGDRIGDLVVVGDHLTVLGTSAARHDLSGLTVPLRSHGGISEQKVPLLFNRALQGVDPRRRLRNFDVFDLALNHAGA
>2739247409
MILQPEAVHANGRQYAKPRTPVVVVCVDGCEPDYITQAIEAGVAPYFKRMLAQGTSLIGDCVVPSFTNPNNVSIVTGVPPSVHGICGNYFYDVAADREVMMNDPQYLRAPTLLAAFAKAGALVAAVTAKDKLRTLLGHGLEGICFSAEKADKATVAECGIDHVLELVGRPVPSVYSADLSEFVFAAGVRLMETRRPDLMYLSTTDYVQHKCAPGTPEANAFYAMMDGYLQKLDAMGAVIGLTADHGMSPKTDAAGNPRVVYLQQELDATLGEGKTRVILPITDPYVVHHGALGSFATVYVNAGASASGVQAALQALPGVEVVMTRDEAAERFELAGDRIGDLVVVSDHLTVLGTSASRHDLSGLTVPLRSHGGISEQKVPLLFNRPLQGLDPRRRLRNFDVFALALNHAMP
>2523937580
MNAVIDTVQANGRHYAWPVQPVVVVCVDGCEPDYVSQAIQAGVAPYLARMVAQGSSLTGDCVVPSFTNPNNVSIVTGVPPSVHGICGNYFYDVAADREVMMNDPEYLRAPTLLAAFADAGALVAAVTAKDKLRTMLGHGLKGICFSAEKADKATLAECGIDNVLELVGKPVPSVYSADLSEFVFAAGVRLLETRRPDLIYLSTTDYVQHKCAPGTPEANAFYAMMDSYLAKLDALGAVIGLTADHGMSPKTDAAGNPRVVYLQQELDEKLGAASTRVILPITDPYVVHHGALGSFATIYVNAGATLEGVSSALKALPGVEVVLTREQAAQRFELAGDRIGDLVVVSDHLTVLGTSAARHDLSGLTVPLRSHGGISEQKVPLLFNRPLQGVEPSRRLRNFDVFDLALNHVPS
>2644063024
MNAAVIDFVQANGRQYARPAAPVVVVCVDGCEPDYLTQAIQAGVAPYLARMQAQGGSLIGDCVVPSFTNPNNVSIVTGVPPSVHGICGNYFYDVAADREVMMNDPEYLRAPTLLAAFADAGALVAAVTAKDKLRTLLGHGLKGICFSAEKADKATLAECGIENVLELVGRPVPSVYSADLSEFVFAAGVRLMETRRPDLMYLSTTDYVQHKCAPGTPEANAFYAMMDGYLQQLDALGAVIGLTADHGMSPKTDAAGKPRVVYLQQELDAQLGAGSTRVILPITDPYVVHHGALGSFATIYVNAGATLEGVRSALLALPGVEVVLTREEAAARFELAGDRIGDLVVVSDHLTVLGTSAARHDLSGLTVPLRSHGGISEQKVPLLFNRPLRGVAPGRRLRNFDVFDLALNHAFS
>2757831929
MNAAVIDFVQANGRQYARPAAPVVVVCVDGCEPDYLTQAIQAGVAPYLARMQARGGSLIGDCVVPSFTNPNNVSIVTGVPPSVHGICGNYFYDVAADREVMMNDPEYLRAPTLLAAFANAGALVAAVTAKDKLRTLLGHGLKGICFSAEKADKATLADCGIENVLELVGRPVPSVYSADLSEFVFAAGVRLMETRRPDLMYLSTTDYVQHKCAPGTPEANAFYAMMDGYLQQLDALGAVIGLTADHGMSPKTDAAGNPRVVYLQQELDAQLGAGSTRVILPITDPYVVHHGALGSFATIYVNAGATLEGVRSALLALPGVEVVLTREEAVARFELAGDRIGDLVVVSDHLTVLGTSAARHDLSGLTVPLRSHGGISEQKVPLLFNRPLHGVAPGRRLRNFDVFDLALNHAFS
>2655276449
MSSSKTLQVNGRNYPWMKHPVVVVCVDGCEQEYINQAIQAGVAPFLKKIAAQGTTWSGDCVVPSFTNPNNLSIVTGVPPAVHGICGNYFLDREANQEVMMNDAKYLRAGTLFAAFSDAGAKVAVITAKDKLRSLLGHKMRGICFSAEKADQATMEQNGITNLLELTGMPLPSVYSAELSEFVFAAGVKLLETQRPDIMYLSTTDYIQHKYAPGTPGANAFYAMMDHYLTQLDALGAVIGLTADHGMNAKTDSAGKPNVIYLQDVLDARVGAGKTRVILPITDPYVVHHGALGSYATVYLNDGANLDSVSRQIAALQGIEVVLTRAEAAARFELPPDRIGDLVIVSERLTVIGTSTARHDLSELTLPLRSHGGISEQRVPLMFNRRIEAPPSDHRLRNFDVFYFAMQAAV
>2550695028
MSTTQNLQVNGRSYPWMKKPVVVVCVDGCEQEYINQAIQAGVTPFLKKMAQQGTVLTGDCVVPSFTNPNNLSIVTGVPPSVHGICGNYFLDREANQEVMMNDAKYLRAGTIFAAFSDAGAKVAVITAKDKLRGLLGNKMRGICFSAEKADQATLESNGVENLLELTGMPLPSVYSAELSEFVFAAGVKLLETQRPDIMYLSTTDYIQHKFAPGTPGANAFYAMMDHYLTQLDALGAVIGLTADHGMNAKTDSAGTPNVIYLQDALDTKVGVGKTRVILPITDPYVVHHGALGSYATVYLSEGVALPDVARKIAAIAGVELVLTRAEAAERFELPEDRIGDLVVVSERLTVIGTATTRHDLSELHLPLRSHGGISEQRVPLMFNRKLAEIPSDHRLRNFDVFYLAMRAAA
>2686684909
MSDNKTLQVNGRSYPWMKQPVVVVCVDGCEQEYINQAIQAGVTPFLKKLAAQGTVLTGDCVVPSFTNPNNLSIVTGAPPSVHGICGNYFLDREANQEVMMNDAKYLRAGTLFEAFSNAGAKVAVITAKDKLRSLLGHKMRGGICFSAEKADQATLEQNGVENLLELVGMPLPSVYSAELSEFVFAAGVKLLETQRPDIMYLSTTDYIQHKYAPGTPGANAFYAMMDHYLTQLDALGAVIGLTADHGMNAKTDSAGKPNVIYLQDVLDAKVGNGKTRVILPITDPYVVHHGALGSYATVYLNEGADLASVTRQVNAIPGIELVLTRTEAAARFELPEDRIGDLVVVSERLTVIGTSASRHDLSELKLPLRSHGGISEQRVPLMFNRHLAAIPSDHRLRNFDVFFLAMNAAA
>2752383502
MSRTKPLQVNGRNYPWMKYPVVVVCVDGCEQEYINQAIQAGVAPFLKKMAAQGTVLTGDCVVPSFTNPNNLSIVTGAPPSVHGICGNYFLDREANQEVMMNDAKYLRAGTIFAAFSDAGAKVAVITAKDKLRGLLGHKMHGICFSAEKANQATLEQNGVENLLELVGMPLPSVYSAELSEFVFAAGVKLLETQRPDIMYLSTTDYIQHKFAPGTPGANAFYAMMDHYLTQLDALGAVIGLTADHGMNAKTDSAGTPNVIYLQDVLDAKAGNGKTRVILPITDPYVVHHGALGSYATVYLNEGADLDSVSHLISAIPGVELVLTRAQAAARFELPEDRIGDLVIVSERLTVIGTSASRHDLSELKLPLRSHGGISEQRVPLMFNRRLGAIPSDHRLRNFDVFYLAMNAAA
>2609815554
[truncated: 395,511 more chars]
