# Supplementary material for: Global and seasonal variation of marine phosphonate metabolism
Source: ISME J. 2022 Jun 23;16(9):2198–212. doi: 10.1038/s41396-022-01266-z (PMC9381506; doi:10.1038/s41396-022-01266-z)
Supplement: Supplementary file 32 — Supplementary Files S2 [file 41396_2022_1266_MOESM32_ESM.txt]

>AH-326-N16_NODE_2_62654_2539
MSALRDDVDPDGLLEFSVVFSDRSLNSMSIAFGDVMRDISRILKKAYNAEALAVVPGGGTYGMEAIARQFTTNKSALIIRNGWFSYRWSQILDAGAKSQTIIKAACFAPASIDKITEEIASQKPDIVFCPHVETSAGILVPLKQVSEAVHKVGGLFVLDCVASGTLFVDMQACGVDILLTAPQKGWSASPCAAAVMMSNGRLDRTKSSSFANDLKKWTEIEVEQGKHAYHAPTDSLRLFRDALLETEKFGLNEIKNAQTELGKRCREVIEQYGYKSVAADDYKAPSVIVSYTDDIKSGKKFMQAGMQVAAGVPLECGEPEGFSTFRIGLFGLDKLKDIDRTVANLRNTLETIRGQNTX
>AG-453-J21_NODE_20_84993_2019
VAGLLVDPNGLVEYSVVYTDRSVNHMSLSFRKVMTDISSTLKEVYNADAVAVVPGSGTFGMEAVARQFATNQNVMVIRNGWFSYRWTQILEMGASSHTVLASPPFAPPALDLVLTKINEEKPKVVFAPHVETSAGMLLPISQVAAATHQNGGIMVLDCIASGALWVDMEKTGVDVIVSAPQKGWSGTPCCALVMMSRALLQSTESSSFACDLKKWREIEAENGGHAYHAPTDGLKNFRDVMKETQGLGFEAMKEAQIELGKKMRAVLEGHGYKSVAADGYKSPGVIVSYTNDPKSGAKFSEAGMQIAGGVPLKCGEPEDFSTFRIGLFGLDKLANIQRTVETFSTTLSTVQEX
>AG-453-M22_NODE_35_118884_2798
MPALRKDVDPQGLLEYSVVYTDRALNHMSRSFQGVMNDISSMLKEAYNAEAAVVVPGSGTFGMEAVARQFATGKKCLVVRNGWFSFRWTQIFDMGPTSHSVHARPAYAPAPIDEVVAAIQSEKPDVVCAPHIETSAGMMLPIRALADAVHEHGGLMVLDCIASGTLWVDMAATGVDVLISAPQKGWSGSPCAGLVMLSHGELQETTSTSFSCDLKKWREIAAENGGHAYHAPTDGLRAFAEVMRETREMGFADARVAQEELGRRVRGLLEGQGIKSLAATGFKAPSVVVSYTDDPGKKFAQLGMQIAAGVPLQCDEGDDFRTFRIGLFGLDKLKDIDRTVSLFSKTLEQIAIDDAAX
>AG-343-L10_NODE_6_31989_156
LALLIDPKGLFEYSVVFTDRSLNHMSKNFQDVMKSLSSNLKDVYKANDVALVPGGGTFGMEAIARQFANDQTVLVVRNGWFSFRWNQILEKGTSDITVLQASPFKPAPLDEIVKTISSKKPSVVFAPHVETSAGIIIPLKAISNACHEYGGIFVLDCVASGAAWVDMASTGVDVLLSAPQKGWSASPCAGVVLFSERAVNRMQETESSSFSCDLKKWFDIMKENNGHAYHTTMPTDALVKFEKTVLETKNFGFKNATDKQVYIGKEIRSLLESKGFKSVAAEGFKASSVIVSYTEDQQNGKIFAENGLQIAAGVPLECGEGKDFKTFRLGLFGLDKLQNADRTISKFKDVLDKISX
>AG-414-C21_NODE_44_31989_156
LALLIDPKGLFEYSVVFTDRSLNHMSKNFQDVMKSLSSNLKDVYKANDVALVPGGGTFGMEAIARQFANDQTVLVVRNGWFSFRWNQILEKGASDITVLQASPFKPAPLDEIVKTIASKKPSVVFAPHVETSAGIIIPLKAISNACHEYGGIFVLDCVASGATWVDMASTGVDVLLSAPQKGWSASPCAGVVLFSERAVNRMQETESSSFSCDLKKWFDIMKEDNGHAYHTTMPTDALVKFEKTVLETKNFGFKNATDKQVYIGKEIRSLLESKGFKSVAAEGFKASSVIVSYTEDENFQNGKIFAENGLAGVPLECGEGKDFKTFRLGLFGLDKLQNADRTISKFKDVLDKISX
>AG-359-E17_NODE_4_31989_156
MALLIDPDGLFEYSVVFTDRSLNHMSQNFQLVMRSLSKKLKQVYGSEGVALIPGGGTFGMEAIARQFANDQNVLVIRNGWFSFRWSQIFSKGNITSNVKVLSPFKPVSLDEITRYIKENKPSVVFAPHVETSAGIILPLKGISDSVHSYGGIFVLDCVASGAAWVDMKTTGVDVLLTAPQKGWSASPCAGVVMLSENAINVMEKTESSSFSCDLKKWFGIMNENNGHAYHTTMPTDSLVKFEKTVKETEDFGFENAKDQQNYIGNSIRALLEGKGFKSVAADGFKATSVIVSYTENDQNGKIFAENGMQIAAGVPLECGEGNDFKTFRLGLFGLDKLKNPDRTISNFKDVLEKICX
>AG-916-C10_NODE_28_31989_156
MALLIDPDGLFEYSVVFTDRSLNHMSQNFQLVMKSLSKKLKQVYGSEGLALIPGGGTFGMEAIARQFANDQNVLVIRNGWFSFRWSQIFSKGNITSNVKVLSPYKPVSLDEITQYINENQPSVVFAPHVETSAGIILPLKGISNAVHSHGGLFVLDCVASGAAWVDMKTTGVDVLLTAPQKGWSASPCAGVVMLSENAIDVMEKTESSSFSCDLKKWFGIMNENNGHAYHTTMPTDSLVKFEKTVKETEEFGFENARDQQNYIGNSIRALLEGKGFKSVAADGFKATSVIVSYTENDQNGKIFAENGMQIAAGVPLECGEGNDFKTFRLGLFGLDKLKNPERTISNFKDVLEKICX
>AG-349-J18_NODE_27_31989_156
MALLVDPDGLFEYSVVFTDRSLNHMSQNFQSVMRSLSTNLKKVYCSEGIALIPGGGTFGMEAIARQFANDQNVLVIRNGWFSFRWSQIFSKGTSDVKIFASPPYKPVSINEITLYINENKPTVVFAPHVETSAGIMLPLKAISNAVHSHGGIFVLDCVASGAAWVDMKATGVDVLLTAPQKGWSSSPCAGVVMLSQHAINVMEKTESSSFSCDLKKWFSIMNENNGHAYHATMPTDSLVKFEKTVKETEEFGFENARDKQNYIGNHIRNLLENKGFKSVAADGFKATSVIVSYTENDQNGKIFAENGMQIAAGVPLECGEGIDFKTFRLGLFGLDKLKNPDRTISNFKDVLEKICX
>AG-430-P14_NODE_2_31989_156
MALLVDPDGLFEYSVVFTDRSLNHMSKNFQSIMRSLSKNLKKVYGSEGIALIPGGGTFGMEAIARQFANDQNVLVIRNGWFSFRWSQIFSKGNITSDVKVLSPYKPVSIDEITLYINENKPAVVFAPHVETSSGIMLPLKAISSAVHSHGGIFVLDCVASGAAWVDMTATEVDVLLTAPQKGWSSSPCAGVVMLSQNAINMMDKTESSSFSCDLKKWFGIMNENNGHAYHATMPTDSLVKFEETVKETEEFGFENARDKQNYIGLSIRALLEDKGFKSVAADAFKATSVIVSFTENDQNGKIFAENGMQIAAGVPLECGEGNDFKTFRLGLFGLDKLKNPDRTISNFKDVLEKVCX
>AG-319-P10_NODE_9_119513_12567
MPGLLIDPNGLLEYSVVYTDRSLNHMSSAFQKAMNDVSSSLKEVYNAGSVVLVPGGGTYGMEAVARQFATDKDCLVIRNGWFSYRWSQIFEMGPSKLTVLKASAQEPFAPVDIDLAVEKIKTEKPAMVFAPHVETSSGIILPIRSISEAIHSVGGMFVLDCIASGAIWVDMEKCGVDVLVSAPQKGWSASPAFGMVMLSKNASEKIQDTQSTSFSCDLLKWLQIMQENGGHAYHATMPTDAIKHFRDTINETAEFGFDRARDKQQELGDRVRELLHKHNFISVAADGFHAPGVVVSYTNDKHNGSKFKDMGIQIAAGVPLQCDEGDDYQTFRLGLFGLDKLKNVDAAVQKLEDAFNKLX
>AG-313-C04_NODE_8_119513_12567
MPGLLIDPDGLLEYSVVYTDRSLNHMSSSFQQAMNDVSSSLKTVYNAESVVLVPGGGTYGMEAVARQFANDKDCLVIRNGWFSYRWSQILEVGPSKLTVLKATPFSPVDIDEVVHKIKSEKPAIVFAPHVETSAGIILPIKAVSEAVHSVGGMFVLDCIASGAIWVDMQKCGVDILVSAPQKGWSASPAFGMVMLSSNASERIHETQSTSFSCDLLKWLQMMQENGGHAYHATMPTDAIKHFRDTINETAEFGFDNARDKQQELGDRVRSLLKKHGFISVAADGFLAPGVVVSYTSDKHNGSKFKDLGMQIAAGVPLQCDEGEDYQTFRLGLFGLDKLKDVDSAVQRLEEVFNQLKX
>AG-319-G15_NODE_3_119513_12567
MPGLLIDPDGLLEYSVVYTDRSLNHMSDSFQIVMNDVSSSLKEVYNAESVILVPGGGTYGMEAVARQFATDKDCLVLRNGWFSYRWSQIFEIGPSKHTVLKATSFSPVDIDQVVEQIKTEKPAMVFAPHVETSSGIILPIQSISDAVHSVGGMFVLDCIASGAIWVDMEKCGVDVLVSAPQKGWSAAPAFGMVMLSSSASENIHNTQSTSFSCDLLKWLQIMQENGGHAYHATMPTDAIKHFRDTINETAEFGFDKARNKQQELGDRVRSLLKKHGFISVAADGFLAPGVVVSYTSDKHNGSKFRDLGMQIAAGVPLQCDEGDDYQTFRLGLFGLDKLKDVDAAVQRLEDVFNQLIX
>AG-919-D04_NODE_39_31989_156
MSALLVDPDGLLEYSVVFTDRSLNHMSKKFQGVMNDLSSILKEVYNTDGVALVPGGGTYGMEAVARQVAVNKHALVIRNGYFSYRWSQIFESGTKKTTIMKARETSPFAPAPIDEIITKIKETKPDVVFAPHVETSAGVLMPLESISKAAHEVGAIFVLDCIASGCAWVDMKATGVDILISAPQKGWSSTPSAGVVMLSQRAMEVVENSNSNSFAIDLKKWLSIMKTYENGGHAYTTMPTDSLTHFRDTMLETKEYGFDKLYKNQWELGNRVRELIKSKNIKSVAADGFRAPGVVVSYTSDEQNGIKFKELGMQIAAGVPLMCDEPKNFRTFRIGLFGLDKLYNVDRTLDKLQKAFDTVFX
>AG-343-P05_NODE_8_31989_156
MPALLIDPNGLEEFSVVFTDRSLNHMSKEFQQVMCDLSSNLKEVYNANAVVLVPGGGTFAMEAVARQFGIDASVLVIRNGWFSYRWSQIFESSARATTVVKARAVAPFRPADVDDVIEKIKEEKPNIVFAPHVETSAGVILPIKKISTAAHEVGALMVLDCIASGCVWIDMGDCGVDVLISAPQKGWSASPSAGLVMLSKRAVGQIKTNSDSFAIDLKKWFSIMQTENGGHAYHAPTDALRAFRNTVLETREYGYEKLKLAQWELGNKVRKYLSDKGIKSVAAEGFTAPGVVVSYTQDSGSKFAAKGMQIAAGVPLACDEPEDFKTFRLGLFGLDKLYNVEGTFKRLTMVLDQVLX
>AG-343-P20_NODE_3_31989_156
MPALLIDPNGLEEFSVVFTDRSLNHMSKEFQQVMCDLSSNLKEVYNANAVVLVPGGGTFAMEAVARQFGIDASVLVIRNGWFSYRWSQIFESSARATTVVKARPFRPADVDDVIEKIKEEKPNIVFAPHVETSAGVILPIKKISTAAHEVGALMVLDCIASGCVWIDMGDCGVDVLISAPQKGWSASPSAGLVMLSKRAVGQIKTNSDSFAIDLKKWFSIMQTENGGHAYHAPTDALRAFRNTVLETREYGYEKLKLAQWELGNKVRKYLSDKGIKSVAAEGFTAPGVVVSYTQDSQNGSKFAAKGMQIAAGVPLACDEPEDFKTFRLGLFGLDKLYNVEGTFKRLTMVLDQVLX
>AG-422-J09_NODE_42_31989_156
MPALLIDPNGLEEFSVVFTDRSLNHMSKEFQQVMCDLSSNLKEVYNANAVVLVPGGGTFAMEAVARQFGVDASVLVVRNGWFSYRWSQIFEASARATTVVKARAVAPFRPANVDHVVEKIKEEKPNIVFAPHVETSAGVILPIKKISTAAHEVGALMVLDCIASGCVWIDMEDCGVDVLISAPQKGWSASPSAGLVMLSRRALNQIKTNSDSFAIDLKKWLSIMQTENGGHAYHAPTDALRAFRDTVLETREYGYEKLKLAQWELGDKVRKYLSEKGIKSVAAEGFTAPGVVVSYTQDSQNGSKFAARGMQIAAGVPLACDEPEDFKTFRLGLFGLDKLYNVDSTFKRLTMVLDQVLX
>AG-390-B07_NODE_16_31989_156
MNALLIDPDGLEEFSVVFTDRSLNHMSSSFQLVMNDISAMLKEVYSADAVVIVPGGGTFGMEAVARQFGRDAKVLVARNGWFSYRWSQIFESNPQSVEVMKAREQSPFHPVAIEELVAKIEYSPDIVFAPHVETSAGIILPIKQMSDAAHEVGAIMVLDCIASGCAWVDMSNLGVDVLISAPQKGWSASPSAGLVMLSKLAVERMQSSTSDSFAIDLKKWHLIQAESGGHAYHTPTDALRAFRDTMLETKEYGFDRLCKAQWDLGNNVRAMLKQKGVNSVAPEGFGAPGVVVSYTKDPQNGSKFTNLGMQIAAGVPLADEPDNFMTFRLGLFGLDKLYDVTGTVDRLRRVIDQVLX
>AG-461-K02_NODE_27_31989_156
MNALLIDPNGLEEFSVVFTDRSLNHMSSSFQLVMNDISAMLKEVYSADAVVIVPGGGTFGMEAVARQFGRDAKVLVARNGWFSYRWSQIFESNPQSVEVMKAREQSPFHPVPIEELVAKIKEYSPDIVFAPHVETSAGIILPIKQMSDAAHEVGAIMVLDCIASGCAWVDMSSLGVDALISAPQKGWSASPSAGLVMLSKLAVERMQSSTSDSFAIDLKKWHSIMQAYESGGHAYTTMPTDALRAFRDTMLETKEYGFDRLCRAQWDLGNNVRAMLKQKGVNSVAPEGFGAPGVVVSYTKDPGSKFTSLGMQIAAGVPLADEPDNFMTFRLGLFGLDKLYDVTGTVDRLSRVINQVLX
>AG-319-F15_NODE_5_31989_156
MAALLIDPDGLEEFSVVFTDRSLNHMSSSFQQVMKDISSMLKEVYAADAVALVPGGGTYGMEAVARQFGQGANLLVVRNGWFSYRWSQIFEASASETEVMARPPQAPFRPAPIEDVVAKIHDMRPDIVFAPHVETSAGVILPLAAMASAAHEVGALMVLDCIASGCAWVDMRALGVDVLISAPQKGWSASPSAGLVMLSERALARLETTTSNSFAIDLKKWHAIMQYEGGGHYHAPTDALRAFRDTMLETRDYGFDRLRDAQWALGQQVREMLREKGIQSVAADGFGAPGVVVSYTTDPQNGSKFVQHGMQIAAGVPLADEPEGFMTFRLGLFGLDKLYDVDATVARLLRVIDKVLX
>AG-899-G23_NODE_50_1648492_4836
MPALLVDPGGLEEFSVVFTDRSLNHMSKVFQSVMTDISAMLKQVYNADAVALIPGGGTFGMEAVARQFGRDADVLVVRNGWFSYRWSQIFEATAAAVEVMKARAKEPFRPAAIEDVVAKIHDMRPDIVFAPHVETSAGVILPLAALSSAAHEVGALMVLDCIASGCAWVDMQASGVDVLISAPQKGWSASPSAGLVMLSQRAVERMEHTASDSFAIDLKKWHGIQIENGGHAYHAPTDALRAFRDTMLETREFGFDKLEAAQWELGNLVRAMLKAKGIVSVAADGFGAPGVVVSYTSDPGSKFSALGMQVAAGVPLADEPENFMTFRLGLFGLDKLYDVDATVARLQRVVDQVLX
>AG-894-E05_NODE_7_62654_2539
MALFVDKDGLLEYSVVFNDRSLNSMSKSFQGVMRDLSVGLKSAYNAEASILVPGGGTFGMEAIARQFGTDAKCLVIRNGWFSFRWSEIFEKGASDTEVLARQPFAPSPLADIQQKIADYAPDVVCAPHVETSAGMVLPIAGIALAAHRAGAIFVLDCVASGALYVDMAGLGVDVLLTAPQKGWTASPCAGVIMLGAGGLDRIEKTTSTSYAADLKKWLSIMQENGGHAYHATMPTDGLRLFRDAVHETRDIGFALVKQAQIDLGVRMRALTESYGFVSVAAEGFKAPSVIVNFTDDPKSGKKFIEAGLQIAAGVPLEIGEPADYMSFRIGLFGLDKLMNIDRTVDSFDAALKHITARX
>AG-333-K16_NODE_14_62654_2539
MLMPVMFTHPRICWECYMPSLLLDPDGLLEYSVVFTDRSLNSMSRRFQGVMNDISMALKRAYNAHSVIVIPGGGTFGMEAIARQFGDDKHVMIIRNGWFSFRWTEIMEKGNISSSTTLVAPFAPMPIVDVVSRIHAERPGLVCAPHVETSAGMILPIRAVADAVHAVDGIFVLDCVASGAMWVDMQALGVDVLLSAPQKGWSASPCSGLVMLSERARKNIEQTNAASYVCDLKKWLAIMEENGGHAYHATMPTDALATFRDALLETEAYGFDRVRDEQIALGEAIRKLLEERGVKSVAAEGFKAPSVVVSYTDDDGSKFAAEGVQIAAGVPLECGEGPDFKTFRIGLFGLDKLHDCERSLTNFRDALDKVIPAX
>AG-911-D10_NODE_2_62654_2539
MPSLLLDPDGLLEYSVVFTDRSLNSMSRRFQGVMNDISASLKRAYKAHSVIIIPGGGTFGMEAIARQFGDDEHVMIIRNGWFSFRWSEIMEKGRVAASTTLAAPFAPMPIADVVARIHAETPGLVCAPHVETSAGMMLPIHAVADAVHAVGGIFALDCVASGAMWVDMQALGVDVLLSAPQKGWSASPCSGLVMLSERARARTDQTDAASYVCDLKKWLSVMEEKGGHAYHATMPTDALATFRDALLETEAYGFERVRDEQIALGTAIRELLEARSVKSVAAEGFKAPSVVVSYTDDEGSKFAAEGVQIAAGVPLECGEGPEFKTFRIGLFGLDKLHDCARSVANFEAALDRVIPAX
>AG-390-E02_NODE_7_62654_2539
MSSLLIDPDGLLEYSVVFTDRSLNSMSRSFQGVMNDISAALKTAYNADAVVIIPGGGTYGMESIARQFAGDQHVMVIRNGWFSFRWSEILLKGAASTKVLARRPFAPVPIDEVTSRIAADKPAVVFAPHVETSAGMILPIKQVAVAVHAVGGLFVLDCVASGTVWVDMKALGVDVLLSAPQKGWSASPCSGLVMLSAAAVARVGETESSYVCDVKKWLGIQAENGGHAYHAPTDALAVFRDTLIETQEYGFEKVRDEQIALGAAIRKSLESRGFRSVAAEGFQAPSVVVSFTDDDKNGSKFAAAGVQIAAGVPLECGEGPDYKSFRIGLFGLDKLHHIDRTVRNFEDALDQVTAX
>AG-447-M20_NODE_28_1655516_925
MKIKNFINRINRKVTFCPGPGSLTEYNLKGQINSFGRNDPQYKKIEKFVLKKLRNISQKKNIVTFQGSGTLAIEMMILNFLSGRVLVVSTGYYSDRIYNMLKKLQKNQTVYTKLDKVDWREIDKKFPKYDWVISCPTETSKALLLPIKDLSIFSKKISARLMLDATGSIGLEQNHGLASVLSFSSCKGIFGITGAAFIAYDLDKIKRNISFYQDIETHLQKRVTGPYNTILSLFEVMKNFKALKQSVIINKIKLSTKMKKYLIYPKKHQPNLCTFVDRQIKRNNKVILYKPRVKSRGTVISHLGELYLGSKAKGSIINKLKFIX
>AG-325-E08_NODE_13_1655516_925
MRNLSLKKFIKIKNYKIFTPSPSFPIENLLGLSSNFSRGDKDFERQYKKVIKSLKKISGQRNMVSIQGPASLAIEIGLLNFVRGNVLVVNTGYYSDRIYSILKMSKKNSKFLKINYVKYNQVENIKQKFDWICACYTETSKGFRSNIKYLKKIANKNKSKLFIDATASIGIEENHNLADVVSFSSCKSLFGLTGACFIGYKIKPQNKINSFMMDIKSHIQKKMTGPNSTIQSLEYVLDNYSKFKKSVQINKKYFMKKFKKYLMYPEENQPNICTYINLKVKKNKNLILYQPRIKNNGSLIFHLGSGSEKITTEINRNIKIRX
>AG-910-M21_NODE_10_1655516_924
MKNLSLKNYIIKKNYKIFTPSPSFPIENLLGLSSNFSRGDEDFKKQFNSVVKRLKKISGQNKIVSIQGPGSLAIEIGLLNFLKGKILLVNTGYYSQRIKKILLDAKKNYKFLKIDTINYQNVKNIKKKYDWICACYTETSIGFKIDIQELSKIAKKKQSRLFIDATASIGIEKYHNLADVVTFSSCKSLFGFTGACFVGYKKDPQNKINSFMLDINNHINKKMTGPNTTIQSLDFVLKNYSKFKKKVIMNKKNFMKKFSKFLIYPNKNQPNICTYINKKVRAGLIFYKPRVQNRGSIFHLGSGHLNKNINKINNCIHTRX
>AG-349-C13_NODE_6_1218_1754
MSDNSPNLITDYVEFRNNQKSIFTAGPASLIPENITGLRPCFGRGDNDYITLENNVIETLKKISGHKYLVRLQGSASLALEIITWNFLYGKILIISTGYYSERLKILADGAKNIQGEISQIDVMDLNLIDNLTGHYDWIVCCYTETSRGLKLPLKRIKKKAVELNSKIMLDATASIGLETDHDLADVIGYSSCKGLFGLTGAAFIAYNPPHVEVDSFYLNLETHLNKGMTGPYHSICSLFNVLPQLDDFKLSVIENKKKFMNVYSRYINLPIESQPLLCTYVNCNIVTKNKKAVLYQPRGLTKGSVVCHIGEIHLREKAKGEIIDQLKIQNX
>AG-453-K06_NODE_12_1218_1754
MVASIPNNFSEFIKFRNEQKYIYTAGPASLVEENLLGMRPCFGRGDKDYSQIENYVLSKLKKLSNHKELVRLQGSASLALEIMALNFLYGNVLIISTGFYSDRLIQLSNNAKLITNNIKKITVVDFNDLDSVSGEFDWIFSCYTETSRGYKISIKKLKNKAEKLKSRIMLDATASIGLEVKHDFADVIGYSSCKGLFGLTGAAFIAFNDPPQNEVNSFYMNIRNHIERKMTGPYHAICSLFETLKAHEKYKYSVIKNKEKFLEKFKKFISVPQENQPLICTYTTCRIISKSDKAVLYKPRNLSNGSIVCHLGHLRESAKGDLVDFLDAENIX
>AH-287-D15_NODE_1_1655516_925
MDSINNFINYKNKRKVLFTPGPSSLSKENIIGLGPFFGRGDNDYLSLEKKVLNKLKKISGQNRVVPLQGSGSLAIEIMCYNFLKGKILIIQTGVYSKRIEGICKNLKKIGRISSIETISWKKMSSIKGKYNWIICCPTETSIGLYIPILEIKKISKKIKAKIMLDATASFGLEKDHKLADVLSFSSCKGLFGLTGGSFISFSRPNYYKNSFYLNLKNHENKKMTGPYHILGSLVNVLDNYSSFKKSVVENKKVFMKKFEKFIVHPKKNQPLICTYISKKVRSKNKKVVLYKSRGNIKGSVVSHLGETHLKSNANGKIINFLKX
>AG-430-P01_NODE_1_1655516_925
LKTINKLIFKRNNDIKLFTPGPGSLLKENITGLRPCFGRNDNDYKNIQNFVINKISKISGQKKTVALQGSGSLAIEIMCLNFLTGNVTIINTGYYSDRLNFICKQLKKKKKIKSLEYIHWKNIKNIKKKTNWIFFCPTETSIGLHIPIREVWEISKKIKSRLMLDATASIGLEKDHNLADVLSFSSCKGLFGLTGGSFISYKVKPNYYKNSFYLNIYNHEFKKMTGPYHTICSLYHVLKNYKKIRQSVLNNKKIFLSKMKKNLIFPKKNQPKLCTYVNKKMKGKSKKIVLYESRAKISGSVVNHLGELHLGEKAKGKILNYIYX
>AG-912-A22_NODE_2_1655516_5094
MNIKKFILKKNTSKKIFTPGPSSLSEENILGLEPCFGRNDNSYKKIEKFVIKKIKNISGQKNVAYLQGSASLALEIAIHNFIYGRVLLVNTGVYSDRLFYMMKNFSKSRFNKKLKKIEKIDWRKISQVKKKYDWVISCVTETSIGLKIPISELYKLKKKTNSKLFLDATASIGLEKDHRLGNLMCFSSCKGLFGLTGASFICYNEKPKNKISSFYFDINSHLNHRMTGPYHIIGSLYYVLKKYDQFKHSVQVNKKKFLNKFGNLSPYPIKNQPLICTHITKKIFKKNSNTILYKPRSKLKGSIVCHLGEVHLKKKSKGNIINNIRVX
>AG-464-I02_NODE_6_1655516_924
VKDNKLEDFVKKRNNSKFLFTVGPASLVTENILGLAPCFGRNDPQYLKVEEKVLKQLKNISGHKKIVRMQGSGSFALEVVSLNFLHGKVLIVSTGYYSDRLFNLCIKAKKNFGKITKISKVNWREIEDFSAKYDWVWACPTETSYGLKIPITDLKKFSKKIKAKLALDATASFGLEFHELGDVISYSSCKGLFGLTGGCFISYNANPQNAVNSFNFDINSHIEKKMTGPYHSIQSLEKVLDKHENFRYSVVVNKKRFLKRFEDKLIYSIKNQPLICTYVDCKLVSKDRRVIFYKPRINLSGSVISHLGEAHLAKLATGKILEKIHIKKYEKKKX
>AH-324-J22_NODE_4_1655516_924
MKNISIKKFIETSNRKINLFTPGPASLTTANINGLMSCFGRGDQNYKNLEKRIIKKIKNLSGQKNITYFQGSGSLALELVSLNFLFGKVLIISSGYYSDRLFNLCKNAKKTHGYIKIDKVHWSKIDTIKNKYDWIWSCYVETSMGLKLPLQKIKLLSKKTKAKLALDATASIGLEKNHKLADVISFSSCKGLFGLTGGAFLCFNKPKNKVNSFYLNINAHLKKKMTGPYHILQSLDLILKNYIFHKKAVEINKLKMLKKYKDFLIYKKEYQPLICTFVKKKIKAKSKQCILYKSRLKINGSIVSHLGEVYLGSKARGKILDKIIX
>AG-891-A17_NODE_3_1655516_925
MIKNLIKQKNDNKIIFTAGPASIIDSNIINLGPCFGRGDNEYNKTYNSVIKKLKKISGLKKIITTQGSGSTALEIVALNFFKGKILIVSTGYYSDRLFQISNLIKKNNKKISVTKVNWKSLNKIKGKYDWIWACSTETSCGLKIPITDLKQLTKRTKSKLALDATASIGLESDHHLADVISFSSCKGLFGLTGACFVCYNINPTNKVNTFVLDIKNLEQKRMTGPYHTIQSLEKVLKKYNYYKKSVVQNKKKMIKKFKDYLVYPKKNQPFLCTYVNKKITANSSKVILYKPRIKLSGSIVCHIGHLGKNAKGKIIDFLDIDEX
>AG-337-K13_NODE_6_1655516_925
MDQLIKKKNLKKILFTPGPPSLSKANLMNLNPAFGRGDKSYLETEKKVLSKIKKLSGHKNVITTQGAGSTVLEMVGLNFLRGKVLIISTGYYSDRLYNLALFSKRTHNFIKKIDQIDWRKISKVKKKYDWIWACYTETSYGLKLSIEDLKKLSRTCKSKLAIDATASFGERNHNYADVISFSSCKGLLGLTGAGFICYNQNPKNKVNSFVLNLNNARDKKMTGPYHSIQSLEMILKNFKYFKKSVEINKKLTLKKFKNHISLPKKNQPLLCTYLNCKVKGKTSKVILYQLPGSIICHLGHLGAKSKGKILNYLVIDEKKX
>AG-909-E22_NODE_18_1655516_925
MKSLIFKKNSKKILFTPGPASLIKHNISNLNPAFGRGDKSYSLSEKSVLSKIKKISGHKNIITTQGAGSTVLEMVSLNFLSGKVLIISTGYYSDRLYNLALFSKKTHNFIKIDKVDWKTMGKVKKKYDWIWACYTETSRGLKLSIKDLKKLSNSLKAKLALDATASFGLEKGHQLADVVSFSSCKGLLGLTGAGFICYNQKPRNKVNSFILDLNNALNKKMTGPYHAIQSLELILKNYRYFKRSVLINKNKALKKFKDLILYPKKNQPLLCTYLTKKVKAKSSKVILYQTRVKLPGSVICHLGHLGANAKGKILDYLAVNEKR
>AG-333-J14_NODE_3_1655516_924
MFKQFIKDKNRKKLLFTPGPASLSEENIKNLSPAFGRGDSEYQSSEKKVLNLLKKMSGKKQIVRMQGSGSFAIEVMIANFLYGKVLIINTGYYSDRLHTISKNCKNYFKYIKKIDTVNWKKLNKVNGNYDWLLCCYTETSRGLKLPIKNLYNLSKKINSKLMIDATASFGLEENHHLANVFSYSSCKGLFGLTGASFISYDSNPSNEIKSFNLSLLSHKEKKMTGPYHSIYSLLQVLPKHNDFKQAVKINKKKFMMIAKKYLIFEKNYQPLICTAINKKIYAKKKGVVLYQTREKINGSVINHLGEVHLKRKAKGKILDFLKIKX
>AG-404-A15_NODE_17_1655516_925
MSKYNKTLKEFEKQKNKKILFTPGPASLLKENITGLEPCFGRGDLKYDQIEDYVLNKIKKMTGHSNIVRFQGSGSLALEMMTLNFLYGKVLVVKSGFYSDRLFTLTKQAKKRYKNIRIKYIDWKKLESINEKFDWIYSCYTETSIGIKLPIKRFKKISKRLKSKLMLDATASVGLEDNHDLADVIGFSSCKGLFGLTGASFICYNKSPTNNIESFYLNLKNHEDKKMTGPYHTICSLKEVLKNHKDLKKAVLINKKKFLRKFSNEIIYEKEFQPNLCTYVNKKIITKNKNVILYKSRSNTKGSIVSHIGEVHLGNKAKGLIIDQIKX
>AG-430-O05_NODE_2_1655516_925
MKKDFKEFIYKVNKSTKLFTPGPASLVVENLDGLRPCFGRGDLKYDKIENRVLKNILKLSGHKYIARLQGSASMALEIMISNFLFGKILIIKTGVYSDRLKYMSETSRRKYKYIKIDYVCYKKLDYISKNYDWVIACPVETSIGYKIPIIKLFDLKKKCKSKLALDATASIGLEENHELADVAAFSSCKGLFGLTGAAFITYNEEQSNKIDEFNFNLLNHLGKKMTGPYHAICSLDGVLQDYKSFSYSVKLNKKKFLIKMKNDLLYDKKNQPNLCTLVNKNISTLNKNVVLYQSRADITGSVVCHLGEVHLKKASKAKILNFLDIX
>AG-410-K13_NODE_1_1655516_925
MVTTVKKFILNKNSKKKLFTPGPASLLFENISSIEPCFGRGDSNYQKIENNVINKLKRITGHKKIARMQGAASFALEVMINNFVYGKLLIIKTGIYSDRLFAMSIASKLNFKKIKIDYIDYKNIDDISNKYDWVMGCPVETSIGLKIPISKFNKLKKRCKAKLALDATASIGLEKDHDYADALGYSSCKGLFGLTGAAFVAFNSSPNNKINQFNLNIHNHLDKKMTGPYHSICSLNDVLKKHSDFKYAVVTNKKFFLKKMQNYLSYKINEQPNICTLINKKIIKKDKKTILYQSRADISGSVVCHLGEVHLKRKAKGKIINSIKVIDX
>AG-918-P15_NODE_14_1655516_925
VITVKKFIENKNLKKKLFTPGPASLLYENISSIEPCFGRGDYNYQKIENNVLNKLKKISGHKNIARLQGAASFALEIMINNFIYGKLLIIKTGIYSDRLFAMSNASKLNFKNIKKIDYIEYKHLDQIISKYDWVMGCPVETSIGLKIPITKLNKLKKRCKAKLALDATASIGLEKDHNLADILGYSSCKGLFGLTGAAFVAFNHFPNNKINQFNLNIHNHLEKKMTGPYHAICSLNDVLKNHNSFKHAVLINKKFFLKKMQNYLTHSIFEQPNLCTLINKKIIKKDKKTILYQSRADISGSVVCHLGEVHLKRKAKGKIIDSIKVAEX
>AG-907-A13_NODE_3_1655516_925
MKKTILNFVKQQNFKKKLFTPGPASLLSENISSLEPCFGRGDQKYEKIEKEVLKKILSISGQKKIARLQGSASFALEVMISNFLYGKVLIIKTGVYSDRLRYMCETSKLHFRYIEIKYIEFEHLENITEKFDWIIGCPVETSIGFRIPIKDLYKLKKRLKARLALDATASIGLELDHNLADVMGFSSCKGLFGLTGGAFICFNIKKNNEIKPFNFNLTNHLEKKMTGPYHSICSLYEILKNYNDFSYAVKINKKIFLKKMKNFLSYTNYHQPNLCTLINKKIKAKKNNIILYQSRADINGSVVCHLGEVHLKRKAKGKIFDNLILDX
>AH-324-L09_NODE_1_1655516_925
MKKTIFKFVQNQNSKKKLFTPGPASLLTENISSLEPCFGRGDQNYEKIEKEVLKRILNISGQKKIARLQGAASFALEVMISNFLYGKVLIIKTGVYSDRLNYMCKTSKHQFNYIKIKYIKFEELDNITENFDWMIGCPVETSIGFRIPIRDLYKFKKKFKAKLALDATASIGLEQDHNLANVIGFSSCKGLFGLTGGAFVCFNDNPNNDIKSFNFNLANHLEKKMTGPYHAICSLYEVLKNYNDFSYAVKINKKIFLKKMKNFLNYDNYHQPNLCTLVNKKIKTKKNNIILYQSRADITGSVVCHLGEVHLKKKAKGKILDNLIINX
>AH-326-F06_NODE_9_1655516_925
MKSQIKKKIAIANKNKIIFTAGPASLAAENLNSLKPCFGRGDREYISVENFVLSKILKMSGQKKIARLQGSGSLAIEIMCLNLLNGKILIIDTGYYSDRIKTITKQSKKINKEIKIVKSIDWKDMDKLNEKFDWIFACPTETSCGLKIPIKDLYNLKKRLKAKLILDATGSFGLEKDHELADALSFSSCKGLFGLTGACFICFSSNIVNDIKSFYLNLNNHLNKKMTGPYHTIYSLFEILKDYESFKYSVKQNKKIFLKKMKNYLTLPNKNQPLLCTHINKVVYSNKKTVILYQPRNNLYGSIVCHLGEVHLKRFAKGEILNNLLIKX
>AG-390-C19_NODE_1_1655516_925
MKHKNIKKFIDEKNKKKLIFTAGPASLLKENILNLNPCFGRGDKEYLIKEKFVMNKILKLCGQKKIARMQGSGSLALEIMATNFLYGKVLIINTGYYSDRLFYLSSCAKKNFKNIKQIKRIEWYQINEFTENYDWVFACSTETSCGLKIPIEDLYRLKKRCNSKLMLDATASIGLEKHHELSDVLGFSSCKGLFGLTGACFVAFSTNPKNEISSFYMNIFSHLNKKMTGPYHIIYSLYDVLKNHSNFAESVKINKKIFLKKMSHFLSQPLNFQPNLCTHVNKVIRAKNVILYEPRNDIGGSVVCHIGEVHLGKYAKGKIFDSLKIX
>AG-901-J10_NODE_7_1655516_925
MKFKNINKFVQEKNEKKLMFTAGPASLLKENILSLNSCFGRGDNEYLVKEKFVLNKILKLSGQENIARMQGSGSLALEIMAVNFLYGKVLIVDTGYYSDRLFYLSSCAKKNFKNIKKINKIHWSQIDKFSEKYDWIFACSTETSCGLKIPIKNLYKLKRRCKAKLMLDATASIGLEKNHELSDVLGFSSCKGLFGLTGACFVAFSKPKNEINSFYMNIYSHLNKKMTGPYHIIYSLYDVLKNHNDFVESVKINKKIFLKKMDQFLSQPLDNQPNLCTHVNKDIKAKNVILYEPRNNIGGSVVCHIGEVHLGRKAKGKIIESLRIX
>AG-410-J22_NODE_1_213483_7348
MKNKLLLNPGPTNTPDAVKKQMDWSDVCHRTTEAAAELDELKELLLNRFLGTVESDEFEVAVLAGSGTLGMEAMISSLLRMCWVVVAGKYGERAQEMMSTYNVSAAPIYTSCEQVPQLPHVSGDLYFVEHETTTGRFDPAEMAEKFGMRLFIDATSAFGATSYEDVIDRIDGICFCSNKALVSTPGLAVVIYRKDRLKRTVYANLGAYVDAMPFTIPPGPIAALKAALLQPKPDFDARKAWLIETLQEVGIRCVNDVPSNTVVGFQHPTKSYDELQAFLDEKGIVIYSGVPNIDRSFRVATMSNWWEQHQAAIKEAFHDSCVRX
>2723648231
MSSPRVVSLTPAVFHLSEAVNQTYGENPIVPRGPRLKPLIDRVRRGIQDALGAPDHEPVLLTGSGSTAMAAVLGSCLRPDERLLVIRNGAYGDRILEFAGTLRQPVVDMSLPYGQRPDLAAIEEVLAADRVDAIAMVYGGTSTCTLNPVAEVGALARKYGKKLLVDGISALFVEPMDLAGWNIAAVMGSCNKGLHSHPNLTVALVRKDLMAAMEHIAPRAPSLELFKLWRAQLGGSHPYTIDPMSLCQVEAALSHLASTGGVAGRHAMYEARCNVLRPGYERLGLRLARWEGQPLTVIGLYIPKSTTYDAMAQRLATEGFEIYAAQGKLSDQLFRIFNMGDYPLDVYEIFLRALAKVV
>2856848881
MTAASPRVLTPAVFHLPDAVNQTYGGSPIVPRGPRLRPLLDRARRGIVEALGAPSYEAVLLTGSGSTSMAAVLGSCLRRDERLLVVRNGAYGDRIVEFAGTLGQPVVDLCLPYGERPDLAKIEAVLAAEEADAVAIVYGGTSTCTLNPVAEVGALAKKYGKKLLVDGISALFVEPMDLEGSGISAVMGSCNKGLHSHPNLTAALVRKDLLAEMERIPARVPSLELHKTWRAQQGGAHPYTIDPMSLCQVIAALDHLAATGGVAGRHAVYQARCAILRPGYERLGLTIARWPGMPLQSIGTALHIPAGRTYDEMASRLASEGFEIYAAQGKLSDRLFRIFHMGEYPLEVYEIFLEALARVV
>2733253712
MVASATPRVLTPAVFHLPEAVNQTYGESPIVPRGPRLRPLLDRARHGIVEALGAPGYEAILLTGSGSTSMAAVLGSCLRRDERLLVIRNGAYGDRIFEYAGTLGQPVVDMCLPYGERPDLARIEAILAADEADAVAIVHGGTSTCTLNPVSEVGALARKYGKKLLVDGISALFVEPMALEGSGIAAVMGSCNKGLHSHPNLTVALVRKDLLTEMERIPARVPSLELYKIWRAQQGGAHPYTIDPMSLCQVIAALDHLAATGGVAGRHAVYQARCAILRPGYERLGLTIARWENMPLQSIGTALHLPAGRTYDEMASRLASDGFEIYAAQGKLSSQLFRIFHMGEYPLEVYEIFLRALARVV
>641349068
MIAAETPRVLTPAVFHLPDAVNQTYGESPIVPRGPRLRPLLDRARHGIVEALGAPSYEAILLTGSGSTSMAAVLGSCLRRDERLLVVRNGAYGDRIFEYAATLGQPVVDMCLPYGERPDLEKIEAILAADEVDAVAMVYGGTSTCTLNPLPEVGALARKYGKKLLVDGISALFVEPLALEGSGIAAVMGSCNKGLHSHPNLTVALVRKDLLAEMERIPARVPSLELHKTWRAQQGGAHPYTIDPMSLCQVIAALEHLAATGGVAGRHAVYQARCAILRPGYERLGLTIARWENMPLQSIGTALHIPAGRTYDEMASRLASDGFEIYAAQGKLSDRLFRIFHMGEYPLEAYEIFLKALARVV
>2841211476
MVASATPRVVSLTPAVFHLPDAVNQTYGESPIVPRGPRLRPLLDRARRGIVEALGAPGYEAILLTGSGSTAMAAVLGSCLRRDERLLVVRNGAYGDRIFEFAGALGQPVLDMCLPYGERPNLAKIEAVLAANEVDAVAMVYGGTSTCTLNPVPEVGELARKYGKKLLVDGISALFVEPLALEGSGIAAVMGSCNKGLHSHPNLTMALVRKDLLAEMERIPPRVPSLELHKTWRAQQGGAHPYTIDPMSLSQVIAALDHLAATGGVAGRHAVYQARCAILRPGYERLGLKIARWENMPLQSIGTALHLPARRTYDEMAGRLASDGFEIYAAQGKLSNQLFRIFHMGEYPLEVYEIFLKALARVI
>2563706878
MVASATPRVLTPAVFHLPDAVNQTYGESPIVPRGPRLRPLLDRARRGIVEALGAPSYEAILLTGSGSTSVAAVLGSCLRRDERLLVVRNGAYGDRIVEFAGTLGQPVLDMCLPYGERPDLAKIEAVLAADQADAVAMVYGGTSTCTLNPVPEVGELARKYGKKLLVDGISALFVEPLSLEGSGIAAVMGSCNKGLHSHPNLTMALVRKDLLAEMERIPARVPSLELHKTWRAQQGGAHPYTIDPMSLCQVIAALDHLAATGGVAGRHAVYQARCAILRPGYERLGLTIARWENMPLQSIGTALHLPARRTYDEMAGRLASDGFEIYAAQGKLSNQLFRIFHMGEYPLEVYEIFLKALGRVL
>2733256223
MVASATPRVVSLTPAVFHLPDAVNQTYGESPIVPRGPRLRPLLDRARRGIVEALGAPSYEAILLTGSGSTSMAAVLGSCLRRDERLLVVRNGAYGDRIFEFAGTLGQPVVDMCLPYGERPDLAKIEAVLAADQADAVAMVYGGTSTCTLNPVPEVGELARKYGKKLLVDGISALFVEPLALEGSGIAAVMGSCNKGLHSHPNLTMALVRKDLLAEMERIPARVPSLELHKTWRAQQGGAHPYTIDPMSLCQVIAALDHLAATGGVAGRHAVYQARCAILRPGYERLGLTIARWQNMPLQSIGTALHLPARRTYDEMAGRLASHVFEIYAAQGKLSNQLFRIFHMGEYPLEVYEIFLKALARV
>2733274152
MVASATPRVVSLTPAVFHLPDAVNQTYGESPIVPRGPRLRPLLDRARRGIVEALGAPSYEAILLTGSGSTSMAAVLGSCLRRDERLLVVRNGAYGDRIFEFAGTLGQPVVDMCLPYGERPDLAKIEAVLAADQADAVAMVYGGTSTCTLNPVPEVGELARKYGKKLLVDGISALFVEPLALEGSGIAAVMGSCNKGLHSHPNLTMALVRKDLLAEMERIPARVPSLELHKTWRAQQGGAHPYTIDPMSLCQVIAALDHLAATGGVAGRHAVYQARCAILRPGYERLGLTIARWQNMPLQSIGTALHLPARRTYDEGRLASEPVDGFEIYAAQGKLSNQLFRIFHMGEYPLEVYEIFLKALARVL
>2727133887
MLRVSLTPAIFHLPEIVNKEYSKNPIVPRGPELKPILDRVRSKTISCLGLKNYEMAIFTSSGSGAVAAAMGSCIPEKGILVISNGAYGERMAAFAKQLGQRVVHKALSYGEKPDVSEIAELILRHDVGALGIVHGGTSTCSLNPIAEIGKLTKSLNIKLIVDVISTIFVENIDFAEWNIDVAIGSVNKGLHSNPDLSFILLAPQFANELHRFPAKLPYFDVFQTMQDQKNGKHPFTINPRALLETEAAVDYLNSIGGVPGRVEIYQKRIKILREGYKKLGLKIFQLDGMPLQNIGTAIYIPEGLNFDVLATYLNEEVFQIYSAQGNISSTVFRIFNMGEYDLTVYTRFIEALGYAIREIG
>2790403294
LSIKNISLTPAVFHLPERVNAEYAQNPIVPRGPRLAPVLDRVQNKIRSALDCEETHDPVMLTCSGSGAIAAGLGSCVLSRDRAPRILVVSNGAYGERQARYAQQMGLSTTHYALEYGKRPDLDEIERLAQKDDVDAIGLVHGATSTCSLNPMLEIGELARKLGKTFLVDGIASLFVEEINLEEAGVDIMIGSTNKGLHSNPDLAFVLVSKPLLRVCEETGRIPYLDIGEAWKAQRNGGHPYTINIRALLEVEAALDSLEEEGGVAGRISIYQARNQLLREGYRDMGLQLFEHPGMPLQNIGTALYLPEGTQYARLADELAESGYEIYSAQGRLADQVFRIFNMGNYEIETYGRFLQALKSCLKT
>2648984610
MPLETVDNQLLFTPGPLNTSATVKAAAMRDIGSRTFAMREVTNEIIDLLHSISELSSDYSTVLMQGSGTFSVEAMLSSLISENDHVLILISGDYSTRMADICSIYGIPHHLEEFDESEGICPEKLKEFLGNTSEPFSHLLFVHYETALGVVNPYDAIMEVAFEFNLKVLVDCVSSFGLLPVCTTFPNLVAIASSANKCIQGLTGVSFVLVKHNELMIERKKRTLSFDLKAQSKAFMANGEWRFSPPVQILLGLRQALQEYVQEGGREYRYQRYQNLREYLELKLKKHDIFPVIKARLRAPIINTYSLPPGVDYISLSTALAKRNIVVYASKQKGCFRIGTAGDINQSDVDTLLHEIECVIKGC
>2702766513
MNNTIPSTVEDQLLFTPGPLKTTRSVKAAAMKDIGSRTHLMRDVTLQIIDSLQSISELSSDYAAVLMQGSGTFSVEAMISSLLDEQAQVLILLSGEYSQRMADICDVYKIPNQVLTFDEELGICPNTLRDFLQTTKTRFSHLLFVHYETALGVVNPYDAVMEVANQYALKVMVDCVSSFGLLPVVSSYPNLIALASSANKCLQGLTGVSFVLVHRDELHISRRKRTLSFDLKAQHDAFIANGEWRFSPPVQVLLAFQQALFEYTEKGGRQQQYRDYLALRNYLDDKLVTLGIYPVIDKAISAPIINTYSLPSTLEYGHLARTLAAKNIVIYASKRQGCFRIGTAGDLTRADIDRLTTEIRAALEVCHEQC
>2672138557
MMRNTDAQVLFTPGPLNTSAAVKRAMLDDIGSRTKASAELTSRVCSKLLDAYDIDEAFAAIPIQGSGTFAVEAMLTSCLPADDYCVGVLVNGEYSKRILEICEIHGLHHLPLQCDTETAIDPEQVDTFFQQNPQISHLALVHFETGLGVLNELAQLVKICEQRSVHLLLDAISTFGALPIPFNSPAITAVALSANKCLHSVPGIAFVITRKATLHPSVRRTLSLDLNAQWRKLENGHQWRFTPPTHVLLAFDQALDEWANQGKAERRLEQYQRLNQQLVRQLAEIGIVPLLDARHRAPMITTFLLPDALSFEQLYRHLEAAQLIIYPSTYSTARSFRIGCIGELVSADIDRLTTALLDVITSSPLTEPVAHA
>2714624163
MMRNTDAQVLFTPGPLNTSAAVKRAMLDDIGSRTKASAELTSRVCSKLLDAYDDEAFAAIPIQGSGTFAVEAMLTSCLPADDYCVGVLVNGEYSKRILEICEIYGLHHLPLQCDTETAIDPEQVDTFFQQNPQISHLALVHFETGLGVLNELAQLVKICEQRSVHLLLDAISTFGALPIPFDSPAITAVALSANKCLHSVPGIAFVITRKATLPSVRRTLSLDLNAQWRKLENGHQWRFTPPTHVLLAFDQALDEWANQGKAERRLEQYQRLNQQLVRQLAEIGIVPLLDARHRAPMITTFLLPDALSFEQLYRHLEAAQLIIYPSTYSTARSFRIGCIGELVSADIDRLTTALLDVITSSPLTEPVAHA
>2858458337
MSKILFTPGPGNTSPRVRVAMGCDIGTRTPQMIELTQRVRQQIATVANCGDDFCVVPLQGSGTFAVEAMLTTLLPDAGTCLILINGPYGERMATICQIYGLSHYLLRSDPLAPVDMDVVAAFITEHRDITSVAMVHFETGVGLLNPLPALLALAAKRGVQVFIDSMSAFGLLPVDFTSPALAAMAASSNKILHGPPGIAFVIARRNMLAQLAAPRTLSLDLRAQFNGFQRDGMWRFTPPVQVIAALACAIDEYNQQGGRVGRLQRYRQIAACIVSGLAAYHVIPLIAIDYDVPVISTFILPFSAADAHRLSERLLAQDLVIYPSQMTEVNSFRIGFIGELRPEDAQRLVAAITGAIEEVRGDAQ
>2621046871
MSKILFTPGPGNTSPRVRAAMGCDIGTRTPQMIELTQRVRQQIATVANCGDDFCVVPLQGSGTFAVEAMLTTLLPDTGACLILSNGPYGERMATICQIYSLSHYLLRSDPLAPVDMDVVAAFITEHHDITSVAMVHFETGVGLLNPLPALLALAARRGLQVFTDSMSAFGLLPVDFTSPALAAVAASSNKILHGPPGIAFVIARRYMLAQLAAPRTLSLDLRAQFNGFQRDGMWRFTPPVQVIAALACAIDEYNQQGGRVGRLQRYRQMAACIVSGLAAYHVMPLIAIDHDAPVISTFVLPFSEANAHKLSERLLAQDLVIYPSQMTEVNSFRIGFIGELRPEDAQRLVAAITSAIEEVRGDAQ
>2639226699
HDITSVAMVHFETGVGLLNPLPALLALAARRGLQVFTDSMSAFGLLPVDFTSPALAAVAASSNKILHGPPGIAFVIARRYMLAQLAAPRTLSLDLRAQFNGFQRDGMWRFTPPVQVIAALACAIDEYNQQGGRVGRLQRYRQMAACIVSGLAAYHVMPLIAIDHDAPVISTFVLPFSEAVLNAHKLSERLLAQDLVIYPSQMTEVNSFRIGFIGELRPEDAQRLVAAITSAIEEVRGDAQ
>2639266758
MSKILFTPGPGNTSPRVRAAMGCDIGTRTPQMIELTQRVRQQIATVANCGDDFCVVPLQGSGTFAVEAMLTTLLPDTGACLILSNGPYGERMATICQIYSLSHYLLRSDPLAPVDMDVVAAFITEHHDITSVAMVHFETGVGLLNPLPALLALAARRGLQVFTDSMSAFGLLPVDFTSPALAAVAASSNKILHGPPGIAFVIARRYMLAQLAAPRTLSLDLRAQFNGFQRDGMWRFTPPVQVIAALACAIDEYNQQGGRVGRLQRYRQMAACIVSGLAAYHVMPLIAIDHDAPVISTFVLPFSEAVLNAHKLSERLLAQDLVIYPSQMTEVNSFRIGFIGELRPEDAQRLVAAITSAIEEVRGDAQ
>2552860113
MKTALFTPGPGNTTDEVRAALNCDIGTRTPQMTELTRHLCQQIAEVAKCGDDFDVVPIQGSGTFAVEAMLTSLLPAQAPCLVLSNGPYGERMAEICQIHALPHYVLRSDPLRPIDVVEVADYLQRHPNIAALALIHFETGIGILNPLAALLALAQQHGIRVLVDSMSAFGLLPIEFASPALSAVAASSNKVLHGVPGLGLVIARRDRLMDPRPARTLSLNLQAQYLGFQRDGMWRFTPPVQVIAALSRAISDYLREGGQNARLQRYQRRASRVIAGLASFGIRPLVPESYGAPVIATFVLPFDAELSASSLSERLLAYQVAIYPSQVSEVNSFRIGFIGELTENDVDRLIAAIGEVVSERRGALEQSI
>2834864115
MKTALFTPGPGNTTDEVRAALNCDIGTRTPQMTELTRHLCQQIAEVAKCGDDFDVVPIQGSGTFAVEAMLTSLLPAQAPCLVLSNGPYGERMAEICQIHALPHYVLRSDPLRPIDVVEVADYLQRHPNIAALALIHFETGIGILNPLAALLALAQQHGIRVLVDSMSAFGLLPIEFASPALSAVAASSNKVLHGVPGLGLVIARRDRLMDPRPARTLSLNLQAQYLGFQRDGMWRFTPPVQVIAALSRAISDYLREGGQNARLQRYQRRASRVIAGLASFGIRPLVPESYGAPVIATFVLPFDAEVLSASSLSERLLAYQVAIYPSQVSEVNSFRIGFIGELTENDVDRLIAAIGEVVSERRGALEQSI
>2854610595
MKTALFTPGPGNTTDEVRAALNCDIGTRTPQMTELTRHLCQQIAEVAKCGDDFDVVPIQGSGTFAVEAMLTSLLPAQAPCLVLSNGPYGERMAEICQIHALPHYVLRSDPLRPIDVVEVADYLQRHPNIAALALIHFETGIGILNPLAALLALAQQHGIRVLVDSMSAFGLLPIEFASPALSAVAASSNKVLHGVPGLGLVIARRDRLMDPRPARTLSLNLQAQYLGFQRDGMWRFTPPVQVIAALSRAISDYLREGGQNARLQRYQRRASRVIAGLASFGIRPLVPESYGAPVIATFVLPFDAEVLSASSLSERLLAYQVAIYPSQVSEVNSFRIGFIGELTENDVDRLIAAIGEVVSERRGALEQSI
>2852212437
MKTALFTPGPSNTSDRVRAALTCDIGTRTPQMKALTQRLRQQIAEVANCGGDFSVVPLQGSGTFAVEAMLTSLLPTGESCLILVNGPYGERMVDICQIYELPHHVLYTDPLKPISVTDVVDYLESHPDIASLALIHFETGIGILNPLAALLELAEQRGKSVFVDSMSAFGLLPISFTSPALQAVAASSNKILHGAPGLGFVIARSSALEQPRLRRTLSLNLQAQYHGFQHDGMWRFTPPVQVIAALSCAISEYMQQGGQAARLRRYQQIASRVIGGLAQWGIQPLVTEIYGAPVITTFVLPFLSARLLSERLLSYQLVIYPSQVSEVNSFRIGFIGELTDHDVDRLIAAIGEIVSDI
>2648986883
MNIQGCSQQSNLTVVPNNRDNYPEQHSPQINSASPIPMTCKNLNYLRSLSTSLRKALLQIAGCNRHWSAIPLQGSDSFAVEAMLCSLLTATDHLLIVENGSYGYRMAEICHIYHIRHSVLHFDPRRGIELNQVALALEQDRSITHIAAAHFEKLHGVKNDIDGLAQLAGVHGCRLMVDAVYTFGALPLNYTAPSLAAVALSSNKCLHAPPGIAFVLVCKSELAQRTPPRTYSLDLKAQHRALEQQGQWRISPCLSMMEGLHQAIERYLQQGGREARYQLYCQRMIHLLKGMAALGFRPCIEPQYCAPLLVTLAARGGQQFDIGQLNECIRQRQLALRVTPGEEPRSFRISVMGEFSLTDIDSLVAAFRDLARVQRVHPQ
>2734634568
VRAAAAADLGSRTPAAITLTQNLQHAIARIAGLGDAHSVVPIQGSGTFAVEAMLTSLLDHSHVLIIENGVYSARMTEICRIHRISHEVLRLDPYQALDLVLVEQRLQQSGHITHLAAVHFETALGVLNDLEGLSRLAVQHGALLLLDVISTFGAMALNIEPRRIAGMALSANKCLHGLPGVAFVIARTDLLLQNNAPRSLSLDLKAQWLGLQQDGQWRFTPPLQVLLALQQAIQEYEQHGGQAARLKTYALRAEHLLAGMRQIGFAPVIAAQYRAPIIMTFQAAPGVPMDQLHAWLAQQGLHIYPTRHANPHSFRVGVIGELSMLDIDELVAALARFVREPDPRCETVCPH
>2540609432
MHSKEFRLFTPGPLNTSMQVREAAGRDLGSRSPTAIHLSAQLREEIVHIAECDESWSAVPLSGSGTFAVEAMLCSLLSADDHLLIIENGVYSARMLDICHIHSISHSVLKLPPHQGFDLGLIERAIKQTPLVTHIAAVHFETALGVINDIDGLTQLANAYGCQLLIDAISTFGVLPLDYSAPSLCAVALSANKCLHGLPGLAFVLARKDVLATYVPPRTLSLDIKAHAKALDSHGQWLFTPPLQIMLALKQAIDEYHQQGGRHARHHLYTQRMAHLLSGMERLGFSPMIELKFCAPLIVTLAPNPGTEIDKLNEFLFQRGLVIYPTKHWAVNSFRIGIMGELSIQDIDDLLAAFAEFTSQSATPPLLKFFS
>2789607525
MQSQEFRLFTPGPLNTSVHVRRAAGRDLGSRSPAATHLSARLREDILAIAGGDAAWSAVPLSGSGTFAVEAMLCSLPAADDHLLIIENGVYSARMVEICRIHAIPHSVLTLPPHLGIDLAQVEQALAQTPRVTHIAAVHFETALGVINDIDGLTQLANRYGCQLLIDAISTFGVLPLDYSAPSLSAVALSANKCLHGLPGLAFVLVRKRVLATHVTPRTLSLDIRAQAGALEGDGQWRFTPPLQIMLALKQAIDEYRQQGGRHARYQAYSQRMARLLGGMARLGFSPVIQPQFCAPLIVTLAPNPGIDIHRLNDFLFQRGLVIYPTKHRTVNSFRIGVMGELSLQDIDDLLAAFAEFTAQAAPVTAQPAPLSLRPTL
>2578472435
MQSQEFRLFTPGPLNTSAQVRQAAGRDLGSRSPVAIHLNARLREDIVDIAGCDASWSAVPLSGSGTFAVEAMLCSLPAADDHLLIIENGVYSARMVDICRIHAIPHSVLTLPPHQGFDLAQVELALKQTPLVTHIAAVHFETALGVINDIDGLTQLANRYGCQLLIDAISTFGVLPLDYSAPSLSAVALSANKCLHGLPGIAFVLVRKAVLATHVAPRTLSLDLRAQANALDGNGQWRFTPPLQIMLALKQAIDEYRQQGGRRARHRAYSQRMAHLLDGMARLGFTPIIQPQFCAPLIVTLAPNPGIEIDKLNDFLFQRGLVIYPTKHWAVNSFRIGVMGELDIQDIDDLLTAFAEFTAQAAPRTLQPNPLSLRPAL
>2537555428
MQSQEFRLFTPGPLNTSAQVRQAAGRDLGSRSPVAIHLSARLREDIVDIAGCDASWSAVPLSGSGTFAVEAMLCSLPAADDHLLIIENGVYSARMVDICRIHAIPHSVLTLPPHQGFDLAQVELALKQTPLVTHIAAVHFETALGVINDIDGLTQLANRYGCQLLIDAISTFGVLPLDYSAPSLSAVALSANKCLHGLPGIAFVLVRKAVLATHVAPRTLSLDLRAQANALDGNGQWRFTPPLQIMLALKQAIDEYRQQGGRRARHRAYSQRMAHLLDGMARLGFTPIIQPQFCAPLIVTLAPNSGIEIDKLNDFLFQRGLVIYPTKHWAVNSFRIGVMGELDIQDIDDLLTAFAEFTAQAAPGTLQPNPLSLRPAL
>2520897585
MQSQEFRLFTPGPLNTSAQVRQAAGRDLGSRSPVAIHLSARLREDIVDIAGCDASWSAVPLSGSGTFAVEAMLCSLPAADDHLLIIENGVYSARMVDICRIHAIPHSVLTLPPHQGFDLAQVELALKQTPLVTHIAAVHFETALGVINDIDGLTQLANRYGCQLLIDAISTFGVLPLDYSAPSLSAVALSANKCLHGLPGIAFVLVRKAMLATHVAPRTLSLDLRAQANALDSDGQWRFTPPLQIMLALKQAIDEYRQQGGRRARHRAYSQRMAHLLDGMARLGFTPIIQPQFCAPLIVTLAPNPGIEIDKLNDFLFQRGLVIYPTKHWAVNSFRIGVMGELDIQDIDDLLAAFAEFTAQAAPGTLQPNPLSLRPAL
>2567065703
MQSQEFRLFTPGPLNTSAQVRQAAGRDLGSRSPVAIHLSARLREDIVDIAGCDASWSAVPLSGSGTFAVEAMLCSLPAADDHLLIIENGVYSARMVDICRIHAIPHSVLTLPPHQGFDLAQVELALKQTPLITHIAAVHFETALGVINDIDGLTQLANRYGCQLLIDAISTFGVLPLDYSAPSLSAVALSANKCLHGLPGIAFVLVRKAVLATHVAPRTLSLDLRAQANALDSDGQWRFTPPLQIMLALKQAIDEYRQQGGRRARHRAYSQRMAHLLGGMARLGFTPIIQPQFCAPLIVTLAPNPGIEIDKLNDFLFQRGLVIYPTKHWAVNSFRIGVMGELDIQDIDDLLTAFAEFTAQAAPGTLQPNPLSLRPAL
>2811511389
MNDSGPSCSTSGAPARYRLFTPGPLTTSDTVREAAGVDLGSRSAPAAELTAWLRGAIERIAGCGNRYSAIPLQGSGTFAIEAMLCSLLDGDHVLIVENGAYSQRMTEICRIHGIRHSVLALDHQRRFDLSDVEAALLRHGDVTHMAAVHFETALGVLNDIDGLGRLGKRHGCRLLVDAISTFGAYPFDFSSGCIAAVALSSNKCLHGLPGLAFVVADTMALARRRTPRTLSLDLSAQHRMFETGQQWRFTPPLQAMLALRQAIREFDAAGGQPARRRRYERLAARLLQGMERIGFAPVIDAAHRAPIITTFAPRAGIAFATLNDFLFERGLVIYPTRHRNPDSFRVGVIGELTPDDIDDLLRALAAFTTRSPSSARTAECDMVAAGQESAP
>2754822836
MNDAAGGPPRAHAARHRLFTPGPLTTSDAVRAAAAIDLGSRSPPAAALTARLRAKIARIAGCGGGYSAVPLQGSGTFAVEAMLCSLLADDDHVLIVENGAYSERMTQICRIHGIRHDVLACDHAARFDLSRVERALDASPHVTHVAAVHFETALGVLNDVAGLVALAARHGRRVLLDAISTFGAYPLDFAGRTLAALALSSNKCLHGLPGLGFVIADEPALARRPRPRTLSLDLLAQHRALESNAQWRFTPPVQIMLALDRAIDEYDAAGGQPARLASYRRRAQRLVNGLARVGVVPIIDAAHRAPIITTFATPPHVRGRIAALEQYLFERGLEIYPTKHSNPDSFRVGVIGELDDADIDELVLRMSEFIAPFAPSAAQPRRARRAGARTPPPA
>2778207664
MNDAAGGPPRAHAARHRLFTPGPLTTSDAVRAAAAIDLGSRSPPAAALTARLRAKIARIAGCGGGYSAVPLQGSGTFAVEAMLCSLLADDDHVLIVENGAYSERMTQICRIHGIRHDVLACDHAARFDLSRVERALAASPHVTHVAAVHFETALGVLNDVAGLVALAARHGRRVLLDAISTFGAYPLDFAGRTLAALALSSNKCLHGLPGLGFVIADEPALARRPRPRTLSLDLLAQHRALESNAQWRFTPPVQIMLALDRAIDEYDAAGGQPARLASYRRRAQRLVNGLARVGVVPVIDAAHRAPIITTFATPPHVRGRIAALEQYLFERGLEIYPTKHSNPDSFRVGVIGELDDADIDELVLRMSEFIAPFAPSAAQPRRARRAGARTPPPA
>2754307348
MNDAAGGPPRAHAARHRLFTPGPLTTSDAVRAAAAIDLGSRSPPAAALTARLRAKIARIAGCGGGYSAVPLQGSGTFAVEAMLCSLLADDDHVLIVENGAYSERMTQICRIHGIRHDVLACDHAARFDLSRVERALDASPHVTHVAAVHFETALGVLNDVAGLVALAARHGRRVLLDAISTFGAYPLDFAGRTLAALALSSNKCLHGLPGLGFVIADEPALARRPRPRTLSLDLLAQHRALESNAQWRFTPPVQIMLALDRAIDEYDAAGGQPARLASYRRRAQRLVDGLARVGVVPVIDAAHRAPIITTFATPPHVRGRIAALEQYLFERGLEIYPTKHSNPDSFRVGVIGELDDADIDELVLRMSEFIAPFAPSAAQPRGARRAGARTPPPA
>2754786411
MNDAAGGPPRAHAARHRLFTPGPLTTSDAVRAAAAIDLGSRSPPAAALTARLRAKIARIAGCGGGYSAVPLQGSGTFAVEAMLCSLLADDDHVLIVENGAYSERMTQICRIHGIRHDVLACDHAARFDLSRVERALDASPHVTHVAAVHFETALGVLNDVAGLVALAARHGRRVLLDAISTFGAYPLDFAGRTLAALALSSNKCLHGLPGLGFVIADEPALARRPRPRTLSLDLLAQHRALESNAQWRFTPPVQIMLALDRAIDEYDAAGGQPARLASYRRRAQRLVDGLARVGVVPVIDAAHRAPIITTFATPHVRGRIAALEQYLFERGLEIYPTKHSNPDSFRVGVIGELDDADIDELVLRMSEFIAPFAPSAAQPRRARRAGARTPPPA
>2778231073
MNDAAGGPPRAHAARHRLFTPGPLTTSDAVRAAAAIDLGSRSPPAAALTARLRAKIARIAGCGGGYSAVPLQGSGTFAVEAMLCSLLADDDHVLIVENGAYSERMTQICRIHGIRHDVLACDHAARFDLSRVERALDASPHVTHVAAVHFETALGVLNDVAGLVALAARHGRRVLLDAISTFGAYPLDFAGRTLAALALSSNKCLHGLPGLGFVIADEPALARRPRPRTLSLDLLAQHRALESNAQWRFTPPVQIMLALDRAIDEYDAAGGQPARLASYRRRAQRLVDGLARVGVVPVIDAAHRAPIITTFATPPHVRGRIAALEQYLFERGLEIYPTKHSNPDSFRVGVIGELDDADIDELVLRMSEFIAPFAPSAAQPRRARRAGARTPPPA
>2815759397
MNDDAAERTSRTSVTRHRLFTPGPLTTSDAVRAAAAVDLGSRSPSATALTQRLRAKIARIAGCGSGYSVVPIQGSGTFAVEAMLCSLLADDDHVLIVENGAYSERMTEICRIHGIRHDALACGHTERFDLPLVDRALAASPHVTHVAAVHFETALGVLNDVAGLVSLAARHGRRVLLDAISTFGAYPLDFAGRTLAAVALSSNKCLHGLPGLGFVIADETALMRRPRPRTLSLDLLAQHRALESTRQWRYTPPIQIMRALDRAIDEYDEAGGQAARLASYRRRAQRLVDGLARVGIAPVIDANRAPIITTFATPPHVRGRVAALEQYLFEHGLEIYPTRHWNPDSFRVGVIGEIDDADVDELVRRMSEFVASLPAGAAPHREPGGTRRAEARTPPAA
>641921814
MNDDAAERTSRTSVTRHRLFTPGPLTTSDAVRAAAAVDLGSRSPSATALTQRLRAKIARIAGCGSGYSVVPIQGSGTFAVEAMLCSLLADDDHVLIVENGAYSERMTEICRIHGIRHDALACGHTERFDLPLVDRALAASPHVTHVAAVHFETALGVLNDVAGLVSLAARHGRRVLLDAISTFGAYPLDFAGRTLAAVALSSNKCLHGLPGLGFVIADETALMRRPRPRTLSLDLLAQHRALESTRQWRYTPPIQIMRALDRAIDEYDEAGGQAARLASYRRRAQRLVDGLARVGIAPVIDANRAPIITTFATPPHVRGRVAALEQYLFEHGLEIYPTRHWNPDSFRVGVIGEIDDADVDELVRRMSEFVASLPAGAAPHREPGGTRRAEARTPPAA
>2793717219
MNDAAERMSRTHVTRRRLFTPGPLTTSDAVRAAAAVDLGSRSPPATALTQRLRAKIARIAGCGSGYSAVPIQGSGTFAVEAMLCSLLADDDHVLIVENGAYSERMTEICRVHGIRHDVLACDHTARIDLPLVERALAASPHVTHVAAVHFETALGVLNDVAGLVSLAARHGRRVLLDAISTFGAYPLEFAGRTLAAVALSSNKCLHGLPGLGFVIADETALMRRPRPRTLSLDLLAQHRALESNRQWRYTPPIQIMLALDRAIDEYDEAGGQAARLASYRRRTQRLVDGLARVGIAPVIDAANRAPIITTFATPPQVRVAALEQYLFEHGLEIYPTKHWNPDSFRVGVIGEIDDADIDELVRRMSEFVASLPTGAAPHRDPNGTRHAQARTPPLA
>2810351367
MNDAAERMSRTHVTRHRLFTPGPLTTSDAVRAAAAVDLGSRSPPATALTQRLRAKIARIAGCGSGYSAVPIQGSGTFAVEAMLCSLLADDDHVLIVENGAYSERMTEICRIHGIRHDVLACDHTARIDLPRVERALAASPHVTHVAAVHFETALGVLNDVAGLVSLAARHGRRVLLDAISTFGAYPLEFAGRTLAAVALSSNKCLHGLPGLGCVIADETALMRRPRPRTLSLDLLAQHRALESNRQWRYTPPIQIMLALDRAIDEYDEAGGQAARLASYRRRAQRLVDGLARAGIAPVIDAANRAPIITTFATPQVRGRVAALEQYLFEHGLEIYPTKHWNPDSFRVGVIGEINDADIDELVRRMSEFVASLPTGAAPHRDPDGTRHAQARTPPVA
>645977400
MTTAPWPQRPLFNPGPVSLAPSVRETLAWPEIGHRDPDFLSLLGTIRARLPLVYEPLLGATHEAAVFAGSGATAVDAIVLDAAREGGDTAVVVGGPYGSRMAQTLAAVGYPVYEIGFRPGEPLTDVVRSGLRPGTHRLAIVHHDTSTATLNDLSGTAALCAAEGLDLVVDAVSSFAGEDLTVPSGVRTWWATCSNKALEAPPGLAICLRPREIPEAAPPVRPITLDLGKHVSHQTAGDLAFTLPTQVAAGLSAALDDLQAEGGWPKRNLRYRRRSEQLRERLAALGLWPVLDGVEPASALTMARLPEGHTFASLSAHLAQRGLRAYAAQGEYAGSCFRISTMGAITAEDLDRLADALEESVG
>2545977235
MSIADVQFGLFNPGPVLTDPGTREAAVRLDICHRSAQFTALLGQVRASLAALCEIPTAEAVLLPGSATCALESVFATAAPPRPSRFLTIVNGVYGERLHELAQAYGAESHAFIAGFGGQLDLPEIEQLIARWQPDVVSVVHHETSTGMLNDVGTIAEAADQAGATMIIDAVSSIGAEKIPVSGPDAFIVGTANKCIEGLPGLGFVLAGASALARLRRDSMPLTLNLAKHFDAQRAGSVLFTPPTNIVAALEHALTLLHKETVAARGARYQQILDEITEHLAGLHMPRLVPPGQSGSSLAAYRLPEGRSFEELNQWCADRKVQVYHGQGPTTTTHLRLSSMGQLTPAHVARLLDALTEFVTGGTA
>2779647494
MIRTAVILAAGKGSRLRPHLDPQLPKGALTIGACAMIERSIQQLLAQGIDHIIVGTGHGADWYDALATRYPVTCVPNVAYATTGSMATLRAVVAATGIQSPLVLVESDLIYEQAVLGDLLEHPEPNCVLGMRYRGYGDEVFIQVDTQDHVVGLTKTAPASVETAPVLVGLTTIGPALLSAMVAHYDAAKNPMMDXEDALIAANEPAICLMTDGQAMEVDDANHLSIAQTLILDIECNDAYPEPKRTVLLNPGPATTSQSVKLAQIVPDICPREQAFVQVMAACRQQVCALASATSEAVAAVFFSGSGTAAVEAMVSSVMPASGHALIIDQGAYGQRMASIAQVHGLAHTVYSPDPVRALPVSGVESYLESGQFTHVFVVHHETSTGLLNDVAALGLLCAQYKVVLGVDGMSAFGAVPVDLVAEGIAFYAASSNKNIQGMAGLGFVVARMDALQAIQAYPKRSLYLDLYSEYAAVAAKGQCRFTPPVQCAYAFRSALRELRAEGVGARYARYQALWRRLYDTMLALGFEAVVAEADQGYLITAYRATDRFDFDXFHDYLYRRGITVYPGQLPGTQTFRLATIGDLTLADIDRVCEAIQSFFKTVLV
>2716840963
MIKTAIILAAGRGTRLRPHLDPELPKGALPLNKISKDKIHTNNAESVIEFSIIQLLQQGIEHIFIGTGHGHEWYENLAKKYPQITCIYNPIFQDSGSMHTLSLIIPHISEDSLLLESDLIYEKRTLRYLLESPTQNGLLSTPYYSFGDEVFIENTEDQLKSMSKTAPDSLEKAQVLAGITKCSLPLLQAMNTFYSSQDSHNIDYEDALVQSSIPVTLLHNSAISIMEIDDAIHLKKAEKTWTTLCLHNATEHHERKYLLNPGPATTSSTVKKAQIIPDICPREEEFNAVMTEICDQINYMSSISPLSLATTLFSGSGTAAVESMISSCISSTEKCLIIDQGAYGKRMQKIAEIHGIPHEIYTPNPLKELPLNTLETLLKSDSFTHLAIVHHETSTGLLNNIHDIGKLSKKYNILLCVDAMSSFGATPIDLIQDNIAFCAASSNKNIQGMAGISFVIAQKEELEALKNKPKKTLYLDLYDQYQYAITQHQCRFTPPVQCMYALREALRELKQEGLKNRYARYQAMWALITNCLVNHGFDYIIDDKVHGKLITSFIIPENSSFSFDDFHSFLYRHHITIYPGKIAEHNTFRIATIGDLNTEDIDHICKIIDNYFSKK
>AG-343-D04_NODE_4_2184343_2055
MIKTAIILAAGRGTRLRPHLDPELPKGALPLNKISKDKIHTNNAESVIEFSIIQLLQQGIEHIFIGTGHGHEWYENLAKKYPQITCIYNPIFQDSGSMHTLSLIIPHISEDSLLLESDLIYEKRTLRYLLESPTQNGLLSTPYYSFGDEVFIENTEDQLKSMSKTAPDSLEKAQVLAGITKCSLPLLQAMNTFYSSQDSHNIDYEDALVQSSIPVTLLHNSAISIMEIDDAIHLKKAEKTWTTLCLHNATEHHERKYLLNPGPATTSSTVKKAQIIPDICPREEEFNAVMTEICDQINYMSSISPLSLATTLFSGSGTAAVESMISSCISSTEKCLIIDQGAYGKRMQKIAEIHGIPHEIYTPNPLKELPLNTLETLLKSDSFTHLAIVHHETSTGLLNNIHDIGKLSKKYNILLCVDAMSSFGATPIDLIQDNIAFCAASSNKNIQGMAGISFVIAQKEELEALKNKPKKTLYLDLYDQYQYAITQHQCRFTPPVQCMYALREALRELKQEGLKNRYARYQAMWALITNCLVNHGFDYIIDDKVHGKLITSFIIPENSSFSFDDFHSFLYRHHITIYPGKIAEHNTFRIATIGDLNTEDIDHICKIIDNYFSKKX
>2709236926
MRKTILMNPGPTNVSETVRSALKTKDICHREPEFSEVLQRVRSNLLKVVKGEKTHTAIPFVASATGSNEAVISSIHGKILLINNGKYSERLKEIAKRYHISTKELTFHPLEQIDLKIVEDELKSDAKISHMVLVHHETTTGMLAPLRQIGRLAKKYSKTLFADTVSSVGGHEIDANLDNLSFFTVNANKCLESFPGISFVIARKKDLAALKNKSRSFYFDLCKQWEYIEKGQTPFTPAVQLFYAADKALQELLEEGLKNRIQRYKRLKNILKIGLGKLGFRFLLPGHLQSNILLAVKLPINMDYWKVHDMLKKRCFTIYSGQNLLNQGIFRIASLGRIGEKDIRTFLIELRKILDKLGVRPIYS
>2719015083
VSGADPETHCAVLIAGPGTAAVEAALGSLVPRDGRVLIIENGAYGERAAEIATTLQIPVDVWSLPWTVCPSPVEFAARITAGRFTHAFWVHHETTTGMLTPLAEYGRICRSCGVVSIVDAMSSFAGLPISLREDAVDFIISSANKCLQGMPGVSFVLGPQELIERSSAIGRTYTLNLARHEASLNGQFPFTPPVQVLYAMACALQETLTETVAARAARYRACYSVMLDGMEQLGFRTVLPKALHSQLLTAFHSHDAPGFSFEQLHDYLYARDITLYPGKLRHEKSFRVANIGALTPHDMRGFIAAVREYLHEN
>2515865776
VEHKILLNPGPGTTSRSVKDALVVNDICPREEEFGTLMHEIVNGLKVIGNADEYEACLFAASGTGAVEAMLTSALDTKKVLIVTNGAYGIRMKQICESYGLPHETIHAFGEYPDRDRIKEKLVGGTFTHLAMIHHETSTGMMNPLKEISLVCNEEDVTLIVDAMSSFGAYPINLKELNIGYLAASSNKCIQGMAGLSFVLFHKDQVQHLQKNSKNFYFDLHKQWKYLEKGQLRFTPPVQVCYAFKQAIDETLEETVSKRWERYKQNWQVLYDGMSELGFEFYLPDEQQSKILIAIILPKGFDHFHDYLYERNITVYPGVIPESDTFRMAVIGDLQKSDLEYVISEIRSYLKN
>2789888456
MQDILSGLLTIGNGHKEYECAIFAVSGTGAAEAILNSSLNKTKALIVTNGGYGIRMKQICESYELPHETIDFGDYPDPKLIKERLENGDFTHLAMIHHETSTGMMNPIEEISELCSDFDVTLIVDAMSSFGAYPMDLDKLNIGYLAASSNKCIQGVAELSFVIFRKELLPELKQNSRNFYFDLYKQWKYLEKKQLRFTPPVQVSYAFMQAIEETLEETIHSWWNRYRENWQVLCDGLSDLGFNFYLPDGQQSRILMAIVLPKGFDHFHDYLYKKDITIYPGVIPESDTFRMAVIGDLYKEDVERVVSEICSYLKPYS
>2622735731
MTRKILLNPGPATTTQNVKNALVVEDICPRETEFGDLMHDICDGLLEIGNGQKDYNVALFGASGTGAMEATITSAIGKEDKVLILTNGAYGIRMTQICENYDISYGSLEYGDYTEPAKVKEALTTKQYTHLAFIHHETSTGMMDPVDELVAICKALNIVSIVDAMSTFGAFPYNLSDLGVDYIFSSSNKCIHGMAGLSFVLFHNNQKEAMANGRSYYFDVYKQWENLQKKNQLRFTPPVQICYSFMAAIRETLAEGVETRWERYKANWQILYDGLLDLGFKPLLPLDQESKILLALKLDGKEGFDFDHFHDYLYKRDITIYPGVMPEKATFRVAIIGDLYPDDMHRVMEEMTGYFSS
>2690110555
MLHRKELERKILLNPGPATTSQRVKEAQLVSDICPRENEFGQVMHDICDGILKVGNGLETHRVSLFGASGTGAMEACLVSALGKNDHVLIVTNGAYGIRMKAICDGYGLKNSSLEFGDYPDPSKIKEALSSGGYTHLAMVHHETSTGMMDPLEEVAEICKETGVKYIVDAMSSFGAYPIDLAALEIDYLFSSSNKCIHGMAGLSFVIFHKDRTEELKANGTGFYFDVYKQWDNLQKKDQLRFTPPVQTSYAFLEAIKEHEEEGLDNRWNRYQANWQKLYDGFTALGFTPFLPLEQESKILLALNLDKPGLDFNHFHDYLYENGITIYPGVIPESKTFRVAVIGDLYEEDMDYVMEKVKAYFK
>2819990989
MALKEVKISKTLKRTILLNPGPSTTTEGVKLSVLQDDICHREEEFAAMTREVMAGLTKVVTKNTADYETVLFAGSGTIIIDVATSSLVPDGKKILVINNGAYSQRAIDAATMARVPVVEVKFGLLESFDLAKIEEALKANPDVHMVYTTHQETATGIFNPVKEVGALAKKYGKVFTVDTISTLGVLPFDMEEENMDFVMASSQKGLNAYTGISWITGKRAEIEKTKDYKPRSYYTNLWRQYDFFKKNNQMHFTPPVQIMYSLQQAIKEHFEEGPQKKYERFLAGWKAVKEEMEKLGFRSIVPWEKQAGFITSLQSPDDPNFNFDKIHDYLYARGITIYPGKLAGLENFRICNLGSLNADDIRYAFKVLVDAMKEFGVAVPVKYNS
>2820028226
MVLKEQKVSKTVKRTILLNPGPSTTTETVKASLIQDDICHREEEFAQIVRGICDDLVKVVHGKSDYSAVLFAGSGTIIIDVALNSLVPDGKKVLVLNNGAYSQRGVDVCKYFRIPVIDMKIDILDTPDLALVEKTLKENPDIAVVFTAHQETGTGLLNPIREIGALSRKYKAIFVTDSTSTYGVMPMNVYDDNIDFCMASSQKGLNAFTGLSFIVGKTSEIEKTKDYQARSYYTNLWRQYDFFKKNKQMHFTPPVQIMYSLAQALKEHFAEGEQAKWKRFRDGYKVIREEMAKLGFKDILPEDKQTGLVVGILNPKDPNFDFNKIHDYLYEKGVTIYPGKIADLETFRVCNLGSLGPDDIRDAFKVLTDALKACGVALPVKY
>2820022960
MVLKEQKISKTVKRTILLNPGPSSTTETVKASLIQDDICHREEEFAKIVRDVCDDLVKVVHGKDDYTAVLFAGSGTINIDVAISSLVPDGKKALVINNGAYSQRAVDVCNFCRIPVVDLKFDILDLPDLAKVENALKENPDVAVVYVVHQETGTGLCNPLKEIGAIAHKYNAVLVSDTTSTYGIIPMNVYDDNIDFCMASSQKGLNAFTGVSFLIGKTSEIEKTKTYKARSYYTNLWRQYDYFKKNKQLHFTPPVQIIYSLQQAIKEHFAEGEQAKYKRFMDGFKAVREEMTKLGFQDILPVEKQTGLVVSIKYPKDPKFDFGKIHDFLYKNGVTIYPGKIADLDTFRVCNLGCLTAQDIRDAFKVLADALKECGVATPVKY
>2820024486
MILKEQKISKTVKRTILLNPGPSSTTETVKASLIQDDICHREEDFAKIVRDICDDLVKVVHGKTSDYTAVLFAGSGTINIDVALSSLVPDGKKALVINNGAYSQRAVDVCNFCRIPVVDLKFDILDLPDLAKVENALKENPDVAVVYVVHQETGTGLCNPLREIGAIAHKYNAILVSDTTSTYGIIPMNVYDDNIDFCMASSQKGLNAFTGVSFLVGKTSEIEKTKTYKPRSYYTNLWRQYDYFKKNKQLHFTPPVQIIYSLQQAIKEHFAEGEQAKYKRFMDGFKAVREEMTKLGFQDILPVEKQTGLVVSIKYPKDPKFDFGKIHDYLFKNGVTIYPGKIADLDTFRVCNLGCLTVQDIRDAFKVLTDALKECGVATPVKY
>2678987771
MEVVKPVKRNVLLNPGPATTTDTVKYAQVVPDICPRENEFVEIMDEVRRELVKVVHADPEKYTAVLFTGSGTIIQDVLVNSLVPEGKKICVVDNGAYSSRMAEIAGYYHIPCVNLEFPTTGLPDLKVLQETLEKDKDIAVVATTHHETGTGVLNPVREIGKLAHDNNCIFIADTISTYGLLPINMEEENIDFCMSSAQKGLCAMTGVSWVVGKVDEIVKSKDYPTRSYYCNLFMQYDFFDRVGEMHFTPPVQVIYALQQAIREYREEGEQARYERITGCWEAIHKGLEGIGLGYVIDKEIQGHLVVTIKAPEDDRFDFATLHDYCYERGFTIYPGKMFGLATFRLCNLGWITARDIEDFFVVAKEAFKEMGYSIPIK
>2790283420
MEVVKPVKRNILLNPGPATTSDTVKYAQVVPDICPREPEFIEVMDRVRKELVRIVHGDPEKYTAVIFTGSGTIIQDVCVNSLVPDKKKICVVNNGAYSARMVEIANHYHIPCVNLKFPETGLPNLDTVRETLEKDKEIVVVATVHHETGTGVLNPIKEIGAIAHQEGCLFVVDTISTYGLRPIRIEEENIDFLMSSAQKGLAAMVGASWTVGRIDEIEKSASYPKRSYYCNLFMQYDFFKRVGEIHFTPPVQTIYALQQAIKEYWEEGEHARWERLTQCWEAIHKGLNEMGLESVIDKEIQGHLVVTVKAPESGQFDFTKFHDDCYERGFTIYPGKMFGVKTFRLCNLGQITYKDVEDFFVVAKDSFKKMGFTLPLNR
>2820324612
MEKVKRNVLLNPGPATTTDTVKYAQIVPDICPREKEFGELMLKMKDEFVKIVHGDLDKYASVMFCGSGTVNIDACISSLVPAGKKILIVNNGAYSARGAEVCEYYHMDHINLKFSIEDVPDLAVIEKALKDNPDVAVVYACHHETGTGILNPVREIGALAHKYNAIFVVDTTSTYAMIPIDIEKDNIDFLMASAQKGLMSMTGLSFVVGNKKILKESKDYPTRSYYCNLYTQYSFLEEKGEMHFTPPVQTVYATQQAIKEYWEEGEEGKWARHQRIWAAIMKGLKNLGFEDLIPVEKQSKLVVSVRYPNDPNWNFTKVHDYCFEKGFTIYPGKVSDIPTFRLCSLGAIDAPDVDDFFVTLEEGLRHNNIKIPIQY
>2820358559
MDNKIKRNVLLNPGPATTTDSVKLAQLVPDICPREKEFGNILRAMKGDVVRIVHGDPEIYTAVFFCGSGTINIDAAISSLLPEGGKMLIVNNGAYSARAAEVCRYYGLPHIDLESSVTDIPDLNAIEKVLHANPDVSAVYACHHETGTGLLNPVREIGALAHAFRKVFIVDTTSTYAMIPIDIEKDNIDFLMSSAQKGLMAVTGLSFIVGDRSILEESKDYPKRSYYCNLYAQYDFFERQGEMHFTPPVQAVYAARQAIAEYWGEGEEGKWARHRRVWRALVDGVTELGFRMLIPEEKQSGLGVAVLYPADPAWDFTKVHDYCYARGFTIYPGKVANMPTFRLCSLGAIDTPDIEAFFCTFKRALAACGVTSCAP
>2820359194
MSINIKRNVLLNPGPATTTDSVKLAQLVPDICPREKEFGDMLRAMKGDVVRIVHGDPEIYTAVFFCGSGTVNIDAAVSSLLPEGGKMLVIDNGAYSARAAEACRYYGLPHIDLESSVTDIPDMNAIEKVLRSNPEISTVYACHHETGTGLLNPVREIGALAHACGKVFIVDTTSTYAMLPIDIEKDNIDFLMSSAQKGLMAVTGLSFIVGDRSILEESKSYPKRSYYCNLYAQYDFFERQGEMHFTPPVQAVYAARQAIAEYWGEGEEGKWARHRRVWKALVDGVTELGFRMLIPEEKQAGLGVAVLYPADPAWDFTKVHDYCYARGFTIYPGKVANLPTFRLCSLGAIDTPDIEAFFCVFKRALAACGVTSCAP
>2558957036
MTKPIKRNILLNPGPSTTTDTVKYAQIVPDICPREEEFASLMKGIRDDLVKIVHGDPKKYTAVPFCGSGTICMDITLNSLVPEEKKVLVVHNGAYSERACEILDGYHIPYIDFKQSLYEPPSLDELDKALNENPDVAVVYATHHETGSGLLNPIREIGRIAHKHDAIFITDTTSSYAMIPIDIEKDNIDFCMASAQKGIQGMTGLSYVIGRKDLINISKDYPTRSYYCNLYLQYEFFEKTGQMHFTPPVQTIYAARQALDEYFSEGESEKWSRHQHIISAIREGADRLGFKELLDRKNQSSLVSAIRYPDDPNWDFDKVHDYCYERGFTIYPGKLENTGSFRLCALGAIDAPDIESFWEVFEAALKENRVQIPAKYTEE
>2558991717
MNSDNKPVKRNVLLNPGPSTTTDSVKYAQIVPDICPREKEFAGIMAPMRDDLVKIVHGDTKEYTAVLFCGSGTICIDIALNSLLDEGKKALVVRNGSYSARACDVLKYYGLPHVILDQPYDALPDMDALEELLKKENDIGYVYMTHHETGSGLLNPIRKAGELAHKYGAFLITDTTSSYAMIPINVYEDNVDFCMASAQKGIMGMTGLSYIIGRRDIVEKSKDFPTHSYYCNLYRQYEYFEKTGEMNFTPPVQTIYAAKQALIEYFEEGEQAKWERHQRIMAAIRKGADEIGFKELLPRDIQSGLVAALIYPDDENWDFEKIHDYCYERGFTIYPGKMQGKGTFRLCALGAIDGPDVEAFWEVFKEALAKYDVKVPVKYN
>2525472892
MSEKVKRNILLNPGPSTTTDTVKYAQIVPDICPREKEFAGIMAPMRDDLVRIVHGDTKEFTSVLFCGSGTICIDVTLNSLLEEGKALVIKNGSYSSRACDVLEYYGLPYTAIESPTDQLFDPSVLEETLNKLDNVGYVYMTHHETGSGLLNPIREVGAIAHKHGAFFITDTTSSYAMIPIDVNSDNIDFCMASAQKGIMGMTGLSYVIGRRSIIEKSKDFPKHSYYCNLYRQYAYFEETGEMNFTPPVQTIYAAKQALIEYFAEGEEEKWKRHQRIMAAIRKGIDDLGFKEALPRDIQSGLVAAVRYPDDPAWDFEKIHDHCYERGFTIYPGKMQGKGTFRLCALGAIDAADIEEFWKVFKEALDDAGVKTPAVYKE
>2595172632
MQEVKRNILLNPGPSTTTDTVKYAQIVPDICPREKEFAGIMAPMRDDLVKIVHGDTKEYTSVLFCGSGTICIDITLNSLLDKGKKAMVVKNGSYSSRACEVLEYYGLPFIKVESPVDEALDVSLVEEALKKAAADGDEIGYIYMTHHETGTGLLNPIREVGALAHKYGAFFITDTTSSYAMIPINVYDDNIDFCMASAQKGIMGMTGLSYVVGRRDIIEKSKDFPTHSYYCNLYRQYAYFEETGEMNFTPPVQTIYAARQALKEYWEEGETAKWERHTRVMNALRKGIDELGLKEALPRDIQSGLVAAVRYPDDEKWDFEKIHDYCYERGFTIYPGKMQGRGTFRLCALGAIDEEDIRAFWKVFEDAMKDAGAAIPAVYKD
>2624754868
MESVKRNILLNPGPSTTTDTVKYAQVVPDICPREKDFQSIMAPMRRDLVKIVHGGDDYTSVLFCGSGTICIDITLNSLLDAGKKALVINNGSYSQRAVDVLNYYGLPVIDLQQPINTTPDLNVVEETLKANNDIGYVYMTHHETGSGLLNPIREVGALAHKYNVFFITDTTSSYAMIPINVYEDNVDFCMASAQKGIMGMTGLSYVIGRKDIIEESKNYPKRSYYCNLYMQYEYFEKTGEMHFTPPVQTIYAAKQALVEYWNEGEKAKWTRHQRVMDAIHAGEERLGLKEILDRSVQSGLVSAVKYPNDENWNFEEIHDYCYERGFTIYPGKIEKQGTFRLCALGAIDEADIVEFWNVFEEALRIHNVQIPIRYND
>2705745923
MEIKRNILLNPGPSTTTDTVKMAQVVPDICPREKEFQSIMAPMREDLVRIVHGKKEDYTSVLFCGSGTICIDIALNSLLDTDKKAFVINNGSYSQRAVDVCRAYNLPLIELKQPIDKVPSLTEIEDVFKSNSDIGYVYVTYHETGTGLLNPVKEIGEIAHRYGVFLITDTTSAYALRPINVYDENIDFCMASAQKGIQGMTGLSFIVGRKDIIEKSKNFPVRSYYCNLFMQYDFFERTGEMHFTPPVQTVYAAKQALIEYFEEGEEAKWERHTGVMNAIREGVDRLGFKEALDRSVQAGLVSAIVYPNDPNWDFEKVHDYVYERGFTIYPGKIESRGTFRLCALGVITDEDIREFWKVFEEALKATGVSIPVRYDK
>2799966997
MNLKRNVLLNPGPSTTTDTVKLAQIVPDICPREKEFQDIMAPMREDLVKIVHGKLEDYTAVLFCGSGTICIDIALNSLLDKDKKALVINNGSYSARAVEVCHAYGLPLIELKQPLDTTPDLTLIEETLKNNSDIGYVYVTYHETGSGLLNPVKDIGALAHKYGAFLISDTTSAYAMIPIDVYEQNIDFCMASAQKGIQGMTGLSYIVGRKDIIEASRNFPVRSYYCNLYMQYDFFERTGEMHFTPPVQTVYAARQALIEYFEEGEERKWERHQRIMAAIRAGVDRLGFKEVLSRDVQSGLVSAIIYPDDPNWNFDKIHDYCYERGFTIYPGKLASKGTFRLCALGVIDEPDIVDFWKVFEAGLKELGVKVPVNYD
>2562628643
MNIKRNILLNPGPSTTTDSVKMAQVVPDICPREKEFQSIMEPMRNDLVRIVHGDIKEYTSVLFCGSGTICIDVALNSLLDKGKKAFVINNGAYSQRAVDVCKAYNLPLIELKQPINNLPDLTSIEQVLKDNEDIGYVYVTYHETGTGLLNPVKQIGALAHKYGKFLITDTTSAYAMIPIDVVDENIDFCMASAQKGIQGMTGLSYIIGKRSIIEQSRDFPVRSYYCNLFMQYDFFERTGEMHFTPPVQTIYAAKQAIKEYWDEGELNKWARHKRIMKAIRSGIDKLGFKETLSRDVQSGLVASINYPDDPNWNFEKIHDYCYERGFTIYPGKIENQATFRLCALGTIDEKDINEFWSVFECGLREYGVLVPVKYDS
>2561460075
MQIKRNVLLNPGPSTTTDTVKMAQVVPDICPREKEFQSIMGPMREDLVKIVHGQDDYTSVLFCGSGTICIDVALNSLLDKDKMALVINNGSYSQRAVDVCRAYGLPLIELKQPIDTKPDLSPIEKALKDNEGSVGYVYVTYHETGTGLLNPVKEIGALAHKYGAFLITDTTSAFAMIPINVYEENIDFCMASAQKGIQGMTGLSFVIGKKDIIERSKDFPVRSYYCNLFMQYDFFNRTGEMHFTPPVQAIYAAKQALVEYWNEGEDNKWKRHQRVMNAIHEGEDKLGFKEYLSRDAQSGLVSAVLYPDDPNWNFDKIHDYCYERGFTIYPGKIEQQGTFRLCALGAIDENDIKDFWKVFEEALDKNGVQVPAEYSEG
>2525469276
MNIKRNVLLNPGPATTTDTVKLAQVVPDICPREKEFQSIMAPMRDDLVRIVHGGDDYTSVLFCGSGTICIDVTLNSLLDAEKKAFVINNGSYSQRAVDICKAYDLPLIELKQPINSKPDLSAIEEILKSNDDIGYVYITYHETGTGLLNPVKEVGALAHKYGSFLITDTTSAYAMMPINVYDENIDFCMASAQKGIMGMTGLSFIIGRKSIIEESKNYPKRSYYCNLYMQYEYFERTGEMHFTPPVQTIYAARQALIEYFEEGEIKKWSRHQRVMDAIHKGEDRLGLKEILSREVQSGLVSAIKYPDDINWSFDKIHDYCYERGFTIYPGKIENQGTFRLCALGAIDEADINEFWKVFENALVENGVRIPVQYIEA
>2562246415
MNIKRNVLLNPGPATTTDTVKLAQVVPDICPREKEFQSIMAPMRDDLVRIVHGGDDYTSVLFCGSGTICIDVTLNSLLDVEKKAFVVNNGSYSQRAVDICKAYELPLIELKQPINSKPDLSAIEEILKSNDDIGYVYITYHETGTGLLNPVKEVGALAHKYGSFLITDTTSAYAMMPIDVYDENIDFCMASAQKGIMGMTGLSFIIGRKSIIEESKNYPKRSYYCNLYMQYEYFERTGEMHFTPPVQTIYAARQALIEYFEEGETKKWSRHQRVMDAIHKGEDRLGLKEILSREVQSGLVSAIKYPDDINWSFDKIHDYCYERGFTIYPGKIEDQGTFRLCALGAIDEADINEFWKVFENALVENGVRIPVQYIEA
>2800654020
MRDKVKRNVLLNPGPSTTTDTVKYAQVVPDICPREKEFQGIMKPMRDDLVRIVHGDTDEYTAVLFCGSGTICIDVALNSLLDEGKKALVINNGSYSQRAVDVCHYYGMPVIDLKQPLTTQPDLNLIEKTLKENPDIGYVYVTYHETGTGLLNPVREIGALAHKYGKFLVSDTTSAYAMIPINVYEDNIDFCMASAQKGIQAMTGLSFIVGRREIIEQSAHFPKRSYYCNLYMQYDFFEKTGEMHFTPPVQTIYAARQGLKEYFEEGEKAKWERHQRIMKAIRKGIDELGFREALGRDVQSGLVSAICYPDDDNWDFEKVHDYCYKRGFTIYPGKMQGQGTFRLCALGAIDEQDIENFWKAFSEALEYYNIKTPVQYKE
>2561350853
MSDTIRRNILLNPGPATTTDSVKYAQVVPDICPREKEFASIMTPLRSDLVRVVHGDTDEYTTVLFCGSGTICMDVVLNSLLDNDKRALVINNGSYSQRACDVLDAYGMPYIELRQPVDALPDLDVIEEALRNNPDVGYVYMTFHETGSGLLNPAREVGALAHSYNTLFITDTTSAYAMIPINVYEDNIDFCMASAQKGIQGMTGLSYVIGRRDIIEASRSYPVRSYYCNLYMQYKYFEQTGEMHFTPPVQTIYAARQALDEYFAEGEQAKWERHQRVMAAIRSGIDRLGFKEALDRRVQSGLVAAVRYPNDPSWDFEKIHDYCYEHGFTIYPGKMQGQGTFRLCALGAIDEGDIVNFWKVFECALERAGVETPVIY
>2846507620
MSDTMRRNILLNPGPATTTDSVKYAQVVPDICPREKEFASIMTPLRSDLVRVVHGDTDEYTTVLFCGSGTICMDVVLNSLLDNDKRALVINNGSYSQRACDVLDAYGMPYIELRQPVDALPDLDVIEEALRNNPDVGYVYMTFHETGSGLLNPAREVGALAHSYNTLFITDTTSAYAMIPINVYEDNIDFCMASAQKGIQGMTGLSYVIGRRDIIEASRSYPVRSYYCNLYMQYKYFEQTGEMHFTPPVQTIYAARQALDEYFAEGEQAKWERHQRVMAAIRSGIDRLGFKEALDRRVQSGLVAAVRYPNDPSWDFEKIHDYCYEHGFTIYPGKMQGQGTFRLCALGAIDEGDIVNFWKVFECALERAGVETPVIY
>2541461744
MQESVKRNILLNPGPSTTTDSVKYAQVVPDICPREKEFASIMEPMRNDLVHIVHGDPKEYTAVLFCGSGTICIDVTLNSLLAKGKRALVVNNGSYSQRACDVLMAYHMPFVEVKQPIDTTPDLDVIEAALKDNPDVGYVYMTFHETGSGLLNPVREVGALAHKYGAFFITDSTSAYAMIPINVYEDNIDFCMASAQKGIQGMTGLSYVIGRRDIIEASKDFPVRSYYCNLYLQYNYFETTGEMHFTPPVQTIYAARQAIKEYFQEGEAAKWARHQRVMAAIRRGIDRLGLKEALRREVQSGLVAAVRYPNDPAWDFERVHDYCYERGYTIYPGKMQGSGTFRLCALGAIDEDDIDAFWEVFEQALVATGVSMPVIYAE
>644252385
MQESVKRNVLLNPGPSTTTDSVKYAQVVPDICPREKEFASIMAPMRDDLVRIVHGDPKEYTAVLFCGSGTICIDVVLNSLLAEGKKALVVNNGSYSQRACDVLTAYHMPFVEVKQPVDTTPDLDVIEAVLKDNPDVGYVYMTFHETGSGLLNPVREVGALAHKYGAFFITDSTSAYAMIPINVYEDNIDFCMASAQKGIQAMTGLSYVIGRRDIVEASKDFPVRSYYCNLYLQYEYFETTGEMHFTPPVQTIYAARQGIKEYFEEGESAKWARHQRVMAAIRQGIDRLGLKEALKREVQSGLVAAVRYPDDPAWDFEKVHDYCYERGFTIYPGKMQGAGTFRLCALGALDEEDIVAFWEVFEQALVAIGVSAPVTYTE
>2596389365
MEIKRNILLNPGPATTSDAVKYAQVVPDICPREKEFAGIMGPLRDDLVRIVHGDTDEYTAVLFCGSGTICIDVVLNSLLDAGKKALVINNGSYSQRACDVLDSYGLPYVELKQPLDDIPDLAAIETCLVDNPEVSYVYVTYHETGTGLLNPVKEIGALAHKYGKFLITDTTSAYAMIPINVYEENIDFCMASAQKGIQGMTGLSYVIGRRDIIEQSKDFPKHSYYCNLYMQYEYFERTGEMHFTPPVQTIYAARQALVEYFAEGEKEKWARHQRVMAAIRKGVDRYGFQEALSREVQSGLVAAICYPDDPHWNFDEIHDYCYERGFTIYPGKMQNKGTFRLCALGDIDAEDIDEFWKVFEDAMNTHKISMPVTYDR
>2705716888
MSIKRNILLNPGPSTTTDTVKMAQVVPDICPREKEFAGIMAPMRDDLVRIVHGDTKEYTAVLFCGSGTICIDVALNSLLADGKKALIINNGSYSQRACDVCKYYNMPLVEVKQPLDDIPDLSAIENTLKENRDIGYVYVAYHETGTGLLNPVREIGALAHKYGAFLITDTTSAYAMIPINVYEDNIDFCMASAQKGIMGMTGLSYIIGKRDIIEESKDYPKRSYYCNLYMQYEYFESTGEMHFTPPVQTIYAAKQALVEYFEEGEEEKWKRHTRVMNAIRKGIDGLGFHEALRREVQAGLVAAVEYPDDPNWDFERIHDYCYERGFTIYPGKMQNKGTFRLCALGAIDEGDIRDFWKVFEEALRSAGVAIPVKYDKRQ
>2520496933
MQSVKRNILLTPGPATTTDTVKMAQVVPDICPREQEFGSVMEWIRQQLIRIVHGNPAKYTAVLFCGSGTINIDVAISSLLPAGKKILFLNNGFYSSRAVDACQAYGLPYVELDFPIDDLPDLELTEKALQANPDIAIVYTTHNETGTGILNPVREIGALAHRYGAVFVVDTTSTYALLPIDIERDNIDFLMASAQKGLMAMAGLSFIVGNEAIIQKTRDYPKRSYYCNLYMQYQYYKTTGQMHFTPPVQAVYALRKALEEFWQEGESAKYARHRRVWKKIHECSERLGLRDIIRKELQSGLVVPFQYPADPNWDFDKIHDYCYERGFTIYSGIISGANTFRLCSLGAIDEQDIEDFFRVFEDALRVQKICVPVRY
>2820361265
MIKKEKKVLLNPGPATTTDGVKAAQIVPDICPREKEFANILERLQCDLVKIVHGGDDYSAVLFCGSGTICMDVCLNSLLPENKRILVINNGAYTSRAVEICQHYGLSYIELKFRDDELPVLHEIEDALLKNDDIAVVYTTHNETGTGILNPIREIGALAHKYNCISVIDTTSTYGMIPIDVEADNIDFCMSSAQKGLMAMTGLSYVIGKTRLIIESEKYPKRSYYCNLFMQYEHFIKNKQMHFTPPVQTVYAAVQAMEEYFFEGEKNKFLRHKSVNDAIHNGLKKLGFKEYIKKEQQSGLVISAIYPDDKNWSFNDIHDYCYDRGFTIYPGVIRGTNTFRLCSFGAIDASDIHDFFKTFEAGLKKANVEIPVKYIAG
>2820380019
VKTRRNVLLNPGPATTTDTVKMAQIVPDICPREKEFADILVKMQRDLVEIVHGSHDAYSTVFFCGSGTICMDVCLNSLLPEGKKILVINNGAYSARAAEMCEHYGLSYIDAQFPLDTELDVSAVERILAADKDIYVVYSTHNETGTGLLNPVREIGALAHKYNCISVVDTISTYALLPINMDEDNIDFCMSSAQKGLMSMSGLSFIVGKTEIIEASKNFPVRSYYCNLYRQYAHFKNHGEMHFTPPVQTVYATAQAIREYFDEGEIKKFERHIGVHEEIRRGLLRLGFKEVVKREWQAGLIAAAVYPDDENWDFGKIHDYCYERGFTIYPGKIAGKGTFRLCSLGAIDVADIKNFFVVFEQALAHCNVSTPVKYNNR
>2820632630
VEIKRNILLNPGPATTTDTVKLAQLVPDICPREKEFADILIQMRHDLVDIVHGNRDEYSAVLFCGSGTICMDVCLNSLLPKGKKILVINNGTYSARAVEMCDYYDLPHINAQFPVDSELDLSAVERFLADNDDIYMVYSTHNETGTGLLNPVREIGALAHKYNCISVVDTISTYALLPINIKDDNIDFCMSSAQKGLMAMSGLSFIVGKTEIIEASKDFPKRSYYCNLHRQYEHFKNHGEMHFTPPVQTVYATVQAVREYFAEGEIKKFERHMRVQEAIRQGLAGLGFREVIKRQYQSGLVSAIAYPDDENWNFEKIHDYCYERGFTIYPGKISGKGTFRLCSLGAIDESDIKNFFAVFEQALVHCNISTPVKYKESTTCR
>2743911496
MSIKRNILLNPGPATTTDTVKMAQVVPDICPREKEFGDILAQMQSDLVKIVHGSTEEYTAVLFCGSGTINMDICLNSLLPENKIILIINNGAYSARAAEICHYYNLPHINMKVPVDEIPKLEAIEEILSSTPDIHIVYTTHNETGTGLLNPIREIGALAHKYNCIFVVDTTSTYAMLPIDIEKDNIDFCMASAQKGLMAMTGLSFVIGKIKLIEQSKSYPKRSYYCNLYLQYEYFIKTGQMHFTPPVQTVYATKQAIEEYFLEGEDEKFSRHKSVNEAIYNGLKELGFKEFIKRELQSGLISSAIYPDDENWDFEKIHDYCYERGFTIYPGKISNTNTFRLCSLGAIDVMDIEAFFAVLKKALEHYNVAVPVKYNEVIQ
>2820715932
MAIKRNILLNPGPATTTDTVKMAQIVPDICPREKEFADILEQLQKDLVRIVHGSDEYTSVLFCGSGTINMDVCLNSLLPANKKILVINNGAYSTRAVEICKSYNLPHIEMKVPVDERPNLAAVEEMLKNNSDIHLVYTTHNETGTGLLNPIREIGELSHRYNCIFTVDTTSTYAMLPIDVEKDCIDFCMASAQKGIMGMTGLSYVVGKTKLIEESKNYPRRSYYCNLYLQYEYFVRYRQMQFTPPVQTIYAAKQAIEEFFKEGEAQKYQRHARVNEAIHKGLKQLGFKEFIKKELQAGLVASAIYPNDKNWDFEKVHDYCYERGFTIYPGKISGMETFRLCSFGAIDVPDIENFFAVFKEALEH
>2608488895
MKRNVLLNPGPATTTDSVKMAQVVPDICPREKEFTKLMQEIRRDLVKIVHGDGKYTAVLFCGSGTINIDVCLNSLIPEGKRALIVNNGSYSSRAVEVCEYYGLDFLELKLPIYEPADIELVEKQLKEHEDISLVYTTHNETGTGLLNPIRDIGEVAHRYGAIFVVDTTSTYAMRPIDVIKDNIDFCMASAQKGLMSMTGLSFIVGRKSIIEASKDYPRRSYYCNLFLQYDFFERTGEMHFTPPVQTAYATKQAIKEYWEEGEEAKWERHKGVFDEICKGLEEMGYKQVIKPEYRAGLVATAIYPDDNNFNFEEIHDYCYERGFTIYPGKIMSSKTFRLCSLGAITVNDIRDFFKVFKEAHRKIGVEVPVHYE
>2601108022
MERKILLNPGPATTRDTVKNAQIVPDICPREKEFVKLMKQIREDLVKIVHGNPEEYTSVLFCGSGTVCMDVCLNSLLPAEKKILVVNNGAYSARAAEICDYYQLPYINLKFPVDALPDLKEIENILADNPDIALVYATHNETGTGILNPIREIGALAHRYGACFVVDTTSTYAMRPIVIKEENIDFCMASAQKGLMAMTGVSYVVGNRKMIEESRHFPKRSYYCNLYMQYEYFEKHGEMHFTPPVQTLYALKQALEEYFEEGEEEKWNRHRRVFEAIHRELKKLGFRDVIKREWQAGLVAAIKYPEDENWDFDKIHDYCYERGFTIYPGKIGDAKTFRLCALGAIDEEDIYQFFQVFREGLQEMQIKIPVFYHEVENEKK
>2799683019
MEKIKRNILLNPGPATTTDTVKYAQVVPDICPREKEFADIMKDIRAELVKIVHGDPDKYTSVLFCGSGTINIDVLMNSLVPEGKKVLVINNGAYSSRAVEVLQYYHIPYIDLKFKYDIRPDLELVEKTLQENPDIAVVHTTHNETGTGILNPIREIGALVHQYNAVFTVDTTSTYAMLPIDMDRDNLDFVMASSQKGLMAMTGLSFVVGNKEIIERTKDYPTRSYYCNLYLQYDFFNRTGEMHFTPPVQTIYSVKQAIEEYWTEGEQGKYDRHIRVWEAIHKGKDELGLKDIIKKEWQSGMVVSIKYPNDPNWDFEKIHDYCYERGFTIYPGKISTTDTFRLCSLGAIDVPDIEAFFRVLLEAMEYYGVQIPAKY
>2595384984
MVKRNVLLNPGPATTTDTVKQALIVPDICPREEEFVGVMQEVSKGLLKIVHADPSEYAAVLFCGSGTINMDICLNSLLPEGKKALVINNGAYSSRGAEICTYYGLDFIDLKLPIDKPADLGVIEETLKANPDVALVYTTHNETGTGLLNPIREIGALAHKYNAIFVVDTTSTYAMRPIDVNKDNIDFCMASAQKGIMAMTGLSFVIGKKSIIEASKDYPKRSYYCNLYMQYDYARAHGEMHFTPPVQVIYSARQALKEYFAEGEQAKWDRHYRVYKAIVSGLKELGFKVLIPDEIATGLVAAALYPDDSNWDFKKVHDYCYERGFTIYPGKVEKRGMFRLCSLGAIDETDIKDFFKVFGEALDKFEVSVPVKYEV
>2846163921
MDVCLNSLLPEEKKILVVNNGAYSSRAVEICKYYGLPFIDLKFPIDERPSLEVIERTLKENEDIALVYTTHNETGTGILNPVREIGALVHQYHAVFVVDTTSTYAMRPINIKEDNIDFCMASAQKGLMAMTGVSFVVGKRSIIEQSKDYPKRSYYCNLYLQYDYFEKHGEMHFTPPVQTIYAMRQALKEYFAEGEQEKWKRHTRVFVALHQGLEELGFQDVIKREWQAGLVITVKYPDDPNWSFSAIHDYCYERGFTIYPGKINNTETFRLCALGAVDEADIQEFFKVFQAGLESMKVAVPVFYREEK
>2849760673
MDVCLNSLLPEEKKILVVNNGAYSSRAVEICKYYGLPFIDLKFPIDERPSLEVIERTLKENEDIALVYTTHNETGTGILNPVREIGALVHQYHAVFVVDTTSTYAMRPINIKEDNIDFCMASAQKGLMAMTGVSFVVGKRSIIEQSKDYPKRSYYCNLYLQYDYFEKHGEMHFTPPVQTIYAMRQALKEYFAEGEQEKWKRHTRVFVALHQGLEELGFQDVIKREWQAGLVITVKYPDDPNWSFSAIHDYCYERGFTIYPGKINNTETFRLCALGAVDEADIQEFFKVFQAGLESMKVAVPVFYREEK
>2854008305
MDVCLNSLLPEEKKILVVNNGAYSSRAVEICKYYGLPFIDLKFPIDERPSLEVIERTLKENEDIALVYTTHNETGTGILNPVREIGALVHQYHAVFVVDTTSTYAMRPINIKEDNIDFCMASAQKGLMAMTGVSFVVGKRSIIEQSKDYPKRSYYCNLYLQYDYFEKHGEMHFTPPVQTIYAMRQALKEYFAEGEQEKWKRHTRVFVALHQGLEELGFQDVIKREWQAGLVITVKYPDDPNWSFSAIHDYCYERGFTIYPGKINNTETFRLCALGAVDEADIQEFFKVFQAGLESMKVAVPVFYREEK
>2813315043
MKRNILLNPGPATTTDTVKNAQVVPDICPREQEFVEIMKQIRKDLVKIVHGDEEYTAVLFCGSGTISMDVCLNSLLPAGKKILVINNGAYSSRAAEICEYYGLPFINLKFPIDERPSLEQIEQILKENQDIALVYITHNETGTGILNPIREIGALAHAYGAIFVVDTTSTYAMRPINIKNDNIDFCMASAQKGLMAMTGISFVVGKRTIIEQSKTYPKRSYYCNLYMQYHYFEAHGEMHFTPPVQTVYAMRQAIKEYFAEGEQKKWERHTRVFEALHKGIERLGFQNIIKRDWQAGLVVTVKYPDDPNWSFSAIHDYCYKRGFTIYPGKINNTETFRLCALGAIDQSDIETFFEVFEAGLREMEVSLPVHYGLEEQTDERE
>2846164324
MKRNILLNPGPATTTDTVKQAQVVPDICPREQEFVEIMKQIRKDLVKIVHGDEQDDTAVLFCGSGTISMDVCLNSLLPEEKKILIINNGAYSSRAVEICEYYGMPFINLECPIDERPSLELIEQVLKENKDIALVYTTHNETGTGILNPVREIGALVHRYGAVFVVDTTSTYAMRPIDMKKDNIDFCMASAQKGLMAMTGVSFVIGNKSIIEGSKNYPKRSYYCNLYLQYDYFEKHGEMHFTPPVQTVYAMRQAIAEYFAEGEQEKWKRHTRVYDALYSGLERLGFQNVIKKEWQAGLVVAVKYPDDPNWSFSAIHDFCYERGFTIYPGKINNTETFRLCALGAIDEADIEDFFEVFEEGLKQMGVSLPVHYQK
>2849761684
MKRNILLNPGPATTTDTVKQAQVVPDICPREQEFVEIMKQIRKDLVKIVHGDEQDDTSVLFCGSGTISMDVCLNSLLPEEKKILIINNGAYSSRAVEICEYYGMPFINLEFPIDERPSLELIEQVLKENNDIALVYTTHNETGTGILNPVREIGALVHRYGAVFVVDTTSTYAMRPIDIKKDNIDFCMASAQKGLMAMTGVSFVIGNKSIIERSKDYPKRSYYCNLYLQYDYFEKHGEMHFTPPVQTVYAMRQAIAEYFAEGEQEKWKRHTRVYDALYSGLERLGFQNVIKKEWQAGLVAAVKYPDDPNWSFSAIHDFCYERGFTIYPGKINNTETFRLCALGAIDETDIEDFFEIFEEGLKQMGVSLPVYYQK
>2854008180
MKRNILLNPGPATTTDTVKQAQVVPDICPREQEFVEIMKQIRKDLVKIVHGDEQDDTSVLFCGSGTISMDVCLNSLLPEEKKILIINNGAYSSRAVEICEYYGMPFINLEFPIDERPSLELIEQVLKENNDIALVYTTHNETGTGILNPVREIGALVHRYGAVFVVDTTSTYAMRPIDIKKDNIDFCMASAQKGLMAMTGVSFVIGNKSIIERSKDYPKRSYYCNLYLQYDYFEKHGEMHFTPPVQTVYAMRQAIAEYFAEGEQEKWKRHTRVYNALYNGLERLGFQNVIKKEWQAGLVVAVKYPDDPNWSFSAIHDFCYERGFTIYPGKINNTETFRLCALGAIDETDIEDFFEIFEEGLKQMGVSLPVYYQK
>646277470
MKIERKILLNPGPATTTDSVKMAQVVPDICPREKEFAGMMKQLRDDLVRVAHGNLEKHTAVLFCGSGTINIDICLNSLLPEDKRVLIVNNGAYSTRAVEVCQYYGLPHINLEFSVYERPDLSVVENVLQENPDIAMVYTTHHETGTGILNPIREMGAIAHKYQAKFVVDTTSSLGMIPFDIEKDNVDFCMASAQKGLQAMTGLSFIIGNEEQIKFSKKYPKRSYYCNLYLQYENFERTGEMHFTPPVQTIYATRQALNEYFEVGEEAKFARHKRVFEAIHSGINEIGLKSVIKREWQSGLVVSVQYPEDPNWDFEKIHDYCYERGFTIYPGKISTEDTFRICALGEIEVDDIENFFKVLKAALNHYNVTLPMS
>2578738056
MNIERKILLNPGPATTTDTVKLAQVVPDICPREKEFAGMMKQLRDDLVRVAHGDLSKHTAVLFCGSGTINIDICLNSLLPADKKVLVVNNGAYSTRAVEVCEYYGLPHIDLKFSVYELPDLSVIEKTLSDNPDIALVYTTHHETGTGILNPIREIGKIAHSHGAVFVVDTTSSLGMIPFDIGKDNVDFCMASAQKGLQAMTGLSFIIGDESLIRASRDYPKRSYYCNLYLQYDYFEKTGEMHFTPPVQTVYAARQALDEYFAVGEEAKFARHKRVFEAIHKGLQELGLQYAIKREWQSGLVVSVLYPDDPLWDFDKVHDYCYERGFTIYPGKISTTNTFRLCALGEIDVEDIERFFEVMKSVNTVLVNK
>2612345913
MNIERKILLNPGPATTTDTVKLAQVVPDICPREKEFAGMMKQLRDDLVRVAHGDLSKHTAVLFCGSGTINIDICLNSLLPADKKVLVVNNGAYSTRAVEVCEYYGLPHIDLKFSVYELPDLSVIEKTLSDNPDIALVYTTHHETGTGILNPIREIGKIAHAHSAVFVVDTTSSLGMIPFDIGKDNVDFCMASAQKGLQAMTGLSFIIGDESLIRASRDYPKRSYYCNLYLQYDYFEKTGEMHFTPPVQTVYAARQALDEYFAVGEEAKFARHKRVFEAIHKGLQELGLQYAIKREWQSGLVVSVLYPDDPLWDFDKVHDYCYERGFTIYPGKISTTNTFRLCALGEIDVEDIERFFEVMREAKRSLNNK
>2573865254
MNIERKILLNPGPATTTDTVKLAQVVPDICPREKEFAGMMKQLRDDLVRVAHGDLSKHTAVLFCGSGTINIDICLNSLLPADKKVLVVNNGAYSTRAVEVCEYYGLPHIDLKFSVYELPDLSVIEKTLSDNPDIALVYTTHHETGTGILNPIREIGKIAHSHGAVFVVDTTSSLGMIPFDIGKDNVDFCMASAQKGLQAMTGLSFIIGDESLIRASRDYPKRSYYCNLYLQYDYFEKTGEMHFTPPVQTVYAARQALDEYFAVGEEAKFARHKRVFEAIHKGLQELGLQYAIKREWQSGLVVSVLYPDDPLWDFDKVHDYCYERGFTIYPGKISTTNTFRLCALGEIDVEDIERFFEVMREYLLFIR
>2578749632
MNPGPATTTDTVKLAQVVPDICPREKEFAGMMKQLRDDLVRVAHGDLSKHTAVLFCGSGTINIDICLNSLLPADKKVLVVNNGAYSTRAVEVCEYYGLPHIDLKFSVYELPDLSVIEKTLSDNPDIALVYTTHHETGTGILNPIREIGKIAHSHGAVFVVDTTSSLGMIPFDIGKDNVDFCMASAQKGLQAMTGLSFIIGDESLIRASRDYPKRSYYCNLYLQYDYFEKTGEMHFTPPVQTVYAARQALDEYFAVGEEAKFARHKRVFEAIHKGLQELGLQYAIKREWQSGLVVSVLYPDDPLWDFDKVHDYCYERGFTIYPGKISTTNTFRLCALGEIDVEDIERFFEVMREYLLFIR
>2578708809
MNIERKILLNPGPATTTDTVKLAQVVPDICPREKEFAGMMKQLRDDLVRVAHGDLSKHTAVLFCGSGTINIDICLNSLLPADKKVLVVNNGAYSTRAVEVCEYYGLPHIDLKFSVYELPDLSVIEKTLSDNPDIALVYTTHHETGTGILNPIREIGKIAHSHDAVFVVDTTSSLGMIPFDIGKDNVDFCMASAQKGLQAMTGLSFIVGDESLIRASRDYPKRSYYCNLYLQYDYFEKTGEMHFTPPVQTVYAARQALDEYFAVGEEAKFARHKRVFEAIHKGLQELGLQYAIKREWQSGLVVSVLYPDDPLWDFDKVHDYCYERGFTIYPGKISTTNTFRLCALGEIDVEDIERFFEVMREAVLKY
>2611743540
MNIERKILLNPGPATTTDTVKLAQVVPDICPREKEFAGMMKQLRDDLVRVAHGDLSKHTAVLFCGSGTINIDICLNSLLPADKKVLVVNNGAYSTRAVEVCEYYGLPHIDLKFSVYELPDLSVIEKTLSDNPDIALVYTTHHETGTGILNPIREIGKIAHAHSAVFVVDTTSSLGMIPFDIGKDNVDFCMASAQKGLQAMTGLSFIIGDESLIRASRDYPKRSYYCNLYLQYDYFEKTGEMHFTPPVQTVYAARQALDEYFAVGEEAKFARHKRVFEAIHKGLQELGLQYAIKREWQSGLVVSVLYPDDPLWDFDKVHDYCYERGFTIYPGKISTTNTFRLCALGEIDVEDIERFFEVMREAVSLIKNITNL
>2578741226
TINIDICLNSLLPADKKVLVVNNGAYSTRAVEVCEYYGLPHIDLKFSVYELPDLSVIEKTLSDNPDIALVYTTHHETGTGILNPIREIGKIAHSHGAVFVVDTTSSLGMIPFDIGKDNVDFCMASAQKGLQAMTGLSFIIGDESLIRASRDYPKRSYYCNLYLQYDYFEKTGEMHFTPPVQTVYAARQALDEYFAVGEEAKFARHKRVFEAIHKGLQELGLQYAIKREWQSGLVVSVLYPDDPLWDFDKVHDYCYERGFTIYPGKISTTNTFRLCALGEIDVEDIERFFEVMREAFSLIKNITNL
>2612424681
MNIERKILLNPGPATTTDTVKLAQVVPDICPREKEFAGMMKQLRDDLVRVAHGDLSKHTAVLFCGSGTINIDICLNSLLPADKKVLVVNNGAYSTRAVEVCEYYGLPHIDLKFSVYELPDLSVIEKTLSDNPDIALVYTTHHETGTGILNPIREIGKIAHSHGAVFVVDTTSSLGMIPFDIGKDNVDFCMASAQKGLQAMTGLSFIIGDESLIRASRDYPKRSYYCNLYLQYDYFEKTGEMHFTPPVQTVYAARQALDEYFAVGEEAKFARHKRVFEAIHKGLQELGLQYAIKREWQSGLVVSVLYPDDPLWDFDKVHDYCYERGFTIYPGKISTTNTFRLCALGEIDVEDIERFFEVMREAVSLIKNITNL
>650607188
MNIERKILLNPGPATTTDTVKLAQVVPDICPREKEFAGMMKQLRDDLVRVAHGDLSKHTAVLFCGSGTINIDICLNSLLPADKKVLVVNNGAYSTRAVEVCEYYGLPHIDLKFSVYELPDLSVIEKTLSDNPDIALVYTTHHETGTGILNPIREIGKIAHSHGAVFVVDTTSSLGMIPFDIGKDNVDFCMASAQKGLQAMTGLSFIIGDESLIRASRDYPKRSYYCNLYLQYDYFEKTGEMHFTPPVQTVYAARQALDEYFAVGEEAKFARHKRVFEAIHKGLQELGLQYAIKREWQSGLVVSVLYPDDPLWDFDKVHDYCYERGFTIYPGKISTTNTFRLCALGEIDVEDIERFFEVMREAISFLKISFKNIV
>2568912078
MNIERKILLNPGPATTTDTVKLAQVVPDICPREKEFAGMMKQLRDDLVRVAHGDLSKHTAVLFCGSGTINIDICLNSLLPADKKVLVVNNGAYSTRAVEVCEYYGLPHIDLKFSVYELPDLSVIEKTLSDNPDIALVYTTHHETGTGILNPIREIGKIAHSHGAVFVVDTTSSLGMIPFDIGKDNVDFCMASAQKGLQAMTGLSFIIGDESLIRASRDYPKRSYYCNLYLQYDYFEKTGEMHFTPPVQTVYAARQALDEYFAVGEEAKFARHKRVFEAIHKGLQELGLQYAIKREWQSGLVVSVLYPDDPLWDFDKVHDYCYERGFTIYPGKISTTNTFRLCALGEIDVEDIERFFEVMREAVKFVK
>2800403054
MESIKRNVLLNPGPATTTDTVKYAQVVPDICPREKEFAGLMKGLRADLLKIVHAPADLYTSVLFCGSGTINIDVCINSLLPEGKRILIVNNGAYNARAVEVCQMYHLPHIDLRFDVFKQPDLGIVEQTLRENPDVAVVYCCHHETGTGILNPIREIGALAHQYGAVFVSDTTSSLGMIPLDVVKDNVDFCMASAQKGLMAMSGLSFIIGKTNIIKASKNYPTRSYYCNLFMQYDYFEKTGEMHFTPPVQTIYATVQALKEYFEEGEQAKFARHRAVYEAIHEGLEKIGLETAVDRKMESGLVVSVKYPDDPNWDFKKVHDYCYERGFTIYPGKISTTDTFRLCALGKIYPQDIEDFFVVLKEAMSHYGIKLK
>2800962536
MEKINRNVLLNPGPATTTDTVKMAQVVPDICPREKEFAGLMKGLRSDLLKVVHAPEDQFTSVLFCGSGTINIDVCINSLVPEGKKVLVVNNGAYNARAVEVCEMYHIPHINLKFSVYEQPQLDAVEEALKANPDVAVVYCCHHETGTGILNPIREIGALAHQYGAIFVSDTTSSLGMIPLDVVNDNVDFCMASAQKGLMAMSGLSFIIGRTDIIKASKNYPTRSYYCNLYMQYDFFERTGEMHFTPPVQTVYATIQALREYFEEGEEAKFARHHRVYEAIHQGLDELGFKTIIPREMESGLVVSVLYPEDENWSFEKVHDYCYEHGFTIYPGKISTTNTFRLCALGAIDEQDIKDFFVVMKNALEEFDIKLK
>2802430543
MEKIKRNVLLNPGPATTTDTVKMAQVVPDICPREKEFAGLMKGLRSDLLKVVHAPEDQYTSVLFCGSGTINIDVCINSLVPEGKKVLVVNNGAYNARAVEVCEMYHIPHINLKFSVYEQPQLDAVEEVLKANPDVAVVYCCHHETGTGILNPIREIGALAHQYGAIFVSDTTSSLGMIPLDVVNDNVDFCMASAQKGLMAMSGLSFIIGRTDIIKASKNYPTRSYYCNLYMQYDFFERTGEMHFTPPVQTIYATIQALKEYFEEGEEAKFARHHRVYEAIHQGLDELGFKTIIPREMESGLVVSVLYPEDENWSFEKVHDYCYEHGFTIYPGKISTTNTFRLCALGAIDEQDIKDFFVVMKNALEEFDIKLK
>2800593366
MEPIKRNILLNPGPATTTDTVKYAQVVPDICPREKEFAGLMKGLRSDLCKVVHAPEPEYTSVLFCGSGTINIDVCINSLVPEGKKILVVNNGAYNTRAVEVCQMYHIPHIDLKSSVYEQPNLADVDKTLNENPDVAVVYCCHHETGTGVLNPIREIGAMAHRHGAVFITDSTASLGMIPLDVVKDNVDFCMASAQKGLMAMSGLSFIIGRRDIIEASKNYPTRSYYCNLYMQYECFEKTGEMHFTPPVQTIYATIQALKEYFEVGEDAKFARHRRVYEAIKKGVAELGLKEAIKDEIQSGLVVSVKYPDDSNWSFEKVHDYCYERGFTIYPGKISTTNTFRLCALGTIDVQDIEDFFVVFKEALVANNIQVPAKYN
>2800957227
MESLTIKRNILLNPGPATTTDTVKLAQVVPDICPREQDFARLMKQLRSDLLKVVHAPEDQYTSVLFCGSGTINIDICINSLVPEGKKILVVNNGAYNTRAVEVCQMYHIPHINLQSSVYEQPDLSAVEQALKDNPDVAVVYCCHHETGTGVLNPIREIGALAHQYGAIFITDTTSTLGMIPLDVVEDNVDFCMASAQKGLMAMSGLSFIIGREDIIKASKHYPTRSYYCNLYLQYEYFEKTGEMHFTPPVQTIYATIQALKEYFAEGETAKFARHRRVYEAIHQGLDALGFQTAIDRRIESGLVVSVKYPDDPNWSFEQIHDYCYERGFTIYPGKISTTNTFRLCALGAIDVKDIQDFFVVLKAALTHYHIKLVYHA
>2801086705
MESIKIKRNILLNPGPATTTDTVKMAQVVPDICPREQEFAGLMKQLRSDLLKVVHAPEDQYTSVLFCGSGTINIDICINSLVPEGKKILVVNNGAYNTRAVEVCQMYHIPHINLQSSVYKQPDLAKVEQVLQDNPDVAVVYCCHHETGTGVLNPIREIGALAHQYGAIFITDTTSTLGMIPLDVVKDNVDFCMASAQKGLMAMSGLSFIIGREDIIKASKNYPTRSYYCNLYLQYEYFEKTGEMHFTPPVQTIYATIQALKEYFAEGEVAKFARHRRVYDAIHQGLDELGFQTVIDKNIESGLVVSVKYPDDPNWSFEHVHDYCYERGFTIYPGKISTTNTFRLCALGAIDVTDIEDFFVVLKEALNYYNIKPVYHA
>2801058843
MDLKDIKIKRNVLLNPGPATTTDSVKLAQVVPDICPREKEFAGLMKGLRSDLCKVAHAPEPEYTSVLFCGSGTINIDICINSLVPEGKKILVVNNGAYNSRAVEVCQMYHIPHIDLKSSVFEQPNLADVEKTLKENPDVAVVYCCHHETGTGVLNPIREIGALAHKYGAIFISDTTSSLGMVPFDMVKDNVDFCMASAQKGLMAMSGLSFVIGRRDIIEASKNYPTRSYYCNLYMQYECFEKTGEMHFTPPVQTIYATIQALKEYFEVGEEAKWARHRRVYEAIRKGVKELGFETVIDPKIESGLVVSVKYPDNHNWDFEKVHDYCYERGFTIYPGKITTTNTFRLCALGTIDVKDIESFLVVLDNALQSLHCSIR
>2701133933
MEPIKRNVLLNPGPATTTDTVKYAQVVPDICPREKAFAGLMKGLREDLLKVVHAPSDTYTSVLFCGSGTINIDVCINSLVPEGKKILVVNNGAYNSRAVEVCQMYHLPYIDVKSSVFERPDLAVIEKTLQENPDVAVVYCCHHETGTGVLNPIREIGALAHKHGAIFISDTTSTLGMIPLDVVKDNVDFCMASAQKGLMAMSGLSFVIGRKDIIEKSKDYPTRSYYCNLYLQYSFFEKTGEMHFTPPVQTIYATIQALKEYFAEGETAKFARHRRVYEAIRKGVAELGFDTVIDPAIESGLVVSVKYPEDPNWDFEKVHDYCYERGFTIYPGKISTTNTFRLCALGAIDVGDIEDFFKVLDDALKKFGIELK
>2752582454
MEPIKRNVLLNPGPATTTDTVKYAQVVPDICPREKAFAGLMKGLREDLLKVVHAPSDTYTSVLFCGSGTINIDVCINSLVPEGKKILVVNNGAYNSRAVEVCQMYHLPYIDVKSSVFERPDLAVIEKTLQENPDVAVVYCCHHETGTGVLNPIREIGALAHKHGAIFISDTTSTLGMIPLDVVKDNVDFCMASAQKGLMAMSGLSFVIGRKDIIEKSKDYPTRSYYCNLYLQYSFFEKTGEMHFTPPVQTIYATIQALKEYFAEGETAKFARHRRVYEAIRKGVADLGFDTVIDPAIESGLVVSVKYPEDPNWNFEKVHDYCYERGFTIYPGKISTTNTFRLCALGAIDVGDIEDFFKVLDDALKFGIELK
>2705733824
METIKRNVLLNPGPATTTDTVKYAQVVPDICPREKAFAGLMKGLREDLLKVVHAPSDTYTSVLFCGSGTINIDVCINSLVPEGKKILVVNNGAYNSRAVEVCEMYHLPHINLKSSVFERPDLAAVEKTLQENPDVAVVYCCHHETGTGVLNPIREIGALAHKYNAIFITDTTSTLGMIPLDVVKDNVDFCMASAQKGLMAMSGLSFVIGRKDIIEKSKEYPTRSYYCNLYLQYSFFEKTGEMHFTPPVQTIYATIQALKEYFAEGETAKFARHRRVYEAIRKGVADLGFDTVIDPAIESGLVVSVKYPKDPNWDFEKVHDYCYDRGFTIYPGKISTTNTFRLCALGAIDVKDIEDFFNVMKEALDHFNIKLTKL
>2705674838
MESVKRNILLNPGPATTTDTVKYAQVVPDICPREEEFAGLMKGLRADLLKVVHAPADQYTSVLFCGSGTINIDICINSLLPEGKKILVINNGAYNTRAVEVCEMYHLPCIDLKFSVFEQPKLDLVEKTLQDNPDVAVVYCCHHETGTGLLNPIREIGALAHRYNAIFISDTTSSLGMIPLDVVKDNVDFCMASAQKGLMAMSGLSFIIGRTDIIKASKNYPTRSYYCNLYLQYEYFEKTGEMHFTPPVQTIYATIQALKEYFAEGEEAKFARHHAVYEAIHEGLESLGLQTVIDRKIESGLVVSVKYPDSPNWDFKKVHDYCYERGFTIYPGKISTTNTFRLCALGAINVTDIKDFFVVLKEALQYYHIIV
>2800406727
MEQIKRNVLLNPGPATTTDTVKYAQVVPDICPREKEFAGLMKGLRSDLLKVAHAPEDEYTSVLFCGSGTINIDICINSLVPEGKKILVVNNGAYNSRAVEVCQMYHIPYIDLKSSVFEQPNLTDVERTLQENPDVAVVYCCHHETGTGVLNPIREIGALAHQYGAIFISDTTSTLGMIPLDVVKDNVDFCMASAQKGLMAMSGLSFIIGKTDIIKASKNYPTRSYYCNLYLQYEYFEKTGEMHFTPPVQTIYATIQALKEYFEVGEEAKFARHHAVYEAIRKGVADLGLQTVIDPKIESGLVVSVKYPEDPNWNFEKVHDYCYERGFTIYPGKISTTNTFRLCALGTITPKDIEDFFVVLKEALDYYGIKAQ
>2801000733
MNPVKRNILLNPGPATTTDTVKYAQVVPDICPREQEFAGLMKGLRSDLLKVVHAPEDQYTTVLFCGSGTINIDICVNSLVPEGKKVLVVNNGAYNTRAVEVCQMYHIPHIDLKSSVFEQPDLADVEKALKENPDVAVVYCCHHETGTGVLNPIREIGALAHQYGAIFVSDTTSSLGMIPLDVVKDNVDFCMASAQKGLMAMSGLSFIIGRTDIIKASKNYPTRSYYCNLYLQYEYFEKTGEMHFTPPVQTIYATIQALKEYFEVGEEAKFARHRRVFETLHKGVAELGLHTVIDPKIESGLVVSVKYPDDPNWSFEKVHDYCYERGFTIYPGKISTTNTFRLCALGTIDVKDIEDFFVVLREAMKAHQIQIPAIYK
>2801016765
MEIKRNILLNPGPATTTDTVKMAQVVPDICPREKEFANMMKGLREDLVRVVHGDERYTSVLFTGSGTINIDICLNSLLPAGKKILVVNNGAYSTRAVEICQYYGMPHIDLKSSVYDVPDLKDVERTLDENPDVALVYTTHHETGTGVLNPIREIGRMAHEHDAIFVCDTTSSLGMIPLDVVKDNVDFCMASAQKGLMAMTGLSFVIGREDIIRESKDYPKRSYYCNLYLQYDYFEKTGQMHFTPPVQTIYSTIQALKEYWAEGETEKFARHRRVFEAIHKGLAELGFRDVIRREIQSGLVVSVKYPDDENWDFDKVHDYCYDHGFTIYPGKISTTDTFRLCSLGAIDVKDIEAFFVVLKEALEKYNIKVVYND
>2800323674
MENQESRPAHGLVKRNVLLNPGPATTTDTVKYAQVVPDICPREKEFAGMMKQLRTDLLKVAHAPEEKYTSVLFCGSGTINIDVCLNSLLPAGKKVLVVNNGAYSTRAVEICQYYGLPHIDLKSSVYERPNLADVKKTLDENPDIYIVYTTHHETGTGILNPIREIGALAHEHGAIFVTDTTSSLGMIPFDMEKDNVDFCMASAQKGLMAMTGLSFIIGNTEEIRKSKDYPKRSYYCNLYMQYDFFERTGEMHFTPPVQTIYATIQALKEYFAEGEEAKFARHRRVFDAIHRGIKRLGLKDVIRHEWQSGLVVSVLYPDSPNWDFEKVHDYCYERGFTIYPGKISTTNTFRLCALGAIDEQDIDDFFVVLEEALRTFGIETCKP
>2800527620
VHVHCASHLHWYEIDDAQDLAFAEKHVIPFLPTKLNDMNIKRNVLLNPGPATTTDTVKMAQVVPDICPREKEFAGMMKQLRSDLLKVVHAPSDRYTSVLFCGSGTINIDICLNSLLPEGKKVLVVNNGAYSTRAVEICQYYGLPHIDLKSSVYEPAPLDAVEQALNENPDIALVYTTHHETGTGVLNPIREIGALAHAHGAIFVTDTTSSLGMIPLDVVKDNVDFCMASAQKGLMAMTGLSFIIGNERVIRESKDYPRRSYYCNLYLQYDFFERTGEMHFTPPVQTIYATIQALKEYFAEGEEAKFARHHRVYEALHDGLDQLGFRTVIKREWESGLVVSVLYPNDENWNFERVHDYCYEHGFTIYPGKISTTNTFRLCSLGAIDTPDIKAFFVVLRDALVATGVSIPIRY
>2558268490
MNIKRNVLLNPGPATTTDTVKMAQVVPDICPREKEFAGMMKQLRADLLRIAHAPADKFTSVLFCGSGTINIDICLNSLLPEGKKVLVVNNGAYSSRAVEICQYYGLPHIDLKSSVFERPDLDAVKKALDENPDVALVYTTHHETGTGVLNPIREIGAMAHQHGAIFVVDTTSSLGMIPFDMVEDNVDFCMASAQKGLMAMTGLSFIIGNEAEIRKSKDYPKRSYYCNLYLQYDFFERTGEMHFTPPVQTIYATMQALKEYFEVGEKEKFARHHRVIEAIHKGLEEMGLKEVIDRNIQSGLVASVLYPNDENWDFERVHDYCYDHGFTIYPGKISTTNTFRLCALGTIDTPDIEAFFKVLREGFEKLGIQVPAKY
>2705667784
MNIKRNVLLNPGPATTTDTVKMAQVVPDICPREKEFAGMMKDLRADLLRVAHAPAEKYTSVLFCGSGTINIDICLNSLLPADKKVLVVNNGAYSSRAVEVCEYYGLPHINLKSSVFEQPDLDAVKKALQENPDVAVVYTTHHETGTGILNPIREIGALAHQHGAIFVVDTTSSLGMIPFDMEQDQVDFCMASAQKGLMAMTGLSFIIGNEAEIRKSKDYPKRSYYCNLYLQYDFFERTGEMHFTPPVQTIYATRQALKEYFEVGETEKFARHHRVIEAIHQGLSDMGLREVIRRDIQSGLVASVLYPDDAHWNFERVHDYCYEHGFTIYPGKISTSNTFRLCALGTIDTPDIEAFFQVLREAFEHEGIQIPARYND
>2800477792
MNIKRNVLLNPGPATTTDTVKMAQVVPDICPREKEFAGMMKDLRADLLKVAHAPAEKYTSVLFCGSGTINIDICLNSLLPAGKKVLVVNNGAYSSRAVEVCEYYGLPHINLKSSVFEQPDLAAVRQALDDNPDVAVVYTTHHETGTGVLNPIREIGALAHAHGAVFVVDTTSSLGMIPFDMELDNVDFCMASAQKGLMAMTGLSFIIGNEEVIRRSKDYPKRSYYCNLYLQYDYFERTGEMHFTPPVQTIYATRQALKEYFEVGEIEKFARHRRVIDAIHQGLADMGLREVIRRDIQSGLVASVLYPDDENWDFERVHDYCYERGFTIYPGKISTTNTFRLCALGTIDAPDIEAFFKVLREAFGHYKIQIPARYNG
>2525447461
MNIKRNILLNPGPATTTDRVKMAQVVPDICPREKEFEELMNQMRKDLVTIVHGDQKKYTCVMFTGSGTLNMDVCLNSLLPKDKKILIVDNGAYSSRAVEICEYYGLAHIDLKFNFDERPDLCKIENTLKENPDIALVYTTHNETGTGIMNPIKEIGEIVHKYNGVFVVDTTSTYAMVPINMDRDNIDFCMASAQKGLMSMTGLSFVIGNREMIIKSKDYPKRSYYCNLYLQYEFFEKTGQMHFTPPVQTVYATAEAIKEYFQEGEIEKWNRHTRVFEAIHKGIEELGFKDVIKREWQTGLVVSIKYPDDPNWDFERVHDYCYERGFTIYPGKIASTDTFRLCSLGDIDVCDIEEFFKVFREALEKNNISIPVGYKK
>2687275167
MNIKRNILLNPGPSTTTDTVKMAQVVPDICPREEEFVNLMKQMREDLVRIVHGNQKKYTCVIFTGSGTLNMDVCLNSLLPADKKILIINNGAYSSRAVEICQYYGLPYIDLKFNYDERPDVGVIEKTLKENTDIALVYTTHNETGTGILNPIKEIGFLVHKHNAIFVVDTTSTYAMVPIDMDKDNIDFCMASAQKGLMAMTGLSFIIGNREMIVKSKGYPKRSYYCNLYLQYYSFETTGEMRFTPPVQTVYATAQAIKEYFQEGEQAKWQRHVRVFEAIHKGLIKNGFRDVIKREWQSGLVVSVKYPDDPNWNFKKVHDYCYERGFTIYPGKIANSNTFRLCSLGSIDIPDIEAFFKVFEEALVVNNVTIPVIYT
>2685279771
MNIKRNILLNPGPATTTDTVKMAQVVADICPREKEFADLMKQMRMDLVGIVHGNPEKYTCVMFTGSGTLNMDVCLNSLLPANKKVLIINNGAYSSRAVEICEYYGLSHINLKFSYDERPDFDVIEKTLKENLDIALVYTTHNETGTGILNPIKEIGALVHKYNATFVVDTTSTYAMIPIDMDRDNIDFCMASAQKGLSAMTGLSFIIGNREMIIKSKDYPKRSYYCNLYLQYHYFETTGEMHFTPPVQTVYATAQAIKEYFKEGEQAKWKRHLCVFESIHKELEKLGFKDVIKREWQAGLVISVKYPDDPNWNFEKIHDYCYKRGFTIYPGKIENTNTFRLCSLGAIDVSDIKTFFKIFGEALIVNNVSIPVIYK
>651272680
MNIKRNILLNPGPATTTDTVKMAQVVSDICPREKDFADLMRQMRMDLVRIVHGSQEKYTCVMFTGSGTLNMDVCLNSLLPANKKVLVINNGAYSSRAVEICEYYGLSHINLKFNYDERSDLGIIEKTLKENLDIALVYATHNETGTGILNPIKEIGALVHKYNSIFVVDTTSTYAMVPIDMDRDNIDFCMASAQKGLSAMTGLSFIIGNREMIIKSKNNPKRSYYCNLYLQYYYFETTGEMHFTPPVQTVYATAQAIKEYFEEGEQVKWKRHLCVFEAIHKGLKKLGFKDVIKRDWQAGLVVSVKYPDDLNWNFEKIHDYCYKRGFTIYPGKIANINTFRLCSLGVIDVPDIEAFFKVFGEALIVNNVSIPVIYK
>2799560619
MINIKRNILLNPGPATTTDSVKFAQLIPDICPREKEFVDLMKELRLGLLKIVHADHKKYTSVLFCGSGTLNIDVCLNSLLPENKKVLVINNGAYSSRAVEICEYYGLPHINLQFPLNEIPDLKLVEDTLKNNPDIELVYTTHNETGTGILNPIREIGALAHQYRCTFIVDTTSTLAMRPIDVEKDNIDFCMASAQKGIQAMAGLSFIIGKEEIIKQSRNYPKRSYYCNLYLQYDYFEKTGQMHFTPPVQTVYAAIQGLKEYFKEGEVAKWQRHTRVFNAIHKGLEELGFKDYIKRELQTGLVVSVLYPDDKNWNFEKIHDYCYERGYTIYPGKISSTNTFRLCALGAIDEDDIKNFFIVLKEALNTYNITIPVCYNKENSK
>2849742798
MNIKRNILLNPGPSTTTDTVKMAQVVPDICPREDEFAEMMRQMRKDLVRIVHGDPQKYTSVLFCGSGTLNLDVCVNSLLPEGKKILVVNNGAYSSRAVEICEYYGLDHINLQFPIDEQPDLKVVEKTMKENPDIAVVYTTHNETGTGVGNPIREIGAIAHAHDAIFIVDTTSTYAMVPIDIEKDNIDFCMASAQKGLMSMTGLSFVVGNEEIIKKSKDYPKRSYYCNLYLQYEYFEKTGQMHFTPPVQTVYATRQALKEYFAEGEEAKWARHSRVMKAIHEGLKELGFKELIRPEIQIGLVASAVYPDDPNWSFQKVHDYCYERGFTIYPGKVTTTDTFRLCALGAIDVEDIEAFFKVLREALIENNIRVPVQYR
>644271014
MNIKRNILLNPGPSTTTDTVKMAQVVPDICPREDEFAEMMRQMRKDLVRIVHGDPQKYTSVLFCGSGTLNLDVCVNSLLPEGKKILVINNGAYSSRAVEICEYYGLDHINLQFPIDEQPDLKVVEKTMKENPDIAVVYTTHNETGTGVGNPIREIGAIAHAHDAIFIVDTTSTYAMVPIDIEKDNIDFCMASAQKGLMSMTGLSFVVGNEEIIKKSKDYPKRSYYCNLYLQYEYFEKTGQMHFTPPVQTVYATRQALKEYFAEGEEAKWERHSRVMNAIHEGLKELGFKELIRPEIQIGLVASAVYPDDPNWSFQKVHDYCYERGFTIYPGKVTTTDTFRLCALGAIDVEDIEEFFKVLREALIENNIRVPVQYR
>2800079645
MKIKRNVLLNPGPSTTTDTVKLAQIVPDICPREKEFAGLMKGLREDITKIVHGDPNKFTTVLFCGSGTINIDVCLNSLLPEGKKVLVVDNGAYSTRAVHICEYYNLPHIDLKFPINQRPNLEVIEETLKNNKDIYIVHTTHNETGTGLLNPIKEIGALAHKYGAIFTVDTTSSLAMIPIDIEKDNIDFCMASAQKGITAMTGLSFIIGNVNEIKKSKDYPKRSYYCNLYRQYDYFEKTGEMNFTPPVQTIYATIQALKEYYQEGERAKWERHTRVFNALHEGLDRLGFKDYIPRDIQSGLVVAALYPDDDNWDFIKIHDYCYERGFTIYPGKVENKGMFRLCALGAIDVADIEAFFVIFEEALRKNNIRIPVLYKETKR
>2800084242
MKIKRNVLLNPGPSTTTDTVKLAQIVPDICPREKEFVGLMKGLREDITKIVHGDPNKFTTVLFCGSGTINIDVCLNSLLPDGKKVLVVDNGAYSTRAVHICEYYNLPHIDLKFPINQRPNLEVIEETLKNNKDIYIVHTTHNETGTGLLNPIREIGALAHKYGAIFTVDTTSSLAMIPIDIEKDNIDFCMASAQKGITAMTGLSFIIGNVNEIKKSKDYPKRSYYCNLYRQYDYFEKTGEMNFTPPVQTIYATIQALKEYYQEGERAKWERHTRVFNALHKGLDRLGFKDYIPRDIQSGLVVAALYPDDDNWDFIKIHDYCYERGFTIYPGKVENKGMFRLCALGAIDVADIEAFFVIFEEALRKNNIRIPVLYKETKR
>2525479154
MNIKRNVLLNPGPATTTDSVKLAQVVPDICPREQEFAGLMKGLREDLVKIVHGDLNKYTSVLFCGSGTINIDICLNSLLPENKKALIVNNGAYSSRAVEICQYYGLPHINLQLPIDTPADLAKVEEALKADSDIALVYTTHNETGTGLLNPIREIGALAHKYGAIFVVDTTSTLAMRPIDIEKDNIDFCMASAQKGIMAMTGLSFIIGNTEIIKKSASYPKRSYYCNLFLQYDYFEKTGEMHFTPPVQTIYSTIQALKEYFEEGEEAKWARHSRVFDAIYDGLTELGFKIYIPKENSSGLVAAALYPDDPNFDFIKVHDYCYERGFTIYPGKVEKKGMFRLCSLGAIDVKDIEDFFVVFKEALSKYNVTVPVKYN
>2559050459
MNIKRNVLLNPGPATTTDSVKLAQVVPDICPREQEFAGLMKGLREDLVKIVHGDLNKYTSVLFCGSGTINIDICLNSLLPENKKALIVNNGAYSSRAVEVCQYYGLPHINLQLPIDTPADLAKVEEALKADSDIALVYTTHNETGTGLLNPIREIGALAHKYGAIFVVDTTSTLAMRPIDIEKDNIDFCMASAQKGIMAMTGLSFIIGNTEIIKKSASYPKRSYYCNLFLQYDYFEKTGEMHFTPPVQTIYSTIQALKEYFEEGEEAKWARHSRVFDAIYDGLSELGFKIYIPKENSTGLVAAALYPDDPNFDFIKVHDYCYERGFTIYPGKVEKKGMFRLCSLGAIDVKDIEDFFVVFKEALSKYVTVPVKYN
>2601109470
MQQITRNILLNPGPATTTDTVKMAQVVPDICPREKEFSSMMKQMREDLVRIVHGDLDQYTAVLFCGSGTINIDICLNSLLPEGKKVLVINNGAYSARAAEICEYYGLPMIELAFPVDALPDLEKVEAVLRENPDIALVHTTHNETGTGILNPIREIGALAHQYGAVFTVDTTSTYAMRPIDIEHDNIDFCMASAQKGLMAMTGLSFIVGNRAFIEKSAEYPKRSYYCNLYLQYHFFETTGEMHFTPPVQTVYAARQALDEYFAEGEQAKWQRHLDVFEAIHAGLDRLGFQDIIKRELQAGLVVSVRYPDDVNWDFEKVHDYCYERGFTIYPGKVSTQNTFRICALGAITVKDIEAFFVVFEEALRKYGVQIPIRYIDGRRKA
>2799842933
MKAVKRNILLNPGPSTTTDTVKYAQVVPDICPREAEFAGLMKNLREDLVKIVHGDPAVYTAVLFCGSGTMNIDVCLNSLLPADRTVLVVNNGAYSTRAVEICRAYGLPHIDLRFPVDEQPDLALVEQTLREHPEIALVHTTHNETGTGLLNPIREIGALAHRYGAVFTVDTTSTYAMRPIDVNRDNIDFCMASAQKGLTSFTGLSFVIGRRDLIEKSAAYPTRSYYCNLFLQYDNFEKTGEMHFTPPVQTIYATLQALKEYWAEGEEGKWARHTRVFEAICKGLDELGFRQVIRPEWRAGLVASVRYPNDPNWSFQAVHDGCYRRGFTIYPGKITGADTFRLCALGAIDAPDIEAFFRALREVLGELGVKVPVQY
>2523622945
MQSIKRNILLNPGPATTTDTVKMAQVVPDICPREQEFASMMKGLREDLLKIVHADPQKYTSVLFCGSGTINIDVCLNSLLPSDGKVLVVNNGAYSTRAVEVCEFYGLPHINLKFPVDQLPDLKVVEKTLQENPDITLVYTTHNETGTGILNPIREIGALAHKHNAIFVVDTTSTFAMRPIDMEKDNIDFCMASAQKGLMAMAGLSFIVGNRAVIEVSKAYPKRSYYCNLYLQYEYFEKTGEMHFTPPVQTIYATIQALKEYFAEGEIAKWERHKRVFEAIHKGLDELGFEDVIKREWQAGLVVSVKYPNDANWDFTKVHDYCYERGFTIYPGKISTTNTFRLCSLGAIDVEDIEAFFKVFKDALNHYNISTPVKY
>2588064757
MNIKRNILLNPGPSTTTDTVKMAQVVPDICPREEEFANMMKTLRKDLLKVVHASEDKYTSVLFCGSGTINIDVCINSLLPEGKKVLVINNGAYSTRAVEVCQYYGLDYIDLKFKEDERPDLELVEKTLKENPDIALVHTTHNETGTGLLNPIREIGALVHKYGATFTVDTTSTLAMRPIDIEKDNVDFCMASAQKGLMSMTGLSFVIGNKEIIEKSKDYPKRSYYCNLFLQYDFFEKTGEMHFTPPVQTVYATIQALKEYFEEGEEAKWARHTKVFNAIREGALKLGFKEVIKEEWQAGLVTALVYPDDLNWDFMKVHDYCYERGFTIYPGKIATTKTFRLCALGAIDEQDIKDFYVVFEEALRHFNVQIPVKYN
>2558975872
MVVTKRNILLNPGPSTTTDTVKYSQVVPDICPREKEFGGLMKGLREDLVKVVHGDLQEYTAVLFCGSGTINMDVCINSLLPADKKILIINNGAYSSRGVKICEYYGLPHINLNFPVDQLPDLKVVEGTLKENSDIALVYTTHNETGTGILNPIREIGALAHKYGAVFVVDTTSTYAMRPINVYDDNIDFCMASAQKGLQAFTGLSYVVGKRSIIEDSKKYPKRSYYCNLYMQYDFFERTGEMHFTPPVQTIYATLQALKEYWAEGEDAKWARHTRVYNAINDGLNELGFKQVIKPEWRAGLVASAIYPDDENWSFERVHDYCYERGFTIYPGKISTTNTFRLCALGAIDEKDVKDFFVVFKEALEKCDVAVPVKYK
>2800043980
MSETMSGRDYSMPAFMHMKRNVLLNPGPSTTTDTVKYAQVVPDICPREKEFASLMKGLREDLVRVVHGDPDVYTSVLFCGSGTINIDVCLNSLLPEGKKALIVNNGAYSTRAAEICAYYGLPYIDLRFPVDELPDLALVEKTLAEDPDIALVHTTHNETGTGILNPIREIGALAHRYGAVFTVDTTSTYAMRPIDIAADNIDFCMASAQKGLMAMTGLSFVIGNRSMIEESRNYPKRSYYCNLFLQYDYFEKTGEMHFTPPVQTIYAAMQALKEYWTEGEEAKWARHTRVFEAIHAGLDELGFRDVIRREEQAGLVVSVRYPDDPAWDFGKVHDYCYERGFTIYPGKISTTDTFRLCALGAIDEEDIHDFFAVFREALDTLGVAVPVRYED
>2595381744
MNLMKSVKRKVLLNPGPSTTTDTVKRAQVVPDICPREKEFAGLMKGLREDLVRIVHGDLEKYTSVLFCGSGTMNIDVVINSILPEGKKVLVVNNGAYSTRAVEICQYYHLPYIDLHFPVDMPPDLVEVEKVLQENPDIALVHTTHNETGTGILNPIREIGALAHKYEAVFSVDTTSTYAMRPIDIEKDNIDFCMASAQKGLMAFTGLSYVIGNREIIEKSKDYPKRSYYCNLYLQYDYFKRTGEMHFTPPVQTIYATLQALKEYWAEGEAAKWARHTRVFNAINNGLDKMGFRQVIKPEWRAGLVSSAIYPDDPNWSFEKVHDYCYERGFTIYPGKISTSNTFRLCALGAIDENDIKDFFVIFKEALAACGVITPVKYRD
>2847165003
MKRNILLNPGPSTTTDSVKMAQVVPDICPREKEFASLMKGLREDLVRIVHGDTDKYTSVLFCGSGTINIDVCMNSLLPEGKKILIVDNGAYSTRAVEICEYYGLPHIDLKFAVDELPDLKVVEQTLKDNEDIALVHTTHNETGTGILNPIREIGALAHKYGAVFTVDTTSTYAMRPINLDEDNIDFCMASAQKGLMAMTGLSYVIGNRRIIEESKNYPKRSYYCNLYLQYEFFEKTGQMHFTPPVQTIYATIQALKEYWQEGEEAKWARHTRVFEAIHKGLDELGFKDVIKREWQAGLVVSTIYPDDPNWDFDKVHDYCYERGFTIYPGKISTTNTFRLCALGAIDEQDIVDFFKVFKEALEINGVAMPVKYN
>2800027655
MDVKVPYEVKRNVLLNPGPSTTTDTVKFAQIVPDICPREAEFGGLMKGLREDLVKIVHGDLDKYTSVLFCGSGTINIDVCMNSLLPEGKKILVVNNGAYSTRAAEVCEYYGLPFINLKFPVDQRPDLDLVEKTLKENPDIALVHTTHNETGTGILNPIRELGALAHKYNAVFTVDTTSTYAMRPINVEEDNIDFCMASAQKGLMAFTGLSFIVGRTDIIKASADYPKRSYYCNLFMQYDFFEKTGEMHFTPPVQTIYATIQALKEYWAEGEQAKWTRHTRVFNAIHEGLDELGFKDVIKREEQAGLVVSPIYPDDPNWSFEKVHDYCYERGFTIYPGKINSTNTFRLCALGAIDEADIRDFFVVFRQALENCGVAIPVKYND
>2800029243
MEIKVPYKVKRNVLLNPGPSTTTDTVKFAQIVPDICPREAEFGGLMKSLREDLVKIVHGDTEKYTSVLFCGSGTVNIDVCLNSLLPEGKRILVVNNGAYSTRAVEICEYYGLPHIDLQFPVDERPDLAKVEQVLKENPDIALVHTTHNETGTGILNPIREIGALAHKYGAVFTVDTTSTYAMRPIDIERDNIDFCMASAQKGLMAFTGLSFIVGNRGIIEKSAGYPKRSYYCNLFLQYDFFERTGEMHFTPPVQTIYATIQAIKEYWAEGEEAKWARHTRVFNAIHEGLDALGFKDVIKRGEQAGLVVSAIYPDDPNWSFEKVHDYCYERGFTIYPGKISTTNTFRLCALGAIDEQDIRDFFAVFREALDKYGVSVPVRYDS
>2800159094
MKVPYSVKRNVLLNPGPSTTTDTVKFAQIVPDICPREAEFGGLMKGLREDLVKIVHGDLEKYTSVLFCGSGTINIDVCLNSLLPEGGKVLVVNNGAYSTRAVEICSYYGLPHIDLQFPVDQRPDLEVVEQTLKDNPDIALVHTTHNETGTGILNPIREIGELAHRYNAVFTVDTTSTYAMRPIDIEKDNIDFCMASAQKGLMAFTGLSFIVGNRSIIEQSAGYPKRSYYCNLYMQYDFFERTGEMHFTPPVQTIYSTIQALKEYWAEGEQAKWARHTRVFNAIHEGLDELGFKDVIKREEQAGLVVSAIYPDDPNWSFEKVHDYCYERGFTIYPGKISTTNTFRLCALGAIDEQDIRDFFEVFREALEHCSVKIPVQYN
>2834331578
MSDGISIKRNVLLNPGPSTTTDTVKLAQVVPDICPREKEFAGLMKGLREDLVRIVHGNLDKYTSVLFCGSGTINIDVCINSLLPEGKKVLVVNNGAYSTRAVEICQYYGLPHIDLRFPVNQRPVLSVVEDALKNNPDIGLVHTTHNETGTGILNPIREIGALAHKYGAIFTVDTTSTYAMRPIDIEKDNIDFCMASAQKGLMAMTGLSFVVGNRAIIEDSKNFPKRSYYCNLYLQYEFFEKTGEMHFTPPVQTIYATIQALKEYWAEGEEAKWARHTRVFEAIHAGLDELGFKDVIKREWQSGLVVSAIYPDDPNWDFEKVHDYCYKRGFTIYPGKISTTNTFRLCALGAIDENDIKDFFKVFRDALEVNNIQIPVVYKEEA
>2595458513
MQNASNINVKRNVLLNPGPSTTTDSVKMAQVVPDICPREKEFAGLMKGLREDLVRIVHGDTDTYTSVLFCGSGTLNIDVCINSLLPADSKVLVINNGAYSTRAVEICEYYGLPHIDLKFPVDQRPDLAKVEETLKNNPDIKLVHTTHNETGTGILNPIREIGALAHKYGAVFTVDTTSTYAMRPINIAEDNIDFCMASAQKGLMAMTGLSFVVGNREIIERSKDFPRRSYYCNLYLQYEYFEKTGEMHFTPPVQTVYATIEAIKEYWAEGEEAKWARHTRVFNAINDGLDRLGFRQVIKPEERAGLVSSAIYPDDPNWSFEKVHDYCYERGFTIYPGKISTTNTFRLCALGAIDESDIRDFFEVFEEALKVNNVTVPVIYKEG
>2799791720
MESIKRNILLNPGPSTTTDTVKYAQVVPDICPREKEFAGLMDGLRQDLVKIVHGNPDEYTSVLFCGSGTINIDVCINSLLPEGGKVLIVDNGAYSTRAREICEYYGLPFIDMKYPVDQRPDLDEVEKTLKENPDIALVHTTHNETGTGILNPIREIGELAHRYGAVFTVDTTSTYAMRPINVHEDNIDFCMASAQKGLMAFTGLSFIVGRRDIIEKSKDYPKRSYYCNLYMQYEYMEKTGEMHFTPPVQTIYATLQALKEYWAEGEEAKWARHTRVFNAINNGLDELGFRQVIKPEWRTGLVSSAIYPDDPNWSFEKVHDYCYERGFTIYPGKISTTNTFRLCALGAIDEDDIRDFFVVFKEALVTTGVQIPAKYKE
>2800621329
MESIKRNILLNPGPSTTTDSVKYAQVVPDICPREKEFGGLMKGLREDLVKIVHGDLEKYTSVLFCGSGTINIDVCINSLLPEGKKVLVINNGAYSTRAVEICEYYGLPHINLQFPVDERPDLNQVEEVLKSNPDIALVHTTHNETGTGILNPIREIGALAHKYGAIFTVDTTSTYAMRPINIEEDNIDFCMASAQKGLMAFTGLSFVVGNREIIEKSKDFPKRSYYCNLYLQYEYFEKTGEMHFTPPVQTIYATIQALKEYNEEGEKAKWERHTRVFNAINKGLDELGFKQVIKPELRAGLVSTAIYPDDENWNFEKVHDYCYERGFTIYPGKVTSLNTFRLCALGAIDEDDITDFFKVFREALNEYHVAVPVKYNDV
>2752735044
MEPIVKRNVLLNPGPSTTTDTVKMAQVVPDICPREKEFASLMKGLREDLVRIVHGDLEKYTSVLFCGSGTINIDVCINSLLPEGGKVLVVNNGAYSTRAVEICEYYGLPHIDLKFPVDQRPDLGLVEEALKNNPDIKLVHTTHNETGTGILNPIREIGALAHKYGAILTVDTTSTYAMRPINIEEDNIDFCMASAQKGLMAMTGLSFVVGNRAIIEKSKDYPKRSYYCNLFLQYDCFEKTGEMHFTPPVQTIYATLQGIKEYWAEGEEGKWARHTRVFNAINEGLDKLGFKQVIKPEERAGLVSTAIYPDDPNWSFEKVHDYCYERGFTIYPGKISSTNTFRLCALGAIDVKDIEDFFEVFEQALKTNNIQIPVVYKEN
>2626528976
MDPIVKRNVLLNPGPSTTTDTVKMAQVVPDICPREKEFASLMKGLREDLVKIVHGDLQKYTSVLFCGSGTINIDVCINSLLPEGGKVLVVDNGAYSTRAVEICQYYGLPHIDLKFPVDQRPDLAVVEETLKNNPDIKLVHTTHNETGTGILNPIREIGALAHKYGAVFTVDTTSTYAMRPINIEEDNIDFCMASAQKGLMAMTGLSFVVGNRAIIEKSKDYPKRSYYCNLFLQYDCFEKTGEMHFTPPVQTIYATLQGIKEYWAEGEEGKWARHTRVFNAINEGLDKLGFKQVIKPEWRTGLVSTAIYPDDPNWSFEKVHDYCYERGFTIYPGKISSTNTFRLCALGAIDVKDIEDFFVVFEEALKTYNVQIPVIYKEN
>2800207967
MDPIVKRNVLLNPGPSTTTDTVKMAQVVPDICPREKEFASLMKGLREDLVKIVHGDLEKYTSVLFCGSGTINIDVCINSLLPEGGKVLVVNNGAYSTRAVEICEYYGLPHINLKFPVDQRPDLAVVEETLKNNPDIKLVHTTHNETGTGILNPIREIGALAHKYGAIFTVDTTSTYAMRPINIEEDNIDFCMASAQKGLMAMTGLSFVVGNRAIIEKSKDYPKRSYYCNLFLQYDCFEKTGEMHFTPPVQTIYAALQGIKEYWAEGEEGKWARHTRVFNAINDGLDKLGFKQVIKPEWRTGLVSTAIYPDDPNWSFEKVHDYCYERGFTIYPGKISSTNTFRLCALGAIDVKDIEDFFAVFEEALKTYNIQIPVVYKEN
>2800207986
EICQFYGLPHIDLKFPVDQRPDLAVVEQTLKDNPDIGLVHTTHNETGTGILNPIREIGALVHKYNAIFTVDTTSTYAMRPINIEEDNIDFCMASAQKGLMSFTGLSFVVGNRSIIEKSKDFPKRSYYCNLYLQYECFEKTGEMHFTPPVQTIYATIQALKEYWAEGEEAKWARHTRVFNAINAGLDELGFRQVIRPEWRAGLVSSAIYPDDPNWSFEKVHDYCYERGFTIYPGKISTTNTFRLCSLGAIDEADIKDFFVVFKEALVSTGVQVPVQYKD
>2799720163
MDSIKRNVLLNPGPSTTTDTVKYAQVVPDICPREKEFGGLMKGLREDLVKIVHGELDKYTSVLFCGSGTINIDVCLNSLLPKDKKVLIINNGAYSTRAAEICEYYGLPYIDLKFAVDERPDLAVVEQTLKDNPDIALVHTTHNETGTGILNPIREIGALVHKYNAVFTVDTTSTYAMRPIDIEKDNIDFCMASAQKGLMAFTGLSFVVGNIAIIEASKNYPKRSYYCNLFLQYDFFEKTGEMHFTPPVQTIYATIQALKEYWAEGEQAKWERHTRVFNAINEGLDELGFRQVIKPEWRAGLVSSAIYPDDPNWSFEKVHDYCYERGFTIYPGKISTTNTFRLCALGAIDEPDIKDFFKVFREALEAAGVKIPVQYK
>2799862880
MDSIKRNVLLNPGPSTTTDTVKYAQVVPDICPREKEFGGLMKGIREDLVKIVHGELDKYTSVLFCGSGTINIDVCLNSLLPKDKKVLIINNGAYSTRAAEICEYYGLPYIDLKFAVDERPDLAVVEQTLKDNPDIALVHTTHNETGTGILNPIREIGALVHKYNAVFTVDTTSTYAMRPIDIEKDNIDFCMASAQKGLMAFTGLSFVVGNRAIIEASKDYPKRSYYCNLFLQYDFFEKTGEMHFTPPVQTIYATIQALKEYWAEGEQAKWERHTRVFNAINDGLDELGFRQVIKPEWRAGLVSSAIYPDDPNWSFEKVHDYCYERGFTIYPGKISTTNTFRLCALGAIDEPDIKDFFKVFREALEATGVKIPVQYK
>2752748662
MEPVKRKILLNPGPSTTTDTVKYAQVVPDICPREKEFAGLMKGLREDLVRIVHGDLQEYTSVLFCGSGTINIDICINSLLPEGKKVLVINNGAYSSRAVEICQYYGLPYIDMRFPVDQRPDLSAIEETLKNNPDIGLIHTTHNETGTGILNPIREIGALAHKYGAIFTVDTTSTYAMIPINIKEDNIDFCMASAQKGLMAMTGLSFVIGNRAILEASANNPKRSYYCNLFLQYDCFEKTGEMHFTPPVQTIYAALQGLKEYWAEGEEAKWARHTRVFNAINRGLDELGFRQVIKPEWRAGLVSSAIYPDDPNFSFEKVHDYCYERGFTIYPGKISTTNTFRLCALGAIDEPDIEAFFKVFREALETTGVLVPVQYKD
>2799992199
MEPVKRNILLNPGPSTTTDTVKYAQVVPDICPREKEFAGLMKGLREDLVRVVHGDLQEYTSVLFCGSGTINIDVCINSLLPEGKKVLVINNGAYSSRAVEICQYYGLPHIDLKFPVDQRPDLSMVEETLKNNPDIGLVHTTHNETGTGILNPIREIGALVHKYGAIFTVDTTSTYAMRPINIKEDNVDFLMASAQKGLMAMTGLSFVIGNRAILEASANNPKRSYYCNLFLQYDCFEKTGEMHFTPPVQTIYATIQALKEYWAEGEEAKWARHTRVFDAINEGLEELGFRQVIKPEWRTGLVSSAIYPDDPNWSFEKVHDYCYERGFTIYPGKISTTNTFRLCALGAIDAPDIKDFFKVFREALETTGVKIPVQYK
>2752742197
VEKTLKENPDIALVHTTHNETGTGILNPIREIGALAHKYGAVFTVDTTSTLAMRPIDIEKDNIDFCMASAQKGLMAFTGLSFIIGNTEIIKKSASYPKRSYYCNLFLQYDFFEKTGEMHFTPPVQTIYATIEALKEYWAEGEEAKWARHTRVFNAINKGLDELGFRQVIKPEWRAGLVSSAIYPDDENWSFEKVHDYCYDRGFTIYPGKISTTNTFRLCALGAIDEADIVEFFKVFREALETTGVAIPVKYKD
>2752750312
MESIKRNILLNPGPSTTTDTVKYAQVVPDICPREKEFAGLMKGLREELVKVVHGDLQKYTSVLFCGSGTINIDVCINSLLPEGKKVLVIDNGAYSSRAVEICQFYGLPHIDLKFPVDQRPDLAVIEETLKNNPDIGLVHTTHNETGTGILNPIREIGALVHQYDAVFTVDTTSTYAMRPIDIEKDNIDFCMASAQKGLMAMTGLSFVVGNRAILEKSKDYPKRSYYCNLFLQYDCFEKTGEMHFTPPVQTIYATIQALKEYWAEGEEAKWARHTRVFDAINSGLDELGFRQVIKPEWRAGLVSSAIYPDDPNWSFEKVHDYCYERGFTIYPGKISTTNTFRLCALGAIDAPDIDAFFKVFREALEVNNIAIPVRYNDAK
>2562814669
MNIKRNILLNPGPSTTTDTVKMSQVVPDICPREKEFGGLMKGLREDLVKIVHGDLDKYTSVLFCGWGTINIDVCINSLLPEGKKVLVVDNGAYSTRAVEVCQFYGLPHIDLKFPVDQRPDLAVVEKTLKENPDIALVHTTHNETGTGILNPIREIGALAHKYGAVFTVDTTSTYAMRPIDIEKDNIDFCMASAQKGLMAFTGLSFVVGNKAIIEKSKDYPKRSYYCNLWLQYDFFERTGEMHFTPPVQTIYSTLQALKEYWAEGEEAKWARHTRVFNAINKGLDELGFRQVIKPEWRAGLVSSAIYPDDPNWSFEAVHDYCYERGFTIYPGKISTTNTFRLCALGAIDDADIVDFFKVFREALEKNNVAIPVKYND
>2595443906
MKAIKRNILLNPGPSTTTDTVKYAQVVPDICPREKDFGGLMKGLREDLVKIVHGDLDKYTSVLFCGSGTINIDVCINSLLPEGKKVLVVDNGAYSTRAVEVCQFYGLPHIDLKFPVDQRPDLAVVEETLKNNPDIGLVHTTHNETGTGILNPIREIGALAHKYGAVFTVDTTSTYAMRPIDIEKDNIDFCMASAQKGLMAFTGLSFVVGNRAIIEKSKDYPKRSYYCNLWLQYDFFERTGEMHFTPPVQTIYSTIQALKEYWAEGEEAKWARHTRVFNAINKGLDDLGFRQVIKPEWRTGLVSSAIYPDDPNWSFEAVHDYCYERGFTIYPGKISTTNTFRLCALGAIDEADIVDFFKVFREALEKNNIAIPVKYND
>2800916532
MEAIKRNILLNPGPSTTTDTVKYAQVVPDICPREKDFGGLMKGLREDLVKIVHGDLDKYTSVLFCGSGTINIDVCINSLLPEGKKVLVVDNGAYSTRAVEVCQFYGLPHIDLKFPVDERPDLAVVEKTLKENPDIALVHTTHNETGTGILNPIREIGALAHKYGAVFTVDTTSTYAMRPIDIEKDNIDFCMASAQKGLMAFTGLSFVVGNRAIIEKSKDYPKRSYYCNLWLQYDFFERTGEMHFTPPVQTIYSTIQALKEYWAEGEEAKWARHTRVFNAINRGLDELGFRQVIKPEWRAGLVSSAIYPDDPNWSFEAVHDYCYERGFTIYPGKISTTNTFRLCALGAIDEADIADFFKVFREALEKNNIAVPVKYND
>2800919302
MEPIKRNILLNPGPSTTTDTVKYAQVVPDICPREKDFGGLMKGLREDLVKIVHGDLEKYTSVLFCGSGTINIDVCINSLLPEGKKVLVVDNGAYSTRAVEVCQFYGLPHIDLKFPVDERPDLAVVEKTLKENPDIALVHTTHNETGTGILNPIREIGALAHKYGAIFTVDTTSTYAMRPIDIEKDNIDFCMASAQKGLMAFTGLSFVVGNRAIIEKSKDYPKRSYYCNLWLQYDFFERTGEMHFTPPVQTIYSTIQALKEYWAEGEEAKWARHTRVFNAINKGLEELGFRQVIKPEWRTGLVSSAIYPDDPNWSFEKVHDYCYDRGFTIYPGKISTTNTFRLCALGAIDEADIVDFFKVFREALEKNNIAIPVKYND
>2800913889
MEPIKRNILLNPGPSTTTDTVKYAQVVPDICPREKDFGGLMKGLREDLVKIVHGDLEKYTSVLFCGSGTINIDVCINSLLPEGKKVLVVDNGAYSTRAVEVCQFYGLPHIDLKFPVDERPDLAKVEETLKNNPDIALVHTTHNETGTGILNPIREIGALAHKYGAVFTVDTTSTYAMRPIDIEKDNIDFCMASAQKGLMAFTGLSFVVGNRAIIEKSKDYPKRSYYCNLWLQYDFFERTGEMHFTPPVQTIYSTIQALKEYWAEGEEAKWARHTRVFNAINKGLDELGFRQVIKPEWRAGLVSSAIYPDDPNWSFEAVHDYCYDRGFTIYPGKISTTNTFRLCALGAIDEADIVDFFKVFREALEKNNIAIPVKYND
>2558424835
MESIKRNILLNPGPSTTTDTVKYAQVVPDICPREKEFAGLMKGLREDLVRIVHGDLQKYTSVLFCGSGTINIDVCINSLVPSGKKVLVVNNGAYSARAVEICQYYGLPHIDLEFPVDSLPDLNEIEATLKADPDIALVHTTHQETGTGILNPIRKIGALAHKYGAIFTVDTTSTYAMLPIDIEKENIDFCMASAQKGLMSFTGLSFVVGNRAILEKSASYPKRSYYCNLFLQYDCFEKTGEMHFTPPVQTIYATIQALKEYWAEGEEAKWARHTRVFDAINSGLEELGFKQVIVPENRAGLVSSAIYPDDPNWSFEKVHDYCYDRGFTIYPGKISTTNTFRLCALGAIDEGDIKSFFKVFKEALDVTGVQTPVRYN
>2608585659
MESIKRNILLNPGPSTTTDTVKYAQVVPDICPREKEFAGLMKGLREDLVKIVHGDLDKYTSVLFCGSGTINIDVCINSLLPSGKKVLVVNNGAYSTRAVEICQYYGLPHIDLEFAVDEIPDLAKIEETLKANPDIALIHTTHQETGTGILNPIREIGALAHKYGAIFTVDTTSTYAMRPIDIEKDNIDFCMASAQKGLMSFTGLSFVVGNRAIIEKSASYPKRSYYCNLFLQYDCFEKTGEMHFTPPVQTIYATLQALKEYWAEGEEAKWARHTRVFNAINEGLEELGFKQVIVPENRAGLVSSAIYPDDPDWSFEKVHDYCYDRGFTIYPGKISTTNTFRLCALGAIDEADIKDFFKVFKEALDVTGVQTPVRYN
>2657232826
MESIKRNILLNPGPSTTTDTVKYAQVVPDICPREKEFAGLMKGLREDLVKIVHGDLDKYTSVLFCGSGTINIDVCINSLLPEGKKVLVVNNGAYSTRAVEICQYYGLPHIDLKFAVDEIPDLAKIEETLKADPDIALIHTTHQETGTGILNPVREIGALAHKYGAIFTVDTTSTYAMRPIDIEKDNIDFCMASAQKGLMSFTGLSFVVGNRAILEKSATYPKRSYYCNLFLQYDCFEKTGEMHFTPPVQTIYATIQALKEYWAEGEEAKWARHTRVFNAINEGLEELGFKQVIVPENRAGLVSSAIYPDDPNWSFEKVHDYCYDRGFTIYPGKISTTNTFRLCALGAIDEADIKDFFKVFKEALDAIGVQTPVRYY
>2799892167
MESIKRNILLNPGPSTTTDTVKYAQVVPDICPREKEFAGLMKGLREDLVKIVHGDLDKYTSVLFCGSGTINIDVCINSLLPEGKKVLVINNGAYSTRAVEICQYYGLPHIDLKFAVDEIPDLDKIEETLKADPDIALIHTTHQETGTGILNPVREIGALAHKYGAIFTVDTTSTYAMRPIDIEKDNIDFCMASAQKGLMSFTGLSFVVGNRAILERSATYPKRSYYCNLFLQYDCFEKTGEMHFTPPVQTIYATIQALKEYWAEGEEAKWARHTRVFNAINEGLEELGFKQVIVPENRAGLVSSAIYPDDPNWSFEKVHDYCYDRGFTIYPGKISTTNTFRLCALGAIDEADIKDFFKVFKEALDAIGVQTPVRYN
>2585086087
MDSIKRNVLLNPGPSTTTDTVKYAQVVPDICPREKDFGGLMKGLREDLVKIVHGSLERYTSVLFCGSGTINIDVVINSLLPEGKKVLVINNGAYSTRAVEICQYYGLPHIDLNFPVDQIPDLGQIEDVLKKNPNIGLVHTTHNETGTGLLNPIREIGALVHKYGAIFTVDTTSTYAMRPINIEEDNIDFCMASAQKGLMAFTGLSFIVGNRSIIEASKDYPKRSYYCNLYMQYDFFERTGEMHFTPPVQTIYAAIQALKEYWAEGEEAKWARHTRVFNAINAGLDELGFKQVIKPEWRTGLVSTAIYPDDPNWSFEKVHDYCYDRGFTIYPGKISATNTFRLCALGAIDEADIKDFFVVFKEALKTTGVQTPVNYKK
>2800279355
MESIKRNVLLNPGPSTTTDTVKYAQVVPDICPREKEFGGLMKGLREDLVKIVHGDLEKYTSVLFCGSGTINIDVVINSLLPEGKKVLVVNNGAYSTRAVEICQYYGLPHIDLRFPVDQIPDLEKVEETLKDNPDIALVHTTHNETGTGILNPIREIGALAHKYGAVFTVDTTSTYAMRPINIEEDNIDFCMASAQKGLMSFTGLSFIVGNKAIIEKSKGYPKRSYYCNLYLQYEFFEKTGEMHFTPPVQTIYATIQALKEYWAEGEQEKWARHTRVFNAINEGLDELGFKQVIKPEWRTGLVSSAIYPDDQNWSFEKVHDYCYERGFTIYPGKISTTNTFRLCALGAIDEADIKDFFVVFKEALKETGVQIPVKYND
>2608457177
MNAIKRNILLNPGPSTTTDTVKYAQVVPDICPREKEFAGLMKGLREDLVKIVHGDTDKYTSVLFCGSGTINIDVCINSLLPEGKKVLVVNNGAYSTRAVEVCEYYNLPHIDLKFPVDEQPDLKIVEETLKNNPDISLVHTTHNETGTGILNPIREIGALAHRYGAVFTVDTTSTYAMRPIDIERDNIDFCMASAQKGLMAFTGLSFVVGNRAIIEESKNYPKRSYYCNLYLQYEYFEKTGEMHFTPPVQTIYATIEALKEYWAEGEEAKWARHTRVFNAINEGLDELGFKQVIKPELRAGLVSSAIYPDDPNWSFEKVHDYCYERGFTIYPGKISTTNTFRLCALGAIDEADIKDFFVVFKEALVNTGVQIPVQYK
>2519064384
MVERKILLNPGPATTTDTVKMAQVVPDICPREAEFGQVMRELGEGLLHIVHAAPEKYSCVLFCGSGTLVIEACVTSLVPAGKKMLFINNGSYTSRAVEIAEACGVPYLELRLPIDEPADIGRVKQALESDKDIAVVYITHQETGTGLLNPIREIGRIAHAHGAWMVADTISTLAMRPIDIERDNLDFCMSSAQKGIQAMTGLSFLIGRTDCIKASQVFPCHSYYSNIYLQYDSFERSGQMRFTPPVQVIYAARQALKEYFAEGENDKWRRHQKTMAAIHAGLSELGFHEVLPHDYQAGLVAAVLYPDDPNWDFAQVHDYCYVRGFTIYPGKMQQLGTFRICALGAITTRDIRDFFVIFREALANISVTVPVKYE
>2533131635
MNVKRNVLLNPGPATTTDTVKAAQLVPDICPREREFGDLMRTFGNDLLRVVHADSAEWTTVLFCGSGTIAMDACVSSLVPADGKLLIINNGAYSVRAAEMARAYGVPHIDLTFPVDGLPDLAVIEDTLKEHPEITAVYTTHQETGTGILNPVREIGALAHAHGAVCIADTISTFAMIPIDAAEMNIDVCMSSAQKGIQGMTGLSFVLARKAVLDAAAHYPVRSYYTNLVMQYEGFEKTGEMRFTPPVQTVYAAKRALAEYFAEGETKKWARHTRVIDAIHEGLSALGLEEAIPREIQSGLVVAVRYPDDPHFDFTHVHDYCYARGFTIYPGKMQTTRTFRLCALGAIDASDIGAFFRVFEEALKV
>2526283363
MNIKRNILLNPGPATTTDTVKAAQLVPDICPREREFGDLMRTFGGDLLRIVHVTPEEWATVLFCGSGTIAMDACVSSLVPADGKLLIVNNGVYSARAAEMARAYGVLHIDLTFPIDGLPDLAVIEDTLKKHPEITAVYTTHQETGTGILNPVREIGALAHAHGAICIADTISTFAMIPIDAEEINVDVCMSSAQKGIQGMTGLSFVLARKSVLDAAVHYPVRSYYTNLIMQYEGFERTGEMRFTPPVQVVYAAKRALAEYFAEGETKKWARHTRVIDAIHEGLASLGLEEAIPREIQSGLVVAVRYPDDPHFDFARVHDYCYERGFTIYPGKMQTAKTFRLCALGAIDAPDIGAFFRVFEDVMRDFRA
>2532894463
MNIKRNILLNPGPATTTDTVKAAQLVPDICPREREFGDLMRTFGGDLLRVVHVTPEEWATVLFCGSGTIAMDACVSSLVPADGKLLIVNNGAYSARAAEMARAYGVPHIDLTFPIDGLPDLAVIEDTLKKHPEITAVYTTHQETGTGILNPVREIGALAHAHGAICIADTISTFAMIPINAAEMNIDALMSSAQKGIQGMTGLSFVLARKSVLDAAAHYPVRSYYTNLVMQYEGFEKTGEMRFTPPVQVVYAAKRALAEYFAEGETKKWARHTRVMNAIHEGLESLGLEEAIPRAIQSGLVAAVRYPDDPNFDFTRVHDYCYERGFTIYPGKMQTEKTFRLCALGAIDVPDIAGFFHVFEDAMRV
>650268254
MNIKRNILLNPGPATTTDTVKAAQLVPDICPREREFGDLMRTFGGDLLRVVHVTPEEWATVLFCGSGTIAMDACVSSLVPADGKLLIVNNGAYSARAAEMARAYGVPHIDLTFPIDGLPDLAVIEDTLKKHPEITAVYTTHQETGTGILNPVREIGALAHAHGAICIADTISTFAMIPINAAEMNIDALMSSAQKGIQGMTGLSFVLARKSVLDAAAHYPVRSYYTNLVMQYEGFEKTGEMRFTPPVQVVYAAKRALAEYFAEGETKKWARHTRVMNAIHEGLESLGLEEAIPRAIQSGLVAAVRYPDDPNFDFTRVHDYCYERGFTIYPGKMQTEKTFRLCALGAIDVPDIAGFFHVFEDAMRV
>650191613
MNIKRNILLNPGPATTTDTVKAAQLVPDICPREREFGDLMRAFGSDLLRVVHVTSEAWATVLFCGSGTIAMDACVSSLVPADGKLLIVNNGAYSARAAEMARAYGVPHIDLTFPIDGLPDLARVEQTLAAHPEITAVYTTHQETGTGILNPVREIGALAHAHGAICIADTISTFAMIPIDAEEMNVDVCMSSAQKGIQGMTGLSFVLARKSVLDAAAHNPVRSYYTNLVMQYEGFEKTGEMRFTPPVQVVYAAKRALAEYFAEGETKKWARHTRVMNAIHEGLESLGLEEAIPREIQSGLVAAVRYPDDPHFDFTRVHDYCYERGFTIYPGKMQTEKTFRLCALGAIDVPDIAAFFHVFGDAMKA
>2834301884
MNIQRNILLNPGPATTTDTVKMAQIVPDICPRERAFGQLMRALGTDLLKVVHADAADWATVLFCGSGTLCIDSCVSSLVPAGKRLLIINNGAYSARAAEIARAYSVPHINLTFPADGLPDLDAVESTLAENPDIAAVYTTHQETGTGILNPVHEIGALAHAHGAVMIADTISTYAMIPFSADEMNIDVCMSSAQKGIQGMTGLSFVIAKKSLLAAAKDYPVRSYYTNLVMQYEGFEETGEMRFTPPVQTVYAAKRALAEYFAEGETKKWARHTRTINAIHEGIARLGLTETIPRAIQSGLVVAVNYPSADFDFTRVHDYCYERGYTIYPGKMQTASTFRLCALGAIDAPDIAAFFRVFEEALNA
>2689543164
MNIQRNVLLNPGPATTTDTVKMAQIVPDICPRERAFGQLMRALGTDLLKVVHADAADWATVLFCGSGTLCIDSCVSSLVPAGKRLLIINNGAYSARAAAVARAYSVPHINLTFPADGLPDLDAVESTLAENPDIAAVYTTHQETGTGILNPVREIGTLAHAHGAVMIADTISTYAMIPFSADEMNVDVCMSSAQKGIQGMTGLSFVIAKKSLLAAAKDYPVRSYYTNLVMQYEGFEETGEMRFTPPVQTVYAAKRALAEYFAEGETKKWARHTRTINAIHEGIARLGLTETIPRAIQSGLVVAVNYPSADFDFTRVHDYCYERGYTIYPGKMQTASTFRLCALGAIDAPDIAAFFRVFEEALKA
>2689563292
MNIQRNVLLNPGPATTTDTVKMAQIVPDICPRERAFGQLMRALGTDLLKVVHADAADWATVLFCGSGTLCIDSCVSSLVPAGKRLLIINNGAYSARAAAVARAYSVPHINLTFPADGLPDLDAVESTLAENTDIAAVYTTHQETGTGILNPVREIGALAHAHGAVMIADTISTYAMIPFSADEMNIDVCMSSAQKGIQGMTGLSFVITKKSLLAAAKDYPVRSYYTNLVMQYEGFEETGEMRFTPPVQTVYAAKRALAEYFAEGETKKWARHTRTINAIHEGIARLGLTETIPRAIQSGLVVAVNYPSADFDFTRVHDYCYERGYTIYPGKMQTASTFRLCALGAIDAPDIAAFFRVFEEALNA
>645481807
MNIQRNVLLNPGPATTTDTVKMAQIVPDICPREREFGQLMRELSTDLLKVVHADAADWAAVLFCGSGTLCIDSCVSSLVPAGKRLLIINNGAYSARAAAVARAYSVPHINLTFPADGLPDLDAVESTLAENTDIAAVYTTHQETGTGILNPVREIGALAHAHGAVMIADTISTYAMIPFSADEMNIDVCMSSAQKGIQGMTGLSFVIAKKSLLTAAKDYPVRSYYTNLVMQYEGFEETGEMRFTPPVQTVYAAKRALAEYFAEGEAKKWARHTRTINAIHEGIARLGLTETIPRAIQSGLVVAVNYPSADFDFTRVHDYCYERGYTIYPGKMQTASTFRLCALGAIDAPDIAAFFRVFEEALNA
>648811503
MNIQRNVLLNPGPATTTDTVKMAQIVPDICPREREFGQLMRELGTDLLKVVHADAADWAAVLFCGSGTLCIDSCVSSLVPAGKRLLIINNGAYSARAAAVARAYSVPHINLTFPADGLPDLDAVESTLAENPDIAAVYTTHQETGTGILNPVREIGALAHAHGAVMIADTISTYAMIPFSADEMNVDVCMSSAQKGIQGMTGLSFVIAKKSLLAAAKDYPVRSYYTNLVMQYEGFEETGEMRFTPPVQTVYAAKRALAEYFAEGEAKKWARHTRTINAIHEGIARLGLTETIPRAIQSGLVVAVNYPSADFDFTRVHDYCYERGYTIYPGKMQTASTFRLCALGAIDVPDIAAFFRVFEDALNA
>2514456547
MDIKRNILLNPGPATTTDTVKRAQLVPDICPREREFGELMRELGTDLLKVVHADPADWTTVLFCGSGTIAMDACVSSLIPADGKLLIVNNGAYSARAAEMARAYSVPHIDLKFPIDGLPDLDVVEQTLREHPEIAAVYTTHQETGTGILNPVREIGALAHAHGAVMIADTISTYAMIPFTADDMNIDVCMSSAQKGIQGMTGLSYVLAKKSVLNAAKAYPVRSYYTNLIMQYEGFEQTGEMRFTPPVQTVYAAKRALAEYFAEGASKKWARHTRTIEAIHEGLERLGLKEAIPRAIQSGLVVAVEYPADFDFLRVHDYCYERGYTIYPGKMQTSSTFRLCALGAIDAPDIAGFFRVFEEALKA
>2540068856
MNIKRNILLNPGPATTTDTVKAAQLVPDICPRERAFGDLMRQLGTDLLRVVHADAADWTTVLFCGSGTICMDACVSSLVPADKKLLIVNNGAYSARAAAMARAYAVPHIDLTFPIDGLPDLVAVERTLNEHPDIAAVYTTHQETGTGILNPVREIGALAHAHGAVMIADTISTYAMIPFSADEMNIDVCMSSAQKGIQGMTGLSFVLAKKAVLTAAKAYPVRSYYTNLIMQYEGFEETGEMRFTPPVQTVYAAKRALMEYFVEGEEKKWARHTRVANAIHEGLAQLGLSEAIPREIQSGLVVAVKYPSADFDFLRVHDYCYERGYTIYPGKMQTASTFRLCALGAIDAADIHGFFRVFEEALKA
>646085047
MNIKRNILLNPGPATTTDMVKAAQLVPDICPRERAFGDLMRQLGTDLLRVVHADAADWTTVLFCGSGTICMDACVSSLVPADKKLLIVNNGAYSARAAAMARAYAVPHIDLTFPIDELPDLAAVERTLNEHPDIAAVYTTHQETGTGILNPVREIGALAHAHGAVMIADTISTYAMIPFSADEMNIDVCMSSAQKGIQGMTGLSFVLAKKAVLTAAKAYPVRSYYTNLIMQYEGFEETGEMRFTPPVQTVYAAKRALMEYFVEGEEKKWARHTRVANAIHEGLAQLGLSEAIPREIQSGLVVAVKYPSADFDFLRVHDYCYERGYTIYPGKMQTASTFRLCALGAIDAADIHGFFRVFEEALKAR
>2601480654
MNIKRNILLNPGPATTTDTVKAAQLVPDICPREQEFGRLMRDLGTDLLRVVRADPVDWATVLFCGSGTICMDACVSSLVPADKKLLIVNNGAYSARAAAMARAYSVPHIDLSFPIDGLPDLAEVERTLKENPDIAAVYTTHQETGTGILNPVREIGALAHAHGAVMIADTISTYAMIPFAVDEMNIDVCMSSAQKGIQGMTGLSFVIARKSVLTAAKAYPVRSYYTNLVMQYEGFEETGEMRFTPPVQTVYAARRALMEYFAEGAAKKWARHTRTINAIHEGLAQLGLKEAIPREIQSGLVVAVEYPADFDFPRVHDYCYERGYTIYPGKMQTSSTFRLCALGAIDEADIKGFFRVFEEALRA
>2834304287
MDIKRNILLNPGPATTTDTVKRAQLVPDICPREREFGQLMRDLGTDLGKVVHADPADWATVLFCGSGTIAMDACVSSLVPADGKLLIVNNGAYSARAAAMARAYSVPHIDLQFPIDGLPDLAEVERVLDENPDIAAVYTTHQETGTGILNPVREIGTLAHAHGAIMIADTISTYAMIPFTVDEMNIDVCMSSAQKGIQGMTGLSFVIARKTVLDAAKAYPVRSYYTNLVMQYEGFEETGEMRFTPPVQTVYAARRALAEYFAEGAAKKWARHTRTINAIHEGLARLGLTEAIPREIQSGLVVAVEYPSADFDFTRVHDYCYERGYTIYPGKMQTSSTFRLCALGAIDETDIKGFFRVLEAALKA
>2721387453
MNIKRNILLNPGPATTTDTVKAAQLVPDICPREREFGELMRELGTDLLKVVHANETEWTTVLFCGSGTICMDACVSSLVPAEGKLLIVNNGAYSARAAEMARAYSVPHIDLKFPIDGQPNLAEVERMLIEHPDITAVYTTHQETGTGILNPVQEIGALAHAYGAVMIADTISTYAMIPFSVDEMNIDVCMSSAQKGIQGMTGLSFVLAKKSVLAAAKAYPVRSYYTNLVMQYEGFEQTGEMRFTPPVQTVYAARRALTEYFAEGETKKWARHTRTINAIHEGLAELGLKEAIPRAIQSGLVVAVEYPSADFDFMRVHDYCYERGYTIYPGKMQTSATFRLCALGAIDEADIRGFFRVFKEALRA
>2719166041
MDIKRNILLNPGPATTTDTVKRAQLVPDICPREREFGALMRELGTDLLKVVHANEAEWTTVLFCGSGTICMDACVSSLIPADGKLLIVNNGAYSARAAEMARAYSVPHIDLSFPVDGLPDLAVVERVLDETPDISAVYTTHQETGTGILNPVREIGALAHAHGAVMIADTISTYAMLPFSVDEMNIDVCMSSAQKGIQGMTGLSFVLAKKAVLAAAKAYPVRSYYTNLVMQHTGFEQTGEMRFTPPVQTVYAAKRALAEYFAEGAAKKWARHTRTIDAIHAGLAKLGLKEAIPRAIQSGLVVAVEYPQDFDFTRVHDYCYERGYTIYPGKMQSAATFRLCALGAIDAPDIAGFFRVLEEALNAS
>2532896666
MNIQRNILLNPGPATTTDTVKMAQIVPDICPREREFGALMRELGTDLLKVVHADPADWATVLFCGSGTICMDACVSSLVPADGKLLIVNNGAYSARAVEMARAYSVPHIDLTFPVDGLPDLAAVEQTLNENPDISAVYTTHQETGTGILNPVREIGTLAHEHGAIMIADTISTYAMIPFSADEMNIDVCMSSAQKGIQGMTGLSYVLAKKSVLAAAKAYPVRSYYTNLIMQYEGFEQTGEMRFTPPVQTVYAARRALAEYFAEGETKKWARHTRTIDAIHAGLARLSLTEVIPREIQSGLVVAVAYPSADFDFTRVHDYCYARGYTIYPGKMQSASTFRLCALGAIDEADIQGFFRVFEEALNA
>2533133529
MDIKRNILLNPGPATTTDTVKRAQLVPDICPREREFGELMRELGTDLLKVVHANETEWTTVLFCGSGTICMDACVSSLIPADGKLLIVNNGAYSARAAEMARAYSVPHIDLKFPIDGLPDLAEVERTLVENPDISAVYTTHQETGTGILNPVREIGTLAHAHCAIMIADTISTYAMIPFSADEMNIDVCMSSAQKGIQGMTGLSFVIARKSVLDAAKAYPVRSYYTNLVMQYEGFEQTGEMRFTPPVQTVYAARRALAEYFAEGETKKWTRHTRTIDAIHAGLARLGLTEVIPRELQSGLVVAVAYPSADFDFTRVHDYCYERGYTIYPGKMQSASTFRLCALGAIDEADIHGFFRVFEEALNA
>2538034441
MERKILLNPGPATTTDTVKMAQVVPDICPREEEFGDVMREVAQGLLKIVHADAKEFSCVLFCGSGTLNMDVCLNSLLPAGKKVLVVNNGAYSARAVDICRAYGLPHIDLRSSVEDVPNLAAVERALAEDPDIALVYTTHHETGTGVLNPVCEIGALAHAHGAMFVVDTTSTYAMLPFSMEEANIDFCMASAQKGIQAMTGLSFVIGRTSLIEESKDYPVRSYYCNLYQQYAYFEKTGQMQFTPPVQTIYAAKQALAEYFAEGEAAKAARHARVAQAIHRGLTALGLKEAIRPEVQSGLVVSVLYPADEHWDFDRVHDYCYAHGFTIYPGKMQEKGTFRLCALGAIDETDIEKFFRVLKEALAELGMILPKE
>646081243
MDEVQGKCTWTLPLFSFLCYTFLNNFLWRRWLMERKILLNPGPATTTDTVKMAQVVPDICPREEEFGDVMREVAQGLLKIVHADAKAFSCVLFCGSGTLNMDVCLNSLLPAQKKVLVVNNGAYSARAVDICRAYGLPYIDIRSSVEDVPDLKVVERALADDPDIALVYTTHHETGTGVLNPIREIGALAHAHGAAFVVDTTSTYAMLPFSMEEANIDFCMASAQKGIQAMTGLSFVIGRTSLIEASKDYPVRSYYCNLYQQYAYFEKTGQMQFTPPVQTIYAAKQALAEYFAEGEAAKATRHARVAQAIHRGLAALGLKEAIRPEIQSGLVVSVLYPADEHWDFDRVHDYCYAHGFTIYPGKMQEKGTFRLCALGAIDEADIEKFFRVLREALVELGMVLPKN
>2800221877
MSEVTVRRNVLLNPGPATTTDTVKMAQVVPDICPREEEFGTIMRELSTDLLRTVHAPADTYEAVLFCGSGTLAMDVCVNSLLPAGKKLLVLNNGAYSSRAADIARAYGLELIDCQQPVDRPFDVAAAQAALDADADIAVVYTTHQETGTGVLNPIRELAEVVHAHEAIFIVDTTSTLAMRPIDVVRDGIDFCMASSQKGIQGMTGLAFIIGRRDIIEASREYPVRSYYCNLYQQYAYFRENGQMHFTPPVQVIYAARQALREYFAEGEAVKWQRHTETMTAIHEGLAALGFREVIPRAYQAGLVAAVAYPDDPHWSFERVHDACYAQGFTIYPGKMQGQGTFRLCALGAITAADIAAFFRVLREVLTELGVAIPVHYEK
>2657152338
MKRNILLNPGPATTTDTVKQAQVVPDICPREQEFGQIMADISHDLLKIVHADPKEYSAVLFCGSGTLCMDVCVNSLVPQGKKILFVNNGAYSSRAVDIAKAYGLDYIDLNFPVDGLPDLAKVADVLERESDIAVVYTTHQETGTGILNPIREIGALAHNHGAVFIVDTTSTLAMLPIDIESENIDFCMASAQKGIQAMTGLSYVIGRTAIIEESRDYPVRSYYCNLYLQYDYFRKNGQMHFTPPVQTIYSVQQALKEYFAEGEQVKWQRHQAAMAEIHKGLQELGLREVIPLEIQSGLVAAVAYPDTPQWDFDRVHDYCYERGFTIYPGKMQNQGTFRLCVLGAITADDIKAFFAVFQQALRA
>2799824683
MIINGRNYPDVKRNILMNPGPATTTDTVKYAQVIPDICPREKEFCDIMHQMSLDLVKIVHGDPEKFVGVLFCGSGTMNIDVTVSSLVPAGKKILILNNGSYSARAVEVARAYHVDHIDLQLPIDRPIDVAKAEEALSADPDIAVVYCCMHETGTGVLNPIREIGAAAHAHGCTMISDTTSAYAMIPIDIEKDNQDFIMASAQKGLQSMTGLSFIVGRESIIDASADYPVRSYYTNLYMQHSFIREHGEMRFTPPVQTIYATKQAILEYFAEGEQAKWERHQSVWAALYDGLEKLGFRMAIKKEYQSRLVISVLCPDDPAFDFGAMHDYLYKYGYTIYSGKVAGVPMFRMCALGALTAADIPGVFDCIRDYMKEAGMAIPCQYN
>2519043503
MLDCTVLPKIKRNVLLNPGPATTTDTVKYAQVVPDICPREKEFGAVMKELGESLVKIAHGSTDTYTAVLFCGSGTLNIDACVNSLVPEGKKILILNNGSYSSRAVDVCRYYHINHIDLKSSYTKPIDADTVAEVLHQDTDHEIAVVYCCHHETGTGVLNPIREIGKAAHDHGCTMIADTTSSYAMVPINLETDNLDFIMASAQKGIMAMTGLSFVIGNTKMLEESKNYPTRSYYTNLYMQYSFIRDKGEMHFTPPVQTIYAALQGIKEYFAEGEQAKWKRHQAIWKELVQGAEKFGFKPLINKEFQSHLVLALLYPDDPNFTFETMHDSLYAKGFTIYPGKVSDFHTFRLCSLGAIYPEDIKAFWQAMKEILSEMKMTIPIQYNT
>2660408940
MMKTDELPKIKRNVLLNPGPATTTDTVKYAQIVPDICPREDEFGDIMKQIGRDLVRVVHGEDAFTAVLFCGSGTINIDATVSSLVPAGKKILIVDNGAYSGRAVEVAQYYHMDYVDLKLDITKPADLGAIRAALEQDSDIAVVYCCHNETGTGVLNPIREIGALAHEYGDTMVVDTTSTYAMIPIDMERDNLDFVMSSAQKGIMAFTGLSYTIGRTSILEASRDYPTRSYYTNLYMQYSFIEKTGQMHFTPPVQTIYAARQGLKEYFAEGETAKWGRHQAVWQALVDGAEALGFELLIDKKYQSKLVVSLKNPNDTRFSFDQMHDLVYKKGYTIYPGKVSDLPTFRLCALGAITPEDIQKFYVVLKEALTQMDVQIPVQY
>2743529210
MDTTKLPSIKRNILLNPGPATTTDSVKYAQVVPDICPREEEFGDIMKQLGRDLVDIVHGGDAFTAVLFCGSGTINIDATVSSLVPANKKILIVNNGAYSNRAAEVCDYYHMDYVNLKLDITQPADVSKVREALENDADIAAVYCCHNETGTGVLNPIREIGAVAHEFKCTMIVDTTSTYAMIPIDMEKDNLDFVMSSAQKGIMAFTGLSYTIGRTSILEASKDYPTRSYYTNLYMQYSFIKKTGQMHFTPPVQTIYAARQGIKEYFEEGEQPKWARHQAVWQALVDGSEALGFKLLIKKEYQSKLVVSLKYPDDPNFSFEKMHDLIYEQGFTIYPGKVADLPSFRLCALGAITPDDIADFFVAMKAALKRMNVALPVQYND
>2807168800
MTNVLLNPGPANTTLNVKLAQVVEDICPREREFGVTMEEVSNGLVEFVQGGVNKKAVLFGGSGTLAVESALSSIVGANDKLAIITNGAYGKRMEEIAKAHSLNFVVFQSSFLEPLDFDDVANFLQKEQPNFIAIIHSETTSGLLNDLHTLSKIAKNIDAKIIADCMSSYACYPLNLDEVDFIIASSNKNIQAIAGVSFVIANEDNILKASHSKSLYLNLKAQYEYFKAHFQMRFTPPVQTIYALKTAIDELRAEGLNMRFERYKANNTLLREGLKSLGFEIFPKRSFGVIITAITLPNNMSFESLHTHCKNHGYTIYPGKIDGLNMFRIANIGAITQNEIRGFLEVLRNFEK
>2563551657
MKNILLNPGPANTTLSVKLAQVVEDVCPREEEFGRVMEEVSKGLVEFVEGGNKARAVLFGGSGTLAVEACVSSVVGSNDKLAIVINGAYGQRIADMAKYAGINYVAFESDFLKPIDFAKLDEFLQREKPQFLALIHSETTSGLINDLDSVSRVCKPLNIKIIADCMSSYACYLLSLDVVDFIIASSNKNIQGMAGISLVIANEANILKATYAKSLYLDLKAQYEYFIHNYQMRFTPPVQTLYALRQAISELKREGLTNRYKRYEKSNKILRDGLTRLGFDIYPKNSYGVIITAITLPNDMEFNELHSYCKERGYTIYPGKIAGLNMFRIANIGDIESSDLQGFLDVLESFIKLKK
>2565701954
MKNILLNPGPANTTLSVKLAQVVEDVCPREEEFGRVMEEVSKGLVEFVEGGNKARAVLFGGSGTLAVEACVSSVVGSNDKLAIVINGAYGQRIADMAKYAGINYVAFESDFLKPIDFAKLDEFLQREKPQFLALIHSETTSGLINDLDSVSRVCKPLNIKIIADCMSSYACYLLSLDVVDFIIASSNKNIQGMAGISLVIANEANILKATYAKSLYLDLKAQYEYFIHNYQMRFTPPVQTLYALRQAISELKREGLTNRYKRYEKSNKILRDGLTRLGFDIYPKNSYGVIITAITLPNDMEFNELHSYCKERGYTIYPGKIAGLNMFRIANIGDIESSDLQGFLDVLESFIKLKK
>2702854901
MKNILLNPGPANTTLSVKLAQVVEDVCPREEEFGRVMEEVSKGLVEFVEGGNKARAVLFGGSGTLAVEACVSSVVGSNDKLAIVINGAYGQRIADMAKYAGINYVAFESDFLKPIDFAKLDEFLQREKPQFLALIHSETTSGLINDLDSVSRVCKPLNIKIIADCMSSYACYLLSLDVVDFIIASSNKNIQGMAGISLVIANEANILKATYAKSLYLDLKAQYEYFIHNYQMRFTPPVQTLYALRQAISELKREGLTNRYKRYEKSNKILRDGLTRLGFDIYPKNSYGVIITAITLPNDMEFNELHSYCKERGYTIYPGKIAGLNMFRIANIGDIESSDLQGFLDVLESFIKLKK
>2563231103
MKNILLNPGPANTTLSIKLAQVVEDVCPREEEFGRVMEEVSKGLVEFVEGGDKARAVLFGGSGTLAVEACISSVVGSNDKLAIVINGAYGQRIADMAKYAGINYVAFESDFLKPIDFAKLDEFLQREKPQFLALIHSETTSGLINDLDSVSRICKPLNIKIIADCMSSYACYPLSLDVVDFIIASSNKNIQGMAGISFVIANEANILKATYAKSLYLDLKAQYEYFHNYQMRFTPPVQTLYALRQAIGELKREGLTNRYKRYEKSNKILRDGLTRLGFDIYPKNSYGVIIAAITLPNDMEFNELHSYCKERGYTIYPGKIAGLNMFRIANIGDIESSDLQGFLDVLETFLKLKK
>2787908467
MDQLLNKSIKRNILLNPGPATTTARVKSALVVSDICPREKEFGDLVKTIRSNVLKVAKANDNDYTAILLGGSGTAAVEAAILNLSNNKPILIIDNGAYGKRMKEICHVYHIAFESLDYSWGDPMSLADLDDKLSSQKFGAVAWIHHETTTGILNPFSEVIEIAQNNNVLTLCDAMSSYGCLTIDLNADNVDYLIASSNKGIHGFAGVGIVIAKKVVIEAAAKLPTKSYYLDLNRHAKQFAADGQFPFTPPVQVLYAMDEALKETLEVTVSAREVHYKKMHEKLLNGMKELGFKALVKEALHSSVLTAFIEPDGFNFNEYHDYLYSKGMTVYPGKGAKESTFRIANMGDLTNADLDLLLLETANFLKK
>2265148444
MTRKILLNPGPATTTDNVKKALIVDDICPREKEFGDITKNVSLGLLDVINANSNNYSCVLFGGSGTLVMESVITSLKGENEEILIIENGAYGKRFKDIAKNFNIKYHSLEYKWGEKIIISDIEKKLKENSKIKYVYFIHMETTTGILNNLKEINKTIHKYNAISIVDAMSSFAGITINSEMDEIDYLISTSNKCIGGMAGIGFVIGKLNLISNLDKIKPLSYYSNLYLQYKYFKENYQFRFTPPVQIIYSLNEAVKEFQLEGGKNRENRFIKNYNLLKKGLKKLGFKFLLDDKLESKILITILEPNNFDFNFIHDELFKQGITIYPGKLNNDIKSFRLSILGDLYKTDIKYFLETLEKILNTNNIKITYD
>2713328703
MDIKPERKILLNPGPATTSDAVKYAQIVPDICPRENDFSEIVEKIRTDLKKIINANKYYTTVLFGGSGTAAMEAVLSSVVSPNKKVLILINGAYGERFKKIAETHLLDHICLKSEWGQPLNFLEAENILKSENDIGYIVMVHHETSTGILNPIEKFSQIAQKYMKVSILDAISSFAAIPINVQKTPIDYLISTSNKCIQGMAGISFVFCLKDKLDLLKSTSPRTVYLNLYEQYSSLEQSGQFQFTPPVQTIYALKQAISEFFNEGADCRFQRYKENYKILKDGLLKLGFRVFVTEDESNILITVLEPKDDSYNFKKMHDALFYAGFTIYPGKVSNLKTFRLAVMGDLKKADIECFLLHLKKIIQEMKIKLIYD
>2609608336
MNKDIERKILLNPGPATTTDTVKMAQVIPDICPREKEFGELMAEIRKDLLKIVNANQEKYSTVLFGGSGTAVMESVVSSVTSKEKTLLILINGAYGDRMKKIAETYSIPYRILEYEWGKTINFSKVESYLKSNLDVGYIAMVHHETTTGIINSIESFSELGKKYGHTLILDAISSYAGVPIDLEKTPIDFIMSTSNKCIQGMPGLGFIICNKKKIYNLKKIQPRSFYLSLYDEYINVTKTGQSRFTPPVQVIYALRKAIDELFVEGVKNRYKRYHDNMNFLRKGLKDLGFKFLLKEECESGILLSIIEPTASSYSFEKMHDYFYENGITIYPGKLINNNTFRLAIIGDLQKKDLQKIVMEFKSFLMKSSLYENIYS
>2713273332
MILLNPGPANTTDTVKRAMTKPDICPREQEFGKVMLRVRDGLARVVDKSGDFTAVLFLGSGTAGVEAAVSSTVPHHGRLLVIDNGSYGARIAEMARAYGIAHDVEEFGVGGFPNVGQIKDRLAKTQYTHLAVIHHETSTGMLNPVREIGAVCREKGVEMIVDAMSSYAAMPIDMADLGADYLVSTSNKCIQGMAGLTFVICRKTTLARLQPITGRSLYLNLPEQHRFFEKSQQMRYTPPVQIIYALEQALTEYEAEGAEGRHRRYMECFTALDSGMGELGFRRLLPPAQMSRILTAYIEPDHPSYSFNGMHDRLFSKGFTIYPGKGANKATFRLANMGAITPQDMTDFIGAMRETIHEMAMLPLYAS
>2716596944
MILLNPGPANTTDTVKRAMTKPDICPREQEFGKVMLRVRDGLARVVDKSGDFTAVLFLGSGTAGVEAAVSSTVPHHGRLLVIDNGSYGARIAEMARAYGIAHDVEEFGVGGFPNVGQIKDRLAKTQYTHLAVIHHETSTGMLNPVREIGAVCREKGVEMIVDAMSSYAAMPIDMADLGADYLVSTSNKCIQGMAGLTFVICRKTTLARLQPITGRSLYLNLPEQHRFFAKSQQMRYTPPVQIIYALEQALTEYEAEGAEGRHRRYMECFTALDSGMGELGFRRLLPPAQMSRILTAYIEPDHPSYSFNGMHDRLFSKGFTIYPGKGANKATFRLANMGAITPQDMTDFIGAMRETIHEMAMLPLYAS
>2558085023
MDIKRTILLNPGPATTTDSVKKAQVVPDICPREKDFCRLMQQVQKKIIQVVNGGDDCRAVLFGASGTGGLEAMISSVIPETGRVLIVNNGAYGRRMRQITERYSSQIVEYRIRPEQYPDTAEITGILDRYPDITHIGVVQHETTTGMINPAVELAGIAHARGVEIMVDAVSSFAGMDIDIQRDGFDYLVSTSNKNLQGMAGITFVITKKKNIHKTANYPKRNFYFNLAEQDASFEHNGQMRFTPPVQTIYALDQALDEFFEETLSGRIARYRECWSVLRSGLDKLGFGRLLPEHCQGHLITSVIEPEDPAYNFDDMHDYLYGRGFTIYPGKIEDIGTFRIANIGAITPRDIHDFIDILGTYLQDRGIRPASGQDL
>2716630118
MSLLEHSLTSLAVAGIREVAVVVGYEGGAIRQTLANVAGGLALEVVENRLYGTTGSMHSLHLALPRPQECLVLDGDIVYSPEILTRLLGSRDEDVVALAECSGSGDEVYVTLDEKGTVSHLGKTHPDGGTVLEFTGIAKFSVPFLESLILLHEENFRNGIQGEYWEDCAFRAARLQPWYGLFTPLPWSEVDKEADVPRAERVLREIGRTHPHLRAGAGKIEFGLMHTPMTPVKRNILLNPGPATTTDTVKYAQVVPDICPREAEFTALLARIGLALVRIAESTEDEHAAVLFGGSGTAVMDAVVNSMVPAAGKLAIVDNGAYGRRLVQIARSYGIAPAVISLPWTVPVTPAMVRKVLAEDRAITGLTMVHHETTTGLVNPVAEIGPVAAEFGCLFAVDGISSFAGMPLDVRGAGIDFLLSTSNKCLQGMPGVAFVIASRTALERIRDYPRRSYYLNLYDQHTSLQRTGEMRFTAPVQCFYALEQAIREFKAEGAVARHKRYADCSVCLRAGLRELGFSLLLDDAVASTMMTTVVEPAHPLWRFSTVHDELYRRGFTIYPGKLSAARTFRLANIGAITLDDIRAFLAALRDVLTGMGLKREDLH
>2620020320
MQPPRKILLNPGPATTSESVKEALIQSDICPREKEFGDVMQEITSDLLRVVEGKEDDYVAVLFGGSGTAAMEACVASLPEPGKKILIVENGAYGTRLRQIAEVYGIPVVPFILPYGEFPDTRQIEQKLILEPEVSHIFVVHHETTTGMLNPLEEIAQLAWKHGREVVVDAMSSLGGIPINVQNTPYEYIISSANKCLQGMPGLSFVICKKANLLAAGKKRRSYYLDLPAQYLGFNTHQMPFTPPVQIVYALRQALREFFQEGQQGRYKRYQENFEILYRGLQNLGFRFLLPREQESGILLAVREIEHPAYSFEAMHDFLYARGFTIYPGKGAREATFRLSILGDLYPTDIQSFLKHLKEYLVIAGIPHG
>2820019374
MNLEPLVKNSIDIKRNILLNPGPGTTSDEVKLAMVTPDICPREEEFCLLMESIKQDLPKIVNAGDDYTSVLFASSGTGGVEAAITSGVPQDGKLLVIDNGAYGARIAEIARRYKIDHIIYKIPYGDYPDIHEIEKIIANEKPTTVAVIDHETTTGMRNPVQELCDIVHSNGAEIVVDCMSSFAGLPIDLQKWQAEYIVSSSNKCIEGMAGLSFVIFKKSLLEKTKDYARSFYFDLYAQYQGFHNTGQMQFTPPVQIVYALRKAVDLFFEETAPERIKRYRENYTTLTEEVKKLGFQFLLEDKYQSGILLAIKEPKNPEYDFTQMHDYMYERGVTIYPGKGAKEKTFRLSVLGNLYPKDIMYAMDILRDYLKKIAKIERLIY
>2619915121
MKSISRKILLNPGPATTTQTVKEAMVVEDICPREKEFGKMLDSIKDDLVKVVHGEETHHAVLFTASGTGGLEAAITSAVPKGKKLLVVENGAYGTRMVKIAETFGIEVVRYQIDYGNYPNISHIETLLTNNKDVSHLAVVHHETTTGMLNPVQEICDLAHRFQVEVIVDCMSSYAGIPIDIKKWNAEYLISSSNKCIQGMPGLVFVIFKKDLLEKIKDTKRSFYFNIYNQFNGFEKTGQMQFTPPVQVAYALRTAIDEYFTETEAGRWNRYKENYNTLYNGLASLGFEFLLPDNQQSKILLAIKEPAFPKYSFEAMHDYLYDRGFTIYPGKGAKEATFRLSVLGDLHKKDIEAFLLCLGEYLLTIK
>2504155827
MQLPPRKVLLNPGPATTTDTVKTALVVADICPRETEFAEVMRQVRHDLVKIAGGSPESHTAVLFTGSGTAVMDAVLNSVVPSGRAVIVINNGAYGERLAAIVRCYRLPLLELRYPWGEWPDLAQVEATMKAHPEASHLALVHHETSTGLLNPLSEVAALARRHGVGLIVDAISSLGGLPLDVRQENIDFLLSTSNKCLQGMPGLSFAICRRQALEEIREVPRRTFYLNLYQQYQHFAANGQMQFTPPVQVIYALSQAIREYFAEGAANRFERYRRNWQTLFAGLKQLGFQTLLPLERQSPLLTTVLEPDDPNYSFDKIHDACYRRGFTIYPGKLQAERTFRVANLGAIDYHDIQAFLRALEEVLGEFQVKIPVIYH
>2653663992
MENTPRKILLNPGPGTTSQSVKDALVVEDICPREKEFQEVMENLRRDLVKVVHSGDKYDCVMFAGSGTAIMDACINSVVAPDKKILIVNNGAYGKRLAEIARAYCIEVEEVKFDWDSPPSLEAIEDRLKSCGDSIDSIAMVHHETTTGLLNPVREVGAIADQYGKTFIVDAISTYAAIPIDVEELKIDYLLSTSNKCIQGMAGISFAIARNSALEEAAEFPSRSYYLDLCKQHSYMKRTGQMTFTAPVQIVYALQQAVKEYFEEGGERRRARYAENWDALCQGLSGLGFRFLLKPEHESKILLSVHEPNHPDFDFDDLHDRLYAKGFTIYPGKIETTKSFRLAVIGDLKKQDMLDFLSALETALKDMGVMNQLYR
>2787008067
MTDMPRKILLNPGPGTTSQSVKDALVVEDICPREKEFQEVMENLRRDLVKVVHAGNDYDCVMFAGSGTAVMDACINSVVPPDKKILIVNNGAYGMRLAAIAKAYGIAVEEMKFAWDSPPSLQAIEEKLASDADGSIACIAMVHHETTTGLLNPVKETGALAQRYGKTFIVDGISSYAAIPIDIEACHIDYLLSTSNKCIQGMAGISFVIAKISALESAGKFPSRSYYLDLCEQYAYMKRTGQMTFTAPVQIVYALQQAVKEYFDEGAEKRRARYSENWDTLYEGLAKLGFQFLLKPEHESKILLSVREPTHPDFDFNVLHDRLYARGFTIYPGKIDNTKTFRLAVIGDLRKQDMLDFRVALEETLAGMGIQHPLYI
>2656854616
MSYLKIKRNILLSPGPATTTDRVKQAQIVPDICPREKEFGDVMREIRQDLVKIAGGDTNYTSILFAGSGTSVMDATINSVVPPDKKILIINNGAYGERLVKIAEAYNISFVELKFEWGTKIELVKVKQILEESSNIACLAVIHHETSTGILNPIKEIGRIAKENDCVFIVDTISSFAGIPFSIKNCNIDFMMSTSNKCIQGMAGIAFVICRKDELEKTKDYPPRSFYLNLYSQYEYFEKKGQMRFTPPVQVLYALKQAIKEFFEETAPNRYERYTKSYKVLTDGLKEMGFKFLLKDDVEHSHLLTTILKPDDPNFDFSVLHDKLYSKGFTIYPGKLKDKNTFRIANIGAIDHLDIKKFSKELREVLGEMGVKLKRR
>2706402184
MQIKRNILLNPGPATTTDTVKMALVVPDICPREKEFVHVMADVRNGLLKVVNADDDYTCILFAGSGTAAMDAVINSVVPPDKKILIINNGAYGERMVKIAKAYNISYVEMKFPWTERPDLKKVEKTLENDSKITHIAIVHHETTTGLLNPFKEIGNMSRARGKTLIADTISSFAGIPIDVSSDHIDYLISTSNKCIQGMAGLSFVLCKKSEIEKTAIYPSRSFYLNLYRQFQYFEEHGEMQFTPPVQVIYALRQAIKEYFEEGIENRYHRYCHNWKVLTHGLKKLGFRLLLKEEIHSKILTTVIEPDHERYDFDLLHDLLLEKGFTIYPGKIHNNNTFRIANMGSIDHKDMEAFLEALTNALIKIGIKGSLHK
>2634940904
MTIRRNILLTPGPATTSERVKQAQVVPDICPREVEFGLLLDSIRRRLVQVIHGEDTHAAVLFGGSGTAAVEACISSVVPYGGKILVLINGAYGKRILDICRIHPEQIAVYETAYDRLPDPAEVEHILFEDTSITHLALVHHETTTGILNPLDEIASICWRNEVKLIVDAMSSFAGIPIDLRQTPCDFMIASSNKCIQGMAGAAFVICRKSLLSPPEDYRPRSLYLDLYGQHAGFESNLQMRFTPPVQVLYALDAALDEFFEETRLGRYWRYCRSWEVLLEGMAELGFAAAVPDLPQSKLLTTFLEPDHPRYRFEAMHDALLAEGYTLYPGKVGELASFRLANIGQIDTHDIRAFLNALERYLAANDIVLPPRFKTLND
>2778178890
MIPMRNILLTPGPATTSQRVKQAQIVSDICPREIEFGRLQETIGRRLVEVVHGEDTHSAVLFAGSGTCAVEACISSLVPTNGKILVLINGAYGLRILEMCRIHPEQVAVCETAYNQLPNPGDIAGLLAKDRAITHLVAVHHETTTGILNPIEDLADLTGRFGVKLIVDAMSSYAGIPIDLRETSLDFLISSSNKCIQAMPGISFVICRNELLTPPPGYRPRSLYLDLYAQYHGFRSSLQMRFTPPVQVLYALNAALDEFFEESQTARYMRYCRCWEVLVRGMNELGFRMAVPDLPQSKLLTTFLMPPHPNFSFDAMHDALLAEGFTIYPGKVGQIECFRLANIGQIGPEDIAAFLQMVRRYLAERSIDLQQKPAVNRT
>2842488144
MIPMRNILLTPGPATTSQRVKQAQIVSDICPREIEFGRLQEKIARRLVEVVHGENTHSAVIFAGSGTCAVEACISSLVPADGKILVSINGAYGLRILEMCHIHGPEQVAIETGYDRLPDLEAIAALLGKDKAITHVVAVHHETTTGVLNPIEQLSELTRRFGVTLIVDAMSSYAGIPIDLRRTPIDVLISSSNKCIQGMAGISFAICRSKLLNPPPDYRPRSLYMDLYKQYSSFHGSLQMRFTPPVQVLYALDAALDEFFEESQIKRYMRYCSCWEALVKGMDELGFGMAVPDLPQSKLLTTFLMPPALNFSFDAMHDALLSGGFTIYPGKVGQIDCFRLANIGQIEPKDIEAFLHMLREYLAESGIDLRQDMLDQNSKSAQTAQHS
>AG-447-D02_NODE_3_49546_3289
MKNQRKILLNPGPANTTETVKKAQIVDDICPRVDEFGQLINIVRNDLTSFVADTEDYSSIIFGASGTASVEAVISSIFNNDHRLVIINNGSYGKRILDIAKTYGVLNFEFESNLYNEINYKDLEKFIIKNKATHLALVHNETSTGLLNDLNKIQELTKKYELVSIVDAMSSFAAIPIDMKKQNIDFLCCSSNKNLQGMAGVSIVVGNKKSLESIKEYKNKSYYLDLYSQYKYLDENNQTRFTPPVQSIYALRQAINELKKETIDRRYSRYKKIWKKIRIEMEGLNFKTFFNDKLQSKIITLYSLPSSIKFNDLHNYLYDFGITIYPSKFNKNSFRIANIGELNNDDITFFIRKLNDFIYENKX
>2512047991
MKEQIISKTITRNILLNPGPATTSTRVKSAMVVSDICPREEEFGDLFLNLSGRLLDVVNARNSHEAILIGSSGTGAVEAVLSSCNSGNKSILIIDNGAYGDRMAKICEVYGVAYETLKFPWGDIVDISRVEEFLVRNAHNFESMAFVHHETTSGILNPMNEMCELAKKYNLVTIVDAMSSYAGIEIDLNKTQVDYLISSSNKCIQAMAGIGIVIAKKEELQRIKFKAKTHYFDLYKNFENQKQKKQFLFTPPVQTVYALKEAVEEYFSEGQNGRINRYASLYELMVKGMTELGFRLLAPIEQHSKILTAFIEPNHLNYSFDSMHSYLYERGITIYPGKGAKQDSFRISNIGDLNKDDMTYFLTQISQYLKDSKIDPLYR
>2546733577
MKEQIISKTITRNILLNPGPATTSTRVKSAMVVSDICPREEEFGDLFLNLSGRLLDVVNARNSHEAILIGSSGTGAVEAVLSSCNSGNKSILIIDNGAYGDRMAKICEVYGVAYETLKFPWGDIVDISRVEEFLVRNAHNFESMAFVHHETTSGILNPMNEMCELAKKYNLVTIVDAMSSYAGIEIDLNKTQVDYLISSSNKCIQAMAGIGIVIAKKEELQRIKFKAKTHYFDLYKNFENQKQKKQFLFTPPVQTVYALKEAVEEYFSEGQNGRINRYASLYELMVKGMTELGFRLLAPIEQHSKILTAFIEPNHLNYSFDSMHSYLYERGITIYPGKGAKQDSFRISNIGDLNKDDMTYFLTQISQYLKDSKIDPLYR
>2790684217
MFKQNIEKTIDRNILLNPGPATTSARVKSALIVPDICPREQEFGDLLGVVKNKALQVVSADSRYKAVLIGGSGTAAIEACLSSCTNEKAVLILENGAYGERMKKICDALKIPADVIKANWGDPIDQQALKTHLEQNAQKYHVMAFIHHETTVGILNDLSSLHRLAKQYKLKTLVDAMSSYAGIEIDLSKDDVDYLVSSSNKCIQGMAGLGICIVKEQVLNEISQYPKRSFYLDLSNNYSSQEKNNQFAFTPPVQILYALNEAFDEFFEAGGTTARASRYEELYLQMKSGMLELGFECLVPEHLQAKILTAFRWPESSNFTFEEMHDYLYLKGITIYPGKNAKEKSFRISNIGELNSEDISFFLDNLKSFLQSKRH
>2722338454
MVKRNILLNPGPATTTDTVKQALVVPDICPREQEFGEVALDVERKLVRVVEGGEDYTAVMLAGSGTAAMEAALTSALGPEDKVLIVDNGAYGRRARRIAEIHRMPHAVYEIAWGDYPDIEAARRILEGDRRLTHFFLVHHETTTGMLNPLPEFLELGREFGLVSIVDAMSSYAGLPIDLRRMPVDYLLSASNKCIQGMAGLSFVISRKETLAKTGDFPKRTLYLDLHSADQHLRGTGQFPFTPPVQVIYALRRALDEFFAEGQEARTRRYVRCYEELMTGLADAGLECLLPARQHSKLLTAVLEPRVPGYSFRDFHDRCYSQGVTIYPGKAAKKDTFRVANIGAIDYRDMRVFNGLMKEYFGRIL
>AG-439-L22_NODE_34_131190_3027
MKRNILLNPGPATTTDSVKQALMVPDICPREEEFGNLTQNVLKKITRVVNGENSHTAVILTGSGTAGVEAALSSVISENGKILILDNGAYGKRAETIIKSYGIQHITHRLAWGDYPDVEIIENIIKKDTELTHFFFVHHETTTGMLNPMGKLLKLCQKYEIDSIVDAMSSYAGLPIDIQKESIDYLISSSNKCIQGMAGTSFVIANKKKLARTEKILPRNLYLNLWGNHSYIENTGQFQFTPPVQIVYALNQALDEFFLETQNGRTARYFKSYETLIDGLNNVGLELLLPKEQHSKLLTAIIEPSSPNYNFMEMHNYFYKNDITIYPGKGAKQNTFRIANIGEIDYRDIEIFNKKLIQYLKENNIKIX
>2780913657
MKRNILLNPGPATTTDTVKQALVVPDICPREEEFGELTQSVLKKLAEVVNGQSTHSTVIFAGSGTAGVEAALSSIVPESGKILILDNGAYGKRAETIVRAYKISHRTIRIEWGNFPEISQIETVIKEEPKLTHFFFVHHETTTGMLNPLTEMLELCKKYELDSIVDAMSSYAGLPIDLQKQPIDYLISSSNKCIQGMAGISFVIANKEKLKLTSNLQVRNLYLNLWGNHIHIEQTGQFQFTPPVQIVYSLNQSLDEFFKETQSVRTARYIKSYETLLEGIEQTGLDMLLPKSQHSKLLTAIVEPKSTKYNFKEMHDHFYENNVTIYPGKGAKKDTFRIANIGAIDYNDMKVFNELMLEYFHEIKS
>AG-404-G02_NODE_3_131190_3027
MKRNILLNPGPATTTNTVKQALVVPDICPREEEFGALTQSVLKKIVKVVNGQSTHSTVIFAGSGTAGVEAALSSVVPENGKILILNNGAYGKRAETIIQTYGISHRTIQIEWGNYPEISQIENIIKEEPKLTHFFFVHHETTTGMLNPLAEILELCLKYELTSIVDAMSSYAGLPIDLQRHPIDYLISSSNKCIQGMAGVSFVIANKEGLKATSKVTPRNLYLNLWNNHSYIEETGQFQFTPPVQIIYALNQALNEFFKETQSGRTARYIKSYETLLKGIEKTGLEMLLPESQHSKLLTAIVEPKSTEYNFKEMHDHFYANNVTIYPGKGATKDTFRIANIGAIDYRDMKVFNELMLEYFQQKKIIX
>2654231967
MKRNILLNPGPATTTDTVKQALMVPDICPREEEFGELTQSVLKKIVNVVNGQATHSTVIFAGSGTAAVEAALCSVVAEDGKILILDNGAYGKRAETIIQAYGILHRTFRIEWGDFPDINQIETVLKEDPQLTHLFIVHHETTTGMLNPLPELLELCEKYELDSIVDAMSSYAGLPIDLQNQPVDYLISSSNKCIQGMAGVSFVIANKEKLVATSKIPPRNLYLNLWGNHSYIEQTGQFQFTPPVQIVYALNQALDEFFEETQTRRTSRYIKSYETLLEGIEQAGLEMLLPKSQHSKLLTAIVEPKSPKYDFMEMHDYFYENDITIYPGKGAKKDTFRIANIGSIDYRDMQKFNKFMLQYFQEKNII
>2654260155
MKRNILLNPGPATTTDTVKQALMVPDICPREEEFGELTQSVLKKIVNVVNGQATHSTVIFAGSGTAAVEAALCSVVAEDGKILILDNGAYGKRAETIIQAYGILHRTFRIEWGDFPDINQIETVLKEDPQLTHLFIVHHETTTGMLNPLPELLELCEKYELDSIVDAMSSYAGLPIDLQNQPVDYLISSSNKCIQGMAGVSFVIANKEKLAATSNISPRNLYLNLWGNHSYIEQTGQFQFTPPVQIVYALNQALDEFFEETQTGRTARYVKSYETLLEGIEQAGLEMLLPKSQHSKLLTAIVEPKSPKYDFMEMHDYFYENDITIYPGKGAKKDTFRIANIGSIDYRDMQKFNKFMLQYFQEKNII
>2654262310
MKRNILLNPGPATTTDTVKQALMVPDICPREEEFGELTQSVLKKIVNVVNGQATHSTVIFTGSGTAAVEAALCSVVAEDGKILILDNGAYGKRAETIIKAYGISHRTFRIEWGDFPDINQIEIVLKEDPQLTHFFIVHHETTTGMLNPLPELLELCEKYELDSIVDAMSSYAGLPIDLQNQPVDYLISSSNKCIQGMAGVSFVIANKEKLVATSKIPPRNLYLNLWGNHSYIEQTGQFQFTPPVQIVYALNQALDEFFEETQTGRTARYVKSYETLLEGIEQAGLEMLLPKSQHSKLLTAIVEPKSPKYDFMEMHDYFYENDITIYPGKGAKKDTFRIANIGSIDYRDMQEFNKFMLQYFQEKNII
>2654255992
RTFRIEWGDFPDINQIETVLKEDPQLTHLFIVHHETTTGMLNPLPELLELCEKYELDSIVDAMSSYAGLPIDLQNQPVDYLISSSNKCIQGMAGVSFVIANKEKLVATSKIPPRNLYLNLWGNHSYIEQTGQFQFTPPVQIVYALNQALDEFFEETQTGRTARYVKSYETLLEGIEQAGLEMLLPKSQHSKLLTAIVEPKSPKYDFMEMHDYFYENDITIYPGKGAKKDTFRIANIGSIDYRDMQKFNKFMLQYFQEKNII
>2636256153
MKRNILLNPGPATTTDTVKQALMVPDICPREEEFGELTKSVLKKIVDVVNGQSTHSTVIFAGSGTAGVESALCSVVPEDGKILILDNGAYGKRAKTIIQAYGISHRTFRIEWGDFPDISQIETVIKEEPKLTHFFFVHHETTTGMLNPLADLLELCEKYELDSIVDAMSSYAGLPIDLQKQPIDYLISSSNKCIQGMAGVSFVIANKERLKATSNVPPRNLYLNLWGNHSYIEQTGQFQFTPPVQIVYALNQALDEFFKETQSGRTARYVKSYETLLEGIEQTGLEMLLPESQHSKLLTAIVEPQSPEYNFKEMHDHFYENDVTIYPGKGAKKDTFRIANIGAIDYRDMKVFNELMLQYFQEKKII
>2636316520
MKRNILLNPGPATTTDTVKQALLVPDICPREEEFGELTQSVLKKIVEVANGESTHSTVIFAGSGTAGVEATLCSVVPENGKILILDNGAYGKRAETIIQAYGISHRTIRIEWGDFPNISQIETVIKEEPKLTHFFFVHHETTTGMLNPLVEILELCEKYELDSIVDAMSSYAGLPIDLQKQQIDYLISSSNKCIQGMAGVSFVIANKERLKATSNVQPRNLYLNLWGNHSYIEQTGQFQFTPPVQIVYALDQALVEFFKETQSGRTARYVRSYETLLEGIEQTGLEMLLPESQHSKLLTAIVEPKSAEYNFKEMHDYFYKNDVTIYPGKGAKKDTFRIANIGAIDYQDMKVFNELMLQYFQEKNII
>2636212547
MKRNILLNPGPATTTDTVKQALMVPDICPREEEFGELTQSVLKNIVRVVNGEPTHSTVIFAGSGTAGVEAALCSVVPENGKILILDNGAYGKRAETIIQAYGISHMTIRIEWGDFPDISQIETVIKEEPKLTHFFFVHHETTTGMLNPLAEILELCEKYELDSIVDAMSSYAGLPIDLQKQPIDYLISSSNKCIQGMAGVSFVIANKERLKATSNVQPRNLYLNLWGNHSYIEQTGQFQFTPPVQIVYALDQALVEFFKETQSGRTARYVRSYETLLEGIEQTGLEMLLPESQHSKLLTAIVEPKSAEYDFKEMHDHFYENDVTIYPGKGAKKDTFRIANIGAIDYRDMKVFNELMLQYFQEKKII
>2717214296
MKRNILLNPGPATTTDSVKEALMVPDICPREQEFGELTQAVLKKIVQVVNGVPSHAAIIFTGSGTAGVEAALSSVVPQDGKILILDNGAYGKRAETIVQAYGIQCRTHRMVWGDYPDVDDVEAIFKEDRELTHFVFVHHETTTGMLNPLRELLQLCQKYEVDSIVDAMSSYAGLPIDMSELPIDYLISSSNKCIQGMAGTSFVIANKEKLIKTAGITPRNLYLNLWGNHSYIEKTGQFQFTPPVQIVYALNQALDEFFIETQEGRTARYVKSYETLLDGIEKAGLELLLPKSQHSKLLTAIVEPNSPGYDFMEMHDYFYENHITIYPGKGAKQDTFRIANIGEINYQDMLIFNKLLLQYFVEKKIL
>AG-439-C09_NODE_1_131190_3027
MKRNILLNPGPATTTDSVKEALMVPDICPREQEFGELTQAVLKKIVQVVNGVPSHAAIIFTGSGTAGVEAALSSVVPQDGKILILDNGAYGKRAETIVQAYGIQCRTHRMVWGDYPDVDDVEAIFKEDRELTHFVFVHHETTTGMLNPLRELLQLCQKYEVDSIVDAMSSYAGLPIDMSELPIDYLISSSNKCIQGMAGTSFVIANKEKLIKTAGITPRNLYLNLWGNHSYIEKTGQFQFTPPVQIVYALNQALDEFFIETQEGRTARYVKSYETLLDGIEKAGLELLLPKSQHSKLLTAIVEPNSPGYDFMEMHDYFYENHITIYPGKGAKQDTFRIANIGEINYQDMLIFNKLLLQYFVEKKILX
>2736041128
MKRNILLNPGPATTTDSVKEALLVSDICPREQEFGELTQDVLNKVVQVVNGELTHTAVIFTGSGTAGVEAALSSVMPPEGKILILDNGAYGKRAETIIQAYGIPYRTHRLVWGDYPDVDTVEAIFKEDSELTHFVFVHHETTTGMLNPLPELLELCRKYEIDSIVDAMSSYAGLPIDMRELPIDYLISSSNKCIQGMAGTSFVIANKEKLKTAEIRPRNLYLNLWGNHSYIEKTGQFQFTPPVQIVYALNQALDEFFVETQVGRTARYVKSYETLLDGLEIAGLELLLPKSQHSKLLTAIVEPDSPGYDFMEMHDYFYQNDITIYPGKGAKQDTFRIANIGEIDYRDMLVFNKLLLQYFEDKKIM
>2741333753
MKRNILLNPGPATTTDSVKEALLVPDICPREQEFGELTQDVLNKVVQVVNGELTHTAVIFTGSGTAGVEAALSSVVPPEGKILILDNGAYGKRAETIVQAYGIPYRTHRLVWGDYPDVDTVEAIFKEYSELTHFVFVHHETTTGMLNPLPELLELCRKYEIDSIVDAMSSYAGLPIDMRELPIDYLISSSNKCIQGMAGTSFVIANKEKLKTAEIRPRNLYLNLWGNHSYIEKTGQFQFTPPVQIVYALNQALDEFFVETQVGRTARYVKSYETLLDGLEIAGLELLLPKSQHSKLLTAIVEPDSPGYDFMEMHDYFYQNDITIYPGKGAKQDTFRIANIGEIDYRDMLVFNKLLLQYFEDKKIM
>2737443617
MKRNILLNPGPATTTNSVKEALLVPDICPREQEFGELTQDVLNKVVQVVNGEMHTAVIFSGSGTAGVEAALSSVVPPEGKILILDNGAYGKRAETIIQAYGIRYCTHRLVWGDYPDVDTVEAIFKEDSELTHFVFVHHETTTGMLNPLPELLELCRKYEIDSIVDAMSSYAGLPIDMRELPIDYLISSSNKCIQGMAGTSFVIANKEKLAKTAEIPPRNLYLNLWGNHSYIEKTGQFQFTPPVQIVYALNQALDEFFVETQAGRTARYVKSYETLLDGLEIVGLELLLPKSQHSKLLTAIVEPDSPGYDFMEMHDYFYQNDITIYPGKGAKQDTFRIANIGEIDYHDMLVFNKFLLQYFEEKKII
>2717211342
MKRNILLNPGPATTTDSVKEALLVPDICPREQEFGELTQDVLNKVVQVVNGELTHTAVIFSGSGTAGVEAALSSVVPPEGKILILDNGAYGKRAETIIQAYGIPYCTHRLVWGDYPDVDTVEAIFKEDSELTHFVFVHHETTTGMLNPLPELLELCRKYEIDSIVDAMSSYAGLPIDMRELPIDYLISSSNKCIQGMAGTSFVIANKEKLAKTAEIPPRNLYLNLWGNHIYIEKTGQFQFTPPVQIVYALNQALDEFFVETQAGRTARYVKSYETLLDGLEIVSLELLLPKSQHSKLLTAIVEPDSPGYDFMEMHDYFYQNDITIYPGKGAKQDTFRIANIGEIDYRDMLVFNKRLLQYFEEKKII
>2717213509
MKRNILLNPGPATTTDSVKEALLVPDICPREQEFGELTQDVLNKVVQVVNGELTHTAVIFSGSGTAGVEAALSSVVPPEGKILILDNGAYGKRAETIIQAYGIPYCTHRLVWGDYPDVDTVEAIFKEDSELTHFVFVHHETTTGMLNPLPELLELCRKYEIDSIVDAMSSYAGLPIDMRELTIDYLISSSNKCIQGMAGTSFVIANKEKLAKTAEIPPRNLYLNLWGNHMYIEKTGQFQFTPPVQIVYALNQALDEFFVETQAGRTARYVKSYETLLDGLEIVGLELLLSKSQHSKLLTAIVEPDSPGYDFMEMHDYFYQNDITIYPGKGAKQDTFRIANIGEIDYRDMLVFNKHLLQYFEEKKII
>AG-319-J22_NODE_15_131190_3027
MKRNILLNPGPATTTDSVKEALLVPDICPREQEFGELTQDVLNKVVQVVNGELTHTAVIFSGSGTAGVEAALSSVVPPEGKILILDNGAYGKRAETIIQAYGIPYCTHRLVWGDYPDVDTVEAIFKEDSELTHFVFVHHETTTGMLNPLPELLELCRKYEIDSIVDAMSSYAGLPIDMRELTIDYLISSSNKCIQGMAGTSFVIANKEKLAKTAEIPPRNLYLNLWGNHMYIEKTGQFQFTPPVQIVYALNQALDEFFVETQAGRTARYVKSYETLLDGLEIVGLELLLSKSQHSKLLTAIVEPDSPGYDFMEMHDYFYQNDITIYPGKGAKQDTFRIANIGEIDYRDMLVFNKHLLQYFEEKKIIX
>2639839467
TDGVKQALMVPDICPREQEFGDLTQSVLKKIVKVVNGESTHNGVIFAGSGTAGVEAALSSVVALEDKILILDNGAYGKRAEAIIQAYGIPHRTYRIGWGEYPDVKEIESIFQQDRELTHFAFVHHETTTGMLNPLQELLELCQKYDVDSIVDAMSSYAGLPIDLQEQPIDYLISSSNKCIQGMAGTSFVIANKKKLTKTANIPPRNLYLNLWGNHSYIEKTGQFQFTPPVQIVYALNTALDEFFVETQSGRTARYFKSYETLLNGLGKVGLELLLPESQHSKLLTAIVEPQSPDYDFMEMHDYFYENDITIYPGKGAKKDTFRIANIGAIDYHDMQIFNDKLLQYFVEKKITIS
>2708354498
LKELFICILQIRENLVGYKIIEAEPTIYINIQGNIPMKRNILLNPGPATTTDGVKQALMVPDICPREQEFGDLTQSVLKKIVKVVNGKSTHNAVIFAGSGTAGVEAALSSVVALEDKILILDNGAYGKRAEAIIQAYGIPHRTYRIGWGEYPDVKEIESIFQQDRELTHFAFVHHETTTGMLNPLRELLELCQKYDVDSIVDAMSSYAGLPIDLQEQPIDYLISSSNKCIQGMAGTSFVIANKKKLTKTANIPPRNLYLNLWGNHSYIEKTGQFQFTPPVQIVYALNTALDEFFVETQAGRTARYLKSYETLLNGLGKVGLELLLPESQNSKLLTAIVEPQSPDYDFMEMHDYFYENDITIYPGKGAKKDTFRIANIGAIDYRDMQIFNEKLLQYFVEKKIPIS
>2682039907
MKRNILLNPGPATTTDSVKQALIVPDICPREQEFGDLTQSVLKKVVQVVNGNLTHSAVIFAGSGTAGVEAALSSVVAPGDKILILDNGAYGKRAEMIIQAYGISHRTYKNGWGEYPDVAEIESIFQQGRELTHFAFVHHETTTGMLNPLPELLELCQKYEIDSIVDAMSSYAGLPIDLQKLPIDYLISSSNKCIQGMAGTSFVIANNEKLAKTAKFPARNLYLNLWGNHSYIEKTGQFQFTPPVQIVYALNAALDEFFEETQAGRTARYFKAYETLLDGIDKIGLELLLPKSQHSKLLTAIVEPQSPNYDFMEMHDYFYENDITIYPGKGAKQDTFRIANIGAIDYRDMLLFNEKLLQYFEDRKIFNS
>AG-319-M03_NODE_16_131190_3027
MKRNILLNPGPATTTDSVKQALMVPDICPREQEFGDLTQSVLKKVVQVVNGNLTHSAVIFAGSGTAGVEAALSSVVAPDGKILILDNGAYGKRAETIIQAYGISHRTYRIGWGEYPDVVEIESIFQHDRELTHFAFVHHETTTGMLNPLPELLELCQKYEVNSIVDAMSSYAGLPIDLKELPIDYLISSSNKCIQGMAGTSFVIANNQKLAKTAKFPARNLYLNLWGNHSYIEKTGQFQFTPPVQIVYALNAALDEFFEETQAGRTARYFKAYETLLDGIDKVGLELFLPKSQHSKLLTAIVEPQSPNYDFMEMHDYFYENDITIYPGKKAKQDTFRIANIGAIDYRDMLLFNEKLLQYFEDRKISNSX
>2682027975
MKRNILLNPGPATTSDSVKQALMVPDICPRELEFGDLTESVLKKVVQVVNGNLTHSAVIFAGSGTAGVEAALSSVVAPDGKILILDNGAYGKRAETIIQAYGIPHRTYRIGWGEYPDVTEIESIFQQDRELTHFAFVHHETTTGMLNPLPELLELCQKYEVDSIVDAMSSYAGLPIDLQGLPIDYLISSSNKCIQGMAGTSFVIANNEKLAKTAKFPARNLYLNLWGNHSYIEKTGQFQFTPPVQIVYALNAALDEFFEETQAGRTARYFKAYETLLDGIDKVGLKLFLPKSQHSKLLTAIVEPQSPNYDFMEMHDYFYENDITIYPGKKAKQDTFRIANIGAIDYRDMLLFNEKLLQYFEDRKISNS
>2505307725
MKRNILLNPGPATTTDSVKQALMVPDICPREQEFGDLTQSVLKKVVQVVNGNLTHSAVIFAGSGTAGVEATLSSVVAQDGKILILDNGAYGKRAETIIQAYGIPHRTYRIGWGEYPDVAEIESIFQQDRELTHFAFVHHETTTGMLNPLPELLELCQKYEVDSIVDAMSSYAGLPIDLQELPIDYLISSSNKCIQGMAGTSFVIANNEKLPKIAKLPARNLYLNLWGNHSYIEKTGQFQFTPPVQIVYALNAALDEFFEETQAGRTARYFKAYETLLDGIDKVGLELLLPKSQHSKLLTAIVEPQSPNYDFMEMHDYFYENDITIYPGKKAKQDTFRIANIGAIDYRDMLLFNEKLLQYFEDRKISNS
>2740197198
MKRNILLNPGPATTTDSVKQALMVPDICPREQEFGDLTQSVLKKVVQVVNGNLTHSAVIFAGSGTAGVEAALSSAVAQDGKILILDNGAYGKRAETIIQAYGIPHRTYRIGWGEYPDVAEIESIFQQDRELTHFAFVHHETTTGMLNPLPELLELCQKYEVDSIVDAMSSYAGLPIDLQELPIDYLISSSNKCIQGMAGTSFVIANNEKLAKTAKFPARNLYLNLWGNHSYIEKTGQFQFTPPVQIVYALNAALDEFFVETQAGRTARYFKAYETLLDGIDKVGLELFLPKSQHSKLLTAIVEPQSPNYDFMEMHDYFYENDITIYPGKKAKQDTFRIANIGAIDYRDMLLFNEKLLQYFEDRKISNS
>2636260751
MTVKRNILLTPGPATTSEKVKMAQVVPDICPREDEFTRLTTEINEDLKTIVVNKPLDYACTLFGGSGTAVVEAMLTSSIGQDSCILIINNGAYGKRMVKIAEIHDLNFIEYKSSNRKFFDIQDIRQMILNNIKITHIAVVHHETTTGLLNSLNEISLLAKDFNLELIVDAISSYGAINIDMNKIGISHLAATSNKNLQAMAGVGFIISKISSLKKIKNYKKKSLYLDLYDQYQYFLNKGQFRFTPPVQTLYALKESINELKEETVVGRFSRYSQSWKILVDGMDKLGFKQYVPLQFQSRLICTFYEPENFIFNDFHDFLYEKGITIYPGKVQDENTFRIGVIGDINYRDIEKLLEYIQNYLMR
>2634927239
MKEVKRNILLNPGPATTTDTVKNAMVVPDICPRELEFGELTLSVRNDLIKAAYGEKNHTAVMLTSSGTGGVEACLTSVVPHDKKVLILNNGAYGERMQKICEAYGIGHIKYIATWGKPLDFPSVEHVLSHKDEISHLAFIHHETTVGILNPLSELSALAQKYNVETIVDAMSSFAGMDINVEKDNIHYLVSSSNKCIQGMAGISFVIANKQSLLKTKEIKPRNFYFNLLENHLYLEKNKQFLFTPPVQTLYALRQAINEYFTEGPEKRWARYASMYEVMKKKVKELGFTFLVEEKHHAKLLTAIMDPKSPNYSFNEMHDYLFERGFTIYPGKVGDVNTFRLSNIGAIYPEDIENFLKVFEEYLRIKKII
>2756999585
MKTVKRNILLNPGPATTTDTVKNAMVVPDICPRELEFGELTLSVRDDLIKVARGEKNHTCVLLTSSGTGGVEACLTSVIPMDKKVLIVNNGAYGERMQAICDAYGIAHVDYNIPAGKPVDLAELEKMIQAHQKDLSHVAFIHHETTVGILNPLKEICSLAHKYKLENIVDAMSSFAGMDIDVERDEVDYLVSSSNKCIQGMAGISFVIARLENLKKTSSIKRNFYFNLMANYEYLNKNKQFLFTPPVQTLYALRQAVTEYFQEGAENRFARYASMYEVMKKRVKELGFEFLVEEKHHAKLLTAILDPKSPNYSFNEMHDYLFERGFTIYPGKVGSINTFRLSNIGAIYPADIEAFLKVFEEYLRLKKII
>2656170118
MKKEKRNLLLNPGPVTTSDQVKRAQVIPDKSPREKEFQQLITKVSSMISGIAASSDRYKTILFGGSGTAAVEAMISSTVGDGHLCVINNGVYGARMLEMAKSYGISVAEYKSPLDKPITLTELEQFIKIQKTAITHLAVVHHETSTGLLNDIESLSRLCKHNNISLLVDAVSAFGAIPIDMEKLNVSFIAGSANKNIQGLPGISFVIGAKDELEKLKKVKAKNYYLNLYEQYIHFVTFDLFRFTPPVQTLHALKTALEELIKEGVDKRYERYISCWNLLTNGLKKLGLKLVVAPEHHSKLVSAVYEPTNKSYKFENMHAYLAQHGITIYKGKLAPANSFRIANIGDITEKDIQHFLHVLEKYLLTL
>2747984435
TMKTAIILAAGLGSRLKEKTIEKPKGFLTIDNTSLIERSISLLKSVGIQHIIIGTGHGADYYNNLSTHHKEIKCVLNKDYKTTGSMATLYQVKDILSDDFLLLESDLLYERKALTTAIQSIETPIMVASSLTFSGDEVYLETNNDMVLTGLSKDKSQLSSPSLEMTGINKINLKTFKSMCQFYEETHTKNPKLDYEHALLGCDQTIYVVPCEDLAWCEVDTEEHLNRALSSVYPKIKSRDLNPIVQRRILLNPGPATTSNAVKMAQVQPDICPREAEFGELCVEISKNITQLVSNKNTCETVLFGGAGTAAVEAMISSCVMPNKQLLIINNGAYGQRIIDIAKTYEQEVLEFKTPYDQAINLKELKDLIEKNKATLGGIFMVHHETTTGLLNDITSIGTLAKEHHLYFMVDAMSSYAAIPIDMDDMNIHCLAASSNKNLQGMAGVSFVIAKKTLLTNQDIFKQKSYYLNLFAQHQGFIKNKQFRFTPPVQTLYALKQALIETQLEGVDNRYNRYKKNWKTLITGLKKLQLKTLVSEDHGKLITAVKDPDHKQYDFDKMHSHFYKLGITIYPGKLADHNTFRLANIGDIHEKDITIFLTHLENYLSSL
>AG-439-L15_NODE_3_2184346_2055
TMKTAIILAAGLGSRLKEKTIEKPKGFLTIDNTSLIERSISLLKSVGIQHIIIGTGHGADYYNNLSTHHKEIKCVLNKDYKTTGSMATLYQVKDILSDDFLLLESDLLYERKALTTAIQSIETPIMVASSLTFSGDEVYLETNNDMVLTGLSKDKSQLSSPSLEMTGINKINLKTFKSMCQFYEETHTKNPKLDYEHALLGCDQTIYVVPCEDLAWCEVDTEEHLNRALSSVYPKIKSRDLNPIVQRRILLNPGPATTSNAVKMAQVQPDICPREAEFGELCVEISKNITQLVSNKNTCETVLFGGAGTAAVEAMISSCVMPNKQLLIINNGAYGQRIIDIAKTYEQEVLEFKTPYDQAINLKELKDLIEKNKATLGGIFMVHHETTTGLLNDITSIGTLAKEHHLYFMVDAMSSYAAIPIDMDDMNIHCLAASSNKNLQGMAGVSFVIAKKTLLTNQDIFKQKSYYLNLFAQHQGFIKNKQFRFTPPVQTLYALKQALIETQLEGVDNRYNRYKKNWKTLITGLKKLQLKTLVSEKDHGKLITAVKDPDHKQYDFDKMHSHFYKLGITIYPGKLADHNTFRLANIGDIHEKDITIFLTHLENYLSSLX
>2505691791
MVREAVILGAGLGSRLKERTKAMPKGFLELGGMPIVEASIRKLIAVGVERIIIGTGHCAEYYEALAKKYHIIETILNPIYAQSGSMRTLYELRDRVTTDFFLLESDLIYDSAGLFALANDLRPDLLLASGPTLSGDEVYLESGPDGRLVKLSKRREDLSRNDGELVGITKLRPSTLQGMCAYAESVFAEKPMLEYEHAMAAVSKDDPIHILRIDNFLWREIDDEHHLEIAQKKIQPQIEQAEALRRVRREVLLNPGPATTTDSVKYAQVQADICPREKEFGQIMDWTRTELTKFVADPSEYVTVLWGGSGTSADEAMISSVVPENGRLLVIDNGVYGARMAKIAGVYKLNYEVFKSSTTAPVDLNALEATLKAGKFTHLAVVYHETTTGLLTDLPSIGQICKRLGIITIVDAVSAYAGIPMDLSALNVDFMASTSNKNIQGMAGIAFVICRRDRLAETAKIPMRSFYLNLWDQHAYFEKTLQTRFTPPVQAFYALRQAIIEAKVETIEGRYARYSACWNTLIKGIDRIGLRCLVKPEYQSKLITAILEPENTRYNFNELHDIARRAGFTIYPGKLSDANTFRIANIGDIQPAEMDRFVQLLQKYIDEIRT
>648174423
MIREAVILGAGLGSRLKERTASMPKGFLVVGGMPIVEHSVRNLIEAGVERIIIGTGYCAEYYEALARKYPVIETLRNPHYATTGSMRTLYELRELVSSDFFLLESDLVYDPAGLFVLANDPRENVVLVSGKTNSGDEVYVEVDERGCLRNLSKDLADVSSVYGELVGITKLSPHALAKMCEYAEGVFADQPLLDYERALVAVSTNGVPIGVRKIEHYLWREIDNEQHLSMAVKDIWPAIQEAEELRKVRREVLLNPGPATTTDSVKYAQVVPDICPREKEFGDLMDQIRRDLTSFVADWSHYTTVLFGGSGTAADEAMICSVVPEDGRLLVIDNGVYGERMARMASVYKLNYEVFESSPTGPVDLDVMEHTLKKGKFTHLAVVYHETTTGLLTDLPSIGEICKRLGIVTLVDAVSAYAGIPMDLEKLNVHFMAASSNKNLQGMAGVAFVICNRESLEATRSIPMRSYYLNLYDQHVFFEKTKQTRFTPPVQTLYALRQAILETKVETVEARYARYTACWEILMDGIARLGLEALVPREYQSHLITAIVEPSRPGYSFEDLHAYARKRGFTIYPGKLSNAQTFRIANIGDIQPEEMQRFVEILGEYLLSLDESEENLKCE
>2772081836
MVREAVILGAGLGSRLNGMAAEMPKGFIEIGGLPMVERSVRKLIEKGIERIYIGTGHCAGHYERLAARYPCIETVHNPDYATTGSMRTLFEIAPKVQGDFLLLESDLIYDDIGLFVLLNDPRRDVLLASGATKSGDEVFVQTDETGRLLRLSKKREDLSRIDGELVGITKLTKEALDRMCAYAERVSAERPKLDYEAAMAAVSSDRTPIGVRKLEYYAWREVDDEHHLAMARAEIWPRIAESEACRAVRREVLLNPGPATTTDSVKYAQVAADICPREKEFGGVMAWISRELSAFVGDPDKYETVLFGGSGTAAVEVMVSSIVPPEGKMIIVDNGAYGARMAKIASIYGIPTVVMKSSAYKRLDLAQLERLIDTEKPSHVGVVYHETTTGLLNPVPEIGRLCRARGIDLIVDAVSAFAAIPIDMERDGITVMASTSNKNIQGMAGVAFVFCEKKALEKSAQVPMRNYYLNLYAQYAYFKKTMQTRFTPPVQTLYALRQAIIETKQETIPARYARITECWKILMESCRRLGLTTLVAEDQSHIIAAILEPKLPGYDFETFHDYCREHSFTIYPGKLSDADTFRIANMGDIRPEEMRTFAVVLEEYLKIAERAK
>2812530833
MVREAVILGAGLGSRLNGMAAERPKGFIEIGGLPMVERSVRKLIEKGIEKIYIGTGHCAEHYERLAARYPCIETVRNPDYASTGSMRTLFEIAPKVQGDFLLLESDLIYDDIGLFVLLNDSRRDVLLASGATKSGDEVYVQTDDTGRLVRLSKKREDVSRIDGELVGITKLTKATLDRMCEYAGRTFAKLPKLDYEAAMAAVSSDRTPIGARKLEYYAWREVDDEHHLKMARTEVWPRIAESEASRAVRREVLLNPGPATTTDSVKYAQVAADICPREKEFGEVMAWISRELSSFVGDPDKYETVLFGGSGTAAVEVMVSSIVPPDGKMIIVDNGAYGARMAKIASVYGIPTVVMKSSAYKRLDLAELERLIDAEKPSHVGVVYHETTTGLLNPVPEIGRLCRARGIDLIVDAVSAFAAIPIDMERDGITVMASTSNKNIQGMAGVAFVFCEKKALEKSAQVPMRNYYLNLYDQYAYFKKTMQTRFTPPVQTLYALRQAIIETKQETIPARYARITECWNILMETCRRLGLETLVAEDQSHIIAAILEPKLPGYDFEAFHDYCREHSFTIYPGKLSDADTFRIANMGDIRPEEMRAFAVVLEEYLKTAERSWMK
>2820069533
MIRRALILETGPLLPFRNRLIPKGALPVGDLPVAERSARNLFAAGVEEIFILAENGTDWYSKFAAKYTGLRLLPAGTAWREEYGDALVLLSDVLYETAALTLLLNEPRRDVQLASSAKEPSGICRLNGKNLAASLPGAISDAVLRPCGRLLWSRIQNPEQREAAENSLLLQIREADAPRQVRREVLLNPGPATTSDSVKYAQVCADICPREQDFGEIMAWICDELSLMAGRAGRVETVLFGGSGTAADEAMLSSCVPDDARLLILDNGAYGERLAKIASVYKLNFDIYKSSGAAPLDLAALKDKLATGSFTHFALVYHETTTGLLNPAPELCRFCQEKGITTIIDAVSAFAAIPIDMDRDGFDFMASTSNKNIQSMAGVAFVFCRKEALEKTAAYPMRNYYLNLWDQHAHFKKTGQTRFTPPVQSLYALRQAIIETRLEGIENRYARYAACWEILAGAVKKLGLSMLVPEEAQAKLITAILEPASPDYSFAALHDFARAGGFTIYPGKLSGADTFRIANIGDIRPEEMAAFADLLTDYMRSLGVAENRPKDKR
>2820073350
MLRRALIHEAGPPLSFKNRIIPKGALPMGDMPLAERSARNLFAAGVEEIFIVAENGADWYSKLAARYPGLRLLPPGAAWLEECGDALVLLSDVLYETAALTLLLNEHRRDVQLASAAKEPSGICRLSGNKLAASLHEAISGAPLRPCDRLLWSRIQSPEQREEAENSLLPQIREADALRQVRREVLLNPGPATTSDSVKYAQVCADICPREQDFGEIMAWICGELSMMAGKPGRVETVLFGGSGTAADEAMISSCVPDEARLLILDNGAYGERLAKIASVYKLNFDIYKSSGAAPLDLAALKDKLTAGNFTHFALVYHETTTGLLNPAPELCRFCQEKGITTIVDAVSAFAAIPIDMDRDGFDFMASTSNKNIQGMAGVAFVFCRKEALEKTALYPMRNYYLNLWDQHAHFKKTGQTRFTPPVQSLYALRQAIIETRLEGIENRYARYAACWEILAGAVKKLGLSMLVPEEAQAKLITAILEPASPDYSFASLHDFARAGGFTIYPGKLSGADTFRIANIGDIRPEEMTAFADLLAGYMRSLGAAENRP
>2566175915
MIRQAVIMAGGLGSRLKDRTATMPKGFLEIDGMAIVESSVRKLIWAGVEEIIIGTGHCSEYYEKLAEKYSCITLAHNPDYANTGSMGTLACCAEKVYGEFLLLESDLVYDRIGLFVLVNDCHSDVILASGKTGSGDEVYLETDADGNLLRHSKKREEIGTVAGELVGITKLSKDTLSRMVEYMNAEKAVQPKMEYEVAMTYVSTHGSGIHVRTVEHYVWCEIDCEDHLKRALGTVYPHVKENESLMDVRREVLLNPGPATTTDGVKYAQVQADICPRENEFGDVVEWVADELALMAGKPGRVETVLFGGSGTAGDEAMISSCVPDSGKLLIVDNGAYGKRMAKMAEIYGLDFEVYHSDGVNRLDIPDIEKRLVDGKFTHFAVIYHETTTGILNPVPQLCRFCHSKGIVTIVDAVSAFAAVPIDMDEDCIDFMASTSNKNIQGMAGIAFVFCRKDALEAIKDYPMRNYYLNIYDQNAYFQKTHQMRFTPPVQTFYALRQAIIETKLETIEGRYARYTECWHILMDAVKKLGLRSIVSEEEQSHLIISIENPSSEKYDFNTLHDLARSRGFTIYPGKMSTLPTFRIANIGDIRPEEMAEFTKILGEYVKTL
>650877334
MIRYAVLLSGEMDFCTIGGIPLIEHTVRKLFASGIEEMFIVVHADSAAGYAELKSRYPGIVITTGAFQISGDFLFLRSGLLFDAIAFHVLINEARPDVQLASGSGEPIGIAKLQNSALEKMYPKMEIPSQAVTRKIATLLWGKIETGAAAQKTEQDLYPLIQEAEGLRSVRREVLLNPGPATTSDSVKYAQICADICPREKEFGNLMEWICTELSLMAGKPGRVETVLFGGSGTAADEVMISSCVPDEGKLLIVDNGAYGERFAKIAKVYKLNFEVFKSSGFKPLDTEAVKTKLIEGAFTHFAIVYHETTTGLLNPAPELCRFCHEHGITTIVDTVSAFAAIPIDMDRDGFDFMASTSNKNIQGMAGAALVFCRKEALAQISAYPMRNYYLNLQDQYNGFKKTKQTRFTPPVQTLYALRQAIIEAKIETIEKRYIRYSACWDILVKTVKKLGLSMLVPEAAQSKLITAIIDPASPAYSFDALHDLARSKSFTIYPGKLSDANTFRIANIGDIQPEEMTAFVKILEDYIQTL
>2752769204
MIRQAVIMAGGLGSRLKGRTEAMPKGFIELGDEAIVRQSIRKLIAAGIEEIIIGTGHCSEWYERLAQELHIVTCVRNNEYAATGSMGTLLRCVDKVNGDFLLLESDLIYDSTGLFALINDQRKNVILASGPTASGDEVYLETDERGNLVRHSKNFKDLSKIDGELVGITKLSKKTLHAMASYCNAHLEDQPKMEYESAMSAVSLAAAGNDKIGILRLDDYAWREIDDESHLAMAQENVYPIITQRESSRVVRREVLLNPGPATTTDSVKYSQVAADICPREQEFGDVMEWISNELSLMVGKPGAVETVLFGGSGTAADEVMVSSCIPDGSKVLIVDNGAYGARLAKIASVYKLDAEVWKSSGYLPINIGELEKKISGGTFTHLMMVYHETTTGLLNPVPEICRMCRKFGITTIVDAVSAFAAIDIDMDRDCIDFMASTSNKNIQGMAGIGFVFCRKEALEKTSSYPMRNYYLNLWDQYQYFKKTHQTRFTPPVQAMYSLRQAIIETKVESISARYARYSACWDVLVKAVEDLGLKMLVPREAQSKLITAIIEPADSAYSFEALHDFARSHAFTIYPGKLSDANTFRIANIGDIQPDEMKAFVKVMNDYFKNILHG
>2758025587
MIRQAVIMAGGLGSRLKSRTKSMPKGFLEIDGIPIVEQSIKKLFAAGVEEIIIGTGHCSEWFDRLVEKYHCIKTVKNDRYAETGSMGTLACCIPHIWSDALILESDLIYEDTGLNILINDSRKDVILASGKTNSGDEVYLESDTNGYLLRHSKNRSDLSSIHGELVGISKLTRKTLDKMNDYCVEQINSQPKMEYETAMSFVSSTTPADSDKIAIRKIENYAWREIDDEDHLEMAMSQIYPLIKENESLRMIRREVLLNPGPATTTDSVKFSQVCADICPRETEFGAVMEWISRELSMFVGTKDNIETVLFGGSGTAADEVMISSCVPDNAKLLIVDNGAYGTRLAKIASVYKLNYDVYKSSGYMPLDADAVKAKLIDGKYTHLAIVYHETTTGLMNPVPEIGRFCREHNIVTIVDAVSAFAAIPIDMERDGIDFMASTSNKNIQGMAGVAFVFCRKAELEKTKDYPMRNYYLNLWDQYSNFKKTFQTRFTPPVQSMYSLRQAIIETKIETIEKRYARYCACWEELTKSVKRLGLKMLVPEEVQSKLITAIIEPATSDYNFEELHDLARKYSFTIYPGKLSDANTFRIANIGDIQPMEMREFTVVLESYFSKIRLN
>2752617468
MVKQAVILAAGLGSRLKGRTESMPKGFLEVAGEAIVRRSIRKIIEAGVEEIVIGTGHCSEWYEKIASENALVTCVKNDHYAATGSMGTLVRCAPRVRGDFLLLESDLIYDDIGLFALLNDSRKNVLLASGATLSGDEVYLQCDGNSDLARHSKKREELESSCGELVGITKLSRETLDAMVRYCELHAGDQPRMEYETAMCAVSSSAGIPSGGDPVSAIGILKIEDYAWREIDDESHLEMATAKVFPEIVRRESMRRVRREVLLNPGPATTTDSVKYAQVCADICPRETEFGDVMEWVSRELSAFVGEPGEIETVLFGGSGTAADEVMISSCVPNSGKLLIVDNGAYGARFAKIASVYGLTYDVWKSCGYLPLDVAGLKTRLIEGGYTHFAVVYHETTTGLLNPVPELCRFCKEHDIVTIVDAVSAFAAIPIDMKRDGIDFMASTSNKNIQGIAGVAFVFCVREALEKVSSYPMRNYYLNLWDQYQYFLKTHQTRFTPPVQAMYALRQAILETKAETIERRYARYLACWNVLLESVSDIGLAMLVPKESQSGLITAIVEPKDPSYSFDTLHDLARKHGFTIYPGKLSDANTFRIANIGDIQVDEMRSFTAHMKEYFRGIPLA
>2559414605
MIKQAVIMAGGLGTRLKDKTAAMPKGFIEIGGIAMVEWSVQKLFAAGIEEVIIGTGHCSEWYERLAKQYPCITLLKNDRYAATGSMGTLACCVPAVKGDFLLLESDLIYDSAGLAVLINETHQNVLLASGPTNSGDEVYLEADQNGNLTKHSKNRAVIGEPAGELVGITRLTKDTLDKMAAYMTAHLGDEPKMEYETAMAAVSQSAESNRIYIRKIEYYLWREVDDENHLAMAVNSIYPRIKEAESLRSVRREVLLNPGPATTSDSVKYAQVCADICPREQEFGDVMEWICRELSLMAGKPDRVETVIFGGSGTAADEVMISSCVPDTGKLLIIDNGAYGSRFAKIAGVYKLNFEIFKSSGFLPLDTDAVKTKLLEEKFTHFAIVYHETTTGLLNPVPELCKFCHEHSITTIVDAVSAFAAIPIDMDRDNIDFMASTSNKNIQGMAGVAFVFCRKEALEATKNYPMRNYYLNLWDQYQNFKKTKQTRFTPPVQALYALRQAIIETKLETIEGRYARYSACWDHLVRGVKKLDLKMLVAEEAQSKLITAIIDPPSPAYSFETLHDLSRSYGFTIYPGKLSDANTFRIANIGDIKPEEMARFVTVLEEYIGTLG
>650882411
MAGGLGTRLKDKTVTMPKGFIGIGDLPMVEWSVQKLFAAGIEEVIIGTGHCDEWYQRLAEQYPCITLFKNEHYAETGSMGTLACCVPGVKGDFLLLESDLIYDAAGLSVLINEPHPNVLLASGPTQSGDEVYLEADTAGNFKKHSKNRALIGDLAGELVGITRLTRDTLDKMAAYMKAHLADEPKMEYETAMAAVSQSGDANRIFIRKLEYYLWREVDDENHLAMAKLIYPRIKEAESLRAIRREVLLNPGPATTSDSVKYAQVCPDICPRESEFGDVMEWIGRELSLMAGKPGHVETVLFGGSGTAADEVMISSCIPDSGKLLIVDNGAYGARFAKIAGVYELNFEVFKSSGFLPLDIEALKAKLINGKFTHFAMVYHETTTGLLNPVPELCHFCHEHNITTIIDAVSAFAAIPIDMDTDHIDFMASTSNKNIQGMAGVAFVFCRKEALEKLKDYPMRNYYLNLWDQYQYFQKTRQTRFTPPVQTLYALRQAIIEIKLETIEKRYARYSACWEELLAGVKKMGLKMLVPPEAQSKLITAIIDPPSPAYNFEALHDLARTHGFTIYPGKLSDANTFRIADIGDIRPEEMARFVKVLENYMGSLK
>2812427097
MVRQAVIMGAGLGSRLKGRTESMPKGFLEIDGMAIVERSIRKLFAHGVEEVVVGVGHCSEWYERLAARLPGITLVKNERYADTGSMGTLAICARKVRGDALILESDLVYDDIALHVLINDPRANVVLASGETKSGDEVYLECDRDGFLVKHSKRLADLSSSFGELVGISKLSKKALDAMVAFSEAHLADQPKMEYETAMAAASSQAKDVRDRFAVRKIEHLAWREIDDESHLAMAIGTVYPLIKENESLRAVRREVLLNPGPATTTDSVKYAQVCADICPRENEFGDVMGWVSRELSLLVGREGEVETVLFGGSGTAADEVMVSSCVPDGAKLLVVDNGAYGARLAKIASVYGIDHDVFKSSGFLRLDVEAVKTKLASGGYTHLAIVYHETTTGLLNPVPEIGRFCRARGIVTIVDAVSAFSAVPIDMERDGIDFMASTSNKNIQGMAGVAFVFCRKESLERTKDYPMRNYYLNLWDQYAHFKKTNQTRFTPPVQALYCLRQAIIETKIETVAGRYARYSACWDELVKAIKPLGLKMLVPAEAQSKLITAIVEPDSPKYSFAALHDLAREHSFTIYPGKLSDANTFRIANIGDIQPDEMRRFGVILAEYMRGL
>2752624884
MIRQAVILAGGLGSRLKGRTESMPKGFLEINGEAIVERSVKKLFASGVEEVIIGTGHCSEWYERLASRYPGITLAKNENYANTGSMGTLQSCAGKVTGDFLLLESDLIYDDIGLFVLVNEQRPNVILASGPTSSGDEVYLQDDGAGNLSRHSKKREEISAVAGELVGITRLTKKALDAMVAHAESRAVAEPKMEYETAMSAVSSSPTGIKIAIRKIEHYVWREIDDENHLAMAVNEVFPRILENESLRAVRREVLLNPGPATTTDSVKYAQVCADICPREFEFGDVMEWVAKSLSSFAGKEGRVETVLFGGSGTAADEVMISSCVPDGSKLLIVDNGAYGARFAKIASVYKLDFDVWKSSGYLPLDVPALKKKIVDGKYTHFAIVYHETTTGLLNPVPELCRFCRERGIVTIVDAVSAFAAIPIDMDRDGIDFMASTSNKNIQGMAGVAFVFCRTESLEAIKDYPMRNFYLNLWDQYQYFKKTHQTRFTPPVQALYTLRQAIIETKIETIEERYARYGECWKVLVKAVKELGLTMLVPEDSQSRLITAIVEPDTPSYSFEALHDLARSHAFTIYPGKLSDANTFRIANIGDIKPSEMLAFTEVMKAYFKGISG
>2658351774
MIREAVIVGAGLGSRLKDMTKDRPKGFLELDGMYLVEMSVRKLIEHGIERIIIGTGYCSEWYDELAKKYPAIETVHNANYAGTGSMGTLEVCAPLVRGDFLLLESDLVYDSIALFTLINDHHRNVILGSGATKSGDEVYIAVDDKLEVSTISKKLEMVGNPYAELVGISKLSRKTLDAMCSFAASHHHDIPKMEYEAALVGAQLMGEHLFVRKVEYLAWREIDDASHLEMATKHILPRIQENESLRQVRREVLLNPGPATTTDSVKYAQVCPDICPREEEFGAMMRWICDELTDFVGSREEYETVLFAGSGTLADEVMVSSCVPQNGRLLVINNGSYGQRMAKIASVYHLDYEVFESSTYEAIDLNELKKRLESGRFTHLAAVYHETTTGLLNPIPQIGRMCHDMGIVTIIDTVSAFAAISIDMKRDCIDFMASTSNKCIQGMAGACFVFCNRKELEKLKDEPMRTYYMNLYDQYKYFSKTLQTRFTPPVQVLNALRQAIIETKQETIEARYARYTACWEILVEAVQELGLEMLVAKPIQSHLITAILEPQNDTYSFEEFHDLARERGFTIYPGKLGNINTFRIANIGNIQPEEMKKFTVFMKEYFSM
>650508973
MIREAVIVGAGLGSRLKDMTKDRPKGFLELNGTYLVEMSVRKLIEHGIERIIIGTGYCNEWYDELAKKYPAIETVHNANYSGTGSMGTLEVCASLVSGDFVLLESDLLYDSVALFTLLNDPHRNVVLGSGATNSGDEVYIAVDERQEVWAISKKLEIIGNPFTELVGISKLSYRTLQAMCRFAASHHHDMPKMEYEAALVGAQRMGEHLYVRKVEYLAWREIDDASHLQMAINHILPRILENESLRQVRREVLLNPGPATTTDSVKYAQACPDICPREEEFGQMMRWICDELTGFVGSKEEYETVLFAGSGTLADEVMISSCVPHNGNLLIINNGSYGQRLAKIASVYQLDYEIFESSTYEALDLAALRTRLEGKRFTHLAAVYHETTTGLMNPIPQIGRMCHDLGIVTIIDTVSAFAAIPIDMKRDCIDFMASTSNKCIQGMAGACFVFCNRNELEKIKDEPMRTYYMNLYDQYKYFSKTLQTRFTPPVQVLNALRQAIIETKQETIKARYERYTACWKILVDAVEELGLEMLVNKPLQSHLITAILEPQNGSYSFDMFHDLARERGFTIYPGKLGNINTFRIANIGDIRPHEMVEFTKFMKEYFLSN
>2742473145
VITQAVILAAGLGSRLKERTRTMPKGFLELNGKAIVEWSVQKLLGAGIEQIIVGTGHCREMYDGLAGKYPAIITAYNAAYASTGSMGTLEVCAPLVTGDFLLLESDLIYDAVGLSVLCNDWHDNVILASGATHSGDEVYLETSGKTLAALSKNRAALRSVCGEMVGISKLTPRMLQAMCRYAEQNRAGKPNLEYEHALAAVGSDPAQGLPVFVHKIEYYAWREIDDEAHLRTAETEVLPRIVENESLRAVRREVLLNPGPATTTDTVKYAQVIPDICPREKEFGEVMAWICRELTTFVDDAGEYETVLFAGSGTAADEAMLSSCVPEGGRVLIVDNGSYGARLAKIASVYNLKRTVFESSPYEPLDIAKLEAEFKTGKYTHLAVVYHETTTGLLNPLNIICPLAKKYRLTTIVDAVSAYAGISMNLAELKIDFMAATSNKLIQGTAGVGFVVCKKAELEKTKSVPMRNYYLNLYDQYAYFAKTGQTRFTPPVQTLYALRQAILETKQETVAKRYERYTVCWQILVDAVRRYRLKMLVGEAYQSHLITAIFDVESPAYSFDRLHDFARLRGFTIYPGKLGNINTFRVANIGDIQPEEMRRFTDVLGEYLRSIGWEAAI
>2509798129
MIKQAVIVAAGLGSRLKEKTAAMPKGFLELGGIAIVEWSVQKLLSCGVEKIIIGTGYHAEAYNELAKKYPAIQTAFSADYETTSSMATLSVCAPYVTDDFLLLESDLIYDSIGLSVLCNDTHENVILASGATNSGDEVYLESANGSFLKALSKNKAELGSTYGELVGITKISRSLLTAMCAYYEKKRSELPKLDYEHAIMACTSSNPVFIRKVEYYAWREIDDESHLEMAQNEILPLIQENESLRQIRREVLLNPGPATTSDSVKYAQVCADICPREKEFGDVMKWVCKELTAVAADPSEYETVFFGGSGTAADEAMISSCVPEDGNILIVDNGSYGERIAKITAVYKINHTVFKSSTYEKIDITALENEFKTGKYTHLGIVYHETTTGLLNPLDIICPLAKKYNMVTIVDAVSIYAGMPMDLKKLGIDFMASTSNKNIQGMAGVGFVICKKSELEKTKNIPMRNYYLNIYDQYAHFTKTGQTRFTPPVQTLYALRQAILETKQETVEKRWERYTECWRILIDAVKKFNLKMLVKEEDQSHLITAIFDPDTPKYSFEDLHDLARKHEFTIYPGKLGNINTFRIANIGDIKPHEMKRFTEVLKSYLDSIGWK
>2819994659
MIKQAIIVAAGLGSRLKKKIVSMPKGFLELSGIAIVEWSVQKLLACGVEKIIIGTGYHAEAYDELAKKYLAIQTVFSAEYETTSSMATLNVCAPYVTDDFLLLESDLIYDSIGLSVLCNDIHKNVILASSATNSGDEVYLEAANGSFLKALSKNKAELSSTCGELVGITKISLSLLKAMCAYYEKKRAELPKLDYEHAIMACNDSNPVFIRKVEYYAWREIDDESHLEMAQNEILPLIQENESLRQIRREVLLNPGPATTSDSVKYAQVCADICPREKEFGDVMKWVCKELTAVVADPSEYETVFFGGSGTAADEAMISSCVPENGNILIVDNGSYGERIAKITSVYKINHTVFKSSTYEKIDITALENEFKTGKYTHLGIVYHETTTGLLNPLDVICPLAKKYNMVTIVDAVSIYAGMPMNLSKLGIDFMASTSNKNIQGMAGVGFVICKKNELEKTKNITMRNYYLNIYDQYAHFTKTGQTRFTPPVQTLYALRQAILETKQETVEKRWERYTECWRILVDAVKKFNLKMLVKEEDQSHLITAIFDPDTPKYSFEDLHDLARKHEFTIYPGKLGNINTFRIANIGDIKPHEMKRFTTVLKSYLDSIGWK
>2621258456
MIREAVILAGGLGSRLKNKTKTMPKGFIEIDGVAIVEQSVKKLLAHGIEKIIIGTGHCNEYYERLAKKYPAIITIKNENYANTGSMGTLEICAPLVQEDFLLLESDLIYDSIGLFTLINEQRKNLILASGATNSGDEVYLQADSDGNLTGLSKNKNELKTVCGELVGISRLTKSVLDAMCAHAAAHHADTPKMEYEHALLAIAGTQAIAIKKIEYFTWREIDNEEHLQMAIQNIYPRIAENESLRRVRREVLLNPGPATTTDSVKYAQVVADICPREKEFGNMMQWICDELKLFALGKNTDPDRYETILFACSGTGADEVMVSSCVPDDGHLLVIDNGSYGARIAKIAEVYKIPMTVFKSSTYEPIDLAKLEAEFASKKYTHLACVYHETTTGLLNPLHIICPMAKKYGMTTIVDAVSAYCGIPMDLKTLCIDFMASTSNKNIQGMAGVGFIIANKTELEKTKNYPMRNYYLNLYDQYLHFAKTKQTRFTPPVQTLYALRQAIIETKQETVQKRYERYTACWEILVKAIKKLGLKMLVKEEHQSHLITAILEPETEKYSFQVLHDFAASHAFTIYPGKLGNLNTFRIANIGDIQPEEMQRFTLKLEEYLREIGV
>2597049886
MIKQAVILAGGLGSRLKDKTKTMPKGFLEIGGTAIVEQSVQKLLAHGIEKIIIGTGHCSEYYDRLAKKYPAIITVKNENYVATGSMGTLEVCAPLADEDFLLLESDLIYDSAGLFTLINDERKNLILASGATQSGDEVYLEADEKACLTGLSKNKETLKNVFGELVGITKLTKEASDKMCAFAKAHHTDLPKMEYEHALLEVAKTMPVAIKKIEYFVWREIDNEDHLEMAVKNIYPHIVENEQLRAVRREVLLNPGPATTTDSVKYAQVSADICPREKVFGDLMQWLCDELKLFALGSGTNPAEYETVMFGCSGTGADEVMVSSCVPDTGRLLVIDNGSYGARMAKIAQVYKIPMDVFKSSTYEPIDLQKLEAEFATKKYTHLACVYHETTTGLLNPLHIICPMAKKYGMVTIVDAVSAYCGMPMDLKTLGIDFMASTSNKNIQGMAGVGFVICNKAELEKIKDYPMRNYYLNLYDQYAYFSKTHQTRFTPPVQTMYALRQAVLETKQETVQKRYERYTACWNILVAAVKKLGLKMLVKEEHQSHFITAILEPETPKYSFDALHDFASEHSFTIYPGKLGNINTFRIANIGDIQPEEMLRFTMKLEEYMKGIGVGV
>2541313108
MIKQAVILAGGLGSRLEDKTKTMPKGFLEIGGTAIVEQSVQKLLAHGIEKIVIGTGHCNEYYDNLAKEYPAIITVKNENYANTGSMGTLEVCASFVNESFLLLESDLIYDSAGLFSLINDERKNLILASGATKSGDEVYLEADEKNCLTGLSKNKDALKNIFGELVGITKLTKSTLDKMCAYAKTHHSDLPKMEYEHALLEAAKTVPVAIKRIEYFVWREIDNEDHLEMAVKNIYPHIVENEKLRAVRREVLLNPGPATTTDSVKYAQVSADICPREKVFGDLMQWLCDELKLFALSPETNPDEYETVMFGCSGTGADEVMVSSCVPDTGRLLVIDNGSYGARMAKIAHIYKIPMDIFKSSTYEPLDLQKLEAEFATKKYTHLACVYHETTTGLLNPLHIICPMAKKYGMVTIVDAVSAYCGMPMDLKSLGIDFMASTSNKNIQGMAGVGFVICNKAELEKIKDYPMRNYYLNLYDQYAYFAKTHQTRFTPPVQTMYALRQAVLETKQETVQRRYERYTACWNILVAAVKKLGLKMLVKEEHQSHFITAILEPETPKYSFEALHDFAAEHSFTIYPGKLGNIDTFRIANIGDIQPEEMRRFTVKLEEYMKGIGIII
>2559111761
MIKQAVILAGGLGSRLKDKTKTMPKGFLEIGGTAIVEQSVQKLLAHGIEKIVIGTGHCSEYYDNLAKKYPAIITVKNENYANTGSMGTLEVCASFVNESFLLLESDLIYDSAGLFSLINDERKNLILASGATKSGDEVYLEADERDCLTGLSKNKDALKNIFGELVGITKLTKSTLDKMCAYAKMHHSDLPKIEYEHALLETAKTVSVAIKRIEYFVWREIDNEDHLEMAVKNIYPHIVENEQLRVVRREVLLNPGPATTTDSVKYAQVSADICPREKVFGDLMQWLCDELKLFALNSETNPDEYETVMFGCSGTGADEVMVSSCVPDTGRLLVIDNGSYGARMAKIADIYKIPMDIFKSSTYEPLDLQKLEAEFATKKYTHLACVYHETTTGLLNPLHIICPMAKKYGMVTIVDAVSAYCGMPMDLKSLGIDFMASTSNKNIQGMAGVGFVICNKAELEKTKDYPMRNYYLNLYDQYAYFAKTHQTRFTPPVQTMYALRQAVLETKQETVQKRYERYTACWSILVAAVKKLGLKMLVKEEHQSHFITAILEPETSKYSFEALHDFAAEHSFTIYPGKLGNIDTFRIANIGDIQPEEMRRFTVKLKEYMNGIGVGV
>2530785260
MIKQAVILAGGLGSRLKDKTKTMPKGFLEIGGTAIVEQSVQKLLAHGIEKIIIGTGHCSEYYDSLAKKYPAIITVKNENYANTGSMGTLEVCASFVDETFLLLESDLIYDSAGLFSLINDERKNLILASGATKSGDEVYLEADEKNCLTGLSKNKDALKNIFGELVGITKLTKSTLDKMCAYAKTHHSDLPKMEYEHALLEAAKTVPVAIKRIEYFVWREIDNEDHLEMAVKNIYPHIVENEKLRAVRREVLLNPGPATTTDSVKYAQVSADICPREKVFGDLMQWLCDELKLFALASETNPDEYETVMFGCSGTGADEVMVSSCVPDTGRLLVIDNGSYGARMAKIADIYKIPMDIFKSSTYEPLDLQKLEAEFATKKYTHLACVYHETTTGLLNPLHIICPMAKKYGMVTIVDAVSAYCGMPMDLKSLGIDFMASTSNKNIQGMAGVGFVICNKAELEKTKDYPMRNYYLNLYDQYAYFAKTHQTRFTPPVQTMYALRQAVLETKQETVQKRYERYTACWSILVAAVKKLGLKMLVKEEHQSHFITAILEPETPKYSFDALHDFAAEHSFTIYPGKLGNIDTFRIANIGDIQPEEMRRFTVKLEEYMNGIGVGV
>2530777625
MIKQAVILAGGLGSRLKDKTKTMPKGFLEIGGTAIVEQSVQKLLAHGIEKIVIGTGHCNEYYDNLAKKYPAIITVKNENYANTGSMGTLEVCASFVNESFLLLESDLIYDSAGLFSLINDERKNLILASGATKSGDEVYLEADERDCLTGLSKNRDALKNIFGELVGITKLTKSALDKMCAYAKIHHSDLPKMEYEHALLEVAKTVPVAIKRIEYFVWREIDNEDHLEMAVKNIYPHIVENEQLRAVRREVLLNPGPATTTDSVKYAQVSADICPREKVFGELMQWLCDELKLFALASETNPDEYETVMFGCSGTGADEVMVSSCVPDTGRLLVIDNGSYGARMAKIADIYKIPMDVFKSSTYEAIDLQKLEAEFATKKYTHLACVYHETTTGLLNPLHIICPMAKKYGMVTIVDAVSAYCGMPMDLKSFGIDFMASTSNKNIQGMAGVGFVICNKAELEKTKDYPIRNYYLNLYDQYAYFAKTHQTRFTPPVQTMYALRQAVLETKQETVQKRYERYTACWSILVAAVKKLGLKMLVKEEHQSHFITAILEPETPKYSFDALHDFAAEHSFTIYPGKLGNIDTFRIANIGDIQPEEMRRFTVKLKEYMNGIGVGV
>2537435404
MIKQAVILAGGLGSRLKDKTKTMPKGFLEIGGTAIVEQSVQKLLAHGIEKIVIGTGHCNEYYDNLAKKYPAIITVKNENYANTGSMGTLEVCASFVNESFLLLESDLIYDSAGLFSLINDERKNLILASGATKSGDEVYLEADERDCLTGLSKNRDALKNIFGELVGITKLTKSALDKMCAYAKIHHSDLPKMEYEHALLEVAKTVPVAIKRIEYFVWREIDNEDHLEMAVKNIYPHIVENEQLRAVRREVLLNPGPATTTDSVKYAQVSADICPREKVFGELMQWLCDELKLFALASETNPDEYETVMFGCSGTGADEVMVSSCVPDTGRLLVIDNGSYGARMAKIADIYKIPMDVFKSSTYEAIDLQKLEAEFATKKYTHLACVYHETTTGLLNPLHIICPMAKKYGMVTIVDAVSAYCGMPMDLKSLGIDFMASTSNKNIQGMAGVGFVICNKAELEKTKDYPMRNYYLNLYDQYAYFAKTHQTRFTPPVQTMYALRQAVLETKQETVQKRYERYTACWSILVAAVKKLGLKMLVKEEHQSHFITAILEPETSKYSFEALHDFAAEHSFTIYPGKLGNIDTFRIANIGDIQPEEMRRFTVKLEEYMNGIGVGV
>2539066435
MIKQAVILAGGLGSRLKDKTKTMPKGFLEIGGTAIVEQSVQKLLAHGIEKIVIGTGHCNEYYDSLAKKYPAIITVKNENYANTGSMGTLEVCASFVNESFLLLESDLIYDSAGLFSLINDERKNLILASGATKSGDEVYLEADEKNCLTGLSKNRDALKNIFGELVGITKLTKSTLDKMCAYAKIHHSDLPKMEYEHALLETAKTVSVAIKRIEYFVWREIDNEDHLEMAVKNIYPHIVENEQLRAVRREVLLNPGPATTTDSVKYAQVSADICPREKVFGDLMQWLCDELKLFALSSETNPDEYETVMFGCSGTGADEVMVSSCVPDTGRLLVIDNGSYGARMAKIADIYKIPMDIFKSSTYEPLNLQKLEAEFATKKYTHLACVYHETTTGLLNPLHVICPMAKKYGMVTIVDAVSAYCGMPMDLKSLGIDFMASTSNKNIQGMAGVGFVICNKAELEKTKDYPMRNYYLNLYDQYAYFAKTHQTRFTPPVQTMYALRQAVLETKQETVQRRYERYTACWNILVAAVKKLGLKMLVKEEHQSHFITAILEPENTKYSFEALHDFAAEHSFTIYPGKLGNIDTFRIANIGDIQPEEMRRFTVKLEEYMNGIGVGV
>2530780817
MIKQAVILAGGLGSRLKDKTKTMPKGFLEIGGTAIVEQSVQKLLAHGIEKIVIGTGHCNEYYDNLAKKYPAIITVKNENYANTGSMGTLEVCASFVNESFLLLESDLIYDSAGLFSLINDERKNLILASGATKSGDEVYLEADEKNCLTGLSKNRDALKNIFGELVGITKLTKSTLDKMCAYAKIHHSDLPKMEYEHALLEAAKTVPVAIKRIEYFVWREIDNEDHLEMAVKNIYPHIVENEKLRAVRREVLLNPGPATTTDSVKYAQVSADICPREKVFGDLMQWLCDELKLFALSSETNPDEYETVMFGCSGTGADEVMVSSCVPDTGRLLVIDNGSYGARMAKIADIYKIPMDVFKSSTYEAIDLQKLEAEFATKKYTHLACVYHETTTGLLNPLHIICPMAKKYGMVTVVDAVSAYCGMPMDLKSLGIDFMASTSNKNIQGMAGVGFVICNKAELEKTKDYPMRNYYLNLYDQYAYFAKTHQTRFTPPVQTMYALRQAVLETKQETVQKRYERYTACWSILVAAVKKLGLKMLVKEEHQSHFITAILEPETPKYSFDALHDFAAEHSFTIYPGKLGNIDTFRIANIGDIQPEEMRRFTVKLEEYMNGIGVGV
>2530773090
MIKQAVILAGGLGSRLKDKTKTMPKGFLEIGGTAIVEQSVQKLLAHGIEKIVIGTGHCNEYYDSLAKKYPAIITVKNENYANTGSMGTLEVCASFVNESFLLLESDLIYDSAGLFSLINDERKNLILASGATKSGDEVYLEADEKNCLTGLSKNRDALKNIFGELVGITKLTKSTLDKMCAYAKIHHSDLPKMEYEHALLEVAKTVPVAIKRIEYFVWREIDNEDHLEMAVKNIYPHIVENEKLRAVRREVLLNPGPATTTDSVKYAQVSADICPREKVFGDLMQWLCDELKLFALSSETNPDEYETVMFGCSGTGADEVMVSSCVPDTGRLLVIDNGSYGARMAKIADIYKIPMDVFKSSTYEPLDLQKLEAEFATKKYTHLACVYHETTTGLLNPLHIICPMAKKYGMVTIVDAVSAYCGMPMDLKSLGIDFMASTSNKNIQGMAGVGFVICNKAELEKTKDYPMRNYYLNLYDQYAYFAKTHQTRFTPPVQTMYALRQAVLETKQETVQKRYERYTACWNILVAAVKKLGLKMLVKEEHQSHFITAILEPETPKYSFEALHDFAAEHSFTIYPGKLGNIDTFRIANIGDIQPEEMRRFTVKLKEYMNGIGVGV
>637160294
MIKQAVILAGGLGSRLKDKTKTMPKGFLEIGGTAIVEQSVQKLLAHGIEKIVIGTGHCNEYYDNLAKKYPAIITVKNENYANTGSMGTLEVCASFVNESFLLLESDLIYDSAGLFSLINDERKNLILASGATKSGDEVYLEADEKNCLTGLSKNRDALKNIFGELVGITKLTKSTLDKMCAYAKIHHSDLPKMEYEHALLEAAKTIPVAIKRIEYFVWREIDNEDHLEMAVKNIYPHIVENEKLRAVRREVLLNPGPATTTDSVKYAQVSADICPREKAFGDLMQWLCDELKLFALASETNPDEYETVMFGCSGTGADEVMVSSCVPDTGRLLVIDNGSYGARMAKIADIYKIPMDIFKSSTYEPLDLQKLEAEFATKKYTHLACVYHETTTGLLNPLHIICPMAKKYGMVTIVDAVSAYCGMPMDLKSLGIDFMASTSNKNIQGMAGVGFVICNKAELEKTKDYPMRNYYLNLYDQYAYFAKTHQTRFTPPVQTMYALRQAVLETKQETVQKRYERYTACWNILVAAIKKLGLKMLVKEEHQSHFITAILEPETPKYSFEALHDFAAEHSFTIYPGKLGNIDTFRIANIGDIQPEEMRRFTVKLKEYMNGIGVGV
>2800290992
MAGGLGSRFGGRTESMPKGFIEIDGMAMVERSVRKLLDAGIEQIIIGTGHHNEWYDRLAEQYPAIKTVKNEHFRETSSMGTLEVCAPYVTGDCLLLESDLLYDAISLFVLQNDPHSDVILASGPTHSEDEVYLQADAEGMLEKVSKKRNEIRTISGELVGISKVSKPFLDKMVEYAVRHHADMPKLDYEHAMEGVSQEGTPIFVRKVEYLAWTEIDDEAMLERALQQVWPRIRENESLRAVRREVLLNPGPSTTTDSVKYAQVVPDICPRELEFGDIMEQVSHDLTAFVADPKKYTTIMFGCSGTGADEAMLASCVPPNGKLLVVDNGSYGARFAKIASVYHMDMTVFKSSTYEPIDLGALEAEFRKQRYDALAIVYHETTTGLLNRIDQICPLAKKYGMLTLVDAVSAYGGMPIDMERLGIDFLTSTSNKHIQGMAGIGFVVCKNSELEKQKDWPMRNYYFNLYDQWQYFLKTKQTRFTPPVQTMYALRQAIIETKQETIEKRFARYTACWEILVQALDSIGLHMLVKRENQSHFITAILIPDTPKYRFEDLHDYARSFGYTIYPGKLGNIDTFRIANMGDIRPEEMQRFVPILRTYMHSIGVC
>2800293465
MAGGLGSRFGGRTESMPKGFIEIDGMAMVERSVRKLLDAGIEQIIIGTGHHNEWYDRLAEKYPAIKTVKNEHFRETSSMGTLEVCAPYVTGDCLLLESDLLYDAISLFVLKNDPHSDVILASGPTHSEDEVYLQADAEGMLEKVSKKRNEIRTISGELVGISKVSKPFLDKMVEYAVRHHADMPKLDYEHAMEGVSQEGTPIFVRKVEYLAWTEIDDEAMLERALQQVWPRIRENESLRAVRREVLLNPGPSTTTDSVKYAQVVPDICPRELEFGDIMEQVSHDLTAFVADPKKYTTIMFGCSGTGADEAMLASCVPPNGKLLVVDNGSYGARFAKIASVYHMDMTVFKSSTYEPIDLGALEAEFRKQRYDALAIVYHETTTGLLNRIDQICPLAKKYGMLTLVDAVSAYGGMPIDMERLGIDFLTSTSNKHIQGMAGIGFVVCKNSELEKQKDWPMRNYYFNLYDQWQYFLKTKQTRFTPPVQTMYALRQAIIETKQETIEKRFARYTACWEILVQALDSIGLHMLVKRENQSHFITAILIPDTPKYRFEDLHDYARSFGYTIYPGKLGNIDTFRIANMGDIRPEEMQRFVPILRTYMHSIGVC
>650839949
MIKQAVIMAGGLGSRLKGRTTAMPKGFLEIDGHAIVEWSVQKLIAAGIEEIIIGTGHCHEWYDKLAKKYHIIKTVCNTNYANTGSMGTLEVCAPYVKGDVLVLESDLIYDSIGLQVLINDQRRNVILASGPTESGDEVYVQTSECSVLENLSKDRSRIAEVAGELVGITRLSESTLKRMCEYAAAHHDDLPKMEYEHAMQYVSSKRNDPIYIKKIEYYAWREIDCEEHLEMATAVIYPRIKENEELRAIRREVLLNPGPASTTDSVKYAQVQADICPRESEFGELMEWCTQELTAFAASPEEYTTVLFGCSGTGADEAMVCSVVPENGKLLVVDNGSYGNRLAKIAAVHKLNYDVFTSSTYEPIDIRALEKEFASKKYTHLAIVYHETTTGLLNPLDTIGPMAKKYGLITIVDAVSAYCGIPMNLKELGIDFMASTSNKNIQGMAGIGFVICNKKELEKTKDIPIRNYYLNLYDQYQYFQKTKQTRFTPPVQTFYALRQAIIETKVETVEARAQRYTDCWKVLVKAIKDMGLKMLVEEKYQSHLITAILEPENSLYDFNELHDFASQYAFTIYPGKLGNIHTFRIANIGDIQVEEMKRFTEKLHVYMKTIGQCE
>2600596093
MIKEAVIVAGGLGSRFGGRTEAMPKGFIEIEGEAIVERSVRKLIANGVERIIIGTGHCSEWYDRLAKKYPCIVTVRNDDYAKTSSMGTLEVCAPLVTGDFFLLESDLIYDAVGLKVLANDARENVILASGPTNSKDEVYLETDENGVLKNVSKNRSEISSVAGELVGITKLGKKTLDEMTAYYRKDFPAHIKIDYEQVLKAVAQQTPVYVRTVQYYAWTEIDDEAMFTRAIETIWPRIAENEELQNIRREVLLNPGPSTTTDSVKYAQVVSDICPRESEFGELMEWCSKELTRFVAKEDSYATVMFGCSGTGADEAMISSCVPPGGKLLVVDNGSYGERLAKIAKIYDIDMTVFKSSTYEALDAQKLESAFQSENYAALAIVYHETTTGLLNRLDILCPLAKKYGMITLVDAVSAYGGMPMDLEKLGIDFMTCTSNKHIQGMAGIGFVVAKKSELEKQKDWPMRNYYFNLYDQYRYFLETKQTRFTPPVQTFYALRQAIIETKQETIEKRFERYTACWNILTKALEEIGLKMLVKAELQSHFITAILIPETSEYSFTALHDHAKKAGFTIYPGKLGNIDTFRIANMGDIKPKEMERFTVLLREYMHSIGVC
>2585365391
MIRQAVIVAGGLGSRFGDRTKLMPKGFIEIDGVPMVERSVQKLIAAGIEEIIIGTGHCSEYYDELAEKYHIIKTVRNDNYMNTSSMGTLEVCVPYIKGDFLLLESDLVYDSVGLKVLQNEQRPNVILASGKSNSHDEVYLAADDDGVLYEVSKNKEIIPNPSGELVGITRISKSCLDKMMAYYKSDKSLIKLDYESALKQVSISGEPVFVHKVEYYAWTEIDDESMLDRALNQIYPRIKENEELQNIRREVLLNPGPATTTDSVKYAQVQSDICPRELEFGGLMEWCAEKLTSFAASTDEYTTVMFGCSGTGADEAMVCSVVPEDGRLLVIDNGSYGNRLAKIAKVHKLNFDVFESSTYEPIDLKALEKVLSSKKYTHLAAVYHETTTGLLNPIGEICTMAHSFGMTTIVDAVSAYCGIPMDLKTLGIDFMASTSNKNIQGMAGVGFVICNKKALEATKDIPIRNYYLNLWDQYQYFQKTKQTRFTPPVQTFYALRQAIIETEVETVEKRAERYTACWNILVDTVKKLGLKMLVKEENQSHLITAILEPDVPDYSFEGLHDFAKEYAFTIYPGKLGNINTFRIANIGDIQPEEMQCFCGKLTEYMKSIGL
>2775761146
MIRQAIIAAGGMGTRFGEYTKEMPKGFIEIDGMAMVERSVQKLIANGVEEIIIGTGHCFEWYDALAKRYPCIRTVRNENYANTSSMGTVAVCAPYIKGDFFLLESDLIYDAVGLKVLANDPRSNVILASGPTHSEDEVYLECNSDQIITRSTKDKASVKQLAGELVGISKLSKACLDEMMAFYTAEASRIKMDYENVLAAVSSANGGHSDIFVRKIEYFAWAEVDDKAMLDRAITQIWPRIAENESLWNVRREVLLNPGPSTTTDSVKYAQVCADICPRELEFGNLMEWCGIELTRFVADPAKYTTVMFGGSGTAADEAMVSSCVPPDGKLLVVDNGSYGARMAKIASVYHIDMDVFKSSPYEPIDINALENQIKSGHYTTLAIVYHETTTGLLNPLEIICPMAKKYGLVTICDAVSAYGGMPMDLEALGIDFASSTSNKHLQGMAGIGFIVCKNEELLKQKDWPMRNYYLNIYDQYQYFLKTKQTRFTPPVQTFYALRQAIIETKQETIEKRFERYTSCWKILVDGIAQMGLDMLVKAEHQSHFITAILIPKSPQYDFNQMHDLARSHGFTIYPGKLGNINTFRIANMGDIRPEEMARFIPVLRDYMHSIGQC
>2800942073
MIKQAVIMAGGLGSRFGGRTKAMPKGFIEIDGIAMVERSVQKLIAAGVEEIIIGTGHCYEYYDELAEKYHCIKTVRNENYQNTSSMGTLEVCAPFVKDTALLLESDLVYDSIGLFVLDNDSRKNVILASGKTNSEDEVYLETDENGILSGVSKNKSEIKNVAGELVGISKVSKEFLNKMVDFYDKTRTENAKIDYETVFKKIAKEDPIYVHKIEYYAWTEIDDEAMLTRANTLIYPRIKENEELRKVQREVLLNPGPSTTTDSVKYAQVVKDICPRELEFGNLMEKVSEDLTFFVASPEKYTTVMFGCSGTGADEAMISSCVPPDGKLLVVDNGSYGARLAKIANVYGIETDVFKSSTYEPIDLEALENQMKSKKYTTFAVVYHETTTGLLNPLEKICPMAKKYGMTTVCDIVSAYAGMPIDLEKLQIDFGAATSNKHIGGMAGIGFVICRKDELLKQKGWPMRNYYLNLFDQYKYFQETKQTRFTPPVQTFYALRQAIIETKQETIEKRFARFTECWKILVGTLNEIGLKMLVKEENQSHFITAILIPETPKYNFNKMHDFAREQGFTIYPGKLGNIDTFRIANMGDIKPEEMQRFTKILKEYMKSIDVC
>2861311086
MIKQAVIMAGGLGSRFGNRTQAMPKGFIEIDGLAMVERSVQKLIAAGIEEIIIGTGHCSEFYDELAKKYPIIKTVRNDNYENTSSMGTLEVCAPLVKESALLLESDLLYDSIGLFVLQNEERDNVILASGKTNSEDEVYLESDEDGVICNVTKDKASVKNLAGELVGISKVTKSFLNKMVAYYDKTRAENAKIDYETVFCRIAQDKEGGEPIFIRKIEYYAWTEIDDEAMLERAKTLIYPRIKENESLRSVRREVLLNPGPSTTTDSVKYAQVVADICPRELEFGKLMEEVATGLTEVCADPKDYISVMFGCSGTGADEAMVSSCVPPDGKLLVVDNGSYGARLAKIASVYGIDMDVFKSSTYEPIDLEELEKQMQSKKYTTFAIVYHETTTGLLNPLEKICPMAKKYGMTTICDIVSAYGGMPIDLGKLGIDFATSTSNKHIGGMAGVGFVVCKRDELLKQKDWPMRNYYLNLYDQYKYFLETKQTRFTPPVQTFYALRQAIIETKVETVEKRFERFTECWEILVKGLKDIGLKMLVKEEFQSHFITAILIPETPKYNFNELHDYARSFGFTIYPGKLGNIDTFRIANMGDIKPEEMTHFICVLRDYMHSIGVC
>2558943215
MIRQAVIVAGGLGSRFGNRTKEMPKGFIEIDGVPMVERSVQKLIAAGIEEIIIGTGHCSEYYDELAKKYHIIKTVRNDNYANTSSMGTLAVCAPLIKGDFILLESDLIYDSVGLKVLQNDERANVILASGKSNSHDEVYLAANEDGFLNEVSKDKSIIPNPAGELVGITKISKSCLDKMMAYYNSDSSLIKIDYENVLKHVSLNGEPVYVHKVEYYAWTEIDDENMLDRALTQIWPRIVENESLQAIRREVLLNPGPSTTTDSVKYAQVVADICPRELEFGKLMEDVAEGLTEVCADPKNYISVMFGCSGTGADEAMVSSCVPPDGKLLVVDNGSYGARLAKIASVYNIDMDVFKSSTYEPIDIKALEEQMKSKKYTTFAIVYHETTTGLLNDLATICPMAKKYGMTTICDIVSAYGGMPIDLGSLGIDFATSTSNKHIGGMAGVGFVVCKKSELLKQKDWPMRNYYLNLYDQYKYFLETKQTRFTPPVQTFYALRQAIIETKVETVEKRFERFTACWEILVKALDEIGLKMLVDRKYQSHFITAILIPETPKYNFNALHDYAKSFGFTIYPGKLGNIDTFRIANMGDIKPEEMTHFTCVLRDYMHSIGVC
>2800946641
MIKQAVIVAGGLGSRFGNRTKEMPKGFIEIDGVPMVERSVQKLIAVGIEEIIIGTGHCSEYYDELAKKYHIIKTVRNDNYANTSSMGTLAVCAPLIKGDFILLESDLIYDSVGLKVLQNDERANVILASGKSNSHDEVYLAANEDGVLNEVSKDKSIIPEPAGELVGITKISKSCLDKMMSYYNSDKALIKIDYENVLKHVSLNGEPVYVHKVEYYAWTEIDDENMLDRALTQIWPRIVENESLQAIRREVLLNPGPSTTTDSVKYAQVVADICPRELEFGNLMEDVAEGLTEVCADPKDYISVMFGCSGTGADEAMVSSCVPPDGKLLVVDNGSYGARLAKIASVYNIDMDVFKSSTYEPIDIKALEEQMKSKKYTTFAIVYHETTTGLLNDLATICPMAKKYGMTTICDIVSAYGGMPIDLGKLGIDFATSTSNKHIGGMAGVGFVVCKRDELLKQKDWPMRNYYLNLYDQYKYFLETKQTRFTPPVQTFYALKQAITETKVETVEKRFERFTACWEILVKALDEIGLKMLVDRKYQSHFITAILIPETPKYKFSELHDYAKSFGFTIYPGKLGNIDTFRIANMGDIKPEEMTHFTCVLRDYMHSIGVC
>2800949915
MPKGFIEIDGVPMVERSVQKLIAAGVEEIIIGTGHCSEAYDELAKKYHVIKTVKNENYANTSSMGTIAVCAPYIKGDFFLLESDLVYDAVGLKVLANDERANVVLASGATHSDDEVYLENGADGSLCRATKDKASVKNLAGELVGISKLSKACLDDMMAWYKADAGRVKADYESVLAEISSAADFASKVFVRKIEYYAWTEIDDEAMLSRAVKEIWPRVQENESLWSVRREVLLNPGPSTTTDSVKYAQVVADICPRELEFGNLMEEVAEGLTEVCANPKDYITVMFGCSGTGADEAMVSSCVPPDGKLLVVDNGSYGARLAKIASVYNIDMDVFKSSTYEPIDIAALEKQMQSKKYTTFAIVYHETTTGLLNDLATICPLAKKYGMTTICDIVSAYGGMPIDLGSLGIDFATSTSNKHIGGMAGVGFVVCKRDELLKQKDWPMRNYYLNLYDQYKYFLETKQTRFTPPVQTFYALRQAIIETKVETVQKRFERFTACWEILVKALDDIGLKMLVDRKYQSHFITAILIPETPKYSFNALHDYAKSFNFTIYPGKLGNIDTFRIANMGDIKPEEMKRFTKVLRDYMKSINVGK
>2800953605
MIKQAIIAAGGLGSRFGDKTKEMPKGFIPIDGVPMVERSVQKLIASGVEEIIIGTGHCSEAYDELAKKYSVIKTVKNENYANTSSMGTIAVCAPYIKGDFFLLESDLLYDAVGLKVLDNDERENVVLASGATHSDDEVYLENGSDGSLCRATKDKASVKNLAGELVGISKLSKACLDDMMAWYKADAGRIKADYESVLAEISSAAAFNSKVYVRKIEYYAWTEIDDEAMLSRAEKEIYPRVKENESLWDVRREVLLNPGPSTTTDSVKYAQVVADICPRELEFGNLMEEVAEGLTEVCADPKDYITVMFGCSGTGADEAMVSSCVPPDGKLLVVDNGSYGARLAKIASVYKIDMDVFKSSTYEPIDIAALEKQMQAKKYTTFAIVYHETTTGLLNDLATICPLAKKYGMTTICDIVSAYGGMPIDLGSLGIDFATSTSNKHIGGMAGVGFVVCKRDELLKQKDWPMRNYYLNLYDQYKYFLETKQTRFTPPVQTFYALRQAVIETKVETVQKRFERFTACWEILVKALDEIGLKMLVDRKYQSHFITAILIPETPKYSFNALHDYAKSFNFTIYPGKLGNIDTFRIANMGDIKPKEMERFTKVLRDYMASIGVVKAR
>AG-426-P09_NODE_3_2_2433
MVKTAVILAAGLGSRLGQKTKEIPKGFIEIEDISLIERSVKNLLACGITKIVIGTGYLSEVYDTFALSYPEIISYKNDDYCTTGSMYTLNNLSTIIKEDFLLLESDLLYEKRAINELLSDDRNNLILGCGMTDSGDEVFIELANEKPVKMSKNGSGLEKHAELVGISKVSYELYQEMCVNFKTEKRTIDYEYLLLRSSLESGNVQVKKIEDLLWCEVDDASHLKRAKTKIFPRIKSKDGTFVHRNVLLNPGPATTSDTVKYAQVVPDICPRESQFGNLMGWISEELVNFVADSKKYSAVLFGGSGTAAVEAVISSVIPANKGIFIINNGAYGRRMIQIAKTYNIPVLEFLSSPVAPLNLKLLQEVLEENQENFSHVAMVHHETTTGLLNDISSVASLAKRFGKELIVDAMSSYAAVPINLEVDTIQYLVASSNKNIQGMAGISFVIAENQALEALRELKARSFYLSLYDQYSYFKKTRQMRFTPPVQTMYALKQAIIETKEESISQRYQRYSECWKVLVKGLKAMNLTYLVDDKTHSRIITSIEIPDDVNFNDLHDYFYEKNYTIYPGKVEDFNTFRIANIGNINKADMEGFIGLLKSYLDRHSEALEKQAX
>2587417886
MIKTAVILAAGIGSRLRPYTDNQPKGFLQIYKDVPSLIELSIEALQQNGITNIIIGTGYRNNFYEDLANRMPNVTCIHSPEYESTGSLETLMQIFPHILGKDILLLESDLLYDPNGIRELMWHREPNVILASNPTNSNDEVYIETTDSFNLINLSKNKSELNTTYGELVGITKLSAALLENINKLYNEKLESAMWDYEDALVALAHQNIFVHKIAQYTWCEIDNEEHILLNPGPATTSTAVKYAQIQPDICPREEAFGDVMCFVSTELTSFVANNEEYTTVLFPGSGTAAVEAILTSVLNDNDTLLIVHNGAYGKRMQEICDTYAINYIMYDSSYTEAINYDELENFITTNQSHRITHIAIVHNETTTGLLNDLTIVGEICRKKNITFIVDAMSSYAAVPIDMPTQNIHYLAASSNKNIQGMAGIGFVIANKINLEQCKSHKRKTYYLDLYAQYEYFNNTGQSRFTPPVQTFYALQQAIIETKNEGIINRYQRYGNSWEVLIAGLKELNLDWVIPLDHSKIITAIYEPDNNNYDFTTMHDELFAKGFTIYPGKVGNLNTFRIANIGDIDKTDMQGFIEALKEYFKKISE
>2587914583
MIKTAVILAAGLGSRLRPYTDTQPKGFLQIYEGNPSLIELSIEALQKNGITNIIIGTGYCRSYYEDLAKGIPNVTCIHSPKYASTGSLETLMQIYPHILGEDILLLESDLLYDYNGIRELIWHCEPNVVLASNPTNSKDEVYIEITDSSNLINLSKNITELKSIYGELVGISKLSASLLDSIYKIYNENSEWTKWDYENALVALAHQNIFVHKIPQYTWCEIDNEEHLEFARKTIYPRIQLLRDLPKRDILLNPGPATTSTAVKYAQIQPDICPREETFGDVMRFVATELTRFVANNEHYSTVLFPGSGTAAVEAILTSVIKNRDTLLIVHNGAYGKRMQEICDTYSINYVMYDSPYTKALDYNDLEKFILINRHITHVALVHNETTTGLLNDLSIVGDICHKNNLTFIVDAMSSYAAIPIDMPTQNIHFLAASSNKNIQGMAGIGFVITNKNSLEQCKNHKRKSYYLDLYAQYDYFNKTGQSRFTPPVQTFYALQQAIIEAKNEGIINRYQRYKESWEVLITGLKELNLEWVIPLEHHSKIITAIYEPDNKKFNFTEMHDELFSKGFTIYPGKVGNLSTFRIANIGDINKNDMQNFIKALKAYFNKISE
>2832616672
MVKTAIILAAGLGSRLKERTIDKPKGFVEVGGIPIVERSVQRLIDNGIERIVIGTGYLAEFYERLATRYPQILCIPNDRYRDSGSMRTLYGLREAVDENFLLLESDLLYDPLCLGNLIADPREDIVLASGTTHSEDEVYIETDEYGMLRAVSKRPEELRSIDAELVGISKISKETYRMMCEAAEREMRDQPKWDYEYALVAVSAHKPIPVKKIEKLAWCEIDTEEHLERAAAEIYPRIAGESGKGPFSIQRNVLLNPGPATTTDTVKQAQVVPDICPREREFGDLMEWIAEQLTLFVAPKKDYETVLFGGSGTAAVESVISSVVGDGKLLIISNGAYGERMAEIAEVYRVDHEVLASSPVLPVSPDAIEAAIRQSEGKITHAAVVHNETTSGVLNDIEAIAEICVRYNVQLIVDAMSSYGAIPIDMAAHDISYVVASSNKNLQGMAGIGFVVANRERLTKLRTHTPKSYYLDLYKQYEYLKRTHQLRFTPPVQTLYALEQAIVETQIEGIEQRYRRYSESWAVLIEGIERLGLECLVPTEYHSRIITAIKEPDLPGYDFERMHDFLYERGITIYPGKIGKIASFRIANIGAIDKTDIERFLQVLSEYFTSLK
>2774660172
MVNTAVILAAGLGSRLKEHTAHKPKGFLVIDDLPIIERSILQLRKSEIEHIWIGTGYLSQEYERLAQKYPQVNCVYNDRYRDSGSMYTLYNMRESVREDFLLLESDLLYDIAGLKNLLADTRSDVILSSGATHSNDEVYIEMDEEGHLIAMSKQIELLGRVDAELVGISKVSLDTYQRMCRLVEAEFHNHLKWDYEQALVEVGKKKPIAVKKIEKFTWCEIDTEEHLQRAKEVIYPKLKQPAAHLSLPIKRNILLNPGPATTTDTVKLAQIVPDICPREQEFGDLMEWIAEQLTVFVAPKSEYDTVLFSGSGTAAVESVISSVIGEGKLLILSNGAYGERMAEIAQVYHIDYEVLESSSVLPLSLDAVEASIIRNKNKLTHVAVVHNETTSGILNDIDAIGKLCALHEVDLIVDAMSSYGAIPINMKASNLSFLISSSNKNLQGMAGISFIVACKEKLQKIKEYSPKSYYLDLYKQYEYFQRTHQLRFTPPVQTFYALEQAIIETQNEGIEQRYRRYTESWQTLIKGLDHLQLQYLVPIQYHSRIITSIKEPTSRNYEFGAMHDYLYNNGFTIYPGKIGQTASFRVANIGAITYQDIERFLKSMEEYLSM
>2547354445
MVNTAVILAAGLGSRLKEHTAHKPKGFLEIDALPIIERSILQLRKSGIEHIWIGTGYLAQEYERLAGKYPEVHCVYNDRYRDSGSMYTLYNIRNFVHGDFLLLESDLLYDIAGLKNLLADMRSDVILSSGATHSNDEVYIEIDEEGHLIAMSKQIELLGRVDAELVGISKLSLDTYQRMCRLVEAELHNHLKWDYEQTLVEVGKEKPLAVKKIEKFIWCEIDTEEHLQHAKEVIYPKLKQPAAHLSLPIKRNILLNPGPATTTDTVKLAQIVPDICPREQEFGDLMEWIAGQLTVFVAPKSEYDTVLFSGSGTAAVESVISSVIGEGKLLILSNGAYGERMAEIAEVYHVDHEVLESSAVLPLSLDAIETAIIRNKNKLTHVAVVHNETTSGILNDIDAIGKLCALHEVDLIVDAMSSYGAIPINMKASKVSFLISSSNKNLQGMAGVSFVIAHKEKIQEIKEYSPKSYYLDLYKQHEYFQRTRQLRFTPPVQTFYALEQAIIETQNEGIEQRYKRYTESWQALIKGLDRLQLQYLVPIEHHSRIITSIKEPTSRKYEFGAMHDYLYDNGFTIYPGKIGQTASFRVANIGAITYQDIERFLEYMEEYLSM
>648172306
MVNTAVILAAGLGSRLKEHTAHKPKGFLEIDALPIIERSILQLRKSGIEHIWIGTGYLAQEYERLARKYPEVHCVYNDRYRDSGSMYTLYNMRDFVHGDFLLLESDLLYDIAGLKNLLADTRSDVILSSGATHSNDEVYIEMDEEGHLVAMSKQIELLGRVDAELVGISKLSLDTYQRMCRLVEAELHNHLKWDYEQMLVEVGKENPLAVKKIEKFIWCEIDTEEHLQRAKEVIYPKLKQPAAHLSLPIKRNILLNPGPATTTDTVKLAQIVPDICPREQEFGDLMEWIAEQLTVFVAPKSEYDTVLFSGSGTAAVESVISSVIGEGKLLILSNGAYGERMAEIAQVYHVDHEVLDSSSVLPLSLDAVESAIIRNKNKLTHVAVVHNETTSGILNDIDAIGKLCALHEVDLIVDAMSSYGAIPINMKASKVSFLISSSNKNLQGMAGISFIIAYKEKLQKIKEYSPKSYYLDLYKQHEYFQRTRQLRFTPPVQTFYALEQAIIETQNEGIEQRYKRYTESWQTLIKGLDRLQLQYLVPIEHHSRIITSIKEPTSRNYEFGAMHDYLYDNGFTIYPGKIGQTASFRVANIGAITYQDIERFLKSMEEYLSL
>2511986229
MKIMNIKRNILLNPGPATTTDTVKMAQVVSDICPREKEFGEVMEFIIEELTNFVANNKDYTTVLFGGAGTAGVEAVLSSICNGKKILVINNGSYSQRMTEILSTYDADFYNYKSDLIKPIDYQKLEEVLKNNKFDYVCAVHNETGTGLLNDIEHIGSLARKYNIEFVVDAMSSYAGIPIDMEKMNIHFLIASSNKNIQGMAGVVFAICNRVSLEKLKNIKSKSYYLDLYAQYANFTKTKQTRFTPPVQTLYALKQAIIETKEETIEKRNKRYTESFETLIAGLKKLNLKLLLDYECQSKIITAIFEPECDGYNFNNMHDYLYERGFTIYPGKVSNFNTFRIANIGAIDKNDIANFLNILEEYLKSIKYI
>2545759273
MNIKRNILLNPGPATTTDTVKMAQVVSDICPREKEFGEVMEFITEELTNFAANNKDYTTVLFGGSGTAGVEAVLSSICNGKKILVINNGSYSKRMIEILSTYDADFYNYESDLIKPINYNKLEEVIKNNKFDYICAVHNETGTGLINDIERIGLLAKKYNIEFVVDAISSYAAIPIDMEKMNIHFLIASSNKNIQGMAGVVFIICNKVSLEKLKNIKSKSYYLDLYAQYANFIKTKQTRFTPPVQTLYALKQAIIETKEETIEGRNKRYTESFETLISGLKKLNLKLLLDYECQSKIITAIFEPECKEYNFDAMHDYLYERGFTIYPGKVSSYNTFRVANIGAIDKNDISNFLAVLEEYLKNIKYI
>2698145551
MKSIKRNILLNPGPATTTDRVKYAQVVPDICPREAEFSQLLINLTEDLTRIVANLHQYTTVMFGGSGTAAIEAMISSVISDDDQLLIIQNGAYGKRICEIAQTYQLPYLEYQSSPYDCLQLEKLETYIQKHPRKITHLAIVHNETTTGLLNDLASVGKLCATYQIDLLVDAMSSYAAIPIDMIQMNISYLAASSNKNIQGMPGVSFVIASKDKLGKIRNQPRNYYLNLIAQYDYFIKTHQFRFTPPVQTLYALKQALDELKQEGVETRYKRYTQSWKTLITGLKQLQLKTLVPERYQSKIVTAVQEPCSPNYHFHDLHDYLYEKGFTIYPGKLDHLHTFRISNIGAIYPQDIKQFLLHLSEYLEKIDYI
>2743053983
VKRNILLNPGPATTTETVKLAQVVPDICPREAEFGALMEFVSEGLTSFVADPKDYTSVLFGGSGTAGVEAVLSSVIGEDEGILIVNNGAYGARMCQICDVYGIHYVEFKSSKIEPINLEELEACIKEHQGFVQYLAVIHNETTTGLLNELDPLAELTRKYGLTFIVDAMSSYAAIPIHMAKQNISYLVASSNKNIQGMAGVVFAICNKEKLQELKDKKKRNFYLDLYAQYEYFQKTKQLRFTPPVQTLYALKQAIIELQEETVEGRYQRYTDNWETLLEGITRLGLTYLVAKEHHSHIITTILEPDCEGYSFDGMHDYLYARGYTIYPGKIGEKNTFRIANIGALDRNDIKEFLECLEKYLIGIKFIK
>2861432596
MIKTAVILAAGMGSRLGNLTAERPKGFLLLDHLPIIEHSLKKLFKSGIEKIIIGTGYCHEMYEELSERYPSVKCIYNAQYESSGSMQTLYALQDAIQEDFILLESDLIYEQKIMTEALEHGNRDVILASDFTNSGDEVWIEINDKGTLQRLSKNKAGMTRIFGEFVGITKLSYNTFMKMCRIAEMMFPEHPKMDYEQALVSAAIDVNLAVHTVNRLVWCEVDDEDHWQRAVEVIYPLIQAHEAAFSPVKRNILLNPGPATTTDSVKYAQIVPDICPRESEFSAVMQYIATELTQFVGSPKEFAAVLFAGSGTAAVEAIISSVIEDKALFIIHNGAYGRRICEMAENYSLPYIEYASPYDKAIDLKRLEEYIQISAENISHLAVVHNETTTGLLNPLDKIGAICGRYGIKMIVDAMSSFAAVPIDMKNMNISYLAASANKNLQGMAGVSFVIANKEELMSTQSIRPRNLYLHLYSQFDHFSRTKQMRYTPPVQILYALKQAIIETKWEGLAARYKRYCEIWEVLINGITRLGLRTLVDLDHSKIITAIIEPQIRGYHFTEMHDYFFERGFTIYPGKFAGLNTFRIANIGAITKHDMENFIVLLEEYIGKIVKE
>2815192982
MEAVSKKLTQIAADANRATAVLFSGSGTAAVEAVLSSTIGDGTVIIVNNGAYGKRMCEIALAYGLHFLEFAASSVEPVDLTALEALFQRSGQISHLAVVHHETTSGLLNDIGPIGELCRRYKADLIVDAISSFGAVPIQMDEMNINYLVASSNKNVQGLPGISFVIAEKSKLESLKQIKCKNYYLNLYEQYNYLEKKRQMRFTAPVQTLYALRQAITELEYEGVPQRYARYRKSWETLADGLKKLGLKYLVQDRYHSKLVTSIIEPVCEGYNFQKMHDFFYEKGITIYPGKIENLSTFRIANIGDISFHDIRLFLELLESYLQSIGYPLRKAADSHDDIRE
>2815158563
MQSVKRNILLTPGPATTTDTVKYAQVVPDICPREAEFGDLMEAVSKKLTQIAADANRATAVLFSGSGTAAVEAVLSSTIGDGTVIIVNNGAYGKRMCEIALAYGLHFLEFAASSVEPVDLTALEALFQRSGQISHLAVVHHETTSGLLNDIGPIGELCRRYKADLIVDAISSFGAVPIQMDEMNINYLVASSNKNVQGLPGISFVIAEKSKLESLKQIKCKNYYLNLYEQYNYLEKKRQMRFTAPVQTLYALRQAITELEYEGVPQRYARYRKSWETLADGLKKLGLKYLVQDRYHSKLVTSIIEPVCEGYNFQKMHDFFYEKGITIYPGKIENLSTFRIANIGDISFHDIRLFLELLESYLQSIGYPLRKAADSHDDIRE
>2815234174
MQSVKRNILLTPGPATTTDTVKYAQVVPDICPREAEFGDLMEAVSKKLTQIAADANRATAVLFSGSGTAAVEAVLSSTIGDGTVIIVNNGAYGKRMCEIALAYGLHFLEFAASSVEPVDLTALEALFQRSGQISHLAVVHHETTSGLLNDIGPIGELCRRYKADLIVDAISSFGAVPIQMDEMNINYLVASSNKNVQGLPGISFVIAEKSKLESLKQIKCKNYYLNLYEQYNYLEKKKQMRFTAPVQTLYALRQAITELEYEGVPQRYARYRKSWETLADGLKKLGLKYLVQDRYHSKLVTSIIEPVCEGYNFQKMHDFFYEKGITIYPGKIENLSTFRIANIGDISFHDIRLFLELLESYLQSIGYPLRKAADSHDDIRE
>2656473167
MRNVKRNILLTPGPATTTDTVKFAQIVPDICPRETEFGELMESISTGLTRIVADENHYTCVLFGGSGTAAVDSVLSSVIGEDTVIIINNGAYGKRMCEIATVYGVHFLEFVSPPDKPVDLIALEELFRSTHQSISHLAVVHHETTTGLLNDVQRLGDLCKKYQAELIVDAISSFGAVPIHMKDMNIGYIVASSNKNVQGLPGVSFVIASKQTFEDLKQVRPRSYYLNLYDQYKYFLQHRQMRFTAPIQTLYALQQAISELRVEGIEQRYERYTRSWESLTEGIHRMGLNHIVSEQYHSKLVTSISEPDCDGYDFQNMHDFFYNQGFTIYPGKVEKLKTFRIANIGDISHQDIEAFLVLLEIYLRKVVNTHVAETE
>2745695280
MRNVKRNILLTPGPATTTDTVKFAQIVPDICPRELEFGQLMESISTDLTKIVADEKQYTAVLLGGSGTAAMDSVLSSVIGEDTIVIINNGAYGQRMCEIAEVYGLHFIEFVSPPDNPVDLVALEQILNRTLNPISHLIVVHHETTTGLLNDVKAIGELCNNYKVELIVDAISSFGAVPIQMEDMKISYMIASSNKNIQGLPGVSFVIAHKQKFEGLQHVRRRSYYLNLYDQYKYFLQHNQMRFTAPIQTLYALRQAINEFMLEGIEQRYTRYTQSWESLTQGIHRLGLNHIVAKEHHSKLLTSIIEPICDGYDFQKMHDFFYNKGFTIYPGKVEKLNTFRIANIGDITHHDIEAFLVLLEIYLRDIGFPLREAVITYESKQE
>2745700084
MRNVQRNILLTPGPATTTDTVKFAQIVPDICPRESEFGELMESISADLTTIVADEKQYTSVLFGGSGTAAMDAVLSSVIGEGTIIIINNGAYGQRMCEIATVYGLHFIEFVSPPDKPVDLGALEQILKLTHTTITHLTVVHHETTTGLLNNIKAIGELCKAYQVILIVDAISSFGAVPIQMEDMNISYLIASSNKNIQGLPGVSFVIASKQRFEGLQHVRRRSYYLNLYDQYTYFLQHNQMRFTAPIQTLYALRQAINEFILEGIEQRYARYAQSWKTLTQGIHRMGLNHIVAEEHHSKLLTSIIEPICEGYDFQKMHDFFYTKGITIYPGKVEKLNTFRIANIGDITHHDIEAFLVLLEIYLRDIGFPLREAVITYESKQK
>2745680356
MRSVQRNILLTPGPATTTDTVKFAQIVPDICPREPEFGQLMESISTDLTAIVADEKQYTAVLFGGSGTAAMDAVLSSVIGEDTIIIINNGAYGQRMCEIATVYGLHFIEFVSPPDKPVDLSALEQILKLTHTPITHLTVVHHETTTGLLNNINAIGELCKTYQVELIVDAISSFGAVPIQMEDMNISYLIASSNKNVQGLPGVSFVIAPRQKFEGLQHVRQRSYYLNLYDQYKYFLKHNQMRFTAPIQTLYALRQAINEFMLEGIEQRYSRYTQSWESLTQGIHRLGLNHIVAEEHHSKLLTSIIEPICEGYDFQQMHDFFYTKGFTIYPGKVEKLNTFRIANIGDITHHDIDAFLVLLEIYLRDIGFPLREAVITYESKQK
>2745688378
MRSVQRNILLTPGPATTTDTVKFAQIVPDICPREPEFGQLMESISTDLTAIVADEKQYTAVLFGGSGTAAMDAVLSSVIGEGTIIIINNGAYGQRMCEIATVYGLHFIEFVSPPDKPVDLSALEQILKTHTPITHLTVVHHETTTGLLNNIKAIGELCKAYQVELIVDAISSFGAVPIQMEDMNISYLIASSNKNIQGLPGVSFVIAHRQKFEGLKHVRRRSYYLNLYDQYKYFLQHHQMRFTAPIQTLYALRQAINEFMLEGIEQRYTRYTQSWESLTQGIYRLGLNHIVAEEHHSKLLTSIIEPICAGYDFQKMHDFFYTKGFTIYPGKVEKLNTFRIANIGDITHHDIDAFLVLLEIYLRDIGFPLREAVITYESKQK
>2744451358
MIKTAVILAAGMGKRIRDKSGDRPKGFLTFDEKPMVQYSIEKLLNAGVTKIFIGTGYKSERYEELKKQYPQIECVYNEKYETTGSMYTLYLLKNYIHEDFLLLESDLLYEKSALNILLTHKMQDVILASKFTNNGDEVFVEISSTNSLVNMTKNKEELENIAAELVGITKLTYSTFQQLCIKVKGMLQKQQLMDYEAALVEIARQKEIYVEICHDLVWCEVDDEHHLKWAVDVIYPMVKAREHVPRMIERTILLNPGPATTTDTVKYAQVVSDICPREEEFGQILEWISNELTKLVADPKYYTSVLFGGSGTAAVEAIISSIVGNEKIIIINNGAYGERMCKIANVYELDYIEYKSPATDRINLINLEQLIRHSDEKIAHLAVVHCETTTGMLNPIKEIGDLCKKYEINLIVDAMSSFAAIPINMKEMNIGYLAASSNKNLQGMAGVSFIIAECQRLHNCKKIKPRNLYLHLYDQFEYFQRTQQMRFTPPVQTIYALKQAIIETKYEGISRRYDRYSKSWETLINGIEKLGLIHLVHKNHHSKIITSIIEPNYPNYDFYQMHDYFASKGFTIYPGKLDKLGTFRIANIGNITYKDMEQFIDLLDLYIKGLQGGEEYFIS
>2794445899
MIKTAVILAAGMGKRIRDKSGDRPKGFLTFDEKPMVQYSIEKLLNAGVTKIFIGTGYKSEMYEELKKQYPQIECVYNEKYETTGSMYTLYLLKNYIHEDFLLLESDLLYEKSALNILLTHKMQDVILASKFTNNGDEVFVEISSTNSLVNMTKNKEELENIAAELVGITKLTYSTFQQLCIKVKGMLQKQQLMDYEAALVEIARQKEIYVEICHDLVWCEVDDEHHLKWAVDVIYPMIKAREHVPRMIERTILLNPGPATTTDTVKYAQVVSDICPREEEFGQILEWISNELTKLVADPKYYTSVLFGGSGTAAVEAIISSIVGNEKIIIINNGAYGERMCKIANVYELDYIEYKSPATDKINLINLEQLISHSDEKIAHLAVVHCETTTGMLNPIKEIGDLCKKYEINLIVDAMSSFAAIPIDMKEMNIGYLAASSNKNLQGMAGVSFIIAEYQRLHNCKKIKPRNLYLHLYDQFEYFQRTQQMRFTPPVQTIYALKQAIIETKYEGISRRYDRYSKSWETLINGIEKLGLTHLVHKNHHSKIITSIIEPNYPNYDFYQMHDYFASKGFTIYPGKLDKLGTFRIANIGNITYKDMEQFIDLLDLYIKGLQGGEEYFIS
>2640244790
MIKTAVILAAGMGSRLRERTIHRPKGFLELDELSIIEHSIKKLKACGIQTIFIGTGFKSEYYEALTIKYPEIICVKNASFQSTGSMYTLYLLKERLNEDFLLMESDLIYEKRGIEALVEDARHDIILASDLTYSADEVFIECNRDGSLKNMSKQRGNLDDVHAELVGISKISFSTYKMMCEFAEKHSKKDLDYEQALVGISSKTGLHIKKLCNYAWCEVDDEGHWQRAINVIYPIIKAKENLPKPVPRNVLLNPGPATTTDTVKYAQVVPDICPREKEFGSVMEFIAAELTKFVAPEDEYTTVLFGGSGTAAVESILSSVIGNRKVLIINNGAYGKRMCEIAKAYGIGFYEFESPAANGLEIVQLEKFIDAHQKEISHLAIVHNETTTGLLNPIEQIGEICSNHGIQMIVDAMSSYGAIPINMKRMNIHYLAASSNKNLQGMAGVSFVIAHKASLEKSRYLKPRNLYLNLYSQYEHFQTTGQMRFTPPVQTLYALKQAIIETKFEGIENRYARYSRNWEVLINGISKLGLTHLVDCDHHSKIITAIHEPDCEHYDFEKMHDFLYRRGFTIYPGKFAEKNTFRIANIGEITEKDIEDFLLLLEQYLKNESPMDNR
>2694847728
MNKVKRNILLNPGPATTTDTVKLAQVVPDICPRETEFGEVMEFISEKLTGFVGNSSDYTTVLFGGSGTAAVESILSSVVGEGTILIINNGAYGKRMCEIAGVYRLKYIEFHSSAHLALDLSKLEQIIINSPDPFTHLAVVHNETTTGLLNDIDAIGKLCSEHGIKLIVDAMSSYGAIPIDMKKINISYLAASSNKNLQGIAGVGFVIARINELEATKTIPAKSFYLNLYSQYKYFMETKQLRFTPPVQVVYALKQAIIELESEGVENRFKRYTQTWETLMKGISRLGLASLVELEYQSKIITAIAEPVTASYNFNEMHDFLYQNGFTIYPGKISGQNTFRIANIGDITFRDMEQFISLLEQYLLNIGFLPNPESQLEPLEHEKKGFQPEESL
>2739234778
MVEAAVILAAGMGSRIRERTGYNPKGFLQLDGKSLIEHSITKLLATGIKKIFIGTGFMKEAYEELARKYPQIQCVYNPEYESTGSMYTLYPLRDIISEDFLLLESDLIYEKAALTILLSHPSKDVILASKLTHSGDEVLIEVDEEQHLVTMSKMKEDLASISGELVGITKVSYATFQQLCSAVEQIPDRFHKMDYEHGLVAISKQIDLTVKKENNIVWCEVDDESHWTRAVNFIYPLIKARENVPEPVNRTILLNPGPATTTDTVKYAQVVEDICPREVEFGRVMEFISSELTKFVGTIEDYTTVLFGGSGTAAVESILSSAINEDAVLIINNGAYGERMCKIASIYGLTFFEYVSPVDEAINLTLLESFIQNSTKEISHLAVVHCETSTGLLNNLELIGDLCKKYNLLMIVDAMSSFGAISIDMEKMNISYLAASSNKNLQGIAGVSFVIAEKQHLEATKSHKKRNLYLNLYGQYDYFKTSYQMQFTPPVQTLYALKQAILETKWEGIPNRYERYANSWETLIKGISRLGLKHLVDRNAHSKIITSIIEPTYSNYNFNEMHDYFYKEGFTIYPGKVNLLQTFRIANIGEITSVDMERFINLLEQYLYMLRGGDLRSNDTK
>2769295939
MIETAVILAAGMGSRIRERTGYNPKGFLQLDEIPLIEHSISKMLTAGIKKIFIGTGFMKEAYEKLAYKYEQIQCVYNPDFETTGSMYTLYRLKDVINEDFLLVESDLIYERSALSILMNHGYKDVILSSKLTDSGDEVLIEIDEKHHLVNMSKAKADLMNISGELVGITKLSYSTFQKICSHIELLPNFHKMDYENGIVAIADQIPFYVHQENDLVWCEVDDEGHWTRAVQFIYPLIKARENVLKSINRTILLNPGPATTTDTVKYAQVVEDICPREEEFGRVMEFISNELTEFVGNLEEYTTVLFGGSGTAAVESILSSVIDDQAILIINNGAYGKRMCKIADVYGLEFFEYASPVDEAIDLSSLEQFINNVPTKLSHLAVVHCETSTGLLNNLEAVGELCQKYKLSMIVDAMSSFAAIPIDMNKMNISYLAASSNKNLQGMAGVSFVIADKAQLEKTKQYKQRNVYLNLFTQYHYFKLTNQMQFTPPVQTLYALKQAILETKWEGIQSRYKRYTKSWETLIEGVSRLGLKHLVDKNSHSRIITSIIEPSQPTYDFNEMHDYFYRNGFTIYPGKVNTLQTFRIANIGDISYLDIERFIRLLERYLEWLREGNKHETI
>2690405421
LRKIKRNILLNPGPGTTTDTVKYAQVVPDICPREDEFGHLMQFVSSELTSLVADIEQYTTILFGGSGTAAVESILSSVMNDGVIVIINNGAYGKRMCEIAEAYSLDWVEFLSPTDKPIQLDELQIFIQKFPTVSYLAVVHNETTTGLLNDIETIGSICKENKITMMVDAMSSYAAIPIEMSKMNISYLAASSNKNLQGMAGVSFVVAKKGELEKEKKTKPINYYLNLYSQYKHFNETGQMRFTPPVQTIYALKQAILEVKEEGVKERYERYSLAWETLIAGISRLGLKHLVAAEHHSKIITAIVEPTCEAYDFDSMHDYLYANGITIYPGKLNYLNSFRVANIGDLTKDDIELFLTLLEKYLQSIGINSAN
>2756138758
LRKIKRNILLNPGPATTTDTVKYAQVVPDICPREDEFGHLMQFVSSELTSLVADIEQYTTILFGGSGTAAVESILSSVMNDGVIVIINNGAYGKRMCEIAEAYQLDWVEFLSPADKPIQLDQLQLFIQKFPRTVSYLAVVHNETTTGLLNDIETIGSICKENKIIMMVDAMSSYAAIPIQMSKMNISYLAASSNKNLQGMAGVSFVIAKKGELGKEKKTKPINYYLNLYCQYKHFNETGQMRFTPPVQTIYALKQAILEVKEEGVKERYERYSQAWETLIAGISRLGLKHLVAAKHHSKVITAIVEPTCVAYDFDSMHDYLYANGITIYPGKLNYLNSFRVANIGDLTKDDIELFLTFMEKYLQSIGFYSAN
>2709076129
VKKIKRNILLNPGPATTTDTVKYAQVVPDICPREDDFSQLLQFVTSELTSLVSEENQYTTVLFGGSGTAAVESILSSVMTDGVLVIINNGAYGKRMCEIAEAYQLDWIEFLSPPDQPIKLDQLQSFIQKNPRKVSYLAVVHNETTTGLLNDIESIGSICAENEINMMVDAMSSFAAIPINMSKMKISYLAASSNKNLQGMAGVSFVIAKKSELEKGKTKKPTNYYLNLYSQYHHFIETGQMRFTPPVQTIYALKQAIVELKAEGIKERYERYSKCWETLVEGLSRLGLSYLVPVEHHSKIITAIVEPENEKYNFKEMHDYFYANGITIYPGKVYQLNSFRVANIGDLSKDDIALFLSLLEKYLQSLK
>2799302747
VKKITRNILLNPGPATTTDTVKYAQVVPDICPREDDFSQLLQFVTSEITSLVSEENQYTTVLFGGSGTAAVESILSSVMTDGVLVIINNGAYGKRMCEIAEAYQLDWIEFLSPPDQPINLDQLQSFIQSIPRKVSFLAVVHNETTTGLLNDIESIGSICEENEINMMVDAMSSFAAIPIDMSNMKISYLAASSNKNLQGMAGVSFVIAKKSELEKGKTKKTTNYYLNLYAQYDHFIETGQMRFTPPVQTIYALKQAIVELKAEGVKERYERYSKCWETLIEGLSRLGLSYLVPVEHHSKIITAIVEPESENYNFKEMHDFLYANGITIYPGKLNQLNSFRVANIGDLSKDDIELFLTLLEKYLQT
>2794470581
MIKTAVIVAAGMGSRMGNRTADRPKGFLELEHKPIIEHSIQKLLEIGIEKILIGTGYKKEMYHALMKKYPEITCVNNPLYESTGSMYTLFVCKEHVKEDFLLLESDLIYEKNALKSLVDDQNQDVILASPFTHSGDEVFIESDSSGHLVNMSKNKEELNSIYAELLGISKISYRTFLEMCSYAEKVLENHSNIDYEKAIVGVSKDIKINILKLQEVAWCEVDDESHWERAENVIFPLIQAREEIPAPVKRNILLNPGPATTSDTVKYAQVVADICPREQEFGELMGWISKELTKFVASTEEYTTVLFGGSGTAAVESILSSVIGKDAVIIINNGAYGKRMCQIANAYDLAYLPFESAVDIPINIQQLEEFIQQSSYPISHLAVVHNETTTGLLNPIKEIGELCAKYHIQLIVDAMSSYSAIPIDMEKMNIHYLAASSNKNLQGMAGVSFVIANKEALNETRYIKPRNHYLHLYSQYEHFELTNQMRFTPPVQTLYALKQAILETKWEGIKNRYQRYTQSWETLVNGISRLGLEHIVDKSHHSKIITAIIEPAHSNYDFQKMHDFFYKNGFTIYPGKFDQQKTFRVANIGNIHQRDIERFLVLLEDYLTKI
>2506741206
MVKTAVILAAGMGSRIRERTGEHPKGFLKFDDKPMIEISILKLLDAGMTKIYIGTGYQKDEYEKLALKYPQIQCVFNPKFASSGSMYTLYQLKDVIKDDFLLLESDLLYEKEALKMLVEHELPNVVLASKFTQTGDEVLIETNKNHQLVNLSKKQDNLKSVYAELVGITKLSNTTFQKMSAIVESLFQINQYMEYEEGLVSIAKTNDIYVHKLNDLVWCEVDDEHHWARAVSIIYPLIKARENVPNPIKRNILLNPGPVTTTDTVKYAQVVPDICPREKDFGQIMECISGELTKLVANPREYTTVLFGGSGTAAVESILSSVIAQNAVLIVNNGAYGKRMCQIAEIYGLNFSQYKSPVDEGINLNHLEAFIRTSSQKIAYLAVVHCETTTGLLNDIESIGELCKKYQIKMIVDAMSSYAGIPIDMKKMNIDYLAASSNKNLQGMAGVSFVIANKEQLEETQQIKPRNLYLNLYEQYHSFQKTKQMQFTPPVQTLYSLKQAIIETHWEGIPNRYERYSKSWETLTTGIRRLGLTQVVPDNCHSKIITSIREPDHPNYHFTGMHDYFFKKGFTIYPGKIDKQNTFRVANIGALTHVDMKRFVALLEKYLNGLKEGDSKSPVTD
>2517929814
MTPIRRNILLNPGPATTTNTVKFAQVVPDICPREEEFGLLMEEVSSELTRFVTDEDGYTTVLFGGSGTAAVESILSSAIGDDTVLIINNGAYGKRMCEIAEAYGLHYLEFPSPPDLPIDMIALESIVGSHAISNLAVVHLETTTGLLNDITSIGNLCRRHNIDFIVDAMSSFGAVPIRMADMNISFLAASSNKCLQGMPGVCFVVANNEKVTALKDRKPRNYYLNLYEQHRHFVETRQMRFTPPVQTFYALQQAILELKQEGVIERYERYKKSWETIVDGITQLGLTFIVSKEHHSKIVTSIVEPDCSGYDFQEMHDYLYDQGFTIYPGKLDNRKTFRIANIGDVSHEDMTAFLKSLENYLRTIDFFRKADE
>2545554939
MMRPVMRNILLNPGPATTTDTVKYAQVVPDICPREEEFGLLMESITDELTQLVATSPAYTSVLFGGSGTAAVESIISSVIGDDTIIIINNGAYGRRMCEIAHTYGISNLEYSSPPDQAIDIGKLEQLILSCSGTVSHLAAVHMETTTGLLNDVHVIGQLCRFHGIDFIVDAMSSFGAIPIQMDEMNISFLASSSNKCLQGMPGVGFVIGNTNKIASLQDRKPRNYYLNLFQQHQYFTKTRQMRFTPPVQTLYALHQAIEELKQEGVHERYNRYRQSWETLVAGLERLGLTYIVEREHHSRLVTSILEPECAQYNFQHMHDYLYAAGFTIYPGKLDNRGTFRIANIGDISHQDMTAFLHALENYLQIIDFL
>2631488645
MIKTAVILAGGMGTRLGDRTADKPKGFLSLEAKPIVEESIIKLLESGIEKVIIGTGYLAEVYEQLEDSYPQVRCVRNHDYMETGSMYTLYILRDYVSEDFLLLESDLIYEKRGLEQLINHQQPDVILASGFTNSNDEVFIEINEDNLLVRMSKNREDLKQAQAELTGITKLSLSAFRALCSFADTQFPKDPLLDYETALVGISHRIPIYVHTVKDFVWCEIDDDCHLLRAKQFIYPMVALKDKNLPSVTRNRLLNPGPATTTDTVKYSQVVPDICPRETEFGEVMEMIAAELTKLAGDPEKYTTVLFGGSGTAAVEAILSSVIGEDAVLIINNGAYGERMCQIADVYRMNYIDFRSSPSEAINLDSLEKEIQSSNKKITHLCVVHNETTTGLLNDIYAIGSLCKRYNIQLIVDAMSSFGAIPIRMDEMNISYLAASSNKNLQGMAGVGFVIANRADLEMTRDLPPRNFYLHLFSQYHYFSKTKQLRFTPPVQTLYALRQAIIETNLEGVENRYARYSQAWAVLIDGIARLGLTLLVPKNHHSRIITAIREPETPDYDFNKMHDYFSRHGFTIYPGKLDEQNTFRIANIGDITLEDMEVFITLLEQYLISIGHCLEEKV
>2511843460
MIKTAVILAAGMGSRIRKRAGNRPKGFLMIDEKSIIEHSISKLIEAGVKTIFIGTGYMKEEYEKLMVRYPQIKCVYNSRYETTGSLFTLYQFKSYIKEDFLLLESDVIYEKSALKTLINHSRSDVILASKLNDAGDEVYIEADENNNLKNMSKQKEELNSIYAELVGLTKLSYATFQRLCDEANTLFQLNQAIDYEYGLVKISEKANVYVHKLDNLAWCEVDDEDHWARATTIVYPIIKAREGIPHAVKRNILLNPGPATTTDTVKYAQIVEDICPREKEFGETMEFISAELTKFVGNSDKYTTVLFGGSGTAAVESILSSVIDNGTVVIINNGPYGERMCKIAEIYGLDYAEYKSSAERAIDMNDLEVFIKKISANVSYLALVHCETSTGLLNDIEQIGKLCAVENIEMIVDAMSSYAAVPIDMQKMNISYLAASANKNLQGMAGVSFVIANKERLEKTKKMKPRNLYLHLYDQYRYFQMNKQMRFTPPVQTMYALKQAIIETQWEGIERRYERYSKSWTTLTDGITRLGLTYLVPETHHSKIITSILEPSYQNYNFDIMHDFFYKQGFTIYPGKIDKLETFRIANIGNITYRDIERFLHLLEQYLNTLKGE
>2551796339
MIKTAVILAAGMGSRIRRRAGNRPKGFLMIDEKSIIEHSISKLIEAGVKTIFIGTGYMKEEYEKLMNKYPQIKCVNNSRYETTGSLFTLYQFKDHIKDDFLLLESDVIYEKSALKTLVNHSRSDVILASKLNGAGDEVYIETDGNNNLKNMSKQKEELSSIYAELVGLTKLSYATFQRLCDEANTLFQFSQTIDYEYGLVKISKKTNVYIHKLDNLAWCEVDDEDHWVRATTIVYPIIKAREGIPHAVKRNILLNPGPATTTDTVKYAQIVEDICPREKEFGETMEFISAELTKFVGNPEKYTTVLFGGSGTAAVESILSSVIDNGTVVIINNGPYGERMCKIAAVYGLNYAEYKSSAEQAIDMNDLEAFIKKISTNVSYLALVHCETSTGLLNDIEQIGEFCAVKNIEMIVDAMSSYAAVPIDMQKMNISYLAASANKNLQGMAGVSFVIANKDRLEKTEQMKPRNLYLHLYDQYRYFQMNKQMRFTPPVQTMYALKQAIIETQWEGIEKRYERYSKSWTTLTDGITRLGLTYLVPKTHHSKIITSIIEPSDKKYNFDIMHDFFYKQGFTIYPGKVDKLETFRIANIGDITYRDIERFLHLLEQYLKALKGE
>2624517819
MIKTAVILAAGMGSRIRKRAGNRPKGFLMIDEKSIIEHSISKLIEAGVKTIFIGTGYMKEEYEKLMVRYPQIKCIYNSRYETTGSLFTLYQFKNYIKEDFLLLESDVIYEKSALKTLVSYSRSDVILASKLNGAGDEVYIEADENNNLKNMSKQKEELNSIYAELVGLTKLSYVTFQRLCDEANTLFQFNQTIDYEYGLVKISEKINVYIHKLDNLAWCEVDDEDHWARATTIVYPIIKAREGIPHAVKRNILLNPGPATTTDTVKYAQIVEDICPREKEFGETMEFIAAELTKFVGNPENYTTVLFGGSGTAAVESILSSVIDNGAVVIINNGPYGERMCKIAEIYGLNYAEYKSSAKQAIDMNDLEIFIKNLSTSVSYLALVHCETSTGLLNNIEQIGEFCAVKNIEMIVDAMSSYAAVPIDMQKMNISYLAASANKNLQGMAGVSFVIANKDRLEKTEQMKPRNLYLHLYDQYRYFQINKQMRFTPPVQTMYALKQAIIETQWEGIEKRYERYSKSWTTLTDGITRLGLTYLVPETHHSKIITSIIEPSDKKYNFDIMHDFFYKQGFTIYPGKVDKLETFRIANIGDITYRDIERFLHLLEQYLKALKGE
>2638739042
MIKTAVILAAGMGSRIRKRAGNRPKGFLMIDEKSIIEHSISKLIEAGVETIFIGTGYMKEEYEKLMVRYPQIKCVYNSRYETTGSLFTLYQFKNYIKEDFLLLESDVIYEKSALKTLVNHSRSDVILASKLNGAGDEVYIEADENNSLKNMSKQKEELNSIYAELVGLTKLSYATFQKLCDEANTLFQFNQTIDYEYGLVKISEKTNVYIHKLDNLAWCEVDDEDHWARATTIVYPVIKAREGIPHAVKRNILLNPGPATTTDTVKYAQIVEDICPREKEFGETMEFISAELTKFVGNPEKYTTVLFGGSGTAAVESILSSVIDNGTVVIINNGPYGERMCKIAEIYGLNYAEYKSSAEQAIDMNDLEIFIKKISTNVSYLALVHCETSTGLLNDIEQIGEFCAVKNIEMIVDAMSSYAAVPIDMKKMNISYLAASANKNLQGMAGVSFVIANKDRLEKTEQMKPRNLYLHLYDQYRYFQMNKQMRFTPPVQTMYALKQAIIETQWEGIEKRYERYSKSWTTLTDGITRLGLTYLVPETHHSKIITSIIEPSDKKYNFDIMHDFFYKQGFTIYPGKVNKLETFRIANIGDITYRDIERFLHLLEQYLKALKGE
>2644721569
MIKTAVILAAGMGSRIRKRAGNRPKGFLMIDEKSIIEHSISKLIEAGVKTIFIGTGYMKEEYEKLMVRYPQIKCVYNSRYETTGSLFTLYQFKNYIKEDFLLLESDVIYEKNALETLVNHSRSNVILASKLNGAGDEVYIEADENNNLKNMSKQKEELNSIYAELVGLTKLSYATFHRLCDEANTLFQFNQTIDYEYGLVKISEKANVYVHKLNNLAWCEVDDEDHWARATTIVYPIIKAREGIPRTVKRNILLNPGPATTTDTIKYAQIVEDICPREKEFGETMEFISAELTKFVGNPEKYTTVLFGGSGTAAVESVLSSVIDNGTVVIINNGPYGERMCKIAEIYGLNYLEYKSSAEQAIDMNDLEIFIKKISTNVSYLALVHCETSTGLLNDIEQIGEFCAVKNIEMIVDAMSSYAAVPIDMQKMNISYLAASANKNLQGMAGVSFVIANKDRLEKTEQIKPRNLYLHLYEQYRYFQMNKQMRFTPPVQTMYALKQAIIETQWEGIEKRYERYSKSWTTLTDGITRLGLTYLVPETHHSKIITSIIEPSDKKYNFDIMHDFFYKQGFTIYPGKIDKLETFRIANIGDITYRDIERFLHLLEQYLKALKGE
>2770576620
MIKTAVILAAGMGSRIRKRAGNRPKGFLMIDEKSIIEHSISKLIEAGVKTIFIGTGYMKEEYEKLMVRYPQIKCVYNSRYETTGSLFTLYQFKNYIKEDFLLLESDVIYEKNALETLVNHSRSDVILASKLNGAGDEVYIEADENNNLKNMSKQKEELNSIYAELVGLTKLSYATFQRVCDEANTLFQFNQTIDYEYGLVKISEKANVYVHKLDNLAWCEVDDEDHWARATTIVYPIIKAREGIPHTVKRNILLNPGPATTTDTVKYAQLVEDICPREKEFGEAMEFISAELTKFVGNPEKYTTVLFGGSGTAAVESILSSVIDDGTVVIINNGPYGERMCKIAEIYGLNYLEYKSSAEQAIDMNDLEIFIKKISTNVSYLALVHCETSTGLLNDIEQIGEFCAMKNIEMIVDAMSSYAAVPIDMQKMNISYLAASANKNLQGMAGVSFVIANKDRLEKTEQIKPRNLYLHLYDQYRYFQMNKQMRFTPPVQTMYALKQAIIETQWEGIEKRYERYSKSWTTLTDGITRLGLTYLVPETHHSKIITSILEPSDKKYNFDIMHDFFYKQGFTIYPGKIDKLETFRIANIGDITYRDIERFLHLLEQYLKALKGE
>2644719984
MIKTAVILAAGMGSRIRKRAGNRPKGFLMIDEKSIIEHSISKLIEAGVKTIFIGTGYMKEEYEKLMVRYPQIKCVYNSRYETTGSLFTLYQFKNYIKEDFLLLESDVIYEKNALETLVNHSRSDVILASKLSGAGDEVYIEGDEDNNLKHMSKQKEELNSIYAELVGLTKLSYATFQRLCDEANTLFQFNQTIDYEYGLVKISEKANVYVHKLDNLAWCEVDDEDHWARATTIVYPIIKAREGIPHTVKRNILLNPGPATTTDTVKYAQIVEDICPREKEFGETMEFISAELTKFVGNPEKYTTVLFGGSGTAAVESILSSVIDNGTVVIINNGPYGERMCKIAEIYGLNYLEYKSSAEQAIDMNDLEIFIKKISTNVSYLALVHCETSTGLLNDIEQIGEFCAVKNIEMIVDAMSSYAAVPIDMQKMNISYLAASANKNLQGMAGVSFVIANKDRLEKTEQLKPRNLYLHLYDQYRYFQMNKQIRFTPPVQTMYALKQAIIETQWEGIEKRYERYSKSWTTLTDGITRLGLTYLVPETHHSKIITSIIEPSNKKYNFDIMHDFFYKQGFTIYPGKIDKLETFRIANIGDITYRDIERFLHLLEQYLKALKGE
>2677699108
MIKTAVILAAGMGSRIRKRAGNRPKGFLMIDEKSIIEHSISKLIEAGVKTIFIGTGYMKEEYEKLMVRYPQIKCVYNSRYETTGSLFTLYQFKNYIKEDFLLLESDVIYEKNALETLVNHSRSDVILASKLNGAGDEVYIEADEDNNLKNMSKQKEELNSIYAELVGLTKLSYATFQRLCDEANTLFQFNQTIDYEYGLVKISEKANVYVHKLDNLAWCEVDDEDHWARATTIVYPIIKAREGIPHTVKRNILLNPGPATTTDTVKYAQIVEDICPREKQFGETMEFISAELTKFVGNPEKYTTVLFGGSGTAAVESILSSVIDNGTVVIINNGPYGERMCKIAEIYGLNYLEYKSSAQQAIDMNDLKIFIKKISTNVSYLALVHCETSTGLLNDIEQIGEFCAVKNIEMIVDAMSSYAAVPIDMQKMNISYLAASANKNLQGMAGVSFVIANKDRLEKTEQIKPRNLYLHLYDQYRYFQMNKQMRFTPPVQTMYALKQAIIETQWEGIEKRYERYSKSWTTLTDGITRLGLTYLVPETHHSKIITSIIEPSNRKYNFDIMHDFFYKQGFTIYPGKIDKLETFRIANIGDITYRDIERFLHLLEQYLKALKGE
>2745370737
MIKTAVILAAGMGSRIRKRAGNRPKGFLMIDEKSIIEHSISKLIEAGVKTIFIGTGYMKEEYEKLMVRYPQIKCVYNSRYETTGSLFTLYQFKNYIKEDFLLLESDVIYEKNALETLVNHSRSDVILASKLNGAGDEVYIEADEDNNLKNMSKQKEELNSIYAELVGLTKLSYATFQRLCDEANTLFQFNQTIDYEYGLVKISEKANVYVHKLDNLAWCEVDDEDHWARATTIVYPIIKAREGIPHTVKRNILLNPGPATTTDTVKYAQIVEDICPREKQFGETMEFISAELTKFVGNPEKYTTVLFGGSGTAAVESILSSVIDNGTVVIINNGPYGERMCKIAEIYGLNYLEYKSSAEQAIDMNDLKIFIKKISTNVSYLALVHCETSTGLLNDIEQIGEFCAVKNIEMIVDAMSSYAAVPIDMQKMNISYLAASANKNLQGMAGVSFVIANKDRLEKTEQIKPRNLYLHLYDQYRYFQMNKQMRFTPPVQTMYALKQAIIETQWEGIEKRYERYSKSWTTLTDGITRLGLTYLVPETHHSKIITSIIEPSNRKYNFDIMHDFFYKQGFTIYPGKIDKLETFRIANIGDITYRDIERFLHLLEQYLKALKGE
>2650747440
MIKTAVILAAGMGSRIRKRAGNRPKGFLMIDEKSIIEHSISKLIEAGVKTIFIGTGYMKEEYEKLMVRYPQIKCVYNSRYETTGSLFTLYQFKNYIKEDFLLLESDVIYEKNALETLVNYSRSDVILASKLNGAGDEVYIEADENNNLKNMSKQKEELNSIYAELVGLTKLSYATFQRLCDEANTLFQFNQTIDYEYGLVKISEKANLYVHRLDNLAWCEVDDEDHWARATTIVYPIIKAREDITHTVKRNILLNPGPATTTDTVKYAQIVEDICPREKEFGETMEFISAELTKFVGNPEKYTTVLFGGSGTAAVESILSSVIDNGTVVIINNGPYGERMCKIAEIYGLNYLEYKSSAEQAIDMNDLEIFIKKISTNVSYLALVHCETSTGLLNDIEQIGKFCAVKNIEMIVDAMSSYAAVPIDMQKMNISYLAASANKNLQGMAGVSFVIANKARLEKTEQIKPRNLYLHLYDQYRYFQMNKQMRFTPPVQTMYALKQAIIETQWEGIEKRYERYSKSWTTLTDGITRLGLTYLVPETHHSKIITSIIEPSHKKYNFDIMHDFFYKQGFTIYPGKIDKLETFRIANIGDITYREIERFLHLLEQYLKGLKGE
>2819708722
MIKTAVILAAGMGSRIRKRAGNRPKGFLMINEKSIIEHSISKLIEAGVKTIFIGTGYMKEEYEKLMVRYPQIKCVYNSRYETTGSLFTLYQFKNYIKEDFLLLESDVIYEKNALETLVNHSRSDVILASKLNGAGDEVYIEADENNNLKNMSKQKEELNSIYAELVGLTKLSYATFQRLCDEANTLFQFNQTIDYEYGLVKISEKANVYVHKLDNLAWCEVDDEDHWARATTIVYPIIKAREGIPHTVKRNILLNPGPATTTDTVKYAQIVEDICPREKEFGETMEFISAELTKFVGNPEKYTTVLFGGSGTAAVESILSSVIDNGTVVIINNGPYGERMCKIAEIYGLNYLEYKSSAEQAIDMNDLEIFIKKISTNVSYLALVHCETSTGLLNDIEQIGKLCAVKNIEMIVDAMSSYAAVPIDMQKMNISYLAASANKNLQGMAGVSFVIANKARLEKTEQIKPRNLYLHLYDQYRYFQMNKQMRFTPPVQTMYALKQAIIETQWEGIEKRYERYSKSWTTLTDGITRLGLTYLVPETHHSKIITSIIEPSHKKYNFDIMHDFFYKQGFTIYPGKIDKLETFRIANIGDITYREIERFLHLLEQYLNGLKGE
>2636506756
MIKTAVILAAGMGSRIRKRAGNRPKGFLMIDEKSIIEHSISKLIEAGVKTIFIGTGYMKEEYEKLMVRYPQIKCVYNSRYETTGSLFTLYQFKNYIKEDFLLLESDVIYEKNALETLVNHLRSDVILASKLNGAGDEVYIEADENNNLKNMSKQKEELNSIYAELVGLTKLSYATFQGLCDEANTLFQFNQTIDYEYGLVKISEKTNVYVHKLDNLAWCEVDDEDHWARATAIVYPIIKAREGITHTVKRSILLNPGPATTTDTVKYAQIVEDICPREKEFGETMEFISAELTKFVGNPEKYTTVLFGGSGTAAVESILSSVIDNGTVVIINNGPYGERMCKIAEIYGLNYLEYKSSAEQAIDMNDLEIFVKKISTNVSYLALVHCETSTGLLNDIEKIGEFCAVKNVEMIVDAMSSYAAVPIDMQKMNISYLAASANKNLQGMAGVSFVIANKDRLEKTEQIKPRNLYLHLYDQYRYFQMNKQLRFTPPVQTMYALKQAIIETQWEGIEKRYERYSKSWTTLTDGITRLGLTYLVPETHHSKIITSILEPSDKKYNFDIMHDFFYKQGFTIYPGKIDKLETFRIANIGDITYRDIERFLHLLEQYLNGLKGE
>2522443540
MIKTAVILAAGMGSRIRKRAGNRPKGFLMIDEKSIIEHSISKLIEAGVKTIFIGTGYMKEEYEKLMVRYPQIKCVYNSRYETTGSLFTLYQFKNYIKEDFLLLESDVIYEKNALETLVNHSRSDVILASKLNGAGDEVYIEADENNNLKNMSKQKEELNSIYAELVGLTKLSYATFQRLCDEANTLFQFNQTIDYEYGLVKISEKANVYVHKLDNLAWCEVDDEDHWARATTIVYPIIKAREGITHTVKRNILLNPGPATTTNTVKYAQIVEDICPREKEFGETMEFISAELTKFVGNPEKYTTVLFGGSGTAAVESILSSVIDNGTVVIINNGPYGERMCKIAEIYGLNYLEYKSSAEQAIDMNDLEIFIKKISTNVSYLALVHCETSTGLLNDIEKIGEFCAVKNIEMIVDAMSSYAAVPIDMQKMNISYLAASANKNLQGMAGVSFVIANKDRLEKTEQIKPRNLYLHLYDQYRYFQMNKQLRFTPPVQTMYALKQAIIETQWEGIEKRYERYSKSWTTLTDGITRLGLTYLVSETHHSKIITSILEPSDKKYNFDIMHDFFYKQGFTIYPGKIDKLETFRIANIGDITYRDIERFLHLLEQYLNGLKGE
>646757049
MIKTAVILAAGMGSRIRKRAGNRPKGFLMIDEKSIIEHSISKLIKAGVKTIFIGTGYMKEEYEKLMIRYPQIKCVYNSRYETTGSLFTLYQFKNYIKEDFLLLESDVIYEKNALETLVNHSRSDVILASKLNGAGDEVYIEADENNNLKNMSKQKEELNSIYAELVGLTKLSYATFQKLCDEANTLFQFNQTIDYEYGLVKISEKANVYVHKLDNLAWCEVDDEDHWARATAIVYPIIKAREGVTHTVKRNILLNPGPATTTDTVKYAQIVEDICPREKEFGETMEFISAELTKFVGNPEKYTTVLFGGSGTAAVESILSSVIDNGTVVIINNGPYGERMCKIAEIYGLNYLEYKGSAEQAIDMNNLEIFIKKISTNVSYLALVHCETSTGLLNDIEKIGEFCAVKNIEMIVDAMSSYAAVPIDMQKMNISYLAASANKNLQGMAGVSFVIANKDRLEKTEQIKPRNLYLHLYDQYRYFQMNKQLRFTPPVQTMYALKQAIIEAQWEGIEKRYERYSKSWTTLTDGITQLGLTYLVPETHHSKIITSILEPSDKKYNFDIMHDFFYKQGFTIYPGKIDKLETFRIANIGDITYRDIERFLHLLEQYLNGLKGE
>2624900837
MIKTAVILAAGMGSRIRKRSGNRPKGFLMIDEKSIIEHSISKLIKAGVKTIFIGTGYMKEEYEKLMVRYPQIKCVYNSRYETTGSLFTLYQFKNYIKEDFLLLESDVIYEKNALETLVNHSRSDVILASKLNGAGDEVYIEADENNNLKNMSKQKEELNNIYAELVGLTKLSYATFQRLCDEANTLFQFNQTIDYEYGLVKISEKANVYVHKLDNLAWCEVDDEDHWARATAIVYPIIKAREGITHTVKRNILLNPGPATTTDTVKYAQIVEDICPREKEFGETMEFISAELTKFVGNPEKYTTVLFGGSGTAAVESILSSVIDNGTVVIINNGPYGERMCKIAEIYGLNYLEYKSSAEQAIDMNNLEIFIKKISTNVSYLALVHCETSTGLLNDIEKIGEFCAVKNIEMIVDAMSSYAAVPIDMQKMNISYLAASANKNLQGMAGVSFVIANKDRLEKTEQIKPRNLYLHLYDQYRYFQMNKQLRFTPPVQTMYALKQAIIETQWEGIEKRYERYSKSWTTLTDGITQLGLTYLVPETHHSKIITSILEPSDKKYNFDIMHDFFYKQGFTIYPGKIDKLETFRIANIGDITYRDIERFLHLLEQYLNGLKGE
>2630086777
MIKTAVILAAGMGSRIRKRAGNRPKGFLMIDEKSIIEHSISKLIKAGVKTIFIGTGYMKEEYEKLMVRYPQIKCVYNSRYETTGSLFTLYQFKNYIKEDFLLLESDVIYEKNALETLVNHSRSDVILASKLNGAGDEVYIEADENNNLKNMSKQKEELNSIYAELVGLTKLSYATFQRLCDEANTLFQFNQTIDYEYGLVKISEKANVYVHKLDNLAWCEVDDEDHWARATAIVYPIIKAREGITHPVKRSILLNPGPATTTDTVKYAQIVEDICPREKEFGETMEFISAELTKFVGNPEKYTTVLFGGSGTAAVESILSSVIDNGTVVIINNGPYGERMCKIAEIYGLNYLEYKSSAEQAIDMNNLEIFIKKISTNVSYLALVHCETSTGLLNDIGKIGEFCAVKNIEMIVDAMSSYAAVPIDMQKMNISYLAASANKNLQGMAGVSFVIANKDRLEKTEQIKPRNLYLHLYDQYRYFQMNKQLRFTPPVQTMYALKQAIIETQWEGIEKRYERYSKSWTTLTDGITQLGLTYLVPETHHSKIITSILEPSDKKYNFDIMHDFFYKQGFTIYPGKIDKLETFRIANIGDITYRDIERFLHLLEQYLNGLKGE
>2714143859
MIKTAVILAAGMGSRIRKRAGNRPKGFLMIDEKSIIEHSISKLIKAGVKTIFIGTGYMKEEYEKLMVRYPQIKCVYNSRYETTGSLFTLYQFKNYIKEDFLLLESDVIYEKNALETLVNHSRSDVILASKLNGAGDEVYIEADENNNLKNMSKQKEELNSIYAELVGLTKISYATFQRLCDEANTLFQFNQTIDYEYGLVKISEKANVYVHKLDNLAWCEVDDEDHWARATAIVYPIIKAREGITHPVKRSILLNPGPATTTDTVKYAQIVEDICPREKEFGETMEFISAELTKFVGNPEKYTTVLFGGSGTAAVESILSSVIDNGTVVIINNGPYGERMCKIAEIYGLNYLEYKSSAEQAIDMNNLEIFIKKISTNVSYLALVHCETSTGLLNDIGKIGEFCAVKNIEMIVDAMSSYAAVPIDMQKMNISYLAASANKNLQGMAGVSFVIANKDRLEKTEQIKPRNLYLHLYDQYRYFQMNKQLRFTPPVQTMYALKQAIIETQWEGIEKRYERYSKSWTTLTDGITQLGLTYLVPETHHSKIITSILEPSDKKYNFDIMHDFFYKQGFTIYPGKIDKLETFRIANIGDITYRDIERFLHLLEQYLNGLKGE
>2525227114
MIRTAVIVAAGLGSRMCERTVDRPKGFLEIDNKPIIEHSISKLLEMGIDKIVIGTGYLSEVYEQLTLKYPQIKCVYNQKYQSTGSMYTLYGLRDHICEDFVLLESDLIYEKNALRILIEHQKADVVLASELTYSGDEVFIETDENYDLVNMSKRQEDLNSIYAELIGITKLSYSAFQKMCTYAEMAFEVKPNIDYEYALVGISKDVDLYVHKLNDLAWCEVDDENHWILLNPGPATTTDTVKYAQIVPDICPREKEFGQVMEFISTELTKCIADPNEYTTVLFGGSGTAAVESILGSVIDQDAVVIINNGAYGKRMCQMAEVYGLNYLEYKSPIADAIDLEALEAFIQNSFGKVSHLAIVHNETTTGLLNDIEAVGELCKKYHIMMIVDAMSSFAAIPIDMKQMNISYLAASSNKNLQGMAGVSFVIAHKDHLEGTRQIKPRNLYLHLYAQYHHFVITKQMRFTPPVQTLYALKQAIIETKREGITNRYERYSKSWETLIEGIAQLGLTHLVPKNHHSKIITSIIEPSGSNYDFDEMHNFFYSRGFTIYPGKLDKLNTFRVANIGDVTYKDMEEFIHLLEQYLKRINR
>2553236549
MIKTAVILAAGMGTRLGERTKSHPKGFLMLNEKPIVEQSICKLLEMGIEKIVIGTGYLAEAYERLATKYPQITCVRNDEYEKTGSMYTLYNLKDHISDDFLLLESDLIYEKKALDILIKNKKPDVILASELTGSDDAVFIETDEYRFLRNMAKKESELNHIYAELVGITKISYPTFQAMCNFAEASFDDNPKLDYEHALVGISNQVNLYVHKLDHLVWCEIDNEHHLLRAERYIYPMIKAKEKNVPPVKRNILLNPGPATTTDTVKYAQVVPDICPREEEFGNVMQFISDELTRFVAAPEHYTTVLFGGSGTAAVEAILSSVIGEEAVFIVNNGAYGKRMCQIAEAYGLNYIEYRSRPDEPLDLAAIEAMIQHSARKISHLAVVHNETTTGLLNDIESIGRLCKKYQIQMIVDAMSSFAAIPIDMEAMNISYLAASSNKNLQGMAGVAFVVAKKDHLEMTKHLPPRNFYLHLYSQYKYFLETKQMRFTPPVQALYALKQAIIETRLEGIEKRYERYTKSWEVLINGITRLGLTHLVKKEHHSRIITAIMEPNIPGYDFQEMHHYFYRHGYTIYPGKLDGQNTFRVANIGDITYKDMELFISLLEQYLISIGYCTERKEIHGDSKT
>2732869176
MIKTAVILAAGMGTRLGERTKNQPKGFLMLDEKPIVEQSICKLLEIGIEKIVIGTGYLAEAYDRLATRYPQIACVRNDEYEKTGSMYTLYHLKNHISDDFLLLESDLIYEKKALDILINNKRPDVILASELTGSDDAVFIEADEYRFLRNMAKKENELNHIYAELVGITKISYPTFQAMCSFAEASFDDDLKLDYEHALVGISHQVNLYVHKLDDLAWCEIDNEHHLLRAERYIYPMIKAKEKNVPPVKRNILLNPGPATTTDTVKYAQVVPDICPREEEFGNVMQFISDELTKFVADPEHYTTVLFGGSGTAAVEAILSSVVGEEAVLIVNNGAYGKRMCQIAKAYGLNYIEYRSRPDEPLDLAAIEAMIQNSARKISHLAVVHNETTTGLLNDIESIGRLCKKYQIQMIVDAMSSFGAIPIDMEAMNISYLAASSNKNLQGMAGVAFVVAKKDHLEMTKHLRPRNFYLHLYSQYKYFLETKQMRFTPPVQTLYALKQAIIETRLEGIEKRYERYTKSWEVLINGITRLGLTHLVKKEHHSRIITAIMEPNIPSYDFQEMHNYFYRHGYTIYPGKLEGQNTFRVANIGDITYKDMELFVNLLEQYLISIGYCTERKEIHGDSKT
>2858575593
MIKTAVILAAGMGTRLGERTKNQPKGFLMLDEKPIVEQSICKLLEMGIEKIVIGTGYLAEAYDRLATRYPQIACVRNDEYEKTGSMYTLYHLKNHISDDFLLLESDLIYEKKALDILINNKRPDVILASELTGSDDAVFIEADEYRFLRNMAKKENELNHIYAELVGITKISYPTFQAMCKFAEMSFDDDLKLDYEHALVGISHQVNLYVHKLDDLAWCEIDNEHHLLRAQRYIYPMIKAKEKNVPPVKRNILLNPGPATTTDTVKYAQVVPDICPREEEFGNVMQFISDELTKFVADPEHYTTVLFGGSGTAAVEAILSSVVGEEAVLIVNNGAYGKRMCQIAKAYGLNYIEYRSRPDKPLDLAAIEAMIQNSARKISHLAVVHNETTTGLLNDIESIGRLCKKYQIQMIVDAMSSFGAIPIDMEAMNISYLAASSNKNLQGMAGVAFVVAKKDHLEMTKHLRPRNFYLHLYSQYKYFLETKQMRFTPPVQTLYALKQAIIETRLEGIEKRYERYTKSWEVLINGITRLGLTHLVKKEHHSRIITAIMEPNIPSYDFQEMHNYFYRHGYTIYPGKLEGQNTFRVANIGDITYKDIEFFVSLLEQYLISIGYCTERKEIHGDSKT
>2598498040
MIKTAVILAAGMGTRLGERTKNQPKGFLMLDEKPIVEQSICKLLEMGIEKIVIGTGYLAEAYECLATQYPQITCVRNDEYEKTGSMYTLYNLKDRISDDFLLLESDLIYEKEALDILINNKRPDVILASELTGSDDAVFIETDEYRFLRNMAKKENELNHIYAELVGITKISYPTFQAMCNFAEASFDDDLKLDYEHALVGISNQVNLYVHKLDDLAWCEIDNEHHLLRAERYIYPMIKVKEKNVPPVKRNILLNPGPATTTDTVKYAQVVPDICPREEEFGNVMQFISDELTRFVADPEHYTTVLFGGSGTAAVEAILSSVIGEEAVLIVNNGAYGKRMCQIAEAYGLNYIEYRSRPDEPLDLAAIEAMIQNSARKISHLAVVHNETTTGLLNDIESIGRLCKKYQIQMIVDAMSSFGAIPIDMEAMNISYLAASSNKNLQGMAGVAFVVAKKDHLEMTKHLRPRNFYLHLYSQYKYFLETKQMRFTPPVQTLYALKQAIIETRLEGIEKRYERYTKSWEVLINGITRLGLTHLVKKEHHSRIITAIMEPNIPSYDFQEMHDYFYRHGYTIYPGKLDGQNTFRVANIGDITYKDMELFVNLLEQYLISIGYCTERKEINGDSKT
>2829798047
MIKTAVILAAGMGTRLGERTKNQPKGFLMLDEKPIVEQSICKLLEMGIEKIVIGTGYLAEAYERLATRYPQITCVRNDEYEKTGSMYTLYNLKDHISDDFLLLESDLIYEKKALDILINNKGPDVILASELTGSDDAVFIETDEYRFLRNMAKKGNKLNHIYAELVGITKISYPTFQAMCNFAEASFDDDLKLDYEHALVGISNQVNLYVHKLNNLAWCEIDNEHHLLRAERYIYPMIKAKEKNVPPVKRNILLNPGPATTTDTVKYAQVVPDICPREEEFGNVMQFISDELTKFVADPEHYTTVLFGGSGTAAVEAILSSVIGEEAVLIVNNGAYGKRMCQIAEAYGLNYIEYRRRPDEPLDLAAIEAMIQNSARKISHLAVVHNETTTGLLNDIESIGRLCKKYQIQMIVDAMSSFGAIPIDMEAMNISYLAASSNKNLQGMAGVAFVVAKKDHLEMTKHLRPRNFYLHLYSQYKYFLETKQMRFTPPVQTLYALKQAIIETRLEGIKKRYERYTKSWEVLINGITRLGLTHLVKKEHHSRIITAIMEPNIPSYDFQEMHDYFYRHGYTIYPGKLDGQNTFRVANIGDITYKDMELFISLLEQYLISIGYCTERKEIHGDSKT
>2729313414
MIKTAVILAAGMGTRLGERTKNQPKGFLMLDEKPIVEQSICKLLEMGIEKIVIGTGYLAEAYERLATRYPQITCVRNDEYEKTGSMYTLYNLKDHISDDFLLLESDLIYEKKALDILINNKRPDVILASELTGSNDAVFIETDEYRFLRNMAKKENELNHIYAELVGITKIFYPTFQAMCNFAEASFDDDLKLDYEHALVGISNQVNLYVHKLNNLAWCEIDNEHHLLRAERYIYPMIKAKEKNVPPVKRNILLNPGPATTTDTVKYAQVVPDICPREEEFGNVMQFISDELTKFVADPEHYTTVLFGGSGTAAVEAILSSVIGEEAVLIVNNGAYGKRMCQIAEAYGLNYIEYRSRPDKPLDLAAIEAMIQNSARKISHLAVVHNETTTGLLNDIESIGCLCKKYQIQMIVDAMSSFGAIPIDMEAMNISYLAASSNKNLQGMAGVAFVVAKKDHLEMTKHLRPRNFYLHLYSQYKYFLETKQMRFTPPVQTLYALKQAIIETRLEGIEKRYERYTKSWEVLINGITRLGLTHLVKKEHHSRIITAIMEPNIPSYDFQEMHDYFYRHGYTIYPGKLDGQNTFRVANIGDITYKDMELFVNLLEQYLISIGYCTERKEIHGDSKT
>2673057917
VNTVKRKILLNPGPVTTTNSVKQAQIVPDICPRENEFGKLMQEISTNLTQLVADDDSYTAVLFAGSGTAAVESILSSVIGDETVLIINSGAYGKRMCEIAAAYGLNYVNFISSPEEAVDLTALEAAIRDSKPSVSHVAVVHNETTTGLLTDLMAIGKLCEQYGADLIVDAMSSFGAIPIQMKRMNIRYLAASSNKNLQGLPGVSFVIAEKNKLISLKTANPRNYYLHLYAQFEHFTETQQMRFTPPVQTLYALHQAIHELLREGISNRYARYAKSWKTLTDGMAKRGMNHLVAEKNHSKIVTSFYVPERMGFDFQEMHDFLYRKGVTVYPGKIDTLRTFRIANIGDITSKDIHVFLAQLDKYLTSIGNKAHLSAESPVIPNSKNKLLYEVMNNSMEVKPSMPETRMLTDATFKQLLAKYGKIISKPIDGYRGQSVYLISSMGNDGYEIHIENKKYNLQGRQKAFEFLTEQIGSHPYVVQRYVQRASIDERPFDMRVIVQRKKRNPQWVVTGIAVKVAGSGYIVSNIERSGGTILPFEMAIQRSSLNAHTPKDLLKKLERVALRAADKLKKLFPKHRIYGFDIALDTKAHVWIIEANLYPYMTHFEMMEDKTMLHRILRYKEG
>2573040936
MGTVKRTILLNPGPATTTDTVKYAQIVPDICPREQEFGRLMEDISVELTRLVADDSRYATVLFGGSGTAAVESILSSVPSDDAVLIINNGAYGRRMCEISAAYGLNYLEFKSSPEEAIDLPALEAAIRNSRQPVSHVAVVHNETTTGLLTDIEAIGKLCAKYRLDLIVDAMSSFGAIPIQMESMNIRYLAASSNKNLQGMPGISFVVADKSKLESLKSAKPRNYYLNLPAQYEHFVKTRQMRFTPPVQTLYALKQAIEELKEEGLAERYARYAKSWETLIHGMSLRGLKHLVAEDHSRTVTSFLEPDCEGFDFQAMHDFFYAQGFTIYPGKIENFRTFRIANIGDISFKDVEAFLSLLDEYLLGTGYSMRKVVD
>2621275617
MGTVKRTILLNPGPATTTDTVKYAQIVPDICPREQEFGRLMEDISVELTRLVADDARYATVLFGGSGTAAVESILSSVASDDAVVIINNGAYGRRMCEISAAYGLNYLEFKSSPEQAVDVPALEAAIRNSRQPVSHVAVVHNETTTGLLTDIEAIGKLCAKYRLDLIVDAMSSFGAIPIQMESMNIRYLAASSNKNLQGMPGISFVVADKSKLESLKSAKPRNYYLNLPAQYEHFVKTRQMRFTPPVQTLYALKQAIEELKGEGLAERYARYAKSWETLIHGMSLRGLKHLVAEDHSRTVTSFLEPDCEGFDFQAMHDFFYARGFTIYPGKIEDLRTFRIANIGDISFKDIEAFLTLLDEYLLSIGYSMRKAVD
>2637312979
LPPVRRNILLNPGPATTTDSVKYAQVVPDICPREKEFGQLMEYVAAELTRLVADTDRYAAVLFSGSGTAAVESIISSAVGDDEVVIINNGAYGKRMCDIARTYGIKFREFKSSPYEAVNLSDLEQFIRTSSDSISHLAVVHHETTTGLLNDIEAIGQLCSKYRIIMIVDAMSSFAAVPISMKSMHIGYLAASSNKNLQGMAGISFCIANKELLEDLRQVKPRSYYLNLYDQYDYFSSNGQMRFTPPVQTIYALKQAIEELRREGVAQRYERYCKSWETLIGGLNIFGLKHLVKEDHSKLLTTIVEPDCELYDFNEMHDFFYERGFTIYPGKLGELKTFRIANIGDITSKDIEAFLELLRDYLVSINFLKKGE
>2524317556
MQPVRRNILLTPGPATTTDRVKRAQVVPDICPREKEFGQLIETVCIELTRIVADPESYSTVLFGGSGTAAVESILSSAVHHGDLVLIVNNGAYGKRMCEMAEAYGLDHLVFHSPPHVALDLTALKSLLNKSRRKITHLAVVHHETTTGLLNDIEAIGALCRSHRIHLIVDAISSFAAIPIDMREMNIHYLAASSNKNLQAMPGISFVIAETELLERKQPSQPRNYYLNLHAQYRFFSETRQTRFTPPVQTLYALKQAIEELKEEGIEQRYSRYQKSWETLIAGVTRLGLKYIASDHLHSKLVTSIFEPNVEGYNFKEMHDYLHSRGYTIYPGKLDDFRTFRIANIGDITCKDIESFLKLLETYFKRKGFIKED
>2632493292
MQPVRRNILLTPGPATTTDSVKLAQVVPDICPREKEFGLLMESVCTDLTRMTADPDSYSTVLFGGSGTAAVESILSSVVHGDVLLIVNNGAYGERFCEIAEAYGLNHLIFHSPPHAAIDLTALESLLNNSRRKITHLAVVHHETTTGLLNDIKAIGELCRSHRIHLIVDAISSFAAIPINMSEMNIHYLAASSNKNLQAMAGISFVIAETELLKRKQNKKSKNYYLNLYAQYRFFSETRQTRFTPPVQTLYALKQAIEELQEEGIEQRYERYQKCWETLIAGITRLGLKYIASDNLHSKLVTSIFEPNVEGYSFKEMHDYLHSRGYTIYPGKLDEYRTFRIANIGDITCRDIESFLNLLETYLNRKGFI
>2513793927
MRTVKRNILLTPGPATTTDCVKFAQVVPDICPREKEFGRLMEHIAEELTRLVAEPEHYATVMFGGSGTAAVESILSSVVGKDAVIIINNGAYGKRMCEIANVYGLNFYEFTSSPQTPIDCEELETFIKKHSKISYLAVVHHETTTGLLNDIESIGETCRRYQIDLIVDAISSFAAIPIRTKEMNISYLAASSNKNLQGLPGISFVIANKRRLESLGEQKPKNYYLNLYAQYKYFSETRQMRFTPPVQTFYALQQAIVELKQEGIEGRYARYVKSWEGLISGIQRLGLKHIVPVEHHSKLVTSIVEPKCDGYDFHVMHDYFYERGFTIYPGKLEELPTFRIANIGDITCKDIEEFLEVLGKYLWSIDFLVKEG
>2771915618
LRNVKRNILLTPGPATTTNSVKFSQVVPDICPREKDFGKLMQTISVELTRFVADTEYYTTVLFGGSGTAAVESVLSSVIGDESIVIINNGAYGKRMCEIADAYGMNFLEFKSSPHEAIDLTDLESFVHNCNRKIAYLAVVHHETTTGLLNDIKSIGKLCRKRQIDMIVDAMSSYATIPIRMMEMNISYLAASSNKNLQGMAGVSFVIANRNKMEGLRLKKPRNYYLNLFAQYKYFSETGQMRFTPPVQTLYALNRAIMEVKQEGIKERYARYAKSWETLIDGIATLGLKHIVDTKHHSKIVTSIIEPDCDGYDFDKMHDYLYSRGFTIYPGKLEELKTFRIAKIGDISYKDIRAFLILLEDYLKSIDFLRKADDR
>2515798947
MQIVKKNILLNPGPATTTDSVKYAQVIPDICPREAEFGKLMDNVSTELTRLAAEAEHYTTVLFGGSGTAGVESILSSVVNDGSVLIINNGAYGKRMCEIAQTYGLNFVEFKSPPNNQIDLTALETLLQTSSCKFSHLAVVHNETTTGLLNDIEKIGKLCRKYQLDFIVDAMSSFGAIPIQMKEMNISFLGASSNKNVQGMAGIAFVIAEKGKLESLKSKPRSYYLNLYAQYKYFAKTHQMRFTPPVQTLYALKQAIIELNKEGIMGRYERYAKSWETLITGLERLRLAYLVPKKHHSKIVTAVLEPDCYGYDFNQMHDYFYHKGFTIYPGKIESLKTFRIANIGDINYKDMEAFLELLEKYLINIGYFSRKGHDQ
>2737524046
MVKRNILLTPGPATTSDRVKYAQVVPDICPREAEFGQLMAWICIELTRLVGDPKPIATILFGGSGTAAVESILSSVVDEGTLLIVNNGAYGKRMCEIADAYGLDFQIFNSSPEKGIDLNALEKRINHSSRTITHLAVVHHETTTGLLNDIESIGQICRKHQIELIVDAISSFAAIPIQMRSMNISFLAASSNKNLQGMAGLAFVIADRSKLERIRHHHPRNYYLNLYKQYQFFSQTSQMRFTPPVQTLYALKQAIMELKQEGVVSRYRRYVKSWETLTKGIARLGFNHIVPEKHHSKLITAIREPDCSRYDFNRMHDYFYSRGYTVYPGKLEQLKTFRIANIGEIDHKDIEAFLSLFERYLHSIGYVSKGE
>2735924328
MRTVKRNILLTPGPATTTDTVKYSQVVPDICPREPEFGRLMENVSTELTRLVADPQEYATVLFGGSGTAAVESMLSSVVDEDYLLIINNGAYGKRMCEIAEAYGLNFIEFNSPPDDSIDLHALEKRIQTSSHKISHLAVVHHETTTGLLNDIGSIGRLCRKYRMDLIVDAMSSFAAIPIQMKAMNISFLAASSNKNLQGMAGISFVIADLGKLNDLKNKKGRNYYLNLHAQYQFFLETRQMRFTPPVQTLYALQQAIVEVKQEGVQGRYQRYAESWETLTNGIVRLGLDCLVPEQHHSKLITAILEPDCAGYSFTEMHDYFYDRNFTIYPGKLEKSKTFRIANIGDITPKDIDRFLNLLESYLKVIGYVPKGGQ
>2784610347
MRRVKRNILLTPGPATTTDTVKDAQVVPDICPREPEFGRLMETVAAELTRLVADPREYTTVLFGGSGTAAVESILSSVVNEGTLLILNNGAYGRRMCDIAEAYGIQFIPFDSPPVEPVNIKALEKQIQISPHKISHLAVVHHETTTGLLNDIGAMGQLCKNYGIDLIVDAVSSFAAIPIQMKAMNISYLAASANKNLQGMPGVSFVIADRAKLDGLRHHKKRNYYLHLYDQYRYFEQTRQLRFTPPVQTLYALYQAIVELKREGVEKRYQRYAWSWQWLIHGITRLGLKYLVPEPHHSKLITSILEPDCAGYDFKQMHDYFYSRNITIYPGKLDDLKTFRIANIGDITHQEIQVFIDLLERYLNSIQYQPKGG
>2684402447
MRRVKRNILLTPGPATTTDTVKDAQVVPDICPREPEFGRLMETVAMELTRLVADPRETATVLFGGSGTAAVESILSSVVNEGTLLVLNNGAYGRRMCEIADAYGIKYIPFDSSPLEPVDLNALEKQIQTSPKISHLAVVHHETTTGLLNDIGAMGQLCKKYGIDLIVDAISSFAAIPIQMKAMNISYLAASANKNLQGMPGVSFVIADRTKLDGLRHHKKRNYYLHLYDQYRYFEQTRQLRFTPPVQTLYALNQAIVELKREGVEKRYQRYAKSWQTLIHGINRLGLKHLVPEPHHSKLITSILEPDCAGYDFRHMHDYFYSRNITIYPGKLTNSKTFRIANIGDITHQEIQVFIDLLERYLNSIQYKPKGG
>651609272
MEGKPMRRVKRNILLTPGPATTTDTVKDAQVVPDICPREPEFGRLMEAVAMELTRLVADPRETATVLFGGSGTAAVESILSSVVNEGTLLVLNNGAYGRRMCEIADAYGIKYIPFDSSPVEPVDLNALEKQIQTSPKISHLAVVHHETTTGLLNDIGAMGQLCKKHGIDLIVDAISSFAAIPIQMKAMNISYLAASANKNLQGMPGVSFVIADRTKLDGLRHHKKRNYYLHLYDQYRYFEQTRQLRFTPPVQTLYALNQAIVELKREGVEKRYQRYAKSWQTLIHGINRLGLKHLVPEPHHSKLITSILEPDCAGYDFRHMHDYFYSRNITIYPGKLTNSKTFRIANIGDITHQEIQVFIDLLERYLNSIQYKPKGG
>2547581376
MQGIKRNILLNPGPATTTDTVKYAQVVPDICPRESEFGNLMEYVSVELARLVADPAEYTTVLFGGSGTAAVEAMLTSAVAEDAVIIVNNGAYGKRMCEIAEVYGLHFLEFKSPADDAIDLAALESMIETAPRIAQLAVVHHETTTGLLNDIALIGEICRRHRIEMLVDAMSSYAAVPIDMKQMNASFLAASSNKNLQGMAGISFVIAERGKLEAMRQRKPRNYYLNVYAQYKFFSTTRQMRFTPPVQTLYALKQAIDELKLEGVSGRYERYSKSWETLTDGLARLGLATIVPKQHHSKILTSVLEPDCGGYDFNDMHDYLYSRGFTIYPGKIEGTKTFRIANIGDITYKDIEAFLQLLEEYLRQNGHTCGKGDDR
>2841278380
MQIVKRNILLNPGPATTTDRVKFAQVVPDICPRETEFGDLMEYVSTELTQLVADTKDYTTVLFGGSGTAAVEAIISSVVSDDVVLVINNGAYGKRMCEITKAYDLHLLEFTSPHDAGIDLISLEKLIQNSSKKISHLAVVHNETSTGLLNDIEAIGAICQKHRIDMIVDAMSSYAAIPIHMDKMNISFLAASSNKNLQSVAGVAFVIANRNKLECIRHYKTKNYYLNLYQQYQFFCESHQMRFTPPVQTLYALKQAIDELKEEGVEGRYKRYAESWETLIKGIARLNLKYIVPRKHHSKIITSIVEPDCNGYDFNEMHDYLYKQGFTIYPGKSAELKTFRIANIGDITYKDMEDFLSILESYLKAIRYPFEKEDA
>2538983867
MQIVKRNILLNPGPATTTDSVKYAQVIPDICPRETEFGDLLEYVSTELTQLVADTKDYTTVLFGGSGTAAVEAIISSVVRDDAVLVINNGAYGKRICEIAKAYNLPLLEFTSPHDDGIDLVALENTIKKSCQKISHLAVVHNETSTGLLNNLEAIGAICEKYHIDMIVDAMSSYAAVPIQMDKMNISFLAASSNKNLQGFAGVAFVVANRKKLERIRDNKPKNYYLHLYEQYQFFCESRQMRFTPPVQTFYALKQAIDELKEEGVERRYQRYVKSWETLIKGMDRLHLNYIIPKEHHSKIITSIVEPDCSGYHFNEMHDYLYDQGFTIYPGKFADSKTFRVANIGDITYKDIEDFLSILESYLQAIGYPFAKEDA
>2817328289
MQIVKRNILLNPGPATTTDSVKYAQVVPDICPRETEFGDLLEYVSTELTQLVADTKDYTTVLFGGSGTAAVEAIISSVVRDDTVLVINNGAYGKRICEIAKAYNLPLLEFTSPHDDGIDLVALENTIKKSCQKISHLAVVHNETSTGLLNNLEAIGAICEKYHIDMIVDAMSSYAAVPIQMDKMNISFLAASSNKNLQGFAGVAFVVANRKKLERIRDNKPKNYYLHLYEQYQFFCESRQMRFTPPVQTFYALKQAIDELKEEGVERRYQRYVKSWETLIKGMDRLHLNYIIPKEHHSKIITSIIEPDCSGYNFNEMHDYLYDQGFTIYPGKFADSKTFRVANIGDITYKDIEDFLSILESYLQAIGYPFAKEDA
>2817619590
MQIVKRNILLNPGPATTTDSVKYAQVVPDICPRETEFGDLLEYVSTELTQLVADTKDYTTVLFGGSGTAAVEAIISSVVRDDAVLVINNGAYGKRICEIAKAYNLPLLEFTSPHDDGIDLVALENTIKNSCQKISHLAVVHNETSTGLLNNLEAIGAICEKYHIDMIVDAMSSYAAVPIQMDKMNISFLAASSNKNLQGFAGVAFVVANRKKLERIRDNKPKNYYLHLYEQYQFFCESRQMRFTPPVQTFYALKQAIDELKEEGVERRYQRYVKSWETLIKGMDRLHLNYIIPKEHHSKIITSIIEPDCSGYNFNEMHDYLYDQGFTIYPGKFADSKTFRVANIGDITYKDIENFLSILESYLQAIGYPFAKEDA
>2847026542
MQIVKRNILLNPGPATTTDSVKYAQVVPDICPRETEFGNLLEYVSTELTQLVADTKDYTTVLFSGSGTAAVEAIISSVVRDDAVLVINNGAYGKRICEIAKAYNLPLLEFTSPHDDGIDLVALENTIKNSCQKISHLAVVHNETSTGLLNNLEAIGAICEKYHIDMIVDAMSSYAAVPIQMDKMNISFLAASSNKNLQGFAGVAFVVANRKKLERIRDNKPKNYYLHLYEQYQFFCESRQMRFTPPVQTFYALKQAIDELKEEGVERRYQRYVKSWETLIKGMDRLHLNYIIPKEHHSKIITSIIEPDCSGYNFNEMHDYLYDQGFTIYPGKFADSKTFRVANIGDITYKDIEDFLSILESYLQAIGYPFAKEDA
>2611805081
MQIVKRNILLNPGPATTTDSVKYAQVVPDICPRETEFGDLLEYVSKELTQLVADTKDYTTVLFSGSGTAAVEAIISSVVRDDAVLVIKNGAYGKRMCEIAKAYNLPLLEFTSPHDDGIDLFALENTIKNSCQKISHLAVVHNETSTGLLNHLEAIGAICQKYHIDMIVDAMSSYAAVPIQMDKMNISFLAASSNKNLQGIAGVAFVVANRKKLERIRDNKPKNYYLHLYEQYQFFCESRQMRFTPPVQTFYALKQAIDELKEEGVERRYQRYVKSWETLIKGMARLHLNYIVPKEHHSKIITSIVEPDCSGYNFNEMHDYLYNQGFTIYPGKFAESKTFRVANIGDITYKDIEGFLSILESYLQAIGYPFAKEDA
>2745169090
MQIVKRNILLNPGPATTTDSVKYAQVVPDICPRETEFGDLLEYVSTELTQLVADPKDYTTVLFSGSGTAAVEAIISSVVRDDAVLVINNGAYGKRMCEIAKAYNLPLLEFTSPHDDGIDLFALENTIKNSCQKISHLAVVHNETSTGLLNNLEAIGAICQKYHIDMIVDAMSSYAAVPIQMDKMNISFLAASSNKNLQGIAGVAFVVANRKKLERIRDNKPKNYYLHLYEQYQFFCESRQMRFTPPVQTFYALKQAIIELKEEGVERRYQRYVKSWETLIKGMARLHLNYIVPKEHHSKIITSIVEPDCSGYNFNEMHDYLYNQGFTIYPGKFAESKTFRVANIGDITYKDIEGFLSILESYLQAIGYPFAKEDA
>2693398369
MKAIKRTILLNPGPATTTDSVKYSQVVPDMCPRESEFGCLLEYVSTELTRLAGDPSLYTTILFGGSGTAAVESILSSVLDHEALLIINNGAYGKRMCEIGAAYGLNYMEFQSPADNVIDLDALESYIQTSEKRFSHLAIVHHETTTGLLNDIKAVGDLCGRYRIDMIVDAMSSYAAIPIQMKEMNIRYLASSSNKNIQGMAGVSFVIAETSNLDRLKYLKPKNYYLNLYDQYKYFSEHRQMRFTPPVQTLYALKQAIDELIQETVLKRYERYTQSWNTLINGITRLGLTHMIPESCHSKIVTSIIEPDREGYDFQTMHDYFYKNSIIIYPGKLDGRRTFRISTMGDITYKDIETFLELLDRYLRRVNVNEVSENK
>2794478136
MRATKRTILLNPGPATTTDSVKLAQVVPDICPREREFGLLMANVCEELTRLAADPDRYTAVLFGGSGTAAVESILSSVVDDGTVVIINNGAYGRRMCEIADAYGLRYFEVKSPPDEMIDLEALETVIRNNDKISHLAIVHHETTTGLLNDIHAVGALCKLHGIDMIVDAMSSFAAVPIDMQQMNISYLASSSNKNLQGMPGVSFVIAEKRKLELTQHLRRRNYYLNLYDQYAYFVKHLQMRFTPPVQTLYALKQAIEELKQEGIPGRYGRYVESWETLIRGITRLGLSFIVPESLHSKIVTAIVEPDCSGYDFEAMHDYFYSHNIMIYPGKLDGLKTFRIANMGDIRSEDIEHFVGLLEAYLRSIGFNKGEGDDGRAEY
>2677159633
MRTIKRTILLNPGPATTTDSVKLSQVVPDICPRESEFGQLMEYVSIELTRLVADPDHYTTVLFGGSGTAAVESIISSVLDDDVVVIINNGAYGKRMCEMAEAYGLHYLEFISPPDDAIDLGALERYIKNSDRTISHLAVVHHETTTGLLNDIKEIGELCKRHRIDMIVDAMSSFAAIPIQMKEMNISYLASSSNKNLQGMAGVAFVIAEKSKLECMKHKKPRNYYLNLYDQYKYFLENRQMRFTPPVQTLYALKQAIEELKQEGVKERYKRYVKSWETLIKGITRLGLTYIVPEAYHSKIVTSIVEPDCTGYDFQEMHDYFYSRGITIYPGKLDGLKTFRIANIGDITYKDIETFLELLERYLRSIDDQWRKES
>2784704968
MRKIKRTILLNPGPVTTTDSVKWSQVVPDICPRESEFGQLMEYVSTELTRLVADPDHYTTVLFGGSGTAAVESIISSVLDDDVVVIINNGAYGKRMCEMAEAYGLHYLEFVSPPDDAIDMDALERVIKTSDRTISHLAVVHHETSTGLLNDIKAIGELCKRHRIDMIVDAMSSFAAIPIQMKEMNIRYLAASSNKNLQGMAGVAFVIAEKSKLECMKQKKPRNFYLNLYAQYKYFLENRQMRFTPPVQTLYALKQAIEELKREGVKERYKRYVKSWETLIKGIIRLGLTYIVPETCHSKIVTSIVEPDCANYDFQEMHDYFYARGITIYPGKLDELKTFRIANIGDITYKDIETFLELLERYLGGIDDRWRKVE
>2784712223
MRNIKRTILLNPGPVTTTDSVKWSQVVPDICPRESEFGQLMEYVSIELTRLVADPDHYTTVLFGGSGTAAVESIISSVLDDDVVVIINNGAYGKRMCEMAEAYGLHYLEFVSPSDDAIDMDALESVIKTSGRTISHLAVVHHETTTGLLNDIKAIGELCKRHRIDMIVDAMSSFAAIPIQMKEMNIRYLAASSNKNLQGMAGVAFVIAEKSKLECMKHKKPRNFYLNLYAQYKYFLENRQMRFTPPVQTLYALKQAIEELKREGVEVRYKRYVKSWETLIKGIIRLGLTYIVPETCHSKIVTSIVEPDCANYDFQEMHDYFYSRGITIYPGKLDGLKTFRIANIGDITYKDIETFLELLERYLRSIDDRWRKVE
>2618094327
MRAVKRMILLNPGPATTSDSVKLSQVVPDICPREPEFGDLMADISTELTCLVADPEHYATVLFGGSGTAAVESMISSVLGEQDTIVVINNGAYGKRIGEIAEAYGLHYLEFKSPSDDAIDLDVLEKFIQASDRTISHLAVVHHETTTGLLNDIKAIGELCSRYRIDMIVDAMSSFAAVPIRMQEMHIRYLAASSNKNLQGMAGVSFIVAEKNKLESLKHRKPRNVYLNLYAQYKYFSEFRQMRFTPPVQTLYALKQAIEELKQEGVKERYARYVNSWTTLINGITRLGLTYLVPEQYHAKIVTSILEPDCAAFHFQEMHDYFYSEGITIYPGKLDRLNTFRIATMGDIAYTDIETFLERLEHYLTSIGFAKREEETGDVSDKR
>2587436346
MRSVKRKILLNPGPATTSDSVKLSQVVPDICPREPEFGDLMAYISAELTRLVADTDHYTTVLFGGSGTAAVESMISSVLGEQDVVVVINNGAYGKRIGEIAGAYGLPYLEFTSPSDDAIDLDALERFIQASDRVISHLAVVHHETTTGLLNDIKAIGELCSKYRIDMIVDAMSSFAAVPIQMKEMNIRYLAASSNKNLQGMAGVSFIVAENNKLESLKHKKPRNYYLNLYAQYKYFSEKRQMRFTPPVQTLYALKQAIEELKQEGVKERYARYVNSWTTLVNGITRLGLTYLVPDKYHAKIVTSILEPNCAAFHFQEMHDYFYSEGITIYPGKLDRLNTFRIATMGDIAYQDIETFLERLEHYLQSIGFSKREEETGDVVDKR
>2547388665
MAVKRNILLNPGPATTSDSVKLSQVVPDICPREPEVGVMMAYISAELTRLVADPDQYTTVLFGGSGTAAVESMISSVLAEQDVVVVINNGAYGKRICEIAEVYGFHYLEFKSPSDDTIDLAALERFMQASGRTISHLAVVHHETTTGLLNDIKAIGELCGRYRIDMIVDAMSSFAAVPIQMKEMNVRYLAASSNKNLQGMAGVSFVVAEKNKLEGLKHKKPRNYYLDLYAQYNYFSEHRQMRFTPPVQTLYALKQAIEELKQEGVKERYERYVNSWITLINGITRLGLTYLVPEQYHAKIVTSILEPDCAAFHFQEMHDYFYSEGITIYPGKLDRLNTFRIATMGDIAYQDIETFLERLEHYLRSIGFVQREEETGDVGDKR
>2744846970
MQAVKRNILLNPGPATTSDSVKLSQVVPDICPREPEFGDLMAYISAELTRLVGDPDHYTTVLFGGSGTAAVESMISSVLAEDVVVVINNGAYGKRICEIAEAYGLHYLEFKSPSDDAINLAALEGFIQASGRAISHLAVVHHETTTGLLNDIKAIGELCSRYRIDMIVDAMSSFAAVPIQMMEMNVRYLAASSNKNLQGMAGVSFVVAEKNKLESLKHKKPRNYYLNLYAQYKYFSDHRQMRFTPPVQTLYALKQAIEELKQEGVQERYERYVNSWTTLIHGITRLGLTYLVPDQYHGKIVTSILEPDCAAFHFQEMHDYFYSEGITIYPGKLDRLNTFRIATMGDIAYQDIETFLERLEHYLQSIGFVKREEETGDVGDKR
>2839869016
LLNPGPATTSDSVKLSQVVPDICPREPEFGDLMAYISAELTRLVGDPDHYTTVLFGGSGTAAVESMISSVLAEQDVVVVINNGAYGKRICEIAEAYGLHYLEFKSPSDDAINLAALEGFIQGRAISHLAVVHHETTTGLLNDIKAIGELCSRYRIDMIVDAMSSFAAVPIQMMEMNVRYLAASSNKNLQGMAGVSFVVAEKNKLESLKHKKPRNYYLNLYAQYKYFSDHRQMRFTPPVQTLYALKQAIEELKQEGVQERYERYVNSWTTLIHGITRLGLTYLVPDQYHGKIVTSILEPDCAAFHFQEMHDYFYSEGITIYPGKLDRLNTFRIATMGDIAYQDIETFLERLEHYLQSIGFVKREEETGDVGDKR
>2793195933
MSSSVKKTILLTPGPVTTTESVKWSQVVPDICPREAEFGEIMEYISTELTQLVADPDHYTAILFGGSGTAAVESMISSVPDKDAVIIVSNGAYGKRMCEIAEVYGLDYLEFKSPPDEEVNLLDLERYIQSSNRTISHLAVVHHETTTGLLNKVKDIGNLCKKYQIEMIVDAMSSFAAIPIQMKEMNISYLAASSNKNLQGMAGVSFVIAERSKLETLKDKKPRSYYLNLYAQYKYFAEHRQMRFTPPVQTLYALKQAIEELKQEGIEKRYERYITSWKTLISGLARLGLTYIVPEEHHSKIITSIHEPACAGYDFKSMHDFFYSKGIMIYPGKLEQLNTFRIANIGDITYKEIELFLELLESYLSSIECG
>2595313531
MSSSVKKNILLTPGPATTTDSVKWSQVVPDICPREAEFGQIMEYISSELTRLVADPDHYATVLFGGSGTAAVESIISSVPNQDTVVIVSNGAYGKRMCEIAEVYGVNYFEFKSPPDDAIDLADLERCIQSSKRTVSHLAVVHHETTTGLLNKVKDIGELCKRYQIDMLVDAMSSFAAVPIQLKEMNIAYLAASSNKNLQGMAGVSFVIAEKTKLENLKGRKPRSYYLNLYAQYNYFKEHGQMRFTPPVQTLYALKQAIEELKQEGVDKRYERYATSWKTLINGLARLGLTYIVPEEHHAKIITSILEPQCADYNFQSMHDYFYSKGIMIYPGKIAKLNTFRIANIGDITYKEMELFLELLERYLASLKCG
>2549873612
MSSPVKKNILLTPGPATTTESVKWSQVVPDICPREAEFGQIMEYISTELTRLVADPDHYATVLFGGSGTAAVESIISSVPNHEAVIIVSNGAYGKRMCEIAKAYGVEYFEFKSPPDDAIDLAELERYIQSSERAVSHLAVVHHETTTGLLNKVKDIGELCKRNQIDMIVDAMSSFAAIPIQLKEMNIAYLAASSNKNLQGMAGVSFVIAEKSKLENLKGQKPRSYYLNLYAQYNYFVEHGQMRFTPPVQTLYALKQAIEELKQEGVDQRYERYATSWKTLINGLARLGLTYIIPEEHHSKIITSILEPQYAGYDFQSMHDYFYSKGIMIYPGKLEKLNTFRIANIGDITYKEMELFLELLERYLSSIKCR
>2774663519
MSSPVKKNILLTPGPATTTESVKYSQVVPDICPREAEFGQIMEYISTELTRLVADPDHYATVLFGGSGTAAVESIISSVPNHEAVIIVSNGAYGKRMCEIAKAYGVEYFEFKSPPDDAIDLAELERYIQSSERAVSHLAVVHHETTTGLLNKVKDIGELCKRNQIDMIVDAMSSFAAIPIQLKEMNIAYLAASSNKNLQGMAGVSFVIAEKSKLENLKDQKPRSYYLNLYAQYNYFVEHGQMRFTPPVQTLYALKQAIEELKQEGVDQRYERYATSWKTLINGLARLGLTYIIPEEHHSKIITSILEPQYAGYDFQSMHNYFYSKGIMIYPGKLEKLNTFRIANIGDITYKEMELFLELLERYLSSIKCR
>2547540252
MSSSVKKNILLTPGPATTTESVKWSQVVPDICPREAEFGLVMEYISTELTRLVADPDHYATVLFGGSGTAAVESIISSVPNHEAVIIVSNGAYGKRMCEIAKVYGVDYFEFKSPPDDAIDLAELERFIQSSERAVSHLAVVHHETTTGLLNKVKDIGELCKRYQIGMIVDAISSFAAIPIQLKEMNIAYLASSSNKNLQGMAGVSFVIAEKSKLENLKGQKPRSYYLDLYAQYNYFVEHGQMRFTPPVQTLYALRQAIEELKQEGVDKRYERYATSWKTLINGLARLGLTYIIPEEHHSKIITSILEPHCAGYDFQSMHDYFYSKGIMIYPGKLEKLNTFRIANIGDITYKEMELFLELLERYLSSIKCG
>2730137325
MSSVVKKNILLTPGPATTTESVKCSQVVPDICPREAEFGQIMEYISTELTRLVADPDDYATVLFGGSGTAAVESIISSVPNHDAVIIVSNGAYGKRMCEIAKVYGVDYLEFKSPPDDAIDLAELERFIQSSERTVSHLAVVHHETTTGLLNKVKDIGELCKRYQIDMIVDAMSSFAAVPIKLKEMNIAYLAASSNKNLQGMAGVSFVIAEKSKLENLKGQKPRSYYLNLYAQYNYFVEHGQMRFTPPVQTLYALRQAIEELKQEGVDKRYERYATSWKTLINGLARLGLTYIIPEEHHSKIITSILEPHCAGYDFQSMHDYFYSKGMMIYPGKLEKLNTFRIANIGDITYKEMELFLELLERYLSSIKCG
>2816870622
MSSVVKKNILLTPGPATTTESVKCSQVVPDICPREAEFGQIMEYISTELTRLVADPDDYATVLFGGSGTAAVESIISSVPNHDAVIIVSNGAYGKRMCEIAKVYGVDYLEFKSPPDDAIDLAELERFIQSSERTVSHLAVVHHETTTGLLNKVKDIGELCKRYQIDMIVDAMSSFAAVPIQLKEMNIAYLAASSNKNLQGMAGVSFVIAKKSKLENLKGQKPRSYYLNLYAQYNYFVEHGQMRFTPPVQTLYALRQAIEELKQEGVDKRYERYATSWKTLINGLARLGLTYIIPEEHHSKIITSILEPHCAGYDFQSMHDYFYSKGMMIYPGKLEKLNTFRIANIGDITYKEMELFLELLERYLSSIKCG
>2556937857
MSSVVKKNILLTPGPATTTESVKCSQVVPDICPREAEFGQIMEYISTELTRLVADPDDYATVLFGGSGTAAVESIISSVPNHDAVIIVSNGAYGKRMCEIAKVYGVDYFEFKSSPDDAIDLAELERCIQSSERTVSHLAVVHHETTTGLLNKVKDIGELCKSYQIDMIVDAMSSFAAVPIQLKEMNIAYLAASSNKNLQGMAGVSFVIAEKSKLENLKGQKPRSYYLNLYAQYNYFVEHGQMRFTPPVQTLYALRQAIEELKQEGVDKRYERYATSWKTLINGLARLGLTYIIPEEHHSKIITSILEPHCAGYDFQSMHDYFYSKGMMIYPGKLEKLNTFRIANIGDITYKEMELFLELLEGYLSSIKCG
>2723606736
MSSVVKKNILLTPGPATTTESVKCSQVVPDICPREAEFGQIMEYISTELTRLVADPDDYATVLFGGSGTAAVESIISSVPNHDAVIIVSNGAYGKRMCEIAKVYGVDYFEFKSSPDDAIDLAELERYIQSSERTVSHLAVVHHETTTGLLNKVKDIGELCKRYQIDMIVDAMSSFAAVPIQLKEMNIAYLAASSNKNLQGMAGVSFVIAEKSKLENLKGQKPRSYYLNLYAQYNYFVEHGQMRFTPPVQTLYALRQAIEELKQEGVDKRYERYATSWKTLINGLARLGLTYIIPEEHHSKIITSILEPHCAGYDFQSMHDYFYSKGMMIYPGKLEKLNTFRIANIGDITYKEMELFLELLEGYLSSIKCG
>2511571447
MSSPVKKNILLTPGPATTTESVKWSQVVPDICPREAEFGQIMEYISTELTRLVADPDHYATVLFGGSGTAAVESIISSVPNHEAVIIVSNGAYGKRMCEIAKVYGVDYFEFKSPPDDAIDLADLERFIQSSERTVSHLAVVHHETTTGLLNKVKDIGELCKRYQIDMILDAMSSFAAIPIQLEEMNIAYLASSSNKNLQGMAGVSFVIAQKSKLENLKGQKPRSYYLNLYAQYNYFVEHGQMRFTPPVQTLYALRQAIEELKQEGVDKRYERYATSWKTLINGLARLGLTYIIPEEHHSKIITSILEPHCAGYDFQSMHDYFYSKGIMIYPGKLEKLNTFRIANIGDITYKEMELFLELLERYLSSIKCG
>2753809098
MSSPVKKNILLTPGPATTTESVKWSQVVPDICPREAEFGRIMEYISTELTRLVADPDHYATILFGGSGTAAVESIISSVPNHEAVIIVSNGAYGKRMCEIAKVYGVEYFEFKSPPDDAIDLAELERYIQSAERTVSHLAVVHHETTTGLLNKVKDIGELCKRYQIDMIVDAISSFAAIPIQLKEMNIAYLAATSNKNLQGMAGVSFVIAEKSKLENLKGQKPRSYYLNLYAQYNYFVEHGQMRFTPPVQTLYALRQAIEELKQEGVDKRYERYATSWKTLTNGLARLGLTYIIPEEHHSKIITSILEPHCAGYDFQSMHDYFYSKGIMIYPGKLEKLNTFRIANIGDITYKEMELFLELLERYLSSIKCG
>2581289910
MSSPVKKNILLTPGPATTTESVKWSQVVPDICPREAEFGQIMEYISTELTRLVADPDHYATILFGGSGTAAVESIISSVPNHDAVVIVSNGAYGKRMCEIAKVYGVDYFEFKSPPDDAIDLAELERYIQSSERTVSHLAVVHHETTTGLLNKIKDIGELCKRYQIDMIVDAMSSFAAIPIQLKEMNIAYLAASSNKNLQGMAGVSFVIADKSKLENLKGQKPRSYYLNLYAQYRYFVEHGQMRFTPPVQTLYALKQAIEELKQEGVDKRYERYATSWKTLINGLARLGLSYIIPEEHHSKIITSILEPHCAGYDFQSMHDYFYSKGIMIYPGKLEKLNTFRIANIGDITYKEMELFLEWLERYLSSIKCG
>2646048092
MSSSVKKNILLTPGPATTTESVKWSQVVPDICPREAEFGQIMEYISTELTRLVADPDHYATVLFGGSGTAAVESIISSVPNHDAVVIVSNGAYGKRMCEIAKVYGVDYFEFKSPPDDAIDLAELERYIQSSERTVSHLAVVHHETTTGLLNKIKDIGELCKRYQIDMIVDAMSSFAAIPIQLKEMNIAYLAASSNKNLQGMAGVSFVINEKSKLENLKGQKPRSYYLNLYAQYHYFVEHGQMRFTPPVQTLYALKQAIEELKQEGVDKRYERYATSWKTLINGLARLGLSYIIPEEHHSKIITSILEPHCAGYDFQSMHDYFYSKGIMIYPGKLEKLNTFRIANIGDITYKEMELFLEWLERYLSSIKCG
>648172701
MSSPVKKNILLTPGPATTTESVKWSQVVPDICPREAEFGQIMEYISTELTRLVANPDHYATVLFGGSGTAAVESIISSVPNHDAVIIVSNGAYGIRMCEIAKVYGVDYFEFKSPPDDAIDLAELERYIQSSERTVSHLAVVHHETTTGLLNKVKDIGELCKRYQIDMIVDAMSSFAAIPIQLKEMNIAYLAASSNKNLQGMAGVSFVIAEKSKLENLKGQKPRSYYLNLYAQYNYFVEHGQMRFTPPVQTLYALRQAIEELKQEGVDKRYERYATSWKTLIDGLARLGLTYIIPEEHHSKIITSILEPHCAGYDFQSMHDYFYSKGIMIYPGKLEKLNTFRIANIGDITYKEMELFLELLESYLSSIKCG
>2581203541
MSSPVKKNILLTPGPATTTESVKWSQVVPDICPREAEFGQIMEYISTELTRLVADPDHYATVLFGGSGTAAVESIISSVPNHDAVIIVSNGAYGKRMCEIAKVYGVEYFEFKSPPDDAIDLAELERYIQSSERTVSHLAVVHHETTTGLLNKVKDIGELCKRYQIDMIVDAMSSFAAIPIQLKEMNIAYLAASSNKNLQGMAGVSFVIAEKSKLEHLKGQKPRSYYLDLYAQYNYFVEHGQMRFTPPVQTLYALRQAIEELKQEGVDKRYERYATSWKTLINGLTRLGLTYIIPEEHHSKIITSILEPHCAGYDFQSMHDYFYSKGIMIYPGKLEKLNTFRIANIGDITYKEMELFLELLERYLSSIKCG
>2688912505
MSSPVKKNILLTPGPATTTESVKWSQVVPDICPREAEFGQIMEYISTELTRLVADPDHYATVLFGGSGTAAVESIISSVPNHDAVVIVSNGAYGKRMCEIAKVYGVDYFEFKSPPDDAIDLAELERYIQSSERTVSHLAVVHHETTTGLLNKVKDIGELCKRYQIDMIVDAMSSFAAIPIQLKEMNIAYLATSSNKNLQGMAGVSFVIAEKSKLENLKGQKPRSYYLNLYAQYNYFVEHGQMRFTPPVQTLYALRQAIEELKQEGVDKRYERYTTSWKTLINGLARLGLTYIIPEEHHSKIITSILEPHCAGYDFQSMHDYFYSKGIMIYPGKLEKLNTFRIANIGDITYKEMELFLEWLERYLSSIKCG
>2541383746
MSSSVKKNILLTPGPATTTESVKRAQVVPDICPREAEFGQIMAYISTELTRLVADPDHYATILFGGSGTAAVESIISSVPNHDTMVIVSNGAYGKRMCEIAEVYGVNYVEFKSPPDDAIDLADLERYIQSSKRTVSHLAVVHHETTTGLLNKIKDIGALCKRYQIDMIVDAMSSFAAIPIQLKEMNIAYLAASSNKNLQGMAGVSFVIAEKNKLENLKGRKPRSYYLNLYAQYNYFAEHGQMRFTPPVQTLYALRQAIEELKQEGVDKRYERYATSWKTLINGLARLGLTYIVPEEHHSKILTSILEPQCAGYDFQSMHDYFYSKGIMIYPGKLEKLNTFRIANIGDITYKEMELFLELLERYLSSIKSG
>651569720
MSSSVKKNILLTPGPATTTESVKRAQVVPDICPREAEFGQIMAYISTELTRLVADPDHYATILFGGSGTAAVESIISSVPNHDTMVIVSNGAYGKRMCEIAEVYGVNYVEFKSPPDDAIDLADLERYIQSSKRTVSHLAVVHHETTTGLLNKIKDIGALCKRYQIDMIVDAMSSFAAIPIQLKEMNIAYLAASSNKNLQGMAGVSFVIAEKNKLENLKGRKPRSYYLNLYAQYNYFAEHGQMRFTPPVQTLYALRQAIEELKQEGVDKRYERYATSWKTLINGLARLGLTYIVPEEHHSKILTSILEPQCAGYDFQSMHDYFYSKGIMIYPGKLEKLNTFRIANIGDITYKEMELFLELLERYLSSIKSG
>2600849894
MNSSVKKNVLLTPGPATTTESVKRSQVVPDICPREAEFGQIMEYISTELTRLVADPDHYTTILFGGSGTAAVESIISSVPNHDTVVIVNNGAYGKRMCEIAKVYGVNYFEFKSPPDDAIDLADLERHIQSSKRTISHLAVVHHETTTGLLNKIKDIGELCKRYQIDMIVDAMSSFAAIPIQLKEMNIAYLAASSNKNLQGMAGVSFVIAEKNKLEHLKDQKPRSYYLNLYAQYNYFAEHGQMRFTPPVQTLYALKQAIEELKQEGVDKRYERYATSWKTLINGLTRLGLTYIVPEEHHSKILTSILEPQCAGYNFQSMHDYFYSNGMMIYPGKLEKLNTFRIANIGDITYKEMELFLELLERYLSSLKCG
>2793168748
MSPAVKRNILLTPGPATTTESVKWSQVVPDICPREAVFGEIMEHISTELTHLVGDPEHDQTVLFGGSGTAAVESMISSVPGHNAMIIVNNGAYGKRMCEIAEVYGINYLEFKSPYDDALDLDALEKYIQSSDRIISHLAVVHHETTTGLLNNVEEIGLLCKKHQIDMMVDAMSSFAAIPLQMKKMNISFLASSSNKNLQGMPGVSFVIAEKSKLENLKEKKPRSYYLNLYAQYQYFAEKGQMRFTPPVQTLYALRQAIQELKQEGVAQRYERYKASWKTLISGLKRLGLTYLVPDEYHSKIITSILEPYSGFDFESMHDYFYSKGIMIYPGKLDGLKTFRIANIGDITSKDIEVFLELLTDYLGNTK
>2698205504
MSSTVKRNILLTPGPATTTDSVKRSQVVPDICPREAEFGEIMEHISTELTCLVADPNHYQTILFGGSGTAAVESMISSVPGNEAVVIVNNGAYGKRMCEIAAVYGIDYLEFKSPFDDAIHLADLERCIQSSGRKISHLAVVHHETTTGLLNNVKELGVLCKKYHIDMMVDAMSSFAAVPIDLKEMNISFLASSSNKNLQGLPGVSFVIAEKSKLESLKSRKPRSYYLNLYAQYLYFAEHAQMRFTPPVQVLYALRQAIEELKQEGVAKRYERYMASWKTLITGLKRLDLSYLVPEAHHSKLITSIHEPYTDFDFQSMHDFFYSKDIMIYPGKLEGLRTFRIANIGDITSKDIEYFLELLEDFLDGIEVNN
>2848046670
MSSTVKRNILLTPGPATTTESVKWSQVVPDICPREAEFGEIMEHISTELTCLVADPGGYQTVLFGGSGTAAVESMISSVPGNETMVIINNGAYGKRMCEIAAVFGIDYLEFKSPFDDAIHLADLERYIQSSGRKITHLAVVHHETTTGLLNKIKEIGLLCKKNHIDMIVDAMSSFAAIPIDMKEMNISFLASSSNKNLQGMPGVSFVIAEKSKLESLKDRKPRSYYLNLYAQYRYFAEHLQMRFTPPVQILYALRQAIEELKQESVAKRHERYVASWNTLISGLKRLGLTYIVPEEHHSKMITSIREPYVDFDFQSMHDFFYSKGVMIYPGKLEELKTFRIANIGDITSEDIEFFLELFEDYLGGISNMRKAENHENKNKK
>2631587286
VIKTAVILAAGMGSRIRDRSEGRPKGFLTIEGKPLIEHSIEKLLEAGIENIYIGTGYKKEEYERLTQKYTQISCINNPDYNTSGSMFTLYQMESYVQDDFLLLESDLLYEKKALQTILSNKQPDTILASELTRSGDEVFIEVDKNQNLIKMSKKSNELNSVYAELVGISKLSLPTFKTLCKKGSQMFQSSKDLHYEDGLVQIAKEVDLYVQNVRNLVWCEVDDEKHLQRAVSLIAPLIKARESCYPVERKILLNPGPATTTDTVKHAQLVADICPREQDFGETMTFVSHALTEFVGNPNEYSTILFGGSGTAAVESILSSVVDKEAIVIVNNGAYGKRILKIATVYGLNVLEYRSPLESAIDLTKLELLIKNAGVTISHLVIVHCETTTGLLNNIEAVGNICKKYNVAMIVDAMSSYGAIPIEMKRMNISYLAASSNKNLQGMAGVSFVIANNEQLDKIKEIKPRNLYLNLYEQYEHFVKTKQMRFTPPVQTLYALEQAILETQWEGIEKRYNRYSKSWQTLLKGIKALGLTHLIDENHSRIITSIVEPPHKGYDFNKLHDFLYERGFTIYPGKIDNLNTFRVANIGDITYKDMECFLTLLDQYLNG
>2808621085
MNSINMKEITRNVLLNPGPATTTDTVKLAQAVPDICPREKEFGDLMEFCSREITKFVGDLQDYTTVLFGGSGTATVEAILNSVIPDNGKVLIIDNGAYGKRMCQITSVYNIPTVVFESSSIEPIDLNALEALIENTDGLTHLAMIHHETTTGLLNDVTSVGVLCKKHGISFIVDSMSGFAAIPVDMKSMNIDYLAASSNKNIQGMAGIGFAICNKTVLESTASIPMRSLYLNLYAQYAYFEKTHQTRFTPPVQTFYALKQAILETQEETIEARYARYTKSWETLLNGLEALNLKYLIAKEHHSRIITSIIEPHTDAYDFNDMHDYFFERGFTIYPGKVNNYDTFRISNIGQIDYTDIEAFLNVLKLYLVKINFIQ
>2623256561
MKIKRNVLLNPGPATTTDSVKLAQAVPDICPREKEFGDLMEFCATEITKFVGDPKDYATVLFGGSGTATVEAILNSVVPENGKILIIDNGAYGKRMRQITSIYNIDTVAFESSSIVPIDLKALEVVIEKENGLTHLAMIHHETTTGLLNDITAVGKLCEKYGISFIVDSMSGFAAIPVDMKAMNIDYLAASSNKNIQGMAGIGFAICNKKVLETTASIPPKSLYLNLYAQYAYFEKTHQTRFTPPVQTFYALKQAILETQEETIEQRYERYSRSWETLLEGLEKLGLDYLIDKKYHSKIITSIIEPNSPKYNFEEMHDFFFDRGYTIYPGKVNNYDTFRISNIGQIDYTDIQGFLKILEAYLKQINFI
>2523299714
MQVKRNVLLNPGPATTTDSVKLAQVVPDICPREKEFGDLMDYCATEITKFVGDPREYTTVMFGGSGTATVEAILSSVVPENGRILIIDNGAYGKRMCQITKIYKLDTVVFDSSSIEPIDLIALEDVIKGEKGLTHLAMIHHETTTGLLNDISAVGKLCSTYNISFIVDSMSGFAAIPVDMKAMHIDYLAASSNKNIQGMAGIGFAICNRIALLGTEAIPMRNLYLNLFAQHAYFEKTHQTRFTPPVQTFYALKQAIIETKEETIANRYARYTKSWETLLVGLEEMGLEYLIDKAYHSKIITSIIEPKNDKYNFEEMHDFFFEKGFTIYPGKVNNFDTFRISNIGQIDYTDIQNFLQVLKEYLRKIDHL
>2837432214
MQIKRNVLLNPGPATTTDSVKLAQVVTDICPREKEFGDLMEYCATEITKFVGDPKEYATVLFGGSGTATVEAILSSVVPEDGRILIIDNGAYGKRMCQIAKIYKLGTVVFESSSIAPIDLRALEEVMKSEKGVTHLAMIHHETTTGLLNDIAAVGRLCSSYNISFIVDSMSGFAAIPVDMKAMNIHYLAASSNKNIQGMAGIGFAICNKKALLATESVPMRNLYLNLYAQYAYFEKTHQTRFTPPVQTFYALKQAIIETKEETIAKRYDRYARSWETLLKGIEKLGLEYLIDREHHSKIITSIIEPKSDKYDFDEMHDFFFERGFTIYPGKVNNYDTFRISNIGQIDYKDMENFLKVLEEYLVQIGFLEA
>2792179155
MQIKRNVLLNPGPATTTDSVKLAQVVTDICPREKEFGDLMEYCATEITKFVGDPKEYSTVMFGGSGTATVEAILSSVVPENGRILIIDNGAYGKRMCQITKIYKLDTVIFESSSIVPIDLKALEEVIKQEKGLTHLAMIHHETTTGLLNDITAVGKMCSTYKISFIVDSMSGFAAIPVDMKTMNIDYLAASSNKNIQGMAGIGFAICNKKALLATESIPMRNLYLNLYAQYAYFEKTHQTRFTPPVQTFYALKQAIIETKEETVEKRYARYTKSWETLLSGITLMKLEYLIDKEHHSKIITSIIEPKNDKYDFEEMHDFFFERGFTIYPGKVNNYDTFRISNIGQIDYIDIQNFLKVLREYLVQIEYIKA
>2835199632
MQIKRNVLLNPGPATTTDSVKLAQAVTDICPREKEFGDLMEYCATEITKFVGDPKEYSTVMFGGSGTATVEAILSSVVPENGRILIIDNGAYGKRMCQITKIYKLDTVVFESSSIAPIDLKALEEVIKSEKGLTHLAMIHHETTTGLLNDISAVGNLCATYNISFIVDSMSGFAAIPVDMKAMNIDYLAASSNKNIQGMAGIGFAICSKKALLETESIPMRNLYLNLYAQYAYFEKTHQTRFTPPVQTFYALKQAIIETKEETIEKRYARYAKSWETLLSGIGEMGLEYLIDKEHHSKIITSIIEPKNDKYDFEEMHDFFFERGFTIYPGKVNNYDTFRISNIGQIDYTDIQNFLKVLKEYLVQIGFIKT
>2744165976
MQIKRNVLLNPGPATTTDSVKLAQVVTDICPREKEFGDLMEYCATEITKFVGDPKDYATVLFGGSGTATVEAILSSVVPDNGRILIIDNGAYGKRMCQIAKIYKMDMVVFESSSIVPIDLKALEEVVKAEKGLTHLAMIHHETTTGLLNDITAVGKLCANYGIGFIVDSMSGFAAIPVDMKAMNIDYLAASSNKNIQGMAGIGFAICNKKALLATEFIPMRNLYLNLYAQYAYFEKTHQTRFTPPVQTFYALKQAILETKEETIEKRYARYAKSWETLLSGIGKMGLEYLIDREHHSKIITSIIEPKNDRYDFDEMHDFFFERGFTIYPGKVNNYDTFRISNIGQIDYRDMEDFLKVLEEYLIQIGFLE
>2595662539
MQIKRNVLLNPGPATTTDSVKLAQVVTDICPREKEFGDLMEYCATEITKFVGDPKDYATVLFGGSGTATVEAILSSVVPDNGRILIIDNGAYGKRMCQITKIYKLDTVVFESSSIEPIDLKALEEVIKREKGLTHLAMIHHETTTGLLNDITAVGKLCANYDISFIVDSMSGFAAIPVDMKAMNIDYLAASSNKNIQGMAGIGFAICNKKALLETESIPMRNLYLNLYAQYAYFEKTHQTRFTPPVQTFYALKQAIIETKEETIAKRYDRYAKSWETLLSGIEEMGLEYLIDKEHHSKIITSIIEPKNDKYDFDEMHDFFFERGFTIYPGKVNNYDTFRISNIGQIDYTDIQNFLQVLKEYLLKIGFISA
>2592974044
MQIKRNVLLNPGPATTTDSVKLAQVVTDICPREKEFGDLMEYCATEITKFVGDPKEYATVLFGGSGTATVEAILSSVVPENGRILIIDNGAYGKRMCQITKIYKLDTVVFESSSIEPIDLKALEEVIKGEKGLTHLAMIHHETTTGLLNDISAVGKLCANYDISFIVDSMSGFAAIPVDMKTMNIDYLAASSNKNIQGMAGIGFAICNKKALLATESIPMRNLYLNLYAQYAYFEKTHQTRFTPPVQTFYALKQAIIETKEETIVKRYDRYAKSWETLLSGIEEMGLEYLIDREHHSKIITSIIEPKNDKYDFDEMHDYFFERGFTIYPGKVNNYDTFRISNIGQIDYKDMEDFLKVLKEYLVQIGFLED
>2635107359
MQIKRNVLLNPGPATTTDSVKLAQVVTDICPREKEFGDLMEYCATEITKFVGDPKDYVTVLFGGSGTATVEAILSSVVPENGHILIIDNGAYGKRMCQITKIYKLDTVVFESSSIEPIDLKALEEVIKGEKGLTHLAMIHHETTTGLLNDITAVGKLCATYNISFIVDSMSGFAAIPVDMKVMNIDYLAASSNKNIQGMAGIGFAICNKKALLATESIPMRNLYLNLYAQYAYFEKTHQTRFTPPVQTFYALKQAIIETKEETVEKRYARYAKSWETLLSGIEKMGLEYLIDREHHSKIITSIIEPKNEKYDFDEMHDFFFERGFTIYPGKVNNYDTFRISNIGQIDYRDMEDFLKVLKEYLIQIGFLEN
>2602605526
MINTAVILAAGFGSRLKERTKLKPKGFLEIEGISLVKRSIDNLLSCGIKKIYIGTGYLAEIYEKFSLNYPQIETVKSDKYEITSSMYTLYCMKEKLNDDFLLLESDLLYEKDALKFLLEDELDNIVLASDKTNSNDEVYIETDKNYNLVSVSKKKEELGFVYGELVGISKISIKNYKIMCETFEKQDNLKIDYENIMAQSSSKSSFFVKKINGLIWCEIDDKDHILLNPGPATTTDTVKTAQVVPDICPREKEFGDIMEYVSSELTSIVANTNDYTTVLFGGSGTAAVEAILTSVVPYNKSILIINNGAYGTRMCQIASRYKIKYMEFKSSSIEPVDLKKLEEVIKKNSSISHLAVIHNETTTGILNNLSDLGKLTKQYNIEFIVDAMSSYAAIPIDMQKQNISYLASSSNKNIQGMAGVSFVVAKKSSLDELKSITPRTFYLSLYEQYDNFKKNHQMRFTPPVQTIYALKQAIIEAKDEGIENRYKRYCKSWETLTKALKEMGLTYLVNDKYHSKIITSIHIPNDVDFNDMHNYFYERGFTIYPGKVAEFNTFRIANIGQIDSKDIEDFIVILKEYLNR
>2841931038
MKTAVILAAGLGSRLKNRTKLQPKGFLELDNISLIKRSVDNLLLCGIEKIYIGTGYLSEVYDEFALKYPQIQTIKSDKYETTSSMYTLYNMKKKLKDGFLLLESDLLYEIDALKHLIDDKIEDIVLGSGKTNSNDEVYIDADKSCNLIAMSKKKDDLNFVYGELVGISKISQERYKMMCKAFENQNNSKIDYEYIMVQTSIIKPIFVKKIENLIWCEIDDEDHVLLNPGPATTTDTVKMAQVIPDICPREREFGDLMEYISSELTSIVANTKEYTSILFGGSGTAVVESILTSVIPHDKTIIIVNNGAYGKRICQIASRYKVNYIEFQSSSIEPIDLEKLEHELINNKNISHLAVIHNETTTGLLNNLDDLGLLAKKYEIELIVDAMSSYAAIPIDMQKQNISYLAASSNKNIQGMAGVGFVIAKKSSLENLKNIEPRTFYLSLYEQYENFIKSHQMRFTPPVQTLYALKQAIIEAKEEGIENRYARYSKSWEVLTTTLKEMNLSYLVNDKYHSKIITSIDIPNGVDFDDMHDYFYARGFTIYPGKVAEFNTFRIANIGEIDFSDIQKFLFFLKEYMNLIQLNEDILTDKPFKKAK
>2776973622
MICKDIKRNILLNPGPATTSDSVKSAQIVSDICPREKEFGDVMGYISKELTNIVADNSKYTTILFGGSGTAAVESVISSVINNEEKVLVINNGAYGKRICEMCKIYNLNYIEFKCSSIKKINFNELDKKMNEIEDITHLAVVHHETTTGLLNDIKTIGELCEKYKVNLIVDAMSSFAGIEIDMEKMNIKYLISSSNKCIQGMAGVSFVICNKDTLNKIKYIKPRNMYLNLYKQYEYFKENNQMRFTPPVQVVYALKQAIKETKKETVEKREARYKECCKILWSGLDKLKLKRLVGDENASMLLTTVIEPDNENYDFEEFHDYLYEKGFTIYPGKLAEKNTFRVANMGDIKTDDIERFIEAMSEYFMKIKLQDYVKFKNRM
>2628441757
MYNIKRNILLNPGPATTTDTVKYAQVVEDICPREKEFGKIMEFISKELTGFVADNEKYATVLLGGSGTAAVEAMLSSVIGDECLIIINNGAYGKRMCEIASAYNMKFLEFKSSPFEALDLRILEDVIKSSNVKISHLAIVHHETTTGLLNDIKDIGQLCKRYNIDMIVDAMSSYAGIPIDMEAMNISYLASSSNKCIQGMAGVSFVIANLEKLLQLKDLKGRNYYLNLYKQYEYFKNNYQMRFTPPVQTLYALKQAIIETKKETIEKRYKRYSKCCETLIKGLDRLKLNHLVDDKNHSKLITTVLEPNLKNYNFEDMHDYLYERGFTIYPGKISSINTFRIANIGEINYKDIEKFLTVLEQYLNKIN
>2694241812
MDEIKRNILLNPGPATTTDTVKYAQVVEDICPREKEFGKIMEFVSKELTDFVADNEKYTTVLLGGSGTAAVEAMLSSVVGDDYLIIINNGAYGKRMCEIASAYNIKFLEFKSSPFEAIELKMLENVIKSSNVKISHLAIVHHETTTGLLNDIKAIGQICKRYNIDMIVDAMSSYAGIPIDMEEMNISYLASSSNKCIQGMAGVSFVIANLEKLLQLKDLKSRNYYLNLYKQYEYFKNNYQMRFTPPVQTLYALKQAIIEAKNETIEKRYERYVKCCQTLIKGLARLKLEYLVDDKNHSKLITTVLEPDIQNYNFQDMHNYLYDKGFTIYPGKVSSMNTFRIANIGEINYKDIEKFLCVLEQYFNEIN
>2587811317
MDIKRNILLNPGPATTTDTVKFAQVVPDICPREQEFGDVMEFVSKGLTEFVGSLDKYTTVIFGGSGTAAVESMLSSAVGEGYVLIINNGAYGKRMCDIANVYEMNYIEFQSSNIEAIDFEALEKVIIENKDKLTHLATIHHETTTGLLNDVSRLGALCKKYNLDLMVDAMSSYAGIPIDMEKMNISYLASSSNKCIQGMAGVSFVIANIETLVKTKENKPRNLYLNLYKQYEYFKKNYQMRFTPPVQVLYALQQAIVEAKKETIEARHERYVKSCEVLWSELQRLGLRRLVDESCHSHMITTVMYPEVENFSFDDMHDYLFERGFTLYPGKISSKDTFRIANIGEIDHKDITNAMKVLEEYLIKIGFIK
>2578830337
MEVKRNVLLNPGPATTTDTVKFAQVVADICPREQEFGDVMEFVSKELTNFVGNNEEYTTVLFGGSGTAAVEAMLSSVVGEDTVVIINNGAYGKRMCEIAEAYGLKFIEFKSSTVDAIDYEKLEGVIKNSPDKISHLAVIHHETTTGLLNDVARLGQLCKKHNIDLIVDAMSSYAGIPIDMKKMNITYLASSSNKCIQGMAGVSFVIANLEALLKTKELKPRNVYLNLFKQYEYFIKNYQMRFTPPVQILYALKQAIVEAKEETIEKRHERYVRSCDTLLAGLDRLGLVHLVKEENHSKLITSIIEPKVEGYSFDAMHDYLYERGFTIYPGKVSDADTFRIANIGQIDYKDMEGFLAALEAYLKTINYI
>2776994707
MEIKRNVLLNPGPATTTDTVKLAQVVPDICPREEEFGAVMEFISKGLTEFVGSLQEYTTVLFGGSGTAAVEAMISSVVGEGTLVIINNGAYGKRMCEIAEAYDISFIEFKSSNVEAINLSKLEEIIKNKDGKVTHLAVVHHETTTGLLNDIKSLGELCRQQGIEMLVDAMSSYAGIPIDMKDMNISYLASSSNKCIQGMAGISFVIANIKSLINTKNNKPRNLYLNLYKQYEYFIKNYQMRFTPPVQVLYALKQAVVETQKETIEKRHKRYVKSCDTLLEGLDRLNLTYLVKPEYHSKLITSIIEPENPKYNFDDMHDYLYDRGFTIYPGKISSANTFRIANIGQIDYKDMENFIKTLEEYLNRKTC
>2809652886
MEIKRNVLLNPGPATTTDTVKLAQVVPDICPREEEFGEVMEFVSKELTKFVGSLQEYTTILFGGSGTASVESMISSVVSDGTLIIINNGAYGKRMCEIAKAYDISFIEFKSSNVEAIDILMLEKVIKENKGEVSHLAVVHHETTTGLLNDVEILGALCKKYNIEMMVDAMSSYAGIPIDMKAMNISYMASSSNKCIQGMAGISFVIANINSLLLTKNNKPRNVYLNLYKQYEYFIKNYQMRFTPPVQVIYALKQAIIEAKEETIEVRNKRYVKNCDVLLEGLDKLNLTHLVKSDHSKLITTILEPTNPKYKFDDMHDFLYERGFTIYPGKVSDANTFRVANIGEIDYKDMERFIIELQDYIRTYDVNP
>2562236686
MEIKRNVLLNPGPATTTDTVKLAQVVPDICPREEEFGEVMEFVSKELTKFVGSLEEYTTILFGGSGTASVEAMISSVVGDGTLIIINNGAYGKRMCEIAEAYDISFIEFKSSNVEAIDILMLEKVIKEKKGEVSHLAVVHHETTTGLLNDVKILGALCKKYNIEMMVDAMSSYAGIPMDMKDMNISYMASSSNKCIQGMAGISFVIANINSLLLTKNNKPRNVYLNLYKQYEYFIKNYQMRFTPPVQVLYALKQAIIEAKEETIEVRNKRYVKSCDVLLEGLDRLNLTHLVKPDHSKLITTILEPTNPKYKFDDMHNFLYERGFTIYPGKVSDANTFRIANIGEIDYKDMERFIIELENYVSASEVHP
>2698139322
MEIKRNVLLNPGPATTTDTVKLAQVVPDICPREEEFGEVMEFVSKELTKFVGSLEEYTTILFGGSGTASVEAMISSVVGDGTLIIINNGAYGKRMCEIAEAYDISFIEFKSSNVEAIDILMLEKVIKEKKGEVSHLAVVHHETTTGLLNDVKILGELCKKYNVDMLVDAMSSYAGIPIDMKDMNISYMASSSNKCIQGMAGISFVIANINSLVLTKNNKPRNVYLNLYKQYEYFIKNYQMRFTPPVQVLYALKQAIIEAKEETIEVRNKRYVKSCDVLLEGLDRLNLTHLVKPQDHSKLITTILEPTNPKYKFDDMHDFLYERGFTIYPGKVSDTNTFRVANIGEIDYKDMERFITELENYVSTSEVHP
>2651194968
VKRNILLNPGPATTTDTVKNAQVVPDICPREKEFGEVMEFVSKELTNLVADNDEYTTVLFGGSGTAAVESMISSVVDKDILLIINNGAYGKRICEMAEIYDLNFIEFIGSPVNGIDFIKLEQIISYNIKNEDDEIKVISHIAVIHHETTTGILNDIHRVGGLCSKYNIDLIVDGMSSFAGIPIDMKSSNIKCLASSSNKCIQGMAGVSFVIAEKELLINTKRIKPRNLYLNLYNQYEYFQKNYQMRFTPPVQVLYALKQAIIETKAETIERRYERYVRCCEILWDGLEKLNLKLLVPKEKSSMLLTSIVEPEVKGYNFDSLHNYLYEKGFTIYPGKVSSKNTFRIANIGDIYPENMRKFIEILEEYFLSIK
>2678063131
VKRNILLNPGPATTTDTVKNAQVVPDICPREKEFGEVMEFVSKELTNLVADNDEYTTVLFGGSGTAAVESMISSVVDKDILLIINNGAYGKRICEMAEIYDLNFIEFIGSPVNGIDFIKLEQIISIKVISHIAVIHHETTTGILNDIHRVGGLCSKYNIDLIVDGISSFAGIPIDMKSSNIKCLASSSNKCIQGMAGVSFVIAEKELLINTKRIKPRNLYLNLYNQYEYFQKNYQMRFTPPVQVLYALKQAIIETKAETIERRYERYVRCCEILWDGLEKLNLKLLVPKEKSSMLLTSIVEPEVKGYNFDSLHNYLYEKGFTIYPGKVSSKNTFRIANIGDIYPENMRKFIEILEEYFLSIK
>2723861535
VKRNILLNPGPATTTDTVKNAQVVPDICPREEEFGQVMEFVSKELTNLAAHDDEYTTVLFGGSGTAAVEAMISSVVDKDILLIINNGAYGKRICEMAEIYDLNFIEFIGSPVNGIDFIKLEQIISYNIKNEDDEIKIISHIAVIHHETTTGILNDIHRVGGLCSKYNIDLIVDGMSSFAGIPIDMKSSNIKYLASSSNKCIQGMAGVSFVIAEKELLVNTKIIKPRNLYLNLYNQYEYFQKNYQMRFTPPVQVLYALKQAIIETKAETIERRYERYVKCCEILWEGLEKLDLKLLVPKEKSSMLLTSIVEPEVKGYNFDSLHNYLYEKGFTIYPGKVLSKNTFRIANIGDIYPENMRKFIEILEEYFLSIK
>2655263598
VKRNILLNPGPATTTDTVKNAQVVPDICPREEEFGQVMEFVSKELTNLVAHDDEYTTVLFGGSGTAAVEAMISSVVDKDILLIINNGAYGKRICEMAEIYDLNFIEFIGSPVNGIDFIKLEQIISYNIKNEDDEIKIISHIAVIHHETTTGILNDIHRVGGLCSKYNIDLLVDGMSSFAGIPIDMKSSNIKYLASSSNKCIQGMAGVSFVIAEKELLVNTKSIKPRNLYLNLYNQYEYFQKNYQMRFTPPVQVLYALKQAIIETKAETIERRYERYVKCCEILWEGLEKLDLKLLVSKEKSSMLLTSIVEPEVKGYNFDSLHNYLYEKGFTIYPGKVSSKNTFRIANIGDIYPENMRKFIEILEEYFLSIK
>2632039827
VKRNILLNPGPATTTDTVKNAQVVPDICPREEEFGQVMEFVSKELTNLVAHDDEYTTVLFGGSGTAAVEAMISSVVDKDILLIINNGAYGKRICEMAEIYDLNFIEFIGSPVNGIDFIKLEQIISYNIKNKDDEIKIISHIAVIHHETTTGILNDIHRVGGLCSKYNIDLLVDGMSSFAGIPIDMKSSNIKYLASSSNKCIQGMAGVSFVIAEKELLVNTKIIKPRNLYLNLYNQYEYFQKNYQMRFTPPVQVLYALKQAIIETKAETIERRYERYVKCCEILWEGLEKLDLKLLVPKEKSSMLLTSIVEPEVKGYNFDSLHNYLYEKGFTIYPGKVSSKNTFRIANIGDIYPENMRKFIEILEEYFLSIK
>2554717815
VKRNILLNPGPATTTDTVKNAQVVPDICPREEEFGQVMEFVSKELTNLVAHDDEYTTVLFGGSGTAAVEAMISSVVDKDILLIINNGAYGKRICEMAEIYDLNFIEFIGSPVNGIDFIKLEQIISNKDDEIKIISHIAVIHHETTTGILNDIHRVGGLCSKYNIDLLVDGMSSFAGIPIDMKSSNIKYLASSSNKCIQGMAGVSFVIAEKELLVNTKNIKPRNLYLNLYNQYEYFQKNYQMRFTPPVQVLYALKQAIIETKAETIERRYERYVKCCEILWEGLEKLDLKLLVPKEKSSMLLTSIVEPEVKEYNFDSLHNYLYEKGFTIYPGKVSSKNTFRIANIGDIYPENMRKFIEILEEYFLSIK
>2621070974
VKRNILLNPGPATTTDTVKNAQVVPDICPREEEFGQVMEFVSKELTNLVAHDDEYTTVLFGGSGTAAVEAMISSVVDKDILLIINNGAYGKRICEMAEIYDLNFIEFIGSPVNGIDFIKLEQIISYNIKNKDDEIKIISHIAVIHHETTTGILNDIHRVGGLCSKYNIDLIVDGMSSFAGIPIDMKSSNIKYLASSSNKCIQGMAGVSFVIAEKELLVNTKNIKPRNLYLNLYNQYEYFQKNYQMRFTPPVQVLYALKQAIIETKAETIERRYERYVKCCEILWDGLEKLNLKLLVPKEKSSMLLTSIVEPEVKGYNFDSLHNYLYEKGFTIYPGKVSSKNTFRIANIGDIYAENMRKFIEILEEYFLSIK
>2701015473
MKRNILLNPGPATTTDTVKNAQVVPDICPREEEFGQVMEFVSKELTNLVAHDDEYTTVLFGGSGTAAVEAMISSVVDKDILLIINNGAYGKRICEMAEIYDLNFIEFIGSPVNGIDFIKLEQIISYNIKNKDDEIKIISHIAVIHHETTTGILNDIHRVGGLCSKYNIDLLVDGMSSFAGIPIDMKSSNIKYLASSSNKCIQGMAGVSFVIAEKELLVNTKNIKPRNLYLNLYNQYEYFQKNYQMRFTPPVQVLYALKQAIIETKAETIERRYERYVKCCEILWDGLEKLNLKLLVPKEKSSMLLTSIVEPEVKGYNFDSLHNYLYEKGFTIYPGKVSFKNTFRIANIGDIYPENMRKFIEILEEYFLSIK
>2852953270
VKRNILLNPGPATTTDTVKNAQVVPDICPREEEFGQVMEFVSKELTNLVAHDDEYTTVLFGGSGTAAVEAMISSVVDKDILLIINNGAYGKRICEMAEIYDLNFIEFIGSPVNGIDFIKLEQIISYNIKNKDDEIKIISHIAVIHHETTTGILNDIHRVGGLCSKYNIDLLVDGMSSFAGIPIDMKSSNIKYLASSSNKCIQGMAGVSFVIAEKELLVNTKNIKPRNLYLNLYNQYEYFQKNYQMRFTPPVQVLYALKQAIIETKAETIERRYERYVKCCEILWDGLEKLNLKLLVPKEKSSMLLTSIVEPEVKGYNFDSLHNYLYEKGFTIYPGKVSFKNTFRIANIGDIYPENMRKFIEILEEYFLSIK
>645509747
MKRNILLNPGPATTTDTVKNAQVVPDICPREEEFGQVMEFVSKELTNLAAHDDEYTTVLFGGSGTAAVEAMISSVVDKDILLIINNGAYGKRICEMAEIYDLNFIEFIGSPVNGIDFIKLEQIISYNVKNEDDEIKVISHIAVIHHETTTGILNDIHRVGGLCSKYNIDLIVDGMSSFAGIPIDMKSSNIKYLASSSNKCIQGMAGVSFVIAEKELLVNTKSIKPRNLYLNLYNQYEYFQKNYQMRFTPPVQVLYALKQAIIETKAETIERRYERYVKCCEILWEGLEKLDLKLLVPKEKSSMLLTAIVEPEVKGYNFDSLHNYLYEKGFTIYPGKVSSKNTFRIANIGDIYPENMRKFIEILEEYFLSIK
>2875118201
VKRNILLNPGPATTTDTVKNAQVVPDICPREEEFGQVMEFVSKELTNLVAHDDEYTTVLFGGSGTAAVEAMISSVVDKDILLIINNGAYGKRICEMAEIYDLNFIEFIGSPVNGIDFIKLEQIISYNVKNEDDEIKVISHIAVIHHETTTGILNDIHRVGGLCSKYNIDLIVDGMSSFAGIPIDMKSSNIKYLASSSNKCIQGMAGVSFVIAEKELLVNTKRIKPRNLYLNLYNQYEYFQKNYQMRFTPPVQVLYALKQAIIETKAETIERRYERYVKCCEILWEGLEKLDLKLLVPKEKSSMLLTSIVEPEVKEYNFDSLHNYLYEKGFTIYPGKVSSKNTFRIANIGDIYPENMRKFIEILEEYFLSIK
>2525474689
VKRNILLNPGPATTTDTVKNAQVVPDICPREEEFGQVMEFVSKELTNLVAHDDEYTTVLFGGSGTAAVEAMISSVVDKDILLIINNGAYGKRICEMAEIYDLNFIEFIGSPVNGIDFIKLEQIISYNVKNEDDEIKVISHIAVIHHETTTGILNDIHRVGGLCSKYNIDLIVDGMSSFAGIPIDMKSSNIKYLASSSNKCVQGMAGVSFVIAEKELLINTKRIKPRNLYLNLYNQYEYFQKNYQMRFTPPVQVLYALKQAIIETKAETIERRYERYVKCCEILWDGLEKLNLKLLVPKEKSSMLLTSIVEPEVKGYNFDSLHNYLYEKGFTIYPGKVSFKNTFRIANIGDIYPENMKKFIEILEEYFLSIK
>2742574063
VKRNILLNPGPATTTDTVKNAQVVPDICPREEEFGQVMEFVSKELTNLVAHDDEYTTVLFGGSGTAAVEAMISSVVDKDILLIINNGAYGKRICEMAEIYDLNFIEFIGSPVNGIDFIKLEQIISYNVKNEDDEIKVISHIAVIHHETTTGILNDIHRVGGLCSKYNIDLIVDGMSSFAGIPIDMKSSNIKYLASSSNKCIQGMAGVSFVIAEKELLVNTKRIKPRNLYLNLYNQYEYFQKNYQMRFTPPVQVLYALKQAIIETKAETIERRYERYVKCCEILWDGLEKLNLKLLVPKEKSSMLLTSIVEPEVKGYNFDSLHNYLYEKGFTIYPGKVSFKNTFRIANIGDIYTENMRKFIEILEEYFLSIK
>2546356672
MKRNILLNPGPATTTDTVKNAQVVPDICPREEEFGQVMEFVSKELTNLVAHDDEYTTVLFGGSGTAAVEAMISSVVDKDILLIINNGAYGKRICEMAEIYDLNFIEFIGSPVNGIDFIKLEQIISYNVKNEDDEIKVISHIAVIHHETTTGILNDIHRVGGLCSKYNIDLIVDGMSSFAGIPIDMKSSNIKYLASSSNKCIQGMAGVSFVIAEKELLINTKSIKPRNLYLNLYNQYEYFQKNYQMRFTPPVQVLYALKQAIIETKAETIERRYERYVKCCEILWDGLEKLNLKLLVPKEKSSMLLTSIVEPEVKGYNFDSLHNYLYEKGFTIYPGKVSFKNTFRIANIGDIYPENMRKFIEILEEYFLSIK
>2631895280
MKRNILLNPGPATTTDTVKNAQVVPDICPREEEFGQVMEFVSKELTNLVAHDDEYTTVLFGGSGTAAVEAMISSVVDKDILLIINNGAYGKRICEMAEIYDLNFIEFIGSPVNGIDFIKLEQIISNEDDEIKVISHIAVIHHETTTGILNDIHRVGGLCSKYNIDLIVDGMSSFAGIPIDMKSSNIKYLASSSNKCIQGMAGVSFVIAEKELLVNTKRIKPRNLYLNLYNQYEYFQKNYQMRFTPPVQVLYALKQAIIETKAETIERRYERYVKCCEILWDGLEKLNLKLLVPKEKSSMLLTSIVEPEVKGYNFDSLHNYLYEKGFTIYPGKVSFKNTFRIANIGDIYPENMRKFIEILEEYFLSIK
>2677161743
MEIKRNILLNPGPATTTDSVKFSQVVPDICPREHEFGQVMEFVSKELTNIVASNDKYTAVLFGGSGTASVEAMLSSVVGDDTILIINNGAYGKRMCEIAEIYNLDYMEFDSSPIDAINFVELEETIKNSKKTISHLSLIHHETTTGLLNDIKKVGMICKKYKIDMIVDAMSSFGAIPINMEEMNIKYLASSSNKCIQGMAGISFVVSNLEALEKTKNIKPRNLYLNLYKQYDNFKNAYQMRFTPPVQVIYALKQAIIEYKEETIEKRYTRYKSCCNILWDGLERLKLNKLVDKKNHSMLITSILEPEVEGYSFDEMHKYLYDRGFTIYPGKISLENTFRIANIGEIYPQDMEKFIKILEEYLNMIVYK
>2561451666
LEIRRNILLNPGPATTSDTVKLAQIVPDICPREKEFGSIMEFVSRELTEFVGSNEKYTTILFGGSGTAAVEAILSSAVDNKTILIINNGAYGKRMCEIAEIYNLNYIEFKSSPMEPINAKELEEIIRNEESKINDCRVISHLAVVHHETTTGLLNDIELLGEICKKYNIDMIVDAMSSFAGIPIGMDKMNIRYLASSSNKCIQGMAGISFVIADKKALNKTQNIKPRNLYLNIYKQYSYFKDNYQMRFTPPVQILYALKQAIIEAKSETIDKRYKRYKECCKILWDGLDRLNLNILIDKHISSMLLTSVIEPQIKNYEFDRLHDYLYSRGFTIYPGKISSENTFRIANIGDIYPDDMRRFVKILEEYFTGII
>2708410778
MEIRRNILLNPGPATTSDTVKFAQIVPDICPREKEFGSIMEFISRELTEFVGSSEKYTTILFGGSGTAAVEAILSSVVDNKTILIINNGAYGKRMCEIAEIYDLNYIEFKSSQIETINLKELEEVIKKNNEESKINNCGVISHLAVVHHETTTGMLNDIELIGEICKKYSIEMIVDAMSSFAGISIDMDKMNIKYLASSSNKCIQGMAGISFVVADKKALHKTQSIKPRNLYLNIYKQYSYFKDNYQMRFTPPVQILYALKQAIIEAKSETIEKRYKRYKECCKILWDGLDKLNLNRLIDKNISSMLLTSVIEPQIENYKFDRLHDYLYSRGFTIYPGKISSENTFRIANIGDIYPDDMRRFVKILEEYFTGII
>2851743887
LEIRRNILLNPGPATTSDTVKFAQIVPDICPREKEFGSIMEFISRELTEFVGSNEKYTTILFGGSGTAAVEAILSSVVDNKTILIINNGAYGKRMCEIAEIYNLNYIEFKSSQIETINLKELEEVIKKNNEENKINNCGVISHLAVVHHETTTGILNDIELLGEICKKYSIEMIVDAMSSFAGIPIDMDEMNIRYLASSSNKCIQGMAGISFVVADKKALNKTQSIKPRNLYLNIYKQYSYFKDNYQMRFTPPVQILYALKQAIIEAKGETIEKRYKRYKECCKILWDGLDRLNLNRLIDKNISSMLLTSVIEPQIKNYKFDRLHDYLYNRGFTIYPGKISLENTFRIANIGDIYPDDMRRFVKILEEYFTGII
>2706286303
MEIRRNILLNPGPATTSDTVKFAQIVPDICPREKEFGSIMEFISRELTEFVASNEKYTTILFGGSGTAAVEAILSSVVDNKTILIINNGAYGKRMCEIAEIYNLNYIEFKSSPIKTINLKELEEVIKNEESKINCGAISHLAVVHHETTTGILNDIELLGEICKKYSIEMIVDAMSSFAGIPIDMDNMNIKYLASSSNKCIQGMAGISFVVADKKALDNTQNIKPRSLYLNIYKQYSYFKDNYQMRFTPPVQILYALKQAIIEAKGETIEKRYKRYKECCEILWDGLDKLNLNRLIDKNISSMLLTSVIEPQIKNYKFDRLHDYLYSRGFTIYPGKISSENTFRIANIGDIYQDDMRRFVKILEEYFTGII
>2746743372
MEIRRNILLNPGPATTSDTVKFAQIVPDICPREKEFGSIMEFISRELTEFVASNEKYTTILFGGSGTAAVEAILSSVVDNKTILIINNGAYGKRMCEIAEIYNLNYIEFKSSPIKTINLKELEEVIKNNEESKINNCGAISHLAVVHHETTTGILNDIELLGEICKKYSIEMIVDAMSSFAGIPIDMDNMNIKYLASSSNKCIQGMAGISFVVADKKALDNTQNIKPRSLYLNIYKQYSYFKDNYQMRFTPPVQILYALKQAIIEAKGETIEKRYKRYKECCEILWDGLDKLNLNRLIDKNISSMLLTSVIEPQIKNYKFDRLHDYLYSRGFTIYPGKISSENTFRIANIGDIYQDDMRRFVKILEEYFTGII
>2775554611
MEIRRNILLNPGPATTSDTVKFAQIVPDICPREKEFGSIMEFISRELTEFVASNEKYTTILFGGSGTAAVEAILSSVVDNKTILIINNGAYGKRMCEIAEIYNLNYIEFKSSPIKTINLKELEEVIKNNEESKINNCGAISHLAVVHHETTTGILNDIELLGEICKKYSIEMIVDAMSSFAGIPIDMDNMNIKYLASSSNKCIQGMAGISFVVADKKALDNTQNIKPRSLYLNIYKQYSYFKDNYQMRFTPPVQILYALKQAIIEAKGETIEKRYKRYKECCEILWDGLDKLNLNRLIDKNISSMLLTSVIEPQIKNYKFDRLHDYLYSRGFTIYPGKISSENTFRIANIGDIYQDDMRRFVKILEEYFTGII
>2775580123
MEIRRNILLNPGPATTSDTVKFAQIVPDICPREKEFGSIMEFISRELTEFVASNEKYTTILFGGSGTAAVEAILSSVVDNKTILIINNGAYGKRMCEIAEIYNLNYIEFKSSPIKTINLKELEEVIKNNEESKINNCGAISHLAVVHHETTTGILNDIELLGEICKKYSIEMIVDAMSSFAGIPIDMDNMNIKYLASSSNKCIQGMAGISFVVADKKALDNTQNIKPRSLYLNIYKQYSYFKDNYQMRFTPPVQILYALKQAIIEAKGETIEKRYKRYKECCEILWDGLDKLNLNRLIDKNISSMLLTSVIEPQIKNYKFDRLHDYLYSRGFTIYPGKISSENTFRIANIGDIYQDDMRRFVKILEEYFTGII
>2609441453
MEIRRNILLNPGPATTSDTVKFAQIVPDICPREKEFGSIMEFISRELTEFVASNEKYTTILFGGSGTAAVEAILSSVVDNKTILIINNGAYGKRMCEIAEIYNLNYIEFKSSPIKTINLKELEEVIKNEESKINCGAISHLAVVHHETTTGILNDIELLGEICKKYSIEMIVDAMSSFAGIPIDMDNMNIKYLASSSNKCIQGMAGISFVVADKKALNKTQNIKPRNLYLNIYKQYSYFKDNYQMRFTPPVQILYALKQAIIEAKGETIEKRYKRYKECCEILWDGLDKLNLNRLIDKNISSMLLTSVIEPQIKNYKFDRLHDYLYSRGFTIYPGKISSENTFRIANIGDIYQDDMRRFVKILEEYFTGII
>2595067084
LEIRRNILLNPGPATTSDTVKFAQIVPDICPREKEFGSIMEFISRELTEFVGSNEKYTTILFGGSGTAAVEAILSSVVDNKTILIINNGAYGKRMCEIAEIYNLNYIEFKSSQIETINLKELEEVIRNEESKINCGAISHLAVVHHETTTGILNDIELLGEICKKYSIEMIVDAMSSFAGIPIDMYKMNIKYLASSSNKCIQGMAGISFVVADKKALTNTENIKPRNLYLNIYKQYSYFKDNYQMRFTPPVQILYALKQAIIEAKGETIEKRCKRYKECCEILWDGLDKLKLNRLIDKNISSMLLTSVIEPQIKNYKFDRLHDYLYSRGFTIYPGKISSENTFRIANIGDIYQDDMRRFVEILEEYFTGII
>2853081566
LEIRRNILLNPGPATTSDTVKFAQIVPDICPREKEFGSIMEFISRELTEFVGSNEKYTTILFGGSGTAAVEAILSSVVDNKTILIINNGAYGKRMCEIAEIYNLNYIEFKSSPIETINLKELEEVIKNEESKINCGAISHLAVVHHETTTGILNDIELLGEICKKYSIEMIVDAMSSFAGIPIDMDKMNIKYLASSSNKCIQGMAGISFVVADKKALNKTQNIKPRNLYLNIYKQYSYFKDNCQMRFTPPVQTLYALKQAIIEAKGETIEKRYKRYKECCEILWDGLDKLNLNRLIDKNISSMLLTSVIEPKIKNYKFDRLHDYLYSRGFTIYPGKISSENTFRIANIGDIYQDDMRRFVKILEEYFTGII
>2853097833
LEIRRNILLNPGPATTSDTVKFAQIVPDICPREKEFGSIMEFISRELTEFVGSNEKYTTILFGGSGTAAVEAILSSVVDNKTILIINNGAYGKRMCEIAEIYNLNYIEFKSSPIETINLKELEEVIKNNEESKINNCGAISHLAVVHHETTTGILNDIELLGEICKKYSIEMIVDAMSSFAGIPIDMDKMNIKYLASSSNKCIQGMAGISFVVADKKALNKTQNIKPRNLYLNIYKQYSYFKDNCQMRFTPPVQTLYALKQAIIEAKGETIEKRYKRYKECCEILWDGLDKLNLNRLIDKNISSMLLTSVIEPKIKNYKFDRLHDYLYSRGFTIYPGKISSENTFRIANIGDIYQDDMRRFVKILEEYFTGII
>2859894647
LEIRRNILLNPGPATTSDTVKFAQIVPDICPREKEFGSIMEFISRELTEFVGSNEKYTTILFGGSGTAAVEAILSSVVDNKTILIINNGAYGKRMCEIAEIYNLNYIEFKSSPIETINLKELEEVIKNNEESKINNCGAISHLAVVHHETTTGILNDIELLGEICKKYSIEMIVDAMSSFAGIPIDMDKMNIKYLASSSNKCIQGMAGISFVVADKKALNKTQNIKPRNLYLNIYKQYSYFKDNCQMRFTPPVQTLYALKQAIIEAKGETIEKRYKRYKECCEILWDGLDKLNLNRLIDKNISSMLLTSVIEPKIKNYKFDRLHDYLYSRGFTIYPGKISSENTFRIANIGDIYQDDMRRFVKILEEYFTGII
>2554729748
LEIRRNILLNPGPATTSDTVKFAQIVPDICPREKEFGSIMEFISRELTEFVGSNEKYTTILFGGSGTAAVEAILSSVVDNKTILIINNGAYGKRMCEIAEIYNLNYIEFKSSPIETINLKELEEVIKNEESKINCGAISHLAVVHHETTTGILNDIELLGEICKKYSIEMIVDAMSSFAGIPIDMDKMNIKYLASSSNKCIQGMAGISFVVADKKALNNTQNIKPRNLYLNIYKQYSYFKDNYQMRFTPPVQILYALKQAIIEAKGETIEKRYKRYKECCEILWDGLDKLNLNRLIDKNISSMLLTSVIEPKIKNYKFDRLHDYLYSRGFTIYPGKISSENTFRIANIGDIYQDDMRRFVKILEEYFTGII
>2516524875
LEIRRNILLNPGPATTSDTVKFAQIVPDICPREKEFGSIMEFISRELTEFVGSNEKYTTILFGGSGTAAVEAILSSVVDNKTILIINNGAYGKRMCEIAEIYNLNYIEFKSSQIEIINLKELEEVIKNEESKINCGAISHLAVVHHETTTGMLNDIELLGEICKKYSIEMIVDAMSSFAGIPIDMYKMNIKYLASSSNKCIQGMAGISFVVADKKALNNTQNIKPRNLYLNIYKQYSYFKDNYQMRFTPPVQILYALKQAIIEAKGETIEKRYKRYKECCEILWDGLDKLNLNRLIDKNISSMLLTSVIEPQIKNYKFDRFHDYLYSRGFTIYPGKISSENTFRIANIGDIYQDDMRRFVKILEEYFTGII
>2516529893
LEIRRNILLNPGPATTSDTVKFAQIVPDICPREKEFGSIMEFISRELTEFVGSNEKYTTILFGGSGTAAVEAILSSVVDNKTILIINNGAYGKRMCEIAEIYNLNYIEFKSSQIEIINLKELEEVIKNNEESKINNCGAISHLAVVHHETTTGMLNDIELLGEICKKYSIEMIVDAMSSFAGIPIDMYKMNIKYLASSSNKCIQGMAGISFVVADKKALNNTQNIKPRNLYLNIYKQYSYFKDNYQMRFTPPVQILYALKQAIIEAKGETIEKRYKRYKECCEILWDGLDKLNLNRLIDKNISSMLLTSVIEPQIKNYKFDRFHDYLYSRGFTIYPGKISSENTFRIANIGDIYQDDMRRFVKILEEYFTGII
>2773167899
MEIRRNILLNPGPATTSDTVKFAQIVPDICPREKEFGSIMEFVSRELTELVGSNEKYTTILFGGSGTAAVEAILSSVVDNKIILIINNGAYGKRMCEIAEIYNLNYIEFKSSQIETINLKELEEVIKNEESKINCGAISHLAVVHHETTTGILNDIELLGEICKKYSIEMIVDAMSSFAGIPIDMYKMNIKYLASSSNKCIQGMAGISFVVADKKALNNTQNIKPRNLYLNIYKQYSYFKDNYQMRFTPPVQILYALKQAIIEAKGETIEKRYKRYKECCEILWDGLDKLNLNRLIDKNISSMLLTSVIEPQIKNYKFDRLHDYLYSRGFTIYPGKISSENTFRIANIGDIYQDDMRRFVKILEEYFTGII
>640774555
MVSCCFFLIKLYREEINLEIRRNILLNPGPATTSDTVKFAQIVPDICPREKEFGSIMEFISRELTEFVGSNEKYTTILFGGSGTAAVEAILSSVVDNKTILIINNGAYGKRMCEIAEIYNLNYIEFKSSQIETINLKELEEVIKNNEESKINNCGAISHLAVVHHETTTGILNDIELLGEICKKYSIEMIVDAMSSFAGIPIDMYKMNIKYLASSSNKCIQGMAGISFVVADKKALNNTQNIKPRNLYLNIYKQYSYFKDNYQMRFTPPVQILYALKQAIIEAKGETIEKRYKRYKECCEILWDGLDKLNLNRLIDKNISSMLLTSVIEPQIKNYKFDRLHDYLYSRGFTIYPGKISSENTFRIANIGDIYQDDMRRFVKILEEYFTGII
>2718383661
MEIRRNILLNPGPATTSDTVKFAQIVPDICPREKEFGSIMEFISRELTEFVGSNEKYTTILFGGSGTAAVEAILSSVVDNKTILIINNGAYGKRMCEIAEIYNLNYIEFKSSQIETINLKELEEVIKNNEESKINNCGAISHLAVVHHETTTGILNDIELLGEICKKYSIEMIVDAMSSFAGIPIDMYKMNIKYLASSSNKCIQGMAGISFVVADKKALNNTQNIKPRNLYLNIYKQYSYFKDNYQMRFTPPVQILYALKQAIIEAKGETIEKRYKRYKECCEILWDGLDKLNLNRLIDKNISSMLLTSVIEPQIKNYKFDRLHDYLYSRGFTIYPGKISSENTFRIANIGDIYQDDMRRFVKILEEYFTGII
>2686497694
MEIRRNILLNPGPATTSDTVKFAQIVPDICPREKEFGSIMEFISRELTEFVGSNEKYTTILFGGSGTAAVEAILSSVVDNKTILIINNGAYGKRMCEIAEIYNLNYIEFKSSQIETINLKELEEVIKNNEESKINNCGAISHLAVVHHETTTGMLNDIELLGEICKKYSIEMIVDAMSSFAGIPIDMYKMNIKYLASSSNKCIQGMAGISFVVADKKALNNTQNIKPRNLYLNIYKQYLYFKDNYQMRFTPPVQILYALKQAIIEAKGETIEKRYKRYKECCEILWDGLDKLNLNRLIDKNISSMLLTSVIEPQIKNYKFDRLHDYLYSRGFTIYPGKISSENTFRIANIGDIYQDDMRRFVKILEEYFTGII
>2703695053
MEIRRNILLNPGPATTSDTVKFAQIVPDICPREKEFGSIMEFISRELTEFVGSNEKYTTILFGGSGTAAVEAILSSVVDNKTILIINNGAYGKRMCEIAEIYNLNYIEFKSSQIETINLKELEEVIKNNEESKINNCGAISHLAVVHHETTTGMLNDIELLGEICKKYSIEMIVDAMSSFAGIPIDMYKMNIKYLASSSNKCIQGMAGISFVVADKKALNNTQNIKPRNLYLNIYKQYSYFKDNYQMRFTPPVQILYALKQAIIEAKGETIEKRYKRYKECCEILWDGLDKLNLNRLIDKNISSMLLTSVIEPQIKNYKFDRLHDYLYSRGFTIYPGKISSENTFRIANIGDIYQDDMRRFVKILEEYFTGII
>2686048858
MEIRRNILLNPGPATTSDTVKFAQIVPDICPREKEFGSIMEFISRELTEFVGSNEKYTTILFGGSGTAAVEAILSSVVDNKTILIINNGAYGKRMCEIAEIYNLNYIEFKSSQIETINLKELEEVIKNNEESKINNCGAISHLAVVHHETTTGMLNDIELLGEICKKYSIEMIVDAMSSFAGIPIDMYKMNIKYLASSSNKCIQGMAGISFVVADKKALNNTQNIKPRNLYLNIYKQYSYFKDNYQMRFTPPVQILYALKQAIIEAKGETIEKRYKRYKECCEILWDGLDKLNLNRLIDKNISSMLLTSVIEPQIKNYKFDRLHDYLYSRGFTIYPGKISSENTFRIANIGDIYQDDMRRFVKILEEYFTGII
>2706304765
MEIRRNILLNPGPATTSDTVKFAQIVPDICPREKEFGSIMEFISRELTEFAGSSEKYTTILFGGSGTAAVEAILSSVVDNKTILIINNGAYGKRMCEIAEIYNLNYIEFKSSQIETINLKELEEVIKNSEESKINNCGAISHLAVVHHETTTGILNDIELLGEICKKYSIEMIVDAMSSFAGIPIDMDKMNIKYLASSSNKCIQGMAGISFVVADKKALHKTQNIKPRNLYLNMYKQYSYFKDNYQMRFTPPVQILYALKQAIIEAKNETIEKRYKRYKECCKILWDGLDRLNLKRLIDKNISSMLLTSVIEPQIKNYKFDRLHDYLYSRGFTIYPGKISSENTFRIANIGDIYPDDMRGFLKILEEYFTGII
>2685975691
MEIRRNILLNPGPATTSDTVKFAQIVPDICPREKEFGSIMEFISRELTEFVGSSEKYTTILFGGSGTAAVEAILSSVVDNKTILIINNGAYGKRMCEIAEIYNLNYIEFKSSPIETINLKELEEVIKCGVISHLAVVHHETTTGILNDIELLGEICKKYSVEMIVDAMSSFAGIPIDMYKMNIKYLASSSNKCIQGMAGISFVVADKKALNNTQNIKPRNLYLNIYKQYSYFKDNYQMRFTPPVQILYALKQAIIEAKNETIEKRYKRYKECCKILWDGLDRLNLKRLIDKNISSMLLTSVIEPQIKNYKFDRLHDYLYSRGFTIYPGKISSENTFRIANIGDIYPDDMRGFVKILEEYFTGII
>2689906298
MEIRRNILLNPGPATTSDTVKFAQIVPDICPREKEFGSIMEFISRELTEFVGSSEKYTTILFGGSGTAAVEAILSSVVDNKTILIINNGAYGKRMCEIAEIYNLNYIEFKSSPIETINLKELEEVIKCGVISHLAVVHHETTTGILNDIELLGEICKKYSVEMIVDAMSSFAGIPIDMYKMNIKYLASSSNKCIQGMAGISFVVADKKALNNTQNIKPRNLYLNIYKQYSYFKDNYQMRFTPPVQILYALKQAIIEAKNETIEKRYKRYKECCKILWDGLDRLNLKRLIDKNISSMLLTSVIEPQIKNYKFDRLHDYLYSRGFTIYPGKISSENTFRIANIGDIYPDDMRGFVKILEEYFTGII
>2690515589
MEIRRNILLNPGPATTSDTVKFAQIVPDICPREKEFGSIMEFISRELTEFVGSSEKYTTILFGGSGTAAVEAILSSVVDNKTILIINNGAYGKRMCEIAEIYNLNYIEFKSSPIETINLKELEEVIKCGVISHLAVVHHETTTGILNDIELLGEICKKYSVEMIVDAMSSFAGIPIDMYKMNIKYLASSSNKCIQGMAGISFVVADKKALNNTQNIKPRNLYLNIYKQYSYFKDNYQMRFTPPVQILYALKQAIIEAKNETIEKRYKRYKECCKILWDGLDRLNLKRLIDKNISSMLLTSVIEPQIKNYKFDRLHDYLYSRGFTIYPGKISSENTFRIANIGDIYPDDMRGFVKILEEYFTGII
>2773560503
MEIRRNILLNPGPATTSDTVKFAQIVPDICPREKEFGSIMEFISRELTEFVGSSEKYTTILFGGSGTAAVEAILSSVVDNKTILIINNGAYGKRMCEIAEIYNLNYIEFKSSQIETINLKELEEVIKCGVISHLAVVHHETTTGILNDIELLGEICKKYSVEMIVDAMSSFAGIPIDMYKMNIKYLASSSNKCIQGMAGISFVVADKKALNNTQNIKPRNLYLNIYKQYSYFKDNYQMRFTPPVQILYALKQAIIEAKNETIEKRYKRYKECCKILWDGLDRLNLKRLIDKNISSMLLTSVIEPQIKNYKFDRLHDYLYSRGFTIYPGKISSEKTFRIANIGDLYPDDMRGFVKILEEYFTGII
>2706350364
MDIKRNILLNPGPATTSDSVKFAQVAPDICPRENDFGTVMEFISLELTNLVASSDKYTTVLFGGSGTAAVESMLSSAVDNGTVLIINNGAYGKRMCEIAEIYKLNYIEFKSSPIDGIDLNALENEIKSYNINEKQYGITHVAVIHHETTTGILNDIKGVGEICRKYNIDMIVDAMSSFAGIPINMEEMNIKYLASSSNKCIQGMAGVSFVIANIEALEKTKNIKSRNLYLNLYKQYSYFKDNYQMRFTPPVQVLYALKQAIIETKEETIEERYKRYKSCCKILWDGLDNLKLKRLVKDENASMLLTSIIEPNISGYSFEELHDYLYRRGFTIYPGKICSTNTFRIANIGEIYQEDIKDFIEILSEYFCEIAKH
>2757003650
MDIKRNILLNPGPATTSDSVKFAQVVPDICPRENDFGTVMEFISLELTNLVASSGKCTTVLFGGSGTAAVESILSSVVDNGAILIINNGAYGKRMCEIAEIYKLNYIEFKSSPIDGIDLNELENKIRSYNINEKQYGITHVAVIHHETTTGILNDIKGVGKICRKYNIDMIVDAMSSFAGIPINMEEMNIKYLASSSNKCIQGMAGVSFVIANIEALEKTKSIKSRNLYLNLYKQYSYFKDNYQMRFTPPVQVLYALKQAIIEAKEETIEKRYKRYKSCCKILWDGLDRLKLKRLVKDENASMLLTSIIEPNISGYSFEELHDYLYERGFTIYPGKICSTNTFRIANIGEIYPEEIKNFIEILREYFHEIAKH
>2609357600
MDIKRNILLNPGPATTTDTVKFSQVVPDICPREKEFGDVMEFVSKELTNFVGSNDTYTTILFGGSGTAAVEAIISSVVDDGKVLIINNGAYGKRICEMADIYNLNYIEFECSPIEEINLDELEDIIKMHNSDDNSGVGISHLAVIHHETTTGILNDIGLIGELCKKYNIDMIVDAMSSFAGIPINMDEMNITYLASSSNKCIQGMAGISFVIANKEALIKTKNIKPRNLYLNLYKQYIYFKDNYQMRFTPPVQVLYGLRQAIIEAKEETINARYERYKECCKVLWTGLDKLKLRKLVSEKASSMLLTSIIEPQICRYNFNEMHDFLYNRGFTIYPGKIASKNTFRIANIGQIYPENMLKFIELLEEYFTQLQVSYEE
>2852877572
MDIKRNILLNPGPATTTDTVKFSQVVPDICPREKEFGDVMEFVSKELTNFVGSNDTYTTILFGGSGTAAVEAILSSVVDNGKVLIINNGAYGKRICEMAEVYNLSYIEFESSAIEEINLDELEDIIKMHNSDDNSEVGISHLAVIHHETTTGILNDIGLIGELCKKYNIDMIVDAMSSFAGIPINMDEMNITYLASSSNKCIQGIAGISFVIANKEALIKTKNIKPRNLYLNLYKQYIYFKDNYQMRFTPPVQVLYALRQAIIEAKEETIYARYERYKECCKVLWTGIDKLKLRKLVSEKVSSMLLTSIIEPKIGGYNFNEMHNFLYNRGFTIYPGKITSKNTFRIANIGQIYPENMLKFIELLEEYFTQLQANYEE
>2706335582
MDIKRNILLNPGPATTSDTVKFAQVVPDICPREKEFGDIMEFVSKELTNFVGSNDDYTTILFGGSGTAAVEAILSSVVDEEIVLIINNGAYGKRICEIAEIYGLSYIEYKSSGVEKINLSELEELIKKYNLNNFENKKSISHLAVIHHETTTGILNDIKSIGQICRKYKIEMIVDAMSSFAGIPINMYEMNISYLASSSNKCIQGMAGISFVIANKESLEKTRNIKPRNLYLNMYKQYSYFKDNYQMRFTPPVQVLYALKQAIIEAKEETIENRNERYKECCQILWKGLDKLNLKKLVNEDASSMLLTSIVEPKIDGYSFEELHEYLYNRGFTIYPGKISSENTFRIANIGQIYLENMTKFIEILEEYFCQFAVNS
>2620583985
VEIKRNILLNPGPATTTDTVKLAQVVPDICPREKEFGDVMEYVSKEFTNFVGSNDQYTTVLFGGSGTAAVEAILSSVVDDNIILIINNGAYGKRMCEIAEIYNLNYIEFKSSPIEEIKLDELEEIIKKHNSKDTSEKTYISHLAVIHHETTTGLLNDIKTIGGICDKYDIEMIVDAMSSFAGIPIDMEEMNIKYLASSSNKCIQGMAGISFVIANKKSLEKTKNIKPRNLYLNMYKQYLYFIDNYQMRFTPPVQILYALKQAIIEAKEETIESRYERYKACCRILWDGLDKLKLKRLVKDKASSMLLTTIIEPQIYDYNFKDLHDYLYSKGFTIYPGKISFENTFRIANIGQIYPENMAKFIEILEEYFSQLKVKS
>2713642823
MEIKRNILLNPGPATTSDTVKFAQVVTDICPREKEFGDIMEFVSKELTSFVGSNDEYTTVLFGGSGTAAVEAIISSVVGDNTILIINNGAYGKRIVEMAEIYNLNYREYNSSPTEEINLSVLEDLIKAHNSSNEKTHISHLAVIHHETTTGILNDIKSIGEICNKYDIEMIVDAMSSFAGIPINMHKMNITYLASSSNKCIQGMAGISFVIANKESLEKTNSIKPRNLYLNIYKQYLYFKDNYQMRFTPPVQVLYALKQAIIEAKKETIEKRYERYEACCKILWNGLDKLNLKRLVSEKASSMLLTSIIEPKIEGYSFDSLHDYLYNKGFTIYPGKINSEDTFRIANIGQIYPENMVKFVEILEEYFIAIVKYQK
>2516117253
LEIKRNILLNPGPATTSDTVKLAQVVPDICPREKEFGDVMEFVSKELTNFVGTNDEYTTVLFGGSGTAAVEAILSSVVDNRTILIINNGAYGKRMCEIAEAYNLNYIEFKSSPIEGIDLNELEKVLKNDYISHLAVIHHETTTGILNDIKVIGEICKKYDIEMIVDAMSSFAGMPISMNEMNIKYLASSSNKCIQGMAGISFVIANKESLENTKAIKPRNLYLNIYKQYLYFKDNYQMRFTPPVQVLYALKQAIIEAKEETIEKRYERYKACCKILWDGLNKLKLKKLVDEQNSSMLLTSIIEPEIANYSFDDLHDYLYNKGFTIYPGKIASQTTFRIANIGQIYPENMVKFIEILEEYFAEII
>2780996744
MIIFSPGPANISERVRAALTNPDIGHRESEFTCLLQETRTQLLQVCGVPDGYACAVLSGSGTTGIEASITSLRDSGVLILANGVYGERAAQIAQVFQVPHSIEKFDWTSPMSMDKVEQLISDTPHDSVYLIHHETTTGILNPLEQVAGIAKSHGKWVMVDAVSSIGGEELDLSGWGVDLIIGSANKCLRGVPGVGFVVVSSEFREAISHRHPVAFSTDLVSTLDREEGGETPFTPPVQTIYALREASAELLEEGVSSRIAHYQEIAKSLRDGLASLELSFLVPREYLSNTMTTVTMPEGISYEDLHRPLKQQGYVIYKSQGHLSESTFRLGTVGVLSQDDISGFLGALGQLL
>2711334084
MMREWVLLNPGPGNTTRAVREALVTPDLCHREAEFFQVMRECRAMLARLAGGGEAFTAVCFTGSGTTAVEAALCSVVPRDRTVLVVDNGVYGRRMVQMAEAHGIPVEAIRSDIFTPVNPADVEARLAARPDISHVALVHHETTTGLLNPLPAVAEVAARHGRRLIVDATSSLFGERLDLTQDGIDFVTASATKCVQGISGVAFVLARRSALEALKGQPRRSVSLDLVTHYAMQEQDNTPFTPAVQVFFALRQALLELEREGVDARIKRYAENARVLRDGMARLGFTILVPESCRSSILTTFLLPGMIYDALHDAMKRRGYIIYAGQGDLRTYAFRVANLGILTPRDMEGVVAAFADSLRELGLRPL
>2722492623
MDWILLNPGPANTTRSVREALVTPDLCHREPEFFRVMRSCRERLVRLAGGGAEWSAVLFAGSGTAAVEATIASAVPEGGTLLVADNGVYGDRMVRIARAHRIPVEVVAYDMFTPVAPADVDRLLAARPDVTHVALIHHETTTGVLNPVEEIVRVAARHGRRVIVDAMSSLFGEPLDLGLPALDFVMASANKCLQGVPGVAFVLGRRSALEGLAGRPPRSVYLDVHNHWTLQERDNTPFTPAVQVLHAMDQALVELEAETVSRRIERYAENARVLRDGMTALGFEILVPEGARSRILTTFRLPAGVGYDALHDAMKRRGYIIYAGQGDLRTYAFRVSNMGTLTPADMKGVVDAFAASLAELGVRTV
>2710810083
MEWILLNPGPANTTKSVRQALVTPDLCHREPEFFRVMRSCRERLVRLAGGGAAWSAVLFAGSGTAAVEAAIASAMPADGTLLVVVNGVYGDRILRIARAHRIPVETLAYDIFTPVDPGDVDRRLAERPDLSHVALIHHETTTGLLNPVAEVARVAARHGRRVIVDAMSSLFGEPLDLGLPALDFVMASANKCLQGVPGIAFVLARRQALEALAGRPPRSVYLDVHTHWALQERDNTPFTPAVQVLHAMEQALVELEAETVPGRIARYAENARVLREGMAGLGLEILVPGAARSSILTTFRLPGGVGYDALHDAMKRRGYIIYAGQGDLRTYAFRVSNMGTLTPVDMRGVVEAFAQSLREPGVRAA
>2713000558
MEWILLNPGPANTTKSVRQALVTPDLCHREPEFFRVMRSCRERLVRLAGGGAAWSAVLFAGSGTAAVEAAIASAMPADGTLLVVVNGVYGDRILRIARAHRIPVEALAYDIFTPVDPGDVDRRLAERPDLSHVALIHHETTTGLLNPVAEVARVAARHGRRVIVDAMSSLFGEPLDLGLPALDFVMASANKCLQGVPGIAFVLARRQALEALAGHPPRSVYLDVHTHWALQERDNTPFTPAVQVLHAMEQALVELEAETVPGRIARYAENARVLREGMAGLGLEILVPGAARSSILTTFRLPGGVGYDALHDAMKRRGYIIYAGQGDLRTYAFRVSNMGTLTPVDMRGVVEAFAQSLREPGVRAA
>2653251620
MGEREWILLNPGPANTSPGVRRALVTPDLCHREPEFFAVMRDCRERLVRLAGCAETFATVLFTGSGTSAVEAAVSAVVPRDRGLLVVSNGVYGDRLARIARAHAIPTQVLSYDVMTPASPADVEATLRAYPEVSHVALVHHETTTGLLNPVHEVARVAARAGRRVVVDAMSSLFGEPLDVAADGIDFVMASANKCLQGIPGIAFVLGRRTALDALKGQPPRSVALDLYTHHATQEQDNTPFTPAVQVLHAMREALLELEREGVPARIARYAENARVLRRGMAALGFEILVPEAARSSILTTFLLPGLAYDPLHDAMKRRGYIIYAGQGDIRTYAFRVANMGTLTPEDMEGVVAAFASALEELGVPSGARR
>2709214266
MSRTEWILLNPGPANTSPAVKQALVTPDLCHREPEFFQVMRRCRERLVRLACGGGDWSAVLFTGSGTASVEAAVCSAVPPGRSLLVVDNGVYGDRMVRIARAHGIPAEVLSYDIWTPAAPADVARVLRAHPEVSHVAVVHHETTTGLLNPVAEIARVAEREGRRVFVDAMSSLFGEPLDVTAGSMDFVTASANKCMQGIPGISFVLARRGALEALKGQAPRSVYLDLYTHHAAQEKDSTPFTPAVQVLCAMEQALAELETEGVGRRIERYAENARVLRAGMGRLGFEILVPEGARSNILTTFLLPGLGYDPLHDAMKRRGYIIYAGQGDIRTYAFRVSNMGTLTPTDMGRVVEAFAASLEELGCRAA
>2722009006
MVRIARAHGIPAEVLSYDIWTPAAPADVARVLRAHPEVSHVAVVHHETTTGLLNPVAEIARVAEREGRRVFVDAMSSLFGEPLDVTAGSMDFVTASANKCMQGIPGISFVLARRGALEALKGQAPRSVYLDLYTHHAAQEKDSTPFTPAVQVLCAMEQALAELETEGVGRRIERYAENARVLRAGMGRLGFEILVPEGARSNILTTFLLPGLGYDPLHDAMKRRGYIIYAGQGDIRTYAFRVSNMGTLTPTDMGRVVEAFAASLEELGCRAA
>2665626108
MTHYRVREALSGPDACHRETEVTELIGDIRRDLVEICDGDQWHSAVLITGSGTAAVEATLISAVQRDRVLVIVNGHYGERLLDIARSHGLDVEPFKLAWQQEIDLEVLDSKLRADPLIKYIALVHHETSTGMLNDAAAVSRSARAHGVEVILDAVSSLGCEPLSISTGGADWIVSSANKCIEGAPGLSFVVAKRRLMEALPTQARGYYLDIGRYFRSQESKSVPFTPAVPILRALSVACGLLKEETVAGRALRYSSLTEKVRDGLSRLGIRSDLSPEHRSSSLTAFEIPTGWTYAELHDQLREHGFIIYASQGERAGKQFRIATMGQIPSGEIDRLLLVLEEMLSSQGGPL
>2840918638
MMSNDLVLLNPGPVMTHYRVREALSGPDACHRETEVTELIGDIRRDLVEICDGWHSAVLITGSGTAAVEATLISAVQRDRVLVIVNGHYGERLLDIARSHGLDVEPFKLAWQQEIDLEVLDSKLRADPLIKYIALVHHETSTGMLNDAAAVSRSARAHGVEVILDAVSSLGCEPLSISTGGADWIVSSANKCIEGAPGLSFVVAKRRLMEALPTQARGYYLDIGRYFRSQESKSVPFTPAVPILRALSVACGLLKEETVAGRALRYSSLTEKVRDGLSRLGIRSDLSPEHRSSSLTAFEIPTGWTYAELHDQLREHGFIIYERAGKQFRIATMGQIPSGEIDRLLLVLEEMLSSQGGPL
>2868437954
VTRVVLLNPGPVMTADEVREALAGPDLCHREADFGDLLARVRHELTDLCGGTGSHGTVVLTSSGTGAVEAAVASAVPPDGVVLTLENGHYGERMRQIAQSHGIPVRRFEVPWGRPLDARDVAARLAAEPQVTHVTLVHHETSTAMLNDLPGIARVVADAGRSLVVDAVSSVGCEEVDVAAHGVDWLAGTSNKCLEGMPGLSFVTARADLLDALDGRPGRGYTVDLGRHHRAQARAGVPAFTPAVPTFYALEVALRRLRTETVAGRRARYGRLADLLRDGLAERGFAVHLDPAERASSLTSLDLPPGLGYAELHAGLRARGYVVYASQEHLRDQAFRVATMGTLTEDEVRAFLAALDEVVAATPRTGPRHERERRHTGPSHAVAPVAP
>2784733418
MSPVVDLPAVARACGYREATDGSTIRQAVRRAMRHGGPQFLRVPVIPEWTRTSAVRRWRHPRRSPGSVPRCSGRCTELPPPILMNPGPVNADERVRAALAGPDICHREVEFTDLLRRVRDKVVRICGGGNDHAGVVLTGSGTSAVEALISSVVPQGGGVLAIDNGHYGRRMHDIAAAYGLYTRHLDLGWGTRIPQAKVGRLLAVDERLTHVLVVHHETSTGMRNDVAAMATEAHRYGREVIVDAVSSIGAEYLDMRTTGVDWLAGSANKCLEGMPGLGFVCGPRSGFATLDAMPRRTFSLDLHRHYLAQEVTGAPAFTPGVPAFYAFDVALDLALREGVAARGARYARLAERLRDGLERLGFRLLLAPEDRAVSLTAAALPPGVDFAAVHAGMRDAGFVIYPAQEVLSGEYIRLSTMGTMSDGDVEAFLEKLGGLVSAAVATDAGFTR
>2862360202
MTASQPAVRRQAAPAAEPPPGPGETTARPRRTVLMNPGPVVTDERVRAALGGPDLCHREPEFAELMHRVRDRVTRICGGGAEHTSLVLTGSGTAAVEAALASVVPADGAVLTLDNGHYGRRLHDIAAAHGLRGHHLDFGWAVPLDLGAVDRALAADPGLSHVAVVHHETSTGMLNDVAAVTRVAHRHGREVVVDAVSSVGAEDLDLVRDGIDWLAGSANKCLEGMPGLSFVTGRRTALAALAGHPRRSYSLDLTRHFAAQETSGTPAFTPAVPAFYAFDTALGLALREGVRARRDRYRALVRLLCDGLERLGFAFPLPPEHRAVGLTLVKLPPGVSYEDLHAPLKQAGYIVYAALGPFAEGHFRLSTLGALTPEDITGFLDALARTPAVARTHEQGGSSR
>2578532889
MSARERDRLVLMNPGPVNADERVRAALAGPDMCHREPEFAALLTRVRSRLVQVCGGDRDWSAVVLTGSGTAAVEAAVVSAPPRNGTVLALDNGHYGQRMHDIAAAHGIATRRLELGWGNPLDLAALDAALAADSSITHVTVVHHETSTGMRNDVHAVAGLVHRHGRAVIVDAVSSVGADPLDLADSGLDWVAGSANKNIEGMPGLSFVCGRRTAFEALGQAPTRSYYLDLHRNFLAQQVNTAPAFTPGIPAFYALDTALELLLAEGVEARGRRYLALAERLRAGLERLGLDLLLPAGHRANSLTAVRLPDGVPYREMHDALRAAGFVIYAGQEHLAKNYFRLSTMGCMTTADVDDFTAALGAFLGQVRPPVPGASAADRKENP
>2867242050
MTSPTGPVAQRLVLMNPGPVLADERVRAALGGPDLCHRESEFTELMRRVRGRVTQVCGGTPEFTSVVLTGSGTSAVEALIASVPPSDSGVLALDNGHYGRRMHDIAAIHDIAVHHLELGWGVPIDLGSVEAALAADTSLGFVTVVHHETSTGMLNDVAAVARVAHRYGRKVIVDAVSSIGAEPLDIARDGLDWVAGSANKSLEGMPGLSFVCARHDAFAALGNGPRRSYSLDLHRHYTAQEHAQTPAFTPGVPAFYAFDTALQLMLAEGVAARGKRYRALAERLRQGLEDLGLHLALPPGHRSLGLTAVRLPQGIGYPELHRALRAEGYVIYAAQEQWARDFFRLSTMGRMTEQDIEGFLTALGRFLDSTTAARTEHVTADREGK
>2671239964
MSSSLDVTVAADFSSRQLILMNPGPVNTDDRVRAALAGPDLCHREPEFSDLMTRVRRKVVQISGGGPEYTSVILTGSGTAAVEAIVASAVPEAGGLLILDNGHYGERFCEIAAGYSIRSHRLSFGWGIPIDLEQVDAALAADPGLTHVAVVHHETSTGMLNPVAQITAIAHRHHREVIVDAISSVGAEDILMDRDNIDWLAGSSNKCIEGLPGLGFVCARKTSLEALSSGLRRGYYLDLHRHYRAQAGAAAPAFTPGIPAYYAFDQALDLALEEGTDRRHSRYRELAERLRSGLACLGLQFLLPAEQRAVALTAIRLPAGVPYNDLHAWLKEQGFVIYTAQEQLAPTYFRLSTMGRMTADDVDRFLAALASFLGKKAPEHPGSAS
>2862488537
VTGDSPAVPARTAPTGRRLVLMNPGPVNTVEAVRGALGGPDMCHREPEFGALMNRIRRKATAVCGGGADHTSVLLTGSGTAALEAAVTSAIPADGGLLVVDNGHYGRRLFDIASVHGIRVTRLDLGWGTPVDPAAVGRALAAAPSLTHVAVVHHETSTGMLNDVSGIGAVAHEHGCLTIVDAISSVGAEPLDISRDGIDWLVGTANKCLEGMPGVSFVCASRRDFDALAAHPAHTYYLDLNRHFQAQEKAGAPAFTPSVPAFYAFEAALDLALAEGVAGRGARYRALAERLRAGLTEQGLHIMLEPGHRAVSLSAIRLPDGVPYESLHDACKRAGFVIYAAQDQLAGGFFRLSTMGAMDERDIDGFLAALGEALAGQGRGTPVRSGPGEAA
>2766302314
MTTRFAAPPEGSASRRTVLMNPGPVNTDETVRAALGGPDLCHREPEFGALMTRVRRKITTVCGGGEEHTSVVLTGSGTSALEAAVVSALPEGGALLVVDNGHYGKRLHDIARAHGIRCVRLELGWGTPVDADRVDRELAADPGLTHLAVVHHETSTGMLNDVAELASVARAHGRRIIVDAVSSVGAESLDVARDGIDWLAGSANKCLEGMPGLAFVCASRDAFEELAGHPPRSYYLDLHRHYAAQEKAQAPAFTPAVPLFYAFETALDLALAEGAAARGRRYGALADRLRAGLTELGLDIPLDPRHRAVGLTVVRLPEGVRYPDLHRALKDEGFVVYAAQEELSAGFFRLSTMGTMDERDIDRFLAMLGRVLPRLRDRTPGGEAA
>2865668681
MTARPPVRTVLMNPGPVNTAQTVREALGGPDLCHREPEFGALMTRVRRKITAVCGAGDDHTSVVLTGSGTSALEATLTSALPENGGLLVVDNGHYGRRLYDIASAHGIRCVRLELGWGTPVDPDAVGRALGADPGLTHLAVVHHETSTGMLNDVAALASTARAHGRRIIVDAVSSVGAEPLDAVRDGIDWLVGTANKCLEGMPGLAFVCAPRSAFEELATHPSRSFYLDLSRHYAAQVKTGAPAFTPAVPLFYAFEAALDLALAEGVASRGRRYGALAGKLRAGLTELGLSIPLDPWHRAVSLTAVRLPDGVPYANLHRALKERGFVIYAAQEQLAAGFFRLSTMGAMDERDIDTFLAAFGVLPTLR
>2766407163
VTTDEQPQRLVLMNPGPVVTDDRVRSALSGPDMCHRERDFATLMTRVRSKVTRIAGGGADHTAVVLTGSGTSAVEAAIVSAVPAHGGLLVLDNGHYGHRLHEIATPYGIRSRRLESGWGTPLGLGAVERALRDDPRLTHVGVVHHETSTGMLNDVAAVAALAHRHGREVVADAVSSIGCEPLSLERDGIDWLAGSANKCLEGAPGLSFVCARRDAFALATGPRRTHYLDLHRHFTAQEKAGAPAFTPAVPAFHAFDIALDLALAEGVAGRRARYDALAGRLREGLVRLGLRLLLPEGQRAVGLTAVRLPGGVGFDALHSALRAEGFVIYAAQEQLAQGFFRLSTMGQLTEDDIERFLATLAGLLPRLTAAPSAGATGAVR
>2804969587
VTTDEQPQRLVLMNPGPVVTDDRVRSALSGPDMCHRERDFATLMTRVRSKVTRIAGGGADHTAVVLTGSGTSAVEAAIVSAVPAHGGLLVLDNGHYGHRLHEIATPYGIRSRRLESGWGTPLGLGAVERALRDDPRLTHVGVVHHETSTGMLNDVAAVAALAHRHGREVVADAVSSIGCEPLSLERDGIDWLAGSANKCLEGAPGLSFVCARRDAFALATGPRRTHYLDLHRHFTAQEKAGAPAFTPAVPAFHAFDIALDLALAEGVAGRRARYDALAGRLREGLVRLGLRLLLPEGQRAVGLTAVRLPGGVGFDALHSALRAEGFVIYAAQEQLAQGFFRLSTMGQLTEDDIERFLATLAGLLPRLTAAPSAGATGAVR
>2767989498
VTTDEQPQRLVLMNPGPVVTDDRVRSALSGPDMCHRERDFATLMTRVRSKVTRISGGGGDHTAVVLTGSGTSAVEAAIVSAVPAHGGLLVLDNGHYGHRLHEIATPYGIPSRRLEFGWGTPLSLGAVERALRDDPRLTHVGVVHHETSTGMLNDVAAVAALAHRYGREVVVDAVSSVGCEPLSLERDGIDWLAGSANKCLEGAPGLSFVCARRDAFALATGPRRTHYLDLHRHFTAQEKAGAPAFTPAVPAFHAFDIALDLALAEGVAGRRARYDALAGRLREGLARLGLRLLLPAGQRAVGLTAVRLPDEVGFEALHSALRAEGFVIYAAQEQLAQGFFRLSTMGQLTEDDIERFLATLARLLPRLTATPSAGATGAVR
>2585376197
MTFGIVEGLTVHSEEGPGVGPDGRTRRLVLMNPGPVMTDERVRSALAGPDMCHREPEFSRLLTRVRRKTTAICGGGDDHAAVILTGSGTCAVEAAISSTVPEAGGLLVIDNGHYGERLHHIARAHAVRTHRWELGWGTPVDLEALDRLLAADPGLTHVGVVHHETSTGMLNDVAAVTAIAHVHGREVVVDAVSSVGAEALSLRDDAPDWLAGSSNKCLEGAPGLSFVAARKAAFDALGGRPRRTYYLDLHRHYRAQEEAAAPAFTPGIPAFYAFDAALDLALAEGREARLARYTRLAQRLRSGLEEMGLEILLPPEHRAAALTAVRIPQGLTYTELHEELRRDGFVVYNAQEQLAQDFFRLSTMGCMTAGEIDSFLSALDRLMAERHR
>2768548920
MTFGITQGPALRSGEDPEAGPDGPARRPVLMNPGPVMTHERVRSALAGPDMCHREPEFSRLLTRVRRKTTAVCGGGDEHTAVMLTGSGTCAVEAAISSAVPEAGGLLVIDNGHYGERLHHIARAHAVRTHRWELGWGTPVDLGALDRLLAADPGLTHVGVVHHETSTGMLNDVAAVTAIAHAHGREVVVDAVSSVGAEALSLRDDAPDWLAGSSNKCLEGAPGLSFVAARKAAFEALGSGPRRTYYLDLHRHYRAQEEAAAPAFTPGIPAFYAFDAALDLALAEGREARLARYTRLAQQLRGGLEGMGLEILLRPEHRAAALTAVRIPRGLTYAELHGGLRRDGFVIYSAQEQLAQDFFRLSTMGCMTAGEIGSFLSALERLITERHR
>2863189521
VTPFAAAATDRLVLMNPGPVVLDDRVRAALSGPDLCHREPEFADLLARIRHKTTLVAGGGDAHTAVLLTGSGTSAVEAVISSAVPPGGGLLVIDNGHYGERLADIAAAHGIRTHRLEAGWAVPVDPAAVERALAADPGLTHVGVVHHETSTGMLNDVAGVARIAHAYGREVIVDAVSSVGAERVSPAEDGVDWLAGSANKCLEGAPGLAFVVAATDAFERLGAFPRRTYYLDLHRHYTAQAKSGLPAFTPGIPACYAFEAALDLALAEGREARHARYRALAERLRAGLEALGLELLLPPGQRAVGLTALRLPPGTGYEELHRGLRAAGFVIYRAQERLAADHWRLSTMGRITAADIDRFLSALADLLRDRADSTDVAEGGTR
>2766349743
MTDTTPPGSDRVVLMNPGPVMTDARVRAALAGPDLCHREPEFSDLLTRVRHKTTLAAGGDARHTSVILTGSGTSAVEAAVSSAVPADGGLLVVDNGHYGERFQHIADAHGIRTHRLELGWGTAVDPSAVAAALAADPGLTHVGLVHHETSSGMLNDAAALTRIAHEHGRELILDAVSSVGAERLSLAEDGVDWLAGSANKCLEGAPGLAFVSASRAAFEGLAAAPRRSYYLDLHRHYTAQEKAVAPAFTPGIPAYYAFEAALDLALAEGREARHARYTALALHLRAGLADLGLDLLLPPAHRAAALTAVRLPRDTAFGELHRALRTRGFVVYGALAPDWFRLSTMGRMTTEDVDRFLAALAGLLHDDRTGRG
>2868039250
MTDTNRPHTDRVVLMNPGPVMTDARVRSALAGPDLCHREPEFSDLLTRVRHKTTLAAGGDTRHTSVILTGSGTSAVEAAISSAVPADGGLLVIDNGHYGERFQHIADAHGIRTRRLELGWGTPVDPSAVGAALAADPGLTHVGLVHHETSSGMLNDVAALTRIAHEHGRELILDAVSSIGAERLSLAEDGVDWLAGSANKCLEGAPGLAFVSASRTAFERLAAAPRRSFYLDLHRHYTAQEKAAAPAFTPGIPAYYAFEAALDLALTEGQDARHARYSALALQLRAGLADLGLDLLLQHAHRAVALTAVRLPEHMSFDELYRGLRAEGFVIYGALAPGWFRLSTMGRMTTQDVDRFLAALSGLMHDDRMRHR
>2865335515
VSDIGSATHHRLVLMNPGPVITDDRVRAALAGPDMCHREPEFSELLTRVRHKTTLVAGGDERHTSVILTGSGTSAVEAAISSAVPVDGALLVLDNGHYGERFQHIATAHGVRTRRLEFGWAAPLDLAQVEAALAEDPTLTHIGVVHQETSSGMLNDVAAVARIAHEHGRQVIVDAVSTIGAERLSLAEDGIDWLAGSANKCLEGAPGLAFVSAARSAFESLGVAQGRTYYLDLHRHYVAQEKAAAPAFTPGIPAYYAFDVALDLALAEGWEARHARYTALAERLRTGLESLGLELLLPPEQRAAGLTAIRIPANSSYAELHQGLRAEGFVIYSAQERLARDFFRLSTMGGMTESDIDRFLVVLAALLASRT
>2767848983
VNDVNGAPHTRLVLMNPGPVITDDRVRAALAGPDMCHREPEFSELLTRVRHKTTLVAGGGEQHTSVILTGSGTSAVEAAISSAVPAGGALLVLDNGHYGERFKHIAAAHGIRTRRLAFGWATALDLARVEAALAADPELTHVGVVHHETSSGMLNDVAAVARIAHAYGCQVIVDAVSTIGAERLSLAGDGIDWLAGSANKCLEGAPGLAFVSAARSAFEGLGGAQGRTYYLDLYRHYTAQEKAAAPAFTPGIPAYYAFDTALDLALAEGWEARHARYTALAERLRTGLEALGLQLLLPPGQRAAGLTAVRIPADSSYAELHRALRAAGFVIYSAQERLARDFFRLSTMGGMTESDIDRFLVVLAALLPSRV
>2777071269
VSDISGSTHTRLVLMNPGPVITDDRVRAALAGPDMCHREPEFSELLTRVRHKTTLAAGGDEHTSVILTGSGTSAVEAAISSAVPADGALLVLDNGHYGERFQHIAAAHGIRTRRLAFGWATALDLARVEAALAADPELTHVGVVHQETSSGMLNDVAAVARIAHKHGRKVIVDAVSTIGAERLSLAEDGIDWLAGSANKCLEGAPGLAFVSAARSAFEGLGGAQGRTYYLDLYRHYTAQEKATAPAFTPGVPAYYAFDVALDLALAEGWEARHARYTALAERLRAGLEALGLELLLPPGQRAAGLTAVRIPDNSSYAELHRGLRAEGFVIYSAQERLARDFFRLSTMGGMTESDIDRFLVVLAALLASRV
>2707372684
VSNDRDTAAPQRLVLMNPGPVITDDRVRSALAGPDMCHREPEFSALMTRVRDKVTRVAGGDERHTSVVLTGSGTSAVEAAIGSAVPDGGGLLVLDNGHYGERFAHIAAAYGIRAHRLEHGWATPLDLAAAERALVADPALTHVGVVHQETSSGMLNDVAAVTRIAHAHGREVIVDAVSSIGAERVSLAGDGVDWLAGSANKCLEGAPGLAFVSAAKAAFEGLGTTPKRGYYLDLHRHYLAQEKAVAPAFTPGIPAYYAFDAALDLALAEGWEARHERYTALARRLRAGLEELGLEILLPPEQRAAGLTAVRIPEGIGYAELHRGLRAQGFVIYSAQERLARDFFRLSTMGRMTEADVDRFLEVLAGLLPSQN
>2513758679
MNGSTHARPERLVLMNPGPVITDDRVRKALSGPDMCHREPEFSGLLTRVRHKITLICGGDERHTSVVLTGSGTAAVEAAISSAVPRDGALLVIDNGHYGERMWHIADAHGIRAHRLELGWATPVDLDAVDRALAVDPGLTHVGVVHHETSSGMLNDVAAVTRIAHAHGREVILDAVSSVGAERIGLAEDGIDWLAGSANKCLEAAPGLGFVSAAKAAFENLADAPRRTYYLDLYRHHTAQEKSQAPAFTPGIPAFYAFDAALDLALAEGQDARHARYSALARRLRDGLDALGLEILLPPGQRAASLTAVRLPAGTGYPELHRGLRKEGFVIYSAQEQLAADFFRLSTMGRMTEQDIDRFLETLARTLPNRG
>2766235035
MNDSTPARPERLVLMNPGPVNTDDRVRAALAGPDMCHREPEFSDLLTRVRHKTTLAAGGDERHTSVVLTGSGTAAVEAAVSSAVPHDGALLVIDNGHYGERFRHIADAHGIRSHRLELGWATPVDLAAVDRALAADPGLTHVGVVHHETSSGMLNDVAAVTRIAHAHGREVVVDAVSSIGAERVSLAADGIDWLAGSANKCLEGAPGLGFVSAAKTAFEGLADAPRRSYYLDLHRHHTAQEKAQAPAFTPGIPAFHAFDTALDLALAEGWEARHARYSALAGRLRAGLEALGLELLLPPRQRAASLTAVRIPAGTGYATLHRGLRAEGFVIYSAQEQLAADFFRLSTMGRMTGQDIDRFLAALARILPARG
>2768130374
MNDSTPPRPERLVLMNPGPVITDDRVRAALAGPDMCHREPEFCDLLTRVRHRTTLVAGGDERHTSVVLTGSGTAAVEAAVSSAVPRDGALLVVDNGHYGERFQHIADAHGIRAHRLELGWATPVDTAALDRALGADPGLTHVAVVHHETSSGMLNDVAAVTRIAHAHGREVVVDAVSSIGAEHIGLAEDGIDWLAGSANKCLEGAPGLGFVSAARTAFEGLAGAPRRSYYLDLHRHYTAQEKAQAPAFTPGIPAFYAFDAALDLALAEGREARHARYSALAGRLRDGLEALGLEILLPPGQRAASLTAVRIPAGIGYRELHRGLRAEGFVIYSAQEQLAADFFRLSTMGRMTETDIDRFLATLARTLPTRA
>2872895718
MNDSTPPRPERLVLMNPGPVITDDRVRAALAGPDMCHREPEFSDLLTRVRHKTTLAAGGDERHTSVVLTGSGTAAVEAAVSSAVPRDGALLVVDNGHYGERFQHIADAHGIRTHRLELGWATPVDPAAVERALAADQGLTHVAVVHHETSSGMLNDVAAVARIAHAHGREVVVDAVSSIGAEHIALAEDGIDWLAGSANKCLEGAPGLGFVSAARTAFEGLAGAPRRSYYLDLHRHYTAQEKAQAPAFTPGIPAFYAFDEALDLALAEGREARHARYSALAGRLRDGLEELGLEILLPPGQRAASLTAVRIPAGIGYRELHRGLRAEGFVIYSAQEQLAADFFRLSTMGRMTETDIDRFLAALARTLPTRA
>2872902229
MNDSTPPRPERLVLMNPGPVITDDRVRAALAGPDMCHREPEFSDLLTRVRHKTTLAAGGDERHTSVVLTGSGTAAVEAAVSSAVPRDGALLVVDNGHYGERFQHIADAHGIRTHRLELGWATPVDPAAVDRALAADPGLTHVALVHHETSSGMLNDVAAVARIAHAHGREVVVDAVSSIGAEHIGLAEDGIDWLAGSANKCLEGAPGLGFVSAARTAFEGLAGAPRRSYYLDLHRHYTAQEKAQAPAFTPGIPAFYAFDEALDLALAEGREARHARYSALAGRLRDGLEALGLEILLPPGQRAASLTAVRIPAGIGYRELHRGLRAEGFVIYSAQEQLAADFFRLSTMGRMTQADIDRFLAALARTLPARA
>2768735510
MNDSTPPRPERLVLMNPGPVITDDRVRAALAGPDMCHREPEFSDLLTRVRHKTTLAAGGDERHTSVVLTGSGTAAVEAAVSSAVPRDGALLVVDNGHYGERFQHIADAHGIRTHRLELGWATPVDPAAVERALAADPGLTHVAVVHHETSSGMLNDVAAVARIAHAHGREVVVDAVSSIGAEHIALAEDGIDWLAGSANKCLEGAPGLGFVSAARTAFEGLAGAPRRSYYLDLHRHYTAQEKAQAPAFTPGIPAFYAFDEALDLALAEGREARHARYSALAGRLRDGLEALGLEILLPPGQRAASLTAVRIPAGIGYRELHRGLRAEGFVIYSAQEQLAADFFRLSTMGRMTQADIDRFLAALARTLPARA
>2585378531
MNDSTPPRPERLVLMNPGPVITDDRVRAALAGPDMCHREPEFSDLLTRVRHKTTLAAGGDERHTSVVLTGSGTAAVEAAVSSAVPRDGALLVVDNGHYGERFQHIADAHGIRTHRLELGWATPVDPAAVERALAADPGLTHVAVVHHETSSGMLNDVAAVARIAHAHGREVVVDAVSSIGAEHIALAEDGIDWLAGSANKCLEGAPGLGFVSAARTAFEGLAGAPRRSYYLDLHRHYTAQEKAQAPAFTPGIPAFYAFDEALDLALAEGREARHARYSALAGRLRDGLEELGLEILLPPGQRAASLTAVRIPAGIGYRELHRGLRAEGFVIYSAQEQLAADFFRLSTMGRMTQADIDRFLAALARTLPARA
>2768138498
MTDRTPPRPERLVLMNPGPVITDDRVRTALAGPDMCHREPEFSDLLTRVRHKTTLAAGGDDRHTSVVLTGSGTSAVEAAVGSAVPRDGGLLALDNGHYGERFWHIAAAHGIRAHRLELGWATPVDLDAVDRALAADPGLTHVGVVHHETSSGMLNDVAAVTRIAHAHGREVVVDAVSSIGAERISLAADGVDWLAGSANKCLEGAPGLGFVSAARASFEALAGHPRRGYYLDLHRHYAAQEKAQAPAFTPAVPGFYAFDTALDLALAEGRQARHARYTALAGRLRDGLEALGLQLLLPPAQRAASLTAVRIPDGCRYAELHAGLRAEGFVIYSAQEQLAADFFRLSTMGQMTEQDVDRFLGALARILPGRR
>2768543568
MNDSSTPARPQRLVLMNPGPVITDDRVRTALAGPDMCHREPEFSDLLTRVRHKTTLAAGGDDRHASVVLTGSGTAAVEAAVSSAVPHGGGLLVIDNGHYGERFRHIADAHGIRSHRLELGWATPVDLAAVDRALAADPGLTHVGVVHHETSSGMLNDVAAVTRIAHAHGREVVVDAVSSIGAERLSLAADGVDWLAGSANKCLEGAPGLGFVSAARASFEALAGHPRRGYYLDLHRHYAAQEKAHAPAFTPAIPGFYAFDAALDLALTEGWEARHARYTALARRLRDGLEALGLEILLPPGQRAASLTAVRIPDGCGYAELHRGLRAEGFVIYSAQEQLAADFFRLSTMGQMTEQDIDRFLTALAGILPARR
>2585378573
MNDSTAPRPERLVLMNPGPVITDDRVRAALAGPDMCHREPEFSDLLTRVRHKTTLAAGGDGRHTSVVLTGSGTAAVEAAVSSAVPHGGGLLVIDNGHYGERFRHIADAHGIRAHRLELGWATPVDLGAVDRALAADPGLTHVGVVHHETSSGMLNDVAAVTRIAHAHGREVVVDAVSSIGAERISLAADGVDWLAGSANKCLEGAPGLGFVSAARTSFEALAGHPRRGYYLDLHRHYAAQEKAQAPAFTPAIPGFYAFDAALDLALAEGWEARHARYTALARRLRDGLETLGLEILLPPEQRAASLTAVRIPAGCGYAELHGGLRAEGFVIYSAQEQLAADFFRLSTMGQMTQRDIDRFLAALTRILTARG
>2766553033
MNDSTAPRPERLVLMNPGPVITDDRVRAALAGPDMCHREPEFSDLLTRVRHKTTLAAGGDDRHTSVVLTGSGTAAVEAAVSSAVPHGGGLLVIDNGHYGERFRHIADAHGIRAHRLELGWATPVDLDAVDRALAADPGLTHVGVVHHETSSGMLNDVAAVTRIAHAHGREVVVDAVSSIGAERISLAADGVDWLAGSANKCLEGAPGLGFVSAARTSFEALAGHPRRGYYLDLHRHYAAQEKAQAPAFTPAIPGFYAFDAALDLALAEGWEARHARYTALARRLRDGLEALGLEILLPPGQRAASLTAVRIPDGCGYAELHGGLRAEGFVIYSAQEQLAADFFRLSTMGQMTQRDIDRFLTALTRILTARG
>2753073390
MTVQSGELRSAPRTAAPPSQVLLNPGPVNVDERVREVLRHPDVCHREPEAADLMRNVRAKATAICGGGAEHTSVLFAGSGTAALEAVISSVIPADGKLLVLHNGHYAERVSRIAAVHGIAQQRLEFGWTQPFDLDRVDAALAADPGITHVGMVHHETSTGMLNPLSEVGRLVARHGRSLLVDAISSLGAEELDVVADHVDWCVGTANKCLEGLPGASFACAPRALLEQLSTVPPRTFYLDLHGHYASQEHVDAPLFTPAVQALYALDRALDLSLEETVSRRSARYAGLSMLLREHLVRHGLEPLLTPEHSASSVTVFRLPEDIDYTHLHDRLKEAGFVIYGCPPPLGRVCRIATMGNLSEAQVRRFLDAFDQVVAALRATASQH
>2563895361
MTVRATETPTTPATARTTPPPHQVLLNPGPVNVHDRVRAALAYPDVCHREPEAAELLDAVRAKATAVCGGDERHTSVLLAGSGTAALEAVLSSVVPQGGALLVPHNGHYAERVASIAEAHRIPVRRIEFGWGEPIDLAAVDAALAEDATISHVGLVHHETSTGMLNPLSELGEIVARHGRSLIVDAISTLGAEPLDVVADHVDWCVGTANKCLEGLPGTSFVCAPRALLDGLSEVRPRTYYLDLGAHHVAQDRARAPLFTPAVQALYALDVALDLTLEETVAARSRRYREHADRVRAHLAGHGFEPLVPDGHRASSVTVFRLPDGVEYQHLHDRLKADGFVIYGCPPRLGSICRIATMGQLTTDQISAFLVAFDAALGAPLPTDDATPSTSQA
>2775036030
MTVRATETPATAATARTTPPPHQVLLNPGPVNVHDRVRAALAYPDVCHREPEAAELLDAVRAKATAVCGGDEHTSVLLAGSGTAALEAVISSVVPEGGTLLVPHNGHYAERVASIAEAHRIPVRRLEFGWGQPIDLAAVDAALAEDATISHVGLVHHETSTGMLNPLAELGEIVARHDRSLIVDAISTLGAEPLDVVADHVDWCVGTANKCLEGLPGTSFVCAPRSSLDGLSEVRPRTYYLDLRAHHVAQDRDRAPLFTPAVQALYALDVALDLTLEETVAVRSRRYRERADRVRAHLARHGFEPLVPDGHRASSVTVFRLPDGVEYQHLHDRLKADGFVIYGCPPRLGRVCRIATMGQLTTDQISAFLAAFDAALDAPHPTGAATPSTSRA
>2620438890
VTDTGLPEVSSVRAIPKPDPTVLLNPGPVVVHSDVRAAMSYPDVCHREQEAADLMKAVREKIVAICGGAVTDHVGVVLAGSGTAALEAVLSSVVPADGKVLVLDNGNYGERLYRITLCHGIAHRRLEFGWTEPIDIDSVDELLAADQDVTHVAMVHHETSTGMLNPLRRIGEIVHRHNRSLVVDAISSLGSEELDVSTDHVDWCVGSANKNLEGLPGVSFVCASRTGLESLEGTTSRTFYLDLYSHYRSQEDDQAPLFTPAVQVLYAFDRALDLALSEGVHRRRERYEARAARIRNGITDLGLRFLLPLHHRANSVTHVRVPERTTYRYLHDSLKEKGFIVYACQERLGEVFRIANMGLISDSDIDRFLAALDDVLRKARASTST
>2741234497
MSEGRLVLLNPGPVNVHEKVRAAIAAPDLCHREPEAADLMAAVSAKVTEVCGAGGDHRSVLLTGSGTAALEATIASVVPPNGRLLVLDNGHYGERLHRIAAAHGLPSQRLEFGWATPIDLEMVAAALLADPSITHVGLVHHETSTGMLNPLRAVGELVAEHGRTLIVDAISSLGSEQLDMAADHIGWCIGTANKCLEGLPGISFVCASRAGFASLADLPTRGLYLDLHTHYRAQVQAQTFAFTPALGVLHAFDVALDLMLAEGVASRGRRYAELAQLIRDGLTQRGVQLLLPPEHRANSLTNAHLANGMTYQELHDGLRSRGYVIYATQDRAAGVFRLANMGQLTEADIAGLFVAFDEVTTERR
>2807441415
MTRVVLMNPGPVNVDERVRAAIASPDECHREPETRELLARVRGKLATVAGGGDAHTAVLLTGSGTAALEATVSSVVPATGGLLVLDNGHYGERLHRIAQVHGIPVRRLEFGWANPVDLDAVERALTAEPWLSHVGLVHHETSTGMLNPAGDVGRLTARHGRSLILDAISSIGAEDLDVVADHVDWCVGTANKCLEGLPGISFVLGTRAGFDALAAIPARTFYLDLHAGYRAQVAGGAPQFTPALQVLRALDVALDLTLAETVTGRGERYRARAEQLRTGLTDRGVALLLPPPHRAASITNAWLGGDLTYDQLHDGLKQHGFVIYAVQDRVAGSFRLANMGQLTAADIDRFFTAFDAVTARPTVAAVGAGQ
>2511597134
MSAPAAPGRVPELLVLKVGGSLFSDKRGGGGTDPRAVADYARQVRDLAAARPGRVVLVTGGGAACHEVGRTVDPARDPWSALALTAPAFAVRWEWTSQLRRLGVRAVPLQLTGLYGEHPDGTEETHPAAVRRLLAEHALPVLSSDCALTADGTLRIVSSDEAPALLLGEDPYAVRIVALTDVPGVLTGPDDTSPVLRRLDAADPAAADHLLWPTGSWDATGAMRGKIDALAAHARRGAQCVITRGGRTGDLGHLFDPLVLLNPGPVNVHPRVRAAIGSPDECHREPEAAALLTAVARKTTEVAGGGADTHATVLLTGSGTAALEAAISSAVPPDGRLLVLDNGHYGERLHAIAATHRIPAVRLEFGWASPVDLAAVDRALAADPGITHVAVVHHETSTGMLNPVAEIGRITAEHGRSLVVDAISSLGAEALDVVADRIDWCVGTANKCLEGLPGISFVTAPRARFEELAGRPARTFYLDLHANYRAQVGSASPQFTPAVQVLRALDAALDLTLAEGVAARSARYAARAAAVRAGLAERGVRLLLPPEQCATSLTNAFLDDGLGYQQLHDGLKERGYVVYATQSAAAGVFRIANMGQLTDRDVQGLLSAFDEVRKEHADAAAPHQPPHPLPRKETR
>2767863804
VSTLAAPGRTPELLVLKIGGSLFSDKRAGGGTDPLAIADYARQVRDLAAAHPGRVVLVTGGGAACHEVGRTVDPARDPWSALALTAPAFAVRWEWTTQLRQLGVRAVPLQLTGLYGQHPDGTEDANPATVRQLLAAGALPVLSSDCALTADGTLRIVSSDEAPALLLDQDPDTVRIVALTDVPGVLTGPDDTSPVLRRLDAADPSAADHLLWPTGSWDATDAMRGKIRSLAAHARRGAQCVITRGERTGGLGHLFAPLEDWPADRRHTEIATDRNTPARTVLLNPGPVNVHPLVRAAIGSPDECHREPEAAELLTAVARKATEVAGGGADTHATVLLTGSGTAALEAAISSAVPPDGRLLVIDNGHYGERLHAIARTHRIPAVRLEFGWAAPVDPAAVERALAADPGLTHVAMVHHETSTGMLNPVAEIGRITAGYSRSLLVDAISSLGAEALDVSANRIDWCVGTANKCLEGLPGISFVTAPRARFEELAGHPARTFYLDLHANYRAQVGAASPQFTPALQVLRALDVALDLTLAEGVAARSARYAARAATVRAGLAERGIRLLLPPEQRAASLTNAFLDDGLGYQQLHDGLKERGYVIYATQSADAGVFRIATMGQLTDRDVRGLLTALDEVRKEAAASAPSPRSRPWKENR
>2819245622
MTLNTARTAADRVVLLNPGPVNVHERVKAAIGSPDECHREPEAQDLLATVGRKVTEVCGGDDTHAAVLLTGSGTAALEAVVSSVVPADGRLLVLDNGHYGERLMRIAEVHRIPVLRLEFGWANPIDLDAVDRALAADPGITHVAAVHHETSTGMLNPVGEIGRLVARHGRSLLVDAISSLGAEDLDIVADHVDWCVGTANKCLEGLPGISFVVASRQRFDRLADIPGRTFYLDLHAHYVSQIGKRTPQFTPALQVLRALDEALDLTMAEGVAARKRRYTDRAEAIRAGLRERGIDLLLPPHQRASSITNAYLSNGMTYDELHDGLKLHGYVIYATQEKSAGVFRLANMGQLTADDITGFFAAFDDVVRQHTAAASPSSPVPAEAAAVSR
>2602865255
MTTASDRRDRVVLLNPGPVNVHDRVRTALASPDECHREPEAQDLLAGVAGKIAEVCGGGDSHTAVLLTGSGTAALEAVVSSVVPADGRLLVLDNGHYGERLLRIARVHGIGVEHLEFGWANPIPPEEVDRFLSEHPGVTHVAVVHHETSTGMLNPLRELGAVVARHGRSLIADAISSLGAEELDVVADHVDWCVGTANKCLEGLPGISFVCAPRDRFAALETVPARTFYLDLYAGYRAQVLDRSPQFTPALQVLRALDTALDLTLEEGVAARGRRYTERAREIREGLELRGIELLLPPHHRAASITNAHLSDGLTYDELHDGLKERGYVIYATQAKSAGVFRLANMGQLTAADIAGLFAAFDDVLSKHETEKKEW
>2862371460
MTTAPDRRDRVVLLNPGPVNVHDRVRAAIASPDECHREPEAQELLVAVADKIVEVCGGGDSHTAVLLTGSGTAALEMVVSSVVPADGRLLVLDNGHYGERLLRIARVHGIDVDHLEFGWANPITPETVDRFLGENPGVTHVGMVHHETSTGMLNPLRELGDVVARHGRSLIVDAISSLGAEELDVVADHVDWCVGTANKCLEGLPGISFVCAPRERLAALEPLPARTFYFDLFAGYRAQVLDRSPQFTPALQVLRALDTALDLTLEEGVAARGRRYTDRAREIREGLEQRGIELLLPPHQRAASITNAHLAGGLTYDELHDGLKERGYVIYATQAKSAGVFRLANMGQLTAADIAGFFAAFDDVLSKHETEKKEW
>2775080208
MTTAPDRRDRVVLLNPGPVNVHDRVRAAIASPDECHREPEAQQLLVTVADKIVEVCGGDDSHTAVLLTGSGTAALEMVVSSVVPADGRFLVLDNGHYGERLLRIARVHGIDVDHLEFGWANPITPEAVDRFLGENPGVTHVGMVHHETSTGMLNPLRELGDVVARHGRSLIVDAISSLGAEELDVVADHVDWCVGTANKCLEGLPGISFVCAPRERFAALEPLPARTFYFDLFAGYRAQVLDRSPQFTPALQVLRALDTALDLTLEEGVAARGRRYADRAREIREGLEQRGIELLLPPHQRAASITNAHLAGGLTYDELHDGLKERGYVIYATQAKSAGVFRVANMGQLTAADIAGFLAAFDDVLSKHETVKKEW
>2777402983
MTTAPDRRDRVVLLNPGPVNVHDRVRAAIASPDECHREPEAQELLVTVADKIVEVCGGGDSHTAVLLTGSGTAALEMVVSSVVPADGRFLVLDNGHYGERLLRIARVHGIDVDHLEFGWANPITPEAVDRFLGENPGVTHVGMVHHETSTGMLNPLRELGDVVARHGRSLIVDAISSLGAEELDVVADHVDWCVGTANKCLEGLPGISFVCAPRERFAALEPLPARTFYFDLFAGYRAQVLDRSPQFTPALQVLRALDTALDLTLEEGVAARGRRYADRAREIREGLEQRGIELLLPPHQRAASITNAHLAGGLTYDELHDGLKERGYVIYATQAKSAGVFRVANMGQLTAADIAGFFAAFDDVLSKHETVKEEW
>2554259690
MTGTPGRPDRVVLLNPGPVNVHDLVRAALTGPDECHREPETQALLGTVGGKITRVCGADPDSHAAVLLTGSGTAALEAVVSSVVPADGRLLVLDNGHYGERLLRITDVHGIACVRLEFGWAAPLDLEAVEQAIAADAGITHVAVVHHETSTGMLNPVRELGALVARHGRSLIVDAISSLGAEDLDVVRDRIDWCVGTANKCLEGMPGISFVCAPRERFEALADVPARTFYLDLSANYRAQVLKGSPQFTPAVQILRALDTALDLTLAEGVAARTARYGARAAEIRAGLEERGIELLLPPEQRAHSITNAHLSNGMSYDELHDGLKEHGYVIYATQEKSAGVFRLANMGRLTGDDIAGFFRAFDEVVARYAPSHS
>2772949297
MTGTPGRPDRVVLLNPGPVNVHDRVRAALAGPDECHREPETQALLGTVAGKITEVCGADRDSHAAVLLTGSGTAALEAVVSSVVPAGGRLLVLDNGHYGERLLRIADVHGIDSVRLEFGWAVPLDLDAVDRALAADPGVTHVAVVHHETSTGMLNPLRELGALVDRHGRSLIVDAISSLGAEDLDVVRDHVDWCVGTANKCLEGMPGISFVCAPRERLDALADVPARTFYFDLSANYRAQVLKGSPQFTPAVQVLRALDAALDLTLAEGVPARTARYAARAAEIRAGLEERGIDLLLPADQRAGSITNAHLANGMTYDELHDGLKEHGYVIYATQEKSAGVFRLANMGQLTATDIAGFFRAFDEVVARCAPSPS
>2814765522
MTGTPGRPDRVVLLNPGPVNVHDRVRAALAGPDECHREPETQALLGTVAGKITEVCGADRDSHAAVLLTGSGTAALEAVVSSVVPAGGRLLVLDNGHYGERLLRIADVHGIDSVRLEFGWAVPLDLDAVDRALAADPGVTHVAVVHHETSTGMLNPLRELGALVDRHGRSLIVDAISSLGAEDLDVVRDHVDWCVGTANKCLEGMPGISFVCAPRERLDALADVPARTFYFDLSANYRAQVLKGSPQFTPAVQVLRALDAALDLTLAEGVPARTARYAARAAEIRAGLEERGIDLLLPADQRAGSITNAHLANGMTYDELHDGLKEHGYVIYATQEKSAGVFRLANMGQLTATDIAGFFRAFDEVVARCAPSPS
>2585375192
MTGTTGRPDRVVLLNPGPVNVHDRVRAALAGPDECHREPESQALLGTVGGKITEVCGAGRDSHATVLFTGSGTAALEAVLSSVVPADGRLLVLDNGHYGERLLRIADVHGIATVRLEFGWAVPLDLDAVDEALAADAGITHVAVVHHETSTGMLNPLRELGPLVARHGRSLIADAISSLGAEDLDVVRDSVDWCVGTANKCLEGMPGISFVCAPRERLEALADVPARTFYFDLSANYRAQVVKGSPQFTPAVQVLRALDAALDLTLAEGVAARTARYAARAAEIRAGLEERGIELLLPPERRAGSITNAHLANGMTYDELHDGLKEHGYVIYATQEKSAGVFRLANMGQLTGEDIAGFFRAFDEVVARCAPSTR
>2766254575
MTGTTGRPDRVVLLNPGPVNVHDRVRAALAGPDECHREPESQALLGTVGGKITEVCGAGRDSHATVLFTGSGTAALEAVLSSVVPADGRLLVLDNGHYGERLLRIADVHGIATVRLEFGWAVPLDLDAVDEALAADAGITHVAVVHHETSTGMLNPLRELGPLVARHGRSLIADAISSLGAEDLDVVRDSVDWCVGTANKCLEGMPGISFVCAPRERLEALADVPARTFYFDLSANYRAQVVKGSPQFTPAVQVLRALDAALDLTLAEGVAARTARYAARAAEIRAGLEERGIELLLPPERRAGSITNAHLANGMTYDELHDGLKEHGYVIYATQEKSAGVFRLANMGQLTGEDIAGFFRAFDEVVPSR
>2766534854
MTGTTGRPDRVVLLNPGPVNVHDRVRAALAGPDECHREPESQALLGTVGGKITEVCGADRDSHATVLFTGSGTAALEAALSSVVPADGRLLVLDNGHYGERLLRIADVHGIATVRLEFGWAVPLDLDAVDQALGADAGITHVAVVHHETSTGMLNPLRELGPLVARHGRSLIVDAISSLGAEDLDVVRDHVDWCVGTANKCLEGMPGISFVCAPRERLEALADVPARTFYFDLSANYRAQVVKGSPQFTPAVQVLRALDAALDLTLAEGVAARTARYAARAAEIRAGLEERGIELLLPPERRAGSITNAHLANGMTYDELHDGLKEHGYVIYATQEKSAGVFRLANMGQLTGEDIAGFFRAFDEVVARCAPSTR
>2547559972
MTSSPTVPETRQVLLNPGPVNVHDDVRAALASPDRCHREPEVLRLLSLIRQKVTLVCGGDERHSAVLLGGSGTSALEATISSVIPPDGRVLIVGNGHYGERLRQIAAVHALPHRYLDLGHGAPLDLKAVDDALADDPSLTHVAAVHHETSTGMLNPLRELGTLTARHGRSLIVDAVSSLGAEPLDLDADHVDWCVGTANKCLEGYPGLSFVVAPRERLAALETVPPRTFSLDLHRHHTAQEHDGTSLFTLPVQTMTAFDTALDLMLQEGVPTRGARYATLSEQVRTGLADRGLSPRLPPDQRSSSLTAFRLPDGLTYEALHDGLKAEGYVVYAGQSPGEHEFRVATMGRLTEDDITGFLAAYDKVTAPAPQV
>2692746366
MTSSPTVPETRQVLLNPGPVNVHDDVRAALASPDRCHREPEVLRLLSLIRQKVTLVCGGDERHSAVLLGGSGTSALEATISSVIPPDGRVLIVGNGHYGERLRQIAAVHALPHRYLDLGHGAPLDLKAVDDALADDPSLTHVAAVHHETSTGMLNPLRELGTLTARHGRSLIVDAVSSLGAEPLDLDADHVDWCVGTANKCLEGYPGLSFVVAPRERLAALETVPPRTFSLDLHRHHTAQEHDGTSLFTLPVQTMTAFDTALDLMLQEGVPTRGARYATLSEQVRTGLADRGLSPRLPPDQRSSSLTAFRLPDGLTYEALHDGLKAEGYVVYAGQSPGEHEFRVATMGRLTEDDITGFLAAYDKVTAPAPQV
>2651467872
MTSSPTVPASRQVLLNPGPVNVHDDVRAALASPDRCHREPEVLRLLSLIRRKVTLVCGGDEHSAVLLGGSGTSALEATISSVIPPDGRVLIVGNGHYGERLRQIAAVHALPHRYLDLGHGAPFDLRAVDGALADDPSLTHVAAVHHETSTGMLNPLRELGTLTARHGRSLIVDAVSSLGAEPLDLDADHVDWCVGTANKCLEGYPGLSFVVARRERLAALETVPPRTFSLDLHRHHTAQEHAGTSLFTLPVQTMSAFDTALDLMLQEGVHTRGARYAALSEQVRAGLADRGLSLRLPPDQRSSSLTAFRMPDGLTYEALHDGLKAEGYVVYAGQSPGEHEFRVATMGRLTEDDITGFLAAYDKVTAPAPQV
>2772736630
MSSSPAPAGSRLQGRVVLMNPGPVNVSEEVRAALSLPDLCHREPEALALMQRIRRKTVLLCGGDESHAAVMLAGSGTTTLEAALSSIVPRDGRLLVIDNGHYGERLSRIVSVHGISCARLEFGWGRPVDVTAVDRALAEDPSITHVGLVHHETSTGMLNQLREIGAVVARHGRSLAVDAISSLGAEELDLAADHIDWCVGTANKCLEGFPGVSFVVAPRERLAGLADVPARTFSLDLHRHFVAQEHDGAPAFTLPLQVMAAFDTALDLALREGTSRRHARYTALAERIRTGLTERGLALRLPAAHRASSLTGVALPDGLTYEELHDGLKAEGFVVYNGAREFRIANMGQLTEEDITGFLAAFRVV
>2819696899
MSPSPAPPEPRPQDRVVLMNPGPVNVSEEVRAALTLPDLCHREPEALALMQRIRRKTTRVCGGDDRYAAVLLAGSGTTALEAAFSSVVPADGRVLVIDNGHYGERLARILSVHGIAVEHLTFGWGTPVDPAVVERSLAGDPSLTHVALVHHETSTGMLNPLREIGTVTARHGRSLAVDAISSLGAEEFDLVADGVDWCVGTANKCLEGFPGVSFVVGARERLAALATVPARTFSLDLHRHFVAQEHDGVPLFTLPLQVMAAFDTALDLALREGTQQRHARYTALAERLRDGLAERGLALRLPPEHRASSLTAFALPEGMTYEELHDGLKAEGFVVYSTQARGEREFRLSTMGHITGEDITRFLSAYDRVVTQYAGAAL
>2804920885
MPDAFASKYGKAAPPPSRTVLLNPGPVNVHERVRSALAYPDVCHREPEVADLMTRVRAKATAVCGGDETCTSVLLAGSGTAALEAAVSSVVPADGRILVLDNGNYGLRIHLIVATHGIDETYLEFGWTNPIDPAAVERALVDDPTITHVAMVHHETSTGMLNPVRAIGEITHRLGRSLLVDAISSVGAESFDMLADHVDWCVATANKCLEGLPGVSFVCAPRSRFEELADVPAHTFYLDLHGHYRGQAIVGAPLFTPAVQVMFAFEQALDLVLEETVTGRAARYAELAAQVRAGLAERGMEFLLPAEHWSNSVTNVMVPDGVRYADLHDGLKDEGYVVYGVQEELGAVFRVANMGQLDEADIKGFFSALDRVLPAVRTGGAA
>2815269399
MATISSVPAGGSTPPRRSVLLNPGPVVVHPEVRAALSWPDVCHRESEALDAMTRVRAKATAVCGGDERHTSVLLAGSGTAALEAAFSSVVPPDGKVLVLDNGNYGDRVHRIVSVHGIAEEHLEFGWTNPIDPDAVDRALAADPAITHVGLVHHETSTGMLNPLRAIGEVVAGHGRSLVVDGISSVGAEEFDMTEDHVDWLVGTANKCLEGLPGTSFVCGRRDALDALADVPARTFYLDLHGHHVAQDRVGAPLFTPAVQVLFAFERALDLVLAEGVRARAARYRDLASRLRAGFAERGFEFLLPEEHRAGSVTNLRVPHGIDYADLHDALKEEGFVVYGVQVFRVANMGQLDPSTPEDFLAAL
>2776371655
MIASTQTSPPRAVAPPEKAVLLNPGPVNVHSQVRDALAYPDVCHREPESIELLTRAREKATLVCGGDDAHTSVLLSGSGTAALEAALSSIVAPDGKILVLDNGNYGERIHRIVAAHGIAGMRLEFGWTTPIDVDAVDAALTADPAITHVGMVHHETSTGMLNPLREIGAVVAKHGRSLVVDAISSVGSEDFDMRLDNVDWCVGTANKCLEGLPGISFVCAPRAALDALADVPPRTFYLDLHGHYVAQDKDKAPLFTPAMQVLYAFDAALDIALREGVSARAARYGRLAEQVRAGFTQRGLRFLLPADQRANSVTHLHVPDGITYEELHDGLKAAGFVIYGVQKRLGAVFRVANMGQLDEQHIAEFFAAFDRVLDGAGASV
>2865207693
MSTTPLPQLLNPGPVNVHPDVRAGMTSPDQCHRESEPLALLARTRRKAAEIAGGNPEDHTAAVFTGSGTAALEAAFASIVPPTGRILILDNGHYGERLWRIVSANGVPYQRLEFGWKNPIDLAVLDRTLAADPGLTHVGLVQHETSTGQLNPLREIGEVVARHGRQLAVDAISSLGSERFDLVADRVDWVVATANKCLEGLPGVSFVAGRRDRFEELKDVPARGFYLDLYGNWSSQEGKGVPAFTPAVQVLTAFEVALDRSLAEGADERGKRYLHLAELIRAGLAERGCEFLLPPEHRANSCTNVYIPHGIAYADLHDTIKAEGYVIYQLPGVFRVANMGQLTESDVTGFLEAFDRAVEKLKP
>2547559748
MSTTPLPQLLNPGPVNVHPDVRAGMTSPDQCHRESEPLALLARTRRKATQISGGTPEDHTAAIFTGSGTAALEAAFASIVPPTGRILILDNGHYGARLWRIVSANGVPHQRLEFGWTNPIDLKTLDRTLAEDPGLTHVGLVQHETSTGQLNPVREIGEIVARHGRRLAVDAISSLGSERFDLVEDHVDWVVATANKCLEGLPGVSFVAGRRDRFEELKDVPARGFYLDLYSNWSSQKGKGVPAFTPAVQVLTAFEVALDRSIEEGTVERGKRYLHLAELIRAGLTERGCEFLLPPEHRANSCTNVYIPHGIAYTDLHDTIKAEGYVIYQLPGVFRVANMGQLTESDVTGFLEAFDRAVEKLKP
>2692748547
MSTTPLPQLTLLNPGPVNVHPDVRAGMTSPDQCHRESEPLALLARTRRKATQISGGTPEAHTAAIFTGSGTAALEAAFASIVPPTGRILILDNGHYGERLWRIVSANGVPHQRLEFGWTNPIDLETLDRTLAENPGLTHVGLVQHETSTGQLNPVREIGEIVARHGRRLAVDAISSLGSERFDLVEDHVDWVVATANKCLEGLPGVSFVAGRRDRFGELKDVPARGFYLDLYSNWSSQEGKGVPAFTPAVQVLTAFEVALDRSIEEGTVERGKRYLHLAELIRAGLTERGCEFLLPPEHRANSCTNVYIPHGIAYTDLHDTIKAEGYVIYQLPGVFRVANMGQLTESDVTGFLEAFDRAVEKLKP
>2566316502
VTTNTSEPAAPPADRLVLLNPGPVNVHDRVRAALAAPDMCHREPEAAQLMTRVRTKVTQVSGGDDSYTGVLLAGSGTAALEAVFSSVVPPDGRILILDNGHYGERLYRIVTVHGVDCRRMEFGWTRPIDLAAVDRALAEDPGITHVGMVHHETSTGMLNPLREVGEIVARHGRSLAVDAISSLGSERLDVRADRIDWCVGTANKCLEGLPGVSFVCARREALEALADVPPRSFYLDLHGHYHSQEYLHAPLFTPALQVMTAFEEALDLVLAEGVTARGERYAAHAGRLRAGMAALGLEFLLPPEHRANSVTNVRLPAGVGYEALHDALKAEGYVIYATQQQLDGVFRVANMGQLTERDVEGFLGALDRALVKLSEAGR
>2798892954
MSVSVSPADRLVLLNPGPVNVHEEVRAAIAAPDSCHREPEAAALINRVRQKAARIGGGDEEYTSVLLAGSGTAALEAVFSSVVPADGRILILDNGHYGERLYRIVSVHEVPHRRLEFGWTNPIDPAEVDRVLAEDPSITHVGLVHHETSTGQINPLREIGEVVARHGRQLAVDAISSLGSERLDVRADHIDWLVGTANKNLEGLPGVSFVVAPRHRLDALENVPARTFYLDLYGHYISQDRKNAPLFTPALQVLTSFEKALDLALTEGTAARGARYRALAERVRAGLTERGARFLLPPGHRANSVTNVHLPEGITYDELHDGLKAEGYVVYSTQEQLAGVFRVANMGQLTEADIEGFLAAFDRVVAKLTEVAA
>2746309812
FPGRTVFVAGGGALGHGAVRDLDAADGFAALELTHATFAVKWAWATAFREAGIRAMPLQVAAMCRDRPEGTAADLGVLRGLLAEDVLPVLSGDCILSAGPRLRIYGSDHVPGMILDEDLAPVRIVTLTDVPGILTGSAPDSPVLPHVSPDDPAAAHALVWESAPWDTSGAMRGKVDAMTAHARRGAECVITRGDRDATSLRHLFAPMSSWPAEVPHTLISRTPPGRSFPSPRRPASEEVSGVSATTPPPAAGRLVLLNPGPVNVHEDVRAALTTPDQCHREPEAAELMTRVREKATRVSGGDATFTSVLFAGSGTAALEAAFSSVVPADGRILILDNGNYGERLWRIVEVHGIPRRRMEFGWCNPIDPAAVGRVLAEDPGITHVGLVHHETSTGMLNPLREIGAVVAEHGRQFAVDAISSLGSERLDLRSDHIDWCVGTANKCLEGLPGVSFVTAPRHRLEALENVPAHTFYLDLGGHFRSQDRLNAPLFTPALQVMNALDKALDRALDEGAEGRGARYAALAGQLRDGLAERGARFLLPAAHRANSVTNVYVPDGMTYEDLHDGLKAEGYVIYSTQEQLRHVFRVANMGCLDSDDIAGFLAAYDRVVAKYAGRGA
>2813836326
MSATPTTSRLVLLNPGPVNVHEDVRAAMTSPDQCHREPEAAALMTRVREKATRLSGGDSTDTSVLLAGSGTAALEAAFSSIVPADGRILILDNGNYGERLWRIVDVHGIPHRRMEFGWCNPIDVDAVDRALAEDPGITHVGLVHHETSTGMLNPLREIGAVVAKHGRQLAVDAISSLGSERLDLRADHIDWCVGTANKCVEGLPGVSFVTAPRHRFEGLDGVPARTFYLDLYGHFISQDRKNAPLFTPALQVMTALEEALDRSLTEGVRGRAARYTALAEQIRTGLAERGVRFLLPAEQRANSVTNVYVPEGMTYDELHTGLKAEGYVVYSTQEQLEGVFRVANMGQLDGDDITGFLAAFDRVLAKYADQGL
>2862267884
MSATTATPAAGRLVLLNPGPVNVHEDVRAAMTSPDQCHREPEATALMNRVREKATRVSGGDDAFTSVLLAGSGTAALEAAFSSIVPADGRILILDNGNYGERLWRIVDVHGIPHRRMEFGWCNPIDVDAVDRALAEDPGITHVGLVHHETSTGMLNPLREIGAVVAGHGRQFAVDAISSLGSEQLDLRADHIDWCVGTANKCLEGLPGVSFVTAPRHRLEELKDVPTRTFYLDLYGHFISQDRRNAPLFTPALQVMTALEKALDRSLREGVEGRGARYTALAEQIRTGLAERGIRFLLPAGQRANSVTNVYVPEGMTYDELHDGLKTEGYVVYSTQEQLEGVFRVANMGQLDGDDIAGFLAAFDRVVAKYADRAG
>2777412732
MSATTATPTVGRLVLLNPGPVNVHEDVRAAMTSPDQCHREPEAAALMTRVREKATRVSGGDDTCTSVLLAGSGTAALEAAFSSIVPADGRILILDNGNYGERLWRIVDVHGIPHRRMEFGWCNPIDVDAVDRALAEDPGITHVGLVHHETSTGMLNPLREIGAVVAKHGRQFAVDAISSLGSEQLDLRADHIDWCVGTANKCLEGLPGVSFVTAPRHRLEELQGVPARTFYLDLYGHFISQDRKNAPLFTPALQVMTALEEALDRSLAEGVEGRGARYTALAEQIRAGLAERGIRFLLPAEQRANSVTNVYVPEGMTYDELHDGLKAEGYVVYSTQEQLEGVFRVANMGQLDGDDIAGFLAAFDRVVAKYADRDA
>2870724265
VIDHARPALLNPGPANTSERVRGALTRGDLCHRESEFGDLLGVIRAGLVETLHLADSHEAVVISGSGTAAVEMSLLSAVRPGRVLVLDNGVYGARIRRMCELHGLPVHVVEADWRQPIDPARVADALAAHPDVDAVAAVMHETSSGLVNPVREIGGIVAATDAVLVVDAISATGHEEPDLPEIRADFVCGTANKGLHGLPGASFSLVSRDKLARLRDVPARGVYLDMSGHLAAQRVGDVLHTPAIPAYYALDEAIREFREQGGYPARVADYRARAAVLRAGLDRLGLELPIAPPHRSNSVTTARLPEGVSYQRLHDALKERGFVVYAAQGALSSEFFRVSNMGHLSLETLERFVSELADVLSATHTRQVRTGPSSPGERS
>2649589246
MSDLVLLNPGPAGTSPAVRAAMLRGDLCHREPEFADLLGRLRASVARCLGVADTHETVLVTGSGTAAMETAVIGSVRAGRKLLVVDNGVYGARLLSMAEAHGIETVVVRAPWTAPVDPGAIAERLRSDGRIDAVACVHHETTTGMLNPIAEIGAIVRDHEAVFLVDAISSTAIESPGLAEAGADIVCGTANKGLHGIPGVSFLLLSAKGADRVDAAPRRSVYLDPGAQLAAQRAGDIPFTPAVQTCYALDEAITEYETAGGYEARVGLYRERAAVVRAGFARLGLPVLIEAPHRANSVTALELPTGVTYPALHDELKRRGYVIYAGQGRLSRTHFRIATMGEIPMPRLVDLEGALEESVRHLAKARGE
>2525019900
MSDLTAPGDLVLLNPGPAGTSPGVRAAMLRGDLCHREPEFAELLAELRTSIARCLGVPDTHETVLITGSGTAAMETAVIGSVRAGRKLLVVDNGVYGARLLSMAEAHGIETAVVKAPWTTPVDPGAVADRLRSDARIDAVACVHHETTTGMLNPIAEIGAIVRDHEAVFLVDAISSTAIESPDLAEVGADIICGTANKGLHGIPGVSFLLLSGKGVDRVAAVPRRSVYLDPAAQLAAQRAGDIPFTPAVQTCYALDEAITEYESAGGYGARVRLYRERADLVRAGFARLGLPVLIEEPYRANSVTALELPTGVTYPALHDELKRRGYVVYAGQGRLSRTHFRIATMGEIPMSRLVELEGALEESIRHLTKARSE
>2660181616
MTDLATPDDLILLNPGPACTSPGVRQALLRGDLCHREPEFAALLARLRTSITRCLGVPDTHETVLITASGTAAMETAVIGSVRAGRKLLVVNNGVYGARLLAMAEAHGIETVVVQAPWTTPVDPVAIADRLRSDGRIDAVACVHHETTTGMLNPIAEIGAIVRDHEAVFLVDAISSTAIESPDLADVGADIICGTANKGLHGIPGVSFLLLSAKGVDRVAAVPRRSVYLDPAAQLVAQRAGDIPFTPAVQTCYALDEAITEYETAGGYPARVRLYRDRAAVVRAGFARLGLPVLIEEPYRANSVTALELPTGVTYPALHDELKRRGYVIYAGQGRLSRTHFRIATMGEIPLPRLVELEGALEESIRHLAKTRGE
>2772476059
MTDLATPDDLILLNPGPACTSPGVRQALLRGDLCHREPEFAALLARLRTSITRCLGVPDTHETVLITGSGTAAMETAVIGSVRAGRKLLVVNNGVYGARLLAMAEAHGIETVVVQAPWTTPVDPVAIADRLRSDGRIDAVACVHHETTTGMLNPIAEIGAIVRDHEAVFLVDAISSTAIESPDLADVGADIICGTANKGLHGIPGVSFLLLSAKGVDRVAAVPRRSVYLDPAAQLAAQRAGDIPFTPAVQTCYALDEAITEYENAGGYPARVRLYRERAAVVRAGFARLGLPVLIEEPYRANSVTALELPAGVAYPALHDELKRRGYVIYAGQGRLSRTHFRIATMGEIPLPRLVELEGALEESIRHLAKARGE
>2795923690
MTDLAAPDDLILLNPGPACTSPGVRAALLRGDLCHREPEFAELLARLRTSITRCLGVPDTHETVLITGSGTAAMETAVIGSVRAGRKLLVVNNGVYGARLLAMAEAHGIETVVVQAPWTTPVDPVAIADRLRSDGHIDAVACVHHETTTGMLNPIAEIGAIVRDHEAVFLVDAISSTAIESPDLAEAGADIICGTANKGLHGIPGVSFLLLSAKGVDRVAAVPRRSVYLDPAAQLAAQRAGDIPFTPAVQTCYALDEAITEYETAGGYAARVRLYRERAAVVRAGFARLGLPVLIEEPYRANSVTALELPTGVAYPALHDELKRRGYVIYAGQGRLSRTHFRIATMGEIPLPRLVELEGALEESIRHLAKARSA
>2870743927
MSDLAAPDDLILLNPGPACTSPGVRAALLRGDLCHREPEFAALLARLRTSITRCLGVPDTHETVLITGSGTAAMETAVIGSVRAGRKLLVVNNGVYGARLLAMAEAHGIETVVVEAPWTTPVDPVAIADRLRSDGHIDAVACVHHETTTGMLNPIAEIGAIVRDHEAVFLVDAISSTAIESPDLAEVGADIICGTANKGLHGIPGVSFLLLSAKGVDRVAAVPRRSVYLDPAAQLAAQRAGDIPFTPAVQTCYALDEAITEYETAGGYAARVRLYRERAAVVRAGFARLGLPVLIEEPYRANSVTALELPTGVTYPALHDELKHRGYVIYAGQGRLSRTHFRIATMGEIPLPRLVELEGALEESIRHLAKARGE
>2517162764
LIDDELVLLNPGPAGTSPAVRNALTRGDLCHREPEFTDLLLSLRSAIPQALGVHHTHESILLTGSGTAAMELAVTNSVRGGRVLVVVNGVYGDRLAQIARAGGITVHEVPPGWVTPVDPEMVREALVAHPDVDAVACVHHETTTGLINPVKEIGEIVAGTGAVFVVDAISSTANEDQQLSEIHADFICGSANKGLHGLPGLAFVLCSDKGVNRLFEVPARSFYLNAATHLNAQRKGEVPFTPAVQVCYALDEAIREYHEAGGFAARTRLYRDRASLVRRAFDRLGLRILVDERYRGNSVTTLRLPDGVAYRGLHDELKKRGYVIYAGQGGLSADYFRICTMGEILEDALEQSIEAVRKL
>2718306616
VIDGALTLLTPGPAGTSERVRNALLRGDLCHREPEFADLLERIRVALPRCLNLGGTHETVLVTGSGTAAMEMALIGSVRRGRALVVNNGVYGERLAKIAGVHGITCHEVRSEWTRPVDPAAVRAALAEHDDIDAVACVHHETTTGLINPIEEIGAATASAGALFVVDAISGTGIEEPDLARVPADVICGTANKGLHGVPGVSFVLLGDRAVERVAEVPSRSLYLDAAPHLASQRRGEVAFTPAVQACYALDAAIAEYEEAGGFAARTRLYRERAALVRDQFDRLGLPILVAEPFRSSSVTMLRLPGGVSYRALHDELKTRGYVVYAGQGHLSGEYFRICTMGEIPRRRLKELERSLADAIAAVTR
>2840023113
MMDEELILLNPGPACTSKRVKDALLRGDLCHREPEFTELLFRIREALPRCLNLGGTHEALLVTGSGTAAMEMAVISSVRAGRVLVVNNGVYGDRMIKIAKAHGIPFDEVRSDWTVPADPEAVRAALAGRDDVDAVVCVHHETTTGLINPIKEIGEVVAESGALFVIDAISGTAIEDQDLAEVKADVICGTANKGLHGLPGMSFILCSEAAIERVQEAPVRSLYLNAAGYLAGQRKGDVPFTPAVQVCYSLDEAIKEYEEAGGFAARTRLYRERAALVRGQFERLGLKILVDEQFRSNTVTMLHLPENVTYAALHDELKKRGYVVYAGQGQLSADFFRICTMGEIPWHRLEQLEDALRESIEAARG
>2861738148
MMDEELILLNPGPACTSKRVKDALLRGDLCHREPEFTELLFRIREALPRSLNLGGTHEALLVTGSGTAAMEMAVISSVRPDRGVIIVNNGVYGDRMIRIAKAHGIPFHEVRSEWTVPADPGAVEAALAEYPHVDAVVCVHHETTTGLINPVKEIGEVVAAHGALFVIDAISGTAIEDQDLSEVKADVVCGTANKGLHGQPGMSFILCSERSIERIQEVPERSLYLNAASYLKGQRKGDVPFTPAVQVCYALDEAIKEYEEAGGFAARTKLYRERAALVRGQFERLGLRILVDEQFRSNTVTMLHLPESVTYESLHDELKKRGYVIYAGQGQLSRDFFRICTMGEIPWHRLEQLEDALRESIEAARG
>2732345648
VDDELILLNPGPACTSQRVKDALLRGDLCHREPEFGDLLARLRADLPRALHLPDHEALLVTGSGTSAMEMAVISSVRAGRILVVDNGVYGDRLLKIARANGITAHVVPDGWTTPADPEAVRAALAEHPAVDAVAVVHHETTTGLINPIAAIGAIVAETDAVLVVDAISGTGNEDQDLGEVGADIVCGTANKGLHGLPGISFILCSAKGVERVQDVPARSLYLNAASYLKGQREGNVPFTPAVQVCYSLDEALQEYFEAGGFAGRTKLYRERAELVRAGFERLGLDVLVRPDLRSNSVTMLHLPETVTYDRLHDELKARGYVIYAGQGSLSSRFFRICTMGEIPWHRLEDLEGALSQSIKAARG
>2856880251
VDDELILLNPGPACTSQRVKDALLRGDLCHREPEFGELLARIRTDLPRALGLTSHEALLVTGSGTSAMEMAVISSVREGRILVVDNGVYGDRLLRIARANGITAHAVPDGWTTPVDPEAVRAALAEHPGVDAVAVVHHETTTGLINPVKAIGEIVAGTDALLVVDAISATGNEDQDLGEIGADIVCGTANKGLHGQPGVSFVLCSPKAVERVQEVPERSLYLNAASYLKGQRSGNVPFTPAVQVCYALDEALQEYFEQGGFAGRTRLYRERAELVRSGFARLGLDVLVRPDLRSNSVTMLHLPDAVPYDRLHDELKRRGYVIYAGQGSLSSRFFRICTMGEIPWHRLEELEGALAASVSAARA
>2863206572
VDDELILLNPGPACTSQRVKDALLRGDLCHREPEFGELLAKIRADLPRALGLTAHEALLVTGSGTSAMEMAVISSVRAGRILVVDNGVYGDRLLKIARANGITAHTVPDGWTTPIDPEAVRAALEEHPGVDAVAVVHHETTTGLINPVRAIGEIVKDTGALLVVDAISATGNEDQDLGEIHADIVCGTANKGLHGLPGISFILCSPKGIERIQEVPARSLYLNAASYLKGQRNGNVPFTPAVQVCYALDEAIQEYFDQGGFEGRTKLYRERAALVRSGFGRLGLDVLVKPELRSNSVTMLHLPDAVTYDRLHDELKRRGYVIYAGQGSLSSQFFRICTMGEIPWHRLEELEGALDESIRAARA
>2716875820
MKHSSRRHILFNPGPVNTTSSVKAALLRGDLCHREDEFLELLLRVRKNLLKAFGIEKDYTAIFITGSGTAALEAALISTADRGKVLALSNGVYGDRMAQILSIHGIDHSVLRVPFGEPLPLARITRILQSDRRIGCVAMVHHETSTGMLNPVKKITGLEGMAGRRLILDSISGLGGEALPLAEGKIQVCVGTANKCLQGLPGISFVLIRKDELERLRAGRPRSLYLDLAGYWKDEKMGGVPFTPSVPIFDALDAALEELLKEGVRRRIERCRRYARKLRQGFKKMNLEYLIDPKFHSNTLTALKLPEGLSYNVLHDQLKQKGFVIYAGQGPLAGKIFRVANMGALRIQDIERFLGCLKEILAF
>2656339874
MKRHILLTPGPVNIKENIRRALLKPDICHREAEFSKILLGCRKKLLKVFKVENSHDVVFFSGSGTAAVEAAVISSVPRGKKILVINNGVYAERMTTIARRHKIAVINLKFDITKRPDIGPVERRIKADKEIAVVAMVHHETSTGLLNPVDEIGRLCKRYGVLYLLDSVSSLGGEKLSFKKTPVDLCVGVANKCIEGIPGISFVLIKKKAIAKIERIQPRSLYFDIISNLRLQRKGDVAFTPAVQSFYSFDIALDELIKEGVEKRVRRYKNTAALLRKGFADLGLRNLIDPTYHSNTVTALYLPGGLHYKNLHDTLKKKGFVIYAGQAKLKDVIFRVANMGQVKAKDIRRFLTCLKTILSR
>2812558952
MKKYILLNPGPVNIKENVRKALMTPDMCHREPEFSSLLLRCAEKLLRAFSVKGSYEAVFFTGSGTAALEAAVSSCAGDGAKILVVNNGIYGGRIAEIARRHNIKVADLKSDIMRAPDAAAVEKKLKSEKSIAAVAMVHHETSTGILNPVYEVGAICRKYGKLFLLDSISALGGEELDLKKANVGLCVGTANKCIEAVPGVSFVLVSRAALSAVKKVRPRTLYLDITSNLKGQKAGVPLFTPAVQIFYALERALDELIKEGVSRRIDRYGRMAAQLRKGFEAAGFKYLVDPKFHSNTITAFLVPRGMTYEKLHKAFKSRGFIIYAGQSKLKDSIFRIANMGQICRADAQRIIKIAKGLVRV
>2609729137
MNKDKSRQYILLNPGPVNTSRRVKNALIKGDLCHREPEFSNVLCQIRKKLLKIFHIEKIFTSVLITGSGTAALEAALVSCLDKNEKTLVIDNGVYGARLAEILKRHRYRRKVMKFGLAQHPDLKKIEALLKSDANIKAIAMVHHETSTGMLNPIKEIGRLAGRYHKIFIVDAISSLGGEPVDFKNIDVCVGTANKCIQGFPGVAFVLVRKKIIKKMKEYSNPTLYLDLLHLYDAQEKGSIPFTPAIPAYDAFLEALDELMTEGLHNRFNRYRDYAQLIRNGLKEAGLKPLIENSIERSQVLIAYYLPKGWSYPRLHDWLKKKGFIIYAGQGQLQKKIFRIANMGWLKKKDLQKLVQLFKIFK
>2710393394
MSKRISRHQILLCPGPVNVTPAVRRAVAGPDLCHREPEFSALLTGTRRKLLAAFGVAKTHTVAIVSGSGTAALETAVLASVGPGRTLLVVDNGVYGDRMIRIAAIAKIPVARFASPLLAPVALDRLERAIRRDARIETVAVVHHETSTGILNPVAAIARMARRHGKQVLVDAISSIGAEPVPLAAIDLCVGSAGKCLHGYPGLSFVLVAKRCAPRLAGRPARSFYLDLRTLLDSQEGGAPPFTPAVPLIQAFDAALDELRREGLPTRIRRYRARAALLRRGFDRLGLEPLAPRALQGHTLTALMLPPGVRYEALHDAMKRAGYVIYAGQSRFHGTMFRIAHLGALTTSDLTGVLRALARSLPRGRR
>2716827580
MKRQILLCPGPVNLTQHVRSALSNLEICHRESEFTQLLQTSRAKLLHALGLGGRYAVVLLSGSGTSALESALLSSLDPGKKILVINNGVYGSRIAQIAKIHQFPLVEIRSPVTERTDLNRVAAVLKRDSSIGTVAMVHHETSTGLLNPVDAVGALAKKYRRRFLVDAISSLGAEKLDLLQWGVGICVGSAGKCLHGAPGLSFVLLSQEEAARVSKLRPKSFYLDLGTHLKAQEGGDLPFTPAIPLFAAFHAALDELNREGLKSRISRYRQRALFLRAGFKKLGLKTVLDEKLLSNILTALWVPKGLTYQQLHDRLKRAGFVIYAGQSELKGKIFRIAHMGQLLQSDLKEFLRALKEVVSNAALSA
>2787259521
MKKGKRKGKLKSKPARRARPARRSKPARRSQSADKEKSSAGAFFPRKRMIAKLIQRRRRRLRRVLRKGIGPVAVPSKAAILLCPGPVLLSLGVKHALAGPEICHREQEFTGMQEAVRAKLIHALGLDGRWTSVLIGGSGTAALESAILSAVDPSKKLLVVNNGVYGSRIAQIAKIHGIPLVEVRAPLTEAPALDRVHAALKRERGIGTVAMVHHETSTGMLNPVEAVGGLAKKLHKRFLVDAISSLGAERLDLDKAGVDLCVGSAGKALHGAPGLSFVLVNQSEVVRIQKQKPRSLYLDLAGALKSQESGEPPFTPAVPLVAAFHAALNELIKEGLKSRIAKYRQRSVFLRQGFKKLKLEFLLPEKDLSNSLTALMVPTEISYTKLHALLRKGGFVIYAGQSELREKIFRVAHMGGLLQSDLKLFLSVLKTALSR
>2710451920
MTLPARMNPFGRVGQAGNLKLKETIDLKKMILLNPGPVCTSERVRNALMRGDMCHRESEFSTLLSSTRNKILQAFAPNGNYTTTIITGSGTASLEAGVCSALSEGKKILIINNGVYGDRITRIASAYRFNKVELKYDWCEQPNLEQIEDAVSKDSDIEVVAMVHHETTTGLLNSIHEVGEITNKYNRTFLLDSISGLGGEEINLINDNVDICIGTANKCIQGLPGLSFIVIKQDEIKRLRNIPPRSLYLNLIAQLDEQEKGECPFTPSVHTFYAFEEALGELLEEGVQNRINRYRKASSYLRDEFKRIGLELLLPDELLSNTITALHLPTNMTYAHLHDSLKERGFIIYAGQGQLNKKIFRIANMGEISMEDLKSLIKNLQEVLEDSK
>2534345926
MNRMILLNPGPVNVTDRVRKALLHPDLCHREPECAELVQSIRQKLLEAFGLEGVFLTALITGSGTAALEMAVSSCVAEGQAMLVVRNGVYGERIATMAESHSIPTVTVDCDWGVVPSLDAIERALKEHPEIGLVALVHHETTTGLLNPVHEVGELAHRYGKKLLIDAISSLAGDTLDFERSHVDYCVGTANKCLQGFPGVSFVLVRKEEIDSLATHPARSVYFDLNKNLKAQEAGETLFTPAVQVHYAFDAALDELIEETVTGRIKRYAGASTLLRQGFNEMGLEYLVDPAHRSNSLTAIKLPEGITYEFLHDELKKQGYVIYAGQGGLKKSIFRIANMGDIQTGEFQRLLEVLKTCLAKSPSLRD
>2653664755
MQKRVVLLNPGPVNVTKRVESALLRGDLCHREKECTDLIASIRENLLKVFDIERDYTSALISGSGTAALEMAVSASVSSGRKALVINNGVYGERIAKITQCYGLEATVLEYAWGDLPKLDEIDNALKNDSKIEVVMVVHHETTTGLLNPLGAIAEIVHRHERILLVDCISSIGGDELDFDNWRPEICVGTANKCVQGFPGVSFVLMRKEDLPRIEKISPRSLYFNLPAHVKAQDKGDSLFTPAIQAHYALDEALEELKEETVAGRVGRYGKAAGFLRQGFQNLDLEFLLPVENYSNTLTSLKLPNGVTYTKLHDDLKERGFVIYAGQGSLSKTIFRIANIGDIRQEEFEELLVELRNCLSIQIK
>2786996727
VKRTILMNPGPVNVTDKVRDAQLRGXLCHRETEFSDLMRSLRKKLLRAFGIEQEYSAVLITGSGTAALEMAVSSCLTPGRSLLVIQNGVYGERIGKMADVYRMDKHALTYAWGEPPRLEEIEQALKDNPSIEVIAMVHHETTTGLLNPLPEIAELAKQYDKRLVVDCISSLGGDEIDFEKYPIDFAAGTANKCIHGLPGVSFVLHRKKDLCRIKDIPARSVYFHLADHHKAQEQGDTLFTPAIQPHYALDAALDELLEQTVAGRIVHYRKAAKRLRKGFEAIGLELLIPEDQRSNCLTAIKLPDGXSXXWLHDRLKENGFVIYAGQGLFSNKIFRIANMGNIHNEEFDRCLKILKECFITAEKSGX
>2786999559
MNPGPVNVTDKVRDAQLRGDLCHRETEFSDLMRSLRKKLLRAFGIEQEYSAVLITGSGTAALEMAVSSCLTPGRSLLVIQNGVYGERIGKMADVYLMDKHALTYAWGEPPRLEEIEQALKDNPSIEVIAMVHHETTTGLLNPLPEIAELAKQYDKRLVVDCISSLGGDEIDFEKYPIDFAAGTANKCIHGLPGVSFVLHRKKDLCRIKDIPARSVYFHLADHHKAQEQGDTLFTPAIQPHYALDAALDELLEQTVAGRIVHYRKAAKRLRKGFEAIGLELLIPEDQRSNCLTAIKLPDGVSYDWLHDRLKENGFVIYAGQGLFSNKIFRIANMGNIHNEEFDRCLKILKECFITAEKSGK
>2682014234
MKKMTLMNPGPVNVTDRVRNAQLCGDLCHREPEFSDLMKSIRKKLLQAFNIEKEYSAILITGSGTAALEMAVSSCLTPDRSMLVIQNGVYGDRIGKMADVYRMNKHTINYNWGEIPRLEEVEQALQENSSIEVITMVHHETTTGLLNPLPEIALLAKKYDKQLVVDCISSLGGDKIDFGQYPIDFAVGTANKCIHGLPGVSFVLHKKKDLSRIKDIPARSIYFNLAEHLKVQEQGDTLFTPAIQAHYALNAALEELLEETVDGRIERYRKVAEGLRKGFKEIGFEFIIPESHQSNCLTALKLPNGLSYDWLHDKLKENGFIIYAGQGLFNKKIFRVANMGNIENEKFDLCLKVLKECFTKTEK
>2731781721
MKKMILMNPGPVNVTGRVRDAQLRGDLCHREPEFSDLMGSIREKLLQAFNIEKEYSTILITGSGTAALEMAVSSCLTPDRSMLVIQNGVYGDRIGKMADVYRMNKHTINYNWGEIPRLEEVEQALQENSSIEVIAMVHHETTTGLLNPLPEIALLAKKYDKRLVVDCISSLGGDKINFGQYPIDFAVGTANKCIHGLPGVSFVLHRKKDLSRIKDIPARSIYFDLAEHLKVQEQGDTLFTPAIQAHYALNAALEELLEETVDGRIEHYRKIAEDLRKGFKEIGLEFLIPEGHQSNCLTALKLPNGLSYDWLHDKLKENGFIIYAGQGLFNKKIFRIANMGSIEDQKFDLFLKVLKECFTKTGEQENFI
>2264263602
MKKITLMNPGPVNVTDRVRDAQLRGDLCHREPEFLDLMGSIRKKLLQAFDIEKEYSAILITGSGTAALEMAVSSCLTPDRSMLVIQNGVYGDRIGKMADVHRMSKHTINYNWGEVPRLEEVEQALQENSSIEVIAMVHHETTTGLLNPLPEIALLAKQYDKRLVVDCISSLGGDKINFGQYPIDFAVGTANKCIHGLPGVSFVLHRKKDLPRIKDIPARSIYFDLAEHLKVQEQGDTLFTPAIQAHYALNAALEELLEETVDGRIERYRKIAKGLRKGFKEIGLEFLIPESHQSNCLTALKLPNGLSYDWLHDKLKENGFIIYAGQGLFNKKIFRIANMGNIEEEKFDLCLKVLKKCFTTTGE
>2636232638
MEKMTLMNPGPVNVTDRVRDAQLRGDLCHREPEFSDLMGSIRKKLLQAFDIEKEYSAILITGSGTAALEMAVSSCLTPDRSMLVIQNGVYGNRIGKMADVYRMSKYTINYNWGEILRLEEVEQALQENSSIEVIAMVHHETTTGLLNPLPEIALLAKNYDKRLVVDCISSLGGDKINFGQYPIDFAVGTANKCIHGLPGVSFVLHRKKDLSRIKDIPARSIYFDLAEHLKVQEQGDTLFTPAIQAHYALNAALEELLEETVDGRIERYQKIAEGLRKGFKEIGLEFLIPESHQSNCLTALKLPNGLSYDWLHDKLKENGFIIYAGQGLFNKKIFRIANMGNIEDEKFDLFLKVLKECFTKTGE
>2640437923
MKKMTLMNPGPVNVTDKVRDAQLHGDLCHREPEFSDLMGSIRKKLLQAFDIEKEYSAILITGSGTAALEMAVSSCLTPDRSMLVIQNGVYGNRIGKMADVYRMSKYTINYNWGEIPRLEEIEQALQENSSIEVIAMVHHETTTGLLNPLPEIALLAKQYDKRLVVDCISSLGGDKINFGQYPIDFAVGTANKCIHGLPGVSFVLHRKKDLSRIKDIPARSIYFDLAEHLKVQEQGDTLFTPAIQVHYALNAALEELLEETVDGRIERYQKIAEGLRKGFKEIGLEFLIPESHQSNCLTALKLPNGLSYDWLHDKLKENGFIIYAGQGLFNKKIFRVANMGNIEDEKFDLCLKVLKECFTKTGG
>2682019892
MKKITLMNPGPVNVTDRVRDAQLHGDLCHREPEFSDLMWSIRKKLLQAFDIEKEYSAILITGSGTAALEMAVSSCLTPDRSLLVIQNGVYGERISKMADVYRMNKHTINYNWGETPKPKEVEQALQENASIEVIAMVHHETTTGLLNPLPEIALLAKKYDKRLVIDCISSLGGDKVNFEQHPIDFAVGTANKCIHGLPGVSFVLHRKKDLSRIKGIPARSIYFALAEHLKAQEQGDTLFTPAIQAHYALNIALEELLEETVDGRIERYRKVAKNLRKGFKEIGLKFLIPENHQSNCLTALKLPNGISYDWLHDKLKESGFIIYAGQGLFNKKIFRIANMGNIQDEEFTRCLKVLKECFAKIET
>2636225415
MKKMTLMNPGPVNVTDWVRDAQLRGDLCHREPEFSDLMWSIRKKLLQAFDIEEEYSAILITGSGTAALEMAVSSCLTPDRSMLVIQNGVYGERISKMADVYRMNKHTINYNWGEIPKLEEVEQALQENASIEVIAMVHHETTTGLLNPLPEISLMAKKYDKRLVIDCISSLGGDRINFEQHPIDFAVGTANKCIHGLPGVSFVLHRKKDFSRVKDIPARSIYFAMTEHLKAQEQGDTLFTPAIQAHYALNTALEELLEETVDGRIERYRKVAKDLRKGFKEIGLEFLIPESHQSNCLTALKLPNGISYDWLHDKLKENGFIIYAGQGLFNKKIFRIANMGNIQDGEFTRCLKVLKKCFTKTEL
>2658482053
MKKMTLMNPGPVNVTDWVRDAQLRGDLCHREPEFSDLMWSIRKKLLQAFDIEEEYSAILITGSGTAALEMAVSSCLTPDRSILVIQNGVYGERISKMADVYRMNQHTINYNWGEIPKLEEIEQALQENASIEVIAMVHHETTTGLLNPLPEIALMAKKYDKRLVIDCISSLGGDRVNFERHPIDFAVGTANKCIHGLPGVSFVLHRKKDFSRIKDIPARSIYFALTEHLKAQEQGDTLFTPAIQAHYALNTALEELLEETVDRRIERYRKVAKDLRKGFKEIGLEFLIPESHQSNCLTALKLPKGISYDWLHDKLKENGFIIYAGQGLFNKKIFRIANMGNIQDGEFTRCLKVLKKCFTKTKL
>2791105485
MPRTVLLNPGPVNITDKVRQAMTLPDLCHREKEFSVLMASIREKLLQAFDLEQDFTSVLVSGSGTAALEMAISSALSPERSMLVIENGVYGERISKLCAVYNFNYQTIKLDWGVPPNLNDIENKLKTQKDIEVVSLVHHETTTGLLNPLKSVGELAKKYGKIFLVDCISSMAGDEIDFASVDFAVGTANKCLQGVPGVSFVIFRKKDLDRIIKIPARTLYFNLAEYYKAQEAGGLLFTPSIPAHYALDAALDELIEETVAGRIQRYANAAKLLRDGFQKLNLEFLIPETLRSNCLTSLKLPNGLSYEKLHKKLKLNGFVIYAGQGNLNDSIFRIANMGDIKKEEFQKLLDVLKNAL
>2791104933
MLKFMPRTVLLNPGPVNITEKVRQAMTLPDLCHREKEFSDLMTSIRTKILQAFNIEEAFTSVLVSGSGTAALEMAVSSSLTPGQSMLVIENGIYGERISKLCDVYNFNYHTIKLDWGIPPXLEDIENKLKKHSDIEVVSLVHHETTTGLLNPLQSVGKLAKKYGKIFLVDCISSIAGDEIDFNFIDLAVGTANKCLQGVPGVSFVLFHKRDLARLLKXPARNLYFNLTEYHTAQEAGGLLFTPAIPAHYALDAALDELIQETVTGRIKRYSKAAKFLRDGFQKLKLEFIIPKKLRSNCLTSLKLPKGVSYENLHRELRSKGFVIYAGQGILSDRIFRIANMGDIKQEEFQQLLEVFKIL
>2636216320
MSRTVLLNPGPVNITDKVRQAMTLPDLCHREKEFSNLMAAIRAKLLQAFNIEESFTSVLVSGSGTAALEMAVSSSLTPERSMLVIENGVYGERIGKLCDVYNFHRHTIKLDWGVPPNLDDIESILKKQSDIEIVSMVHHETTTGLLNPLQSIGELAKKYGKVFLVDCISSLAGDEVDFTSIDLAVGTANKCIQGVPGLSFVLFRKKDLARLNKIPTRSLYFNLTEYHKAQEIGKLLFTPAIPAHYALDVALDELIEETVVGRVQRYANSAKFLRDGFKELNLEYLIPEGWRSNCLTGLKLPKGVSYKKLHGKLKANGFVIYAGQGNLSENIFRIANMGDIKKEEFDRFIKILGTIC
>2653670350
MIKPMPRTVLLNPGPVNITDKVRKAMALPDLCHREKEFADLMFSIRSKLLQAFKIEETFTSVLVSGSGTAALEMAVSSSLTPGRSMLVIENGVYGERIGKICDVYNLDRHTIHLEWGTPPNLEDIENILKKHSDIEVVSLVHHETTTGLLNPLKGIGELAKKYGKIFLVDCISSLAGDEVDFASIDLAVGTANKCLQGVPGVSFVLTRKKDLDRLGKIPSRTLYFDLTGYHKAQEKGGLLFTPAIPAHYALDVALDELIEETVSGRIDRYAKAANFLREGFKNLNLEFLVPEGWRSNCLTGLKLPKGTGYEKLHKELKANGFVIYAGQGNLSDSIFRIANMGDIHPEEYQRFLKVLGSVC
>2791101958
MPRIVLLNPGPVNVTDRVRKALLLPDLCHREKEFSMLMETIRKKLLKAFDIEKEYTSALVSGSGTAALEMAVSSSLSPGRSMLVIQNGVYGERISKICEVYQFRQHTIQLNWGEPPSLENIENELKQNPDIEVVALVHHETTTGLLNPLEEVGKLARRYEKVFLVDCISSLAGDSIDFRSCPIDIAVGTANKCIQAFPGVSFVLFRKKELKRLSEIPERTLYLNLTRYHKAQEAGGILFTPAIPAYYALDVALDELIEETVTGRIKRYAKAAQLLRTGFREIGLEFLIPENWQSNCLTSLHLPRDLNYEKLHDELKTKGFVIYAGQGNLSENIFRVANMGDITHKEFERFLKTLESILL
>2653668598
IYKFNQHTIKLKWGEPPGLEDIEDKLKQNPDIEVVSIVHHETTTGLLNPLEKVGEIAQRYNKVLLVDCISSLAGDKIDFSSCPIDIAVGTANKCVQGFPGASFVLIRKKELPRLLKVPERSLYFNLTGYHKAQEQGGMLFTPAIPAHYALDVALDELIEETVAGRVQRYANAAKFLRTGFEEIGLDFIIPDGWRSNCLTSLRLPQGISYEKLHDELKTNGFVIYAGQGQLSDNIFRVANIGDITNEELNRFLKALKVTCES
>2653671596
MPRTVLLNPGPVNVTDRVRQSLMLPDLCHREKEFSDLMAAIRSKLLKAFDIEDEYTSVLISGSGTAALEMAVSSSLSPGKSMLVISNGVYGERISKICEIYKLNQHTIKLKWGEPPGLEDIEDKLKQNPDIEVVSIVHHETTTGLLNPLEKVGEIAQRYNKVLLVDCISSLAGDKIDFSSCPIDIAVGTANKCVQGFPGASFVLFRKKELPRLLKVPERSLYFNLTGYHKSQEKGGMLFTPAIPAHYSLDVALDELIEETVAGRVQRYADAAKFLRTGFEEIGLDFIIPEGWRSNCLTSLRLPQGISYEKLHDELKANGFVIYAGQGQLSDNIFRVANIGDITNEELNRFLKALKLTCEA
>2653670950
MPRTVLLNPGPVNVTDRVRQALMLPDLCHREKEFSDLMAAIRSKLLKAFDIEEEYTSVLVSGSGTAALEMAVSSSLSPDRSMLVIQNGVYGERIGKICDVYKFRQHAIKLAWGEPPDLGKVESTLKQNPDIEVVALVHHETTTGLLNPLKEVGELARRYNKVFLVDCISSLAGDEVNFKTCPIDIAVGTANKCIQGFPGVSFILLRKKELQRLGKIPERTLYFNLTGYHKAQEAEGMLFTPAIQAHYALDAALDELIEETVAGRVQRYASAAQFLRSGFKDIGLEFLIPEGLRSNCLTSLQLPNGITYEKLHGELKSNGFVIYAGQGNLSDTIFRVANMGDIKNEEFERLLQVLKTTLTLS
>2787013980
MPRTVLLNPGPVNVTDRVRQALMLPDLCHREKEFTXXXXAIRAKLLKAFDIEGGFTSALVSGSGTAALEMAVSSSLTPGRSMLVIQNGVYGERIGKICDVYKFNRHTLKLGWGEPPCLEDIENELKQNPDIEVVALVHHETTTGLLNPLKEVGELARRYEKVFLVDCISSLAGDEIDFNSIDIAVGTANKCLQGFPGVSFVLFREKELARLRKIPERTLYFNLTGNHKAQEAGGMLFTPAIPAHYALDVALDELIEETVAGRVARYARAARFLRAGFKDIGLEFLIPEGWRSNCLTSLRLPKGLSYEKLHDGLKANGFVIYAGQGNLSDNIFRIANMGDITQEEFDRFLKVLKARL
>2636133318
MSRTVLLNPGPVNVTDRVRQALMLPDLCHREKEFTDLMAAIRAKLLRAFDIEEEYTSVLVSGSGTAALEMAVSSSLSPGRSMLVIQNGVYGERIGKICDIYQFNRHTIKLSWGEPPNLEDIEKELKENPDIEVVALVHHETTTGLLNPLKEVGELARRYEKIYLVDCISSLAGDEIDFKSIDIAVGTANKCIQGFPGVSFVLLRKKDLERLRKIPERTLYFDLTGYHKAQEKGGLLFTPAIPAHYALDVALDELIEETVQGRVQRYANAAKFLRAGFKDIGLEFLIPEGWRSNCLTGLRLPEGVSYEKLHAELKGNGFVIYAGQGILSDNIFRIANMGDINQEEFQRFLKELKIC
>2682017805
MPRTVLLNPGPVNVTDRVRQALMLPDLCHREKEFTDLMAAIRTNLLKAFDIEEEYTSVLVSGSGTAALEMAVSSCLSPGRSMLVIQNGVYGERIGKICDVYQFNRHTLKLGWGEPPSLENIDKELKQNPDIEVVAMVHHETTTGLLNPLKEVGELARRYEKIYLVDCISSLAGDEIDFKSCPIDIAVGTANKCIQGIPGVSFVLLREKDLERLRKIPERTLYFNLTGYHKAQEAGGLLFTPAIPVHYALDVALDELIEETVAGRVQRYADAAKFLRTGFKDIGLEFLIPEDWRSNCLTGLRLPKGVGYEKLHAELKANGFVIYAGQENLSDTIFRIANMGDITQEEFQRFLKALKTVC
>2747969561
MPRRMILLNPGPVNISERVRHALLRPDICHRDDEFARLMASIRSRLCAAFAPSGFTAVLVTGSGTAALEAAVTSSVEPDRALLAVVNGVYGERIARMAALHGIRVVEIAGAWTRPPDLARVEAALRSDPGIQVVAMVHHETTTGFINPVPEVARLSKKFDKTVLVDSISGLGGEALDLRATGVDLCAGTANKCIQGVPGLAFVLVRHEEMARIAAIPPRAVYLSLPSNWQAQEKGEPLFTPAVHAGYALDEALAELLEETVPARITRYGRAAALLRDGFRRLELTFLLGEAVRSNTITALELPAGLSYARLHDQLKARGFVIYAGQGALAPKIFRVANMGDVSQEEYREFLTALEVLSAR
>2653245090
MPSRTILLNPGPVNISERVRRALLRADICHREDDFSRLMASIRARLCVAFAPSGFTVVLITGSGTAALEAAVTSSVEPGRALLAIANGVYGERIARMAALHGIRVVEVAAEWTRPPDLARIEAALRSDRTIQVVAIVHHETTTGLINPVPEVTRLAKTFGRTVLVDSISGLGGEALDPAVAGVDLCVGTANKCIQGVPGLAFVLVRHEEMARMASIPPRSVYLSLPSNWQAQEKGEPLFTPAVQVGYALDEALAELLEETVPARIARYARAAALLRDGCRRLGLTFLLPETLRGNTITALELPAGVPYARLHDQLKERGFVIYAGQGALAARIFRVANMGDVSLDEYREFLAALEDVIRRK
>2653249949
MPSRTILLNPGPVNISERVRRALGGADICHREAEYTQLMASTRTRLCAAFAPSGFTAVLITGSGTAALEAAVASSVDPGRAMLVVVNGVYGERIARMATLHRIRVVEVAGEWTQPPDLARVEAALRSDPGIQVVAMVHHETTTGLINPVREVGGFAKTTGKSFLVDSISGLGGEALDLQAAGIDLCVGTANKCIQGVPGLSFVLVRHEEMARLASIPPRSVYLSLPTNWQAQEKGEPLFTPAIQVGYALDAALSELLEETVPGRIARYASAAAFLRDGFHRLGLAFLLPPPLRGNTITALELPPGLPYARLHDPLKARGFVIYAGQGVLAPRIFRVANMGQVSLDEYREFLTALEEVLRRK
>2747968996
MPTRTVLLNPGPVNISERVRRALLGSDICHREDEFSRLMASIRSRLATAFAPSGFTSVLLTGSGTAALEAAVASAAEPGRAILVVVNGVYGERIARMATLHGIRVVEVAGEWTRPPDLARMEAAVRSDPGIQVVATVHHETTTGLINPVQEVGRIAKAAGRSFLVDSISGLGGEALDLQGAGVDLCVGTANKCIQGVPGLSFVLVSHEEMSRLARIPPRSVYLSLSTNWQAQEKGEPLFTPAVQVGYALDEALAELLEETVPGRIARYASAAALLRDGFHRLGLSFLLPPPLRGNTITALELPAEFSYARLHDQLKARGFVIYAGQGALAARIFRVANMGDVSLDEYREFLAALETLGGGSDASPQKQLARAKPALESEYPGAP
>2684281786
MQQYILLNPGPVNVSPRVRQALLRGDLCHREAEFSDLLAAVRAKLLQAFAPQGYTAVVVSGSGTLAVEAMVSSALAEGGKLLVINNGVYGDRMRQMAEAHRIPTGELTYAWTEAPSSEQIESALKDDPTIAAVALVQHETTTGLLNPVTEIGRVVRQQGRLFLLDAVSALGGEDLNVVRDSVDLCACTANKCIQGQPGVAFVLVRNEVMTAMQGYPRRSLYLHLPLHWEAQERRSIPFTPAIPAWYALDAALDELLEETPAGRVERYRRAARFLRDGFTELDLALLLPPELRSNSLTSLVLPQGVSYPRLHDGLKQRGFVIYEGQGKLRTDIFRVANMGHLTLDDFRRFLDALTDVLSGGKL
>2684302248
MQPILLNPGPVNVSPRVQQALLRGDLCHREAEFSDLLAAIRTKLLSAFAPQDYTSVIIGGSGTSAVEAMVSSALPQGKKLLVINNGVYGERMLHMATAHRIPSVELRYDWTEPPDLGQIEAQLEADPSIGGVALVHHETTTGLLNPVSAIGALTRRMGRVFLLDAVSALAGEDLDLVRDQVDICACTANKCVQGLPGVAFVLVRTALMRAMQDHPASSLSLHLPVHWQAQERNSVAFTPPVQACYALDAALDELLEESVAARVERYHAAAQLLRTGFSRLGLRFLLPPKLRVNSLTALFLPAGMDYHDLHDRLKQRGFVIYEGQGRLQTGIFRVANMGHLSLDDFRRFLDSLEVLG
>2789030679
VILLNPGPVNVSERVRQALLRDDICHREEEFYSLLYDIKLKLIQAFARSQDYRAIVISCSGTAAVEAAITSIVQPGKKLLVIKNGVYGDRIAEIAQAYRLGKIELNLDWTQPPPLAQIESSLNADPLIQVVAVVHHETTTGLRNPVKEIGELAHRYGKIFLVDGVSSIGGENIDLAASHIDILAGTAGKCIQGFPGVSFLLVRDSLIDTMRTYPKRSVSLHLPSYCHDPGVPFTPSVQLHYAFHEALAELLDEGVDRRIDRYHRASRFLRRSFRDLDLQCIVSEDYASNTITAVRVPPFLTYVELHDQLKVRGFVIYAGQGALYSNIFRVANMGALTQADFDGFISALEQVCEQAVVGR
>2608961371
MMLLNPGPVNVSDRVRKALIHPDICHRENECAELIHNIRTKLLQAFVPKAQDEYTAILLTGSGTAAVEASIFSSLPQGKRMLVINNGVYGQRLTNMAATQRLAIPELKYDWTVQPDPEKVRMAMLQHPEVYVVSMVHHETTLGLINPVHEVAKIVDSLNRVFLLDSVSGLGGEELDITGPHMYMVAGTAGKCIQGFPGVSFVIVRKGFMERIMKFPKRSWYLNLANYYEEQERGNVPFTPGVPVYYAFHEALSELLEEDVSNRIRRYQQTAQMIRGRMNDLGIKPVLDTALMSNSLTAYFLPESLSYQVLHDQLKERGYVIYAGQGHLESKIFRVANMGALTEKDFEGFLGAFEEVLKQQPSSVS
>2636209121
MILLNPGPVNVSDRVRKALTFPDICHRESECAELIQNIRDKLLKAFVPGAEPDYVAILLTGSGTAAVEASLMSCVPVGKRVLVVNNGVYGQRMSDIVASQRLGVPEIKLDWDVTPDPEKISMALKHHPEVHTLAIVHHETTLGLINPVSEIAKVADELNRVCVVDSISGLGGEPIDVAGSHMYVVAGTAGKCIQGFPGVSFVLIRRGFIERVVKFPKRSMYLNLARYYEAQEQGSIPFTPAVQVYAAFNEALSELLEEGVQNRVERYARCAQLIREGLRNLGVEAVLTTTQQSNSISAFYVPEGMTYQDLHDRLKERGYVIYAGQGHLSEKIFRVANMGSLAQADFEGFLSAFKEVV
>2682230780
MILLNPGPVNVSDRVRNALMGPDICHRESECSELLGNIRRKLLGAFVPGAESDYTAILLTGSGTAAVEASIMSCLPPGKLIHVNNGVYGERISSIIATQRLGIAEIKYKWDTPPDPETILRSLKQQPSAHGVIMVHHETTLGLVNPVPEVAELVDSRGGVFIVDSVSGLGGEPLDIAGRHMYMVAGTAGKCIQGFPGVSFVLVRKGFMENVVKYPKRSWYLNLGNYYMAQENGTIPFTPAVQVYAAFDEALSELLEEGVTNRIQRYGRMAALIRERMATLGVRTVLPPEHQSNSLTAFYLPEGLTYAVLHDRLKERGYVIYAGQGHLESEIFRVANMGALQETHVEGFLGAFEEVLKHEYRVT
>2597409673
MILFNPGPVNVSDRVRQALLQPDICHRESEFSELLADIRQKLLKVFVPGEEDEYTAIVLTGSGTAAVEAALMSSIPTGKRAMVINNGVYGQRMSSMLAMQRLGTPDLKYDWGMLPDQQTIDLALKQHPEVHSVAMVHHETTLGLINPVKEIAEVVDRHNRVFMVDSVSGLGGEALDIAGNKLYMVAGAAQKCIQGFPGAAFVLVRKGFMERMMKYPKRSWYLSLANYYEEQEQGTIPFTPAVQVYYAFREAINELLEEGLDNRIQRFKGYATTIRTRLDEWGVKPVLAPTLQSNTLTAFYLPEGCAYQGLHDELKRAGYVIYAGQGQLEEKVFRIANIGALTNQNIEGFLSAFQSILSGARA
>2787201125
MILFNPGPVNVSERVRHALLQPDICHREPECSELLADIRHTLLKVFVPGEEGEYIAIVLTGSGTAAVEAALLSSIPMGKRAMVINNGVYGQRMSSMLMMHRLGTPDLKYDWGVLPDPQAVDLALKQHPEVHTVAMVHHETTLGLINPVKEIAEIVDRYGRVFMVDSVSGLGGEALDIAGNKLYMVAGAAQKCIQGFPGVAFVLVRKGFMERVLKYPKRSWYLNLANYYEAQERGTIPFTPAVQVYYAFREALNELLEEGLDNRIQRFQGYATTIRTRLEEWGVKPVLAPALQSHTLTAFYLPEGCAYQRLHDELKQAGYVIYAGQGQLEEKIFRVANIGALTHQNIEGFLSAFHVILSGARA
>2711353943
MILLNPGPVNVSERVRKALNRPDLCHREPECAELLQGIRQKLLKAFLPGAESEYTAVLLTGSGTAAVEAAVLSSVPHGKRVLVLNNGIYGERITSMVGVHRLAVPELKMDWTKRPDPEQLRLALRQHPEVHVVAMVHHETTTGLINPVKDIADVVDSQNRAFLVDSVSGLGGEPLDIAGSHMYMVAGTAGKCIQGFPGMSFVLVRKGFMERMKSYPKRSWYLHLPHYYESDQVASMPFTPAVQVAYAFNEALDELLEEGVANRIQRYKKASARIRQRMKELGVKPFLPADHQSNTITCFHLPNGLAYQTLHDRLKEQGYVIYAGQGQLESTVFRVANMGALSPQDIEGFLAAFQKVLEATTVRA
>2727863621
VILLNPGPVNVSERVRQALLRPDICHRESEFYELLHRVQGKLLKAFVPGAESEYVAVLLTGSGTAAVESAIMSCLPTGKRMLVINNGVYGERISNMIGLHRLGVSEFKLDWHVKPDPERLRLALRQHPEIHAVAMVHHETTTGLINPIKEIADVVDSQNRVFVVDSVSGLGGEKIDIPGSHIYMVAGTAGKCIQGFPGVSFVLLRKGFLDRMRGYPKRSWYLHLTHYVDDQGNGTIPFTPAVQVYYAFEEALDELLEEGVAQRIARYKKASTRIRERMAQLGVKALLPAESQSNTITAFHLPAGLSYATLHDRLKERGFVIYAGQGQLETKIFRIANMGALSLQQIDDFLSAFEQVLESSTVHS
>2833525352
MILLNPGPVNVSERVRQALLRPDICHRESEFSDLLGRIQQKLLAAFVPGAESDYVAVLLTGSGTAAVESAVMSCLPMGKRMLVLNNGVYGERLSSMIGLHRLGVSELKSEWHIKPDPERVRLALRQHPEVHAVSMVHHETTTGLINPVKEIAEVVDSLNRVFVLDSVSGLAGEPIDIAGSHIYMVAGTAGKCIQGFPGVSFVLLRKGFLERMRNYPKRSWYLHLTHYVDDQGKGIVPFTPAVQIYYAFEEALNELLEEGVANRCQRYKRMAVRIRERMANLGVKTLLPSDSLSNTITAFHLPPGISYATLHDQLKARGYVIYAGQGQLESKIFRIANMGALTELQIDGFLAAFEEVVTGAVARA
>649658899
MNMILLNPGPVNVSERVRQALLRPDICHRESEFTDLLGRIQHKLLAAFVPGAESDYVAVLLTGSGTAAVESAVMSCLPMAKRMLVLNNGVYGERLSSMVGLHRLGVSELKSEWHIKPDPERVRLALRQHPEVHAVSMVHHETTTGLINPVKEIAEVVDSLNRVFVLDSVSGLAGEPIDIAGSHIYMVAGTAGKCIQGFPGVSFVLLRKGFLERMRNYPKRSWYLNLTHYIDDQGKGIVPFTPAVQIYYAFEEALSELLEEGVANRFQRYKRAAVRIRERMATLGVTTLLPSDSLSNTITAFHLPPGISYATLHDQLKARGYVIYAGQGQLESKIFRIANMGALTELQIDGFLGAFEEVVTGAVARA
>2686678101
MILLNPGPVNVSERVRQALLRPDVCHRESEFTELLHRIQAKLLTAFVPGAESDYVAVVVTGSGTAAVEAALMSSLPHGRRVLIINNGVYGDRMSQIVGLHRLGVSELKHDWTERPDPDKLLLALRQHQEVHAVAMVHHETTTGLINPVQEIAEIVDGQNRVFVLDAVSALAGEPLDIAKSHIYMVVGTAGKCIQGFPGVSFVLVRKGFVERMRSYPKRSWYLHLTHYIDDEGRGTIPFTPAVQVYYAFDEALSELLEEGVANRIRRYKKMAAVIRERMAKLGVKAVLPHDRQSNTITAYYLPEGLSYRTLHDRLKAEGYVIYAGQGNLENRIFRVANMGALTEAQVTGFLGAFERACGTV
>2691456566
MVLLNPGPVNVSERVRQALVKPDICHRESEFSELLHRIQTKLLTAFVPGAESEYVAVLMTGSGTAAVEAALMSSLPHGKRMLILNNGVYGERMSQIIGLHRLGVSELKYEWTVRPDPERLLLALRQHPEVHVVGMVHHETTTGLLNPVHEIAEIVDNQNRVFVLDAVSALAGETLDIGKSHIYMVVGTAGKCIQGFPGVSFVLVRKGFVEKMRAYPKRSWYLHLTHYIDNEGRGMIPFTPAVQVYYAFDEALDELLEEGVSNRIQRYKKMATVIRERMAKLGVKALLPVERQSNTITAYHLPEGVSYQNLHDQLKQQGYVIYAGQGNLENKIFRVANMGALTEEQFGGFLDAFEQACRPR
>2619757546
MILLNPGPVNVSERVRQTLLKPDICHREDEFLELLHRIQAKLLKAFVPGAESDYVAVVMTGSGTAAVEAALMSSLPHGRRMLILNNGVYGERMSHIVGLHRLGVSELKYDWTVRPDPEKLLLALRQHQEVHAVGMVHHETTTGLLNPVHEIAEIVDNQNRVFVLDAVSALAGETLNIAKSHIYMVTGTAGKCIQGFPGVSFVLVRKGFVERMRAYPKRSWYLHLTHYIDNEGRGTIPFTPAVQVYYAFDEALNELLEEGVANRIQRYKKMATLIRERMAKLGVKALLPVDRQSNTITAYHLPDGVSYQALHDRLKQQGYVIYAGQGNLENKIFRVANMGALSEAQFGGFLDAFEQICKSV
>2691600844
VVLLNPGPVNVSERVRQALLKPDICHREDEFLELLHRIQTKLLKAFVPGAESDYVAVVMTGSGTAAVEAALMSSLPHGRRMLILNNGVYGERMSHIVGLHRLGVSELKYDWTIRPDPEKLLLALRQHQEVHAVGMVHHETTTGLLNPVHEIAEIIDNQNRVFVLDAVSALAGETIDIARSHIYMVAGTAGKCIQGFPGVSFVLVRKGFVERMRAYPKRSWYLHLTHYIDNEGRGTIPFTPAVQVYYAFDEALNELLEEGVANRVHRYKKTATLIRERMAQLGVKALLPADRQSNTITAYHLPEGVSYQALHDRLKQQGYVIYAGQGNLENKIFRVANMGALSEAQFGGFLDAFEQVCKSA
>2758563805
MMLLNPGPVNVSDRVRQALLRQDICHRESEFSELLAGIQSKLLKAFVPGAEADYVAVLITGSGTSAVEAAVLSSLPHGKRMLVLNNGVYGERMSQMVGIHRLGASELKFEWTVTPDPERLRLALRQHPEVHAVAMVHHETTTGLINPVKAIAEVVDSQNRVFILDAVSALGGEPLDIAGNHIYMVGGTAGKCIQGFPGVSFVLLRRGFLERMRAYPKRSWYLHLTHYVNDQGQGIIPFTPAVQVYYAFDEALNELLEEGVAKRIQRYKKMATLIRERMAKLGMKAVLTPDRQSNTITAYYLPEGLSYQTLHDQLKAQGYVIYAGQGNLENKIFRVANMGALTEAQFTAFLDAVERVCASA
>2833484694
MILLNPGPVNVSERVRQALLRPDICHRESEFTELQLRIQDKLLKAFVPGAEAEYAAVLITGSGTAAVESALMSAIPHGKRVLVLNNGVYGERLSQMVGLHRLGVSELKYEWTARPDPERLRLALRQHPEVHAVAMVHHETTTGLINPVKEIADVVDSQNRAFILDAVSGLGGETIDIAGSHIYMVAGTAGKCIQGFPGVSFVLVRKGFLERMRQYPKRSWYLHLTHYVDDQGRGMIPFTPAVQAFYGFDEALSELLEEGVANRIQRYKKAATLIRARMAKLGVKPMLTPERQSNTITAYSLPDGVTYEQLHDRLKAQGYVIYAGQGQLESKIFRVANMGALTEAQLTGFLDAFEACKPA
>2641365089
MILLNPGPVNVSERVRQALLKADICHRESEFTDLLHDIQAKLLKAFVPGAEAEYAAVLITGSGTAAVESALMSSIPHGKRILIINNGVYGERLSGMVGLHRLGVSELKYDWTAKPDPERLRLALRQHPEVHGVAMVHHETTTGLLNPVKDIAEVVDSQNRVFIVDAISGLAGETIDIAGSHMYMVAGTAGKCIQGFPGVSFVLVRKGFLERMRTYPKRSWYLHLTHYVDDQGRGTVPFTPAVQVYYAFNEALDELLEEGVAKRIQRYKKMAALIRTRMAALGIKPVLPPDRQSNSITAFYLPEGISYDTLHDRLKAAGYVIYAGQGNLENKIFRVANMGALTEAQFTGFLDAFEQACKAA
>2636165852
LPKTILLNPGPVNIRESVRNALLKEDICHREEEFTLLLRSIRAKLLEVYNLDPKKYKVIILAGSGTAAIEASICSLVTQNKKFLVITNGVYGERMVEIARVYSIPTIKLSYEYGKRINIIEVEDILKKEALSMVAVVHHETTTGILNPLEEIGTLLKEYGKFFMVDGISSFGGEVLDFEGWGIGVLVGTANKCLQSVPGCSFVVARQDILEQAREINPRSVYLNLLNYYHYQEEGTFPFTPPIQIMYALNQALDELLKEGIERRIERYRRLASMVRERAKGINLKTFLDGSLSSNILTSFHLPEGISYAYLHDVLKEKGFVIYAGQSGLSNKIFRIANMGEISESDIERLFEAIGEII
>AG-457-K17_NODE_8_1224_10702
MILLNPGPVTLTNRVKNSLLKEDLCHREPEFSELQQNIREKLLLVYNLDDCDWTSILLTGSGTAAVEALITSLVPKNSKLLIAENGVYGERIKKIAAAFQIDNDQIKSDWIEAINLVSLEKAIATKNYSHLALVHHETTTGRLNKLDQILDICEKYECKILLDAVSSFGAEDIDFKNNIIAGVAATANKCLHGVPGISFVIANKKFLVSEKDPKRSVYLNLYDYFSAQEKKTTPYTQSVQCMYALNEALDEYIESGGLRVRQSLYKNRINYSENFLKDLGVSTLLKKEEASCVLRSFNIPSSFTYESIHDHLKASGFIIYSGQGHLRDKLFRLSFMGDISPKDLENLKLSFQLFTX
>2609731139
MSKLSSEILLNPGPVNLSQKVRVALSNKDLCHREKEFGELIKDINKRLGQVYLELSKEDYHSVLLTSSGTGAVEAMLKSFVPKNSLTLVINNGVYGARMERILKLSNRPYKTLQFNWEEPISIDQIERVLTEFPEIKNLALVHHETTTGRLNPLMAIGEVCKQHDVGIFLDAVSSFGAEKIIGEGINLAALAATAGKCLHGAPGISLVMAHPDLWLNPVQESDSVYFDLYDYYKSQYTSGFSPFTQATHVAMAFQIALEEFFEAGGWEQRNELYKIRADQIADSLLILGVKTLLPVSDFSSVLYSYLLPSRISYYELHDYLKNKGFVIYQGQGNLQDMIFRISTMGEISMDDIHCLCDDFKFFDSN
>2654132903
MDNSGSEILLNPGPVNLSQKVREALSDKDVCHRELEFAKLVQYINKRLGEVYSGLSGCNYQSVLLTASGTGAVEAMLTSFIPRESTTLVIDNGVYGARMQRILKSSNREHQILKFDWQRPIDVALIDKKLNENQEIENLVLVHHETTTGRLNPLLEIGEVCKEHDVRLFLDAVSSFGAEEILGEDINLTALAGTANKCLHGAPGISFVMAHPDVWSDTQTELSTVYFNLFDYFHAQYADGFSPFTPATHVAFAFKVALDEFFDSGGWPQRNRLFDSRAKKIAEALSELGVETLLPAADFSSVLYSYILPTGVSFAKLHDFLKTNGFVIYQGQGDLSETIFRISTMGEISEEKISLLCDLFNEFLGSR
>2667472629
MNKSGSEILLNPGPVNLSQRVREALSGKDVCHRELEFAELVQHINKRLGEVYSGLSSCNYRSVLLTASGTGAVEAMLTTFIPKGSATLVIDNGVYGARMERILKASNRDYKILKFDWEKPIDVDLIDKKLSECQEIENLVLVHHETTTGRLNPLVEIGKVCKDHNVQIFLDAVSSFGAEKILGEEINLAALAATANKCLHGAPGISFVMAHPDVWSNTLTEPSTVYFNLFNYFQAQYADGFSPFTPATHVAFAFKVALDEFFDSGGWHQRNRLFDSRAKRIAGSLSELGIKTLLPTADYSSVLYSYLLPTGVSYAALHDFLKTNGFVIYQGQGNLSETIFRISTMGEITEEKIKLLCALFNEFLGP
>AG-435-A22_NODE_12_119518_3275
MGNARNNILLNPGPVNLSQAVKQAMMHEDVCHREIEFGELVQSINERLTKIYPSLDKFKAVLLSCSGTGAVEAMISSFINQGKTLAISNGVYGQRMEKILNIYKKPYEVIEFDLDHEIDLARLEDQLKSDREISNMTLVHHETTTGRLNSLNSIGQLCKDYDVKLFLDAVSSFGAEDIQANAINLAAVAASANKCLHGAPGASFVIAHQDLWNDEPDQAGSVYFDLYSYYKLQQDQGFSPFTQATHVLHAFDVALDEFFHQGGWDSRNAEYSEKASRIMRTLSKLGIEPLIKAEDFSCVLHSYLLPKDHSYDDLHRFMKKNGFIIYQGQGDLSDRIFRISTMGEISTSDVTRLCDLFIKYFDNLNDX
>AG-447-D03_NODE_1_119518_3275
MNNRKQNILLNPGPVNMSDRVKRRMTEEDFCHRETEFSDLIKDVNSKLPSVYDDMDDYESVILTSSGTGAVEGMLTSFIHDEKSLLITNGVYGERMEKILKIQNKNFDVIHFDWLNPIDVQLIIDRIDADKSIENMILVHHETTTGRLNQLREIGQICRDNDIGLYLDGVSSFGAEDIRAHEINLKAVAASANKCLHGAPGLAFVLAQKDQWEKTADKSFGVYFDLHQYYGMQKRDGFSPYTQATHLVSAFHEALLEFTEMGGWKARNALFQDRAEQIYDCLKSLDISTLIPKEDYSSVLRSYQLPDGIEYEDLHAYMKNNGFVIYQGQGSFKKNIFRISTMGHMEQSDITMLCDLFEEFLGSHGQX
>AG-426-E05_NODE_3_119518_3275
MNNRKQNILLNPGPVNMSDRVKRRMTEEDFCHRETEFSDLIKDVNSKLPSVYDDMDDYESVILTSSGTGAVEGMLTSFIHDEKSLLITNGVYGERMEKILKIQNKKFDVIHFDWLNPIDVQLIIDRIDADKSIENMILVHHETTTGRLNQLREIGQICRDNDIGLYLDGVSSFGAEDIRAHEINLKAVAASANKCLHGAPGLAFVLAHKDQWEKTADKSYGVYFDLHQYYGMQKRDGFSPYTQATHLVSAFHEALLEFTEMGGWKARNALFQDRAEQIYDCLKSLDISTLISKEDYSSVLRSYQLPDGIEYEDLHAYMKNNGFVIYQGQIFKKNIFRISTMGHMEQSNITMLCDLFEEFFGSHGQX
>2654308619
MNNRKQNILLNPGPVNMSDRVKRRMTEEDFCHREIEFSDLIIDVNSKLPSVYDDMDDYESVILSCSGTGAVEGMLTSFIHDEKSLLITNGVYGERMEKILKIQNKNLDVIHFDWLNPIDVQLIIDRIDADKSIENMILVHHETTTGRLNQLREIGQICRDNDIGLYLDGVSSFGAEDIKAHEINLKAVAASANKCLHGAPGLAFVLAHKDQWEKTADKSYGVYFDLHQYYGMQKRDGFSPYTQATHLVSAFHEALLEFTEMGGWKARNALFQDRAEQIYDCLKSLDISTLIPKEDYSSVLRSYQLPDGIEYEDLHAYMKNNGFVIYQGQIFKKNIFRISTMGHMEQSDITMLCDLFEEFFGSHGQ
>AG-447-O13_NODE_9_119518_3275
MNNRKQNILLNPGPVNMSDRVKRRMTEEDFCHRETEFSDLIKDVNSKLSSLYDDMDDYESVILSCSGTGAVEGMLTSFIHDEKSLLITNGVYGERMEKILKIQNKNLDVIHFDWLNPIDVQLIIDRIDADKSIENMILVHHETTTGRLNQLREIGQICRDNDIGLYLDGVSSFGAEDIKAHEINLKAVAASANKCLHGAPGLAFVLAHKDQWEKTADKSYGVYFDLHQYYGMQKRDGFSPYTQATHLVSAFHEALLEFTEMGGWKARNALFQDRAEQIHDCLKSLDISTLIPKEDYSSVLRSYQLPDGIEYEDLHAYMKNNGFVIYQGQIFKKNIFRISTMGHMEQSDITMLCDLFEEFFGSHGQX
>2778481390
MNNRKQNILLNPGPVNMSDRVKRRMTEEDFCHRETEFSDLIKDVNSKLPSVYDDMDDYESVILTSSGTGAVEGMLTSFIHDEKSLLITNGVYGERMEKILKIQNKNLDVIHFDWLNPIDVQLIVDRIDADKSIENMILVHHETTTGRLNQLREIGQICRDNDIGLYLDGVSSFGAEDIKAHEINLKAVAASANKCLHGAPGLAFVLAHKDQWEKTADKSYGVYFDLHQYYGMQKRDGFSPYTQATHLVSAFHEALLEFTEMGGWKARNALFQDRAEQIYDCLRLLDISTLIPKEDYSSVLRSYQLPDGIEYEDLHAYMKNNGFVIYQGQIFKKNIFRISTMGHMEQSDITMLCDLFEEFFGSHGQ
>2654314145
MNNRKQNILLNPGPVNMSDRVKRRMTEEDFCHRETEFSDLIKDVNSKLPSVYDDMDDYESVILTSSGTGAVEGMLTSFIHDEKSLLITNGVYGERMEKILKIQNKNLDVIHFDWLNPIDVQLIIDRIDADKSIENMILVHHETTTGRLNQLREIGQICRDNDIGLYLDGVSSFGAEDIKAHEINLKAVAASANKCLHGAPGLAFVLAHKDQWEKTADKSYGVYFDLHQYYGMQKRDGFSPYTQATHLVSAFHEALLEFTEMGGWKARNALFQDRAEQIHDCLKSLDISTLIPKEDYSSVLRSYQLPDGIEYEDLHAYMKNNGFVIYQGQGIFKKNIFRISTMGHMEQSDITMLCDLFEEFFGSHGQ
>AG-343-I11_NODE_4_119518_3275
MSNIKQNILLNPGPVNMSDRVKNRMIREDFCHREKEFSALVKDVNSQIVKIYDGMKDYESVIISSSGTGAVEGMLTSFIHDEKSLIISNGVYGERMERILRVQNKKLEMIQFDWLDPIDIKSVKNCLDSDQSIKNLILVHHETTTGRLNELKELGQLCKDYDLGLYLDGVSSFGAEEIAANEINLKAVSASANKCLHGAPGLAFVVAHKDQWERVPEKTSGVYFDLHQYFAMQKKDGFSPFTQATHLVSAFNEAMLEFNEMGGWKARNNLFRSRAEEINDCLDRLGIETLIPKEDYSSVLRSYQLPRGISYEDLHAFMKKNGFVIYQGQGSFKKNIFRISTMGHIKESDITLLCSLFEEFFKIHDX
>AG-365-L08_NODE_3_119518_3275
MSNIKQNILLNPGPVNMSDRVKNRMIREDFCHREKEFSALVKDVNSQIVKIYDGMKDYESVIISSSGTGAVEGMLTSFIHDEKSLIISNGVYGERMERILRVQNKKLEMIQFDWLDPIDIKSVKNCLESDQSIKNLILVHHETTTGRLNELKELGQLCKDYDLGLYLDGVSSFGAEEIAANEINLKAVSASANKCLHGAPGLAFVVAHKDQWERVPEKKSGVYFDLHQYFAMQKTDGFSPFTQATHLVSAFNEAMLEFNEMGGWKARNNLFRNRAEEINACLDRLGIETLIPKEDYSSVLRSYQLPRGISYEDLHAFMKKNGFVIYQGQGSFKKNIFRISTMGHIKESDITLLCSLFEEFFKNHDX
>AG-365-D20_NODE_25_119518_3275
LNPGPVNMSDRVKNRMIREDFCHREKEFSALVKDVNSQIVKIYDGMKDYESVIISSSGTGAVEGMLTSFIHDEKSLIISNGVYGERMERILRVQNKKLEMIQFDWLDPIDIKSIKNCLDSDQSIKNLILVHHETTTGRLNELKEVGQLCKDYDLGLYLDGVSSFGAEEIAANEINLKAVSASANKCLHGAPGLAFVVAHKDQWERVPEKTSGVYFDLHQYYAMQKTDGFSPFTQATHLVSAFNEAMLEFNEMGGWKARNNLFRSRAEEISACLDRLDIETLISKEDYSSVLRSYQLPGGISYEDLHAFMKKNGFVIYQGQGSFKKNIFRISTMGHIKESDITLLCSLFEEFFKNHDX
>AG-435-I17_NODE_10_119518_3275
MSNIKQNILLNPGPVNMSDRVKNRMIREDFCHREKEFSALVKDVNSQIVKIYDGMKDYESVIISSSGTGAVEGMLTSFIHDEKSLIISNGVYGERMERILRVQNKELEMIQFDWLDPIDIKSIKNCLDSDQSIKNLILVHHETTTGRLNELKEVGQLCKDYDLGLFLDGVSSFGAEEIAANEINLKAVSASANKCLHGAPGLAFVVAHKDQWERAPKKKSGVYFDLHQYFAMQKTDGFSPFTQATHLVSAFNEAMLEFNEMGGWKARNNLFRSRAEEINACLDRLGIETLIPKEDYSSVLRSYQLPGGISYEDLHAFMKKNGFVIYQGQGSFKKNIFRISTMGHIKESDITLLCSLFEEFFKNHDX
>AG-453-B18_NODE_12_119518_3275
MSNIKQNILLNPGPVNMSDRVKNRMIREDFCHREKEFSALVKDVNSQIVKIYDGKNYESVIISSSGTGAVEGMLTSFIHDEKSLIISNGVYGERMERILRVQNKKLEMIQFDWLDPINIKSIKNCLDSDQSIKNLILVHHETTTGRLNELKEVGQLCKDYDLGLYLDGVSSFGAEEIAANEINLKAVSASANKCLHGAPGLAFVVAHKDQWERAPEKKSGVYFDLHQYYAMQKTDGFSPFTQATHLVSAFNEAMLEFNEMGGWKARNNLFRSRAEEINACLDRLGIETLIPKEDYSSVLRSYQLPEGISYEDLHAFMKKNGFVIYQGQGSFKKNIFRISTMGHIKESDITLLCSLFEEFFKNHDX
>2713044980
VSGFSRTVNEMRTVLLNPGPVNVSARVREALNGPDLCHREPEYFDLQDAIRSRLLQVFDAPADEYTSIVLTGSGTAMVEAMIGSGVSANGRLLVVQNGVYGERIAAMARLHLIPHDVIECGWTEHPSLDAIASRLRDGRYEALAMVHHETTTGLMNDLPAVASLCQRDGVRVLVDAVSALGGEPFSFRDWQPDAVACTANKCVQGLPGLSFAIVRRDFARATGFPERSLYLHLPRHHSEQERRSTPFTPAVQIGYALRAALDELAEETVAGRIARYGRASAIVREGLVALGFNLLLPPSLRSTTMTAVRLPREMSYGDLHDALRREGFVIYAGQGPLAATLFRVATMGDVAEGDYRRFVRVLMVARA
>2709989423
MILLNPGPVNVSERVRTALTKPDICHRESEFSVLQESVRQGLLAVYGLSHDRYASVLLTGSGTAAVEAMITSLIPQSGKLLILENGVYGERIEAMARAYGISFTAVKHEWGAELNAQRIEESLQQDTTITHVGVIHHETTTGRLNNLSMVGILAHRYGKILLVDGVSSFGGEELNFEEWNVGAIAATANKCLHGIPGISFVVARRELLDQTDFQPRSVYLNLREYYRQQEGGGTPFTHSVQVLYALDEALKEFHEQGGWRARHEKYRQLAQSIRTRAQELGIKMYLEGGMLAVTLTALRLPANLSYQTLHDHLKAAGFVIYAGQGDAGKVMFRIANMGEIEKVDIDRLFLAIKLL
>2710962251
MILLNPGPVNVSERVRTALTKPDICHRESEFSVLQESVRQGLLAVYGLSHDRYASVLLTGSGTAAVEAMITSLIPQSGKLLILENGVYGERIEAMARAYGISFTAVKHEWGAELNAQRIEESLQQDTTITHVGVIHHETTTGRLNNLSMVGILAHRYGKILLVDGVSSFGGEELNFEEWNVGAIAATANKCLHGIPGISFVVARRELLDQTDFQPRSVYLNLREYYRQQEGGGTPFTHSVQVLYALDEALKEFHEQGGWRARHEKYRQLAQSIRTRAQELGIKMYLEGGMLAVTLTALRLPANLSYQTLHDHLKAAGFVIYAGQGDAGKVMFRIANMGEIEKVDIDRLFLAIKLL
>2717807209
MRTILLNPGPVTLSQRVRDAMLRPDLCHREPEFGALQEGLRRKLLAVYASDPERWAPVLLTGSGTAAVEAMLTSLVPSHGRVLIVENGVYGERMTQIARAHGLPHQHVTAAWSAPIELAAVERALRSAAFTHIAVVHHETTTGRLNDLDGLAGLARAHGARLLIDAVSSFGAEAIRLDDWCVDGCAATANKCLHGVSGAAFVLVRRAALSGTEQRTVYLDLAAHLARQDVGSTPFTHAVQAFYAWDEALDEFAEEGGLRARRALFRTRMGRISERLRACGVAPLLRDDETSCVLRSFLLPGHGYAALHYRLKQEGFVIYAGQGPLSDDIFRVSAMGDIGGKDLTRLLDAFSAALAEPLG
>2638792106
MILLNPGPVNLSPRVRASLTSPDLCHRESEFGDLQEDVRRSLLALYGLDLREWAPVLLCGSGTAAVEAMLASLVPPGGALLVIDNGVYGARMAEIARCHGIRHAVLRQEWGAPVDPEVLARRLDEAPETSHVAVVHHETTTGRLNDLAAIARLCRERHVALLVDAVSSFGAEALEFSAWGVSACAGSANKCLHGAPGLSFVLVRRDALPPGGAGRGFYLDLARHLRAQDGRDTFTPAVPLFYALREALHELLEEGGWPARHARYARLAAAVEDGLSRLGVEPLLRSGPRSVALRAYRLPQGLDYPALHDGLKRRRFVIYAGQGELSQSIFRVSTMGAISAADLERFIAAVGEILDGAPSSGGSG
>2807480618
MSGLRLLNPGPVTLTPRVRAALAGPDLCHREPEFFDMQDRIRQRLLAVYATDAATWAPVLISGSGTSAVEAMIASLPGRHDKLLVIENGVYGERMTRMAAVHDIEHVAWHLAWGEAIDARQLAEMIRLHAPTHVAVVHHETTTGRLNDIAAIAAVCESHDISLLVDAVSSFGAESIAFTQAVAAVAATANKCLHGAPGAAFVIVRHDALASATTRALYLDLAGYAVKQERGTPFTPGIPAFYALDAALAEHAEAGGWCARRSHYRDLADRVGDGLAGRGMAEIVPREAASCVLRSYRLPPGVSYARLHDHLKQAGFVIYAGQGALAEAIFRVSTMGDLSAADMAELLAAFDEIIAP
>2833232867
MSGELLLNPGPVTLTPRVRNALAGPDLCHREAEFFDLQDDIRARLLAVHDLAPDDWAAVVISGSGTAAVESMMASLPGEGAVLVIENGVYGERMTRMAEVHDIDHDTLRLDWGEAIDMAALSARIDAVVPTHVAVVHHETTTGRLNDLADIAHCCERHGVALLVDAVSSFGAEAIEFAPAVTAVAATANKCLHGAPGAAFVIVRRRALARAVPRALYLDLAGYCAKQDARGTPFTPGIPAFYALAEALQEHAEAGGWSARRDRYRQLADQVEAGLVERGIERLLPPGVSSAVLRAYRLPPGVSYDRLHDGLKTAGYVIYAGQGTLADEIFRISTMGALEPSDMTRLIETIDEIIAR
>2589226130
MRLLNPGPVTLTPTVRDALAAPDLCHREVEFFDLQDTLRDGLAAVYDLDTAVWAPIVLSGSGTAAVEAMMASMPGDGAVLVIENGVYGERMTHMAAVHGIDHETLSLAWGEAIDPVILAERLAGADFTHVAVVHHETTTGRLNDLDAIAAVCADADVALLVDAVSSFGAEAIAFGPAVAAVAATANKCLHGAPGAAFVLARRSALTAAKTRALYLDLVSYCDKQDERGTPFTPAIPAFHALAAALAEHASAGGWRARRAYYRALAQRVADGLAELGIQAMLSTQQSSCVLRAYRLPAGVSYHELHDHLKAAGFVIYAGQGGLTDEIFRISTMGDLHDGDVDELIARIAEITAP
>639003155
MKLLNPGPVTLSERVRQALLREDLCHREPEFARLQQRIRAALLGVYDLDPAEWAAILLTGSGTAAVEAMLSSLVPANGRLAVVANGVYGERMARIAETYGIDTARAAHAWVEAIDVSRLDANARQIAVVHHETTTGRLNDLSAVAATHDARLLVDAVSSFGAEAIDFEGWRIDALAGTANKCLHGVPGTSFVIARRPVIERATARTVYLNLATYLAAQDTGSTPFTQSVQTFYALDEALAELAGAGGWQRRRERYRSLMHRVRAGLLGLGIEPLLLDGESSCVLNAFRLPKGLDYATLHDHLKRAGYVIYAGQGEFAQSIFRIAVMGALADDDIEHLLRAIRSIV
>2773484129
MLLLNPGPVTLSEGVRQALLGPDLCHREPEFSELQERIRARLLRVHDLDPAAWAAVLLTGSGTSAMEAMLTSLAPEAGHLLVIENGVYGERLSRIAAIHGIPHTRMHHDWGAPVDDRKLAELLAAGAYSHIAVVHHETTTGRLNDLATIAELARAHGVALLVDAVSSFGAEAIDFVGNGIVACAATANKCLHGVPGVSFVILRRAALVDAPRPRTLYLDLASYLEQQDQGGTPFTQSVQVFYALDQALAEFFEAGGWRARRAHYRALAAQVRAGLRELGICALLPEGESSCVLHAYHLPRGIDYRHLHDRLKAAGFIIYAGQGALSRTLFRISTMGALDAHDMDRLLAAMARITGREDGG
>2624350382
MNSPPPMILLNPGPVTLSARVREAMLRPDLCHREPEFATLQSSLRARLLDVYALDPLAWAAVLMTGSGTAAVEAMISSLVPRGATLLVAENGVYGERIRTMAERHGIAVETARADWQGTIDLAGVRTALAANRAITHVAAVHHETTTGRLNDLAPLAALCCEFGVALLLDTVSSFGAEMLDFAHWPIAACAATANKCLHGVPGTSFVITRRAALAASDARRSLYLDLSAYLANQDGGGTPFTQSVQTFYALDEALAEFFDEGGWTARQATYRARQAVIRDTLAGLGVEPLLDATASSCVLQAFRLPAGLTYPALHDGLKAHGFVIYAGQGKLAAGIFRISAMGAITDGDLARLQAALVAEIGR
>2586327411
MSATTAAPLLLNPGPVTLSDRVRRALLQPDLCHREDEFFDLQEEARTRLLSVYNLDGAQWAPVLLTGSGTAAVEAMISSLLPEQGRLLVLENGVYGERISAIAKRHGITTEALHAQWGEDIDITALAARLDAAPAVTHVAVVHHETTTGRLNRLDQIDALCRERGIGILLDAVSSFGAEEIDFAQGGIVAAAAGANKCLHGVPGACFVLARHDALAASAPRTMYLDLAAWARAQAQRGTPFTPSVHAYYALVEALREFDEDGGVPARHARYATLAEHVRHGFAALGIEALLPAEQSSVVLRSFRLPKGVDYAMLHDGLKAAGFVIYAGQGAFSRTMFRISTMGALTIEDMQRLIEAVARILMQAKNRTA
>2566049304
MNRPLLLNPGPVTLSERVRNSLLLPDLCHREGEFFDLQDEIRERLLGVYGLDPATWSAVLLTGSGTAAVEAMLSSLVPAEGRLLVVENGVYGERMTNIAQRHGIACEVVRQEWTAPMDLAAVRRRLQAQPAITHVAAVHHETTTGRLNALNELAALCSEFGVALLADTVSSFGAEAIDFSRPGFTAAAATANKCLHGVPGACFVIVRRAALKTASARTLYLDLAAWSRAQDQRGTPFTPSVHAYYALREALREFADEGGFAARQAKYTALAGQVADGLAVLGVKPLLPTAESSVVLRAYHLPVDYARLHDGLKAKGFIIYAGQGALASTLFRISTMGALGPADMARLLGEVRNLLPT
>2653815216
MNLLLNPGPVTLTERVRRSLLQTDLCHRENEFFDLQDEACGRLLQVYLDATVWQAILVGGSGTAAVESMIASLVPAQGRLLVVANGVYGERIAQMAARYGIAHETAQGEWMAAPDLPTLAAAMDRGEAFTHLAVVQHETTTGRLTDIAALLALCEKRGIAMLLDGVSSFGAEQIDFRSPALAAVAATANKCLHGVPGIALVVARRAAIEQGITRAFYLDLKRAAALQERNTPFTPPVHAIYALVEALREMEEGGGQPARLARYKALAERVRAGLAALGIVAAVAPEASSAVLRAYSLPAGVDYETLHDHLKKAGFVIYAGQGGLSRTLFRISTMGALADGDIERLLAAFSSLCTTAAGRDDAA
>2585378489
MFLLNPGPVTLSPRVRESLLGPDLCHREPEFFDLQDAARAGLLSVYDLEPAEWAAVLLTGSGTAAVESMVASVVPADGRLLVLENGVYGERMAAIAGCHGIAHETLSGDWLDGPDLAALDARLAASPEFTHVAVVHHETTTGRLTDLAAVGAVCREHGVRLLVDGVSSFGGEEIDFGLPIDAVGGTANKCLHGVPGVAFAVVRRAALATATQRAYYLDLVRLARLQDQRNTPFTPAVQSLYALVAALDELRSEGGWRERHARYARYADAVGEGLRAVGVAPLLPAGRSSVVLRSYRLPDSVTYPDLHDGLKDDGFVIYAGQGELAKSIFRISTMGDLHDADVERLVGALTEAFS
>2775002868
VFLLNPGPVTLSPRVRESLLGPDLCHREPEFFDLQDAARAGLLAVYDLDPAEWAAVLLTGSGTAAVESMVASVVPADGRLLVLENGVYGERMTAIAECHGIAHETLAGDWLAGPDLDALAARLAGSPAVTHVAVVQHETTTGRLTDLAAIGAVCRAHGVRLLVDGVSSFGGEEIDFGLPIDAVAGTANKCLHGVPGIAFAVVRRAALASAAQRAYYLDLTRLATLQDQRNTPFTPAVQSLYALVEALAELREEGGWRERHARYARYADAAGEGLRRVGVAPLLPAGTSSVVLRSYRLPDSVTYTDLHDGLKDEGFVIYAGQGKLAKSIFRISTMGDLHDADVERLVGALTKTFS
>2550377072
MLLLNPGPVTLTEYVRNSLLQPDLCHRESEFFDLQDEIKKRILAIYELDPAQWAAILITGSGTAAVESMLAGLVPETGRLLIVENGVYGERIAQISAQYGIMYKRIVGDWMQGLNLDVITSELDSTLKDQRFSHLAVVHHETTTGRLNDLPSLSKLCCERGVKLLVDAVSSFGAEQLNFSDESLIGIAATANKCLHAVPGVSFVVVRRTALCQATSRTYYLDLKRLIHLQDQRDTPFTPAIHAYYSLAAALCELEEQGGRRTRYQNYSALSEQVLIGMKALGIEPVVPISQSSVVLRAYHLPTGLTYAKLHDALKAEGFVIYAGQRLSKTLFRISTMGNLNSADIDRLLKGVAKVINELKIY
>2752930743
MLLLNPGPVTLTESVRSSLLQPDLCHRESEFFDLQDEIKMRILKVYALDPAEWAAVLITGSGTAAVESMLAALIPKTGRLLIVENGVYGDRIAQIAAQYDIVHTRIVGDWMQEPNLDVIAAELDATPDQRFTHLAMVHHETTTGRLNDLHSLSKLCRERGIKLLVDAVSSFGAEPLDFSDESLVGIAATANKCLHAVPGVSFVIVRRSALIQATCRTYYLDLVRLVRLQDQRNTPFTPAVHAYYALAAALREFEKQGGRSARYQHYSALAEQVRTGMEALGIESVIPISQSSVVLRAYRLPTGLTYARLHDALKAEGFVIYAGQGDLSKTLFRISTMGNLTAADICRLLEGVAKVIEPKDELTFT
>2832578265
MLLLNPGPVTLSERVRQSLLRPDLCHREDEFFDLQDEARARLLGVYGLDAQDWAAVLMTGSGTAAVESMIASLVPENGRLLVVENGVYGERIAQIAKQYRIDYEVMRHDWMSAPDFHAIVGRLDRAERPFTHIAVIHHETTTGRLNDLARLADACAERGAGLLVDAVSSFGAEAIPFAHAGLAAVAATANKCLHAVPGAAFVIARQASIARAASRTYYLDLARLAKLQAQRNTPFTPSVHAYYALVEGLRELEDQGGWEARHAHYRALAERAASGFATLGIEAAVPAAQSSVVLRAYRLPANLDYVQLHDGLKARGFVIYAGQGGLASEIFRISTMGSIAAADIDRLVDSVAQLVGKNASAIA
>2793749049
MKTLLLNPGPVTLTDRVRQSLLQPDLCHRESEFYDLQDEARARLLDVYRLDPKAWSAVLMTASGTGAVESMIASLVPLEGKLLVVQNGVYGERIASIAKQYGIAHEVVTHDWMQAPDLARIEASLDANGPFSHVAIVHHETTTGRLNDLRDIGALSRSRGARLLVDAVSSFGAEAIDFDGANIAAVAATANKCLHGVPGASFVVARRSAIDEAASRTYYLDLARLAKLQSQRGTPFTPSVHAYYALVEALREFEEDGGLEARHARYAALAEQVRGSLAARGIDSIIPAEQSSVVLRSYALPRGIDYQTLHDGLKARGFVIYAGQGDLSKQLFRVSTMGDMNAQDVERLADAFDFLTR
>2706153720
MTPLLLNPGPVTLSERVRRSLLQPDLCHRESEFFALQDEARARLLDVYQLDPAEWSVALLTGSGTAAVESMIASLVPENGKLLVLENGVYGERISQMASQYRIAHEVLRGDWMAPLDLEQIAAALKADEGITHVAAIHHETTTGRLNDLPGLSALCQAHGVRLLLDGVSSFGAEAIGFSLGPLDAVAATANKCLHGVPGVAFTLVRRRALAEAASRVFYLDLGRLVRLQEQRNTPFTPAVHACYALVEALRELADEGGWQARHARYAALAEQVRVGLAQYGIDSVLPVAASSVVLRAYRLPPGVTYAQLHDALKASGFVIYAGQGGLSAELFRVSTMGALQAADMARLLAAFASLLLH
>650720978
MYQNTARLVREPATTVRDARASEEAFDEPHRTVCGRPLMLNPGPVTLTERVRQSLLQPDLCHREPEFYDLQQEARERLVGVYALDSAEWQAVLMTASGTGAVESMVAALVPEHGRLLVVENGVYGERITHIARHYRIDHEVAAHRWIDAPDVQALAARLDDARAQRPFTHVALVHHETTTGRLNELGGVLAACRARGVGVLLDGVSSFGAEAIDFADPALVAVAATANKCLHGVPGASFVVVRRAALADAASRAFYLDLGRLARLQDERNTPFTPSVHAYYALVEALRELEDEGGWRERHARYRKLAEQVRDGLARLGVDGVLSPQESSVVLRAYRLPPKIDYAQLHDALKLHGFVIYAGQGGLSAELFRISTMGNLTAHDMDRLLRAFGQWLA
>2599763185
MLLLNPGPVTLTERVRQSLLQPDLCHREPEFYDLQQEARERLLDVYDPIQWQAVLITASGTAAVESMVAALVPEHGRLLVVENGVYGERITHIARHYRINHEVAVHRWIDAPDVQALAAWLDDAARAQRPFTHVALVHHETTTGRLNDLGGVLNACRARGVGVLLDGVSSFGAEAIDFADPALVAVAATANKCLHGVPGASFVVVRRAALADAASRAFYLDLGRLACLQDERNTPFTPSVHAYYALVEALRELEDEGGWRERHARYRKLAEQVRDGLARLGVDGVLPPQESSVVLRAYRLPPTIDYVQLHDALKLHGFVIYAGQGGLAAELFRISTMGNLTAHDMDRLLRAFGLLA
>2710208597
MLLLNPGPVTLTERVRQSLLQPDLCHREPEFYDLQQEARERLVDVYDPAEWQAVLMTASGTGAVESMVAALVPEHGRLLVVENGVYGERITHIARHYRINHEVAVHRWIDAPDVQALAARLDDAARAQRPFTHVALVHHETTTGRLNDLGGVFNACRARGVGVLLDGVSSFGAEAIDFADPALVAVAATANKCLHGVPGASFVVVRRAALADAASRAFYLDLGRLARLQDERNTPFTPSVHAYYALVEALRELEDEGGWRERHARYRKLAEQVRDGLARLGVDSVLPPQESSVVLRAYRLPPKIDYAQLHDALKLHGFVIYAGQGGLAAELFRISTMGNLTAHDMDRLLRAFGLLA
>2558522789
MLLLNPGPVTLTERVRKSLLQPDLCHREPEFFDLQEEARTRLNAVYGLDPAVWTPVLMTGSGTAAVESMTAGLVPEGGRLLIVENGVYGERISQIARQYRIDHDILHFEWMQAPDLAQIEAKLDSAGDRPYTNVAIIHHETTTGRLNALAGVAAACRARGIDLLVDGVSSFAAEAIDFDDTAIAAVAATANKCVHGVPGVSFVMVRKTALAKAFSRTYYLDIARLAKLQERNTPFTPSVHAYYALVEALRELEDAGGWQARHAHYASLAEQARAGLAALGIDSVLPPNESSVVLRAYKLPAGVDYPRLHDWLKADGFVIYAGQGGLSSELFRISTMGNLTSADIDRLLASFARLVK
>2558649192
MLLLNPGPVTLTERVRKSLLQPDLCHREPEFFDLQEEARTRLNAVYGLDPAVWTPVLMTGSGTAAVESMTAGLVPEGGRLLIVENGVYGERISQIARQYRIDHDILHFEWMQAPDLAQIEAKLDSAGDRPYTNVAIIHHETTTGRLNALAGVAAACRARGIDLLVDGVSSFAAEAIDFDDTAIAAVAATANKCVHGVPGVSFVMVRKTALAKAFSRTYYLDIARLAKLQERNTPFTPSVHAYYALVEALRELEDAGGWQARHAHYASLAEQARAGLAALGIDSVLPPNESSVVLRAYKLPAGVDYPRLHDWLKADGFVIYAGQGGLSSELFRISTMGNLTSADIDRLLASFARLVK
>2569896082
MLLLNPGPVTLTERVRKSLLQPDLCHREPEFFDLQEEARTRLNAVYGLDPAVWTPVLMTGSGTAAVESMTAGLVPEGGRLLIVENGVYGERISQIARQYRIDHDILHFEWMQAPDLAQIEAKLDSAGDRPYTNVAIIHHETTTGRLNALAGVAAACRARGIDLLVDGVSSFAAEAIDFDDTAIAAVAATANKCVHGVPGVSFVMVRKTALAKAFSRTYYLDIARLAKLQERNTPFTPSVHAYYALVEALRELEDAGGWQARHAHYASLAEQARAGLAALGIDSVLPPNESSVVLRAYKLPAGVDYPRLHDWLKADGFVIYAGQGGLSSELFRISTMGNLTSADIDRLLASFARLVK
>2572974384
MLLLNPGPVTLTERVRKSLLQPDLCHREPEFFDLQEEARTRLNAVYGLDPAVWTPVLMTGSGTAAVESMTAGLVPEGGRLLIVENGVYGERISQIARQYRIDHDILHFEWMQAPDLAQIEAKLDSAGDRPYTNVAIIHHETTTGRLNALAGVAAACRARGIDLLVDGVSSFAAEAIDFDDTAIAAVAATANKCVHGVPGVSFVMVRKTALAKAFSRTYYLDIARLAKLQERNTPFTPSVHAYYALVEALRELEDAGGWQARHAHYASLAEQARAGLAALGIDSVLPPNESSVVLRAYKLPAGVDYPRLHDWLKADGFVIYAGQGGLSSELFRISTMGNLTSADIDRLLASFARLVK
>2687765408
MLLLNPGPVTLTERVRKSLLQPDLCHREPEFFDLQEEARTRLNAVYGLDPAVWTPVLMTGSGTAAVESMTAGLVPEGGRLLIVENGVYGERISQIARQYRIDHDILHFEWMQAPDLAQIEAKLDAAGDRPYTNVAIIHHETTTGRLNALAGVAAACRARGIDLLVDGVSSFAAEAIDFDDTAIAAVAATANKCVHGVPGVSFVMVRKTALAKAFSRTYYLDIARLAKLQERNTPFTPSVHAYYALVEALRELEDAGGWQARHAHYASLAEQARAGLAALGIDSVLPPNESSVVLRAYKLPAGVDYPRLHDWLKADGFVIYAGQGGLSSELFRISTMGNLTSADIDRLLASFARLVK
>2837111238
MLLLNPGPVTLTERVRKSLLQPDLCHREPEFFDLQEEARTRLNAVYGLDPAVWTPVLMTGSGTAAVESMTAGLVPEGGRLLIVENGVYGERISQIARQYRIDHDILHFEWMQAPDLAQIEAKLDAAGDRPYTNVAIIHHETTTGRLNALAGVAAACRARGIDLLVDGVSSFAAEAIDFDDTAIAAVAATANKCVHGVPGVSFVMVRKTALAKAFSRTYYLDIARLAKLQERNTPFTPSVHAYYALVEALRELEDAGGWQARHAHYASLAEQARAGLAALGIDSVLPPNESSVVLRAYKLPAGVDYPRLHDWLKADGFVIYAGQGGLSSELFRISTMGNLTSADIDRLLASFARLVK
>2656624621
MLLLNPGPVTLTERVRKSLLQPDLCHREPEFFDLQDEARARLTAVYGLDPAVWTPVLMTGSGTAAVESMTAGLVPENGRLLIVENGVYGERISQIAKQYRVDHDVIHFEWMQAPDLAQIVAKLDAAGDRPYTNVAIIHHETTTGRLNDLSGISRVCRERGIDLLVDGVSSFAAEAIDFDDSGIVAVAATANKCVHGVPGVSFVLVRRDALAKAHSRTYYLDIARLAKLQERNTPFTPSVQAYYALVEALRELEDAGGWQKRHAHYGALAEQARAGLAALGIDSVLPPGESSVVLRAYKLPAGVDYPRLHDWLKADGFVIYAGQGGLSKELFRISTMGNLSAADIDRLLASFARLVN
>2840580099
MLLLNPGPVTLTERVRKSLLQPDLCHREPEFFDLQDEARARLTAVYGLDPAEWTPVLMTGSGTAAVESMTAGLVPEGGRLLIVENGVYGERISQIAKQYRIDHDVIHFEWMQAPELAQIVAKLDAAGERPYTNVAIIHHETTTGRLNDLTGISRVCRERGIDLLVDGVSSFAAEAIDFNDSAIVAVAATANKCVHGVPGVSFVLVRKAALAKAFARTYYLDIARLAKLQERNTPFTPSVQAYYALVEALRELDDAGGWKKRHAHYGALAEQARAGLAALGIDSVLPPGESSVVLRAYKLPAGVDYPRLHDWLKADGFVIYAGQGGLSKELFRISTMGNLTAADIDRLLASFARLVK
>2807186925
MLLLNPGPVTLTERVRKALLQPDLCHREPEFFDLQEEARARLSAVYGLDPAVWAPVLMTGSGTAAVESMTAGLVPEGGRLLIVENGVYGERISQIAKQYRIDHDVIHFEWMQAPDLAQIVAKLDAAGDRPYTNVAIIHHETTTGRLNDLAGVADACRERGIDLLVDGVSSFAAEAIDFDSPGIVAVAATANKCLHGVPGVSFVLVRKSALAKAASRTYYLDIGRLAKLQERNTPFTPSVHAYYALVEALRELEDAGGWQKRHAHYGALAEQARAGLAALGIDSVLPPGESSVVLRAYKLPAGVDYPRLHDWLKADGFVIYAGQGGLSKELFRISTMGNLTAADIDRLLASFARLVK
>2563938875
MLLLNPGPVTLTERVRKSLLQPDLCHREPEFFDLQEEARARLTAVYGLDPAVWAPVLMTGSGTAAVESMTAGLVPEGGRLLIVENGVYGERISQIAKQYRIDHDVIHFEWMQAPDLAQIVDRLDTAGDRPYTNVAIIHHETTTGRLNDLTGIAAACRERGIDLLVDGVSSFAAEAIDFDDSGIVAVAATANKCLHGVPGVSFVMVRKDALAKAASRTYYLDIARLAKLQERNTPFTPSVHAYYALVEALRELDDAGGWQQRHAHYGALAEQARAGLAALGIDSVLPPGESSVVLRAYKLPAGVDYVRLHDWLKADGFVIYAGQGGLSKSLFRISTMGNLTAADIDRLLASVARLVK
>2551940080
MLLLNPGPVTLTERVRKSLLQPDLCHREPEFFDLQDEARARLAAVYGLDPAVWTPVLMTGSGTAAVESMTAGLVPEGGRLLIVENGVYGERISQIAKQYRIDHDVIHFEWMQAPDLAQIVDKLDTAGDRPYTHLSIIHHETTTGRLNDLTGLAGACRERGIGLLVDGVSSFAAEALDFNDAGIVAVAATANKCVHGVPGVSFVMVRKDALAKAASRTYYLDIARLAKLQAERNTPFTPSVHAYYALVEALRELNDAGGWQARHAHYGALAEQVRAGLAALGIDGALPPGESSVVLRAYKLPTGVDYPRLHDWLKADGFVIYAGQGGLSKELFRISTMGNLTTADIDRLLASFARLVK
>2840583278
MLLLNPGPVTLTERVRKSLLQPDLCHREPEFFDLQDEARARLVAVYGLDPAVWTPVLMTGSGTAAVESMTAGLVPEGGRLLIVENGVYGERISQIAKQYRIDHDVIHFEWMQAPDLAQIVDKLDTAGDRPYTHVSIIHHETTTGRLNDLTGLAGACRERGIGLLVDGVSSFAAEALDFNDSGIVAVAATANKCVHGVPGVSFVMVRKDALAKAASRTYYLDIARLAKLQERNTPFTPSVHAYYALVEALRELDDAGGWQARHAHYGALAEQVRAGLAALGIDSALPPGESSVVLRAYKLPTGVDYPRLHDWLKADGFVIYAGQGGLSKELFRISTMGNLTAADIDRLLASFARLVK
>2686892789
MLLLNPGPVTLTERVRKSLLQPDLCHREPEFFDLQDEARARLTAVYGLDPAVWTPVLMTGSGTAAVESMTAGLVPEGGRLLIVENGVYGERISQIAKQYRIDHDVIHFEWMQAPDLAQIVNKLDTAGDRPYTNVAIIHHETTTGRLNDLGGIARACRERGIDLLVDGVSSFAAEAIDFNDSGIVAVAATANKCVHGVPGVSFVMVRKDALAKAFSRTYYLDIARLAKLQERNTPFTPSVHAYYALVEALRELDEAGGWQKRHAHYGALAEQARAGLAALGMDAVLPPNESSVVLRAYKLPAGVDYPRLHDWLKADGFVIYAGQGGLSKELFRISTMGNLTSADIDRLLASFARLVK
>2834223324
MLLLNPGPVTLTERVRKSLLQPDLCHREPEFFDLQDEARARLTAVYGLDPAVWTPVLMTGSGTAAVESMTAGLVPEGGRLLIVENGVYGERISQIAKQYRIDHDVIHFEWMQAPDLAQIVNKLDTAGDRPYTNVAIIHHETTTGRLNDLGGIARACRERGIDLLVDGVSSFAAEAIDFNDSGIVAVAATANKCVHGVPGVSFVMVRKDALAKAFSRTYYLDIARLAKLQERNTPFTPSVHAYYALVEALRELDEAGGWQKRHAHYGALAEQARAGLAALGMDAVLPPNESSVVLRAYKLPAGVDYPRLHDWLKADGFVIYAGQGGLSKELFRISTMGNLTSADIDRLLASFARLVK
>2837096815
MLLLNPGPVTLTERVRKSLLQPDLCHREPEFFDLQDEARARLTAVYGLDPAVWTPVLMTGSGTAAVESMTAGLVPEGGRLLIVENGVYGERISQIAKQYRIDHDVIHFEWMQAPDLAQIVNKLDTAGDRPYTNVAIIHHETTTGRLNDLGGIARACRERGIDLLVDGVSSFAAEAIDFNDSGIVAVAATANKCVHGVPGVSFVMVRKDALAKAFSRTYYLDIARLAKLQERNTPFTPSVHAYYALVEALRELDEAGGWQKRHAHYGALAEQARAGLAALGMDAVLPPNESSVVLRAYKLPAGVDYPRLHDWLKADGFVIYAGQGGLSKELFRISTMGNLTSADIDRLLASFARLVK
>2628839688
MLLLNPGPVTLTERVRKSLLQPDLCHREPEFFDLQDEARTRLTAVYGLDPAVWTPVLMTGSGTAAVESMTAGLVPEGGRLLIVENGVYGERISQIAKQYRIDHDVIHFEWMQAPDLAQIVDKLDTAGDRPYTNVAIIHHETTTGRLNDLGGIAAACRERGIGLLVDGVSSFAAEAIDFNDSGIVAVAATANKCVHGVPGVSFVMVRKDALAKAASRTYYLDIARLAKLQAERNTPFTPSVHAYYALVEALRELDDAGGWQKRHAHYGALAEQARAGLAALGIDSALRASESSVVLRAYKLPAGVDYARLHDWLKADGFVIYAGQGGLSKELFRISTMGNLTAADIDRLLASFARLVK
>2638387611
MLLLNPGPVTLTERVRNSLLQPDLCHREPEFFDLQDEARARLTAVYGLDPAVWTPVLMTGSGTAAVESMTAGLVPEGGRLLIVENGVYGERISQIAKQYRIDHDVIHFEWMQAPDLAQIVGKLDTAGDRPYTNVAIIHHETTTGRLNDLAGIAAACRERGIGLLVDGVSSFAAEAIDFNDSGIVAVAATANKCVHGVPGVSFVMVRKDALAKAASRTYYLDIARLAKLQERNTPFTPSVHAYYALVEALRELDDAGGWQKRHAHYGALAEQARAGLAALGIDSALPASESSVVLRAYKLPAGVDYPRLHDWLKADGFVIYAGQGGLSKELFRISTMGNLTAADIDRLLASFARLVK
>2686965655
MLLLNPGPVTLTERVRNSLLQPDLCHREPEFFDLQDEARARLTAVYGLDPAVWTPVLMTGSGTAAVESMTAGLVPEGGRLLIVENGVYGERISQIAKQYRIDHDVIHFEWMQAPDLAQIVGKLDTAGDRPYTNVAIIHHETTTGRLNDLAGIAAACRERGIGLLVDGVSSFAAEAIDFNDSGIVAVAATANKCVHGVPGVSFVMVRKDALAKAASRTYYLDIARLAKLQERNTPFTPSVHAYYALVEALRELDDAGGWQKRHAHYGALAEQARAGLAALGIDSALPASESSVVLRAYKLPAGVDYPRLHDWLKADGFVIYAGQGGLSKELFRISTMGNLTAADIDRLLASFARLVK
>2815338053
MLLLNPGPVTLTERVRNSLLQPDLCHREPEFFDLQDEARARLTAVYGLDPAVWTPVLMTGSGTAAVESMTAGLVPEGGRLLIVENGVYGERISQIAKQYRIDHDVIHFEWMQAPDLAQIVGKLDTAGDRPYTNVAIIHHETTTGRLNDLAGIAAACRERGIGLLVDGVSSFAAEAIDFNDSGIVAVAATANKCVHGVPGVSFVMVRKDALAKAASRTYYLDIARLAKLQERNTPFTPSVHAYYALVEALRELDDAGGWQKRHAHYGALAEQARAGLAALGIDSALPASESSVVLRAYKLPAGVDYPRLHDWLKADGFVIYAGQGGLSKELFRISTMGNLTAADIDRLLASFARLVK
>2628519855
MLLLNPGPVTLTERVRNSLLQTDLCHREPEFFDLQDEARSRLLAAYALDPAVWTAVLMTGTGTAAVESMVAGMVPEGGRLLIVENGVYGERIAQIARQYRIDHEVVKYAWMEAPDTDAIIRKLDGFTNVAIIHHETTTGRLNEIDRLSAACKARGIGLLLDGVSSFGAEHIDFDGGGITAVAATANKCLHGVPGAAFVIAKRDALKHAASRTYYLGITRLAKLQDERNTPFTPSVHAYYALVEALREFEEEGGLPARHARYAALAEQARAGLAALGIEGALPAGESSVVLRAYRLPAGMTYPVLHDSLKTEGFVIYAGQGGLSNELFRISTMGALTTCDIDRLLGSIATMLR
>2755410297
MLLLNPGPVTLTERVRNSLLQTDLCHREPEFFDLQDEARSRLLAAYALDPAVWTAVLMTGSGTAAVESMVAGMVPEGARLLIVENGVYGERIAQIAQQYRIDHEVVKYAWMEAPDTDAIIGKLDGFTNVAIIHHETTTGRLNEIDQLSAACKARGIGLLLDGVSSFGAEPIDFDGGGISAVAATANKCLHGVPGAAFVIAKRDALKRAASRTYYLDITRLAKLQDERNTPFTPSVHAYYALVEALREFEEQGGLQARHARYAALAEQARAGLAALGIEGALPAGESSVVLRAYRLPAGMTYPVLHDSLKTEGFVIYAGQGGLSNELFRISTMGALTTCDIDRLLGSIATMLR
>2758208709
MLLLNPGPVTLTERVRNSLLQTDLCHREPEFFDLQDEARSRLLAAYALDPAVWTAVLMTGSGTAAVESMVAGMVPEGARLLIVENGVYGERIAQIAQQYRIDHEVVKYAWMEAPDTDAIIGKLDGFTNVAIIHHETTTGRLNEIDRLSAACKARGIGLLLDGVSSFGAEPIDFDGGGISAVAATANKCLHGVPGAAFVIAKRDALKRAASRTYYLDITRLAKLQDERNTPFTPSVHAYYALVEALREFEEQGGLQARHARYAALAEQARAGLAALGIEGALPAGESSVVLRAYRLPAGMTYPVLHDSLKTEGFVIYAGQGGLSNELFRISTMGALTTCDIDRLLGSIATMLR
>2715150616
MLLLNPGPVTLTERVRKSLLQTDLCHREPEFFDLQDEARSRLLAAYSLDPKVWTAVLMTGSGTAAVECMIAGMVRQGGRLLIVENGVYGERIAQIASQYGIDHEVVKYAWMEAPDTDAIIAKLDGVTNVAIIHHETTTGRLNQIDELSAACKERGIGLLLDGVSSFGAEHIDFNGGGITAVAATANKCLHGVPGAAFVIAKREALQHAASRTYYLGITRLAKLQDERNTPFTPSVHAYYALVEALREFEDEGGLEARHAHYAGLAEQARSGLAALGIEGALPAEESSVVLRAYRLPKGVTYPVLHDALKTEGFVIYAGQGGLSNELFRISTMGALGPADIDRLIASIAKIVRQA
>2645512891
MLLLNPGPVTLTERVRKSLSQTDLCHREPEFFDLQDEARLRLLAAYSLDPTVWTAVLMTGSGTAAVESMIAGMVPQGGRLLIVENGVYGERIAQIATQYGIDHEVVKYAWMEAPNTDAIIAKLDGFTNVAIIHHETTTGRLNKIDELSTACKARGIGLLLDGVSSFGAEHIDFDGGGITAVAATANKCLHGVPGAAFVIAKREALKHAASRTYYLGITRLAKLQDERNTPFTPSVHAYYALVEALREFEEEGGLQARHARYAALAEQARSGLAALGIEGALPDGESSVVLRAYRLPAGTTYPVLHDALKTEGFVIYAGQGGLSNELFRISTMGAINAADIDRLVASIAKIVR
>2810322394
MLLLNPGPVTLTERVRNSLLQTDLCHREPEFFDLQDEARSRLLAAYSLDPKVWTAVLMTGSGTAAVESMIAGMVPEGGRLLVIENGVYGERIAQIATQYGIDHEVVKYAWMEAPDVDAITAKLDGFTNVAIIHHETTTGRLNKIDQLSAACKARGIGLLLDGVSSFGAEHIDFDGGGITAVAATANKCLHGVPGAAFVIAKREALKHAASRTYYLGITRLARLQDERNTPFTPSVHAYYALVEALREFEDEGGLNARHARYAALAEQARSGLAALGIEGALPDGESSVVLRAYRLPAGTTYPVLHDALKTKGFVIYAGQGGLSNELFRISTMGALHAADIDGLIASIANIVR
>2852084995
MLLLNPGPVTLTERVRNSLLQTDLCHREPEFFDLQDEARSRLLAAYSLDPKLWTAVLMTGSGTAAVESMIAGMVPQGGRLLVIENGVYGERIAQIATQYGIDHEVVKYAWMDAPDVDAITARLDGFTNVAIIHHETTTGRLNKIDQLSAACKARDIGLLLDGVSSFGAEHIDFDGGGITAVAATANKCLHGVPGAAFVIAKREALKHAASRTYYLGITRLARLQDERNTPFTPSVHAYYALVEALREFEDEGGLNARHVRYAALAEQARSGLAALGIEGALPDGESSVVLRAYRLPVGTTYPVLHDALKTKGFVIYAGQGGLSNELFRISTMGALHAADIDRLIASIANIVR
>2688999981
MLLLNPGPVTLTERVRNSLLQTDLCHREPEFFDLQDEARSRLLAAYSLDPKVWTAVLMTGSGTAAVESMIAGMVPQGGRLLVIENGVYGERIAQIATQYGIDHEVVKYAWMDAPDVDAITARLDGFTNVAIIHHETTTGRLNKIDQLSAACKARGIGLLLDGVSSFGAEHIDFDGGGITAVAATANKCLHGVPGAAFVIAKREALKHAASRTYYLGITRLARLQDERNTPFTPSVHAYYALVEALREFEDEGGLNARHARYAALAEQARSGLAALGIEGALPDGESSVVLRAYRLPAGTTYPVLHDALKTKGFVIYAGQGGLSNELFRISTMGALHAADIDRLIASIANIVR
>2637910200
MLLLNPGPVTLSERVRKSLLQTDLCHRESEFFDLQDEARTRLVAAYELDPSKWSAVLMTGSGTAAVESMIAGLVPDGGRLLVVENGVYGDRIAQIAAQYGIEHKVIKYEWMQAPDTDAILARLDAGKFTNVAIIHHETTTGRLNDIAALSRACASRGIGLLVDAVSSFGAEAIDFADGGIVAIAATANKCLHGVPGAAFVIARRDALAKAASRTYYLGIARLAKLQDQRNTPFTPSVHAYYALVEALREFEEEGGWRARHHRYAALAEQVRAGLASLGIESALDPAQSSVVLRAYRLPAGVTYETLHDALKAKGFVIYAGQGGLSKELFRISTMGAVDKDAMDRLIASVAELLR
>2637138083
MLLLNPGPVTLSERVRQSLLQTDLCHREPEFFDLQDEARRRLVAAYELDPAQWSAVLMTGSGTAAVESMIAGLVPDGGRLLVVENGVYGDRIAQIAKQYGIDHEVVKYEWMQAPDTDGIVARLDADTFTNVATIHHETTTGRLNDIAALSRACAARSIGLLVDAVSSFGAEAIDFGNDGIAAVAATANKCLHGVPGAAFVIARRDALAKTESRTYYLGIARLAQLQDARNTPFTPSVHAYYALVEALREFEDEGSWRARHRRYADLAEQVRAGLATLGIESVLPADESSVVLRAYRLPAGITYEILHDALKAKGFVIYAGQGGLSKELFRISTMGTVDKDAMSRLIASVDELLR
>2645750686
MLLLNPGPVTLSERVRQSLLQTDLCHREPEFFDLQDEARKRLVAAYELDPAQWSAVLMTGSGTAAVESMIAGLVPNGGRLLVVENGVYGDRIAQIAKQYGIEHEVVKYEWMQAPDTDAIVARLDADTFTNVAIIHHETTTGRLNDIAALSRACASHGIGLLVDAVSSFGAEAIDFSDGGIAAVAATANKCLHGVPGAAFVIVRRDALAKATSRTYYLGIARLAQLQDARNTPFTPSVHAYYALVEALREFEDEGGWHARHRRYADLAEQVRAGLATLGIESALPPGESSVVLRAYRLPAGVTYEILHDALKAKSFVIYAGQGGLSKELFRISTMGAVDKDVMNRLITSVGELLR
>2637198567
MLLLNPGPVTLSERVRKSLLQTDLCHREPEFFDLQDEARKRLVAAYELDPAKWSTVLMTGSGMAAVESMIAGLVPEGKRLLVVENGVYGDRIAQIAKQYGIEHEVARYEWMQAPNIDAIIAKLDAGRFTNVAIIHHETTTGRLNALDTLSRACADRGIGLLVDAVSSFGAEAIDFDGGGITAIAATANKCLHGVPGAAFVIARRDALAKAASRTYYLGIARLAELQDEHNTPFTPSVHAYYALVEALREFEDEGGWHARHQRYAALAEQVRAGLAKLGIDSALPPEESSVVLRAYRLPAGVTYETLHDTLKAKGFVIYAGRGGLSKELFRISTMGAVDAKDMDLLVSSVAELLR
>2612025730
MLLLNPGPVTLTERVRNSLLQTDLCHREPEFFDLQDEARKRLVAAYELDPAKWTAVLMTGSGTAAVECMVAGIVPEGGRLLVVENGVYGDRIAQIAKQYGIEHEVVKYDWMQAPDIDAIVAMIDARAFTHVAIIHHETTTGRLNAIDALSRACATRGVGLLVDAVSSFGAEAIDFDGGGIVAVAATANKCLHGVPGAAFVIVRRDALEKAARRTYYLGIARLAKLQDQRNTPFTPSVHAYYALVEALREFEDEGGWRARHRRYAALAEQVRAGLAALGIDSALPPEESSVVLRAYRLPQGVTYETLHDVLKAKGFVIYAGQGGLSKSLFRISTMGALDAADMDRLIAAVGELLR
>2726873038
MLLLNPGPVTLTERVRNSLLQTDLCHREPEFFDLQDEARKRLVAAYELDPAKWTAVLMTGSGTAAVESMVAGIVPEGGRLLVVENGVYGDRIAQIAKQYGIEHEVVKYEWMQAPDIDAIVAMIDAKAFTHVAIIHHETTTGRLNAIDALSRACGERGVGLLVDGVSSFGAEAIDFDGGGIVAVAATANKCLHGVPGAAFVIVRRDALTKAASRTYYLGIARLAKLQDERNTPFTPSVHAYYALVEALREFEDEGGWRARHARYAALAEQVRAGLAALGIESALPPDESSVVLRAYRLPAGVTYETLHDALKAKGFVIYAGQGGLSKSLFRISTMGALDASDMDRLIASVAELVR
>2655223999
MLLLNPGPVTLTERVRQSLLQTDLCHREPEFFDLQDEARKRLVAAYALDPATWSAVLMTGSGTAAVESMIAGLVPEGGRLLVVENGVYGDRIAQIAKQYGIDHEVIKYEWMQAPDIDAIIERLDGGTFTNVAIIHHETTTGRLNAIDRLSRACAERGIGLLLDAVSSFGAEAIDFDGGGIAAIAATANKCLHGVPGAAFVIARRDALAKAANRTYYLGIARLAKLQDERNTPFTPSVHAYYALVEALREFEEEGGWRARHQRYAKLAEQMRSGLASLGMASALPPEESSVVLRAYRLPAGMTYEKLHDALKAKGFVIYAGQGGLSKELFRISTMGALDANDMDRLISAFVELVR
>2511780662
MLLLNPGPVTLTERVRQSLLQTDLCHREPEFFDLQDEARKRLVAAYALDPATWSAVLMTGSGTAAVESMIAGLVPEGGRLLVVENGVYGDRIAQIAKQYGIDHEVVKYEWMQAPDIDAIIERLDGGTFTNVAIIHHETTTGRLNAIDRLSRACAERGIGLLLDAVSSFGAEAIDFDGGGIAAIAATANKCLHGVPGAAFVIARRDALAKAANRTYYLGIARLAKLQDERNTPFTPSVHAYYALVEALREFEEEGGWRARHQRYAKLAEQVRSGLASLGMASALPPEESSVVLRAYRLPAGMTYEKLHDALKAKGFVIYAGQGGLSKELFRISTMGALDANDMDRLISAFVELVR
>2651051462
MLLLNPGPVTLTERVRQSLLQTDLCHREPEFFDLQDEARKRLVAAYALDPATWSAVLMTGSGTAAVESMIAGLVPEGGRLLVVENGVYGDRIAQIAKQYGIDHEVVKYEWMQAPDIDAIIERLDGGTFTNVAIIHHETTTGRLNAIDRLSRACAERGIGLLLDAVSSFGAEAIDFDGGGIAAIAATANKCLHGVPGAAFVIARRDALAKAANRTYYLGIARLAKLQDERNTPFTPSVHAYYALVEALREFEEEGGWRARHQRYAKLAEQVRSGLASLGMASALPPEESSVVLRAYRLPAGMTYEKLHDALKAKGFVIYAGQGGLSKELFRISTMGALDANDMDRLISAFVELVR
>2777000942
MLLLNPGPVTLTERVRQSLLQTDLCHREPEFFDLQDEARKRLVAAYALDPATWSAVLMTGSGTAAVESMIAGLVPEGGRLLVVENGVYGDRIAQIAKQYGIDHEVVKYEWMQAPDIDAIIERLDGGTFTNVAIIHHETTTGRLNAIDRLSRACAERGIGLLLDAVSSFGAEAIDFDGGGIAAIAATANKCLHGVPGAAFVIARRDALAKAANRTYYLGIARLAKLQDERNTPFTPSVHAYYALVEALREFEEEGGWRARHQRYAKLAEQVRSGLASLGMASALPPEESSVVLRAYRLPAGMTYEKLHDALKAKGFVIYAGQGGLSKELFRISTMGAVDANDMDRLISAFVELVR
>2726953285
MLLLNPGPVTLTERVRKSLLQTDLCHREPEFFDLQDEARQRLVAAYALDPAKWSAVLMTGSGTAAVESMIAGLVPEGGRLLVVENGVYGDRIAQIAKQYGIDHEVVKYEWMQAPDLDAIIKLLDGGTFTNVAIIHHETTTGRLNAIGALSRACAERGIGLLLDAVSSFGAEAIDFDDGGIAAIAATANKCLHGVPGAAFVIARRDALAKAANRTYYLGIARLAKLQDQRNTPFTPSVHAYYALVEALREFEGEGGWHARHAHYAKLAEQVRSGLASLGIESALPPEESSVVLRAYRLPAGMTYETLHDALKAKGFVIYAGQGGLSKELFRISTMGALDANDMDRLISAFVELLR
>2726917161
MLLLNPGPVTLSERVRGSLLQTDLCHREPEFFDLQDEARQRLVAAYELDPAKWSAVLMTGSGTAAVESMIAGLVPEGGRLLVVENGVYGDRIAQIAKQYGIDHEVVKYEWMQAPDLDAIIALLDGGKFTNVAIIHHETTTGRLNAVDKLSRACAERGIGLLLDAVSSFGAEAIDFDGGGIAAIAATANKCLHGVPGAAFVIASRGALKHAASRTYYLGIARLATLQDQRNTPFTPSVHAYYALVEALREFEEEGGWRARHAHYAKLAEQVRSGLASLGIESALPPEESSVVLRAYRLPAGMTYETLHDALKAKGFVIYAGQGGLSKELFRISTMGALDANDMDRLISAFVELLR
>2715143874
MLLLNPGPVTLTERVRKSLLQTDLCHREPEFFDLQDEARARLVAAYELDPAKWSAVLMTGSGTAAVESMIAGLVPEGGRLLVVENGVYGDRIAQIAKQYGIEHEVVKYEWMQAPDIDAIVRLLDAKKFTNVAIIHHETTTGRLNAIDQLSRACGERGIGLLLDAVSSFGAEAIDFDGGGIAGIAATANKCLHGVPGAAFVIARRDALAQAASRTYYLGIARLAKLQDQRNTPFTPSVHAYYALVEALREFEEEGGWRARHKRYAKLAEQVRAGLASLGIESALAPEESSVVLRAYRLPAGVTYETLHDALKAKGFVIYAGQGGLSKELFRISTMGALDANDMDRLISAVLEVVR
>2715174471
MLLLNPGPVTLTERVRKSLLQTDLCHREPEFFDLQDEARKRLVAAYELDPAVWSAVLMTGSGTAAVESMIAGLVPEGGRLLVVENGVYGDRIVQIAKQYGIGHEIVKYEWMQAPDIDAIIALLDSKKFTNVAIIHHETTTGRLNTIDKLSRACGERGIGLLLDAVSSFGAEAIDFDGGGIAAIAATANKCLHGVPGAAFVIAKRDALAKAANRTYYLGIARLAKLQDERNTPFTPSVHAYYALVEALREFEEEGGWRARHKRYAKLAEQVHAGLANLGIESALSPEESSVVLRAYRLPAGMTYEKLHDALKAKGFVIYAGQGGLSKELFRISTMGALDANDMDRLISSFVELLR
>2651011446
MLLLNPGPVTLTERVRQSLLQTDLCHREPEFFDLQDEAKKRFVAAYALDPAVWNAVLMTGSGTAAVESMIAGLVPEGGRLLVVENGVYGDRIAQIAKQYGIDHEVVKYEWMQALDIDAIIHHETTTGRLNAIEQLSRACKERGVGLLLDAVSSFGAEAIDFDGGGIAATANKCLHGVPGTAFVIARRDALAKAASRTYYLGIARLAKLQDERNTPFTPSVHAYYALVEALREFEEEGGWRARHQRYARLAEQVRSGLANLGIESALSPAESSVVLRAYRLPKGVTYETLYDALKAKGFVIYAGQGGLSKELFRISTMGALDANDMDRLISSFVELLR
>2793757515
MLLLNPGPVTLTERVRKSLLQTDLCHREPEFFDLQDEARKRLVAAYELDPAKWSAVLMTGSGTAAVESMIAGLVPEGGRLLVVENGVYGDRIAQIAKQYGIEYEVAKYEWMRAPDIDAIVKLLDGGRFTNVAIIHHETTTGRLNAIDALSRACGERGIGLLLDAVSSFGAEAIEFDGGGIAAIAATANKCLHGVPGAAFVIARRDALANAASRNYYLGIGRLAKLQDERNTPFTPSVHAYYALVEALREFEEEGGWRARHRRYAKLAEQVRAGLAALGMHSALPPEESSVVLRAYRLPAAVTYETLHDALKAKGFVIYAGQGGLSKELFRISTMGALDANDMDRLISSFVELLR
>2726901130
MLLLNPGPVTLTERVRKSLLQTDLCHREPEFFDLQDEARKRLVAAYLDPAKWSAVLMTGSGTAAVESMIAGLVPEGGRLLVVENGVYGDRIAQIAKQYGIDYEVAKYEWMQAPNIDAIIARLDSKFTNVAIIHHETTTGRLNAIDKLSRACAERGIGLLLDAVSSFGAEAIDFDGGGIAAIAATANKCLHGVPGAAFVIARRDALAKAASRTYYLGIARLAKLQDGRNTFTPSVHAYYALVEALREFEEEGGWRARHAHYAKLAEQVRAGLAHLGIESALSPEESSVVLRAYRLPKGVTYETLHDALKAKGFVIYAGQGGLSKELFRISTMGALDANDMDRLISSFVELLR
>2598056888
MLLLNPGPVTLSERVRKSLLQTDLCHREPEFFDLQDEARRRLVAAYELDPAKWSAVLMTGSGTAAVESMIAGLVPEGGRLLVVENGVYGDRVAQIAQQYGIEYEVAKYEWMQAPDIDAIVRLLDTKKFTNVAIIHHETTTGRLNAIDALSRACAQRGVGLLLDAVSSFGAEAIDFDGGGIAAIAATANKCLHGVPGAAFVIARRDALAQAASRNYYLGIARLAKLQDARNTPFTPSVHAYYALVEALREFEEEGGWRARHARYAKLAEQVRAGLAALGMESALPPEESSVVLRAYRLPAGVTYETLHDALKAKGFVIYAGQGGLSKELFRISTMGALDANDMDRLISSFVELLR
>2726931616
MLLLNPGPVTLSERVRKSLLQTDLCHREPEFFDLQDEARQRLLTAYLDPAVWSAVLMTGSGTAAVESMIAGLVPEGGRLLVVENGVYGDRIAQIAKQYGIEHEVAKYEWMQAPDIDAIVGLLDKKFTNVAIIHHETTTGRLNAIDALSRACAQRGVGLLLDAVSSFGAEAIDFDGGGIAAIAATANKCLHGVPGAAFVIARRDALAQAASRNYYLGIARLAKLQDARNTPFTPSVHAYYALVEALREFEEEGGWRARHARYAKLAEQVRAGLAALGMESALPPDESSVVLRAYRLPAGVTYETLHDALKAKGFVIYAGQGGLSKELFRISTMGALDANDMDRLISSFVELLR
>2726939662
MLLLNPGPVTLSERVRRSLLQTDLCHREPEFFDLQDEARKRLVAAYALDPAVWSAVLMTGSGTAAVESMIAGLVPEGGRLLVVENGVYGDRIAQIAKQYGIDHEVVKYEWMQAPDIEAIIGLLDAKKFTNVAIIHHETTTGRLNAIDQLSRACKERGIGLLLDAVSSFGAEAIDFDGGGIVAIAATANKCLHGVPGAAFVIARRDALAQAASRTYYLGIARLAKLQDARSTPFTPSVHAYYALVEALREFEEEGGWRARHQRYAKLAEQVRAGLAALGIESALSPAESSVVLRAYRLPKGVTYETLHDALKAKGFVIYAGQGGLSTELFRISTMGALDANDMDRLISSFVALLR
>2715156470
MLLLNPGPVTLTERVRKSLLQTDLCHREPEFFDLQGEARKRLVAAYELDPAVWSAVLMTGSGTAAVESMIAGLVPEGGRLLVVENGVYGDRIAQIAKQYGIDHEVVKYEWMQAPDIDAIEKLLDAKAFTNVAIIHHETTTGRLNAIDQLSRACKERGIGLLLDAVSSFGAEAIDFDGGGIAAIAATANKCLHGVPGAAFVIARRDALAQAANRNYYLGIARLAKLQDERNTPFTPSVHAYYALVEALREFEEEGGWRARHQRYAKLAEQVRAGLAALGIDSALSPEESSVVLRAYRLPKGVTYETLHDALKAKGFVIYAGQGGLSKELFRISTMGALDANDMDRLISSFVALLR
>2579669208
MLLLNPGPVTLSERVRKSLLQTDLCHREPEFFDLQDEARKRLVAAYELDPAVWSAVLMTGSGTAAVESMIAGLVPEGGRLLVVENGVYGDRIAQIAKQYGIEYEVAKYEWMQAPDIDAIIALLDSKPFTNVAIIHHETTTGRLNAIDQLSRACKERGIGLLLDAVSSFGAEAIDFDGGGIAAIAATANKCLHGVPGAAFVIARRDALAKAASRNYYLGIARLAKLQDERNTPFTPSVHAYYALVEALREFEEEGGWRARHARYAKLAEQVRAGLAALGIDSALSPEESSVVLRAYRLPAGVTYETLHDALKAKGFVIYAGQGGLSKELFRISTMGALDANDMDRLISSFVALLR
>2746299504
MLLLNPGPVTLSERVRKSLLQTDLCHREPEFFDLQDEARKRLVAAYELDPSVWSAVLMTGSGTAAVESMIAGLVPEGGRLLVVENGVYGDRIAQIAKQYGIEYEVAKYEWMQAPDIDAIIALLDSKPFTNVAIIHHETTTGRLNAIDQLSRACKERGLGLLLDAVSSFGAEAIDFDGGGIAAIAATANKCLHGVPGAAFVIARRDALAKSASRNYYLGIARLAKLQDERNTPFTPSVHAYYALVEALREFEEEGGWRARHARYAKLAEQVRSGLAALGIDSALSPEESSVVLRAYRLPAGVTYDKLHDALKAKGFVIYAGQGGLSKELFRISTMGAVDANDMDRLISSFVELLR
>2595212452
MLLLNPGPVTLSERVRKSLLQTDLCHREPEFFDLQDEARQRLVAAYELDPAVWSAVLMTGSGTAAVESMIAGLVPEGGRLLVVENGVYGDRIAQIARQYHIDHEVVKYEWMQAPDIDAIIARLDSKQFTNVAIIHHETTTGRLNAIDQLSQACKARGVGLLLDAVSSFGAEAIDFDGGGIAAIAATANKCLHGVPGAAFVIVRRDALNQAASRNYYLGIARLAKLQDERNTPFTPSVHAYYALVEALREFEEEGGWRARHARYAKLAEQVRAGLASLGIESALSPEESSVVLRAYRLPAGVTYETLHDALKAKGFVIYAGQGGLSKELFRISTMGALDASDMDRLISSFVALLR
>2726913683
MLLLNPGPVTLSERVRKSLLQTDLCHREPEFFDLQDEARQRLVAAYELDPAVWSAVLMTGSGTAAVESMIAGLVPEGGRLLVVENGVYGDRIAQIARQYHIDHEVVKYEWMQAPDIDAIIARLDSDKFTNVAIIHHETTTGRLNAIDQLSRACGERGIGLLLDAVSSFGAEAIDFDGGGIAAIAATANKCLHGVPGAAFVIARRDALAKAASRNYYLGIARLAKLQDERNTPFTPSVHAYYALVEALREFEEEGGWRARHARYARLAEQVRAGLASLGIDSALSPEESSVVLRAYRLPAGVTYETLHDALKAKGFVIYAGQGGLSKELFRISTMGALDANDMDRLISSFVALLR
>2637344395
MLLLNPGPVTLSERVRKSLLQTDLCHREPEFFDLQDEARERLVAAYALDPAVWSAVLMTGSGTAAVESMIAGLVPEGGRLLVVENGVYGDRIAQIAKQYGIDHEVVKYEWMQAPDIDAIVGLLDTKKFSNVAIIHHETTTGRLNAIDPLSRACKERGVGLLLDAVSSFGAEAIDFAGGGIAAIAATANKCLHGVPGAAFVIARRDALAQAASRNYYLGIARLAKLQDERNTPFTPSVHAYYALVEALREFEEEGGWRARHQRYAKLAEQVRAGLAALGIESALPPEESSVVLRAYRLPKGVTYETLHDALKAKGFVIYAGQGGLSKELFRISTMGALDANDMDRLISSFVTLLR
>2715138801
MLLLNPGPVTLSERVRKSLLQTDLCHREPEFFDLQDEARKRLVAAYELDPAVWSAVLMTGSGTAAVESMIAGLVPEGGRLLVVENGVYGDRIAQIAKQYGIDHEVVKYEWMQAPDIDAIIALLDTKEFTNVAIIHHETTTGRLNAIDQLSRACGERGVGLLLDAVSSFGAEAIDFDGGGIAAIAATANKCLHGVPGAAFVIARRDALAQAASRNYYLGIARLAKLQDARNTPFTPSVHAYYALVEALREFEEEGGWRARHRRYAKLAEQVRAGLASLGIESALPPEESSVVLRAYRLPQGVTYETLHDALKAKGFVIYAGQGGLSKELFRISTMGALDANDMDRLISSFVELLR
>2596466013
MLLLNPGPVTLSQRVRRSLLQPDLCHRESEFFDLQDEARQRIGGVYGLHSDEWASVLLTGSGTAAVESMIAGLVPAGGKLLIVQNGVYGERIAQIAAQYQIPHIIVKHAWMDAPDIGRIEAALHSDKGITHVAVIHHETTTGRLNDLLAIDSLCQAHGVRLLVDAVSSFGAEAIDFSGSIDAVAATANKCLHGVPGIAFVIARRTALASATSRTYYLDVLRHAKLQDQRNTPFTPAVHALYALVEALREHSDEGGWTARHHRYGALAGQVRRGLTALGVRELLPQSMSSVVLRAYALPIGLEYVHLHHALKARGFVIYAGQGDLSKTLFRISTMGALETGDADRLIAAFESTLLK
>2856302118
MLLLNPGPVTLTERVRRSLLQTDLCHRESEFYDLQDEARARLLEVYDLDPAQWSAVLMTGSGTAAVESMIAALVPQQGKLLVVQNGVYGERIASIAKQYGIAHDVLDHDWMQAPDPARIAAQLDADRTITHVAVIHHETTTGRLNNLCTLSALCHARGVQMLVDGVSSFGAESIDFVSSPIAAVAATANKCLHGVPGAAFVIVKREALAQAVSRTYYLDLKRLASLQDQRNTPFTPSVHAYYALVEALCEFVDEGGLKARHARYEALAEQVRAGLAALGVEPALPPEQSSVVLRAYRLPTGVTYEQLHDGLKAQGFVIYAGQGGLSAQLFRISTMGAIEPGDIERLLQAFGQLLQ
>2838888674
MLLLNPGPVTLTERVRKSLLQTDLCHRESEFYDLQDEARKRLLDVYALDPARWSAVLMTGSGTAAVESMIAALVPGDGKLLVVQNGVYGERIVSIAKQYGIAHEALVHEWMDAPDAARVAAQLKADPTITHVAVVHHETTTGRLNDLGAFARACREHGVRLLVDAVSSFGAEALDFSDEGAIAAVAATANKCLHGVPGAAFVVVRRDALEKAASRTYYLDLARLARLQDQRNTPFTPSVHAYYALVEALREFAEAGGWRARHTHYAALAEQARAGLAELGIASVLPAAQSSVVLRAYDLPRGTTYEQLHDALKARGFVIYAGQGGLSSRLFRISTMGAIGAADIERLLQAFRDLLR
>638762197
HETTTGRVNDLGAIADVCRARGVKLLVDGVSSFGAEAIDFAGGVIDAVAATANKCLPRRAGCRVRDRAPQCARERGEPHVLPRPRPPAAGSAPNTPFTPSVHAYYALVEALREFDEAGGWRARHARYRALADRVQAGLAARGMPLVLPDGASSVVLRAYRLPQGVTYEALHDGLKARGFVIYAGQGGLSKELFRNSRRARSKAADVDRLLDGFTALTR
>2824178027
MLLLNPGPVTLSERVRKSLLQTDLCHREGEFFDLQDEARARLLGVYALDPAQWSAVLMTGSGTAAVESMIASLVPEQGKLLIVQNGVYGERIAQIATQYRIAHTLVTHDWKSAPDLSRVAAALDADPAIRHVTVIHHETTTGRLNDLAAIDALCQARKVRLLVDAVSSFGAEAIDFSGSIDAVAATANKCLHGVPGAAFVVTRRAALANAAQRAYYLDLGRMARLQDQRNTPFTPSVHAFYALVEALREFEDEGGWRARHQRYAALAEQVRVGLADLGIAPLWAPEQSSVVLRAYRLPAGVTYEQLHDGLKTRGFVIYAGQGGLSSELFRISTMGALTAEDMDRLLQGFRELVSQ
>2682282876
MLLLNPGPVTLSERVRKSLLQTDLCHREGEFFDLQDEARARLLGVYALDPAQWSAVLMTGSGTAAVESMIASLVPEQGKLLIVQNGVYGERIAQIATQYRIAHTLVTHDWKSAPDLSRVAAALDADPAITHVTVIHHETTTGRLNDLAAIDALCQARKVRLLVDAVSSFGAEAVDFSGSIDAVAATANKCLHGVPGAAFVVTRRAALANAAQRAYYLDLGRMARLQDQRNTPFTPSVHAFYALVEALREFEDEGGWRARHQRYAALAEQVRVGLADLGIAPLWAPEQSSVVLRAYRLPAGVTYEQLHDGLKTRGFVIYAGQGGLSSELFRISTMGALTAEDMDRLLQGFRELVSQ
>2767741669
MLLLNPGPVTLSERVRKSLLQTDLCHREGEFFDLQDEARARLLGVYALDPAQWSAVLMTGSGTAAVESMIASLVPEQGKLLIVQNGVYGERIAQIATQYRIAHTLVTHDWKSAPDLSRVAAALDADPAITHVTVIHHETTTGRLNDLAAIDALCQARKVRLLVDAVSSFGAEAIDFSGSIDAVAATANKCLHGVPGAAFVVTRRAALANAAQRAYYLDLGRMARLQDQRNTPFTPSVHAFYALVEALREFEDEGGWRARHQRYAALAEQVRVGLADLGIAPLWAPEQSSVVLRAYRLPAGVTYEQLHDGLKTRGFVIYAGQGGLSSELFRISTMGALTAEDMDRLLQGFRELVSQ
>2767752068
MLLLNPGPVTLSERVRKSLLQTDLCHREGEFFDLQDEARARLLGVYALDPAQWSAVLMTGSGTAAVESMIASLVPEQGKLLIVQNGVYGERIAQIATQYRIAHTLVTHDWKSAPDLSRVAAALDADPAITHVTVIHHETTTGRLNDLAAIDALCQARKVRLLVDAVSSFGAEAIDFSGSIDAVAATANKCLHGVPGAAFVVTRRAALANAAQRAYYLDLGRMARLQDQRNTPFTPSVHAFYALVEALREFEDEGGWRARHQRYAALAEQVRVGLADLGIAPLWAPEQSSVVLRAYRLPAGVTYEQLHDGLKTRGFVIYAGQGGLSSELFRISTMGALTAEDMDRLLQGFRELVSQ
>2609845856
MLLLNPGPVTLSERVRQSLLQTDLCHRESEFFDLQDEARARLLKIYALDAAAWSTVLMTGSGTAALESMIAGLVPEQGKLLIVQNGVYGERIAQIATQYRIAHTLVKHDWMDAPDLDRIAAALKADKAITHVAVIHHETTTGRLNDIAAVDRLCQEHGVRLLVDAVSSFGAEAIDFGGSIDAVSATANKCLHGVPGAAFVIARRSALAQAASRTYYLDIGRLAKLQDQRNTPFTPSVHAYYALVEALREHEEEGGWQARHQRYAALAEQARAGLAALGIEPLWPATQSSVVLRAYKLPQGVTYEQLHDGLKARGFVIYAGQGGLSAQLFRISTMGAITPADIDRLVDGFKALTQR
>2596455225
MLLLNPGPVTLTERVRQSLLQTDLCHRESEFFDLQDEARQRLVGVYDLDPAQWTAVLMTGSGTAALESMIAGLVPAQGKLLIVQNGVYGERIAQISAQYGIAHTVVKHEWMEAPDMARIDAALAADPAITHVAVIHHETTTGRLNDIPAIDALCQKHGKRLLLDGVSSFGAEAIDFGGNIDAVAATANKCLHGVPGAAFVVTRRTALANAASRTYYLDIARLAKLQDQRNTPFTPSVHAYYALVEALREHQEEGGWQGRHQRYAALAEEVRSGLAALGIEALWPATQSSVVLRAYKLPEGVSYEQLHDGLKARGFVIYAGQGGLSSQLFRVSTMGALTAADMHRLVTGFRELVGK
>2802647002
MLLLNPGPVTLSERVRQSLLQTDLCHRESEFFDLQDEARERLLGVYGLAPAQWSAVLMTGSGTAALESMIAGLVPAQGKLLIVQNGVYGERIAQIAAQYGIGHAVVRHEWMEAPDLARLDAALGADPAITHVAVIHHETTTGRLNDIAGIDALCQQHGKRLLVDAVSSFGAEAIDFGGNIDAVAATANKCLHGVPGAAFVIARRDALANAASRTYYLDIARLAKLQDQRNTPFTPSVHAYYALVEALREHAEEGGWQGRHQRYAALAEEVRSGLAALGIEALWPAAQSSVVLRAYKLPAGVSYEQLHDGLKARGFVIYAGQGGLSSQLFRISTMGALHAADMHRLVAGFRELLGK
>2652625721
MLLLNPGPVTLSERVRKSLLQTDLCHRESEFFDLQDEARQRLLEIYALDPAAWSAVLMTGSGTAAVESMIAGLVPAQGKLLIVQNGVYGERIAQIAAQYGIAHTLVTHDWMEAPDLARIDAALAADRAITHVAVIHHETTTGRLNDLPAIDKLCQARGVRLLVDAVSSFGAEAIDFGGNIDAVAATANKCLHGVPGAAFVIARRDALAGAASRTYYLDIARHAKLQDQRNTPFTPSVHAYYALVEALREHRDEGGWQARHQRYAALAEEVRSGLAALGVEALWPATQSSVVLRAYRLPAGVTYEQLHDGLKARGFVIYAGQGGLSSQLFRISTMGALHASDMHRLIAGFREILHR
>2852381887
MLLLNPGPVTLSERVRQSLLQTDLCHRESEFFDLQDEARARLIDIYGLDPSVWTAVLMTGSGTAALESMIAGLVPAQGKLLIVQNGVYGERIAQIATQYQIPHTVVKHEWMEAPDLARIDAALAADPAITHLAVIHHETTTGRLNDLPAIDRLCQARGVRLLADTVSSFGAEAIDFGGHIDAVAATANKCLHGVPGAAFVIVRRAALANAVSRTYYLDIARYARQQDQRNTPFTPSVHAFYALVEALREHQDEGGWQARHQRYAALAEEVRTGLAALGIEALWPAAQSSVVLRAYKLPAGVTYEQLHDGLKARGFIIYAGQGGLSSQLFRISTMGALTAADMHRLIAGFRELLHR
>2596466849
MLLLNPGPVTLSERVRQSLLQTDLCHRESEFFDLQDEARQRLLGIYGLDPAAWTAVLMTGSGTAALESMIAGLVPAQGKLLIVQNGVYGERIAQIATQYQIPHTVVKHDWMEAPDLARIDAALAADKAITHLAVIQHETTTGRLNDLPAIDKLCQARGIRLLADTVSSFGAEAIDFSGNIDAVAATANKCLHGVPGAAFVIVRRAALAQAVSRTYYLDIARYAKQQDQRNTPFTPSVHAFYALVEALREHADEGGWQARHQRYAALAEEVRSGLADLGIEALWPAAQSSVVLRAYKLPQGVTYEQLHDGLKARGFVIYAGQGGLSSQLFRISTMGALTAADMHRLIAGFRELLGR
>2640390960
MLLLNPGPVTLSERVRKSLLQTDLCHRESEFFDLQDEARQRLLDIYRLDPATWTAVLMSGSGTAALESMIAGLVPAQGKLLIVQNGVYGERIAQIATQYQIPHTVVKHEWMEAPDLARIDAALGADKAITHLAVIHHETTTGRLNDLPAIDALCQARGVRLLADTVSSFGAEAIDFSGNIDAVAATANKCLHGVPGAAFVIVRRAALANAVSRTYYLDIARYAKQQDQRNTPFTPSVHAFYALVEALREHSDEGGWQARHQRYAALAEEVRSGLAALGIEALWPAAQSSVVLRAYKLPQGVTYEQLHDGLKARGFVIYAGQGGLSSQLFRISTMGALTAADMHRLIAGFRELLHR
>2616172331
MLLLNPGPVTLSERVRKSLLQTDLCHRESEFFDLQDEARARLLDIYALDPAAWSAVLMTGSGTAAVESMIAALVPAQGKLLIVQNGVYGERIAQIARQYQIAHTLVEHAWMEAPDLARIAAALKADSAITHVAVIHHETTTGRLNDLPAIDKLCQAHNVRMLVDAVSSFGAEAIDFGGSIDAVAATANKCLHGVPGAAFVVTRRTALEKAATRTYYLDLGRLAKLQDQRNTPFTPSVHAYYALVEALREHQDEGGWRARHQRYAALAEQARTGLAALGIEPLWPASQSSVVLRAYQLPKGVTYEQLHDGLKARGFVIYAGQGGLSSQLFRISTMGAIQPADIDRLIDGFRALTRQ
>2552779241
MLLLNPGPVTLTERVRKSLLQTDLCHRESEFFDLQDEARERLLDIYALDPAVWSAVLMTGSGTAALESMIAALVPAQGKLLIVQNGVYGERIAQIATQYQIPHTLVKHDWMEAPDLARIDAVLAEDRAITHVAVIHHETTTGRLNDLPAIDRLCQARGVRLLVDAVSSFGAEAIDFSGSIDAVASTANKCLHGVPGAAFVIARRDALANAASRTYYLDLGRLAKLQDQRNTPFTPSVHAYYALVEALREHKDEGGWQARHQRYAALAEQARAGLAALGIEALWPASQSSVVLRAYKLPNGVTYEQLHDGLKARGFVIYAGQGGLSSQLFRISTMGAISAGDIERLIDGFRALVSR
>2590845352
MLLLNPGPVTLSERVRRSLLQTDLCHRESEFFDLQDEARDRLLDIYGLDPAAWTAVLMTGSGTAALESMIAAMVPANGKLLIVQNGVYGERIAQIAAQYQIAHALVKHEWMEAPDLSRIDAALAEDPAITHVAVIHHETTTGRLNDLPAIDRLCQARGVRLLVDTVSSFGAEAIDFSGNIDAVCSTANKCLHGVPGAAFVIARRAALTHAATRTYYLDLVRLAKLQDQRNTPFTPSVHAYYALAEALREHQEEGGWKGRHQRYAALAEQARAGLAALGIEALWPAEQSSVVLRAYRLPNGVAYEQLHDGLKARGFVIYAGQGGLSSQLFRISTMGAITAADIDRLIEGFKALVQR
>2743189069
MLLLNPGPVTLSERVRRSLLQTDLCHRESEFFDLQDEARDRLLNIYALDPAAWTAVLMTGSGTAALESMIAAMVPANGKLLIVQNGVYGERIAQIAAQYQIAHALVKHDWMEAPDLARIDAALAEDPAITHVAVIHHETTTGRLNDLSAIDRLCQARGVRLLVDTVSSFGAEAIDFSGNIDAVCSTANKCLHGVPGAAFVIARRAALTHAATRTYYLDLVRLAKLQDQRNTPFTPSVHAYYALVEALREHQEEGGWKGRHQRYAALAEQARAGLAALGIEALWPAEQSSVVLRAYRLPNGVTYEQLHDGLKARGFVIYAGQGGLSSQLFRISTMGAITAADIDRLIEGFKALVQR
>637977190
MLLLNPGPVTLSERVRRSLLQTDLCHRESEFFDLQDEARDRLLNIYALDPAAWTAVLMTGSGTAALESMIAAMVPANGKLLIVQNGVYGERIAQIAAQYQIAHALVKHDWMEAPDLARIDAALAEDPAITHVAVIHHETTTGRLNDLSAIDRLCQARGVRLLVDTVSSFGAEAIDFSGNIDAVCSTANKCLHGVPGAAFVIARRAALTHAATRTYYLDLVRLAKLQDQRNTPFTPSVHAYYALVEALREHQEEGGWKGRHQRYAALAEQARAGLAALGIEALWPAEQSSVVLRAYRLPNGVTYEQLHDGLKARGFVIYAGQGGLSSQLFRISTMGAITAADIDRLIEGFKALVQR
>2743195705
MLLLNPGPVTLSERVRRSLLQTDLCHRESEFFDLQDEARDRLLDIYALDPAAWTAVLMTGSGTAALESMIAAMVPANGKLLIVQNGVYGERIAQIAAQYQIAHALVKHEWMDAPDLGRIDAALAEDPAITHVAVIHHETTTGRLNDLSAIDRLCQARGVRLLVDTVSSFGAEAIDFSGNIDAVCSTANKCLHGVPGAAFVIARRAALTHAATRTYYLDLVRLAKLQDQRNTPFTPSVHAYYALVEALREHQEEGGWKGRHQRYAALAEQARAGLAALGIEALWPAEQSSVVLRAYRLPNGVTYEQLHDGLKARGFVIYAGQGGLSSQLFRISTMGAITAADIDRLIEGFKALVQR
>2531644668
MLLLNPGPVTLSERVRRSLLQTDLCHRESEFFDLQDEARDRLLDIYGLDPAAWTAVLMTGSGTAALESMIAAMVPANGKLLIVQNGVYGERIAQIAAQYQIAHALVKHEWMDAPDLGRIDAALAEDPAITHVAVIHHETTTGRLNDLSAIDRLCQARGVRLLVDTVSSFGAEAIDFSGNIDAVCSTANKCLHGVPGAAFVIARRAALTHAATRTYYLDLVRLAKLQDQRNTPFTPSVHAYYALVEALREHQEEGGWKGRHQRYAALAEQARAGLAALGIEALWPAEQSSVVLRAYRLPNGVTYEQLHDGLKARGFVIYAGQGGLSWQLFRISTMGAITAADIDRLIEGFKALVQR
>2766757863
MLLLNPGPVTLTERVRRSLLQTDLCHRESEFFDVQEEARTRLVGVYGLDPAQWQAVLMTGSGTAAVESMIASLVPANGKLLIVENGVYGERITQIATQYGIAHEVAKHDWMQAPDIAGIVARLDADRAITHVAIIHHETTTGRLNDLRALGAACRERGVQMLVDGVSSFGSEAIDFDDTSIAAVAATANKCLHGVPGAAFVVVRRAALQQAASRTYYLDLARLAKLQDQRNTPFTPAVHAYYALVEALRELADEGGWTARHARYAALSGQVRSGLAARGIDSVLPADESSVVLRAFRLPAGVDYPTLHDGLKARGFVIYAGQGGLSSQLFRISTMGDIHAPDVERLLAAFDGIVR
>2766745046
MLLLNPGPVTLTERVRRSLLQTDLCHRESEFFDVQEEARTRLVGVYGLDPAQWQAVLMTGSGTAAVESMIASLVPANGKLLIVENGVYGERITQIATQYGIAHEVAKHDWMQAPDIAGIVARLDADRAITHVAIIHHETTTGRLNDLRALGAACRERGVQMLVDGVSSFGSEAIDFDDTSIAAVAATANKCLHGVPGAAFVVMRRAALQQAASRTYYLDLARLAKLQDQRNTPFTPSVHAYYALVEALRELADEGGWTARHARYAALSGQVRSGLAARGIDSVLPADESSVVLRAFRLPAGVDYPTLHDGLKARGFVIYAGQGGLSSQLFRISTMGDIHAPDIERLLAAFDGIVR
>2766763924
MLLLNPGPVTLTERVRRSLLQTDLCHRESEFFDVQEEARTRLVGVYGLDPAQWQAVLMTGSGTAAVESMIASLVPANGKLLIVENGVYGERITQIATQYGIAHEVAKHDWMQAPDIAGIVARLDADRAITHVAIIHHETTTGRLNDLRALGAACRERGVQMLVDGVSSFGSEAIDFDDTSIAAVAATANKCLHGVPGAAFVVVRRAALQQAASRTYYLDLARLAKLQDQRNTPFTPSVHAYYALVEALRELADEGGWTARHARYAALSGQVRSGLAARGIDSVLPADESSVVLRAFRLPAGVDYPTLHDGLKARGFVIYAGQGGLSSQLFRISTMGDIHAPDIERLLAAFDGIVR
>2583266277
MLLLNPGPVTLTERVRRSLLQEDLCHRESEFFDVQEEARTRLVDVYGLDATQWQAVLMTGSGTAAVESMISSLVPADGKLLIVENGVYGERITQIAKQYGIAYEVEKHDWMQAPDLARIVAHLDADRAITHVAIIHHETTTGRLNDLRALGEACRARGVQMLVDGVSSFGAETIDFGDTSIAAVAATANKCLHGVPGAAFVIVRRAALANAASRTYYLDLKRLATLQDQRNTPFTPSVHAYYALVEALRELADEGGWQARHARYAALSEQVRAGLAARGMPSVLPKDESSVVLRAFRLPQGVDYPKLHDALKARGFVIYAGQGGLSAELFRISTMGDIHAPDVERLLAAFDEIVR
>2583270742
MLLLNPGPVTLTERVRRSLLQEDLCHRESEFFDVQEEARTRLVNVYGLDAAQWQAVLMTGSGTAAVESMIASLVPESGKLLIVENGVYGERITEIAKQYGIAHEVAKHDWMQAPDLARIVDHLDADRAITHVAIIHHETTTGRLNDLRALGEACRAHGVQMLVDGVSSFGAEAIDFNDASIAAVAATANKCLHGVPGAAFVIARRAALATAASRTYYLDLKRLATLQDQRNTPFTPSVHAYYALVEALRELADEGGWQARHARYAALSEQVRAGLAARGMASVLPKDESSVVLRAFRLPQGIDYPKLHDALKVRGFVIYAGQGGLSAELFRISTMGDIHAADIERLLAAFDEIVR
>2580959377
MLLLNPGPVTLTDRVRRSLLQEDLCHRESEFFDVQEEVRTRLIGVYDLVPTQWQAVLMTGSGTAAVESMIASLVPANGKLLIIENGVYGERITQIATQYNIAHEVVKHEWMQAPDLARICTALDADKSITHVAIIHHETTTGRLNDLRALGEACRARGVQMLVDGVSSFGAEAIDFADTSIAAVAATANKCLHGVPGAAFVVVRRPALAQASSRTYYLDLKRLATLQDQRNTPFTPSVHAYYALVEALRELADEGGWQARHERYAALSEQVRAGLAARGMESVLPKDASSVVLRAFRLPAGVDYPKLHDALKARGFVIYAGQGGLSKELFRISTMGDIHAADVERLLAAFDEVTK
>2843964536
MLLLNPGPVTLTDRVRRSLLQEDLCHRESEFFDMQEEARTRLIDVYDLAPTQWQAVLMTGSGTAAVESMIASLVPANGKLLIIENGVYGERITQIATQYNIAHEVVKHEWMQAPDLARICTALDADKSITHVAIIHHETTTGRLNDLRTLGEACRARGVQMLVDGVSSFGAEAIDFADTSIAAVAATANKCLHGVPGAAFVVVRRTALAQASSRTYYLDLKRLATLQDQRNTPFTPSVHAYYALVEALRELADEGGWQARHARYAALSEQVRARLAARGMDSVLPKDASSVVLRAFRLPAGVDYPKLHDALKARGFVIYAGQGGLSKELFRISTMGDIHAADVDRLLAAFDEVTKPGAA
>2630299206
MLLLNPGPVTLTERVRRSLLQEDLCHRESEFFDIQEEARARLVGVYDLDPAQWQAVLMTGSGTAAVESMIASLVPANGKLLIVENGVYGERITQIAAQYQIAHEVVKHEWMPAPDLARICAALDADRAITHVAIIHHETTTGRLNDLRALGEACRARGVQMLVDGVSSFGAEAIDFADTSIAAVAATANKCLHGVPGAAFVVVRRAALANASSRTYYLDLKRLATLQDQRNTPFTPSVHAYYALVEALRELADEGGWHARHARYAALSEQVRAGLAARGMASVLPKDESSVVLRAFRLPAGVDYPTLHDALKARGFVIYAGQGGLSKELFRISTMGDIHAADVERLLAAFDAVAK
>2845635630
MLLLNPGPVTLTERVRRSLLQEDLCHRESEFFDVQEEARTRLVGVYELDPAQWQAVLMTGSGTAAVESMIASLVPADGKLLVVENGVYGERITAIATQYGIAHAVVKHEWMDAPDLARITAALDADKSFTHVAIIHHETTTGRLNDLRALGEACRARGVQMLVDGVSSFGSEAIDFDDTSIAAVAATANKCLHGVPGAAFVVTRRAALATAASRTYYLDLKRLATLQDQRNTPFTPSVHAYYALVEALRELADEGGWKARHARYAALSEQVRAGLAARGMASVLPREESSVVLRAFRLPAGIDYPKLHDALKARGFVIYAGQGGLSKELFRISTMGDIHADDVERLLASFDEIAN
>2656189238
MLLLNPGPVTLTERVRRSLLQEDLCHRESEFFDVQEEARTRLVGVYDLDPAQWQAVLMTGSGTAAVESMIASLVPANGKLLIVENGVYGERITAIATQYGIAHEVVKHEWMRAPDLARITAALDADQSFTHVAIIHHETTTGRLNDLRALGEACRARGVQMLVDGVSSFGSEAIDFDDTSIAAVAATANKCLHGVPGAAFVIVRRAALGTAASRTYYLDLKRLATLQDQRNTPFTPSVHAYYALVEALRELADEGGWKARHARYAALSEQVRAGLAARGMDCVLPKDESSVVLRAFRLPAGIDYPKLHDALKARGFVIYAGQGGLSKELFRISTMGDIHAADVERLLASFDAIAQ
>2766717501
MLLLNPGPVTLTERVRRSLLQEDLCHRESEFFDVQEEARTRLVGVYDLDPAQWQAVLMTGSGTAAVESMIASLVPANGKLLIVENGVYGERITAIATQYGIAHEVVKHEWMQAPDLARITAALDADQSFTHVAIIHHETTTGRLNDLRALGEACRARGVQMLVDGVSSFGSEAIDFDDTSIAAVAATANKCLHGVPGAAFVIVRRAALGTAASRTYYLDLKRLATLQDQRNTPFTPSVHAYYALVEALRELADEGGWKARHARYAALSEQVRAGLAARGMDCVLPKDESSVVLRAFRLPAGIDYPKLHDALKARGFVIYAGQGGLSKELFRISTMGDIHAADVERLLASFDALAQ
>2824147261
MLLLNPGPVTLTERVRRSLLQEDLCHRESEFFDVQEEARTRLVGVYDLDPAQWQAVLMTGSGTAAVESMIASLVPANGKLLIVENGVYGERITAIATQYGIAHEVVKHEWMQAPDLARITAALDADQSFTHVAIIHHETTTGRLNDLRALGEACRARGVQMLVDGVSSFGSEAIDFDDTSIAAVAATANKCLHGVPGAAFVIVRRAALGTAASRTYYLDLKRLATLQDQRNTPFTPSVHAYYALVEALRELADEGGWKARHARYAALSEQVRAGLAARGMDCVLPKDESSVVLRAFRLPAGIDYPKLHDALKARGFVIYAGQGGLSKELFRISTMGDIHAADVERLLASFDALAQ
>2856289470
MLLLNPGPVTLTERVRRSLLQEDLCHRESEFFDVQEEARTRLVGVYDLDPAQWQAVLMTGSGTAAVESMIATLVPANGKLLIVENGVYGERITAIATQYGIAHEVVKHEWMQAPDLARITAALDADQSFTHVAIIHHETTTGRLNDLRALGEACRARGVQMLVDGVSSFGSEAIDFDDTSIAAVAATANKCLHGVPGAAFVIVRRAALGTAASRTYYLDLKRLATLQDQRNTPFTPSVHAYYALVEALRELADEGGWKARHARYAALSEQVRAGLAARGMDCVLPKDESSVVLRAFRLPAGIDYPKLHDALKARGFVIYAGQGGLSKELFRISTMGDIHAADVERLLASFDALAQ
>2580610518
MLLLNPGPVTLTERVRRSLLQEDLCHRESEFFDVQEEARTRLVGVYDLDPAQWQAVLMTGSGTAAVESMIASLVPANGKLLIVENGVYGERITAIATQYGIAHEVVKHEWMDAPDLARITAALDADKSITHVAIIHHETTTGRLNDLRALGEACRARGVQMLVDGVSSFGSEAIDFDDTSIAAVAATANKCLHGVPGAAFVVVRRAALTTAASRTYYLDLKRLATLQDQRNTPFTPSVHAYYALVEALRELADEGGWKARHARYAALSEQVRAGLAARGMDSALPKEESSVVLRAFRLPAGIDYPKLHDALKARGFVIYAGQGGLSKELFRISTMGDIHAADVERLLASFDEIAK
>2710166338
MLLLNPGPVTLTDRVRRSLLQEDLCHRESEFFDVQEEARTRLVGVYELDPAQWQAVLMTGSGTAAVESMIASLVPANGKLLIVENGVYGERITAIATQYGIAHEVVKHEWMDAPDLARITAALDADKSITHVAIIHHETTTGRLNDLRALGAACRARGVQMLVDGVSSFGSEAIDFDDTSIAAVAATANKCLHGVPGAAFVVVRRAALATAASRTYYLDLKRLATLQDQRNTPFTPSVHAYYALVEALRELADEGGWQARHARYAALSEQVRAGLAARGMDSVLPKEDSSVVLRAFRLPAGIDYPKLHDALKARGFVIYAGQGGLSKELFRISTMGDIHTADVERLLASFDEIAK
>2676348314
MLLLNPGPVTLTERVRRSLLQEDLCHRESEFFDVQEEARTRLVAVYDLDPAQWQAVLMTGSGTAAVESMISTLVPANGKLLIVENGVYGERITAIAKQYGIAHDIVRHDWMQAPDLARITAALDNDKSITHVAIIHHETTTGRLNDLRALGEACRARGVQMLVDGVSSFGSEAIDFGDASIAAVAATANKCLHGVPGAAFVVVRRAALAQAFSRTYYLDLKRLASLQDQRNTPFTPSVHAYYALVEALRELADEGGWQARHARYAALSEQVRAGLAARGMESVLPKDASSVVLRAFRLPAGVDYPKLHDALKARGFVIYAGQGGLSAELFRISTMGDIHAADVERLLAAFDEVTR
>2600823815
MLLLNPGPVTLTERVRRSLLQEDLCHRESEFFDVQEEARTRLLGVYDLDPALWQAVLMTGSGTAAVESMIATLVPADGKLLIVENGVYGERITAIAKQYGIAHEVVGHDWMQAPDLARIMAALDADKSVTHVAIIHHETTTGRLNDLRALGEACRARGVQMLVDGVSSFGSEAIDFGDASIAAVAATANKCLHGVPGAAFVVVRRAALAPAHSRTYYLDLKRLATLQDQRNTPFTPSVHAYYALVEALRELADEGGWQARHARYAALSGQVCAGLAARGMESVLPKDESSVVLRAFRLPAGVDYPALHDALKARGFVIYAGQGGLSAELFRISTMGDIHAADVERLLAAFDEVTR
>2501071366
MLLLNPGPVTLTERVRRSLLQEDLCHRESEFFDVQEEARTRLLGVYDLDPALWQAVLMTGSGTAAVESMISTLAPANGKLLIVENGVYGERITAIAKQYGIAHEVVGHDWMQAPDLARIAAALDADKSITHVAIIHHETTTGRLNDLRALGEACRGRGVQMLVDGVSSFGAEAIDFGDASIAAVAATANKCLHGVPGAAFVVVRRAALAPAHSRTYYLDLKRLATLQDQRNTPFTPSVHAYYALVEALRELADEGGWQARHARYAALSQQVRAGLAARGMESVLPKDESSVVLRAFRLPAGVDYPALHDALKARGFVIYAGQGGLSAELFRISTMGDIHAADVERLLAAFDAVTR
>2511105819
MLLLNPGPVTLTERVRRSLLQEDLCHRESEFFDVQEEARTRLLGVYDLDPALWQAVLMTGSGTAAVESMISTLAPANGKLLIVENGVYGERITAIAKQYGIAHEVVGHDWMQAPDLARIAAALDADKSITHVAIIHHETTTGRLNDLRALGEACRGRGVQMLVDGVSSFGAEAIDFGDASIAAVAATANKCLHGVPGAAFVVVRRAALAPAHSRTYYLDLKRLATLQDQRNTPFTPSVHAYYALVEALRELADEGGWQARHARYAALSQQVRAGLAARGMESVLPKDESSVVLRAFRLPAGVDYPALHDALKARGFVIYAGQGGLSAELFRISTMGDIHAADVERLLAAFDAVTR
>2501412938
MLLLNPGPVTLTERVRRSLLQEDLCHRESEFFDVQEEARTRLLGVYDLDPALWQAVLMTGSGTAAVESMISTLVPANGKLLIVENGVYGERITAIAKQYGIAHEVVGHDWMQAPDLARIAAALDADKSVTHVAIIHHETTTGRLNDLRALGEACRGRGVQMLVDGVSSFGAEAIDFGDASIAAVAATANKCLHGVPGAAFVVVRRAALAPAHSRTYYLDLKRLATLQDQRNTPFTPSVHAYYALVEALRELADEGGWQARHARYAALSQQVRAGLAARGMKSVLPKDESSVVLRAFRLPAGVDYPALHDALKARGFVIYAGQGGLSAELFRISTMGDIHAADVERLLAAFDAVTR
>2756497506
MLLLNPGPVTLTERVRQSLLQEDLCHRESEFFDVQEEARTRLAGVYDLDPAQWQAVLMTGSGTAAVESMISTLVPANGKLLIVENGVYGERITAIVKQYGIAHEIVKHDWMQAPDLARITAVLDADKAITHVAIIHHETTTGRLNDLRALGEACRARGVQMLVDGVSSFGSEAIDFGDTSIAAVAATANKCLHGVPGAAFVVVRRAALAQAHSRTYYLDLKRLATLQDQRNTPFTPSVHAYYALVEALRELADEGGWQARHARYAALSEQVRAGLAARGMESVLPKDESSVVLRAFRLPKGVDYPLLHDALKARGFVIYAGQGGLSAELFRISTMGDIHAADVERLLAAFDAVTR
>2772852064
MLLLNPGPVTLTERVRQSLLQEDLCHRESEFFDVQEEARTRLVGVYDLDPAQWQAVLITGSGTAAVESMISTLVPANGKLLIVENGVYGERITAIAKQYGIAHEVVKHDWMQAPDLARITAALDADKSVTHVAIIHHETTTGRLNDLRTLGEACCARGVQMLVDGVSSFGSEAIDFGDASIAAVAATANKCLHGVPGAAFVVVRRAALAQAHSRTYYLDLKRLATLQDQRNTPFTPSVHAYYALVEALRELADEGGWQSRHARYAALSEQVRAGLAARGMESVLPKDESSVVLRAFRLPAGVDYPALHDALKARGFVIYAGQGGLSAELFRISTMGDIHAADVERLLAAFDEVTR
>2516017606
MLLLNPGPVTLTERVRQSLLQEDLCHRESEFFDVQEEARTRLVGVYDLDPAQWQAVLMTGSGTAAVESMISTLVPANGKLLIVENGVYGERITAIAKQYGIAHEVVKHDWMQAPDLARITAALDADKSVTHIAIIHHETTTGRLNDLRALGEACRERGVKMLVDGVSSFGSEAIDFGDTSIAAVAATANKCLHGVPGAAFVMVRRAALAPAHSRTYYLDLKRLATLQDQRNTPFTPSVHAYYALVEALRELADEGGWQARHARYAALSEQVRAGLAARGMESVLPKDESSVVLRAFRLPAGVDYPLLHDALKARGFVIYAGQGGLSAELFRISTMGDIHAADVERLLAAFDEVKR
>2756482339
MLLLNPGPVTLTERVRQSLLQEDLCHRESEFFDVQEEARTRLVGVYDLDPTQWQAVLMTGSGTAAVESMISTLVPATGKLLIVENGVYGERITAIAKQYGIAHEVVKHDWMQAPDLARITAALDADKSITHVAIIHHETTTGRLNDLRALGEACRARGVQMLVDGVSSFGSEAIDFGDASIAAVAATANKCLHGVPGAAFVVVRRAALEAAHSRTYYLDLKRLATLQDQRNTPFTPSVHAYYALVEALRELADEGGWQARHARYAALSEQVRAGLAARGMESVLPKDESSVVLRAFRLPAGVDYPLLHDALKASGFVIYAGQGGLSVELFRISTMGDIHAADVERLLAAFDEVTR
>2501083926
MPMLLLNPGPVTLTERVRKSLLQEDLCHRESEFFDVQEEARTRLVGVYELDPAQWQAVLMTGSGTAAVESMISTLVPADGKLLIVENGVYGERITAIAKQYGIAHEVVKHDWMQAPDLARITAALDADKSITHVAIIHHETTTGRLNDLRALGEACRARGVQMLVDGVSSFGSEAIDFGDTSIAAVAATANKCLHGVPGAAFVVVRRAALAPAHSRTYYLDLKRLAALQDQRNTPFTPSVHAYYALVEALRELADEGGWQARHARYAALSEQVRAGLAARGMDSVLPKDESSVVLRAFRLPAGVDYPKLHDALKARGFVIYAGQGGLSAELFRISTMGDIHAADVERLLAAFDEVTR
>2766827172
MLLLNPGPVTLTERVRQSLLQEDLCHRESEFFDVQEEARTRLVGVYELDPAQWQAVLMTGSGTAAVESMISTLVPADGKLLIVENGVYGERITAIAKQYGIAHEVVKHDWMQAPDLARITAALDADKSITHVAIIHHETTTGRLNDLRALGEACRARGVQMLVDGVSSFGSEAIDFGDTSIAAVAATANKCLHGVPGAAFVVVRRAALAPAHSRTYYLDLKRLATLQDQRNTPFTPSVHAYYALVEALRELADEGGWQARHARYAALSEQVRAGLAARGMDSVLPKDESSVVLRAFRLPAGVDYPKLQDALKARGFVIYAGQGGLSAELFRISTMGDIHAADVERLLAAFDEVTR
>2770232098
MLLLNPGPVTLTERVRQSLLQEDLCHRESEFFDVQEEARTRLVGVYELDPAQWQAVLMTGSGTAAVESMISTLVPADGKLLIVENGVYGERITAIAKQYGIAHEVVKHDWMQAPDLARITAALDADKSITHVAIIHHETTTGRLNDLRALGEACRARGVQMLVDGVSSFGSEAIDFGDTSIAAVAATANKCLHGVPGAAFVVVRRAALAPAHSRTYYLDLKRLATLQDQRNTPFTPSVHAYYALVEALRELADEGGWQARHARYAALSEQVRAGLAARGMDSVLPKDESSVVLRAFRLPAGVDYPKLHDALKARGFVIYAGQGGLSAELFRISTMGDIHAADVERLLAAFDEVTR
>2846729330
MLLLNPGPVTLSERVRRSLLQPDLCHRESEFFDLQDEARTRLLGVYRLDPTEWAAILMTGSGTAAVESMIAALVPARGKLLIVENGVYGERITQIASQYHIDHEVIKHDWMQAPDLDRLAAMLDADRTIGHVAVIHHETTTGRLNDLHALDAVCRQRGAHLLVDAVSSFGAETIDFSGSIAAVAATANKCLHGVPGAAFVIARRDALAQAASRTYYLDLGRLARLQDQRNTPFTPSVHAYYALVEALRELDDSGGQHARHARYAALAEQVRAGLALRGIASALPADQSSVVLRAYRLPASLSYTQLHDGLKALGFVIYAGQGQLSDELFRISTMGDIHAHDIERLLQGFAALMT
>2732712328
MLLLNPGPVTLTERVRRSLLQPDLCHRESEFFDLQDEARARLLDVYRLNPAEWTAILMTGSGTAAVESMIAALVPARGKLLIVENGVYGERITQIAGQYRIDHEVIRHDWMQAPDPDRLAAVLDADRAIGHVAVIHHETTTGRLNDLHALDVVCRQRGVRLLVDAVSSFGAEPIDFGGSIAAVAATANKCLHGVPGAAFVIARRDALAQAASRTYYLDLGRLARLQDQRNTPFTPSVHAYYALVEALRELDDSGGQPARHAHYAVLAEQVRAGLALRGIASALPADQSSVVLRAYRLPASLSYTQLHDGLKALGFVIYAGQGQLSDELFRISTMGHIQAHDIERLLQGFAALIT
>2630325018
MLLLNPGPVTLSERVRRSLLQPDLCHRESEFFDLQDEARARLLDIYQLDPAEWAAILMTGSGTAAVESMIAALVPARGKLLIVENGVYGERITQIASQYRIDHEVIRHDWLQAPDLDRLAAMLDADRTIGHVAVIHHETTTGRLNDLHALDAVCRQRGVRLLVDAVSSFGAETIDFGGSIAAVAATANKCLHGVPGAAFVIARRDALAQAESRTYYLDLGRLARLQDQRNTPFTPSVHAYYALVEALREFDESGGQPARHAHYAALAEQVRAGLALRGIASPLPADESSVVLRAYRLPASLSYTQLHDGLKARGFVIYAGQGQLSNELFRISTMGHIQAHDIERLLQGVAALMT
>2555987283
MLLLNPGPVTLSERVRRSLLQPDLCHRESEFFDLQDEARARLLDIYRLDPAEWAAILMTGSGTAAVESMIAALVPAGGKLLIVENGVYGERITQIASQYRIDHEVLKHDWMQAPDPDRLAAMLDADRTIGHVAVIHHETTTGRLNDLHALDAVCRQRGVRLLVDAVSSFGAEAIDFGGSIAAVAATANKCLHGVPGAAFVIARRDALAQAASRTYYLDLGRLARLQDQRNTPFTPSVHAYYALVEALRELHDSGGQPARHAHYAALAEQVRAGLALRGIASALPADQSSVVLRAYRLPASLSYTQLHDGLKARGFVIYAGQGQLSSELFRISTMGHIQAHDIERLLRGFAALMT
>2554443869
MLLLNPGPVTLSERVRRSLLQPDLCHRESEFFDLQDEARARLLDVYGLDPAAWTAVLMTGSGTAAMESMTAALVPANGKLLVVQNGVYGERIAQIAAQYRIAHEVVAHDWKQAPDLDRVAAALEADPAITHVAVIHHETTTGRLNDLPALDALCRARGVRLLVDGVSSFGAEAIDFGGNVDAVAATANKCLHGVPGVSFVMVRRSALAQAASRTYYLDLGRLARLQDQRNTPFTPAVHVYYALVEALRELADEGGWRARHARYAGLAERARAGLEALGIPALWPAAQSSVVLRAYHLPAGLSYAQLHDGLKARGFVIYAGQGGLSAELFRISTMGNIGPDDIDRLLQGFRELTR
>2648171834
MLLLNPGPVTLSERVRRSLLQPDLCHRESEFFDLQDEARARLPDVYGLDPAAWTAVLMTGSGTAAMESMTAALVPANGKLLVVQNGVYGERIAQIAAQYRIAHEVVAHDWKQAPDLDRVAAALEADPAITHVAVIHHETTTGRLNDLPALDALCRARGVRLLVDGVSSFGAEAIDFGGNVDAVAATANKCLHGVPGVSFVMVRRSALAQAASRTYYLDLGRLARLQDQRNTPFTPAVHVYYALVEALRELADEGGWRARHARYAGLAERARAGLEALGIPALWPAAQSSVVLRAYHLPAGLSYAQLHDGLKARGFVIYAGQGGLSAELFRISTMGNIGPDDIDRLLQGFRELTR
>2743576746
MLLLNPGPVTLSARVRQSLLQPDLCHRESEFFDLQDEARARLLDIYELDPAEWAAVLMTGSGTAAVESMIAALVPEQGKLLIVQNGVYGERITQIATQYRIAHEVVAHDWMQAPDLGRIAAALDADRAITHVAVIHHETTTGRLNDLQALDALCRARDVRLLVDGVSSFGAEAIDFGGSIAAVAATANKCLHGVPGASFVIVRRNALEQAASRTYYLDLGRLARLQDQRNTPFTPSVHAYYALVEALRELADEGGWRARHARYAALAERARAGLEALGMPALWASEQSSVVLRAYRLPAGLTYAQLHDGLKERGFVIYAGQGGLSAELFRISTMGNIQLDDIDRLLQGFKELTQ
>2514550819
MLLLNPGPVTLSERVRQSLLQPDLCHRESEFFDLQDEARARLLDIYGLDPAEWAAVLMTGSGTAAVESMIAALVPEQGKLLIVQNGVYGERITQIATQYRIAHEVVAHDWMQAPDLARIAAALDADRAITHVAVIHHETTTGRLNDLQALDALCRARDVRLLVDGVSSFGAEAIDFGGSIAAVAATANKCLHGVPGASFVMVRRSALEQAASRTYYLDLGRLARLQDQRNTPFTPSVHAYYALVEALRELEEEGGWRARHARYAALAERARAGLEALGMPALWPSDQSSVVLRAYRLPAGLSYPQLHDGLKARGFVIYAGQGGLSAELFRISTMGNIKMDDIERLLQGFKALTQ
>2723149346
MLLLNPGPVTLSERVRQSLLQPDLCHRESEFFDLQDEARARLLDIYELDPAEWAAVLMTGSGTAAVESMIAALVPEQGKLLIVQNGVYGERITQIATQYRIAHEVVAHDWMQAPDLARIAAALDADRAITHVAVIHHETTTGRLNDLQALDALCRVRDVRLLVDGVSSFGAEAIDFGGSIAAVAATANKCLHGVPGASFVIVRRSALEQAASRTYYLDLGRLARLQDQRNTPFTPSVHAYYALVEALRELEDEGGWRARHARYAALAERARAGLEALGMPALWPSEQSSVVLRAYRLPARLSYPQLHDGLKERGFVIYAGQGGLSAELFRISTMGNIQLDDIERLLQGFKALTQ
>2654668491
MLLLNPGPVTLTERVRQSLLQTDLCHRESEFFDLQDEARRRLVAAYDLDPAEWQAVLMTGSGTAAVESMIAALVPEDGKLLVIENGVYGERIAQIARQYRIAHEVLKHEWMEAPDLGRIEAALAADRAITHVAVIHHETTTGRLNALGPIAELCRRHGARLLVDGVSSFGAEAIDFADGVTDAVAATANKCLHGVPGAAFVIVRGAALARAASRTYYLDLGRLAKLQAQRNTPFTPSVHAYYALVEALREFEDEGGWQARQARYQALADQVRDGLAARGMPLVLPDGESSVVLRAYRLPAGVAYEALHDGLKERGFVIYAGQGGLSASLFRVSTMGAISPADVDRLLDGFGALTR
>2629974651
MLLLNPGPVTLTERVRQSLLQTDLCHRESEFFDLQDEARRRLVAAYDLDPAEWQAVLMTGSGTAAVESMIAALVPEDGKLLVIENGVYGDRIAQIARQYRIAHEVLKHEWMEAPDLGRVEGALAADRAITHVAVIHHETTTGRLNALGPIAALCRRHGARLLVDGVSSFGAEAIDFADGVTDAVAATANKCLHGVPGAAFVIVRGAALARAASRTYYLDLGRLAKLQAQRNTPFTPSVHAYYALVEALREFEDEGGWQARHARYQALADQVRDGLAARGMPLVLPDGESSVVLRAYKLPAGVAYEALHDGLKERGFVIYAGQGGLSASLFRVSTMGAISPADVDRLLDGFGALTR
>650773916
MMLLLNPGPVTLTERVRQSLLQTDLCHRESEFFDLQDEARRRLVAAYDLDPAEWQAVLMTGSGTAAVESMIAALVPEDGKLLMIENGVYGERIAQIARQYRIAHEVLKHEWMEAPDLGRVEAALAADRAITHVAVIHHETTTGRLNALDPIAELCRRHGARLLVDGVSSFGAEAIDFADGVTDAVAATANKCLHGVPGAAFVIVRGAALARAASRTYYLDLGRLAKLQAQRNTPFTPSVHAYYALVEALREFEDEGGWQARHARYQALADQVRDGLAARGMPLVLPDGESSVVLRAYKLPAGVAYEALHDGLKERGFVIYAGQGGLSASLFRVSTMGAISPADVDRLLDGFGALTR
>2826366197
VIENGVYGDRIAQIARQYRIAHEVLKHEWMEAPDLGRVEAALAADRAITHVAVIHHETTTGRLNALGPIAELCRRHGARLLVDGVSSFGAEAIDFADGVTDAVAATANKCLHGVPGAAFVIVRGAALARAASRTYYLDLGRLAKLQAQRNTPFTPSVHAYYALVEALREFEDEGGWQARHARYQALADQVRDGLAARGMPLVLPDGESSVVLRAYKLPAGVAYEALHDGLKERGFVIYAGQGGLSASLFRVSTMGAISPADVDRLLDGFGALTR
>2583067417
MLLLNPGPVTLTERVRQSLLQTDLCHRESEFFDLQDEARRRLVAAYDLDPAEWQAVLMTGSGTAAVESMIAALVPEDGKLLVIENGVYGERIAQIARQYRIAHEVLKHEWMEAPDLGRVEAALAADRAITHVAVIHHETTTGRLNALGPIADLCRRHGARLLVDGVSSFGAEAIDFADGVTDAVAATANKCLHGVPGAAFVIVRGAALARAASRTYYLDLGRLAKLQAQRNTPFTPSVHAYYALVEALREFEDEGGWQARHARYQALADQVRDGLAARGMPLVLPDGESSVVLRAYKLPAGVAYEALHDGLKERGFVIYAGQGGLSASLFRVSTMGAISPADVDRLLDGFGALTR
>2826594102
MMLLLNPGPVTLTERVRQSLLQTDLCHRESEFFDLQDEARRRLVAAYDLDPAEWQAVLMTGSGTAAVESMIAALVPEDGKLLVIENGVYGERIAQIARQYRIAHEVLKHEWMEAPDLGRVEAALAADRAITHVAVIHHETTTGRLNALGPIADLCRRHGARLLVDGVSSFGAEAIDFADGVTDAVAATANKCLHGVPGAAFVIVRGAALARAASRTYYLDLGRLAKLQAQRNTPFTPSVHAYYALVEALREFEDEGGWQARHARYQALADQVRDGLAARGMPLVLPDGESSVVLRAYKLPAGVAYEALHDGLKERGFVIYAGQGGLSASLFRVSTMGAISPADVDRLLDGFGALTR
>2826280783
MMLLLNPGPVTLTERVRQSLLQTDLCHRESEFFDLQDEARRRLVAAYDLDPAEWQAVLMTGSGTAAVESMIAALVPEDGKLLVIENGVYGERIAQIARQYRIAHEVLKHEWMEAPDLGRVEAALAADRAITHVAVIHHETTTGRLNALGPIAELCRRHGARLLVDGVSSFGAEAIDFADGVTDAVAATANKCLHGVPGAAFVIVRGAALARAASRTYYLDLGRLAKLQAQRNTPFTPSVHAYYALVEALREFEDEGGWQARHARYQALADQVRDGLAARGMPLVLPDGESSVVLRAYKLPAGVAYEALHDGLKERGFVIYAGQGGLSASLFRVSTMGAISPADVDRLLDGFGALTR
>2553304255
MLLLNPGPVTLTERVRQSLLQTDLCHRESEFFDLQDEARRRLVAAYDLDPAEWQAVLMTGSGTAAVESMIAALVPEDGKLLVIENGVYGERIAQIARQYRIAHEVLKHEWMEAPDLGRVEAALAADRAITHVAVIHHETTTGRLNALDPIAELCRRHGARLLVDGVSSFGAEAIDFADGVTDAVAATANKCLHGVPGAAFVIVRGAALARAASRTYYLDLGRLAKLQAQRNTPFTPSVHAYYALVEALREFEDEGGWQARHARYQALADQVRDGLAARGMPLVLPDGESSVVLRAYKLPAGVAYEALHDGLKERGFVIYAGQGGLSASLFRVSTMGAISPADVDRLLDGFGALTR
>2577224467
MLLLNPGPVTLTERVRQSLLQTDLCHRESEFFDLQDEARRRLVAAYELDPAEWQAVLMTGSGTAAVESMIAALVPEDGKLLVIENGVYGERIAQIARQYRIAHEVLKHEWMEAPDLGRVEAALAADRAITHVAVIHHETTTGRLNALGPIAELCRRHGARLLVDGVSSFGAEAIDFADGVTDAVAATANKCLHGVPGAAFVIVRGAALARAASRTYYLDLGRLAKLQAQRNTPFTPSVHAYYALVEALREFEDEGGWQARHARYQALADQVRDGLAARGMPLVLPDGESSVVLRAYKLPAGVAYEALHDGLKERGFVIYAGQGGLSASLFRVSTMGAISPADVDRLLDGFGALTR
>2651298141
MLLLNPGPVTLTERVRQSLLQTDLCHRESEFFDLQDEARRRLVAAYDLDPAEWQAVLMTGSGTAAVESMIAALVPEDGKLLVIENGVYGERIAQIARQYRIAHEVLKHEWMEAPDLGRVEAALAADRAITHVAVIHHETTTGRLNALGPIAELCRRHGARLLVDGVSSFGAEAIDFADGVTDAVAATANKCLHGVPGAAFVIVRGAALARAASRTYYLDLGRLAKLQAQRNTPFTPSVHAYYALVEALREFEDEGGWQARHARYQALADQVRDGLAARGMPLVLPDGESSVVLRAYKLPAGVAYEALHDGLKERGFVIYAGQGGLSASLFRVSTMGAISPADVDRLLDGFGALTR
>2809004293
MLLLNPGPVTLTERVRQSLLQTDLCHRESEFFDLQDEARRRLVAAYDLDPAEWQAVLMTGSGTAAVESMIAALVPEDGKLLVIENGVYGERIAQIARQYRIAHEVLKHEWMEAPDLGRVEAALAADRAITHVAVIHHETTTGRLNALGPIAELCRRHGARLLVDGVSSFGAEAIDFADGVTDAVAATANKCLHGVPGAAFVIVRGAALARAASRTYYLDLGRLAKLQAQRNTPFTPSVHAYYALVEALREFEDEGGWQARHARYQALADQVRDGLAARGMPLVLPDGESSVVLRAYKLPAGVAYEALHDGLKERGFVIYAGQGGLSASLFRVSTMGAISPADVDRLLDGFGALTR
>2553127369
MLLLNPGPVTLTERVRQSLLQTDLCHRESEFFDLQDEARARLVAAYALDPAEWQAVLMTGSGTAAVESMIAALVPEDGKLLVIENGVYGDRIAQIAKQYRIAHEVLKHEWMEAPDLARVEAALAGDRAITHVAVIHHETTTGRLNALGPIAALCREHGARLLVDGVSSFGAEAIEFGDEVLDAVAATANKCLHGVPGAAFVIVRGAALARAASRAYYLDLARLAKLQAQRNTPFTPSVHAYYALVEALREFEDEGGWQARHARYRALAGQVRDGLAARGMSPVLPDGASSVVLRAYTLPAGVGYQTLHDGLKARGFVIYAGQGGLSASLFRVSTMGAITPADIERLLDGFSALAR
>643878184
MLLLNPGPVTLTERVRQSLLQTDLCHRESEFFDLQDEARARLVAAYALDPAEWQAVLMTGSGTAAVESMIAALVPEDGKLLVIENGVYGDRIAQIAKQYRIAHEVLKHEWMEAPDLARVEAALAGDRAITHVAVIHHETTTGRLNALGPIAALCREHGARLLVDGVSSFGAEAIEFGDEVLDAVAATANKCLHGVPGAAFVIVRGAALARAASRAYYLDLARLAKLQAQRNTPFTPSVHAYYALVEALREFEDEGGWQARHARYRALAGQVRDGLAARGMSPVLPDGASSVVLRAYTLPAGVGYQTLHDGLKARGFVIYAGQGGLSASLFRVSTMGAITPADIERLLDGFSALAR
>2823432148
MMLLLNPGPVTLTERVRQSLLQTDLCHRESEFFDLQDEARARLVAAYALDPAEWQAVLMTGSGTAAVESMIAALVPEDGKLLVIENGVYGDRIAQIAKQYRIAHEVLKHEWMEAPDLARVEAALAGDRAITHVAVIHHETTTGRLNALGPIAALCREHGARLLVDGVSSFGAEAIEFGDEVLDAVAATANKCLHGVPGAAFVIVRGAALARAASRAYYLDLARLAKLQAQRNTPFTPSVHAYYALVEALREFEDEGGWQARHARYRALAGQVRDGLAARGMSPVLPDGASSVVLRAYTLPAGVGYQTLHDGLKARGFVIYAGQGGLSASLFRVSTMGAITPADIERLLDGFSALAR
>2568581226
MMLLLNPGPVTLTERVRQSLLQTDLCHRESEFFDLQDEARARLVAAYSLDPAEWQAVLMTGSGTAAVESMIAALVPEDGKLLVIENGVYGDRIAQIAKQYRIAHEVLKHEWMEAPDLARVEAALAGDRAITHVAVIHHETTTGRLNALGPIAGLCRKHGARLLVDGVSSFGAEAIEFGDDVLDAVAATANKCLHGVPGAAFVIVRGAALARAASRTYYLDLARLAKLQAQRNTPFTPSVHAYYALVEALREFEDEGGWQARHARYRALADQVRDGLAARGMSLVLPDGESSVVLRAYTLPAGVGYETLHDGLKARGFVIYAGQGGLSASLFRVSTMGAITPADIDRLLEGFSALTR
>2689303654
MLLLNPGPVTLTERVRQSLLQTDLCHRESEFFDLQDEARARLVAAYSLDPAEWQAVLTTGSGTAAVESMIAALVPEDGKLLVIENGVYGDRIAQIAKQYRIAHEVLKHEWMEAPDLARVEAALAGDRAITHVAVIHHETTTGRLNALGPIAGLCRKHGARLLVDGVSSFGAEAIEFGDDVLDAVAATANKCLHGVPGAAFVIVRGAALARAASRTYYLDLARLAKLQAQRNTPFTPSVHAYYALVEALREFEDEGGWQARHARYRALADQVRDGLAARGMSLVLPDGESSVVLRAYTLPAGVGYETLHDGLKARGFVIYAGQGGLSASLFRVSTMGAITPADIDRLLEGFSALTR
>2766166009
MLLLNPGPVTLSERVRNSLLQPDLCHRESEFFDLQDEARTRLVSAYGLDAAEWSAVLMTGSGTAAVESMVAALVPENGKLLVIENGVYGGRIKQIAAQYRIAHDTVEHDWMHAPDLGRVSAALDADRTITHVAVVHHETTTGRLNDLDALAAVCRPRGVRLLVDGVSSFGAEAINFAGGDIDAVAATANKCLHGVPGAAFVMVSKQALTRAASRTYYLDLGRLARLQEARNTPFTPSVHAYYALVEALREFDEAGGWRARHARYAVLAEQVRAGLAARAMPLVLPPGASSVVLRAYHLPTGVTYDALHDGLKARGFVIYAGQGGLSNALFRVSTMGAIEPADIDRLLDGFTALTQ
>2754523196
MLLLNPGPVTLSERVRNSLLQPDLCHRESEFFDLQDEARTRLVAAYGLDAAEWSAVLMTGSGTAAVESMVAALVPENGKLLVIENGVYGGRIKQIAAQYRIAHDAVEHDWMQAPDLERVSAALDADRTITHVAVVHHETTTGRLNDLDALAAVCRPRGVRLLVDGVSSFGAEAINFAGGDIDAVAATANKCLHGVPGAAFVMVSKQALARAASRTYYLDLGRLARLQEARNTPFTPSVHAYYALVEALREFDEAGGWRARHARYAALAEQVGAGLAARAMPLVLPPGASSVVLRAYHLPAGVTYDALHDGLKARGFVIYAGQGGLSNALFRISTMGAIEPADIDRLLDGFTALTQ
>2754877771
MLLLNPGPVTLSERVRNSLLQPDLCHRESEFFDLQDEARTRLVAAYGLDAAEWSAVLMTGSGTAAVESMVAALVPENGKLLVIENGVYGGRIKQIAAQYRIAHDTVEHDWMQAPDLERVSAALDADRTITHVAVVHHETTTGRLNDLDALAAVCRPRGVRLLVDGVSSFGAEAINFAGGDIDAVAATANKCLHGVPGAAFVMVSKQALTRAASRTYYLDLGRLARLQEARNTPFTPSVHAYYALVEALREFDEAGGWRARHARYAALAEQVGAGLAARAMPLVLPPGASSVVLRAYHLPAGVTYDALHDGLKARGFVIYAGQGGLSNALFRISTMGAIEPADIDRLLDGFTALTQ
>2632122186
MLLLNPGPVTLTERVRQSLLQPDLCHRESEFFDLQDEARARLVAAYALDPAEWSAVLMTGSGTAAVESMIAALVPESGKLLVIENGVYGERITQIATQYRIAHDVLKHDWMQAPDLARIAEKLDADRAITHVAVIHHETTTGRLNDLDALAAVCRARGVRMLVDGVSSFGAEAIDFAGGGIDALAATANKCLHGVPGAAFVIVRRRALASAASRTYYLDLGRLAKLQDARNTPFTPSVHAYYALVEALREFDEAGGWRARHARYAALAEQVRAGLAARGMPPVLPESESSVVLRAYRLPAGVTYEQLHDGLKARGFVIYAGQGGLSSALFRISTMGAIAAADVDRLLDGFAALTR
>2872320267
MLLLNPGPVTLTERVRQSLLQPDLCHRESEFFDLQDEARARLVAAYALDPAEWSAVLMTGSGTAAVESMIAALVPESGKLLVIENGVYGERITQIATQYRIAHDVLKHDWMQAPDLARIAEKLDADRAITHVAVIHHETTTGRLNDLDALAAVCRARGVRMLVDGVSSFGAEAIDFAGGGIDALAATANKCLHGVPGAAFVIVRRRALASAASRTYYLDLGRLAKLQDARNTPFTPSVHAYYALVEALREFDEAGGWRARHARYAALAEQVRAGLAARGMPPVLPESESSVVLRAYRLPAGVTYEQLHDGLKARGFVIYAGQGGLSSALFRISTMGAIAAADVDRLLDGFAALTR
>641899689
MLLLNPGPVTLTERVRQSLLQPDLCHRESEFFDLQDEARARLVAAYALDPAEWSAVLMTGSGTAAVESMIAALVPESGKLLVIENGVYGERITQIATQYRIAHDVLKHDWMQAPDLARIAEKLDADRAITHVAVIHHETTTGRLNDLDALAAVCRARGVRMLVDGVSSFGAEAIDFAGGGIDALAATANKCLHGVPGAAFVIVRRRALASAASRTYYLDLGRLAKLQDARNTPFTPSVHAYYALVEALREFDEAGGWRARHARYAALAEQVRAGLAARGMPPVLPESESSVVLRAYRLPAGVTYEQLHDGLKARGFVIYAGQGGLSSALFRISTMGAIAAADVDRLLDGFAALTR
>2635808685
MLLLNPGPVTLTERVRQSLLQPDLCHRESEFFDLQDEARARLVAAYALDPAEWSAVLMTGSGTAAVESMIAALVPESGKLLVIENGVYGERITQIATQYRIAHDVLKHDWMQAPDLARIAEKLDADRAITHVAVIHHETTTGRLNDLDALAAVCRARGVRMLVDGVSSFGAEAIDFAGGDIDALAATANKCLHGVPGAAFVIVRRRALASAASRTYYLDLGRLAKLQDARNTPFTPSVHAYYALVEALREFDEAGGWRARHVRYAALAEQVRAGLAARGMPPVLPEGESSVVLRAYRLPAGVTYEQLHDGLKARGFVIYAGQGGLSSALFRISTMGAIAAADVDRLLDGFAALTR
>645063774
MLLLNPGPVTLTERVRQSLLQPDLCHRESEFFDLQDEARARLVAAYALDPAEWSAVLMTGSGTAAVESMIAALVPESGKLLVIENGVYGERITQIATQYRIAHDVLKHDWMQAPDLARIAEKLDADRAITHVAVIHHETTTGRLNDLDALAAVCRARGVRMLVDGVSSFGAEAIDFAGGDIDALAATANKCLHGVPGAAFVIVRRRALASAASRTYYLDLGRLAKLQDARNTPFTPSVHAYYALVEALREFDEAGGWRARHVRYAALAEQVRAGLAARGMPPVLPEGESSVVLRAYRLPAGVTYEQLHDGLKARGFVIYAGQGGLSSALFRISTMGAIAAADVDRLLDGFAALTR
>2754791309
MLLLNPGPVTLTERVRTSLLQPDLCHRESEFFDLQDEARARLVTAYALDPAEWSAVLMTGSGTAAVESMIAALVPENGKLLVIENGVYGERITQIAAQYRIAHEVLRHDWMQAPDLARVAARLDADRAITHVAVIHHETTTGRLNDLDALAAVCRARGVRMLVDGVSSFGAEAIDFAGGDIDAIAATANKCLHGVPGAAFVIVRRRALASAASRTYYLDLGRLATLQDARNTPFTPSVHAYYALVEALREFDEAGGWRARHTRYAALAEQVRAGLAARGMPLVLPDGESSVVLRAYRLPAGVTYEQLHDGLKARGFVIYAGQGGLSSALFRVSTMGAIEPPDVERLLDGFTTLTR
>2778235720
MLLLNPGPVTLTERVRRSLLQPDLCHRESEFFDLQDEARARLVATYALDPAEWSAVLMTGSGTAAVESMIAALVPENGKLLVIENGVYGERITQIAAQYRIAHEVLKHDWMQAPDLARVAARLDADRAITHVAVIHHETTTGRLNDLDALAAVCRARGVRMLVDGVSSFGAEAIDFAGGDIDAIAATANKCLHGVPGAAFVIVRRRALASAASRTYYLDLGRLATLQDARNTPFTPSVHAYYALVEALREFDEAGGWRARHTRYAALAEQVRAGLAARGMPLVLPDGESSVVLRAYRLPAGVTYEQLHDGLKARGFVIYAGQGGLSSALFRVSTMGAIEPPDVERLLDGFTALTR
>2754304294
MLLLNPGPVTLTERVRRSLLQPDLCHRESEFFDLQDEARARLVATYALDPAEWSAVLMTGSGTAAVESMIAALVPENGKLLVIENGVYGERITQIAAQYRIAHEVLKHDWMQAPDLARVAARLDADRAITHVAVIHHETTTGRLNDLDALAAVCRARGVRMLVDGVSSFGAEAIDFAGGDIDAIAATANKCLHGVPGAAFVIVRRRALASAASRTYYLDLGRLATLQDARNTPFTPSVHAYYALVEALREFDEAGGWRARHTRYAALAEQVRAGLAARGMPLVLPDGESSVVLRAYRLPAGVTYEQLHDGLKARGFVIYAGQGGLSSALFRVSTMGAIEPADVERLLDGFTALTR
>2778205033
MLLLNPGPVTLTERVRRSLLQPDLCHRESEFFDLQDEARARLVATYALDPAEWSAVLMTGSGTAAVESMIAALVPENGKLLVIENGVYGERITQIAAQYRIAHEVLKHDWMQAPDLARVAARLDADRAITHVAVIHHETTTGRLNDLDALAAVCRARGVRMLVDGVSSFGAEAIDFAGGDIDAIAATANKCLHGVPGAAFVIVRRRALASAASRTYYLDLGRLATLQDARNTPFTPSVHAYYALVEALREFDEAGGWRARHTRYAALAEQVRAGLAARGMPLVLPDGESSVVLRAYRLPAGVTYEQLHDGLKARGFVIYAGQGGLSSALFRVSTMGAIEPADVERLLDGFTALTR
>2754821021
MLLLNPGPVTLTERVRRSLLQPDLCHRESEFFDLQDEARARLVATYALDPAEWSAVLMTGSGTAAVESMIAALVPENGKLLVIENGVYGERITQIAAQYRIAHEVLRHDWMQAPDLARVAARLDADRAITHVAVIHHETTTGRLNDLDALAAVCRARGVRMLVDGVSSFGAEAIDFAGGDIDAIAATANKCLHGVPGAAFVIVRRRALASAASRTYYLDLGRLATLQDARNTPFTPSVHAYYALVEALREFDEAGGWRARHTRYAALAEQVRAGLAARGMPLVLPDGESSVVLRAYRLPAGVTYEQLHDGLKARGFVIYAGQGGLSSALFRVSTMGAIEPADVERLLDGFTALTR
>2633648290
MLLLNPGPVTLTERVRQSLLQPDLCHRESEFFDLQDEARARLVAAYALDPAEWSAVLMTGSGTAAVESMIAALVPENGKLLVIENGVYGERITQIATQYRIAHDVLKHDWMQAPDLARVAEKLDADRAITHVAVIHHETTTGRLNDLDALAAVCRARGVRMLVDGVSSFGAEAIDFAGGDIDALAATANKCLHGVPGAAFVIVRRRALASAASRTYYLDLGRLAKLQDARNTPFTPSVHAYYALVEALREFDEAGGWRARHARYAALAEQVRAGLAARGMPLVLPDGESSVVLRAYRLPAGVAYEQLHDGLKARGFVIYAGQGELSSALFRVSTMGAIEPADVERLLDGFTALAR
>2672310017
MLLLNPGPVTLTERVRQSLLQPDLCHRESEFFDLQDEARARLVAAYALDPAEWSAVLMTGSGTAAVESMIAALVPENGKLLVIENGVYGERITQIATQYRIAHDVLKHDWMQAPDLARVAEKLDADRAITHVAVIHHETTTGRLNDLDALAAVCRARGVRMLVDGVSSFGAEAIDFAGGDIDALAATANKCLHGVPGAAFVIVRRRALASAASRTYYLDLGRLAKLQDARNTPFTPSVHAYYALVEALREFDEAGGWRARHARYAALAEQVRTGLAARGMPLVLPDGESSVVLRAYRLPAGVAYEQLHDGLKARGFVIYAGQGGLSSALFRVSTMGAIEPADVERLLDGFTALAR
>2630711344
MLLLNPGPVTLTERVRQSLLQPDLCHRESEFFDLQDEARARLVAAYALDPAEWSAVLMTGSGTAAVESMIAALVPENGKLLVIENGVYGERITQIATQYRIAHDVLKHDWMQAPDLARVAEKLDADRAITHVAVIHHETTTGRLNDLDALAAVCRARGVRMLVDGVSSFGAEAVDFAGGDIDALAATANKCLHGVPGAAFVIVRRRALASAASRTYYLDLGRLAKLQDARNTPFTPSVHAYYALVEALREFDEAGGWRARHARYAALAEQVRAGLAARGMPLVLPDGESSVVLRAYRLPAGVAYEQLHDGLKARGFVIYAGQGGLSSALFRVSTMGAIEPADVERLLDGFTTLAR
>2553813885
MLLLNPGPVTLTERVRQSLLQPDLCHRESEFFDLQDEARARLVAAYALDPAEWSAVLMTGSGTAAVESMIAALVPENGKLLVIENGVYGERITQIATQYRIAHDVLKHDWMQAPDLARVAEKLDADRAITHVAVIHHETTTGRLNDLDALAAVCRARGVRMLVDGVSSFGAEAIDFAGGDIDALAATANKCLHGVPGAAFVIVRRRALASAASRTYYLDLGRLAKLQDARNTPFTPSVHAYYALVEALREFDEAGGWRARHARYAALAEQVRAGLAARGMPLVLPDGESSVVLRAYRLPAGVAYEQLHDGLKARGFVIYAGQGGLSSALFRVSTMGAIEPADVERLLDGFTALAR
>2633565799
MLLLNPGPVTLTERVRQSLLQPDLCHRESEFFDLQDEARARLVAAYALDPAEWSAVLMTGSGTAAVESMIAALVPENGKLLVIENGVYGERITQIATQYRIAHDVLKHDWMQAPDLARVAEKLDADRAITHVAVIHHETTTGRLNDLDALAAVCRARGVRMLVDGVSSFGAEAIDFAGGDIDALAATANKCLHGVPGAAFVIVRRRALASAASRTYYLDLGRLAKLQDARNTPFTPSVHAYYALVEALREFDEAGGWRARHARYAALAEQVRAGLAARGMPLVLPDGESSVVLRAYRLPAGVAYEQLHDGLKARGFVIYAGQGGLSSALFRVSTMGAIEPADVERLLDGFTALAR
>2648509033
MLLLNPGPVTLTERVRQSLLQPDLCHRESEFFDLQDEARARLVAAYALDPAEWSAVLMTGSGTAAVESMIAALVPENGKLLVIENGVYGERITQIATQYRIAHDVLKHDWMQAPDLARVAEKLDADRAITHVAVIHHETTTGRLNDLDALAAVCRARGVRMLVDGVSSFGAEAIDFAGGDIDALAATANKCLHGVPGAAFVIVRRRALASAASRTYYLDLGRLAKLQDARNTPFTPSVHAYYALVEALREFDEAGGWRARHARYAALAEQVRAGLAARGMPLVLPDGESSVVLRAYRLPAGVAYEQLHDGLKARGFVIYAGQGGLSSALFRVSTMGAIEPADVERLLDGFTALAR
>2650061700
MLLLNPGPVTLTERVRQSLLQPDLCHRESEFFDLQDEARARLVAAYALDPAEWSAVLMTGSGTAAVESMIAALVPENGKLLVIENGVYGERITQIATQYRIAHDVLKHDWMQAPDLARVAEKLDADRAITHVAVIHHETTTGRLNDLDALAAVCRARGVRMLVDGVSSFGAEAIDFAGGDIDALAATANKCLHGVPGAAFVIVRRRALASAASRTYYLDLGRLAKLQDARNTPFTPSVHAYYALVEALREFDEAGGWRARHARYAALAEQVRAGLAARGMPLVLPDGESSVVLRAYRLPAGVAYEQLHDGLKARGFVIYAGQGGLSSALFRVSTMGAIEPADVERLLDGFTALAR
>2667090875
MLLLNPGPVTLTERVRQSLLQPDLCHRESEFFDLQDEARARLVAAYALDPAEWSAVLMTGSGTAAVESMIAALVPENGKLLVIENGVYGERITQIATQYRIAHDVLKHDWMQAPDLARVAEKLDADRAITHVAVIHHETTTGRLNDLDALAAVCRARGVRMLVDGVSSFGAEAIDFAGGDIDALAATANKCLHGVPGAAFVIVRRRALASAASRTYYLDLGRLAKLQDARNTPFTPSVHAYYALVEALREFDEAGGWRARHARYAALAEQVRAGLAARGMPLVLPDGESSVVLRAYRLPAGVAYEQLHDGLKARGFVIYAGQGGLSSALFRVSTMGAIEPADVERLLDGFTALAR
>2860458088
MLLLNPGPVTLTERVRQSLLQPDLCHRESEFFDLQDEARARLVAAYALDPAEWSAVLMTGSGTAAVESMIAALVPENGKLLVIENGVYGERITQIATQYRIAHDVLKHDWMQAPDLARVAEKLDADRAITHVAVIHHETTTGRLNDLDALAAVCRARGVRMLVDGVSSFGAEAIDFAGGDIDALAATANKCLHGVPGAAFVIVRRRALASAASRTYYLDLGRLAKLQDARNTPFTPSVHAYYALVEALREFDEAGGWRARHARYAALAEQVRAGLAARGMPLVLPDGESSVVLRAYRLPAGVAYEQLHDGLKARGFVIYAGQGGLSSALFRVSTMGAIEPADVERLLDGFTALAR
>637569952
MLLLNPGPVTLTERVRQSLLQPDLCHRESEFFDLQDEARARLVAAYALDPAEWSAVLMTGSGTAAVESMIAALVPENGKLLVIENGVYGERITQIATQYRIAHDVLKHDWMQAPDLARVAEKLDADRAITHVAVIHHETTTGRLNDLDALAAVCRARGVRMLVDGVSSFGAEAIDFAGGDIDALAATANKCLHGVPGAAFVIVRRRALASAASRTYYLDLGRLAKLQDARNTPFTPSVHAYYALVEALREFDEAGGWRARHARYAALAEQVRAGLAARGMPLVLPDGESSVVLRAYRLPAGVAYEQLHDGLKARGFVIYAGQGGLSSALFRVSTMGAIEPADVERLLDGFTALAR
>640130718
MLLLNPGPVTLTERVRQSLLQPDLCHRESEFFDLQDEARARLVAAYALDPAEWSAVLMTGSGTAAVESMIAALVPENGKLLVIENGVYGERITQIATQYRIAHDVLKHDWMQAPDLARVAEKLDADRAITHVAVIHHETTTGRLNDLDALAAVCRARGVRMLVDGVSSFGAEAIDFAGGDIDALAATANKCLHGVPGAAFVIVRRRALASAASRTYYLDLGRLAKLQDARNTPFTPSVHAYYALVEALREFDEAGGWRARHARYAALAEQVRAGLAARGMPLVLPDGESSVVLRAYRLPAGVAYEQLHDGLKARGFVIYAGQGGLSSALFRVSTMGAIEPADVERLLDGFTALAR
>643205318
MLLLNPGPVTLTERVRQSLLQPDLCHRESEFFDLQDEARARLVAAYALDPAEWSAVLMTGSGTAAVESMIAALVPENGKLLVIENGVYGERITQIATQYRIAHDVLKHDWMQAPDLARVAEKLDADRAITHVAVIHHETTTGRLNDLDALAAVCRARGVRMLVDGVSSFGAEAIDFAGGDIDALAATANKCLHGVPGAAFVIVRRRALASAASRTYYLDLGRLAKLQDARNTPFTPSVHAYYALVEALREFDEAGGWRARHARYAALAEQVRAGLAARGMPLVLPDGESSVVLRAYRLPAGVAYEQLHDGLKARGFVIYAGQGGLSSALFRVSTMGAIEPADVERLLDGFTALAR
>2553830907
MLLLNPGPVTLTERVRQSLLQPDLCHRESEFFDLQDEARARLVAAYALDPAEWSAVLMTGSGTAAVESMIAALVPENGKLLVIENGVYGERITQIATQYRIAHDVLKHDWMQAPDLARVAEKLDADRAITHVAVIHHETTTGRLNDLDALAAVCRARGVRMLVDGVSSFGAEAVDFAGGDIDALAATANKCLHGVPGAAFVIVRRRALASAASRTYYLDLGRLAKLQDARNTPFTPSVHAYYALVEALREFDEAGGWRARHARYAALAEQVRAGLAARGMPLVLPDGESSVVLRAYRLPAGVAYEQLHDGLKARGFVIYAGQGGLSSALFRVSTMGAIEPADVERLLDGFTALAR
>2553843361
MLLLNPGPVTLTERVRQSLLQPDLCHRESEFFDLQDEARARLVAAYALDPAEWSAVLMTGSGTAAVESMIAALVPENGKLLVIENGVYGERITQIATQYRIAHDVLKHDWMQAPDLARVAEKLDADRAITHVAVIHHETTTGRLNDLDALAAVCRARGVRMLVDGVSSFGAEAVDFAGGDIDALAATANKCLHGVPGAAFVIVRRRALASAASRTYYLDLGRLAKLQDARNTPFTPSVHAYYALVEALREFDEAGGWRARHARYAALAEQVRAGLAARGMPLVLPDGESSVVLRAYRLPAGVAYEQLHDGLKARGFVIYAGQGGLSSALFRVSTMGAIEPADVERLLDGFTALAR
>637565647
MLLLNPGPVTLTERVRQSLLQPDLCHRESEFFDLQDEARARLVAAYALDPAEWSAVLMTGSGTAAVESMIAALVPENGKLLVIENGVYGERITQIATQYRIAHDVLKHDWMQAPDLARVAEKLDADRAITHVAVIHHETTTGRLNDLDALAAVCRARGVRMLVDGVSSFGAEAVDFAGGDIDALAATANKCLHGVPGAAFVIVRRRALASAASRTYYLDLGRLAKLQDARNTPFTPSVHAYYALVEALREFDEAGGWRARHARYAALAEQVRAGLAARGMPLVLPDGESSVVLRAYRLPAGVAYEQLHDGLKARGFVIYAGQGGLSSALFRVSTMGAIEPADVERLLDGFTALAR
>638970998
MLLLNPGPVTLTERVRQSLLQPDLCHRESEFFDLQDEARARLVAAYALDPAEWSAVLMTGSGTAAVESMIAALVPENGKLLVIENGVYGERITQIATQYRIAHDVLKHDWMQAPDLARVAEKLDADRAITHVAVIHHETTTGRLNDLDALAAVCRARGVRMLVDGVSSFGAEAVDFAGGDIDALAATANKCLHGVPGAAFVIVRRRALASAASRTYYLDLGRLAKLQDARNTPFTPSVHAYYALVEALREFDEAGGWRARHARYAALAEQVRAGLAARGMPLVLPDGESSVVLRAYRLPAGVAYEQLHDGLKARGFVIYAGQGGLSSALFRVSTMGAIEPADVERLLDGFTALAR
>640094109
MLLLNPGPVTLTERVRQSLLQPDLCHRESEFFDLQDEARARLVAAYALDPAEWSAVLMTGSGTAAVESMIAALVPENGKLLVIENGVYGERITQIATQYRIAHDVLKHDWMQAPDLARVAEKLDADRAITHVAVIHHETTTGRLNDLDALAAVCRARGVRMLVDGVSSFGAEAVDFAGGDIDALAATANKCLHGVPGAAFVIVRRRALASAASRTYYLDLGRLAKLQDARNTPFTPSVHAYYALVEALREFDEAGGWRARHARYAALAEQVRAGLAARGMPLVLPDGESSVVLRAYRLPAGVAYEQLHDGLKARGFVIYAGQGGLSSALFRVSTMGAIEPADVERLLDGFTALAR
>2766120724
MLLLNPGPVTLTERVRKSLLQPDLCHRESEFFDLQDEARVRLVAAYALDPAEWSAVLMTGSGTAAVESMIAALVPENGKLLVIENGVYGERITQIATQYRIAHDVLKHDWMQAPDLARVAGKLDADRAITHVAVIHHETTTGRLNDLAALAAVCRARGVRLLVDGVSSFGAEAIDFAGGDIDAVAATANKCLHGVPGAAFVIVRRRALALAESRTYYLDLGRLAKLQDARNTPFTPSVHAYYALVEALREFDEAGGWRARHARYAALAEQVRAGLAARGMPLVLPDGESSVVLRAYRLPAGVTYEQLHDGLKARGFVIYAGQGGLSSALFRVSTMGAIEPADVERLLDGFTALTR
>2754783870
MLLLNPGPVTLTERVRKSLLQPDLCHRESEFFDLQDEARVRLVAAYALDPAEWSAVLMTGSGTAAVESMIAALVPENGKLLVIENGVYGERITQIATQYRIAHDVLKHDWMQAPDLARVAGKLDADRAITHVAVIHHETTTGRLNDLAALAAVCRARGVRLLVDGVSSFGAEAIDFAGGDIDAVAATANKCLHGVPGAAFVIVRRRALASAASRTYYLDLGRLAKLQDARNTPFTPSVHAYYALVEALREFDEAGGRRARHARYAALAEQVRAGLAARGMPLVLPDGESSVVLRAYRLPAGVTYEQLHDGLKARGFVIYAGQGGLSSALFRVSTMGAIEPADVERLLDGFTALTR
>2872313864
MLLLNPGPVTLTERVRKSLLQPDLCHRESEFFDLQDEARARLVAAYALDPAEWSAVLMTGSGTAAVESMIAALVPENGKLLVIENGVYGERITQIATQYRIAHDVLKHDWMQAPDLARVAGKLDADRAITHVAVIHHETTTGRLNDLAALAAVCRARGVRLLVDGVSSFGAEAIDFAGGDIDAVAATANKCLHGVPGAAFVIVRRRALASAASRTYYLDLGRLAKLQDARNTPFTPSVHAYYALVEALREFDEAGGWRARHARYAALAEQVRAGLAARGMPLVLPDGESSVVLRAYRLPAGVTYEQLHDGLKARGFVIYAGQGGLSSALFRVSTMGAIEPADVERLLDGFTALTR
>2815764412
MLLLNPGPVTLTERVRRSLLQPDLCHRESEFFDLQDEARARLVAAYALDPAEWSAVLMTGSGTAAVESMIAALVPENGKLLVIENGVYGERITQIATQYRIAHDVSKHDWMQAPDLERVAGKLDADRAITHVAVIHHETTTGRLNGLDALAAVCRARGVRMLVDGVSSFGAEAIDFAGGDIDAVAATANKCLHGVPGAAFVIVRRRALASAASRAYYLDLGRLAKLQDVRNTPFTPSVHAYYALVEALREFDEAGGWRARHARYAALAGQVRAGLAARGMPLVLPDGESSVVLRAYRLPAGVAYERLHDGLKARGFVIYAGQGGLSSELFRVSTMGAIEPADVERLLDGFSALAR
>641922964
MLLLNPGPVTLTERVRRSLLQPDLCHRESEFFDLQDEARARLVAAYALDPAEWSAVLMTGSGTAAVESMIAALVPENGKLLVIENGVYGERITQIATQYRIAHDVSKHDWMQAPDLERIAGKLDADRAITHVAVIHHETTTGRLNGLDALAAVCRARGVRMLVDGVSSFGAEAIDFAGGDIDAVAATANKCLHGVPGAAFVIVRRRALASAASRAYYLDLGRLAKLQDVRNTPFTPSVHAYYALVEALREFDEAGGWRARHARYAALAEQVSAGLAARGMPLVLPDGESSVVLRAYRLPAGVAYERLHDGLKARGFVIYAGQGGLSSELFRVSTMGAIEPADVERLLDGFSALAR
>2754958723
MLLLNPGPVTLTERVRRSLLQPDLCHRESEFFDLQDEARARLVAAYALDPDEWSAVLMTGSGTAAVESMIAALVPENGKLLVIENGVYGERITQIATQYRIAHDVLKHDWMQAPDLARVAGKLDADRAITHVAVIHHETTTGRLNDLDALAAVCRARSVRMLVDGVSSFGAEAIDFAGGDIDAVAATANKCLHGVPGAAFVIVRRRALASAASRTYYLDLGRLAKLQDVRNTPFTPSVHAYYALVEALREFDEAGGWRARHARYAALAEQARAGLAARGMPLVLPDGESSVVLRAYRLPAGVAYEQLHDGLKARGFVIYAGQGGLSNELFRVSTMGAIEPADVERLLDGFSALTR
>2810335838
MLLLNPGPVTLTERVRRSLLQPDLCHRESEFFDLQDEARARLVAAYALDPDEWSAVLMTGSGTAAVESMIAALVPENGKLLVIENGVYGERITQIATQYRIAHDVLKHDWMQAPDLARVAGKLDADRAITHVAVIHHETTTGRLNDLDALAAVCRARSVRMLVDGVSSFGAEAIDFAGGDIDAVAATANKCLHGVPGAAFVIVRRRALASAASRTYYLDLGRLAKLQDVRNTPFTPSVHAYYALVEALREFDEAGGWRARHARYAALAEQARAGLAARGMPLVLPDGESSVVLRAYRLPAGVAYEQLHDGLKARGFVIYAGQGGLSNELFRVSTMGAIEPADVERLLDGFSALTR
>2793715420
MLLLNPGPVTLTERVRRSLLQPDLCHRESEFFDLQDEARARLVAAYALDPDEWSAVLMTGSGTAAVESMIAALVPENGKLLVIENGVYGERITQIATQYRIAHDVLKHDWMQAPDLARVAGKLDADRAITHVAVIHHETTTGRLNDLDALAAVCRARGVRMLVDGVSSFGAEAIDFAGGGIDAVAATANKCLHGVPGAAFVIVRRRALASAASRTYYLDLGRLAKLQDVRNTPFTPSVHAYYALVEALREFDEAGGWRARHARYAALAGQARAGLAARGMPLVLPDGESSVVLRAYRLPAGVAYEQLHDGLKACGFVIYAGQGGLSNELFRVSTMGAIEPADIDRLLDGFSALTR
>2810350294
MLLLNPGPVTLTERVRRSLLQPDLCHRESEFFDLQDEARARLVAAYALDPDEWSAVLMTGSGTAAVESMIAALVPENGKLLVIENGVYGERITQIATQYRIAHDVLKHDWMQAPDLARVAGKLDADRAITHVAVIHHETTTGRLNDLDALAAVCRARGVRMLVDGVSSFGAEAIDFAGGGIDAVAATANKCLHGVPGAAFVIVRRRALASAASRTYYLDLGRLAKLQDVRNTPFTPSVHAYYALVEALREFDEAGGWRARHARYAALAGQARAGLAARGMPLVLPDGESSVVLRAYRLPSGVAYEQLHDGLKARGFVIYAGQGGLSNELFRVSTMGAIEPADIERLLDGFSALAR
>2579628945
MLLLNPGPVTLTERVRRSLLQPDLCHRESEFFDLQDEARARLVAAYDLDPADWAAVLMTGSGTAAVESMIAALVPRDGKLLVIENGVYGERITQIATQYAIPHDVLKHDWMDAPDIAQVAARLDADRDFTHVAVIHHETTTGRLNDLAAIAAVCRARGVKMLVDGVSSFGAEAIDFGGIDAVAATANKCLHGVPGAAFVIVRRAALALAASRTYYLDLGRLAKLQDQRNTPFTPSVHAYYALVEALREFDEAGGWRARHARYAALAEQARAGLAARGMPLVLPDGASSVVLRAYRLPSGVSYEQLHDGLKARGFVIYAGQGGLSKALFRISTMGAIEAADIERLLDGFDALMR
>2817302994
MLLLNPGPVTLSERVRRSLLQPDLCHRESEFFDLQDEARARLVAAYELDPAEWAAVLMTGSGTAAVESMIAALVPQDGKLLVIENGVYGERITQIATQYGIAHDVLKHEWMQAPDVAEVAARLDAGGYSHVAVIHHETTTGRLNDLGAIADVCRARGVKMLVDGVSSFGAEAIDFGGGVIDAVAATANKCLHGVPGAAFVIVRRSALTKAASRTYYLDLGRLAKLQDQRNTPFTPSVHAYYALVEALREFDEAGGWRARHARYKALADQVQAGLAARGMPLVLPEGESSVVLRAYRLPQGVAYEALHDGLKARGFVIYAGQGGLSKELFRISTMGAIEAADVERLLEGFTALTR
>2816029228
MLLLNPGPVTLSERVRRSLLQPDLCHRESEFFDLQDEARARLVAAYELDPAEWAAVLMTGSGTAAVESMIAALVPQDGKLLVIENGVYGERITQIATQYGIAHDVLKHEWMQAPDVAEVAARLNAGGYSHVAVIHHETTTGRLNDLGAIADVCRARGVRMLVDGVSSFGAEAIDFGGGVIDAVAATANKCLHGVPGAAFVIVRRSALTKAASRTYYLDLGRLAKLQDQRNTPFTPSVHAYYALVEALREFDEAGGWRARHARYKALADQVQAGLAARGMPLVLPDGESSVVLRAYRLPQGVAYEALHDGLKARGFVIYAGQGGLSKELFRISTMGAIEAADVERLLEGFTALTR
>2519461834
MLLLNPGPVTLSERVRRSLLQPDLCHRESEFFDLQDEARARLVAAYELDPAEWAAVLMTGSGTAAVESMIAALVPQDGKLLVIENGVYGERITQIATQYGIAHDVLKHEWMQAPDVAEVAARLDAGGYSHVAVIHHETTTGRLNDLGAIADVCRARGVRMLVDGVSSFGAEAIDFGGGVIDAVAATANKCLHGVPGAAFVIVRRSALTKAASRTYYLDLGRLAKLQDQRNTPFTPSVHAYYALVEALREFDEAGGWRARHARYKALADQVQAGLAARGMPLVLPDGESSVVLRAYRLPQGVAYEALHDGLKARGFVIYAGQGGLSKELFRISTMGAIEAADVERLLEGFTALTR
>2816007488
MLLLNPGPVTLSERVRRSLLQPDLCHRESEFFDLQDEARARLVAAYELDPAEWAAVLMTGSGTAAVESMIAALVPQDGKLLVIENGVYGERITQIATQYGIAHDVLKHEWMQAPDVAEVAARLDAGGYSHVAVIHHETTTGRLNDLGAIADVCRARGVRMLVDGVSSFGAEAIDFGGGVIDAVAATANKCLHGVPGAAFVIVRRSALTKAASRTYYLDLGRLAKLQDQRNTPFTPSVHAYYALVEALREFDEAGGWRARHARYKALADQVQAGLAARGMPLVLPDGESSVVLRAYRLPQGVAYEALHDGLKARGFVIYAGQGGLSKELFRISTMGAIEAADVERLLEGFTALTR
>2816050460
MLLLNPGPVTLSERVRRSLLQPDLCHRESEFFDLQDEARARLVAAYELDPAEWAAVLMTGSGTAAVESMIAALVPQDGKLLVIENGVYGERITQIATQYGIAHDVLKHEWMQAPDVAEVAARLDAGGYSHVAVIHHETTTGRLNDLGAIADVCRARGVRMLVDGVSSFGAEAIDFGGGVIDAVAATANKCLHGVPGAAFVIVRRSALTKAASRTYYLDLGRLAKLQDQRNTPFTPSVHAYYALVEALREFDEAGGWRARHARYKALADQVQAGLAARGMPLVLPDGESSVVLRAYRLPQGVAYEALHDGLKARGFVIYAGQGGLSKELFRISTMGAIEAADVERLLEGFTALTR
>2817243695
MLLLNPGPVTLSERVRRSLLQPDLCHRESEFFDLQDEARARLVAAYELDPAEWAAVLMTGSGTAAVESMIAALVPQDGKLLVIENGVYGERITQIATQYGIAHDVLKHEWMQAPDVAEVAARLDAGGYSHVAVIHHETTTGRLNDLGAIADVCRARGVRMLVDGVSSFGAEAIDFGGGVIDAVAATANKCLHGVPGAAFVIVRRSALTKAASRTYYLDLGRLAKLQDQRNTPFTPSVHAYYALVEALREFDEAGGWRARHARYKALADQVQAGLAARGMPLVLPDGESSVVLRAYRLPQGVAYEALHDGLKARGFVIYAGQGGLSKELFRISTMGAIEAADVERLLEGFTALTR
>2817289677
MLLLNPGPVTLSERVRRSLLQPDLCHRESEFFDLQDEARARLVAAYELDPAEWAAVLMTGSGTAAVESMIAALVPQDGKLLVIENGVYGERITQIATQYGIAHDVLKHEWMQAPDVAEVAARLDAGGYSHVAVIHHETTTGRLNDLGAIADVCRARGVRMLVDGVSSFGAEAIDFGGGVIDAVAATANKCLHGVPGAAFVIVRRSALTKAASRTYYLDLGRLAKLQDQRNTPFTPSVHAYYALVEALREFDEAGGWRARHARYKALADQVQAGLAARGMPLVLPDGESSVVLRAYRLPQGVAYEALHDGLKARGFVIYAGQGGLSKELFRISTMGAIEAADVERLLEGFTALTR
>2817369656
MLLLNPGPVTLSERVRRSLLQPDLCHRESEFFDLQDEARARLVAAYELDPAEWAAVLMTGSGTAAVESMIAALVPQDGKLLVIENGVYGERITQIATQYGIAHDVLKHEWMQAPDVAEVAARLDAGGYSHVAVIHHETTTGRLNDLGAIADVCRARGVRMLVDGVSSFGAEAIDFGGGVIDAVAATANKCLHGVPGAAFVIVRRSALTKAASRTYYLDLGRLAKLQDQRNTPFTPSVHAYYALVEALREFDEAGGWRARHARYKALADQVQAGLAARGMPLVLPDGESSVVLRAYRLPQGVAYEALHDGLKARGFVIYAGQGGLSKELFRISTMGAIEAADVERLLEGFTALTR
>2817393894
MLLLNPGPVTLSERVRRSLLQPDLCHRESEFFDLQDEARARLVAAYELDPAEWAAVLMTGSGTAAVESMIAALVPQDGKLLVIENGVYGERITQIATQYGIAHDVLKHEWMQAPDVAEVAARLDAGGYSHVAVIHHETTTGRLNDLGAIADVCRARGVRMLVDGVSSFGAEAIDFGGGVIDAVAATANKCLHGVPGAAFVIVRRSALTKAASRTYYLDLGRLAKLQDQRNTPFTPSVHAYYALVEALREFDEAGGWRARHARYKALADQVQAGLAARGMPLVLPDGESSVVLRAYRLPQGVAYEALHDGLKARGFVIYAGQGGLSKELFRISTMGAIEAADVERLLEGFTALTR
>640184986
MLLLNPGPVTLSERVRRSLLQPDLCHRESEFFDLQDEARARLVAAYELDPAEWAAVLMTGSGTAAVESMIAALVPQDGKLLVIENGVYGERITQIATQYGIAHDVLKHEWMQAPDVAEVAARLDAGGYSHVAVIHHETTTGRLNDLGAIADVCRARGVRMLVDGVSSFGAEAIDFGGGVIDAVAATANKCLHGVPGAAFVIVRRSALTKAASRTYYLDLGRLAKLQDQRNTPFTPSVHAYYALVEALREFDEAGGWRARHARYKALADQVQAGLAARGMPLVLPDGESSVVLRAYRLPQGVAYEALHDGLKARGFVIYAGQGGLSKELFRISTMGAIEAADVERLLEGFTALTR
>2616404077
MLLLNPGPVTLSERVRRSLLQPDLCHRESEFFDLQDEARARLVAAYELDPTEWAAVLMTGSGTAAVESMIAALVPQDGKLLVIENGVYGERITQIATQYGIAHDVLKHEWMQAPDVAEVAARLDAGGYSHVAVIHHETTTGRLNDLGAIADVCRARGVRMLVDGVSSFGAEAIDFGGGVIDAVAATANKCLHGVPGAAFVIVRRSALTKAASRTYYLDLGRLAKLQDQRNTPFTPSVHAYYALVEALREFDEAGGWRARHARYKALADQVQAGLAARGMPLVLPDGESSVVLRAYRLPQGVAYEALHDGLKARGFVIYAGQGGLSKELFRISTMGAIEAADVERLLEGFTALTR
>2816030188
MLLLNPGPVTLSERVRRSLLQPDLCHRESEFFDLQDEARARLVAAYELDPTEWAAVLMTGSGTAAVESMIAALVPQDGKLLVIENGVYGERITQIATQYGIAHDVLKHEWMQAPDVAEVAARLDAGGYSHVAVIHHETTTGRLNDLGAIADVCRARGVRMLVDGVSSFGAEAIDFGGGVIDAVAATANKCLHGVPGAAFVIVRRSALTKAASRTYYLDLGRLAKLQDQRNTPFTPSVHAYYALVEALREFDEAGGWRARHARYKALADQVQAGLAARGMPLVLPDGESSVVLRAYRLPQGVAYEALHDGLKARGFVIYAGQGGLSKELFRISTMGAIEAADVERLLEGFTALTR
>2817459108
MLLLNPGPVTLSERVRRSLLQPDLCHRESEFFDLQDEARARLVAAYELDPTEWAAVLMTGSGTAAVESMIAALVPQDGKLLVIENGVYGERITQIATQYGIAHDVLKHEWMQAPDVAEVAARLDAGGYSHVAVIHHETTTGRLNDLGAIADVCRARGVRMLVDGVSSFGAEAIDFGGGVIDAVAATANKCLHGVPGAAFVIVRRSALTKAASRTYYLDLGRLAKLQDQRNTPFTPSVHAYYALVEALREFDEAGGWRARHARYKALADQVQAGLAARGMPLVLPDGESSVVLRAYRLPQGVAYEALHDGLKARGFVIYAGQGGLSKELFRISTMGAIEAADVERLLEGFTALTR
>2816069586
MLLLNPGPVTLSERVRRSLLQPDLCHRESEFFDLQDEARARLVAAYELDPAEWAAVMMTGSGTAAVESMIAALVPQDGKLLVIENGVYGERITQIATQYGIAHDVLKHEWMQAPDIAAIAARLDAGGYSHVAVIHHETTTGRLNDLGAIADVCRARGVRMLVDGVSSFGAEAIDFGGGVIDAVAATANKCLHGVPGAAFVIVRRSALTKAASRTYYLDLGRLAKLQDQRNTPFTPSVHAYYALVEALREFDEAGGWRARHARYKALADQVQAGLAARGMPLVLPEGESSVVLRAYRLPQGVAYEALHDGLKARGFVIYAGQGGLSKELFRISTMGAIEAADVERLLEGFTALTR
>2816020544
MLLLNPGPVTLSERVRRSLLQPDLCHRESEFFDLQDEARARLVAAYELDPAEWAAVLMTGSGTAAVESMIAALVPQDGKLLVIENGVYGERITQIATQYGIAHDVLKHEWMQAPDVAEVAARLDAGGHSHVAVIHHETTTGRLNDLGAIADVCRARGVRMLVDGVSSFGAEAIDFGGGVIDAVAATANKCLHGVPGAAFVIVRRSALTKAASRTYYLDLGRLAKLQDQRNTPFTPSVHAYYALVEALREFDEAGGWRARHARYEALADQVQAGLAARGMPLVLPEGESSVVLRAYRLPQGVAYEALHDGLKARGFVIYAGQGGLSKELFRISTMGAIEAADVERLLEGFTALTR
>2817283194
MLLLNPGPVTLSERVRRSLLQPDLCHRESEFFDLQDEARARLVAAYELDPAEWAAVLMTGSGTAAVESMIAALVPQDGKLLVIENGVYGERITQIATQYGIAHDVLKHEWMQAPDVAAIAARLDAGGYSHVAVIHHETTTGRLNDLGAIADVCRARGVRMLVDGVSSFGAEAIDFGGGVIDAVAATANKCLHGVPGAAFVIVRRSALTKAASRTYYLDLGRLAKLQDQRNTPFTPSVHAYYALVEALREFDEAGGWRARHARYKALADQVQAGLAARGMPLVLPEGESSVVLRAYRLPQCVAYEALHDGLKARGFVIYAGQGGLSKELFRISTMGAIEAADVERLLEGFAALTR
>2817428941
MLLLNPGPVTLSERVRRSLLQPDLCHRESEFFDLQDEARARLVAAYELDPAEWAAVLMTGSGTAAVESMIAALVPQDGKLLVIENGVYGERITQIATQYGIAHDVLKHEWMQAPDVAAIAARLDAGGYSHVAVIHHETTTGRLNDLGAIADVCRARGVRMLVDGVSSFGAEAIDFGGGVIDAVAATANKCLHGVPGAAFVIVRRSALTKAASRTYYLDLGRLAKLQDQRNTPFTPSVHAYYALVEALREFDEAGGWRARHARYKALADQVQAGLAARGMPLVLPEGESSVVLRAYRLPQGVAYEALHDGLKARGFVIYAGQGGLSKELFRISTMGAIEAADVERLLEGFAALTR
>2816046057
MLLLNPGPVTLSERVRRSLLQPDLCHRESEFFDLQDEARARLVAAYELDPAEWAAVLMTGSGTAAVESMIAALVPQDGKLLVIENGVYGERITQIATQYGIAHDVLKHEWMQAPDVAAIAARLDAGGYSHVAVIHHETTTGRLNDLGAIADVCRARGVRMLVDGVSSFGAEAIDFGGGVIDAVAATANKCLHGVPGAAFVIVRRSALTKAASRTYYLDLGRLAKLQDQRNTPFTPSVHAYYALVEALREFDEAGGWRARHARYKALADQVQAGLAARGMPLVLPEGESSVVLRAYRLPQGVAYEALHDGLKARGFVIYAGQGGLSKELFRISTMGAIEAADVERLLEGFTALTR
>2816059067
MLLLNPGPVTLSERVRRSLLQPDLCHRESEFFDLQDEARARLVAAYELDPAEWAAVLMTGSGTAAVESMIAALVPQDGKLLVIENGVYGERITQIATQYGIAHDVLKHEWMQAPDVAAIAARLDAGGYSHVAVIHHETTTGRLNDLGAIADVCRARGVRMLVDGVSSFGAEAIDFGGGVIDAVAATANKCLHGVPGAAFVIVRRSALTKAASRTYYLDLGRLAKLQDQRNTPFTPSVHAYYALVEALREFDEAGGWRARHARYKALADQVQAGLAARGMPLVLPEGESSVVLRAYRLPQGVAYEALHDGLKARGFVIYAGQGGLSKELFRISTMGAIEAADVERLLEGFTALTR
>2817399320
MLLLNPGPVTLSERVRRSLLQPDLCHRESEFFDLQDEARARLVAAYELDPAEWAAVLMTGSGTAAVESMIAALVPQDGKLLVIENGVYGERITQIATQYGIAHDVLKHEWMQAPDVAAIAARLDAGGYSHVAVIHHETTTGRLNDLGAIADVCRARGVRMLVDGVSSFGAEAIDFGGGVIDAVAATANKCLHGVPGAAFVIVRRSALTKAASRTYYLDLGRLAKLQDQRNTPFTPSVHAYYALVEALREFDEAGGWRARHARYEALADQVQAGLAARGMALVLPEGESSVVLRAYRLPQGVAYEALHDGLKARGFVIYAGQGGLSKELFRISTMGAIEAADVERLLEGFTALTR
>2817310789
MLLLNPGPVTLSERVRRSLLQPDLCHRESEFFDLQDEARARLVAAYELDPAEWAAVLMTGSGTAAVESMIAALVPQDGKLLVIENGVYGERITQIATQYGIAHDVLKHEWMQAPDVAAIAARLDAGGHSHVAVIHHETTTGRLNDLGAIADVCRARGVRMLVDGVSSFGAEAIDFGGGVIDAVAATANKCLHGVPGAAFVIVRRSALTKAASRTYYLDLGRLAKLQDQRNTPFTPSVHAYYALVEALREFDEAGGWRARHARYEALADQVQAGLAARGMPLVLPEGESSVVLRAYRLPQGVAYEALHDGLKARGFVIYAGQGGLSKELFRISTMGAIEAADVERLLEGFTALTR
>2816038876
MLLLNPGPVTLSERVRRSLLQPDLCHRESEFFDLQDEARARLVAAYELDPAEWAAVLMTGSGTAAVESMIAALVPQDGKLLVIENGVYGERITQIATQYGIAHDVLKHEWMQAPDVAAIAARLDAGGYSHVAVIHHETTTGRLNDLGAIADVCRARGVRMLVDGVSSFGAEAIDFGGGVIDAVAATANKCLHGVPGAAFVIVRRSALTKAASRTYYLDLGRLAKLQDQRNTPFTPSVHAYYALVEALREFDEAGGWRARHARYEALADQVQAGLAARGMPLVLPEGESSVVLRAYRLPQGVAYEALHDGLKARGFVIYAGQGGLSKELFRISTMGAIEAADVERLLEGFTALTR
>2527196092
MLLLNPGPVTLTERVRRSLLQPDLCHRESEFFDLQDEARARLVAAYELDPAEWAAVLMTGSGTAAVESMIAALVPQGGKLLVIENGVYGERIAQIATQYAIAHDVLKHEWMQAPDVAQIAARLDAGGYSHVAVIHHETTTGRLNDLGAIADVCRARGVKLLVDGVSSFGAEAIDFAGGVIDAVAATANKCLHGVPGAAFVIVRRSALANAASRTYYLGLGRLAKLQDQRNTPFTPSVHAYYALVEALREFDEAGGWRARHARYRALADRVQAGLAARGMPLVLPDGASSVVLRAYRLPQGVTYEALHDGLKARGFVIYAGQGGLSKELFRISTMGAIEAADVDRLLDGFTALTR
>2766170653
MLLLNPGPVTLTERVRRSLLQPDLCHRESEFFDLQDEARARLVAAYELDPAEWAAVLMTGSGTAAVESMIAALVPQGGKLLVIENGVYGERIAQIATQYGIAHDVLKHEWMQAPDLAQIAARLDAGGFSHVAVIHHETTTGRLNDLGAIADVCRARGVKLLVDGVSSFGAEAIDFAGGDIDAVAATANKCLHGVPGAAFVIVRRSALAQAASRTYYLDLGRLAKLQDQRNTPFTPSVHAYYALVEALREFDEAGGWRARHARYKALADQAQAGLAARGMPLVLPEGASSVVLRAYRLPKGVTYEQLHDGLKTRGFVIYAGQGGLSKELFRISTMGAIEAADVERLLDGFTALTR
>2811174076
MLLLNPGPVTLSERVRRSLLQPDLCHRESEFFDLQDEARARLVAAYELDPAEWAAVLMTGSGTAAVESMIAALVPQRGKLLVIENGVYGERIAQIATQYAIAHEVLKHEWMQAPDLAQIAARLDAGGFSHIAVIHHETTTGRLNDLGAIADVCRARGVRLLVDGVSSFGAEAIDFAGGDIDAVAATANKCLHGVPGAAFVIVRRSALAQAASRTYYLDLGRLAKLQDQRNTPFTPSVHAYYALVEALREFDEAGGWRARHARYKALADQAQAGLAARGMPLVLPEGASSVVLRAYRLPQGVTYEQLHDGLKARGFVIYAGQGGLSKELFRISTMGAIEAADVERLLDGFSALMR
>2630404349
MTGSGTAAVESMIAALVPQRGKLLVIENGVYGERIAQIATQYAIAHEVLEHEWMQAPDLAQIAARLDAGGFSHVAVIHHETTTGRLNDLGAIADVCRARGVKLLVDGVSSFGAEAIDFAGGDIDAVAATANKCLHGVPGAAFVIARRSALAQAASRTYYLDLGRLAKLQDQRNTPFTPSVHAYYALVEALREFDEAGGWRARHARYKALADQAQAGLAARGMPLVLPEGASSVVLRAYRLPQGVTYEQLHDGLKARGFVIYAGQGGLSKELFRISTMGAIEAADVERLLDGFTALTR
>2810915040
MLLLNPGPVTLSERVRRSLLQPDLCHRESEFFDLQDEARARLVAAYELDPAEWAAVLMTGSGTAAVESMIAALVPQGGKLLVIENGVYGERIAQIATQYAIPHEVLKYEWMQAPDLAQVAARLDAGGFSHVAVIHHETTTGRLNDLGAIADVCRARGVKLLVDGVSSFGAEAIDFAGGDIDAVAATANKCLHGVPGAAFVIVRRSALAQAASRTYYLDLGRLAKLQDQRNTPFTPSVHAYYALVEALREFDEAGGWRARHARYKALADQAQAGLAARGMPLVLPEGASSVVLRAYRLPQGVTYEQLHDGLKARGFVIYAGQGGLSKELFRISTMGAIEAADVERLLDGFSALTR
>2810969555
MLLLNPGPVTLSERVRRSLLQPDLCHRESEFFDLQDEARARLVAAYELDPAEWAAVLMTGSGTAAVESMIAALVPQGGKLLVIENGVYGERIAQIATQYAIPHEVLKYEWMQAPDLAQVAARLDAGGFSHVAVIHHETTTGRLNDLGAIADVCRARGVKLLVDGVSSFGAEAIDFAGGDIDAVAATANKCLHGVPGAAFVIVRRSALAQAASRTYYLDLGRLAKLQDQRNTPFTPSVHAYYALVEALREFDEAGGWRARHARYKALADQAQAGLAARGMPLVLPEGASSVVLRAYRLPQGVTYEQLHDGLKARGFVIYAGQGGLSKELFRISTMGAIEAADVERLLDGFSALTR
>2811354986
MLLLNPGPVTLSERVRRSLLQPDLCHRESEFFDLQDEARARLVAAYELDPAEWAAVLMTGSGTAAVESMIAALVPQGGKLLVIENGVYGERIAQIATQYAIPHEVLKYEWMQAPDLAQVAARLDAGGFSHVAVIHHETTTGRLNDLGAIADVCRARGVKLLVDGVSSFGAEAIDFAGGDIDAVAATANKCLHGVPGAAFVIVRRSALAQAASRTYYLDLGRLAKLQDQRNTPFTPSVHAYYALVEALREFDEAGGWRARHARYKALADQAQAGLAARGMPLVLPEGASSVVLRAYRLPQGVTYEQLHDGLKARGFVIYAGQGGLSKELFRISTMGAIEAADVERLLDGFSALTR
>2810929838
MLLLNPGPVTLSERVRRSLLQPDLCHRESEFFDLQDEARARLVAAYELDPAEWAAVLMTGSGTAAVESMIAALVPQGGKLLVIENGVYGERIAQIATQYAIPHEVLKYEWMQAPDLAQVAARLDAGGFSHVAVIHHETTTGRLNDLGAIADVCRARSVKLLVDGVSSFGAEAIDFAGGDIDAVAATANKCLHGVPGAAFVIVRRSALAQAASRTYYLDLGRLAKLQDQRNTPFTPSVHAYYALVEALREFDEAGGWRARHARYKALADQAQAGLAARGMPLVLPEGASSVVLRAYRLPQGVTYEQLHDGLKARGFVIYAGQGGLSKELFRISTMGAIEAADVERLLDGFSALTR
>2810932953
MLLLNPGPVTLSERVRRSLLQPDLCHRESEFFDLQDEARARLVAAYELDPAEWAAVLMTGSGTAAVESMIAALVPQGGKLLVIENGVYGERIAQIATQYAIPHEVLKHEWMQAPDLAQIAARLDAGGFSHVAVIHHETTTGRLNDLGAIADVCRARGVKLLVDGVSSFGAEAIDFAGGDIDAVAATANKCLHGVPGAAFVIVRRSALAQAASRTYYLDLGRLAKLQDQRNTPFTPSVHAYYALVEALREFDEAGGWRARHARYKALADQAQAGLAARGMPLVLPEGASSVVLRAYLLPQGVTYEQLHDGLKARGFVIYAGQGGLSKELFRISTMGAIEAADVERLLDGFTALTR
>2811227586
MLLLNPGPVTLSERVRRSLLQPDLCHRESEFFDLQDEARARLVAAYELDPAEWAAVLMTGSGTAAVESMIAALVPQGGKLLVIENGVYGERIAQIATQYAIPHEVLKHEWMQAPDLAQIAARLDAGGFSHVAVIHHETTTGRLNNLGAIADVCRARGVKLLVDGVSSFGAEAIDFAGGDIDAVAATANKCLHGVPGAAFVIVRRSALAQAASRTYYLDLGRLAKLQDQRNTPFTPSVHAYYALVEALREFDEAGGWRARHARYKALADQAQAGLAALGMPLVLPEGASSVVLRAYRLPQGVTYEQLHDGLKARGFVIYAGQGGLSKELFRISTMGAIEAADVERLLDGFSALTR
>2851322506
MLLLNPGPVTLSERVRRSLLQPDLCHRESEFFDLQDEARARLVAAYELDPAEWAAVLMTGSGTAAVESMIAALVPQGGKLLVIENGVYGERIAQIATQYAIPHEVLKHEWMQAPDLAQIAARLDAGGFSHVAVIHHETTTGRLNDLGAIADVCRARGVKLLVDGVSSFGAEAIDFAGGDIDAVAATANKCLHGVPGAAFVIVRRSALAQAASRTYYLDLGRLAKLQDQRNTPFTPSVHAYYALVEALREFDEAGGWRARHARYKALADQAQAGLAARGMPLVLPEGASSVVLRAYRLPQGVTYEQLHDGLKARGFVIYAGQGGLSKELFRISTMGAIEAADVERLLDGFSALTR
>2811433303
MLLLNPGPVTLTERVRRSLLQSDLCHRESEFFDLQDEARARLVAAYGLDPAEWAAVLMTGSGTAAVESMIAALVPQRGKLLVIENGVYGERIAQIATQYAIAHDVLKHEWMQAPDLAQITARLDAGGFSHVAVIHHETTTGRLNDLGAIADVCRARGVRLLVDGVSSFGAEAIDFAGGDIDAVAATANKCLHGVPGAAFVIVRRSALAQAASRTYYLDLGRLAKLQDQRNTPFTPSVHAYYALVEALREFDEAGGWRARHARYKALADQAQAGLAARGMPLVLPEGASSVVLRAYRLPQGVTYEQLHDGLKARGFVIYAGQGGLSKELFRISTMGAIEAADVERLLDGFSALTR
>2811049514
MLLLNPGPVTLTERVRRSLLQPDLCHRESEFFDLQDEARARLVAAYGLDPAEWAAVLMTGSGTAAVESMIAALVPQRGKLLVIENGVYGERIAQIATQYAIAHEVLEHEWMQAPDLAQIAARLDAGGFSHVAVIHHETTTGRLNDLSAIADVCRARGVRLLVDGVSSFGAEAIDFAGGDIDAVAATANKCLHGVPGAAFVIARRSALAQAASRTYYLDLGRLAKLQDQRNTPFTPSVHAYYALVEALREFDEAGGWRARHARYKALADQAQAGLAARGMPLVLPEGASSVVLRAYRLPQGVTYEQLHDGLKARGFVIYAGQGGLSKELFRISTMGAIEAADVERLLDGFSALTR
>2811118467
MLLLNPGPVTLTERVRRSLLQPDLCHRESEFFDLQDEARARLVAAYGLDPAEWAAVLMTGSGTAAVESMIAALVPQRGKLLVIENGVYGERIAQIATQYGIAHDVLKHEWMQAPDLAQIAARLDAGGFSHVAVIHHETTTGRLNDLGAIADVCRARGVKLLVDGVSSFGAEAIDFAGGDIDAVAATANKCLHGVPGAAFVIVRRSALAQAASRTYYLDLGRLAKLQDQRNTPFTPSVHAYYALVEALREFDEAGGWRARHARYKALADQAQAGLAARGMPLVLPEGASSVVLRAYRLPQGVTYEQLHDGLKARGFVIYAGQGGLSKELFRISTMGAIEAADVERLLDGFTALTR
>2811237243
MLLLNPGPVTLTERVRRSLLQPDLCHRESEFFDLQDEARARLVAAYGLDPAEWAAVLMTGSGTAAVESMIAALVPQGGKLLVIENGVYGERIAQIATQYAIAHEVLKHEWMQAPDLAQIAARLDAGGFSHVAVIHHETTTGRLNDLGAIADVCRARGVRLLVDGVSSFGAEAIDFAGGDIDAVAATANKCLHGVPGAAFVIVRRSALAQAASRTYYLDLGRLAKLQDQRNTPFTPSVHAYYALVEALREFDEAGGWRARHARYKALADQAQAGLAALGMPLVLPEGASSVVLRAYRLPQGVTYEQLHDGLKARGFVIYAGQGGLSKELFRISTMGAIEAADVERLLDGFAALTR
>2811416651
MLLLNPGPVTLTERVRRSLLQPDLCHRESEFFDLQDEARARLVAAYGLDPAEWAAVLTTGSGTAAVESMIAALVPQRGKLLVIENGVYGERIAQIATQYAIAHEVLKHEWMQAPDLAQIAARLDAGGFSHVAVIHHETTTGRLNDLGAIADVCRARGVKLLVDGVSSFGAEAIDFAGGDIDAVAATANKCLHGVPGAAFVIVRRSALAQAASRTYYLDLGRLAKLQDQRNTPFTPSVHAYYALVEALREFDEAGGWRARHARYKALADQAQAGLAARGMPLVLPEGASSVVLRAYRLPQGVTYEQLHDGLKARGFVIYAGQGGLSKELFRISTMGAIEAADVERLLVGFTALTR
>2811181013
MLLLNPGPVTLSERVRRSLLQPDLCHRESEFFDLQDEARVRLVAAYGLDPAEWAAVLMTGSGTAAVESMIAALVPQGGKLLVIENGVYGERIAQIATQYAIAHEVLKHEWMQAPDLAQIAARLDAGGFSHVAVIHHETTTGRLNDLGAIADVCRARGVRLLVDGVSSFGAEAIDFAGGDIDAVAATANKCLHGVPGAAFVIVRRSALAQAASRTYYLDLGRLAKLQDQRNTPFTPSVHAYYALVEALREFDEAGGWRARHARYKALADQAQAGLAARGMPLVLPEGASSVVLRAYRLPQGVTYEQLHDGLKARGFVIYAGQGGLSKELFRISTMGAIEAADVERLLDGFTALTR
>2811388448
MLLLNPGPVTLSERVRRSLLQPDLCHRESEFFDLQDEARARLVAAYGLDPAEWAAVLMTGSGTAAVESMIAALVPQGGKLLVIENGVYGERIAQIATQYAIAHEVLKHEWMQAPDLAQIAARLDAGGFSHVAVIHHETTTGRLNDLGAIADVCRARGVRLLVDGVSSFGAEAIDFAGGDIDAVAATANKCLHGVPGAAFVIVRRSALAQAASRTYYLDLGRLAKLQDQRNTPFTPSVHAYYALVEALREFDEAGGWRARHARYKALADQAQAGLAARGMPLVLPEGASSVVLRAYRLPQGVTYEQLHDGLKARGFVIYAGQGGLSKELFRISTMGAIEAADVERLLDGFTALTR
>2811442311
MLLLNPGPVTLSERVRRSLLQPDLCHRESEFFDLQDEARARLVAAYGLDPAEWAAVLMTGSGTAAVESMIAALVPQGGKLLVIENGVYGERIAQIATQYAIAHEVLKHEWMQAPDLAQIAARLDAGGFSHVAVIHHETTTGRLNDLGAIADVCRARGVRLLVDGVSSFGAEAIDFAGGDIDAVAATANKCLHGVPGAAFVIVRRSALAQAASRTYYLDLGRLAKLQDQRNTPFTPSVHAYYALVEALREFDEAGGWRARHARYKALADQAQAGLAARGMPLVLPEGASSVVLRAYRLPQGVTYEQLHDGLKARGFVIYAGQGGLSKELFRISTMGAIEAADVERLLDGFTALTR
>2811655322
MLLLNPGPVTLSERVRRSLLQPDLCHRESEFFDLQDEARARLVAAYGLDPAEWAAVLMTGSGTAAVESMIAALVPQGGKLLVIENGVYGERIAQIATQYAIAHEVLKHEWMQAPDLAQIAARLDAGGFSHVAVIHHETTTGRLNDLGAIADVCRARGVRLLVDGVSSFGAEAIDFAGGDIDAVAATANKCLHGVPGAAFVIVRRSALAQAASRTYYLDLGRLAKLQDQRNTPFTPSVHAYYALVEALREFDEAGGWRARHARYKALADQAQAGLAARGMPLVLPEGASSVVLRAYRLPQGVTYEQLHDGLKARGFVIYAGQGGLSKELFRISTMGAIEAADVERLLDGFTALTR
>2810984364
MLLLNPGPVTLSERVRRSLLQPDLCHRESEFFDLQDEARARLVAAYDLDPAEWAAVLMTGSGTAAVESMIAALVPQGGKLLVIENGVYGERIAQIATQYAIAHEVLKHEWMQAPDLAQIAARLDAGGFSHVAVIHHETTTGRLNDLGAIADVCRARGVKLLVDGVSSFGAEAIDFAGGDIDAVAATANKCLHGVPGAAFVIVRRSALAQAASRTYYLDLGRLAKLQDQRNTPFTPSVHAYYALVEALREFDEAGGWRARHARYKALADQAQAGLAARGMPLVLPEGASSVVLRAYRLPQGVTYEQLHDGLKARGFVIYAGQGGLSKELFRISTMGAIEAADVERLLDGFSALTR
>2811332049
MLLLNPGPVTLSERVRRSLLQPDLCHRESEFFDLQDEARARLVAAYGLDPAEWAAVLMTGSGTAAVESMIAALVPQGGKLLVIENGVYGERIAQIATQYAIAHEVLKHEWMQAPDLAQIAARLDAGGFSHVAVIHHETTTGRLNDLGAIADVCRARGVKLLVDGVSSFGAEAIDFAGGDIDAVAATANKCLHGVPGAAFVIVRRSALAQAASRTYYLDLGRLAKLQDQRNTPFTPSVHAYYALVEALREFDEAGGWRARHARYKALADQAQAGLAARGMPLVLPEGASSVVLRAYRLPQGVTYEQLHDGLKARGFVIYAGQGGLSKELFRISTMGAIEAADVERLLDGFSALTR
>2811529538
MLLLNPGPVTLSERVRRSLLQPDLCHRESEFFDLQDEARARLVAAYGLDPAEWAAVLMTGSGTAAVESMIAALVPQGGKLLVIENGVYGERIAQIATQYAIAHEVLKHEWMQAPDLAQIAARLDAGGFSHVAVIHHETTTGRLNDLGAIADVCRARGVRLLVDGVSSFGAEAIDFAGGDIDAVAATANKCLHGVPGAAFVIVRRSALAQAASRTYYLDLGRLAKLQDQRNTPFTPSVHAYYALVEALREFDEAGGWRARHARYKALADQAQAGLAARGMPLVLPEGASSVVLRAYRLPQGVTYEQLHDGLKARGFVIYAGQGGLSKELFRISTMGAIEAADVERLLDGFSALTR
>2811229675
MLLLNPGPVTLSERVRRSLLQPDLCHRESEFFDLQDEARARLVAAYGLDPAEWAAVLMTGSGTAAVESMVAALVPQGGKLLVIENGVYGERIAQIATQYAIAHEVLKHEWMQAPDLAQIAARLDAGGFSHVAVIHHETTTGRLNDLGAIADVCRARGVRLLVDGVSSFGAEAIDFAGGDIDAVAATANKCLHGVPGAAFVIVRRSALAQAASRTYYLDLGRLAKLQDQRNTPFTPSVHAYYALVEALREFDEAGGWRARHARYKALADQAQAGLAARGMPLVLPEGASSVVLRAYRLPQGVTYEQLHDGLKARGFVIYAGQGGLSKELFRISTMGAIEAADVERLLDGFTALTR
>2811288651
MLLLNPGPVTLSERVRRSLLQPDLCHRESEFFDLQDEARARLVAAYGLDPAEWAAVLMTGSGTAAVESMVAALVPQGGKLLVIENGVYGERIAQIATQYAIAHEVLKHEWMQAPDLAQIAARLDAGGFSHVAVIHHETTTGRLNDLGAIADVCRARGVRLLVDGVSSFGAEAIDFAGGDIDAVAATANKCLHGVPGAAFVIVRRSALAQAASRTYYLDLGRLAKLQDQRNTPFTPSVHAYYALVEALREFDEAGGWRARHARYKALADQAQAGLAARGMPLVLPEGASSVVLRAYRLPQGVTYEQLHDGLKARGFVIYAGQGGLSKELFRISTMGAIEAADVERLLDGFSALTR
>2811590559
MLLLNPGPVTLTERVRRSLLQPDLCHRESEFFDLQDEARARLVAAYGLDPTEWAAVLMTGSGTAAVESMIAALVPQRGKLLVIENGVYGERIAQIATQYAIAHEVLKHEWMQAPDLAQIAARLDAGGFSHVAVIHHETTTGRLNDLGAIADVCRARGVRLLVDGVSSFGAEAIDFAGGDIDAVAATANKCLHGVPGAAFVIVRRSALAQAASRTYYLDLGRLAKLQDQRNTPFTPSVHAYYALVEALREFDEAGGWRARHARYKALADQAQAGLAARGMPLVLPEGASSVVLRAYRLPQGVTYEQLHDGLKARGFVIYAGQGGLSKELFRISTMGAIEAADVERLLDGFPALTR
>2811446986
MLLLNPGPVTLTERVRRSLLQPDLCHRESEFFDLQDEARARLVAAYGLDPTEWAAVLMTGSGTAAVESMIAALVPQRGKLLVIENGVYGERIAQIATQYAIAHEVLKHEWMQAPDLAQIAARLDAGGFSHVAVIHHETTTGRLNDLGAIADVCRARGVRLLVDGVSSFGAEAIDFAGGDIDAVAATANKCLHGVPGAAFVIARRSALAQAASRTYYLDLGRLAKLQDQRNTPFTPSVHAYYALVEALREFDEAGGWRARHARYKALADQAQAGLAARGMPLVLPEGASSVVLRAYRLPQGVTYEQLHDGLKARGFVIYAGQGGLSKELFRISTMGAIEAADVERLLDGFTALTR
>2811692600
MLLLNPGPVTLTERVRRSLLQPDLCHRESEFFDLQDEARARLVAAYGLDPTEWAAVLMTGSGTAAVESMIAALVPQRGKLLVIENGVYGERIAQIATQYAIAHEVLKHEWMQAPDLAQIAARLDAGGFSHVAVIHHETTTGRLNDLGAIADVCRARGVRLLVDGVSSFGAEAIDFAGGDIDAVAATANKCLHGVPGAAFVIVRRSALAQAASRTYYLDLGRLAKLQDQRNTPFTPSVHAYYALVEALREFDEAGGWRARHARYKALADQAQAGLAARGMPLVLPEGASSVVLRAYRLPQGVTYEQLHDGLKARGFVIYAGQGGLSKELFRISTMGAIEAADVERLLDGFTALTR
>2811109563
MLLLNPGPVTLTERVRRSLLQPDLCHRESEFFDLQDEARARLVAAYGLDPAEWAAVLMTGSGTAAVESMIAALVPQRGKLLVIENGVYGERIAQIATQYAIAHEVLKHEWMQAPDLAQIAVRLDAGGFSHVAVIHHETTTGRLNDLGAIADVCRARGVRLLVDGVSSFGAEAIDFAGGDIDAVAATANKCLHGVPGAAFVIVRRSALAQAASRTYYLDLGRLAKLQDQRNTPFTPSVHAYYALVEALREFDEAGGWRARHARYKALADQAQAGLAARGMPLVLPEGASSVVLRAYRLPQGVTYEQLHDGLKARGFVIYAGQGGLSKELFRISTMGAIEAADVERLLDGFTALTR
>2811073729
MLLLNPGPVTLTERVRRSLLQPDLCHRESEFFDLQDEARARLVAAYGLDPAEWAAVLMTGSGTAAVESMIAALVPQRGKLLVIENGVYGERIAQIATQYAIAHEVLKHEWMQAPDLAQIAARLDAGGFSHVAVIHHETTTGRLNDLGAIADVCRARGVRLLVDGVSSFGAEAIDFAGGDIDAVAATANKCLHGVPGAAFVIVRRSALAQAASRTYYLDLGRLAKLQDQRNTPFTPSVHAYYALVEALREFDEAGGWRARHARYKALADQAQAGLAARGMPLVLPEGASSVVLRAYRLPQGVTYEQLHDGLKARGFVIYAGQGGLSKELFRISTMGAIEAADVERLLDGFTALTR
>2811403603
MLLLNPGPVTLTERVRRSLLQPDLCHRESEFFDLQDEARARLVAAYGLDPAEWAAVLMTGSGTAAVESMIAALVPQRGKLLVIENGVYGERIAQIATQYAIAHEVLKHEWMQAPDLAQIAARLDAGGFSHVAVIHHETTTGRLNDLGAIADVCRARGVRLLVDGVSSFGAEAIDFAGGDIDAVAATANKCLHGVPGAAFVIVRRSALAQAASRTYYLDLGRLAKLQDQRNTPFTPSVHAYYALVEALREFDEAGGWRARHARYKALADQAQAGLAARGMPLVLPEGASSVVLRAYRLPQGVTYEQLHDGLKARGFVIYAGQGGLSKELFRISTMGAIEAADVERLLDGFTALTR
>2811511272
MLLLNPGPVTLTERVRRSLLQPDLCHRESEFFDLQDEARARLVAAYGLDPAEWAAVLMTGSGTAAVESMIAALVPQRGKLLVIENGVYGERIAQIATQYAIAHEVLKHEWMQAPDLAQIAARLDAGGFSHVAVIHHETTTGRLNDLGAIADVCRARGVRLLVDGVSSFGAEAIDFAGGDIDAVAATANKCLHGVPGAAFVIVRRSALAQAASRTYYLDLGRLAKLQDQRNTPFTPSVHAYYALVEALREFDEAGGWRARHARYKALADQAQAGLAARGMPLVLPEGASSVVLRAYRLPQGVTYEQLHDGLKARGFVIYAGQGGLSKELFRISTMGAIEAADVERLLDGFTALTR
>641905288
MLLLNPGPVTLTERVRRSLLQPDLCHRESEFFDLQDEARARLVAAYGLDPAEWAAVLMTGSGTAAVESMIAALVPQGGKLLVIENGVYGERIAQIATQYAIAHEVLKHEWMQAPDLAQIAARLDAGGFSHVAVIHHETTTGRLNDLGAIADVCRARGVRLLVDGVSSFGAEAIDFAGGDIDAVAATANKCLHGVPGAAFVIVRRSALAQAASRTYYLDLGRLAKLQDQRNTPFTPSVHAYYALVEALREFDEAGGWRARHARYKALADQAQAGLAARGMPLVLPEGASSVVLRAYRLPQGVTYEQLHDGLKARGFVIYAGQGGLSKELFRISTMGAIEAADVERLLDGFSALTR
>2811458752
MLLLNPGPVTLTERVRRSLLQPDLCHRESEFFDLQDEARARLVAAYGLDPAEWAAVLMTGSGTAAVESMIAALVPQRGKLLVIENGVYGERIAQIATQYAIAHEVLKHEWMQAPDLAQIAARLDAGGFSHVAVIHHETTTGRLNDLGAIADVCRARGVRLLVDGVSSFGAEAIDFAGGDIDAVAATANKCLHGVPGAAFVIVRRSALAQAASRTYYLDLGRLAKLQDQRNTPFTPSVHAYYALVEALREFDEAGGWRARHARYKALADQAQAGLAARGMPLVLPEGASSVVLRAYRLPQGVTYEQLHDGLKARGFVIYAGQGGLSKELFRISTMGAIEAADVERLLDGFSALTR
>2811168851
MLLLNPGPVTLTERVRRSLLQPDLCHRESEFFDLQDEARARLVAAYGLDPTEWAAVLMTGSGTAAVESMIAALVPQRGKLLVIENGVYGERIAQIATQYAIAHEVLKHEWMQAPDLAQIAARLDAGGFSHVAVIHHETTTGRLNDLGAIADVCRARGVKLLVDGVSSFGAEAIDFAGGDIDAVAATANKCLHGVPGAAFVIVRRSALAQAASRTYYLDLGRLAKLQDQRNTPFTPSVHAYYALVEALREFDEAGGWRARHARYKALADQAQAGLAARGMPLVLPEGASSVVLRAYRLPQGVTYEQLHDGLKARGFVIYAGQGGLSKELFRISTMGAIEAADVERLLDGFSALTR
>2810949050
MLLLNPGPVTLTERVRRSLLQPDLCHRESEFFDLQDEARARLVAAYGLDPAEWAAVLMTGSGTAAVESMIAALVPQRGKLLVVENGVYGERIAQIATQYAIAHEVLKHEWMQAPDLAQIAARLDAGGFSHVAVIHHETTTGRLNDLGAIADVCRARGVKLLVDGVSSFGAEAIDFAGGDIDAVAATANKCLHGVPGAAFVIVRRSALAQAASRTYYLDLGRLAKLQDQRNTPFTPSVHAYYALVEALREFDEAGGWRARHARYKALADQAQAGLAARGMPLVLPEGASSVVLRAYRLPQGVTYEQLHDGLKARGFVIYAGQGGLSKELFRISTMGAIEAADVERLLDGFSALTR
>2810886354
MLLLNPGPVTLTERVRRSLLQPDLCHRESEFFDLQDEARARLVAAYGLDPAEWAAVLMTGSGTAAVESMIAALVPQRGKLLVIENGVYGERIAQIATQYAIAHEVLKHEWMQAPDLAQIAARLDAGGFSHVAVIHHETTTGRLNDLGAIADVCRARGVKLLVDGVSSFGAEAIDFAGGDIDAVAATANKCLHGVPGAAFVIVRRSALAQAASRTYYLDLGRLAKLQDQRNTPFTPSVHAYYALVEALREFDEAGGWRARHARYKALADQAQAGLAARGMPLVLPEGASSVVLRAYRLPQGVTYEQLHDGLKARGFVIYAGQGGLSKELFRISTMGAIEAADIERLLDGFSALTR
>2811494713
MLLLNPGPVTLTERVRRSLLQPDLCHRESEFFDLQDEARARLVAAYGLDPAEWAAVLMTGSGTAAVESMIAALVPQRGKLLVIENGVYGERIAQIATQYAIAHEVLKHEWMQAPDLAQIAARLDAGGFSHVAVIHHETTTGRLNDLGAIADVCRARGVKLLVDGVSSFGAEAIDFAGGDIDAVAATANKCLHGVPGAAFVIVRRSALAQAASRTYYLDLGRLAKLQDQRNTPFTPSVHAYYALVEALREFDEAGGWRARHARYKALADQAQAGLAARGMPLVLPEGASSVVLRAYRLPQGVTYEQLHDGLKARGFVIYAGQGGLSKELFRISTMGAIEAADIERLLDGFSALTR
>2811477887
MLLLNPGPVTLTERVRRSLLQPDLCHRESEFFDLQDEARARLVAAYGLDPAEWAAVLMTGSGTAAVESMIAALVPQRGKLLVIENGVYGERIAQIATQYAIAHEVLKHEWMQAPDLAQIAARLDAGGFSHVAVIHHETTTGRLNDLGAIADVCRARGVKLLVDGVSSFGAEAIDFAGGDIDAVAATANKCLHGVPGAAFVIARRSALAQAASRTYYLDLGRLAKLQDQRNTPFTPSVHAYYALVEALREFDEAGGWRARHARYKALADQAQAGLAARGMPLVLPEGASSVVLRAYRLPQGVTYEQLHDGLKARGFVIYAGQGGLSKELFRISTMGAIEAADVERLLDGFSALTR
>2811546511
MLLLNPGPVTLTERVRRSLLQPDLCHRESEFFDLQDEARARLVAAYGLDPAEWAAVLMTGSGTAAVESMIAALVPQRGKLLVIENGVYGERIAQIATQYAIAHEVLEHEWMQAPDLAQIAARLDAGGFSHVAVIHHETTTGRLNDLGAIADVCRARGVKLLVDGVSSFGAEAIDFAGGDIDAVAATANKCLHGVPGAAFVIVRRSALAQAASRTYYLDLGRLAKLQDQRNTPFTPSVHAYYALVEALREFDEAGGWRARHARYKALADQAQAGLAARGMPLVLPEGASSVVLRAYRLPQGVTYEQLHDGLKARGFVIYAGQGGLSKELFRISTMGAIEAADVERLLDGFSALTR
>2811052821
MLLLNPGPVTLTERVRRSLLQPDLCHRESEFFDLQDEARARLVAAYGLDPAEWAAVLMTGSGTAAVESMIAALVPQRGKLLVIENGVYGERIAQIATQYAIAHEVLKHEWMQAPDLAQIAARLDAGGFSHVAVIHHETTTGRLNDLGAIADVCRARGVKLLVDGVSSFGAEAIDFAGGDIDAVAATANKCLHGVPGAAFVIVRRSALAQAASRTYYLDLGRLAKLQDQRNTPFTPSVHAYYALVEALREFDEAGGWRARHARYKALADQAQAGLAARGMPLVLPEGASSVVLRAYRLPQGVTYEQLHDGLKARGFVIYAGQGGLSKELFRISTMGAIEAADVERLLDGFSALTR
>2811128974
MLLLNPGPVTLTERVRRSLLQPDLCHRESEFFDLQDEARARLVAAYGLDPAEWAAVLMTGSGTAAVESMIAALVPQRGKLLVIENGVYGERIAQIATQYAIAHEVLKHEWMQAPDLAQIAARLDAGGFSHVAVIHHETTTGRLNDLGAIADVCRARGVKLLVDGVSSFGAEAIDFAGGDIDAVAATANKCLHGVPGAAFVIVRRSALAQAASRTYYLDLGRLAKLQDQRNTPFTPSVHAYYALVEALREFDEAGGWRARHARYKALADQAQAGLAARGMPLVLPEGASSVVLRAYRLPQGVTYEQLHDGLKARGFVIYAGQGGLSKELFRISTMGAIEAADVERLLDGFSALTR
>2811030434
MLLLNPGPVTLTERVRRSLLQPDLCHRESEFFDLQDEARARLVAAYGLDPAEWAAVLMTGSGTAAVESMIAALVPRGGKLLVIENGVYGERIAQIATQYAIAHEVLEHEWMQAPDLAQIAARLDAGGFSHVAVIHHETTTGRLNDLGAIADVCRARGVRLLVDGVSSFGAEAIDFAGGDIDAVAATANKCLHGVPGAAFVIVRRSALAQAASRTYYLDLGRLAKLQDQRNTPFTPSVHAYYALVEALREFDEAGGWRARHARYKALADQAQAGLAARGMPLVLPEGASSVVLRAYRLPQGVTYEQLHDGLKARGFVIYAGQGGLSKELFRISTMGAIEAADVERLLDGFTALTR
>2811628171
MLLLNPGPVTLTERVRRSLLQPDLCHRESEFFDLQDEARARLVAAYGLDPAEWAAVLMTGSGTAAVESMIAALVPQGGKLLVIENGVYGERIAQIATQYAIAHEVLEHEWMQAPDLAQIAARLDAGGFSHVAVIHHETTTGRLNDLGAIADVCRARGVRLLVDGVSSFGAEAIDFAGGDIDAVAATANKCLHGVPGAAFVIVRRSALAQAASRTYYLDLGRLAKLQDQRNTPFTPSVHAYYALVEALREFDEAGGWRARHARYKALADQAQAGLAARGMPLVLPEGASSVVLRAYRLPQGVTYEQLHDGLKARGFVIYAGQGGLSKELFRISTMGAIEAADVERLLDGFTALTR
>2811612995
MLLLNPGPVTLTERVRRSLLQPDLCHRESEFFDLQDEARARLVAAYGLDPAEWAAVLMTGSGTAAVESMIAALVPQGGKLLVIENGVYGERIAQIATQYAIAHEVLKHEWMQAPDLAQIAARLDAGGFSHVAVIHHETTTGRLNDLGAIADVCRARGVRLLVDGVSSFGAEAIDFAGGDIDAVAATANKCLHGVPGAAFVIVRRSALAQAASRTYYLDLGRLAKLQDQRNTPFTPSVHAYYALVEALREFDEAGGWRARHARYKALADQAQTGLAARGMPLVLPEGASSVVLRAYRLPQGVTYEQLHDGLKARGFVIYAGQGGLSKELFRISTMGAIEAADVERLLDGFTALTR
>2811035425
MLLLNPGPVTLTERVRRSLLQPDLCHRESEFFDLQDEARARLVAAYGLDSAEWAAVLMTGSGTAAVESMIAALVPQGGKLLVIENGVYGERIAQIATQYAIAHEVLKHEWMQAPDLAQIAARLDAGGFSHVAVIHHETTTGRLNDLGAIADVCRARGVRLLVDGVSSFGAEAIDFAGGDIDAVAATANKCLHGVPGAAFVIVRRSALAQAASRTYYLDLGRLAKLQDQRNTPFTPSVHAYYALVEALREFDEAGGWRARHARYKALADQAQAGLAARGMPLVLPEGASSVVLRAYRLPQGVTYEQLHDGLKARGFVIYAGQGGLSKELFRISTMGAIEAADVERLLDGFTALTR
>2811395900
MLLLNPGPVTLTERVRRSLLQPDLCHRESEFFDLQDEARARLVAAYGLDSAEWAAVLMTGSGTAAVESMIAALVPQGGKLLVIENGVYGERIAQIATQYAIAHEVLKHEWMQAPDLAQIAARLDAGGFSHVAVIHHETTTGRLNDLGAIADVCRARGVRLLVDGVSSFGAEAIDFAGGDIDAVAATANKCLHGVPGAAFVIVRRSALAQAASRTYYLDLGRLAKLQDQRNTPFTPSVHAYYALVEALREFDEAGGWRARHARYKALADQAQAGLAARGMPLVLPEGASSVVLRAYRLPQGVTYEQLHDGLKARGFVIYAGQGGLSKELFRISTMGAIEAADVERLLDGFTALTR
>2811704080
MLLLNPGPVTLTERVRRSLLQPDLCHRESEFFDLQDEARARLVAAYGLDPAEWAAVLMTGSGTAAVESMIAALVPQGGKLLVIENGVYGERIAQIATQYAIAHEVLKHEWMQAPDLAQIAARLDAGGFSHVAVIHHETTTGRLNDLGAIADVCRARGVRLLVDGVSSFGAEAIDFAGGDIDAVAATANKCLHGVPGAAFVIVRRSALAQAASRTYYLDLGRLAKLQDQRNTPFTPSVHAYYALVEALREFDEAGGWRVRHARYKALADQAQAGLAARGMPLVLPEGASSVVLRAYRLPQGVTYEQLHDGLKARGFVIYAGQGGLSKELFRISTMGAIEAADVERLLDGFTALTR
>2811474043
MLLLNPGPVTLTERVRRSLLQPDLCHRESEFFDLQDEARARLVAAYGLDPAEWAAVLMTGSGTAAVESMIAALVPQGGKLLVIENGVYGERIAQIATQYAIAHEVLKHEWMQAPDLAQIAARLDAGGFSHVAVIHHETTTGRLNDLGAIADVCRARGVRLLVDGVSSFGAEAIDFAGGDIDAVAATANKCLHGVPGAAFVIVRRSALAQAASRTYYLDLGRLAKLQDQRNTPFTPSVHAYYALVEALREFDEAGGWRARHARYKALADQAQAGLAARGMPLVLPEGASSVVLRAYRLPQGVTYEQLHDGLKARGFVIYAGQGGLSKELFRISTMGAIEAADVERLLDGFTALTR
>2811518615
MLLLNPGPVTLTERVRRSLLQPDLCHRESEFFDLQDEARARLVAAYGLDPAEWAAVLMTGSGTAAVESMIAALVPQGGKLLVIENGVYGERIAQIATQYAIAHEVLKHEWMQAPDLAQIAARLDAGGFSHVAVIHHETTTGRLNDLGAIADVCRARGVRLLVDGVSSFGAEAIDFAGGDIDAVAATANKCLHGVPGAAFVIVRRSALAQAASRTYYLDLGRLAKLQDQRNTPFTPSVHAYYALVEALREFDEAGGWRARHARYKALADQAQAGLAARGMPLVLPEGASSVVLRAYRLPQGVTYEQLHDGLKARGFVIYAGQGGLSKELFRISTMGAIEAADVERLLDGFTALTR
>2811586277
MLLLNPGPVTLTERVRRSLLQPDLCHRESEFFDLQDEARARLVAAYGLDPAEWAAVLMTGSGTAAVESMIAALVPQGRKLLVIENGVYGERIAQIATQYAIAHEVLKHEWMQAPDLAQIAARLDAGGFSHVAVIHHETTTGRLNDLGAIADVCRARGVKLLVDGVSSFGAEAIDFAGGDIDAVAATANKCLHGVPGAAFVIVRRSALAQAASRTYYLDLGRLAKLQDQRNTPFTPSVHAYYALVEALREFDEAGGWRARHARYKALADQAQAGLAARGMPLVLPEGASSVVLRAYRLPQGVTYEQLHDGLKARGFVIYAGQGGLSKELFRISTMGAIEAADVERLLDGFTALTR
>2811069304
MLLLNPGPVTLTERVRRSLLQPDLCHRESEFFDLQDEARARLVAAYGLDPAEWAAVLMTGSGTAAVESMIAALVPQGGKLLVIENGVYGERIAQIATQYAIAHEVLKHEWMQAPDLAQIAARLDAGGFSHVAVIHHETTTGRLNDLGAIADVCRARGVKLLVDGVSSFGAEAIDFAGGDIDAVAATANKCLHGVPGAAFVIVRRSALAQAASRTYYLDLGRLAKLQDQRNTPFTPSVHAYYALVEALREFDEAGGWRARHARYKALADQAQAGLAARGMPLVLPEGASSVVLRAYRLPQGVTYEQLHDGLKARGFVIYAGQGGLSKELFRISTMGAIEAADVERLLDGFTALTR
>2811556907
MLLLNPGPVTLTERVRRSLLQPDLCHRESEFFDLQDEARARLVAAYGLDPAEWAAVLMTGSGTAAVESMIAALVPQGGKLLVIENGVYGERIAQIATQYAIAHEVLKHEWMQAPDLAQIAARLDAGGFSHVAVIHHETTTGRLNDLGAIADVCRARGVKLLVDGVSSFGAEAIDFAGGDIDAVAATANKCLHGVPGAAFVIVRRSALAQAASRTYYLDLGRLAKLQDQRNTPFTPSVHAYYALVEALREFDEAGGWRARHARYKALADQAQAGLAARGMPLVLPEGASSVVLRAYRLPQGVTYEQLHDGLKARGFVIYAGQGGLSKELFRISTMGAIEAADVERLLDGFTALTR
>2811645187
MLLLNPGPVTLTERVRRSLLQPDLCHRESEFFDLQDEARARLVAAYGLDPAEWAAVLMTGSGTAAVESMIAALVPQGGKLLVIENGVYGERIAQIATQYAIAHEVLKHEWMQAPDLAQIAARLDAGGFSHVAVIHHETTTGRLNDLGAIADVCRARGVKLLVDGVSSFGAEAIDFAGGDIDAVAATANKCLHGVPGAAFVIVRRSALAQAASRTYYLDLGRLAKLQDQRNTPFTPSVHAYYALVEALREFDEAGGWRARHARYKALADQAQAGLAARGMPLVLPEGASSVVLRAYRLPQGVTYEQLHDGLKARGFVIYAGQGGLSKELFRISTMGAIEAADVERLLDGFTALTR
>2811730285
MLLLNPGPVTLTERVRRSLLQPDLCHRESEFFDLQDEARARLVAAYGLDPAEWAAVLMTGSGTAAVESMIAALVPQGGKLLVIENGVYGERIAQIATQYAIAHEVLKHEWMQAPDLAQIAARLDAGGFSHVAVIHHETTTGRLNDLGAIADVCRARGVKLLVDGVSSFGAEAIDFAGGDIDAVAATANKCLHGVPGAAFVIVRRSALAQAASRTYYLDLGRLAKLQDQRNTPFTPSVHAYYALVEALREFDEAGGWRARHARYKALADQAQAGLAARGMPLVLPEGASSVVLRAYRLPQGVTYEQLHDGLKARGFVIYAGQGGLSKELFRISTMGAIEAADVERLLDGFTALTR
>2810978561
MLLLNPGPVTLTERVRRSLLQPDLCHRESEFFDLQDEARARLVAAYGLDPAEWAAVLMTGSGTAAVESMIAALVPQDGKLLVIENGVYGERIAQIATQYAIAHEVLKHEWMQAPDLAQIAARLDAGGFSHVAVIHHETTTGRLNDLGAIADVCRARGVKLLVDGVSSFGAEAIDFAGGDIDAVAATANKCLHGVPGAAFVIVRRSALAQAASRTYYLDLGRLAKLQDQRNTPFTPSVHAYYALVEALREFDEAGGWRARHARYKALADQAQAGLAARGMPLVLPEGASSVVLRAYRLPQGVTYEQLHDGLKARGFVIYAGQGGLSKELFRISTMGAIEAADVERLLDGFTALTR
>2811337583
MLLLNPGPVTLSERVRRSLLQPDLCHRESEFFDLQDEARARLVAAYGLDPAEWAAVLMTGSGTAAVESMIAALVPQRGKLLVIENGVYGERIAQIATQYAIAHEVLKHEWMQAPDLAQIAARLDAGGFSHVAVIHHETTTGRLNDLGAIADVCRARGVKLLVDGVSSFGAEAIDFAGGDIDAVAATANKCLHGVPGAAFVIVRRSALAQAASRTYYLDLGRLAKLQDQRNTPFTPSVHAYYALVEALREFDEAGGWRARHARYKALADQAQAGLAARGMPLVLPEGASSVVLRAYRLPQGVTYEQLHDGLKARGFVIYAGQGGLSKELFRISTMGAIEAADVERLLDGFTALTR
>2811350656
MLLLNPGPVTLTERVRRSLLQPDLCHRESEFFDLQDEARARLVAAYGLDPAEWAAVLMTGSGTAAVESMIAALVPQRGKLLVIENGVYGERIAQIATQYAIAQEVLKHEWMQAPDLAQIAARLDAGGFSHVAVIHHETTTGRLNDLGAIADVCRARGVKLLVDGVSSFGAEAIDFAGGDIDAVAATANKCLHGVPGAAFVIVRRSALAQAASRTYYLDLGRLAKLQDQRNTPFTPSVHAYYALVEALREFDEAGGWRARHARYKALADQAQAGLAARGMPLVLPEGASSVVLRAYRLPQGVTYEQLHDGLKARGFVIYAGQGGLSKELFRISTMGAIEAADVERLLDGFTALTR
>2811681058
MLLLNPGPVTLTERVRRSLLQPDLCHRESEFFDLQDEARARLVAAYGLDPAEWAAVLMTGSGTAAVESMIAALVPQRGKLLVIENGVYGERIAQIATQYAIAHEVLKHEWMQAPDLAQIAARLDAGGFSHVAVIHHETTTGRLNDLGAIADVCRARGVKLLVDGVSSFGAEAIDFAGGDIDAVAATANKCLHGVPGAAFVIVRRSALAQAASRTYYLDLGRLAKLQDQRNTPFTPSVHAYYALVEALREFDEAGGWRARHARYKALADQARAGLAARGMPLVLPEGASSVVLRAYRLPQGVTYEQLHDGLKARGFVIYAGQGGLSKELFRISTMGAIEAADVERLLDGFTALTR
>2810902351
MLLLNPGPVTLTERVRRSLLQPDLCHRESEFFDLQDEARARLVAAYGLDPAEWAAVLMTGSGTAAVESMIAALVPQRGKLLVIENGVYGERIAQIATQYAIAHEVLKHEWMQAPDLAQIAARLDAGGFSHVAVIHHETTTGRLNDLGAIADVCRARGVKLLVDGVSSFGAEAIDFAGGDIDAVAATANKCLHGVPGAAFVIVRRSALAQAASRTYYLDLGRLAKLQDQRNTPFTPSVHAYYALVEALREFDEAGGWRARHARYKALADQAQAGLAARGMPLVLPEGASSVVLRAYRLPQGVTYEQLHDGLKARGFVIYAGQGGLSKELFRISTMGAIEAADVERLLDGFTALTR
>2811080748
MLLLNPGPVTLTERVRRSLLQPDLCHRESEFFDLQDEARARLVAAYGLDPAEWAAVLMTGSGTAAVESMIAALVPQRGKLLVIENGVYGERIAQIATQYAIAHEVLKHEWMQAPDLAQIAARLDAGGFSHVAVIHHETTTGRLNDLGAIADVCRARGVKLLVDGVSSFGAEAIDFAGGDIDAVAATANKCLHGVPGAAFVIVRRSALAQAASRTYYLDLGRLAKLQDQRNTPFTPSVHAYYALVEALREFDEAGGWRARHARYKALADQAQAGLAARGMPLVLPEGASSVVLRAYRLPQGVTYEQLHDGLKARGFVIYAGQGGLSKELFRISTMGAIEAADVERLLDGFTALTR
>2811132971
MLLLNPGPVTLTERVRRSLLQPDLCHRESEFFDLQDEARARLVAAYGLDPAEWAAVLMTGSGTAAVESMIAALVPQRGKLLVIENGVYGERIAQIATQYAIAHEVLKHEWMQAPDLAQIAARLDAGGFSHVAVIHHETTTGRLNDLGAIADVCRARGVKLLVDGVSSFGAEAIDFAGGDIDAVAATANKCLHGVPGAAFVIVRRSALAQAASRTYYLDLGRLAKLQDQRNTPFTPSVHAYYALVEALREFDEAGGWRARHARYKALADQAQAGLAARGMPLVLPEGASSVVLRAYRLPQGVTYEQLHDGLKARGFVIYAGQGGLSKELFRISTMGAIEAADVERLLDGFTALTR
>2811281283
MLLLNPGPVTLTERVRRSLLQPDLCHRESEFFDLQDEARARLVAAYGLDPAEWAAVLMTGSGTAAVESMIAALVPQRGKLLVIENGVYGERIAQIATQYAIAHEVLKHEWMQAPDLAQIAARLDAGGFSHVAVIHHETTTGRLNDLGAIADVCRARGVKLLVDGVSSFGAEAIDFAGGDIDAVAATANKCLHGVPGAAFVIVRRSALAQAASRTYYLDLGRLAKLQDQRNTPFTPSVHAYYALVEALREFDEAGGWRARHARYKALADQAQAGLAARGMPLVLPEGASSVVLRAYRLPQGVTYEQLHDGLKARGFVIYAGQGGLSKELFRISTMGAIEAADVERLLDGFTALTR
>2811598753
MLLLNPGPVTLTERVRRSLLQPDLCHRESEFFDLQDEARARLVAAYGLDPAEWAAVLMTGSGTAAVESMIAALVPQRGKLLVIENGVYGERIAQIATQYAIAHEVLKHEWMQAPDLAQIAARLDAGGFSHVAVIHHETTTGRLNDLGAIADVCRARGVKLLVDGVSSFGAEAIDFAGGDIDAVAATANKCLHGVPGAAFVIVRRSALAQAASRTYYLDLGRLAKLQDQRNTPFTPSVHAYYALVEALREFDEAGGWRARHARYKALADQAQAGLAARGMPLVLPEGASSVVLRAYRLPQGVTYEQLHDGLKARGFVIYAGQGGLSKELFRISTMGAIEAADVERLLDGFTALTR
>2811604148
MLLLNPGPVTLTERVRRSLLQPDLCHRESEFFDLQDEARARLVAAYGLDPAEWAAVLMTGSGTAAVESMIAALVPQRGKLLVIENGVYGERIAQIATQYAIAHEVLKHEWMQAPDLAQIAARLDAGGFSHVAVIHHETTTGRLNDLGAIADVCRARGVKLLVDGVSSFGAEAIDFAGGDIDAVAATANKCLHGVPGAAFVIVRRSALAQAASRTYYLDLGRLAKLQDQRNTPFTPSVHAYYALVEALREFDEAGGWRARHARYKALADQAQAGLAARGMPLVLPEGASSVVLRAYRLPQGVTYEQLHDGLKARGFVIYAGQGGLSKELFRISTMGAIEAADVERLLDGFTALTR
>2811575908
MLLLNPGPVTLTERVRRSLLQPDLCHRESEFFDLQDEARARLVAAYGLDPAEWAAVLMTGSGTAAVESMIAALVPQGGKLLVIENGVYGERIAQIATQYAIAHEVLEHEWMQAPDLAQIAARLDAGGFSHVAVIHHETTTGRLNDLGAIADVCRARGVKLLVDGVSSFGAEAIDFAGGDIDAVAATANKCLHGVPGAAFVIVRRCALAQAASRTYYLDLGRLAKLQDQRNTPFTPSVHAYYALVEALREFDEAGGWRARHARYKALADQAQAGLAARGMPLVLPEGASSVVLRAYRLPQGVTYEQLHDGLKARGFVIYAGQGGLSKELFRISTMGAIEAADVERLLDGFTALTR
>2811539919
MLLLNPGPVTLTERVRRSLLQPDLCHRESEFFDLQDEARARLVAAYGLDPAEWAAVLMTGSGTAAVESMIAALVPQGGKLLVIENGVYGERIKQIATQYAIAHEVLEHEWMQAPDLAQIAARLDAGGFSHVAVIHHETTTGRLNDLGAIADVCRARGVKLLVDGVSSFGAEAIDFAGGDIDAVAATANKCLHGVPGAAFVIVRRSALAQAASRTYYLDLGRLAKLQDQRNTPFTPSVHAYYALVEALREFDEAGGWRARHARYKALADQAQAGLAARGMPLVLPEGASSVVLRAYRLPQGVTYEQLHDGLKARGFVIYAGQGGLSKELFRISTMGAIEAADVERLLDGFTALTR
>2810906127
MLLLNPGPVTLTERVRRSLLQPDLCHRESEFFDLQDEARARLVAAYGLDPAEWAAVLMTGSGTAAVESMIAALVPQGGKLLVIENGVYGERIAQIATQYAIAHEVLEHEWMQAPDLAQIAARLDAGGFSHVAVIHHETTTGRLNDLGAIADVCRARGVKLLVDGVSSFGAEAIDFAGGDIDAVAATANKCLHGVPGAAFVIVRRSALAQAASRTYYLDLGRLAKLQDQRNTPFTPSVHAYYALVEALREFDEAGGWRARHARYKALADQVQAGLAARGMPLVLPEGASSVVLRAYRLPQGVTYEQLHDGLKARGFVIYAGQGGLSKELFRISTMGAIEAADVERLLDGFTALTR
>2811197419
MLLLNPGPVTLTERVRLSLLQPDLCHRESEFFDLQDEARARLVAAYELDPAEWAAVLMTGSGTAAVESMIAALVPQGGKLLVIENGVYGERIAQIATQYAIAHEVLEHEWMQAPDLAQIAARLDAGGFSHVAVIHHETTTGRLNDLGAIADVCRARGVKLLVDGVSSFGAEAIDFAGGDIDAVAATANKCLHGVPGAAFVIVRRSALAQAASRTYYLDLGRLAKLQDQRNTPFTPSVHAYYALVEALREFDEAGGWRARHARYKALADQAQAGLAARGMPLVLPEGASSVVLRAYRLPQGVTYEQLHDGLKARGFVIYAGQGGLSKELFRISTMGAIEAADVERLLDGFTALTR
>2811006211
MLLLNPGPVTLTERVRRSLLQPDLCHRESEFFDLQDEARARLVAAYELDPAEWAAVLMTGSGTAAVESMIAALVPQGGKLLVIENGVYGERIAQIATQYAIAHEVLEHEWMQAPDLAQIAARLDAGGFSHVAVIHHETTTGRLNDLGAIADVCRARGVKLLVDGVSSFGAEAIDFAGGDIDAVAATANKCLHGVPGAAFVIVRRSALAQAASRTYYLDLGRLAKLQDQRNTPFTPSVHAYYALVEALREFDEAGGWRARHARYKALADQAQAGLAARGMPLVLPEGASSVVLRAYRLPQGVTYEQLHDGLKARGFVIYAGQGGLSKELFRISTMGAIEAADVERLLDGFTALTR
>2811635825
MLLLNPGPVTLTERVRRSLLQPDLCHRESEFFDLQDEARARLVAAYELDPAEWAAVLMTGSGTAAVESMIAALVPQGGKLLVIENGVYGERIAQIATQYAIAHEVLEHEWMQAPDLAQIAARLDAGGFSHVAVIHHETTTGRLNDLGAIADVCRARGVKLLVDGVSSFGAEAIDFAGGDIDAVAATANKCLHGVPGAAFVIVRRSALAQAASRTYYLDLGRLAKLQDQRNTPFTPSVHAYYALVEALREFDEAGGWRARHARYKALADQAQAGLAARGMPLVLPEGASSVVLRAYRLPQGVTYEQLHDGLKARGFVIYAGQGGLSKELFRISTMGAIEAADVERLLDGFTALTR
>2552799253
MLLLNPGPVTLSERVRRSLLQPDLCHRESEFFDLQDEARARLVAAYELDPAEWTAVLMTGSGTAAVESMIAALVPQGGKLLVIENGVYGERIAQIATQYAIPHEVLKHEWMQAPDLARVAARLDAGGFSHVAVIHHETTTGRLNDLGAIADLCRARGVKLLVDGVSSFGAEAIDFASGDIDAVAATANKCLHGVPGAAFVIVRRSALAQAASRTYYLDLGRLAKLQDQRNTPFTPSVHAYYALVEALREFDEAGGWRARHARYKALADQAQAGLAARGMPLVLPEGASSVVLRAYRLPQGVTYEQLHDGLKARGFVIYAGQGGLSKELFRISTMGAIEAADVERLLDGFTALTQ
>2813928477
MLLLNPGPVTLSERVRRSLLQPDLCHRESEFFDLQDEARARLVAAYELDPAEWTAVLMTGSGTAAVESMIAALVPQGGKLLVIENGVYGERIAQIATQYAIPHEVLKHEWMQAPDLAQVAARLDAGGFSHVAVIHHETTTGRLNDLGAIADLCRARGVKLLVDGVSSFGAEAIDFAGGDIDAVAATANKCLHGVPGAAFVIVRRSALAQAASRTYYLDLGRLAKLQDQRNTPFTPSVHAYYALVEALREFDEAGGWRARHARYKALADQAQAGLAARGMPLVLPEGASSVVLRAYRLPQGVTYEQLHDGLKARGFVIYAGQGGLSKELFRISTMGAIEAADVERLLDGFTALTQ
>2754439445
MLLLNPGPVTLSERVRRSLLQPDLCHRESEFFDLQDEARARLVAAYTLDPAEWTAVLMTGSGTAAVESMIAALVPQGGKLLVIENGVYGERIAQIATQYAIPHEVLKHEWMQAPDPAQVAARLDAGGFSHVAVIHHETTTGRLNDLGAIADVCRARGVRLLVDGVSSFGAEAIDFAGGDIDAVAATANKCLHGVPGAAFVIVRRSALAKAASRTYYLDLGRLAKLQDQRNTPFTPSVHAYYALVEALREFDEAGGWRARHARYKALADQAQAGLAARGMPLALPEGASSVVLRAYRLPQGVTYEQLHDGLKARGFVIYAGQGGLSKELFRISTMGAIEAADVERLLDGFGELTR
>2754703858
MLLLNPGPVTLSERVRRSLLQPDLCHRESEFFDLQDEARARLVAAYALDPAEWTAVLMTGSGTAAVESMIAALVPQGGKLLVIENGVYGERIAQIATQYAIPHEVLKHEWMQAPDPAQVAARLDAGGFSHVAVIHHETTTGRLNDLGAIADVCRARGVRLLVDGVSSFGAEAIDFAGGDIDAVAATANKCLHGVPGAAFVIVRRSALAKAASRTYYLDLGRLAKLQDQRNTPFTPSVHAYYALVEALREFDEAGGWRARHARYKALADQAQAGLAARGMPLALPEGASSVVLRAYRLPQGVTYEQLHDGLKARGFVIYAGQGGLSKELFRISTMGAIEAADVERLLDGFDELTR
>2754543984
MLLLNPGPVTLSERVRRSLLQPDLCHRESEFFDLQDEARARLVAAYALDPAEWTAVLMTGSGTAAVESMIAALVPQGGKLLVIENGVYGERIAQIATQYAIPHEVLKHEWMQAPDPAQVAARLDAGGFSHVAVIHHETTTGRLNDLGAIADVCRARGVKLLVDGVSSFGAEAIDFAGGDIDAVAATANKCLHGVPGAAFVIVRRSVLAKAASRTYYLDLGRLAKLQDQRNTPFTPSVHAYYALVEALREFDEAGGWRARHARYKALADQAQAGLAARGMPLALPEGASSVVLRAYRLPLGVTYEQLHDGLKARGFVIYAGQGGLSKELFRISTMGAIEAADVERLLDGFTALTQ
>2754914349
MLLLNPGPVTLSERVRRSLLQPDLCHRESEFFDLQDEARARLVAAYTLDPAEWTAVLMTGSGTAAVESMIAALVPQGGKLLVIENGVYGERIAQIATQYAIPHEVLKHEWMQAPDPAQVAARLDAGGFSHVAVIHHETTTGRLNDLGAIADVCRARGVKLLVDGVSSFGAEAIDFAGGDIDAVAATANKCLHGVPGAAFVIVRRSALAKAASRTYYLDLGRLAKLQDQRNTPFTPSVHAYYALVEALREFDEAGGWRARHARYKALADQAQAGLAARGMPLALPEGASSVVLRAYRLPQGVTYEQLHDGLKARGFVIYAGQGGLSKELFRISTMGAIEAADVERLLDGFTALTQ
>2754470387
MLLLNPGPVTLSERVRRSLLQPDLCHRESEFFDLQDEARARLVAAYALDPAEWTAVLMTGSGTAAVESMIAALVPQGGKLLVIENGVYGERIAQIATQYAIPHEVLKHEWMQAPDPAQVAARLDAGGFSHVAVIHHETTTGRLNDLGAIADVCRARGVKLLVDGVSSFGAEAIDFAGGDIDAVAATANKCLHGVPGAAFVIVRRSALVKAASRTYYLDLGRLAKLQDQRNTPFTPSVHAYYALVEALREFDEAGGWRARHARYKALADQAQAGLAARGMPLALPEGASSVVLRAYRLPQGVTYEQLHDGLKARGFVIYAGQGGLSKELFRISTMGAIEAADVERLLDGFTALTQ
>2754740632
MLLLNPGPVTLSERVRRSLLQPDLCHRESEFFDLQDEARARLVAAYALDPAEWTAVLMTGSGTAAVESMIAALVPQGGKLLVIENGVYGERIAQIATQYAIPHEVLKHEWMQAPDPAQVAARLDAGGFSHVAVIHHETTTGRLNDLGAIADVCRARGVRLLVDGVSSFGAEAIDFAGGDIDAVAATANKCLHGVPGAAFVIVRRSALAKAASRTYYLDLGRLAKLQDQRNTPFTPSVHAYYALVEALREFDEAGGWRARHARYKALADQAQAGLAARGMPLALPEGASSVVLRAYRLPQGVTYEQLHDGLKARGFVIYAGQGGLSRELFRISTMGAIEAADVERLLDGFTALTQ
>2754597087
MLLLNPGPVTLSERVRRSLLQPDLCHRESEFFDLQDEARARLVAAYALDPAEWTAVLMTGSGTAAVESMIAALVPQGGKLLVIENGVYGERIAQIATQYAIPHEVLKHEWMQAPDLAQVAARLDAGGFSHVAVIHHETTTGRLNDLGAIADVCRARGVRLLVDGVSSFGAEAIDFAGGDIDAVAATANKCLHGVPGAAFVIVRRSALAKAASRTYYLDLGRLAKLQDQRNTPFTPSVHAYYALVEALREFDEAGGWRARHARYKALADQAQAGLAARGMPLALPEGASSVVLRAYRLPQGVTYEQLHDGLKARGFVIYAGQGGLSKELFRISTMGAIEAADVERLLDGFTALTQ
>2754503349
MLLLNPGPVTLSERVRRSLLQPDLCHRESEFFDLQDEARARLVAAYALDPAEWTAVLMTGSGTAAVESMIAALVPQGGKLLVIENGVYGERIAQIATQYAIPHEVLKHEWMQAPDPAQVAARLDAGGFSHVAVIHHETTTGRLNDLGAIADVCRARGVRLLVDGVSSFGAEAIDFAGGDIDAVAATANKCLHGVPGAAFVIVRRSALAKAASRTYYLDLGRLAKLQDQRNTPFTPSVHAYYALVEALREFDEAGGWRARHARYKALADQAQAGLAARGMPLALPEGASSVVLRAYRLPQGVTYEQLHDGLKARGFVIYAGQGGLSKELFRISTMGAIEAADVERLLDGFTALTQ
>2754731583
MLLLNPGPVTLSERVRRSLLQPDLCHRESEFFDLQDEARARLVAAYALDPAEWTAVLMTGSGTAAVESMIAALVPQGGKLLVIENGVYGERIAQIATQYAIPHEVLKHEWMQAPDPAQVAARLDAGGFSHVAVIHHETTTGRLNDLGAIADVCRARGVRLLVDGVSSFGAEAIDFAGGDIDAVAATANKCLHGVPGAAFVIVRRSALAKAASRTYYLDLGRLAKLQDQRNTPFTPSVHAYYALVEALREFDEAGGWRARHARYKALADQAQAGLAARGMPLALPEGASSVVLRAYRLPQGVTYEQLHDGLKARGFVIYAGQGGLSKELFRISTMGAIEAADVERLLDGFTALTQ
>2754778642
[truncated: 1,727,657 more chars]
