# Supplementary material for: Global and seasonal variation of marine phosphonate metabolism
Source: ISME J. 2022 Jun 23;16(9):2198–212. doi: 10.1038/s41396-022-01266-z (PMC9381506; doi:10.1038/s41396-022-01266-z)
Supplement: Supplementary file 34 — Supplementary Files S2 [file 41396_2022_1266_MOESM34_ESM.txt]

>2787412636
TTTPIPLVPCRINGEEVTSDDLLEVRYPYTSEVISHVPMLTPADGERAIEAALAGGPMEDHYSRFQVLEKARQLLEQRSEEFAATILKDTGLCLRETRYEVGRCLDVLRFAAMESIRDEGQVLCGDVSPHGKKRRILTVREPLPVALAITPFNHPLNQVVHKVAPAIAAGTPVILKPSEKTPTAAIKFTELLLEAGLPTHMIAVLLGPVETTVRSLIEDDRISLVSFTGGTEVGKTIADIAGYKKLCLELGGNSPLIIHADADLELAVQLAAEGCFRNSGQRCTAVKRLLVDRSVVDAFTEAFVPVAATYICGDPEDEATRVGTVIDEDAAKLLERRVQDAVAMGARVLHGGGRDGALMEPTVLTDVPRDAEMVREESFGPLAPILVTDGIDDAIALANDSAYGLSTGVVTSDLSVAFAAAKQIRTGTVNINDVPGWRTETSPFGGVKDSGLGIKEGVVEAMKVLSTIKSISLPW
>2861700831
MSLDLPSYIAGRPIESEDRLEVFNPWNNELVGRVARITPAQLEEAIQTSLRAGPALNRYQRSVILQQTASALQERTEEFAQLITAESGLCLRETRYEVGRACDVFRFAAMEALRDDGEVFSCDIAPGGKARKIFTTREPLNLIAAITPFNHPLNQVAHKLAPAIAAGAPIILKPSEKTPLTAVRLAEVLYASGLPGWMLSVIHGDLDLITRPMIQDERIDLVTFTGSAAVGKDIAATAGYKKLCLELGGHSPMLVLEDADLDLAALLACEGSFRNSGQRCTSARRLLVHQAVLVDFTERFVAKASEYVYGDPTDEATRVGTVIDERSAMNLEKAVQDALASGAQLLAGGTRRGAQFQPTILANVSRTSYIAQNECFGPIAPIFPVSDLEDALALANSTPYGLSSSVVTRSLETALTAVKRIRAGTVNINEIPGYRLELSPFGGVKDSGLGIKEGVIEAIKFMSTVKTFSLPW
>642335033
NLELPSYLAGVATQSADRLEVFNPWDGSRVGSVARITRSQLDEVIASHLAPHGPLTRYERATILNRTHDLLNGRREELARIITREAGLCLKETRYEVGRACDVFSFAAMEALRDDGQTFSCDISPTGKARKIFTHREPLSLVAAITPFNHPLNQVAHKLAPAIAAGAPIILKPSEKTPLTAARLAEVLYEAGLPGWMLSVVHGSLEEITTPLIQDERVELVTFTGSASVGKKIAATAGYKKLCLELGGHSPMIILEDADLDLAAKLACEGSFRNSGQRCTAVRRLLVHEKVIQEFTDRFVKLAATYVHGDPAEESTVVGTVIDEPAAIALEGAVLEAVGKGAAVLLGGSRQGAQMAPTILENVPRSAYLATNECFGPLAPIFPVKDLDDALEFSNATAYGLSSAIVTNSMDAVIKTVKTLKVGTVNVNEIPGYRLELSPFGGVKDSGLGIKEGVIEAMKFMTTVKTFSLPW
>2612358431
NLELPSYLAGVATQSDDRLEVFNPWDGSRVGSVARITRSQLDEVIATHLAPHVPLTRYERATILNRAHVLLNDRREELAQIITREAGLCLKETRYEVGRACDVFSFAAMEALRDDGQTFSCDISPTGKARKIFTHREPLSLVAAITPFNHPLNQVAHKLAPAIAAGAPIILKPSEKTPLTAARLAEVLYEAGLPGWMLSVVHGSLEEVTTPLIQDERVELVTFTGSASVGKKIAATAGYKKLCLELGGHSPMIILEDADLDLAAKLACEGSFRNSGQRCTAVRRLLVHEKVIQEFTARFVKLAATYIHGDPAEESTVVGTVIDEPAAIALERALQEATGKGATVLLGGVRQGAQMAPTILANVPRSAYLATNECFGPLAPIFPVKDLDDALEFSNATPYGLSSAIVTNSMDAVIKTVKTLKVGTVNVNEIPGYRLELSPFGGVKDSGLGIKEGVIEAMKFMTTVKTFSLPW
>2612386213
NLELPSYLAGVATQSDDRLEVFNPWDGSRVGSVARITRSQLDEVIATHLAPHVPLTRYERATILNRTHDLLNGRREELAQIITREAGLCLKETRYEVGRACDVFSFAAMEALRDDGQTFSCDISPTGKARKIFTHREPLSLVAAITPFNHPLNQVAHKLAPAIAAGAPIILKPSEKTPLTAARLAEVLYDAGLPGWMLSVVHGSLEEVTTPLIQDERVELVTFTGSAAVGKKIAATAGYKKLCLELGGHSPMIILEDADLDLAAKLACEGSFRNSGQRCTAVRRLLVHEKVIQEFTDRFVKLAATYVHGDPAEESTVVGTVIDEPAAIALERAVQEAVGKGAAVLLGGSRQGAQMAPTILANVPRSAYLATNECFGPLAPIFAIKDLDDALEFSNATPYGLSSAIVTNSMDAVIKTVKTLKVGTVNVNEIPGYRLELSPFGGVKDSGLGIKEGVIEAMKFMTTVKTFSLPW
>2684261491
SREETLDLPGYLAGQPIRTDSTLEVINPYSGELVGTVARAGRDHLDRACEEALAWKGSLTRYQRHEILLNTRSALQKRAEEFALLVTRESGLCLRDTTYEVGRALDVLQCAAVEALKDEGQVFSGDVSTHGKARKIFTLREPVPLVGAIAPFNHPLNQVVHKVAPAVAVGSPLILKPSEKTPLAAIRFAELLYQAGLPGPMLSVLLGSVEEFAEPLVMHDRIEAVSFTGSGAVGRRLAAIAGYKKLCLELGGNSPLLILEDADLELAAGLAAEGCYRNSGQRCTAVKRLLVHERVVEPFTRLFLDKTGEYTAGDPEQWETRVGTVIDETAAAGLERRVQDAVAAGARILRGGRRKGALLEPTVVADVPRTCEMVVEESFGPLAPILAIRDLEDGIALANATAYGLSAGVVTRDIQAAIEAVKGIRTGTVNINQVPGYRIESTPFGGVKDSGLGIKEGVIEAMKFMSTVKTFSLPW
>2684260951
SREGTLELPGYLAGQPLRTDGTMEVFNPYSGELVGTVATAGREHLDRACEEALAWTGSLTRYQRHEILLNTRSALQQRAEEFALLVTRESGLCLRDTTYEVGRALDVLQCAAVEALKDEGQVFSGDVSTHGKARKIFTLREPVPLVGAIAPFNHPLNQVVHKVAPAVAVGAPLILKPSEKTPLAGIRFAELLYQAGLPGPMLSVLLGSVEEFAEPLVRHDRIEAVSFTGSGAVGRRLAAIAGYKKLCLELGGNSPLLILEDADLELAAGLAAEGCYRNSGQRCTAVKRLLVHERVVEPFTRLFLDKTGEYTAGDPAQWETRVGTVIDETAAAGLERRVEEAVAAGARILRGGRRKGALLEPTVVADVPRTCEMVVKESFGPLAPILAIRDLEDGIALANATAYGLSAGVVTRNIQAAIEAVKGIRTGTVNINQVPGYRIESTPFGGVKDSGLGIKEGVIEAMKFMSTVKTFSLPW
>2612409795
MSFTPVHLPSYIAGEPVTTGRTLEVRYPWDDSLTGSAALIGPEHLEQAITKALAFNESLTRHHRYEILRKAAAILAERRDEFAALITRETGLAIREAKYETTRSSDVLEFAAMEALRDDGRIFSCDITPNGRPRKVFTSRYPVRLVGAITPFNHPLNQVVHKLAPAIAAGAPVLLKPSDRTPLTALKFAEVLYEAGLPGPMLSLFVGGIDDIVTPMITDDRVEVVTFTGSVEIGKSIARTCGYKRICLELGGNSPLIVLNDADPDLAAKLAAEGSFRNSGQRCTAVKRILVQEGILAAFTERFVKLVREYSCGDPEDPATVIGTVIHAPAAVELQRRVEAAAAMGAKVLHGGCRRGALLEPTIIANVPREAEMVALESFGPLAPIIPIRDLDDAIQCYNSGPFGLSGAIVTNDLSLALKACKELKAGTTNVNEVPGYRLELTPFGGTRDSGLGVKEGVIEAIKFFTHEKTWSLPW
>2817742301
ISESPLVWPCYIAGKPVQTDDTLEVRYPWDGSLTGTLPKITPEQLEQAIVAALGQAQPPTKNERYEILMRARELLEKRTDEFANLIRLEAGLCMRETRYEVGRAQEVFKFAAAEALRDDESIFSCDAAKNGPARKIFTLREPLSLVAAITPFNHPLNQVAHKLAPAIAAGVPVLLKPSSKTPLTAIRLTELLYEAGLPSAMLSTFVGDRKKITEALVRDPRVDLVTFTGGTGPGKHLTTIAGYKKLCLELGGNAPLIVLQDADLDLAATLATEGSFRNSGQRCTAVKRILVEEAVLDEFMXKFVXKAGEFTVGDPADEATRIGTVIDEPAAIELXQRVNKAVAAGAEVLLGGQRNGAQLEPTIIANVPRDAEMVCEESFGPLAPIMPVRDLDDAIALANASDFGLSSGVVTNDMAAAIRVVKELKTGAVNVNQVPGFRMECSPFGGVKDSGLGIKEGVIEAMKFMTTTKTFSLPW
>2817688570
TDQLPLAWPSYIAGEPVQSDETLEVRYPWDGSLTGTLPKITPEQLEQAIAAALGQAQPPTKNERYEILMRARELLAKRTDEFANLIRLEAGLCMRETRYEVGRAQEVFKFAAAEALRDDESIFSCDAAKNGPARKIFTLREPLSLVAAITPFNHPLNQVAHKLAPAIAAGVPVLLKPSSKTPLTAIRLTELLYEAGLPPAMLSAFVGDRKTITETLVRDPRVXLVTFTGGTDPGKHLTTIAGYKKLCLELGGNAPLIVLRDADLELAATLATEGSFRNSGQRCTAVKRILVDDSVLDEFTTKFVAKAGEFTVGDPADEATRIGTVIDEAAAIELEERVNKAVISGAEVLLGGQRNGAQLEPTIIANVPRDAEMVCEESFGPLAPIMPVRDIDDAIALANASDFGLSSGVVTNDMAAAIRVVKELKTGAVNVNQVPGFRMECSPFGGVKDSGLGIKEGVIEAMKFMTTTKTFSLPW
>2817855198
TDQLPLAWPSYIAGEQVQSDDTLEVRYPWDGSLTGTLPKITPEQLEQAIAAALGQVQPPTKNERYEILMLARELLAKRTDEFANLIRLEAGLCMRETRYEVGRAQEVXKFAAAEALRDDESIFSCDAAKNGPARKIFTLREPLSLVAAITPFNHPLNQVAHKLAPAIAAGVPVLLKPSSKTPLTAIRLTELLYEAGLPPAMLSTFVGDRKAITEALVRDPRVDXVTFTGGTGPGKHLTTXAGYKKLCLELGGNAPLIVLRDADLDLAATLATEGSFRNSGQRCTAVKRILVEESVLDEFTARFLAKAEEFTVGDPADEATRIGTVIDEPAAIELEERVXKAVAAGAEVLLGGNRNGAQLEPTIIANVPRDAEMVCEESFGPLAPIMPVRDLDDAIALANSSDFGLSSGVVTNDMAAAIRVVKELKTGAVNVNQVPGFRMECSPFGGVKDSGLGIKEGVIEAMKFMTTTKTFSLPW
>2817713132
TDQLPLAWPSYIAGEQVQSDDTLEVRYPWDGSLTGTLPKITPEQLEQAIAAALGQAQPPTKNERYEILMRARELLAKRTDEFANLIRLEAGLCMRETRYEVGRAQEVFKFAAAEALRDDESIFSCDAAKNGPARKIFTLREPLSLVAAITPFNHPLNQVAHKLAPAVAAGVPVLLKPSSKTPLTAIRLTELLYEAGLPPAMLSTFVGDRKTITEALVRDPRVDLVTFTGGTGPGKHLTTIAGYKKLCLELGGNAPLIVLRDADLDLATTLATEGSFRNSGQRCTAVKRLLVEEAVLDEFTARFVAKAGEFTVGDPADESTRIGTVIDEPAAIELEDRVNKAVAAGAEVLLGGNRNGAQLEPTIIANVPRDAEMVCEESFGPLAPIMPVRDLDDAIALANSSDFGLSSGVVTNDMAAAIRVVKELKTGAVNVNQVPGFRMECSPFGGVKDSGLGIKEGVIEAMKFMTTTKTFSLPW
>2817730548
ISQLPLAWPSYIAGEPVQTDDTLEVRYPWDGSLTGTLPKITPEQLEQAIQAALGQAQPPTKSERYEILMRARSLLAKRADEFANLIRLEAGLCMRETRYEVGRAQEVFKFAAAEALRDDESIFSCDAAKNGPARKIFTLREPLSLVAAITPFNHPLNQVAHKLAPAIAAGVSVLLKPSSKTPLTAIRLTELLYEAGLPPAMLSTFVGDRKTITEALVRDPRVDLVTFTGGTGPGKHLTTIAGYKKLCLELGGNAPLIVLRDADLDLAATLATEGSFRNSGQRCTAVKRILVEETVLEEFTNKFVAMAKEFTVGDPADEATRIGTVIDEPAAIVLEERVAKAVAAGAEVLLGGQRNGAQLEPTIIANVPRDAEMVCEESFGPLAPIMPVRDLDDAIALANASDFGLSSGVVTNDMAAAIRVVKELKTGAVNVNQVPGFRMESSPFGGVKDSGLGIKEGVIEAMKFMTTTKTFSLPW
>2817874801
TSQLPLAWPSYIAGEPVQSGDTLEVRYPWDGSLTGTLPRITPEQLEQAIAAALGQAQPPTKNERYEILMRARDLLAKRTDEFAHLIRLEAGLCMRETRYEVGRAQEVFKFAAAEALRDDESIFSCDAAKNGPARKIFTMREPLGLVAAITPFNHPLNQVAHKLAPAIAAGVPVLLKPSSKTPLVAIRLTELLYEAGLPPAMLSTFVGDRKTITEALVRDPRVDLVTFTGGTGPGKHLTTIAGYKKLCLELGGNAPLIVLRDADLDLAATLATEGSFRNSGQRCTAVKRILVEEPVLAEFTARFVAKAGEFTVGDPADEAICIGTVIDEPAAIVLEERVAKAVSAGAEVLLGGQRNGAQLEPTIIANVPRDAEMVCEESFGPLAPIMPVRDLDDAIALANASDFGLSSGVVTNDMAAAIRVVKELKTGAVNVNQVPGFRMESSPFGGVKDSGLGIKEGVIEAMKFMTTTKTFSLPW
>2817929106
TEKLPLAWSSYIAGERVESDDLLEIHYPWDNSLTGTLSKITPEQLEEAIKVATENQQIPTKNERYEILMGARELLDNNADEFANLIRLEAGLCMRETRYEVGRAQEVFKFAAAEALRDDESIFSCDAAKNGPARKIFTXREPLSLVAAITPFNHPLNQVAHKXAPAIAAGVPVLLKPSSKTPLTAIRLTELLYEAGLPKAMLSTFVGDRKTITEALVKDTRVNLVTFTGGTEPGKHLTRIAGYKKLCLELGGNAPLIILRDADLDLAATLATEGXFRNSGQRCTAVKRILVEEKVLEEFTSXFLIKAAEFKIGDPADEETLMGTVIDEPAAXELEERVVKAVNSGAKVLLGGRRNGAQLEPTIIANVPRDAXMVCEESFGPLAPIMPVRDIDDAIALANSSDFGLSSGVVTNDMTSAIKVVKELKTGAVNVNQVPGFRMXCSPFGGVKDSGLGIKEGVIEAMKFMTTTKTFSLPW
>2817862304
TKSLPLAWSSYIAGEPVKSDDILEIRYPWDGSLTGTLSKITPKQLEQAIQAALGNKLIPTKNERYEILMRARVLLAERADEFANLIRLEAGLCMRETRYEVGRAQEVLKFAAAEALRDDETIFSCDAAKNGPARKIFTLREPLSLIVAITPFNHPLNQVAHKLAPAIAAGVPVLLKPSSKTPLTAIRLTELLYEAGLPKPMLSTFVGDRKTITEALVKDTRVDMVTFTGGTEPGKHLTKIAGYKKLCLELGGNAPLIILRDADLDLAATLATEGSFRNSGQRCTAVKRILVEKEVLEQFTEKFLDKASKFKVGDPADEETLMGTVIDEKAAAELEQRVIKAVNSGAKVLLGGNRNGSQLEPTIIANVPRDAEMVCEESFGPLAPIMSVRDIDDAISLANSSPFGLSSGVVTNDMAAAIKVVKELKTGAVNINQVPGFRMECSPFGGVKDSGLGIKEGVIEAMKFMTTTKTFSLPW
>2817862867
TKSLPLAWSSYIAGEPVKSDDILEIRYPWDGSLTGTLSKITPKQLEQAIQAALGNKLIPTKNERYEILMRARVLLAERADEFANLIRLEAGLCMRETRYEVGRAQEVLKFAAAEALRDDESIFSCDAAKNGPARKIFTLREPLSLIVAITPFNHPLNQVAHKLAPAIAAGVPVLLKPSSKTPLTAIRLTELLYEAGLPKPMLSTFVGDRKTITEALVKDTRVDMVTFTGGTEPGKHLTKIAGYKKLCLELGGNAPLIILRDADLDLAATLATEGSFRNSGQRCTAVKRILVEKEVLEQFTEKFLDKASKFKVGDPADEETLMGTVIDEKAAAELEQRVIKAVNSGAKVLLGGNRNGSQLEPTIIANVPRDAEMVCEESFGPLAPIMSVRDIDDAISLANSSPFGLSSGVVTNDMAAAIKVVKELKTGAVNINQVPGFRMECSPFGGVKDSGLGIKEGVIEAMKFMTTTKTFSLPW
>AG-447-E05_NODE_48
TKSLPLAWSSYIAGEPVKSDDILEIRYPWDGSLTGTLSKITPKQLEQAIQAALGNKLIPTKNERYEILMRARVLLAERADEFANLIRLEAGLCMRETRYEVGRAQEVLKFAAAEALRDDESIFSCDAAKNGPARKIFTLREPLSLIVAITPFNHPLNQVAHKLAPAIAAGVPVLLKPSSKTPLTAIRLTELLYEAGLPKPMLSTFVGDRKTITEALVKDTRVDMVTFTGGTEPGKHLTKIAGYKKLCLELGGNAPLIILRDADLDLAATLATEGSFRNSGQRCTAVKRILVEKEVLEQFTEKFLDKASKFKVGDPADEETLMGTVIDEKAAAELEQRVIKAVNSGAKVLLGGNRNGSQLEPTIIANVPRDAEMVCEESFGPLAPIMSVRDIDDAISLANSSPFGLSSGVVTNDMAAAIKVVKELKTGAVNINQVPGFRMECSPFGGVKDSGLGIKEGVIEAMKFMTTTKTFSLPW
>2817859906
TKSLPLSWSSYVAGQRVKSDDTLEIRYPWDGSLTGTLSKITSEQLEEAIQAALGNKEMPTKNERYEILMRARDLLAQYADEFANLIRLEAGLCMRETRYEVGRAQEVFKFAAAEALRDDESIFSCDAAKNGPARKIFTLREPLSLVVAITPFNHPLNQVAHKLAPAIAAGVPVLLKPSSKTPLTAIRLTELLYEAGLPKPMLSTFVGDRKMITEALVKDKRVDLVTFTGGTEPGKHLTKIAGYKKLCLELGGNAPLIVLRDADLDLAATLATEGSFRNSGQRCTAVKRILVEEEVLEQFTAKFLDKASEFKAGDPANEETLMGTVIDEPAAIELEQRVIKAVKSGAKVLLGGNRNGAQLEPTVIANVPRDAEMVCEESFGPLAPIMPVRDIDDAIALANSSPFGLSSGVVTNDMAAAIKVIKELKTGAVNVNQVPGFRMECSPFGGIKDSGLGIKEGVIEAMKFMTTTKTFSLPW
>2817878427
TKSLPLSWSSYVAGQRVKSDDTLEIRYPWDGSLTGTLSKITSEQLEEAIQAALGNKEMPTKNERYEILMRARDLLAQYADEFANLIRLEAGLCMRETRYEVGRAQEVFKFAAAEALRDDESIFSCDAAKNGPARKIFTLREPLSLVVAITPFNHPLNQVAHKLAPAIAAGVPVLLKPSSKTPLTAIRLTELLYEAGLPKPMLSTFVGDRKMITEALVKDKRVDLVTFTGGTEPGKHLTKIAGYKKLCLELGGNAPLIVLRDADLDLAATLATEGSFRNSGQRCTAVKRILVEEEVLEQFTAKFLDKASEFKAGDPANEETLMGTVIDEPAAIELEQRVIKAVKSGAKVLLGGNRNGAQLEPTVIANVPRDAEMVCEESFGPLAPIMPVRDIDDAIALANSSPFGLSSGVVTNDMAAAIKVIKELKTGAVNVNQVPGFRMECSPFGGIKDSGLGIKEGVIEAMKFMTTTKTFSLPW
>2817710522
TKSLPLAWSSYIAGQPVKSDDMLEVRYPWDGSLTGTLSKINSEQLEQAIQAALDNKEMPTKNERYEILMRARDLLAMHADEFANLIRLEAGLCMRETRYEVGRAQEVFKFAAAEALRDDESIFSCDAAKNGPARKIFTLREPLSLVVAITPFNHPLNQVAHKLAPAIAAGVPVLLKPSSKTPLTAIRLTELLYEAGLPKPMLSTFVGDRKTITEALVKDSRVDLVTFTGGTEPGKHLTNIAGYKKLCLELGGNAPLIILRDADLDLAAILATEGSFRNSGQRCTAVKRILVEEEVLEQFTTKFLNKASEFKVGDPADEGTLMGTVIDESAAIELEQRVIKAVDSGAKVLLGGNRKGAQLEPTIIANVPRDAEMVCEESFGPLAPIMSVRDIDDAIALANSSAFGLSSGVVTNDMAAAIKVVKELKTGAVNVNQVPGFRMECSPFGGVKDSGLGIKEGVIEAMKFMTTTKTFSLPW
>2817856765
TKSLPLAWSSYIAGQPVKSDDMLEVRYPWDGSLTGTLSKINSEQLEQAIQAALDNKEMPTKNERYEILMRARDLLAMHADEFANLIRLEAGLCMRETRYEVGRAQEVFKFAAAEALRDDESIFSCDAAKNGPARKIFTLREPLSLVVAITPFNHPLNQVAHKLAPAIAAGVPVLLKPSSKTPLTAIRLTELLYEAGLPKPMLSTFVGDRKTITEALVKDSRVDLVTFTGGTEPGKHLTNIAGYKKLCLELGGNAPLIILRDADLDLAAILATEGSFRNSGQRCTAVXRILVEEEVLEQFTTKFLNKASXFKVGDPADEGTLMGTVIDESAAIELEQRVXKAVDSGAKVLLGGNRKGAQLEPTIIANVPRDAEMVCXXSFGPXAPIMSVRDIDDAIALANSSAFGLSSGVVTNDMAAAIKVVKEXKTGAVNVNQVPGFRMECSPFGGVKDSGLGIKEGVIEAMKFMTTTKTFSLPW
>2739762915
LSLVGAELACLVAGEPVEGVGRLDVINPYTGQSAGCVATVDGTAVEAAMAVATGEQEPLTRYQRFEVLDRARDLLQERADAFAGLICAESGLCLRETRYEVGRACDVLQFGAIESLRDDGDIYSCDISPQGKARKIFTFREPVRLVSAITPFNHPLNQVVHKLAPAIAAGAPVLLKPSEKTPLTAIRFAELLYEAGLPGWMLSVVLGPHGIVSRMLVEDERVELVSFTGSVAIGKLIAQASGYKKLVLELGGNSPLIILDDADLDLAVHLATEGCYRNSGQRCTAVKRILVQEGIREAFTEQFVERSREYTVGDPADPETRVGTVIDEDAAIRLHGVLDQAVAAGARVLLGGGRRGAQLEPTVVTDVPRDATLVVEEAFGPFAPILAVSDLAEAIEVANSTAYGLSSGIVTSSLESARRAIKGIRTGTVNVNEVPGYRIESSPFGGVKDSGLGIKEGVIEAIRGMTTVKTFSLPW
>2653678723
LPTLSGDMPSYIAGVPVESSDVVEVFDPYSGQRVGSVANVTPAQLEQAIVSADLGSPALTRYERQQILEKARQLLAERAEEFAQLIRWEAGLCMRETRYEVGRAQDVLQFSAMEALRDDGQVFSCDLTAHGKQRKIFTVREPLQLVAAITPFNHPLNQVVHKLGPAIAAGAPVILKPSEKTPLTAVRFAELLYEAGLPGPMLSVLLGPIAEVVQPLVKDPRVELVSFTGSVAVGKEIAETAGYKKLCLELGGNSPLIVLADADFELAVNLAVQGCFRNSGQRCTAVKRVLVQREIAESFTEALVAEAKKFTCGDPSSEETMVGTVIDEPAAQYLETVIEEAVAAGARVLCGGERNGAQLQPTVLCNVPRDARMVVHESFGPLSPVMEIEDLSDAIQLANSTAYGLSAGIVTRDIESARRAIRELRTGTVNVNEVPGYRIESSPFGGIKDSGLGVKEGVIEAVKWMTYTKTFSLPW
>2740245567
LPALTGDLPSYIAGVPVESSDVLEVFDPYSGQRVGSVANVTPAQLEQAIVAADASAAALTRHDRQQILETARQLLASRAEEFAQLIRWEAGLCMRETRYEVGRAQDVLQFSGMEALRDDGQIFSCDLTAHGKQRKIFTLREPLKLVAAITPFNHPLNQVVHKLGPALAAGAPVILKPSEKTPLTAIRFAELLYEAGLPGSMLSVLVGPIDEVVRPLVRDPRVELVSFTGSVAVGKEIAETAGYKKLCLELGGNSPLIVLADADLELAVNLATQGCFRNSGQRCTAVKRILVHREIAEPFTEALVAQAKDFVCGDPSDEETMIGTVIDEAAAQYLETVIQEAVAAGAQVLCGGERRGAQLQPTVLRGVPRDARMVVHESFGPLAPVMEIEDLSDAIQLANSTAYGLSAGVVTRDLEAATRAIRELRTGTVNINEVPGYRIESSPFGGIKDSGLGVKEGVIEAVKWMTYTKTFSFPW
>2739829206
LPALTGELPSYIAGVPVESSDVLEVFDPYSGQRVGSVANVTPAQLEQAIVAADASAAALTRHDRQQILETARQLLASRAEEFAQLIRWEAGLCMRETRYEVGRAQDVLQFSGMEALRDDGQIFSCDLTAHGKQRKIFTLREPLKLVAAITPFNHPLNQVVHKLGPALAAGAPVILKPSEKTPLTAIRFAELLYEAGLPGSMLSVLVGPLDEVVRPLVRDPRVELVSFTGSVAVGKEIAETAGYKKLCLELGGNSPLIVLADADLELAVNLATQGCFRNSGQRCTAVKRILVHREIAEPFTEALVAQAKDFVCGDPSDEETMIGTVIDEAAAQYLETVIQEAVAAGAQVLCGGERRGAQLQPTVLRGVPRDARMVVHESFGPLAPVMEVEDLSDAIQLANSTAYGLSAGVVTRDLEAATRAIRELHTGTVNINEVPGYRIESSPFGGIKDSGLGVKEGVIEAVKWMTYTKTFSFPW
>2684317794
SGNGTVDLPCYIAGQSVTANERLTVINPYDNSVAGTVASLTRSHAEQAISAALQSRQTLSRYQRFEVLMKARTILQEQAESFAHLITAESGLCLHETHYEVGRSCDVLQFSAMEALKDDGQVFSCDISPKGKARKIFTLREPHRLVGAITPFNHPLNQVMHKLAPAIACGAPVILKPSEKTPLTAIRCVELLYEAGLPGSMLSVIVGPVEEVATPLVVDPRVEVLSFTGSAEIGKQLASQAGYKRLILELGGNSPLIILEDANLDLAVHLATEGCYRNSGQRCTAVKRLLIHEAILDEFTERFVEASKSYTYGDPMDGNTRVGTVIDEAAAIRLETAVNKAVDDGARVLFGGERSGALFSPTVLTDVPRTTEMVVCESFGPLAPIMAIKDLEDAIELANSTAYGLSSGVVTEDLNQALKAVRSIRSGTVNVNEVPGYRIEMSPFGGVKDSGLGVKEGVIEAIKGMTVVKTFSLPW
>2787378179
MNDYPCYIAGQAVTSDKKLTVYNPYTGETAGTVASLGKAETNRAIEAALEGGETLSRYQRYEILDSARRMLMERAEEFSSLITEEAGLCLKETTYEVGRGHDVLQFSAMEALKDDGEIFSCDVSPHGKSRKIFTLREPHKLVAAITPFNHPLNQVLHKIAPAIAAGAPTILKPSSKTPLVAVKITELLYEAGLPGWMLSVLLGPSSEVADTLVTDPRVEVVSFTGGEEVGKLIAERAGYKKLVLELGGNSPLIIMEDADLELAINLATEGCFRNSGQRCTAVKRLLVHEDILDEFTGRFVEEAATYNYGDPADPDTRVGTVIDEEAAIYLENVVKDAVALGARVLLGGTREGALMTPTVIADVPRDADIVVKESFGPLAPIMKVSDIDDAIELANATAYGLSSGIVTRDMDRAIRAVKGIQTGTVNINQVPGYRIECSPFGGVKDSGLGVKEGVIEAMKGMTYVKTFSLPW
>2787414593
MXDXPCYIAGQAVNREDKLSVYNPYNGEVAGTVANLGKAETIXAIETALXGGETLSRYQRYEILDKARRMLLEXAEEFSSLITAESGLCLKETTYEVGRGHDVLQFSAMEALKDDGEIFSCDVSPHGKSRKIFTLREPHKLVAAITPFNHPLNQVLHKIAPAIACGAATILKPSSKTPLVAVKITELLYEAGLPGWMLSVLVGPXSEVADTLVTDPRVEVVSFTGGEVVGKMIAXRAGYKXLVLELGGNSPLIIMEDADLDLAINLAAXGCFRNSGQRCTAVKRLLVHEAILETFTERFVEEAGKYNYGDPSDPDTRVGTVIDEXAAIYLEKVVNDAVALGARVLLGGTRXGALMTPTVIADVPRDAEMVVXESFGPLAPIMSVSDIEDAISLANATAYGLSSGIVTRDMDRAIRAVKGIXTGTVNINQVPGYRIECSPFGGVKDSGLGVKXGVIEAMKGMTYVKTFSMPW
>2620491436
IKTGPVELSCYVAGQRVPQGATHTVLNPYNNEVVGIVHLAGAAEVEAAIKAPLKAHTSLSHYERFEILDRTRILLKERSEQFAQLITAESGLAIREARYEVGRALDVLRFASIECIKDEAKVFSCDLSSNGKQRKIFTNREPLNLAVCITPFNHPLNQVLHKIAPAIAAGTPVILKPSEKTPLTAIRITELLYEAGLPPYMLSVLLGPTKEVAAPLIQSSCVDIVSFTGSVAVGKRIAATAGYKKVVLELGGNDPLIIMNDADLKFAALLAAEGCFRNSGQRCTAVKRILVHQEVEAPFTAQFLAKAATYTCGDPADPDTMVGTVIDEQAAIHLEEQVKNAQVSGAKVLLGGKRNGALMEPTVISDVPRDAPVVVNESFGPLAPIMTFKDIDDAILLSNATAYGLSSGIVTNNLSAAFRFIKELKVGTVNINEIPGFRIESSPFGGIKDSGLGVKEGVIEAINAFSYTKTYSLPW
>2819576285
ELANNLSLHCYAAGKITGSGEQLTIRSPYDHRIIGTLSTVNESDTLAAIAAALEPKAIMSHFERYQVLDKAHRLLGERRAEFAALISAESGLCIREATYETGRAMDVLMFAAIAALQESGQVLSCDVSPQGKARKIYTLQEPLSLAVAITPFNHPLNQVAHKVAPALAAGTPVILKPSEKTPLTAVRFVELLYEAGLPHHMLSVLLGPTAEVAEVLVRDPRVAVVSFTGSVAVGKHIARTAGYKKVILELGGNDPLIILSDADMDLAVSLAAEGAFRNSGQRCTAVKRILVQENIHDEFVRKFVEKTKTYTCGDPADPSTIVGTVIDEAAAIHLEQLIAKATAAGARLLTGGTRQGALLQPAVLSHVPRTAEMVVQEAFGPLAPIMAVRDLEDAVNVANSTAYGLSSGVVTNNLQHALYAIKHIKAGTVNINEVPGYRIEHSPFGGIKDSGLGIKEGVTEAMKTFSFTKTYSLPW
>2839173322
EQDNNLSLHCYAAGKMIRGEELLTIRSPYDRRIVGTLSTVKKEDTLAAIAAALAPNALMSHFERYQVLNKAQTLLGERKGEFAALISAESGLSIREAMYETGRAMDVLMFAAIAGLQEPGQVLSCDVSPQGKTRKIYTVQEPVSLAVAITPFNHPLNQVAHKVAPALAAGTPVILKPSEKTPLTAIRFVELLYEAGLPPHMLSVLLGPTHEVAEVLVADPRVAVVSFTGSVSVGKRIAQTAGYKKVILELGGNDPLIILEDAELELAVTLAAEGAFRNSGQRCTAVKRILVQESIHNEFVSRFIEKTKTYTCGNPADPATIVGTVIDEAAAIHLERLIEKAVAQGANLVQGGARQGALLQPAILTQVPRHAEMVVQEAFGPLAPIMAVTHLEDAVSVANSTAYGLSSGLVTNNLEHAMYAIKHIKAGTVNINEVPGYRIEHSPFGGIKDSGLGIKEGVTEAMKTFSFTKTYSLPW
>2821142513
EPGNNLNLHCYAAGKIIQGEDQLTIHSPYDNRVVGTLSTVKKADTLATIEAAIAQKPFMSHFERYQVLHKAMTLLGERKAGFAALISAESGLCIREAMYETGRAIDVLLFAAIAALQEPGQILSCDVSPQGKARKIYTVQEPVSLAVAITPFNHPLNQVAHKVAPALAAGTPVILKPSEKTPLTAIRFVELLYEAGLPPHMLSVLLGPTSEVAEVLVSDPRVAVVSFTGSVAVGKRIAQTAGYKKVILELGGNDPLIILEDADMELAVTLAAEGAFRNSGQRCTAVKRILVQESIHDEFVTRFIEKTKTYTCGDPANPETRVGTVIDEAAAIHLEGLIKKALAQGAQLVQGGTRQGALLQPAVLTHVPRHAEMVVQEAFGPLAPVLPVTDLEDAVHLANGTAYGLSSGVVTNNLDHVMYAIKHIKAGTVNINEVPGYRIEHSPFGGIKDSGLGIKEGVTEAMKTFSFTKTYSLPW
>2596561570
EPVNKYSLHCYAAGNIIQGQDQLTIRSPYDQRVIGTLSTVKRADTLATIEAAFVQKPLMSHFERYQVLNKAQTLLGERKAEFGALISAESGLCIREAMYETGRAMDVLLFAAIAALQEPGQVFSCDVSPHGRARKIYTVQEPVALAVAITPFNHPLNQVAHKVAPALAAGTPVILKPSEKTPLTAIRFVELLYEAGLPPHMLSVLLGPTNEVAEVLVSDPRVSVVSFTGSVAVGKRIAQTAGYKKVILELGGNDPLIILEDADMELAVTLAAEGAFRNSGQRCTAVKRILVQESIHDEFVTNFIEKTKTYTCGDPAHPDTIVGTVIDEAAAIHLELLIEKAVAQGAQLLQGGTRQGALLQPAVLTQVPRHAEMVVQEAFGPLAPVMAVKDIEDAVTLANSTAYGLSSGIVTSNLQHAMYAIKHIKAGTVNINEVPGYRIEHSPFGGIKDSGLGIKEGVTEAMKTFSFTKTYSLPW
>2839166608
VPGKVKALTGYIAGKPLASASLLEVRSPYDGRVAGTVTLASRKDTEAAIEAGLKGGVKLTRYERFAILDKTRQLLEERKEEFAELITSESGLCIRETRYEVGRARDVLHFAALEALKDDGQIFSCDISPQGKARKIFTVREPLSLAVAITPFNHPLNQVAHKIAPAIATGTPVILKPSEKTPLTAIRLAELLYEAGLPHYMLSVLLGPTAEVAEVLVTDPRVELVSFTGSVAVGKHIAKNAGYKKVILELGGNDPLIVLEDADMELAVTLAAEGAYRNSGQRCTAVKRILVQESIHDEFVAKLVEKTKEYVTGDPASPETRVGTVIDEPAAIYLEDVVKKSVAQGAKVLIGGKRNGAQLEPTVIVNVPRDAQMVVQESFGPLAPVMKVRDLDDAIALANSTAFGLSSGIVTNDMQKAIKAVKELRMGTVNINEVPGYRIESSPFGGIKDSGLGIKEGVIEAMKCFTYVKTFSLPW
>2843494389
VSGSALALTGYIAGEPVQSGEKLVVKSPYDDRVAGTVTLAGREHTEAAITAALKGGAKLSRYDRFAILDKTRQLLEARKEEFAQLITAESGLCLRETRYEVGRARDVLHFAALEALKDDGQIFSCDISPQGKARKIFTLREPLQLAVAITPFNHPLNQVAHKIAPAIASGTPVILKPSEKTPLTAIRLAELLYEAGLPHYMLSVLLGPTKEVAEVLVKDPRVELVSFTGSVAVGKHIAQEAGYKKVILELGGNDPLIILEDADMELAVTLAAEGAYRNSGQRCTAVKRILVQESIHDEFVQRLVERTKEYVCGDPAHADTRVGTVIDEPAAIYLEDVVKKAVAAGARVLQGGRREGALLEPTVIVDVPRDAQMVVQESFGPLAPVMKVKDLEDAIQLANSTAFGLSSGIVTRDMEKAIYAVKHLRMGTVNINEVPGYRIENSPFGGVKDSGLGIKEGVIEAMKCFTYVKTFSLPW
>2638983688
VLDEVTSLTGYIAGTPLQSDVLLEVKSPYDGRLVGTVTLGNRKDTEAAIAAGLKGGPLLTRYDRFAVLDKARQLLEERKEEFAQLIMSESGLCLRETRYEVGRARDVLHFAAIEALKDDGQVFSCDISPQGKARKIFTLREPLSLAVAITPFNHPLNQVAHKIAPAIATGTPVILKPSEKTPLTAIRLVELLYEAGLPHHMLSVLLGPTAEVAEVLVQDPRVELVSFTGSVAVGKHIAKQAGYKKVILELGGNDPLIILEDADMDLAVTLAAEGSYRNSGQRCTAVKRILVQESIHDEFVKRFVEKTKEYICGDPADAATRVGTVIDEPAAVYLEDVVKKAVAQGAKVLYGGRRKGASLEPTVIVDVPRDAQMVVQESFGPLAPIMKVKDLEDAIALANGTAYGLSSGIVTRDMEKAIYAVKHLRMGTVNINEVPGYRIENSPFGGVKDSGLGIKEGVIEAMKCFTYVKTFSMPW
>2738756408
SIQNKLTLASLVASVPVASGKLLTVTNPYNGNVVGTVETASAEDTQRAISTALKGGKILSRYERYQVLDTAKKLLIQRKQEFAQLISSESGLCIYEAEYEIGRAHDVLLFASIECLKDDGQIYSCDISPKGKQRKIFTTREPLNLAVAITPFNHPLNQVAHKIAPALAAGTPVILKPSEKTPLTAIRFVELLYEAGLPPYMLSVLLGETKDVAEVLVQAPEVDLVSFTGSVPVGKKIAQTAGYKKVILELGGNDPIIVLEDANLNLAVELAAEGAFRNSGQRCTAVKRILVQQSIAEEFTKRFLKKATEYTSGDPSNPVTKVGTVIDEASAIYLEEVINQAVKQGARVLLGGKRSGALLEPTVIVNVPRDAQMIVKESFGPLAPILTFTDIDDAIALSNSTDYGLSSGVVTNNMEHAIRFIKELKVGTVNINEVPGYRIENSPFGGIKDSGLGIKEGVIEAIKCFSYVKTFSMPW
>2623198110
ATENIIKLASLIAGKPVSSGQQLNVKSPYDGRLVGTVELATLSHTNAAIETALKGGSVPNRYERYTILDKARTLLLERKEEFAQLITAESGLCIAESNYEIGRAHDVLLFAAIECLKDNGQIYSCDISPNGKQRKIFTTYEPLKLAVAITPFNHPLNQVAHKIAPALAAGTPVILKPSEKTPLTAIRFVELLYEAGLPPHMLSVLLGDTKEVAEILVQDARIDVVSFTGSVAVGKMIAKTAGYKKIILELGGNDPLIVLEDADLELAVELAAEGSFRNSGQRCTAVKRILVQESIVEAFTTRFVEKAKEYTCGDPADPETKVGTVIDEQSAIYLENVIQKAVNQGAKVLLGGKRTGALLEPTVITAVPRDAQMVMQESFGPLAPILKFKDIDDAIELANSTAFGLSSGIITNNMGHAIRFVKELKVGTVNINEVPGYRIENSPFGGIKDSGLGIKEGVIEAIKCFSYMKTFSMPW
>2743770322
NAHKVLKLASLIAGKPVSSGNQLAVHNPYNGDLVGTVETADLNDTNNAIETALKGGISMSRFERYAVLEKARTLLLERKEEFAQLITAESGLCISESHYEIGRAHDVLLFAAIECLKDNGQIYSCDISPNGKQRKIFTTSEPLNLAVAITPFNHPLNQVAHKIAPALAAGTPVILKPSEKTPLTAIRFVELLYEAGLPPYMLSVLLGDTKAVAEVLVQDPRIDLISFTGSVAVGKMIAKTAGYKKVILELGGNDPLIVLEDADLNLAVELAAEGAFRNSGQRCTAVKRILVQESIAEEFTKRFVEKAKEYVCGDPTNPTTKVGTVIDEQSAIYLESVVNKAVAQGAKVLLGGKRSGALLEPTVITDVPRDAQMVVQESFGPLAPILTFKNIDDAIELSNSTAFGLSSGVVTVNMEHAIRFIKELKVGTVNINEVPGYRIENSPFGGIKDSGLGIKEGVIEAIKCFSYVKTFSMPW
>2776612560
ITQNIIKLSSLIAGKPVSSGNQLVVHNPYNGELVGTVETADLNDTNNAIETALKGGVLMSRFERYTVLERARLLLLQRKEEFAQLITAESGLCISESTYEIGRAHDVLLFSAMECLKDNGQIFSCDISPNGKQRKIFTTSEPLKLAVAITPFNHPLNQVAHKIAPALAAGTPVILKPSEKTPLTAIRFVELLYEAGLPPYMLSVLLGDTKVVSEILVQDPRIDVVSFTGSVAVGKLIAKTAGYKKVILELGGNDPLIILEDADLNLAVELAAEGSFRNSGQRCTAVKRILVQENIADEFTKRFIEKAKGYTCGDPANPATKVGTVIDEQSAIYLEGVVQKAVSQGAKILLGGKRTGALLEPTVITNVPRNAQMVVQESFGPLAPILTFKDIDDAIELSNSTAFGLSSGVVTTNMQHAIRFVKELKVGTVNINEVPGYRIENSPFGGIKDSGLGIKEGVIEAIKCFSYVKTFSMPW
>2738760443
STHKILKLASLIAGKPVSSGNQLAVHNPYNGELIGTVETADLNDTNNAIETALKAGPAMTRFERYTVLDKARTLLLERKEEFAQLITAESGLCISESTYEIGRAHDVLLFAAIECLKDNGQIYSCDISPNGKQRKIFTTSEPLKLAVAITPFNHPLNQVAHKIAPALAAGTPVILKPSEKTPLTAIRFVELLYEAGLPQYMLSVLLGDTKVVAEILVQDPRIDVVSFTGSVAVGKMIAKTVGYKKVILELGGNDPLIILEDADINLAVELAAEGSFRNSGQRCTAVKRILVHENLAEEFTKRFVEKAKEYICGDPANPATKVGTVIDEQSAIYLESVVKKAVVQGAKVLLGGKRTGALLEPTVITNVPRDAQMVVQESFGPLAPILTFKDINDAIKLSNSTAFGLSSGVVTTNMEHAIRFVKELKVGTVNINEVPGYRIENSPFGGIKDSGLGIKEGVIEAIKCFSYVKTFSMPW
>2524412758
NARNILKLASLVAGKPVLSGNQLAVHNPYNGELVGTVETADLNDTNNAIETALKGGVAMTRFERYTVLDKARTLLLERKEEFAQLITSESGLCISESTYEIGRAHDVLLFAAIECLKDNGQIYSCDISPNGKQRKIFTTYEPLKLAVAITPFNHPLNQVAHKIAPALAAGTPVILKPSEKTPLTAIRFVELLYEAGLPPYMLSVLLGDTKVVSEILVQDPRIDVVSFTGSVAVGKLIAKTAGYKKVILELGGNDPLIVLEDADLELAVELAAEGSFRNSGQRCTAVKRILVHESISEEFTKRFVEKAKGYTCGNPSSPATRVGTVIDEQSAMYLEDVVNKAVAQGAKVLLGGKRTGALLEPTVITNVPRDAQMVVQESFGPLAPILTFKDIADAIELSNSTAFGLSSGVVTTNMEHAIRFVKELKVGTVNINEVPGYRIENSPFGGIKDSGLGIKEGVIEAIKCFSYVKTFSMPW
>2700394867
ATENILRLASLVAAKPVSSGKQLAVYSPYDGRLVGTVEMADQSDTRNAIATALKGGTVLSRYERYRILDGARMLLLERKEAFARLITAESGLCIREADYEIGRAHDVLLFAAIECLKDDGQIYSCDISPNGKQRKIFTLREPLKLAVAITPFNHPLNQVAHKIAPALAAGTPVILKPSEKTPLTAIRFVELLYEAGLPEYMLSVLLGETKEVAEVLIQAPEVDLVSFTGSVAVGKKIAATAGYKKVILELGGNDPLIVLEDADLDLAVNLAAEGAFRNSGQRCTAVKRILVQERIAEAFTERFVEKTKEYLSGDPADPETRVGTVIDEQSAIYLEEVVAKAVAQGAKVLFGGKRQGALLEPTVIVNVPRDAQMVVQESFGPLAPIMTFKDIDDAIALSNSTAFGLSSGVVTNNMDHAIRFVKELKVGTVNINEVPGYRIENSPFGGIKDSGLGIKEGVVEAIKCFSYVKTFSMPW
>2622862209
ATENIIKLASLVAAKPVSSQKQLAVHSPYDGRLVGTVEMAGESDTRNAITTALRGGVVLSRYERYRILDGARVLLLQRKEAFAQLITAESGLCIREAHYEIGRAHDVLLFASIECLKDDGQIYSCDISPNGKQRKIFTLREPLKLAVAITPFNHPLNQVAHKIAPALAAGTPVILKPSEKTPLTAIRFVELLYEAGLPEYMLSVLLGETKEVAEVLVQAPEVDLISFTGSVAVGKRIAATAGYKKVILELGGNDPLIILEDADLELAVTLAAEGAYRNSGQRCTAVKRILVQESIAETFTKRFVEKTKEYLCGDPADPETRVGTVIDEASAIYLEEVVAKAVAEGAKVLFGGKRNGALLEPTVIVDVPRTTQMVVQESFGPLAPILTFSDIDDAIALSNSTAFGLSSGVVTNNMDHAIRFVKELKVGTVNINEVPGYRIENSPFGGIKDSGLGIKEGVVEAIKCFSYVKTFSMPW
>2678958041
ATDNIIRLASLVAGKPVSSQKQLLVNSPYDGRLVGTVEMASQADTQNAIAIALKGGTVLSRYERYSILDKARALLLLRKEEFAQLITAESGLCIREAEYEIGRAHDVLLFASIECLKDDGQIYSCDISPNGKQRKIFTLREPLKLAVAITPFNHPLNQVAHKIAPALAAGTPVILKPSEKTPLTAIRFVELLYEAGLPEYMLSVLLGETKEVAEVLVQAPEVDLVSFTGSVAVGKKIAATAGYKKVILELGGNDPLIVLEDADLDLAVTLAAEGAFRNSGQRCTAVKRILVQESIADEFTKRFVEKTKEYTCGDPADPETRVGTVIDEASAIYLEEVVARAVVQGAKVLYGGKRNGALLEPTVIVDVPRDAQMVVQESFGPLAPILTFTDVDDAIALSNSTAFGLSSGVVTNNMDHAIRFVKELKVGTVNINEVPGYRIENSPFGGIKDSGLGIKEGVVEAIKCFSYVKTFSMPW
>2823759721
STDNMFKLASLIAGEPVSSGKILAVNNPYNGQLVGTVEMAGGNDIQAAIDIALKGGQILTRYERYSILDKAKTMLLDRKEEFAKLITAESGLCISEARYEIGRAHDVLLFASIECLKDDGQVFSCDISPNGKQRKIFTLREPLKLAVAITPFNHPLNQVAHKIAPALAAGTPVILKPSEKTPLTAIRFVELLYQAGLPAYMLSVLLGDTKDVAEALVQDPRVDLVSFTGSVAVGKKIAQTAGYKKVILELGGNDPLIVLEDANLDLAVTLAAEGAFRNSGQRCTAVKRILVQENIAKEFTERFVEKAKEYTCGDPADPETRVGTVIDEQSAIYLESVVDKAVARGARILLGGKRTGALLQPTVIIDVPRDAQMVVQESFGPLAPILTFKDINDAIALSNSTAFGLSSGVVTTNMDHAIRFVKELKVGTVNINEVPGYRIESSPFGGVKDSGLGIKEGVIEAIKCFTTVKTFSMPW
>2690502405
TTENTLKLASLIAGEPVLSGKTLAVNNPYNGKLVGTVEMAGVNDTQAAIDIALKGGKVLTRYERYSVLDKTRMMLLERKEEFAQLITAESGLCITEARYEIGRAHDVLLFASIECLKDDGQVFSCDISPNGKQRKIFTLREPLKLAVAITPFNHPLNQVAHKIAPALAAGTPVILKPSEKTPLTAIRFVELLYEAGLPHYMLSVLLGATKDVAEALVQDPRVDLVSFTGSVAVGKKIAQTVGYKKVILELGGNDPLIVLEDADLELAVTLAAEGSFRNSGQRCTAVKRILVQENIAKEFTERFVEKAKEYTCGDPADPETKVGTVIDEQSAIYLESVVDKAVARGARVLLGGKRTGALLQPTVIVDVPRDAQMVVQESFGPLAPILTFTDIDDAISLSNSTAFGLSSGVVTTNMDHAIRFVKELKVGTVNINEVPGYRIESSPFGGIKDSGLGIKEGVIEAIKCFTTVKTFSMPW
>2849187563
TTENIIKSASLIAGKPVISGKTLAVNNPYNGHLVGTVEMAGLNDTQAAIDIALKGGRVLTRYERYSVLDKTRTMLLERKEEFAQLITAEAGLCITEARYEIGRAHDVLLFASMECLKDDGQVFSCDISPNGKQRKIFTLREPLKLAVAITPFNHPLNQVAHKIAPALAAGTPVILKPSEKTPLTAIRLVELLYQAGLPTYMLSVLLGDTKDVAEALVQDPRVDLVSFTGSVAVGKKIAQTAGYKKVILELGGNDPLIVLEDANLDLAVTLAAEGSFRNSGQRCTAVKRILVQESIAKEFTKRFVEKAKEYTCGDPANPETKVGTVIDEQSALYLESVVDKAVARGARVLLGGKRTGALLQPTVIVDVPRDAQMIVQESFGPLAPILTFKDIDDAISLSNSTAFGLSSGVVTNNMEHAIRFVKELKVGTVNINEVPGYRIENSPFGGIKDSGLGIKEGVIEAIKCFTTVKTFSMPW
>2849169110
ETINIIKLASLVAGKPVSSGKQLYINNPYNGQLVGTVEMANLSDTQAAVKAALKGGTVLNRYERYSILEKARILLLERKEEFAQLITAESGLCITESTYEIGRAHDVLLFSAMECLNDDGQVFSCDISPNGKQRKIFTLREPLKLAVAITPFNHPLNQVAHKIAPALAAGTPVILKPSEKTPLTAIRFVELLFEAGLPPYMLSVLLGNTKDVAEALVQNPEVDIVSFTGSVVVGKRIAQTAGYKKVILELGGNDPLIILEDANLDLGVVLAAEGAFRNSGQRCTGVKRILVQESISEEFTKRFVEKAKEYTSGNPADPQTKVGTVIDEQAAIYLENVVDKAVAQGAKVLLGGKRTGALLEPTVIINVPRDAQMVVQESFGPLAPILTFKDIDDAIQLSNSTAFGLSSGIVTANMENAIRFVKELQVGTVNINEVPGYRTERSPFGGIKDSGLGIKEGVVEAIKCFTYVKTFSMPW
>2609587954
VTENIIKLASLVAGKPVSSGKQLVVNNPYNGRPVGTVEMAGLSDTQAAIEMALKGGKVLNRYERYSVLDKARTLLLERKEAFAQLITAESGLCITETNYEIGRAHDVLLFAAMECLKDDGQVFSCDISPNGKQRKIFTLREPLKLAVAITPFNHPLNQVVHKIAPALAAGTPVILKPSEKTPLTAIRFVELLYEAGLPAYMLSVLLGNTKDVAEALVQDPRVDLVSFTGSVAVGKRIAQTAGYKKVILELGGNDPLIILEDADLNLAVELAAEGSFRNSGQRCTAVKRILVHDSIAEEFTKRFVKKAKEYTCGDPADPKTKVGTVIDEQAAIYLENVVDKAVAAGAKILLGGKRTGALLQPTVIINVPRDAQMVVQESFGPLAPILTFKDLDDAIALSNSTAFGLSSGVVTSNMENAIRFVKELQVGTVNINEVPGYRIESSPFGGIKDSGLGIKEGVIEAIKCFTYVKTFSMPW
>2837739409
NGTHVLNLSCYVAGKPIASDNVLQVRSPYDNRIVGTVALAGAKETNEAIEAALKGGKKLNRYERYSVLDKTRHLLMQRKEEMAQLISAESGLAIREARYEMGRANDVLMFAAIECLKDDGQIFSCDISPNGKARKIFTFREPLNVAVAITPFNHPLNQVVHKIAPAIASGTPVILKPSEKTPLTAIRLTEILYEAGLPHYMLSVLLGPTSEVAEQLVKDERIDLVSFTGSVAVGKHIAKTAGYKKVILELGGNDPLIILEDADMNLAVTLAAEGAFRNSGQRCTAVKRILVHENIKAAFTKCLVEKAKEYTCGDPADSETKVGTVIDEPAAIYLEDVTKKAVAAGAKVLLGGKREGALLEPTVIADVPRDAQMVMCESFGPLAPILGFTDIDDAIALSNSTSYGLSAGVVTNNMQHAIRFVKELKVGTVNINEVPGYRIENSPFGGIKDSGLGIKEGVIEAMKCFSFIKTFSMPW
>2516425165
QSESALHLHCYVAGKGVDTSKYLSVHSPYDNRLVGTVALAGIKETNEAIEAALEGGKTLSRYERYTVLDKTRQLLMKRKEEIAQLISAESGLCIREGRYEIGRAHDVLLFAAMECLKDDGQVFSCDISPTGKTRKIFTVREPLKLAVAITPFNHPLNQVAHKIAPAIASGTPVILKPSEKTPLTAIRLTEMLYEAGLPPYMLSVLLGPTTEVAEQLLKDDRIELVSFTGSVPVGKKIAQTAGYKKVILELGGNDPLIILEDADLELAVTLAAEGSFRNSGQRCTAVKRILVQESIREEFTKRFVEKAKEYTCGDPSDPDTRVGTVIDERAAVYLEEVTKKAVSQGAKILLGGKRTGALMEPTVIADVPRDAQMIVQESFGPLAPILGFKDIDDAISLSNSTAYGLSSGIVTNNMQNAIRFIKELKVGTVNINEVPGYRIENSPFGGIKDSGLGIKEGVIEAMKCFSFVKTFSMPW
>2628451427
NGVPAWHLTSYIAGQPITSQQLLKVHSPYDNRLVGTVTLAGKADATAAIEKALQGGTALSRYERFSILDKTRQLLVERKEAIAQIISAESGLAIREARYETGRAHDVLMFAAMECLKDDGQIFSCDISPTGKARKIFTQREPLSLAVCITPFNHPLNQVAHKIAPAIAAGTPVILKPSEKTPLTAIKLVELLYEAGLPKHMLSVLLGPTAEIAEPLVKDPRVDIVSFTGSVAVGKHIASTAGYKKVILELGGNDPLIVMEDADLDLAVNLAAEGAYRNSGQRCTAVKRILVHESIADTFIQKLVAKTKEYTCGDPANPETRVGTVIDEAAAIYLESVVEQAVAQGARVLIGGKRHGALLEPTVIVNVPRNAVMVVRESFGPLAPVLTFTDIDDAIRLSNSTDYGLSSGIVTNNMAYALRFIRELKVGTVNINEVPGYRIESSPFGGIKDSGLGIKEGVIEAIKCFTYVKTFSLPW
>2828585240
MQTQPIRATSYIAGEPVQNNRLLEVKSPYDGRLVGTVTTAGAADVEKAITRALATGTKLTRYERYQILEKTRQLLSEHRKEIADLISAESGLAIREAVYETGRAHDVLMFAAIECLKDDGQIFSCDISPAGKARKIFTLREPLNLGVAITPFNHPLNQVAHKIAPAIAAGCPVILKPSEKTPLTAIRLTELLYEAGLPKNMLSVLLGPTNEVAEPLVKDHRVDIVSFTGSVPVGKHIAAAAGYKKVILELGGNDPVIIMEDADLDKAVLLAAEGAFRNSGQRCTAVKRILIHQKIKDAFVEKFVKKAGEYTCGDPADPETLVGTVIDEAAAICLENMVNKAVAQGARVLLGGRRRGALMEPTVIDDVPRHADIVVHEAFGPLAPILTFKDIDDAIALSNSTAYGLSSGIVTNNMDDALRFVKELKVGTVNINEVPGYRIESSPFGGIKDSGLGIKEGVIEAIKCFTFVKTFSLPW
>2628642569
IGTSVMNLNCYVGGNPVSSDKLLKVRSPYDNRLVGTVQLCEAVHASEAIDIALKGGVKLTRYERYSILEKARQLLVERKEEFARVISAESGLAIREAYYETGRAHDVLMFAAIESLKDDGQVFSCDISPSGKARKIFTTREPLSLAVCITPFNHPLNQVVHKIAPAIAVGTPVILKPSEKTPLTAIKLAELLYEAGLPPYMLSVLLGATKEIAEPLVKDVRVDIVSFTGSVAVGKQIAAIAGYKKVILELGGNDPLIIMEDADLDKAAFLAAEGSFRNSGQRCTAVKRILVHERIHDAFVEKLVETAKKYPCGDPADPDTKVGTVIDEPAAIYLESVVQKAVEQGAEILLGGQRMGALLQPTVIVNVPRHSQMVVQESFGPLAPVMKFRDIDDAIILSNSTAYGLSAGIVTNNMDYALRFIKDLKVGTVNINEVPGYRIESSPFGGIKDSGLGIKEGVIEAMKCFTYVKTFSLPW
>2757664435
NSTSVITLPCYVAGEAIESDKILEVRSPYDNRLVGTVTLANASHAEQAIETALKGGQKLSRYERYVILEKTRQLLTERKEEFAQVISAESGLAIREARYETGRAHDVLMFAAIEALKDDGQIFSCDISPSGKARKIFTLREPLSLAVCITPFNHPLNQVIHKIAPAIAVGTPVILKPSEKTPLTAVKLVELLYEAGLPHYMLSVLLGPTREIAESLVKDSRVDIVSFTGSVAVGKHIAATAGYKKVILELGGNDPLIIMEDADLDKAVFLAAEGAFRNSGQRCTAVKRILVHEKIKDAFVEKFVAKAKEYTSGDPKDDNTKVGTVIDEAAAIYLETVVKKSVEQGAKVLLDGKRKGALLGPTVIVDVPRDADMVVHESFGPLAPILTFKDIDDAIALSNATAYGLSSGIVTNNMEYALRFVKELKVGTVNINEVPGYRIESSPFGGIKDSGLGVKEGVIEAMKCFTYVKTFSMPW
>2730478470
NGAAVIERPCYVAGKPIVSDNILEVRSPYDQRLVGTVKLANAAHVEEAIETALKGGQKLSRYERYSILEKTRQLLTERKEEFAQVISAESGLAITEARYETGRAHDVLMFAAIESLKDDGQIFSCDISPSGKARKIFTLREPLSLAVCITPFNHPLNQVVHKIAPAIAVGTPVILKPSEKTPLTAIKLVELMYEAGLPHYMLSVLLGPTKEIAEPLVKDNRVEIVSFTGSVAVGKHIAAAAGYKKVILELGGNDPLIIMEDADLDKAVFLAAEGSFRNSGQRCTAVKRILVHEKIKDAFIEKFVPKAKEYICGDPADEKTKVGTVIDEAAAIYLETVVKKAIEQGAKVILDGKRKGALFGPTVIVDVPRNAEMIVHESFGPLAPIVTFKDIDDAIALSNSTAYGLSSGVVTNNMEYALRFVKELKVGTVNINEVPGYRIESSPFGGVKDSGLGVKEGVIEAMKCFTYVKTFSMPW
>2779702821
MIPDYHCLIAGEPVKSDRFVEVENPYNNAIVGRVSECNAAHTEKAIQSALSSNSRLTRYERFEILDKTRRDLLSKKEEFAKLITSEAGLCMRETLYEVGRACDVLQFSAMEALKDDGQIFSCDVSPQGKARKIFTIREPLNAAVAITPFNHPLNQVAHKLGPAIAAGTPIILKPSEKTPLTAIRLAELLYKNGLPGWMLSVVLGATAEVAEPLVLDERVELVSFTGSVAVGKHISRTAGYKKLVLELGGNDPLIILEDADMDLALHLACEGSFRNSGQRCTAVKRILVHKSLVKSFTEAFVKKAETYRSGDPASMDTRVGTVIDEASAKRLESSVREAVEQGAKVLLGGNRNGALLEPTVISNVRRDAKMITSESFGPLAPILAVDDIEDAIGLANSTPYGLSSGVVTNNMEHALKAVRELRCGTVNINEVPGYRIECSPFGGIKNSGLGIKEGVIEAIKCMTTVKTFSMPW
>2653709094
VIGNVTVAQADHTHLAIETALEQKETLTRYQRFEILDQSRRELLNRKEEFAQLITSEAGLCMRETLYEVGRACDVLQFSAMESLKDDGQVFSCDVSPQGKARKIFTLREPLRVAVAITPFNHPLNQVAHKLGPAIAAGTPIILKPSEKTPLTAIKFAELLHKNGLPGPMLSVLLGPTQEVAERLVQDERVEMVSFTGSVSVGKHIARSAGYKKLVLELGGNDPLIILEDADLDQAVHLACEGAFRNSGQRCTAVKRIMVQRSILEKFTQAMVERAKSYTAGDPSSMETRIGTVIDEASAIHLEETIKKAVSDGARVLLGGGRQGALLEPTVIADVPRETEMVCSESFGPLAPIMGIEDIDDAIACANSTPYGLSSGVITQHMGHALKAVRELRCGTVNINEVPGYRIECSPFGGIKDSGLGIKEGVIEAMKCLSTVKTFSLPW
>2779690880
MQHMLHSLLAGQPIQGNDCISVTNPYDQTVIGNVTVAQADHTHLAIETALEQKETLTRYQRFEILDQSRRELLNRKEEFAQLITSEAGLCMRETLYEVGRACDVLQFSAMESLKDDGQVFSCDVSPQGKARKIFTLREPLRVAVAITPFNHPLNQVAHKLGPAIAAGTPIILKPSEKTPLTAIKFAELLHKNGLPGPMLSVLLGPTQEVAERLVQDERVEMVSFTGSVSVGKHIARSAGYKKLVLELGGNDPLIILEDADLDQAVHLACEGAFRNSGQRCTAVKRIMVQRSILEKFTQAMVERAKSYTAGDPSSMETRIGTVIDEASAIHLEGTIKKAVSDGARVLLGGGRQGALLEPTVIADVPRETEMVCSESFGPLAPIMGIEDIDDAIACANSTPYGLSSGVITQHMGHALKAVRELRCGTININEVPGYRIECSPFGGIKDSGLGIKEGVIEAMKCLSTVKTFSLPW
>2788376183
NLPSYIAGEARGGGERLEVFYPWDNSLTGTVTKITPGELQQAVEAAGGEELSRYDRHAILRRASTLMAERRAEFSELIRLETGLCQRDTDYETGRTSDVLEFAAIEALGDDGEVFSCDISPQGKRRKIVTFRQPVSLAVAITPFNHPLNQVAHKVAPAIAAGAPMLLKPSDKTPLTAIKFTELLYEAGLPGWMLSTFVGDLDEVVTPMIRHPAVELVSFTGSVAIGKQVARTAGYRKLCLELGGNSPLIVLDDADLELAVTLAAEGSFRNSGQRCTAVKRILVQQGILEAFTGRFVEKAREYTGGDPADPATRVGTVIDEAAAELLKERVDTCGGSLLLGGGQSGALMEPTVVAGVPRDAELVAQESFGPIAPILPIEDLDDAIDYYNSGPFGLSTGIVTNDLNXAMDAARRLRTGTTNINEVPGFRIESSPFGGVKDSGLGVKEGVIEAIRTMTSVKTFSFPW
>2585419862
NLPSYIAGEAVHSDQKLEVYYPWDNSLTGTVSKISRADLERAITTALEGKNPLSRYDRHAILRKAAQLMAENREEMAKVICRETGLCMRETRYETGRTSDVLEFAAAAALEDDGQVFSCDISPQGKNRKIVTFRQPLQLVSAITPFNHPLNQVAHKVAPAIAAGAPMILKPSEKTPLTAIRFAEIMYEAGLPGWMLSVFVGDLDEIVQPMITDDRVELVSFTGSVQIGKLIASQAGYKKTCLELGGNSPLIILNDADLDKAVTLAAEGSFRNSGQRCTAVKRILVQEGIVEEFTKRFVEKAKEYVSGDPEDSETRVGTVIDENAAIVLEERVKQAEKDGAKVLLGGGRRGALMEPTVIANVPRDTPMVAEESFGPLAPIITIKDLDDAIEYYNSGNFGLSSGIVTNDLQAALKAAKHLRTGTTNINEVPGYRIEKSPFGGIKDSGLGIKEGVNEAMKFMTTTKTFSFPW
>2817923318
TIDTPLDLPSYIGGEAVSTGRKLDVSYPWDGSLTGAVAMIGPKELEQAITAALTKRERLTRYQRFEILDQARQLLAARAEEFAHLIRLETGLCMRESRYETGRAQDVLQFAAMEALNDDGQTFSGDISPQGKARKIFTQREPLKLIAAITPFNHPLNQVAHKVAPAIAVGAPILLKPSAKTPLTAIRFAELLYEAGLPGWMLSVFVGEIGDVVEPMIRDERINLVTFTGGTPVGKRIASIAGYKKLCLELGGNSPLIVLADADLDLAVTLAAEGCYRNSGQRCTAVKRLLIHERIVEEFTERLVAKTAGYTCGDPADEATRVGTVIDEEAAKVLENRVQQAVDEGARVLFGGTRTGAMLEPTVISDVPRTTEMVCQESFGPLAPILQVRDLDDAIDVANSSNFGLSSGVVTNDLAAATKAINALETGTVNINQIPGYRIELSPFGGIKDSGLGIKEGVIEAMKYMTSVKTFSLPW
>2787388503
TTLRGLELPALIAGREVHTTERLEVRYPYTGETTGTVSLVGPDELEEAVAAAWQGGEALSRHERHAILERARVLLGERTDEFANLILSETGLCVRETRYEVGRSQDVLQFAAIAALEDDGQAFACDVSPNGQARRIFTMREPVRSMAAVTPFNHPLNQVVHKIAPAIAAGAPAILKPSEKTPLVAVRFTELLYEAGLPGWMLSCVVGPVDEVVEPLIRDERVELVSFTGSAAIGKQIARTAGYKKLCLELGGNSPLIVLADADLELAVTLAAEGCYRNSGQRCTAVKRLLVANSILDEFTERLVSRTAEYTCGDPADPRTRVGTLIDEAAAMRLEGVVETAVSEGARVLCGGKRDGALLEPTVITDVPRTTEMVVEESFGPLAPIMAVRDVDDAIELANATAYGLSSGIVTNDLDAALKAVRSIRTGTVNVNQVPGFRIERSPFGGVKDSGLGIKEGVIESMKTMSNVKTFSLPW
>2817714209
EPNKILELPSCIAGEAAGDELLDVIYPYNGEVTGRVRQVDGAGLEHALAATKPVELSRWARHEILTKARALLSERAEEFAQLIRSESGLCMRETHYEVGRSQDVLQFAAMEALKDDGQIFSCDISPQGQERKIFTLREPLKLVAAITPFNHPLNQVAHKLSPAIAAGAPVILKPSEKTPLTAIRFTELLYEAGMPPEMLSTIVGPVDTVVSSLIADDRVELVSFTGSVAIGKSISRTAGYKKLCLELGGNSPLIVLDDADLDLAVKLAAEGCFRNSGQRCTAVKRLLIHEAILGQFTEAFVAKVAEYPCGDPADEATRVGTVIDEAAATLLESRVEKAVTSGARVLAGGNRNGAQLEPTVIADVPRDAEMVVEESFGPLAPILPVRDLDDAIALANGTDFGLSSGVVTNNMEAALACVKGIRTGTVNINAVPGYRIESSPFGGVKDSGLGIKEGVIEAIKYMTNVKTFSLPW
>2695200252
EKTEVLELPSYIAGDAAGGELLDVIYPYTGEVAGCVRQVDAARLERALTATQSVELTRWARHEILTNARALLAERAEEFAQLIRSESGLCMRETRYEVGRSQDVLQFAAMEALRDGGQIFSCDVSPQGQARKIFTLREPLRLVAAITPFNHPLNQVAHKLSPAIAAGAAVILKPSEKTPLTALRFTELLYEAGLPPSMLSTIVGSVDEVVTPLIADDRVELVSFTGSVAIGKTISRTAGYKKLCLELGGNSPLIVLDDADLDLAVTLAAEGCFRNSGQRCTAVKRLLIHEAVLEEFTEAFVAKVAEYPCGDPADDATRVGTVIDEPAAKLLEARVEKAEAAGARVLAGGNRNGALLEPTIIADVSRVAEMVVQESFGPLAPIIAVKDLDDAIELANGTAFGLSSGVVTRNMDAALTCVKRIRTGTVNINAVPGYRIESSPFGGVKDSGLGIKEGVIETIKYMTNVKTFSLPW
>2788363085
DQDGIPELPCLVAGEEMGGELLDVHYPYNGELAGRVRMVDGEGLECALNRARQVKMSRWERHEVLMKARETLSGRAEEFANLIRSESGLCMRETRYEVGRTQDVLQFAAMEALRDDGQVFSCDVSPQGKARKIFTLREPLKLAAAITPFNHPLNQVAHKLAPAIAAGTPMILKPSEKTPLTAITFTKLLYEAGLPPEMLSVVLGSLEEVVTPLIRDERVELVSFTGSVAIGKSISKTAGYKKLCLELGGNSPLIILDDADLELAVELAAEGCFRNSGQRCTAVKRLLVHQSVVDRFTESLVAKVSEYPCGDPADEETRVGTVIDESAARVLERRVEDAVGQGARVLAGGTRRGAAIEPTIIADVPRDAQMVVEESFGPLAPILPVGDLDDAIELANGTAFGLSSGIVTRDMEAALTAVRRIRTGTVNVNAIPGYRIESSPFGGVKDSGLGIKEGVIEAIKYMTNVKTFSLPW
>2788383109
DQDGVPELPCLVAGEEMGGELLDVHYPYNGELAGRVRMVDGEGLECALNRARQVKMSRWERHEVLMKAREILSGRAEEFANLIRSESGLCMRETRYEVGRTQDVLQFAAMEALRDDGQVFSCDVSPQGKARKIFTLREPLKLAAAITPFNHPLNQVAHKLAPAIAAGTPMILKPSEKTPLTAITFTKLLYEAGLPPEMLSVVLGSLEEVVTPLIRDERVELVSFTGSVAIGKSISKTAGYKKLCLELGGNSPLIILDDADLELAVELAAEGCFRNSGQRCTAVKRLLVHQSVVDRFTESLVAKVSEYPCGDPADEETRVGTVIDESAARLLERRVEDAVGQGARVLAGGNRRGAAIEPTIIADVPRDAQMVVEESFGPLAPILPVGDLDDAIELANGTAFGLSSGIVTRDMEAALTAVRRIRTGTVNVNAIPGYRIESSPFGGVKDSGLGIKEGVIEAIKYMTNVKTFSLPW
>2788369458
ESTGIPELSCHVAGEEVGEELLEVIYPYSGELAGRVRMVDASGLERALSATRQVDMTRWQRHEVLMKARELLSGRAEEFAHLIRSESGLCMRETRYEVGRTQDVLQFAAMEALRDDGQVFSCDVSPQGKARKIFTLREPLQLATAITPFNHPLNQVAHKLAPAIAAGTPMILKPSEKTPLTAITFTRLLYEAGLPPEMLSVIVGPLDEVVTPLIGDERVELVSFTGSVAIGKTIARTAGYKKLCLELGGNSPLIVLDDADLDLAVELAAEGCFRNSGQRCTAVKRLLIHQSVLDEFTGAFVAKISEYPCGDPADDDTRVGTVIDESAARLLENRVEQAVEQGARVLAGGGRKGAALEPTIIADVPRDAEMVVEESFGPLAPILPVRDLDDAIELANGTAFGLSSGVVTGDMQAAIAAVKRIRSGTVNINTIPGYRIESSPFGGVKDSGLGIKEGVIEAIKYMTNVKTFSLPW
>2789302568
PAAKSLTLPAYLAGKPVSGDQVLEVLNPFDGSLAGTTSLLATEQLEEAIVASLNYSTSLTRYDRSQILEKARSLLNARAEEFATLMCSESGLCMRETRYEVGRSQDVLQFAAAEALKDDGQIFSCDVSPQGKQRKIFTLREPLRLAAAITPFNHPLNQVAHKIAPAIAAGVPMILKPSEKTPLTAIRFAELLYEAGLPGPMLSVLLGTIDDLVTPLIQDERVELVTFTGSAAIGKQIAKTAGYKKLCLELGGNSPLIVLDDADLSLAVTLAAEGCFRNSGQRCTAVKRLLIHEAILADFTEAFVAKASEYVCGDPTDDATRVGTVIDEEAAVSLQGRVENAVEAGAKVLVGGGRQGALLEPTVIANVPRDAEMVVEESFGPLAPIMSVADLDDAIQLANATAFGLSSGIVTRDLEKALQAVKGIRTGTVNVNQIPGYRIECSPFGGVKDSGLGIKEGVIEAIKYMTNVKTFSLPW
>2787382756
TLTDILNFPCYLAGETVHTDSSLEVHNPYTDELVGTVPMLDRSGLDRAIEAHLAAEQALTRFQRSEILLEARRLVGERAEEFAHLIRREAGLCMRETRYEVGRTQDVLQFAAAEALKDDGQIFSCDISPQGKARKIFTTREPLRLGAAITPFNHPLNQVAHKLAPAVAAGLPMILKPSEKTPLTAIRFTELLYDAGLPGWMLSAVMGSIDELVSPLIEDSRVEFVSFTGSAGVGKQISKRAGYKKLCLELGGNSPLIVMDDADMDLAVTLAAEGCYRNSGQRCTAVKRLLVHESVLEEFTDRFVAKTAEYPCGDPADEATGVGTVIDEEAAKRLEKRIEDAVARGAKVLCGGGRNGAQIEPTVIADVPRDAEMVVEESFGPLAPIMSVKDIDDAIALANDSAFGLSSGIVTNNMEAALKAVRGIRTGTVNVNQVPGYRIESSPFGGVKDSGLGVKEGVIEAIKYMTNVKTFSLPW
>2786192205
TLTDILSLPCYLAGEAIHMDSSLEVHNPYTDELVGTVPMLDRAGLDRAIEAHLAAEQALTRFQRSEILLEARRLVGERAEDFAHLIRREAGLCMRETRYEVGRTQDVLQFAAAEALKDDGQIFSCDISPQGKARKIFTTREPLRLGAAITPFNHPLNQVAHKLAPAVAAGLPMILKPSEKTPLTAIRFTELLYDAGLPGWMLSAVMGSIDELVSPLIEDSRVEFVSFTGSAGVGKQISKRAGYKKLCLELGGNSPLIVMDDADMDLAVTLAAEGCYRNSGQRCTAVKRLLVHESVLEEFTDRFVAKTAEYPCGDPADEATGVGTVIDEEAAKRLEKRIEDAVARGAKVLCGGGRNGAQIEPTVIADVPRDAEMVVEESFGPLAPIMSVKDIDDAIALANDSAFGLSSGIVTNNMEAALKAVRGIRTGTVNVNQVPGYRIESSPFGGVKDSGLGVKEGVIEAIKYMTNVKTFSLPW
>2789329703
PTESALELPCYVAGXPVLGSSKLEVHYPYTGEVSGVVPMLGRAELDASIDAALHYKSQLTRYHRYEILERARALLSERAEEFAHLIRSEAGLCMRETHYEVGRAQDVLQFAAMESLKDDGQIFSCDVSPQGKARKIFTLREPLNLVAAITPFNHPLNQVAHKLAPAIAAGVPVVLKPSNKTPLTAIRFVELLYEAGLPGPMLSVLLGSVDDLIEPMVADERVDLVTFTGSTHVGKQLPKVAGYKKLCLELGGNAPLIILDDAKLDLAVTLAAEGCFRNSGQRCTAVKRLLVHENILADFTGRFLEKVKEYPAGDPADEATRVGTVIDEPAAVELEDRVKAAVAQGAKVLAGGNREGALLEPTVIADVPRDAKMVVEESFGPLAPILSVKDLDDALAVANSSQFGLSSGIVTESMDSALTAVKGIRSGTVNVNQVPGYRIECSPFGGVKDSGLGIKEGVIEAIKFMTTVKTFSLPW
>AH-324-P18_NODE_26
PTESALELPCYVAGEPVLGTSKLEVHYPYTGEVSGVVPMLGRSELDASIDAALNYKEQLTRYQRYEILERARGLLSERAEEFAHLIRSEAGLCMRETRYEVGRAQDVLQFAAMESLKDDGQIFSCDVSPQGKARKIFTIREPLNLAAAITPFNHPLNQVAHKLAPAIAAGVPVILKPAKKTPLTAIRFVELLYEAGLPGPMLSVLLGTVDELLDPLVADERVELVTFTGSTRVGKQLPKVAGYKKLCLELGGNAPLIIMDDAKMDLAVTLAAEGCFRNSGQRCTAVKRLLVHEKILPEFTERFVEKVKEYPAGDPADEATRVGTVIDEPAAVELEDRVKAAVAQGAKVLAGGKRDGALLEPTVIADVPRDAEMVVEESFGPLAPILSVRDLDDALAVANSSQFGLSSGIVTESMDAALTAVKGIRSGTVNINQVPGYRIECSPFGGVKDSGLGIKEGVIEAIKFMTTVKTFSLPW
>2716855025
MREFGSIVEGQQHSSGKWIDVYNPFTLEQTGRVAAIDPQALNEIAKKTHDSDVRLSRHERHNILMKMSAEIESRSDDVSRLITDETGLSRKDTRYEAQRVCDVLRFSAMAALQDDSEIFPCDISAQGRPRRIYTSRYPLRLITAITPFNHPMNQVAHKIGPAIATNNNVILKPSEKTPLSAYFLAELSIQCGLPVESLTVLNGSTKDLAKAMVTHELVDLVTFTGSSSVGRHLASLAKYKRLILELGGSSPLLVLEDADPAIAAQIAVAGIFKNSGQRCTAIRRIIVQEKIADPFADSLSKEVALLRCGDPYDDKTDVGTVISETAARQIQARVENSLSQGAKLLVGNHREGALYHPTVLDKVNPAHDLVAQETFGPVAPIIRVDSFNEAIRVANDTCYGLSAGVVSNHWPSIQRAIGELEVGTVNINEAPSYRLETTPFGGIKASGLGYKEGVLETMKAMTYVKTYSLPW
>2788348682
VLEFGTIAGGLQESGSDWLEVRSPWTGDVVGRVVLARPQRIEEILQQTHAARIGLSRRDRADVLEAMAAIVEQRRDEVSGMITDETGLCVQDTRYESGRVVDVLKFAAMKALDDDSNVYPCDITPHGKARRIYTTRQPLRLVSAITPFNHPMNQVAHKIAPAIATNTPVVLKPSEKTPLSAYWLAQIAIDAGLPANALNVVNGPIAETADLLVTHDLVDMVTFTGSSQIGRQIAGRAGYKRLVLELGGSSPLLVLEDADVEEAVDIAVAGIFKNSGQRCTAIRRLVVHRSLADDFARGLAARAAELNCGDPYDPASDMGTVIDEEAAQRIERRVQATLDCGARLLCGHQRQGALYPPTVVDGVDNDHPLVSEETFGPVAAILRFDTLDEAIEIANDTEYGLSSGVVSDHWPAIQRCISEIDAGTVNVKEAPGYRLEWTPFGGIKASGLGYKEGVIETMKAMTWVKTYSLPW
>2814941430
MLEFGTIANGTQASGDQWLDVTSPYDGRVVGRVAMIGAERGAQILEETYSTRVELTRRQRADVLESMADAIDERRSEVSQLITDEAGLCVKDSMYEAGRVGDVLRFSAARALEDDSEVFPCDITPHGRARRIYTMREPLRLVSAITPFNHPMNQVVHKVAPAIAVGTPVVLKPSEKTPLSAYWLGQLALDCGLPANALNVINGPLAEIAPLLVQHERVEMVTFTGSSAIGRQIAEQAGYKRLILELGGSSPLLVLEDADVEAAVEIAMAGIFKNSGQRCTAIRRLVVHRSLADRFAESLAAATAQLTCGDPYDEATDMGTVIDEDAARLLESRVSGAVKAGARVLTGNRREGALYWPTVVDQVENDYDLVRSESFGPIASILRFDDLSEALAIANDTEYGLSSGVVSQHWPSIQACISGIEAGTVNVNEAPSYRLEWTPFGGIKASGLGYKEGVIETMKAMTYVKTYSLPW
>2814919873
MLEFGTIANGTQASGDQWLDVTSPYDGRVVGRVAMIGAERGAQILEETYSTRVELTRRQRADVLESMADAIDERRGEVSQLITDEAGLCVKDSMYEAGRVGDVLRFSAARALEDDSEVFPCDITPHGRARRIYTMREPLRLVSAITPFNHPMNQVVHKVAPAIAVGTPVVLKPSEKTPLSAYWLGQLALDCGLPANALNVINGPLAEIAPLLVQHERVEMVTFTGSSAIGRQIAEQAGYKRLILELGGSSPLLVLEDADVEAAVEIAMAGIFKNSGQRCTAIRRLVVHRSLADRFAESLAAATAQLTCGDPYDEATDMGTVIDEDAARLLESRVNGAVKAGARVLTGNRREGALYWPTVVDQVENDYDLVRSESFGPIASILRFDDLSEALAIANDTEYGLSSGVVSQHWPSIQACISGIEAGTVNVNEAPSYRLEWTPFGGIKASGLGYKEGVIETMKAMTYVKTYSLPW
>2788349217
MLEFGTIANGTQASGDQWLDVTSPYDGRVVGRVAMIGAERGAQILEETYSTRVELTRRQRADVLESMADAIDERRSEVSQLITDEAGLCVKDSMYEAGRVGDVLRFSAARALEDDSEVFPCDITPHGRARRIYTMREPLRLVSAITPFNHPMNQVVHKVAPAIAVGTPVVLKPSEKTPLSAYWLGQLALDCGLPANALNVINGPLAEIAPLLVQHERVEMVTFTGSSXIGRQIAEQAGYKRLILELGGSSPLLVLEDADVEAAVEIAMAGIFKNSGQRCTAIRRLVVHRSLADRFAESLAAATAQLTCGDPYDEATDMGTVIDEDAARLLESRVNGAVKAGARVLTGNRREGALYWPTVVDQVENDYNLVRSESFGPIASILRFDDLSEALAIANDTEYGLSSGVVSQHWPSIQACISGIEAGTVNVNEAPSYRLEWTPFGGIKASGLGYKEGVIETMKAMTYVKTYSLPW
>2814893148
MHQFGSIIGGAQIESGQWLDVHNPYSNDLVGRVAAIDATTAGKILYQTHATTFDLSRHDRAQILNRMADEIEDRSDEIARLITDESGLCLKDTRYESSRVCDVLRFSAIKALDDDSEVFPCDITQNGRRRRIYTTRQPLHLIAAITPFNHPMNQVAHKVAPAIATNNAVVLKPSEKTPLAAYYLAQLALDCGLPSDMLNVINGPDVANLLVTSDLVDLITFTGSSAIGRSIAERAGYKRLVLELGGSSALLVLSDADIAAAVEITVAGLFKNSAQRCTAIRRILVHSSSADAFAAMLAEQTTKITYGDPYDPQNDMGTVISVEAAKEIECRVDDALARGARLLTGHKRDGALYPPTVLDCVENDYPLVAQETFGPVAPIIRFDTLDEAIAIANDTPYGLSSGVVSNHWPSIQRAISELEVGTVNVNEAPSYRLEWTPFGGIKASGLGYKEGVIETMKAMTNVKTYSLPW
>2636267114
MREYGSIIGGEEIFTEKWIDVKNPYTGKIVGRVNSLPPAEIEKVVQVTHDTTITLSRYERHQILNKMADAIDERVEEISLMITDESGLCLSDTMYEASRVADVLRFSAIRTYDDDSQVFPCDISKNGRKRRIYTTRIPLKLIACITPFNHPMNQVVHKIAPAIATNNTVILKPAQRTPLSSYYLAKLALDCGLPPHMLNVINGPTKETYDILVKSEMVSMVSFTGSTEVGKDIANNCGYKKIVIELGGSSALIICPDADIDEAVEITMGGLFKNSAQRCTAIRRLVVHESIADEYAAKLTEKASKLNYGDPYNPNNDMGTVISEEAATMMEQRVNATIAAGAKLLLGNIRQGAVYSPTVLDHVKNEHAVVCEETFGPVAPIIRYSTLDEAIEIANDSAYGLSGGVVSNHWPTIQRVINELETGTINVNEAPSYRLEWTPFGGIKDSGLGYKEGVIETMKAYTNVKTYSLPW
>2701084044
MREYGSIIGGEEIFTEKWIDVKNPYTGKIVGRVNSLPPAEIEKVVQVTHDTTITLSRYERHQILNKMADAIDERVEEISLMITDESGLCLSDTMYEASRVADVLRFSAIRTYDDDSQVFPCDISKNGRKRRIYTTRIPLKLIACITPFNHPMNQVVHKIAPAIATNNTVILKPAQRTPLSSYYLAKLALDCGLPPHMLNVINGPTKETYDILVKSEMVSMVSFTGSTEVGKDIANNCGYKKIVIELGGSSALIICPDADIDEAVEITMGGLFKNSAQRCTAIRRLVVHESIADEYAAKLTEKASKLNYGDPYNPNNDMGTVISEEAATMMEQRVNATIAAGAKLLLGNIRQGAVYSPTVLDHVKNEHAVVCEETFGPVAPIIRYSTLDEAIEIANDSAYGLSGGVVSNHWPTIQRVINELETGTINVNEAPSYRLEWTPFGGIKDSGLGYKEGVIETMKAYTNVKTYSLPW
>2658544579
MREYGSIIGGEEIFTEKWIDVKNPYTGKIVGRVNSLPPAEIEKVVQVTHDTTITLSRYERHQILNKMADAIDERVEEISLMITDESGLCLSDTMYEASRVADVLRFSAIRTYDDDSQVFPCDISKNGRKRRIYTTRIPLKLIACITPFNHPMNQVVHKIAPAIATNNTVILKPAQRTPLSSYYLAKLALDCGLPPHMLNVINGPTKETYDILVKSEMVSMVSFTGSTEVGKDIANNCGYKKIVIELGGSSALIICPDADIDEAVEITMGGLFKNSAQRCTAIRRLVVHESIADEYAAKLTEKASKLNYGDPYNPNNDMGTVISEEAATMMEQRVNATIAAGAKLLLGNIRQGAVYSPTVLDHVKNEHAVVCEETFGPVAPIIRYSTLDEAIEIANDSAYGLSGGVVSNHWPTIQRVINELETGTINVNEAPSYRLEWTPFGGIKDSGLGYKEGVIETMKAYTNVKTYSLPW
>2808621084
NDDGIIEFGAIINGKQVTTGEWIEVHNPYTKKLVGRVASIDIETLDQVLKDTYKTKITLTRYQRYEILNKIADELEKRVDEVSQMITDETGLCLKDTRYEASRVSDVLRFSAMKALDDDSKVFPCDVSKNGKPRRIYTTRVPLGLISAITPFNHPMNQVVHKIAPAIATNNTVVLKPSERTPLSAYYFTQLALDCGLPPNMLNCINGKDIEATSEMMTHPDITMVSFTGGSKIGKIIASKAGYKKLVLELGGSSALLILDDADIDEAVEVTMAGTFKNSAQRCTAIRRILVHHSIADEYASKLADRVQNIKYGDPYDANNDMGTVITEAAAEEMEARVKDAIANGAVCLAGNKRDGALFAPTVLDHIKNDHEVVAKETFGPVAPIIRFETLDEAIEIANDTPYGLSGGVVSNHWPSIQRVITELDTGTVNVNEAPSYRLEWTPFGGVKDSGLGYKEGVIEAMKGYTYVKTYSLPW
>2623256560
MIEFGSIINGKQVKGDEWIDVFNPYTKKKVGRVSSINLKDLDKVLKDTRNTKITLTRYERYDILNKIANALEERVEEVSKMITDETGLCYKDTRYEASRVSDVLRFSAMKALDDDSQVFPCDVSKNGKPRRIYTTRVPLGLISAITPFNHPMNQVVHKIAPAIATNNTVVLKPSERTPLSAYYFAQLALDCGLPPNMLNVINGADVEATAEMMTHPDITMVSFTGGSRVGKIIASRAGYKKLVLELGGSSALLVLEDADIDEAVEVTMSGTFKNSAQRCTAVRRILVHESIAETYAERLANRVKALKYGDPYDENNDMGTVITEASAKEMEARVQDAIDNGAVCLAGHKRDGALYAPTVLDHVQNAHEVVAKETFGPVAPIIRFKTLDEAIEIANDTPYGLSGGVVSNHWPSIQRVITELDTGTVNVNEAPSYRLEWTPFGGVKDSGLGYKEGVIETMKGYTYVKTYSLPW
>2523299713
MIEFGSIVNGKQVKSGNWIDVYNPYTNKKVGRVSSIDTKTLDKVLTDTRNTKITLTRYERYDILNKIANALEDRVDEVSKMITDETGLCLKDTRYEASRVSDVLRFSAMKTLDDDSEVFPCDVSKNGKPRRIYTTRVPLGLISCITPFNHPMNQVVHKIAPAIATNNTVVLKPSEKTPLSAYYFAQLALDCGLPPNMLNVINGADVQAIAEMMTHPDITMVSFTGGSKVGKIIASKAGYKKIVLELGGSSALLVLEDANIDEAVEVTMSGTFKNSAQRCTAIRRILVHEDIADIYASKLANRVKALKYGDPYDSENDMGTVITEEAAIEMETRVQNAIDNGAVLLVGHKRDGALYSPTVLDHVDNAHEVVAKETFGPVAPIIRFKTLDEAIEIANDTPYGLSGGVVSNHWPSIQRVITELDTGTVNVNEAPSYRLEWTPFGGVKDSGLGYKEGVIETMKGYTYVKTYSLPW
>2835199631
MIEFGSIINGKQVKSGEWIDIYNPFTKKQVGRVSSIDTKTLDKVLTDTKNSKMTLTRYERYDILNKIANALEERVDEVSKMITDETGLCLKDTRYEASRVSDVLRFSAMKALDDDSQVFPCDVSKNGKPRRIYTTRVPLGLISCITPFNHPMNQVVHKIAPAIATNNTVVLKPSEKTPLSAYYFAQLALDCGLPPNMLNVINGADVQATAEMMTHPEITMVSFTGGSRVGKIIASKAGYKKLVLELGGSSALLILEDADIDEAVEVTMSGTFKNSAQRCTAIRRILVHESIADTYATKLATRVKALKYGDPYNAENDMGTVITEESAMEMEARVQNAIDNGAVLLAGHKREGALYAPTVLDHVQNAHEVVAKETFGPVAPIIRFKTLDEAIDIANDTPYGLSGGVVSNHWPSIQRVITELDTGTVNVNEAPSYRLEWTPFGGVKDSGLGYKEGVIETMKGYTYVKTYSLPW
>2792179156
MIEFGSIINGKQVVSGEWIDIYNPYTKKQVGRVASIDTKTLDKVLTDTKNTKMTLTRYERYDILNKIANALEERVDEVSRMITDETGLCLKDTRYEASRVSDVLRFSAMKTLDDDSQVFPCDVSKNGKPRRIYTTRVPLGLISCITPFNHPMNQVVHKIAPAIATNNTVVLKPSEKTPLSAYYFAQLALDCGLPPNMLNVINGADVQATAEMMTHPEITMVSFTGGSKVGKIIASKAGYKKLVLELGGSSALLVLEDADIDEAVEVTMSGTFKNSAQRCTAIRRILVHESIADTYAAKLATRVKALKYGDPYNADNDMGTVITEESAKEMEARVQNAIDNGAVLLAGHKRDGALYAPTVLDHVQNAHEVVAKETFGPVAPIIRFKTLDEAIEIANDTPYGLSGGVVSNHWPSIQRVITELDTGTVNVNEAPSYRLEWTPFGGVKDSGLGYKEGVIETMKGYTYVKTYSLPW
>2595662540
MIEFGSIINGKQVTSGEWIDIYNPYTKKQVGRVASLDTKTLDKVLTDTKNTKMTLTRYERYDILNKIANALEERVDEVSKMITDETGLCLKDTRYEASRVSDVLRFSAMKALDDDSQVFPCDVSKNGKPRRIYTTRVPLGLISCITPFNHPMNQVVHKIAPAIATNNTVVLKPSEKTPLSAYYFAQLALDCGLPPNMLNVINGADVQATAEMMTHPEITMVSFTGGSKVGKIIASKAGYKKLVLELGGSSALLVLEDADIDEAVEVTMSGTFKNSAQRCTAIRRILVHESIADTYAAKLATRVKALKYGDPYDAENDMGTVITEESAKEMESRVQDAIDNGAVLLAGHKRDGALYAPTVLDHVQNAHEVVAKETFGPVAPIIRFKTLDEAIDIANDTPYGLSGGVVSNHWPSIQRVITELDTGTVNVNEAPSYRLEWTPFGGVKDSGLGYKEGVIETMKGYTYVKTYSLPW
>2837432213
MIEFGSIINGKQVKSGQWINIYNPYTKKQVGRVASLDTKTLDKVLTDTKNTKINLTRYERYDILNKIASALEERVDEVSKMITDETGLCLKDTRYEASRVSDVLRFSAMKALDDDSQVFPCDVSKNGKPRRIYTTRVPLGLISCITPFNHPMNQVVHKIAPAIATNNTVVLKPSEKTPLSAYYFAQLALDCGLPPNMLNVINGADVQATAEMMTHPEITMVSFTGGSKVGKIIASKAGYKKLVLELGGSSALLVLEDADIDEAVEVTMSGTFKNSAQRCTAIRRILVHESIADDYAAKLTARVKALKYGDPYDAENDMGTVITEESAKEMELRVQDAIDNGAVLLAGHKRDGALYAPTVLDHVQNAHEVVAKETFGPVAPIIRFKTLDEAIDIANDTPYGLSGGVVSNHWPSIQRVITELDTGTVNVNEAPSYRLEWTPFGGVKDSGLGYKEGVIETMKGYTYVKTYSLPW
>2744165977
MIEFGSIINGKQVTSGEWIDIYNPYTKKQVGRVASLDTKTLDKVLTDTKNTKINLTRYERYDILNKIANALEERVDEVSKMITDETGLCLKDTRYEASRVSDVLRFSAMKALDDDSQVFPCDVSKNGKPRRIYTTRVPLGLISCITPFNHPMNQVVHKIAPAIATNNTVVLKPSEKTPLSAYYFAQLALDCGLPPNMLNVINGADVQATAEMMTHPEITMVSFTGGSRVGKIIASKAGYKKLVLELGGSSALLVLEDADIEEAVEVTMSGTFKNSAQRCTAIRRILVHESIADAYAAKLTARVKALKYGDPYDAENDMGTVITEESAKEMEFRVQNAIDNGAVLLAGHKRDGALYAPTVLDHVQNAHEVVAKETFGPVAPIIRFKTLDEAIDIANDTPYGLSGGVVSNHWPSIQRVITELDTGTVNVNEAPSYRLEWTPFGGVKDSGLGYKEGVIETMKGYTYVKTYSLPW
>2635107360
MIEFGSIINGKQVKTGEWIDIYNPYTKKQVGRVASIDTKTLDKVLTDTKNTKINLTRYERYDILNKIANALEERVDEVSKMITDETGLCLKDTRYEASRVSDVLRFSAMKALDDDSQVFPCDVSKNGKPRRIYTTRVPLGLISCITPFNHPMNQVVHKIAPAIATNNTVVLKPSEKTPLSAYYFAQLALDCGLPPNMLNVINGADVQATAEMMTHPEITMVSFTGGSKVGKIIASKAGYKKLVLELGGSSALLVLEDADIDEAVEVTMSGTFKNSAQRCTAIRRILVHESIADDYAAKLTARVEALKYGDPYDAENDMGTVITEESAKEMQLRVQDAIDNGAVLLAGHKRDGALYAPTVLDHVQNAHEVVAKETFGPVAPIIRFKTLDEAIDIANDTPYGLSGGVVSNHWPSIQRVITELDTGTVNVNEAPSYRLEWTPFGGVKDSGLGYKEGVIETMKGYTYVKTYSLPW
>2592974045
MIEFGSIINGKQVTSGEWIDIYNPYTKKQVGRVASLDTKTLDKVLTDTKNTKINLTRYERYDILNKIANALEERVDEVSKMITDETGLCLKDTRYEASRVSDVLRFSAMKALDDDSQVFPCDVSKNGKPRRIYTTRVPLGLISCITPFNHPMNQVVHKIAPAIATNNTVVLKPSEKTPLSAYYFAQLALDCGLPPNMLNVINGADVQATAEMMTHPEITMVSFTGGSKVGKIIASKAGYKKLVLELGGSSALLVLEDADIDEAVEVTMSGTFKNSAQRCTAIRRILVHESIADDYASKLTARVEALKYGDPYDAENDMGTVITEESAKEMELRVQDAIDNGAILLAGHKRDGALYAPTVLDHVQNAHEVVAKETFGPVAPIIRFKTLDEAIDIANDTPYGLSGGVVSNHWPSIQRVITELDTGTVNVNEAPSYRLEWTPFGGVKDSGLGYKEGVIETMKGYTYVKTYSLPW
>2820932329
MSTVATLAVQSPYTGEQVGEVPLLGPDQIREVLAAGANYENALSRHERSQVLFKVADELGARRDELSALITSESGLSLQDTRHEIGRAVDVFRFAAIEALRDDGEAFSGDISAHGRDRRAHTLRVPVRLVGAITPFNHPINQVAHKLAPAIAAGAPIVLKPSEKVPLSAVALFEIVHRAGLPAAAAQVLCGDPAMVLDEFLAEPAVELISFTGGIGVGKSIAARLGYRRAVLELGGNDPLIVLPDADLDEAAALAVSGSFRNSGQRCTAVKRIIAVGAIAQELVERVAAGAAELKAGDPFDPDTDIGTVIDERAAIAIEERVQEAVADGARLLHGGQRDGAQLIPAVLDHVPPQTRLVATETFGPVAPIIRVANLDEAIAVANSTPYALSSGVCTFDWRAISRCIKELRAGTVNIREVPGWRTELTPFGGIGDSGLGVKEGVREAIKAMSFTKLYTLPW
>2723654034
IGQPPFEFPCIVGGAAVNAEARLTVRYPYTGEVVGSVPKIGPDQVVTAIRQAAAAAPKISRHERNQILLRAAARVEKEKEQVARLITWESGLCLKDTRHEVARALDVLRFAAAEALRDDGQCFAFDVSPNGRNRRGFTVREPLKLATAITPFNHPLNQVAHKVAPAIAVGTPMVLKPSERTPLSALYLAHVLHESGLPPNALNVVTGDPEVLGPLLVEHPEVELVSFTGGVEIGKHISRMLGYRRAVLELGGNDPLVILGDADLDEAVKLAVSGCFGNSGQRCTAVKRLIVVERIADAFAARLAEAASRLVVGDPMSDATDMGTVITEESARRLEELAHRTIADGARLLYGNRREGALFWPTVMDFVRAGSESVQRETFGPHAPILRVADADEAIRVANGTPYGLSAGVCTNDLGLAMRFVKELRCGTVNIREVPGLRTEATPFGGIRDSGIGVKEGVVEAMRAMSFTKLYTLPL
>2856846648
ERPAFHFPCLVAGEPVSRDERILVRFPFTGEVIGSVPRLGEEDVLRALASASSGPPRPSRHERSQILLRAAARIEAEAEAAARLITWESGLCLKDTRHEVQRALDVLRFAAYEALRDDGQCLAFDVSANGKPRRGYTLREPLGLVTAITPFNHPLNQVAHKVAPSVASGSAMVLKPSEKTPLSALYLASVLHESGLPPGMLSVVTGDPVEIGRALVTHPAVELVSFTGGVEVGKRIAGMLGYRRAVLELGGNDPLIVLDDADLDEAVRLAVHGCYRNSGQRCTAVKRLIVSERVADELAARLAVASAEVRVGDPRDPSTDMGTVISEAAARRLEAAAEDTLARGARLLFGNERRGALYGPTVMDHVPRDAPSVQRETFGPHAPILRVRDLDEAIEVANGTSYGLSAGVCTNDLRHVHRLVRELRCGTVNVREVPGYRSELSPFGGIKDSGLGIKEGVIEAMRAMTHVKLYTVPW
>641346758
DRPAFHFPCLIGGRPVSRDEVILVRYPFTGEVIGSVPRLDEGTVLEALASVSSGPPRLSRHERSEILLRAAAHIEAQAGAVARLITWESGLCLKDTAYEVRRALDVLRFSAYEALRDDGQCLAFDISANGKPRRGYTLREPLRLVTAITPFNHPLNQVAHKVAPSVASGSSMVLKPSEKTPLSAIYLASVLHESGLPPGMLSVVTGDPAEIGRALVTHPAVELVSFTGGVEIGKRIASLLGYRRAVLELGGNDPLIVLDDADLDEAVRLAAYGCYRNSGQRCTAVKRLIVSERVADELAGRLAAASAQIKVGDPLDPATDMGTVISEAAARQLEAAAEDTLARGARLLFGNERRGALYGPTVMDHVPRDAPSVQRETFGPHAPILRVRDIDEAIAVANGTSYGLSAGVCTNDLGRVHRLVRELRCGTVNVREVPGYRSELSPFGGIKDSGIGIKEGVVEAMKAMTNVKLYTVPW
>2841208485
ERPGFHFPCLIGGRPVSRDERILVRYPFTGEVIGSVPRLDEREVTRAIETASSGPPRLSRHERSQILLRAAALIEAQADAVARLITWESGLCLKDTAYEVRRALDVLRFAAYEALRDDGQCLAFDISANGKPRRGYTLREPLRLVTAITPFNHPLNQVAHKVAPSIASGSAMVLKPSEKTPLSAVYLAAVLHESGLPPGMLSVVTGDPAEIGRALVTHPAVELVSFTGGVEIGKRIAGMLGYRRAVLELGGNDPLIVLDDADLDEAARLAVYGCYKNSGQRCTAVKRLIVSERVADEFAARLAAASAELKVGDPRDPATDMGTVISEAAARQLQAAAADTLARGARLLFGNARRGALYGPTVMDRVPRDAPSVQQETFGPHAPILRVRDVDEAIAVANGTSYGLSAGVCTNDMRHVHRLVRELRCGTVNVREVPGYRSELSPFGGIKDSGTGVKEGVVEAMKAMSNVKLYTVPW
>2563704234
ERPGFHFPCLIGGRPVSRDERILVRYPFTGEEIGSVPRLDEQEVTRAIETAASGPPRLSRHERSQILLRAAALIEAQADAVARLITWESGLCLKDTAYEVRRALDVLRFAAYEALRDDGQCLAFDISANGKPRRGYTLREPLRLVTAITPFNHPLNQVAHKVAPSIASGSAMVLKPSEKTPLSAVYLAAVLHESGLPPGMLSVVTGDPAEIGRALVTHPAVELVSFTGGVEIGKRIAGMLGYRRAALELGGNDPLIVLDDADLDEAARLAVYGCYKNSGQRCTAVKRLIVSERVADEFAARLAAASAQVKVGDPRDPATDMGTVISEAAARQLEAAAADTLARGATLLFGNERRGALYGPTVMDRVPRDAPSVQQETFGPHAPILRVRDIDEAIAVANGTSYGLSAGVCTNDMRHVHRLVRELRCGTVNVREVPGYRSELSPFGGIKDSGTGVKEGVVEAMKAMSNVKLYTVPW
>2733256040
ERPGFHFPCLIGGRPVSRDERILVRYPFTGEVIGSVPRLDEQEVTRAIETASPGPPRLSRHERSQILLRAAALIEAQADAVARLITWESGLCLKDTAYEVRRALDVLRFAAYEALRDDGQCLAFDISANGKPRRGYTLREPLRLVTAITPFNHPLNQVAHKVAPSVASGSAMVLKPSEKTPLSAVYLAAVLHESGLPPGMLSVVTGDPAEIGRALVTHPAVELVSFTGGVEIGKRIAGMLGYRRAVLELGGNDPLIVLDDADLDEAVRLAVYGCYKNSGQRCTAVKRLIVSERVADEFAARLAAASAQVKVGDPRDPATDMGTVISEAAARQLQAAAADTLARGAELLFGNERRGALYGPTVIDRVPRDAPSVQQETFGPHAPILRVRDIDEAIAVANGTSYGLSAGVCTNDMRHVHRLVRELRCGTVNVREVPGYRSELSPFGGIKDSGTGVKEGVVEAMKAMSNVKLYTVPW
>2733269531
ERPGFHFPCLIGGRPVSRDERILVRYPFTGEVIGSVPRLDEQEVTRAIETASPGPPRLSRHERSQILLRAAALIEAQADAVARLITWESGLCLKDTAYEVRRALDVLRFAAYEALRDDGQCLAFDISANGKPRRGYTLREPLRLVTAITPFNHPLNQVAHKVAPSVASGSAMVLKPSEKTPLSAVYLAAVLHESGLPPGMLSVVTGDPAEIGRALVTHPAVELVSFTGGVEIGKRIAGMLGYRRAVLELGGNDPLIVLDDADLDEAVRLAVYGCYKNSGQRCTAVKRLIVSERVADEFAARLAAASAQVKVGDPRDPATDMGTVISEAAARQLQAAAADTLARGAELLFGNERRGALYGPTVIDRVPRDAPSVQQETFGPHAPILRVRDIDEAIAVANGTSYGLSAGVCTNDMRHVHRLVRELRCGTVNVREVPGYRSELSPFGGIKDSGTGVKEGVVEAMKAMSNVKLYTVPW
>2650061797
AAFARVARALDARGKTSSGATLVVSHPYNRETVAELPLDSGDDARRKLQRAARFRSALSRHERIAVFDKAIALLAAEKRDASILITLESGLCRKDTMYEVDRVINVLHAAIAELNRDDGQTFSCDNATSDERRKIFTVREPLGVIVAITPFNHPMNQVAHKICPAIASNNRIVLKPSEKTPLSALYLLDLFREAGLPEPMFDVVIGEPNALGAALVCDEHVELVAFTGSVAVGKRIAQMAGYRRTVLELGGNDPLIVMEDADLERAAQLAAKGSYKNSGQRCTAVKRILVERTVARPFTELLVEHSRRWQTGDPMDERVDIGTLIDDAAAIECARRVDEARDAGARVLLGHQRDGAAYAPTVLERVGPALRLVQQETFGPVSPVITFCGLDEAVAIANSTRYGLSSGVCTNRLDYITHLIAHLDVGTVNVWEVPGFRLESTPFGGVKDSGLGSKEGMQEAIKNFTNLKTYSLPW
>2648509138
AAFARVARALDARGKTPSGATLVVSHPYNRETVAELPLDSGDDARRKLQRAARFRSALSRHERIAVFDKAIALLAAEKRDASILITLESGLCRKDTMYEVDRVINVLHAAIAELNRDDGQTFSCDNATSDERRKIFTVREPLGVIVAITPFNHPMNQVAHKICPAIASNNRIVLKPSEKTPLSALYLLDLFREAGLPEPMFDVVIGEPNALGAALVCDEHVELVAFTGSVAVGKRIAQMAGYRRTVLELGGNDPLIVMEDADLERAAQLAAKGSYKNSGQRCTAVKRILVERTVARPFTELLVEHSRRWQTGDPMDERVDIGTLIDDAAAIECARRVDEARDAGARVLLGHQRDGAAYAPTVLERVGPALRLVQQETFGPVSPVITFCGLDEAVAIANSTRYGLSSGVCTNRLDYITHLIAHLDVGTVNVWEVPGFRLESTPFGGVKDSGLGSKEGMQEAIKNFTNLKTYSLPW
>2633565697
AAFARVARALDARGKTSSGATLVVSHPYNRETVAELPLDSGDDARRKLQRAARFRSALSRHERIAVFDKAIALLAAEKRDASILITLESGLCRKDTMYEVDRVINVLHAAIAELNRDDGQTFSCDNATSDERRKIFTVREPLGVIAAITPFNHPMNQVAHKICPAIASNNRIVLKPSEKTPLSALYLLDLFREAGLPEPMFDVVIGEPNALGAALVCDEHVELVAFTGSVAVGKRIAQMAGYRRTVLELGGNDPLIVMEDADLERAAQLAAKGSYKNSGQRCTAVKRILVERTVARPFTELLVEHSRRWQTGDPMDERVDIGTLIDDAAAIECARRVDEARDAGARVLLGHQRDGAAYAPTVLERVGPALRLVQQETFGPVSPVITFCGLDEAVAIANSTRYGLSSGVCTNRLDYITHLIAHLDVGTVNVWEVPGFRLESTPFGGVKDSGLGSKEGMQEAIKNFTNLKTYSLPW
>2872320163
AAFARVARALDARGKTSSGATLVVSHPYNRETVAELPLDSGDDARRKLQRAARFRSALSRHERIAVFDKAIALLAAEKRDASILITLESGLCRKDTMYEVDRVINVLHAAIAELNRDDGQTFSCDNATSDERRKIFTVREPLGVIVAITPFNHPMNQVAHKICPAIASNNRIVLKPSEKTPLSALYLLDLFREAGLPESMFDVVIGEPNALGAALVCDEHVELVAFTGSVAVGKRIAQMAGYRRTVLELGGNDPLIVMEDADLERAAQLAAKGSYKNSGQRCTAVKRILVERTVARPFTELLVEHSRRWQTGDPMDERVDIGTLIDDAAAIECARRVDEARDAGARVLLGHQRDGAAYAPTVLERVGPALRLVQQETFGPVSPVITFCGLDEAVAIANSTRYGLSSGVCTNRLDYITHLIAHLDVGTVNVWEVPGFRLESTPFGGVKDSGLGSKEGMQEAIKNFTNLKTYSLPW
>2860458194
AAFARVARALDARGKTSSGATLVVSHPYNRETVAELPLDSGDDARRKLQRAARFRSALSRHERIAVFDKAIALLAAEKRDASILITLESGLCRKDTMYEVDRVINVLHAAIAELNRDDGQTFSCDNATSDERRKIFTVREPLGVIVAITPFNHPMNQVAHKICPAIASNNRIVLKPSEKTPLSALYLLDLFREAGLPESMFDVVIGEPNALGAALVCDEHVELVAFTGSVAVGKRIAQMAGYRRTVLELGGNDPLIVMEDADLERAAQLAAKGSYKNSGQRCTAVKRILVERTVARPFTELLVEHSRRWQTGDPMDERVDIGTLIDDAAAIECARRVDEARDAGARVLLGHQRDGAAYAPTVLERVGPALRLVQQETFGPVSPVITFCGLDEAVAIANSTRYGLSSGVCTNRLDYITHLIAHLDVGTVNVWEVPGFRLESTPFGGVKDSGLGSKEGMQEAIKNFTNLKTYSLPW
>2672309817
AAFARVARALDARGKTSSGATLIVSHPYNRETVAELPLDSGDDARRKLQRAARFRSALSRHERIAVFDKAIALLAAEKRDASILITLESGLCRKDTMYEVDRVINVLHAAIAELNRDDGQTFSCDNATSDERRKIFTVREPLGVIVAITPFNHPMNQVAHKICPAIASNNRIVLKPSEKTPLSALYLLDLFREAGLPEPMFDVVIGEPNALGAALVCDEHVELVAFTGSVAVGKRIAQMAGYRRTVLELGGNDPLIVMEDADLERAAQLAAKGSYKNSGQRCTAVKRILVERTVARPFTELLVEHSRRWQTGDPMDERVDIGTLIDDAAAIECARRVDEARDAGARVLLGHQRDGAAYAPTVLERVGPALRLVQQETFGPVSPVITFCGLDEAVAIANSTRYGLSSGVCTNRLDYITHLIAHLDVGTVNVWEVPGFRLESTPFGGVKDSGLGSKEGMQEAIKNFTNLKTYSLPW
>2630709766
AAFARVARALDARGKTSSGATLIVSHPYNRETVAELPLDSGDDARRKLQRAARFRSALSRHERIAVFDKAIALLAAEKRDASILITLESGLCRKDTMYEVDRVINVLHAAIAELNRDDGQTFSCDNATSDERRKIFTVREPLGVIVAITPFNHPMNQVAHKICPAIASNNRIVLKPSEKTPLSALYLLDLFREAGLPEPMFDVVIGEPNALGAALVCDEHVELVAFTGSVAVGKRIAQMAGYRRTVLELGGNDPLIVMEDADLERAAQLAAKGSYKNSGQRCTAVKRILVERTVARPFTELLVEHSRRWQTGDPMDERVDIGTLIDDAAAIECARRVDEARDAGARVLLGHQRDGAAYAPTVLERVGPALRLVQQETFGPVSPVITFCGLDEAVAIANSTRYGLSSGVCTNRLDYITHLIAHLDVGTVNVWEVPGFRLESTPFGGVKDSGLGSKEGMQEAIKNFTNLKTYSLPW
>2633648921
AAFARVARALDARGKTSSGATLIVSHPYNRETVAELPLDSGDDARRKLQRAARFRSALSRHERIAVFDKAIALLAAEKRDASILITLESGLCRKDTMYEVDRVINVLHAAIAELNRDDGQTFSCDNATSDERRKIFTVREPLGVIVAITPFNHPMNQVAHKICPAIASNNRIVLKPSEKTPLSALYLLDLFREAGLPEPMFDVVIGEPNALGAALVCDEHVELVAFTGSVAVGKRIAQMAGYRRTVLELGGNDPLIVMEDADLERAAQLAAKGSYKNSGQRCTAVKRILVERTVARPFTELLVEHSRRWQTGDPMDERVDIGTLIDDAAAIECARRVDEARDAGARVLLGHQRDGAAYAPTVLERVGPALRLVQQETFGPVSPVITFCGLDEAVAIANSTRYGLSSGVCTNRLDYITHLIAHLDVGTVNVWEVPGFRLESTPFGGVKDSGLGSKEGMQEAIKNFTNLKTYSLPW
>2667088145
AAFARVARALDARGKTSSGATLIVSHPYNRETVAELPLDSGDDARRKLQRAARFRSALSRHERIAVFDKAIALLAAEKRDASILITLESGLCRKDTMYEVDRVINVLHAAIAELNRDDGQTFSCDNATSDERRKIFTVREPLGVIVAITPFNHPMNQVAHKICPAIASNNRIVLKPSEKTPLSALYLLDLFREAGLPEPMFDVVIGEPNALGAALVCDEHVELVAFTGSVAVGKRIAQMAGYRRTVLELGGNDPLIVMEDADLERAAQLAAKGSYKNSGQRCTAVKRILVERTVARPFTELLVEHSRRWQTGDPMDERVDIGTLIDDAAAIECARRVDEARDAGARVLLGHQRDGAAYAPTVLERVGPALRLVQQETFGPVSPVITFCGLDEAVAIANSTRYGLSSGVCTNRLDYITHLIAHLDVGTVNVWEVPGFRLESTPFGGVKDSGLGSKEGMQEAIKNFTNLKTYSLPW
>641899572
AAFARVARALDARGKTSSGATLVVSHPYNRETVAELPLDSGDDARRKLQRAARFRSALSRHERIAVFDKAIALLAAEKRDASILITLESGLCRKDTMYEVDRVINVLHAAIAELNRDDGQTFSCDNATSDERRKIFTVREPLGVIVAITPFNHPMNQVAHKICPAIASNNRIVLKPSEKTPLSALYLLDLFREAGLPESMFDVVIGEPNALGAALVCDEHVELVAFTGSVAVGKRIAQMAGYRRTVLELGGNDPLIVMEDADLERAAQLAAKGSYKNSGQRCTAVKRILVERTVARPFTELLVEHSRRWQTGDPMDERVDIGTLIDDAAAIECARRVDEARDAGARVLLGHQRDGAAYAPTVLERVGPALRLVQQETFGPVSPVITFCGLDEAVAIANSTRYGLSSGVCTNRLDYITHLIAHLDVGTVNVWEVPGFRLESTPFGGVKDSGLGSKEGMQEAIKNFTNLKTYSLPW
>640130847
AAFARVARALDARGKTSSGATLIVSHPYNRETVAELPLDSGDDARRKLQRAARFRSALSRHERIAVFDKAIALLAAEKRDASILITLESGLCRKDTMYEVDRVINVLHAAIAELNRDDGQTFSCDNATSDERRKIFTVREPLGVIVAITPFNHPMNQVAHKICPAIASNNRIVLKPSEKTPLSALYLLDLFREAGLPEPMFDVVIGEPNALGAALVCDEHVELVAFTGSVAVGKRIAQMAGYRRTVLELGGNDPLIVMEDADLERAAQLAAKGSYKNSGQRCTAVKRILVERTVARPFTELLVEHSRRWQTGDPMDERVDIGTLIDDAAAIECARRVDEARDAGARVLLGHQRDGAAYAPTVLERVGPALRLVQQETFGPVSPVITFCGLDEAVAIANSTRYGLSSGVCTNRLDYITHLIAHLDVGTVNVWEVPGFRLESTPFGGVKDSGLGSKEGMQEAIKNFTNLKTYSLPW
>643206371
AAFARVARALDARGKTSSGATLIVSHPYNRETVAELPLDSGDDARRKLQRAARFRSALSRHERIAVFDKAIALLAAEKRDASILITLESGLCRKDTMYEVDRVINVLHAAIAELNRDDGQTFSCDNATSDERRKIFTVREPLGVIVAITPFNHPMNQVAHKICPAIASNNRIVLKPSEKTPLSALYLLDLFREAGLPEPMFDVVIGEPNALGAALVCDEHVELVAFTGSVAVGKRIAQMAGYRRTVLELGGNDPLIVMEDADLERAAQLAAKGSYKNSGQRCTAVKRILVERTVARPFTELLVEHSRRWQTGDPMDERVDIGTLIDDAAAIECARRVDEARDAGARVLLGHQRDGAAYAPTVLERVGPALRLVQQETFGPVSPVITFCGLDEAVAIANSTRYGLSSGVCTNRLDYITHLIAHLDVGTVNVWEVPGFRLESTPFGGVKDSGLGSKEGMQEAIKNFTNLKTYSLPW
>637570052
AAFARVARALDARGKTSSGATLVVSHPYNRETVAELPLDSGDDARRKLQRAARFRSALSRHERIAVFDKAIALLAAEKRDASILITLESGLCRKDTMYEVDRVINVLHAAIAELNRDDGQTFSCDNATSDERRKIFTVREPLGVIVAITPFNHPMNQVAHKICPAIASNNRIVLKPSEKTPLSALYLLDLFREAGLPEPMFDVVIGEPNALGAALVCDEHVELVAFTGSVAVGKRIAQMAGYRRTVLELGGNDPLIVMEDADLERAAQLAAKGSYKNSGQRCTAVKRILVERTVARPFTELLVEHSRRWQTGDPMDERVDIGTLIDDAAAIECARRVDEARDAGARVLLGHQRDGAAYAPTVLERVGPALRLVQQETFGPVSPVITFCGLDEAVAIANSTRYGLSSGVCTNRLDYITHLIAHLDVGTVNVWEVPGFRLESTPFGGVKDSGLGSKEGMQEAIKNFTNLKTYSLPW
>2754304200
AAFDRVARALGARGKTSSGTTLIVSNPYNRETIAELPLNDGDDARRKLQAAARFRSTLSRHDRIAVFEKAIALLAAEKRDASILVTLESGLCRKDTMYEIDRVINVLRAAIVELNRDDSQTFSCDNTSSADKRKIFTVREPLGVVAAITPFNHPMNQVAHKICPAIASNNRVVLKPSDKTPLSALYLLDLFREAGLPEPMFDVVIGEPDVVGSELVRNEHVELVAFTGSVAVGKRIAEMAGYRRAILELGGNDPLIVMEDADLDRAARLAARGSYKNSGQRCTAVKRILVERSVAGKFIELLVEHSRSWKTGDPMDEHVDIGTLIDDAAATECARRVDEAADAGARVLFGHRRDGAAYAPTVLDRVDPALRLVQEETFGPVSPVITFSGVDEAIAIANGTRYGLSSGVCTNRFDYIMHLIAHLDVGTVNVWEVPGFRMESTPFGGVKDSGLGSKEGMQEAIKNFTNLKTYSLPW
>2754819107
AAFDRVARALGARGKTSSGTTLIVSNPYNRETIAELPLNDGDDARRKLQAAARFRSTLSRHDRIAVFEKAIALLAAEKRDASILVTLESGLCRKDTMYEIDRVINVLRAAIVELNRDDSQTFSCDNTSSADKRKIFTVREPLGVVAAITPFNHPMNQVAHKICPAIASNNRVVLKPSDKTPLSALYLLDLFREAGLPEPMFDVVIGEPDVVGSELVRNEHVELVAFTGSVAVGKRIAEMAGYRRAILELGGNDPLIVMEDADLDRAARLAARGSYKNSGQRCTAVKRILVERSVAGKFIELLVEHSRSWKTGDPMDEHVDIGTLIDDAAATECARRVDEAADAGARVLFGHRRDGAAYAPTVLDRVDPALRLVQEETFGPVSPVITFSGVDEAIAIANGTRYGLSSGVCTNRFDYIMHLIAHLDVGTVNVWEVPGFRMESTPFGGVKDSGLGSKEGMQEAIKNFTNLKTYSLPW
>2778235640
AAFDRVARALGARGKTSSGTTLIVSNPYNRETIAELPLNDGDDARRKLQAAARFRSTLSRHDRIAVFEKAIALLAAEKRDASILVTLESGLCRKDTMYEIDRVINVLRAAIVELNRDDSQTFSCDNTSSADKRKIFTVREPLGVVAAITPFNHPMNQVAHKICPAIASNNRVVLKPSDKTPLSALYLLDLFREAGLPEPMFDVVIGEPDVVGSELVRNEHVELVAFTGSVAVGKRIAEMAGYRRAILELGGNDPLIVMEDADLDRAARLAARGSYKNSGQRCTAVKRILVERSVAGKFIELLVEHSRSWKTGDPMDEHVDIGTLIDDAAATECARRVDEAADAGARVLFGHRRDGAAYAPTVLDRVDPALRLVQEETFGPVSPVITFSGVDEAIAIANGTRYGLSSGVCTNRFDYIMHLIAHLDVGTVNVWEVPGFRMESTPFGGVKDSGLGSKEGMQEAIKNFTNLKTYSLPW
>2754791230
AAFDRVARALGARGKTSSGTTLIVSNPYNRETIAELPLNDGDDARRKLQAAARFRSTLSRHDRIAVFEKAIALLAAEKRDASILVTLESGLCRKDTMYEIDRVINVLRAAIVELNRDDSQTFSCDNTSSADKRKIFTVREPLGVVAAITPFNHPMNQVAHKICPAIASNNRVVLKPSDKTPLSALYLLDLFREAGLPEPMFDVVIGEPDVVGSELVRNEHVELVAFTGSVAVGKRIAEMAGYRRAILELGGNDPLIVMEDADLDRAARLAARGSYKNSGQRCTAVKRILVERSVAGKFIELLVEHSRSWKTGDPMDEHVDIGTLIDDAAATECARRVDEAADAGARVLFGHRRDGAAYAPTVLDRVDPALRLVQEETFGPVSPVITFSGVDEAIAIANGTRYGLSSGVCTNRFDYIMHLIAHLDVGTVNVWEVPGFRMESTPFGGVKDSGLGSKEGMQEAIKNFTNLKTYSLPW
>2778205113
AAFDRVARALGARGKTSSGTTLIVSNPYNRETIAELPLNDGDDARRKLQAAARFRSTLSRHDRIAVFEKAIALLAAEKRDASILVTLESGLCRKDTMYEIDRVINVLRAAIVELNRDDSQTFSCDNTSSADKRKIFTVREPLGVVAAITPFNHPMNQVAHKICPAIASNNRVVLKPSDKTPLSALYLLDLLREAGLPEPMFDVVIGEPDVVGSELLRNEHVELVAFTGSVAVGKRIAEMAGYRRAILELGGNDPLIVMEDADLDRAARLAARGSYKNSGQRCTAVKRILVERSVAGKFIELLVEHSRSWKTGDPMDEHVDIGTLIDDAAATECARRVDEAADAGARVLFGHRRDGAAYAPTVLDRVDPALRLVQEETFGPVSPVITFSGVDEAIAIANGTRYGLSSGVCTNRFDYIMHLIAHLDVGTVNVWEVPGFRMESTPFGGVKDSGLGSKEGMQEAIKNFTNLKTYSLPW
>2810348710
PTAAFRRIARALDTRGAASDSPLIVSNPYDGETIAELPLENGDDARRKLQTAACFTSTLSRHDRIAVFEKAIALLAAEKRDASILITLESGLCRKDTMYEIERVINVLRAAIAELNRDDSQTFSCDNATTADKRKIFTVREPLGVVAAITPFNHPMNQIAHKICPAIASNNRVVLKPSEKTPLSALYLLDLFREAGLPEPMFDVVIGAPDIVGAELVRNEQVELVAFTGSVAVGKRIAEMAGYRRTILELGGNDPLIVMEDADLDRAAQLAVKGSYKNSGQRCTAVKRILVERTVAGRFTELLVEHSRRWKIGDPMDEHVDIGTLVDDAAAIECARRVDEAIDAGARVLLGHRRDGAAYAPTVLDHVDPALRLVQQETFGPVSPVITFSGLDEAVAIANSTRYGLSSGVCTNRLDYITHLIANLDVGTVNVWEVPGFRLESTPFGGVKDSGLGSKEGMQEAIKNFTNLKTYSLPW
>2815764320
AAFRRVARALDARGSASSGSTLIVSNPYDGEAIAELPLENGDDARRKLQTAARFTSTLSRHDRIAVFEKAIALLAAEKRDASILITLESGLCRKDTMYEIERVINVLRAAIAELNRDDSQTFSCDNATTADKRKIFTVREPLGVVAAITPFNHPMNQIAHKICPAIASNNRVVLKPSEKTPLSALYLLDLFREAGLPEPMFDVVIGAPDVVGAELVRNDQVELVAFTGSVAVGKRIAEMAGYRRTILELGGNDPLIVMEDADLDRAAQLAVKGSYKNSGQRCTAVKRILVERTVAGRFTELLVEHSRRWKIGDPMDEHVDIGTLIDDAAAIECARRVDEAIDAGARVLLGHRRDGAAYAPTVLDRVDPALRLVQQETFGPVSPVIAFSGLDEAVAIANSTRYGLSSGVCTNRLDYITHLIANLDVGTVNVWEVPGFRLESTPFGGVKDSGLGSKEGMQEAIKNFTNLKTYSLPW
>641923065
AAFRRVARALDARGAASSGSTLIVSNPYDGEAIAELPLENGGDARRKLQTAARFTSTLSRHDRIAVFEKAIALLAAEKRDASILITLESGLCRKDTMYEIERVINVLRAAIAELNRDDSQTFSCDNATTADKRKIFTVREPLGVVAAITPFNHPMNQIAHKICPAIASNNRVVLKPSEKTPLSALYLLDLFREAGLPEPMFDVVIGAPDVVGAELVRNDQVELVAFTGSVAVGKRIAEMAGYRRTILELGGNDPLIVMEDADLDRAAQLAVKGSYKNSGQRCTAVKRILVERTVAGRFTELLVEHSRRWKIGDPMDEHVDIGTLIDDAAAIECARRVDEAIDAGARVLLGHRRDGAAYAPTVLDRVDPALRLAQQETFGPVSPVIAFSGLDEAVAIANSTRYGLSSGVCTNRLDYITHLIANLDVGTVNVWEVPGFRLESTPFGGVKDSGLGSKEGMQEAIKNFTNLKTYSLPW
>2598002391
RALEPIYQPMLLAGAPADADRVIEVRNPFSGALVGTVPQAEPRQIRAAFKAAARFRPKLSRRERSDILLGTARAIASDQDRLAQLITAETGLCLRDSLHETRRACDVWSFAAHALIQNDGEIYPGDIGGNPHQRRIFSMRTPLGVIAAITPFNHPLNLVSHKLAPAIATNNRVVLKPSEQTPLTALALGRILREQGLPEGMLSIVTGTPHDLGDCVFTDEDAELVTFTGSVRVGHQIAERAGYRRLVLELGGNDPFIVLADADVDRAAHLAVQGAVRHSGQRCTAVKRALVVEELADHFAERALHHMRQLSTGDPSDPSVDLGTVISEDAAQLIARRVAGAVAAGARLLLGGEPRGAFCPPTLLDHVSPACELVAEETFGPVLPIIRCNDVDEIVMMANATKFGLSAAICSNRLDHVTRLIEGLAVGSVNVWEVPGYRTELTPFGGIKQSGLGHKEGILEAMRSFTQVKTYSLPW
>2597912327
SDSARLYHPMKIAGENVLADSSIDVRNPFTDQVIAAVPQAHPEHVRRAFAIARAFRPRLTRRERARILQATADAIEANRDRLAHLITSESGLCLKDSLHETLRARDVWSFAAHAVLHDDGKIYAGDIGGSAQSRRIFSTRTPLGVISAITPFNHPLNLVSHKLAPAFATNNRVVLKPAETTPLTALALADLLYEAGLPPQMLSVVTGDPRSIGDAMINDPDIDLVTFTGSVSIGKRIAERVGYRRLVLELGGNDPLIVMGDADLDRAAQLAVQGATRNSGQRCTAVKRVLVVDGVADRFAEATLALMKRLTAGDPMDPNTDVGTVINAKAASTIAGRVEAAVRSGARLLLGNTPQGALYPPTMLDHVSPDCELVREETFGPVLPIIRCDDVEQIVAIANSSAFGLSAGVCTNRLDYVTRFVDALDVGCVNVWEVPGYRTELTPFGGIKDSGLGHKEGVLEAMKSFTNIKTYSLPW
>2733970576
LDSTRLYHPMKIAGEDVLADSTIDVRNPFTNQVIAAVPQARPEHARRAFAIARAFRSRLTRQERARILLATAEAIDANRDRLAHLITSESGLCLRDSLHETARAKDVWSFAAHAVLQDDGAIYAGDIGGNAQSRRIFATRTPLGVISAITPFNHPLNLVSHKLAPAIATNNRVVLKPAEATPLTALALAELLYEAGLPPEMLSIVTGDPRSLGDAMINDPDIDLVTFTGSVSAGKKIAERVGYRRLVLELGGNDPLIVMGDADLDRAARLAVQGATRNSGQRCTAVKRALVVESAADRFAEATLSLMKRLAAGDPMDPNTDVGTVINARAASIIAGRVEAAIQDGARLLLGNTPKSALYPPTLLDHVPYDCELVREETFGPVLPIIRCDDVEHIISIANSTAFGLSAGLCTNRLDYVTRFVDALDVGCVNVWEVPGYRTELTPFGGVKDSGLGHKEGVLEAMKSFTNIKTYSLPW
>2733940182
VRRAFAIARVFRPRLTRRERARILFATAEAIEANRDRLAHLITSESGLCLKDALHETARAQDVWSFAAQAVLQDDVAVYAGDIGGGAQSRRIFATRTPLGVISAITPFNHPLNLVSHKLAPAIATNNRVVLKPAEATPLTALALAELLYEAGLPPEMLSVVTGDPRSLGDAMINDPDIDLVTFTGSVSAGKKIAERVGYRRLVLELGGNDPLIVMGDADLDRAARLAVQGATRNSGQRCTAVKRVLVVDDVADRFAEATLSLMKRLRTGDPMDPNTDVGTVINARAASIIAGRVDAAIEGGARLLLGNTPEGALYPPTLLDHVPPDRELVREETFGPVLPIIRCDDVEHIIAIANSTAFGLSAALCTNRLDYITRFVDALDVGCVNVWEVPGYRTELTPFGGIKDSGLGHKEGVLEAMKSFTNIKTYSLPW
>2733972354
LDVTRLYHPMKIAGENVVSESSIEVRNPFTGQVIAAVPQASPEHVRRAFAIARTFRPRLTRRERSRILLATAEAIEANRERLAHLITSESGLCLKDSLYETTRARDVWSFAAQAVLQDDGAIYAGDIGGGAQDRRIFATRTPLGVISAITPFNHPLNLVSHKLAPAIATNNRVVLKPAEATPLTALALAELLYEAGLPPEMLSVVTGEPRSLGDAMINDPDIDLVTFTGSVSAGKKIAERVGYRRLVLELGGNDPLIVMGDADLDRAAGLAVQGATKNSGQRCTAVKRVLVVDDVADRFAEATLSLMKRLRAGDPMDPDTDVGTVINAKAASTIAGRVQAATAGGARLLLGNTPEGALYPPTLLDHVPPDCELVREETFGPVLPILRCDDVEHIIAVANSTAFGLSAGLCTDRLDTITRFVDALDVGCVNVWEVPGYRTELTPFGGIKDSGLGHKEGVLEAMKSFTNIKTYSLPW
>2774612393
MYIAGKEATAEKTLDVINPYNNKTVATVPAASKEQVNQAFKIAANYQSKLTRYERQQILQKTAELLVKNKEEISDIITSELGICKQDSLYEVGRAFDVFSLTSQLVTQDDGEIFSCDLTPHGKARKIFTHREPLNTISIITPFNHPLNTVAHKIAPAIATNNCVVCKPTELTPLTALKLTEIVYEAGLPPEMISMITGWPEDIGSEFIQNPEIDMITFTGSVAVGKHIANTAGYKRTVLELGGNDPLIICNDEDLVKAAELAVLGATKNSGQRCTAVKRILCQENVADKFVPLVLDRAKKIKFGDPQNMKTDMGTVVSEDAAKLFEERALKAAEDGAEVLYQPERQGALLPPIVLDHVKSNSELVVEETFGPIIPIIRVNDLEEVAKVSNSTAFGLSSGVCTNDLRTANFFIKNLKVGTVNIWEVPGYRIEMSPFGGIKDSGLGYKEGALEAMKSYTNLKTYSLPW
>AG-313-A14_NODE_7
MKKKMYIAGKEISSDTDIDVTNPFNNKVVGSVPAATKDQVSEAFRIGANYHPKLTRYERQQILQKISELLIKNKEEISDIITSELGICKQDSLYEVGRAFDVFSLTSQLVIHDDGEIFSCDLTPHGKARKIFTHREPLKTISVITPFNHPLNTVAHKIAPAIATNNCVVCKPTELTPLTALKLTEIIYEAGLPPEMLSMITGWPEDIGNEFIQNPEIEMITFTGSVSVGKMIANKAGYKRTVLELGGNDPIIICNDDDLEKAAELAVLGATKNSGQRCTAVKRILCQEKIADKFVPLVLERTKKINFGNPQDLKTDMGTVVSEEAAKLFEQRVQAAAEEGAEILYQPKREGALLPPVVLDNVKPTSELVVEETFGPIVPILRVNDIEDVAKVSNSTAFGLSSGVCTNDMRASNFFIQNLNVGTVNIWEVPGYRIEMSPFGGIKDSGLGYKEGALEAMKSYTNLKTYSLPW
>AG-333-O11_NODE_1
MKTKMYIAGKGTSADKSIDVINPYNNKVVASVPAATKDQVSEAFRIGANYQAKLTRYERQQILQKIAELLIKNKDEFSDIITSELGICKQDSLYEVGRAFDVFSLTSQLVIHDDGEIFSCDLTPHGKARKIFTHREPLNTISVITPFNHPLNTVAHKIAPAIATNNCIVCKPTELTPLTALKLTEIIYDAGLPPEMLSMITGWPEDIGDEFIQNGEIDMITFTGSVAVGKMIAHKAGYKRTVLELGGNDPLIICNDEDLEKAAELAVLGATKNSGQRCTAVKRILCQEKVSDKFVPLVLERAKKIKFGNPQDLKTDMGTVVSKEAAKLFESRVQAAAEQGAEILYQPKREGALLPPVVLDNVNPNSELVVEETFGPIVPILRVNNIEEVAQVSNSTAFGLSSGVCTNDMRTSNFFIQNLNVGTVNIWEVPGYRIEMSPFGGIKDSGLGYKEGALEAMKSYTNMKTYSLPW
>2814949005
SKNQIRHESMRIGGEKIQTKNHIEITHPFTEDIIGTVPSAEIFHIEDAFDIAANYKPQLSRYERQQILFKTAELIRKRQNEIAYWLSLELGICIQHSLYETNRSFDVFTLAGQLAIQDDGQIFSCDLTPQGKNRKIYTKREPVRAISAITPFNHPLNMVAHKIAPSIATNNCMVCKPTELTPLTAITLADILYEAGLPPQMFQIVTGLPDIIGKEIVTNHHVDIVTFTGGVEVGKIIAQNACQKRIALELGGNDPFIVLNDSDLTKAAAIAVAGSTGNSGQRCTAIKRILAQESIADDLVRAILEQAKTIKYGDPMDKEIQLGCVINASAAELFEKRVEDAARLGXRILYHPRRQGALLPPIVVDFVPPNCELVQEETFGPXIPIVRVDDDAAVIEISNGTPYGLSSGVCTNNIKRAITFIEGLDVGTVNIWEQPGYRIEMSPFGGIKNSGNGIKEGVVEAMKFYTNIKTYSFPW
>AG-899-O08_NODE_16
MTDKIINEGMRIGGKTVHADNKIDVIYPFTGKVIGRVPAGTAEHAQKAFDIAANYKPNLSRYDRQKILQKTAETLVERKEQISDLISLESGLSKQDTLYEVGRAFDVFSLTAQLCIQDDGEIYSCDLTPHGKQRKIFTIREPLNTISAITPFNHPLNMVAHKIAPSIATNNCTVCKQTELTPLTAMLLADILYECGLPPEMFSILTGWPEDIGNEVIKNKNIDLITFTGSVGVGKLIAENAGYKRTVLELGGNDPLIVLSDDDLNKAADLAITGATKNSGQRCTAVKRILVQESVADKFVELALEKAKAIKFGDPMDINNQLGTVINKEAASIFNDRVNKAEQDGAKILYNPGVQEALVPPIFIDNVNYKSELVVEETFGPIVPVIRVDDDEKVMEISNSTAFGLSSGVCGNDFRRIKKYISGLNVGTVNIWEVPGYRIEMSPFGGIKDSGLGYKEGVIEAMKSYTNVKTFSLPW
>AG-430-E22_NODE_1
MTDKIINEGMRIGGKTVHADNKIDVIYPFTGKVIGRVPAGTAEHAQKAFDIAANYKPNLSRYDRQKILQKTAETLVERKEQISDLISIESGLSKQDTLYEVGRAFDVFSLTAQLCIQDDGEIYSCDLTPHGKQRKIFTIREPLNTISAITPFNHPLNMVAHKIAPSIATNNCTVCKQTELTPLTAMLLADILYECGLPPEMFSILTGWPEDIGNEVIKNKNIDLITFTGSVGVGKLIAENAGYKRTVLELGGNDPLIVLSDDDLNKAADLAITGATKNSGQRCTAVKRILVQESVADKFVELALEKAKAIKFGDPMDINNQLGTVINKEAASIFNDRVNKAEQDGAKILYNPGVQEALVPPIFIDNVNYKSELVVEETFGPIVPVIRVDDDEKVMEISNSTAFGLSSGVCSNDFRRIKKYISGLNVGTVNIWEVPGYRIEMSPFGGIKDSGLGYKEGVIEAMKSYTNVKTFSLPW
>AG-919-A13_NODE_2
MTDKIINEGMRIGGKTVHADNKIDVIYPFTGKVIGRVPAGTAEHAQKAFDIAANYKPNLSRYDRQKILQKTAETLVERKEQISDLISIESGLSKQDTLYEVGRAFDVFSLTAQLCIQDDGEIYSCDLTPHGKQRKIFTIREPLNTISAITPFNHPLNMVAHKIAPSIATNNCTVCKQTELTPLTAMLLADILYECGLPPEMFSILTGWPEDIGNEVIKNKNIDLITFTGSVGVGKLIAENAGYKRTVLELGGNDPLIVLSDDDLNKAADLAITGATKNSGQRCTAVKRILVQESVADKFVELALEKAKAIKYGDPMDINNQLGTVINKEAASIFNDRVNKAEQDGAKILYNPGVQEALVPPIFIDNVNYKSELVVEETFGPIVPVIRVDDDEKVMEISNSTAFGLSSGVCSNDFRRIKKYISGLNVGTVNIWEVPGYRIEMSPFGGIKDSGLGYKEGVIEAMKSYTNVKTFSLPW
>AG-908-G17_NODE_8
MTDKIINEGMRIGGKTVHADNKIDVIYPFTGKVIGTVPAGTAEHAQKAFDIAANYKPNLSRYDRQKILQKTAETLVERKEQISDLISLESGLSKQDTLYEVGRAFDVFSLTAQLCIQDDGEIYSCDLTPHGKQRKIFTIREPLNTISAITPFNHPLNMVAHKIAPSIATNNCTVCKQTELTPLTAMLLADILYECGLPPEMFSILTGWPEDIGNEVIKNKSIDLITFTGSVGVGKLIAENAGYKRTVLELGGNDPLIVLSDDDLNKAADLAITGATKNSGQRCTAVKRILVQESVADKFVELALEKAKAIKYGDPMDVNNQLGTVINKEAASMFNDRVNKAEQDGAKILYNPGVQEALVPPIFLDNVNYKSELVVEETFGPIVPVIRVDDDEKVMEISNSTAFGLSSGVCGNDFRRIKKYISGLNVGTVNIWEVPGYRIEMSPFGGIKDSGLGYKEGVIEAMKSYTNVKTFSLPW
>AG-915-I10_NODE_3
MTDKIINEGMRIGGKTVHADNKIDVIYPFTGNVIGTVPAGTAEHAQKAFDIAANYKPNLSRYDRQKILQKTAETLVERKEQISDLISLESGLSKQDTLYEVGRAFDVFSLTAQLCIQDDGEIYSCDLTPHGKQRKIFTIREPLNTISAITPFNHPLNMVAHKIAPSIATNNCTVCKQTELTPLTAMLLADILYECGLPPEMFSILTGWPEDIGNEVIKNKNIDLITFTGSVGVGKLIAENAGYKRTVLELGGNDPLIVLSDDDLNKAADLAITGATKNSGQRCTAVKRILVQESVADKFVELALEKAKAIKYGDPMDVNNQLGTVINKEAASMFNDRVNKAEQDGAKILYNPGVQEALVPPIFLDNVNYKSELVVEETFGPIVPVIRVDDDEKVMEISNSTAFGLSSGVCGNDFRRIKKYISGLNVGTVNIWEVPGYRIEMSPFGGIKDSGLGYKEGVIEAMKSYTNVKTFSLPW
>AH-326-N10_NODE_1
MTDKIINEGMRIGGKTVHADNKIDVIYPFTGKVIGTVPAGTAEHAQKAFDIAANYKPNLSRYDRQKILQKTAETLVERKEQISDLISLESGLSKQDTLYEVGRAFDVFSLTAQLCIQDDGEIYSCDLTPHGKQRKIFTIREPLNTISAITPFNHPLNMVAHKIAPSIATNNCTVCKQTELTPLTAMLLADILYECGLPPEMFSILTGWPEDIGNEVIKNKNIDLITFTGSVGVGKLIAENAGYKRTVLELGGNDPLIVLSDDDLNKAADLAMMGATKNSGQRCTAVKRILVQESVADKFVELALEKAKAIKYGDPMDVNNQLGTVINKEAASMFNDRVNKAEQDGAKILYNPGVQEALVPPIFLDNVNYKSELVVEETFGPIVPVIRVNDDDKVMEISNSTAFGLSSGVCSNDFRRIKKYISGLNVGTVNIWEVPGYRIEMSPFGGIKDSGLGYKEGVIEAMKSYTNVKTFSLPW
>2739786208
MTDKIINEGMRIGGKTVHTDNKIDVIYPFTGKVIGTVPAGTAEQAQKAFDIAANYKPNLSRYDRQKILQKTAETLVERKEQISDLISLESGLSKQDTLYEVGRAFDVFSLTAQLCIQDDGEIYSCDLTPHGKQRKIFTIREPLNTISAITPFNHPLNMVAHKIAPSIATNNCTVCKQTELTPLTAMLLADILYECGLPPEMFSILTGWPEDIGNEVIKNKNIDLITFTGSVGVGKLIAENAGYKRTVLELGGNDPLIVLSDDDLNKAADLAIMGATKNSGQRCTAVKRILVQESVADKFVELALKKAKAIKFGDPMDINNQLGTVINKEAASMFNDRVNKAEQDGAKILYNPGVQEALVPPIFIDNVNYKSELVVEETFGPIVPVIRVNDDEKVMEISNSTAFGLSSGVCSNDFRRIKKYISGLNVGTVNIWEVPGYRIEMSPFGGIKDSGLGYKEGVIEAMKSYTNVKTFSLPW
>2717484605
MTDKIINEGMRIGGKTVHTDNKIDVIYPFTGKVIGTVPAGTAEHAQNAFDIAANYKPNLSRYDRQKILQKTAETLVERKEQISDLISLESGLSKQDTLYEVGRAFDVFSLTAQLCIQDDGEIYSCDLTPHGKQRKIFTIREPLNTISAITPFNHPLNMVAHKIAPSIATNNCTVCKQTELTPLTAMLLADILYECGLPPEMFSILTGWPEDIGNEVIKNKNIDLITFTGSVGVGKLIAENAGYKRTVLELGGNDPLIVLSDDDLNKAADLAIMGATKNSGQRCTAVKRILVQESVADKFVELALEKAKAIKFGDPMDVNNQLGTVINKEAASMFNDRVNKAEQDGAKILYNPGVQEALVPPIFIDNVNYKSELVVEETFGPIVPVIRVNDDEKVMEISNSTAFGLSSGVCSNDFRRIKKYISGLNVGTVNIWEVPGYRIEMSPFGGIKDSGLGYKEGVIEAMKSYTNVKTFSLPW
>AG-404-P08_NODE_2
MTDKIINEGMRIGGKTVHTDNKIDVIYPFTGKVIGTVPAGTAEHAQNAFDIAANYKPNLSRYDRQKILQKTAETLVERKEQISDLISLESGLSKQDTLYEVGRAFDVFSLTAQLCIQDDGEIYSCDLTPHGKQRKIFTIREPLNTISAITPFNHPLNMVAHKIAPSIATNNCTVCKQTELTPLTAMLLADILYECGLPPEMFSILTGWPEDIGNEVIKNKNIDLITFTGSVGVGKLIAENAGYKRTVLELGGNDPLIVLSDDDLNKAADLAIMGATKNSGQRCTAVKRILVQESVADKFVELALEKAKAIKFGDPMDVNNQLGTVINKEAASMFNDRVNKAEQDGAKILYNPGVQEALVPPIFIDNVNYKSELVVEETFGPIVPVIRVNDDEKVMEISNSTAFGLSSGVCSNDFRRIKKYISGLNVGTVNIWEVPGYRIEMSPFGGIKDSGLGYKEGVIEAMKSYTNVKTFSLPW
>AG-910-G06_NODE_2
MTDKIINEGMRIGGKTVHTDNKIDVIYPFTGKVIGTVPAGTAEHAQKAFDIAANYKPNLSRYDRQKILQKTAETLVERKEQISDLISLESGLSKQDTLYEVGRAFDVFSLTAQLCIQDDGEIYSCDLTPHGKQRKIFTIREPLNTISAITPFNHPLNMVAHKIAPSIATNNCTVCKQTELTPLTAMLLADILYECGLPPEMFSILTGWPEDIGNEVIKNKNIDLITFTGSVGVGKLIAENAGYKRTVLELGGNDPLIVLSDDDLNKAADLAIMGATKNSGQRCTAVKRILVQESVADKFVELALEKAKAIKFGDPMDINNQLGTVINKEAASMFNDRVNKAEQDGAKILYNPGVQEALVPPIFLDNVNYKSELVVEETFGPIVPVIRVNDDEKVMEISNSTAFGLSSGVCSNDFRRIKKYISGLYVGTVNIWEVPGYRIEMSPFGGIKDSGLGYKEGVIEAMKSYTNVKTFSLPW
>AG-910-J16_NODE_2
MIDKIINEGMRIGGKTVHTDNKIDVIYPFTGKVIGTVPAGTAEHAQKAFDIAANYKPNLSRYDRQKILQKTAETLVERKEQISDLISLESGLSKQDTLYEVGRAFDVFSLTAQLCIQDDGEIYSCDLTPHGKHRKIFTIREPLNTISAITPFNHPLNMVAHKIAPSIATNNCTVCKQTELTPLTAMLLADILYECGLPPEMFSILTGWPEDIGNEVIKNKNIDLITFTGSVGVGKLIAENAGYKRTVLELGGNDPLIVLSDDDLNKAADLAIMGATKNSGQRCTAVKRILVQESVADKFVELALEKAKAIKFGDPMDINNQLGTVINKEAASMFNDRVNKAEQDGAKILYNPGVQEALVPPIFIDNVNYKSELVVEETFGPIVPVIRVNDDEKVMEISNSTAFGLSSGVCSNDFRRIKKYISGLNVGTVNIWEVPGYRIEMSPFGGIKDSGLGYKEGVIEAMKSYTNVKTFSLPW
>AG-899-C14_NODE_1
MADKIINEGMRIGGKTVHTDNKIDVIYPFTGKVIGTVPAGTAEHAQKAFDIAANYKPNLSRYDRQKILQKTAETLVERKEQISDLISLESGLSKQDTLYEVGRAFDVFSLTAQLCIQDDGEIYSCDLTPHGKQRKIFTIREPLNTISAITPFNHPLNMVAHKIAPSIATNNCTVCKQTELTPLTAMLLADILYECGLPPEMFSILTGWPEDIGNEVIKNKNIDLITFTGSVGVGKLIAENAGYKRTVLELGGNDPLIVLSDDDLNKAADLAIMGATKNSGQRCTAVKRILVQESVADKFVELALEKAKAIKFGDPMDINNQLGTVINKEAASMFNDKVNKAEQDGAKILYNPGVQEALVPPIFIDNVNYKSELVVEETFGPIVPVIRVNDDEKVMEISNSTAFGLSSGVCSNDFRRIKKYISGLNVGTVNIWEVPGYRIEMSPFGGIKDSGLGYKEGVIEAMKSYTNVKTFSLPW
>AG-915-O03_NODE_2
MADKIINEGMRIGGKTVHTDNKIDVIYPFTGKVIGTVPAGTAEHAQKAFDIAANYKPNLSRYDRQKILQKTAETLVERKEQISDLISLESGLSKQDTLYEVGRAFDVFSLTAQLCIQDDGEIYSCDLTPHGKQRKIFTIREPLNTISAITPFNHPLNMVAHKIAPSIATNNCTVCKQTELTPLTAMLLADILYECGLPPEMFSILTGWPEDIGNEVIKNKNIDLITFTGSVGVGKLIAENAGYKRTVLELGGNDPLIVLSDDDLNKAADLAIMGATKNSGQRCTAVKRILVQESVADKFVELALEKAKAIKFGDPMDINNQLGTVINKEAASMFNDKVNKAEQDGAKILYNPGVQEALVPPIFIDNVNYKSELVVEETFGPIVPVIRVNDDEKVMEISNSTAFGLSSGVCSNDFRRIKKYISGLNVGTVNIWEVPGYRIEMSPFGGIKDSGLGYKEGVIEAMKSYTNVKTFSLPW
>AG-891-F11_NODE_7
MADKIINEGMRIGGKTVHTDNKIDVIYPFTGKVIGTVPAGTAEHAQKAFDIAANYKPNLSRYDRQKILQKTAETLVERKEQISDLISLESGLSKQDTLYEVGRAFDVFSLTAQLCIQDDGEIYSCDLTPHGKQRKIFTIREPLNTISAITPFNHPLNMVAHKIAPSIATNNCTVCKQTELTPLTAMLLADILYECGLPPEMFSILTGWPEDIGNEVIKNKNIDLITFTGSVGVGKLIAENAGYKRTVLELGGNDPLIVLSDDDLNKAADLAIMGATKNSGQRCTAVKRILVQESVADKFVELALEKAKAIKFGDPMEINNQLGTVINKEAASMFNDRVNKAEQDGAKILYNPGVQEALVPPIFIDNVNYKSELVVEETFGPIVPVIRVNDDEKVMEISNSTAFGLSSGVCSNDFRRIKKYISGLNVGTVNIWEVPGYRIEMSPFGGIKDSGLGYKEGVIEAMKSYTNVKTFSLPW
>AG-904-N15_NODE_3
MADKIINEGMRIGGKTVHTDNKIDVIYPFTGKVIGTVPAGTAEHAQKAFDIAANYKPNLSRYDRQKILQKTAETLVERKEQISDLISLESGLSKQDTLYEVGRAFDVFSLTAQLCIQDDGEIYSCDLTPHGKQRKIFTIREPLNTISAITPFNHPLNMVAHKIAPSIATNNCTVCKQTELTPLTAMLLADILYECGLPPEMFSILTGWPEDIGNEVIKNKNIDLITFTGSVGVGKLIAENAGYKRTVLELGGNDPLIVLSDDDLNKAADLAIMGATKNSGQRCTAVKRILVQESVADKFVELALEKAKAIKFGDPMEINNQLGTVINKEAASMFNDRVNKAEQDGAKILYNPGVQEALVPPIFIDNVNYKSELVVEETFGPIVPVIRVNDDEKVMEISNSTAFGLSSGVCSNDFRRIKKYISGLNVGTVNIWEVPGYRIEMSPFGGIKDSGLGYKEGVIEAMKSYTNVKTFSLPW
>AG-915-L14_NODE_2
MADKIINEGMRIGGKTVHTDNKIDVIYPFTGKVIGTVPAGTAEHAQKAFDIAANYKPNLSRYDRQKILQKTAETLVERKEQISDLISLESGLSKQDTLYEVGRAFDVFSLTAQLCIQDDGEIYSCDLTPHGKQRKIFTIREPLNTISAITPFNHPLNMVAHKIAPSIATNNCTVCKQTELTPLTAMLLADILYECGLPPEMFSILTGWPEDIGNEVIKNKNIDLITFTGSVGVGKLIAENAGYKRTVLELGGNDPLIVLSDDDLNKAADLAIMGATKNSGQRCTAVKRILVQESVADKFVELALEKAKAIKFGDPMEINNQLGTVINKEAASMFNDRVNKAEQDGAKILYNPGVQEALVPPIFIDNVNYKSELVVEETFGPIVPVIRVNDDEKVMEISNSTAFGLSSGVCSNDFRRIKKYISGLNVGTVNIWEVPGYRIEMSPFGGIKDSGLGYKEGVIEAMKSYTNVKTFSLPW
>AG-426-L09_NODE_10
MADKIINEGMRIGGKTVHTDNKIDVIYPFTGKVIGTVPAGTAEHAQKAFDIAANYKPNLSRYDRQKILQKTAETLVERKEQISDLISLESGLSKQDTLYEVGRAFDVFSLTAQLCIQDDGEIYSCDLTPHGKQRKIFTIREPLNTISAITPFNHPLNMVAHKIAPSIATNNCTVCKQTELTPLTAMLLADILYECGLPPEMFSILTGWPEDIGNEVIKNKNIDLITFTGSVGVGKLIAENAGYKRTVLELGGNDPLIVLSDDDLNKAADLAIMGATKNSGQRCTAVKRILVQESVADKFVELALEKAKAIKFGDPMDINNQLGTVINKEAASMFNDRVNKAEQDGAKILYNPGVQEALVPPIFLDNVNYKSELVVEETFGPIVPVIRVNDDEKVMEISNSTAFGLSSGVCSNDFRRIKKYISGLNVGTVNIWEVPGYRIEMSPFGGIKDSGLGYKEGVIEAMKSYTNVKTFSLPW
>AG-917-M08_NODE_1
MADKIINEGMRIGGKTVHTDNKIDVIYPFTGKVIGKVPAGTAEHAQKAFDIAANYKPNLSRYDRQKILQKTAETLVERKEQISDLISLESGLSKQDTLYEVGRAFDVFSLTAQLCIQDDGEIYSCDLTPHGKQRKIFTIREPLNTISAITPFNHPLNMVAHKIAPSIATNNCTVCKQTELTPLTAMLLADILYECGLPPEMFSILTGWPEDIGNEVIKNKNIDLITFTGSVGVGKLIAENAGYKRTVLELGGNDPLIVLSDDDLNKAADLAIMGATKNSGQRCTAVKRILVQESVADKFVELALEKAKAIKFGDPMDINNQLGTVINKEAASMFNDRVNKAEQDGAKILYNPGVQEALVPPIFIDNVNYKSELVVEETFGPIVPVIRVNDDEKVMEISNSTAFGLSSGVCSNDFRRIKKYISGLNVGTVNIWEVPGYRIEMSPFGGIKDSGLGYKEGVIEAMKSYTNVKTFSLPW
>AG-892-D04_NODE_6
MADKIINEGMRIGGKTVHTDNKIDVIYPFTGKVIGTVPAGTAEHAQKAFDIAANYKPNLSRYDRQKILQKTAETLVERKEQISDLISLESGLSKQDTLYEVGRAFDVFSLTAQLCIQDDGEIYSCDLTPHGKQRKIFTIREPLNTISAITPFNHPLNMVAHKIAPSIATNNCTVCKQTELTPLTAMLLADILYECGLPPEMFSILTGWPEDIGNEVIKNKNIDLITFTGSVGVGKLIAENAGYKRTVLELGGNDPLIVLSDDDLNKAADLAIMGATKNSGQRCTAVKRILVQESVADKFVELALEKAKAIKFGDPMDINNQLGTVINKEAASMFNDRVNKAEQDGAKILYNPGVQEALVPPIFIDNVNYKSELVVEETFGPIVPVIRVNDDEKVMEISNSTAFGLSSGVCSNDFRRIKKYISGLNVGTVNIWEVPGYRIEMSPFGGIKDSGLGYKEGVIEAMKSYTNVKTFSLPW
>AG-911-L10_NODE_7
MADKIINEGMRIGGKTVHTDNKIDVIYPFTGKVIGTVPAGTAEHAQKAFDIAANYKPNLSRYDRQKILQKTAETLVERKEQISDLISLESGLSKQDTLYEVGRAFDVFSLTAQLCIQDDGEIYSCDLTPHGKQRKIFTIREPLNTISAITPFNHPLNMVAHKIAPSIATNNCTVCKQTELTPLTAMLLADILYECGLPPEMFSILTGWPEDIGNEVIKNKNIDLITFTGSVGVGKLIAENAGYKRTVLELGGNDPLIVLSDDDLNKAADLAIMGATKNSGQRCTAVKRILVQESVADKFVELALEKAKAIKFGDPMDINNQLGTVINKEAASMFNDRVNKAEQDGAKILYNPGVQEALVPPIFIDNVNYKSELVVEETFGPIVPVIRVNDDEKVMEISNSTAFGLSSGVCSNDFRRIKKYISGLNVGTVNIWEVPGYRIEMSPFGGIKDSGLGYKEGVIEAMKSYTNVKTFSLPW
>AG-917-M17_NODE_1
MADKIINEGMRIGGKTVHTDNKIDVIYPFTGKVIGTVPAGTAEHAQKAFDIAANYKPNLSRYDRQKILQKTAETLVERKEQISDLISLESGLSKQDTLYEVGRAFDVFSLTAQLCIQDDGEIYSCDLTPHGKQRKIFTIREPLNTISAITPFNHPLNMVAHKIAPSIATNNCTVCKQTELTPLTAMLLADILYECGLPPEMFSILTGWPEDIGNEVIKNKNIDLITFTGSVGVGKLIAENAGYKRTVLELGGNDPLIVLSDDDLNKAADLAIMGATKNSGQRCTAVKRILVQESVADKFVELALEKAKAIKFGDPMDINNQLGTVINKEAASMFNDRVNKAEQDGAKILYNPGVQEALVPPIFIDNVNYKSELVVEETFGPIVPVIRVNDDEKVMEISNSTAFGLSSGVCSNDFRRIKKYISGLNVGTVNIWEVPGYRIEMSPFGGIKDSGLGYKEGVIEAMKSYTNVKTFSLPW
>2717178077
MTDKIINEGMRIGGKTVHTDNKIDVIYPFTGKVIGTVPAGTAEHAQKAFDIAANYKPNLSRYDRQKILQKTAETLVERKEQISDLISLESGLSKQDTLYEVGRAFDVFSLTAQLCIQDDGEIYSCDLTPHGKQRKIFTIREPLNTISAITPFNHPLNMVAHKIAPSIATNNCTVCKQTELTPLTAMLLADILYECGLPPEMFSILTGWPEDIGNEVIKNKNIDLITFTGSVGVGKLIAENAGYKRTVLELGGNDPLIVLSDDDLNKAADLAIMGATKNSGQRCTAVKRILVQESVADKFVELALEKAKSIKFGDPMDINNQLGTVINKEAASMFNDRVNKAEQDGAKILYNPGVQEALVPPIFIDNVNYKSELVVEETFGPIVPVIRVNDDEKVMEISNSTAFGLSSGVCSNDFRRIKKYISGLNVGTVNIWEVPGYRIEMSPFGGIKDSGLGYKEGVIEAMKSYTNVKTFSLPW
>AG-349-E10_NODE_18
MTDKIINEGMRIGGKTVHTDNKIDVIYPFTGKVIGTVPAGTAEHAQKAFDIAANYKPNLSRYDRQKILQKTAETLVERKEQISDLISLESGLSKQDTLYEVGRAFDVFSLTAQLCIQDDGEIYSCDLTPHGKQRKIFTIREPLNTISAITPFNHPLNMVAHKIAPSIATNNCTVCKQTELTPLTAMLLADILYECGLPPEMFSILTGWPEDIGNEVIKNKNIDLITFTGSVGVGKLIAENAGYKRTVLELGGNDPLIVLSDDDLNKAADLAIMGATKNSGQRCTAVKRILVQESVADKFVELALEKAKSIKFGDPMDINNQLGTVINKEAASMFNDRVNKAEQDGAKILYNPGVQEALVPPIFIDNVNYKSELVVEETFGPIVPVIRVNDDEKVMEISNSTAFGLSSGVCSNDFRRIKKYISGLNVGTVNIWEVPGYRIEMSPFGGIKDSGLGYKEGVIEAMKSYTNVKTFSLPW
>AG-894-P02_NODE_1
MTDKIINEGMRIGGKTVHTDNKIDVIYPFTGKVIGTVPAGTAEHAQKAFDIAANYKPNLSRYDRQKILQKTAETLVERKEQISDLISLESGLSKQDTLYEVGRAFDVFSLTAQLCIQDDGEIYSCDLTPHGKQRKIFTIREPLNTISAITPFNHPLNMVAHKIAPSIATNNCTVCKQTELTPLTAMLLADILYECGLPPEMFSILTGWPEDIGNEVIKNKNIDLITFTGSVGVGKLIAENAGYKRTVLELGGNDPLIVLSDDDLNKAADLAIMGATKNSGQRCTAVKRILVQESVADKFVELALEKAKAIKFGDPMDINNQLGTVINKEAASMFNDRVNKAEQDGAKILYNPGVQEALVPPIFIDNVNYKSELVVEETFGPIVPVIRVNDDEKVMEISNSTAFGLSSGVCSNNFRRIKKYISGLNVGTVNIWEVPGYRIEMSPFGGIKDSGLGYKEGVIEAMKSYTNVKTFSLPW
>AG-360-I11_NODE_22
MTDKIINEGMRIGGKTVHTDNKIDVIYPFTGKVIGTVPAGTAEHAQKAFDTAANYKPNLSRYDRQKILQKTAETLVERKEQISDLISLESGLSKQDTLYEVGRAFDVFSLTAQLCIQDDGEIYSCDLTPHGKQRKIFTIREPLNTISAITPFNHPLNMVAHKIAPSIATNNCTVCKQTELTPLTAMLLADILYECGLPPEMFSILTGWPEDIGNEVIKNKNIDLITFTGSVGVGKLIAENAGYKRTVLELGGNDPLIVLSDDDLNKAADLAIMGATKNSGQRCTAVKRILVQESVADKFVELALEKAKAIKFGDPMDINNQLGTVINKEAASMFNDRVNKAEQDGAKILYNPGVQEALVPPIFIDNVNYKSELVVEETFGPIVPVIRVNDDEKVMEISNSTAFGLSSGVCSNDFRRIKKYISGLNVGTVNIWEVPGYRIEMSPFGGIKDSGLGYKEGVIEAMKSYTNVKTFSLPW
>AG-900-E05_NODE_20
MTDKIINEGMRIGGKTVHTDNKIDVIYPFTGKVIGTVPAGTAEHAQKAFDTAANYKPNLSRYDRQKILQKTAETLVERKEQISDLISLESGLSKQDTLYEVGRAFDVFSLTAQLCIQDDGEIYSCDLTPHGKQRKIFTIREPLNTISAITPFNHPLNMVAHKIAPSIATNNCTVCKQTELTPLTAMLLADILYECGLPPEMFSILTGWPEDIGNEVIKNKNIDLITFTGSVGVGKLIAENAGYKRTVLELGGNDPLIVLSDDDLNKAADLAIMGATKNSGQRCTAVKRILVQESVADKFVELALEKAKAIKFGDPMDINNQLGTVINKEAASMFNDRVNKAEQDGAKILYNPGVQEALVPPIFIDNVNYKSELVVEETFGPIVPVIRVNDDEKVMEISNSTAFGLSSGVCSNDFRRIKKYISGLNVGTVNIWEVPGYRIEMSPFGGIKDSGLGYKEGVIEAMKSYTNVKTFSLPW
>AG-891-G17_NODE_2
MTDKIINEGMRIGGKTVHTDNKIDVIYPFTGKVIGTVPAGTAEHAQKAFDIAANYKPNLSRYDRQKILQKTAETLVERKEQISDLISLESGLSKQDTLYEVGRAFDVFSLTAQLCIQDDGEIYSCDLTPHGKQRKIFTIREPLNTISAITPFNHPLNMVAHKIAPSIATNNCTVCKQTELTPLTAMLLADILYECGLPPEMFSILTGWPEDIGNEVIKNKNIDLITFTGSVGVGKLIAENAGYKRTVLELGGNDPLIVLSDDDLNIAADLAIMGATKNSGQRCTAVKRILVQESVADKFVELALEKAKAIKFGDPMDINNQLGTVINKEAASMFNDRVNKAEQDGAKILYNPGVQEALVPPIFIDNVNYKSELVVEETFGPIVPVIRVNDDEKVMEISNSTAFGLSSGVCSNDFRRIKKYISGLNVGTVNIWEVPGYRIEMSPFGGIKDSGLGYKEGVIEAMKSYTNVKTFSLPW
>AG-891-E22_NODE_7
MTDKIINEGMRIGGKTVHTDNKIDVIYPFTGKVIGTVPAGTAEHAQKAFDIAANYKPNLSRYDRQKILQKTAETLVERKEQISDLISLESGLSKQDTLYEVGRAFDVFSLTAQLCIQDDGEIYSCDLTPHGKQRKIFTIREPLNTISAITPFNHPLNMVAHKIAPSIATNNCTVCKQTELTPLTAMLLADILYECGLPPEMFSILTGWPEDIGNEVIKNKNIDLITFTGSVGVGKLIAENAGYKRTVLELGGNDPLIVLSDDDLNKAADLAIMGATKNSGQRCTAVKRILVQESVADKFVELALEKAKAIKFGDPMDINNQLGTVINKEAASMFNDRVNKAEQDGAKILYNPGVQEALVPPIFIDNVNYKSELVVEETFGPIVPVIRVNDDEKVMEISNSTAFGLSSGVCSNDFRRIKKYISGLNVGTVNIWEVPGYRIEMSPFGGIKDSGLGYKEGVIEAMKSYTNVKTFSLPW
>AG-895-J15_NODE_1
MTDKIINEGMRIGGKTVHTDNKIDVIYPFTGKVIGTVPAGTAEHAQKAFDIAANYKPNLSRYDRQKILQKTAETLVERKEQISDLISLESGLSKQDTLYEVGRAFDVFSLTAQLCIQDDGEIYSCDLTPHGKQRKIFTIREPLNTISAITPFNHPLNMVAHKIAPSIATNNCTVCKQTELTPLTAMLLADILYECGLPPEMFSILTGWPEDIGNEVIKNKNIDLITFTGSVGVGKLIAENAGYKRTVLELGGNDPLIVLSDDDLNKAADLAIMGATKNSGQRCTAVKRILVQESVADKFVELALEKAKAIKFGDPMDINNQLGTVINKEAASMFNDRVNKAEQDGAKILYNPGVQEALVPPIFIDNVNYKSELVVEETFGPIVPVIRVNDDEKVMEISNSTAFGLSSGVCSNDFRRIKKYISGLNVGTVNIWEVPGYRIEMSPFGGIKDSGLGYKEGVIEAMKSYTNVKTFSLPW
>AG-901-B02_NODE_1
MTDKIINEGMRIGGKTVHTDNKIDVIYPFTGKVIGTVPAGTAEHAQKAFDIAANYKPNLSRYDRQKILQKTAETLVERKEQISDLISLESGLSKQDTLYEVGRAFDVFSLTAQLCIQDDGEIYSCDLTPHGKQRKIFTIREPLNTISAITPFNHPLNMVAHKIAPSIATNNCTVCKQTELTPLTAMLLADILYECGLPPEMFSILTGWPEDIGNEVIKNKNIDLITFTGSVGVGKLIAENAGYKRTVLELGGNDPLIVLSDDDLNKAADLAIMGATKNSGQRCTAVKRILVQESVADKFVELALEKAKAIKFGDPMDINNQLGTVINKEAASMFNDRVNKAEQDGAKILYNPGVQEALVPPIFIDNVNYKSELVVEETFGPIVPVIRVNDDEKVMEISNSTAFGLSSGVCSNDFRRIKKYISGLNVGTVNIWEVPGYRIEMSPFGGIKDSGLGYKEGVIEAMKSYTNVKTFSLPW
>AG-916-N15_NODE_1
MTDKIINEGMRIGGKTVHTDNKIDVIYPFTGKVIGTVPAGTAEHAQKAFDIAANYKPNLSRYDRQKILQKTAETLVERKEQISDLISLESGLSKQDTLYEVGRAFDVFSLTAQLCIQDDGEIYSCDLTPHGKQRKIFTIREPLNTISAITPFNHPLNMVAHKIAPSIATNNCTVCKQTELTPLTAMLLADILYECGLPPEMFSILTGWPEDIGNEVIKNKNIDLITFTGSVGVGKLIAENAGYKRTVLELGGNDPLIVLSDDDLNKAADLAIMGATKNSGQRCTAVKRILVQESVADKFVELALEKAKAIKFGDPMDINNQLGTVINKEAASMFNDRVNKAEQDGAKILYNPGVQEALVPPIFIDNVNYKSELVVEETFGPIVPVIRVNDDEKVMEISNSTAFGLSSGVCSNDFRRIKKYISGLNVGTVNIWEVPGYRIEMSPFGGIKDSGLGYKEGVIEAMKSYTNVKTFSLPW
>AG-912-C15_NODE_1
MADKIINEGMRIGGKTVHTDNKIDVIYPFTGKVIGKVPAGTAEHAQKAFDIAANYKPNLSRYDRQKILQKTAETLVERKEQISDLISLESGLSKQDTLYEVGRAFDVFSLTAQLCIQDDGEIYSCDLTPHGKQRKIFTIREPLNTISAITPFNHPLNMVAHKIAPSIATNNCTVCKQTELTPLTAMLLADILYECGLPPEMFSILTGWPEDIGNEVIKNKNIDLITFTGSVGVGKLIAENAGYKRTVLELGGNDPLIVLSDDDLNKAADLAIMGATKNSGQRCTAVKRILVQESVADKFVELALERAKAIKYGDPMDVNNQLGTVINKEAASMFNDRVNKAEQDGAKILYNPGVQEALVPPIFLDNVNYKSELVVEETFGPIVPVIRVNDDEKVMEISNSTAFGLSSGVCSNDFRRIKKYISGLNVGTVNIWEVPGYRIEMSPFGGIKDSGLGYKEGVIEAMKSYTNVKTFSLPW
>AG-919-M06_NODE_5
MADKIINEGMRIGGKTVHTDNKIDVIYPFTGKVIGKVPAGTAEHAQKAFDIAANYKPNLSRYDRQKILQKTAETLVERKEQISDLISLESGLSKQDTLYEVGRAFDVFSLTAQLCIQDDGEIYSCDLTPHGKQRKIFTIREPLNTISAITPFNHPLNMVAHKIAPSIATNNCTVCKQTELTPLTAMLLADILYECGLPPEMFSILTGWPEDIGNEVIKNKNIDLITFTGSVGVGKLIAENAGYKRTVLELGGNDPLIVLSDDDLNKAADLAIMGATKNSGQRCTAVKRILVQESVADKFVELALERAKAIKYGDPMDVNNQLGTVINKEAASMFNDRVNKAEQDGAKILYNPGVQEALVPPIFLDNVNYKSELVVEETFGPIVPVIRVNDDEKVMEISNSTAFGLSSGVCSNDFRRIKKYISGLNVGTVNIWEVPGYRIEMSPFGGIKDSGLGYKEGVIEAMKSYTNVKTFSLPW
>AG-911-A07_NODE_1
MADKIINEGMRIGGKTVHTDNKIDVIYPFTGKVIGTVPACTAEHAQKAFDIAANYKPNLSRYDRQKILQKTAETLVERKEQISDLISLESGLSKQDTLYEVGRAFDVFSLTAQLCIQDDGEIYSCDLTPHGKQRKIFTIREPLNTISAITPFNHPLNMVAHKIAPSIATNNCTVCKQTELTPLTAMLLADILYECGLPPEMFSILTGWPEDIGNEVIKNKNIDLITFTGSVGVGKLIAENAGYKRTVLELGGNDPLIVLSDDDLNKAADLAIMGATKNSGQRCTAVKRILVQESVADKFVELALERAKAIKYGDPMDVNNQLGTVINKEAASMFNDRVNKAEQDGAKILYNPGVQEALVPPIFLDNVNYKSELVVEETFGPIVPVIRVNDDEKVMEISNSTAFGLSSGVCSNDFRRIKKYISGLNVGTVNIWEVPGYRIEMSPFGGIKDSGLGYKEGVIEAMKSYTNVKTFSLPW
>AG-896-M21_NODE_8
MADKIINEGMRIGGKTVHTDNKIDVIYPFTGKVIGTVPAGTAEHAQKAFDIAANYKPNLSRYDRQKILQKTAETLVERKEQISDLISLESGLSKQDTLYEVGRAFDVFSLTAQLCIQDDGEIYSCDLTPHGKQRKIFTIREPLNTISAITPFNHPLNMVAHKIAPSIATNNCTVCKQTELTPLTAMLLADILYECGLPPEMFSILTGWPEDIGNEVIKNKNIDLITFTGSVGVGKLIAENAGYKRTVLELGGNDPLIVLSDDDLNKAADLAIMGATKNSGQRCTAVKRILVQESVADKFVELALERAKAIKYGDPMDVNNQLGTVINKEAASMFNDKVNKAEQDGAKILYNPGVQEALVPPIFLDNVNYKSELVVEETFGPIVPVIRVNDDEKVMEISNSTAFGLSSGVCSNDFRRIKKYISGLNVGTVNIWEVPGYRIEMSPFGGIKDSGLGYKEGVIEAMKSYTNVKTFSLPW
>AG-919-D10_NODE_3
MTDKIINEGMRIGGKTVHTDNKIDVIYPFTGKVIGTVPAGTAEHAQKAFDIAANYKPNLSRYDRQKILQKTAETLVERKEQISDLISLESGLSKQDTLYEVGRAFDVFSLTAQLCIQDDGEIYSCDLTPHGKQRKIFTIREPLNTISAITPFNHPLNMVAHKIAPSIATNNCTVCKQTELTPLTAMLLADILYECGLPPEMFSILTGWPEDIGNEVIKNKNIDLITFTGSVGVGKLIAENAGYKRTVLELGGNDPLIVLSDDDLNKAADLAIMGATKNSGQRCTAVKRILVQESVADKFVELALEKAKAIKFGDPMDVNNQLGTVINKEAASMFNDRVNKAEQDGAKILYNPGVQEALVPPIFLDNVNYKSELVVEETFGPIVPVIRVNDDEKVMEISNSTAFGLSSGVCSNDFRRIKKYVSGLNVGTVNIWEVPGYRIEMSPFGGIKDSGLGYKEGVIEAMKSYTNVKTFSLPW
>AG-891-G06_NODE_2
MADKIINEGMRIGGKTVHTDNKIDVIYPFTGKVIGTVPAGTAEHAQKAFDIAANYKPNLSRYDRQKILQKTAETLVERKEQISDLISLESGLSKQDTLYEVGRAFDVFSLTAQLCIQDDGEIYSCDLTPHGKQRKIFTIREPLNTISAITPFNHPLNMVAHKIAPSIATNNCTVCKQTELTPLTAMLLADILYECGLPPEMFSILTGWPEDIGNEVIKNKNIDLITFTGSVGVGKLIAENAGYKRTVLELGGNDPLIVLSDDDLNKAADLAIMGATKNSGQRCTAVKRILVQESVADKFVELALEKAKAIKYGDPMDVNNQLGTVINKEAASMFNDRVNKAEKDGAKILYNPGVQEALVPPIFLDNVNYKSELVVEETFGPIVPVIRVNDDEKVMEISNSTAFGLSSGVCSNDFRRIKKYISGLNVGTVNIWEVPGYRIEMSPFGGIKDSGLGYKEGVIEAMKSYTNVKTFSLPW
>AG-914-P20_NODE_7
MADKIINEGMRIGGKTVHTDNKIDVIYPFTGKVIGTVPAGTAEHAQKAFDIAANYKPNLSRYDRQKILQKTAETLVERKEQISDLISLESGLSKQDTLYEVGRAFDVFSLTAQLCIQDDGEIYSCDLTPHGKQRKIFTIREPLNTISAITPFNHPLNMVAHKIAPSIATNNCTVCKQTELTPLTAMLLADILYECGLPPEMFSILTGWPEDIGNEVIKNKNIDLITFTGSVGVGKLIAENAGYKRTVLELGGNDPLIVLSDDDLNKAADLAIMGATKNSGQRCTAVKRILVQESVADKFVELALEKAKAIKYGDPMDVNNQLGTVINKEAASMFNDRVNKAEKDGAKILYNPGVQEALVPPIFLDNVNYKSELVVEETFGPIVPVIRVNDDEKVMEISNSTAFGLSSGVCSNDFRRIKKYISGLNVGTVNIWEVPGYRIEMSPFGGIKDSGLGYKEGVIEAMKSYTNVKTFSLPW
>AG-897-F06_NODE_1
MADKIINEGMRIGGKTVHTDNKIDVIYPFTGKVIGTVPAGTAEHAQKAFDIAANYKPNLSRYDRQKILQKTAETLVERKEQISDLISLESGLSKQDTLYEVGRAFDVFSLTAQLCIQDDGEIYSCDLTPHGKQRKIFTIREPLNTISAITPFNHPLNMVAHKIAPSIATNNCTVCKQTELTPLTAMLLADILYECGLPPEMFSILTGWPEDIGNEVIKNKNIDLITFTGSVGVGKLIAENAGYKRTVLELGGNDPLIVLSDDDLNKAADLAIMGATKNSGQRCTAVKRILVQESVADKFVELALEKAKAIKYGDPMDVNNQLGTVINKEAASMFNDRVNKAEQDGAKILYNPGVQEALVPPIFLDNVNYKSELVVEETFGPIVPVIRVNDDEKVMEISNSTAFGLSSGVCSNDFRRIKKYISGLNVGTVNIWEVPGYRIEMSPFGGIKDSGLGYKEGVIEAMKSYTNVKTFSLPW
>AG-912-J04_NODE_5
MADKIINEGMRIGGKTVHTDNKIDVIYPFTGKVIGTVPAGTAEHAQKAFDIAANYKPNLSRYDRQKILQKTAETLVERKEQISDLISLESGLSKQDTLYEVGRAFDVFSLTAQLCIQDDGEIYSCDLTPHGKQRKIFTIREPLNTISAITPFNHPLNMVAHKIAPSIATNNCTVCKQTELTPLTAMLLADILYECGLPPEMFSILTGWPEDIGNEVIKNKNIDLITFTGSVGVGKLIAENAGYKRTVLELGGNDPLIVLSDDDLNKAADLAIMGATKNSGQRCTAVKRILVQESVADKFVELALEKAKAIKYGDPMDVNNQLGTVINKEAASMFNDRVNKAEQDGAKILYNPGVQEALVPPIFLDNVNYKSELVVEETFGPIVPVIRVNDDEKVMEISNSTAFGLSSGVCSNDFRRIKKYISGLNVGTVNIWEVPGYRIEMSPFGGIKDSGLGYKEGVIEAMKSYTNVKTFSLPW
>AG-891-G23_NODE_1
MTDKIINEGMRIGGKTVHTDNKIDVIYPFTGKVIGTVPAGTAEHAQKAFDIAANYKPNLSRYDRQKILQKTAETLVERKEQISDLISLESGLSKQDTLYEVGRAFDVFSLTAQLCIQDDGEIYSCDLTPHGKQRKIFTIREPLNTISAITPFNHPLNMVAHKIAPSIATNNCTVCKQTELTPLTAMLLADILYECGLPPEMFSILTGWPEDIGNEVIKNKNIDLITFTGSVGVGKLIAENAGYKRTVLELGGNDPLIVLSDDDLNKAADLAIMGATKNSGQRCTAVKRILVQESVADKFVELALEKAKAIKYGDPMDVNNQLGTVINKEAASMFNDRVNKAEQDGAKILYNPGVQEALVPPIFLDNVNYKSELVVEETFGPIVPVIRVNDDEKVMEISNSTAFGLSSGVCSNDFRRIKKYISGLNVGTVNIWEVPGYRIEMSPFGGIKDSGLGYKEGVIEAMKSYTNVKTFSLPW
>AG-896-E11_NODE_1
MTDKIINEGMRIGGKTVHTDNKIDVIYPFTGKVIGTVPAGTAEHAQKAFDIAANYKPNLSRYDRQKILQKTAETLVERKEQISDLISLESGLSKQDTLYEVGRAFDVFSLTAQLCIQDDGEIYSCDLTPHGKQRKIFTIREPLNTISAITPFNHPLNMVAHKIAPSIATNNCTVCKQTELTPLTAMLLADILYECGLPPEMFSILTGWPEDIGNEVIKNKNIDLITFTGSVGVGKLIAENAGYKRTVLELGGNDPLIVLSDDDLNKAADLAIMGATKNSGQRCTAVKRILVQESVADKFVDLALEKAKAIKYGDPMDVNNQLGTVINKEAASMFNDRVNKAEQDGAKILYNPGVQEALVPPIFLDNVNYKSELVVEETFGPIVPVIRVNDDEKVMEISNSTAFGLSSGVCSNDFRRIKKYISGLNVGTVNIWEVPGYRIEMSPFGGIKDSGLGYKEGVIEAMKSYTNVKTFSLPW
>AG-470-L07_NODE_27
MTDKIINEGMRIGGKAVHTDNKIDVIYPFTGKVIGTVPAGTSEHAQKAFDIAANYKPNLSRYDRQKILQKTAETLVERKEQISDLISLESGLSKQDTLYEVGRAFDVFSLTAQLCIQDDGEIYSCDLTPHGKQRKIFTIREPLNTISAITPFNHPLNMVAHKIAPSIATNNCTVCKQTELTPLTAMLLADILYECGLPPEMFSILTGWPEDIGNEVIKNKNIDLITFTGSVGVGKLIAENAGYKRTVLELGGNDPLIVLSDDDLNKAADLAIMGATKNSGQRCTAVKRILVQESVADKFVELALEKAKAIKFGDPMDVNNQLGTVINKEAASMFNDRVNKAEQDGAKILYNPGVQEALVPPIFLDKVNYKSELVVEETFGPIVPVIRVNDDEKVMEISNSTAFGLSSGVCSNDFRRIKKYINGLNVGTVNIWEVPGYRIEMSPFGGIKDSGLGYKEGVIEAMKSYTNVKTFSLPW
>AG-337-C02_NODE_10
MTDKIINEGMRIGGKAVHTDNKIDVIYPFTGKVIGTVPAGTAEHAQKAFDIAANYKPNLSRYDRQKILQKTAETLIERKEQISDLISLESGLSKQDTLYEVGRAFDVFSLTAQLCIQDDGEIYSCDLTPHGKQRKIFTIREPLNTISAITPFNHPLNMVAHKIAPSIATNNCTVCKQTELTPLTAMLLADILYECGLPPEMFSILTGWPEDIGNEVIKNKNIDLITFTGSVGVGKLIAENAGYKRTVLELGGNDPLIVLSDDDLNKAADLAIMGATKNSGQRCTAVKRILVQESVADKFVELALEKAKAIKFGDPMDVNNQLGTVINKEAASMFNDRVNKAEQDGAKILYNPGVQEALVPPIFLDNVNYKSELVVEETFGPIVPVIRVNDDEKVMEISNSTAFGLSSGVCSNDFRRIKKYISGLNVGTVNIWEVPGYRIEMSPFGGIKDSGLGYKEGVIEAMKSYTNVKTFSLPW
>2807640410
MTKFIRDESMRIGGKKINTDEKINVQYPFTEEIIGTVPAGTSEHAKKAFDIASNFKSKLSRYERQKILQKTAETLIKRKEEISDVITLELGISKKDSLYEVGRSFDVFSLTSQLCILDDSEIFSCDLTPHGKDRKIFTTREPLNAISAITPFNHPLNMVSHKIAPAIATNNKVVCKQTELTPMTIMILADILYESGLPPEMFSVVTGWPKDIGLEMIKNANIDLITFTGGIPVGKYIAEQAGYKRTVLELGGNDPLIVCNDDDLQKAVELAVTGATKNSGQRCTAVKRILCQNKIADEFVDLVVARAKKIVFGDPMNIKTDLGTVINKEAAELFDNRVTKAQEDGAEILYHPGRKGALLPPIVVDKVDYKSELVFQETFGPVIPIIRVDEDDKVINISNSTVFGLSSGVCTNNFNRAKLYIKNLNVGTVNIWEVPGYRTEMSPFGGIKDSGLGYKEGVIEAMKSYTNIKTFSLPW
>2807645338
MTKFIRDESMRIGGKKIKTDEKINVQYPFTEEIIGTVPAGKSEHAKKAFDIASNYKSKLTRYERQKILQKTAETLVKRKEEISDVITLELGISKKDSLYEVGRSFDVFSLTSQLCILDDSKIFSCDLTPHGKARKIFTTREPLNAISAITPFNHPLNMVSHKIAPAIATNNKVVCKQTELTPLTIMILADILYESGLPPEMFSVVTGWPKDIGLEMIKNPNIDLITFTGGIPVGKYIAEQAGYKRTVLELGGNDPLIVCNDDDLQKAVELAVTGATKNSGQRCTAVKRILCQNKIADEFVQLVVARAKKIVFGDPMDINTDLGTVINKEAAELFDSRVTKAQENGAEVLYHPGRKGALLPPIVIDKVDYKSELVFEETFGPVIPIIRVDDDDKVIEISNSTVFGLSSGVCTNNLNRAKKYIQNLNVGTVNIWEVPGYRTEMSPFGGIKDSGLGYKEGVIEAMKSFTNVKTFSLPW
>2807642286
MTKFIRDESMRIGGKKIKTDEKINVQYPFTEEIIGTVPAGKSEHAKKAFDIASNYKSKLTRYERQKILQKTAETLVKRKEEISDVITLELGISKKDSLYEVGRSFDVFSLTSQLCILDDSEIFSCDLTPHGKARKIFTTREPLNAISAITPFNHPLNMVSHKIAPAIATNNKVVCKQTELTPLTIMILADILYESGLPPEMFSVVTGWPKDIGLEMIKNPNIDLITFTGGIPVGKYIAEQAGYKRTVLELGGNDPLIVCNDDDLQKAVELAVTGATKNSGQRCTAVKRILCQNKIADEFVELVVARAKKIVFGDPMDINTDLGTVINKEAAELFDSRVTKAQENGAEVLYHPGRKGALLPPIVIDKVDYKSELVFEETFGPVIPIIRVDDDDKVIEISNSTVFGLSSGVCTNNLNRAKKYIQNLNVGTVNIWEVPGYRTEMSPFGGIKDSGLGYKEGVIEAMKSFTNVKTFSLPW
>2640447825
MREKKQHEPMRIAGKKVDAEKIIEVEYPYTGEIIGTVPAGNVKHAKQALDIAANYNAKLTRYERQKILQNAAEQLIKRKEEISDVITYELGISKQDSLYEVGRAFDVFSLTAQLCIYDDGEIFSCDLTPHGKARKIFTIREPLQAISAITPFNHPLNMVAHKIAPSIATNNCTVCKQTELTPMTALLLADILYEAGLPPEMFSVVTGWPDEIGLEMITNPKIELITFTGSVPVGKYIAKNAGYKRTILELGGNDPLIVLNDHDLKKAVELAITGATKNSGQRCTAVKRILCQNKVADRFVEMSLERAKKIKFGDPMDLSTELGTVINIKAAELFDKRVSKAEEEGAKVLYHPGRKDALLPPIVIDNVNPKSELVLEETFGPVIPIIRVDEDEKVIEISNSTAFGLSSGVCTNNFIRAKKYIQNLKVGTVNIWEVPGYRIEMSPFGGIKDSGLGYKEGVIEAMKSFTNIKTFSLPW
>2807566783
MNKTIIHXPMRIAGKKIETEKTINVHYPYTNEVIGTVPAGXAQHAKDAINIAANYKPNLTRYERQQILQKTAEELVRRKEEISDIITLELGISKQDSLYEVGRAFDVFSLTAQLCILDDGEIFSCDLTPHGKARKIFTIREPLNVISAITPFNHPLNMVAHKIAPSIATNNCTVCKQTELTPMTVMILADILYEAGLPPEMFSVVTGWPQDIGLEMIQXPXIXLITFTGXVGVGXYIAEQAGYKRTVLELGGNDPXIVLDDDXLKKAADLAVTGATKNSGQRCTAVKRILCQNKVADKFVEMALERAKKIKFGDPMNLETDLGTVVNAEAAELFDKRVSKAEEDGAKILYHPGRNGALLPPIVVDNVDPKSELVLEETFGPVIPIIRVNDDDEVMKISNSTAFGLSSGVCTNNFMRAKKYIQGLNVGTVNIWEVPGYRIEMSPFGGIKDSGLGYKEGVIEAMKSFTNVKTFSLPW
>AG-457-C19_NODE_8
MNKTIIHQPMRIAGKKIETEKTINVHYPYTNEVIGTVPAGSAQHAKDAINIAANYKPNLTRYERQQILQKTAEELVRRKKEISDIITLELGISKQDSLYEVGRAFDVFSLTAQLCILDDGEIFSCDLTPHGKARKIFTIREPLNVISAITPFNHPLNMVAHKIAPSIATNNCTVCKQTELTPMTVMILADILYEAGLPPEMFSVVTGWPQDIGLEMIQNPNIDLITFTGSVGVGKYIAEQAGYKRTVLELGGNDPLIVLDDDDLKKAADLAVTGATKNSGQRCTAVKRILCQNKVADKFVEMALERAKKINFGDPMNLKTDLGTVVNAEAAELFDKRVSKAEEDGAKILYHPGRNDALLPPIVVDNVDPKSELVLEETFGPVIPIIRVNDDDEVMKISNSTAFGLSSGVCTNNFMRAKKYIQGLDVGTVNIWEVPGYRIEMSPFGGIKDSGLGYKEGVIEAMKSFTNVKTFSLPW
>AG-894-F19_NODE_5
MNKTIIHQPMRIAGKKIETETTINVHYPYTNEVIGTVPAGNAQHAKDAINIAANYKPNLTRYERQQILQKTAEELVRRKEEISDIITLELGISKQDSLYEVGRAFDVFSLTAQLCILDDGEIFSCDLTPHGKARKIFTIREPLNVISAITPFNHPLNMVAHKIAPSIATNNCTVCKQTELTPMTVMILADILYEAGLPPEMFSVVTGWPQDIGLEMIQNPNIDLITFTGSVGVGKYIAEQAGYKRTVLELGGNDPLIVLDDDDLKKAADLAVTGATKNSGQRCTAVKRILCQKKVADKFVEMALERAKKIKFGDPMNLETDLGTVVNAEAAELFDKRVSKAEEDGAKILYHPGRNGALLPPIVVDNVDPKSELVLEETFGPVIPIIRVNDDDEVMKISNSTAFGLSSGVCTNNFMRAKKYIQGLNVGTVNIWEVPGYRIEMSPFGGIKDSGLGYKEGVIEAMKSFTNVKTFSLPW
>AG-905-G23_NODE_21
MTKTIKHEPMRIAGKKVDAEKNINVHYPYTNEIIGTVPAGSAEHAKQALDIATKYQPKLTRYERQQILQNTAEELVRRKEEVSNVITYELGISKQDSLYEVGRAFDVFSLTAQLSILDDGEIFSCDLTPHGKARKIFTIREPLRAISAITPFNHPLNMVAHKIAPSIATNNCMVCKQTELTPMTAMLLADILYEAGLPPEMFSVITGWPQDIGLEMIQNPNIDLITFTGSVGVGKYIAEQAGYKRTVLELGGNDPLIILNDDDLKKAVELAVTGATKNSGQRCTAVKRILCQNKIADRFVEMALERAKKIKFGDPLNLSTDLGTVVNAEAAELFDKRVSMAEEDGAKVLYHPGREGALLPPIVVDHVDYKSELVLEETFGPIIPIIRVDEDEEVIKISNSTAFGLSSGVCTNNFMRAKNYIKNLEVGTVNIWEVPGYRIEMSPFGGIKDSGLGYKEGVIEAMKSFTNVKTFSLPW
>AG-390-E23_NODE_1
MTKNIDHQSMRIAGKKVDAEKNIDVYYPYSNQVIGTVPAGTAEHAKQALDIAANFKPKLTRYERQQILQKTAEELVRRKDEISDVITYELGISKQDSLYEVGRAFDVFSLTAQLCILDDGEIFSCDLTPHGKARKIFTIREPLTAISAITPFNHPLNMVAHKIAPSIATNNCTVCKQTELTPMTAMILADVLYEAGLPPEMFSVVTGWPEDIGLEMIKNPNIDLITFTGSVGVGKYIAEQAGYKRTVLELGGNDPLIVLNDDDLKKAVELAVTGATKNSGQRCTAVKRILCQDKVADKFVEMALERAKKIKFGDPMDMQTDLGTVVNAEAAELFDKRVSMAEEDGAKVLYHPGRNGALLPPIVVDNVNYKSELVREETFGPVIPIIRVDEDEEVIKISNSTAFGLSSGVCTNNFNRAKNYIQELNVGTVNIWEVPGYRIEMSPFGGIKDSGLGYKEGVIEAMKSFTNVKTFSLPW
>AG-319-E03_NODE_7
MTNTIKHEPMRIAGKKIDAETKIEVLYPYTNEIIGTVPAGTSDHAKQALEIASNYQSKLTRYERQQILQKTAEELVRRKDEISDVITYELGISKQDSLYEVGRAFDVFSLTAQLCILDDGEIFSCDLTPHGKARKIFTIREPLRAISAITPFNHPLNMVAHKIAPSIATNNCTVCKQTELTPMTAMLLADVLYDSGLPPEMFSVVTGWPQDIGLEMIKNPNIDLITFTGSVGVGKYIAEQAGYKRTVLELGGNDPLIVLNDDDLKKAVELAVTGATKNSGQRCTAVKRILCQNKIADKFVAMILDRAKKITYGDPMDLKTELGTVVNIEAAELFDKRVSMAEEEGANILYHPGRNGALFPPIVVDNVNPKSELVLEETFGPVIPIIRVDNDDDVITISNSTAFGLSSGVCTNNFIRAKKYIQNLNVGTVNIWEVPGYRIEMSPFGGIKDSGLGYKEGVIEAMKSFTNVKTFSLPW
>AG-319-D07_NODE_1
MTNAIKHEPMRIAGKKVDAENKIDVLYPYTNEIIGTVPAGTAEHAKQALNIASNYQSKLTRYERQQILQKTAEELVRRKDEISDVITYELGISKQDSLYEVGRAFDVFSLTAQLCILDDGEIFSCDLTPHGKARKIFTIREPLRAISAITPFNHPLNMVAHKIAPSIATNNCTVCKQTELTPMTAMLLADVLYDSGLPPEMFSVVTGWPQDIGLEMIKNPNIDLITFTGSVGVGKYIAEQAGYKRTVLELGGNDPLIVLNDDDLKKAVELAVTGATKNSGQRCTAVKRILCQNKIADKFVAMALERAEQITYGDPMDLKIDLGTVVNSEAAELFDKRVSMAEEDGAKVLYHPGRKGALLPPILVDNVNPKSELVLEETFGPVIPIIRVDNDDEVITISNSTAFGLSSGVCTNNFIRAKKYIQNLNVGTVNIWEVPGYRIEMSPFGGIKDSGLGYKEGVIEAMKSFTNVKTFSLPW
>AG-447-P14_NODE_26
MKNTIKHEPMRIAGKKVDAENKIDVLYPYTNEIIGTVPAGTAEHAKEALNIASNYQSKLTRYERQQILQKTAEELVRRKDEISDVITYELGISKQDSLYEVGRAFDVFSLTAQLCILDDGEIFSCDLTPHGKARKIFTIREPLRAISAITPFNHPLNMVAHKIAPSIATNNCTVCKQTELTPMTAMLLADVLYDSGLPPEMFSVVTGWPQDIGLEMIKNPNIDLITFTGSVGVGKYIAEQAGYKRTVLELGGNDPLIVLNDDDLKKAVELAVTGATKNSGQRCTAVKRILCQNKIADKFVAMALERAKQITYGDPMDLKTDLGTVVNTEAAELFDKRVSMAEEEGAKVLYHPGRKGALLPPIVVDNVNPKSELVLEETFGPVIPIIRVDNDDEVITISNATAFGLSSGVCTNNFIRAKKYIQNLNVGTVNIWEVPGYRIEMSPFGGIKDSGLGYKEGVIEAMKSFTNVKTFSLPW
>AG-453-I22_NODE_6
MNKKMINEAMRIAGKKITFEKTIDVEYPFTGEIIGTVPAGNAEHAKKALEIAANYQPKLTRYERQKILQTAAEMLVKRKEEISDIITLELGISKQDSLYEVGRAFDVFSLTAQLCIHDDGEIFSCDLTPHGKARKIFTIREPLTAISAITPFNHPLNMVAHKIAPSIATNNCTVCKQTELTPLTAMVLADVLYEAGLPPEMFSVVTGWPQDIGSEMIKNPNIDLITFTGSVGVGKFIAEQAGYKRTVLELGGNDPLIVLNDDDLKKAVELAVTGATKNSGQRCTAVKRILVQEKIADKFIEMALKRAKKIKFGDPMNIETDLGTVVNAQAAELFDKRISMAAEEGAKILYHPGRKGALLPPIVIDNVDPKSELVLEETFGPVIPIIRVNDDESVMEISNSTAFGLSSGVCTNNFIRAKKFIQGLNVGTVNIWEVPGYRIEMSPFGGIKDSGLGYKEGVIEAMKSFTNIKTFSLPW
>AG-439-N02_NODE_17
MEKKIINEAMRIAGKKVNFEKTIDVEYPFTGEVIGTVPAGNAEHAKQALEIAANYQPKLTRYERQKILQTAAEVLVKRKEEISDIITLELGISKQDSLYEVGRAFDVFSLTAQLCIHDDGEIFSCDLTPHGKARKIFTIREPLTAISAITPFNHPLNMVAHKIAPSIATNNCTVCKQTELTPLTAMVLADVLYEAGLPPEMFSVVTGWPQDIGSEMIKNPNIDLITFTGSVGVGKLIAEQAGYKRTVLELGGNDPLIVLNDDDLKKAVELAVTGATKNSGQRCTAVKRILLQEKIADQFVEMALERAKKIKFGDPMSMETDLGTVVNAQAAELFDKRVSMAEADGAKILYHPGRKGALLPPIVIDNVDPKSELVLEETFGPVIPIIRVNDDESVIKISNSTAFGLSSGVCTNNFMRAKKYIQGLNVGTVNIWEVPGYRIEMSPFGGIKDSGLGYKEGVIEAMKSFTNVKTFSLPW
>AG-447-P01_NODE_1
MEKKIINEAMRIAGKKVNFEKTIDVEYPFTGEVIGTVPAGNAEHAKQALEIAANYQPKLTRYERQKILQTAAEVLVKRKEEISDIITLELGISKQDSLYEVGRAFDVFSLTAQLCIHDDGEIFSCDLTPHGKARKIFTIREPLTAISAITPFNHPLNMVAHKIAPSIATNNCTVCKQTELTPLTAMVLADVLYEAGLPPEMFSVVTGWPQDIGSEMIKNPNIDLITFTGSVGVGKLIAEQAGYKRTVLELGGNDPLIVLNDDDLKKAVELAVTGATKNSGQRCTAVKRILLQEKIADQFVEMALERAKKIKFGDPMSMETDLGTVVNAQAAELFDKRVSMAEADGAKILYHPGRKGALLPPIVIDNVDPKSELVLEETFGPVIPIIRVNDDESVIKISNSTAFGLSSGVCTNNFMRAKKYIQGLNVGTVNIWEVPGYRIEMSPFGGIKDSGLGYKEGVIEAMKSFTNVKTFSLPW
>AG-426-C22_NODE_5
MEKKMINEAMRIAGKKVTFEKTIDVEYPFTGEVIGTVPAGNAEHAKQALEIAANYQPKLTRYERQKILQTAAEVLVKRKEEISDIITLELGISKQDSLYEVGRAFDVFSLTAQLCIHDDGEIFSCDLTPHGKARKIFTIREPLTAISAITPFNHPLNMVAHKIAPSIATNNCTVCKQTELTPLTAMVLADVLYEAGLPPEMFSVVTGWPQDIGSEMIKNSNIDLITFTGSVGVGKLIAEQAGYKRTVLELGGNDPLIVLNDDDLKKAVELAVTGATKNSGQRCTAVKRILVQEKIADQFVELALERAKKIKFGDPMSMETDLGTVVNAQAAELFDKRVSMAEGDGAKILYHPGRKDALLPPIVIDNVDPKSELVLEETFGPVIPIIRVNDDESVIKISNSTAFGLSSGVCTNNFMRAKKYIQNLNVGTVNIWEVPGYRIEMSPFGGIKDSGLGYKEGVIEAMKSFTNVKTFSLPW
>AG-404-B13_NODE_2
MEKKMINEAMRIAGKKVTFEKTIDVEYPFTGEVIGTVPAGNAEHARQALEIAANYQPKLTRYERQKILQTAAEVLVKRKEEISDIITLELGISKQDSLYEVGRAFDVFSLTAQLCIHDDGEIFSCDLTPHGKARKIFTIREPLTAISAITPFNHPLNMVAHKIAPSIATNNCTVCKQTELTPLTAMVLADVLYEAGLPPEMFSVVTGWPQDIGSEMIKNSNIDLITFTGSVGVGKLIAEQAGYKRTVLELGGNDPLIVLNDDDLKKAVELAVTGATKNSGQRCTAVKRILVQEKIADQFVEMALERAKKIKFGDPMSMETDLGTVVNAQAAELFDKRVSMAEADGAKILYHPGRKGALLPPIVIDNVDPKSELVLEETFGPVIPIIRVNDDESVIKISNSTAFGLSSGVCTNNFMRAKKYIQNLNVGTVNIWEVPGYRIEMSPFGGIKDSGLGYKEGVIEAMKSFTNVKTFSLPW
>AG-404-N08_NODE_5
MEKKMINEAMRIAGKKVTFEKTIDVEYPFTGEVIGTVPAGNAEHARQALEIAANYQPKLTRYERQKILQTAAEVLVKRKEEISDIITLELGISKQDSLYEVGRAFDVFSLTAQLCIHDDGEIFSCDLTPHGKARKIFTIREPLTAISAITPFNHPLNMVAHKIAPSIATNNCTVCKQTELTPLTAMVLADVLYEAGLPPEMFSVVTGWPQDIGSEMIKNPNIDLITFTGSVGVGKLIAEQAGYKRTVLELGGNDPLIVLNDDDLKKAVELAVTGATKNSGQRCTAVKRILVQEKIADQFVEMVLERAKKIKFGDPMSMETDLGTVVNAQAAELFDKRVSMAEAEGAKILYHPGRKGALLPPIVIDNVDPKSELVLEETFGPVIPIIRVNDDESVIKISNSTAFGLSSGVCTNNFMRAKKYIQNLNVGTVNIWEVPGYRIEMSPFGGIKDSGLGYKEGVIEAMKSFTNVKTFSLPW
>AG-337-A07_NODE_11
MHKKMINEAMRIAGEKVTSDKSINVVYPFTGEVIGTVPAGTAEHASKAFDIAANYQPKLTRYERQKILQTAAEVLVKRKDEISDIITLELGISKQDSLYEVGRAFDVFSLTAQLCILDDGEIFSCDLTPHGKARKIFTIREPLTAISAITPFNHPLNMVAHKIAPSIATNNCTVCKQTELTPLTVMVLADVLYEAGLPPEMFSVVTGWPQDIGSEMIKNPNIDLITFTGSVGVGKLIAEQAGYKRTVLELGGNDPLIILNDDDLKKAVELAVTGATKNSGQRCTAVKRILVQESIADQFVELALERAKKIKFGDPMNMETDLGTVVNAEAAELFDKRVSMAEEDGAKILYHPGRNGALLPPIVVDNVDPKSELVLEETFGPVIPIIRVNDDDAVMKISNSTAFGLSSGVCTNNFMRAKKYIQGLNVGTVNIWEVPGYRIEMSPFGGIKDSGLGYKEGVIEAMKSFTNVKTFSLPW
>AH-324-C03_NODE_7
MHKKMINEAMRIAGEKVTSDKTINVEYPFTGEVIGTVPAGTAEHARKALDIAANYQPKLTRYERQKILQTAAEVLVKRKEEISDIITLELGISKQDSLYEVGRAFDVFSLTAQLCILDDGEIFSCDLTPHGKARKIFTIREPLTAISAITPFNHPLNMVAHKIAPSIATNNCTVCKQTELTPLTAMVLADVLYEAGLPPEMFSVVTGWPQDIGSEMIKNPNIDLITFTGSVGVGKLIAEQAGYKRTVLELGGNDPLIVLNDDDIKKAVELAVTGATKNSGQRCTAVKRILVQESIADQFVEMALERAKKIKFGDPMNMETDLGTVVNAEAAELFDKRVSMAEEDGAKILYHPGRKGALLPPIVVDNVDPKSELVLEETFGPVIPIIRVNDDEAVMKISNSTAFGLSSGVCTNNFMRAKKYIQGLNVGTVNIWEVPGYRIEMSPFGGIKDSGLGYKEGVIEAMKSFTNVKTFSLPW
>AG-907-D22_NODE_1
MHKKMINEAMRIAGEKVTSDKTINVEYPFTGEVIGTVPAGTTEHARKALDIAANYQPKLTRYERQKILQTAAEVLVKRKEEISDIITLELGISKQDSLYEVGRAFDVFSLTAQLCILDDGEIFSCDLTPHGKARKIFTIREPLTAISAITPFNHPLNMVAHKIAPSIATNNCTVCKQTELTPLTAMILADVLYEAGLPPEMFSVVTGWPQDIGSEMIKNPNIDLITFTGSVGVGKLIAEQAGYKRTVLELGGNDPLIVLNDDDLKKAVELAVTGATKNSGQRCTAVKRILVQESIADQFVEMALERAKKIKFGDPMNMETDLGTVVNAKAAELFDKRVSMAEEDGAKILYHPGRKGALLPPIVVDHVDPKSELVLEETFGPVIPIIRVNDDEAVMKISNSTAFGLSSGVCTNNFMRAKKYIQGLNVGTVNIWEVPGYRIEMSPFGGIKDSGLGYKEGVIEAMKSFTNVKTFSLPW
>2717468282
MHKKMINEAMRIAGEKVTSDKTINVEYPFTGEVIGTVPAGTAEHARKALDIAANYQPKLTRYERQKILQTAAEVLVKRKDEISDIITLELGISKQDSLYEVGRAFDVFSLTAQLCIHDDGEIFSCDLTPHGKARKIFTIREPLTAISAITPFNHPLNMVAHKIAPSIATNNCTVCKQTELTPLTAMVLADVLYEAGLPPEMFSVVTGWPQDIGSEMIKNPNIDLITFTGSVGVGKLIAEQAGYKRTVLELGGNDPLIVLNDDDLKKAVELAVTGATKNSGQRCTAVKRILVQESIADQFVEMALERAKKIKFGDPMNMETDLGTVVNAQAAELFDKRVSMAEEDGAKILYHPGRKGALLPPIVIDHVDPKSELVLEETFGPVIPIIRVNDDEAVMKISNSTAFGLSSGVCTNNFMRAKKYIQGLNVGTVNIWEVPGYRIEMSPFGGIKDSGLGYKEGVIEAMKSFTNVKTFSLPW
>2748008472
MHKKMINEAMRIAGEKVTSDKTINVEYPFTGEVIGTVPAGTAEHARKALDIAANYQPKLTRYERQKILQTAAEVLVKRKEEISDIITLELGISKQDSLYEVGRAFDVFSLTAQLCIHDDGEIFSCDLTPHGKARKIFTIREPLTAISAITPFNHPLNMVAHKIAPSIATNNCTVCKQTELTPLTAMVLADVLYEAGLPPEMFSVVTGWPQDIGSEMIKNPNIDLITFTGSVGVGKLIAEQAGYKRTVLELGGNDPLIVLNDDDLKKAVELAVTGATKNSGQRCTAVKRILVQESIADQFVEMALERAKKIKFGDPMNMETDLGTVVNAQAAELFDKRVSMAEEDGAKILYHPGRKGALLPPIVVDNVDPKSELVLEETFGPVIPIIRVNEDEAVMKISNSTAFGLSSGVCTNNFMRAKKYIQGLNVGTVNIWEVPGYRIEMSPFGGIKDSGLGYKEGVIEAMKSFTNVKTFSLPW
>AH-326-G03_NODE_27
MHKKMINEAMRIAGEKVTSDKTINVEYPFTGEVIGTVPAGTAEHARKALDIAANYQPKLTRYERQKILQTAAEVLVKRKEEISDIITLELGISKQDSLYEVGRAFDVFSLTAQLCIHDDGEIFSCDLTPHGKARKIFTIREPLTAISAITPFNHPLNMVAHKIAPSIATNNCTVCKQTELTPLTAMVLADVLYEAGLPPEMFSVVTGWPQDIGSEMIKNPNIDLITFTGSVGVGKLIAEQAGYKRTVLELGGNDPLIVLNDDDLKKAVELAVTGATKNSGQRCTAVKRILVQESIADQFVEMALDRAKKIKFGDPMNMETDLGTVVNAQAAELFDKRVSMAEEDGAKILYHPGRKGALLPPIVVDHVDPKSELVLEETFGPVIPIIRVNDDEAVMKISNSTAFGLSSGVCTNDFMRAKKYIQGLNVGTVNIWEVPGYRIEMSPFGGIKDSGLGYKEGVIEAMKSFTNVKTFSLPW
>AG-895-D04_NODE_1
MHKKMINEAIRIAGEKVTSDKTINVEYPFTGEVIGTVPAGTAEHARKALDIAANYQPKLTRYERQKILQTAAEVLVKRKEEISDIITLELGISKQDSLYEVGRAFDVFSLTAQLCIHDDGEIFSCDLTPHGKARKIFTIREPLTAISAITPFNHPLNMVAHKIAPSIATNNCTVCKQTELTPLTAMVLADVLYEAGLPPEMFSVVTGWPQDIGSEMIKNPNIDLITFTGSVGVGKLIAEQAGYKRTVLELGGNDPLIVLNDDDLKKAVELAVTGATKNSGQRCTAVKRILVQESIADQFVEMALERAKKIKFGDPMNMETDLGTVVNVQAAELFDKRVSMAEEDGAKILYHPGRKGALLPPIVVDHVDPKSELVLEETFGPVIPIIRVNDDEAVMKISNSTAFGLSSGVCTNNFMRAKKYIQGLNVGTVNIWEVPGYRIEMSPFGGIKDSGLGYKEGVIEAMKSFTNVKTFSLPW
>AG-896-J18_NODE_3
MHKKMINEAMRIAGEKVTSDKTINVEYPFTGEVIGTVPAGTAEHARKALDIAANYQSKLTRYERQKILQTAAEVLVKRKEEISDIITLELGISKQDSLYEVGRAFDVFSLTAQLCILDDGEIFSCDLTPHGKARKIFTIREPLTAISAITPFNHPLNMVAHKIAPSIATNNCTVCKQTELTPLTAMVLADVLYEAGLPPEMFSVVTGWPQDIGSEMIKNPSIDLITFTGSVGVGKLIAEQAGYKRTVLELGGNDPLIVLNDDDLKKAVELAVTGATKNSGQRCTAVKRILVQESIADQFVEMALERAKKIKFGDPMNMETDLGTVVNAQAAELFDKRVSMAEEDGAKILYHPGRKGALLPPIVVDHVDPKSELVLEETFGPVIPIIRVNDDEAVMKISNSTAFGLSSGVCTNNFMRAKKYIQGLNVGTVNIWEVPGYRIEMSPFGGIKDSGLGYKEGVIEAMKSFTNVKTFSLPW
>AG-911-C02_NODE_2
MHKKMINEAMRIAGEKVTSDKTINVEYPFTGEVIGTVPAGTAEHARKALDIAANYQPKLTRYERQKILQTAAEVLVKRKEEISDIITLELGISKQDSLYEVGRAFDVFSLTAQLCILDDGEIFSCDLTPHGKARKIFTIREPLTAISAITPFNHPLNMVAHKIAPSIATNNCTVCKQTELTPLTAMVLADVLYEAGLPPEMFSVVTGWPQDIGSEMIKNPNIDLITFTGSVGVGKLIAEQAGYKRTVLELGGNDPLIVLNDDDLKKAVELAVTGATKNSGQRCTAVKRILVQESIADQFVEMALERAKKIKFGDPMNMETDLGTVVNAQAAELFDKRVSMAEEDGAKILYHPGRKGALLPPIVVDHVGPKSELVLEETFGPVIPIIRVNDDESVMKISNSTAFGLSSGVCTNNFMRAKKYIQGLNVGTVNIWEVPGYRIEMSPFGGIKDSGLGYKEGVIEAMKSFTNVKTFSLPW
>AG-913-B05_NODE_1
MHKKMINEAMRIAGEKVTSDKTINVEYPFTGEVIGTVPAGTAEHARKALDIAANYQPKLTRYERQKILQTAAEVLVKRKEEISDIITLELGISKQDSLYEVGRAFDVFSLTAQLCILDDGEIFSCDLTPHGKARKIFTIREPLTAISAITPFNHPLNMVAHKIAPSIATNNCTVCKQTELTPLTAMVLADVLYEAGLPPEMFSVVTGWPQDIGLEMIKNPNIDLITFTGSVGVGKLIAEQAGYKRTVLELGGNDPLIVLNDDDLKKAVELAVTGATKNSGQRCTAVKRILVQESIADQFVEMALERAKKIKFGDPMNMETDLGTVVNAQAAELFDKRVSMAEEDGAKILYHPGRKGALLPPIVVDHVDPKSELVLEETFGPVIPIIRVNDDEAVMKISNSTAFGLSSGICTNNFMRAKKYIQGLNVGTVNIWEVPGYRIEMSPFGGIKDSGLGYKEGVIEAMKSFTNVKTFSLPW
>AG-899-M17_NODE_1
MHKKMINEAMRIAGEKVTSDKTINVEYPFTGEVIGTVPAGTVEHARKALDIAANYQPKLTRYERQKILQTAAEVLVKRKEEISDIITLELGISKQDSLYEVGRAFDVFSLTAQLCILDDGEIFSCDLTPHGKARKIFTIREPLTAISAITPFNHPLNMVAHKIAPSIATNNCTVCKQTELTPLTAMVLADVLYEAGLPPEMFSVVTGWPQDIGSEMIKNPNIDLITFTGSVGVGKLIAEQAGYKRTVLELGGNDPLIVLNDDDLKKAVELAVTGATKNSGQRCTAVKRILVQESIADQFVEMALERAKKIKFGDPMNMETDLGTVVNAQAAELFDKRVSMAEEDGAKILYHPGRKGALLPPIVVDHVDPKSELVLEETFGPVIPIIRVNDDEAVMKISNSTAFGLSSGVCTNNFMRAKKYIQGLNVGTVNIWEVPGYRIEMSPFGGIKDSGLGYKEGVIEAMKSFTNVKTFSLPW
>AG-916-I19_NODE_2
MHKKMINEAMRIAGEKVTSDKTINVEYPFTGEVIGTVPAGTAEHARKALDIAANYQPKLTRYERQKILQTAAEVLVKRKEEISDIITLELGISKQDSLYEVGRAFDVFSLTAQLCILDDGEIFSCDLTPHGKARKIFTIREPLTAISAITPFNHPLNMVAHKIAPSIATNNCTVCKQTELTPLTAMVLADVLYEAGLPPEMFSVVTGWPQDIGSEMIKNPNIDLITFTGSVGVGKLIAEQAGYKRTVLELGGNDPLIVLNDDDLKKAVELAVTGATKNSGQRCTAVKRILVQESIADQFVEMALERAKKIKFGDPMNMETDLGTVVNAQAAELFDKRVSMAEEDGAKILYHPGRKGALLPPIVVDHVDPKSELVLEETFGPVIPIIRVNDDEAVMKISNSTAFGLSSGVCTNNFMRAKKYIQGLNVGTVNIWEVPGYRIEMSPFGGIKDSGLGYKEGVIEAMKSFTNVKTFSLPW
>AG-908-B17_NODE_17
MHKKMINEAMRIAGEKVTSDKTINVEYPFTGEVIGTVPAGTAEHARKALDIAANYQPKLTRYERQKILQTAAEVLVKRKEEISDIITLELGISKQDSLYEVGRAFDVFSLTAQLCILDDGEIFSCDLTPHGKARKIFTIREPLTAISAITPFNHPLNMVAHKIAPSIATNNCTVCKQTELTPLTAMVLADVLYEAGLPPEMFSVVTGWPQDIGSEMIKNPNIDLITFTGSVGVGKLIAQQAGYKRTVLELGGNDPLIVLNDDDLKKAVELAVTGATKNSGQRCTAVKRILVQESIADQFVEMALERAKKIKFGDPMNMETDLGTVVNAQAAELFDKRVSMAEEDGAKILYHPGRKGALLPPIVVDHVDPKSELVLEETFGPVIPIIRVNDDEAVMKISNSTAFGLSSGVCTNNFMRAKKYIQGLNVGTVNIWEVPGYRIEMSPFGGIKDSGLGYKEGVIEAMKSFTNVKTFSLPW
>AG-917-C07_NODE_9
MHKKMINEAMRIAGEKVTSDKTINVEYPFTGEVIGTVPAGTAEHARKALDIAANYQPKLTRYERQKILQTAAEVLVKRKEEISDIITLELGISKQDSLYEVGRAFDVFSLTAQLCILDDGEIFSCDLTPHGKARKIFTIREPLTAISAITPFNHPLNMVAHKIAPSIATNNCTVCKQTELTPLTAMVLADVLYEAGLPPEMFSVVTGWPQDIGSEMIKNPNIDLITFTGSVGVGKLIAEQAGYKRTVLELGGNDPLIVLNDDDLKKAVELAVTGATKNSGQRCTAVKRILVQESIADQFVEMALERAKKIKFGDPMNMETDLGTVVNAQAAELFDKRVSMAEEDGAKILYHPGRKGALLPPIVVDHVDPKSELVLEETFGPVIPIIRVNDDEAVMKISNSTAFGLSSGVCTNNFMRAKKYIQGLNVGTVNIWEVPGYRIEMSPFGGIKDSGLGYKEGVIEAMKSFTNVKTFSLPW
>2717486064
MHKKMINETMRIAGEKVTSDKTINVEYPFTGEVIGTVPAGTAEHARKALDIAANYQPKLTRYERQKILQTAAEVLVKRKEEISDIITLELGISKQDSLYEVGRAFDVFSLTAQLCILDDGEIFSCDLTPHGKARKIFTIREPLTAISAITPFNHPLNMVAHKIAPSIATNNCTVCKQTELTPLTAMVLADVLYEAGLPPEMFSVVTGWPQDIGSEMIKNPNIDLITFTGSVGVGKLIAEQAGYKRTVLELGGNDPLIVLNDDDLKKAVELAVTGATKNSGQRCTAVKRILVQESIADQFVEMALERAKKIKFGDPMNMETDLGTVVNAQAAELFDKRVSMAEEDGAKILYHPGRKGALLPPIVVDHVDPKSELVLEETFGPVIPIIRVNDDEAVMKISNSTAFGLSSGVCTNNFMRAKKYIQGLNVGTVNIWEVPGYRIEMSPFGGIKDSGLGYKEGVIEAMKSFTNVKTFSLPW
>AG-891-E17_NODE_3
MHKKMINEAMRIAGEKVTSDKTINVEYPFTGEVIGAVPAGTAEHARKALDIAANYQPKLTRYERQKILQTAAEVLVKRKEEISDIITLELGISKQDSLYEVGRAFDVFSLTAQLCILDDGEIFSCDLTPHGKARKIFTIREPLTAISAITPFNHPLNMVAHKIAPSIATNNCTVCKQTELTPLTAMVLADVLYEAGLPPEMFSVVTGWPQDIGSEMIKNPNIDLITFTGSVGVGKLIAEQAGYKRTVLELGGNDPLIVLNDDDLKKAVELAVTGATKNSGQRCTAVKRILVQESIADQFVEMALERAKKIKFGDPMNMETDLGTVVNAQAAELFDKRVSMAEEDGAKILYHPGRKGALLPPIVVDHVDPKSELVLEETFGPVIPIIRVNDDEAVMKISNSTAFGLSSGVCTNNFMRAKKYIQGLNVGTVNIWEVPGYRIEMSPFGGIKDSGLGYKEGVIEAMKSFTNVKTFSLPW
>AG-414-G02_NODE_1
MHKKMINEAMRIAGEKVTSDKTINVEYPFTGEVIGTVPAGTAEHARKALDIAANYQPKLTRYERQKILQTAAEVIVKRKEEISDIITLELGISKQDSLYEVGRAFDVFSLTAQLCILDDGEIFSCDLTPHGKARKIFTIREPLTAISAITPFNHPLNMVAHKIAPSIATNNCTVCKQTELTPLTAMVLADVLYEAGLPPEMFSVVTGWPQDIGSEMIKNPNIDLITFTGSVGVGKLIAEQAGYKRTVLELGGNDPLIVLNDDDLKKAVELAVTGATKNSGQRCTAVKRILVQESIADQFVEMALERAKKIKFGDPMNMETDLGTVVNAQAAELFDKRVSMAEEDGAKILYHPGRKGALLPPIVVDHVDPKSELVLEETFGPVIPIIRVNDDEAVMKISNSTAFGLSSGVCTNNFMRAKKYIQGLNVGTVNIWEVPGYRIEMSPFGGIKDSGLGYKEGVIEAMKSFTNVKTFSLPW
>AG-337-F02_NODE_1
MHKKMINEAMRIAGEKVTSDKTINVEYPFTGEVIGTVPAGTAEHARKALDIAANYQPKLTRYERQKILQTAAEVLVKRKEEISDIITLELGISKQDSLYEVGRAFDVFSLTAQLCILDDGEIFSCDLTPHGKARKIFTIREPLTAISAITPFNHPLNMVAHKIAPSIATNNCTVCKQTELTPLTAMVLADVLYEAGLPPEMFSVVTGWPQDIGSEMIKNPNIDLITFTGSVGVGKLIAEQAGYKRTVLELGGNDPLIVLNDDDLKKAVELAVTGATKNSGQRCTAVKRILVQESIADQFVEMALERAKKIKFGDPMNMETDLGTVVNAQAAELFDKRVSMAEEDGAKILYHPGRKGALLPPIVVDNVDPKSELVLEETFGPVIPIIRVNDDEAVMKISNSTAFGLSSGVCTNNFMRAKKYIQGLNVGTVNIWEVPGYRIEMSPFGGIKDSGLGYKEGVIEAMKSFTNVKTFSLPW
>AG-891-K19_NODE_1
MHKKMINEAMRIAGEKVTSDKTINVEYPFTGEVIGTVPAGTAEHARKALDIAANYQPKLTRYERQKILQTAAEVLVKRKEEISDIITLELGISKQDSLYEVGRAFDVFSLTAQLCILDDGEIFSCDLTPHGKARKIFTIREPLTAISAITPFNHPLNMVAHKIAPSIATNNCTVCKQTELTPLTAMVLADVLYEAGLPPEMFSVVTGWPQDIGSEMIKNPNIDLITFTGSVGVGKLIAEQAGYKRTVLELGGNDPLIVLNDDDLKKAVELAVTGATKNSGQRCTAVKRILVQESIADQFVEMALERAKKIKFGDPMNMETHLGTVVNAQAAELFDKRVSMAEEDGAKILYHPGRKGALLPPIVVDHVDPKSELVLEETFGPVIPIIRVNDDEAVMKISNSTAFGLSSGVCTNNFMRAKKYIQGLNVGTVNIWEVPGYRIEMSPFGGIKDSGLGYKEGVIEAMKSFTNVKTFSLPW
>AG-365-P18_NODE_3
MHKKMINEAMRIAGEKVTSDKTINVEYPFTGEVIGTVPAGTAEHARKALDIAANYQPKLTRYERQKILQTAAEVLVKRKEEISDIITLELGISKQDSLYEVGRAFDVFSLTAQLCILDDGEIFSCDLTPHGKARKIFTIREPLTAISAITPFNHPLNMVAHKIAPSIATNNCTVCKQTELTPLTAMVLADVLYEAGLPPEMFSVVTGWPQDIGSEMIKNPNIDLITFTGSVGVGKLIAEQAGYKRTVLELGGNDPLIVLNDDDLKKAVELAVTGATKNSGQRCTAVKRILVQESIADQFVEMALERAKKIKFGDPMNMETDLGTVVNAQAAELFDKRVSMAEEDGAKILYHPGRKGALLPPIVVDHVDPKSELVLEETFGPVIPIIRVNDDEAVMKISNSTAFGLSSGVCTNNFMRAKKYIQGLNVGTVNIWEVPGYRIEMSPFGGIKDSGLGYKEGVIEAMKSFTNVKTFSLPW
>AG-426-J10_NODE_8
MHKKMINEAMRIAGEKVTSDKTINVEYPFTGEVIGTVPAGTAEHARKALDIAANYQPKLTRYERQKILQTAAEVLVKRKEEISDIITLELGISKQDSLYEVGRAFDVFSLTAQLCILDDGEIFSCDLTPHGKARKIFTIREPLTAISAITPFNHPLNMVAHKIAPSIATNNCTVCKQTELTPLTAMVLADVLYEAGLPPEMFSVVTGWPQDIGSEMIKNPNIDLITFTGSVGVGKLIAEQAGYKRTVLELGGNDPLIVLNDDDLKKAVELAVTGATKNSGQRCTAVKRILVQESIADQFVEMALERAKKIKFGDPMNMETDLGTVVNAQAAELFDKRVSMAEEDGAKILYHPGRKGALLPPIVVDHVDPKSELVLEETFGPVIPIIRVNDDEAVMKISNSTAFGLSSGVCTNNFMRAKKYIQGLNVGTVNIWEVPGYRIEMSPFGGIKDSGLGYKEGVIEAMKSFTNVKTFSLPW
>AG-891-P20_NODE_8
MHKKMINEAMRIAGEKVTSDKTINVEYPFTGEVIGTVPAGTAEHARKALDIAANYQPKLTRYERQKILQTAAEVLVKRKEEISDIITLELGISKQDSLYEVGRAFDVFSLTAQLCILDDGEIFSCDLTPHGKARKIFTIREPLTAISAITPFNHPLNMVAHKIAPSIATNNCTVCKQTELTPLTAMVLADVLYEAGLPPEMFSVVTGWPQDIGSEMIKNPNIDLITFTGSVGVGKLIAEQAGYKRTVLELGGNDPLIVLNDDDLKKAVELAVTGATKNSGQRCTAVKRILVQESIADQFVEMALERAKKIKFGDPMNMETDLGTVVNAQAAELFDKRVSMAEEDGAKILYHPGRKGALLPPIVVDHVDPKSELVLEETFGPVIPIIRVNDDEAVMKISNSTAFGLSSGVCTNNFMRAKKYIQGLNVGTVNIWEVPGYRIEMSPFGGIKDSGLGYKEGVIEAMKSFTNVKTFSLPW
>AG-892-J17_NODE_2
MHKKMINEAMRIAGEKVTSDKTINVEYPFTGEVIGTVPAGTAEHARKALDIAANYQPKLTRYERQKILQTAAEVLVKRKEEISDIITLELGISKQDSLYEVGRAFDVFSLTAQLCILDDGEIFSCDLTPHGKARKIFTIREPLTAISAITPFNHPLNMVAHKIAPSIATNNCTVCKQTELTPLTAMVLADVLYEAGLPPEMFSVVTGWPQDIGSEMIKNPNIDLITFTGSVGVGKLIAEQAGYKRTVLELGGNDPLIVLNDDDLKKAVELAVTGATKNSGQRCTAVKRILVQESIADQFVEMALERAKKIKFGDPMNMETDLGTVVNAQAAELFDKRVSMAEEDGAKILYHPGRKGALLPPIVVDHVDPKSELVLEETFGPVIPIIRVNDDEAVMKISNSTAFGLSSGVCTNNFMRAKKYIQGLNVGTVNIWEVPGYRIEMSPFGGIKDSGLGYKEGVIEAMKSFTNVKTFSLPW
>AG-893-G20_NODE_5
MHKKMINEAMRIAGEKVTSDKTINVEYPFTGEVIGTVPAGTAEHARKALDIAANYQPKLTRYERQKILQTAAEVLVKRKEEISDIITLELGISKQDSLYEVGRAFDVFSLTAQLCILDDGEIFSCDLTPHGKARKIFTIREPLTAISAITPFNHPLNMVAHKIAPSIATNNCTVCKQTELTPLTAMVLADVLYEAGLPPEMFSVVTGWPQDIGSEMIKNPNIDLITFTGSVGVGKLIAEQAGYKRTVLELGGNDPLIVLNDDDLKKAVELAVTGATKNSGQRCTAVKRILVQESIADQFVEMALERAKKIKFGDPMNMETDLGTVVNAQAAELFDKRVSMAEEDGAKILYHPGRKGALLPPIVVDHVDPKSELVLEETFGPVIPIIRVNDDEAVMKISNSTAFGLSSGVCTNNFMRAKKYIQGLNVGTVNIWEVPGYRIEMSPFGGIKDSGLGYKEGVIEAMKSFTNVKTFSLPW
>AG-898-A06_NODE_8
MHKKMINEAMRIAGEKVTSDKTINVEYPFTGEVIGTVPAGTAEHARKALDIAANYQPKLTRYERQKILQTAAEVLVKRKEEISDIITLELGISKQDSLYEVGRAFDVFSLTAQLCILDDGEIFSCDLTPHGKARKIFTIREPLTAISAITPFNHPLNMVAHKIAPSIATNNCTVCKQTELTPLTAMVLADVLYEAGLPPEMFSVVTGWPQDIGSEMIKNPNIDLITFTGSVGVGKLIAEQAGYKRTVLELGGNDPLIVLNDDDLKKAVELAVTGATKNSGQRCTAVKRILVQESIADQFVEMALERAKKIKFGDPMNMETDLGTVVNAQAAELFDKRVSMAEEDGAKILYHPGRKGALLPPIVVDHVDPKSELVLEETFGPVIPIIRVNDDEAVMKISNSTAFGLSSGVCTNNFMRAKKYIQGLNVGTVNIWEVPGYRIEMSPFGGIKDSGLGYKEGVIEAMKSFTNVKTFSLPW
>AG-898-A14_NODE_1
MHKKMINEAMRIAGEKVTSDKTINVEYPFTGEVIGTVPAGTAEHARKALDIAANYQPKLTRYERQKILQTAAEVLVKRKEEISDIITLELGISKQDSLYEVGRAFDVFSLTAQLCILDDGEIFSCDLTPHGKARKIFTIREPLTAISAITPFNHPLNMVAHKIAPSIATNNCTVCKQTELTPLTAMVLADVLYEAGLPPEMFSVVTGWPQDIGSEMIKNPNIDLITFTGSVGVGKLIAEQAGYKRTVLELGGNDPLIVLNDDDLKKAVELAVTGATKNSGQRCTAVKRILVQESIADQFVEMALERAKKIKFGDPMNMETDLGTVVNAQAAELFDKRVSMAEEDGAKILYHPGRKGALLPPIVVDHVDPKSELVLEETFGPVIPIIRVNDDEAVMKISNSTAFGLSSGVCTNNFMRAKKYIQGLNVGTVNIWEVPGYRIEMSPFGGIKDSGLGYKEGVIEAMKSFTNVKTFSLPW
>AG-899-B06_NODE_14
MHKKMINEAMRIAGEKVTSDKTINVEYPFTGEVIGTVPAGTAEHARKALDIAANYQPKLTRYERQKILQTAAEVLVKRKEEISDIITLELGISKQDSLYEVGRAFDVFSLTAQLCILDDGEIFSCDLTPHGKARKIFTIREPLTAISAITPFNHPLNMVAHKIAPSIATNNCTVCKQTELTPLTAMVLADVLYEAGLPPEMFSVVTGWPQDIGSEMIKNPNIDLITFTGSVGVGKLIAEQAGYKRTVLELGGNDPLIVLNDDDLKKAVELAVTGATKNSGQRCTAVKRILVQESIADQFVEMALERAKKIKFGDPMNMETDLGTVVNAQAAELFDKRVSMAEEDGAKILYHPGRKGALLPPIVVDHVDPKSELVLEETFGPVIPIIRVNDDEAVMKISNSTAFGLSSGVCTNNFMRAKKYIQGLNVGTVNIWEVPGYRIEMSPFGGIKDSGLGYKEGVIEAMKSFTNVKTFSLPW
>AG-891-P06_NODE_9
MHKKMINEAMRIAGEKVTSDKTINVEYPFTGEVIGTVPAGTAEHARKALDIAANYQPKLTRYERQKILQTAAEVLVKRKEEISDIITLELGISKQDSLYEVGRAFDVFSLTAQLCIHDDGEIFSCDLTPHGKARKIFTIREPLTAISAITPFNHPLNMVAHKIAPSIATNNCTVCKQTELTPLTAMVLADVLYEAGLPPEMFSVVTGWPQDIGSEMIKNPNIDLITFTGSVGVGKLIAEQAGYKRTVLELGGNDPLIVLNDDDLKKAVELAVTGATKNSGQRCTAVKRILVQESIADQFVEMALERAKKIKFGDPMNMETDLGTVVNAQAAELFDKRVSMAEEDGAKILYHPGRKGALLPPIVVDHVDPKSELVLEETFGPVIPIVRVNDDEAVMKISNSTAFGLSSGVCTNNFMRAKKYIQGLNVGTVNIWEVPGYRIEMSPFGGIKDSGLGYKEGVIEAMKSFTNVKTFSLPW
>AG-892-A10_NODE_5
MHKKMINEAMRIAGEKVTSDKTINVEYPFTGEVIGTVPAGTAEHARKALDIAANYQPKLIRYERQKILQTAAEVLVKRKEEISDIITLELGISKQDSLYEVGRAFDVFSLTAQLCIHDDGEIFSCDLTPHGKARKIFTIREPLTAISAITPFNHPLNMVAHKIAPSIATNNCTVCKQTELTPLTAMVLADVLYEAGLPPEMFSVVTGWPQDIGSEMIKNPNIDLITFTGSVGVGKLIAEQAGYKRTVLELGGNDPLIVLNDDDLKKAVELAVTGATKNSGQRCTAVKRILVQESIADQFVEMALERAKKIKFGDPMNMETDLGTVVNAQAAELFDKRVSMAEEDGAKILYHPGRKGALLPPIVVDHVDPKSELVLEETFGPVIPIIRVNDDEAVMKISNSTAFGLSSGVCTNNFMRAKKYIQGLNVGTVNIWEVPGYRIEMSPFGGIKDSGLGYKEGVIEAMKSFTNVKTFSLPW
>AG-893-K02_NODE_6
MHKKMINEAMRIAGEKVTSDKTINVEYPFTGEVIGTVPAGTAEHARKALDIAANYQPKLTRYERQKILQTAAEVLVKRKEEISDIITLELGISKQDSLYEVGRAFDVFSLTAQLCIHDDGEIFSCDLTPHGKARKIFTIREPLTAISAITPFNHPLNMVAHKIAPSIATNNCTVCKQTELTPLTAMVLADVLYEAGLPPEMFSVVTGWPQDIGSEMIKNPNIDLITFTGSVGVGKLIAEQAGYKRTVLELGGNDPLIVLNDDDLKKAVELAVTGATKNSGQRCTAVKRILVQESIADQFVEMALERAKKIKFGDPMNMETDLGTVVNAQAAELFDKRVSMAEEDGAKILYHPGRKGALLPPIVVDHVDPKSELVLEETFGPVIPIIRVNDDEAVMKISNSTAFGLSSGVCTNNFRRAKKYIQGLNVGTVNIWEVPGYRIEMSPFGGIKDSGLGYKEGVIEAMKSFTNVKTFSLPW
>AG-894-N13_NODE_4
MHKKMINEAMRIAGEKVTSDKTINVEYPFTGEVIGTVPAGTAEHARKALDIAANYQPKLTRYERQKILQTAAEVLVKRKEEISDIITLELGISKQDSLYEVGRAFDVFSLTAQLCIHDDGEIFSCDLTPHGKARKIFTIREPLTAISAITPFNHPLNMVAHKIAPSIATNNCTVCKQTELTPLTAMVLADVLYEAGLPPEMFSVVTGWPQDIGSEMIKNPNIDLITFTGSVGVGKLIAEQAGYKRTVLELGGNDPLIVLNDDDLKKAVELAVTGATKNSGQRCTAVKRILVQESIADQFVEMALERAKKIKFGDPMNMETDLGTVVNAKAAELFDKRVSMAEEDGAKILYHPGRKGALLPPIVVDHVDPKSELVLEETFGPVIPIIRVNDDEAVMKISNSTAFGLSSGVCTNNFMRAKKYIQGLNVGTVNIWEVPGYRIEMSPFGGIKDSGLGYKEGVIEAMKSFTNVKTFSLPW
>AG-414-N23_NODE_1
MHKKMINEAMRIAGEKVTSDKTINVEYPFTGEVIGTVPAGTAEHARKALDIAANYQPKLTRYERQKILQTAAEVLVKRKEEISDIITLELGISKQDSLYEVGRAFDVFSLTAQLCIHDDGEIFSCDLTPHGKARKIFTIREPLTAISAITPFNHPLNMVAHKIAPSIATNNCTVCKQTELTPLTAMVLADVLYEAGLPPEMFSVVTGWPQDIGSEMIKNPNIDLITFTGSVGVGKLIAEQAGYKRTVLELGGNDPLIVLNDDDLKKAVELAVTGATKNSGQRCTAVKRILVQESIADQFVEMALERAKKIKFGDPMNMETDLGTVVNAQAAELFDKRVSMAEEDGAKILYHPGRKGALLPPIVVDHVDPKSELVLEETFGPVIPIIRVNDDEAVMKISNSTAFGLSSGVCTNNFMRAKKYIQGLNVGTVNIWEVPGYRIEMSPFGGIKDSGLGYKEGVIEAMKSFTNVKTFSLPW
>AG-892-I02_NODE_2
MHKKMINEAMRIAGEKVTSDKTINVEYPFTGEVIGTVPAGTAEHARKALDIAANYQPKLTRYERQKILQTAAEVLVKRKEEISDIITLELGISKQDSLYEVGRAFDVFSLTAQLCIHDDGEIFSCDLTPHGKARKIFTIREPLTAISAITPFNHPLNMVAHKIAPSIATNNCTVCKQTELTPLTAMVLADVLYEAGLPPEMFSVVTGWPQDIGSEMIKNPNIDLITFTGSVGVGKLIAEQAGYKRTVLELGGNDPLIVLNDDDLKKAVELAVTGATKNSGQRCTAVKRILVQESIADQFVEMALERAKKIKFGDPMNMETDLGTVVNAQAAELFDKRVSMAEEDGAKILYHPGRKGALLPPIVVDHVDPKSELVLEETFGPVIPIIRVNDDEAVMKISNSTAFGLSSGVCTNNFMRAKKYIQGLNVGTVNIWEVPGYRIEMSPFGGIKDSGLGYKEGVIEAMKSFTNVKTFSLPW
>AG-912-F03_NODE_1
MHKKMINEAMRIAGEKVTSDKTINVEYPFTGEVIGTVPAGTAEHARKALDIAANYQPKLTRYERQKILQTAAEVLVKRKEEISDIITLELGISKQDSLYEVGRAFDVFSLTAQLCIHDDGEIFSCDLTPHGKARKIFTIREPLTAISAITPFNHPLNMVAHKIAPSIATNNCTVCKQTELTPLTAMVLADVLYEAGLPPEMFSVVTGWPQDIGSEMIKNPNIDLITFTGSVGVGKLIAEQAGYKRTVLELGGNDPLIVLNDDDLKKAVELAVTGATKNSGQRCTAVKRILVQESIADQFVEMALERAKKIKFGDPMNMETDLGTVVNAQAAELFDKRVSMAEEDGAKILYHPGRKGALLPPIVVDHVDPKSELVLEETFGPVIPIIRVNDDEAVMKISNSTAFGLSSGVCTNNFMRAKKYIQGLNVGTVNIWEVPGYRIEMSPFGGIKDSGLGYKEGVIEAMKSFTNVKTFSLPW
>AG-913-F06_NODE_1
MHKKMINEAMRIAGEKVTSDKTINVEYPFTGEVIGTVPAGTAEHARKALDIAANYQPKLTRYERQKILQTAAEVLVKRKEEISDIITLELGISKQDSLYEVGRAFDVFSLTAQLCIHDDGEIFSCDLTPHGKARKIFTIREPLTAISAITPFNHPLNMVAHKIAPSIATNNCTVCKQTELTPLTAMVLADVLYEAGLPPEMFSVVTGWPQDIGSEMIKNPNIDLITFTGSVGVGKLIAEQAGYKRTVLELGGNDPLIVLNDDDLKKAVELAVTGATKNSGQRCTAVKRILVQESIADQFVEMALERAKKIKFGDPMNMETDLGTVVNAQAAELFDKRVSMAEEDGAKILYHPGRKGALLPPIVVDHVDPKSELVLEETFGPVIPIIRVNDDEAVMKISNSTAFGLSSGVCTNNFMRAKKYIQGLNVGTVNIWEVPGYRIEMSPFGGIKDSGLGYKEGVIEAMKSFTNVKTFSLPW
>AG-918-M09_NODE_4
MHKKMINEAMRIAGEKVTSDKTINVEYPFTGEVIGTVPAGTAEHARKALDIAANYQPKLTRYERQKILQTAAEVLVKRKEEISDIITLELGISKQDSLYEVGRAFDVFSLTAQLCILDDGEIFSCDLTPHGKARKIFTIREPLTAISAITPFNHPLNMVAHKIAPSIATNNCTVCKQTELTPLTAMVLADVLYEAGLPPEMFSVVTGWPQDIGSEMIKNPNIDLITFTGSVGVGKLIAEQAGYKRTVLELGGNDPLIVLNDDDLKKAVELAVTGATKNSGQRCTAVKRILVQESIADQFVEMALERAKKIKFGDPMNMETDLGTVVNAQAAELFDKRVSMAEEDGAKILYHPGRKGALLPPIVVDHVDPKSELVLEETFGPVIPIIRVNDDEAVMKISNSTAFGLSSGVCTNNFMRAKKYIQGLNVGTVNIWEVPGYRIEMSPFGGIKDSGLGYKEGVIEAMKSFTNVKTFSLPW
>2717180763
MHKKMINEAMRIAGEKVTSDKTINVEYPFTGEVIGTVPAGTAEHARKALDIAANYQPKLTRYERQKILQTAAEVLVKRKEEISDIITLELGISKQDSLYEVGRAFDVFSLTAQLCILDDGEIFSCDLTPHGKARKIFTIREPLTAISAITPFNHPLNMVAHKIAPSIATNNCTVCKQTELTPLTAMVLADVLYEAGLPPEMFSVVTGWPQDIGSEMIKNPNIDLITFTGSVGVGKLIAEQAGYKRTVLELGGNDPLIVLNDDDLKKAVELAVTGATKNSGQRCTAVKRILVQESIADQFVEMALERAKKIKFGDPMNMETDLGTVVNAQAAELFDKRVSMAEEDGAKILYHPGRKGALLPPIVVDHVDPKSELVLEETFGPVIPIIRVNDDEAVMKISNSTAFGLSSGVCTNNFMRAKKYIQGLNVGTVNIWEVPGYRIEMSPFGGIKDSGLGYKEGVIEAMKSFTNVKTFSLPW
>AG-896-M13_NODE_17
MHKKMINEAMRIAGEKVTSDKTINVEYPFTGEVIGTVPAGTAEHARKALDIAANYQPKLTRYERQKILQTAAEVLVKRKEEISDIITLELGISKQDSLYEVGRAFDVFSLTAQLCILDDGEIFSCDLTPHGKARKIFTIREPLTAISAITPFNHPLNMVAHKIAPSIATNNCTVCKQTELTPLTAMVLADVLYEAGLPPEMFSVVTGWPQDIGSEMIKNPNIDLITFTGSVGVGKLIAEQAGYKRTVLELGGNDPLIVLNDDDLKKAVELAVTGATKNSGQRCTAVKRILVQESIADQFVEMALERAKKIKFGDPMNMETDLGTVVNAQAAELFDKRVSMAEEDGAKILYHPGRKGALLPPIVVDHVDPKSELVLEETFGPVIPIIRVNDDEAVMKISNSTAFGLSSGVCTNNFMRAKKYIQGLNVGTVNIWEVPGYRIEMSPFGGIKDSGLGYKEGVIEAMKSFTNVKTFSLPW
>AG-360-A17_NODE_12
MHKKMINEAMRIAGEKVTSDKTINVEYPFTGEVIGTVPAGTAEHARKALDIAANYQPKLTRYERQKILQTAAEVLVKRKEEISDIITLELGISKQDSLYEVGRAFDVFSLTAQLCIHDDGEIFSCDLTPHGKARKIFTIREPLTAISAITPFNHPLNMVAHKIAPSIATNNCTVCKQTELTPLTAMVLADVLYEAGLPPEMFSVVTGWPQDIGSEMIKNPNIDLITFTGSVGVGKLIAEQAGYKRTVLELGGNDPLIVLNDDDLKKAVELAVTGATKNSGQRCTAVKRILVQETIADQFVEMALERAKKIKFGDPMNMETDLGTVVNAQAAELFDKRVSMAEEDGAKILYHPGRKGALLPPIVVDHVDPKSELVLEETFGPVIPIIRVNDDEAVMKISNSTAFGLSSGVCTNNFMRAKKYIQGLNVGTVNIWEVPGYRIEMSPFGGIKDSGLGYKEGVIEAMKSFTNVKTFSLPW
>AG-920-K10_NODE_8
MHKKMINEAMRIAGEKVTSDKTINVEYPFTGEVIGTVPAGTAEHARKALDIAANYQPKLTRYERQKILQTAAEVLVKRKEEISDIITLELGISKQDSLYEVGRAFDVFSLTAQLCIHDDGEIFSCDLTPHGKARKIFTIREPLTAISAITPFNHPLNMVAHKIAPSIATNNCTVCKQTELTPLTAMVLADVLYEAGLPPEMFSVVTGWPQDIGSEMIKNPNIDLITFTGSVGVGKLIAEQAGYKRTVLELGGNDPLIVLNDDDLKKAVELAVTGATKNSGQRCTAVKRILVQETIADQFVEMALERAKKIKFGDPMNMETDLGTVVNAQAAELFDKRVSMAEEDGAKILYHPGRKGALLPPIVVDHVDPKSELVLEETFGPVIPIIRVNDDEAVMKISNSTAFGLSSGVCTNNFMRAKKYIQGLNVGTVNIWEVPGYRIEMSPFGGIKDSGLGYKEGVIEAMKSFTNVKTFSLPW
>AG-337-D08_NODE_7
MHKKMINEAMRIAGEKVTSDKTINVEYPFTGEVIGTVPAGTAEHARKALDIAANYQPKLTRYERQKILQTAAEVLVKRKEEISDIITLELGISKQDSLYEVGRAFDVFSLTAQLCIHDDGEIFSCDLTPHGKARKIFTIREPLTAISAITPFNHPLNMVAHKIAPSIATNNCTVCKQTELTPLTAMVLADVLYEAGLPPEMFSVVTGWPQDIGSEMIKNPNIDLITFTGSVGVGKLIAEQAGYKRTVLELGGNDPLIVLNDDDLKKAVELAVTGATKNSGQRCTAVKRILVQESIADQFVEMALERAKKIKFGDPMNMETDLGTVVNAQAAELFDKRVSMAEEDGAKILYHPGRKGALLPPIVVDNVDPKSELVLEETFGPVIPIIRVNDDEAVMKISNSTAFGLSSGVCTNNFMRAKKYIQGLNVGTVNIWEVPGYRIEMSPFGGIKDSGLGYKEGVIEAMKSFTNVKTFSLPW
>AG-898-I03_NODE_6
MHKKMINEAMRIAGEKVTSDKTINVEYPFTGEVIGTVPAGTAEHARKALDIAANYQPKLTRYERQKILQTAAEVLVKRKEEISDIITLELGISKQDSLYEVGRAFDVFSLTAQLCIHDDGEIFSCDLTPHGKARKIFTIREPLTAISAITPFNHPLNMVAHKIAPSIATNNCTVCKQTELTPLTAMVLADVLYEAGLPPEMFSVVTGWPQDIGSEMIKNPNIDLITFTGSVGVGKLIAEQAGYKRTVLELGGNDPLIVLNDDDLKKAVELAVTGATKNSGQRCTAVKRILVQESIADQFVEMALERAKKIKFGDPMNMETDLGTVVNAQAAELFDKRVSMAEEDGAKILYHPGRKGALLPPIVVDHVDPKSELVLEETFGPVIPIIRVNDDEAVMKISNSTAFGLSSGVCTNNFMRAKKYIQGLNVGTVNIWEVPGYRIEMSPFGGIKDSGLGYKEGVIEAMKSFTNVKTFSLPW
>AG-325-P09_NODE_4
MINEAMRIAGEKVTSEKTIDVEYPFTGDVIGTVPAGTAEHARKALNIAANYQPKLTRYERQKILQTAAEALVKRKDEISDIITLELGISKQDSLYEVGRAFDVFSLTAQLCILDDGEVFSCDLTPHGKARKIFTIREPLTAISAITPFNHPLNMVAHKIAPSIATNNCTVCKQTELTPLTAMVLADVLYEAGLPPEMFSVVTGWPQDIGSEMIKNPNIDLITFTGSVGVGKLIAEQAGYKRTVLELGGNDPLIVLNDDDLKKAVELAVTGATKNSGQRCTAVKRILVQESIADQFVEMALERAKKIKFGDPMDMETHLGTVVNVQAAELFDKRVSMAEEDGAKILYHPGRKGALLPPIVVDNVDPKSELVLEETFGPVIPIIRVNDDEAVMKISNSTAFGLSSGVCTNNFMRAKKYIQNLNVGTVNIWEVPGYRIEMSPFGGIKDSGLGYKEGVIEAMKSFTNVKTFSLPW
>AG-325-E10_NODE_2
MHKKMINEAMRIAGEKVTSEKTIDVEYPFTGDVIGTVPAGTAEHARKALDIAANYQPKLTRYERQKILQTAAEALVKRKDEISDIITLELGISKQDSLYEVGRAFDVFSLTAQLCILDDGEVFSCDLTPHGKARKIFTIREPLTAISAITPFNHPLNMVAHKIAPSIATNNCTVCKQTELTPLTAMVLADVLYEAGLPPEMFSVVTGWPQDIGSEMIKNPNIDLITFTGSVGVGKLIAEQAGYKRTVLELGGNDPLIVLNDDDLKKAVELAVTGATKNSGQRCTAVKRILVQESIADQFVEMALERAKKIKFGDPMDMETHLGTVVNVQAAELFDKRVSMAEEDGAKILYHPGRKGALLPPIVVDHVDPKSELVLEETFGPVIPIIRVNDDEAVMKISNSTAFGLSSGVCTNNFMRAKKYIQGLNVGTVNIWEVPGYRIEMSPFGGIKDSGLGYKEGVIEAMKSFTNVKTFSLPW
>AG-464-I09_NODE_11
MNIKIKNESMRIAGKKVDAEKVIEVEYPYTKEIIGTVPAGNAEHAKKALDIAANYTPKLTRYERQIILQKTAEKLVAKKEEISDVITYELGISKQDSLYEVGRAYDVFSLTAQLCIYDDGEIFSCDLTPHGKARKIFTVREPLKSISAITPFNHPLNMVAHKIAPSIATNNCTVCKQTELTPMTAMLLADVLYEAGLPPEMFSVVTGWPDDIGLEMIKNPNIDLITFTGSVGVGKYIAEQAGYKRTVLELGGNDPLIVLNDDDLKKAVELAVTGATKNSGQRCTAVKRILCQNKVADRFVEMALDRAKKIKFGDPMDLATELGTVIDAQAAELFDKRVSMAEEEGAKILYHPGRKDALLPPILVDYVNPKSELVMEETFGPVIPIIRVDEDDKVIEISNSTSFGLSSGICTNNFIRAKNYIQNLKVGTVNVWEVPGYRIEMSPFGGIKDSGLGYKEGVVEAMKSFTNLKTFSLPW
>2807642454
MNKKIKNESMRIAGKKVNAEKVIDVEYPYTGEIIGTVPAGNAEHAKKALEIAANYTPXLTRYERQKILQNTAEALINKKEEISDVISYELGLSKQDSLYEVGRAFDVFSLTAQLCIYDDGEIFSCXLTPHGKARKIFTLREPLTAISAITPFNHPLNMVAHKIAPSIATNNCTVCKQTELTPMTAMLLADILYESGLPPEMFSVVTGWPDEIGLEMIQNPNIDLITFTGSVGVGKYIAEQAGYKRTVLELGGNDPLIVLNDDDLKKAVELAVTGATKNSGQRCTAVKRILCQNKIADKFVEMALERAKKIKFGDPMDLSTDLGTVVNAEAAELFDKRVSMAEEEGAKILYHPGRNGALLPPIVVDNVNPKSELVLEETFGPVIPIIRVDEDEEVIKISNSTAFGLSSGVCTNNFMRAKNYIQNLNVGTVNIWEVPGYRIEMSPFGGIKDSGLGYKEGVIEAMKSFTNVKTFSLPW
>2786453075
MNNKIINESMRIAGKKVNSEKVIEVEYPFTGDVIGTVPAGNAEHAKQALDIAANFTPKLTRYERQKILQNTAELLVKRKDEISDMITMELGLSKQDSLYEVGRAFDVFSLTAQLCIYDDGEIFSCDLTPHGKARKIFTIREPLTAISAITPFNHPLNMVAHKIAPSIATNNCTVCKQTELTPMTAMLLADILYEAGLPPEMFSVVTGWPDDIGLEMIQNPNIDLITFTGSVGVGKYIAEQAGYKRTVLELGGNDPLIVLNDDDLKKAVELAVTGATKNSGQRCTAVKRILCQNKIADRFVEMALERAKKIKFGDPMDSKTDLGTVVNAEAAQLFDKRVSMAAEDGAKILYHPGLEGALLPPIVIDHVNPKSELVMEETFGPVIPIIRVDEDDEVITISNSTAFGLSSGVCTNNFMRAKKYIQNLNVGTVNIWEVPGYRIEMSPFGGIKXSGLGYKEGVIEAMKSFTNVKTFSLPW
>AG-426-I04_NODE_1
MNNKIINESMRIAGKKVNAEKVIEVEYPFTGDVIGTVPAGNAEHAKQALDIAANFTPKLTRYERQKILQNTAELLVKRKDEISDMITMELGLSKQDSLYEVGRAFDVFSLTAQLCIYDDGEIFSCDLTPHGKARKIFTIREPLTAISAITPFNHPLNMVAHKIAPSIATNNCTVCKQTELTPMTAMLLADILYEAGLPPEMFSVVTGWPDDIGLEMIQNPNIDLITFTGSVGVGKYIAEQAGYKRTVLELGGNDPLIVLNDDDLKKAVELAVTGATKNSGQRCTAVKRILCQNKIADRFVEMALERAKKIKFGDPMDLKTDLGTVVNAEAAQLFDKRVSMAAEDGAKILYHPGLEGALLPPIVIDHVNPKSELVMEETFGPVIPIIRVDEDDEVITISNSTAFGLSSGVCTNNFMRAKKYIQNLNVGTVNIWEVPGYRIEMSPFGGIKDSGLGYKEGVIEAMKSFTNVKTFSLPW
>AG-414-E06_NODE_3
MNNKIINESMRIAGKKVNAEKVIEVEYPFTGDVIGTVPAGNAEHAKQALDIAANFTPKLTRYERQKILQNTAELLVKRKDEISDMITMELGLSKQDSLYEVGRAFDVFSLTAQLCIYDDGEIFSCDLTPHGKARKIFTIREPLTAISAITPFNHPLNMVAHKIAPSIATNNCTVCKQTELTPMTAMLLADILYEAGLPPEMFSVVTGWPDDIGLEMIQNPNIDLITFTGSVGVGKYIAEQAGYKRTVLELGGNDPLIVLNDDDLKKAVELAVTGATKNSGQRCTAVKRILCQNKIADRFVEMALERAKKIKFGDPMDSKTDLGTVVNAEAAQLFDKRVSMAAEDGAKILYHPGLEGALLPPIVIDHVNPKSELVMEETFGPVIPIIRVDEDDEVITISNSTAFGLSSGVCTNNFMRAKKYIQNLNVGTVNIWEVPGYRIEMSPFGGIKDSGLGYKEGVIEAMKSFTNVKTFSLPW
>AG-891-A21_NODE_7
IKNKIINESMRIGGQKISTDNKIDVFYPFTGELVGTVPAGQISNVQDAFSIASEYSSKLNRYERQQILFKTADSIKNKKLELAKLLTLELGISHQHAIYETSRAYDVFMFAGQLSTFDDGQIFSCDLTSNGKSRKIYTLRKPVRSISAITPFNHPLNMVAHKVAPAIATNNCMVCKPTELTPLTAIFLADILYEAGLPPEMFQIVTGWPEDIGNEMVTNSNADIITFTGSVQVGKKIAKLAGYKRTALELGGNDPFIILNDDDLKRAASIAIAGATGNSGQRCTAIKRILVQEDIADFFVEILLEKVKKIKYGDPQNPDTELGCVISKEAAKLFEERVIQSQEDGAEILYHPERKGALLPPIVVDKVPYKCELVVEETFGPIVPIIRVNDDDEVIKISNSTAFGLSSGVCTNDINRAIKYINSLDVGTVNIWEQPGYRIELSPFGGIKDSGNGIKEGVLEAMKFFTYIKTYSLPW
>2817908134
IKNKIINESMRIGGQKVSTDNKIDVFYPFTGELVGTVPAGQISNVQDAFSIASEYSSKLNRYERQQILFKTADSIKNKKLELAKLLTLELGISHQHAIYETSRAYDVFMFAGQLSTFDDGQIFSCDLTSNGKSRKIYTLRKPVRSISAITPFNHPLNMVAHKVAPAIATNNCMVCKPTELTPLTAVFLADILYEAGLPPEMFQIVTGWPEDIGNEMVTNSNADIITFTGSVQVGKKIAKLAGYKRTALELGGNDPFIILNDDDLKRAASIAIAGATGNSGQRCTAIKRILVQEDIADFFVEILLEKVKKIKYGDPQNPDTELGCVISKEAAKLFEERVIQSQEDGAEILYHPERKGALLPPIVVDKVPYKCELVVEETFGPIVPIIRVNDDDEVIKISNSTAFGLSSGVCTNDINRAIKYINSLDVGTVNIWEQPGYRIELSPFGGIKDSGNGIKEGVLEAMKFFTYIKTYSLPW
>2817908103
IKNKIINESMRIGGQKVSTDNKIDVFYPFTGELVGTVPAGQISNVQDAFSIASEYSSKLNRYERQQILFKTADSIKNKKLELAKLLTLELGISHQHAIYETSRAYDVFMFAGQLSTFDDGQIFSCDLTSNGKSRKIYTLRKPVRSISAITPFNHPLNMVAHKVAPAIATNNCMVCKPTELTPLTAIFLADILYEAGLPPEMFQIVTGWPEDIGNEMVTNSNADIITFTGSVQVGKKIAKLAGYKRTALELGGNDPFIILNDDDLKRAASIAIAGATGNSGQRCTAIKRILVQEDIADFFVEILLEKVKKIKYGDPQNPDTELGCVISKEAAKLFEERVIQSQEDGAEILYHPERKGALLPPIVVDKVPYKCELVVEETFGPIVPIIRVNDDDEVIKISNSTAFGLSSGVCTNDINRAIKYINSLDVGTVNIWEQPGYRIELSPFGGIKDSGNGIKEGVLEAMKFFTYIKTYSLPW
>2789895286
SARSIRKEAMRIGGRKVSTEDVVEVHYPYTNEVIGTVPAGSAEHAREAFEIAAQYKPKLTRYERQQILFRAAELIRQRREQLAAVITLELGICHQHALYETGRAYDVFTLAGQLAILDDGQIFSCDLTPHGKARKIYTKREPVNVISAITPFNHPLNMVAHKIAPAIATNNCVVCKPTEQTPLTAIALADILYEAGLPPEMFQVVTGWPQDIGEEMIINNHIDIITFTGGVPVGKMIAAKAGYKRLALELGGNDPLIILDDDDLVKAAEIAVAGATGNSGQRCTAVKRILVQESIADKIVPHILEKAKKINFGDPEDPETQLGCVIHEQAAEIFENRVFAAEKQGAKILYHPGRKGALLPPIVIDHVPHDSDLVFEETFGPIVPIVRVNDDVELMKISNSTPFGLSAGVCTNRLDRITRFVDGLDVGTVNIWEQPGYRIEMSPFGGVKDSGNGVKEGVLEAMKFFTNVKTYSLPW
>2795698822
MADIRHEGMRIGGEAVFTDEVIEVRYPYTDEVIGTVPAGRAEHARRAFQIAGDYTARLTRYERQQVLSRAAELIRERREALARGLVLELGICWQHALYETGRACDVFTFAGQLALMDDGQIFSCDLTPNGKDRRIYTMREPVRAISAITPFNHPLNMVAHKVAPAIATNNCVVCKPTELTPLTAIALADILYDAGLPPEMFQVVTGWPKDIGDEMIANENIDIVTFTGGVPVGKMIAAKAVYKRQALELGGNDPLIVLNDADLAKAAQIAVAGATGNSGQRCTAVKRILVQESVADAFVPMVLERARAIRFGDPMDPATELGCVISAQAAELFERRVHDAEARGAEILYHPGRQGALLPPITVDRVPHDSELVMEETFGPIVPIVRVNDDAEVMRISNSTPFGLSSGVCTNDFRRMQAFIAGLNVGTVNIWEQPGYRIEMSPFGGIKDSGNGVKEGVMEAMKFFTNVKTYSLPW
>2719048638
ISQTVRHEAMRIGGEKVSTDDVVEVLYPYTEEVIGTVPAGNGEHAARAFEIAANYKPQLTRYERQQILFRAGALIRERREEIAHWLTLELGICQQHALYETGRSYDVFMLAGQLAIQDDGQIFSCDLTPHGKDRRIYTMREPARAISAITPFNHPLNMVAHKVAPAIATNNCMVCKPTELTPLTAITLADILYEAGLPSEMFQVVTGWPQDIGEEMIVNDHIDIVTFTGGVPVGKMIASKAGYKRTALELGGNDPLIILNDTDLEKAATIAVAGATGNSGQRCTAVKRILVQESVADRIVPMILEKAKALKFGDPMDPQTQLGCVIHARAAETFENRVLAAEQKGAKILYHPGRKGALLPPIVVDHVPHDSELVMDETFGPIVPVVRVDDDAEVMAISNSTPFGLSSGVCTNDFRRMQAYIGGLDVGTVNIWEQPGYRIEMSPFGGIKDSGNGVKEGVLEAMKFFTNVKTYSLPW
>2833276702
SKSEVRREGMRIEGEKVFTDEVVEVRYAYTDEVIGTVPAGKAEHARKAFEIAAAYKPKLTRYERQQILFRAAELIRGRREEIAHWLVLELGICKQHALYETGRSYDVFTLAGQLAIQDDGQIFSCDLTPHGKDRKIYTKREPVRAISAITPFNHPLNMVAHKIAPAIATNNCVVCKPTEQTPLTAITLADILYEAGLPPEMFQIVTGWPKDIGEEMITNENIDIITFTGGVSVGKLIAAKAGYKRQALELGGNDPLIVLNDGDLDKAAALAVAGATGNSGQRCTAVKRILVQESVADRFVPMVLKKAKAIRFGDPMDPETQLGCVIHAEAAALFEKRVYMAAEQGAKVLYDPGRSGALLPPIVVDHVPHDSELVMEETFGPIVPIVRVDDDAEVIRISNSTPFGLSSGVCTNDFRRMQSYIEGLNVGTVNIWEQPGYRIEMSPFGGIKDSGNGVKEGVLEAMKFFTNVKTYSLPW
>2694936671
PQAAIRNEAMRIGGEKVFTDAVVEVRYPYTDEVIGTVPAGGAQHAARAFEIAAGYTPTLTRYERQQILFRAAELIRARREEIAHWLTLELGICKQHALYEAGRSYDVFTLAGQLAIQDDGQIFSCDLTPHGKARKIYTKREPVRAISAITPFNHPLNMVAHKIAPAIATNNCVVCKPTELTPLTAITLADILYEAGLPPEMFQIVTGWPADIGDEMITNEHIDIITFTGGVPVGKMIAGKAGYKRTALELGGNDPLIILNDSDLEEAATIAVAGATGNSGQRCTAVKRILVQQGVADRIVPIILEKARAIRFGDPMDPETQLGCVIHAQAAEMFEKRVHMAAEQGAEVLYDPGRQGALLPPIVVDHVPHDSELVMEETFGPIVPIVRVDDDAEVMRISNATPFGLSSGVCTNDFRRMQAYIEGLDVGTVNIWEQPGYRIEMSPFGGIKDSGNGVKEGVLEAMKFFTNVKTYSLPW
>2817746406
GAKEVRHEAMRIGGKKIYTDKIVEVHYPYTDEVIATVPAGTAKHVKEAFEIAAAYKPRLTRYERQKILFQTAELIRDRRESIAHWLTLELGISNQHALYETGRSYDVFTLAGQAAIQDDGQIFSCDLTPHGKPRKIYTIRQPVRAISAITPFNHPLNMVAHKIAPAVATNNCVVCKPTELTPLTAITLADILYEAGLPEEMFQIVTGWPQDIGDEMVTNENIDIVTFTGGVPVGKIIAQKAAYKRAALELGGNDPLIILNDEDLEKAATIAVAGATGNSGQRCTAVKRILAQNSIAEKFSTLVLEKAKAIRFGDPMDPETQLGCVIHAEAAELFENRVYMAEAKGAEILYHPGRNGALLPPIVIDHVPHTSELVMEETFGPIVPIVRVDDDMEVMKISNSTQFGLSSGVCTNDFNRMQAFIEGLDVGTVNIWEQPGYRIEMSPFGGIKDSGNGVKEGVLEAMKFFTNVKTYSLPW
>AG-319-F15_NODE_9
AIEKIRHEAMRIGGEKVFTDDVVEIRYPYTDEVIATVPAGTAEHAAKAFEIAAAYKPRLTRYERQKILFRAAELIRERRDNIAHWLTLELGICQQHALYETGRSYDVFTLAGQAAIQDDGQIFSCDLTPHGKPRKIFTKREPVRAISAITPFNHPLNMVAHKIAPAIATNNCVVCKPTELTPLTAITLADILYEAGLPVEMFQIVTGWPKDIGDEMVTNGNIDIVTFTGGVPVGKMIAQKAGYKRTALELGGNDPLIILNDSDLEKAATIAVAGATGNSGQRCTAVKRILVQNSVADKFVPLVLEKTKAIRFGDPMDPDTQLGCVIHAQAAELFEKRVYMAEAEGAEILYHPERKGALLPPIVIDKVPHNSELVMEETFGPIVPIVRVDDDAVVMEISNSTEFGLSSGVCTNDFNRMQAFIEGLDVGTVNIWEQPGYRIEMSPFGGIKDSGNGVKEGVLEAMKFFTNVKTYSLPW
>2627882885
ATEEIRHEAMRIGGEKVFTDDVVEVRYPYTDEVVATVPAGTAEHAAKAFAIAAAYKPSLTRYERQKILFRAAELIRERRDSIAHWLTLELGICQQHALYETGRSYDVFMLAGQAAIQDDGQIFSCDLTPHGKPRKIFTKREPVRAISAITPFNHPLNMVAHKIAPAIATNNCVVCKPTELTPLTAITLADILYEAGLPVEMFQIVTGWPKDIGDEMVTNENIDIVTFTGGVPVGKMIAQKAGYKRAALELGGNDPLIILNDADLEKAATIAVAGATGNSGQRCTAVKRILVQESVADKFVPLVLEKAKAIRFGDPMDPDTQLGCVIHAQAAELFEKRVYMAEAEGAEILYHPGRNGALLPPIVIDKVPHGSELVMEETFGPIVPIVRVDDDAAVMEISNSTEFGLSSGVCTNDFTRMQAFIEGLDVGTVNIWEQPGYRIEMSPFGGIKDSGNGVKEGVLEAMKFFTNVKTYSLPW
>2817892700
ATEEIRHEAMRIGGEKVFTDDVVEVRYPYTDEVVATVPAGTAEHAAQAFAIAAAYKPSLTRYERQKILFRAAELIRERRDSIAHWLTLELGICQQHALYETGRSYDVFMLAGQAAIQDDGQIFSCDLTPHGKPRKIFTKREPVRTISAITPFNHPLNMVAHKIAPAIATNNCVVCKPTELTPLTAITLADILYEAGLPVEMFQIVTGWPKDIGDEMVTNENIDIVTFTGGVPVGKMIAQKAGYKRAALELGGNDPLIILNDADLEKAATIAVAGATGNSGQRCTAVKRILVQNSVADKFVPLVLEKAKAIRFGDPMDPDTQLGCVIHAKAAELFEKRVYMAEAEGAEILYHPGRNGALLPPIVIDKVPHSSELVMEETFGPIVPIVRVDDDDAVMEISNSTEFGLSSGVCTNDFTRMQAFIEGLDVGTVNIWEQPGYRIEMSPFGGIKDSGNGVKEGVLEAMKFFTNVKTYSLPW
>2627888399
ATEEIRHEAMRIGGEKVFTDDVVEVRYPYTDEVVATVPAGTAEHAAQAFAIAAAYKPSLTRYERQKILFRAAELIRERRDSIAHWLTLELGICQQHALYETGRSYDVFMLAGQAAIQDDGQIFSCDLTPHGKPRKIFTKREPVRTISAITPFNHPLNMVAHKIAPAIATNNCVVCKPTELTPLTAITLADILYEAGLPVEMFQIVTGWPKDIGDEMVTNENIDIVTFTGGVPVGKMIAQKAGYKRAALELGGNDPLIILNDADLEKAATIAVAGATGNSGQRCTAVKRILVQNSVADKFVPLVLEKAKAIRFGDPMDPDTQLGCVIHAKAAELFEKRVYMAEAEGAEILYHPGRNGALLPPIVIDKVPHSSELVMEETFGPIVPIVRVDDDDAVMEISNSTEFGLSSGVCTNDFTRMQAFIEGLDVGTVNIWEQPGYRIEMSPFGGIKDSGNGVKEGVLEAMKFFTNVKTYSLPW
>2743787795
ATEEIRHEAMRIGGEKVFTDDVVEVRYPYTDEVVATVPAGTAEHAAQAFAIAAAYKPSLTRYERQKILFRAAELIRERRDSIAHWLTLELGICQQHALYETGRSYDVFMLAGQAAIQDDGQIFSCDLTPHGKPRKIFTKREPVRTISAITPFNHPLNMVAHKIAPAIATNNCVVCKPTELTPLTAITLADILYEAGLPVEMFQIVTGWPKDIGDEMVTNENIDIVTFTGGVPVGKMIAQKAGYKRAALELGGNDPLIILNDADLEKAATIAVAGATGNSGQRCTAVKRILVQNSVADKFVPLVLEKAKAIRFGDPMDPDTQLGCVIHAKAAELFEKRVYMAEAEGAEILYHPGRNGALLPPIVIDKVPHSSELVMEETFGPIVPIVRVDDDDAVMEISNSTEFGLSSGVCTNDFTRMQAFIEGLDVGTVNIWEQPGYRIEMSPFGGIKDSGNGVKEGVLEAMKFFTNVKTYSLPW
>2627887516
ATEEIRHEAMRIGGEKVFTDDVVEVRYPYTDEVVATVPAGTAEHAAKAFAIAAAYKPSLTRYERQKILFRAAELIRERRDSIAHWLTLELGICQQHALYETGRSYDVFMLAGQAAIQDDGQIFSCDLTPHGKPRKIFTKREPVRTISAITPFNHPLNMVAHKIAPAIATNNCVVCKPTELTPLTAITLADILYEAGLPVEMFQIVTGWPKDIGDEMVTNENIDIVTFTGGVPVGKMIAQKAGYKRAALELGGNDPLIILNDADLEKAATIAVAGATGNSGQRCTAVKRILVQNSVADKFVPLVLEKAKAIRFGDPMDPDTQLGCVIHAKAAELFEKRVYMAEAEGAEILYHPGRNGALLPPIVIDKVPHGSELVMEETFGPIVPIVRVDDDAAVMEISNSTEFGLSSGVCTNDFTRMQAFIEGLDVGTVNIWEQPGYRIEMSPFGGIKDSGNGVKEGVLEAMKFFTNVKTYSLPW
>AG-891-D09_NODE_1
MRHEAMRIGGEKVFTDDVVEVRYPYTDEVVATVPAGTAEHAAKAFAIAAAYKPSLTRYERQKILFRAAELIRERRDSIAHWLTLELGICQQHALYETGRSYDVFMLAGQAAIQDDGQIFSCDLTPHGKPRKIFTKREPVRAISAITPFNHPLNMVAHKIAPAIATNNCVVCKPTELTPLTAITLADILYEAGLPVEMFQIVTGWPKDIGDEMITNENIDIVTFTGGVPVGKMIAQKAGYKRAALELGGNDPLIILNDADLEKAATIAVAGATGNSGQRCTAVKRILVQESVADKFVPLVLEKAKAIRFGDPMDPDTQLGCVIHAQAAELFEKRVYMAEAEGAEILYHPGRNGALLPPIVIDKVPHSSELVMEETFGPIVPIVRVDDDVAVMAISNSTKFGLSSGVCTNDFARMQAFIEGLDVGTVNIWEQPGYRIEMSPFGGIKDSGNGVKEGVLEAMKFFTNVKTYSLPW
>AG-359-A03_NODE_135
ATKQMRHEAMRIGGEKVFTDDVVEVRYPYTDEVVATVPAGTAEHAAKAFAIAAAYKPSLTRYERQKILFRAAELIRERRDSIAHWLTLELGICQQHALYETGRSYDVFMLAGQAAIQDDGQIFSCDLTPHGKPRKIFTKREPVRAISAITPFNHPLNMVAHKIAPAIATNNCVVCKPTELTPLTAITLADILYEAGLPVEMFQIVTGWPKDIGDEMITNENIDIVTFTGGVPVGKMIAQRAGYKRAALELGGNDPLIILNDADLEKAATIAVAGATGNSGQRCTAVKRILVQESVADKFVPLVLEKAKAIRFGDPMDPDTQLGCVIHAQAAELFEKRVYMAEAEGAKILYHPGRNGALLPPIVIDKVPHSSELVMEETFGPIVPILRVDDDVAVMAISNSTEFGLSSGVCTNDFARMQAFIEGLYVGTVNIWEQPGYRIEMSPFGGIKDSGNGVKEGVLEAMKFFTNVKTYSLPW
>AG-920-O19_NODE_2
ATKQMRHEAMRIGGEKVFTDDVVEVRYPYTDEVVATVPAGTAEHAAKAFAIAAAYKPSLTRYERQKILFRAAELIRERRDSIAHWLTLELGICQQHALYETGRSYDVFMLAGQAAIQDDGQIFSCDLTPHGKPRKIFTKREPVRAISAITPFNHPLNMVAHKIAPAIATNNCVVCKPTELTPLTAITLADILYEAGLPVEMFQIVTGWPKDIGDEMITNENIDIVTFTGGVPVGKMIAQRAGYKRAALELGGNDPLIILNDADLEKAATIAVAGATGNSGQRCTAVKRILVQESVADKFVPLVLEKAKAIRFGDPMDPDTQLGCVIHAQAAELFEKRVYMAEAEGAKILYHPGRNGALLPPIVIDKVPHSSELVMEETFGPIVPIVRVDDDVAVMAISNSTEFGLSSGVCTNDFARMQAFIEGLDVGTVNIWEQPGYRIEMSPFGGIKDSGNGVKEGVLEAMKFFTNVKTYSLPW
>2682201832
DKAEQRHEGMRIGGDVVFADDVIEVRYPYTDEVVGSVPAGTDEHARRAFQIAADYKPTLTRYERSEILKRAGELIGERREYLAKWLVLELGICHQHAIYETKRAQDVYQFAAAQALMDDGEVFSCDLTHNGKARKIYTMREPVRCISAITPFNHPLNMVSHKIAPSIATNNCMVCKPTELTPLTAIALADILYEAGLPPEMFQIVTGLPDAIGDEMITNEHIDIITFTGGVPVGKMIASKAGYKRQALELGGNDPLIVLNDADLEKAATIAVAGATGNSGQRCTAIKRILVQDSIADRFVPLVLEKAKKIKFGDPMDPETELGCVIHARAAEIFENRVMAAGEAGATILYHPERRGALLPPIVVDHVPHDSELVMDETFGPVIPIVRVDDDGEVMKISNGTPFGLSSGVCTNDLNRAIAYINGLNVGTCNIWEQPGYRIEMSPFGGIKDSGNGVKEGVIEAMKFFTNVKTYSLPW
>2831605674
TQIEPRHEGLRIGGEVVFTDALIEVTYPYTGEVVGTVPAGTADHARRAFEIAAIYKPKLSRYERSEILKRAGELIGERRDYLAKWLVLELGICHQHAIYETKRAQDVYNFAASQALIDDGEIFSCDLTHNGKPRKIFTLREPVRAISAITPFNHPLNMVSHKIAPAIATNNCVVCKPTELTPLTAIALADILYEAGLPPEMFQIVTGWPKDIGDEMITNPNIDIITFTGGVPVGKMIAAKAGYKRQALELGGNDPLIICNDADLDKAATIAVAGATGNSGQRCTAIKRILVQESVADRFVPLVLEKAKAIRFGDPMDPDTQLGCVVHEKAAETFENRVLDAEKRGAEILYHPERQGALLPPIVVDHVPHDSELVMDETFGPIIPIVRVDDDAEVMRISNSTPFGLSSGVCTNDLNRAITYINGLDVGTCNIWEQPGYRIEMSPFGGIKDSGNAVKEGVIEAMKFFTNVKTYSVPW
>2616721537
TESEIRNEGMRIGGEVVFTDDVVPVHYPYTNEVVGTVPAGKAEHAARAFEIAANYKSTLSRYERSQILTRAGELIGEKRDWLAKWLTLELGICHQHAIYETKRAQDVFGFAAQMALVDDGEIFSCDLTHNGKERKIFTKREPVRAISAITPFNHPLNMVSHKIAPAVATNNCVVCKPTELTPLTAIALADILYEAGLPPEMFQIVTGWPQDIGEEMMLNDNIDIITFTGGVPVGKLIASKAGYKRLALELGGNDPLIVLNDADLDKAATIAVAGATGNSGQRCTAVKRILVQESVADRFVPLVLEKAKALKFGDPMDPETQLGCVVHEQAAELFEKRVYMAEEEGAKILYHPGRQGALLPPIVVDHVRHDSELVMEETFGPIVPIVRVDDDVEVMRISNSTQFGLSSGVCTNDLNRAIAYINGLDVGTCNIWEQPGYRIEMSPFGGIKDSGNAVKEGVQEAMKFFTNQKTYSLPW
>2647582335
PVTDIRHEAMRIGGEKVTTNDVIEVRYPYTDEVIGTVPAGTAEHAARAFEIAANYTSSLTRYERSQILQRTGEIIGQKRDYLAKWLTLELGICHQHAIYETKRAQDVYQFAAAEAMKDDGEIFSCDLTHNGKARKIFTMREPVRAISAITPFNHPLNMVSHKIAPSIATGNCMVCKPTELTPLTAITLADILYEAGLPPEMFQIVTGMPADIGDEMVTNDNIDIITFTGGVPVGKIIAGKAGYKRTALELGGNDPLIVCNDADLDKAASIAVAGATGNSGQRCTAIKRILVQESVADEFVPLVVEKAKKIKFGDPQDPATELGCVIHAEAAALFETRVLMAADAGAEILYHPKRRGALLPPIVVDHVPHDSELVMEETFGPIIPIVRVDDDAEVMKISNGTQFGLSSGVCTNDLNRAIAYINGLDVGTCNIWEQPGYRIEMSPFGGIKDSGNGIKEGVIEAMKFFTNVKTYSLPW
>2698433522
MTDIRHDQMRIGGEKVDTKERLEVQYPYTDEVIGTVPMGTAEHARKAFEIAANYQPKLTRYERSQILQRTGEIIGERRDYLAKWLTLELGICHQHSIYETKRAQDVYQFAAAEALKDDGEIFSCDLTHNGKARKIFTMREPVRAISAITPFNHPLNMVSHKIAPSIATNNCMVCKPTELTPLTALTLADILYEAGLPPEMFQVVTGMPADIGDEMVTNENIDIITFTGGVPVGKLIASKAGYKRTALELGGNDPLIVCNDADLDKAATIAVAGATGNSGQRCTAIKRILVQESVADKFVPLVVEKAKKIKFGDPQDPETELGCVIHAQAAELFEKRVLMAAEDGATILYHPERQGALLPPIVVDHVPHDSELVMEETFGPIIPIVRVDDDAEVMRISNSTDFGLSSGVCTNDLNRAIAYINGLNVGTCNIWEQPGYRIEMSPFGGIKDSGNGVKEGVIEAMKFFTNVKTYSLPW
>2730545319
MTEIRHEQMRIGGEKVDTDARLEVRYPYTDEVIGTVPMGTAEHARRAFEIAANYQPKLTRYERSRILQRAGELIGERRDYLAKWLTLELGICHQHSIYETKRAQDVYQFAAAEALKDDGEIFSCDLTHNGKARKIFTMREPVRAISAITPFNHPLNMVSHKIAPSIATNNCMVCKPTELTPLTALTLADILYEAGLPPEMFQVVTGMPADIGDEMVTNENIDIITFTGGVPVGKLIASKAGYKRTALELGGNDPLIVCNDADLDKAATIAVAGATGNSGQRCTAIKRILVQESVADKFVPLVVEKAKKIKFGDPQDPATELGCVIHAQAAELFEKRVYMAADQGAKVLYDPGRRGALLPPIVVDHVPHDSELVMEETFGPIIPIVRVDNDEEVMRISNSTDFGLSSGVCTNDLNRAIAYINGLNVGTCNIWEQPGYRIEMSPFGGIKDSGNGVKEGVIEAMKFFTNVKTYSLPW
>2791936810
MTEIRHEQMRIGGEKVDTEARLEVRYPYTDEVIGTVPMGTAEHARRAFEIAANYQSKLTRYERSQILQRAGEIIGEKREYLAKWLTLELGICHQHSIYETKRAQDVYQFAAAEALKDDGEIFSCDLTHNGKARKIFTMREPVRAISAITPFNHPLNMVSHKIAPSIATNNCMVCKPTELTPLTALTLADILYEAGLPPEMFQVVTGMPADIGDEMVTNPNIDIITFTGGVPVGKLIASKAGYKRTALELGGNDPLIICNDADLDKAATIAVAGATGNSGQRCTAIKRILVQESVADRFVPLVVEKAKKIKFGDPQDPATELGCVIHAQAAELFEKRVYMAADQGAKVLYDPGRKGALLPPIVVDHVPHDSELVMEETFGPIIPIVRVDNDEEVMRISNSTDFGLSSGVCTNDLNRAIAYINGLNVGTCNIWEQPGYRIEMSPFGGIKDSGNGVKEGVIEAMKFFTNVKTYSLPW
>2817904986
EKKDIRHEGMRIGGEKVVTEKVIEVRYPYTNEVVGTVPAGTSEHAAKAFKIASDYKPSLSRYXRSQILRRTGELIGERQEYLAKWLTLELGICHQHAIYETKRAQXVYQFAAAQAMNDDGQIFSCDLTHNGKERKIFTKREPVRSISAITPFNHPLNMVSHKIAPSIATNNCMVCKPTELTPLTAITLADILYEAGLPPEMFQIVTGLPEDIGEEMMLNEHIDIITFTGGVPVGKLIASKAGYKRQALELGGNDPLIVCNDSDLEKAATIAVAGATGNSGQRCTAIKRILVQESVADVFVPLVLEKAKKIXYGXPQDPNTELGCVIHEQAAELFEKRVIQAEKEGAEILYHPGRRGALLPPIVVDKVPHDSELVMEETFGPIIPXVRVDIDXEVISISXSTQFGLSSGVCTNDLNRAITYINSLDVGTCNIWEQPGYRIEMSPXGGIKDSGNAVKEGVIEAMRFFTNVKTYSLPW
>2627893851
EKQDIRHEGMRIGGEKVVTEKVIEVRYPYTNEVVGTVPAGTSEHAAKAFKIASDYKPSLSRYERSQILRRTGELIGERQEYLAKWLTLELGICHQHAIYETKRAQDVYQFAAAQAMNDDGQIFSCDLTHNGKERKIFTKREPVRSISAITPFNHPLNMVSHKIAPSIATNNCMVCKPTELTPLTAITLADILYEAGLPPEMFQIVTGLPEDIGEEMMLNEHIDIITFTGGVPVGKLIASKAGYKRQALELGGNDPLIVCNDSDLEKAATIAVAGATGNSGQRCTAIKRILVQESVADVFVPLVLDKAKKIKYGDPQDLNTELGCVIHEQAAELFENRVIQAEKEGAEILYHPGRIGALLPPIVVDKVPHDSELVMEETFGPIIPIVRVDIDEEVISISNSTQFGLSSGVCTNDLNRAIKYINSLDVGTCNIWEQPGYRIEMSPFGGIKDSGNAVKEGVIEAMRFFTNVKTYSLPW
>2781067372
EKQDIRHEGMRIGGEKVVTEKVIEVRYPYTNEVVGTVPAGTSEHAAKAFKIASDYKPSLXRYERSQILRRTGELIGERQEYLAKWLTLELGICHQHAIYETKRAQDVYQFAAAQAMNDDGQIFSCDLTHNGKERKIFTKREPVRSXSAITPFNHPLNMVSXKIAPSIATNXXMVCXPTELTPLTAITLADILYEAGXPPEMXXIVTGLPEDIGXEMMLNEHIDIITFTGGVPVGKLIASKAGYKRQALELGGNDPLIVCNDSDLEKAATIAVAGATGNSGQRCTAIKRILVQESVADVFVPLVLDKAKKIKYGDPQDXNTELGCVIHXQAAELFENRVIQAEKEGAEILYHPGRXGALLPPIVVDKVPHXSELVMEETFGPIIPIVRVDIXEEVISISNXTQFGLSSGVCTNDLNRAIXYINSLDVGTCNIWEQPGYRIEMSPFGGIKDSGNAVKEGVIEAMRFFTNVKTYSLPW
>2813119819
EKQDIRHEGMRIGGEKVVTEKVIEVRYPYTNEVVGTVPAGTSEHAAKAFKIASDYKPSLSRYERSQILRRTGELIGERQKYLAKWLTLELGICHQHAIYETKRAQDVYQFAAAQAMNDDGQIFSCDLTHNGKERKIFTKREPVRSXSAITPFNHPLNMVSXKIAPSIATNXCMVCXPTELTPLTAITLADIXYEAGXPPEMXQIVTGLPEDIGXEMMLNEHIDIITFTGGVPVGKLIASKAGYKRQALELGGNDPLIVCNDSDLEKAATIAVAGATGNSGQRCTAIKRILVQESVADVFVPLVLEKAKKIKYGDPQDPNTELGCVIHEQAAELFEKRVIQAEKEGAEILYHPGRRGALLPPIVVDKVPHDSELVMEETFGPIIPIVRVDIDKEVISISNSTQFGLSSGVCTNDLNRAITYINSLDVGTCNIWEQPGYRIEMSPFGGIKDSGNAVKEGVIEAMRFFTNVKTYSLPW
>2813183575
LKNDIRHEGMRIGGEKVVTEKVIEVKYPYTNEVVGTVPAGNAEHAAKAFKIAADYKPSLSRYERSQILQRTGELIAEKQAYLAKWLTLELGICHQHAIYETKRAQDVYQFAAAQAMNDDGQIFSCDLTHNGKERKIFTKREPVRSISAITPFNHPLNMVSHKIAPSIATNNCMVCKPTELTPLTAITLADILYEAGLPPEMFQIVTGLPGDIGEEMMLNEHIDIITFTGGVPVGKLIASKAGYKRQALELGGNDPLIVCNDSDLEKAATIAVAGATGNSGQRCTAIKRILVQESIADAFVPIVLEKAKKIKYGDPQDPKTELGCVIHDEAAELFENRVLQAEKEGAEILYHPGRSGALLPPIVVDKVPHDSELVMEETFGPIIPIVRVDSDEEVIKISXSTQFGLSSGVCTNDLNRAITYINNLDVGTCNIWEQPGYRIEMSPFGGIKDSGNAVKEGVIEAMRFFTNVKTYSLPW
>AG-461-K02_NODE_32
LKNDIRHEGMRIGGEKVFTEKVIEVKYPFTNEVVGTVPAGNAEHAAKAFKIAADYKPSLSRYERSQILQRTGELIAEKQAYLAKWLTLELGICYQHAIYETKRAQDVYQFAAAQAMNDDGQIFSCDLTHNGKERKIFTKREPVRSISAITPFNHPLNMVSHKIAPSIATNNCMVCKPTELTPLTAVTLADILYEAGLPPEMFQIVTGLPGDIGEEMMLNEHIDIITFTGGVPVGKLIASKAGYKRQALELGGNDPLIVCNDSDLEKAATIAVAGATGNSGQRCTAIKRILVQESIAEAFVPIVLEKAKKIKYGDPQDPKTELGCVIHDEAAELFENRVLQAEKEGAEILYHPGRSGALLPPIVVDKVPHDSELVMEETFGPIIPIVRVDSDEEVIKISNSTQFGLSSGVCTNDLNRAIKYINNLDVGTCNIWEQPGYRIEMSPFGGIKDSGNAVKEGVIEAMRFFTNVKTYSLPW
>2817906262
LKNDIRHEGMRIGGEKVFTEKVIEVKYPYTNEVVGTVPAGTXEHAAKAFKIAADYXPSLSRYERSKILQRTGEIIAEKQDYLAKWLTLELGICHQHAIYETKRAQDVYQFAAAQAMNDDGQIFSCDLTHNGKERKIFTKREPVRSISAITPFNHPLNMVSHKIAPSIATNNCMVCKPTELTPLTAITLADILYEAGLPPEMFQIVTGLPGDIGEEMMLNENIDIITFTGGVPVGKLIASKAGYKRQALELGGNDPLIVCNDSDLEKAATIAVAGATGNSGQRCTAIKRILVQESIADAFVPIVLEKAKKIKFGDPQDPETELGCVIHNEAAELFENRVLQAEKEGAEILYHPGRSGALLPPIVVDKVPHDSELVMEETFGPIIPIVRVDSDEEVIKISNSTQFGLSSGVCTNDLNRAITYINSLDVGTCNVWEQPGYRIEMSPFGGIKDSGNAVKEGVIEAMRFFTNVKTYSLPW
>AG-390-B07_NODE_6
LKNDIRHEGMRIGGEKVVTEKVIEVKYPYTNEVVGTVPAGTAEHAAKAFKIAADYKPSLSRYERSKILQRTGEIIAEKQDYLANWLTLELGICHQHAIYETKRAQDVYQFAAAQAMNDDGQIFSCDLTHNGKERKIFTKREPVRSISAITPFNHPLNMVSHKIAPSIATNNCMVCKPTELTPLTAITLADILYEAGLPPEMFQIVTGLPGDIGEEMMLNENIDIITFTGGVPVGKLIASKAGYKRQALELGGNDPLIVCNDSDLEKAATIAVAGATGNSGQRCTAIKRILVQESIADAFVPIVLEKAKKIKYGDPQDPETELGCVIHDEAAELFENRVLQAEKEGAEILYHPGRSGALLPPIVVDKVPHDSELVMEETFGPIIPIVRVDTDEDVIKISNSTQFGLSSGVCTNDLNRAITYINNLDVGTCNIWEQPGYRIEMSPFGGIKDSGNAVKEGVIEAMRFFTNVKTYSLPW
>AG-447-K17_NODE_24
FKNDIRHEGMRIGGEKVVTEKVIEVKYPYTNEVVGTVPAGTAEHAAKAFKIAADYKPSLSRYERSKILQRTGEIIAEKQDYLANWLTLELGICHQHAIYETKRAQDVYQFAAAQAMNDDGQIFSCDLTHNGKERKIFTKREPVRSISAITPFNHPLNMVSHKIAPSIATNNCMVCKPTELTPLTAITLADILYEAGLPPEMFQIVTGLPGDIGEEMMLNENIDIITFTGGVPVGKLIASKAGYKRQALELGGNDPLIVCNDSDLEKAATIAVAGATGNSGQRCTAIKRILVQESIADAFVPIVLEKAKKIKYGDPQDPETELGCVIHDEAAELFENRVLQAEKEGAEILYHPGRSGALLPPIVVDKVPHDSELVMEETFGPIIPIVRVDSDEEVIKISNSTQFGLSSGVCTNDLNRAITYINNLDVGTCNIWEQPGYRIEMSPFGGIKDSGNAVKEGVIEAMRFFTNVKTYSLPW
>2813094779
KKNDIRHEGMRIGGEKVLTEKVIEVKYPYTNEVVGTVPAGTAEHAAKAFKIASDYKPSLSRYERSQILQRTGEIIAERQDYLAKWLTLELGICHQHAIYETKRAQDVYQFAAAQAMNDDGQIFSCDLTHNGKERKIFTKREPVRAISAITPFNHPLNMVSHKIAPSIATNNCMVCKPTELTPLTAITLADILYEAGLPPEMFQIVTGLPEDIGEEMMLNEHIDIITFTGGVPVGKLIASKAGYKRQALELGGNDPLIVCNDSDLDKAATIAVAGATGNSGQRCTAIKRILVQESVADVFVPLVLEKAKKIXFGDPQDXETQLGCVIHDQAAEXFENRVLQAEXEGAEILYHPGRQGALLPPIVVDKXXHNSELVXEETFGPIIPIVRVXSDEEVIXXSNXTQFGLSSGVCTNDXNRAIKYINSLDVGTCNIWEQPGYRIEMSPFGGIKDSGNAVKEGVIEAMRFFTNVKTYSLPW
>2813200935
KKNDIRHEGMRIGGEKVLTEKVIEVKYPYTNEVVGTVPAGTAEHAAKAFKIASDYKPSLSRYERSQILQRTGEIIAERQDYLAKWLTLELGICHQHAIYETKRAQDVYQFAAAQAMNDDGQIFSCDLTHNGKERKIFTKREPVRAISAITPFNHPLNMVSHKIAPSIATNNCMVCKPTELTPLTAITLADILXEAGLPPEMFQIVTGLPEDIGEEMMLNEHIDIITFTGGVPVGKLIASKAGYKRQALELGGNDPLIVCNDSDLDXAAAIAVAGATGNSGQRCTAIKRILVQESVADAFVPLVLEKAKKIKFGDPQDPETQLGCVIHDQAAELFENRVLQAEXEGAEILYHPGRXGALLPPIVVDKVPHNSELVMEETFGPIIPIVRVDSDEEVIRISNSTQFGLSSGVCTNDLNRAIKYINSLDVGTCNIWEQPGYRIEMSPFGGIKDSGNAVKEGVIEAMRFFTNVKTYSLPW
>AG-896-A01_NODE_22
KKNDIRHEGMRIGGEKVLTEKVIEVKYPYTNEVVGTVPAGTAEHAAKAFTIASDYKPSLSRYERSQILQRTGEIIAERQDYLAKWLTLELGICHQHAIYETKRAQDVYQFAAAQAMNDDGQIFSCDLTHNGKERKIFTKREPVRAISAITPFNHPLNMVSHKIAPSIATNNCMVCKPTELTPLTAITLADILYEAGLPSEMFQIVTGLPEDIGEEMMLNEHIDIITFTGGVPVGKLIASKAGYKRQALELGGNDPLIVCNDSDLDKAATIAVAGATGNSGQRCTAIKRILVQESVADAFVRLVLEKAKKIKFGDPQDPETQLGCVIHDQAAELFENRVLKAEQEGAEILYHPGRQGALLPPIVVDKVPHNSELVMEETFGPIIPIVRVDSDEEVISISNSTQFGLSSGVCTNDLNRAIKYINSLDVGTCNIWEQPGYRIEMSPFGGIKDSGNAVKEGVIEAMRFFTNVKTYSLPW
>2813127100
KKNDIRHEGMRIGGEKVLTEKVIEVKYPYTNEVVGTVPAGAAQHAAKAFKIASDYKPSLSRYERSQILQRTGEIIAERQDYLAKWLTLELGICHQHAIYETKRAQDVYQFAAAQAMNDDGQIFSCDLTHNGKERKIFTKREPVRAISAITPFNHPLNMVSHKIAPSIATNNCMVCKPTELTPLTAITLADILYEAGLPPEMFQIVTGLPEDIGEEMMLNEHIDIITFTGGVPVGKLIASKAGYKRQALELGGNDPLIVCNDSDLDKAATIAVAGATGNSGQRCTAIKRILVQESVADAFVPLVLEKAKKIKFGDPQDPETQLGCVIHDQAAELFENRVLQAEQEGAEILYHPGRQGALLPPIVVDKVPHNSELVMEETFGPIIPMVRVDSDEEVIRISNSTQFGLSSGVCTNDLNRAIKYINSLDVGTCNIWEQPGYRIEMSPFGGIKDSGNAVKEGVIEAMRFFTNLKTYSLPW
>AG-917-D08_NODE_7
KKNDIRHEGMRIGGEKVLTEKVIEVKYPYTNEVVGTVPAGTAEHAAKAFKIASDYKPSLSRYERSQILQRTGEIIAERQDYLAKWLTLELGICHQHAIYETKRAQDVYQFAAAQAMNDDGQIFSCDLTHNGKERKIFTKREPVRAISAITPFNHPLNMVSHKIAPSIGTNNCMVCKPTELTPLTAITLADILYEAGLPPEMFQIVTGLPEDIGEEMMLNEHIDIITFTGGVPVGKLIASKAGYKRQALELGGNDPLIVCNDSDLDKAATIAVAGATGNSGQRCTAIKRILVQESVADAFVPLVLEKAKKIKFGDPQDPETQLGCVIHDQAAELFENRVLQAEQEGAEILYHPGRQGALLPPIVVDNVPHNSELVMEETFGPIIPIVRVDSDEEVIRISNSTQFGLSSGVCTNDLNRAIKYINSLDVGTCNIWEQPGYRIEMSPFGGIKDSGNAVKEGVIEAMRFFTNVKTYSLPW
>AG-897-G20_NODE_2
KKNDIRHEGMRIGGEKVLTEKVIEVKYPYTNEVVGTVPAGTAEHAAKAFKIASDYKPSLSRYKRSQILQRTGEIIAERQDYLAKWLTLELGICHQHAIYETKRAQDVYQFAAAQAMNDDGQIFSCDLTHNGKERKIFTKREPVRAISAITPFNHPLNMVSHKIAPSIATNNCMVCKPTELTPLTAITLADILYEAGLPPEMFQIVTGLPEDIGEEMMLNEHIDIITFTGGVPVGKLIASKAGYKRQALELGGNDPLIVCNDSDLDKAATIAVAGATGNSGQRCTAIKRILVQESVADAFVPLVLEKAKKIKFGDPQDPETQLGCVIHDQAAELFENRVLQAEQEGAEILYHPGRQGALLPPIVVDKVPHNSELVMEETFGPIIPIVRVDSDEEVIRISNSTQFGLSSGVCTNDLNRAIKYINSLDVGTCNIWEQPGYRIEMSPFGGIKDSGNAVKEGVIEAMRFFTNVKTYSLPW
>2654299499
KNNDIRHEGMRIGGEKVLTEKVIEVKYPYTNEVVGTVPAGTAEHAAKAFKIASDYKPSLSRYERSQILQRTGEIIAERQDYLAKWLTLELGICHQHAIYETKRAQDVYQFAAAQAMNDDGQIFSCDLTHNGKERKIFTKREPVRAISAITPFNHPLNMVSHKIAPSIATNNCMVCKPTELTPLTAITLADILYEAGLPPEMFQIVTGLPEDIGEEMMLNEHIDIITFTGGVPVGKLIASKAGYKRQALELGGNDPLIVCNDSDLDKAATIAVAGATGNSGQRCTAIKRILVQESVADAFVPLVLEKAKKIKFGDPQDPETQLGCVIHDQAAELFENRVLQAEQEGAEILYHPGRQGALLPPIVVDKVPHNSELVMEETFGPIIPIVRVDSDEEVIRISNSTQFGLSSGVCTNDLNRAIKYINSLDVGTCNIWEQPGYRIEMSPFGGIKDSGNAVKEGVIEAMRFFTNVKTYSLPW
>2813120266
KKNDIRHEGMRIGGEKILTEKVIEVKYPYTNEVVGTVPAGTAEHAAKAFKIASDYKPSLSRYERSQILQRTGEIIAERQDYLAKWLTLELGICYQHAIYETKRAQDVYQFAAAQAMNDDGQIFSCDLTHNGKERKIFTKREPVRAISAITPFNHPLNMVSHKIAPSIATNNCMVCKPTELTPLTAITLADILYEAGLPPEMFQIVTGLPEDIGEEMMLNEHIDIITFTGGVPVGKLIASKAGYKRQALELGGNDPLIVCNDSDLDKAATIAVAGATGNSGQRCTAIKRILVQESVADVFVPLVLEKAKKIKFGDPQDPETQLGCVIHDQAAELFENRVLQAEQEGAEILYHPGRQGALLPPIVVDKVPHNSELVMEETFGPIIPIVRVDSDEEVIRISNSTQFGLSSGVCTNDLNRAIKYINSLDVGTCNIWEQPGYRIEMSPFGGIKDSGNAVKEGVIEAMRFFTNVKTYSLPW
>2236447848
YQFAAAQAMNDDGQIFSCDLTHNGKERKIFTKREPVRAISAITPFNHPLNMVSHKIAPSIATNNCMVCKPTELTPLTAITLADILYEAGLPPEMFQIVTGPPEDIGEEMMLNEHIDIITFTGGVPVGKLIASKAGYKRQALELGGNDPLIVCNDSDLDKAATIAVAGATGNSGQRCTAIKRILVQESVADAFVPLVLEKAKKIKFGDPQDPETQLGCVIHDQAAELFENRVLQAEQEGAEILYHPGRQGALLPPIVVDKVPHNSELVMEETFGPIIPIVRVDSDEEVIRISNSTQFGLSSGVCTNNLNRAIKYINSLDVGTCNIWEQPGYRIEMSPFGGIKDSGNAVKEGVIEAMRFFTNVKTYSLPW
>2730668044
MSENFRKEGMRIGGEAVFTDDVIEVRYPYTDEVVGTVPAGTAEHARKAFEIAANYTPTLTRYERSQILQRTGEIIGEKRDWMAKWLTLELGISHQHAIYETKRAQDVYQFAAAEALKDDGEIFSCDLTHNGKQRKIFTKREPVKAISAITPFNHPLNMVSHKIAPSIATNNCMVCKPTELTPLTAIALADILYEAGLPPEMFQIVTGWPKDIGEEMMVNDNIDIITFTGGVPVGKIIADKAGYKRTALELGGNDPLIVCNDADLDKAATIAVAGATGNSGQRCTAIKRILVQESVAEKFVPLVLEKAKKIKFGDPQDPETELGCVIHAQAAELFENRVLQAAEEGAEILYHPERKGALLPPIVVDKVPHSSELVMEETFGPIIPIVRVDNDDEVMAISNSTDFGLSSGVCTNDLNRAIAFINGLDVGTCNIWEQPGYRIEMSPFGGIKDSGNGVKEGVIDAMKFFTNVKTYSLPW
>2840896220
AKTDIRHEGMRIGGEKVFTDAVIEVRYPYTDELVGTVPAGTAEHAARAFEIAANYKPKLTRYERSQILHRAGELIGERRDDLAKWLTLELGICHQHAIYETKRAQDVYQFAAAQALIDDGEIFSCDLTHNGKARKIYTKREPVRTISAITPFNHPLNMVSHKIAPSIATNNCMVCKPTERTPLTAIALADILYEAGLPPEMFQIVTGWPGDIGDEMMVNEHIDIITFTGGVPVGKLIAEKAGYKRQALELGGNDPLIVCNDADLEKAATIAVAGATGNSGQRCTAIKRILVQESVAEKFVPLVLEKAKKIRFGDPQDPATELGCVIHADAAELFENRVFQAEKEGAKILYHPERQGALLPPIVVDHVRHDSELVMEETFGPVIPIVRVDDDAEVMRISNSTPFGLSSGVCTNDLNRAIAYINGLDVGTCNIWEQPGYRIEMSPFGGIKDSGNAVKEGVIEAMKFFTNVKTYSLPW
>2837144238
DSIEIRNEGMRIGGEVVFTDDVVEVLYPYTDEVVGTVPAGKAEHAARAFEIAANYKSKLTRYERSEILKRAGELIGERRDYLAKWLTLELGICHQHAIYETKRAQDVYQFAAAQAMNDDGEIFSCDLTHNGKDRKIFTLREPVKAISAITPFNHPLNMVSHKIAPSIATNNCMVCKPTELTPLTCIALADILYEAGLPPEMFQVVTGRPEDIGDEMITNEHIDIITFTGGVPVGKIIASKGVYKRQALELGGNDPLIVLNDADLDKAATIAVAGATGNSGQRCTAIKRILVQESVADAFVPKVLAKAKAIKFGDPQDPETELGCVIHAQAAEVFENRVLDAEKQGAEILYHPGRQGALLPPIVVDHVPHDSELVMEETFGPIVPIVRVDDDAEVMRISNGTQFGLSSGVCTNDLNRAIAFINGLDVGTCNIWEQPGYRIETSPFGGIKDSGNAVKEGVTEAMKFFTNVKTYSLPW
>2832175880
SGQEIRHEGMRIGGEVVFTDKVVEVRYPYTDEVIGTVPAGTAEHAAKAFGIAAAYQAKLTRYERSQILTRAGELIGEKREYLAKWLTLELGICHQHAIYETKRAQDVYQFAAMQSMNDDGEIFSCDLTHNGKARKIYTKREPVRAISAITPFNHPLNMVSHKIAPSIATNNCMVCKPTELTPLTCIALADILYEAGLPPEMFQVVTGLPADIGDEMITNDNIDIITFTGGVPVGKMIASKAGYKRQALELGGNDPLIICNDTDLDRAATIAVAGATGNSGQRCTAIKRILVQESVADIFVSLVLEKAQRIKFGDPQDPETELGCVIHAQAAELFERRVFMAEAAGAQILYHPGREGALLPPIVVDHVPHESELVMEETFGPIIPIVRVDDDAEVMRISNGTEFGLSSGVCTNDLNRAIAYINGLNVGTCNIWEQPGYRIEMSPFGGIKDSGNGVKEGVIEAMKFFTNVKTYSLPW
>2620100400
STTEIRNEGMRIDGKVVFTEDTIPVLYPYTNEVVGTVPAGTAEHARQAFEIAANYTPKLTRYERSQILHRASELIGERRDYLAKWLTLELGICHQHAIYETKRAQDVYQFAAAEALKDDGEIFSCDLTHNGKARKIFTTREPVRTISAITPFNHPLNMVSHKIAPAIATNNCMVCKPTELTPLTALALADILYEAGLPPQMFQVVTGLPADIGDEMITNDNIDIITFTGGVPVGKMIATKAGYKRTALELGGNDPLIICNDADLDKAATIAVAGATGNSGQRCTAVKRILVQESVADRFVPLVLEKAKSIKFGDPQDPETELGCVIHDKAAELFEQRVYLAERDGAEILYHPGRQGALLPPIVVDKVPHDSELVMEETFGPIVPIVRVDNDDEVMAISNSTEFGLSSGVCTNDLNRAIAYINGLNVGTCNIWEQPGYRIEMSPFGGIKDSGNGVKEGVIEAMKFFTNVKTYSLPW
>2598759619
NTSDIRNEGMRIGGEIVFTDATVPVHYPYTNEVVGTVPAGTAEHARKAFEIAANYTPKLTRYERSQILQRAGELIGEKREYLAKWLTLELGICHQHAIYETKRAQDVYQFSAAEALKDDGEIFSCDLTHNGKERKIFTKREPAKAISAITPFNHPLNMVSHKIAPSIATNNCMVCKPTELTPLTALTLADILYEAGLPPEMFQVVTGWPQDIGDEMVTNDNIDIITFTGGVPVGKMIAAKAGYKRQALELGGNDPLIVLNDADLDKAATIAVAGATGNSGQRCTAIKRILVQESVADKFVPLVLEKAKAIRFGDPQGPETQLGCVIHAQAAELFEKRVYMAEADGAEILYHPGRQGALLPPIVVDRVPHDSELVMEETFGPIVPIVRVDDDAAVMDISNGTEFGLSSGVCTNDLNRAIAYINGLDVGTCNIWEQPGYRIEMSPFGGIKDSGNGVKEGVIEAMKFFTNVKTYSLPW
>2715049197
TSIEIRNEGMRIGGEAVFTEATVPVHYPYTGELVGTVPAGQAEHARMAFEIAANYRPRLTRYERSQILQRAGELIGEKRGWLAEWLVLELGISRQHAIYETKRAQDVFQFAAAEALKDDGEIFSCDLTHNGKARKIFTKREPVRVISAITPFNHPLNMVSHKVAPAIATNNCMVCKPTELTPLTCIALADILYEAGLPPEMFQVVTGWPQDIGDEMITNENIDIITFTGGVPVGKMIAEKGVYKRQALELGGNDPLIVLNDDDLDKAAAIAVAGATGNSGQRCTAIKRILVQESVADRFVPLVLEKARKIRFGDPQDPETELGCVIHEPAAELFENRVLQAERAGAEILYHPGRQGALLPPIVVDKVPHGSELVMEETFGPIIPIVRVDDDAEVMRISNSTQFGLSSGVCTNDLNRAIAYINGLDVGTCNIWEQPGYRIEMSPFGGIKDSGNGVKEGVIEAMKFFTNVKTYSLPW
>2521647329
TSIEIRNEGMRIGGEAVFTEATVPVRYPYTGEVVGTVPAGQAEHARMAFEIAANYRPKLTRYERSRILQRAGELIGEKRGWLAEWLVLELGISRQHAIYETKRAQDVFQFAAAEALKDDGEIFSCDLTHNGKARKIFTKREPVRAISAITPFNHPLNMVSHKVAPAIATNNCMVCKPTELTPLTCIALADILYEAGLPPEMFQVVTGWPQDIGDEMITNGNIDIITFTGGVPVGKMIAEKGVYKRQALELGGNDPLIVLNDGDLDKAAAIAVAGATGNSGQRCTAIKRILVQESVADRFVPMVLEKARKIRFGDPQDPETELGCVIHEQAAELFENRVLQAEREGAEILYHPGRQGALLPPIVVDKVPHGSELVMEETFGPIIPIVRVDDDAEVMRISNSTQFGLSSGVCTNDLNRAIAFINGLDVGTCNIWEQPGYRIEMSPFGGIKDSGNGVKEGVIEAMKFFTNVKTYSLPW
>647616517
TSIEIRNEGMRIGGEAVLTEATVPVRYPYTGEVVGTVPAGQAEHARMAFEIAANYRPRLTRYERSQILQRAGELIGEKRGWLAEWLVLELGISRQHAIYETKRAQDVFQFAAAEALKDDGEIFSCDLTHNGKARKIFTKREPVRAISAITPFNHPLNMVSHKVAPAIATNNCMVCKPTELTPLTCIALADILYEAGLPPEMFQVVTGWPQDIGDEMITNGNIDIITFTGGVPVGKMIAEKGVYKRQALELGGNDPLIVLNDGDLDKAAAIAVAGATGNSGQRCTAIKRILVQESVADRFVPMVLEKARKIRFGDPQDPETELGCVIHEQAAELFENRVLQAEREGAEILYHPGRQGALLPPIVVDKVPHGSELVMEETFGPIIPIVRVDDDAEVMRISNSTQFGLSSGVCTNDLNRAIAFINGLDVGTCNIWEQPGYRIEMSPFGGIKDSGNGVKEGVIEAMKFFTNVKTYSLPW
>2521637930
TNIDIRNEGMRIGGEIVFTDETVPVHYPYTNEVVGYVPAGKAEHARMAFEIAANYTPKLTRYERSRILQRAGELIGERREDLAKWLTLELGICHQHAIYETKRAQDVYQFAEAEALKDDGEIFSCDLTHNGKARKIFTKREPVKAISAITPFNHPLNMVSHKIAPSIATNNCMVCKPTELTPLTCLALADILYDAGLPPEMFQVVTGWPQDIGDEMITNENIDIITFTGGVPVGKMIAEKGVYKRQALELGGNDPLIVCNDTDLEKAATIAVAGATGNSGQRCTAIKRILVQESVADRFVPLVLEKARAIKFGDPQDPETELGCVIHDKAAELFENRVLQAEKDGAEILYNPGRQGALLPPIVMDKVPHGSELVMEETFGPIVPIVRVDNDAEVIKISNTTDFGLSSGVCTNDLNRAIAYINGLDVGTCNIWEQPGFRIEMSPFGGIKDSGNGVKEGVIEAMKFFTNVKTYSLPW
>2836646899
TNTEIRNEGMRIGGEIVFTDETVPVHYPYTNEVVGYVPAGKAEHARMAFEVAANYTPKLTRYERGRILQRASELIGEKREWLAKWLTLELGICHQHAIYETKRAQDVYQFAAAEALKDDGEIFSCDLTHNGKARKIFTKREPVKAISAITPFNHPLNMVSHKIAPSIATNNCMVCKPTELTPLTCIALADILYEAGLPPEMFQVVTGWPKDIGDEMITNENIDIITFTGGVPVGKMIAEKGVYKRQALELGGNDPLIVLNDADLDKAAAIAVAGATGNSGQRCTAIKRILVQESVADRFVPLVLEKARAIKFGDPQDPATELGCVIHDKAAELFENRVLQAEKDGAEILYHPPRQGALLPPIVIDRVPHGSELVMEETFGPIVPIVRVDNDAEVMKISNSTEFGLSSGVCTNDLNRAIAYINGLDVGTCNIWEQPGYRIEMSPFGGIKDSGNGVKEGVIEAMKFFTNVKTYSLPW
>2692601120
TNIEIRNEGMRIGGETVFTDETVPVHYPYTNEVVGYVPAGKAEHARMAFEVAANYKPKLTRYERSQILQRTAELIGERREYLAKWLTLELGICHQHSIYETKRAQDVYQFAAAEALKDDGEIFSCDLTHNGKPRKIFTKREPVKAISAITPFNHPLNMVSHKIAPSIATNNCMVCKPTELTPLTCIALADILYEAGLPKEMFQVVTGWPQDIGDEMITNENIDIITFTGGVPVGKMIAEKGVYKRQALELGGNDPLIVLNDADLDKAATIAVAGATGNSGQRCTAIKRILVQESVADKFVPLVLEKAKKIKFGDPQDPATELGCVIHDKAAELFENRVLQAEKEGAEILYHPGRDGALLPPIVVDKVPHNSELVMEETFGPIVPIVRVDNDAEVMKISNSTEFGLSSGVCTNDLNRAIAYINGLDVGTCNIWEQPGYRIEMSPFGGIKDSGNGVKEGVIEAMKFFTNVKTYSLPW
>2696490487
TNIEIRNEGMRIGGETVFTDETVPVHYPYTNEVVGYVPAGKAEHARMAFEVAANYKPKLTRYERSQILQRTAELIGERREYLAKWLTLELGICHQHSIYETKRAQDVYQFAAAEALKDDGEIFSCDLTHNGKPRKIFTKREPVKAISAITPFNHPLNMVSHKIAPSIATNNCMVCKPTELTPLTCIALADILYEAGLPKEMFQVVTGWPQDIGDEMITNENIDIITFTGGVPVGKMIAEKGVYKRQALELGGNDPLIVLNDADLDKAATIAVAGATGNSGQRCTAIKRILVQESVADKFVPLVLEKAKKIKFGDPQDPATELGCVIHGKAAELFENRVLQAEKEGAEILYHPGREGALLPPIVIDKVPHGSELVMEETFGPIVPIVRVDNDAEVMKISNSTEFGLSSGVCTNDLNRAIAYINGLDVGTCNIWEQPGYRIEMSPFGGIKDSGNGVKEGVIEAMKFFTNVKTYSLPW
>2693017606
SDIEIRNEGMRIGGEVVFTEETVPVLYPYTNEVVGHVPAGQAEHARKAFEIAANYTPKLTRYERSQILQRAGELIGEKREWLAKWLTLELGICHQHAIYETKRAQDVYQFAAAEALKDDGEIFSCDLTHNGKARKIFTKREPVKAISAITPFNHPLNMVSHKIAPAIATNNCMVCKPTELTPLTCIALADILYEAGLPPEMFQVVTGWPKDIGDEMITNENIDIITFTGGVPVGKMIAEKGVYKRQALELGGNDPLIVCNDADLEKAATIAVAGATGNSGQRCTAIKRILVQESVADRFVPLVLEKAQKIKFGDPQDPETELGCVIHDKAAELFEKRVYMAEAEGAEILYHPGRQGALLPPIVVDKVPHNSELVMEETFGPIVPIVRVDDDAEVMRISNSTEFGLSSGVCTNDLNRAIAYINGLDVGTCNIWEQPGYRIEMSPFGGIKDSGNGVKEGVIEAMKFFTNVKTYSLPW
>2657625625
SDTEIRNEGMRIGGEVVFTEETVPVLYPYTNEVVGHVPAGQAEHARKAFEIAANYTPKLTRYERSQILQRAGELIGEKREWLAKWLTLELGICHQHAIYETKRAQDVYQFAAAEALKDDGEIFSCDLTHNGKARKIFTKREPVKAISAITPFNHPLNMVSHKIAPAIATNNCMVCKPTELTPLTCIALADILYEAGLPPEMFQVVTGWPKDIGDEMITNENIDIITFTGGVPVGKMIAEKGVYKRQALELGGNDPLIVLNDADLEKAATIAVAGATGNSGQRCTAIKRILVQESVAERFVPLVLEKAKKIKFGDPQDPETELGCVIHDKAAELFEKRVYMAEAEGAEILYHPGRQGALLPPIVVDKVPHNSELVMEETFGPIVPIVRVDDDAEVMRISNSTEFGLSSGVCTNDLNRAIAYINGLDVGTCNIWEQPGYRIEMSPFGGIKDSGNGVKEGVIEAMKFFTNVKTYSLPW
>2668945901
SDTEIRNEGMRIGGEVVFTEETVPVLYPYTNEVVGHVPAGQAEHARKAFEIAANYTPKLTRYERSQILQRAGELIGEKREWLAKWLTLELGICHQHAIYETKRAQDVYQFAAAEALKDDGEIFSCDLTHNGKARKIFTKREPVKAISAITPFNHPLNMVSHKIAPAIATNNCMVCKPTELTPLTCIALADILYEAGLPPEMFQVVTGWPKDIGDEMITNENIDIITFTGGVPVGKMIAEKGVYKRQALELGGNDPLIVLNDADLEKAATIAVAGATGNSGQRCTAIKRILVQESVAERFVPLVLEKAKKIKFGDPQDPETELGCVIHDKAAELFEKRVYMAEAEGAEILYHPGRQGALLPPIVVDKVPHNSELVMEETFGPIVPIVRVDDDAEVMRISNSTEFGLSSGVCTNDLNRAIAYINGLDVGTCNIWEQPGYRIEMSPFGGIKDSGNGVKEGVIEAMKFFTNVKTYSLPW
>2657708765
SDTEIRNEGMRIGGEVVFTEETVPVLYPYTNEVVGHVPAGQAEHARKAFEIAANYTPKLTRYERSQILQRAGELIGEKREWLAKWLTLELGICHQHAIYETKRAQDVYQFAAAEALKDDGEIFSCDLTHNGKARKIFTKREPVKAISAITPFNHPLNMVSHKIAPAIATNNCMVCKPTELTPLTCIALADILYEAGLPPEMFQVVTGWPKDIGDEMITNENIDIITFTGGVPVGKMIAEKGVYKRQALELGGNDPLIVLNDADLEKAATIAVAGATGNSGQRCTAIKRILVQESVAERFVPLVLEKAKKIKFGDPQDPETELGCVIHDKAAELFEKRVYMAEAEGAEILYHPGRQGALLPPIVVDKVPHNSELVMEETFGPIVPIVRVDDDAEVMRISNSTEFGLSSGVCTNDLNRAIAYINGLDVGTCNIWEQPGYRIEMSPFGGIKDSGNGVKEGVIEAMKFFTNVKTYSLPW
>2693276287
SDTEIRNEGMRIGGEVVFTEETVPVLYPYTNEVVGHVPAGQAEHARKAFEIAANYTPKLTRYERSRILQRAGELIGEKREWLAKWLTLELGICHQHAIYETKRAQDVYQFAAAEALKDDGEIFSCDLTHNGKARKIFTKREPVKAISAITPFNHPLNMVSHKIAPAIATNNCMVCKPTELTPLTCIALADILYEAGLPPEMFQVVTGWPKDIGDEMITNENIDIITFTGGVPVGKMIAEKGVYKRQALELGGNDPLIVLNDADLEKAATIAVAGATGNSGQRCTAIKRILVQESVAERFVPLVLEKAKKIKFGDPQDPETELGCVIHDKAAELFEKRVYMAEAEGAEILYHPGRQGALLPPIVVDKVPHNSELVMEETFGPIVPIVRVDDDAEVMRISNSTEFGLSSGVCTNDLNRAIAYINGLDVGTCNIWEQPGYRIEMSPFGGIKDSGNGVKEGVIEAMKFFTNVKTYSLPW
>2840612912
SKIEVRNEGMRIGGEIVFTDDTVPVLYPYTNEVVGHVPAGKAEHARRAFEIAANYKPKLTRYERSQILQRAGELIGEKRDYLAKWLTLELGICHQHAIYETKRAQDVYQFAAAEALKDDGEIFSCDLTHNGKARKIFTTREPVKAISAITPFNHPLNMVSHKIAPSIATNNCMVCKPTELTPLTALTLADILYEAGLPPEMFQVVTGWPGDIGDEMITNEHIDIITFTGGVPVGKMIAEKGVYKRQALELGGNDPLIVLNDADLDKAATIAVAGATGNSGQRCTAVKRILVQESVADKFVPLVLEKAKKIKFGDPQDPETELGCVIHDKAAEIFENRVLQAEKEGAEILYHPGRQGALLPPIVVDKVPHDSELVMEETFGPIVPIVRVDNDEEVMAISNGTEFGLSSGVCTNDLNRAIAFINGLNVGTCNIWEQPGYRIEMSPFGGIKDSGNGVKEGVIEAMKFFTNVKTYSLPW
>2792417155
SKIEIRNEGMRIGGEVVFTDETVPVLYPYTNEVVGYVPAGKAEHARKAFEIAANYTPKLTRYERSQILQRAGELIGERREYLAKWLTLELGICHQHAIYETKRAQDVYQFAAAEAMKDDGEIFSCDLTHNGKDRKIFTMREPVNAISAITPFNHPLNMVSHKIAPSIATNNCMVCKPTELTPLTALTLADILYDAGLPPEMFQVVTGWPDDIGDEMITNDNIDIITFTGGVPVGKMIAEKGVYKRQALELGGNDPLIVLNDADLEKAATIAVAGATGNSGQRCTAIKRILVQESVADKFVPLVLEKAKKIKFGDPQDPETELGCVIHDKAAELFESRVYQAEKEGAEILYHPGRQGALLPPIVVDKVPHDSELVMEETFGPIVPIVRVDDDDEVMRISNSTEFGLSSGVCTNDLNRAISFINGLNVGTCNIWEQPGYRIEMSPFGGIKDSGNGVKEGVIEAMKFFTNVKTYSLPW
>2728044251
SKIEIRNEGMRIGGEIVFTDETVPVLYPYTNEIVGHVPAGKAEHARKAFEVAANYTPKLTRYERSQILQRAGELIGERREYLAKWLTLELGICHQHAIYETKRAQDVYQFAAAEAMKDDGEIFSCDLTHNGKDRKIFTMREPVNAISAITPFNHPLNMVSHKIAPSIATNNCMVCKPTELTPLTALTLADILYDAGLPPEMFQVVTGWPGDIGDEMITNENIDIITFTGGVPVGKMIAEKGVYKRQALELGGNDPLIVLNDADLEKAATIAVAGATGNSGQRCTAIKRILVQESVADKFVPLVLEKAKKIKFGDPQDPETELGCVIHDKAAELFEKRVYMAEADGAEILYHPGRQGALMPPIVVDKVPHDSELVMEETFGPIVPIVRVDNDDEVMRISNGTEFGLSSGVCTNDLNRAIAFINGLNVGTCNIWEQPGYRIEMSPFGGIKDSGNGVKEGVIEAMKFFTNVKTYSLPW
>2778074861
LKSEIRNEGMRIGGEIVFTDDVIPVHYPFTNEVVGSVPAGTAEHAKRAFEIAANYTPKLSRYERSQILRRTGELIGERRDYLARWLTLELGICHQHAIYETKRAQDVYLFAAQQALVDDGEIFSCDLTHNGKPRKIFTKREPVRAISAITPFNHPLNMVSHKIAPSIATNNCMVLKPTELTPLTAIALADILYEAGLPYEMLQIVTGWPKDIGEEMMVNENIDIVTFTGGVPVGKLIAAKAGYKRLALELGGNDPFIVCNDEDLEKAATIAVAGAIGNSGQRCTAIKRILVQESVADRFVPMVLAKAKAVKFGDPQDPETELGCVIHAEAAELFEKRVFMAEKEGAKILYHPGRQGALLPPIVIDHVRHDSELVMEETFGPIVPIVRVDDDTEVMRISNSTNFGLSSGVCTNDLNRAIAYINGLDVGTCNIWEQPGYRIEMSPFGGIKDSGNAVKEGVIEAMKFFTNVKTYSLPW
>2513217321
NTIDIRHEGMRIGGEVVFTDAVIEVKYPYTNEVVGTVPAGTAEHARKAFAIAAAYKSKLSRYERSKILQRTGELIGEKREYLAKWLVLELGICHQHAIYETKRAQDVYQFASHQALNDDGEIFSCDLTHNGKERKIFTKREPVRAISAITPFNHPLNMVSHKIAPSIATNNCMVLKPTELTPLTAIALADILYDAGLPPEMLQVVTGLPEDIGDEMITNENIDIITFTGGVPVGKLIASKASYTRQALELGGNDPLIVCNDEDLERAATIAVAGATGNSGQRCTAIKRILVQESVADKFVPMVLEKAKAIKFGDPQDPETELGCVIHAQAAELFENRVFQAEKEGAKILYHPGRQGALLPPIVVDYVPHDSELVMEETFGPIIPIVRVDNDEEVMAISNSTDFGLSSGVCTNDLHRAIAYINGLDVGTCNIWEQPGYRIETSPFGGIKDSGNAVKEGVTEAMKFFTNVKTYSLPW
>2791889185
DTIEVRHEGMRIGGEIVFTDDVIEVKYPYTEDVVGTVPAGQAEHARRAFEIAANYTPKLSRYERSQILQRAGELIGEKRDDLAKWLTLELGICHQHAIYETKRAQDVYQFAAGQAMNDDGEIFSCDLTHNGKERKIYTTREPVRAISAITPFNHPLNMVSHKIAPSIATNNCMVCKPTELTPLTCIALADILYEAGLPPEMFQVVTGLPGDIGDEMITNDNIDIITFTGGVPVGKIIAAKAGYKRQALELGGNDPLIICNDADLDKAATIAVAGATGNSGQRCTAVKRILVQESVADRFVPLVLEKAKKIRFGDPQDPATELGCVIHAQAAELFEKRVFMAEEQGAEILYHPGRQGALLPPIVVDKVPHDSELVMEETFGPIVPIVRVDDDAKVMAISNSTQFGLSSGVCTNDLNRAIAYINGLNVGTCNIWEQPGYRIEMSPFGGIKDSGNGVKEGVIEAMKFFTNVKTYSLPW
>647777280
TKTDIRNEGMRIGGEVVFTDNVVEVLYPYTDEVVGTVPAGTAEHAHKAFEIAANYKSKLTRYERSEILKKAGVLIGEKREYLAKWLTLELGICHQHAIYETKRAQDVYDFAAAQVLNDDGEIFSCDLTHNGKARKIFTKREPVNAISAITPFNHPLNMVSHKIAPSIATNNCMVCKPTELTPLTCLALADILYEAGLPPEMFQVVTGMPQDIGDEMITNENIDIITFTGGVPVGKIIAAKAGYKRQALELGGNDPLIICDDADLEKAATIAVAGATGNSGQRCTAIKRILVQESVADKFVPLVLEKAKKIKFGDPQDPATELGCVIHSQAAKVFENRVFDAEKHGAKILYHPERRGALLPPIVVDHVPHECELVMEETFGPIIPIVRVDDDVAVMEISNSTDFGLSSGVCTNDLNRAISYINGLDVGTCNIWEQPGYRIETSPFGGIKDSGNGVKEGVTEAMKFFTNVKTYSLPW
>2524265706
DKTEIRHEGMRIGGEIIFTDEVIEVRYPYTNEVIGTVPAGKAEHVKRAFEIAANYKSKLSRYERSQILRRAGELIGERREYLAKWLVLELGICHQHAIYETKRAQDVYQFASQQALNDDGEIFSCDLTHNGKERKIFTKREPVRAISAITPFNHPLNMVSHKIAPSIATNNCMVCKPTELTPLTAIALADILYEAGLPPEMFQIVTGWPKDIGEEMMVNEHIDIITFTGGVPVGKLIAAKAGYKRQALELGGNDPLIICNDADLEKAATIAVAGATGNSGQRCTAIKRILVQESVADRFVPMVLAKAKAIKFGDPQDPATELGCVIHAKAAELFEKRVFMAEKDGAEILYHPGRQGALLPPIVVDRVPHGSELVMEETFGPIIPIVRVDDDAEVMRISNSTPFGLSSGVCTNDLHRAIAYINGLDVGTCNIWEQPGYRIEMSPFGGIKDSGNAVKEGVIEAMKFFTNVKTYSLPW
>2668155113
DKTEIRHEGMRIGGEIVFTDEVIEVRYPYTDEVIGTVPAGKAEHAKRAFEIAANYKSKLSRYERSQILRRAGELIGERREYLAKWLVLELGICHQHAIYETKRAQDVYQFASQQALNDDGEIFSCDLTHNGKERKIFTKREPVRAISAITPFNHPLNMVSHKIAPSIATNNCMVCKPTELTPLTAIALADILYEAGLPHEMFQIVTGWPKDIGEEMMVNEHIDIITFTGGVPVGKLIAAKAGYKRQALELGGNDPLIICNDADLEKAATIAVAGATGNSGQRCTAIKRILVQESVADRFVPMVLAKAKAIKFGDPQDPATELGCVIHAQAAELFEKRVFMAEKEGAEILYHPGRQGALLPPIVIDRVPHGSELVMEETFGPIIPIVRVDDDVEVMRISNSTPFGLSSGVCTNDLHRAIAYINGLDVGTCNIWEQPGYRIEMSPFGGIKDSGNAVKEGVIEAMKFFTNVKTYSLPW
>2741304255
SKTEIRNEGMRIGGEIVFTKAVVEVKYPYTDEVIGTVPAGTAKHAKRAFEIAANYQSKLTRYERSQILQRAGELIGEKRDYLAKWLTLELGICHQHAIYETKRAQDVYQFAAAQALNDDGEIFSCDLTHNGKDRKIFTKREPVNAISAITPFNHPLNMVSHKIAPSIATNNCMVCKPTELTPLTAIALADILYEAGLPPEMFQIVTGLPEDIGEEMMLNEHIDIITFTGGVPVGKLIANTAGYKRQALELGGNDPLIVCNDTDLEKAATIAVAGATGNSGQRCTAIKRILVQESVAEKFVPLVLEKAKKIKFGDPQDPETELGCVIHSQAAELFETRVFMAEEQGAEILYHPGRKGALLPPIVVDKVPHNSELVMEETFGPIIPIVRVDDDEEVMAISNSTAFGLSSGVCTNDLNRAISYINGLDVGTCNIWEQPGYRIETSPFGGIKDSGNAVKEGVTEAMKFFTNVKTYSLPW
>2821732929
SKTEIRNEGMRIGGEIVFTDAVIEVKYPYTDEVIGTVPAGTAEHAARAFEIAANYKSKLSRYERSQILQRAGELIGERREYLAKWLVLELGICHQHAIYETKRAQDVYLFAAAQALQDDGQIFSCDLTHNGKERKIYTKREPVRAISAITPFNHPLNMVSHKIAPSIATNNCMVCKPTELTPLTAIALADILYDAGLPPEMFQIVTGLPQDIGEEMMMNDNIDIITFTGGVPVGKLIASKAGYKRQALELGGNDPLIVCNDADLEKAATIAVAGATGNSGQRCTAIKRILVQESVADRFVPLVLEKAKAIKFGDPQDPETQLGCVIHAQAAELFENRVYQAEKEGAKILYHPGRQGALLPPIVVDHVPHGSELVMEETFGPIIPIVRVDNDDAVMEISNSTDFGLSSGVCTNDLNRAISYINGLDVGTCNIWEQPGYRIETSPFGGIKDSGNAVKEGVTEAMKFFTNVKTYSLPW
>2647116681
DKIQIREEGMRIGGKVVFTKEVIEVKYPYTDEVVGTVPAGTAEHARQAFEIAANYKSKLTRYERSQILQRAGELIGERREYLAKWLTLELGICHQHAIYETKRAQDVYQFAAAQSLQDDGEIFSCDLTHNGKDRKIFTKREPVKAISAITPFNHPLNMVSHKIAPSIATNNCMVCKPTELTPLTAIALADILYEAGLPPEMFQIVTGWPKDIGEEMMVNEHIDIITFTGGVPVGKLIAEKAGYKRQALELGGNDPLIVCNDADLEKAATIAVAGATGNSGQRCTAIKRILVQESVADKFVPMVLEKAKKIKFGDPQDPETELGCVIHAQAAELFEKRVFQAEKEGAEILYHPGRQGALLPPIVVDKVPHDSELVMEETFGPIVPIVRVDNDEEVMAISNSTDFGLSSGVCTNDLNRAIAYINGLDVGTCNIWEQPGYRIETSPFGGIKDSGNAVKEGVTEAMKFFTNVKTYSLPW
>2574319006
TKTEIRNEGMRIGGEIVFTDDVIEVKYPYTEEVIGTVPAGTAEHARKAFEIAANYKPKLSRYERSQILQRAGELIGERREYLAKWLTLELGICHQHAIYETKRAQDVYQFAAAQALNDDGEIFSCDLTHNGKERKIFTKREPVKAISAITPFNHPLNMVSHKIAPSIATNNCMVCKPTELTPLTAIALADILYDAGLPPEMFQIVTGLPQDIGKEMMVNEHIDIITFTGGVPVGKLIAETAGYKRQALELGGNDPLIVCNDADLEKAATIAVAGATGNSGQRCTAIKRILVQESVADKFVPLVLEKAKKIKFGDPQDPETELGCVIHAQAAELFENRVFQAAKEGAEVLYHPERRGALLPPIVVDKVPHDSELVMEETFGPIIPIVRVDNDEDVMAISNSTDFGLSSGVCTNDLNRAIAYINGLDVGTCNIWEQPGYRIETSPFGGIKDSGNAVKEGVTEAMKFFTNVKTYSLPW
>2689996772
SKDHIRHEGMRIGGEIVFTDDVVPVKYPYTDEVIGTVPAGQAEHARRAFDIAANYKSKLSRYERSQILQRAGELIGERREFLAKWLVLELGICHQHAIYETKRAQDVYQFAAAQALNDDGEIFSCDLTHNGKERKIFTKREPVRAISAITPFNHPLNMVSHKIAPSIATNNCMVCKPTELTPLTAIALADILYEAGLPPEMFQVVTGWPQDIGEEMIVNENIDIITFTGGVPVGKMIAEKASYKRQALELGGNDPLIVCNDVDLDKAATIAVAGATGNSGQRCTAIKRILVQESVADKFVPLVLEKAKKIKFGDPQDPDTELGCVIHAQAAELFEKRVFMAEKDGAEILYHPGRDGALLPPIVVDHVPHDSELVMEETFGPIIPIVRVDDDDEVMRISNSTQFGLSSGVCTNDLNRAIAFINGLDVGTCNIWEQPGYRIETSPFGGIKDSGNAVKEGVTEAMKFFTNVKTYSLPW
>2789658661
DKTDIRHEGMRIGGEVVFTDKVINVHYPYTDEVIGTVPAGTAEHAAKAFEIAANYKSKLSRYERSQILQRAGELIGEKREFLAKWLTLELGICHQHAIYETKRAQDVYQFAAAQAMNDDGEIFSCDLTHNGKERKIFTKREPVRAISAITPFNHPLNMVSHKIAPSIATNNCMVCKPTELTPLTAIALADILYEAGLPPEMFQIVTGLPEDIGDEMITNKNIDIITFTGGVPVGKIIANKAGYKRQALELGGNDPLIVCNDADLDKAATIAVAGATGNSGQRCTAVKRILVQESVADKFVPLVLEKAKKIKFGDPQDPATELGCVIHAAAAELFEKRVFMAESDGAEILYHPGRNGALLPPIVVDKVPHNSELVMEETFGPIIPIVRVDDDAEVMRISNSTEFGLSSGVCTNDLNRAIAYINGLDVGTCNIWEQPGYRIEMSPFGGIKDSGNGVKEGVIEAMKFFTNVKTYSLPW
>2792407875
TKSDIRVEGMRIGGEIVHTDDVVEVLYPYTDEVVGTVPAGTAEHARKAFEIAANYKPKLTRYERSQILQRVGELIGEKRDYLAKWLTLELGICHQHAIYETKRAQDVYQFAAAEALKDDGEIFSCDLTHNGKDRKIFTTREPVKAISAITPFNHPLNMVSHKIAPSIATNNCMVCKPTELTPMTCLTLADILYEAGLPPEMFQVVTGMPQDIGDEMITNDNIDIITFTGGVPVGKIIAEKAGYKRQALELGGNDPLIICNDADLDKAATIAVAGATGNSGQRCTAIKRILVQESVADKFVPLVLEKAKKIKFGDPQDPATELGCVIHSQAAELFENRVYQAEKEGAEILYHPGRQGALLPPIVIDKVPHDSELVMEETFGPIVPIVRVDDDEEVMRISNSTEFGLSSGVCTNDLNRAIAYINGLDVGTCNIWEQPGYRIEMSPFGGIKDSGNGVKEGVIEAMKFFTNVKTYSLPW
>2834249215
TKHDIRHDGMRIGGEVVFTDNVVEVLYPYTDEVIGTVPAGTAEHAARAFEIAANYKPKLTRYERSQILQRAGELIGEKREYLAKWLTLELGICHQHAIYETKRAQDVYQFAAAEALKDDGEIFSCDLTHNGKDRKIFTTREPVNAISAITPFNHPLNMVSHKIAPSIATNNCMVCKPTELTPLTCIALADILYEAGLPPEMFQVVTGMPQDIGDEMITNDNIDIITFTGGVPVGKIIASKAGYKRQALELGGNDPLIICNDADLDKAATIAVAGATGNSGQRCTAIKRILVQESVADRFVPLVLEKAKKIKFGDPQDPATELGCVIHSQAAELFEKRVFMAEKEGAEILYHPGRQGALLPPIVVDKVPHDSELVMEETFGPIVPIVRVDDDTEVMRISNSTDFGLSSGVCTNDLNRAISYINGLDVGTCNIWEQPGYRIEMSPFGGIKDSGNGVKEGVIEAMKFFTNVKTYSLPW
>2682263831
DKIDIRHEGMRIGGEIVFTDDVVEVKYPYTDEVIGTVPAGKAEHAAKAFEIAANYKPKLSRYERSQILQRAGELIGEKREYLAKWLTLELGICHQHAIYETKRAQDVYQFAAQQAMNDDGEIFSCDLTHNGKERKIYTTREPVKAISAITPFNHPLNMVSHKIAPSIATNNCMVCKPTELTPLTAIALADILYEAGLPPEMFQIVTGMPQDIGDEMITNENIDIITFTGGVPVGKIIAAKGGYTRQALELGGNDPLIICNDADLEKAATIAVAGATGNSGQRCTAIKRILVQESVADKFVPMVLEKAKKIKFGDPQDPETELGCVIHSQAAELFENRVYMAEKQGAKILYHPERRGALLPPIVVDHVPHDSELVMEETFGPIIPIVRVDNDEEVMAISNSTDFGLSSGVCTNDLNRAIAYINGLDVGTCNIWEQPGYRIEMSPFGGIKDSGNGVKEGVIEAMKFFTNVKTYSLPW
>2698134202
DKIDIRHEGMRIGGEIVFTDDVVEVKYPYTDEVIGTVPAGKAEHAAKAFEIAANYKSKLSRYERSQILQRAGELIGERREYLAKWLTLELGICHQHAIYETKRAQDVYQFAASQAMNDDGEIFSCDLTHNGKERKIYTTREPVKAISAITPFNHPLNMVSHKIAPSIATNNCMVCKPTELTPLTAIALADILYEAGLPPEMFQIVTGMPQDIGDEMITNENIDIITFTGGVPVGKIIASKAGYKRQALELGGNDPLIVCSDADLEKAATIAVAGATGNSGQRCTAIKRILVQESVADKFVPMVLAKAKKIKFGDPQDPETELGCVIHAQAAELFENRVYMAGKQGAKILYHPKRQGALLPPIVVDHVPHDSELVMEETFGPIIPIVRVDNDEEVMAISNSTDFGLSSGVCTNDLNRAIAYINGLDVGTCNIWEQPGYRIEMSPFGGIKDSGNGVKEGVIEAMKFFTNVKTYSLPW
>2682264926
DKIDIRHEGMRIGGEIVFTDDVVEVKYPYTDEVIGTVPAGKAEHAAKAFEIAANYKPKLSRYERSQILQRAGELIGERREYLAKWLTLELGICHQHAIYETKRAQDVYQFAASQAMNDDGEIFSCDLTHNGKERKIYTTREPVKAISAITPFNHPLNMVSHKIAPSIATNNCMVCKPTELTPLTAIALADILYEAGLPPEMFQIVTGMPQDIGDEMITNENIDIITFTGGVPVGKIIASKAGYKRQALELGGNDPLIVCNDADLEKAATIAVAGATGNSGQRCTAIKRILVQESVAEKFVPMVLAKAKKIKFGDPQDPETELGCVIHAQAAELFENRVYMAEKQGAKILYHPERRGALLPPIVVDHVPHDSELVMEETFGPIIPIVRVDNDEEVMAISNSTDFGLSSGVCTNDLNRAIAYINGLDVGTCNIWEQPGYRIEMSPFGGIKDSGNGVKEGVIEAMKFFTNVKTYSLPW
>2718373760
TNPRIRSEGMRIGGEVVFTDDVVEVLFPYTDEVIGTVPAGTAEHARRAFEIAANYRPRLSRYERSQILQRARELIGERRDELAKWLTLELGICHQHAIYETKRAQDVYQFAAAEAMKDNGEIFSCDLTHNGKARKIFTKREPVRAISAITPFNHPLNMVSHKIAPSIATNNCMVCKPTELTPLTCIALADILYEAGLPPEMFQVVTGMPQDIGDEMITNENIDIITFTGGVPVGKIIAAKAGYKRQALELGGNDPLIICNDADLEEAATIAVAGATGNSGQRCTAIKRILVQESVAEKFVPLVLEKARRIKFGDPRDPETELGCVIHSQAAELFENRVLQAEKDGAKILYHPERRGALLPPIVVDHVPHDSELVMEETFGPIIPIVRVDIDEEVMAISNSTDFGLSSGVCTNDLNRAISYINGLEVGTCNIWEQPGYRIEMSPFGGIKDSGNGVKEGVIEAMKFFTNVKTYSLPW
>2512613007
TKTDIRNEGMRIGGEVVFTDDVVEVLYPYTDEVIGTVPAGTAEHARKAFEIAANYKPKLSRYERSQILQRAGELIGERRDDLAKWLTLELGICHQHAIYETKRAQDVYQFAAAEAMKDDGEIFSCDLTHNGKARKIFTKREPVRTISAITPFNHPLNMVSHKIAPSIATNNCMVCKPTELTPLTCIALADILYEAGLPPEMFQVVTGMPQDIGDEMITNDNIDIITFTGGVPVGKIIAAKAGYKRQALELGGNDPLIICNDAELDKAATIAVAGATGNSGQRCTAIKRILVQESVAEKFVPLVLEKAKKIKFGDPRDPETELGCVIHSQAAELFENRVLQAEKDGAKILYHPERRGALLPPIVVDHVPHDSELVMEETFGPIIPIVRVDVDEEVMAISNSTDFGLSSGVCTNDLNRAIAYINGLDVGTCNIWEQPGYRIEMSPFGGIKDSGNGVKEGVIEAMKFFTNVKTYSLPW
>AG-461-K23_NODE_3
QDIKIRHEGMRIGGETVFTDAVVEVRYPYTDQVIGTVPAGTAEHARKAFDIAASYKSTLTRYERQQILFRAGELIRERREELAYWLTLELGICQQHALYETGRAYDVFTLAGQLAILDDGQVFSCDLTPQGKDRKIFTKREPVGVISAITPFNHPLNMVSHKIAPAIATNNCVVCKPTELTPLTAIALADILYDAGLPPEMFQIVTGWPQDIGEEMIVNDQIDIITFTGGVPVGKLIASKAGYKRTALELGGNDPLIILNDADLEKAATIAVAGATGNSGQRCTAVKRILVQESVGDRFVLLVLEKAKAIRFGDPMDPDTQLGCVVHSQAAELFENRVLDAERQGAEILYHPGRKGALLPPIVIDKVPHTSELVMEETFGPIVPIVRVDDDDAVMRISNSTEFGLSSGVCTNDLHRATAFINGLDVGTCNIWEQPGYRIEMSPFGGIKDSGNGVKEGVLEAMKFFTNVKTYSLPW
>2781070178
QDIKIRHEGMRIGGETVFTDAVVEVRYPYTDQVIGTVPAGTAEHARKAFDIAASYKSTLTRYERQQILFRAGELIRERREELAYWLTLELGICQQHALYETGRAYDVFTLAGQLAILDDGQVFSCDLTPQGKDRKIFTKREPVGVISAITPFNHPLNMVSHKIAPAIATNNCVVCKPTELTPLTAIALADILYDAGLPPEMFQIVTGWPQDIGEEMIVNDQIDIITFTGGVPVGKLIASKAGYKRTALELGGNDPLIILNDADLEKAATIAVAGATGNSGQRCTAVKRILVQDSVADRFVPLVLEKAKAIRFGDPMDPDTQLGCVVHSQAAELFENRVLDAERQGAEILYHPGRKGALLPPIVIDKVPHGSELVMEETFGPIVPIVRVDDDDAVMRISNSTEFGLSSGVCTNDLHRATAFINGLDVGTCNIWEQPGYRIEMSPFGGIKDSGNGVKEGVLEAMKFFTNVKTYSLPW
>2813179328
QDIKIRHEGMRIGGETVFTDAVVEVRYPYTDQVIGTVPAGTAEHARKAFDIAASYKSTLTRYERQQILFRAGELIRERREELAYWLTLELGICQQHALYETGRAYDVFTLAGQLAILDDGQVFSCDLTPQGKDRKIFTKREPVGVISAITPFNHPLNMVSHKIAPAIATNNCVVCKPTELTPLTAIALADILYDAGLPPEMFQIVTGWPQDIGEEMIVNDQIDIITFTGGVPVGKLIASKAGYKRTALELGGNDPLIILNDADLEKAATIAVAGATGNSGQRCTAVKRILVQDSVADRFVPLVLEKAKAIRFGDPMDPDTQLGCVVHSQAAELFENRVLDAERQGAEILYHPGRKGALLPPIVIDKVPHGSELVMEETFGPIVPIVRVDDDDAVMRISNSTEFGLSSGVCTNDLHRATAFINGLDVGTCNIWEQPGYRIEMSPFGGIKDSGNGVKEGVLEAMKFFTNVKTYSLPW
>2813179655
QDIKIRHEGMRIGGETVFTDAVVEVRYPYTDQVIGTVPAGTAEHARKAFDIAASYKSTLTRYERQQILFRAGELIRERREELAYWLTLELGICQQHALYETGRAYDVFTLAGQLAILDDGQVFSCDLTPQGKDRKIFTKREPVGVISAITPFNHPLNMVSHKIAPAIATNNCVVCKPTELTPLTAIALADILYDAGLPPEMFQIVTGWPQDIGEEMIVNDQIDIITFTGGVPVGKLIASKAGYKRTALELGGNDPLIILNDADLEKAATIAVAGATGNSGQRCTAVKRILVQDSVADRFVPLVLEKAKAIRFGDPMDPDTQLGCVVHSQAAELFENRVLDAERQGAEILYHPGRKGALLPPIVIDKVPHTSELVMEETFGPIVPIVRVDDDDAVMRISNSTEFGLSSGVXTNDLHRATAFINGLDVGTCNIWEQPGYRIEMSPFGGIKDSGNGVKEGVLEAMKFFTNVKTYSLPW
>2806769548
DSIEIRNEGMRIGGEVVFTDEVIEVRYPYTDEVVGTVPAGRAEHAARAFDIAAAYKPALTRYERQQILFRAGELIREKRDWLAKWLVLELGICHQHALYETGRAYDVFTLAGQMAILDDGQIFSCDLTPQGKARKIYTKREPVRAISAITPFNHPLNMVSHKIAPAIATNNCVVCKPTELTPLTAIALADILYEAGLPHEMFQIVTGWPRDIGDEMVTNDNIDIITFTGGVPVGKLIAGKAGYRRTALELGGNDPLIVLNDADLDKAATIAVAGATGNSGQRCTAVKRILVQDSVADAFVPLVLEKARAIRFGNPQDPETQLGCVISEQAAETFERRVYDAEKQGAKVLYDPGRKGALLPPIVVDHVPHDCELVMEETFGPIVPILRVDDDAAVMEISNGTPFGLSSGVCTNDLNRAIAYVNGLDVGTCNIWEQPGYRIEMSPFGGIKDSGNAVKEGVLEAMRFFTNVKTYSLPW
>2752987596
RKIVPKHEAMRIGGEKVFTDEVVEVRYPFTDEVIGTVPAGRAEHAARAFEIAAAYKPKLSRYERQQILFRAGALIKERREELAYWLVLELGICWQHALYETGRAYDVFTLAGQMAILDDGQIFSCDLTPQGKERKIFTLREPVRAISAITPFNHPLNMVSHKIAPSIATNNCMVCKPTELTPLTAIALADILYEAGLPPEMFQVVTGWPKDIGDEMITNPNIDIITFTGGVPVGKLIAAKAGYKRMALELGGNDPLIICNDDDLEKAAVIAVAGATGNSGQRCTAVKRILVQESVADRFVPMVLARAKALRFGDPMDPDTQLGCVVHAQAAETFERRVMDAERQGAKILYHPGRKGALLPPIVVDHVPHGSELVMEETFGPIVPIVRVDDDAAVMQISNSTQFGLSSGVCTNDLNRAIAYVNGLDVGTVNIWEQPGYRIEMSPFGGIKDSGNAVKEGVLEAMKFFTNVKTYSLPW
>2656607062
RKREIRHEGMRIGGEKVFTDAVVEVHYPYTDEMIGTVPAGQAEHARRAFSIAAAYKPKLSRYERQQILFRTAELIRERREELAYWLVLELGICWQHALYETGRAYDVFSLAGQMAILDDGQIFSCDLTPQGKERKIFTLREPVGAISAITPFNHPLNMVSHKIAPAIATNNCVVCKPTELTPLTAIALADILYEAGLPHEMFQVVTGWPKDIGDEMITNPDIDIITFTGGVPVGKMIASKAGYKRCALELGGNDPLIILNDADLEKAATIAVAGATGNSGQRCTAVKRILVQESVADRFVPLVLEKAKKLRFGDPMDPETQLGCVVHAKAAETFENRVHDAEAQGAKVLYHPGRQGALLPPIVVDHVPHGSELVMEETFGPIIPIVRVDNDIEVMAISNSTQFGLSSGVCTNDLNRAIAFVNGLEVGTVNIWEQPGYRIEMSPFGGIKDSGNAVKEGVLEAMKFFTNVKTYSLPW
>2729845729
SRVEIRNEGMRIGGEVVFTEDTVPVHYPYTNEVIGTVPAGKAEHARQAFQIAADYKPTLSRYERQKILFRAAELIVEKREWLAKWLTLELGICHQHALYETGRAYDVYMLAGQMTIIDDGQIFSCDLTPHGKERKIFTKREPVRSISAITPFNHPLNMVSHKIAPAIATNNCVVCKPTELTPLTAIALADILYEAGLPPEMFQVVTGWPQDIGEEMIVNDNIDIITFTGGVPVGKIIANKAGYKRTALELGGNDPLIILNDEDLDKAAALAVAGATGNSGQRCTAVKRILVQESVADRFVPMVLEKAKKIKFGDPQDPETQLGCVIHEQAAELFEKRVYQAKEQGAEILYHPGRQGALLPPIVVDKVPHDSELVREETFGPIVPIVRVDDDTQVMEISNSTEFGLSSGVCTNDLNRAIAYIEGLDVGTCNIWEQPGYRIEMSPFGGIKDSGNAVKEGVLEAMKFFTNVKTYSLPW
>2790770643
SKDELRHEGMRIGGEVVFTDEVIEVRYPYTNEVVGTVPAGRAEHAARAFEIAANYKPSFTRYERQQILFRAAELIRERRDWLAKWLTLELGICHQHALYETGRAYDVFTLAGQMAILDDGEVFSCDLTPQGKDRKIYTMREPVRAISAITPFNHPLNMVSHKIAPAIATNNCVVCKPTELTPLTAIALADILYEAGLPHEMFQIVTGWPKDIGDEMVTNENIDIITFTGGVPVGKMIAEKAGYKRTALELGGNDPLIICNDADLEKAATLAVAGSCGNSGQRCTAVKRILVQESVADRFVPMVVEKAKAIRFGDPQDPETQLGCVIHAEAAELFEKRVYMAQEQGAEILYHPGREGALLPPIVVDRVPHESELVMEETFGPIVPIVRVDDDAEVMKISNGTPFGLSSGVCTNDLNRAIAYINGLNVGTCNIWEQPGYRIEMSPFGGIKDSGNGVKEGVLEAMKFFTNVKTYSLPW
>638835829
SKDELRHEGMRIGGEVVFTDEVIEVRYPYTNEVVGTVPAGRAEHAARAFEIAANYKPSFTRYERQQILFRAAELIRERRDWLAKWLTLELGICHQHALYETGRAYDVFTLAGQMAILDDGEVFSCDLTPQGKDRKIYTMREPVRAISAITPFNHPLNMVSHKIAPAIATNNCVVCKPTELTPLTAIALADILYEAGLPHEMFQIVTGWPKDIGDEMVTNENIDIITFTGGVPVGKMIAEKAGYKRTALELGGNDPLIVCNDADLEKAATLAVAGSCGNSGQRCTAVKRILVQESVADRFVPMVVEKAKAIRFGDPQDPETQLGCVIHAEAAELFEKRVYMAQEQGAEILYHPGREGALLPPIVVDRVPHESELVMEETFGPIVPIVRVDDDAEVMKISNGTPFGLSSGVCTNDLNRAIAYINGLNVGTCNIWEQPGYRIEMSPFGGIKDSGNGVKEGVLEAMKFFTNVKTYSLPW
>2790777714
SKDELRHEGMRIGGEVVFTDEVIEVRYPYTNEVVGTVPAGRAEHAARAFEIAANYKPSFTRYERQQILXRAAELIRERRDWLAKWLTLEXGICHQHALYETGRAYDVFTLAGXMAILDDXEVFSCDLTPQGKDRKIXTMREPVRAISAITPFNHPLNMVSHKXAPAIATNNCVVCKPTELTPLTAIALADILYXAGLPHEMFQIVTGWPKDIGDEMVTNENIXIITFTGGVPVGKMIAEKAGXKRTALELGGNXPLIXXNXADLEKAATLAVAGSCGNSGQRCTAVKRXLVQESVADRFVPMVVEKAKAXRFGDPQDPETQLGCVIHAEAAELFXKRVYMAXEQGAEILXHPGREGALLPPIVVDRVPHESELVMEETFGPIVPIVRVDDDAEVMKISNGTPFGLSSGVCTNDLNRAIAYINGLNVGTCNIWEQPGYRIEMSPFGGIKDSGNGVKEGVLEAMKFFTNVKTYSLPW
>2521518015
MKIEPRNEGMRIGGEVVFTDNVVPIHYPYTDQIIGTVPAGQAEHAARAFEVAASYKPRLTRYERQQILFRAGELIREKRDWLAKWLTLELGICHQHALYETGRAYDVFTLAGQMAILDDGQIFSCDLTPQGKARKIYTKREPVRAISAITPFNHPLNMVSHKIAPAIATNNCVVCKPTELTPLTAIALADILYEAGLPPEMFQIVTGWPADIGDEMITNDNIDIITFTGGVPVGKMIAAKAGYKRTALELGGNDPLIICNDADLDKAATIAVAGATGNSGQRCTAVKRILVQDSVADRFVPLVLQKAKAIRFGDPMDPETQLGCVVHAQAAELFEKRVHMAADQGAEILYNPGRQGALLPPIVVDRVPHDSELVMEETFGPIIPIVRVDDDVAVMEISNSTEFGLSSGVCTNDLNRAIAYINGLDVGTVNIWEQPGYRIEMSPFGGIKDSGNAVKEGVLEAMKFFTNVKTYSLPW
>2711904593
INVEIRNEGMRIGGEVVFTDDVVPVHYPYTNEMVGTVPAGKAEHAARAFEIAANYKPTLTRYERQQILFRAAELIREKRDWLAKWLTLELGICHQHALYETGRAYDVFTLAGQMAILDDGQIFSCDLTPQGKDRKIFTKREPVKAISAITPFNHPLNMVSHKIAPAIATNNCVVCKPTELTPLTAIALADILYEAGLPHEMFQIVTGWPKDIGDEMITNDNIDIITFTGGVPVGKMIAGKAGYKRTALELGGNDPLIILNDADLEKAATIAVAGATGNSGQRCTAVKRILVQESVADRFVPLVLEKAKGIRFGDPMDPETQLGCVVHAQAAELFEKRVFMAEEQGAEILYHPGRNGALLPPIVVDKVPHGSELVMEETFGPIVPIVRVDNDAEVMAISNSTEFGLSSGVCTNDLNRAIAYINGLDVGTCNIWEQPGYRIEMSPFGGIKDSGNAVKEGVLEAMKFFTNVKTYSLPW
>2834518625
INVEIRNEGMRIGGEKVFTDDVVPVHYPYTDEIIGTVPAGGAGHAARAFQIAAXYTPXXTRYERQQILFRAAELIREKRDWLAKWLTLELGICHQHALYETGRSYDVFTLAGQMAILDDGQIFSCDLTPQGKDRKIFTKREPVRAISAITPFNHPLNMVSHKIAPAIATNNCVVCKPTELTPLTAIALADILYEAGLPHEMFQIVTGWPKDIGDEMITNDNIDIITFTGGXPVGKMIADKAGYKRTALELGGNXPLIILNDADLEKAATIAVAGATGNSGQRCTAVKRILVQESVADRFVPKVLEKAXAIKFGDPMDPDTQLGCVVHARAAELFEKRVLMAAEEGAEILYHPGRQGALLXPIVVDRVPHGSELVMEETFGPIVPIVRVDNDEEVMAISNSTEFGLSSXVCTNDLNRAIAYINGLNVGTCNIWXQPGYRIEMSPFGGIKDSGNAVKEGVLEAMKFFTNVKTYSLPW
>2502307036
INVEIRNEGMRIGGEKVFTDDVVPVHYPYTDEIIGTVPAGRAGHAARAFQIAADYTPVLTRYERQQILFRAAELIREKRDWLAKWLTLELGICHQHALYETGRSYDVFTLAGQMAILDDGQIFSCDLTPQGKDRKIFTKREPVRAISAITPFNHPLNMVSHKIAPAIATNNCVVCKPTELTPLTAVALADILYEAGLPHEMFQIVTGWPKDIGDEMITNDNIDIITFTGGVPVGKMIADKAGYKRTALELGGNDPLIILNDADLEKAATIAVAGATGNSGQRCTAVKRILVQESVADRFVPKVLEKARAIKFGDPMDPDTQLGCVVHARAAELFEKRVLMAAGEGAEILYHPGRQGALLPPIVVDRVPHGSELVMEETFGPIVPIVRVDNDEEVMAISNSTEFGLSSGVCTNDLNRAIAYINGLNVGTCNIWEQPGYRIEMSPFGGIKDSGNAVKEGVLEAMKFFTNVKTYSLPW
>2711911711
INVEIRNEGMRIGGEKVFTDDVVPVHYPYTDEIIGTVPAGGAGHAARAFQIAADYTPALTRYERQQILFRAAELIREKRDWLAKWLTLELGICHQHALYETGRSYDVFTLAGQMAILDDGQIFSCDLTPQGKDRKIFTKREPVRAISAITPFNHPLNMVSHKIAPAIATNNCVVCKPTELTPLTAIALADILYEAGLPHEMFQIVTGWPKDIGDEMITNDNIDIITFAGGGPVGKMIADKAGYKRTALELGGNDPLIILNDADLEKAATIAVAGATGNSGQRCTAVKRILVQESVADRFVPKVLEKARAIKFGDPMDPDTQLGCVVHARAAELFEKRVLMAAEEGAEILYHPGRQGALLPPIVVDRVPHGSELVMEETFGPIVPIVRVDNDEEVMAISNSTEFGLSSGVCTNDLNRAIAYINGLNVGTCNIWEQPGYRIEMSPFGGIKDSGNAVKEGVLEAMKFFTNVKTYSLPW
>2678739553
INVEIRNEGMRIGGEKVFTDDVVPVHYPYTDEIIGTVPAGGAGHAARAFQIAADYTPVLTRYERQQILFRAAELIREKRDWLAKWLTLELGICHQHALYETGRSYDVFTLAGQMAILDDGQIFSCDLTPQGKDRKIFTKREPVRAISAITPFNHPLNMVSHKIAPAIATNNCVVCKPTELTPLTAIALADILYEAGLPHEMFQIVTGWPKDIGDEMITNDNIDIITFTGGVPVGKMIADKAGYKRTALELGGNDPLIILNDADLEKAATIAVAGATGNSGQRCTAVKRILVQESVADRFVPKVLEKARAIKFGDPMDPDTQLGCVVHARAAELFEKRVLMAAEEGAEILYHPGRQGALLPPIVVDRVPHGSELVMEETFGPIVPIVRVDNDEEVMAISNSTEFGLSSGVCTNDLNRAIAYINGLNVGTCNIWEQPGYRIEMSPFGGIKDSGNAVKEGVLEAMKFFTNVKTYSLPW
>2838817677
INVEIRNEGMRIGGEKVFTDDVVPVHYPYTDEIIGTVPAGGAGHAARAFQIAADYTPVLTRYERQQILFRAAELIREKRDWLAKWLTLELGICHQHALYETGRSYDVFTLAGQMAILDDGQIFSCDLTPQGKDRKIFTKREPVRAISAITPFNHPLNMVSHKIAPAIATNNCVVCKPTELTPLTAIALADILYEAGLPHEMFQIVTGWPKDIGDEMITNDNIDIITFTGGVPVGKMIADKAGYKRTALELGGNDPLIILNDADLEKAATIAVAGATGNSGQRCTAVKRILVQESVADRFVPKVLEKARAIKFGDPMDPDTQLGCVVHARAAELFEKRVLMAAEEGAEILYHPGRQGALLPPIVVDRVPHGSELVMEETFGPIVPIVRVDNDEEVMAISNSTEFGLSSGVCTNDLNRAIAYINGLNVGTCNIWXQPGYRIEMSPFGGIKDSGNAVKEGVLEAMKFFTNVKTYSLPW
>2833611185
TERTIRREAMRIGGEKVTTKDVVEVLYPYTDEVIGTVPAGTAEHAARAFEIAAAYKPKLTRYERQQILFRAAELIRERREEIAHWLTLELGICKQHSLYETGRSYDVFTLAGQLAILDDGQIFSCDLTPQGKDRKIFTKREPVTAISAITPFNHPLNMVAHKIAPSIATNNCMVCKPTELTPMTAITLADILYEAGLPPEMFQIVTGMPGDIGDEMITNDNIDIITFTGGVPVGKMIAGKAGYKRTALELGGNDPLIILNDSDLEKAAALACAGATGNSGQRCTAIKRILVQESVADKIVPMILERAKTIRFGDPQDPDTQLGCVIHSKAAEVFENRVYDAEKQGAKILYHPERKGALLPPIVVDHVPHGSELVMEETFGPIVPIVRVDNDEEVMRISNSTAFGLSAGVCTNNLIRATSYIEGLDVGTVNIWEQPGYRIEMSPFGGIKDSGNGVKEGVLEAMKFFTNVKTYSLPW
>AG-918-G04_NODE_12
TSQDIRTEGMRIGGEIVHADDVVEVRYPYTDEVIGTVPAGRAEHARRAFEIAAACQPKLTRYERQQILFRAAGLIRERREDIAHWLTLELGICKQHSLYETGRSYDVFTLAGQLAIQDDGQIFSCDLTPHGKSRKIYTKREPVRAISAITPFNHPLNMVAHKIAPSIATNNCMVCKPSELTPLTAITLADILYEAGLPPEMFQVVTGWPADIGDEMVTNPNIDIVTFTGGVPVGKMIAEKAGYRRTALELGGNDPLIILNDEDLERAAAIAIAGATGNSGQRCTAVKRILVQDSVADALIPFITEKARAIRFGGPMDPQTQLGCVIDAEAAALFERRVMQAEAAGAKILYHPGRNGALLPPIVVDRVPHDSELVMEETFGPVVPILRVDDDDAVMAISNSTAFGLSSGVCTNDLIRATRFIEGLNVGTVNIWEQPGYRIEMSPFGGIKDSGNGVKEGVLEAMRFFTNVKTYSLPW
>2789799067
SNKTIRNEAMRIGGEKVFTEALVEVTYPFTEEVIATVPAGTAEHVKKAFDIAAKYEPSLTRYERQQILFRAAELIRERREDIAHWLTLELGICKQHALYETGRSYDVFTLAGQLAIHDDGQIFSCDLTPHGKSRKIFTKREPVRTISAITPFNHPLNMVAHKIAPAVATNNCVVCKPTEQTPLTAIALADILYEAGLPPEMFQIVTGMPQDIGDEMITNPNIDIITFTGGVPVGKMIAEKAGYRRTALELGGNDPLIILNDDDFDKAATIAVAGATGNSGQRCTAVKRILIQESVAEQIVPLILEKARAIKFGDPMDLDTQLGCVINSKAAELFEQRVFEAEAKGGKILYHPGRNGASLPPIVIDHVPHECDLVMEETFGPIIPIVRVDDDEAVMAISNSTEFGLSSGVCTNDLIRATNYIEGLDVGTVNIWEQPGYRIEMSPFGGIKDSGNGIKEGVLEAMKFFTNVKTYSLPW
>2813174894
SKQTIRKEAMRIGGEKIFTDKTVDVTYPYTEEVIATVPAGTAKHVKQAFEIAANYKPSLTRYERQQILFRAAEIIRDRREDIAHWLTLELGICKQHALYETGRSYDVFTLAGQLAIQDDGEIFSCDLTPHGKSRKIFTKRESVRSISAITPFNHPLNMVAHKIAPAIATNNCVVCKPTEQTPLTAITLADILYEAGLPPEMFQIVTGLPQDIGDEMITNENIDIITFTGGVPVGKMIAEKAGYKRTALELGGNDPLIILNDSDFDKAATIAVAGATGNSGQRCTAVKRILIQESIADEVVPLILEKAQAIKFGDPMDPDTQLGCVINAQAAELFEKRVFEAEAKGAKILYHPGRDGALLPPIVIDYVPHECDLVMEETFGPIVPIVRVDDDQSVMNISNSTEFGLSSGVCTNDLIRATNYIEGLDVGTVNIWEQPGYRIEMSPFGGIKDSGNGVKEGVLEAMKFFTNVKTYSLPW
>2236675819
SKQTIRKEAMRIGGEKIFTDTTVDVTYPYTEEVIATVPAGTAKHAKQAFEIAANYKPSLTRYERQQILFRAAEIIRDRREDIAHWLTLELGICKQHALYETGRSYDVFTLAGQLAIQDDGEIFSCDLTPHGKSRKIFTKREPVRSISAITPFNHPLNMVAHKIAPAIATNNCVVCKPTEQTPLTAITLADILYEAGLPPEMFQIVTGLPQDIGDEMITNENIDIITFTGGVPVGKMIAEKAGYKRTALELGGNDPLIILNDSDFDKAATIAVAGATGNSGQRCTAVKRILIQESIADEVVPLILEKAQAIKFGDPMDPDTQLGCVINAQAAELFETRVFEAEAKGAKILYHPGRDGALLPPIVIDHVPHECDLVMEETFGPIVPIVRVDDDQLVMNISNSTEFGLSSGVCTNDLIRATNYIEGLDVGTVNIWEQPGYRIEMSPFGGIKDSGNGVKEGVIEAMKFFTNVKTYSLPW
>2654280261
SKQTIRKEAMRIGGEKIFTDTTVDVTYPYTEEVIATVPAGTAKHAKQAFEIAANYKPSLTRYERQQILFRAAEIIRDRREDIAHWLTLELGICKQHALYETGRSYDVFTLAGQLAIQDDGEIFSCDLTPHGKSRKIFTKREPVRTISAITPFNHPLNMVAHKIAPAIATNNCVVCKPTEQTPLTAITLADILYEAGLPPEMFQIVTGLPQDIGDEMITNENIDIITFTGGVPVGKMIAEKAGYKRTALELGGNDPLIILNDSDFDKAATIAVAGATGNSGQRCTAVKRILIQESIADEVVPLILEKAQAIKFGDPMDPDTQLGCVINAQAAELFEKRVFEAEAKGAKILYHPGRDGALLPPIVIDHVPHECDLVMEETFGPIVPIVRVDDDQSVMNISNSTEFGLSSGVCTNDLIRATNYIEGLDVGTVNIWEQPGYRIEMSPFGGIKDSGNGVKEGVLEAMKFFTNVKTYSLPW
>AG-453-F22_NODE_48
SKQTIRKEAMRIGGEKIFTDTTVDVTYPYTEEVIATVPAGTAKHAKQAFEIAANYKPSLTRYERQQILFRAAEIIRDRREDIAHWLTLELGICKQHALYETGRSYDVFTLAGQLAIQDDGEIFSCDLTPHGKSRKIFTKREPVRTISAITPFNHPLNMVAHKIAPAIATNNCVVCKPTEQTPLTAITLADILYEAGLPPEMFQIVTGLPQDIGDEMITNENIDIITFTGGVPVGKMIAEKAGYKRTALELGGNDPLIILNDSDFDKAATIAVAGATGNSGQRCTAVKRILIQESIADEVVPLILEKAQAIKFGDPMDPDTQLGCVINAQAAELFEKRVFEAEAKGAKILYHPGRDGALLPPIVIDHVPHECDLVMEETFGPIVPIVRVDDDQSVMNISNSTEFGLSSGVCTNDLIRATNYIEGLDVGTVNIWEQPGYRIEMSPFGGIKDSGNGVKEGVLEAMKFFTNVKTYSLPW
>2817779175
SKQTIRKEAMRIGGEKIFTDTTVDVTYPYTEEVIATVPAGTAKHAKQAFEIAANYKPSLTRYERQQILFRAAEIIRDRREDIAHWLTLELGICKQHALYETGRSYDVFTLAGQLAIQDDGEIFSCDLTPHGKSRKIFTKREPVRSISAITPFNHPLNMVAHKIAPAIATNNCVVCKPTEQTPLTAITLADILYEAGLPPEMFQIVTGLPQDIGXEMITXEXIDIITFTGGVPVGKMIAEKAGYKRTALELGGNDPLIILNDSDFDKAATIAVAGATGNSGQRCTAVKRILIQESIADEVVPLILEKAQAIKFGDPMDPDTQLGCVINAQAAELFEKRVFEAEAKGAKILYHPGRDGALLPPIVIDHVPHECDLVMEETFGPIVPIVRVDDDQSVMNISNSTEFGLSSGVCTNDLIRATNYIEGLDVGTVNIWEQPGYRIEMSPFGGIKDSGNGVKEGVLEAMKFFTNVKTYSLPW
>AG-461-P07_NODE_21
SKQTIRNEAMRIGGEKIFTDKTVDVTYPYTQEVIATVPAGTAEHAKEAFEIAANYQPSLTRYERQQILFRAAEIIRDRREDIAHWLTLELGICKQHALYETGRSYDVFTLAGQLAIQDDGEIFSCDLTPHGKSRKIFTKREPVRSISAITPFNHPLNMVAHKIAPAIATNNCVVCKPTEQTPLTAITLADILYDAGLPPEMFQIVTGLPQDIGDEMITNPNIDIITFTGGVPVGKMIAEKAGYKRTALELGGNDPLIILNDSDFDKAATIAVAGATGNSGQRCTAVKRILIQESIADQVVPLILEKAQAIKYGDPMDPDTQLGCVINAKAAEHFEKRVFEAEAKGAKILYHPGRDGALLPPIVIDHVPHECDLVMEETFGPIVPIVRVDSDLEVMAISNSTEFGLSSGVCTNDLIRATNYIEGLDVGTVNIWEQPGYRIEMSPFGGIKDSGNGVKEGVLEAMKFFTNVKTYSLPW
>AH-326-L19_NODE_15
SKRTIRNEAMRIGGEKIFTDKTVDVTYPYTEEVIATVPAGIAEHAKKAFEIASNYKPSLTRYERQQILFRAAEIIRDRREDIAHWLTLELGICQQHALYETGRSYDVFTLAGQLAIQDDGEIFSCDLTPHGKSRKIFTKREPVRSISAITPFNHPLNMVAHKIAPAIATNNCVVCKPTEQTPLTAITLADILYDAGLPPEMFQIVTGLPQDIGGEMITNPNIDIITFTGGVPVGKMIAEKAGYKRTALELGGNDPLIILNDGDFDKAATIAVAGATGNSGQRCTAVKRILIQESIADQVVPLILEKAQSIKYGDPMDPDTQLGCVINAKAAELFEKRVFEAEAKGAKILYHPGRDGALLPPIVIDHVPHECDLVMEETFGPIVPIVRVDDDLEVMAISNSTEFGLSSGVCTNDLIRATNYIEGLDVGTVNIWEQPGYRIEMSPFGGIKDSGNGVKEGVLEAMKFFTNVKTYSLPW
>2813146007
SDHIIRREGMRIGGETVHTDEVVEVRYPYTDEVIGTVPAGTAEHARKAFSIAAAYQPKLTRYERQQILFRAAELIRERREEIAHWLTLELGICKQHSLYETGRSYDVFTLAGQLAIQDDGQIFSCDLTPHGKSRKIFTKREPVRTISAITPFNHPLNMVAHKIAPSIATNNCMVCKPTEQTPLTAITLADILYDAGLPPEMFQIVTGMPADIGDEMITNPDIDIITFTGGVPVGKMIAEKAGYRRTALELGGNDPLIILNDANIEKAATIAVAGATGNSGQRCTAVKRILVQESVADELVPLILEKAKAIRFGDPMDADTQLGCVINADAAELFEARVFAAEKQGAKILYHPGRDGALLPPIVIDHVPHDSELVMEETFGPIVPIVRVDDDAAVMAISNSTDFGLSSGVCTNDLIRATNYIEGLDVGTVNIWEQPGYRIEMSPFGGIKDSGNGVKEGVLEAMKFFTNVKTYSLPW
>2653693462
VQQTIRHDAMRIGGEKIKTDAVVDVRYPYTNEVIGTVPAGTAEHVRKAFEIAAAYEPKLTRYERQQILFRAAELIRARREEIAHWLTLELGICKQHSLYEAGRSYDVFTLAGQLAIQDDGQIFSCDLTPHGKSRKIFTKREPVRAISAITPFNHPLNMVAHKIAPSIATNNCMVCKPTELTPLTALTLADILYEAGLPPEMFQVVTGWPQDIGDEMITNPNIDIITFTGGVPVGKMIAQKAGYRRCALELGGNDPLIILNDDDLEKAATIAVAGATGNSGQRCTAVKRILVQESIADKITPLILEKAKAIRFGDPQDPETQLGCVISAEAAALFEQRVLDAEKAGAKILYHPGRNGALLPPIVVDHVPHDSELVMEETFGPIVPIVRVDDDDAVMAISNSTAFGLSSGVCTNNLIRATKYIEGLNVGTVNIWEQPGYRIEMSPFGGIKDSGNGIKEGVLEAMKFFTTVKTFSLPW
>2817780999
RGLALRHEPMRIAGRKVDADGVIEVRYPYTDAVIGTVPAGQAAHAREAFAIAAAYKPTLTRYERQQILFRAAELLVERKAEIAKTITLELGISQKDAFYEVGRAYDVFTLSAQMCIIDDGEVFSCDLTPHGKARKIFTTREPLNAISAITPFNHPLNMVAHKVAPAVATNNCIVVKPTELTPMTALMLADVLYDAGLPPEMLSVVTGLPKDIGAEMITNPEIELVTFTGGVPVGKMIAETAGYKRTVLELGGNDPLIVLDDEDLAKAADLAVAGATKNSGQRCTAVKRILAQEKIADRLVEMIEERARKIVFGDPMDPDTDLGTVVHAGAAEMFDARVAKAAEEGAKVLYHPGRDGALLPPIVVDHVRHESELVLEETFGPVIPVVRVGDDADVMAISNSTAFGLSSGVCTNRMDRATAYVKGLNVGTVNIWEVPGYRIEMSPFGGIKDSGLGYKEGVIEAMKSYTNIKTFSLPW
>2525924171
RGLALRHEPMRIAGRKVDADGVIEIRYPYTDAVIGTVPAGQAAHAREAFAIAAAYKPTLTRYERQKILFRAAELLVERKAEIAKTITLELGISQKDAFYEVGRAYDVFTLSAQMCIIDDGEVFSCDLTPHGKARKIFTTREPLNAISAITPFNHPLNMVAHKVAPAVATNNCIVVKPTELTPMTALMLADVLYDAGLPPEMLSVVTGLPKDIGAEMITNSEIELVTFTGGVPVGKMIAETAGYKRTVLELGGNDPLIVLDDEDLAKAADLAVAGATKNSGQRCTAVKRILAQEKIADRLVEMIEERARKIVFGDPMDPDTDLGTVVHAGAAEMFDARVAKAAEEGAKVRYHPGREGALLPPIVVDHVRHESELVLEETFGPVIPVVRVGDDAEVMAISNSTAFGLSSGVCTNRMDRATAYVKGLNVGTVNIWEVPGYRIEMSPFGGIKDSGLGYKEGVIEAMKSYTNIKTFSLPW
>2821446534
AERPLRREKMRIAGRSVGTDEVIEIRYPYTGTLVGTVPAGRAEHARQAFAAAAAYRPKLSRYERQRILLRTAELLAERRDALSHLITLELGISKKDSLYEIGRAFDVFTLAGQLAILDDGQTFSCDVTPHGKERKIYTLRQPVGVISAITPFNHPLNMVAHKVAPAIATNNCVVCKPAEATPLTAIALADILYEAGLPPEMFQVVTGWPAEIGDQMITDPDIALITFTGGVAVGKMIASKAGYKRQVLELGGNDPLIILNDDDLARAADLAVQGATRNSGQRCTAVKRILCQQGVADRFVPLVLERARRLRFGDPMDPATDLGTVVNEHAAATFERRVHDAAELGAEVLYNPGRKGALLPPIVVDRVPHESELVMQETFGPVIPIVRVDDDIATMAISNSTAFGLSSGVCTNRLDRMVAYVNGLDVGTVNLWEVPGYRTEMSPFGGIKDSGNGHKEGVVEAMKSFTNVKTYSLPW
>2824284924
ALSSPRHEPMRIAGRKVDADDVIEVRYPYTDQVIGTVPAGNALHAREAFQIAADYKPKLSRYDRQKILFRTAELLEARKNEISDVITLELGISKKDSFYEVGRCYDVLTLAGQLAILDDGQVFSCDVTPQGKARKIFTTREPLKAISAITPFNHPLNMVAHKVAPAVATNNCMVCKPTELTPMTALLLADLLYEAGLPPEMYSVVTGWPADIGDEMITNPNAELITFTGGVPVGKMIAEKAGYRRTVLELGGNDPLIICDDAELDKAAELAVAGATKNSGQRCTAVKRILVQEAVAEAFVPMVLEKAKKIRFGDPMNPDTDLGTVVHEKAARTFEARVYAAAEQGAEVLYDPGRQGAVLPPIVVDHVPHESELVLEETFGPIIPIIRVSDDEEVRRISNSTAFGLSSGVCTNRLDRMTAYINGLNVGTVNIWEVPGYRIEMSPFGGIKDSGLGYKEGVQEAMKSYTNIKTFSMPW
>2790432549
DVGHIRHEAMRIAGRKVSADAAIEVRNPWDDSLVGTVPAATAEQVREAFAIAGAYEAKLTRHERQKILLRTAELLAARREALSELITLELGVSRADARYEVGRAVDVFTLTGQLCLLDDGEAFACDISPNGKQRRIFTLREPLTAISAITPFNHPLNMVAHKIAPAIATNNCTVVKPTELTPLTAIALADVLYEAGLPPEMLSVVTGWPGDIGDEMILNPNADLVTFTGGVPVGKLIAAKAAYKRCVLELGGNDPLIVLKDDDLAVAADLAVTGATKNSGQRCTAVKRILVQDSVADRFVPMVLERARALRFGDPMDEATQLGCVVNAASAELFDRRVTMAAEDGADVLYHPGRRGALLPPIVVDNVRPDSELVREETFGPVIPVIRVDDDEAVMAISNGTAFGLSSGVCTHDYRRMQHYIRGLKVGTVNIWEVPGYRTEMSPFGGIKDSGNGEKEGVVEAMKSYTNLKTFSLPW
>2558677387
AGTAEHVREAFSIAKGYTPTLTRYERQQILLNVARIIRDRTAELAPIITAELGISLADARYECGRARDVYTLAGQLCIQDDGEVFSCDLTPQGKARKIFTMREPLRAISAITPFNHPLNMVSHKIAPAIATNNCVVLKPTELTPLTALWLADALYEAGLPGEMLSVVTGWPGDLGEEMITNPDFDLITFTGGVPVGKMIAAKAVYKRQVLELGGNDPLIVCSDADLARAADLAVAGATKNSGQRCTAVKRILCQESVADRFVPLVRERAAALVYGDPMDPATELGTVVHEKAAALFEERVWQAEGQGAQVLYHPGRKGALLPPIVLDHVPHESALVMEETFGPVVPVVRVDDDAATIALSNSTAFGLSSGVCTNDFRRMQHYIRDLQVGTVNIWEVPGYRTEMSPFGGIKDSGNGTKEGVIEAMKSFTNVKTFSLPW
>2651086560
APIAMRHEAMRIAGRKVDTKDRVPVHYPYTGDVIGSVPAGNAEHVREAFAIAKDYQPTLTRYERQKILLNVARIINDRKAELAPIITAELGISLADSLYECGRAYDVYTLAGQMCIHDDGEIFSCDLTPHGKARKIFTTREPLRAISAITPFNHPLNMVSHKLAPAIATNNCVVLKPTELTPLTAIWLADALYEAGLPPQMLSVITGWPQDIGDEMVVNPDYDLITFTGGVPVGKMIAAKAVYKRQVLELGGNDPLIICNDADLAKAADLAVAGATKNSGQRCTAVKRILVQESVADRFVPLVLERAQKLRYGDPMDPTTELGTVVHARAAETFEDRVFKAEAQGAKVLYHPGRNGASLPPIVVDHVPHESELVMEETFGPIVPIVRVDCDEQTIAISNSTAFGLSSGVCTNDYRRMQHYIRDLVVGTVNIWEVPGYRIEMSPFGGIKDSGNGYKEGVIEAMKSFTNIKTFSLPW
>2776592643
PPIALRHEAMRIAGRKVQTKDRVPVHYPWSGEVIGTVPAGTAEHAREAFAIAAAYRPTLTRYERQKILLNVAQIINDRKTELAPIITAELGISLADALYECGRAYDVYTLAGQICILDDGEIFSCDLTPHGKSRKIFTLREPLRAISAITPFNHPLNMVSHKIAPAIATNNCIVVKPTELTPLTALWLADAIYEAGLPPEMLSVLTGWPQDIGDEMITNADFDLITFTGGVPVGKMIAAKAVYKRQVLELGGNDPLIILNDADLAKAADLAVAGATKNSGQRCTAVKRILVQESVADRFVPLVLERAKRLRFGDPMDPATELGCVVHDRAAETFERRVLDAEAQGAKILYHPGRQGALLPPIVVDHVNHESELVMDETFGPVIPIVRVDDDTEVMRISNSTPFGLSSGVCTNDYRRMQAFISGLVVGTVNIWEVPGYRIEMSPFGGIKDSGNGYKEGVIEAMKSFTNVKTFSLPW
>2833395513
PPIAMRHEAMRIAGRKVDTVDRVPVHYPWTNEVIGSVPAGTAEHAREAFAIAAAYEPRLTRYERQTILLNTARIISERKAELAPIITAELGISLADAMYECGRAYDVYTLAGQMCIHDDGEIFSCDLTPHGKARKIFTTREPLRAISAITPFNHPLNMVSHKIAPAIATNNCIVVKPTELTPLTALWLADALYEAGLPPQMLSVVTGWPKDIGDEMITNPDFDLITFTGGVPVGKMIAAKAAYKRQVLELGGNDPLIICNDADQARAADLAVAGATKNSGQRCTAVKRILVQESVADRFVPMVLERARALRFGDPMDPATELGCVVHERAAEVFEERVFKAEAQGAKILYHPGRQGALLPPIVVDHVPHESELVMEETFGPVVPIVRVDSDVETMRISNSTPFGLSSGVCTNDYRRMQSYIRGLVVGTVNVWEVPGYRIEMSPFGGIKDSGNGYKEGVIEAMKSFTNVKTFSLPW
>2595655494
DARPIRHEPMRIAGEKVDAEDVIEVRYPWDNSVIGTVPAGRAEHARRAFEIAASYTPTLTRYERQRILLNTAEIIISRKEELAELITLELGISKADSYYEVGRAFDVYTLAGQLCIQDDGEIFSCDLTPHGKKRKIFTLREPLTAISAITPFNHPLNMISHKIAPAIATNNCVVAKPTEKTPLTALVLADILYEAGLPPQMLSVVTGWPQDIGEEMITNPHAELVTFTGGVPVGKLIAQKAGYRRTILELGGNDPLIVLNDDDLKKAAELAVLGATKNSGQRCTAVKRILVQESVADRFVPMVLERAKKIRFGDPMDPETELGTVVDEESAALFERRVQDAAKMGAEVLYDPGRRGALLPPIVVDRVPVEAELVMQETFGPVIPIIRVDDDGEVMRISNSTPFGLSSGVCTKDFRRMQSFIAGLKVGTVNIWEVPGYRIEMSPFGGIKDSGNGFKEGVIEAMKSYTNVKTFSLPW
>2772035704
TIIKTRHEPMRIAGKKVDADAVFDVHYPYTNAVIGTVPAGRAEHAREAFRIAAAYKPKLTRYERQKILLRTAELLVARKEEMADLITSELGISKMDSYYEVGRAYDVFTLAGQMCLHDDGEIFSCDLTPHGKARKIFTFREPLRSISAITPFNHPLNMVSHKVAPAIATNNCVVVKPTELTPMTALLLCDIMYEAGLPPEMLSVVTGLPKDIGSEMITNPDIDLITFTGGVPVGKMIANTAGYKRTVLELGGNDPLIILNDDDLAKAADLAVAGATKNSGQRCTAVKRILCQESVADRFVPMVLERAKKIRFGDPMDPKTELGTVVHEQAAARFEKLVYMAAEQGAKILYDPGRQGALLPPIVVDEVPHSSELVMQETFGPVIPIIRADDDDALIALSNSTDFGLSSGVCTNDYRRMQKYIRGLNVGTVNIWEVPGYRIEMSPFGGIKDSGNGYKEGVIEAMKSFTNVKTFSLPW
>2861729280
TIIKTRHEPMRIAGKKVDADAVFDVHYPYTNAVIGTVPAGRAEHAREAFRIAAAYKPKLTRYERQKILLRTAELLVARKEEMADLITSELGISKMDSYYEVGRAYDVFTLAGQMCLHDDGEIFSCDLTPHGKARKIFTFREPLRAISAITPFNHPLNMVSHKVAPAIATNNCVVVKPTELTPMTALLLCDIMYEAGLPPEMLSVVTGLPKDIGSEMITNPDIDLITFTGGVPVGKMIANTAGYKRTVLELGGNDPLIILNDDDLAKAADLAVAGATKNSGQRCTAVKRILCQESVADRFVPMVLERAKKIRFGDPMDPKTELGTVVHEQAAARFEKLVYMAAEQGAKILYDPGRQGALLPPIVVDEVPHSSELVMQETFGPVIPIIRADDDDALIALSNSTDFGLSSGVCTNDYRRMQKYIRGLNVGTVNIWEVPGYRIEMSPFGGIKDSGNGYKEGVIEAMKSFTNVKTFSLPW
>2551834360
TIIKTRHEPMRIAGKKVDADAVFDVHYPYTNAVIGTVPAGRAEHAREAFRIAAAYKPKLTRYERQKILLRTAELLAARKEEMADLITSELGISKMDSYYEVGRAYDVFTLAGQMCLHDDGEIFSCDLTPHGKARKIFTFREPLRAISAITPFNHPLNMVSHKVAPAIATNNCVVVKPTELTPMTALLLCDIMYEAGLPPEMLSVVTGLPKDIGSEMITNPDIDLITFTGGVPVGKMIANTAGYKRTVLELGGNDPLIILNDDDLAKAADLAVAGATKNSGQRCTAVKRILCQESVADRFVAMVLERAKKIRFGDPMDPKTELGTVVHEQAAARFEKLVYMAAEQGAKILYDPGRQGALLPPIVVDEVPHSSELVMQETFGPVIPIIRADDDDALIALSNSTDFGLSSGVCTNDYRRMQKYIRGLNVGTVNIWEVPGYRIEMSPFGGIKDSGNGYKEGVIEAMKSFTNVKTFSLPW
>2854886214
TQIKARHEPMRIAGRQVDADTTFDIHYPYTNAVIGTVPAGRSEHAREAFRIAASYESKLTRYERQKILLRTAELLVERKEEMASLITSELGISKMDAYYEVGRAYDVFTLSGQMCLHDDGEIFSCDLTPHGKARKIFTTREPLRAISAITPFNHPLNMVAHKVAPAIATNNCVVVKPTELTPMTALMLCDIMYEAGLPPQMLSVVTGLPNDIGLEMITNPDIDLITFTGGVPVGKMIARTGGYKRMVLELGGNDPLIILNDDDLAKAADLAVAGATKNSGQRCTAVKRILCQGSVADRFVPMVLERAKKIRFGDPMDPKTELGTVVHEQAAARFEQLVYSAAEQGAKVLYDPGRQGALLPPIVVDEVPHHSELVMQETFGPVIPIIRAEDDDALIALSNSTDFGLSSGVCTNDYRRMQKYIRGLKVGTVNIWEVPGYRIEMSPFGGIKDSGNGYKEGVIEAMKSFTNVKTFSLPW
>2844224595
TQIKTRHEPMRIAGRKVDADTTFDVHYPYTNAVIGTVPAGRAEHAREAFRIAASYQSKLTRYERQKILLRTAELLVERKEEMASLITSELGISKMDAYYEVGRAYDVFTLSGQMCLHDDGEIFSCDLTPHGKARKIFTTREPLQAISAITPFNHPLNMVAHKVAPAIATNNCVVVKPTELTPMTALLLCDIMYEAGLPPQMLSVVTGLPNDIGLEMITNPDIDLITFTGGVPVGKMIARTGGYKRMVLELGGNDPLIILNDDDLAKAADLAVAGATKNSGQRCTAVKRILCQGSVADRFVPMVLERAKKIRFGDPMDPQTELGTVVHEQAAARFEQLVYSAAEQGAKVLYDPGRQGALLPPIVVDEVPHGSELVMQETFGPVIPIIRAEDDDALIALSNSTDFGLSSGVCTNDYRRMQKYIRGLKVGTVNIWEVPGYRIEMSPFGGIKDSGNGYKEGVIEAMKSFTNVKTFSLPW
>2790990887
TQIKTRHEPMRIAGRKVDADTTFDVHYPYTNAVIGTVPAGRAEHAREAFRIAASYQSKLTRYERQKILLRTAELLVERKEEMASLITSELGISKMDAYYEVGRAYDVFTLSGQMCLHDDGEIFSCDLTPHGKARKIFTTREPLQAISAITPFNHPLNMVAHKVAPAIATNNCVVVKPTELTPMTALLLCDIIYEAGLPPQMLSVVTGLPNDIGLEMITNPDIDLITFTGGVPVGKMIARTGGYKRMVLELGGNDPLIILNDDDLAKAADLAVAGATKNSGQRCTAVKRILCQGSVADRFVPMVLERAKKIRFGDPMDPQTELGTVVHEQAAARFEQLVYSAAEQGAKVLYDPGRQGALLPPIVVDEVPHGSELVMQETFGPVIPIIRAEDDDALIALSNSTDFGLSSGVCTNDYRRMQKYIRGLKVGTVNIWEVPGYRIEMSPFGGIKDSGNGYKEGVIEAMKSFTNVKTFSLPW
>2512529110
VTIAVRHEPMRIAGRLIDTDDRIEVRYPWNDTVVGTVPAGRAEHAREAFAIAAAYQAKLTRYERQKILLATAEALAARKEEISDVITLELGISKADSLYEVGRAFDVFTLAGQMCIRDDGEIFSCDLTPHGKARKIFTMREPLTAISAITPFNHPLNMVAHKVAPAIATNNCVVVKPTELTPMTALLLADILYEAGLPPEMLSVVTGWPADIGMEMITNPHVDLVTFTGSVPVGKLIAANAHYKRQVLELGGNDPLIILNDDDLAMAADLAVAGATKNSGQRCTAVKRILCQESVADRFVPMVLERAKRLRFGDPMDRSTDLGTVIHKKAAALFEQRVMRAAEEGADILYHPGRSGALLPPIVVDRVPHQSDLVLEETFGPIIPVVRVDDDDATIALSNSTAFGLSSGVCTNDYRRMQKYIAGLKVGTVNIWEVPGYRIEMSPFGGIKDSGNGYKEGVIEAMKSFTNVKTFSLPW
>2515612495
VTIAVRHEPMRIAGRLIDTDDRIEVRYPWNDTVVGTVPAGRAEHAREAFAIAAAYQPKLTRYERQKILLATAEALAARKEEISDVITLELGISKADSLYEVGRAFDVFTLAGQMCIRDDGEIFSCDLTPHGKARKIFTMREPLTAISAITPFNHPLNMVAHKVAPAIATNNCVVVKPTELTPMTALLLADILYEAGLPPEMLSVVTGWPADIGMEMITNPHVDLVTFTGSVPVGKLIAANAHYKRQVLELGGNDPLIILNDDDLARAAELAVAGATKNSGQRCTAVKRILCQESVADRFVPMVLEQAKRLRFGDPMDRSTDLGTVIHEKAAALFEERVMRAAEGGADILYHPGRSGALLPPIVVDRVPHQSDLVLEETFGPIIPIVRVDDDEATIALSNSTAFGLSSGVCTNDYRRMQKYIAGLKVGTVNIWEVPGYRIEMSPFGGIKDSGNGYKEGVIEAMKSFTNVKTFSLPW
>2524449836
VTIAVRHEPMRIAGRLVDTDDRIEVRYPWNDTVVGTVPAGHAEHAREAFAIAAAYQPKLTRYERQKILLATAEALAARKEEISDVITLELGISKADSLYEVGRAFDVFTLAGQMCIRDDGEIFSCDLTPHGKARKIFTMREPLTAISAITPFNHPLNMVAHKVAPAIATNNCVVVKPTELTPMTALLLADILYEAGLPPEMLSVVTGWPADIGMEMITNPHVDLVTFTGSVPVGKLIAANAHYKRQVLELGGNDPLIILNDDDLARAADLAVAGATKNSGQRCTAVKRILCQESVADRFVPMVLERAKRLRFGDPMDRSTDLGTVIHEKAAALFEERVMRAAEEGADILYHPGRSGALLPPIVVDRVPHQSDLVLEETFGPIVPIVRVDDDDATIALSNSTAFGLSSGVCTNDYRRMQKYIAGLKVGTVNIWEVPGYRIEMSPFGGIKDSGNGYKEGVIEAMKSFTNVKTFSLPW
>2519415490
VRIAVRHEPMRIAGRLVDTDDRVEVRYPWNDTVVGTVPAGRAEHAREAFAIAAAYQPKLTRYERQKILLATAEALAARKEEISDVITLELGISKADALYEVGRAFDVFTLAGQMCIRDDGEIFSCDLTPHGKARKIFTMREPLTAISAITPFNHPLNMVAHKVAPAIATNNCVVVKPTELTPMTALLLADILYEAGLPPEMLSVVTGWPADIGMEMITNPHVDLVTFTGSVPVGKLIAANAHYKRQVLELGGNDPLIILNDDDLARAADLAVAGATKNSGQRCTAVKRILCQESVADRFVPMVLERAKRLRFGDPMDRSTDLGTVIHEKAAALFEERVMRAAEEGADILYHPGRSGALLPPIVVDRVPHQSDLVLEETFGPIVPIVRVDDDDATITLSNSTAFGLSSGVCTNDYRRMQKYIAGLKVGTVNIWEVPGYRIEMSPFGGIKDSGNGYKEGVIEAMKSFTNVKTFSLPW
>2551710037
VTIAVRHEPMRIAGRLVDTDDRVEVRYPWNDTVAGTVPAGRAEHAREAFAIAGAYQPKLTRYERQKILLATAEALAARKEEISDVITLELGISKADSLYEVGRAFDVFTLAGQMCIRDDGEIFSCDLTPHGKARKIFTMREPLTAISAITPFNHPLNMVAHKVAPAIATNNCVVVKPTELTPMTALLLADILYEAGLPPEMLSVVPADIGMEMITNPHVDLVTFTGSVPVGKLIAANAHYKRQVLELGGNDPLIILNDDDLARAADLAVAGATKNSGQRCTAVKRILCQESVADRFVPLVLERAKRLRFGDPMDRSTDLGTVIHEKAAALFEERVMRAAEEGADILYHPGRSGALLPPIVVDRVPHQSDLVLEETFGPIIPVVRVDDDDATITLSNSTAFGLSSGVCTNDYRRMQKYIAGLKVGTVNIWEVPGYRIEMSPFGGIKDSGNGYKEGVIEAMKSFTNVKTFSLPW
>2551721777
MITNPHVDLVTFTGSVPVGKLIAANAHYKRQVLELGGNDPLIILNDDDLARAADLAVAGATKNSGQRCTAVKRILCQESVADRFVPLVLERAKRLRFGDPMDRSTDLGTVIHEKAAALFEERVMRAAEEGADILYHPGRSGALLPPIVVDRVPHQSDLVLEETFGPIVPIVRVDDDDATITLSNSTAFGLSSGVCTNDYRRMQKYIAGLKVGTVNIWEVPGYRIEMSPFGGIKDSGNGYKEGVIEAMKSFTNVKTFSLPW
>2551745214
MITNPHVDLVTFTGSVPVGKLIAANAHYKRQVLELGGNDPLIILNDDDLARAADLAVAGATKNSGQRCTAVKRILCQESVADRFVPLVLERAKRLRFGDPMDRSTDLGTVIHEKAAALFEERVMRAAEEGADILYHPGRSGALLPPIVVDRVPHQSDLVLEETFGPIVPIVRVDDDDATITLSNSTAFGLSSGVCTNDYRRMQKYIAGLKVGTVNIWEVPGYRIEMSPFGGIKDSGNGYKEGVIEAMKSFTNVKSFSLPW
>2599051028
VTIAVRHEPMRIAGRLVDTDDRVEVRYPWNDTVVGTVPAGRAEHAREAFAIAAAYQPKLTRYERQKILLATAEALAARKEEISDVITLELGISKADSLYEVGRAFDVFTLAGQMCIRDDGEIFSCDLTPHGKARKIFTMREPLSAISAITPFNHPLNMVAHKVAPAIATNNCVVVKPTELTPMTALLLADILYEASLPPEMLSVVTGWPADIGMEMITNPHVDLVTFTGSVPVGKLIAANAHYKRQVLELGGNDPLIILNDDDLARAADLAVAGATKNSGQRCTAVKRILCQESVADRFVPLVLERAKRLRFGDPMDRSTDLGTVIHEKAAALFEERVMRAAEEGADILYHPGRSGALLPPIVVDRVPHQSDLVLEETFGPIVPIVRVDDDDATITLSNSTAFGLSSGVCTNDYRRMQKYIAGLKVGTVNIWEVPGYRIEMSPFGGIKDSGNGYKEGVIEAMKSFTNVKSFSLPW
>2855828770
VTIAVRHEPMRIAGRLVDTDDRVEVRYPWNDTVVGTVPAGRAEHAREAFAIAAAYQPKLTRYERQKILLATAEALAARKEEISDVITLELGISKADSLYEVGRAFDVFTLAGQMCIRDDGEIFSCDLTPHGKARKIFTMREPLSAISAITPFNHPLNMVAHKVAPAIATNNCVVVKPTELTPMTALLLADILYEASLPPEMLSVVTGWPADIGMEMITNPHVDLVTFTGSVPVGKLIAANAHYKRQVLELGGNDPLIILNDDDLARAADLAVAGATKNSGQRCTAVKRILCQESVADRFVPLVLERAKRLRFGDPMDRSTDLGTVIHEKAAALFEERVMRAAEEGADILYHPGRSGALLPPIVVDRVPHQSDLVLEETFGPIVPIVRVDDDDATITLSNSTAFGLSSGVCTNDYRRMQKYIAGLKVGTVNIWEVPGYRIEMSPFGGIKDSGNGYKEGVIEAMKSFTNVKTFSLPW
>2844160511
VTIAVRHEPMRIAGRLVDTDDRVEVRYPWNDTVVGTVPAGRAEHAREAFAIAAAYQPKLTRYERQKILLATAEALAARKEEISDVITLELGISKTDSLYEVGRAFDVFTLAGQMCIRDDGEIFSCDLTPHGKARKIFTMREPLTAISAITPFNHPLNMVAHKVAPAIATNNCVVVKPTELTPMTALLLADILYEAGLPPEMLSVVTGWPADIGMEMITNPHVDLVTFTGSVPVGKLIAANAHYKRQVLELGGNDPLIILNDDDLARAADLAVAGATKNSGQRCTAVKRILCQESVADRFVPLVLERAKRLRFGDPMDRSTDLGTVIHEKAAALFEERVMRAAEEGADILYHPGRSGALLPPIVVDRVPHQSDLVLEETFGPIIPIVRVDDDDATITLSNSTAFGLSSGVCTNDYRRMQKYIAGLKVGTVNIWEVPGYRIEMSPFGGIKDSGNGYKEGVIEAMKSFTNVKTFSLPW
>2511497951
VTIAVRHEPMRIAGRLVDTDDRVEVRYPWNDTVVGTVPAGRAEHAREAFAIAAAYQPKLTRYERQKILLATAEALAARKEEISDVITLELGISKADSLYEVGRAFDVFTLAGQMCIRDDGEIFSCDLTPHGKARKIFTMREPLTAISAITPFNHPLNMVAHKVAPAIATNNCVVVKPTELTPMTALLLADILYEAGLPPEMLSVVTGWPADIGMEMITNPHVDLVTFTGSVPVGKLIAANAHYKRQVLELGGNDPLIILNDDDLARAADLAVAGATKNSGQRCTAVKRILCQESVADRFVPLVLERAKRLRFGDPMDRSTDLGTVIHEKAAALFEERVMRAAEEGADILYHPGRSGALLPPIVVDRVPHQSDLVLEETFGPIIPIVRVDDDDATITLSNSTAFGLSSGVCTNDYRRMQKYVAGLKVGTVNIWEVPGYRIEMSPFGGIKDSGNGYKEGVIEAMKSFTNVKTFSLPW
>2524016983
VIIAVRHEPMRIAGRLVDTDDRVEVRYPWNDTVVGTVPAGRAEHAREAFAIAAAYQPKLTRYERQKILLATAEALAARKEEISDVITLELGISKADSLYEVGRAFDVFTLAGQMCIRDDGEIFSCDLTPHGKARKIFTMREPLTAISAITPFNHPLNMVAHKVAPAIATNNCVVVKPTELTPMTALLLADILYEAGLPPEMLSVVTGWPADIGMEMITNPHVDLVTFTGSVPVGKLIAANAHYKRQVLELGGNDPLIILNDDDLARAADLAVAGATKNSGQRCTAVKRILCQESVADRFVPLVLERAKRLRFGDPMDRSTDLGTVIHEKAAALFEERVMRAAEEGADILYHPGRSGALLPPIVVDRVPHQSDLVLEETFGPIIPIVRVDDDDATITLSNSTAFGLSSGVCTNDYRRMQKYIAGLKVGTVNIWEVPGYRIEMSPFGGIKDSGNGYKEGVIEAMKSFTNVKTFSLPW
>2633838031
VIIAVRHEPMRIAGRLVDTDDRVEVRYPWNDTVVGTVPAGRAEHAREAFAIAAAYQPKLTRYERQKILLATAEALAARKEEISDVITLELGISKADSLYEVGRAFDVFTLAGQMCIRDDGEIFSCDLTPHGKARKIFTMREPLTAISAITPFNHPLNMVAHKVAPAIATNNCVVVKPTELTPMTALLLADILYEAGLPPEMLSVVTGWPADIGMEMITNPHVDLVTFTGSVPVGKLIAANAHYKRQVLELGGNDPLIILNDDDLARAADLAVAGATKNSGQRCTAVKRILCQESVADRFVPLVLERAKRLRFGDPMDRSTDLGTVIHEKAAALFEERVMRAAEEGADILYHPGRSGALLPPIVVDRVPHQSDLVLEETFGPIIPIVRVDDDDATITLSNSTAFGLSSGVCTNDYRRMQKYIAGLKVGTVNIWEVPGYRIEMSPFGGIKDSGNGYKEGVIEAMKSFTNVKTFSLPW
>2848984488
VIIAVRHEPMRIAGRLVDTDDRVEVRYPWNDTVVGTVPAGRAEHAREAFAIAAAYQPKLTRYERQKILLATAEALAARKEEISDVITLELGISKADSLYEVGRAFDVFTLAGQMCIRDDGEIFSCDLTPHGKARKIFTMREPLTAISAITPFNHPLNMVAHKVAPAIATNNCVVVKPTELTPMTALLLADILYEAGLPPEMLSVVTGWPADIGMEMITNPHVDLVTFTGSVPVGKLIAANAHYKRQVLELGGNDPLIILNDDDLARAADLAVAGATKNSGQRCTAVKRILCQESVADRFVPLVLERAKRLRFGDPMDRSTDLGTVIHEKAAALFEERVMRAAEEGADILYHPGRSGALLPPIVVDRVPHQSDLVLEETFGPIIPIVRVDDDDATITLSNSTAFGLSSGVCTNDYRRMQKYIAGLKVGTVNIWEVPGYRIEMSPFGGIKDSGNGYKEGVIEAMKSFTNVKTFSLPW
>2850639252
VIIAVRHEPMRIAGRLVDTDDRVEVRYPWNDTVVGTVPAGRAEHAREAFAIAAAYQPKLTRYERQKILLATAEALAARKEEISDVITLELGISKADSLYEVGRAFDVFTLAGQMCIRDDGEIFSCDLTPHGKARKIFTMREPLTAISAITPFNHPLNMVAHKVAPAIATNNCVVVKPTELTPMTALLLADILYEAGLPPEMLSVVTGWPADIGMEMITNPHVDLVTFTGSVPVGKLIAANAHYKRQVLELGGNDPLIILNDDDLARAADLAVAGATKNSGQRCTAVKRILCQESVADRFVPLVLERAKRLRFGDPMDRSTDLGTVIHEKAAALFEERVMRAAEEGADILYHPGRSGALLPPIVVDRVPHQSDLVLEETFGPIIPIVRVDDDDATITLSNSTAFGLSSGVCTNDYRRMQKYIAGLKVGTVNIWEVPGYRIEMSPFGGIKDSGNGYKEGVIEAMKSFTNVKTFSLPW
>2563158264
VTIAVRHEPMRIAGRLVDTDDRVEVRYPWNDTVVGTVPAGRAEHAREAFAIAAAYQPKLTRYERQKILLATAEALAARKEEISDVITLELGISKADSLYEVGRAFDVFTLAGQMCIRDDGEIFSCDLTPHGKARKIFTMREPLTAISAITPFNHPLNMVAHKVAPAIATNNCVVVKPTELTPMTALLLADILYEAGLPPEMLSVVTGWPADIGMEMITNPHVDLVTFTGSVPVGKLIAANAHYKRQVLELGGNDPLIILNDDDLARAADLAVAGATKNSGQRCTAVKRILCQESVADRFVPLVLERAKRLRFGDPMDRSTDLGTVIHEKAAALFEERVMRAAEEGADILYHPGRSGALLPPIVVDRVPHQSDLVLEETFGPIIPIVRVDDDDATITLSNSTAFGLSSGVCTNDYRRMQKYIAGLKVGTVNIWEVPGYRIEMSPFGGIKDSGNGYKEGVIEAMKSFTNVKTFSLPW
>2513620007
VTIAVRHEPMRIAGRLVDTDDRVEVRYPWNDTVVGTVPAGRAEHAREAFAIAAAYQPKLTRYERQKILLATAEALAARKEEISDVITLELGISKADSLYEVGRAFDVFTLAGQMCIRDDGEIFSCDLTPHGKARKIFTMREPLTAISAITPFNHPLNMVAHKVAPAIATNNCVVVKPTELTPMTALLLADILYEAGLPPEMLSVVTGWPADIGMEMITNPHVDLVTFTGSVPVGKLIAANAHYKRQVLELGGNDPLIILNDDDLARAADLAVAGATKNSGQRCTAVKRILCQESVADRFVPLVLERAKRLRFGDPMDRSTDLGTVIHEKAAALFEERVMRAAEEGADILYHPGRSGALLPPIVVDRVPHQSDLVLEETFGPIIPIVRVDDDDATITLSNSTAFGLSSGVCTNDYRRMQKYIAGLKVGTVNIWEVPGYRIEMSPFGGIKDSGNGYKEGVIEAMKSFTNVKTFSLPW
>2806361807
VTIAVRHEPMRIAGRLVDTDDRVEVRYPWNDTVVGTVPAGRAEHAREAFAIAAAYQPKLTRYERQKILLATAEALAARKEEISDVITLELGISKADSLYEVGRAFDVFTLAGQMCIRDDGEIFSCDLTPHGKARKIFTMREPLTAISAITPFNHPLNMVAHKVAPAIATNNCVVVKPTELTPMTALLLADILYEAGLPPEMLSVVTGWPADIGMEMITNPHVDLVTFTGSVPVGKLIAANAHYKRQVLELGGNDPLIILNDDDLARAADLAVAGATKNSGQRCTAVKRILCQESVADRFVPLVLERAKRLRFGDPMDRSTDLGTVIHEKAAALFEERVMRAAEEGADILYHPGRSGALLPPIVVDRVPHQSDLVLEETFGPIIPIVRVDDDDATITLSNSTAFGLSSGVCTNDYRRMQKYIAGLKVGTVNIWEVPGYRIEMSPFGGIKDSGNGYKEGVIEAMKSFTNVKTFSLPW
>2513882524
VTIAVRREPMRIAGRLVDTDDRVEVRYPWNDTVVGTVPAGRAEHAREAFAIAAAYQPKLTRYERQKILLATAEALAARKEEISDVITLELGISKADSLYEVGRAFDVFTLAGQMCIRDDGEIFSCDLTPHGKARKIFTMREPLTAISAITPFNHPLNMVAHKVAPAIATNNCVVVKPTELTPMTALLLADILYEAGLPPEMLSVVTGWPAVIGMEMITNPHVDLVTFTGSVPVGKLIAANAHYKRQVLELGGNDPLIILNDDDLARAADLAVAGATKNSGQRCTAVKRILCQESVADRFVPLVLERAKRLRFGDPMDRSTDLGTVIHEKAAALFEERVMRAAEEGADILYHPGRSGALLPPIVVDRVPHQSDLVLEETFGPIIPIVRVDDDDATITLSNSTAFGLSSGVCTNDYRRMQKYIAGLKVGTVNIWEVPGYRIEMSPFGGIKDSGNGYKEGVIEAMKSFTNVKTFSLPW
>2551733650
MITNPHVDLVTFTGSVPVGKLIAANAHYKRQVLELGGNDPLIILNDDDLARAADLAVAGATKNSGQRCTAVKRILCQESVADRFVPLVLERAKRLRFGDPMDRSTDLGTVIHEKAAALFEERVMRAAEEGADILYHPGRSGALLPPIVVDRVPHQSDLVLEETFGPIIPIVRVDDDDATITLSNSTAFGLSSGVCTNDYRRMQKYIAGLKVGTVNIWEVPGYRIEMSPFGGIKDSGNGYKEGVIEAMKSFTNVKTFSLPW
>2855833789
MAASQRXXXXXXGRAEHAREAFAIAAAYQPKLTRYERQKILLTAAETLASRKEEISDVITLELGISKTDSLYEVGRAFDVFTLAGQMCIHDDGEIFSCDLTPHGKARKIFTTREPLTAISAITPFNHPLNMVAHKVAPAIATNNCVVVKPTELTPITALLLADILYEAGLPPEMLSVVTGWPADIGMEMITNPYIDLVTFTGSVPVGKLIAANAHYKRQVLELGGNDPLIILNDDDLARAADLAVAGATKNSGQRCTAVKRILCQESVADRFVPMVLERAKRLRFGDPMDRSTDLGTVIHEKAAALFEERVLSAAGEGADILYHPGRSGALLPPIVVDRVPHHSDLVLEETFGPIIPIVRVDDDEATIALSNSTAFGLSSGVCTNDYRRMQKYIAGLKVGTVNVWEVPGYRIEMSPFGGIKDSGNGYKEGVIEAMKSFTNVKTFSLPW
>2517565919
VSIAVRHEPMRIAGQLIDTDDRIEVRYPWNNTVVGTVPAGRAEHAREAFAIAAAYQPKLTRYERQKILLTAAETLASRKEEISDVITLELGISKTDSLYEVGRAFDVFTLAGQMCIHDDGEIFSCDLTPHGKARKIFTTREPLTAISAITPFNHPLNMVAHKVAPAIATNNCVVVKPTELTPITALLLADILYEAGLPPEMLSVVTGWPADIGMEMITNPYVDLVTFTGSVPVGKLIAANAHYKRQVLELGGNDPLIILNDDDLARAADLAVAGATKNSGQRCTAVKRILCQASVADRFVPMVLERAKRLRFGDPMDRSTDLGTVIHEKAAALFEERVLSAAGEGADILYHPGRSGALLPPIVVDRVPHYSDLVLEETFGPIIPIVRVDDDEATIALSNSTAFGLSSGVCTNDYRRMQKYIAGLKVGTVNIWEVPGYRIEMSPFGGIKDSGNGYKEGVIEAMKSFTNVKTFSLPW
>2839271040
VSIAVRHEPMRIAGQLIDTDDRIEVRYPWNNTVVGTVPAGRAEHAREAFAIAAAYQPKLTRYERQKILLTAAETLASRKEEISDVITLELGISKTDSLYEVGRAFDVFTLAGQMCIHDDGEIFSCDLTPHGKARKIFTTREPLTAISAITPFNHPLNMVAHKVAPAIATNNCVVVKPTELTPITALLLADILYEAGLPPEMLSVVTGWPADIGMEMITNPYVDLVTFTGSVPVGKLIAANAHYKRQVLELGGNDPLIILNDDDLARAADLAVAGATKNSGQRCTAVKRILCQASVADRFVPMVLERAKRLRFGDPMDRSTDLGTVIHEKAAALFEERVLSAAGEGADILYHPGRSGALLPPIVVDRVPHYSDLVLEETFGPIIPIVRVDDDEATIALSNSTAFGLSSGVCTNDYRRMQKYIAGLKVGTVNIWEVPGYRIEMSPFGGIKDSGNGYKEGVIEAMKSFTNVKTFSLPW
>2855807317
VSIAVRHEPMRIAGQLIDTDDRIEVRYPWNNTVVGTVPAGRAEHAREAFAIAAAYQPKLTRYERQKILLTAAETLASRKEEISDVITLELGISKTDSLYEVGRAFDVFTLAGQMCIHDDGEIFSCDLTPHGKARKIFTTREPLTAISAITPFNHPLNMVAHKVAPAIATNNCVVVKPTELTPITALLLADILYEAGLPPEMLSVVTGWPADIGMEMITNPYVDLVTFTGSVPVGKLIAANAHYKRQVLELGGNDPLIILNDDDLARAADLAVAGATKNSGQRCTAVKRILCQASVADRFVPMVLERAKRLRFGDPMDRSTDLGTVIHEKAAALFEERVLSAAGEGADILYHPGRSGALLPPIVVDRVPHYSDLVLEETFGPIIPIVRVDDDEATIALSNSTAFGLSSGVCTNDYRRMQKYIAGLKVGTVNIWEVPGYRIEMSPFGGIKDSGNGYKEGVIEAMKSFTNVKTFSLPW
>2855815455
VSIAVRHEPMRIAGQLIDTDDRIEVRYPWNNTVVGTVPAGRAEHAREAFAIAAAYQPKLTRYERQKILLTAAETLASRKEEISDVITLELGISKTDSLYEVGRAFDVFTLAGQMCIHDDGEIFSCDLTPHGKARKIFTTREPLTAISAITPFNHPLNMVAHKVAPAIATNNCVVVKPTELTPITALLLADILYEAGLPPEMLSVVTGWPADIGMEMITNPYVDLVTFTGSVPVGKLIAANAHYKRQVLELGGNDPLIILNDDDLARAADLAVAGATKNSGQRCTAVKRILCQASVADRFVPMVLERAKRLRFGDPMDRSTDLGTVIHEKAAALFEERVLSAAGEGADILYHPGRSGALLPPIVVDRVPHYSDLVLEETFGPIIPIVRVDDDEATIALSNSTAFGLSSGVCTNDYRRMQKYIAGLKVGTVNIWEVPGYRIEMSPFGGIKDSGNGYKEGVIEAMKSFTNVKTFSLPW
>2513606596
VSIAVRHEPMRIAGQLIDTDDRIEVRYPWNNTVVGTVPAGRAEHAREAFAIAAAYQPKLTRYERQKILLTAAETLASRKEEISDVITLELGISKTDSLYEVGRAFDVFTLAGQMCIHDDGEIFSCDLTPHGKARKIFTTREPLTAISAITPFNHPLNMVAHKVAPAIATNNCVVVKPTELTPITALLLADILYEAGLPPEMLSVVTGWPADIGMEMITNPYIDLVTFTGSVPVGKLIAANAHYKRQVLELGGNDPLIILNDDDLARAADLAVAGATKNSGQRCTAVKRILCQESVADRFVPMVLERAKRLRFGDPMDRSTDLGTVIHEKAAALFEERVLSAAGEGADILYHPGRSGALLPPIVVDRVPHHSDLVLEETFGPIIPIVRVDDDEATIALSNSTAFGLSSGVCTNDYRRMQKYIAGLKVGTVNVWEVPGYRIEMSPFGGIKDSGNGYKEGVIEAMKSFTNVKTFSLPW
>2858826408
VSIAVRHEPMRIAGQLIDTDDRIEVRYPWNNTVVGTVPAGRAEHAREAFAIAAAYQPKLTRYERQKILLTAAETLASRKEEISDVITLELGISKTDSLYEVGRAFDVFTLAGQMCIHDDGEIFSCDLTPHGKARKIFTTREPLTAISAITPFNHPLNMVAHKVAPAIATNNCVVVKPTELTPITALLLADILYEAGLPPEMLSVVTGWPADIGMEMITNPYIDLVTFTGSVPVGKLIAANAHYKRQVLELGGNDPLIILNDDDLARAADLAVAGATKNSGQRCTAVKRILCQESVADRFVPMVLERAKRLRFGDPMDRSTDLGTVIHEKAAALFEERVLSAAGEGADILYHPGRSGALLPPIVVDRVPHHSDLVLEETFGPIIPIVRVDDDEATIALSNSTAFGLSSGVCTNDYRRMQKYIAGLKVGTVNVWEVPGYRIEMSPFGGIKDSGNGYKEGVIEAMKSFTNVKTFSLPW
>2855852971
MTKPVRHEPMRIAGQLIDTDDRIEVRYPWNNTVVGTVPAGRAEHAXAAAYQPKLTRYERQKILLTAAETLASRKEEISDVITLELGISKTDSLYEVGRAFDVFTLAGQMCIHDDGEIFSCDLTPHGKARKIFTTREPLTAISAITPFNHPLNMVAHKVAPAIATNNCVVVKPTELTPITALLLADILYEAGLPPEMLSVVTGWPADIGMEMITNPYIDLVTFTGSVPVGKLIAANAHYKRQVLELGGNDPLIILNDDDLARAADLAVAGATKNSGQRCTAVKRILCQESVADRFVPMVLERAKRLRFGDPMDRSTDLGTVIHEKAAALFEERVLSAAGEGADILYHPGRSGALLPPIVVDRVPHHSDLVLEETFGPIIPIVRVDDDEATIALSNSTAFGLSSGVCTNDYR
>2644147183
TTFAIRHEPMRIAGRHVDAEGLIEVHYPWNDAVIGTVPAGNAEHARKAFEIAAAYQPKLTRYERQRILLKAAEMLVARKEEISDVITLELGISKQDSLYEVGRAFDVLTLSGQMCIRDDGEIFSCDLTPHGKARKIFTMREPLTVISAITPFNHPLNMVAHKVAPAIATNNCVVLKPTELTPMTALIFADILYEAGLPPEMLSVVTGWPADIGMEMMTNPNFDLITFTGSVPVGKLIAANAHYKRQILELGGNDPLIILNDDDLAKAADLAVAGATKNSGQRCTAVKRILCQESVADRFVPLVLERAKKLRFGDPMDRATELGTVVHARAAETFERRVHKAAEEGAEILYDPGRRGALLPPIVVDRVPHSSELVMEETFAPIIPIVRADDDDALIALSNSTAFGLSSGVCTNDFRRMQKYIAGLRVGTVNIWEVPGYRIEMSPFGGIKDSGNGYKEGVIEAMKSFTNVKTFSLPW
>2644612565
TTFAIRHEPMRIAGRHVDAEGLIEVHYPWNDAVIGTVPAGNAEHARRAFEIAAAYQPKLTRYERQRILLKAAEMLVARKEEISDVITLELGISKQDSLYEVGRAFDVLTLSGQMCIRDDGEIFSCDLTPHGKARKIFTMREPLTAISAITPFNHPLNMVAHKVAPAIATNNCVVLKPTELTPMTALIFADILYEAGLPPEMLSVVTGWPADIGMEMMTNPNFDLITFTGSVPVGKLIAANAHYKRQILELGGNDPLIILNDDDLAKAADLAVAGATKNSGQRCTAVKRILCQESVADRFVPLVLERAKKLRFGDPMDRATELGTVVHARAAETFERRVHKAAEEGAEILYDPGRRGALLPPIVVDRVPHSSELVMEETFAPIIPIVRADDDDALIALSNSTAFGLSSGVCTNDFRRMQKYIAGLRVGTVNIWEVPGYRIEMSPFGGIKDSGNGYKEGVIEAMKSFTNVKTFSLPW
>2644545054
TTFAIRHEPMRIAGRHVDAEGLIEVHYPWNDAVIGTVPAGNAEHARRAFEIAAAYQPKLTRYERQRILLKAAEMLVARKEEISDVITLELGISKQDSLYEVGRAFDVLTLSGQMCIRDDGEIFSCDLTPHGKARKIFTMREPLTAISAITPFNHPLNMVAHKVAPAIATNNCVVLKPTELTPMTALIFADILYEAGLPPEMLSVVTGWPADIGMEMMTNPNFDLITFTGSVPVGKLIAANAHYKRQILELGGNDPLIILNDDDLAKAADLAVAGATKNSGQRCTAVKRILCQESVADRFVPLVLERAKKLRFGDPMDRATELGTVVHARAAETFERRVHKAAEEGAEILYDPGRRGALLPPIVVDRVPHSSELVMEETFAPIIPIVRADDDDALIALSNSTAFGLSSGVCTNDFRRMQKYIAGLRVGTVNIWEVPGYRIEMSPFGGIKDSGNGYKEGVIEAMKSFTNVKTFSLPW
>2644334752
TTFAIRHEPMRIAGRHVDAEGLIEVHYPWNDAVIGTVPAGNAEHARRAFEIAAAYQPKLTRYERQRILLKAAEMLVARKEEISDVITLELGISKQDSLYEVGRAFDVLTLSGQMCIRDDGEIFSCDLTPHGKARKIFTMREPLTAISAITPFNHPLNMVAHKVAPAIATNNCVVLKPTELTPMTALIFADILYEAGLPPEMLSVVTGWPADIGMEMMTNPNFDLITFTGSVPVGKLIAANAHYKRQILELGGNDPLIILNDDDLAKAADLAVAGATKNSGQRCTAVKRILCQESVADRFVPLVLERAKKLRFGDPMDRATELGTVVHARAAETFERRVHKAAEEGAEILYDPGRRGALLPPIVVDRVPHSSELVMEETFAPIIPIVRADNDDALIALSNSTAFGLSSGVCTNDFRRMQKYIAGLRVGTVNIWEVPGYRIEMSPFGGIKDSGNGYKEGVIEAMKSFTNVKTFSLPW
>2753434663
TTFAIRHEPMRIAGKTVDAEGVIEVHYPWNDAVIGTVPAGSAEHARRAFEIAAAYQPKLTRYERQRILLKAAEMLVARKEEISDIITLELGISKQDSLYEVGRAFDVLTLSGQMCIRDDGEIFSCDLTPHGKARKIFTMREPLTAISAITPFNHPLNMVAHKVAPAIATNNCVVLKPTELTPMTALVFADILYEVGLPPEMLSVVTGWPADIGMEMMTNPNFDLITFTGSVPVGKLIAANAHYKRQILELGGNDPLIILNDDDLAKAADLAVAGATKNSGQRCTAVKRILCQESVADRFVPLVLERAKKLRFGDPMDRATELGTVVHARAAETFERRVHQAAEQGADILYDPGRRGALLPPIVVDRVPHSSELVMEETFAPIIPIVRADDDDALIALSNSTAFGLSSGVCTNDFRRMQKYIASLRVGTVNIWEVPGYRIEMSPFGGIKDSGNGYKEGVIEAMKSFTNVKTFSLPW
>2850095885
TTFALRHEPMRIAGKKVDAEGVIEVHYPWNDAVIGTVPAGNAEHARKAFEIAAAYQPKLTRYERQRILLKAAEMLVARKEEISDIITLELGISKQDSLYEVGRAFDVLTLSGQMCIRDDGEIFSCDLTPHGKARKIFTMREPLNAISAITPFNHPLNMVAHKVAPAIATNNCVVLKPTELTPMTALVFADILYEAGLPPEMLSVVTGWPADIGMEMMTNPNFDLITFTGSVPVGKLIAANAHYKRQILELGGNDPLIILNDDDLAKAADLAVAGATKNSGQRCTAVKRILCQESVADRFVPLVLERAKKLRFGDPMDRAIDLGTVVHARAAETFERRVHKAAEQGAEILYDPGRRGALLPPIVVDRVPHSSELVMEETFAPIIPIVRADDDDALIALSNSTAFGLSSGVCTNDFRRMQKYIAGLKVGTVNIWEVPGYRIEMSPFGGIKDSGNGYKEGVIEAMKSFTNVKTFSLPW
>2792636410
TTFALRHEPMRIAGRKVDAEGVIEVHYPWNDAVIGTVPAGNAEHARKAFEIAAAYQPKLTRYERQRILLKAAEMLVARKEEISDIITLELGISKQDSLYEVGRAFDVLTLSGQMCIRDDGEIFSCDLTPHGKARKIFTMREPLNAISAITPFNHPLNMVAHKVAPAIATNNCVVLKPTELTPMTALVFADILYEAGLPPEMLSVVTGWPADIGMEMMTNPNFDLITFTGSVPVGKLIAANAHYKRQILELGGNDPLIILNDDDLAKAADLAVAGATKNSGQRCTAVKRILCQESVADRFVPLVLERAKKLRFGDPMDRATDLGTVVHARAAETFERRVHKAAEQGAEILYDPGRRGALLPPIVVDRVPHSSELVMEETFAPIIPIVRADDDDALIALSNSTAFGLSSGVCTNDFRRMQKYIAGLKVGTVNIWEVPGYRIEMSPFGGIKDSGNGYKEGVIEAMKSFTNVKTFSLPW
>2753440735
TTFALRHEPMRIAGRKVDAEGVIEVHYPWNDAVIGTVPAGNAEHARTAFEIAAAYQPKLTRYERQRILLKAAEMLVARKEEISDIITLELGISKQDSLYEVGRAFDVLTLSGQMCIRDDGEIFSCDLTPHGKARKIFTMREPLTAISAITPFNHPLNMVAHKVAPAIATNNCVVLKPTELTPMTALVFADILYEAGLPPEMLSVVTGWPADIGMEMMTNPNFDLITFTGSVPVGKLIAANAHYKRQILELGGNDPLIILNDDDLAKAADLAVAGATKNSGQRCTAVKRILCQESVADRFVPLVLERARKLRFGDPMDRATELGTVVHARAAETFERRVHQAAEQGADILYDPGRRGALLPPIVVDRVPHSSELVMEETFAPIIPIVRADDDDALIALSNSTAFGLSSGVCTNDFRRMQKYIAGLRVGTVNIWEVPGYRIEMSPFGGIKDSGNGYKEGVIEAMKSFTNVKTFSLPW
>2647257488
TTFALRHEPMRIVGKKVDAEGVIEVHYPWNDAVIGTVPAGNAEHARKAFEIAAAYQPKLTRYERQRILLKAADMLVARKEEISDIITLELGISKQDSLYEVGRAFDVLTLSGQMCIRDDGEIFSCDLTPHGKARKIFTMREPLTAISAITPFNHPLNMVAHKVAPAIATNNCVVLKPTELTPMTALIFADILYEAGLPPEMLSVVTGWPADIGMEMMTNPNFDLITFTGSVPVGKLIAANAHYKRQILELGGNDPLIILNDDDLAKAADLAVAGATKNSGQRCTAVKRILCQESVADRFVPLVLERAKKLRFGDPMDRATELGTVVHARAAETFERRVHQAAEQGADILYDPGRRGALLPPIVVDRVPHSSELVMEETFAPIIPIVRADDDDALIALSNSTAFGLSSGVCTNDFRRMQKYIAGLRVGTVNIWEVPGYRIEMSPFGGIKDSGNGYKEGVIEAMKSFTNVKTFSLPW
>2817378602
TAFAIRHEPMRIAGKTVDTEGRIEVRYPFNDAVIGTVPAGSAEHARKAFEIAAAYQPKLTRYERQRILLKAADLLVARKEEISDLITLELGISKQDSLYEVGRAFDVLTLSGQMCIHDDGEIFSCDLTPHGKARKIFTTREPLNAISAITPFNHPLNMVAHKVAPAVATNNCVVLKPTELTPMTALIFADILYEAGLPPEMLSVVTGWPADIGMEMITNPNFDLITFTGSVPVGKLIAAHAHYKRQILELGGNDPLIILNDDDLARAADLAVAGATKNSGQRCTAVKRILCQESVADRFVPLVLERAKKLRFGDPMDRATDLGTVVHAKAAEVFERRVHRAAEEGAEILYDPGRKGALLPPIVVDRVKHSSELVMEETFAPIIPIVRADDDDALIALSNSTAFGLSSGVCTNDFRRMQKYIAGLKVGTVNIWEVPGYRIEMSPFGGIKDSGNGYKEGVIEAMKSFTNVKTFSLPW
>2616394851
TAFAIRHEPMRIAGKTVDTEGRIEVRYPFNDAVIGTVPAGSAEHARKAFEIAAAYQPKLTRYERQRILLKAADLLVARKEEISDLITLELGISKQDSLYEVGRAFDVLTLSGQMCIHDDGEIFSCDLTPHGKARKIFTTREPLNAISAITPFNHPLNMVAHKVAPAVATNNCVVLKPTELTPMTALIFADILYEAGLPPEMLSVVTGWPADIGMEMITNPNFDLITFTGSVPVGKLIAAHAHYKRQILELGGNDPLIILNDDDLARAADLAVAGATKNSGQRCTAVKRILCQESVADRFVPLVLERAKKLRFGDPMDRATDLGTVVHAKAAEVFERRVHRAAEEGAEILYDPGRKGALLPPIVVDRVKHSSELVMEETFAPIIPIVRADDDDALIALSNSTAFGLSSGVCTNDFRRMQKYIAGLKVGTVNIWEVPGYRIEMSPFGGIKDSGNGYKEGVIEAMKSFTNVKTFSLPW
>2609740669
TAFAIRHEPMRIAGKTVDTEGRIEVRYPFNDAVIGTVPAGSAEHARKAFEIAAAYQPKLTRYERQRILLKAADLLVARKEEISDLITLELGISKQDSLYEVGRAFDVLTLSGQMCIHDDGEIFSCDLTPHGKARKIFTTREPLNAISAITPFNHPLNMVAHKVAPAVATNNCVVLKPTELTPMTALIFADILYEAGLPPEMLSVVTGWPADIGMEMITNPNFDLITFTGSVPVGKLIAAHAHYKRQILELGGNDPLIILNDDDLARAADLAVAGATKNSGQRCTAVKRILCQESVADRFVPLVLERAKKLRFGDPMDRATDLGTVVHAKAAEVFERRVHRAAEEGAEILYDPGRKGALLPPIVVDRVKHSSELVMEETFAPIIPIVRADDDDALIALSNSTAFGLSSGVCTNDFRRMQKYIAGLKVGTVNIWEVPGYRIEMSPFGGIKDSGNGYKEGVIEAMKSFTNVKTFSLPW
>2774143962
TAFSIRHEPMRIAGKTVDTEGRIEVRYPFNDAVIGTVPAGSAEHARKAFEIAAAYQPKLTRYERQRILLKTADLLVARKEEISDLITLELGISKQDSLYEVGRAFDVLTLSGQMCIHDDGEIFSCDLTPHGKARKIFTTREPLNAISAITPFNHPLNMVAHKVAPAVATNNCVVLKPTELTPMTALIFADILYEAGLPPEMLSVVTGWPADIGMEMITNPNFDLITFTGSVPVGKLIAAHAHYKRQILELGGNDPLIILNDDDLARAADLAVAGATKNSGQRCTAVKRILCQESVADRFVPLVLERAKKLRFGDPMDRATDLGTVVHAKAAEVFERRVHRAAEEGAEILYDPGRKGALLPPIVVDRVKHSSELVMEETFAPIIPIVRADDDDALIALSNSTAFGLSSGVCTNDFRRMQKYIAGLKVGTVNIWEVPGYRIEMSPFGGIKDSGNGYKEGVIEAMKSFTNVKTFSLPW
>2526422131
TAFSIRHEPMRIAGKAVDTEGRVEVRYPFNDAVIGTVPAGNAEHARKAFEIAAAYQPKLTRYERQRILLKAADLLVARKEEISDLITLELGISKQDSLYEVGRAFDVLTLSGQMCIHDDGEIFSCDLTPHGKARKIFTTREPLNAISAITPFNHPLNMVAHKVAPAVATNNCVVLKPTELTPMTALIFADILYEAGLPPEMLSVVTGWPADIGMEMITNPNFDLITFTGSVPVGKLIAAHAHYKRQILELGGNDPLIILNDADLARAADLAVAGATKNSGQRCTAVKRILCQESVADRFVPLVLERAKKLKFGDPMDRATDLGTVVHAKAAEVFEKRVHRAAEEGAEILYDPGRKGALLPPIVVDRVKHSSELVMEETFAPIIPIVRADDDDALIALSNSTAFGLSSGVCTNDFRRMQKYIAGLKVGTVNIWEVPGYRIEMSPFGGIKDSGNGYKEGVIEAMKSFTNVKTFSLPW
>2753415244
TAFAIRHEPMRIAGKAVDTEGRIEVRYPFNDAVIGTVPAGNAEHARKAFEIAAAYQPKLTRYERQRILLKAADLLVARKEEISDLITLELGISKQDSLYEVGRAFDVLTLSGQMCIHDDGEIFSCDLTPHGKARKIFTTREPLNAISAITPFNHPLNMVAHKVAPAVATNNCVVLKPTELTPMTALVFADILYEAGLPPEMLSVVTGWPGDIGMEMITNPNFDLITFTGSVPVGKLIAAHAHYKRQILELGGNDPLIILNDADLAKAADLAVAGATKNSGQRCTAVKRILCQESVADRFVPLVLERAKKLKFGDPMDRATELGTVVHARAAEVFEQRVYKAAEEGAEILYNPGRQGALLPPIVVDRVTHSSELVMEETFAPIIPIVRADDDDALIALSNSTAFGLSSGVCTNDFRRMQKYIAGLKVGTVNIWEVPGYRIEMSPFGGIKDSGNGYKEGVIEAMKSFTNVKTFSLPW
>2600194485
TAFAIRHEPMRIAGKAVDTEGRIEVHYPWNDAVIGTVPAGNAEHARKAFEIAAAYQPKLTRYERQRILLKAADLLVAHKEEISDLITLELGISKQDSLYEVGRAFDVLTLSGQMCIHDDGEIFSCDLTPHGKARKIFTTREPLTAISAITPFNHPLNMVAHKVAPAVATNNCVVLKPTELTPMTALVFADILYEAGLPPEMLSVVTGWPVDIGMEMINNPNFDLITFTGSVPVGKLIAAHAHYKRQVLELGGNDPLIILNDADLAKAADLAVAGATKNSGQRCTAVKRILCQESVADRFVPLVLERAKKLKYGDPMDRATELGTVVHARAAEVFEQRVYKAAEEGAEILYNPGRKGALLPPIVVDRVAHSSELVMEETFAPIIPIVRADDDDALIALSNSTAFGLSSGVCTNDFRRMQKYIAGLKVGTVNIWEVPGYRIEMSPFGGIKDSGNGYKEGVIEAMKSFTNVKTFSLPW
>2757660499
TTFAIRHESMRIAGKAVDTEGRIEVRYPFNDAVIGTVPAGNAEHARKAFEIAAAYQPKLTRYERQRILLKAADLLVARKEEISDLITLELGISKQDSLYEVGRAFDVLTLSGQMCIHDDGEIFSCDLTPHGKARKIFTTREPLTAISAITPFNHPLNMVAHKVAPAVATNNCVVLKPTELTPMTALVFADILYEAGLPPEMLSVVTGWPADIGMEMITNPNFDLITFTGSVPVGKLIAAHAHYKRQVLELGGNDPLIILNDADLARAADLAVAGATKNSGQRCTAVKRILCQESVADRFVPLVLERAKKLKYGDPMDRATELGTVVHARAAEVFEQRVYKAAEEGAEILYNPGRKGALLPPIVVDRVAHSSELVMEETFAPIIPIVRADDDDALIALSNSTAFGLSSGVCTNDFRRMQKYIAGLKVGTVNIWEVPGYRIEMSPFGGIKDSGNGYKEGVIEAMKSFTNVKTFSLPW
>2722908068
TTFAIRHEPMRIAGKMVDTEGVVEVHYPWNDAVIGTVPAGNAEHARKAFEIAAAYQPKLTRYERQRILLKAAELLVARKEEISDLITLELGISKQDSLYEVGRAFDVFTLSGQMCIHDDGEIFSCDLTPHGKQRKIFTTREPLTAISAITPFNHPLNMVAHKVAPAIATNNCVVLKPTELTPMTALVLADILYEAGLPPEMLSVVTGWPGDIGMEMITNPNFDLITFTGSVPVGKLIATHAHYKRQILELGGNDPLIILNDDDLARAADLAVAGATKNSGQRCTAVKRILCQERVADRFVPLVLERAKKLRFGDPMDRTMDLGTVVHAKAAEVFERRVHKAAEEGAQILYDPGRRGALLPPIVVDHVSHASELVMEETFAPIIPIVRADDDDALIALSNSTAFGLSSGVCTNDFRRMQKYIAGLKVGTVNIWEVPGYRIEMSPFGGIKDSGNGYKEGVIEAMKSFTNVKTFSLPW
>2585167292
TTFAIRHEPMRIAGKRVDTEGVVPVHYPWNDAVIGTVPAGNAEHARKAFEIAAAYQPKLTRYERQRILLKAAELLVARKEEMSDLITLELGISKQDSLYEVGRAFDVLTLSGQMCIHDDGEIFSCDLTPHGKARKIFTTREPLTAISAITPFNHPLNMVAHKVAPAIATNNCMVLKPTELTPMTALVFADILYEAGLPPEMLSVVTGWPGDIGMEMITNPNFDLITFTGSVPVGKLIAANAHYKRQVLELGGNDPLIILNDDDLARAADLAVAGATKNSGQRCTAVKRILCQERVADRFVPLVLERAKKLKFGDPMDRATDLGTVVHAGAAEIFERRVHQAAEEGADILYNPGRRGALLPPIVIDRVSHSSELVMEETFAPIIPIVRADDDDALIALSNSTAFGLSSGVCTNDFRRMQKYIAGLKVGTVNIWEVPGYRIEMSPFGGIKDSGNGYKEGVIEAMKSFTNVKTFSLPW
>2558278934
TTFAIRHEPMRIAGKKVDTEGRVEVHYPWNDAVIGTVPAGNAEHARKAFEIAAAYQPKLTRYERQRILLKAAELLVARKEEISDLITRELGISKQDSLYEVGRAFDVLTLSGQMCIHDDGEIFSCDLTPHGKARKIFTTREPLTAISAITPFNHPLNMVAHKVAPAVATNNCVVLKPTELTPMTALIFADILYEAGLPPEMLSVVTGWPGDIGMEMITNPNFDLITFTGSVPVGKLIAAHAHYKRQILELGGNDPLIILNDDDLARAADLAVAGATKNSGQRCTAVKRILCQERVADRFVPLVLERAKKLKFGDPMDRATELGTVVHARAAEVFERRVHQAAEEGAEILYNPGRKGALLPPIVVDRVSHASELVMEETFAPIIPIVRADDDDALIALSNSTAFGLSSGVCTNDFRRMQKYIAGLKVGTVNIWEVPGYRIEMSPFGGIKDSGNGYKEGVIEAMKSFTNVKTFSLPW
>2739021313
TRFAIRHEPMRIAGKMVDTERRIEVHYPWNDAVIGTVPAGNAEHARKAFEIAAACQPKLTRYERQRILLKAAELLVARKEEVSDLITLELGISKQDSLYEVGRAFDVLTLSGQMCIHDDGEIFSCDLTPHGKARKIFTTREPLTAISAITPFNHPLNMVAHKVAPAIATNNCVVLKPTELTPMTALVFADILYEAGLPPEMLSVVTGWPGDIGMEMITNPNFDLITFTGSVPVGKLIAAHAHYKRQVLELGGNDPLIILNDDDLARAADLAVAGATKNSGQRCTAVKRILCQERVADRFVPLVLERAKKLKFGDPMDRTTDLGTVVHARAAEVFERRVHKAAEEGAEILYDPGRRGALLPPIVIDRVSHSSELIMEETFAPIIPIVRADDDDALIALSNSTAFGLSSGVCTNDFRRMQKYIAGLKVGTVNIWEVPGYRIEMSPFGGIKDSGNGYKEGVIEAMKSFTNIKTFSLPW
>2839558197
TTFAIRHEPMRIAGKAVDTEGRIEVRYPWNDAVIGTVPAGHAEHARKAFEIAAAYQPKLTRYERQRILLKAAELLVARKEEVSDLITLELGISKQDSLYEVGRAFDVLTLSGQMCIHDDGEIFSCDLTPHGKARKIFTTREPLTAISAITPFNHPLNMVAHKVAPAIATNNCVVLKPTELTPMTALVFADILYEAGLPPEMLSVVTGWPGDIGMEMITNPNFDLITFTGSVPVGKLIAAHAQYKRQVLELGGNDPLIILNDDDLARAADLAVAGATKNSGQRCTAVKRILCQERVADRFVPLVLERAKKLRFGDPMDRTTDLGTVVHARAAEVFERRVYKAAEEGAEVLYDPGRRGALLPPIVVDRVSHASELVMEETFAPIIPIVRADDDDALIALSNSTAFGLSSGVCTNDFRRMQKYIAGLKVGTVNIWEVPGYRIEMSPFGGIKDSGNGYKEGVIEAMKSFTNVKTFSLPW
>2688918478
TTFAIRHEPMRIAGKAVDTEGRIEVHYPWNDAVIGTVPAGNAEHARKAFEIAASYQPKLTRYERQRILLKAAELLVARKEEVSDLITLELGISKQDSLYEVGRAFDVLTLSGQMCIHDDGEIFSCDLTPHGKARKIFTTREPLTAISAITPFNHPLNMVAHKVAPAIATNNCVVLKPTELTPMTALVFADILYEAGLPPEMLSVVTGWPGDIGMEMITNPNFDLITFTGSVPVGKLIAAHAQYKRQVLELGGNDPLIILNDDDLARAADLAVAGATKNSGQRCTAVKRILCQERVADRFVPLVLERAKKLKFGDPMDRATELGTVVHAKAAEVFERRVHRAAEEGAEVLYDPGRRGALLPPIVVDRVSHASELVMEETFAPIIPIVRADDDDALIALSNSTAFGLSSGVCTNDFRRMQKYIAGLKVGTVNIWEVPGYRIEMSPFGGIKDSGNGYKEGVIEAMKSFTNVKTFSLPW
>2802698852
TTFAIRHEPMRIAGKAVDTEGRIEVHYPWNDAVIGTVPAGNAEHARKAFEIAASYQPKLTRYERQRILLKAAELLVARKEEVSDLITLELGISKQDSLYEVGRAFDVLTLSGQMCIHDDGEIFSCDLTPHGKARKIFTTREPLTAISAITPFNHPLNMVAHKVAPAIATNNCVVLKPTELTPMTALVFADILYEAGLPPEMLSVVTGWPGDIGMEMITNPNFDLITFTGSVPVGKLIAAHAQYKRQVLELGGNDPLIILNDDDLARAADLAVAGATKNSGQRCTAVKRILCQERVADRFVPLVLERAKKLKFGDPMDRATELGTVVHAKAAEVFERRVHKAAEEGAEVLYDPGRRGALLPPIVVDRVSHASELVMEETFAPIIPIVRADDDDALIALSNSTAFGLSSGVCTNDFRRMQKYIAGLKVGTVNIWEVPGYRIEMSPFGGIKDSGNGYKEGVIEAMKSFTNVKTFSLPW
>2644191914
MEFNLRHEPMRIAGRKVTTDAVVEVRYPWNDAVVGTVPAGRAEHAREAFSIAAAYQPKLTRYERQRILLTAAEALVARKEEISDLITLELGISKQDSLYEVGRAYDVMTLSGQMCIRDDGEIFSCDLTPHGKARKIFTTREPLNAISAITPFNHPLNMVAHKVAPAIATNNCVVLKPTELTPMTALVLADILYEAGLPPEMLSVVTGWPADIGMEMITNPDFDLITFTGSVPVGKLIAAHAHYKRQVLELGGNDPLIILNDDDLARAADLAVAGATKNSGQRCTAVKRILCQERVADRFVPFVLERAKKLRFGDPMDRSTDLGTVVHAKAAEIFENRVYMAAEQGAEILYNPGRSGALLPPIVLDRVPHSSELIMEETFAPIIPIVRADDDDALIALSNSTAFGLSSGVCTNDFRRMQKYIAGLKVGTVNIWEVPGYRIEMSPFGGIKDSGNGYKEGVIEAMKSFTNVKTFSLPW
>2858633476
TDFKLRNEPMRIAGRPVSTDAVIEVRYPWNDAVVGTVPAGHAEHAREAFAIAAAYQPKLTRYERQRILLTAADALVAKKEEISDLITLELGISKQDSLYEVGRAYDVLTLSGQMCIRDDGEIFSCDLTPHGKARKIFTMREPLTAISAITPFNHPLNMVAHKIAPAIATNNCVVLKPTELTPMTALVLADILYEAGLPPEMLSVVTGWPVDIGMEMITNPEFDLITFTGSVPVGKLIAANARYKRQVLELGGNDPLIILNDDDLARAADLAVAGATKNSGQRCTAVKRILCQESVADRFVPLVLERAKRLRFGDPMDRSTDLGTVVHAKAAETFEKRVHMAAEQGAEVLYNPGRNGALLPPIVLDHVPHSSELVMEETFAPIIPIVRADDDDALIALSNSTAFGLSSGVCTNDFRRIQKYIAGLKVGTVNIWEVPGYRIEMSPFGGIKDSGNGYKEGVSEAMKSFTNVKTFSLPW
>2821095162
AEFKVRHEPMRIAGRKVDADDVIEVHYPYTNAVIGTVPAGRTEHARQAFEIAANYKPKLTRYERQQILFRTAEALASRREEIANLITLELGISKADSLYEVGRAYDVFTLSAQMCIQDDGQIFSCDLTPHGKARKIFTMREPLQAISAITPFNHPLNMVSHKIAPAIATNNCVVCKPTELTPMTALVLADILYDAGLPPEMLSVVTGWPADIGMEMITNPNIELITFTGGVPVGKMIANTAGYKRAVLELGGNDPLIILNDDDLAKAADLAVAGATKNSGQRCTAVKRILCQEKVADRFVPLVLERAKKLRFGDPMDRSTDLGTVVHEKAAALFEARVHMAAEQGAEILYNPGRQGALLPPIVVDHVPHASELVMEETFGPIIPIIRADDDDALIALSNSTAFGLSSGVCTNDFRRMQKYIAGLHVGTVNIWEVPGYRIEMSPFGGIKDSGNGYKEGVSEAMKSYTNIKTYSLPW
>2821102321
AEFRVRHEPMRIAGRKVDADDVIDVHYPYTNAVVGTVPAGRTEHARQAFEIAANYKPKLTRYERQQILFRTAEALASRREEIADLITLELGISKVDSLYEVGRAYDVFTLSAQMCIQDDGQIFSCDLTPHGKARKIFTMREPLKAISAITPFNHPLNMVSHKIAPAIATNNCVVCKPTELTPMTALVLADILYEAGLPPEMLSVVTGWPADIGMEMITNPNIELITFTGGVPVGKMIANTAGYKRAVLELGGNDPLIILNDDDLAKAADLAVAGATKNSGQRCTAVKRILCQEKVADRFVPLVLERAKRLRFGDPMDRSTDLGTVVHEKAATLFEARVHMAAEQGADILYNPGRHGALLPPIVVDRVPHASELVMEETFGPIIPIIRADDDDALIALSNSTAFGLSSGLCTNDFRRMQKYIAGLQVGTVNIWEVPGYRIEMSPFGGIKDSGNGYKEGVSEAMKSYTNVKTYSLPW
>2689669436
AEFKVRHEPMRIAGRKVDADDVIDVHYPYTNAVVGTVPAGRTEHARQAFEIAANYKPKLTRYERQQILFRTAEALASRREEIADLITLELGISKADSLYEVGRAYDVFTLSAQMCIQDDGQIFSCDLTPHGKARKIFTMREPLRAISAITPFNHPLNMVSHKIAPAIATNNCVVCKPTELTPMTALVLADILYEAGLPPEMLSVVTGWPADIGMEMITNPNIELITFTGGVPVGKMIANTAGYKRAVLELGGNDPLIILNDDDLAKAADLAVAGATKNSGQRCTAVKRILCQEKVADRFVPLVLERAKKLRFGDPMDRSTDLGTVVHEKAATLFEARVHMAAEQGADILYNPGRQGALLPPIVIDHVPHASELVMEETFGPIIPIIRADDDDALIALSNSTAFGLSSGVCTNDFRRMQKYIAGLQVGTVNIWEVPGYRIEMSPFGGIKDSGNGYKEGVSEAMKSYTNVKTYSLPW
>2514592743
AAFTVRHEPMRIAGRMVNADGVVNVHYPYTNAVIGTVPAGRAEHARQAFEIAANYTSKLTRYERQQILFRTADALASRREEISDLITLELGISKADSLYEIGRAYDVFTLSAQMCIQDDGQIFSCDLTPHGKARKIFTTREPLKAISAITPFNHPLNMVSHKVAPAIATNNCVVVKPTELTPMTALILADILYEAGLPPEMLSVVTGWPADIGMEMITNDNIESITFTGGVPVGKMIANTAGYRRAVLELGGNDPLIILNDDDLAKAADLAVAGATKNSGQRCTAVKRILCQESVADRFVPLVLERAKKIRFGDPMDRDIDLGTVVHEKAAALFEARVHMAEEQGAEVLYNPGRRGALLPPIVVDRVPHQSELVMEETFGPIIPIIRADDDDAMIALSNSTAFGLSSGVCTNDFRRMQKYIAGLKVGTVNIWEVPGYRIEMSPFGGIKDSGNGYKEGVIEAMKSYTNLKAFSLPW
>2841731596
PTIKVRHEPMRIAGRHVDADGVVEVRYPWNDTVVGTVPAGGAEHARQAFAIAAAYKPKLTRYERQKILLRTAELLSSRKEEISDLITLELGISKQDSLYEVGRAYDVFTLSGQMCIQDDGQIFSCDLTPHGKARKIFTMREPLNAISAITPFNHPLNMVSHKVAPAIATNNCVVVKPTELTPMTALVLADILYEAGLPPEMLSVVTGWPKDIGDEMITNENIDLITFTGGVPVGKLIASKAGYRRQVLELGGNDPLIILNDDDLAKAADLAVAGATKNSGQRCTAVKRILVQESIADRFVPLVLERARKIRFGDPMDRTTDLGTVVHERAAKLFEDRVHMAAEQGADILYNPGRNGALLPPIVVDRVPHASELVMEETFGPIIPIIRADDDDALIALSNSTAFGLSSGVCTNDFRRMQKYIAGLQVGTVNIWEVPGYRIEMSPFGGIKDSGNGYKEGVIEAMKSFTNVKTFSLPW
>2690059072
PTIKVRHEPMRIAGRHVDADGVVEVRYPWNDTVVGTVPAGGAEHARQAFAIAAAYKPKLTRYERQKILLRTAELLNSRKEEISDLITLELGISKQDSLYEVGRAFDVFTLSGQMCIQDDGQIFSCDLTPHGKARKIFTMREPLNAISAITPFNHPLNMVSHKVAPAIATNNCVVVKPTELTPMTALVLADILYEAGLPPEMLSVVTGWPKDIGDEMITNENIDLITFTGGVPVGKLIASKAGYRRQVLELGGNDPLIILNDDDLAKAADLAVAGATKNSGQRCTAVKRILVQESIADRFVPLVLERARKIRFGDPMDRTTDLGTVVHERAAKLFEDRVHMAAEQGADILYNPGRNGALLPPIVVDRVPHASELVMEETFGPIIPIIRADDDDALIALSNSTAFGLSSGVCTNDFRRMQKYIASLQVGTVNIWEVPGYRIEMSPFGGIKDSGNGYKEGVIEAMKSFTNVKTFSLPW
>2517465727
TTFKVRHEPMRIAGRKVDADGVVNVHYPYTNAVIGTVPAGRAEHARQAFEIAANYKPKLTRYERQQILFRTAEALAARKEEISDVITLELGISKADSLYEVGRAYDVFTLSAQMCIQDDGQIFSCDLTPHGKARKIFTTREPLRAISAITPFNHPLNMVAHKVAPAIATNNCVVVKPTELTPMTALILADILYEAGLPPEMLSVVTGMPADIGAEMITNDNIELITFTGGVPVGKLIARTAGYKRQVLELGGNDPLIILNDADLAKAADLAVAGATKNSGQRCTAVKRILCQESVADRFVPMVLERAKKLKFGDPMDRSMDLGTVVHEKAAVLFESRVYMAAEQGAEVLYDPGRRGALLPPIVVDRVPHKSELVMEETFGPVIPIVRADNDDELIALSNSTAFGLSSGVCTNDFRRMQKYIAGLQVGTVNIWEVPGYRIEMSPFGGIKDSGNGYKEGVIEAMKSFTNVKTFSLPW
>2829783315
TSIKVRHEPMRIAGRKVDADGVVNVHYPYTDAVIGTVPAGRAEHARQAFEIAANYRPKLTRYERQQILFRTAEALAARKEEISDVITLELGISKADSLYEVGRAYDVFTLSAQMCIQDDGQIFSCDLTPHGKARKIFTTREPLKAISAITPFNHPLNMVSHKVAPAIATNNCVVVKPTELTPMTALILADILYEAGLPPEMLSVVTGMPADIGAEMITNDNIELITFTGGVPVGKLIARTAGYKRQVLELGGNDPLIILNDDDLAKAADLAVAGATKNSGQRCTAVKRILCQESVADRFVPMVLERAKKLRFGDPMDRSTDLGTVVHEKAAALFEKRVYMAAEQGAEVLYDPGRKGALLPPIVVDRVPHTSELVMEETFGPIIPIVRADNDDALIALSNSTAFGLSSGVCTNDFRRMQKYIAGLQVGTVNIWEVPG
>2861409835
TTFKVRHEPMRIAGRKVDADGVVNVHYPYTDAVIGTVPAGRAEHARQAFEIAANYKPKLTRYERQQILFRTAEALAARKEEISDIITLELGISKADSLYEVGRAYDVFTLSAQMCIQDDGQIFSCDLTPHGKARKIFTTREPLRAISAITPFNHPLNMVAHKVAPAIATNNCVVVKPTELTPMTALILADILYEAGLPPEMLSVVTGMPADIGAEMITNDNIELITFTGGVPVGKLISRTAGYKRQVLELGGNDPLIILNDDDLAKAADLAVAGATKNSGQRCTAVKRILCQESVADRFVPMVLERAKKIRFGDPMDRSTDLGTVVHEKAAALFESRVYMAAEQGAEVLYDPGRKGALLPPIVVDRVPHRSELVMEETFGPIIPIVRADNDDALIALSNSTAFGLSSGVCTNDFRRMQKYIAGLQVGTVNIWEVPGYRIEMSPFGGIKDSGNGYKEGVIEAMKSFTNVKTFSLPW
>2739305808
TTFKVRHEPMRIAGRKVDADGVVNVHYPYTDAIIGTVPAGRAEHARQAFEIAANYKPKLTRYERQQILFRTAEALAARKEEISDIITLELGISKADSLYEVGRAYDVFTLSAQMCIQDDGQIFSCDLTPHGKARKIFTTREPLKAISAITPFNHPLNMVSHKVAPAIATNNCVVVKPTELTPMTALILADILYEAGLPPEMLSVVTGMPADIGAEMITNENIELITFTGGVPVGKLIARTAGYKRQVLELGGNDPLIILNDDDLARAADLAVAGATKNSGQRCTAVKRILCQESVADRFVPMVLERAKKLRFGDPMDWTTDLGTVVHEKAATLFESRVYMAAEQGAEVLYDPGRKGALLPPIVVDRVPHTSELVMEETFGPIIPIVRADNDDELIALSNSTAFGLSSGVCTNDFRRMQKYIAGLQVGTVNIWEVPGYRIEMSPFGGIKDSGNGYKEGVIEAMKSFTNVKTFSLPW
>2790421159
TTFKVRHEPMRIAGRKVDADGVVNVHYPYTNAVIGTVPAGRAEHARQAFDIAANYRSKLTRYERQQILFRTAEALAARKEEISDVITLELGISKADSLYEVGRAYDVFTLSAQMCIQDDGQIFSCDLTPHGKARKIFTTREPLKAISAITPFNHPLNMVSHKVAPAIATNNCVVVKPTELTPMTALILADILYEAGLPPEMLSVVTGMPADIGAEMITNENIELITFTGGVPVGKLIARTAGYKRQVLELGGNDPLIILNDDDLAKAADLAVAGATKNSGQRCTAVKRILCQESVADRFVPMVLERAKKIRFGDPMDRTTDLGTVVHEKAAALFENRVYMAAEQGAEVLYDPGRKGALLPPIVVDRVPHKSELVMEETFGPIIPIVRADNDDELIALSNSTAFGLSSGVCTNDFRRMQKYIAGLQVGTVNIWEVPGYRIEMSPFGGIKDSGNGYKEGVIEAMKSFTNVKTFSLPW
>2829776389
TTFKVRHEPMRIAGSKVDADGVVNVHYPYTNAVIGTVPAGRAEHARQAFDIAANYRSKLTRYERQQILFRTAEALAARKEEISDVITLELGISKVDSLYEVGRAYDVFTLSAQMCIQDDGQIFSCDLTPHGKARKIFTTREPLKAISAITPFNHPLNMVSHKVAPAIATNNCVVVKPTELTPMTALILADILYEAGLPPEMLSVVTGMPADIGAEMITNENIDLITFTGGVPVGKLIARTAGYKRQVLELGGNDPLIILNDDDLAKAADLAVAGATKNSGQRCTAVKRILCQESVADRFVPMVLERAKKIRFGDPMDRTTDLGTVVHEKAAALFEKRVYMAAEQGAEVLYDPGRKGALLPPIVVDRVPHTSELVMEETFGPIIPIVRADNDDELIALSNSTAFGLSSGVCTNDFRRMQKYIAGLQVGTVNIWEVPGYRIEMSPFGGIKDSGNGYKEGVIEAMKSFTNVKTFSLPW
>2785405798
TTFKVRHEPMRIAGRKVDADGVVNVHYPYTDAVIGTVPAGRAEHARQAFEIAANYKPKLTRYERQQILFRTAEALAARKEEISDIITLELGISKADSLYEVGRAYDVFTLSAQMCIQDDGQIFSCDLTPHGKARKIFTTREPLKAISAITPFNHPLNMVSHKVAPAIATNNCVVVKPTELTPMTALILADILYEAGLPPEMLSVVTGMPTDIGAEMITNENIELITFTGGVPVGKLIARTAGYKRQVLELGGNDPLIILNDDDLAKAADLAVAGATKNSGQRCTAVKRILCQESVADRFVPMVLERAKKIRFGDPMDRSTDLGTVVHEKAAALFEKRVYMAAEQGAEVLYDPGRKGALLPPIVVDRVPHTSELVMEETFGPIIPIVRADNDDELIALSNSTAFGLSSGVCTNDFRRMQKYIAGLQVGTVNIWEVPGYRIEMSPFGGIKDSGNGYKEGVIEAMKSFTNVKTFSLPW
>2861419101
MLSVVTGMPADIGAEMITNENIELITFTGGVPVGKLIARTAGYKRQVLELGGNDPLIILNDDDLAKAADLAVAGATKNSGQRCTAVKRILCQESVADRFVPMVLERARKIRFGDPMDRSTDLGTVVHEKAAALFEKRVYMAAEQGAEVLYDPGRKGALLPPIVVDRVPHTSELVMEETFGPIIPIVRADNDDELIALSNSTAFGLSSGVCTNDFRRMQKYIAGLQVGTVNIWEVPGYRIEMSPFGGIKDSGNGYKEGVIEAMKSFTNVKTFSLPW
>2597293075
TTFKVRHEPMRIAGRMVDADGVVPVHYPYTNAIVGTVPAGHAEHARQAFEIAAGYRSKLTRYERQQILFRTGEALASRKEEISDLITLELGISKADSLYEVGRAYDVFTLSAQLCIQDDGQIFSCDLTPHGKARKIFTTREPLKAISAITPFNHPLNMVSHKVAPAIATNNCVVVKPTELTPMTALLLADILYEAGLPPEMLSVVTGWPADIGNEMITNENIDLITFTGGVPVGKMIARTAGYKRQVLELGGNDPLIILNDNDLAKAADLAVAGATKNSGQRCTAVKRILVQESVADRFVPLVLERAKKIRFGDPMDRSTDLGTVVHEKAAALFEARVQRAAEQGAEILYNPGRQGALLPPIVVDRVSHRSELVMEETFGPIIPIVRADDDEALIALSNSTAFGLSSGVCTNDFRRMQKYIAGLQVGTVNIWEVPGYRIEMSPFGGIKDSGNGYKEGVVEAMKSYTNVKTFSLPW
>2510316890
PAIKVRHEPMRIAGRRVDADGVVEVRYPWNDTVIGTVPAGRAEHARKAFEIAAGYKSKLTRYERQQILFRTAQALASRREEISDLITLELGISKTDSLYEVGRAYDVFTLSAQMCIQDDGQIFSCDLTPHGKARKIFTTREPLKAISAITPFNHPLNMVSHKVAPAIATNNCVVVKPTELTPMTALLLADILYEAGLPPEMLSVVTGWPADIGNEMITNDNIDLITFTGGVPVGKMISRTAGYKRQVLELGGNDPLIVLNDEDLARAADLAVAGATKNSGQRCTAVKRILVQESVADRFVPLVLERAKKIRFGDPMDRSTDLGTVVHEKAAALFEARVHMAAEQGAEILYNPGRQGALLPPIVVDRVPHISELVMEETFGPIIPIVRADDDDALIALSNSTAFGLSSGVCTNSFPRMQKYIAGLQVGTVNIWEVPGYRIEMSPFGGIKDSGNGYKEGVIEAMKSYTNVKTFSLPW
>2869259489
PSIKVRHEPMRIAGKKVDADGVVEVRYPWNDTVIGTVPAGRAEHARKAFEIAAGYKSRLTRYERQQILFRAAEALASRREEISDLITLELGISKTDSLYEVGRAYDVFTLSAQMCIQDDGQIFSCDLTPHGKARKIFTTREPLKAISAITPFNHPLNMVSHKVAPAIATNNCVVVKPTELTPMTALLLADILYEAGLPPEMLSVVTGWPADIGNEMITNDNIDLITFTGGVPVGKMIARTAGYKRQVLELGGNDPLIILNDEDLARAADLAVAGATKNSGQRCTAVKRILVQESVADRFVPLVLERAKKIRFGDPMDRSTDLGTVVHEKAAALFEARVHMAAEQGAEILYNPGRQGALLPPIVVDRVPHTSELVMEETFGPIIPIVRADDDDALIALSNSTAFGLSSGVCTNSFPRMQKYIAGLQVGTVNIWEVPGYRIEMSPFGGIKDSGNGYKEGVIEAMKSYTNVKTFSLPW
>2874113956
PSIKVRHEPMRIAGKKVDADGVVEVRYPWNDTVIGTVPAGRAEHARKAFEIAASYKSKLTRYERQQILFRTAEALASRREEISDLITLELGISKTDSLYEVGRAYDVFTLSAQMCIQDDGQIFSCDLTPHGKARKIFTTREPLKAISAITPFNHPLNMVSHKVAPAIATNNCVVVKPTELTPMTALLLADILYEAGLPPEMLSVVTGWPADIGNEMITNDNIDLITFTGGVPVGKMIARTAGYKRQVLELGGNDPLIILNDEDLARAADLAVAGATKNSGQRCTAVKRILVQESVADRFVPLVLERAKKIRFGDPMDRSTDLGTVVHEKAAALFEARVHMAAEQGAEILYNPGRQGALLPPIVVDRVPHTSELVMEETFGPIIPIVRADDDDALIALSNSTAFGLSSGVCTNSFPRIQKYIAGLQVGTVNIWEVPGYRIEMSPFGGIKDSGNGYKEGVIEAMKSYTNVKTFSLPW
>2869235690
PSIKVRHEPMRIAGKKVDADGVVEVRYPWNDTVIGTVPAGRAEHARKAFEIAASYKSKLTRYERQQILFRTAEALASRREEISDLITLELGISKTDSLYEVGRAYDVFTLSAQMCIQDDGQIFSCDLTPHGKARKIFTTREPLKAISAITPFNHPLNMVSHKVAPAIATNNCVVVKPTELTPMTALLLADILYEAGLPPEMLSVVTGWPADIGNEMITNDNIDLITFTGGVPVGKMIARTAGYKRQVLELGGNDPLIILNDEDLARAADLAVAGATKNSGQRCTAVKRILVQESVADRFVPLVLERAKKIRFGDPMDRSTDLGTVVHEKAAALFEARVHMAAEQGAEILYNPGRQGALLPPIVVDRVPHTSELVMEETFGPIIPIVRADDDDALIALSNSTAFGLSSGVCTNSFPRIQKYIAGLQVGTVNIWEVPGYRIEMSPFGGIKDSGNGYKEGVIEAMKSYTNVKTFSLPW
>2844016033
PAITVRHEPMRIAGKKVDADGVVEVRYPWNDTVIGTVPAGRAEHARKAFEIAASYKSKLTRYERQQILFRAAEALASRREEISDLITLELGISKTDSLYEVGRAYDVFTLSAQMCIQDDGQIFSCDLTPHGKARKIFTTREPLKAISAITPFNHPLNMVSHKVAPAIATNNCVVVKPTELTPMTALLLADILYEAGLPPEMLSVVTGWPADIGNEMITNDNIDLITFTGGVPVGKMIARTAGYKRQVLELGGNDPLIILNDEDLARAADLAVAGATKNSGQRCTAVKRILVQESVADRFVPLVLERAKKIRFGDPMDRSTDLGTVVHEKAAALFEARVHMAAEQGAEILYNPGRQGALLPPIVVDRVPHTSELVMEETFGPIIPIVRADDDDALIALSNSTAFGLSSGVCTNSFPRMQKYIAGLQVGTVNIWEVPGYRIEMSPFGGIKDSGNGYKEGVIEAMKSYTNVKTFSLPW
>2869246747
PSIKVRHEPMRIAGKKVDADGVVEVRYPWNDTVIGTVPAGRAEHARKAFEIAASYKSKLTRYERQQILFRAAEALASRREEISDLITLELGISKTDSLYEVGRAYDVFTLSAQMCIQDDGQIFSCDLTPHGKARKIFTTREPLKAISAITPFNHPLNMVSHKVAPAIATNNCVVVKPTELTPMTALLLADILYEAGLPPEMLSVVTGWPADIGNEMITNDNIDLITFTGGVPVGKMIARTAGYKRQVLELGGNDPLIILNDEDLARAADLAVAGATKNSGQRCTAVKRILVQESVADRFVPLVLERAKKIRFGDPMDRSTDLGTVVHEKAAALFEARVHMAAEQGAEILYNPGRQGALLPPIVVDRVPHTSELVMEETFGPIIPIVRADDDDALIALSNSTAFGLSSGVCTNSFPRMQKYIAGLQVGTVNIWEVPGYRIEMSPFGGIKDSGNGYKEGVIEAMKSYTNVKTFSLPW
>2509398312
PAIKVRHEPMRIAGKKVDAGGVVEVRYPWNDTVIGTVPAGRAEHARQAFEIAAGYKSKLTRYERQQILFRTAEALALRREEISDLITLELGISKADSLYEVGRAYDVFTLSAQMCIQDDGQIFSCDLTPHGKARKIFTTREPLKAISAITPFNHPLNMVSHKVAPAIATNNCVVVKPTELTPMTALVLADILYEAGLPPEMLSVVTGWPVDIGNEMITNENIDLITFTGGVPVGKMIARTAGYRRQVLELGGNDPLIILNDDDLAKAADLAVAGATKNSGQRCTAVKRILVQESVADRFVPLVLERAKKIRFGDPMDRSTDLGTVVHEKAAALFEARVHMAAEQGAEILYNPGRQGALLPPIVVDRVPHTSELVKEETFGPIIPIVRADDDEALIALSNSTAFGLSSGVCTNSFPRMQKYIAGLQVGTVNIWEVPGYRIEMSPFGGIKDSGNGYKEGVIEAMKSYTNVKTFSLPW
>2513931035
PSIKVRHEPMRIAGKKVDADGIVEVRYPWNDTVIGTVPAGRAEHARRAFEIAAGYKSKLTRYERQQILFRTAEALASRREEISDLITLELGISKTDSLYEVGRAYDVFTLSAQMCIQDDGQIFSCDLTPHGKARKIFTIREPLKAISAITPFNHPLNMVSHKVAPAIATNNCVVVKPTELTPMTALLLADILYEAGLPPEMLSVVTGWPADIGNEMITNDNIDLITFTGGVPVGKMIARTAGYKRQVLELGGNDPLIILNDEDLARAADLAVAGATKNSGQRCTAVKRILVQESVADRFVPLVLERAKKIRFGDPMDRSTDLGTVVHEKAAALFEARVHMAAEQGADILYNPGRQGALLPPIVVDRVPHTSELVMEETFGPIIPIVRADDDEALIKLSNSTAFGLSSGVCTNSFPRMQKYIAGLEVGTVNIWEVPGYRIEMSPFGGIKDSGNGYKEGVIEAMKSYTNVKTFSLPW
>2714743947
PAIKVRHEPMRIAGKKVDADDIVKVRYPWNDTVIGTVPAGRAEHARRAFEIAAGYKSKLTRYERQQILFRTAEALASRREEISDLITLELGISKTDSLYEVGRAYDVFTLSAQMCIQDDGQIFSCDLTPHGKARKIFTTREPLKAISAITPFNHPLNMVSHKVAPAIATNNCVVVKPTELTPMTALLLADILYEAGLPPEMLSVVTGWPADIGSEMITNENIDLITFTGGVPVGKMIARTAGYKRQVLELGGNDPLIILNDDDLAKAADLAVAGATKNSGQRCTAVKRILVQESVADRFVPLVLERAKKIRFGDPMDRSTDLGTVVHEKAATLFETRVHMAAEQGAEILYNPGRQGALLPPIVVDRVPHTSELVMEETFGPIIPIVRADDDEALIALSNSTAFGLSSGVCTNSFPRMQKYIAGLQVGTVNIWEVPGYRIEMSPFGGIKDSGNGYKEGVIEAMKSYTNVKTFSLPW
>2876401817
PAIKVRHEPMRIAGRRVDAEGVVEVRYPWNDTVIGTVPAGRADHARQAFEIAAGYKSKLTRYERQQILFRTAEALASRRDEISDLITLELGISKTDSLYEVGRAYDVFTLSAQMCIQDDGQIFSCDLTPHGKARKIFTTREPLKAISAITPFNHPLNMVSHKVAPAIATNNCVVVKPTELTPMTALLLADILYEAGLPPEMLSVVTGWPADIGNEMITNENIDLITFTGGVPVGKMIARTAGYKRQVLELGGNDPLIILNDEDLAKAADLAVAGATKNSGQRCTAVKRILVQESVADRFVPLVLERAKKIRFGDPMDRATDLGTVVHEKAAALFEARVHMAAEQGAEILYNPGRQGALLPPIVVDRVPHTSELVMEETFGPIIPIVRADDDEALIALSNSTAFGLSSGVCTNSFPRMQKYIAGLQVGTVNIWEVPGYRIEMSPFGGIKDSGNGYKEGVIEAMKSYTNVKTFSLPW
>2856330176
PAIKVRHEPMRIAGRRVDAEGVVEVRYPWNDTVIGTVPAGRADHARQAFEIAAGYKSKLTRYERQQILFRTAEALASRRDEISDLITLELGISKTDSLYEVGRAYDVFTLSAQMCIQDDGQIFSCDLTPHGKARKIFTTREPLKAISAITPFNHPLNMVSHKVAPAIATNNCVVVKPTELTPMTALLLADILYEAGLPPEMLSVVTGWPADIGNEMITNENIDLITFTGGVPVGKMIARTAGYKRQVLELGGNDPLIILNDEDLAKAADLAVAGATKNSGQRCTAVKRILVQESVADRFVPLVLERAKKIRFGDPMDRATDLGTVVHEKAAALFEARVHMAAEQGAEILYNPGRQGALLPPIVVDRVPHTSELVMEETFGPIIPIVRADDDEALIALSNSTAFGLSSGVCTNSFPRMQKYIAGLQVGTVNIWEVPGYRIEMSPFGGIKDSGNGYKEGVIEAMKSYTNVKTFSLPW
>649875145
PAIKVRHEPMRIAGKKVDAEGVVEVRYPWNDTVIGTVPAGRADHARQAFEIAAGYKSRLTRYERQQILFRTAEALASRRDEISDLITLELGISKTDSLYEVGRAYDVFTLSAQMCIQDDGQIFSCDLTPHGKARKIFTTREPLKAISAITPFNHPLNMVSHKVAPAIATNNCVVVKPTELTPMTALLLADILYEAGLPPEMLSVVTGWPADIGNEMITNENIDLITFTGGVPVGKMIARTAGYKRQVLELGGNDPLIILNDEDLAKAADLAVAGATKNSGQRCTAVKRILVQESVADRFVPLVLERAKKIRFGDPMDRATDLGTVVHEKAAALFEARVHMAAEQGADILYNPGRQGALLPPIVVDRVPHTSELVMEETFGPIIPIVRADDDEALIALSNSTAFGLSSGVCTNSFPRMQKYIAGLQVGTVNIWEVPGYRIEMSPFGGIKDSGNGYKEGVIEAMKSYTNVKTFSLPW
>2874132052
PAIKVRHEPMRIAGKKVDAEGVVEVRYPWNDTVIGTVPAGRADHARQAFEIAAGYKSRLTRYERQQILFRTAEALASRRDEISDLITLELGISKTDSLYEVGRAYDVFTLSAQMCIQDDGQIFSCDLTPHGKARKIFTTREPLKAISAITPFNHPLNMVSHKVAPAIATNNCVVVKPTELTPMTALLLADILYEAGLPPEMLSVVTGWPADIGNEMITNDNIDLITFTGGVPVGKMIARTAGYKRQVLELGGNDPLIILNDEDLAKAADLAVAGATKNSGQRCTAVKRILVQESVADRFVPLVLERAKKIRFGDPMDRATDLGTVVHEKAAALFEARVHMAAEQGADILYNPGRQGALLPPIVVDRVPHTSELVMEETFGPIIPIVRADDDEALIALSNSTAFGLSSGVCTNSFPRMQKYIAGLQVGTVNIWEVPGYRIEMSPFGGIKDSGNGYKEGVIEAMKSYTNVKTFSLPW
>2871461805
PAIKVRHEPMRIAGKKVDAEGVVEVRYPWNDTVIGTVPAGRADHARQAFEIAAGYKSRLTRYERQQILFRTAEALASRRDEISDLITLELGISKTDSLYEVGRAYDVFTLSAQMCIQDDGQIFSCDLTPHGKARKIFTTREPLKAISAITPFNHPLNMVSHKVAPAIATNNCVVVKPTELTPMTALLLADILYEAGLPPEMLSVVTGWPADIGNEMITNDNIDLITFTGGVPVGKMIARTAGYKRQVLELGGNDPLIILNDEDLAKAADLAVAGATKNSGQRCTAVKRILVQESVADRFVPLVLERAKKIRFGDPMDRATDLGTVVHEKAAALFEARVHMAAEQGADILYNPGRQGALLPPIVVDRVPHTSELVMEETFGPIIPIVRADDDEALIALSNSTAFGLSSGVCTNSFPRMQKYIAGLQVGTVNIWEVPGYRIEMSPFGGIKDSGNGYKEGVIEAMKSYTNVKTFSLPW
>2753689691
PAIKVRHEPMRIAGKKVDAESVVEVRYPWNDTVIGTVPAGRADHARQAFEIAAGYKSRLTRYERQQILFRTAEALASRRDEISDLITLELGISKTDSLYEVGRAYDVFTLSAQMCIQDDGQIFSCDLTPHGKARKIFTTREPLKAISAITPFNHPLNMVSHKVAPAIATNNCVVVKPTELTPMTALLLADILYEAGLPPEMLSVVTGWPADIGNEMITNDNIDLITFTGGVPVGKMIARTAGYKRQVLELGGNDPLIILNDEDLAKAADLAVAGATKNSGQRCTAVKRILVQESVADRFVPLVLERAKKIRFGDPMDRATDLGTVVHEKAAALFEARVHMAAEQGADILYNPGRQGALLPPIVVDRVPHTSELVMEETFGPIIPIVRADDDEALIALSNSTAFGLSSGVCTNSFPRMQKYIAGLQVGTVNIWEVPGYRIEMSPFGGIKDSGNGYKEGVIEAMKSYTNVKTFSLPW
>2688600693
PAIKVRHEPMRIAGRRVDADGVVEVRYPWNDTVIGTVPAGRADHARQAFEIAAGYKSKLTRYERQQILFRTAQALASRREEISDLITLELGISKTDSLYEVGRAYDVFTLSAQMCIQDDGQIFSCDLTPHGKARKIFTTREPLKAISAITPFNHPLNMVSHKVAPAIATNNCVVVKPTELTPMTALLLADILYEAGLPPEMLSVVTGWPADIGNEMITNDNIDLITFTGGVPVGKMIARTAGYKRQVLELGGNDPLIILNDEDLAKAADLAVAGATKNSGQRCTAVKRILVQESVADRFVPLVLERAKKIRFGDPMDRATDLGTVVHEKAAALFEARVHMAAEQGADILYNPGRQGALLPPIVVDRVPHTSELVMEETFGPIIPIVRADDDEALIALSNSTAFGLSSGVCTNSFPRMQKYIAGLQVGTVNIWEVPGYRIEMSPFGGIKDSGNGYKEGVIEAMKSYTNVKTFSLPW
>2509133950
PAIKVRHEPMRIAGRRVDADGVVEVRYPWNDTVIGTVPAGRADHARQAFEIAAGYKSKLTRYERQQILFRTAQALASRREEISDLITLELGISKTDSLYEVGRAYDVFTLSAQMCIQDDGQIFSCDLTPHGKARKIFTTREPLKAISAITPFNHPLNMVSHKVAPAIATNNCVVVKPTELTPMTALLLADILYEAGLPPEMLSVVTGWPADIGNEMITNDNIDLITFTGGVPVGKMIARTAGYKRQVLELGGNDPLIILNDEDLAKAADLAVAGATKNSGQRCTAVKRILVQESVADRFVPLVLERAKKIRFGDPMDRATDLGTVVHEKAAALFEARVHMAAEQGADILYNPGRQGALLPPIVVDRVPHTSELVMEETFGPIIPIVRADDDEALIALSNSTAFGLSSGVCTNSFPRMQKYIAGLQVGTVNIWEVPGYRIEMSPFGGIKDSGNGYKEGVIEAMKSYTNVKTFSLPW
>2857369678
PAIKVRHEPMRIAGRRVDADGVVEVRYPWNDTVIGTVPAGRADHARQAFEIAAGYKSRLTRYERQQILFRTAEALASRRDEISDLITLELGISKTDSLYEVGRAYDVFTLSAQMCIQDDGQIFSCDLTPHGKARKIFTTREPLKAISAITPFNHPLNMVSHKVAPAIATNNCVVVKPTELTPMTALLLADILYEAGLPPEMLSVVTGWPADIGNEMITNDNIDLITFTGGVPVGKMIARTAGYKRQVLELGGNDPLIILNDEDLAKAADLAVAGATKNSGQRCTAVKRILVQESVADRFVPLVLERAKKIRFGDPMDRATDLGTVVHEKAAALFEARVHMAAEQGADILYNPGRQGALLPPIVVDRVPHTSELVMEETFGPIIPIVRADDDEALIALSNSTAFGLSSGVCTNSFPRMQKYIAGLQVGTVNIWEVPGYRIEMSPFGGIKDSGNGYKEGVIEAMKSYTNVKTFSLPW
>2871456548
PAIKVRHEPMRIAGRRVDADGVVEVRYPWNDTVIGTVPAGRAEHARKAFEIAAGYKSKLTRYERQQILFRTAEALASRREEISDLITLELGISKADSLYEVGRAYDVFTLSAQMCIQDDGQIFSCDLTPHGKARKIFTTREPLKAISAITPFNHPLNMVSHKVAPAIATNNCVVVKPTELTPMTALLLADILYEAGLPPEMLSVVTGWPTDIGNEMITNENIDLITFTGGVPVGKMIARTAGYKRQVLELGGNDPLIILNDDDLAKAADLAVAGATKNSGQRCTAVKRILIQESVADRFVPLVLERAKKIRFGDPMDRLTDLGTVVHEKAAALFEARVHMAAEQGAEILYNPGRQGALLPPIVVDRVPHTSELVMEETFGPIIPIVRADDDDALIALSNSTAFGLSSGVCTNSFPRMQKYIAGLQVGTVNIWEVPGYRIEMSPFGGIKDSGNGYKEGVIEAMKSYTNVKTFSLPW
>2509117372
PAIKVRHEPMRIAGKEVDADGVVEVRYPWNDTVIGTVPAGRAEHARQAFEIAAGYKSKLTRYERQQILFRTAEALASRREEISDLITLELGISKTDSLYEVGRAYDVFTLSAQMCIQDDGQIFSCDLTPHGKARKIFTTREPLKAISAITPFNHPLNMVSHKVAPAIATNNCVVVKPTELTPMTALLLADILYEAGLPPEMLSVVTGWPADIGNEMITNENIDLITFTGGVPVGKMIARTAGYKRQVLELGGNDPLIVLNDADLAKAADLAVAGATKNSGQRCTAVKRILVQESVADRFVPLVLERAKKIRFGDPMDRSTDLGTVVHEKAAALFEARVHMAAEQGADILYNPGRQGALLPPIVVDRVLHKSELVMEETFGPIIPIVRADDDEALIALSNSTAFGLSSGVCTNSFPRMQKYIAGLQVGTVNIWEVPGYRIEMSPFGGIKDSGNGYKEGVVEAMKSYTNVKTFSLPW
>2503203972
PAIKVRHEPMRIAGRKVDAEGVVEVRYPWNDTVIGTVPAGSAEHARKAFEIAAGYKSKLTRYERQQILFRTAEILASRREEISDLITLELGISKADSLYEVGRAYDVFTLSAQMCIQDDGQIFSCDLTPHGKARKIFTTREPLKAISAITPFNHPLNMVSHKVAPAIATNNCVVVKPTELTPMTALLLADILYEAGLPPEMLSVVTGWPADIGNEMITNENIDLITFTGGVPVGKMIARTAGYKRQVLELGGNDPLIILNDDDLAKAADLAVAGATKNSGQRCTAVKRILVQESVADRFVPLVLERAKKIRFGDPMDRSTDLGTVVHEKAAALFEARVYMAAEQGAEILYNPGRLGALLPPIVVDRVPHTSELVMEETFGPIIPIVRADDDEALIALSNSTAFGLSSGVCTNSFPRMQKYIAGLQVGTVNIWEVPGYRIEMSPFGGIKDSGNGYKEGVIEAMKSYTNVKTFSLPW
>2512964030
PAIKVRHEPMRIAGRKVDADGVVEVRYPWNDTVIGTVPAGRAEHARQAFEIAAGYKSKLTRYERQQILFRTAEALASRREEISDLITLELGISKADSLYEVGRAYDVFTLSAQMCIQDDGQIFSCDLTPHGKARKIFTTREPLKAISAITPFNHPLNMVSHKVAPAIATNNCVVVKPTELTPMTALLLADILYEAGLPPEMLSVVTGWPADIGNEMITNENIDLITFTGGVPVGKMIARTAGYKRQVLELGGNDPLIILNDDDLAKAADLAVAGATKNSGQRCTAVKRILVQESVADRFVPMVLERAKKIRFGDPMDRSTDLGTVVHEKAAALFEARVHMAAEQGADILYNPGRQGALLPPIVVDRVPHTSELVMEETFGPIIPIVRADDDEALIALSNSTAFGLSSGVCTNSFPRMQKYIAGLQVGTVNIWEVPGYRIEMSPFGGIKDSGNGYKEGVIEAMKSYTNVKTFSLPW
>2514035927
PAIKVRHEPMRIAGKKVDADGIVEVRYPWNDTVIGTVPAGRAEHARQAFEIAAGYKSKLTRYDRQQILFRTAEALASRREEISDLITLELGISKTDSLYEVGRAYDVFTLSAQMCIQDDGQIFSCDLTPHGKARKIFTTREPLKAISAITPFNHPLNMVSHKVAPAIATNNCVVVKPTELTPMTALLLADILYEAGLPPEMLSVVTGWPADIGNEMITNENIDLITFTGGVPVGKMIARTAGYKRQVLELGGNDPLIILNDEDLAKAADLAVAGATKNSGQRCTAVKRILVQESVADRFVPLVLERAKKIRFGDPMDRSTDLGTVVHEKAAALFEARVHMAAEQGADILYNPGRQGALLPPIVVDRVPHTSELVMEETFGPIIPIVRADDDEALIALSNSTAFGLSSGVCTNSFPRMQKYIAGLQVGTVNIWEVPGYRIEMSPFGGIKDSGNGYKEGVIEAMKSYTNVKTFSLPW
>2557114267
PAIKVRHEPMRIAGKKVDADGVVEVRYPWNDTVIGTVPAGRAEHARQAFEIAAGYKSKLTRYERQRILFRTAQALASRREEISDLITLELGISKTDSLYEVGRAYDVFTLSAQMCIQDDGQIFSCDLTPHGKARKIFTTREPLKAISAITPFNHPLNMVSHKVAPAIATNNCVVVKPTELTPMTALLLADILYEAGLPPEMLSVVTGWPADIGNEMITNENIDLITFTGGVPVGKMIARTAGYKRQVLELGGNDPLIILNDDDLAKAADLAVAGATKNSGQRCTAVKRILVQESVADRFVPLVLERAKKIRFGDPMDRSTDLGTVVHEKAAALFEARVHMAAEQGADILYNPGRQGALLPPIVVDRVPHTSELVMEETFGPIIPIVRADDDDALIALSNSTAFGLSSGVCTNSFPRMQKYIAGLEVGTVNIWEVPGYRIEMSPFGGIKDSGNGYKEGVIEAMKSYTNVKTFSLPW
>2856326301
PAIKVRHEPMRIAGKKVDADGIVEVRYPWNDTVIGTVPAGRAEHARKAFEIAAGYRSKLTRYERQQILFRTAEALASRREEISDLITLELGISKTDSLYEVGRAYDVFTLSAQMCIQDDGQIFSCDLTPHGKARKIFTTREPLKAISAITPFNHPLNMVSHKVAPAIATNNCVVVKPTELTPMTALLLADILYEAGLPPEMLSVVTGWPVDIGNEMITNENIDLITFTGGVPVGKMIARTAGYKRQVLELGGNDPLIILNDEDLAKAADLAVAGATKNSGQRCTAVKRILVQESIADRFVPLVLERARKIRFGDPMDRSTDLGTVVHEKAAALFETRVHMAAEQGADILYNPGRQGALLPPIVVDRVPHKSELVMEETFGPIIPIVRADNDDALIALSNSTAFGLSSGVCTNSFPRMQKYITGLQVGTVNIWEVPGYRIEMSPFGGIKDSGNGYKEGVIEAMKSYTNVKTFSLPW
>2869284075
PAIKVRHEPMRIAGKKVDADGIVEVRYPWNDTVIGTVPAGRAEHARKAFEIAAGYRSKLTRYERQQILFRTAEALASRREEISDLITLELGISKTDSLYEVGRAYDVFTLSAQMCIQDDGQIFSCDLTPHGKARKIFTTREPLKAISAITPFNHPLNMVSHKVAPAIATNNCVVVKPTELTPMTALLLADILYEAGLPPEMLSVVTGWPADIGNEMITNENIDLITFTGGVPVGKMIARTAGYKRQVLELGGNDPLIILNDEDLAKAADLAVAGATKNSGQRCTAVKRILVQESVADRFVPLVLERAKKIRFGDPMDRSTDLGTVVHEKAAALFETRVHMAAEQGADILYNPGRRGALLPPIVVDRVPHKSELVMEETFGPIIPIVRADDDEALIALSNSTAFGLSSGVCTNSFPRMQKYIAGLQVGTVNIWEVPGYRIEMSPFGGIKDSGNGYKEGVIEAMKSYTNVKTFSLPW
>2874144695
TSIRVRHEPMRIAGRKVRADDVVPVHYPYTNAVVGTVPAGRAEHARKAFEIAAGYRSKLTRYERQQILFRTAEALASRRVEISDLITLELGISKTDSLYEVGRAYDVFTLSAQMCIQDDGQIFSCDLTPHGKARKIFTTREPLKAISAITPFNHPLNMVSHKVAPAIATNNCVVVKPTELTPMTALLLADILYEAGLPPEMLSVVTGWPADIGNEMITNHNIDLITFTGGVPVGKMIARTAGYKRQVLELGGNDPLIILNDDDLAKAADLAVAGATKNSGQRCTAVKRILVQESVADRFVPLVLERAKKIRFGDPMDRSTDLGTVVHEKAAALFETRVHMAAEQGADILYNPGRQGALLPPIVVDRVPHSSELVMEETFGPIIPIVRADDDDALIALSNSTAFGLSSGVCTNSFPRMQKYIAGLQVGTVNIWEVPGYRIEMSPFGGIKDSGNGYKEGVIEAMKSYTNVKTFSLPW
>2760297233
TSIKVRHEPMRIAGRKVDAADVVPVHYPYTNAVIGTVPAGRAEHARKAFEIAAGYKSKLTRYERQQILFRTAEALASRREEISDLITLELGISKTDSLYEVGRAYDVFTLSAQMCIQDDGQIFSCDLTPHGKARKIFTTREPLKAISAITPFNHPLNMVSHKVAPAIATNNCVVVKPTELTPMTALLLADILYEAGLPPEMLSVVTGWPADIGNEMITNENIDLITFTGGVPVGKMIARTAGYKRQVLELGGNDPLIILNDEDLAKAADLAVAGATKNSGQRCTAVKRILVQESVADRFVPLVLERAKKIRFGDPMDRSTDLGTVVHEKAAALFEARVHMAAEQGADILYNPGRRGALLPPIVVDRVPHTSELVMEETFGPIIPIVRADDDEALIALSNSTAFGLSSGVCTNSFPRMQKYIAGLQVGTVNIWEVPGYRIEMSPFGGIKDSGNGYKEGVIEAMKSYTNVKTFSLPW
>2790988899
RAIQVRHEPMRIAGRKVDADDVIAVRNPYTDTIIGTVPAGRAEHAHLAFEIAGNYKPRLTRYERQRILLGTAERLTARKEEISDLITLELGISKQDSLYEVGRAFDVFTLSGQMCIRDDGEIFSCDLTPHGKARKIFTFREPLKTISAITPFNHPLNMVAHKVAPAIATNNCVVLKPTELTPMTALVLADILYDAGLPPEMLSVVTGWPSDIGDEMITNANIDLITFTGGVPVGKSIASKAGYKRQVLELGGNDPFIILNDDDLAKAANLAVAGATKNSGQRCTAVKRILCQESVAERFVPLVLERAKAIRFGDPADRATQLGTVVHEAAASLFEKRVNMAAEAGADILYHPGRQGALLPPIVIDRVPHSSELVMEETFGPIVPIIRADDDDDLIALSNSTAFGLSSGVCTNDFRRMQKYIAGLEVGTVNIWEVPGYRIEMSPFGGIKDSGNGYKEGVIEAMKSYTNVKTFSLPW
>2638369489
TSFTVRHESMRIAGKKVDADETLNVHYPYTDAVVGTVSAGNAEHARRAFEIAANYKPKLSRYDRQRILLRTAELLNARKEEISDLVTLELGISKQDSLYEVGRAFDVYTLAGQFCLHDDGEIFSCDLTPHGKQRKIFTTREPLGAISAITPFNHPLNMVSHKIAPAIATNNCIVVKPTELTPMTALVLADILYEAGLPPEMLSVVTGWPKDIGDEMITNPNIDLITFTGGVPVGKLIASKAGYKRQVLELGGNDPLIILNDEDLKKAADLAVAGATKNSGQRCTAVKRILVQQSIADRFVPLVLERAKKLKFGDPMDRSTDLGTVVHEKAAALFEKRVYQAAEQGAEVLYDPGRKGALLPPIVVDRVPHASELVMEETFGPIVPIIRADNDDDLIALSNSTAFGLSSGVCTNDYRRIQKYIAGLNVGTVNIWEVPGYRIEMSPFGGIKDSGNGYKEGVIEAMKSFTNVKTFSLPW
>2565983140
KTIKVRHEPMRIAGRLVEAEATVEVRYPYTDTVIGTVPAGRAEHARQAFEIAAGYQSKLSRYDRQKILLKTAELLNARRDEISDLVTSELGISKQDSLYEVGRAFDVFTLAGQMCIHDDGQIFSCDLTPHGKQRRIFTQREPLTAISAITPFNHPLNMVAHKVAPAIATNNCVVVKPTELTPMTALILADILYEAGLPPQMLSVVTGWPAEIGDEMITNPHIDLITFTGGVPVGKMIAYKAGYKRQVLELGGNDPLIILNDADLARAADLAVAGATKNSGQRCTAVKRILVQEKVADRFVPLVLERAKAIRFGDPFDPATQLGTVVHEKAAALFERRVHMAAEAGAQILYDPGRQGALLPPIVVDKVPHESELVMEETFGPIVPIIRADDDEALIALSNSTAFGLSSGVCTNDFRRMQAFITGLRVGTVNIWEVPGYRIEMSPFGGIKDSGNGYKEGVIEAMKSFTNVKTFSLPW
>2832187824
KTIKVRHEPMRIAGRLVEAEATLEVRYPYTDAVVGTVPAGRAEHARQAFEIAAGYQSKLTRYDRQKILLKTAELINARKDEISDLVTSELGISKQDSLYEVGRAFDVFTLAGQMCIHDDGQIFSCDLTPHGKQRRIFTQREPLTAISAITPFNHPLNMVAHKVAPAIATNNCVVVKPTELTPMTALVLADILYEAGLPPQMLSVVTGWPAEIGDEMITNPHIDLITFTGGVPVGKMIASKAGYKRQVLELGGNDPLIILNDADLARAADLAVAGATKNSGQRCTAVKRILVQEKVADRFVPLVLERAKAIRFGDPFDPATQLGTVVHEKAAALFERRVHMAAEAGAEILYDPGRQSALLPPIVVDRVPHASELVMEETFGPIVPIIRADDDEALIALSNSTAFGLSSGVCTNDFRRMQAFITGLRVGTVNIWEVPGYRIEMSPFGGIKDSGNGYKEGVIEAMKSFTNVKTFSLPW
>2694798175
PSINLRHEPMRIAGRKVDAERRLEVRFPWNDAVIGTVAXGGAEHARRAFEIAAKYEPKLTRYERQRILLKTAELLNARKDELSDLITLELGISKQDSLYEVGRAFDVFTLAGQLAIVDDGEIFSCDLTPHGKQRKIFTLREPLRAISAITPFNHPLNMVSHKVAPAIATNNCVVVKPTELTPITALILADILYEAXLPPEMLSVVTGWPADIGDEMITNPNIDLITFTGGVPVGKMIASKAGYKRQVLELGGNDPLIVLNDEDLAKAADLAVAGATKNSGQRCTAVKRILVQEKVADRFVPMVLERAKAIRFGDPRDPXTQLGTVVHEKAAALFEKRVHMAAEQGAEVLYDPGRKGALLPPIVVDRVPHQSELVMEETFGPIVPIVRADDDEALIALSNSTAFGLSSGVCTNDFRRMQKYITGLKVGTVNIWEVXGYRIEMSPFGGIKDSGNGYKEGVIEAMKSYTNVKTFSLPW
>2729220722
PSIKVRHEPMRIAGRKVDAERRLEVRFPWNDTVIGTVPAGEAEHARRAFEIAANYQPKLTRYERQKILLKTAELLNARKDELSDLITLELGISKQDSLYEVGRAFDVFTLAGQLAIHDDGEIFSCDITPHGKQRKIFTIREPLKAISAITPFNHPLNMVSHKVAPAIATNNCVVVKPTELTPITALLLADILYEAGLPPEMLSVVTGWPADIGDEMITNPNIDLITFTGGVPVGKMIASKAGYKRQVLELGGNDPLIVLNDEDLAKAADLAVAGATKNSGQRCTAVKRILVQEKVADRFVPMVLERAKAIRFGDPRDPATQLGTVVHEKAAALFEKRVHMAAEQGAQVLYNPGRKGALLPPIVVDRVPHQSELVMEETFGPIVPIVRADDDDALIALSNSTAFGLSSGVCTNSFPRMQKYIAGLKVGTVNIWEVPGYRIEMSPFGGIKDSGNGYKEGVIEAMKSYTNVKTFSLPW
>2856369321
PAIKVRHEPMRIAGEKVDAEHRLEVRFPWNDTVIGTVPAGRAEHAKRAFEIAAAYQPKLTRYERQKILLRTAELLNARKDELSDLITLELGISKQDSLYEVGRAFDVFTLSGQLAIQDDGQIFSCDLTPHGKQRKIFTIREPLSAISAITPFNHPLNMVSHKVAPAIATNNCVVVKPTELTPITALMLADILYEAGLPPEMFSVVTGWPADIGDEMITNPNIDLITFTGGVPVGKMIASKAGYKRQVLELGGNDPLIVLNDEDLAKAADLAVAGATKNSGQRCTAVKRILVQEKVADRFVSMVLERAKAIKFGDPRDPATQLGTVVHEKAAALFEKRVCMAAEQGAEVLYDPGRKGALLPPIVVDRVPHQSELVMEETFGPIVPIVRADDDEALIKLSNSTAFGLSSGVCTNDFRRMQKYITGLKVGTVNVWEVPGYRIEMSPFGGIKDSGNGYKEGVIEAMKSYTNVKTFSLPW
>2630750578
PAIKVRHEPMRIAGEKVDAERRLEVRFPWNDTVIGTVPAGRAEHAKRAFEIAAAYQPKLTRYERQKILLRTAELLNARKDELSDLITLELGISKQDSLYEVGRAFDVFTLSGQLAIQDDGQIFSCDLTPHGKQRKIFTLREPLSAISAITPFNHPLNMVSHKVAPAIATNNCVVVKPTELTPITALMLTDILYEAGLPPEMLSVVTGWPADIGDEMITNANIDLITFTGGVPVGKMIASKAGYKRQVLELGGNDPLIVLNDADLAKAADLAVAGATKNSGQRCTAVKRILVQEKVADRFVPMVLERAKAIRFGDPRDPATQLGTVVHEKAAALFESRVHMAAEQGAEVLYDPGRKGALLPPIVVDRVPHQSELVMEETFGPIVPIVRADDDEALITLSNSTAFGLSSGVCTNDFRRMQKYITGLKVGTVNIWEVPGYRIEMSPFGGIKDSGNGYKEGVIEAMKSYTNVKTFSLPW
>2876378809
PAIKVRHEPMRIAGRKVDAEHRLEVRFPWNDTVIGTVPAGGAEHARRAFEIAAAYQPKLTRYERQKILLRTAELLNARKEELSDLITLELGISKQDSLYEVGRAFDVFTLSGQSAIQDDGQIFSCDLTPHGKQRKIFTLREPLNAISAITPFNHPLNMVSHKVAPAIATNNCVVVKPTELTPITALMLADILYEAGLPPEMLSVVTGWPADIGDEMITNANIDLITFTGGVPVGKMIASKAGYKRQVLELGGNDPLIVLNDGDLAKAADLAVAGATKNSGQRCTAVKRILVQEKVADRFVPMVLERAKAIKFGDPRDPATQLGTVVHEKAAALFEKRVHMAAEQGADVLYDPGRKGALLPPIVVDRVPHQSELVMEETFGPIVPIVRADDDEALIKLSNSTAFGLSSGVCTNDFRRMQKYITGLKVGTVNIWEVPGYRIEMSPFGGIKDSGNGYKEGVIEAMKSYTNVKTFSLPW
>2650922215
PAIKVRHEPMRIAGEKVDAERRLEVRFPWNDTVIGTVPAGGAQHARRAFEVAAAYQPKLTRYERQKILLRTAELLNARKDELSDLITLELGISKQDSLYEVGRAFDVFTLSGQLAVQDDGQIFSCDLTPHGKQRKIFTLREPLNAISAITPFNHPLNMVSHKVAPAIATNNCVVVKPTELTPITALMLADILYEAGLPPEMLSVVTGWPADIGDEMITNANIDLITFTGGVPVGKMIASKAGYKRQVLELGGNDPLIVLNDGDLAKAADLAVAGATKNSGQRCTAVKRILVQEKVADRFVPMVLERAKAIRFGDPRDSATQLGTVVHEKAAALFEKRVHMAAEQGAEVLYDPGRKGALLPPIVVDRVPHQSELVMEETFGPIVPIVRADDDEALITLSNSTAFGLSSGVCTNDFRRMQKYITGLKVGTVNIWEVPGYRIEMSPFGGIKDSGNGYKEGVIEAMKSYTNVKTFSLPW
>2694636575
PAIKVRHEPMRIAGEKVDAERRLEVRFPWNDTVIGTVPASGAEHARRAFEIAAAYQPKLTRYERQKILLRXAELLNARKDELSDLITLELGISKQDSLYEVGRAFDVFTLSGQLAIQDDGQIFSCDLTPHGKQRKIFTLREPLNAISAITPFNHPLNMVSHKVAPAIATNNCVVVKPTELTPITALMLADILYEAGLPPEMLSVVTGWPADIGDEMITNPNIDLITFTGGVXVGKMIASKAGYKRQVLELGGNDPLIVLNDDDLAKXADLAVAGATKNSGQRCTAVKRILVQEKVADRFVPMVLERAKAIRFGDPRDPATQLGTVVHEKAAALFEKRVHMAAEQGAEVLYDPGRKGALLPPIVVDRVPHQSELVMEETFGPIVPXVRADDDEALITLSNSTXFGLSSGVXTNDFRRMQKYITGLKVGTVNIWEVPGYRIEMSPFGGIKDSGNGYKEGVIEAMKSYTNVKTFSLPW
>2630913729
PAIKVRHEPMRIAGRKVDAERRLEVRFPWNDTVIGTVPAGGAEHARRAFEIAAAYQPKLTRYERQKILLRTAELLNARKDELSDLITLELGISKQDSLYEVGRAFDVFTLSGQLAIQDDGQIFSCDLTPHGKQRKIFTIREPLNAISAITPFNHPLNMVSHKVAPAIATNNCVVVKPTELTPITALMLADILYEAGLPPEMLSVVTGWPADIGDEMITNANIDLITFTGGVPVGKMIASKAGYKRQVLELGGNDPLIVLNDDDLAKAADLAVAGATKNSGQRCTAVKRILVQEKVADRFVPMVLERAKAIRFGDPRDPATQLGTVVHEKAAALFEKRVHMAAEQGAEVLYDPGRKGALLPPIVVDRVPHQSELVMEETFGPIVPIVRADDDEALITLSNSTAFGLSSGVCTNDFRRMQKYITGLKVGTVNIWEVPGYRIEMSPFGGIKDSGNGYKEGVIEAMKSYTNVKTFSLPW
>2694630927
PAIKVRHEPMRIAGEKVDAERRLEVRFPWNDTVIGTVPASGAEHARRAFEIAAAYQPKLTRYERQKILLRTAELLNARKDELSDLITLELGISKQDSLYEVGRAFDVFTLSGQLAIQDDGQIFSCDLTPHGKQRKIFTLREPLNAISAITPFNHPLNMVSHKVAPAIATNNCVVVKPTELTPITALMLADILYEAGLPPEMLSVVTGWPADIGDEMITNPNIDLITFTGGVPVGKMIASKAGYKRQVLELGGNDPLIVLNDDDLAKAADLAVAGATKNSGQRCTAVKRILVQEKVADRFVPMVLERAKAIRFGDPRDPATQLGTVVHEKAAALFEKRVHMAAEQGAEVLYDPGRKGALLPPIVVDRVPHQSELVMEETFGPIVPIVRADDDEALITLSNSTAFGLSSGVCTNDFRRMQKYITGLKVGTVNIWEVPGYRIEMSPFGGIKDSGNGYKEGVIEAMKSYTNVKTFSLPW
>2648119425
PAIKVRHEPMRIAGREVDAERRLEVRFPWNDTVIGTVPAGGAEHARRAFEIAAAYQPKLTRYERQKILLRTAELLNARKDELSDLITLELGISKQDSLYEVGRAFDVFTLSGQLAIQDDGQIFSCDLTPHGKQRKIFTLREPLNAISAITPFNHPLNMVSHKVAPAIATNNCVVVKPTELTPITALMLADILYEAGLPPEMLSVVTGWPADIGDEMITNPNIDLITFTGGVPVGKMIASKAGYKRQVLELGGNDPLIVLNDDDLAKAADLAVAGATKNSGQRCTAVKRILVQEKVADRFVPMVLERAKAIRFGDPRDPATQLGTVVHEKAAALFEKRVHMAAEQGAEVLYDPGRKGALLPPIVVDRVPHQSELVMEETFGPIVPIVRADDDEALITLSNSTAFGLSSGVCTNDFRRMQKYITGLKVGTVNIWEVPGYRIEMSPFGGIKDSGNGYKEGVIEAMKSYTNVKTFSLPW
>2712393815
ATFAIRHEPMRIAGKRVDADDVVEVRYPWNDAVIGTVPAGNAGHARQAFEIAAAYQPKLTRYERQRILLKAAELLVARREEVSDLITLELGISRQDSLYEVGRAFDVFTLCGQMCIHDDGEIFSCDLTPHGKQRKIFTTREPLTAISAITPFNHPLNMVAHKIAPAIATNNCIVVKPTELTPMTALVLADILYEAGLPPQMLSVVTGWPQAIGDEMITNPNIDLITFTGGVPVGKLIAAKAGYKRQVLELGGNDPLIILNDDDLARAADLAVAGATKNSGQRCTAVKRILCQERVADRFVPMVLERAKAITFGDPMDRATQLGTVVHEKAAALFEKRVYMAAEQGADVLYDPGRKGALLPPIVVDRVPHGSELVMEETFGPIIPIIRADDDDALIALSNSTAFGLSSGVCTNDFRRMQKYITGLKVGTVNIWEVPGYRIEMSPFGGIKDSGNGYKEGVIEAMKSFTNVKTFSLPW
>2770896239
TSIKVRHEPMRIAGREVDADETLAVHYPYTDAVVGTVPAGNAEHARKAFEIAVNYTPKLTRYDRQKILLKAAELLDARKEELSDLITLELGISKQDSLYEVGRAFDVYTLTGQMVLKDDGEIFSCDLTPHGKQRKIFTTREPLGAISAITPFNHPLNMVSHKIAPAIATNNCIVVKPAELTPMTALVLARILYEAGLPPEMLSVVTGWPKDIGEEMITNPNIDLITFTGGVPVGKLIASKAGYKRQVLELGGNDPLIILNDDDLAKAADLAVAGATKNSGQRCTAVKRILVQEKIADRFVPLVLERAKKLKFGDPMDRATDLGTVVHERAAKLFEDRVHMAAEQGADILYHPGRQGALLPPIVVDRVPHKSELVMEETFGPIVPIVRADDDDALIALSNSTAFGLSSGVCTNDYRRMQKYIAGLKVGTVNIWEVPGYRIEMSPFGGIKDSGNGYKEGVIEAMKSFTNVKTFSLPW
>2579984207
TSIKVRHEPMRIAGRKVDADDVIEVRYPWNDTVAGTVPAGGAAHAREAFEIAAGYTSKLTRYERQKILLKTAELLNARKEEISDLVTLELGISKQDSLYEVGRAHDVFTLAGQMAIQDDGQIFSCDLTPHGKQRKIFTLREPLKAISAITPFNHPLNMVAHKVAPAVATNNCVVVKPTELTPITALVLADILYEAGLPPQMLSIVTGWPKDIGDEMITNPNIDLITFTGGVPVGKMIALKAGYRRQVLELGGNDPLIILNDDDLAKAADLAVAGATRNSGQRCTAVKRILVQEKVADRFVPLVLERARKIVFGDPMNLATQLGTVVHEKAAALFERRVHMAAEQGAEVLYNPGRKGALLPPIVVDRVPHSSELVMEETFGPIIPIIRADDDDALIALSNSTAFGLSSGVCTNDFRRMQKYISGLQVGTVNIWEVPGYRIEMSPFGGIKDSGNGYKEGVIEAMKSYTNVKTFSLPW
>2844766411
TSIKVRHEPMRIAGRKVDADDVIEVRYPWNDTVAGTVPAGGAAHAREAFEIAAGYTSKLTRYERQKILLKTAELLNARKEEISDLVTLELGISKQDSLYEVGRAHDVFTLAGQMAIQDDGQIFSCDLTPHGKQRKIFTLREPLKAISAITPFNHPLNMVAHKVAPAVATNNCVVVKPTELTPITALVLADILYEAGLPPQMLSIVTGWPKDIGDEMITNPNIDLITFTGGVPVGKMIALKAGYRRQVLELGGNDPLIILNDDDLAKAADLAVAGATRNSGQRCTAVKRILVQEKVADRFVPLVLERARKIVFGDPMNLATQLGTVVHEKAAALFERRVHMAAEQGAEVLYNPGRKGALLPPIVVDRVPHSSELVMEETFGPIIPIIRADDDDALIALSNSTAFGLSSGVCTNDFRRMQKYISGLQVGTVNIWEVPGYRIEMSPFGGIKDSGNGYKEGVIEAMKSYTNVKTFSLPW
>2574142807
TSIKVRHEPMRIAGKKVDADDVVEVRYPWDDTVAGTVPAGNATHAREAFAIAAGYTSKLTRYERQKILLKTAELLNARKEEISDLVTLELGISKQDSLYEVGRAYDVFTLAGQMAIQDDGQIFSCDLTPHGKQRKIFTLREPLKAISAITPFNHPLNMVAHKVAPAIATNNCVVVKPTELTPMTALVLADILYEAGLPPQMLSVVTGWPKDIGDEMITNPNIELITFTGGVPVGKMIAAKAGYRRQVLELGGNDPLIILNDDDLAKAADLAVAGATKNSGQRCTAVKRILVQEKVADRFVPMVLERAKKIVFGDPMDLATQLGTVVHEKAAALFERRVHMAAEQGADVLYNPGRKGALLPPIVVDRVPHQSELVMEETFGPIVPIIRADDDDALIALSNSTAFGLSSGVCTNDFRRMQKYISGLQVGTVNIWEVPGYRIEMSPFGGIKDSGNGYKEGVIEAMKSFTNVKTFSLPW
>2847684368
TSIKVRHEPMRIAGRKVDADDVIEVRYPWDDTVAGTVPAGGAAHAREAFEIAAGYTSKLTRYERQKILLKTAELLNARKDEISDLVTLELGISKQDSLYEVGRAYDVFTLAGQMAIQDDGQIFSCDLTPHGKQRKIFTLREPLKAISAITPFNHPLNMVAHKVAPAIATNNCVVVKPTELTPMTALVLADILYEAGLPPQMLSVVTGWPQDIGDEMITNPNIELITFTGGVPVGKMIASKAGYRRQVLELGGNDPLIILNDDDLVKAADLAVAGATKNSGQRCTAVKRILVQEKVADRFVPMVLERARKIVFGDPMDLATQLGTVVHEKAAALFERRVHMAAEQGAEVLYNPGRRGALLPPIVVDRVPHASELVMEETFGPIVPIIRADDDDALIALSNSTAFGLSSGVCTNDFRRMQKYISGLQVGTVNIWEVPGYRIEMSPFGGIKDSGNGYKEGVIEAMKSYTNVKTFSLPW
>2643840399
TSIKVRHEPMRIAGRKVDAEGLVEVRYPWNDTVVGTVPAGGADHAREAFEIAANYKPKLTRYERQKILLRTAELLNARKEEISDLVTLELGISKQDSLYEVGRAFDVFTLTGQMCIVDDGEIFSCDLTPHGKQRKIFTTREPLKAISAITPFNHPLNMVSHKVAPAIATNNCIVVKPTELTPMTALVLADILYEAGLPPEMLSVVTGWPKDIGDEMITNPNIDLITFTGGVPVGKLIASKAGYKRQVLELGGNDPLIILNDDDLARAADLAVAGATKNSGQRCTAVKRILVQEKVADRFVPMVLERAKAIKFGDPRDPATQLGTVVHEKAAALFEKRVYMAAEQGAEVLYDPGRKSALLPPIVVDRVPHGSELVMEETFGPIVPIIRADDDDALIALSNSTAFGLSSGVCTNDFRRMHKYIAGLQVGTVNIWEVPGYRIEMSPFGGIKDSGNGYKEGVIEAMKSYTNVKTFSLPW
>2643770248
TAIKVRHEPMRIAGRKVDAGDVVEVRYPWNDTVVGTVPAGRAEHAREAFEIAANYTPKLTRYERQKILLRTAELLNARKEEISDLVTLELGISKQDSLYEVGRAFDVFTLSGQMAIQDDGQIFSCDLTPHGKQRKIFTTREPLKAISAITPFNHPLNMVSHKVAPAVATNNCVVVKPTELTPMTALVLADILYEAGLPPEMLSVVTGWPKDIGDEMITNPNIDLITFTGGVPVGKLIASKAGYKRQVLELGGNDPLIILNDDDLAKAADLAVAGATKNSGQRCTAVKRILVQEKVADRFVPLVLERAKAIRFGDPRDPATQLGTVVHEKAAALFEKRVYMAAEQGAEVLYDPGRKGALLPPIVVDRVPHGSELVMEETFGPVVPIIRADDDDALIALSNSTAFGLSSGVCTNDFRRMHKYIAGLQVGTVNIWEVPGYRIEMSPFGGIKDSGNGYKEGVIEAMKSYTNVKTFSLPW
>2802699880
GAIKVRHEPMRIAGEKVDAEGVVEVRYPWNDTVVGTVPAGGAEHARRAFQIASSYQPKLTRYERQKILLKTADLLDARKEEISDLVTLELGISKQDSLYEVGRAFDVFTLSGQLCLLDDGEIFSCDLTPHGKQRKIFTLREPLNAISAITPFNHPLNMVSHKVAPAIATNNCIVVKPTELTPMTALVLADILYEAGLPPEMLSVVTGWPQDIGDEMITNPNIDLITFTGGVPVGKMIAQKAGYKRQVLELGGNDPLIILNDADLARAADLAVAGATKNSGQRCTAVKRILVQEKVADRFVPLVLERAKRLKFGDPMDRTTDLGTVVHEKAAALFEKRVHMAAEAGADILYHPGRNGALLPPIVVDKVPHASELVMEETFGPIVPIIRADDDEALIALSNSTAFGLSSGVCTNDFRRMQKYIAGLKVGTVNIWEVPGYRIEMSPFGGIKDSGNGYKEGVIEAMKSFTNVKTFSLPW
>2505834026
PAIATNNCVVVKPTELTPMTALMLADILYEAGLPPQMLSVVTGWPQDIGDEMITNPNIDLITFTGGVPVGKMIASKAGYKRQVLELGGNDPLIILNDEDLARAADLAVAGATKNSGQRCTAVKRILVQEKVADRFVPMVLERAKKLKFGDPMDRATELGTVVHERAAALFEQRVYMAAEAGAEILYHPGRQGALLPPIVVDRVPHSSELVMEETFGPIVPIIRADDDDALIALSNSTAFGLSSGVCTNDFRRMQKYIAGLKVGTVNIWEVPGYRIEMSPFGGIKDSGNGYKEGVIEAMKSYTNVKTFSLPW
>2688919043
TAIKVPHEPMRIAGKHVDAEGAVEVRYPYTDTVIGTVPAGGAEHARKAFEIAASYKPTLTRYERQRILLRTAELLNARKEEISDLVTLELGISKQDSLYEVGRAFDVFTLSGQMCIHDDGEIFSCDLTPHGKARKIFTTREPLKAISAITPFNHPLNMVSHKIAPAIATNNCVVVKPTELTPITALVLADILYEAGLPPEMLSVVTGWPGDIGDEMITNPNIDLITFTGGVPVGKLIASKAGYRRQVLELGGNDPLIILNDDDLARAADLAVAGATKNSGQRCTAVKRILCQERIADRFVPMVLERAKKLKFGDPMDRTTQLGTVVHERAAALFETRVHMAAEAGAEILYHPGRQGALLPPIVVDRVPHSSELVMEETFGPIVPIIRADDDDALIALSNSTAFGLSSGVCTNDFRRMQKYIAGLEVGTVNIWEVPGYRIEMSPFGGIKDSGNGYKEGVIEAMKSYTNVKTFSLPW
>2802698992
TAIKVPHEPMRIAGKHVDAEGAVEVRYPYTDTVIGTVPAGGAEHARKAFEIAASYKPTLTRYERQRILLRTAELLNARKEEISDLVTLELGISKQDSLYEVGRAFDVFTLSGQMCIHDDGEIFSCDLTPHGKARKIFTTREPLKAISAITPFNHPLNMVSHKIAPAIATNNCVVVKPTELTPITALVLADILYEAGLPPEMLSVVTGWPGDIGDEMITNPNIDLITFTGGVPVGKLIASKAGYRRQVLELGGNDPLIILNDDDLAWAADLAVAGATKNSGQRCTAVKRILCQERVADRFVPKVLERAKAIRFGDPMDRTTQLGTVVHERAAALFEKRVHMAAEAGAEILYHPGRQGALLPPIVVDRVPHSCELVMEETFGPIVPIIRADDDDALIALSNSTAFGLSSGVCTNDFRRMQKYIAGLEVGTVNIWEVPGYRIEMSPFGGIKDSGNGYKEGVIEAMKSYTNVKTFSLPW
>2688355712
TTINVRHETMRIAGQRVDNDRRIEVRYPFTNALVGTVPMATLDDVRGAFRSAAAYKPTLTRYERHRILQRTAELLLARKDEISDLITLEAGLSKKDSLYEVTRAYDVFMLSGLLCLQDDAQVFSCDITPNGQQRKIYTTRSPLRAIAAITPFNHPLNQVAHKIAPSIATNNCMVLKPSEKTPLTALLLADLLYEAGLPPQMFSVITGDPAEICDEMLTSEHSDMITFTGGVAIGKYISGKAVYKRQLLELGGNDPLIVMEDADLERASTLAVNGATKNSGQRCTAVKRILVVESVADRFVELVTAKAKLIRFGDPMSADNDMGTVIDEEAAELFERRVNDAIVAGAELKYGHQRDGAVYGPTVLDRVPPEAEVVLQETFGPVIPIIRCDDIEAVIRISNATAYGLSSGVCTDNFKYITRFIDGLEVGSVNVWEVPGYRIEMSPFGGIKDSGLGYKEGVLEAMKHYTHLKTYSLPW
>2551908856
TGADVRHEHLRIAGRKVETGARLEVRFPWDNRLVGTVPRATPELVAEAFQIAHDYKPKLTRYQRQQILLKTADLLVARKEELSRLITLESGLCLKDSLYEVGRAYDVFTFAGQLCMLDDGQTFSCDLTPHGKSRKIFTLRQPLNAISAITPFNHPLNMVAHKLAPAFATNNCVVLKPTELTPLTALFLADTLYEAGLPPEMLSVITGNPSDIGDAMIVDPRADLVTFTGSVRVGKYIAEKAGYKRIVLELGGNDPLIVMEDADLDKAADLAVAGATKNSGQRCTAVKRILVVEKVADVFVERVLAKAKKLKAGDPLDPETDVGTVIHERAATLFQNRVSEAVAKGAKLLHGNDRRGALFPPTVVDHVDPQAELVREETFGPAIPIIRVKDIADAIRVSNGTAYGLSSGVCTDRLDYITRFVDELQVGTVNIWEVPGYRIEMSPFGGIKDSGLGYKEGVLEAMKSFTNVKTWSLPW
>2710742143
IRGDVRNEYLRIAGKKVETKARLEVRFPWDNRLVGTVPRATPDLVAQAFRIAHAYKPKLTRYQRQQILLKTADLLVARKEELSRLITLESGLCLKDSLYEVGRAYDVFTFAGQLCLFDDGQTFSCDLTPHGKPRKIFTLRQPLNAISAITPFNHPLNMVAHKLAPAFATNNCVVLKPTELTPLTALFLADTLYEAGLPPEMLSVITGNPSDIGDAMITDPRADLITFTGSVRVGKYIADKAGYKRIVLELGGNDPLIVMEDADLDKAADLAVAGATKNSGQRCTAVKRIIVVDKVADAFVERVLAKARKLKAGDPLDPETDVGTVIHERAATLFQNRVSEAVAKGAKLLHGNDRRGALFPPTVVDHVDPTCELVREETFGPAIPIIRVKDIDHAIRVSNGTAYGLSSGVCTDRLDYITRFVDELQVGTVNIWEVPGYRIEMSPFGGIKDSGLGYKEGVLEAMKSFTNVKTWSLPW
>2593181821
IRGDVRHEMLRIAGKKVETKARLEVRFPWDNRLVGSVPRATPELVAEAFRTAHAYKPKLTRYQRQQILLKTAELLVARKEELSRLITLESGLCLKDSLYEVGRAFDVFTFAGQLCLLDDGQTFSCDLTPHGKPRKIFTLRQPLNAISAITPFNHPLNMVAHKLAPAFATNNCVVLKPTELTPLTALFLADTLYEAGLPPEMLSVITGNPSDIGDAMITDPHADLVTFTGSVRVGKHIAATAGYKRLVLELGGNDPLIVMEDADLDKAADLAVAGATKNSGQRCTAVKRIIVVDSVADAFVERVLAKAKKLKAGDPLDPETDVGTVIHERAATLFQNRVSEAVARGAKLLHGNDRRGALFPPTVVDHVDPACELVREETFGPAIPVIRVKDIDHAIKVSNGTAYGLSSGVCTDRLDYITRFVDELQVGTVNIWEVPGYRIEMSPFGGIKDSGLGYKEGVLEAMKSFTNVKTWSLPW
>2756641605
KCPAIVSDAMRIGGREVKTDETLDVVNPFTGAVVGKVPSARPEHVREAFARARAFRSRLTRYERQKILFRTAEILSSRRDWLARLITSESGLCLKDTLYEVSRACDVYNFSGQLAVRDDGAIFSCDISPNGVPRKIYTTRTPLGVISAITPFNHPLNMVSHKIAPAIATNNRVVLKPTELTPLTALALADILYEAGLPPQMLSVVTGNPGTMGDSMMTDPDADLVTFTGSVRVGKHIARTAGYKRLILELGGNDPLIVMEDADLDRAAELAVTGATKNSGQRCTAVKRILAVESVADEFAEKVAQRAANLTCGDPMDPSTDVGTVINENAAALFERRVADAVAKGAVVLHGAMRQGAVFPPTVVDHVPYDCELVHEETFGPVIPIIHCDDISEVIRISNSTAYGLSSGVCTNRLDYITRFIDELDVGNVNIGEVPGFRSELSPFGGIKDSGLGYKEGVSEAMAAYTNKKTYSLAL
>2837191431
PVKLPRHETMRIAGRLADTGETIEVRNPYSGEIVGTVPAARPEHVREAFAKARAFRSALSRFERQRILQRTAELLRDRKEEFARLISAETGLCWKDALYEASRAYDVWSFAGQLTIKDDGEAFACDISPNGKARRIFTMRTPLGVISAITPFNHPLNMVSHKLAPAIATNNRLVLKPTELTPLTALALADVLYEAGLPPEMLSVVTGNPSTMGDAMITDPDADLITFTGSVRVGKYIADKAGYRRVVLELGGNDPLIVMEDADLDKAAELAVQGATKNSGQRCTAVKRILVVESVADAFSALVLDKAKKLKCGNPADPEVDVGTVINERSAKLFEARVIDAVAKGARLLHGNDRQGALYPPTVVDHVPYDCELVREETFGPVIPMIRCDDIGEVIRISNSTAYGLSSGVCTNRLDHITRFVTELEVGTVNVWEVPGYRTEMSPFGGIKDSGLGEKEGVVEAMKGFTHVRTYSLPW
>2732512856
GKLPMRLEAMRIAGKLVRTDDVIEVTNPYDNSVVGTVPAARAEHVREAFQAAKAFKPRLTRHERQRILQRTAELLRDRQELFARLIVSETGLCWKDGLYEASRAYDVWSFAAQLTIKDDGEIYACDISSMGKPRKIFTTRLPLGVISAITPFNHPLNMVSHKLAPAIATNNRVVLKPTELTPLTALALADVLYEAGLPPEMLSVVTGSPSTMGDAMITDPDADLITFTGSVRVGKHIANTAGYKRRILELGGNDPLIVMEDADLDKAAELAVTGATKNSGQRCTAVKRILVVDAVADEFSRLVTEKAKKLKSGDPMDPETDVGTVINERSAILFESRVKDAAAKGAAILHGPERRGALFAPTVVDHVPHDCELVLEETFGPVIPILRCNDISEVILISNSTAYGLSSGVCTNRLDYIERFVAELEVGTVNVWEVPGYRIEMSPFGGIKDSGLGDKEGVVEAMKSFTNVRTWSLPW
>2683345976
PSQPVRLESMRIAGKLVQTDDVIEVRNPYDNTLTGTVPAARPEHVREAFRTAKAFKPKLSRYERQQILQRTAELLRDRKEKFARLIVAETGLCWKDGLYEASRAYDVWSFAAQLTIKDDGEIYACDISPMGKERKIFTTRVPLGVVSAITPFNHPLNMVSHKLAPAIATNNRVVLKPTELTPLTALALADVLYEAGLPPEMLSVITGNPSTMGDAMITDPDADLVTFTGSVRVGKHIANTAGYKRKVLELGGNDPLIVMEDADLDKAAELAVAGATKNSGQRCTAVKRILVVDSVADDFAKLVAEKAKLLKSGDPMDPSTDVGTVINERSAILFENRVNDAVERGAEILHGAPRRGALFAPTVVDHVPADCELVFEETFGPVIPIVRCDDISEVIRISNSTAYGLSSGVCTNRLDYVTRFVAELEVGTVNVWEVPGYRIEMSPFGGIKDSGLGDKEGVVEAMKGFTNVRTWSLPW
>2633610877
PVRLESMRIAGKLVQTDDVIEVRNPYDNTLTGTVPAARPEHVREAFRTAKAFKPKLSRYERQQILQRTAELLRDRKEKFARLIVAETGLCWKDGLYEASRAYDVWSFAAQLTIKDDGEIYACDISPMGKERKIFTTRVPLGVVSAITPFNHPLNMVSHKLAPAIATNNRVVLKPTELTPLTALALADVLYEAGLPPEMLSVITGNPSTMGDAMITDPDADLVTFTGSVRVGKHIANTAGYKRKVLELGGNDPLIVMEDADLDKAAELAVAGATKNSGQRCTAVKRILVVDSVADDFSRLVAAKAKLLKSGDPMDPSTDVGTVINERSAILFENRVNDAVERGAEILHGAPRRGALFAPTVVDHVPADCELVFEETFGPVIPIVRCDDISEVIRISNSTAYGLSSGVCTNRLDYVTRFVAELEVGTVNVWEVPGYRIEMSPFGGIKDSGLGDKEGVVEAMKGFTNVRTWSLPW
>2874611366
MRIAGKHITTDDVIEVRNPYDGSLVGTVPAARPEHVRDAFARAKAFKSKLSRFERQQILQKTAELLRGRRASFARIISAESGLCWKDAIYESTRAYDVWSFAAQLAVKDDGESYACDISPNGKPRRIHTLRTPLGAISAITPFNHPLNMVSHKLAPAIATNNRVVLKPTELTPLTALALADVLYEAGLPPEMLSVVTGNPSTMGDAMITDPDADLVTFTGSVRVGKHIAHTAGYKRIVLELGGNDPLIVMEDADLDKAAELAVQGATKNSGQRCTAVKRILVVEKVADEFSKHVLEKAKKLKCGNPADPETDVGTVINERSAALFESRVNDAVTKGAELLHGNDRQGALYAPTVVDRVPYDCELVREETFGPVIPIIRCNDIAEVIRISNSTAYGLSSGLCTNRFDYITRFVNELEVGTVNIWEVPGYRTEMSPFGGIKDSGQGYKEGVVEAMKGFTNVRTYSLPW
>2821091861
IKPVFRRESMRIAGKLVQTEDQIEVLNPYDNSVVGTVPAARAEHVREAFVKANAFKPKLTRYERQTILQRTAELLRDRQQDFARLITAESGLCWKDSLYEATRAFDVWSFAAQLTIKDDGEIYSCDISPNGKSRKIYTTRLPLGVISAITPFNHPLNMVSHKIAPAIATNNRVVLKPTELTPLTALALADVLYEAGLPPEMLSVVTGNPSTMGDAMITDPNADLVTFTGSVRVGKHIAATAGYKRIVLELGGNDPLIVMEDADLEKAAELAVTGATKNSGQRCTAVKRILVVDSVADAFSKLVVEKAQKLKCGNPADPDTDVGTVINERSAELFERRVEDAQRFGAEVLHTAPRRGALYAPTVVDHVPYDCELVREETFGPVIPIVRCDNIAEVIRISNSTAYGLSSGVCTNRVDYVSRFVSELEVGTVNIWEVPGYRIEMSPFGGIKDSGLGYKEGVHEAMKSFTNVRTWSLPW
>2574144094
AVKAYRPESMRIAGKLVRTDDIIEVLNPYDNSVVGTVPAARPEHVREAFTKARAFKPKLTRYERQAILQRAAELLRDRKEDFARLITAESGLCWKDSLYEASRAYDVWSFAAQLSIKDDGEIYSCDISPNGKTRKIYTTRLPLGVISAITPFNHPLNMVSHKIAPAIATNNRVVLKPTELTPLTALALADLLYEAGLPPEMLSVITGNPSTMGDAMITDPDADLVTFTGSVRVGKHIAATAGYKRIVLELGGNDPLIVMEDADLEKAAELAVTGATKNSGQRCTAVKRILVVESVADAFSKLVVEKAKRLSCGDPMDPETDIGTVINERSAVLFEARVENARSLGAEVLHDASRKGAIFPPTVVDHVPYACELVREETFGPVIPIIRCNDIAEVIRISNSTAYGLSSGVCTNRFDYISRFVAELEVGTVNIWEVPGYRIEMSPFGGIKDSGLGYKEGVVEAMKSFTNVRTWSMPW
>2609742945
TTLSPRREAMRIAGKLVDTDDRIEVLNPYDNSVVGTVPAARAEHVRDAFAKARAFKPKLTRYERQTILQRAAELLRDRKEDFARLITAEAGLCWKDSLYEASRAYDVWSFAAQLSIKDDGEIYSCDISPNGKNRKIYTTRLPLGVISAITPFNHPLNMVSHKIAPAIATNNRVVLKPTELTPLTALALADLLYEAGLPPEMLSVVTGNPSTMGDAMITDPDADLVTFTGSVRVGKHIASTAGYKRVVLELGGNDPLIVMEDADLDKAAELAVTGATKNSGQRCTAVKRILVVESVADAFSKLVVEKTKRLKCGNPMDADTDIGTVINERSAALFETRVKDAERFGAEVLHGPPRRGALFPPTVVDRVPYDCELVHEETFGPVIPIIRCDNIAEVVRISNTTAYGLSSGVCTNRFDYISRFVAELEVGTVNIWEVPGYRIEMSPFGGIKDSGLGYKEGVVEAMKSFTNVRTWSMPW
>2616396007
ITLSPRREAMRIAGKLVDTDDRIEVLNPYDNSVVGTVPAARAEHVRDAFAKARAFKPKLTRYERQTILQRAAELLRDRKEDFARLITAEAGLCWKDSLYEASRAYDVWSFAAQLSIKDDGEIYSCDISPNGKNRKIYTTRLPLGVISAITPFNHPLNMVSHKIAPAIATNNRVVLKPTELTPLTALALADLLYEAGLPPEMLSVVTGNPSTMGDAMITDPDADLVTFTGSVRVGKHIASTAGYKRVVLELGGNDPLIVMEDADLDKAAELAVTGATKNSGQRCTAVKRILVVESVADAFSKLVVEKAKRLKCGNPMDPETDIGTVINERSAALFETRVKDAESLGAEVLHGPPRRGALFPPAVVDRVPYECELVHEETFGPVIPIIRCDDIAAVVRISNSTAYGLSSGVCTNRFDYISHFVAELEVGTVNIWEVPGYRIEMSPFGGIKDSGLGYKEGVVEAMKSFTNVRTWSMPW
>2753415977
ITLSPRREAMRIAGKLVDTDDRIEVLNPYDNSVVGTVPAARAEHVRDAFAKARAFKPKLTRYERQTILQRAAELLRDRKEDFARLITAEAGLCWKDSLYEASRAYDVWSFAAQLSIKDDGEIYSCDISPNGKNRKIYTTRLPLGVISAITPFNHPLNMVSHKIAPAIATNNRVVLKPTELTPLTALALADLLYEAGLPPEMLSVVTGNPSTMGDAMITDPDADLVTFTGSVRVGKHIASTAGYKRVVLELGGNDPLIVMEDADLDKAAELAVTGATKNSGQRCTAVKRILVVESVADAFSKLVVEKAKRLKCGNPMDPETDIGTVINERSAALFETRVKDAERLGAEVLHGPPRRGALFPPAVVDRVPYDCELVHEETFGPVIPIIRCDDIAEVVRISNSTAYGLSSGVCTNRFDYISHFVAELEVGTVNIWEVPGYRIEMSPFGGIKDSGLGYKEGVVEAMKSFTNVRTWSMPW
>2644047854
VNPPLRREAMRIAGKLVQTDEQIEVFNPYDNTVVGTVPAARAEHVRDAFAKARAFKPALTRFERQNILQRTAELLHDRREDFARLITAESGLCWKDSLYEASRAYDVWSFAAQLTIKDDGEIYSCDISPNGKMRKIFTTRLPLGVISAITPFNHPLNMVSHKLAPAIATNNRLVLKPTELTPLTALALADVLYEAGLPPEMLSVVTGNPSTMGDSMITDPDADLVTFTGSVRVGKHIAATAGYKRIVLELGGNDPLIVMEDADLDKASDLAVSGATKNSGQRCTAVKRILVVESIADAFAERVAQKATLLKCGDPMDPQTDVGTVINERSAVLFENRVRDAESRGAVVLHGAPRHGALFSPTVVDHVPFDCELVREETFGPVIPIVRCNDIAEVIRVSNSTAYGLSSGVCTNRLDYVLRFIGELDVGTVNIWEVPGYRIEMSPFGGIKDSGLGYKEGVVEAMKSFTNVRTWSMPW
>2585167279
VKPPLRREAMRIGGKLVQTDDQIEVFNPYDNTVVGTVPAARAEHVRDAFAKARTFKPALTRFERQNILQRTAELLRDRREDFARLITAESGLCWKDSLYEASRAYDVWSFAAQLTIKDDGEIYSCDISPNGKMRKIFTTRLPLGVISAITPFNHPLNMVSHKLAPAIATNNRLVLKPTELTPLTALALADVLYEAGLPPEMLSVVTGNPSTMGDSMITDPDADLVTFTGSVRVGKHIAATAGYKRIVLELGGNDPLIVMEDADLHRAADLAVTGATKNSGQRCTAVKRILVVESIADAFAELVAQKAKLLKCGDPMDPQTDVGTVINERSAVLFENRVRDAESRGAVVLHGAPRRGALFSPTVVDHVPFDCELVHEETFGPVIPIVRCNDIAEVIRVSNSTAYGLSSGVCTNRLDYVSQFIAELEVGTVNVWEVPGYRIEMSPFGGIKDSGLGYKEGVVEAMKSFTNVRTWSMPW
>2829893106
VKPPFRREAMRIAGKLVQTDDIVEVFHPYDNSVVGTVPAARPEHVRDAFAKARAFKPKLTRYERQQILQRTAEILRDRKEEFARLIVAETGLCWKDGLYEASRAYDVWSFAAQLTIRDDGEIYACDISPMGKARKIFTTRTPLGVISAITPFNHPLNMVSHKLAPAIATNNRVVLKPTELTPLTALALADVLYEAGLPPEMLSVVTGNPSTMGDAMITDPDADLVTFTGSVRVGKHIANTAGYKRVVLELGGNDPLIVMEDADLDKAAELAVAGATRNSGQRCTAVKRILVVNAVADEFSKLVAEIAKTLKSGDPLDPSTDVGTVINERSAILFENRVNAAVELGAEVLHGAPRQGALFAPTVVDHVPYDCELVREETFGPVIPIIRCGDIAEVIRISNSTAYGLSSGVCTDRLDYINRFVTELEVGTVNVWEAPGYRIEMSPFGGIKDSGLGDKEGVVEAMKSFTHVRTWSMPW
>2619133494
FKPSVRREAMRIAGKPVHTDDTVAVLNPYDGATVGTVPAARAEHVREAFAKARAFKPALTRYERQQILQKTAETLRDRREDFARLITAESGLCWKDSLYEASRAYDVWSFAAQLTIKDDGEIYSCDISPNGKARKIYTTRLPLGVISAITPFNHPLNMVSHKLAPAIATNNRVVLKPTELTPLTALALADVLYEAGLPPEMLSVVTGNPSTMGDSMITDPDADLVTFTGSVRVGKHIASTAGYKRIVLELGGNDPLIVMEDADLDKAAELAVTGATKNSGQRCTAVKRILVVEDVADAFARLVVEKAQRLTCGDPMDPATDVGTVINERSAILFENRVNAAAELGAEVLHGMTRRGALFPPTVVDRVPYDCELVREETFGPVIPIIRCRDIAQVIRISNSTAYGLSSGVCTNRLDYVARFVAELEVGTVNIWEVPGYRIEMSPFGGIKDSGLGYKEGVVEAMKSFTNVRTWSLPW
>2516923545
NKLPFRQEAMRIAGKLVNTDNIVEVFNPYDNSLVGTVPAAREEHVRDAFQKAHAFKPKLTRYERQQILQKTAELLRDRRDEFARLIVAEAGLCWKDGLYEASRAYDVWSFAAQLTIKDDGEIYSCDISPNGKARKIFTTRTPLGVISAITPFNHPLNMVSHKLAPAIATNNRVVLKPTELTPLTALALADVLYEAGLPPEMLSVVTGNPSTMGDAMITDPDADLVTFTGSVRVGKHIANTSGYKRTVLELGGNDPLIVMEDADLDRAADLAVAGATKNSGQRCTAVKRILVVESVADEFSRLVVEKAKKLKSGDPMDPATDVGTVINERSAILFENRVNDAVSKGAEVLHGAPRQGALFAPTVVDYVPYDCELVHEETFGPVIPIVRCDDIAEVIRISNSTNYGLSSGVCTDRLDYVSRFVSELEVGTVNVWEVPGYRIEMSPFGGIKDSGLGDKEGVVEAMKGFTHIRTWSMPW
>2837191244
VKLPFRREAMRIAGKLVRTDDMVEVFNPYDNSVVGTVPAARAEHVREAFAKAKAFKPVLTRYERQQILQKTAEMLRDRREEFARIITAESGLCWKDSLYEASRAYDVWSFAAQLTIKDDGEIYSCDISPNGKARKIYTTRLPLGVISAITPFNHPLNMVSHKLAPAIATNNRLVLKPTELTPLTALALADVLYEAGLPPEMLSVVTGNPSTMGDSMITDPDADLVTFTGSVRVGKHIARTAGYKRIVLELGGNDPLVVMEDADLDRAAELAVAGATKNSGQRCTAVKRILVVDSVAEDFSRLVVEKAKKLRSGDPMDPATDVGTVINERSAILFENRVNEAARLGAEILHGAPRQGALFAPTVVDRVPHDCELVHEETFGPVIPIVRCNDIAEVIRISNSTAYGLSSGVCTNRLDYVARFVAELEVGTVNVWEVPGYRIEMSPFGGIKDSGLGYKEGVVEAMKSFTNVRTWSMPW
>2541185794
VKPPFRAESMRIAGKLVQTDDIVEVKNPYDNSVVGTVPAARAEHVREAFAKAKAFKPTLTRYERQQILQKTAELLRDRKEEFARLITAEAGLCWKDSLYEASRAYDVWSFAAQLTIKDDGEIYSCDISPNGKARKIFTTRLPLGVISAITPFNHPLNMVSHKLAPAIATNNRLVLKPTELTPLTALALADVLYEAGLPPEMLSVVTGNPSTMGDAMITDPDADLVTFTGSVRVGKHIANTAGYKRIVLELGGNDPLIVMEDADLDKAAELAVTGATKNSGQRCTAVKRILVVESVADEFSKLVVEKAKKLKCGDPMDPATDVGTVINERSAIQFEGRVNDAVAKGAEVQHGAPRRGALFAPTVVDNVPYDCELVHEETFGPVIPIVRCNDIAEVIRISNSTEYGLSSGVCTNRLDYVLRFVAELEVGTVNVWEVPGYRIEMSPFGGIKDSGLGYKEGVVEAMKSFTNVRTWSMPW
>2791942684
VKPPFRKESMRIAGRLVQTDDIVEVKNPYDNSVVGTVPAARAEHVREAFAKAKAFKPTLTRYERQQILQKTAELLRDRKEEFARLITAEAGLCWKDSLYEASRAYDVWSFAAQLTIKDDGEIYSCDISPNGKARKIFTTRLPLGVISAITPFNHPLNMVSHKLAPAIATNNRLVLKPTELTPLTALALADVLYEAGLPPEMLSVVTGNPSTMGDAMITDPDADLVTFTGSVRVGKHIAKTAGYKRIVLELGGNDPLIVMEDADLDKAAELAVTGATKNSGQRCTAVKRILVVESVADEFSKLVVEKAKKLKCGDPMDPATDVGTVINERSAIQFEGRVNDAVAKGAEVLHGAPRRGALFAPTVVDHVPYDCELVHEETFGPVIPIVRCNDIAEVIRISNSTEYGLSSGVCTNRLDYVSRFVAELEVGTVNVWEVPGYRIEMSPFGGIKDSGLGYKEGVVEAMKSFTNVRTWSMPW
>2622856592
IKPPVRREAMRIAGKLVSTDDMLEVRNPYDNTVVGLIPAARPEHVRDAFAKAKAFKPKLTRYERQQILQKTAELLRDRKDEFARLITAEAGLCWKDSLYEASRAYDVWSFAAQLTIKDDGEMFACDISPNGKARKIFTTRQPLGVISAITPFNHPLNMVSHKLAPAIATNNRLVLKPTELTPLTALALADVLYEAGLPPEMLSVVTGNPSTMGDAMITDPDADLVTFTGSVRVGKHIANTAGYKRIVLELGGNDPLIVMEDADLDKAAELAVTGATKNSGQRCTAVKRILVVESVADAFSKLVVEKARKLKCGDPMDPETDVGTVINERSAQLFEARVEDAVRHGARVLHGAPRQGALFHPTVVDHVPYDCELVHEETFGPVIPIVRCNDIAAVIAISNSTAYGLSSGICTNRMDYASRFVAELEVGTVNIWEVPGYRIEMSPFGGIKDSGLGYKEGVVEAMKSFTNVKTWSQPW
>2622855944
IKPPVRREAMRIAGKLVSTDDMLEVRNPYDNTVVGLIPAARPEHVRDAFAKAKAFKPKLTRYERQQILQKTAELLRDRKDEFARLITAEAGLCWKDSLYEASRAYDVWSFAAQLTIKDDGEMFACDISPNGKARKIFTTRQPLGVISAITPFNHPLNMVSHKLAPAIATNNRLVLKPTELTPLTALALADVLYEAGLPPEMLSVVTGNPSTMGDAMITDPDADLVTFTGSVRVGKHIANTAGYKRIVLELGGNDPLIVMEDADLDKAAELAVTGATKNSGQRCTAVKRILVVESVADAFSKLVVEKARKLKCGDPMDPETDVGTVINERSAQLFEARVEDAVRHGARVLHGAPRQGALFHPTVVDHVPYDCELVHEETFGPVIPIVRCDDIAAVIAISNSTAYGLSSGICTNRMDYASRFVAELEVGTVNIWEVPGYRIEMSPFGGIKDSGLGYKEGVVEAMKSFTNVKTWSQPW
>2644743877
VKPPLRRETMRIAGKLTTTDDMVEVRNPYDDSVVGLIPAARPEHVREAFAKAKAFKPTLTRYERQQILQKTAELLRDRREEFARLITAETGLCWKDSLYEASRAYDVWSFAAQLTIKDDGEMFSCDISPNGKARKIFTTRQPLGVISAITPFNHPLNMVSHKLAPAIATNNRLVLKPTELTPLTALALADVLYEAGLPPEMLSVVTGNPSTMGDAMITDPDADLVTFTGSVRVGKHIAATAGYKRIVLELGGNDPLIVMEDADLDKAAELAVTGATKNSGQRCTAVKRILVVKSVADAFSKLVVEKASKLKCGDPMDPATDVGTVINARSAALFQARVDDAVTKGAKVLHGKRAEGALFHPTVVDHIPHTCELVHEETFGPVIPIVRVDDIAEVIRISNSTAYGLSSGVCTNRFDYLQRFVAELEVGTVNLWEVPGYRIEMSPFGGIKDSGLGYKEGVVEAMKSFTNVKTWSTPW
>2861310455
VKPPVRRETMRIAGKLVSTQDMVEVRNPYDDSVVGLIPAARPEHVREAFAKARAFKPKLSRYERQQILQKTADLLRDRKEEFARLITAEAGLCWKDSLYEASRAYDVWSFAAQLTIKDDGEMFSCDISPNGKARKIFTTRQPLGVISAITPFNHPLNMVSHKLAPAIATNNRLVLKPTELTPLTALALADVLYEAGLPPEMLSVVTGNPSTMGDAMITDPDADLVTFTGSVRVGKHIADKAGYKRIVLELGGNDPLIVMEDADLDKAAELAVTGATKNSGQRCTAVKRILVVESVADAFSKLAVEKAKTLKCGDPMDPETDVGCVINARSAALFQARVDDAVAKGAKVLHGKRAEGALFHPTVVDHIPYDCELVHEETFGPVIPIVRVDDIAEVIRISNSTAYGLSSGICTNRFDYIQRFVAELEVGTVNLWEVPGYRIEMSPFGGIKDSGLGYKEGVVEAMKSFTNVKTWSMPW
>2644729793
VKPPVRRETMRIAGKFVSTDDMVEVRNPYDNSLVGLIPAARPEHVREAFAQAKAFKPKLTRYERQQILQKTAELLRDRKELFAKLITAEAGLCWKDSLYEASRAYDVWSFAAQLTIKDDGEMFSCDISPNGKARKIFTTRQPLGVISAITPFNHPLNMVSHKLAPAIATNNRLVLKPTELTPLTALALADVLYEAGLPPEMLSVVTGNPSTMGDAMITDPDADLVTFTGSVRVGKHIAAHAGYKRIVLELGGNDPLIVMEDADLDKAAELAVTGATKNSGQRCTAVKRILVVESVADAFSKLVVEKAKKLKCGDPMDPQTDVGTVINARSASLFQARIDDAVSKGAEVLHGKRAEGALFHPTVVDHIPYDCELVHEETFGPVIPIVRVNDIADVIRISNSTAYGLSSGVCTNRFDYIQRFVAELEVGTVNLWEVPGYRIEMSPFGGIKDSGLGYKEGVVEAMKSFTNVKTWSLPW
>2714725281
VKPPVRREAMRIAGKLVTTDEMVEVRNPYDNSVVGLIPAARPEHVREAFAQAKAFKPKLTRYERQQILQKTAELLRDRKELFAKLITAEAGLCWKDSLYEASRAYDVWSFAAQLTIKDDGEMFSCDISPNGKARKIFTTRQPLGVISAITPFNHPLNMVSHKLAPAIATNNRLVLKPTELTPLTALALADVLYEAGLPPEMLSVVTGNPSTMGDAMITDPDADLVTFTGSVRVGKHIANTAGYKRIVLELGGNDPLIVMEDADLDKAAELAVTGATKNSGQRCTAVKRILVVESVADAFSKLVVEKAKKLKCGDPRDPETDVGTVINARSASLFQARVDDAVSKGAEVLYGKRAEGALFHPTVVDKIPYSCELVHEETFGPVIPIIRVNDIAEVIRISNSTAYGLSSGICTNRYDYIQRFVAELEVGTVNLWEVPGYRIEMSPFGGIKDSGLGYKEGVVEAMKSFTNVKTWSMPW
>2526430002
VKPPVRREAMRIAGKLVTTDDMVEVHNPYDDSVVGLIPAARPEHVREAFAKAKAFKPKLSRYERQQILQKTAELLRDRKELFAKLITAEAGLCWKDSLYEASRAYDVWSFAAQLTIKDDGEMFSCDISPNGKARKIFTTRQPLGVISAITPFNHPLNMVSHKLAPAIATNNRLVLKPTELTPLTALALADVLYEAGLPPEMLSVVTGNPSTMGDAMITDPDADLVTFTGSVRVGKHIADKAGYKRIVLELGGNDPLIVMEDADLDKAAELAVTGATKNSGQRCTAVKRILVVESVADAFSKLVVAKAKKLKCGDPMDPETDVGCVINARSAALFQARVDDAVTKGAEVLYGKRAEGALFHPTVVDRIPYTCELVHEETFGPVIPIIRVDDIAEVIRISNSTAYGLSSGICTNRYDYIQRFVADLEVGTVNLWEVPGYRIEMSPFGGIKDSGLGYKEGVVEAMKSFTNVKTWSMPW
>2644732908
VKPPVRREAMRIAGKLVTTDDMVEVRNPYDDSVVGLIPAARPEHVREAFAQAKAFKPTLSRYERQQILQKTAELLRDRKELFARLITAEAGLCWKDSLYEASRAYDVWSFAAQLTIKDDGEMFSCDISPNGKARKIFTTRQPLGVISAITPFNHPLNMVSHKLAPAIATNNRLVLKPTELTPLTALALADVLYEAGLPPEMLSVVTGNPSTMGDAMITDPDADLVTFTGSVRVGKHIANTAGYKRIVLELGGNDPLIVMEDADLDKAAELAVTGATKNSGQRCTAVKRILVVESVADAFSRLVVEKARKLTCGDPMDPATDVGCVINARSASLFQARVDDAVSKGAEVLHGKRAEGALFHPTVVDRIPYTCELVHEETFGPVIPIIRVXDIAEVIRISNSTAYGLSSGICTNRYDYIQRFV
>2676846796
VKPPVRREAMRIAGKLVTTDDMVEVRNPYDDSIVGLIPAARPEHVREAFAKAKAFKPTLSRYERQQILQKTAELLRDRKELFARLITAEAGLCWKDSLYEASRAYDVWSFAAQLTIKDDGEMFSCDISPNGKARKIFTTRQPLGVISAITPFNHPLNMVSHKLAPAIATNNRLVLKPTELTPLTALALADVLYEAGLPPEMLSVVTGNPSTMGDAMITDPDADLVTFTGSVRVGKHIADKAGYKRIVLELGGNDPLIVMEDADLDKAAELAVTGATKNSGQRCTAVKRILVVESVADAFSRLVVEKARKLKCGDPMDPATDVGCVINARSAALFQARVDDAVSKGAEVLHGKRAEGALFHPTVVDRIPYTCELVHEETFGPVIPIIRVDDIAEVIRISNSTAYGLSSGICTNRYDYIQRFVADLEVGTVNLWEVPGYRIEMSPFGGIKDSGLGYKEGVVEAMKSFTNVKTWSMPW
>2582560846
VKPPVRREAMRIAGKLVTTDDMVEVRNPYDNSVVGLIPAARPEHVREAFAKARAFKPTLSRYERQQILQKTAELLRDRKELFAKLITAEAGLCWKDSLYEASRAYDVWSFAAQLTIKDDGEMFSCDISPNGKARKIFTTRQPLGVISAITPFNHPLNMVSHKLAPAIATNNRLVLKPTELTPLTALALADVLYEAGLPPEMLSVVTGNPSTMGDAMITDPDADLVTFTGSVRVGKHIAATAGYKRIVLELGGNDPLIVMEDADLDKAAELAVTGATKNSGQRCTAVKRILVVESVADAFAKLVVEKAKKLKCGDPMDPNTDVGCVINARSAALFQARVDDAVSKGAEVLHGKRAEGALFHPTVVDRIPYTCELVHEETFGPVIPIIRVDDIAQVIAISNSTAYGLSSGICTNRYDYIQRFVADLEVGTVNLWEVPGYRIEMSPFGGIKDSGLGYKEGVVEAMKSFTNVKTWSMPW
>2782311527
VKPPVRREAMRIAGKLVTTDDMVEVRNPYDDSIVGLIPAARPEHVREAFAKAKAFKPTLSRYERQQILQKTAELLRDRKELFAKLITAEAGLCWKDSLYEASRAYDVWSFAAQLTIKDDGEMFSCDISPNGKARKIFTTRQPLGVISAITPFNHPLNMVSHKLAPAIATNNRLVLKPTELTPLTALALADVLYEAGLPPEMLSVVTGNPSTMGDAMITDPDADLVTFTGSVRVGKHIAATAGYKRIVLELGGNDPLIVMEDADLDKAAELAVTGATKNSGQRCTAVKRILVVESVADAFSRLVVEKAKKLKCGDPMDPATDVGCVINARSAALFQARVDDAVSKGAEVLYGKRAEGALFHPTVVDKIPYTCELVHEETFGPVIPIIRVDDIAEVIRISNSTAYGLSSGICTNRYDYIQRFVADLEVGTVNLWEVPGYRIEMSPFGGIKDSGLGYKEGVVEAMKSFTNVKTWSMPW
>2782309011
VKPPVRREAMRIAGKLVTTDDMVEVRNPYDDSIVGLIPAARPEHVREAFAKAKAFKPTLSRYERQQILQKTAELLRDRKELFAKLITAEAGLCWKDSLYEASRAYDVWSFAAQLTIKDDGEMFSCDISPNGKARKIFTTRQPLGVISAITPFNHPLNMVSHKLAPAIATNNRLVLKPTELTPLTALALADVLYEAGLPPEMLSVVTGNPSTMGDAMITDPDADLVTFTGSVRVGKHIAATAGYKRIVLELGGNDPLIVMEDADLDKAAELAVTGATKNSGQRCTAVKRILVVESVADAFSRLVVEKAKKLKCGDPMDPATDVGCVINARSAALFQARVDDAVSKGAEVLYGKRAEGALFHPTVVDKIPYTCELVHEETFGPVIPIIRVDDIAEVIRISNSTAYGLSSGICTNRYDYIQRFVADLEVGTVNLWEVPGYRIEMSPFGGIKDSGLGYKEGVVEAMKSFTNVKTWSMPW
>2819721821
VKPPVRREAMRIAGKLVTTDDMVEVRNPYDDSVVGLIPAARPEHVREAFAKAKAFKPTLSRYERQQILQKTAELLRDRKELFAKLITAEAGLCWKDSLYEASRAYDVWSFAAQLTIKDDGEMFSCDISPNGKARKIFTTRQPLGVISAITPFNHPLNMVSHKLAPAIATNNRLVLKPTELTPLTALALADVLYEAGLPPEMLSVVTGNPSTMGDAMITDPDADLVTFTGSVRVGKHIANTAGYKRIVLELGGNDPLIVMEDADLDKAAELAVTGATKNSGQRCTAVKRILVVESVADVFAKLVVEKAKKLKCGDPMDPATDVGCVINARSAALFQARVDDAVSKGAEVLYGKRAEGALFHPTVVDKIPYTCELVHEETFGPVIPIIRVDDIAQVIAISNSTAYGLSSGICTNRYDYIQRFVADLEVGTVNLWEVPGYRIEMSPFGGIKDSGLGYKEGVVEAMKSFTNVKTWSMPW
>2799266260
VKPPVRREAMRIAGKLVTTDDMVEVRNPYDDSVVGLIPAARPEHVREAFAKAKAFKPTLSRYERQQILQKTAELLRDRKELFAKLITAEAGLCWKDSLYEASRAYDVWSFAAQLTIKDDGEMFSCDISPNGKARKIFTTRQPLGVISAITPFNHPLNMVSHKLAPAIATNNRLVLKPTELTPLTALALADVLYEAGLPPEMLSVVTGNPSTMGDAMITDPDADLVTFTGSVRVGKHIAATAGYKRIVLELGGNDPLIVMEDADLDKAAELAVTGATKNSGQRCTAVKRILVVESVADAFAKLVVEKARKLKCGDPMDPATDVGCVINARSAALFQARVDDAVSKGAEVLYGKRAEGALFHPTVVDRIPYTCELVHEETFGPVIPIIRVDDIAEVIRISNSTAYGLSSGICTNRYDYIQRFVADLEVGTVNLWEVPGYRIEMSPFGGIKDSGLGYKEGVVEAMKSFTNVKTWSMPW
>2611934294
FNHPLNMVSHKLAPAIATNNRLVLKPTELTPLTALALADVLYEAGLPPEMLSVVTGNPSTMGDAMITDPDADLVTFTGSVRVGKHIAATAGYKRIVLELGGNDPLIVMEDADLDKAAELAVTGATKNSGQRCTAVKRILVVESVADAFSKLVVEKAKTLKCGNPMDPETDVGTVINARSAALFQARVDDAVTKGAEVLYGQRAEGALFHPTVVDRIPYACELVHEETFGPVIPIIRVDDIAEVIRISNATAYGLSSGVCTNRFDYIQRFVAELEVGTVNLWEVPGYRIEMSPFGGIKDSGLGYKEGVVEAMKSFTNVKTWSLPW
>2635102453
VKPPVRREAMRIAGKLVSTEDMVEVRNPYDDSVVGLIPAARPEHVREAFAKAKAFKPVLTRYERQRILQKTAELLFARKEDFARLITAEAGLCWKDSLYEASRAYDVWSFAAQLTIKDDGEMFSCDISPNGKARKIFTTRQPLGVISAITPFNHPLNMVSHKLAPAIATNNRLVLKPTELTPLTALALADVLYEAGLPPEMLSVVTGNPSTMGDAMITDPDADLVTFTGSVRVGKHIANTAGYKRIVLELGGNDPLIVMEDADLDKAAELAVTGATKNSGQRCTAVKRILVVESVAEAFSKLVVEKAKKLTCGDPMDPATDVGTVINARSAALFQARVDDAVTKGAEVLYGKRAEGALFHPTVVDKIPYTCELVHEETFGPVIPMIRVDDIAKVIAISNSTAYGLSSGICTNRFDYIQRFVAELEVGTVNLWEVPGYRIEMSPFGGIKDSGLGYKEGVVEAMKSFTNVKTWSMPW
>2852441109
VKPPVRREAMRIAGKLVSTEDMVEVRNPYDDSVVGLIPAARPEHVREAFAKAKAFKPVLTRYERQRILQKTAELLFARKEDFARLITAEAGLCWKDSLYEASRAYDVWSFAAQLTIKDDGEMFSCDISPNGKARKIFTTRQPLGVISAITPFNHPLNMVSHKLAPAIATNNRLVLKPTELTPLTALALADVLYEAGLPPEMLSVVTGNPSTMGDAMITDPDADLVTFTGSVRVGKHIANTAGYKRIVLELGGNDPLIVMEDADLDKAAELAVTGATKNSGQRCTAVKRILVVESVAEAFSKLVVEKAKKLTCGDPMDPATDVGTVINARSAALFQARVDDAVTKGAEVLYGKRAEGALFHPTVVDKIPYTCELVHEETFGPVIPIIRVDDIAKVIAISNSTAYGLSSGICTNRFDYIQRFVAELEVGTVNLWEVPGYRIEMSPFGGIKDSGLGYKEGVVEAMKSFTNVKTWSMPW
>2851184706
VKPPVRREAMRIAGKLISTDDMVEVRNPYDDSLVGLIPAARPEHVREAFARARAFKPVLTRYERQKILQKTAELLFARREEFARLITAEAGLCWKDSLYEASRAYDVWSFAAQLTIKDDGEMFSCDISPNGKARKIFTTRQPLGVISAITPFNHPLNMVSHKLAPAIATNNRLVLKPTELTPLTALALADVLYEAGLPPEMLSVVTGNPSTMGDAMITDPDADLVTFTGSVRVGKHIAATAGYKRIVLELGGNDPLIVMEDADLDKAAELAVTGATKNSGQRCTAVKRILVVESVADAFAKLIVEKAKKLKCGDPMDPTTDVGTVINARSAALFQARVDDAVAKGAHVLHGRRAEGALFHPTVVDHIPYTCELVHEETFGPVIPIIRVDDIAEVIRISNSTAYGLSSGICTNRFDYIQRFVAELEVGTVNLWEVPGYRIEMSPFGGIKDSGLGYKEGVVEAMKSFTNVKTWSLPW
>2851247681
VKPPVRREAMRIAGKLISTDDMVEVRNPYDDSVVGLVPAARPEHVREAFAKAKAFKPVLSRYERQRILQKTAELLFARKEDFARLITAEAGLCWKDSLYEASRAYDVWSFAAQLTIKDDGEMFSCDISPNGKARKIFTTRQPLGVISAITPFNHPLNMVSHKLAPAIATNNRLVLKPTELTPLTALALADVLYEAGLPPEMLSVVTGNPSTMGDAMITDPDADLVTFTGSVRVGKHIAATAGYKRIVLELGGNDPLIVMEDADLDKAAELAVTGATKNSGQRCTAVKRILVVESVADAFSKLVVEKAKKLTCGDPMDPATDVGTVINARSAALFQARLDDAVAKGAQVLHGRRAEGALFHPTVVDHIPYTCELVHEETFGPVIPIIRVDDIAEVIRISNSTAYGLSSGICTNRFDYIQRFVAELEVGTVNLWEVPGYRIEMSPFGGIKDSGLGYKEGVVEAMKSFTNVKTWSLPW
>2582519118
VKPPVRREAMRIAGKKVETGEVIEVFNPYTNEVVGTVPAARPEHVRDAFAKARAFKAKLTRYERQQILQRTAEILRDRKEEFARLITAESGLCWKDSLYEASRAYDVWSFAAQLTIKDDGEIYSCDISPNGKSRKIYTTRVPLGVISAITPFNHPLNMVSHKLAPAIATNNRLVLKPTELTPLTALALADVLYEAGLPPEMLSVVTGNPSTMGDAMITDPDADLITFTGSVRVGKYIAEKAGYRRLVLELGGNDPLIVMEDADLDKAADLAVQGATKNSGQRCTAVKRILVVESMADAFVEKVLPRAKALKCGDPTDPTVDVGTVISERSAILFQSRVEDAVTRGAKLLHGNDRRGALFPPTVVDHVPHDCELVREETFGPVIPIIRVDNIDAVIKVSNSTAYGLSSGVCTNRLDYITRFISELDVGTVNVWEVPGYRIEMSPFGGIKDSGLGYKEGVVEAMKSFTNVRTYSLPW
>2788150230
AKPPIRREAMRIAGRQVTTDEVVEVFNPYTNEVVGTVPAARPEHVREAFAKARAYKPRLTRYERQQILLRTADILRDRKEEFARLITAESGLCWKDSLYEAGRAYDVYSFAGQLCIKDDGEIYSCDISPQGKQRKIFTQRMPLGVISAITPFNHPLNMVSHKLAPAIATNNRVVLKPTELTPLTALALADVLYEAGLPPEMLSVVTGNPGTMGDSMITDPDADLITFTGSVRVGKYIAEKAGYRRIVLELGGNDPLIVMEDADLDKAAELAVQGATKNSGQRCTAVKRILCVDSVADAFSKLVVEKARKLKCGDPMDPTVDVGTVIHEGAAKLFERRVQDAVALGAEILHGAPRQGALFPPTVVDRAPYDCELVHEETFGPVIPIIRVNDIDSVIRISNSTAYGLSSGVCTNRMDYVARFVNELDVGTVNVWEVPGYRIEMSPFGGIKDSGLGYKEGVVEAMKSFTNVRTWSMPW
>2562186151
QSQVIRHEAMRIAGARVETEERIDVYNPYTNKLVGTVSTARPEHVRAAFAKAKAFKSKLTRYERQQILLKTSEILALRKEEFAGLISSETGLCWKDSTYEVGRACDVYSFAGQLTIKDDGEIFSCDISPQGRARKIFTMRTPLGTISAITPFNHPLNMVSHKIAPAIATNNRIVLKPTELAPLTALALADVLYEAGLPPEMLSIVTGNPHSMGDAMITDPDADLITFTGSVRVGKHIAAKAGYKRLVLELGGNDPLIVMEDADLEKAAELAVLGATKNSGQRCTAVKRILCVEAVADRFVEQVLKRAKKLKCGDPMDPSVDIGTVIHEDAAKEFERRVEAAVQDGARLLHGNNREGALYPPTVVDHVPHTCELILQETFGPVIPIVRTNDIESVIKISNSTAFGLSSGVCTNRLDYITRFVNELEVGTVNVWEVPGFRIEMSPFGGIKDSGLGYKEGVQEAMKSFTNLKTYSIPW
>2671121529
MRIAGSLVDVDERVEVFNPYTNKVVGTVPAARPEHVRQAFAKAGAFRPKLSRYERQQILLKTADILSRRKEDFARLITSESGLCWKDSLYEAGRAYDVYSFAGQLTIKDDGETFSCDISPQGKARKIFTTRTPLGAISAITPFNHPLNMVSHKIAPAIATNNRVVLKPTELTPLTALALADVLYEAGLPPEMLSVITGNPHSMGDAMITDPDADLVTFTGSVRVGKHIAATAGYKRIVLELGGNDPLIVMEDADLEKAAELAVAGATKNSGQRCTAVKRILCVEAVVDDFAALVLKKARGLKCGDPMDPTVDVGTVIHEGAAKEFERRVNAAVQNGAELLHGNDRKGALYPPTVVDHVPYTSELVMQETFGPVIPIIRVNDIESVIRISNSTAFGLSSGVCTNRLDYITRFVNELDVGTVNVWEVPGYRIEMSPFGGIKDSGLGYKEGVQEAMKSFTNVKTYSLPW
>2513674238
QTPPVRHEQMRIAGARIDVDERVEVFNPYTGKAIGSVPAARPEHVRQAFAKAKAFKPKLSRYERQQILFKSADILSRRKEEFARLITAESGLCWKDSLYEAGRAYDVYSFAGQLAIKDDGETFSCDISPQGKARKIFTTRTPLGAISAITPFNHPLNMVSHKITPAIATNNRVVLKPTELTPLTALALADVLYEAGLPPEMLSVVTGNPHSMGDAMITDPDADLVTFTGSVRVGKHIAENAGYKRMVLELGGNDPLIVMEDADLEKAAELAVVGATKNSGQRCTAVKRILCVEAVADDFAALVLKRARGLKCGDPMDPTVDVGAVIHEGAAKEFERRVSAAVQDGAELLHGNDREGALYPPTVVDRVAYTSELVMQETFGPVIPIIRVNDIDSVIRISNSTAFGLSSGVCTNRLDYITRFVNELDVGTVNVWEVPGYRIEMSPFGGIKDSGLGYKEGVQEAIKSFTNVKTYSLPW
>2776818072
QTPAVRHEQMRIAGTLVDTEEHVEVFNPYTNKVVGTVPAARPEHVRSAFAKAAAFKPKLTRYERQRILLRTAELLAGRKEEFARLITAESGLCWKDSLYEAGRAYDVYSFAGQLAIKDDGETFSCDISPQGKARKIFTTRTPLGAISAITPFNHPLNMVSHKIAPAIATNNRVVLKPTELTPLTALALADVLYEAGLPPEMLSVVTGNPHSMGDAMITDPDADLVTFTGSVRVGKHIAAKAGYKRLVLELGGNDPLIVMEDADLEKAAELAVTGATKNSGQRCTAVKRILCVEAVADDFSALVLKKARMLKCGDPMDPTVDVGTVIHEGAAKEFERRVNAAVTDGAELLHGNDRQGALYPPTVVDRIPWTSELVMQETFGPVIPIIRVNDIESVIRISNATAFGLSSGVCTNRLDYITRFVSELDVGTVNVWEVPGYRIEMSPFGGIKDSGLGYKEGVQEAIKSFTNVKTYSLPW
>2876835777
QTPAVRHEQMRIAGTLVDTDEHVDVFNPYTNKVVGTVPAARPEHVRSAFAKAAAFKPKLTRYERQRILLRTADILASRKEEFARLITAESGLCWKDSLYEAGRAYDVYSFAGQLTIRDDGETFSCDISPQGKARKIFTTRTPLGAISAITPFNHPLNMVSHKIAPAIATNNRVVLKPTELTPLTALALADVLYEAGLPPEMLSVVTGNPHSMGDAMITDPDADLVTFTGSVRVGKHIAMKAGYKRLVLELGGNDPLIVMEDADLEKAAELAVTGATKNSGQRCTAVKRILCVEAVADDFSALVLKKARALKCGDPMDPTVDVGTVIHEGAAKEFERRVNAAVADGAELLHGNNRDGALYPPTVVDRIPYTSELVMQETFGPVIPIIRVNDIESVIRISNATAFGLSSGVCTNRLDYITRFVNELDVGTVNVWEVPGYRIEMSPFGGIKDSGLGYKEGVQEAIKSFTNVKTYSLPW
>2655423422
VRSAFAKAAAFKPKLTRYERQRILLRTAEILASRKEEFARLITAESGLCWKDSLYEAGRAYDVYSFAGQLAIQDDGETFSCDISPQGKARKIYTTRTPLGAISAITPFNHPLNMVSHKIAPAIATNNRVVLKPTELTPLTALALADVLYEAGLPPEMLSVVTGNPHSMGDAMITDPDADLVTFTGSVRVGKHIATRAGYKRLVLELGGNDPLIVMEDADLEKAAELAVTGATKNSGQRCTAVKRILCVEAVADDFAALVLKKARKLKCGDPMDPTVDVGTVIHEGAAKEFERRVNAAVADGAELLHGNGRDGALYPPTVVDRIPHTSELVMQETFGPVIPIIRVNDIDSVIRISNSTAFGLSSGVCTNRLDYITRFVNELDVGTVNIWEVPGYRIEMSPFGGIKDSGLGYKEGVQEAIKSFTNVKTYSLPW
>2793073760
QSPAVRHEQMRIAGSLVDTDEHVEVFNPYTNKVVGTVPAARPEHVRSAFARAAAFKPKLTRYERQRILLRTAEILAGRKEEFARLITAESGLCWKDSLYEAGRAYDVYSFAGQLAIQDDGETFSCDISPQGKARKIFTTRTPLGAISAITPFNHPLNMVSHKIAPAIATNNRVVLKPTELTPLTALALADVLYEAGLPPEMLSVVTGNPHSMGDAMITDPDADLVTFTGSVRVGKHIADRAGYKRLVLELGGNDPLIVMEDADLEKAAELAVTGATKNSGQRCTAVKRILCVEAVADDFAALVLQKARKLKCGDPMDPTVDVGTVIHEGAAKEFERRVSAAVADGAELLHGNDRNGALYPPTVVDRIPYTSELVMQETFGPVIPIIRVNDIESVIRISNATAFGLSSGVCTNRLDYITRFVNELDVGTVNVWEVPGYRIEMSPFGGIKDSGLGYKEGVQEAIKSFTNVKTYSLPW
>2665775962
QSPTVRHEQMRIAGSLVDTDEHVEVFNPYTNKVVGTVPAARPEHVRSAFARAAAFKPKLTRYERQRILLRTAEILAGRKEEFARLITAESGLCWKDSLYEAGRAYDVYSFAGQLAIKDDGETFSCDISLQGKARKIFTTRTPLGAISAITPFNHPLNMVSHKIAPAIATNNRVVLKPTELTPLTALALADVLYEAGLPPEMLSVVTGNPHSMGDAMITDPDADLVTFTGSVRVGKHIASKAGYKRLVLELGGNDPLIVMEDADLEKAAELAVTGATKNSGQRCTAVKRILCVEAVADDFAALVLKKARKLKCGDPMDPTVDVGTVIHEGAAREFERRVNAAVADGAELLHGNDRDGALYPPTVVDRIPYTSELVMQETFGPVIPIIRVDDIESVIRISNATAFGLSSGVCTNRLDYITRFVNELDVGTVNVWEVPGYRIEMSPFGGIKDSGLGYKEGVQEAIKSFTNVKTYSLPW
>2655411250
QSPAVRHEQMRIAGILVDTDEHVEVFSPYTNKVVGTVPAARPEHVRSAFAKAAAFKPKLTRYERQRILLRTAEILAGRKEEFARLITAESGLCWKDSLYEAGRAHDVYSFAGQLAIKDDGETFSCDISPQGKARKIFTTRTPLGAISAITPFNHPLNMVSHKIAPAIATNNRVVLKPTELTPLTALALADVLYEAGLPPEMLSVVTGNPHSMGDAMITDPDADLVTFTGSVRVGKHIANKAGYKRLVLELGGNDPLIVMEDADLDKAAELAVTGATKNSGQRCTAVKRILCVEAVADDFAALVLTKARKLKCGDPMDPTVDVGTVIHEGAAKEFERRVNAAVADGAELLHGNARDGALYPPTVVDRIPYTSELVMQETFGPVIPIIRVNDIDSVIRISNATAFGLSSGVCTNRLDYITRFVNELDVGTVNIWEVPGYRIEMSPFGGIKDSGLGYKEGVQEAIKSFTNVKTYSLPW
>2659736577
QSQAVRHEQMRIAGSLVDTDEHVEVFNPYSNKVVGTVPAARPEHVRSAFSRAAAFKPKLTRYERQRILLRTAEILAGRKEEFARLITAESGLCWKDSLYEAGRAYDVYSFAGQLAIKDDGETFSCDISPQGKARKIFTTRTPLGAISAITPFNHPLNMVSHKIAPAIATNNRVVLKPTELTPLTALALADVLYEAGLPPEMLSVVTGNPHSMGDAMITDPDADLVTFTGSVRVGKHIASKAGYKRLVLELGGNDPLIVMEDADLEKAAELAVTGATKNSGQRCTAVKRILCVEAVADDFSGLVLKKARKLKCGDPMDPTVDVGTVIHEGAAKEFERRVNAAVADGAELLHGNDRDGALYPPTVVDRIPYTSELVMQETFGPVIPIIRVNDIDSVIRISNATAFGLSSGVCTNRLDYITRFVNELDVGTVNVWEVPGYRIELSPFGGIKDSGLGYKEGVQEAIKSFTNVKTYSLPW
>2550663435
LTRYERQRILLRTAEILAGRKEEFARLITAESGLCWKDSLYEAGRAYDVYSFAGQLAIKDDGETFSCDISPQGKARKIFTTRTPLDAISAITPFNHPLNMVSHKIAPAIATNNRVVLKPTELTPLTALALADVLYEAGLPPEMLSVVTGNPHSMGDAMITDPDADLVTFTGSVRVGKHIASKAGYKRLVLELGGNDPLIVMEDADLEKAAELAVTGATKNSGQRCTAVKRILCVEAVADDFSALVLKKARKLKCGDPMDPTVDVGTVIHEGAAKEFERRVNAAVADGAELLHGNDRDGALYPPTVVDRIPYTSELVMQETFGPVIPIIRVNDIDSVIRISNATAFGLSSGVCTNRLDYITRFVNELDVGTVNVWEVPGYRIELSPFGGIKDSGLGYKEGVQEAIKSFTNVKTYSLPW
>2876829880
QSPAVRHEQMRIAGSLVDTDEHVEVFNPYTNKVVGTVPAARPEHVRSAFARAAAFKPKLTRYERQRILLRTAEILAGRKEEFARLITAESGLCWKDSLYEAGRAYDVYSFAGQLAIKDDGETFSCDISPQGKARKIFTTRTPLGAISAITPFNHPLNMVSHKIAPAIATNNRVVLKPTELTPLTALALADVLYEAGLPPEMLSVVTGNPHSMGDAMLTDPDADLVTFTGSVRVGKHIASKAGYKRLVLELGGNDPLIVMEDADLEKAAELAVTGATKNSGQRCTAVKRILCVEAVADDFAALVLKKARKLKCGDPMDPTVDVGTVIHEGAAKEFERRVNAAVADGAELLHGNARDGALYPPTVVDRIPYTSELVMQETFGPVIPIIRVNDIDSVIRISNATAFGLSSGVCTNRLDYITRFVNELDVGTVNVWEVPGYRIELSPFGGIKDSGLGYKEGVQEAIKSFTNVKTYSLPW
>2517893337
QSPAVRHEQMRIAGSLVDTDEHVEVFNPYTNKVVGTVPAARPEHVRSAFARAAAFKPKLTRYERQRILLRTAEILAGRKEEFARLITAESGLCWKDSLYEAGRAYDVYSFAGQLAIKDDGETFSCDISPQGKARKIFTTRTPLGAISAITPFNHPLNMVSHKIAPAIATNNRVVLKPTELTPLTALALADVLYEAGLPPEMLSVVTGNPHSMGDAMLTDPDADLVTFTGSVRVGKHIASKAGYKRLVLELGGNDPLIVMEDADLEKAAELAVTGATKNSGQRCTAVKRILCVEAVADDFSALVLKKARKLKCGDPMDPTVDVGTVIHEGAAKEFERRVNAAVADGAELLHGNDRDGALYPPTVVDRIPYTSELVMQETFGPVIPIIRVNDIDSVIRISNATAFGLSSGVCTNRLDYITRFVNELDVGTVNVWEVPGYRIEMSPFGGIKDSGLGYKEGVQEAIKSFTNVKTYSLPW
>2513862677
QSPAVRHEQMRIAGSLVDTDEHVEVFNPYTNKVVGTVPAARPEHVRSAFARAAAFKPKLTRYERQRILLRTAEILAGRKEEFARLITAESGLCWKDSLYEAGRAYDVYSFAGQLAIKDDGETFSCDISPQGKARKIFTTRTPLGAISAITPFNHPLNMVSHKIAPAIATNNRVVLKPTELTPLTALALADVLYEAGLPPEMLSVVTGNPHSMGDAMITDPDADLVTFTGSVRVGKHIAAKAGYKRLVLELGGNDPLIVMEDADLDKAAELAVTGATKNSGQRCTAVKRILCVEAVADDFAALVLEKARKLKCGDPMDPTVDVGTVIHEGAAKEFERRVNAAVADGAELLHGNARDGALYPPTVVDRIPYTSELVIQETFGPVIPIIRVNDIDSVIGISNATAFGLSSGVCTNRLDYITRFVNELDVGTVNVWEVPGYRIEMSPFGGIKDSGLGYKEGVQEAIKSFTNVKTYSLPW
>2655289876
QSPAVRHEQMRIAGSLVDTDEHVEVFNPYTNKVVGTVPAARPEHVRSAFARAAAFKPKLTRYERQRILLRTAEILAGRKEEFARLITAESGLCWKDSLYEAGRAYDVYSFAGQLAIKDDGETFSCDISPQGKARKIFTTRTPLGAISAITPFNHPLNMVSHKIAPAIATNNRVVLKPTELTPLTALALADVLYEAGLPPEMLSVVTGNPHSMGDAMITDPDADLVTFTGSVRVGKHIASKAGYKRLVLELGGNDPLIVMEDADLDKAAELAATGATKNSGQRCTAVKRILCVEAVADDFAALVLKKARKLKCGDPMDPTVDVGTVIHEGAAKEFERRVNAAVADGAELLHGNARDGALYPPTVVDRIPYTSELVMQETFGPVIPIIRVNDIDSVIRISNATAFGLSSGVCTNRLDYITRFVNELDVGTVNVWEVPGYRIEMSPFGGIKDSGLGYKEGVQEAIKSFTNVKTYSLPW
>2513659649
QSPAVRHEQMRIAGSLVDTDEHVEVFNPYTNKVVGTVPAARPEHVRSAFARAAAFKPKLTRYERQRILLRTAEILAGRKEEFARLITAESGLCWKDSLYEAGRAYDVYSFAGQLAIKDDGETFSCDISLQGKARKIFTTRTPLGAISAITPFNHPLNMVSHKIAPAIATNNRVVLKPTELTPLTALALADVLYEAGLPPEMLSVVTGNPHSMGDAMITDPDADLVTFTGSVRVGKHIASKAGYKRLVLELGGNDPLIVMEDADLDKAAELAVTGATKNSGQRCTAVKRILCVEAVADDFAALVLKKARKLKCGDPLDPTVDVGTVIHEGAAKEFERRVNAAVADGAELLHGNARDGALYPPTVVDRIPYTSELVMQETFGPVIPIIRVNDIDSVIRISNATAFGLSSGVCTNRLDYITRFVNELDVGTVNVWEVPGYRIEMSPFGGIKDSGLGYKEGVQEAIKSFTNVKTYSLPW
>2636524695
QIPAVRHEQMRIAGSLIDTDEHVEVFNPYTNKVVGTVPAARPEHVRSAFAKAAAFKPKLTRYERQRILLRTAEILAGRKEDFARLITAESGLCWKDSLYEAGRAYDVYSFAGQLAIKDDGETFSCDISPQGKARKIFTTRTPLGAISAITPFNHPLNMVSHKIAPAIATNNRVVLKPTELTPLTALALADVLYEAGLPPEMLSVVTGNPHSMGDAMITDPDADLVTFTGSVRVGKHIADRAGYKRLVLELGGNDPLIVMEDADLEKAAELAVTGATKNSGQRCTAVKRILCVEAVADDFAALVLKKARTLKCGDPMDPTVDVGTVIHEGAAKEFERRVNAAVTDGAELLHGNDRKGALYPPTVVDRIPYTSELVMQETFGPVIPIVRVNDIDSVVRISNATAFGLSSGVCTNRLDYITRFVNELDVGTVNVWEVPGYRIEMSPFGGIKDSGLGYKEGVQEAIKSFTNVKTYSLPW
>2693390276
QSPAVRHEQMRIAASLVDTEEHVEVFNPYTNKVVGTVPAARPEHVRSAFAKAAAFKPKLTRYERQRILLRTAEILAGRKEEFARLITAESGLCWKDSLYEAGRAYDVYSFAGQLAIKDDGETFSCDISPQGKARKIFTTRTPLGAISAITPFNHPLNMVSHKIAPAIATNNRVVLKPTELTPLTALALADVLYEAGLPPEMLSVVTGNPHSMGDAMITDPDADLVTFTGSVRVGKHIADRAGYKRLVLELGGNDPLIVMEDADLEKAAELAVTGATKNSGQRCTAVKRILCVEAVADDFAALVLKKARTLKCGDPMDPTVDVGTVIHEGAAREFERRVNDAVADGAELLHGNDRKGALYPPTVVDRIPYTSELVMQETFGPVIPIVRVNDIESVIRISNATAFGLSSGVCTNRLDYITRFVNELDVGTVNVWEVPGYRIEMSPFGGIKDSGLGYKEGVQEAMKSFTNVKTYSLPW
>2790829549
QAQAVRHEQMRIAGSLVDTDERVEVFNPYTNKVVGTVPAARPEHVRNAFAKAKAFKPKLSRYERQQILLKTADILASRKEYFARLITSESGLCWKDSLYEAGRAYDVYSFAGQLTIKDDSEVFSCDISPQGKARKIFTMRAPLGTISAITPFNHPLNMVSHKVAPAIATNNRIVLKPTELTPLTALALADVLYEAGLPPEMLSIVTGSPHSMGDAMITDPDADLITFTGSVRVGKHIAATAGYKRLVLELGGNDPLIVMEDADLEKAAELAVLGATKNSGQRCTAVKRILCVEAVADAFSELVLKKAKTLKCGDPIDPTVDIGTVIHEKAAMEFERRVNDAVKDGARLLHGNDRKGALYPPTVVDHIPYTSELVMQETFGPVIPIIRVNDIESVIRISNSTAFGLSSGVCTNRLDYITRFVNELDVGTVNVWEVPGYRIEMSPFGGIKDSGLGYKEGVQEAMKSFTNVKTYSLPW
>2539108757
QAQAVRHEQMRIAGSLVDTDERVEVFNPYTNKVVGTVPAARPEHVRNAFAKAKAFKPKLSRYERQQILLKTADILASRKEYFARLITLESGLCWKDSLYEAGRAYDVYSFAGQLTIKDDSEVFSCDISPQGKARKIFTMRAPLGTISAITPFNHPLNMVSHKIAPAIATNNRIVLKPTELTPLTALALADVLYEAGLPPEMLSIVTGNPHSMGDAMITDPDADLITFTGSVRVGKHIAATAGYKRLVLELGGNDPLIVMEDADLEKAAELAVLGATKNSGQRCTAVKRILCVEAVADAFSELVLKKAKTLKCGDPIDPTVDIGTVIHEKAAMEFERRVNDAVKDGARLLHGNDRKGALYPPTVVDHIPYTSELVMQETFGPVIPIIRVNDIESVIRISNSTAFGLSSGVCTNRLDYITRFVNELDVGTVNVWEVPGYRIEMSPFGGIKDSGLGYKEGVQEAMKSFTNVKTYSLPW
>2698421644
QTPAVRHEQMRIAGVRVDTDERVEVYNPYTNKVVGTVPAARPEHVRNAFAKAKAFKSKLTRYERQQILLRTAEILAARKEDFARLITAESGLCWKDSLYEAGRAYDVYSFAGQLTIKDDSEVFSCDISPQGKARKIFTMRTPLGTISAITPFNHPLNMVSHKIAPAIATNNRIVLKPTELTPLTALALADVLYEAGLPPEMLSVVTGNPGSMGDAMITDPDADLITFTGSVRVGKHIAANAGYKRLVLELGGNDPLIVMEDADLEKAAELAVLGATKNSGQRCTAVKRILCVEAVAGEFADLVLERAKKLKCGDPMDPAMDVGTVIQERAAKEFERRVEDAVHHGARLLHGNDRKGALYPPTVVDHVPYTCELVMEETFGPVIPIIRVNDIESVIRISNATAFGLSSGVCTNRLDYITRFVNELDVGTVNVWEVPGYRIEMSPFGGIKDSGLGYKEGVQEAIKSFTNVKTYSLPW
>2847902675
QAQAVRHEQMRIAGARIDTDERVNVVNPYTNKVVGTVPAARPEQVRDAFAKAKAFKSKLTRYERQQILLRTADLLASRKEEFARLITAESGLCWKDSLYEAGRAYDVYSFAGQLTIKDDSEVFSCDISPQGKSRKIFTMRTPLGTISAITPFNHPLNMVSHKIAPAIATNNRIVLKPTELTPLTALALADVLYEAGLPPEMLSVVTGNPQSMGDAMITDPDADLVTFTGSVRVGKHIAANAGYKRLVLELGGNDPLIVMEDADLEKAAELAVLGATKNSGQRCTAVKRILCVEAVADEFAELVLKRARKLKCGDPMDPSVDVGTVIHEGAAKEFERRVEDAVKDGARLLHGNDRQGALYPPTVVDHVPYTSELVLQETFGPVIPIIRVNDIESVIRISNSTAFGLSSGVCTNRLDYITRFVNELDVGTVNVWEVPGYRIEMSPFGGIKDSGLGYKEGVQEAMKSFTNVKTYSLPW
>2847909656
QAQAVRHEQMRIAGARIDTDERVNVVNPYTNKVVGTVPAARPEQVRDAFAKAKAFKSKLTRYERQQILLRTADLLASRKEEFARLITAESGLCWKDSLYEAGRAYDVYSFAGQLTIKDDSEVFSCDISPQGKSRKIFTMRTPLGTISAITPFNHPLNMVSHKIAPAIATNNRIVLKPTELTPLTALALADVLYEAGLPPEMLSVVTGNPQSMGDAMITDPDADLVTFTGSVRVGKHIAANAGYKRLVLELGGNDPLIVMEDADLEKAAELAVLGATKNSGQRCTAVKRILCVEAVADEFAELVLKRARKLKCGDPMDPSVDVGTVIHEGAAKEFERRVEDAVKDGARLLHGNDRQGALYPPTVVDHVPYTSELVLQETFGPVIPIIRVNDIESVIRISNSTAFGLSSGVCTNRLDYITRFVNELDVGTVNVWEVPGYRIEMSPFGGIKDSGLGYKEGVQEAMKSFTNVKTYSLPW
>2694650586
QAQAVRHEKMRIAGALVDTDERVNVVNPYTNKVIGTVPAARPEHVRDAFARAKAFKSKLTRYERQQILLRTADILASRKEEFARLITAESGLCWKDSLYEAGRAYDVYSFAGQLTIKDDSEVFSCDISPQGKSRKIFTMRTPLGVISAITPFNHPLNMVSHKIAPAIATNNRIILKPTELTPLTALALADVLYEAGLPPEMLSIVTGNPHSMGDAMITDPDADLVTFTGSVRVGKHIAANAGYKRLVLELGGNDPLIVMEDADLEKAAELAVLGATKNSGQRCTAVKRILCVEAVADEFAELVLKRARKLKCGDPMDPSVDVGTVIHEGAAKEFERRVGDAVKDGAHLLHGNDRQGALYPPTVVDHVPYTSELVLQETFGPVIPIIRVNDIESVIRISNSTAFGLSSGVCTNRLDYITRFVNELDVGTVNVWEVPGYRIEMSPFGGIKDSGLGYKEGVQEAMKSFTNVKTYSLPW
>2690560004
TKPAIRRESMRIAGKLVTTEDVVEVFNPYTNAVIGTVPAGRPEHVREAFAKARAYRPTLSRYERQRILQTTAETLRDRKEEFARLITAESGLCWKDSLYEASRAYDVWSFAAQLTIKDDGEIYSCDISPNGKSRKIFTTRLPLGVISAITPFNHPLNMVSHKLAPAIATNNRVVLKPTELTPLTALALADVLYEAGLPPEMLSVVTGNPRTMGDAMITDPDCDLITFTGSVRVGKYIAEKAGYRRIVLELGGNDPLIVMEDADLDKAAELAVQGATKNSGQRCTAVKRILVVESIADAFAARVLAKAKTLSCGDPMDPSVDIGTVINEQAAQLFERRVSDAVGKGAELLHGAKRHGALFPPTVLDRVPYDCELVHEETFGPVIPIIRVDAIDEVIRISNSTAYGLSSGVCTNRMDYITKFIAGLEVGTVNVWEVPGYRIEMSPFGGIKDSGLGYKEGVVEAMKSFTNIRTWSMPW
>2695396328
TKPAIRRESMRIAGKLVTTEDVVEVFNPYTNAVIGTVPAGRPEHVREAFAKARAYRPTLSRYERQRILQTTAETLRDRKEEFARLITAESGLCWKDSLYEASRAYDVWSFAAQLTIKDDGEIYSCDISPNGKSRKIFTTRLPLGVISAITPFNHPLNMVSHKLAPAIATNNRVVLKPTELTPLTALALADVLYEAGLPPEMLSVVTGNPRTMGDAMITDPDCDLITFTGSVRVGKYIAEKAGYRRIVLELGGNDPLIVMEDADLDKAAELAVQGATKNSGQRCTAVKRILVVESIADAFAARVLAKAKTLSCGDPMDPSVDIGTVINEQAAQLFERRVSDAVGKGAELLHGAKRHGALFPPTVLDRVPYDCELVHEETFGPVIPIIRVDAIDEVIRISNSTAYGLSSGVCTNRMDYITKFIAGLEVGTVNVWEVPGYRIEMSPFGGIKDSGLGYKEGVVEAMKSFTNIRTWSMPW
>2694661232
TKPAIRRESMRIAGKLVTTEDVVEVFNPYTNAVIGTVPAGRPEHVREAFAKARAYRPTLSRYERQRILQTTAETLRDRKEEFARLITAESGLCWKDSLYEASRAYDVWSFAAQLTIKDDGEIYSCDISPNGKSRKIFTTRLPLGVISAITPFNHPLNMVSHKLAPAIATNNRVVLKPTELTPLTALALADVLYEAGLPPEMLSVVTGNPRTMGDAMITDPDCDLITFTGSVRVGKYIAEKAGYRRIVLELGGNDPLIVMEDADLDKAAELAVQGATKNSGQRCTAVKRILVVESIADAFAARVLAKAKTLSCGDPMDPSVDIGTVINEQAAQLFERRVSDAVGKGAELLHGAKRHGAHFPPTVLDRVPYDCELVHEETFGPVIPIIRVDAIDEVIRISNSTAYGLSSGVCTNRMDYITKFIAGLEVGTVNVWEVPGYRIEMSPFGGIKDSGLGYKEGVVEAMKSFTNIRTWSMPW
>2785490734
MKPAIRRESMRIAGKRVDTDEVIEVFNPYNNEVVGTVPAGRPEHVREAFARARAYRPTLTRFERQRILQTTAEILRNRKDDFARLITAESGLCWKDSLYEASRAYDVWSFAAQLVIKDDGEIYSCDISPNGKNRKIFTMRTPLGAISAITPFNHPLNMVSHKLAPAIATNNRIVLKPTELTPLTALALADVLYEAGLPPEMLSVVTGNPRTMGDSMITDPDCDLVTFTGSVRVGKYIAEKAGYRRVVLELGGNDPLIIMADADLDRAALLAVQGATKNSGQRCTAVKRILVVESVADAFVERVLVHAKKLKCGDPMDPSVDVGTVITEAAAQLFERRVQDAVAQGAKVLYGGPRQGALFAPCVVDHIPYKCELVREETFGPVIPIIRVDQIEEIIRISNSTAFGLSSGVCTNRLDHITKFVNELEVGTVNIWEVPGYRIEMSPFGGIKDSGNGYKEGIVEAMKSYTNVRTWSMPW
>2856310449
TQSPVRQESMRIAGRHVSTDDVIEVFNPYTNEVVGTVPTGRPEHVQEAFAKAHAARPKLTRFERQRILQTAAETLRDRKEDFARLITAEAGLCWKDALYEASRAYDVWSFAAQLTIKDDGEVYACDVSPNGKNRKIFTMRTPLGVISAITPFNHPLNMVSHKLAPAIATNNRVVLKPTELTPLTALALADVLYEAGLPPEMLSVVTGNPRTLGDAMITDPHCDLITFTGSVRVGKYIAQNAGYRRTVLELGGNDPLIVMEDVDLDRAAQLAVAGATKNSGQRCTAVKRILVVESVADAFVERVLVHAKKLKCGDPMDPTVDVGTVINEAAAALFERRVEDAVSHGARVLYGAPRRGALFAPTVVDHVPYDCELVHEETFGPVIPIVRVDRIDDVIRISNSTAYGLSSGVCTNRLDYTTRFVQELEVGTVNVWEVPGYRTEMSPFGGIKDSGNGYKEGMVEAMKSYTNVRTWSLPW
>2778170299
TKPAIRQESMRIAGRHVSTDELIEVFNPYTNEVVGTVPAGRPEHVQEAFAKAHAFKPRLTRYERQRILQRTAELLSERKEDFARLITAESGLCWKDGLYEASRAFDVWSFAAQLTCKDDGEIYSCDISPNGKNRKIFTTRLPLGVISAITPFNHPLNMVSHKLAPAIATNNRVVLKPTELTPLTALALADVLYEAGLPPEMLSVVTGNPRTMGDAMITDPHADLITFTGSVRVGKYIAQHAGYRRTVLELGGNDPLIVMEDADLDRAAQLAVTGATKNSGQRCTAVKRILVVQSVADAFVERVLVHAKKLKCGDPMDPSVDVGTVINEASAQLFERRVADAQTRGARVLYGAPRQGALFHPTVVDHVPYDCELVYEETFGPVIPIIRVDALDEVIRISNSTNYGLSSGVCTNRLDYITRFVRELEVGTVNVWEVPGYRTEMSPFGGIKDSGNGYKEGMVEAMKSYTNVRTWSMPW
>2852798813
TKPAVRQESMRIAGQHTTTDELIEVFNPYTNEVVGTVPAGRPEHVQEAFAKAHAFKPRLTRFERQRILQRTAEMLSDRKEDFACLITAESGLCWKDGLYEASRAYDVWSFAAQLTIRDDGEIYSCDVSPNGRNRKIFTTRLPLGVISAITPFNHPLNMVSHKLAPAIATNNRVVLKPTELTPLTALALADVLYEAGLPPEMLSVVTGNPRAMGDAMITDPHCDLVTFTGSVRVGKYIAQNAGYRRTVLELGGNDPLIVMEDADLDKAAQLAVTGATKNSGQRCTAVKRILVVQSVADAFVERVLVHAKKLKCGDPMDPSVDVGTVINEASAQLFERRVADAQTQGARVLYGAPREGALFHPTVVDHVPYGCELVREETFGPVIPIIRVDALDEVIRISNSTAYGLSSGVCTNRLDYITRFVRELEVGTVNVWEVPGYRTEMSPFGGIKDSGNGYKEGMVEAMKSYTNVRTWSLPW
>2852765223
TKPAFRQESMRIAGQHTSTDELIEVFNPYTNEVVGTVPAGRPEHVQQAFAKAHAFKPRLTRFERQRILQRTAEILSERKEDFARLITAESGLCWKDGLYEASRAYDVWSFAAQLTIKDDGEVYACDISPNGKNRKIFTTRLPLGVISAITPFNHPLNMVSHKLAPAIATNNRVVLKPTELTPLTALALADVLYEAGLPPEMLSVVTGNPRTMGDAMITDPHCDLVTFTGSVRIGKYIAQHAGYRRTVLELGGNDPLIVMEDADLDKAAQLAVTGATKNSGQRCTAVKRILVVQSVADAFVERVLVHAKKLKCGDPMDPSVDVGTVINEASAQLFERRVADAQAHGARVLYGAPREGALFHPTVVDHVPYDCELVREETFGPVIPIIRVDAIEEVIRVSNSTAYGLSSGVCTNRLDYITRFVRELEVGTVNVWEVPGYRTEMSPFGGIKDSGNGYKEGMVEAMKSYSNVRTWSMPW
>2852756517
TKPAFRQESMRIAGQHTTTDELIEVFNPYTNEVVGTVPAGRPEHVQQAFAKAHAFKPRLTRFERQRILQRTAEMLSERKEDFARLITAESGLCWKDGLYEASRAYDVWSFAAQLTIKDDGEVYSCDISPNGKNRKIFTTRLPLGVISAITPFNHPLNMVSHKLAPAIATNNRVVLKPTELTPLTALALADVLYEAGLPPEMLSVVTGNPRTMGDAMITDPHCDLVTFTGSVRVGKYIAQHAGYRRTVLELGGNDPLIVMEDADLDKAAQLAVTGATKNSGQRCTAVKRILVVQSVADAFVERVLVHAKKLKCGDPMDPSVDVGTVINEASAQLFERRVADAQAHGAQVLYGAPRQGALFHPTVVDHVPYDCELVREETFGPVIPLIRVDAIEEVIRVSNSTAYGLSSGVCTNRLDYITRFVRELEVGTVNVWEVPGYRTEMSPFGGIKDSGNGYKEGMVEAMKSYSNVRTWSMPW
>2852768113
TKPAFRQESMRIAGQHTTTDELIEVFNPYTNEVVGTVPAGRPEHVQQAFAKAHAFKPRLTRFERQRILQRTAEMLSERKEDFARLITAESGLCWKDGLYEASRAYDVWSFAAQLTIKDDGEVYSCDISPNGKNRKIFTTRLPLGVISAITPFNHPLNMVSHKLAPAIATNNRVVLKPTELTPLTALALADVLYEAGLPPEMLSVVTGNPRTMGDAMITDPHCDLVTFTGSVRVGKYIAQHAGYRRTVLELGGNDPLIVMEDADLDKAAQLAVTGATKNSGQRCTAVKRILVVQSVADAFVERVLVHAKKLKCGDPMDPSVDVGTVINEASAQLFERRVADAQAHGAQVLYGAPRQGALFHPTVVDHVPYDCELVREETFGPVIPLIRVDAIEEVIRVSNSTAYGLSSGVCTNRLDYITRFVRELEVGTVNVWEVPGYRTEMSPFGGIKDSGNGYKEGMVEAMKSYSNVRTWSMPW
>2515681656
TKPAFRQESMRIAGQHTTTDELIEVFNPYTNEVVGTVPAGRPEHVQQAFAKAHAFKPRLTRFERQRILQRTAEMLSERKEDFARLITAESGLCWKDGLYEASRAYDVWSFAAQLTIKDDGEVYSCDISPNGKNRKIFTTRLPLGVISAITPFNHPLNMVSHKLAPAIATNNRVVLKPTELTPLTALALADVLYEAGLPPEMLSVVTGNPRTMGDAMITDPHCDLVTFTGSVRVGKYIAQHAGYRRTVLELGGNDPLIVMEDADLDKAAQLAVTGATKNSGQRCTAVKRILVVQSVADAFVERVLVHAKKLKCGDPMDPSVDVGTVINEASAQLFERRVADAQAHGARVLYGAPREGALFHPTVVDHVPYDCELVREETFGPVIPIIRVDAIEEVIRVSNSTAYGLSSGVCTNRLDYITRFVRELEVGTVNVWEVPGYRTEMSPFGGIKDSGNGYKEGMVEAMKSYSNVRTWSMPW
>2852782418
TKPAFRQESMRIAGQHTTTDELIEVFNPYTNEVVGTVPAGRPEHVQQAFAKAHAFKPRLTRFERQRILQRTAEMLSERKEDFARLITAESGLCWKDGLYEASRAYDVWSFAAQLTIKDDGEVYSCDISPNGKNRKIFTTRLPLGVISAITPFNHPLNMVSHKLAPAIATNNRVVLKPTELTPLTALALADVLYDAGLPPEMLSVVTGNPRTMGDAMITDPHCDLVTFTGSVRVGKYIAQHAGYRRTVLELGGNDPLIVMEDADLDKAAQLAVTGATKNSGQRCTAVKRILVVQSVADAFVERVLVHAKKLKCGDPMDPSVDVGTVINEASAQLFERRVADAQAHGARVLHGAPRQGALFHPTVVDHVPYDCELVREETFGPVIPIIRVDAIEEVIRVSNSTAYGLSSGVCTNRLDYITRFVRELEVGTVNVWEVPGYRTEMSPFGGIKDSGNGYKEGMVEAMKSYSNVRTWSMPW
>646771060
TKPAFRQESMRIAGQHTTTDELIEVFNPYTNEVVGTVPAGRPEHVQQAFAKAHAFKPRLTRFERQRILQRTAEMLSERKEDFARLITAESGLCWKDGLYEASRAYDVWSFAAQLTIKDDGEVYSCDISPNGKNRKIFTTRLPLGVISAITPFNHPLNMVSHKLAPAIATNNRVVLKPTELTPLTALALADVLYEAGLPPEMLSVVTGNPRTMGDAMITDPHCDLVTFTGSVRVGKYIAQHAGYRRTVLELGGNDPLIVMEDADLDKAAQLAVTGATKNSGQRCTAVKRILVVQSVADAFVERVLVHAKKLKCGDPMDPSVDVGTVINEASAQLFERRVADAQAHGARVLHGAPRQGALFHPTVVDHVPYDCELVREETFGPVIPIIRVDAIEEVIRVSNSTAYGLSSGVCTNRLDYITRFVRELEVGTVNVWEVPGYRTEMSPFGGIKDSGNGYKEGMVEAMKSYSNVRTWSMPW
>2843963883
TQPAVKQESMRIAGRQVATDEVIEVLNPYTNEVVGTVPAGRPEHVAQAFAKAHAAVPKLTRFERQRILQTTAEVLRDRKEDFARLITAESGLCWKDSLYEASRAYDVWSFAAQLTIKDDGEVYACDISPNGKNRKIFTTRTPLGVISAITPFNHPLNMVSHKLAPAIATNNRVVLKPTELTPLTALALADVLYEAGLPPEMLSVVTGNPRTMGDSMITDPHCDLVTFTGSVRVGKYIAQNAGYRRTVLELGGNDPLIVMEDADLDRAAQLAVAGATKNSGQRCTAVKRILVVESVADEFVERVLVHAKKLKCGDPMDPSVDVGTVINEASAQLFERRVADAEAHGARVLYGAPRKGALFAPTVVDHVPYNCELVREETFGPVIPVIRVDRIDEVIRISNSTAYGLSSGICTNRLDYTTKFIKELDVGTVNVWEVPGYRTEMSPFGGIKDSGNGHKEGMVEAMKGYTNIRTWSMPW
>2709061298
TKPALKQESMRIAGRQVATDEVIEVLNPYTNEVVGTVPAGRPEHVAEAFAKAHAARPQLTRFERQRILQTTAEVLRDRKEDFARLITAESGLCWKDTLYEASRAYDVWSFAAQLTIRDDGEVYACDISPNGKNRKIFTTRLPLGVISAITPFNHPLNMVSHKLAPAIATNNRVVLKPTELTPLTALALADVLYEAGLPPEMLSVVTGNPRTMGDAMITDPHCDLVTFTGSVRVGKYIAEHAGYRRTVLELGGNDPLIVMEDADLDRAAQLAVTGATKNSGQRCTAVKRILVVESVADAFVERVLVHAKKLKCGDPMDPTVDVGTVINEASAQLFERRVADAEARGARVLHGAPRRGALFAPTVVDHVPYDCELVREETFGPVIPIIRVDRIEEVIRISNSTAFGLSSGICTNRLDYTTRFVRELEVGTVNVWEVPGYRTEMSPFGGIKDSGNGYKEGMVEAMKSYSNVRTWSLPW
>2630296947
TKPAFKQESMRIAGRQVATDEVIEVLNPYTNEVVGTVPAGRPEHVQEAFAKGHAYKPTLTRFERQRILQTTAEALRDRKEDFARLITAESGLCWKDSLYEASRAYDVWSFAAQLTIKDDGEVYSCDISPNGKNRKIFTTRLPLGVISAITPFNHPLNMVSHKLAPAIATNNRVVLKPTELTPLTALALADVLYEAGLPPEMLSVVTGNPRTMGDSMITDPHCDLITFTGSVRVGKYIAQNAGYRRTVLELGGNDPLIVMEDADLERAAQLAVTGATKNSGQRCTAVKRILVVESVADEFVERVLVHAKKLKCGDPMDPSVDVGTVINEAAAQLFERRVADAETRGARVLYGAPRRGALFAPTVVDHVPYDCELVHEETFGPVIPIIRVNNLDEVIRISNSTAYGLSSGICTNRLDYTTRFVKDLEVGTVNVWEVPGYRTEMSPFGGIKDSGNGYKEGMVEAMKSYTNVRTWSMPW
>2843967466
TKPAFKQESMRIAGRHVTTDEVIEVFNPYTNEVVGTVPAGRPEHVQEAFAKAHAVKPSLTRFERQRILQTTAEALRDRKEDFARLITAESGLCWKDSLYEASRAYDVWSFAAQLTIKDDGEVYSCDISPNGKNRKIFTTRLPLGVISAITPFNHPLNMVSHKLAPAIATNNRVVLKPTELTPLTALALADVLYEAGLPPDMLSVVTGNPRTMGDSMITDPHCDLVTFTGSVRVGKYIAQNAGYRRTVLELGGNDPLIVMEDADLDRAAQLAVTGATKNSGQRCTAVKRILVVESVVDAFVERVLVHAKKLKCGDPMDPSVDVGTVINEAAAQLFERRVADAEAHGARVLYGAPRRGALFAPTVVDHVPYDCELVHEETFGPVIPIIRVDNLEEVIRISNSTAYGLSSGICTNRLDYTTRFVKELEVGTVNVWEVPGYRTEMSPFGGIKDSGNGYKEGMVEAMKSYTNVRTWSMPW
>2580959462
TKPAFKQESMRIAGRHVTTDEVIEVLNPYTNEVVGTVPAGRPEHVQEAFAKAHAVKPSLTRFERQRILQTTAEALRDRKEDFARLITAESGLCWKDSLYEASRAYDVWSFAAQLTIKDDGEVYSCDISPNGKNRKIFTTRLPLGVISAITPFNHPLNMVSHKLAPAIATNNRVVLKPTELTPLTALALADVLYEAGLPPDMLSVVTGNPRTMGDAMITDPHCDLITFTGSVRVGKYIAQNAGYRRTVLELGGNDPLIVMEDADLDRAAQLAVTGATKNSGQRCTAVKRILVVESVADAFVERVLVHAKKLTCGDPMDPDVDVGTVINEASAQLFERRVADAEAKGARVLYGAPRRGALFAPTVVDHVPYDCELVHEETFGPVIPIIRVDNLEEVIRISNSTAYGLSSGICTNRLDYTTRFVKDLEVGTVNVWEVPGYRTEMSPFGGIKDSGNGYKEGMVEAMKSYTNVRTWSMPW
>2756496190
TKPAFRQESMRIAGRKVSTDEVIEVFNPYTNEVVGTVPAGRPEHVQDAFAKAHAARPHLTRFERQRILQTTAEALRDRKEDFARLITAESGLCWKDSLYEASRAYDVWSFAAQLTIKDDGEVYSCDISPNGKNRKIFTTRLPLGVISAITPFNHPLNMVSHKLAPAIATNNRVVLKPTELTPLTALALADVLYEAGLPPEMLSVVTGNPHTMGDAMITDPHCDLVTFTGSVRVGKYIAQHAGYRRTVLELGGNDPLIVMEDADLDRAAQLAVLGATKNSGQRCTAVKRILVVESVADAFVERVLVHAQKLKCGDPMDPSVDVGTVINEAAAQLFERRVADAEAHGARVLHGAPRRGALFAPTVVDHVPYDCELVREETFGPVIPIIRVNRLDEVIRISNSTAFGLSSGVCTNRLDYTTKFVNELEVGTVNVWEVPGYRTEMSPFGGIKDSGNGYKEGMVEAMKSYTNVRTWSMPW
>2600821926
TKPAFRQESMRIAGRQVSTDEVIEVFNPYTNEVVGTVPAGRPEHVQEAFAKAHAARAHLTRFERQRILQTTAEALRERKEDFARLITAESGLCWKDSLYEASRAYDVWSFAAQLTIKDDGEVYSCDISPNGKNRKIFTTRLPLGVISAITPFNHPLNMVSHKLAPAIATNNRVVLKPTELTPLTALALADVLYEAGLPPEMLSVVTGNPRTMGDSMITDPHCDLVTFTGSVRVGKYIAQHAGYRRTVLELGGNDPLIVMEDADLDRAALLAVTGATKNSGQRCTAVKRILVVQSVADAFVERVLVHAKKLKCGDPMDPSVDVGTVINEAAAQLFERRVADAEAHGARVLYGAPRQGALFAPTVVDHVPYDCELVHEETFGPVIPIIRVDQIQEVIRISNSTAYGLSSGVCTNRLDYTTKFVNELEVGTVNVWEVPGYRTEMSPFGGIKDSGNGYKEGMVEAMKSYTNVRTWSMPW
>2772856777
TKPAFKQESMRIAGRQVSTDEVIEVFNPYTNEVVGTVPAGRPEHVQEAFAKAHAARPHLTRFERQRILQTTAEALRDRKEDFARLITAESGLCWKDSLYEASRAYDVWSFAAQLTIKDDGEVYSCDISPNGKNRKIFTTRLPLGVISAITPFNHPLNMVSHKLAPAIATNNRVVLKPTELTPLTALALADVLYEAGLPPEMLSVVTGNPRTMGDSMITDPHCDLVTFTGSVRVGKYIAQHAGYRRTVLELGGNDPLIVMEDADLDRAALLAVTGATKNSGQRCTAVKRILVVESVADAFVERVLVHAKKLKCGEPMDPSVDVGTVINEAAAQLFERRVADAEAHGARVLYGAPRQGALYAPTVVDHVPYDCELVREETFGPVIPIIRVNQIEDVIRISNSTAYGLSSGVCTNRLDYTTKFVNELEVGTVNVWEVPGYRTEMSPFGGIKDSGNGYKEGMVEAMKSYTNVRTWSMPW
>2771865970
MVNHIRHETMRIAGRKVDTEGRIEVHYPYTDEVIGTVPRGTAEHAKEAFQIAADYKPTLSRYERQQILFRVAEILESRKDEISDLITLESGLCKKDSLYEVGRAYDVYTLSAQMCIKDDGEIFSCDITPQGKKRKIFTQREPLKAISAITPFNHPLNMISHKIAPAVATNNCIVCKPTEKTPLTALLLADILYEAGLPHEMLSIITGLPEDLGDEFIRNENIELVTFTGGVPVGKYIAENAGYRRTVLELGGNAPLIVMEDADLEKAAELAVSGATKNSGQRCTAVKRILVVEEVADAFSKLVLEKAKKLKCGDPMDPETDIGTVIDEPSAKLFEARVNKAVEEGATLLHGNNREGALYPPTVIDHVPFDSELVREETFGPAIPIIRVKDIDDAIRVSNSTAFGLSSGVCTDNLNYIQRFVAELVTGTVNVWEVPGYRIEMSPFGGIKDSGLGYKEGVIEAMKSYTNVKTFSLPW
>2515727277
SVKIVGHEPMRIAGKLVDTEGRIDVHYPYTNEIVGSVPRGTAAHAREAFEIAANYNSTLTRYDRQQILFRIAETLVRRKEEISDVITAESGLCKKDSLYEVGRAYDVYTLAGQMCILDDGEIYSCDITPHGKQRKIYTEREPLKAISAITPFNHPLNMISHKIAPSIATNNCIVCKPTEKTPLTALLLADIIYEAGLPKEMLSIITGLPEDLGNEFITNKNIELVTFTGGVPVGKYIAENAGYRRTVLELGGNAPLIVMEDADLDKAAELAVSGATKNSGQRCTAVKRILVVEEVADELSRLILEKAKKLKYGDPMDPETDLGTVIDEQSAMLFERRVNDAVGVGAKLLYGNNREGALYPPTVVDHVPFDCELVREETFGPAIPIIRVKDIDDAIRVSNSTAFGLSSGVCTDNFNYIKRFIKELKTGTVNVWEVPGYRIEMSPFGGIKDSGLGYKEGVIEAMKSYTNVKTYSLPW
>2631394891
SVKIVGYEPMRIAGKKVDTEGRIDVHYPYTNEVIGSVPRGTAAHAKEAFEIAANYESKLTRYERQQILFRVAEILNERKEEISDIITAESGLCKKDSLYEVGRAYDVYTLAGQMCILDDGEIFSCDITPQGKSRKIFTEREPLKAISAITPFNHPLNMISHKIAPAIATNNCIVCKPTEKTPLTALILADIIYEAGLPKEMLTIITGLPEDLGDEFIRNENIELVTFTGGVPVGKYIAENAGYRRTVLELGGNAPLIVMEDADLDKAAELAVSGATKNSGQRCTAVKRILVVEEIADEFSKLVLEKAQKIKYGDPMDPETDLGCVIDAESASMFERRVNDAVEVGAKLLYGNNREGALYPPTVVDHVPFDCELVREETFGPAIPIIRVKDIDDAIRVSNSTAFGLSSGVCTDNFKYIQRFIKELRTGTVNVWEVPGYRIEMSPFGGIKDSGLGYKEGVIEAMKSYTNVKTYSLPW
>2635941444
SVKIVGHEPMRIAGKKVDTEGRIDVHYPYTNEVIGTVPRGTAAHAKEAFEIAANYESKLTRYERQQILFRVAEILNDRKEEISDIITAESGLCKKDSLYEVGRAYDVYTLAGQMCILDDGEIFSCDITPHGKSRKIFTEREPLKAISAITPFNHPLNMISHKIAPAIATNNCIVCKPTEKTPLTALILADIIYEAGLPKEMLTIITGLPEDLGNEFITNKNIELVTFTGGVPVGKYIAENAGYRRTVLELGGNAPLIVMEDADLDKAAELAVAGATKNSGQRCTAVKRILVVEEIADEFSKLVLEKAQKIKYGDPMDPETDLGCVIDAESASMFERRVNNAVEVGAKLLYGNNRDGALYPPTVVDHVPYDCELVREETFGPAIPIIRVKDIDDAIRVSNSTAFGLSSGVCTDNFKYIQRFIKELRTGTVNVWEVPGYRIEMSPFGGIKDSGLGYKEGVIEAMKSYTNVKTYSLPW
>2832232256
SVKIVGHEPMRVAGKKVDTEGRIDVHYPYTNEVIGTVPRGTAAHAKEAFEIAANYESKLTRYERQQILFRVAEILNERKEEISDIITAESGLCKKDSLYEVGRAYDVYTLAGQMCILDDGEIFSCDITPQGKSRKIFTEREPLKAISAITPFNHPLNMISHKIAPAIATNNCIVCKPTEKTPLTALILADIIYEAGLPKEMLTIITGLPKDLGNEFITNENIELVTFTGGVPVGKYIAENAGYRRTVLELGGNAPLIVMEDADLDKAAELAVAGATKNSGQRCTAVKRILVVEEIADEFSKLVLEKAQKIKYGDPMDPEIDLGCVIDAESASMFERRVNDAVEVGAKLLYGNNREGALYPPTVVDHVPYDCELVREETFGPAIPIIRVKDIDDAIRVSNSTAFGLSSGVCTDNFKYIQRFIKELRTGTVNVWEVPGYRIEMSPFGGIKDSGLGYKEGVIEAMKSYTNVKTYSLPW
>2805283619
VDSNIIQETMRLGGKNVIGEGTIEVFNPYNNKVTGIVPKASKAQVAKAFKIANDFKPNLTRYERQQILHKTANAIAGRKDEIANLITAESGLSKKDSLYETGRSFDVFTLAGQLCIQDYGEIFSCDLTPHGKKRKIFTQYEPLGVISAITPFNHPLNMVAHKIAPSIATNNRMVCKPTEQTPLTCLLLADILYEAGLPPEMFQVVTGVPTDIGDSMITDPHIDLVTFTGSVPVGKMIAQKAGYKRTILELGGNAPLIVMEEADLDRAAVLAVEGATKNSGQRCTAVKRILVIDSVADEFGALVVEKAKTLKYGDPSDPATDIGTVITEEAAKTFQQRVRKAVSSGATLLYGNNREGAIFPPTVVDQVPWDSELVFEETFGPAIPIVRVKGIDEAIRVANGTPFGLSAGVCTNRLDYITRFIDELNHGTVNIWEVPGYRIEMSPFGGIKDSGLGYKEGVIEAIKSFSNVKTFSLPW
>2653700204
MRIAGKKVDGQGVIDVLNPYTNETVGTVPRASREQVSDAFTVANDFKPDLTRYERQKILMTTAEKLIERKDEISDLITAECGLCKKDSLYEVGRAYDVFHLAGQLCIIDDGEIFSCDLTPHGQRRKIFTQRDPMGVISAITPFNHPLNMVAHKIAPSIATNNRMVCKPTDLTPLTALLLADVLYEAGMPPEMFSVVTGLPEDIGDEMITNEHVDLVTFTGGVPVGKLIAERAGYRRTVLELGGNAPLIVMEDADLERAATMAVAGAVKNSGQRCTAVKRILVIDQIADEFAALVVEKAKGYKYGDPRDPETDVGTVITEAAAKLFQDRVNRACDTGATLLHGNNRDGAVFPPTVIDHVDPDSELVREETFGPAIPIIRVKDIDDAIRVANGTSFGLSSGVCTNRLDYVTRFINELNHGTVNIWEVPGYRIEMSPFGGIKDSGLGYKEGVIEAMKSYTNVKTFSMPW
>2805291010
VSTQIINETMRIGGEKIDGTGRIEVMNPYTNEVMGTIPRASREQVRSAFDIAATYTPTLTRYERQQILTKTAELLIDRRDKISDLITAECGLSKKDSLYEVGRAFDVFTLTAQLCILDDGEIFSCDLTPHGQKRKIFTQREPLGVISAITPFNHPLNMVAHKIAPSVATNNRMVCKPTELTPLTALLLADVLYEAGLPPEMFQVITGLPEDVGDEMITNPHVDLITFTGGVPVGKMIAEKAGYRRTVLELGGNAPLIVMEDADLDRAATLAVAGATKNSGQRCTAVKRILIVDSVADAFAKLVVEKAKSLTAGDPMDPATDVGTVIHENAAKLFQQRVIDAVDAGATLLHGNDRQGAVFPPTVVDHVPWNSELVMEETFGPAIPIVRIKDIDEAIEVANGTAFGLSSGVCTNRLDYITRFIAELNHGTVNIWEVPGYRIEMSPFGGIKDSGLGYKEGVIEAMKSFTNVKTFSLPW
>2780911418
SAPQRNETMRIGGQKISGDGSLEVFNPYNNEVVGTVPRASRGQVQQALQIAKEFKPKLTRYERQQILTKTAHLLVARRDEISDLITAEAGLSKKDSLYEVERAFDVFSLASQLCILDDGQIFSCDLTPRGQKRKIFTQREPLGVISAITPFNHPLNMVAHKIAPSIATNNRMVCKPTELTPLTALLLADVLYEAGLPPAMFQVVTGRPEDIGDEIICNPLIDLVTFTGSVRVGKMIAEKAGYHRIVLELGGNSPLIVMEDADLDRAATLAFEGATKNSGQCCTAVKESW
>2739773836
MRIGGQKVTGDGSLEVFNPYSNEIVGTVPRASRRQVQQALQIAKDFKPQLTRYERQRVLTKTADLLVARLDEISDLITTEAGLSKKDSLYEVGRAFDVCSLAGQLCILDDGQIFSCDLTPHGQKRKIFTQREPLGVISAITPFNHPLNIVAHKIAPSIATNNCMVCKPTELTPMTALLLADVLYEAGLPPEMFQVVTGRPEDIGDEMICNPLIDLVTFTGSVRVGKMIAEKAGYRRTVLELGGNSPLIVMEDADLDRAATLAVAGATKNSGQRCTAVKRILVIDSIADDFVRLVTEKAKKLNYGDPMDLQTDVGTVINEQSAILFQRRVGDAVAAGAKLLYGNNRQGAVFPPTVVDHVLWDCELVMQETFGPVIPIIRIQNIDEAIRIANGTTFGLSSGVCTNRLDYITRFIAELNHGTVNIWEVPGYRIEMSPFGGIKDSGLGYKEGVIEAMKSYTNLKTFSMPW
>2779849868
PAVQRNETMRIGGQKVSGDGSLEVFNPYNNELVGRVPRASREQVQQTLQIAKDFKPKLTRYERQQILTKTADLLVARRDEISDLITAETGISKKDSLYEVGRAFDVFSLAGQLCILDDGQIFSCDLTPHGQKRKIFTQREPLGVISAITPFNHPLNMVAHKIAPSIATNNRMVCKPTELTPMTALLLADVLYEAGLPPEMFQVVTGQPEDIGDEMICNPLIDLVTFTGSVRVGKMIAEKVGYRRIMLELGGNSPLIVMEDADLDRAATLAVAGATKNSGQRCTAVKRILVIDSIADDLVGLVTEKAKKLKYGDPMDPQTDVGTVINEQSAILFQRRVEDAVATGAKLLHGNNRQGAVFPPTVVDHVPWDCELVMQETFGPAIPIIRIQNIDEAIWIANGTAFGLSSGVCTNRLDYITRFIAELNHGTVNIWEVPGYRIEMSPFGGINDSGLGYKEGAIEAMKSYTNLKTFSMPW
>2717213488
MFDKKMYIGGKKVEGEGSVEVINPFNGKVVGTVPRASKRQVDHAMEIAKNFQSNLTRYERQQILTKTADLLISRRDEISDIITAESGLCKKDSLYEVGRAFDVFSLTGQLCILDDGQIFSCDLTPHGQKRKIFTQREPLGVISAITPFNHPLNMVAHKIAPSIATNNRMICKPTEKTPLTALLLADILTEAGLPPEMFQVITGLPEDIGDAMISHPHIDLVTFTGSVGVGKYIAEKAGYRRTVLELGGNAPLIIMEDADLERASNLAVAGATKNSGQRCTAVKRILVEESIADALVEKIVLKASKLICGDPVNMQTDVGTVIDESSAILFETRVKNAISLGAKKLYGNERQGALFHPTVLDHVPWDCELVMEETFGPVIPIIRINDIDDAIKIANGTSFGLSSGVCTNRLDSITRFINELNHGTVNIWEVPGYRIEMSPFGGIKDSGLGYKEGVIEAMKSFSNLKTFSMPW
>AG-426-E09_NODE_11
MIEEKMRIGGEKVTGEGSLDILNPFNGEKVGSVPRASSSQVEKAMRIAQDFKPKLTRYERQQILSKTAEILVSRREEISDLITAESGLSKKDSLYELGRAFDVFSLTGQLCILDDGQIFSCDLTPHGQKRKIFTQREPLGVISAITPFNHPLNMVAHKIAPSIATNNRMVCKPTEKTPLTALLLADVLYEAGMPPEMFQVITGYPQDIGDAMITHPNIDLITFTGSVSVGKYIAEKAGYRRTVLELGGNAPLIIMEDADLERASTLAVAGATKNSGQRCTAVKRILAIESIADELVEKIIQKASKLNCSDPSNPQTDVGTVIDEASAMLFERRVEDAVSKGAKKLYGKQREGALFHPTVVDHVPWDCELVMEETFGPAIPVIRIKDIDDAIRVANGTNFGLSSGVCSNRFDYITRFINELNHGTVNIWEVPGYRIEMSPFGGIKDSGLGYKEGVIEAMKSFTNLKTFSMPW
>2654256923
MIEEKMRIGGEKVTGEGSLDVLNPFNGEKVGSVPRASSSQVEKAMRIAQDFKPKLTRYERQQILSKTAEILVSRREEISDLITAESGLSKKDSLYEVGRAFDVFSLTGQLCILDDGQIFSCDLTPHGQKRKIFTQREPLGVISAITPFNHPLNMVAHKIAPSIATNNRMVCKPTEKTPLTALLLADVLYEAGMPPEMFQVITGFPQDIGDAMITHPNIDLITFTGSVSVGKYIAEKAGYRRTVLELGGNAPLIIMEDADLERASTLAVAGATKNSGQRCTAVKRILAIESIADELVEKIVQKASKLNCSDPSNPQTDVGTVIDEASAMLFERRVEDAVSKGARKLYGKQREGALFHPTVVDHVPWDCELVMEETFGPAIPVIRIKDIDDAIRVANGTNFGLSSGVCSNRFDYITRFINELNHGTVNIWEVPGYRIEMSPFGGIKDSGLGYKEGVIEAMKSFTNLKTFSMPW
>2654238355
MIEEKMRIGGEKVTGEGSLDVLNPFNGEKVGSVPRASSSQVEKAMRIAQEFKPNLTRYERQQILSKTAEILVSRREEISDLITAESGLSKKDSLYEVGRAFDVFSLTGQLCILDDGQIFSCDLTPHGQKRKIFTQREPLGVISAITPFNHPLNMVAHKIAPSIATNNRMVCKPTEKTPLTALLLADVLYETGMPPEMFQVITGFPQDIGDAMITHPNIDLITFTGSVSVGKYIAEKAGYRRTVLELGGNAPLIIMEDADLDRASTLAVAGATKNSGQRCTASAMLFERRVEDAVSKGARKLYGKQREGALFHPTVVDHVPWDCELVMEETFGPAIPVIRIKDIDDAIRVANGTNFGLSSGVCSNRFDYITRFINELNHGTVNIWEVPGYRIEMSPFGGIKDSGLGYKEGVIEAMKSFTNLKTFSMPW
>2654260477
KEYRRQRQMCIRDSNMVAHKIAPSIATNNRMVCKPTEKTPLTALLLADVLVEAGMPPEMFQVVTGLPEDVGDAMITHPHIDLITFTGSVRVGKYIAEKAGYRRTVLELGGNAPIIIMEDADLERASGLAVAGATKNSGQRCTAVKRILAQESIADALVEKIVEKASKLKCGDPVDPQTDVGTVIDEASAKLFESRVKDAVSLGAKKLYGNERDGALFHPTVVDHVPWDCELVMEETFGPAIPIIRVKDIDDAIKVANGTSFGLSSGVCTNRLDYITRFINELNHGTVNIWEVPGYRIEMSPFGGIKDSGLGYKEGVIEAMKSFTNLKTFSMPW
>2654254338
MLEEKMRIGGIKVEGEGSVDVMNPFNGEKVGSVPRASESQVDQAMEIANNFQPKLTRYERQQILSKTAELLVSRRDEISDLITAESGLSKKDSLYEVGRAFDVFSLTGQLCILDDGQIFSCDLTPHGQKRKIFTQREPLGVISAITPFNHPLNMVAHKIAPSIATNNRMVCKPTEKTPLTALLLADVLVEAGMPPEMFQVVTGLPEDVGDAMITHPHIDLITFTGSVRVGKYIAEKAGYRRTVLELGGNAPIIIMEDADLERASGLAVAGATKNSGQRCTAVKRILAHGTVIDEASAKLFESRVKDAVSLGAKKLYGNERDGALFHPTVVDHVPWDCELVMEETFGPAIPIIRVKDIDDAIKVANGTSFGLSSGVCTNRLDYITRFINELNHGTVNIWEVPGYRIEMSPFGGIKDSGLGYKEGVIEAMKSFTNLKTFSMPW
>2654263255
MRIGGIKVEGEGSVDVMNPFNGEKVGSVPRASESQVDQAMEIANNFQPKLTRYERQQILSKTAELLVSRRDEISDLITAESGLSKKDSLYEVGRAFDVFSLTGQLCILDDGQIFSCDLTPHGQKRKIFTQREPLGVISAITPFNHPLNMVAHKIAPSIATNNRMVCKPTEKTPLTALLLADVLVEAGMPPEMFQVVTGLPEDVGDAMITHPHIDLITFTGSVRVGKYIAEKAGYRRTVLELGGNAPIIIMEDADLERASGLAVAGATKNSGQRCTAVKRILAQESIADALVEKIVEKASKLKCGDPVDPQTDVGTVIDEASAKLFESRVKDAVSLGAKKLYGNERDGALFHPTVVDHVPWDCELVMEETFGPAIPIIRVKDIDDAIKVANGTSFGLSSGVCTNRLDYITRFINELNHGTVNIWEVPGYRIEMSPFGGIKDSGLGYKEGVIEAMKSFTNLKTFSMPW
>2654230754
MRIGGIKVEGEGSVDVMNPFNGEKVGSVPRASESQVDQAMEIANNFQPKLTRYERQQILSKTAELLVSRRDEISDLITAESGLSKKDSLYEVGRAFDVFSLTGQLCILDDGQIFSCDLTPHGQKRKIFTQREPLGVISAITPFNHPLNMVAHKIAPSIATNNRMVCKPTEKTPLTALLLADVLVEAGMPPEMFQVVTGLPEDVGDAMITHPHIDLITFTGSVRVGKYIAEKAGYRRTVLELGGNAPIIIMEDADLERASGLAVAGATKNSGQRCTAVKRILAQESIADALVEKIVEKASKLKCGDPVDPQTDVGTVIDEASAKLFESRVKDAVSLGAKKLYGNERDGALFHPTVVDHVPWDCELVMEETFGPAIPIIRVKDIDDAIKVANGTSFGLSSGVCTNRLDYITRFINELNHGTVNIWEVPGYRIEMSPFGGIKDSGLGYKEGVIEAMKSFTNLKTFSMPW
>2654247212
MLEEKMRIGGIKVEGEGSVDVMNPFNGEKVGSVPRASESQVDQAMEIANNFQPKLTRYERQQILSKTAELLVSRRDEISDLITAESGLSKKDSLYEVGRAFDVFSLTGQLCILDDGQIFSCDLTPHGQKRKIFTQREPLGVISAITPFNHPLNMVAHKIAPSIATNNRMVCKPTEKTPLTALLLADVLVEAGMPPEMFQVVTGLPEDVGDAMITHPHIDLITFTGSVRVGKYIAEKAGYRRTVLELGGNAPIIIMEDADLERASGLAVAGATKNSGQRCTAVKRILAQESIADALVEKIVEKASKLKCGDPVDPQTDVGTVIDEASAKLFESRVKDAVSLGAKKLYGNERDGALFHPTVVDHVPWDCELVMEETFGPAIPIIRVKDIDDAIKVANGTSFGLSSGVCTNRLDYITRFINELNHGTVNIWEVPGYRIEMSPFGGIKDSGLGYKEGVIEAMKSFTNLKTFSMPW
>2823538426
MIDEKMRIGGKKVDGEGTIDVFNPFNGEKVGSVPRASKGQVDQTMEIAKNFQPKLTRYERQQVLSKTAELLVSRRDEISDLITAESGLSKKDSLYEVGRAFDVFSLTGQLCILDDGQIFSCDLTPHGQKRKIFTQREPLGVISAITPFNHPLNMVAHKIAPSIATNNRMVCKPTEKTPLTALLLADVLVEAGMPPEMFQVVTGLPEDVGDAMITHPHIDLVTFTGSVAVGKYIAEKAGYRRTVLELGGNAPLIIMEDADLERASSLAVAGATKNSGQRCTAVKRILVEESVADALVEKIVQKASILKCGDPSDPKSDIGTVIDEASAILFERRVNEAVSLGAKKLYGKQRDGALFPPTVVDHVPWDCELVMEETFGPAIPIIRVKDIEEAIRVANGTNFGLSSGVCTNRLDDITRFINELNHGTVNIWEVPGYRIEMSPFGGIKDSGLGYKEGVIEAMKSFTNLKTFSMPW
>2823553889
MIEETMRVGGKKMEGEGSIDVLNPFNGEKVGTVPRASKNQVDQAMEIAKNFQPKLTRYERQQILSKTAELLVSRRDEISDLITAESGLSKKDSLYEVGRAFDVFSLTGQLCILDDGQIFSCDLTPHGQKRKIFTQREPLGVISAITPFNHPLNMVAHKIAPSIATNNRMVCKPTEKTPLTALLLADVLVEAGMPPEMFQVVTGLPEDVGDAMITHPHIDLVTFTGSVGVGKYIAEKAGYRRTVLELGGNAPLIIMEDADLERASRLAVAGATKNSGQRCTAVKRILVEEPVADALVEKIVQKASNLQCGDPSDPQTDVGTVIDEASAILFERRVNDAVSLGAKKLYGKQRNGALFPPTVVDHVPWDCELVMEETFGPAIPIIRVKNIDDAIRIANGTNFGLSSGVCTNRFDDITRFISELNHGTVNIWEVPGYRIEMSPFGGIKDSGLGYKEGVIEAMKSFTNLKTFSMPW
>2805305181
SKAAPIHETLRIAGEKTDRDERIEVFNPWDNSIVGTVPCARREDVARAFDIAASYTPTLTRYERQQILVRTAEILTSRREAISDLITAELGISKQDSLYEVGRAFDVFSLAGQLCIIDDGEIFSCDLTPHGKQRRIYTQRDPLKAISAITPFNHPMNMVAHKVAPAIATNNCMVCKPTELTPLTALLLADTLYEAGLPPEMFSVVTGLPGEIGEEMITNPNAELITFTGGVAVGKHIANHAGYRRTVLELGGNSSLIVMEDADLEKAAIMAVQGATKNSGQRCTAVKRVLCVDSIADEFVPLIAEQARKIRYGDPMSLDTDMGTVINEAAAESFEKRVTEAMGLGAELIYGNERQGALYSPTVLDRVPRDAELVVEETFGPPIPVIRVRDIDDAIAVDNGTAFGLSTGVCTNRWDYITRFVSELKTGTVNIWEVPGYRIEMSPFGGIKDSGLGYKEGVIEAMKSYTTVKTYSLPW
>2805205530
MTXTPXXETLRIGGEKPXRXERIEVXNPWDNSVVGTVPXATREDVARAFDIAAAYTPTLTRYERQQILMRTAEILXSRRDEISDLITAEXGISKQDSLYXVGXAFDVFXLAGXLCIIDDGEIFSXDLTPHGXQRXIXTQRDPLKAISAITPXXHPMNMVAHKVAPAIATNNCMVCKPTXLTPLTALXLADVLYEAGLPPEMXSVVTGLPGDIGEEMIXNDHIXLXTXTGGVAVGXHXANHAGYRRTVLELGGNSSLXVMEXADLEKAAXMAVQGATKNSGQRCTAVKRVLCVESVADEFAPLVVSXAQKIRXGDPMSSDTDMGTVVHXGAAQLFETRVXAAIXEGATLLYGNDRQGALYSPTVLDHVPRNAELVVEXTFGPPIPIIRVXDIDDAIAVDNGTAFGLSTGVCTNRWDHITRFVSELKTGTVNIWEVPGYRIEMSPFGGVKDSGLGYKEGVIEAMKSXTTVKTXSLPW
>2789901027
MTRAPIHETLRIGGEKPDRDERIEVFNPWDNSVVGTVPCATREDVARAFDIAAAYTPTLTRYERQQILMRTAEILTSRRDEISDLITAELGISKQDSLYEVGRAFDVFSLAGQLCIIDDGEIFSCDLTPHGKQRRIYTQRDPLKAISAITPFNHPMNMVAHKVAPAIATNNCMVCKPTELTPLTALLLADVLYEAGLPPEMFSVVTGLPGDIGEEMITNDHIELITFTGGVAVGKHIANHAGYRRTVLELGGNSSLIVMEDADLEKAAAMAVQGATKNSGQRCTAVKRVLCVESVADEFAPLVVSEAQKIRYGDPMSSDTDMGTVVHEGAAQLFETRVDAAISEGATLLYGNDRQGALYSPTVLDHVPRNAELVVEETFGPPIPIIRVKDIDDAIAVDNGTAFGLSTGVCTNRWDHITRFVSELKTGTVNIWEVPGYRIEMSPFGGVKDSGLGYKEGVIEAMKSYTTVKTYSLPW
>2805204041
MTKAPIHETLRIGGEKPDRDERIEVFNPWDNSVVGTVPCATREDVARAFYIAAAYTPTLTRYERQQILMRTAEILASRRDEISDLITAELGISKQDSLYEVGRAFDVFSLAGQLCIIDDGEIFSCDLTPHGKQRRIYTQRDPLKAISAITPFNHPMNMVAHKVAPAIATNNCMVCKPTELTPLTALLLADVLYEAGLPPEMFSVVTGLPGDIGEEMIANDHIELITFTGGVAVGKHIANHAGYRRTVLELGGNSSLIVMEDADLEKAAVMAVQGATKNSGQRCTAVKRVLCVESVADEFAPLVVSEAQKIRYGDPMSSDTDMGTVVHEGAAQLFETRVDAAISEGATLLYGNDRQGALYSPTVLDHVPRNAELVVEETFGPPIPIIRVKDIDDAIAVDNGTAFGLSTGVCTNRWDHITRFVSELKTGTVNIWEVPGYRIEMSPFGGVKDSGLGYKEGVIEAMKSYTTVKTYSLPW
>2788016614
FNGGVRQEQMRINGESVDGDEVVEVLNPYTNEVAGTVPRASRAQVAHAFEIAADYTPMLTRYERQQILMKTAEVLVSRREEISDLITAECGLSKKDSLYEVGRAFDVFSLAGQLCILDDGEIFSCDLTPHGKQRKIFTQREPLKALSAITPFNHPLNMVAHKVAPSIATNNCMVCKPTELTPLTALMLADALYEAGLPPQMFSVVTGLPEDIGDEMLTNEHIELITFTGGVPVGKYIAXTAGYRRTVLELGGNSPLMVMADADLNKAADLAVAGGTKNSGQRCTAVKRVLCEDSVGDEFAALVADKASKLKYGDPRDPDXDVGTVINERSAILFQSRVEDAVAKGASLLYGNDRQGAVYSPTVLDHVPADCELVVEETFGPPIPIIRVNDIDHAIEVANSTAFGLSSGVCTNRLDYITRFVNELRTGTVNVWEVPGYRIEMSPFGGVKDSGLGYKEGVIEAMKSYTTVKTFSLPW
>2678983791
MTIRHEKMRIAGELVDGEENIEVFNPYNGDLVGTVPRASRAQIAAAFEIAANYKAALTRYERQKILLRIAELIVARKQEISDLITAECGLSKKDSVYEVGRAFDVYSLAGQLCINDDSQVFSCDLTPHGKQRKIFTQREPLGAISAITPFNHPLNMISHKIAPAIATNNCMVAKPTEQTPLTALLLADIIYEAGLPPAMLSVVTGLPEDMGDEMLTNEHIDLISFTGSVPVGKYIAETAGYRRTVLELGGNSPLIVMDDADLDKAAELAVAGGTKNSGQRCTAVKRVLCIDSVADEFARLVALKAARLKYGDPMDPATDVGTVINEAAAILFQQRVNDAIEKGATLLYGNERQGAVYSPTVLDHVPYDCELVREETFGPPIPIVRVRDIDHAIEVANSTAFGLSSGVCTNRMDDIVRFINELDTGTVNIWEVPGYRIEMSPFGGIKDSGLGYKEGVIEAMNSYTNVKSFSLPW
>2779011568
LNDEVIHERLRIVGDDGNRDERIEVLNPYSGAVVGTVPKASVADVRKAFQTAADYQPTLTRHERAEILKKTGEILYSRRNEVSDLITAECGISKKDSLYEAGRSNSVFSLAAALTLMDDGEVFSCDVSPSGPKRKIFTTRNPLTAISAITPFNHPLNQVAHKIAPSVATNNCMVLKPTEKTPLTALLLADVLYEAGLPMEMLQIITGDPAEIADEFITNEHAELVTFTGGVPIGKYIAEKAGYKRTVLELGGNDPLIVMEDADLEKAATLAAAGATKNSGQRCTAVKRILVVDAVADAFVEILKGKVEAIKYGDPMDPDTDVGTVVDEKAAMMFERRV
>2788075174
ANDEVIHERLRIVGDDGVRDARIEVMNPYTNQVVGTVPKASVADVKKAFQTAAEYQPKLTRHERAEILKKTGEILYSRRDAVSDLITAECGISKKDSLYEASRSQSVFNLAAALTLMDDGEVFSCDVAPSGPKRKIFTTRSPLSAISAITPFNHPLNQVAHKIAPSVATNNCMVLKPTEKTPLTALLLADVLYEAGLPPEMFQVITGDPAEIADEMITNEHAELVTFTGGVAVGKYIAEHAGYRRLVLELGGNDPLIVMEDADLERAATLAVAGATKNSGQRCTAVKRILVVDAVADDFVKLCESKVKELKYGDPMDPKTDVGTVIEEKAAMLFERRVNDAVSKGAELLYGNRRDGAVYSPTLVDRVPYDCELVREETFGPVVPIIRCNDIEKVIAISNSTAFGLSSGVCTNNMEYITRFIDGLKVGSVNVWEVPGFRIEMSPFGGIKDSGLGYKEGVIEAMKSFTNVKTFSMPW
>2805286634
LKNEVIHEKLRLVGDSGVRDERIEVMNPYTNKVVGTVPKASVADVKKAFKTAAEYKPTLTRHERAEILKKTGEILYSRRDQVSDLITAECGLSKKDSMYEAGRSNSVFNLSAALTLMDDGEVFSCDVSPSGPKRKIFTTRQPLRAISAITPFNHPLNQVAHKIAPSVATNNCMVLKPTEKTPLTALLLADVLYEAGLPPEMFQVITGDPKDIADEMITNEHADLVTFTGGVAVGKYIADHAGYRRMVLELGGNDPLIVMEDADLEKAATLAVAGATKNSGQRCTAVKRILVVDAVADEFVKIALEKVKAIKYGDPMDPDTDVGTVIDEKAAMQFERRVNDAVAKGAELLYGNKRDGALYSPTLVDRVPFDCELVREETFGPVVPIIRCNDIAEVIKISNSTAFGLSSGVCTNNMEYITRFIDDLVVGTVNVWEVPGFRIEMSPFGGIKDSGLGYKEGVIEAMKSFTNVKTFSMPW
>2558101995
DNFPVRHEAMRIAGEKVVTEDRIDVVSPYSGALVGTIPKGQVEDVRRAFKVAANYQSKLTRHERYEILQKTADILVARKDEISDIITAEAGLCKKDSLYEVGRAYDVFSLSARICTQDDGEIFSCDITPHGKKRKIFTVREPLRAISAITPFNHPLNQVAHKVAPSIATNNCMVLKPTEKTPLTALKLADILYEAGLPPEMFQVVTGAPQDIADEMLVNEDVDLVTFTGGVPIGKYIAEKAGYKRKILELGGNDPLIVLADADLEKAADLAVAGSFKNSGQRCTAVKRIIVLDEIADAFSALVVEKTKKLRYGNPMDPDNDMGTVINEQSAILFQDRVNDAVAKGAKLLYGNERNGALYSPTVVDHVPFDCELVREETFGPVAPIIRCKSVDEIIEVSNSTAFGLSSGVCTDHWPTIQRFIRELNVGTVNIWEVPGYRIEMSPFGGIKDSGLGYKEGVLEAMKSFTNLKTYSLPW
>2628127267
HPTEPRIESMRIAGEKVSTADVIDVVNPFSNKVVGTIPMGQVEHVRAAFRAAADYQPTLTRHERYEILQKTADILVSRKEEISDMITSEAGLCKKDSLYEVGRAYDVFSLSARLCTQDDGEIYSCDITPHGKQRKIFTLREPLGAISAITPFNHPLNQVAHKVAPSIATNNCMVLKPTEKTPLTALMLADVLYEAGLPPAMFSVVTGRPQDIADEMLINEDAELVTFTGGVPIGKYIAEKAGYKRKILELGGNDPLIVLEDADLDKASDLAVAGAYKNSGQRCTAVKRILVADAVADQFVELLTEKSKTIKYGDPFDPEMDMGTVINEASAIQFQDRVNDAIAKGAVLKYGNERQGALYSPTVVDHVPYDCDLVREETFGPVAPVIRFKDVDDAIRISNSTAFGLSSGVCTDHWPTIQRFIRELNVGTVNVWEVPGYRIEMSPFGGIKDSGLGYKEGVIEAMKSFTNVKTYSLPW
>2587194850
MVLKPTEKTPLTALLLADILYEAGLPPEMFSVVTGRPEDIADEMLLNEHAELVTFTGGVPIGKYIAEKAGYKRKVLELGGNDPLIVLDDADLDKASDLAVAGAYKNSGQRCTAVKRILVDNKVADEFVNLLAQKTAQLKYGDPFDLEMDMGTVINEASAKLFEKRVKDAVAKGAELVFGNKREGALYSPTVVDHVPYDCELVREETFGPVAPIIRFETVDEAIRISNSTAFGLSSGVCTDSWPLIQRFIKELNVGTVNIWEVPGYRIEMSPFGGIKDSGLGYKEGVLEAMKSFTNLKTYSLPW
>2776286361
MSYREELLRLRGERVAGDGRFEVIDPSTGEPVGSAAKASREQVEQALHHAKAYRSPLSRFERAEILRRAAALLSQRADEAAQLITAESGLSLQDSRYEIGRVSDVLLFGATEALSDDGQVFACDLTAHGRQRKVISMREPLGVIVAITPFNHPMNQVAHKVVPAIASNNRLVLKPSEKVPLSALWFADLLYEAGLPPAMFQVLTGDPAEIGDTLITHPAVELVTFTGGVEIGKRIAERAGYRRTVLELGGNDPLIVCEDADLDRAAALAAQGSYKNSGQRCTAVKRILVHSGIAEAFTERLVAATEAWTYGDPRDERNAMGTVIDEAAARLLERRVDAAIAAGARLRCGHRRRGALLAPTVLDRVRPEMELVFEESFGPISPVMTFGSVDEAIALVNASRFGLSSGVCTQRMDWITRFAKELQVGTVNVWEVPGYRTELTPFGGIKDSGLGHKEGVQEAIKAYTQLKTFTLPW
>2788701618
EADGLRHETLRIAGERVDNPRRIDVHYPWDNRVIGSVPKATEADVARAFEVAAAFRSPLSRHERGAILQRTARILVERTAEVSDLITLESGLSKKDSVYEVGRAHDVFMLAGQAALNDDGQIFSCDISPHGKKRRIYTQRDPLRAISAITPFNHPLNQVAHKIAPSIATNNKMVLKPSEKTPLTAFLLADILYEAGLPPAMFQVVTGDPREIGLALIKCPEIDLVTFTGGVGVGKWIADNLGYRRCVLELGGNDPLIVMEDADLEEATTLAAAGSYKNSGQRCTAVKRMLVHESLADAFAARLVEKTKALKYGDPMDPATDMGTVIDEESATRIEGRVTDAIARGARLLHGHERRGALYAPTVVDHVPVDAPLVMEETFGPVSPILRFRDIDEAIRISNGTAYGLSSGIVTNRLDYITRFVQELNVGTVNVREVPGYRIESSPFGGIKDSGLGYKEGVLEAMKAFTNVKTYSLPW
>2558303260
MGVIRKETMRVAGKFGENDRTFNVLNPYTNQVVGTCPKATVDDIRQAFAVAKAYKPMLSRADRSAILRKTAEILVSRRQQIAELITAESGLSLKDTLYEVGRAYDVFHLAGSIVIKDDGEIFSCDITPHGKKRRIYTQRDPLGVISAITPFNHPLNQVAHKVAPAIATNNRMVLKPSEKTPLSALMLADVLYEAGLPREMFQVVTGDPTEIADTLLTDPDVDLITFTGGVSVGKYIASHMGYRRAVLELGGNDPLIVMEDADIEEAATLAAAGSYKNSGQRCTAVKRMIVHEAVADRFVELLLEKTKAVKYGDPANPDTDMGTVIDEASAIYCEEAVNDAVKAGAKLLTGNIRRGALYSPTVVDHVPYDCRLVHIETFGPVSPVIRVKNIDEAIKVSNSTDYGLSSGVCTNRLDYITRFVRELEVGTVNVREVPGYRIEMSPFGGIKDSGLGYKEGVIEAMKCFTNVKTYSLPW
>2667986622
MGILRKEKMRIVNSSTAGDRHFEVFNPYSNEVIGTCPKASLEDIASAFRTAKNYKASLSRAERSQILRKTAEILVSRKQEIAELITAESGLCLKDSTYEVGRAYDVFHLASTIVIKDDGEIFSCDITPHGKKRRIYTQRDPLNAISAITPFNHPLNQVAHKVAPSIATNNRMVLKPSEKTPLTALILADILYEAGLPREMFQVVTGDPREIADALLTDPNVDLITFTGGVSVGKYISTHMGYRRAVLELGGNDPLIVMEDADLEEAATLAVAGSYKNSGQRCTAVKRMIVVEKVADKFVELLLEKTKKIKYGDPMDPETDMGTVIDEASARYCEDKVNDAVAHGAKLLYGNIRKGALYSPTVVDHVPFDCDLVRVETFGPVSPVIRVKDIDDAIRVSNSTAYGLSSGICTNRLDYITRFVKELEVGTVNIREVPGYRIEMSPFGGIKDSGLGYKEGVIEAMKCFTNVKTYSLPW
>2752213194
AAKEVRREAMRIAGDAVHSERVIAVHYPYSGEIVATVPRAGVDDVRRAIRIARDYRPRLTRHERYRILMRAGELIAQRKDAIARQITLESGLCLKDSTYEVGRASDVLLFAAQQALVDDGQSFACDLTHHGKQRRVHTMREPLGVISAITPFNHPLNQVIHKVAPAVATNNRMVLKPSEKTPLAALTLADILYEAGLPPPMLSVVTGEPAEIADEMLTHPDVDLVSFTGGVAIGKHIAARAVYKRQVLELGGNDPLVVMDDADVNKAADLAASGSYKNSGQRCTAVKRIFVHQRLADDFTQALLERTRAWRHGDPLDPKVDMGTVIDERAAMLFERRVADAVAQGARLLHGNQREGALYAPTLLDQVRGAMEVVQQETFGPVSPVMTFKDVDDAIAQVNSTAFGLSSGVCSNRLDDIMRFVRELHVGSVNVWEVPGYRLESTPFGGIKDSGLGYKEGVQEACKSFTNVKTYSLPW
>2595265342
MHYDTLRIGRDRKKTDRTATVMNPYTGGIAGTVPMATVDDVRAAIAAARAYKPTLTRYERSQICLRTAALLRERIQVISDLITAESGLSKKDSLYEVGRACDVFTFAGNAALVDDGQIFSCDLTPHGKKRRVYTMREPLGVISAITPFNHPLNQVAHKVAPSIATNNRMVLKPSEKTPLTAILLADLLVEAGLPPEMFQVITGDPKEIADEMLTHPDVDVVTFTGGVPIGKYIAAKAVYKRQVLELGGNDPIIVMEDADIEEAASLAVAGSYKNSGQRCTAVKRILVHTAVADRFVELLVEKTRAFTYGDPMDPSTDVGTVIDEAAAMEFEAKVNDAIARGAKLLYGNVRQGALYSPTVLDNVTADMPVVKTETFGPVSPVIRFSSIEEAIELVNSTAYGLSSAVCTNRLDYITRFVTELNVGTVNVREVPGYRLEVTPFGGIKDSGTGIKEGVQEAMKSFTNTKTYSLPW
>2806035719
GALRILKQKMRIAGEHVGSDRIIEVCNPYTGKLIGTVPKASVPDIQNAFRIAKNFKSPLTRYDRYKIMMRTAELLRANADAISDLITAEAGLCKKDTLYEVGRACDVFLFAGNQALVDDGQVFSCDLTPHGKQRKVYTMKEPLGAISAITPFNHPLNQVAHKVAPSIATNNRMVLKPTEKTPFSALLLADILYEAGLPPEMFSVVTGDPREIADEMLTNDDIDLVTFTGGVPIGKYIAAKAVYKRQVLELGGNDPIIVMEDADLDEASSLAVSGSYKNSGQRCTAIKRMIVHEQVADRFVELLVEKTRAIKYGDPTDPANDMGTVIDERAACYFENKVNEAVARGAKLLYGNKRQGALYSPTVLDHVPEDCSLVAEETFGPVSPVIRCKDIADAIRISNSTPYGLSSSVCTNRLDYITRFVRELQVGSVNMREVPGYRLELTPFGGIKDSGLGYKEGVLEAMKSFCNTKTYSLPW
>2851239319
SALRPLHQKMRIAGKLVGGDGVIEVRNPYTGALVGSVPRANVEQIKSAFRTAREFKSPLTRYDRYKIMLRTSELLRANAEAISDLITAEAGLCKKDTLYEVGRACDVFLFAGNQALVDDGQVFSCDLTPHGKQRKVYTLREPLGAISAITPFNHPLNQVAHKVAPSIATNNRMVLKPTEKTPLTALLLADILYEAGLPPEMFSVVTGDPRDIADEMLTNADVDLVTFTGGVPIGKYIAAKAVYKRQVLELGGNDPIIVMEDADIEEAAALAVSGSYKNSGQRCTAIKRMIVHQAVADRFVELLVEKTKAIKYGDPMDASNDMGTVIDEGAARAFEAKVNDAVAHGAKLLHGNVRRGALYSPTVLDHVPETCTLVAEETFGPVSPVIRCKDIADAIRISNSTPYGLSSSVCTNRLDYITRFVRELQVGTVNVREVPGYRLELTPFGGIKDSGLGYKEGVLEAMKSFCNTKTYSLPW
>2839089722
RRGEPLHQKMRIAGQLMGGERVIDVTNPYTGALIGTIPKASVAEIQHAFRTAKNFKSTLTRYDRYKIMLRASELLRANADAISDLITAESGLCKKDTLYEVGRACDVFQFAANQSLVDDGQVFSCDLTPHGKQRKVYTMREPLGAISAITPFNHPLNQVAHKVAPSIATNNRMVLKPTEKTPFSALLLADILYEAGLPPEMFSVVTGDPREIADEMLTNADMDLVTFTGGVPIGKYIAGKAVYKRQVLELGGNDPIIVMEDADIEEAATLAVSGSYKNSGQRCTAVKRMIVHEKIADRFVELLVEKTRAIKYGDPMNPDNDMGTVIDEPAARGFESKVNDAIEHGAKLLYGNVRKGALYSPTVLDHVPETCALVAEETFGPVSPVIRCKDIADAIRISNSTPYGLSSSVCTNRLDYITRFVRELEVGSVNVREVPGYRLELTPFGGIKDSGLGYKEGVQEAMKSFCNTKTYSLPW
>2550695027
SKLKPLHQKMRIGGKLVGSDRVIEVRNPYNGKLVGTIPKATVGDIRDAFRIGCQFKSSLTRFERSKIMLRASELLRANTDAISDLITAESGLCKKDSLYEVGRACDVFVFAANQTLVDDGQVFSCDLTPHGKQRKVYTMKEPLGAISAITPFNHPLNQVAHKVAPSIATNNRMVLKPTEKTPFSALLLADILYEAGLPPEMFSVVTGDPKEIADEMLTNADVDLVTFTGGVPIGKYIAGKAVYKRQVLELGGNDPIIVMEDADIEEAATLAVSGSYKNSGQRCTAIKRMIVHQAVADEFVDKLVAKTRAIKFGNPMDAGNDMGTVIDERAAMEFEAKVKDAERCGAKLLYGNVRDGALYSPTVLDHVPADCKLVAQETFGPVSPVIRCTDIADAIRISNSTPYGLSSSVCTNRMDYITRFVRELEVGSVNVREVPGYRLELTPFGGIKDSGLGYKEGVLEAMKSFSNTKTYSVPW
>2677209753
KKIKPLRQKMRIAGRLAGNERLIEVLNPYNGKLVGTIPKATVGDIRDAFRTARQFKSTLTRFERSKIMLRAAEILRANTDAVSDLITAEAGLCKKDSLYEVGRACDVFVFAANQALVDDGQVFSCDLTPHGKQRKVYTMKEPLGAISAITPFNHPLNQVAHKVAPSIATNNRMVLKPTEKTPFSALLLADILYEAGLPPEMFSVVTGDPKEIADEMLTNPDVDLVTFTGGVPIGKYIAGKAVYKRQVLELGGNDPIIVMEDADIEEAATLAVSGSYKNSGQRCTAIKRMIVHQAVADEFVEKLVAKTRAIKFGDPMDPNNDMGTVIDECAAIEFEAKVKDAERHGAKLLYGNIRNGAVYSPTVLDHVPADCKLVAEETFGPVSPVIRCTDIADAIRISNSTPYGLSSSVCTNRMDYITRFIRELEVGSVNVREVPGYRLELTPFGGIKDSGLGYKEGVLEAMKSFCNTKTYSLPW
>2609816023
HKIKPLREKMRIAGKLVGNDRLIEVLNPYNGKLVGTIPKATVGDIRDAFRIARQFKSKLTRFERSKIMLRAAEILRANTDAVSDLITAEAGLCKKDSLYEVGRACDVFVFAANQALVDDGQVFSCDLTPHGKQRKVYTMKEPLGAISAITPFNHPLNQVAHKVAPSIATNNRMVLKPTEKTPFSALLLADILYEAGLPPEMFSVVTGDPKEIADEMLTNADVDLVTFTGGVPIGKYIAGKAVYKRQVLELGGNDPIIVMEDADIEEAATLAVSGSYKNSGQRCTAIKRMIVHQAVADEFVELLVKKTKAIKYGDPMDPNNDMGTVIDERAAIEFEAKVKDAERHGAKLLYGNIRNGAVYSPTVLDHVPADCKLVAEETFGPVSPVIRCTDIADAIRISNSTPYGLSSSVCTNRMDYITRFVRELEVGSVNVREVPGYRLELTPFGGIKDSGLGYKEGVLEAMKSFSNTKTYSLPW
>2752383501
KKIKPLRQQMRIAGKLVGNERLIEVLNPYNGKLVGTIPKATVGDIRDAFRIARQFKSKLTRFERSRIMLRAAEILRANTDAVSDLITAEAGLCKKDSLYEVGRACDVFVFAANQALVDDGQVFSCDLTPHGKQRKVYTMKEPLGAISAITPFNHPLNQVAHKVAPSIATNNRMVLKPTEKTPFSALLLADILYEAGLPPEMFSVVTGDPKEIADEMLTNADVDLVTFTGGVPIGKYIAGKAVYKRQVLELGGNDPIIVMEDADIEEAATLAVSGSYKNSGQRCTAIKRMIVHQAVADEFVEKLVAKTRAIKYGDPMDPDNDMGTVIDERAAIEFEAKVKDAERHGARLLYGNIRNGAVYSPTVLDHVPADCKLVAEETFGPVSPVIRCTDIADAIRISNSTPYGLSSSVCTNRMDYITRFVRELEVGSVNVREVPGYRLELTPFGGIKDSGLGYKEGVLEAMKSFSNTKTYSLPW
>2686684910
KKIKPLHQKMRIAGKLVGNERLIEVLNPYNGKLVGTIPKATVGDIRDAFRIARQFKSTLTRFERSKIMLRAAEILRANTDAVSDLITAEAGLCKKDSLYEVGRACDVFVFAANQALVDDGQVFSCDLTPHGKQRKVYTMKEPLGAISAITPFNHPLNQVAHKVAPSIATNNRMVLKPTEKTPFSALLLADILYEAGLPPEMFSVVTGDPKEIADEMLTNADVDLVTFTGGVPIGKYIAGKAVYKRQVLELGGNDPIIVMEDADIEEAATLAVSGSYKNSGQRCTAIKRMIVHQAVADEFVEKLVAKTRAIKYGDPMDPHNDMGTVIDERAAVEFEAKVKDAEHHGAKLLYGNIRNGAVYSPTVLDHVPADCKLVAEETFGPVSPVIRCTDIADAIRISNSTPYGLSSSVCTNRMDYITRFVRELEVGSVNVREVPGYRLELTPFGGIKDSGLGYKEGVLEAMKSFSNTKTYSLPW
>2827221442
VDDGQVFSCDLTPHGKQRKVYTMKEPLGAISAITPFNHPLNQVAHKVAPSIATNNRMVLKPTEKTPFSALLLADILYEAGLPPEMFSVVTGDPKEIADEMLTNADVDLVTFTGGVPIGKYIAGKAVYKRQVLELGGNDPIIVMEDADIEEAATLAVSGSYKNSGQRCTAIKRMIVHQAVADEFVEKLVAKTRAIKYGDPMDPHNDMGTVIDERAAMEFEAKVKDAERHGAKLLYGNIRNGAVYSPTVLDHVPADCKLVAEETFGPVSPVIRCTDIADAIRISNSTPYGLSSSVCTNRMDYITRFVRELEVGSVNVREVPGYRLELTPFGGIKDSGLGYKEGVLEAMKSFSNTKTYSLPW
>2609804383
SKLKPLHQNMRIAGKPVGNPRRIEIRNPYNGVLVGSVPKATVEDIRLAFRIARQFKSALTRFERSQIMLRAAEILRANTDAISDLITAEAGLCKKDSLYEVGRACDVFVFAANQALVDDGQVFSCDLTPHGKQRKVYTLKEPLGAISAITPFNHPLNQVAHKVAPSIATNNRMVLKPTEKTPLSALLLADILYQAGLPPAMFSVVTGDPAEIADEMLTNPDVDLVTFTGGVPIGKYIAGKAVYKRQVLELGGNDPIIVMEDADLEEAATLAVSGSYKNSGQRCTAIKRMIVHQAVADEFVELLVNKTKAVKYGDPMNPHNDMGSVIDARSASAFEAKVNDAQQRGAKLLFGNVRDGALYSPTVLDHVPADCQLVAEETFGPVSPVIRCTDIAEAIRISNSTPYGLSSSVCTNRLDYITRFVRELEVGSINVREVPGYRLELTPFGGIKDSGLGYKEGVQEAMKSFCNTKTYSLPW
>2689070736
KQGEPLHQNMRIAGKLVGNERRIEIRHPFNNALIGSVPKATVDDIRHAFQIARAFRSPLTRYERSRIMLRTAELLRANADAISDLITAEAGLCKKDTLYEVGRACDVFVFAANQALVDDGQVFSCDLTPHGKQRKVYTLKEPLGAISAITPFNHPLNQVAHKVAPSIATNNRMVLKPTEKTPLSALLLADILYEAGLPPEMFSVVTGDPAEIADEMLTNPDVDLVTFTGGVPIGKYIAAKAVYKRQILELGGNDPIIVMEDADLEEAATLAVSGSYKNSGQRCTAIKRMIVHQTVADEFVELLLNKTKAIKYGDPMDPHNDMGTVIDARSACAFEAKVIDAQQRGAKLLYGNLRDGALYSPTVLDHVPADCQLVAEETFGPVSPVIRCNDIADAIRISNSTPYGLSSSVCTNRLDYITRFIRELQVGSVNVREVPGYRLELTPFGGIKDSGLGYKEGVQEAMKSFCNTKTYSLPW
>2674584242
KQGEPLHQNMRIAGKLVGNERRIEIRHPFNNALIGSVPKATVDDIRHAFQIARAFRSPLTRYERSRIMLRTAELLRANADAISDLITAEAGLCKKDTLYEVGRACDVFVFAANQALVDDGQVFSCDLTPHGKQRKVYTLKEPLGAISAITPFNHPLNQVAHKVAPSIATNNRMVLKPTEKTPLSALLLADILYEAGLPPEMFSVVTGDPAEIADEMLTNPDVDLVTFTGGVPIGKYIAAKAVYKRQILELGGNDPIIVMEDADLEEAATLAVSGSYKNSGQRCTAIKRMIVHQTVADEFVELLLNKTKAIKYGDPMDPHNDMGTVIDARSACAFEAKVIDAQQRGAKLLYGNLRDGALYSPTVLDHVPADCQLVAEETFGPVSPVIRCNDIADAIRISNSTPYGLSSSVCTNRLDYITRFIRELQVGSVNVREVPGYRLELTPFGGIKDSGLGYKEGVQEAMKSFCNTKTYSLPW
>2676230629
SKLKPLHQDMRIAGKLVGNPRRIEIRNPFNGALVGSVPKATVDDIRHAFKTARAFRSPLTRYERSRIMLRTAELLRANTDAISDLITAEAGLCKKDSLYEVGRACDVFVFAANQALVDDGQVFSCDLTPHGKQRKVYTLKEPLGAISAITPFNHPLNQVAHKVAPSIATNNRMVLKPTEKTPLSALLLADILYEAGLPPEMFSVVTGDPAEIADEMLVNPDVDLVTFTGGVPIGKYIAGKAVYKRQVLELGGNDPIIVMEDADLEEAATLAVSGSYKNSGQRCTAIKRMIVHQAVADEFVDLLVRKTKAVKYGNPMDLQNDMGTVIDARSASVFEAKVNDACQRGAKLLFGNQRDGAVYSPTVLDHVPADCQLVAEETFGPVSPVIRCTDIADAIRISNSTPYGLSSSVCTNRLDYITRFVRELEVGSINVREVPGYRLELTPFGGIKDSGLGYKEGVQEAMKSFCNTKTYSLPW
>2827217390
SKLKPLHQDMRIAGKLVGNPRRIEIRNPFNGALVGSVPKATVDDIRHAFKTARAFRSPLTRFERSRIMLRAAELLRANTDAISDLITAEAGLCKKDSLYEVGRACDVFVFAANQALVDDGQVFSCDLTPHGKQRKVYTLKEPLGAISAITPFNHPLNQVAHKVAPSIATNNRMVLKPTEKTPLSALLLADILYEAGLPPEMFSVVTGDPAEIADEMLINPDVDLVTFTGGVPIGKYIAGKAVYKRQVLELGGNDPIIVMEDADLEEAATLAVSGSYKNSGQRCTAIKRMIVHQAVADEFVDLLVRKTKAVKYGNPMDLQNDMGTVIDARSASAFEAKVNDACQRGAKLLFGNQRDGAVYSPTVLDHVPADCQLVAEETFGPVSPVIRCTDIADAIRISNSTPYGLSSSVCTNRLDYITRFVRELEVGSINVREVPGYRLELTPFGGIKDSGLGYKEGVQEAMKSFCNTKTYSLPW
>2686681400
KQGEPLHQDMRIAGKLVGNPRRIEIRNPFNGALVGSVPKATVDDIRHAFKAARAFRSPLTRFERSRIMLRAAELLRANTDAISDLITAEAGLCKKDSLYEVGRACDVFVFAANQALVDDGQVFSCDLTPHGKQRKVYTLKEPLGAISAITPFNHPLNQVAHKVAPSIATNNRMVLKPTEKTPLSALLLADILYEAGLPPEMFSVVTGDPAEIADEMLINPDVDLVTFTGGVPIGKYIAGKAVYKRQVLELGGNDPIIVMEDADLEEAATLAVSGSYKNSGQRCTAIKRMIVHQAVADEFVDLLVRKTKAVKYGNPMDLQNDMGTVIDARSASAFEAKVNDACQRGAKLLFGNQRDGAVYSPTVLDHVPADCQLVAEETFGPVSPVIRCTDIADAIRISNSTPYGLSSSVCTNRLDYITRFVRELEVGSINVREVPGYRLELTPFGGIKDSGLGYKEGVQEAMKSFCNTKTYSLPW
>2689495548
KQGEPLHQDMRIAGKLVGNPRRIEIRNPFNGALVGSVPKATVDDIRHAFKTARAFRSPLTRFERSRIMLRAAELLRANTDAISDLITAEAGLCKKDSLYEVGRACDVFVFAANQALVDDGQVFSCDLTPHGKQRKVYTLKEPLGAISAITPFNHPLNQVAHKVAPSIATNNRMVLKPTEKTPLSALLLADILYEAGLPPEMFSVVTGDPAEIADEMLINPDVDLVTFTGGVPIGKYIAGKAVYKRQVLELGGNDPIIVMEDADLEEAATLAVSGSYKNSGQRCTAIKRMIVHQAVADEFVDLLVRKTKAVKYGNPMDLQNDMGTVIDARSASAFEAKVNDACQRGAKLLFGNQRDGAVYSPTVLDHVPADCQLVAEETFGPVSPVIRCTDIADAIRISNSTPYGLSSSVCTNRLDYITRFVRELEVGSINVREVPGYRLELTPFGGIKDSGLGYKEGVQEAMKSFCNTKTYSLPW
>2628878526
SKLKPLHQDLRIAGKLVGNPRRIEIRNPFNGALVGSVPKATVEDIRHAFRVARAFRSPLTRYERSRIMLRTAELLRANTDAISDLITAEAGLCKKDSLYEVGRACDVFVFAANQALVDDGQVFSCDLTPHGKQRKIYTLKEPLGAISAITPFNHPLNQVAHKVAPSIATNNRMVLKPTEKTPLSALLLADILYEAGLPPEMFSVVTGDPAEIADEMLTNPDVDLVTFTGGVPIGKYIAGKAVYKRQVLELGGNDPIIVMEDADLDEAATLAVSGSYKNSGQRCTAIKRMIVHQAVADEFVDLLVSKTRAIKYGDPMDLHNDMGTVIDARSAAAFEAKVNDAQQRGAKLLFGNIRDGAVYSPTVLDHVPADCQLVAEETFGPVSPVIRCTDIADAIRISNSTPYGLSSSVCTNRLDYITRFVRELEVGSINVREVPGYRLELTPFGGIKDSGLGYKEGVQEAMKSFCNTKTYSLPW
>651045132
SKLKPLHQDMRIAGKLVGNQRRMEIRNPFNGALVGSVPKATVEDIRHAFQVARAFRSPLTRYERSRIMLRTAELLRANTDAISDLITAEAGLCKKDSLYEVGRACDVFVFAANQALVDDGQVFSCDLTPHGKQRKVYTLKEPLGAISAITPFNHPLNQVAHKVAPSIATNNRMVLKPTEKTPLSALLLADILYEAGLPPEMFSVVTGDPAEIADEMLTNPDVDLVTFTGGVPIGKYIAGKAVYKRQVLELGGNDPIIVMEDADLEEAATLAVSGSYKNSGQRCTAIKRMIVHQAVADEFVDLLVNKTKAIKYGDPMDPHNDMGTVIDARSASAFEAKVKDAQQHGAKLLFGNLRDGALYSPTVLDHVPADCQLVAEETFGPVSPVIRCTDIADAIRISNSTPYGLSSSVCTNRLDYITRFVRELQVGSINVREVPGYRLELTPFGGIKDSGLGYKEGVQEAMKSFCNTKTYSLPW
>2752385223
KQGEPLHQDMRIAGKLVGNPRRIEIRNPFNGALVGSVPKATVEDIRHAFQVARAFRSPLTRYERSRIMLRASELLRANTDAISDLITAEAGLCKKDSLYEVGRACDVFVFAANQALVDDGQVFSCDLTPHGKQRKVYTLKEPLGAISAITPFNHPLNQVAHKVAPSIATNNRMVLKPTEKTPLSALLLADILYEAGLPPEMFSVVTGDPAEIADEMLTNPDVDLVTFTGGVPIGKYIAGKAVYKRQVLELGGNDPIIVMEDADLEEAATLAVSGSYKNSGQRCTAIKRMIVHQAVADEFVDLLVSKTKAIKYGDPMDPHNDMGTVIDARSASTFEAKVKDAQQHGAKLLFGNLRDGALYSPTVLDHVPADCQLVAEETFGPVSPVIRCTDIADAIRISNSTPYGLSSSVCTNRLDYITRFVRELQVGSINVREVPGYRLELTPFGGIKDSGLGYKEGVQEAMKSFCNTKTYSLPW
>2677208096
KQGEPLHQDMRIAGKLVGNPRRIEIRNPFNGALVGSVPKATVEDIRHAFQVARAFRSPLTRYERSRIMLRTSELLRANTDAISDLITAEAGLCKKDSLYEVGRACDVFVFAANQALVDDGQVFSCDLTPHGKQRKVYTLKEPLGAISAITPFNHPLNQVAHKVAPAIATNNRMVLKPTEKTPLSALLLADILYEAGLPPEMFSVVTGDPAEIADEMLTNPDVDLVTFTGGVPIGKYIAGKAVYKRQVLELGGNDPIIVMEDADLEEAATLAVSGSYKNSGQRCTAIKRMIVHQAVADEFVDLLVSKTKAIKYGDPMDISNDMGTVIDARSASAFEAKVKDAQQHGAKLLFGNLRDGALYSPTVLDHVPADCQLVAEETFGPVSPVIRCTDIADAIRISNSTPYGLSSSVCTNRLDYITRFVRELQVGSINVREVPGYRLELTPFGGIKDSGLGYKEGVQEAMKSFCNTKTYSLPW
>2609808124
KQGEPLHQEMRIAGKLVGNPRRIEIRNPFNGALVGSVPKATVEDIRHAFQAARAFCSPLTRYERSRIVLRASELLRANADAISDLITAEAGLCKKDSLYEVGRACDVFVFAANQALVDDGQVFSCDLTPHGKQRKVYTLKEPLGAISAITPFNHPLNQVAHKVAPSIATNNRMVLKPTEKTPLSALLLADILYEAGLPPAMFSVVTGDPAEIADEMLTNPDVDLVTFTGGVPIGKYIAGKAVYKRQVLELGGNDPIIVMEDADLEEAATLAVSGSYKNSGQRCTAIKRMIVHQAVADEFVELLVSKTKAVKYGDPMDPHNDMGTVIDARSASAFEAKVKDAQQHGAKLLFGNLRDGALYSPTVLDHVPADCLLVAEETFGPVSPVIRCTDIADAIRISNSTPYGLSSSVCTNRLDYITRFVRELQVGSINVREVPGYRLELTPFGGIKDSGLGYKEGVQEAMKSFCNTKTYSLPW
>2819544620
KQGEPLHQEMRIAGKLVGNPRRIEIRNPFNGTLVGSVPKATVEDIRQAFQAARAFRSPLTRYERSRIMLRASELLRANTDAISDLITAEAGLCKKDSLYEVGRACDVFVFAANQALVDDGQVFSCDLTPHGKQRKVYTLKEPLGAISAITPFNHPLNQVAHKVAPAIATNNRMVLKPTEKTPLSALLLADILYEAGLPPEMFSVVTGDPAEIADEMLTNPDVDLVTFTGGVPIGKYIAGKAVYKRQVLELGGNDPIIVMEDADLEEAATLAVSGSYKNSGQRCTAIKRMIVHQAVADEFVELLVSKTKAVKYGDPMDPHNDMGTVIDARSASAFETKVKDAQQHGAQLLFGNLRDGALYSPTVLDHVPADCQLVAEETFGPVSPVIRCTDIADAIRISNSTPYGLSSSVCTNRLDYITRFVRELQVGSINVREVPGYRLELTPFGGIKDSGLGYKEGVQEAMKSFCNTKTYSLPW
>2743780759
DVPLREGLRIGGETVHRDRVIEVRYPYTGEVIATVPKATIDDVKRAFRVARQYKPTLTRHERYKILMRAGEIIATRKDALARLITLESGLCLKDTLYEVGRASDVLLFAANQALVDDGQVFSCDLTHHGKQRKVYTLREPLGVISAITPFNHPLNQVIHKVAPSVATNNRMVLKPTEKTPLAALALADILYEAGLPPPMLQVVTGDPGEIADEMLTNADVDLVTFTGGVPIGKYIAAKAVYKRTVLELGGNDPLIVMDDADLDKAAELAASGSYKNSGQRCTAVKRILVHEKVAGAFTEALLARTKAWTYGDPLDPTVDMGTVIDEKAALHFEGLVNEAVTMGARLLHGNVRRGASYSPTLLDRVHPDMPLVKFETFGPVSPVITFKDRDDAIRIVNGTAFGLSSGLCTNRLDDITYFVRHLVVGSVNVWEVPGYRLELTPFGGIKDSGLGYKEGVQEAMKSFTNTKTYSLPW
>639848877
EASAILHESLRIDGNEIACERRIEVRHPYTGKVVATIPKASVEQVRQAFSTAAAYRSRLTRHDRYRILMRAGELIAARRESFARLITLESGLCLKDSMYETGRASDVLLFAANQALIDDGQIFSCDLTAHGKSRKVYTLKEPLGVISAITPFNHPLNQVIHKVAPAIATNNRIVLKPSEKTPLCAFALADVLYEAGLPPQMLSVVTGDPSEIADELLTNQHIDLVTFTGGVAIGKYIAAKAVYKRQILELGGNDPLIVMEDADVEEAATLAASGSYKNSGQRCTAIKRMLVHEHVADRFVELLVKKTKALRYGDPFDADVDMGTVIDEAAASRFESVVDQAIAAGARLLVGNRRQGASYSPTVLDRVTPEMTVVREETFGPVSPVIRISGIDEAIRIANGTAYGLSSSVCTNRLDYITRFITELNVGSVNVREVPGYRLELTPFGGIKDSGLGYKEGVLEAMKSFTNTKTYSLPW
>2758634696
SHNQIIRESLRIAGDKVACERSIDVAHPYTGKVIATIPKASVDQVRKAFSIAAAYRSTLTRHERYRILMRAGELIAARREQFARLITLESGLCLKDSMYETGRASDVLLFAANQALIDDGQIFSCDLTEHGKRRKVYTMKEPLGVISAITPFNHPLNQVIHKVAPAIATNNRIVLKPSEKTPLTAYALADVLYEAGLPPQMLSVVTGDPKEIADELLTNEHVDLVTFTGGVAIGKYIAAKAVYKRQILELGGNDPIIVMEDADIEEAATLAANGSYKNSGQRCTAIKRMLVHERVADQFVELLVEKTKALRYGDPFDAHVDMGTVIDEAAAIRFESVVNEAVAAGAKLLVGNQRRGASYSPTVLDHVQPQMTVVREETFGPVSPVIRVSGIDEAIRIANGTAYGLSSSVCTNRLDYITRFISELNMGSVNVREVPGYRLELTPFGGIKDSGLGYKEGVQEAMKSFTNTKTYSLPW
>2732741710
KSHSVIHESLRIAGEKVARDRVIEVRHPYSGELVATVPKAMLEDVKRALRIARDYRSKLTRHDRYRILMKAGEIVAARRDEIARLITLESGLCLKDTQYEVGRASDVMLFAANQALVDDGQVFSCDLTAHGKSRKVYTLKEPLGAITAITPFNHPLNQVIHKIAPAVATNNRVVLKPSEKTPLAAYLIADILYEAGLPPEMLSVVTGDPAEIADELLTSPDVDLVTFTGGVTIGKYIAAKAVYKRQILELGGNDPIIVMEDADLEEAATLAVSGSYKNSGQRCTAIKRMLVQESVADRFVELLVQKTRALKYGDPFDPAMDMGTVIDEPAAIHFEKVVNEAIAQGAKLLVGNVRCGALYSPTVLDHVRPEMTVVREETFGPVSPVIRFKTLDEAIQIVNGTAYGLSSSLCTNRLDIITRVVQELHVGSVNVREVPGYRLEMTPFGGIKDSGLGYKEGVLEAMKSFCNSKTYSLPW
>637942888
LPSRVLHESLRIAGEKVSRDRVIEVKHPYSGKIVATVPKATLDDVRRALRIARDYRSTLTRHDRYRILMKAGELVAHRRDEIARLITLESGLCLKDTQYEVGRASDVMLFAANQALVDDGQVFSCDLTAHGKSRKVYTLKEPLGAITAITPFNHPLNQVIHKIAPAVATNNRVVLKPSEKTPLAAYLIADILYEAGLPPQMLSVVTGDPAEIADELLTSPDVDLVTFTGGVAIGKYIAGKAIYKRQILELGGNDPIIVMDDADIEEAATLAASGSYKNSGQRCTAIKRILVQESVADRFVELLVEKTRALKYGDPFDPAMDMGTVIDEPAAIHFEKVVNEAIAQGAKLLVGNVRRGALYAPTVLDHVRPGMTVVREETFGPVSPVIRFKTLDEAIAIVNGTAYGLSSSLCTNRLDTITRVVQELHVGSVNVREVPGYRLEMTPFGGIKDSGLGYKEGVLEAMKSFCNTKTYSLPW
>2873570591
KAPELRHETLRIAGQRVETKERIDVTYPYTGEVIGSVGKAALEDVRRAYQIARGYQSKLTRYERYKILMRAGEIIATRLDEISKLITLESGLCRKDSLYEVGRASDVLLFAANQALVDDGQVFSCDLTHHGKSRKVYTMREPLGAITAITPFNHPLNQVIHKLAPAIATNNRTVLKPSEKTPFTAYVLADILYEAGLPPEMLSVISGDPREICDEMLTSDDVDLVTFTGGVPIGKYIAGKAVYKRQILELGGNDPIIVMEDADVEEAATLAASGSYKNSGQRCTAIKRMLVHESVADRFVELLVEKTKVIKYGDPMDANVDMGTVIDEEAAIYFETVVNEAIAAGATLKCGNIRKGALYSPTVLDNVTLDMRVAREETFGPVSPVIRFKTIEEAIKLSNGTAFGLSSSICTNRLDYITRFISELNVGSVNIREVPGYRLELTPFGGIKDSGLGYKEGVLEAMKSFTNTKTYSLPW
>2873574238
KAPELRHETLRIAGERVETKERIDVTYPYTGEVIGSVGKATLEDVRRAYKIARGYKSKLTRYERYKILMRAGEIIATRLDEISKLITLESGLCRKDSLYEVGRASDVLLFAANQALVDDGQVFSCDLTHHGKSRKVYTMREPLGAITAITPFNHPLNQVIHKIAPAIATNNRTVLKPSEKTPFTAYVLADILYEAGLPPEMLSVISGDPREICDEMLTSDDVDLVTFTGGVPIGKYIAGKAVYKRQILELGGNDPIIVMEDADVEEAATLAASGSYKNSGQRCTAIKRMLVHESVADRFVELLVEKTKALKYGDPMDPNMDMGTVIDEEAAIYFETVVNEAIAAGATLKCGHIRKGALYSPTVLDNVTLDMRVAKEETFGPVSPVIRFKTIEEAIQLSNGTAFGLSSSICTNRMDYITRFISELNVGSVNVREVPGYRLELTPFGGIKDSGLGYKEGVLEAMKSFTNTKTYSLPW
>637695309
ATSNIRHEALRIAGEKVYRDRVIEVTYPYTGEVIATVPKANIEDVRRALRIAHQYRSTLTRYERYRILMRAGEIIAKRKEEIATLITLESGLSLKDTLYEVGRASDVLLFAANQALVDDGQVFSCDLTPHGKSRKVYTLKEPLGAISAITPFNHPLNQVIHKVAPAVATNNRMVLKPSEKTPLAAFALADILYEAGLPPQMLSVVTGDPREIADELLTSQYVDLVTFTGGVSIGKYIAAKAAYKRQVLELGGNDPIIVMEDADLEEAATLAAGGSYKNSGQRCTAVKRMLVQESVADRFVELLVAKTQEVKYGDPLDPATDMGTVIDEAAAIQFESVVNAAIAGGARLLAGHTRDGALYAPTVLDHVDPEMAVVRHETFGPVSPVIRFKDIDDAIRISNGTAYGLSSSVCTNRLDYITRFIRELQVGTVNVREVPGYRLEMTPFGGIKDSGLGYKEGVLEAMKSFCNTKTYSLPW
>2848830563
AATGIRHEALRIAGEKVYRDRVIEVTYPYTGEVIATVPKADLEDVRRALRIAHQYRSTLTRYDRYRILMRAGELIAQRKEEMATLITLESGLSLKDTLYEVGRASDVLLFAANQALVDDGQVFSCDLTPHGKSRKVYTLKEPLGAISAITPFNHPLNQVIHKVAPAVATNNRIVLKPSEKTPLAAFALADILYEAGLPPQMLSVVTGDPREIADELLTSPHVDLVTFTGGVPIGKYIAAKAAYKRQVLELGGNDPIIVMEDADLEEAATLAAGGSYKNSGQRCTAVKRMLVQESVADRFVELLVARTQAVKYGDPLDPATDMGTVIDEAAAIQFESVVNAAIAGGARLLAGHKRDGALYAPTVLDHVDPEMTVVREETFGPVSPVIRFKDIDHAIRISNGTAYGLSSSVCTNRLDYITRFIRELHVGTVNVREVPGYRLEMTPFGGIKDWGLGYKEGVLEAMKSFCNTKTYSLPW
>2852375517
AATGIRHEALRIAGEKVYRDRVIEVTYPYTGEVIATVPKADLEDVRRALRIAHQYRSTLTRYDRYRILMRAGELIAQRKEEMATLITLESGLSLKDTLYEVGRASDVLLFAANQALVDDGQVFSCDLTPHGKSRKVYTLKEPLGAISAITPFNHPLNQVIHKVAPAVATNNRIVLKPSEKTPLAAFALADILYEAGLPPQMLSVVTGDPREIADELLTSPHVDLVTFTGGVPIGKYIAAKAAYKRQVLELGGNDPIIVMEDADLEEAATLAAGGSYKNSGQRCTAVKRMLVQESVADRFVELLVARTQAVKYGDPLDPATDMGTVIDEAAAIQFESVVNAAIAGGARLLAGHKRDGALYAPTVLDHVDPEMTVVREETFGPVSPVIRFKDIDHAIRISNGTAYGLSSSVCTNRLDYITRFIRELHVGTVNVREVPGYRLEMTPFGGIKDSGLGYKEGVLEAMKSFCNTKTYSLPW
>2732576068
KPGTVHREALRIAGERVHRDQVIEVTYPYTGEVIATVPKATLDDVRKAYSVARAYKSKLTRYERYKILMRAGEIIASRLDEISRVITYESGLSRKDSLYEVGRASDVLLFAANQALVDDGQVFSCDLTHHGKSRKVYTLREPLGVITAITPFNHPLNQVIHKVAPAVATNNRMVLKPSEKTPLSAFVLADILYEAGLPPPMLSVITGDPREIADEMLTNPDVDLVTFTGGVPIGKYIAAKAVYKRQILELGGNDPIIVMEDADIEEAATLAASGSYKNSGQRCTAIKRMLVHESVADRFVDLLVQKTLGIKHGDPMDPATDVGTVIDEEAATHFKSVVDDAIAAGAKLLHGNVQRGALYSPTVLDRVQPEMKVVKHETFGPVSPVIRFKDIEEAIRISNGTAFGLSSSVCTNRLDYITRFVSELNVGSVNVREVPGYRLELTPFGGIKDSGLGYKEGVLEAMKSFCNTKTYSLPW
>2689488477
SDTPIRRESLRIAGEKVGRDEVIEVAYPYTGEVVATVPKATLEDVRRAYRIARDYQPTLTRFDRYKILMRAGEIIASRLDEISRVITLESGLCRKDSLYEVGRASDVLLFAANQALVDDGQVFSCDLTHHGKSRKVYTLREPLGTITAITPFNHPLNQVIHKVAPSVATNNRMVLKPSEKTPLSAYVLADILYEADLPPQMLSVITGDPREIADTMLTHEDVDLVTFTGGVAIGKYIAGKAAYKRQVLELGGNDPIIVMEDADLEEAATLAASGSYKNSGQRCTAIKRMLVHTSVADEFVERLVAKTEALKYGDPMDPATDMGTVIDEAAAIQFEQVVNEAIAAGAQLRYGNIRRGALYSPTVLDHVDPQMSVVKHETFGPVSPVVRFDTIEDAIRIANGTAYGLSSSVCTNRLDYITRFIRELKVGSVNIREVPGYRLELTPFGGIKDSGLGYKEGVLEAMKSFTNTKTYSLPW
>2652627330
PIPTLRHEALRIAGEKVYRDDVIEVTYPYTGEVIATVSKATRDDVRRAYRIARDYRPTLTRYERYQILMRAGEIIASRLDEISRTITMESGLCRKDSLYEVGRASDVLLFAANQALVDDGQVFSCDLTHHGKRRKVYTLREPLGVITAITPFNHPLNQVIHKVAPAVATNNRMVLKPSEKTPLAAFLLADILYEAGLPPQMLSVITGDPSEIADDMLTHPDVDLVTFTGGVSIGKYIASKAIYKRQVLELGGNDPIIVMEDADLEEAATLAVSGSYKNSGQRCTAIKRMLVQESVADRFVELLVAKTEAIRYGDPMDPNVDMGTVIDEAAAIQFEQAVNEAIAAGARLRYGNLRRGALYSPTVLDNVDPEMTVVKHETFGPVSPVIRFKDIDDAIRISNGTAYGLSSSVCTNRLDYITRFISELKVGSVNVREVPGYRLELTPFGGIKDSGLGYKEGVLEAMKSFCNTKSYSLPW
>2732711045
AIPQIRHEALRIAGEKIYREDVIEVTYPYTGEVIATVPRATLDDVRRAYRIARDYQPALTRYERYRILMRAGEIIASRLDEISRTITLESGLCRKDSLYEVGRASDVLLFAANQALVDDGQVFSCDLTHHGKSRKVYTLREPLGVITAITPFNHPLNQVIHKVAPAVATNNRMVLKPSEKTPLAAFMLADILYEAGLPPQMLSVVTGDPREIADEMLTHPDVDLVTFTGGVPIGKYIAATAAYKRQVLELGGNDPIIVMEDADLEEAASLAASGSYKNSGQRCTAIKRMLVHEAVADRFVELLVQKTEAVNYGDPMDPRVDMGTVIDEAAAIQFEKVVNDAIAAGATLRYGNIRRGALYSPTVLDHVDPEMTVVKHETFGPVSPVIRFRDIDDAIRISNGTAYGLSSSVCTNRLDHITRFVRELKVGSVNVREVPGYRLELTPFGGIKDSGLGYKEGVLEAMKSFCNTKTYSLPW
>2858742804
AIPDIRHEALRIAGEKIYREDVIEVTYPYTGEVIATVPRATLDDVRRAYRIARDYQPTLTRYERYKILMRAGEIIASRLDEISRTITLESGLCRKDSLYEVGRASDVLLFAANQALVDDGQVFSCDLTHHGKSRKVYTLREPLGVITAITPFNHPLNQVIHKVAPAVATNNRMVLKPSEKTPLAAYMLADILYEAGLPPQMLSVLTGDPREIADEMLTNADVDLVTFTGGVPIGKYIAAKATYKRQVLELGGNDPIIVMEDADLEEAATLAASGSYKNSGQRCTAIKRMLVHEAVAERFIELLVQKTEALNYGDPMDPKVDMGTVIDEAAAIQFEKVVNEAIAAGATLRYGNIRRGALYSPTVLDHVDPEMTVVKHETFGPVSPVIRFKDIDDAIRISNGTAYGLSSSVCTNRLDYITRFVRELRVGSVNVREVPGYRLELTPFGGVKDSGLGYKEGVLEAMKSFCNTKTYSLPW
>2766777452
AISDIRHEALRIAGEKIYREDVIEVTYPYTGEVIATVPKATLDDVRRAYRIARDYQPTLTRYERYKILMRAGEIIASRLDDISRTITLESGLCRKDSLYEVGRASDVLLFAANQALVDDGQVFSCDLTHHGKSRKVYTLREPLGVITAITPFNHPLNQVIHKVAPAVATNNRMVLKPSEKTPLAAFMLADILYEAGLPPQMLSVITGDPREIADEMLTHPDVDLVTFTGGVPIGKYIAAKATYKRQVLELGGNDPIIVMEDADLGEAATLAASGSYKNSGQRCTAIKRMLVHEAVADRFVELLVAKTEAVCYGDPLDPKVDMGTVIDEAAAIQFEKVVNEAIAAGATLRYGNIRRGALYSPTVLDHVNPEMTVVKHETFGPVSPVIRFKDIDDAIRISNGTAYGLSSSVCTNRLDYITRFVRELKVGSVNVREVPGYRLELTPFGGIKDSGLGYKEGVLEAMKSFCNTKTYSLPW
>2858674258
AIAEIRHEALRIAGEKIYREDVIEVTYPYTGEVIATVPKATLDEVRRAYRIARDYQPTLTRYERYKILMRAGEIIASRLDEISRTITLESGLCRKDSLYEVGRASDVLLFAANQALVDDGQVFSCDLTHHGKSRKVYTLREPLGVITAITPFNHPLNQVIHKVAPAVATNNRMVLKPSEKTPLAAYLLADILYEAGLPPQMLSVITGDPREIADEMLTHPDVDLVTFTGGVPIGKYIAATATYKRQVLELGGNDPIIVMEDADLEEAATLAASGSYKNSGQRCTAIKRMLVHESVADRFVDLLVAKTEALNYGDPMDPKVDMGTVIDEAAAIQFEAVVNEAIAAGATLRYGNIRRGALYSPTVLDHVDPEMTVARHETFGPVSPVIRFRDIEDAIRISNGTAYGLSSSVCTNRLDYITRFVRELKVGSVNVREVPGYRLELTPFGGIKDSGLGYKEGVLEAMRSFTNTKTYSLPW
>650988998
AIPEIRHEALRIAGEKIYREDVIEVTYPYTGEVIATVPKATLDDVRRAYRIARDYQPTLTRYDRYKILMRAGEIIASRLDEISRTITLESGLCRKDSLYEVGRASDVLLFAANQALVDDGQVFSCDLTHHGKSRKVYTLREPLGVITAITPFNHPINQVIHKVAPSVATNNRMVLKPSEKTPLAACLLADILYEAGLPPQMLSVITGDPREIADEMLTHPDVDLVTFTGGVPIGKYIAATATYKRQVLELGGNDPIIVMEDADLEEAATLAASGSYKNSGQRCTAIKRMLVHESVADRFVDLLVAKTEALSYGDPMDPKVDMGTVIDEAAAIQFEAVVNEAIAAGATLRYGNIRRGALYSPTVLDHVDPGMTVARHETFGPVSPVIRFRDIEEAIRISNGTAYGLSSSVCTNRLDYITRFVRELKVGSVNVREVPGYRLELTPFGGIKDSGLGYKEGVLEAMKSFTNTKTYSLPW
>2753471689
AIPEIRHEALRIAGEKIYREDVIEVTYPYTGEAIATVPKATLDDVRRAYRIARDYQPTLTRYERYKILMRAGEIIASRLDEISRTITLESGLCRKDSLYEVGRASDVLLFAANQALVDDGQVFSCDLTHHGKSRKVYTLREPLGVITAITPFNHPLNQVIHKVAPSVATNNRMVLKPSEKTPLAAYLLADILYEAGLPPQMLSVITGDPREIADEMLTHPDVDLVTFTGGVPIGKYIAATATYKRQVLELGGNDPIIVMEDADLEEAATLAASGSYKNSGQRCTAIKRMLVHESVADRFVDLLVAKTEALSYGDPMDPKVDMGTVIDEAAAIQFEAVVNEAIAAGATLRYGNIRRGALYSPTVLDHVDPGMTVAKRETFGPVSPVIRFRDIEDAIRISNGTAYGLSSSVCTNRLDYITRFVRELKVGSVNVREVPGYRLELTPFGGIKDSGLGYKEGVLEAMKSFTNTKTYSLPW
>2858688016
AIPEIRHEALRIAGEKIYREDVIEVTYPYTGEVIATVPKATLDDVRRAYRIARDYQPTLTRYERYKILMRAGEIIASRLDEISRTITLESGLCRKDSLYEVGRASDVLLFAANQALVDDGQVFSCDLTHHGKSRKVYTLREPLGVITAITPFNHPLNQVIHKVAPAVATNNRMVLKPSEKTPLAAYLLADILYEAGLPPQMLSVITGDPREIADEMLTHPEVDLVTFTGGVPIGKYIAAKATYKRQVLELGGNDPIIVMEDADLEEAATLAASGSYKNSGQRCTAIKRMLVHESVAERFVQLLVQKTEAVNYGDPMDSKVDMGTVIDEAAAIQFEAVVNHAIAAGAALRYGNIRRGALYSPTVLDHVDPEMTVAKHETFGPVSPVIRFKDIDDAIRISNGTAYGLSSSVCTNRLDYITRFVRELKVGSVNVREVPGYRLELTPFGGIKDSGLGYKEGVLEAMKSFCNTKTYSLPW
>2848617434
AIPEIRHEALRIAGEKIYREDVIEVTYPYTGEVIATVPKATLDDVRRAYRIARDYQPTLTRYERYKILMRAGEIIASRLDEISRTITLESGLCRKDSLYEVGRASDVLLFAANQALVDDGQVFSCDLTHHGKSRKVYTLREPLGVITAITPFNHPLNQVIHKVAPAVATNNRMVLKPSEKTPLAAYLLADILYEAGLPPQMLSVITGDPREIADEMLTHADVDLVTFTGGVPIGKYIAAKATYKRQVLELGGNDPIIVMEDADLEEAATLAASGSYKNSGQRCTAIKRMLVHESVAERFVQLLVQKTEAVNYGDPMDPKVDMGTVIDEAAAIQFEAVVNDAIAAGAALRYGNIRRGALYSPTVLDHVDPEMTVAKHETFGPVSPVIRFKDIDDAIRISNGTAYGLSSSVCTNRLDYITRFVRELKVGSVNVREVPGYRLELTPFGGIKDSGLGYKEGVLEAMKSFCNTKTYSLPW
>2855597775
AIPEIRHEALRIAGEKIYREDVIEVTYPYTGEVIATVPKATLDDVRRAYRIARDYQPTLTRYERYKILMRAGEIIASRLDEISRTITLESGLCRKDSLYEVGRASDVLLFAANQALVDDGQVFSCDLTHHGKSRKVYTLREPLGVITAITPFNHPLNQVIHKVAPAVATNNRMVLKPSEKTPLAAYLLADILYEAGLPPQMLSVITGDPREIADEMLTHADVDLVTFTGGVPIGKYIAAKATYKRQVLELGGNDPIIVMEDADLEEAATLAASGSYKNSGQRCTAIKRMLVHESVAERFVQLLVQKTEAVNYGDPMDPKVDMGTVIDEAAAIQFEAVVNDAIAAGAALRYGNIRRGALYSPTVLDHVDPEMTVAKHETFGPVSPVIRFKDIDDAIRISNGTAYGLSSSVCTNRLDYITRFVRELKVGSVNVREVPGYRLELTPFGGIKDSGLGYKEGVLEAMKSFCNTKTYSLPW
>2858724401
AIPEIRHEALRIAGEKIYREDVIEVTYPYTGEVIATVPKATLDDVRRAYRIARDYQPTLTRYERYKILMRAGEIIASRLDEISRTITLESGLCRKDSLYEVGRASDVLLFAANQALVDDGQVFSCDLTHHGKSRKVYTLREPLGVITAITPFNHPLNQVIHKVAPAVATNNRMVLKPSEKTPLAAYLLADILYEAGLPPQMLSVITGDPREIADEMLTHPEVDLVTFTGGVPIGKYIAAKATYKRQVLELGGNDPIIVMEDADLEEAATLAASGSYKNSGQRCTAIKRMLVHESVAERFVQLLVQKTEAVNYGDPMDPKVDMGTVIDEAAAIQFEAVVNDAIAAGAALRYGNIRRGALYSPTVLDHVDPEMTVAKHETFGPVSPVIRFKDIDDAIRISNGTAYGLSSSVCTNRLDYITRFVRELKVGSVNVREVPGYRLELTPFGGIKDSGLGYKEGVLEAMKSFCNTKTYSLPW
>2858733352
HIPEIRHEALRIAGEKIYRDNVIEVTYPYTGEVIATVPRATLDDVRRAYRIARDYQPTLTRYERYKILMRAGEIIASRLDEISRTITLESGLCRKDSLYEVGRASDVLLFAANQALVDDGQVFSCDLTHHGKSRKVYTLREPLGVITAITPFNHPLNQVIHKVAPAVATNNRMVLKPSEKTPLAAYLLADILYEAGLPPQMLSVITGDPREIADEMLTHPDVDLVTFTGGVPIGKYIAATATYKRQVLELGGNDPIIVMEDADLEEAATLAASGSYKNSGQRCTAIKRMLVHESVAERFVDLLVAKTEALNYGDPMDPKVDMGTVIDEAAAIQFEAVVNEAIAAGATLRYGNIRRGALYSPTVLDHVDPEMTVVKHETFGPVSPVIRFKDIDDAIRISNGTAYGLSSSVCTNRLDYITRFVRELKVGSVNVREVPGYRLELTPFGGIKDSGLGYKEGVLEAMKTFCNTKTYSLPW
>2513952653
AIPDIRHEALRIAGEKIFREDVIEVTYPYTGEVIATVPRATPDDVRRAYRIARDYQPTLTRYERYKILMRAGEIIASRLDEISRTITLESGLCRKDSLYEVGRASDVLLFAANQALVDDGQVFSCDLTHHGKSRKVYTLREPLGVITAITPFNHPLNQVVHKVAPAVATNNRMVLKPSEKTPLAAYMLADILYEAGLPPQMLSVITGDPREIADEMLTHPDVDLVTFTGGVPIGKYIAATATYKRQVLELGGNDPIIVMEDADLEEAATLAASGSYKNSGQRCTAIKRMLVHEAVADRFVDLLVAKTEALHYGDPMDPKVDMGTVIDEAAAIQFEQVVNEAIAAGATLRYGNIRRGALYSPTVLDHVDPEMTVVKHETFGPVSPVIRFSDIDEAIRISNGTAYGLSSSVCTNRLDYITRFVRELKVGSVNVREVPGYRLELTPFGGIKDSGLGYKEGVLEAMKSFTNTKTYSLPW
>2846738355
AIPDVRHEALRIAGEKIFREDVIEVTYPYTGEVIATVPRATLDDVRRAYRIARDYQPTLTRYERYKILMRAGEIIASRLDEISRTITLESGLCRKDSLYEVGRASDVLLFAANQALVDDGQVFSCDLTHHGKSRKVYTLREPLGVITAITPFNHPLNQVIHKVAPAVATNNRMVLKPSEKTPLAAYMLADILYEAGLPPQMLSVITGDPREIADEMLTHPDVDLVTFTGGVPIGKYIAAKATYKRQVLELGGNDPIIVMEDADLEEAATLAASGSYKNSGQRCTAIKRMLVHEAVADRFVDLLVAKTEALNYGDPMDPKVDMGTVIDEAAAIQFEAVVNEAIAAGATLRYGNIRRGALYSPTVLDHVDPEMTVVKHETFGPVSPVIRFSDIDEAIRISNGTAYGLSSSVCTNRLDYITRFVRELKVGSVNVREVPGYRLELTPFGGIKDSGLGYKEGVLEAMKSFCNTKTYSLPW
>2850563086
AIPDIRHEALRIAGEKIFREDVIEVTYPYTGEVIATVPRATLDDVRRAYRIARDYQPTLTRYERYKILMRAGEIIASRLDEISRTITLESGLCRKDSLYEVGRASDVLLFAANQALVDDGQVFSCDLTHHGKSRKVYTLREPLGVITAITPFNHPLNQVIHKVAPAVATNNRMVLKPSEKTPLAAYMLADILYEAGLPPQMLSVITGDPREIADEMLTHPDVDLVTFTGGVPIGKYIAAKATYKRQVLELGGNDPIIVMEDADLEEAATLAASGSYKNSGQRCTAIKRMLVHESVADRFVDLLVAKTEALNYGDPMDPKVDMGTVIDEAAAIQFEQVVNEAIAAGATLRYGNIRRGALYSPTVLDHVDPEMTVVKHETFGPVSPVIRFSDIDEAIRISNGTAYGLSSSVCTNRLDYITRFVRELKVGSVNVREVPGYRLELTPFGGIKDSGLGYKEGVLEAMKSFCNTKTYSLPW
>644750736
AIPDIRHEALRIAGEKIFREDVIEVTYPYTGEVIATVPRATLDDVRRAYRIARDYQPTLTRYERYKILMRAGEIIASRLDEISRTITLESGLCRKDSLYEVGRASDVLLFAANQALVDDGQVFSCDLTHHGKSRKVYTLREPLGVITAITPFNHPLNQVVHKVAPAVATNNRMVLKPSEKTPLAAYMLADILYEAGLPPQMLSVITGDPREIADEMLTHPDVDLVTFTGGVPIGKYIAAKATYKRQVLELGGNDPIIVMEDADLEEAATLAASGSYKNSGQRCTAIKRMLVHESVADRFVDLLVAKTEALNYGDPMDPKVDMGTVIDEAAAIQFEQVVNEAIAAGATLRYGNIRRGALYSPTVLDHVDPEMTVVKHETFGPVSPVIRFSDIDEAIRISNGTAYGLSSSVCTNRLDYITRFVRELKVGSVNVREVPGYRLELTPFGGIKDSGLGYKEGVLEAMKSFCNTKTYSLPW
>2846716757
AISDIRHEALRIAGEKIYREDVIEVTYPYTGEVIATVPRATLDDVRRAYRIARDYQPTLTRYERYKILMRAGEIIASRLDEISRTITLESGLCRKDSLYEVGRASDVLLFAANQALVDDGQVFSCDLTHHGKSRKVYTLREPLGVITAITPFNHPLNQVIHKVAPAVATNNRMVLKPSEKTPLAAYLLADILYEAGLPPQMLSVITGDPREIADEMLTHPDVDLVTFTGGVPIGKYIAAKATYKRQVLELGGNDPIIVMEDADLEEAATLAASGSYKNSGQRCTAIKRMLVHESVAERFVDLLVAKTEVLNYGDPMDPKVDMGTVIDEAAAIQFEQVVNEAIASGATLRYGNIRRGALYSPTVLDHVDPEMTVVKHETFGPVSPVIRFRDIDEAIRISNGTAYGLSSSVCTNRLDYITRFVRELKVGSVNVREVPGYRLELTPFGGIKDSGLGYKEGVLEAMKSFCNTKTYSLPW
>2855616019
AIPDIRHEALRIAGEKIYREDVIEVTYPYTGEVIATVPKATLDDVRRAYRIARDYQPTLTRYERYKILMRAGEIIASRLDEISRTITLESGLCRKDSLYEVGRASDVLLFAANQALVDDGQVFSCDLTHHGKSRKVYTLREPLGVITAITPFNHPLNQVIHKVAPAVATNNRMVLKPSEKTPLAAFMLADILYEAGLPPQMLSVITGDPREIADEMLTHPDVDLVTFTGGVPIGKYIAAKATYKRQVLELGGNDPIIVMEDADLEEAATLAASGSYKNSGQRCTAIKRMLVHESVAERFVDLLVAKTEVLNYGDPMDPKVDMGTVIDEAAAIQFEQVVNEAIASGATLRYGNIRRGALYSPTVLDHVDPEMTVVKHETFGPVSPVIRFKDIDDAIRISNGTAYGLSSSVCTNRLDYITRFVRELKVGSVNVREVPGYRLELTPFGGIKDSGLGYKEGVLEAMKSFCNTKTYSLPW
>2855641067
AIPDIRHEALRIAGEKIYREDVIEVTYPYTGEVIATVPKAALDDVRRAYRIARDYQPTLTRYERYKILMRAGEIIASRLDEISRTITLESGLCRKDSLYEVGRASDVLLFAANQALVDDGQVFSCDLTHHGKSRKVYTLREPLGVITAITPFNHPLNQVIHKVAPAVATNNRMVLKPSEKTPLAAFMLADILYEAGLPPQMLSVITGDPREIADEMLTHPDVDLVTFTGGVPIGKYIAATATYKRQVLELGGNDPIIVMEDADLEEAATLAASGSYKNSGQRCTAIKRMLVHESVAERFVDLLVAKTEALNYGDPMDPKVDMGTVIDEAAAIQFEAVVNEAIAAGATLRYGNIRRGALYSPTVLDHVDPEMTVVKHETFGPVSPVIRFKDIDEAIRISNGTAYGLSSSVCTNRLDYITRFVRELKVGSVNVREVPGYRLELTPFGGIKDSGLGYKEGVLEAMKSFCNTKTYSLPW
>2858718205
AIPDIRHEALRIAGEKIYREDVIEVTYPYTGEVIATVPKATLDDVRRAYRIARDYQPTLTRYERYKILMRAGEIIASRLDEISRTITLESGLCRKDSLYEVGRASDVLLFAANQALVDDGQVFSCDLTHHGKSRKVYTLREPLGVITAITPFNHPLNQVIHKVAPAVATNNRMVLKPSEKTPLAAYLLADILYEAGLPPPMLSVITGDPREIADEMLTHPDVDLVTFTGGVPIGKYIAATATYKRQVLELGGNDPIIVMEDADLEEAATLAASGSYKNSGQRCTAIKRMLVHESVAERFVDLLVAKTEALNYGDPMDPKVDMGTVIDEAAAIQFEAVVNEAIAAGATLRYGNIRRGALYSPTVLDHVDPEMTVVKHETFGPVSPVIRFKDIDDAIRISNGTAYGLSSSVCTNRLDYITRFVRELKVGSVNVREVPGYRLELTPFGGIKDSGLGYKEGVLEAMKSFCNTKTYSLPW
>2858749475
AIPDIRHEALRIAGEKIYREDVIEVTYPYTGEVIATVPKATLDDVRRAYRIARDYQPTLTRYERYKILMRAGEIIASRLDEISRTITLESGLCRKDSLYEVGRASDVLLFAANQALVDDGQVFSCDLTHHGKSRKVYTLREPLGVITAITPFNHPLNQVIHKVAPAVATNNRMVLKPSEKTPLAAYLLADILYEAGLPPPMLSIITGDPREIADEMLTHPDVDLVTFTGGVPIGKYIAATATYKRQVLELGGNDPIIVMEDADLEEAATLAASGSYKNSGQRCTAIKRMLVHESVAERFVDLLVAKTEALNYGDPMDPKVDMGTVIDEAAAIQFEAVVNEAIAAGATLRYGNIRRGALYSPTVLDHVDPEMTVVKHETFGPVSPVIRFKDIDDAIRVSNGTAYGLSSSVCTNRLDYITRFVRELKVGSVNVREVPGYRLELTPFGGIKDSGLGYKEGVLEAMKSFCNTKTYSLPW
>2609828374
KPVAIHREALRIAGEKVYRDEVIEVTYPYTGEVIATVPKATLEDVRRAYRIARDYKPTLTRYERYKILMRAGEIIASRLDEISRTITLESGLCRKDSLYEVGRASDVLLFAANQALVDDGQVFSCDLTHHGKSRKVYTMKEPLGAITAITPFNHPLNQVIHKVAPSIATNNRMVLKPSEKTPLTAFILADILYEAGLPPQMLSVITGDPREIADEMLTSPDVDLVTFTGGVAIGKYIAGKAAYKRQILELGGNDPIIVMEDADIEEAATLAAAGSYKNSGQRCTAIKRMLVQESVADRFVELLLEKTKALKYGDPMDPNTDMGTVIDEPAAMHFEAVVNEAIAGGAKLLYGNVRRGALYSPTLLDHVDPEMTVAKQETFGPVSPVIRFKTIEDAIRISNGTAYGLSSAVCTNRLDYITRFIRELNVGSVNVREVPGYRLELTPFGGIKDSGLGYKEGVLEAMKSFSNCKTYSLPW
>2757830941
KPAPIHREALRIAGERVYCERSIEVTYPYTGEVIATVPKATLDDVRRAYRIARDYKPTLTRYERYKILMRAGEIIASRLDEISRTITLESGLCRKDSLYEVGRASDVLLFAANQALVDDGQVFSCDLTHHGKSRKVYTLKEPLGAITAITPFNHPLNQVIHKVAPSIATNNRMVLKPSEKTPLTAFILADILYEAGLPPPMLSVITGDPREIADEMLTSPDVDLVTFTGGVAIGKYIAGKAAYKRQILELGGNDPIIVMDDADIEEAATLAASGSYKNSGQRCTAVKRMLVHEAVADQFVELLVAKTRALKYGDPMDPKTDMGTVIDEAAAKHFEAVVNEAIAAGAKLLCGHERQGALYAPTVLDRVDPEMTVAKQETFGPVSPVIRFKDIDDAIRISNGTAYGLSSSVCTNRLDHITRFIRELNVGSVNVREVPGYRLELTPFGGIKDSGLGYKEGVLEAMKSFTNTKTYSLPW
>2556944120
KPADIHCEALRIAGERVYRDEVIEVTYPYTGEVVATVPKATLEDVRRAYRIARDYNPTLTRYERYKILMRAGEIIASRLDEISRTITLESGLCRKDSLYEVGRASDVLLFAANQALVDDGQVFSCDLTHHGKSRKVYTLREPLGVITAITPFNHPLNQVIHKVAPAIATNNRIVLKPSEKTPLTAFVLADILYEAGLPPEMLSVITGDPREIADEMLTHPDVDLVTFTGGVAIGKYIAGKATYKRQILELGGNDPIIVMEDADIEEAATLAASGSYKNSGQRCTAVKRMLVHEAVADRFVDLLVQKSEALKYGDPMDPGMDMGTVIDEAAAIQFESVVNEAIAGGAKLLCGNVRRGALYSPTVLDRVDPEMTVAKHETFGPVSPVIRFGSIEEAIRISNGTAYGLSSSVCTNRLDYITRFIRELNVGSVNVREVPGYRLELTPFGGIKDSGLGYKEGVLEAMKSFTNSKTYSLPW
>2643555445
KTAGIHHEALRIAGERVYRDEVIEVTYPYTGEVIATVPKATLSDVRRAYRIACDYRPTLTRYERYRILMRAGEIIASRLDEISRTITLESGLCRKDSLYEVGRASDVLLFAANQALVDDGQVFSCDLTHHGKSRKVYTLREPLGAITAITPFNHPLNQVIHKVAPSIATNNRMVLKPSEKTPLTAFILADILYEAGLPPQMLSVVTGDPKEIADEMLTSADVDLVTFTGGVAIGKYIAGKAVYKRQILELGGNDPIIVMEDADVEEAATLAASGSYKNSGQRCTAIKRMLVHEAVADQFVELLVRKTKALKYGDPMDPHTDMGTVIDEAAAKHFEAVVDEAIAGGAKLLYGNVRDGALYSPTVLDHVEPGMRVVKHETFGPVSPVIRFSSIEEAIRISNGTAYGLSSAVCTNRMDYITCFIRELNVGSVNVREVPGYRLELTPFGGIKDSGLGYKEGVLEAMKSFTNTKTYSLPW
>2599691953
KTNEVHHEALRIAGERVYRDEVIEVTYPYTGEVIATVPKATLADVRRAYRIACDYRPTLTRYERYRILMRAGEIIASRLDEISRTITLESGLCRKDSLYEVGRASDVLLFAANQALVDDGQVFSCDLTHHGKSRKVYTLREPLGAITAITPFNHPLNQVIHKVAPSIATNNRMVLKPSEKTPLSAFILADILYEAGLPPQMLSVITGDPREIADEMLTSADVDLVTFTGGVAIGKYIAGKAVYKRQILELGGNDPIIVMEDADVEEAATLAASGSYKNSGQRCTAIKRMLVHEAVADRFVELLVRKTEALKYGDPMDPHTDMGTVIDEAAAKQFESVVGEAIAGGAKLLYGNVRRGALYSPTVLDHVEPGMTVAKHETFGPVSPVIRFSSIEEAIRISNGTAYGLSSAVCTNRMDYITRFIRELNVGSVNVREVPGYRLELTPFGGIKDSGLGYKEGVLEAMKSFTNTKTYSLPW
>2831275076
KPAEIHHEALRIAGERVYRDEVIEVTYPYTGEVIATVPKATLADVRRAYRIACDYRPTLTRYERYRILMRAGELIASRLDEISRTITLESGLCRKDSLYEVGRASDVLLFAANQALVDDGQVFSCDLTHHGKSRKVYTLREPLGAITAITPFNHPLNQVIHKVAPSIATNNRMVLKPSEKTPLSAFILADILYEAGLPPQMLSVITGDPREIADEMLTSADVDLVTFTGGVAIGKYIAGKAVYKRQILELGGNDPIIVMEDADVEEAATLAASGSYKNSGQRCTAIKRMLVHEAVADRFVELLVRKTEALKYGDPMDPHTDMGTVIDEAAAKQFESVVGEAIAGGAKLLYGNVRRGALYSPTVLDHVEPGMTVAKHETFGPVSPVIRFSSIEEAIRISNGTAYGLSSAVCTNRMDYITRFIRELNVGSVNVREVPGYRLELTPFGGIKDSGLGYKEGVLEAMKSFTNTKTYSLPW
>2689726526
KPAEIHHEALRIAGERVYRDEVIEVTYPYTGEVIATVPKATLADVRRAYRIACDYRPTLTRYERYRILMRAGEIIASRLDEISRTITLESGLCRKDSLYEVGRASDVLLFAANQALVDDGQVFSCDLTHHGKSRKVYTLREPLGAITAITPFNHPLNQVIHKVAPSIATNNRMVLKPSEKTPLSAFILADILYEAGLPPQMLSVITGDPREIADEMLTSADVDLVTFTGGVAIGKYIAGKAVYKRQILELGGNDPIIVMEDADVEEAATLAASGSYKNSGQRCTAIKRMLVHEAVADRFVELLVRKTEALKYGDPMDPHTDMGTVIDEAAAKQFESVVGEAIAGGAKLLYGNVRRGALYSPTVLDHVEPGMTVAKHETFGPVSPVIRFSSIEEAIRISNGTAYGLSSAVCTNRMDYITRFIRELNVGSVNVREVPGYRLELTPFGGIKDSGLGYKEGVLEAMKSFTNTKTYSLPW
>2758161941
KPGTVHKEALRIAGEKVHRERTIEVTYPYTGEVIATVPKATLDDVRQAYRIARDYKPTLTRYERYKILMRAGEIIASRLDEISRVITLESGLCRKDSLYEVGRASDVLLFAANQALVDDGQVFSCDLTHHGKSRKVYTLREPLGAITAITPFNHPLNQVIHKVAPSVATNNRMVLKPSEKTPLTAFILADILYEAGLPPPMLSVLTGDPREIADEMLTSADVDLVTFTGGVAIGKYIAGKAVYKRQILELGGNDPIIVMDDADVEEAATLAASGSYKNSGQRCTAIKRMLVHEAVADRFVELLVEKTRALRHGDPMDPATDVGTVIDEAAARQFEAVVNEAIAAGARLLHGNVRHGASYAPTVLDRVSPEMTVAKQETFGPVSPVIRFKSIDEAIRISNGTAYGLSSSVCTNRLDHITRFIRELNVGSVNVREVPGYRLELTPFGGIKDSGLGYKEGVLEAMKSFTNTKTYSLPW
>2738883058
KPGTVHKEALRIAGEKIHRDRTIEVTYPYTGEVIATVPKATLEDVRLAYRIARDYKPTLTRYERYKILMRAGEIIASRLDEISRVITLESGLSRKDSLYEVGRASDVLLFAANQALVDDGQVFSCDLTHHGKSRKVYTLREPLGVITAITPFNHPLNQVIHKVAPSVATNNRMVLKPSEKTPLAAFLLADILYEAGLPPPMLSVVTGDPREIADEMLTHADVDLVTFTGGVAIGKYIAGKAVYKRQILELGGNDPIIVMDDADIEEAATLAASGSYKNSGQRCTAIKRMLVQESVADRFVELLVEKTRALKHGDPMDPATDVGTVIDEAAARQFEAVVNEAIAAGARLLHGNVRDGASYSPTVLERVSPEMTVAKRETFGPVSPVIRFKTIEDAIRISNGTAYGLSSSICTNRLDDITRFIRELNVGSVNVREVPGYRLELTPFGGIKDSGLGYKEGVLEAMKSFTNTKTYSLPW
>2791321930
KPGTIHKEALRIAGEKVYRDRTIEVTYPYTGEVIATVPKASLEDLRVAYRIARDYKPTLTRYERYKILMRAGEIIASRLDEISRVITMESGLCRKDSLYEVGRASDVLLFAANQALVDDGQVFSCDLTHHGKSRKVYTLREPLGAITAITPFNHPLNQVIHKVAPSVATNNRMVLKPSEKTPLTAFILADILYEAGLPPQMLSVITGDPREIADEMLTSADVDLVTFTGGVAIGKYIAGKAVYKRQILELGGNDPIIVMEDADIEEAATLAASGSYKNSGQRCTAIKRMLVHEAVADRFVELLVAKTRALKYGDPMDPATDMGTVIDEAAAIQFESVVNEAIKAGARLLCGNERRGALYSPTVLDHVDPQMTVAKHETFGPVSPVIRFKNIEEAIRISNGTAYGLSSAVCTNRMDYITRFIRELNVGSVNVREVPGYRLELTPFGGIKDSGLGYKEGVLEAMKSFTNCKTYSLPW
>2791321271
KPGTVHKEALRIAGEKVYRDCTIEVTYPYTGEVIATVPKASLEDLRVAYKIARDYKPTLTRYERYKILMRAGEIIASRLDEISRVITMESGLCRKDSLYEVGRASDVLLFAANQALVDDGQVFSCDLTHHGKSRKVYTLREPLGAITAITPFNHPLNQVIHKVAPSVATNNRMVLKPSEKTPLTAFILADILYEAGLPPQMLSVITGDPREIADEMLTSADVDLVTFTGGVAIGKYIAGKAVYKRQILELGGNDPIIVMEDADIEEAATLAASGSYKNSGQRCTAIKRMLVHEAVADRFVELLVAKTRALKYGDPMDPATDMGTVIDEAAAIQFESVVNEAIKAGARLLCGNERRGALYSPTVLDHVDPQMTVAKHETFGPVSPVIRFKNIEEAIRISNGTAYGLSSAVCTNRMDYITRFIRELNVGSVNVREVPGYRLELTPFGGIKDSGLGYKEGVLEAMKSFTNCKTYSLPW
>2690392251
KPGTIHREALRIAGERIHRDRTIDVTYPYTGEVIATVPKATLEDVRVAYKIARDYKPTLTRYERYKILMRAGEIIASRLDEISRVITMESGLCRKDSLYEVGRASDVLLFAANQALVDDGQVFSCDLTHHGKSRKVYTLREPLGAITAITPFNHPLNQVIHKVAPSIATNNRMVLKPSEKTPLTAFILADILYEAGLPPPMLSVITGDPREIADEMLTSADVDLVTFTGGVAIGKYIAGKAVYKRQILELGGNDPIIVMEDADIEEAATLAASGSYKNSGQRCTAIKRMLVHEAVADRFVELLLAKTRALKYGDPMDPATDMGTVIDEAAAIQFEAVVNEAIKAGAKLLYGNERSGALYSPTVLDHVDPQMTVARHETFGPVSPVIRFRTIEEAIRISNGTAYGLSSAVCTNRMDYITRFIRELNVGSVNVREVPGYRLELTPFGGIKDSG
>2735496517
KPGTIHREALRIAGERIHRDRTIDVTYPYTGEVIATVPKATLEDVRVAYKIARDYKPTLTRYERYKILMRAGEIIASRLDEISRVITMESGLCRKDSLYEVGRASDVLLFAANQALVDDGQVFSCDLTHHGKSRKVYTLREPLGAITAITPFNHPLNQVIHKVAPSIATNNRMVLKPSEKTPLTAFILADILYEAGLPPPMLSVITGDPREIADEMLTSADVDLVTFTGGVAIGKYIAGKAVYKRQILELGGNDPIIVMEDADIEEAATLAASGSYKNSGQRCTAIKRMLVHEAVADRFVELLLAKTRALKYGDPMDPATDMGTVIDEAAAIQFEAVVNEAIKAGAKLLYGNERSGALYSPTVLDHVDPGMTVARHETFGPVSPVIRFRTIEEAIRISNGTAYGLSSAVCTNRMDYITRFIRELNVGSVNVREVPGYRLELTPFGGIKDSGLGYKEGVLEAMKSFTNTKTYSLPW
>2735493722
KPGTIHREALRIAGERVHRDRTIDVTYPYTGEVIATVPKATLEDVRVAYKIARDYKPTLTRYERYKILMRAGEIIASRLDEISRVITMESGLCRKDSLYEVGRASDVLLFAANQALVDDGQVFSCDLTHHGKSRKVYTLREPLGAITAITPFNHPLNQVIHKVAPSIATNNRMVLKPSEKTPLTAFILADILYEAGLPPPMLSVITGDPREIADEMLTSADVDLVTFTGGVAIGKYIAGKAVYKRQILELGGNDPIIVMEDADVEEAATLAASGSYKNSGQRCTAIKRMLVHEAVADRFVELLLAKTKALKYGDPMDPATDMGTVIDEAAAIQFEAVVNEAIKAGAKLLYGNERSGALYSPTVLDHVDPGMTVAKHETFGPVSPVIRFRTIEEAIRISNGTAYGLSSAVCTNRMDYITRFIRELNVGSVNVREVPGYRLELTPFGGIKDSGLGYKEGVLEAMKSFTNTKTYSLPW
>2689738332
KPGTIHREALRIAGERIHRDRTIDVTYPYTGEVIATVPKATLEDVRVAYKIARDYKPTLTRYERYKILMRAGEIIASRLDEISRVITMESGLCRKDSLYEVGRASDVLLFAANQALVDDGQVFSCDLTHHGKSRKVYTLREPLGAITAITPFNHPLNQVIHKVAPSIATNNRMVLKPSEKTPLTAFILADILYEAGLPPPMLSVITGDPREIADEMLTSADVDLVTFTGGVAIGKYIAGKAVYKRQILELGGNDPIIVMEDADVEEAATLAASGSYKNSGQRCTAIKRMLVHEAVADRFVELLLAKTKALKYGDPMDPATDMGTVIDEAAAIQFEAVVNEAIKAGAKLLYGNERSGALYSPTVLDHVDPGMTVARHETFGPVSPVIRFRTIEEAIRISNGTAYGLS
>2690309747
KPGTIHREALRIAGERIHRDRTIDVTYPYTGEVIATVPKATLEDVRVAYKIARDYKPTLTRYERYKILMRAGEIIASRLDEISRVITMESGLCRKDSLYEVGRASDVLLFAANQALVDDGQVFSCDLTHHGKSRKVYTLREPLGAITAITPFNHPLNQVIHKVAPSIATNNRMVLKPSEKTPLTAFILADILYEAGLPPPMLSVITGDPREIADEMLTSADVDLVTFTGGVAIGKYIAGKAVYKRQILELGGNDPIIVMEDADVEEAATLAASGSYKNSGQRCTAIKRMLVHEAVADRFVELLLAKTKALKYGDPMDPATDMGTVIDEAAAIQFEAVVNEAIKAGAKLLYGNERSGALYSPTVLDHVDPGMTVARHETFGPVSPVIRFRTIEEAIRISNGTAYGLSSAVCTNRMDYITRFIRELNVGSVNVREVPGYRLELTPF
>2643557687
KPGTVHREALRIAGERVHRDRTIEVTYPYTGEVIATVPKATLEDVRVAYKIASDYKPTLTRYERYKILMRAGEIIASRLDEISRVITMESGLCRKDSLYEVGRASDVLLFAANQALVDDGQVFSCDLTHHGKSRKVYTLREPLGAITAITPFNHPLNQVIHKVAPSIATNNRMVLKPSEKTPLTAFILADILYEAGLPPQMLSVVTGDPKEIADEMLTSADVDLVTFTGGVAIGKYIAGKAVYKRQVLELGGNDPIIVMEDADVEEAATLAASGSYKNSGQRCTAIKRMLVHESVADRFVELLVAKTKALKYGDPMDPATDMGTVIDEAAAIQFEAVVNEAIKAGAQLLYGNERRGALYSPTVLDHVDPQMTVARHETFGPVSPVIRFRNIEEAIRISNGTAYGLSSAVCTNRMDYITRFIRELNVGSVNVREVPGYRLELTPFGGIKDSGLGYKEGVLEAMKSFTNTKTYSLPW
>2831271413
KPGTVHREALRIAGERVHRDRTIEVTYPYTGEVIATVPKATLEDVRVAYKIARDYKPTLTRYERYKILMRAGEIIASRLDEISRVITMESGLCRKDSLYEVGRASDVLLFAANQALVDDGQVFSCDLTHHGKSRKVYTLREPLGAITAITPFNHPLNQVIHKVAPSIATNNRMVLKPSEKTPLTAFILADILYEAGLPPQMLSVVTGDPKEIADEMLTSADVDLVTFTGGVAIGKYIAGKAVYKRQVLELGGNDPIIVMEDADVEEAATLAASGSYKNSGQRCTAIKRMLVHESVADRFVELLVTKTKALKYGDPMDPATDMGTVIDEAAAIQFEAVVNEAIKAGAKLLYGNERRGALYSPTVLDHVDPAMTVAKHETFGPVSPVIRFRNIEEAIRISNGTAYGLSSAVCTNRMDYITRFIRELNVGSVNVREVPGYRLELTPFGGIKDSGLGYKEGVLEAMKSFTNTKTYSLPW
>2802769064
KPGTIHREALRIAGERVYRXRTIEVTXPYTGXVIATVPKATLDDVRNALRIARDYKPTLTRXXRYKILMRAGEIIASRLDEISRTITLESGLSRKDSLYEVGRASDVLLFAANQALVDDGQVFSCDLTHHGKSRKVYTLREPLGAITAITPFNHPLNQVIHKVAPAIATNNRIVLKPSEKTPLAAFLLADILYEAGLPPPMLSVLTGDPSEIADELLTNADVDLVTFTGGVPIGKYIAAKAVYKRQILELGGNDPIIVMGDADIEEAATLAASGSYKNSGQRCTAIKRMLVHESVADQFVELLVAKTRALKYGDPMDPDTDMGTVIDEAAAKQFEGVVNEAIAAGAKLLYGNERRGALYSPTVLDRVDPGMAVAKHETFGPVSPVIRFKTIDEAIRISNGTAYGLSSSICTNRLDHITRFIRELNVGSVNVREVPGYRLELTPFGGIKDSGLGYKEGVLEAMKSFTNTKTYSLPW
>2704249358
KPGTIHREALRIAGERVYRDRTIEVTYPYTGEVIATVPKATLDDVRNALRIARDYKPTLTRYERYKILMRAGEIIASRLDEISRTITLESGLSRKDSLYEVGRASDVLLFAANQALVDDGQVFSCDLTHHGKSRKVYTLREPLGAITAITPFNHPLNQVIHKVAPAIATNNRIVLKPSEKTPLAAFLLADILYEAGLPPPMLSVLTGDPREIADELLTNADVDLVTFTGGVPIGKYIAAKAVYKRQILELGGNDPIIVMDDADIEEAATLAASGSYKNSGQRCTAIKRMLVHESVADQFVELLVAKTRALKYGDPMDPDTDMGTVIDEAAAKQFEGVVNEAIAAGAKLLYGNERRGALYSPTVLDRVDPGMTVAKHETFGPVSPVIRFKTIDEAIRISNGTAYGLSSSICTNRLDHITRFIRELNVGSVNVREVPGYRLELTPFGGIKDSGLGYKEGVLEAMKSFTNTKTYSLPW
>2707092216
KPGTIHREALRIAGERVYRDRTIEVTYPYTGEVIATVPKATLDDVRNALRIARDYKPTLTRYERYKILMRAGEIIASRLDEISRTITLESGLSRKDSLYEVGRASDVLLFAANQALVDDGQVFSCDLTHHGKSRKVYTLREPLGAITAITPFNHPLNQVIHKVAPAIATNNRIVLKPSEKTPLAAFLLADILYEAGLPPPMLSVLTGDPREIADELLTNADVDLVTFTGGVPIGKYIAAKAVYKRQILELGGNDPIIVMDDADIEEAATLAASGSYKNSGQRCTAIKRMLVHESVADQFVELLVAKTRALKYGDPMDPDTDMGTVIDEAAAKQFEGVVNEAIAAGAKLLYGNERRGALYSPTVLDRVDPGMTVAKHETFGPVSPVIRFKTIDEAIRISNGTAYGLSSSICTNRLDHITRFIRELNVGSVNVREVPGYRLELTPFGGIKDSGLGYKEGVLEAMKSFTNTKTYSLPW
>2689697428
KPGTIHREALRIAGERVYRDRTIEVTYPYTGEVIATVPKATLDDVRNALRIARDYKPTLTRYERYKILMRAGEIIASRLDEISRTITLESGLSRKDSLYEVGRASDVLLFAANQALVDDGQVFSCDLTHHGKSRKVYTLREPLGAITAITPFNHPLNQVIHKVAPAIATNNRIVLKPSEKTPLAAFLLADILYEAGLPPPMLSVLTGDPREIADELLTNADVDLVTFTGGVPIGKYIAAKAVYKRQILELGGNDPIIVMDDADIEEAATLAASGSYKNSGQRCTAIKRMLVHESVADQFVELLVAKTRALKYGDPMDPDTDMGTVIDEAAAKQFEGVVNEAIAAGAKLLYGNERRGALYSPTVLDRVDPGMTVAKHETFGPVSPVIRFKTIDEAIRISNGTAYGLSSSICTNRLDHITRFIRELNVGSVNVREVPGYRLELTPFGGIKDSGLGYKEGVLEAMKSFTNTKTYSLPW
>2526406685
KPGTIHREALRIAGERVYRDRTIEVTYPYTGEVIATVPKATLDDVRNALRIARDYKPKLTRYERYKILMRAGEIIASRLDEISRTITLESGLSRKDSLYEVGRASDVLLFAANQALVDDGQVFSCDLTHHGKSRKVYTLREPLGAITAITPFNHPLNQVIHKVAPAIATNNRIVLKPSEKTPLAAFLLADILYEAGLPPPMLSVLTGDPREIADELLTNADVDLVTFTGGVPIGKYIAAKAVYKRQILELGGNDPIIVMDDADVEEAATLAASGSYKNSGQRCTAIKRMLVHESVADQFVELLVAKTRALKYGDPMDPDTDMGTVIDEAAAKQFEGVVNEAIAAGAKLLYGNERRGALYSPTVLDRVDPGMTVAKHETFGPVSPVIRFKTIDEAIRISNGTAYGLSSSICTNRLDHITRFIRELNVGSVNVREVPGYRLELTPFGGIKDSGLGYKEGVLEAMKSFTNTKTYSLPW
>2738458306
KPGTVHREALRIAGEKVHRDRTIDVTYPYTGEVIATVPKATLDDVRNALRIARDYKPTLTRYERYKILMRAGEIIASRLDEISRTITLESGLCRKDSLYEVGRASDVLLFAANQALVDDGQVFSCDLTHHGKSRKVYTLREPLGAITAITPFNHPLNQVIHKVAPSIATNNRMVLKPSEKTPLTAFILADILYEAGLPPQMLSVITGDPAEIADELLTNADVDMVTFTGGVSIGKYIAGKAVYKRQILELGGNDPIIVMEDADIEEAATLAANGSYKNSGQRCTAVKRMLVHESVADQFVELLVAKTKALKYGDPMDPATDMGTVIDEAAAKQFEAVVNEAIKSGAKLLYGNERRGALYSPTVLDHVDPEMTVAKQETFGPVSPVIRFKNIEEAIRISNGTAYGLSSSICTNRLDYITRFIRELNVGSVNVREVPGYRLELTPFGGIKDSGLGYKEGVLEAMKSFTNTKTYSLPW
>2738455996
KPGTVYREALRIAGEKVHRDRTIDVTYPYTGEVIATVPKATLDDVRNALRIARDYKPTLTRYERYKILMRAGEIIASRLDEISRTITLESGLCRKDSLYEVGRASDVLLFAANQALVDDGQVFSCDLTHHGKSRKVYTLREPLGAITAITPFNHPLNQVIHKVAPSIATNNRMVLKPSEKTPLTAFILADILYEAGLPPQMLSVITGDPAEIADELLTNADVDMVTFTGGVSIGKYIAGKAVYKRQILELGGNDPIIVMEDADIEEAATLAANGSYKNSGQRCTAVKRMLVHESVADQFVELLVAKTKALKYGDPMDPATDMGTVIDEAAAKQFEAVVNEAIKSGAKLLYGNERRGALYSPTVLDHVDPQMTVAKHETFGPVSPVIRFKNIEEAIRISNGTAYGLSSAICTNRLDYITRFIRELNVGSVNVREVPGYRLELTPFGGIKDSGLGYKEGVLEAMKSFTNTKTYSLPW
>2518267213
KPGTVHREALRIAGEKVHRDRTIEVTYPYTGEVIATVPKATLDDVRNALRIARDYKPTLTRYERYKILMRAGEIIASRLDEISRVITMESGLCRKDSLYEVGRASDVLLFAANQALVDDGQVFSCDLTHHGKSRKVYTLREPLGAITAITPFNHPLNQVIHKVAPAVATNNRIVLKPSEKTPLAAFMLADILYEAGLPPQMLSVITGDPKEIADELLTNADVDLVTFTGGVPIGKYIAGKAAYKRQILELGGNDPIIVMEDADIEEAATLAASGSYKNSGQRCTAVKRMLVHEAVADQFVELLVAKTKALKYGDPMDPATDMGTVIDEAAAKQFEAVVNEAIAAGAKLLYGNERRGALYSPTVLDHVDPEMTVAKQETFGPVSPVIRFKNIEEAIRISNGTAYGLSSSICTNRLDYITRFIRELNVGGVNVREVPGYRLELTPFGGIKDSGLGYKEGVLEAMKSFTNCKTYSLPW
>2732569575
KPGTVHREALRIAGEKVHRDRTIEVTYPYTGEVIATVPKATLDDVRQALRIARDYKPTLTRYERYKILMRAGELIAARLDEISRVITMESGLCRKDSLYEVGRASDVLLFAANQALVDDGQVFSCDLTHHGKSRKVYTLREPLGAITAITPFNHPLNQVIHKVAPAIATNNRIVLKPSEKTPLAAFLLADILYEAGLPPQMLSVITGDPKEIADELLTNADVDLVTFTGGVPIGKYIAGKAAYKRQILELGGNDPIIVMEDADIEEAATLAASGSYKNSGQRCTAVKRMLVHEAVADQFVELLVAKTKALKYGDPMDPATDMGTVIDEAAAKQFEAVVNEAIAAGAKLLYGNERQGALYSPTVLDHVDPEMTVAKQETFGPVSPVIRFKNIEEAIRISNGTAYGLSSSICTNRLDYITRFIRELNVGSVNVREVPGYRLELTPFGGIKDSGLGYKEGVLEAMKSFTNCKTYSLPW
>2609223551
KPGIVHREALRIAGERVHRDRTIEVTYPYTGEVIATVPKATLDDVRHALRIARDYKPTLTRYERYKILMRAGEIIASRLDEMSRTITLESGLSRKDSLYEVGRASDVLLFAANQALVDDGQVFSCDLTHHGKSRKVYTMREPLGAITAITPFNHPLNQVIHKVAPAIATNNRIVLKPSEKTPLTAFLLADILYEAGLPPQMLSVLTGDPKEIADELLTNADVDLVTFTGGVPIGKYIAGKAVYKRQILELGGNDPIIVMEDADVEEAATLAANGSYKNSGQRCTAVKRMLVHESVADQFVELLVAKTRALKYGDPMDPDTDMGTVIDEAAAKQFEAVVNEAIAAGAKLRYGNERRGALYSPTVLDHVSPEMTVAKHETFGPVSPVIRFKNIDEAIRISNGTAYGLSSAVCTNRLDYITRFIRELNVGSVNVREVPGYRLELTPFGGIKDSGLGYKEGVLEAMKSFTNTKTYSLPW
>2629317267
KPGTVHREALRIAGERVHRDRTIEVTYPYTGEVIATVPKATLDDVRNALRIARDYKPTLTRYERYKILMRAGEIIASRLDEISRTITLESGLSRKDSLYEVGRASDVLLFAANQALVDDGQVFSCDLTHHGKSRKVYTMREPLGAITAITPFNHPLNQVIHKVAPAIATNNRIVLKPSEKTPLTAFLLADILYEAGLPPQMLSVLTGDPKEIADELLTNADVDLVTFTGGVPIGKYIAGKAVYKRQILELGGNDPIIVMEDADVEEAATLAANGSYKNSGQRCTAVKRMLVHESVADQFVELLVAKTRALKYGDPMDPDTDMGTVIDEAAAKQFEAVVNEAIAAGAKLRYGNERRGALYSPTVLDHVDPEMTVAKHETFGPVSPVIRFKNIDEAIRISNGTAYGLSSAVCTNRLDYITRFIRELNVGSVNVREVPGYRLELTPFGGIKDSGLGYKEGVLEAMKSFTNTKTYSLPW
>2606082255
KPGTIHREALRIAGERVHRDRTIDVTYPYTGEVIATVPKATLEDVRNALRIARDYKPTLTRYERYKILMRAGEIIASRLDEMSRTITLESGLSRKDSLYEVGRASDVLLFAANQALVDDGQVFSCDLTHHGKSRKVYTMREPLGAITAITPFNHPLNQVIHKVAPAIATNNRIVLKPSEKTPLTAFLLADILYEAGLPPQMLSVLTGDPKEIADELLTNADVDLVTFTGGVPIGKYIAGKAVYKRQILELGGNDPIIVMEDADVEEAATLAANGSYKNSGQRCTAVKRMLVHESVADQFVELLVAKTRALKYGDPMDPDTDMGTVIDEAAARQFEAVVNEAIAAGAKLRYGNERRGALYSPTVLDHVDPEMTVAKHETFGPVSPVIRFKNIDEAIRISNGTAYGLSSAVCTNRLDYITRFIRELNVGSVNVREVPGYRLELTPFGGIKDSGLGYKEGVLEAMKSFTNTKTYSLPW
>649884974
KPGTIHREALRIAGERVHRDRTIEVTYPYTGEVIATVPKATLDDVRNALRIARDYKPTLTRYERYKILMRAGEIIASRLDEMSRVITMESGLCRKDSLYEVGRASDVLLFAANQALVDDGQVFSCDLTHHGKSRKVYTMREPLGAITAITPFNHPLNQVIHKVAPAIATNNRIVLKPSEKTPLTAFLLADILYEAGLPPQMLSVLTGDPKEIADELLTNADVDLVTFTGGVPIGKYIAGKAVYKRQILELGGNDPIIVMEDADVEEAATLAANGSYKNSGQRCTAVKRMLVHESVADQFVELLVAKTRALKYGDPMDPDTDMGTVIDEAAAKQFEAVVNEAIAAGAKLRYGNERRGALYSPTVLDHVDPEMTVAKHETFGPVSPVIRFKNIDEAIRISNGTAYGLSSAVCTNRLDYITRFIRELNVGSVNVREVPGYRLELTPFGGIKDSGLGYKEGVLEAMKSFTNTKTYSLPW
>2823735353
KPGTIHREALRIAGERVHRDRTIEVTYPYTGEVIATVPKATLDDVRNALRIAREYKPTLTRYERYKILMRAGEIIASRLDEMSRTITLESGLSRKDSLYEVGRASDVLLFAANQALVDDGQVFSCDLTHHGKSRKVYTMREPLGAITAITPFNHPLNQVIHKVAPAIATNNRIVLKPSEKTPLTAFLLADILYEAGLPPQMLSVLTGDPKEIADELLTNADVDLVTFTGGVPIGKYIAGKAVYKRQILELGGNDPIIVMEDADVEEAATLAANGSYKNSGQRCTAVKRMLVHESVADQFVELLVAKTRALKYGDPMDPDTDMGTVIDEAAAKQFEAVVNEAIAAGAKLRCGNERRGALYSPTVLDHVDPEMTVAKHETFGPVSPVIRFKNIDEAIRISNGTAYGLSSAVCTNRLDYITRFIRELNVGSVNVREVPGYRLELTPFGGIKDSGLGYKEGVLEAMKSFTNTKTYSLPW
>2844301772
REALRIAGEKVHRDRTIEVAYPYTGEVIATVPKATLDDVRNALRIARDYKPTLTRYERYKILMRAGEIIASRLDEMSRTITLESGLSRKDSLYEVGRASDVLLFAANQALVDDGQVFSCDLTHHGKSRKVYTMREPLGAITAITPFNHPLNQVIHKVAPAIATNNRIVLKPSEKTPLTAFLLADILYEAGLPPQMLSVLTGDPKEIADELLTNADVDLVTFTGGVPIGKYIAGKATYKRQILELGGNDPIIVMEDADIEEAATLAANGSYKNSGQRCTAVKRMLVHESVADQFVELLVAKTRALKYGDPMDPDTDMGTVIDEAAAKQFEAVVNEAIAAGARLRYGNERRGALYSPTVLDHVDPEMTVAKHETFGPVSPVIRFRNIDEAIRISNGTAYGLSSSICTNRLDYITRFIRELNVGSVNVREVPGYRL
>2732567711
KPGTVYREALRIAGEKVHRDRTIEVTYPYTGEVIATVPKATLDDVRHALRIARDYKPTLTRYERYKILMRAGEIIASRLDEMSRTITLESGLSRKDSLYEVGRASDVLLFAANQALVDDGQVFSCDLTHHGKSRKVYTMREPLGAITAITPFNHPLNQVIHKVAPAIATNNRIVLKPSEKTPLTAFLLADILYEAGLPPQMLSVLTGDPKEIADELLTNADVDLVTFTGGVPIGKYIAGKATYKRQILELGGNDPIIVMEDADIEEAATLAANGSYKNSGQRCTAVKRMLVHESVADRFVELLVEKTRALKYGDPMDPDTDMGTVIDEAAAKQFEAVVNEAIAAGAKLLYGNERRGALYSPTVLDHVDPEMTVAKHETFGPVSPVIRFRNIDEAIRISNGTAYGLSSSICTNRLDYITRFIRELNVGSVNVREVPGYRLELTPFGGIKDSGLGYKEGVLEAMKSFTNTKTYSLPW
>2855913338
KPGTVYREALRIAGEKVHRDRTIEVTYPYTGEVIATVPKATLDDVRHALRIARDYKPTLTRYERYKILMRAGEIIASRLDEMSRTITLESGLSRKDSLYEVGRASDVLLFAANQALVDDGQVFSCDLTHHGKSRKVYTMREPLGAITAITPFNHPLNQVIHKVAPAIATNNRIVLKPSEKTPLTAFLLADILYEAGLPPQMLSVLTGDPKEIADELLTNADVDLVTFTGGVPIGKYIAGKATYKRQILELGGNDPIIVMEDADIEEAATLAANGSYKNSGQRCTAVKRMLVHEAVADRFVELLVQKTKALKYGDPMDPDTDMGTVIDEAAAKQFEAVVNEAIAAGAKLLYGNERRGALYSPTVLDHVDPEMTVAKHETFGPVSPVIRFKNIDEAIRISNGTAYGLSSSICTNRLDYITRFIRELNVGSVNVREVPGYRLELTPFGGIKDSGLGYKEGVLEAMKSFTNTKTYSLPW
>2644468913
KPGTVHREALRIAGEKVHRDRTIEVTYPYTGEVIATVPKATLDDVRHALRIARDYKPTLTRYERYKILMRAGEIIASRLDEISRVITLESGLCRKDSLYEVGRASDVLLFAANQALVDDGQVFSCDLTHHGKSRKVYTMREPLGAITAITPFNHPLNQVIHKVAPAIATNNRIVLKPSEKTPLTAFLLADILYEAGLPPQMLSVLTGDPKEIADELLTNADVDLVTFTGGVPIGKYIAGKATYKRQILELGGNDPIIVMEDADVEEAATLAANGSYKNSGQRCTAVKRMLVHESVADRFVELLVEKTRALKYGDPMDPDTDMGTVIDEAAAKQFEAVVNEAIAAGAKLLYGNERRGALYSPTVLDHVDPEMTVAKHETFGPVSPVIRFRNIDEAIRISNGTAYGLSSSICTNRLDYITRFIRELNVGSVNVREVPGYRLELTPFGGIKDSGLGYKEGVLEAMKSFTNTKTYSLPW
>2804951473
KPGTVHREALRIAGEKVHRDRTIEVTYPYTGEVIATVPKATLDDVRNALRIARDYKPTLTRYERYKILMRAGEIIASRLDEMSRTITLESGLSRKDSLYEVGRASDVLLFAANQALVDDGQVFSCDLTHHGKSRKVYTMREPLGAITAITPFNHPLNQVIHKVAPAIATNNRIVLKPSEKTPLTAFLLADILYEAGLPPQMLSVLTGDPKEIADELLTNADVDLVTFTGGVPIGKYIAGKATYKRQILELGGNDPIIVMEDADIEEAATLAANGSYKNSGQRCTAVKRMLVHEAVADRFVELLVQKTKALKYGDPMDPDTDMGTVIDEAAAKQFEAVVNEAIAAGAKLLYGNERRGALYSPTVLDHVDPEMTVAKHETFGPVSPVIRFRNIDEAIRISNGTAYGLSSSICTNRLDYITRFIRELNVGSVNVREVPGYRLELTPFGGIKDSGLGYKEGVLEAMKSFTNTKTYSLPW
>2732562929
KPGTVHREALRIAGEKVHRDRTIEVTYPYTGEVIATVPKATLDDVRNALRIARDYKPTLTRYERYKILMRAGEIIASRLDEMSRTITLESGLSRKDSLYEVGRASDVLLFAANQALVDDGQVFSCDLTHHGKSRKVYTMREPLGAITAITPFNHPLNQVIHKVAPAIATNNRIVLKPSEKTPLTAFLLADILYEAGLPPQMLSVLTGDPKEIADELLTNADVDLVTFTGGVPIGKYIAGKATYKRQILELGGNDPIIVMEDADIEEAATLAANGSYKNSGQRCTAVKRMLVHEAVADRFVELLVEKTRALKYGDPMDPDTDMGTVIDEAAAKQFEAVVNEAIAAGAKLLYGNERRGALYSPTVLDHVDPEMTVAKHETFGPVSPVIRFKNIDEAIRISNGTAYGLSSSICTNRLDYITRFIRELNVGSVNVREVPGYRLELTPFGGIKDSGLGYKEGVLEAMKSFTNTKTYSLPW
>2855908721
KPGTVHREALRIAGEKVHRDRTIEVTYPYTGEVIATVPKATLDDVRNALRIARDYKPTLTRYERYKILMRAGEIIASRLDEMSRTITLESGLSRKDSLYEVGRASDVLLFAANQALVDDGQVFSCDLTHHGKSRKVYTMREPLGAITAITPFNHPLNQVIHKVAPAIATNNRIVLKPSEKTPLTAFLLADILYEAGLPPQMLSVLTGDPKEIADELLTNADVDLVTFTGGVPIGKYIAGKATYKRQILELGGNDPIIVMEDADIEEAATLAANGSYKNSGQRCTAVKRMLVHESVADRFVELLVEKTRALKYGDPMDPDTDMGTVIDEAAAKQFEAVVNEAIAAGAKLLYGNERRGALYSPTVLDHVDPEMTVAKHETFGPVSPVIRFKNIDEAIRISNGTAYGLSSSICTNRLDYITRFIRELNVGSVNVREVPGYRLELTPFGGIKDSGLGYKEGVLEAMKSFTNTKTYSLPW
>2804955580
KPGTVHREALRIAGEKVHRDRTIEVTYPYTGEVIATVPKATLDDVRNALRIARDYKPTLTRYERYKILMRAGEIIASRLDEMSRTITLESGLSRKDSLYEVGRASDVLLFAANQALVDDGQVFSCDLTHHGKSRKVYTMREPLGAITAITPFNHPLNQVIHKVAPAIATNNRIVLKPSEKTPLTAFLLADILYEAGLPPQMLSVLTGDPKEIADELLTNADVDLVTFTGGVPIGKYIAGKATYKRQILELGGNDPIIVMEDADIEEAATLAANGSYKNSGQRCTAVKRMLVHESVADRFVELLVEKTRALKYGDPMDPDTDMGTVIDEAAAKQFEAVVNEAIAAGAKLLYGNERRGALYSPTVLDHVDPEMTVAKHETFGPVSPVIRFKNIDEAIRISNGTAYGLSSSICTNRLDYITRFIRELNVGSVNVREVPGYRLELTPFGGIKDSGLGYKEGVLEAMKSFTNTKTYSLPW
>2557428588
KPIDIRRESLRIAGERVHRDEVIEVTYPYTGEVIGTVPKATLDDVRRAYRIARDYKPTLTRYERYQILMRAGEIIASRLDEISRVITLESGLCRKDSLYEVGRASDVLLFAANQALVDDGAVFSCDLTHHGKSRKVYTTKEPLGVITAITPFNHPLNQVIHKVAPAIATNNRVVLKPSEKTPLTAFVLADILYEAGLPPQMLSVVTGDPREIADEMLTHPDVDLVTFTGGVAIGKYIAAKAVYKRQILELGGNDPIIVMEDADVEEAATLAASGSYKNSGQRCTAVKRMLVHEKVADQFVELLVQKTKAMNYGDPMDPHTDMGTVIDEEAAIHFENVVNEAIEDGAKLLAGHVRSGALYAPTVLDHVKPEMTVALQETFGPVSPVIRFKDIDEAIRISNGTAYGLSSSVCTNRLDYITRFVRELNVGSVNVREVPGYRLELTPFGGIKDSGLGYKEGVLEAMKSFCNTKTYSLPW
>649859113
KPAEIRHEALRIAGERVFRDEVIEVTYPYTGEVIATVPKATLEDVRRAYRIARDYKPTLTRYERYRILMRAGEIIASRLDEISRLITLESGLSRKDTLYEVGRASDVLLFAANQALVDDGQVFSCDLTHHGKSRKVYTTKEPLGVITAITPFNHPLNQVIHKVAPAVATNNRMVLKPSEKTPLSACVLADILYEAGLPPEMLSIVTGDPREIADEMLTHPDVDLVTFTGGVAIGKYIAGKSVYKRQILELGGNDPIIVMEDADVEEAATLAASGSYKNSGQRCTAVKRMLVHEKVADQFVELLVQKTKAVKYGDPMDPHTDMGTVIDEPAAQHFERVVDEAIAGGARLLAGHVRRGALYAPTVLDQVKPEMTVVKHETFGPVSPVIRFKDIDEAIRISNGTAYGLSSSVCTNRLDYITRFVRELNVGSVNVREVPGYRLELTPFGGIKDSGLGYKEGVQEAMKSFCNTKTYSLPW
>2651788833
KPAEIRHEALRIAGERVFRDEVIEVTYPYTGEVIATVPKATLEDVRRAYRIARDYKPTLTRYERYRILMRAGEIIASRLDEISRLITLESGLSRKDTLYEVGRASDVLLFAANQALVDDGQVFSCDLTHHGKSRKVYTTKEPLGVITAITPFNHPLNQVIHKVAPAVATNNRMVLKPSEKTPLSACVLADILYEAGLPPEMLSIVTGDPREIADEMLTHPDVDLVTFTGGVAIGKYIAGKSVYKRQILELGGNDPIIVMEDADVEEAATLAASGSYKNSGQRCTAVKRMLVHEKVADQFVELLVQKTKAVKYGDPMDPHTDMGTVIDEPAAQHFERVVDEAIAGGARLLAGHVRRGALYAPTVLDQVKPEMTVVKHETFGPVSPVIRFKDIDEAIRISNGTAYGLSSSVCTNRLDYITRFVRELNVGSVNVREVPGYRLELTPFGGIKDSGLGYKEGVQEAMKSFCNTKTYSLPW
>650804131
KPAEIRHEALRIAGEKVYRDEVIEVTYPYTGEVVATVPKATLEDVRRAYRIARDYKPTLTRYERYRILMRAGEIIASRLDEISRLITLESGLSRKDTLYEVGRASDVLLFAANQALVDDGQVFSCDLTHHGKSRKVYTTKEPLGVITAITPFNHPLNQVIHKVAPAVATNNRMVLKPSEKTPLSAYVLADILYEAGLPPEMLSIVTGDPREIADEMLTHPDVDLVTFTGGVAIGKYIAGKSVYKRQILELGGNDPIIVMEDADVEEAATLAASGSYKNSGQRCTAVKRMLVHEKVADQFVELLVAKTQALKYGDPMDPHTDMGTVIDEPAARHFEQVVDEAIAGGARLLAGHVRRGALYAPTVLDQVRPEMTVVKHETFGPVSPVIRFKDIDEAIRISNGTAYGLSSSVCTNRLDYITRFVRELNVGSVNVREVPGYRLELTPFGGIKDSGLGYKEGVQEAMKSFCNTKTYSLPW
>2832261225
KPAEIRHEALRIAGEKVYRDEVIEVTYPYTGEVVATVPKATLEDVRRAYRIARDYKPTLTRYERYRILMRAGEIIASRLDEISRLITLESGLSRKDTLYEVGRASDVLLFAANQALVDDGQVFSCDLTHHGKSRKVYTTKEPLGVITAITPFNHPLNQVIHKVAPAVATNNRMVLKPSEKTPLSAYVLADILYEAGLPPEMLSIVTGDPREIADEMLTHPDVDLVTFTGGVVIGKYIAGKSVYKRQILELGGNDPIIVMEDADVEEAATLAASGSYKNSGQRCTAVKRMLVHEKVADQFVELLVAKTKALKYGDPMDPHTDMGTVIDEPAARHFEQVVDEAIAGGARLLAGHVRRGALYAPTVLDQVRPEMTVVKHETFGPVSPVIRFKDIDEAIRISNGTAYGLSSSVCTNRLDYITRFVRELNVGSVNVREVPGYRLELTPFGGIKDSGLGYKEGVQEAMKSFCNTKTYSLPW
>2723243001
MSAVPRDRTIEVVNPFNGALAGTVPKATVDDVRRAFAAARAYKSKLTRYDRASILQKAAALLRDRVEAASDLITAESGLCKKDSTYEVGRVCDVLNFSATEALKDDGQSFSCDLTPHGKNRRVFTKREPLGAISAITPFNHPMNQVAHKVAPSIATNNRMVLKPSEKTPLAALYFAELLYEAGLPKPMLQIVTGDPREIADELITNADVDLVTFTGGVAVGKYIASKAGYRRIVLELGGNDPIIVMEDADLEEAATLAVQGSYKNSGQRCTAVKRMLVQESVAERFVELVVRKTKAWKYGDPSDRTMDMGTVIDEAAARQFEARVNEAVSQGARLLAGNERRGALYAPTVIDGVKPEMTVVKQETFGPVSPILRFKTIDEAIAISNGTAYGLSSAVCTNRLDYIMKFVAELQVGTVNVREVPGYRLELTPFGGIKDSGLGYKEGVQEAMKSFTNLKTFSLPG
>2832576726
EHPAFRAASMLIGGRREHRARTLDVCDPFSGQRVGTVPMASVDDVRRAIETADAYRAHLTRFERAQILERAAALVRERIETASDLITRESGLSKKDTRYEIGRVADVFQFAAKEALRDDGQAFSCDLTPHGKARRVFTQHEPLGVIVAITPFNHPMNQVAHKVAPAIATNNRVVLKPSEKVPLSAYYLAELLYEAGLPEPMLQVVTGDPGEIADELVTHARVQLVTFTGGVAIGKRIAARAGYRRVVLELGGNDPLIVLEDADLDRAAALAVQGSYRNSGQRCTAVKRMLVQRSIAPAFTERVVDLTRRWTYGDPFDENKEMGTVIDERAAALFEARVNEALAQGARLLAGNVRHGANYAPTVIDRVDPAMTVVREETFGPVSPIIAFDTIDDAIRISNGTAYGLSSGLCTDRLDLIRRFVDELQVGSVNVWEVPGYRIELSPFGGIKDSGLGYKEGVQEAMKSFTNLKTFSLPW
>2872312498
DHPAYRRETLRWRGERATRARTLDVFDPYSGRRVGTVPLATVDDVRRAFDYAAAYRPALSRYERSQILERAAARLIACAEEASTLISLESGLSKQDSRYEIGRVADVFKFASIEALRDDAQSYSCDLTPHGTSRRVFSQRQPLGVIVAITPFNHPMNQVAHKIAPAIATNNRVIVKPSEKVPLSALYLADVLYEAGLPEPMLQVLTGDPREIADELLTHPSATLITFTGGVAIGKYIAAKAGYRRIVLELGGNDPLIVLDDADLERAATLAAQGSYKNSGQRCTAVKRILVQKRVAPRFTELLVEQTRAWTYGDPFDPANRMGTVIDEAAAALFEARVDEAVSHGARLLTGNARRGALYAPTVLDRVDASMTLVREETFGPVSPIIAFDTIDDAIRISNGTAFGLSSGVCTDRADAIVRFVNELNVGTVNVWEVPGYRLELTPFGGIKDSGLGYKEGVQEAMKSFTNLKMFSLPW
>2754784838
DHPAYRRETLRWRGERATRARTLDVFDPYSGRRVGTVPLATVDDVRRAFDYAAAYRPALSRYERSQILERAAARLIACAEEASTLISLESGLSKQDSRYEIGRVADVFKFASIEALRDDAQSYSCDLTPHGTSRRVFSQRQPLGVIVAITPFNHPMNQVAHKIAPAIATNNRVIVKPSEKVPLSALYLADVLYEAGLPEPMLQVLTGDPREIADELLTHPSATLITFTGGVAIGKYIAAKAGYRRIVLELGGNDPLIVLDDADLERAATLAAQGSYKNSGQRCTAVKRILVQKRVAPRFTELLVEQTRAWTYGDPFDPANRMGTVIDEAAAALFEARVDEAVSHGARLLTGNARRGALYAPTVLDRVDASMTLVREETFGPVSPIIAFDTIDDAIRISNGTAFGLSSGVCTDRADAIVRFVNELNVGTVNVWEVPGYRLELTPFGGIKDSGLGYKEGVQEAMKSFTNLKMFSLPW
>2766122082
DHPAYRRETLRWRGERATRARTLDVFDPYSGRRVGTVPLATVDDVRRAFDYAAAYRPALSRYERSQILERAAARLIACAEEASTLISLESGLSKQDSRYEIGRVADVFKFASIEALRDDAQSYSCDLTPHGTSRRVFSQRQPLGVIVAITPFNHPMNQVAHKIAPAIATNNRVIVKPSEKVPLSALYLADVLYEAGLPEPMLQVLTGDPREIADELLTHPSATLITFTGGVAIGKYIAAKAGYRRIVLELGGNDPLIVLDDADLERAATLAAQGSYKNSGQRCTAVKRILVQKRVAPRFTELLVEQTRAWTYGDPFDPANRMGTVIDEAAAALFEARVDEAVSHGARLLTGNARRGALYAPTVLDRVDASMTLVREETFGPVSPIIAFDTIDDAIRISNGTAFGLSSGVCTDRADAIVRFVNELNVGTVNVWEVPGYRLELTPFGGIKDSGLGYKEGVQEAMKSFTNLKTFSLPW
>641970267
DHPAYRRETLRWRGERATRARTLDVFDPYSGRRVGTVPLATVDDVRRAFDYAAAYRPALSRYERSQILERAAARLIACAEEASTLISLESGLSKQDSRYEIGRVADVFKFASIEALRDDAQSYSCDLTPHGTSRRVFSQRQPLGVIVAITPFNHPMNQVAHKIAPAIATNNRVIVKPSEKVPLSALYLADVLYEAGLPEPMLQVLTGDPREIADELLTHPSATLITFTGGVAIGKYIAAKAGYRRIVLELGGNDPLIVLDDADLERAATLAAQGSYKNSGQRCTAVKRILVQKRVAPRFTELLVEQTRAWTYGDPFDPANRMGTVIDEAAAALFEARVDEAVSHGARLLTGNARRGALYAPTVLDRVDASMTLVREETFGPVSPIIAFDTIDDAIRISNGTAFGLSSGVCTDRADAIVRFVNELNVGTVNVWEVPGYRLELTPFGGIKDSGLGYKEGVQEAMKSFTNLKTFSLPW
>2872320399
DHPAYRRETLRWCGQRAARARTLDVFDPYSGRRVGTVPLATVDDVRRAFDYAGAYRPTLSRYERSQILERAAARLVACAEEASTLISLESGLSKQDSRYEVGRVADVFKFASIEALRDDAQSYSCDLTPHGTSRRVFSQRQPLGVIVAITPFNHPMNQVAHKIAPAIATNNRVIVKPSEKVPLSALYLADVLYEAGLPEPMLQVLTGDPREIADALLTHPSAALITFTGGVAIGKSIAAKAGYRRIVLELGGNDPLIVLDDADLERAATLAAQGSYKNSGQRCTAVKRILVQKRVAPRFTELLVEHTRAWTYGDPFDPANRMGTVIDEAAAALFEARVDEAVARGARLLTGNARRGALYAPTVLDRVDASMTLVREETFGPVSPIIAFDTIDDAIRISNGTAFGLSSGVCTDRADAIVRFVNELNVGTVNVWEVPGYRLELTPFGGIKDSGLGYKEGVQEAMKSFTNLKTFSLPW
>641904139
DHPAYRRETLRWCGQRAARARTLDVFDPYSGRRVGTVPLATVDDVRRAFDYAGAYRPTLSRYERSQILERAAARLVACAEEASTLISLESGLSKQDSRYEVGRVADVFKFASIEALRDDAQSYSCDLTPHGTSRRVFSQRQPLGVIVAITPFNHPMNQVAHKIAPAIATNNRVIVKPSEKVPLSALYLADVLYEAGLPEPMLQVLTGDPREIADALLTHPSAALITFTGGVAIGKSIAAKAGYRRIVLELGGNDPLIVLDDADLERAATLAAQGSYKNSGQRCTAVKRILVQKRVAPRFTELLVEHTRAWTYGDPFDPANRMGTVIDEAAAALFEARVDEAVARGARLLTGNARRGALYAPTVLDRVDASMTLVREETFGPVSPIIAFDTIDDAIRISNGTAFGLSSGVCTDRADAIVRFVNELNVGTVNVWEVPGYRLELTPFGGIKDSGLGYKEGVQEAMKSFTNLKTFSLPW
>2632122390
DHPAYRRETLRWCGQRAARARTLDVFDPYSRRRVGTVPLATVDDVRRAFDYAGAYRPTLSRYERSQILERAAARLVACAEEASTLISLESGLSKQDSRYEVGRVADVFKFASIEALRDDAQSYSCDLTPHGTSRRVFSQRQPLGVIVAITPFNHPMNQVAHKIAPAIATNNRVIVKPSEKVPLSALYLADVLYEAGLPEPMLQVLTGDPREIADALLTHPSAALITFTGGVAIGKSIAAKAGYRRIVLELGGNDPLIVLDDADLERAATLAAQGSYKNSGQRCTAVKRILVQKRVAPRFTELLVEHTRAWTYGDPFDPANRMGTVIDEAAAALFEARVDEAVARGARLLTGNARRGALYAPTVLDRVDASMTLVREETFGPVSPIIAFDTIDDAIRISNGTAFGLSSGVCTDRADAIVRFVNELNVGTVNVWEVPGYRLELTPFGGIKDSGLGYKEGVQEAMKSFTNLKTFSLPW
>2635808810
DHPAYRRETLRWCGQRAARARTLDVFDPYSGRRVGTVPLATVDDVRRAFDYAGAYRPTLSRYERSQILERAAARLVACAEEASTLISLESGLSKQDSRYEIGRVADVFKFASIEALRDDAQSYSCDLTPHGTSRRVFSQRQPLGVIVAITPFNHPMNQVAHKIAPAIATNNRVIVKPSEKVPLSALYLADVLYEAGLPEPMLQVLTGDPREIADELLTHPSAALITFTGGVAIGKSIAAKAGYRRIVLELGGNDPLIVLDDADLERAATLAAQGSYKNSGQRCTAVKRILVQKRVAPRFTELLVEHTRAWTYGDPFDPTNRMGTVIDEAAAALFEARVDEAVARGARLLTGNARRGALYAPTVLDRVDALMTLVREETFGPVSPIIAFDTIDDAIRISNGTAFGLSSGVCTDRADAIVRFVNELNVGTVNVWEVPGYRLELTPFGGIKDSGLGYKEGVQEAMKSFTNLKTFSLPW
>645063910
DHPAYRRETLRWCGQRAARARTLDVFDPYSGRRVGTVPLATVDDVRRAFDYAGAYRPTLSRYERSQILERAAARLVACAEEASTLISLESGLSKQDSRYEIGRVADVFKFASIEALRDDAQSYSCDLTPHGTSRRVFSQRQPLGVIVAITPFNHPMNQVAHKIAPAIATNNRVIVKPSEKVPLSALYLADVLYEAGLPEPMLQVLTGDPREIADELLTHPSAALITFTGGVAIGKSIAAKAGYRRIVLELGGNDPLIVLDDADLERAATLAAQGSYKNSGQRCTAVKRILVQKRVAPRFTELLVEHTRAWTYGDPFDPTNRMGTVIDEAAAALFEARVDEAVARGARLLTGNARRGALYAPTVLDRVDASMTLVREETFGPVSPIIAFDTIDDAIRISNGTAFGLSSGVCTDRADAIVRFVNELNVGTVNVWEVPGYRLELTPFGGIKDSGLGYKEGVQEAMKSFTNLKTFSLPW
>2860457874
DHPAFRRETLRWCGERAARARSLDVFDPYSGGRVGTVPLASVDDVRRAFDYAAAYRPTLSRYERSQILERAAARLRACAEEASTLISLESGLSKQDSRYEIGRVADVFKFASIEALRDDAQSYSCDLTPHGKSRRVFSQRQPLGVIVAITPFNHPMNQVAHKIAPAIATNNRVIVKPSEKVPLSALYLADVLYEAGLPEPMLQVLTGDPREIADELLTHPSATLITFTGGVAIGKSIAAKAGYRRIVLELGGNDPLIVLDDADLERAAALAAQGSYKNSGQRCTAVKRILVHKRVAPRFTELLVEHTRAWTYGDPFDPANRMGTVIDEAAAALFEARVDEAVAQGARLLTGNARRGALYAPTVLDRVDASMTLVREETFGPVSPIIAFDTIDDAIRISNGTAFGLSSGVCTDRADAIVRFINELNVGTVNVWEVPGYRLELTPFGGIKDSGLGYKEGVQEAMKSFTNLKTFSLPW
>637569787
DHAAYRRETLRWCGQRAARARTLDVFDPYSGLRVGTVPLATVDDVRRAFDYAVAYRPALSRYERSQILERAAARLTARAEEASTLISLESGLSKQDSRYEIGRVADVFKFASIEALRDDAQSYSCDLTPHGKSRRVFSQRQPLGVIVAITPFNHPMNQVAHKIAPAIATNNRVIVKPSEKVPLSALYLADVLYEAGLPEPMLQVLTGDPREIADELLTHPSATLITFTGGVAIGKSIAAKAGYRRIVLELGGNDPLIVLDDADLERAAALAAQGSYKNSGQRCTAVKRILVHKRVAPRFTELLVEHTRAWTYGDPFDPANRMGTVIDEAAAALFEARVDEAVAQGARLLTGNARRGALYAPTVLDRVDASMTLVREETFGPVSPIIAFDTIDDAIRISNGTAFGLSSGVCTDRADAIVRFVNELNVGTVNVWEVPGYRLELTPFGGIKDSGLGYKEGVQEAMKSFTNLKTFSLPW
>2633566025
DHAAYRRETLRWCGQRAARARTLDVFDPYSGLRVGTVPLATVDDVRRAFDYAVAYRPALSRYERSQILERAAARLTARAEEASTLISLESGLSKQDSRYEIGRVADVFKFASIEALRDDAQSYSCDLTPHGKSRRVFSQRQPLGVIVAITPFNHPMNQVAHKIAPAIATNNRVIVKPSEKVPLSALYLADVLYEAGLPEPMLQVLTGDPREIADELLTHPSATLITFTGGVAIGKSIAAKAGYRRIVLELGGNDPLIVLDDADLERAAALAAQGSYKNSGQRCTAVKRILVHKRVAPRFTELLVEHTRAWTYGDPFDPANRMGTVIDEAAAALFEARVDEAVAQGARLLTGNARRGALYAPTVLDRVDASMTLVREETFGPVSPIIAFDTIDDAIRISNGTAFGLSSGVCTDRADAIVRFINELNVGTVNVWEVPGYRLELTPFGGIKDSGLGYKEGVQEAMKSFTNLKTFSLPW
>640130529
DHAAYRRETLRWCGQRAARARTLDVFDPYSGLRVGTVPLATVDDVRRAFDYAVAYRPALSRYARSQILERAAARLTARAEEASTLISLESGLSKQDSRYEIGRVADVFKFASIEALRDDAQSYSCDLTPHGKSRRVFSQRQPLGVIVAITPFNHPMNQVAHKIAPAIATNNRVIVKPSEKVPLSALYLADVLYEAGLPEPMLQVLTGDPREIADELLTHPSATLITFTGGVAIGKSIAAKAGYRRIVLELGGNDPLIVLDDADLERAAALAAQGSYKNSGQRCTAVKRILVHKRVAPRFTELLVEHTRAWTYGDPFDPANRMGTVIDEAAAALFEARVDEAVAQGARLLTGNARRGALYAPTVLDRVDASMTLVREETFGPVSPIIAFDTIDDAIRISNGTAFGLSSGVCTDRADAIVRFVNELNVGTVNVWEVPGYRLELTPFGGIKDSGLGYKEGVQEAMKSFTNLKTFSLPW
>2648508880
DHAAYRRETLRWCGQRAARARTLDVFDPYSGLRVGTVPLATVDDVRRAFDYAVAYRPALSRYARSQILERAAARLTARAEEASTLISLESGLSKQDSRYEIGRVADVFKFASIEALRDDAQSYSCDLTPHGKSRRVFSQRQPLGVIVAITPFNHPMNQVAHKIAPAIATNNRVIVKPSEKVPLSALYLADVLYEAGLPEPMLQVLTGDPREIADELLTHPSATLITFTGGVAIGKSIAAKAGYRRIVLELGGNDPLIVLDDADLERAAALAAQGSYKNSGQRCTAVKRILVHKRVAPRFTELLVEHTRAWTYGDPFDPANRMGTVIDEAAAALFEARVDEAVAQGARLLTGNARRGALYAPTVLDRVDASMTLVREETFGPVSPIIAFDTIDDAIRISNGTAFGLSSGVCTDRADAIVRFVNELNVGTVNVWEVPGYRLELTPFGGIKDSGLGYKEGVQEAMKSFTNLKTFSLPW
>637564764
DHAAYRRETLRWCGQRAARARTLDVFDPYSGLRVGTVPLATVDDVRRAFDYAVAYRPALSRYERSQILERAAARLTARAEEASTLISLESGLSKQDSRYEIGRVADVFKFASIEALRDDAQSYSCDLTPHGKSRRVFSQRQPLGVIVAITPFNHPMNQVAHKIAPAIATNNRVIVKPSEKVPLSALYLADVLYEAGLPEPMLQVLTGDPREIADELLTHPSATLITFTGGVAIGKSIAAKAGYRRIVLELGGNDPLIVLDDADLERAAALAAQGSYKNSGQRCTAVKRILVHKRVAPRFTELLVEHTRAWTYGDPFDPANRMGTVIDEAAAALFEARVDEAVAQGARLLTGNARRGALYAPTVLDRVDASMTLVREETFGPVSPIIAFDTIDDAIRISNGTAFGLSSGVCTDRADAIVRFVNELNVGTVNVWEVPGYRLELTPFGGIKDSGLGYKEGVQEAMKSFTNLKTFSLPW
>640095260
DHAAYRRETLRWCGQRAARARTLDVFDPYSGLRVGTVPLATVDDVRRAFDYAVAYRPALSRYERSQILERAAARLTARAEEASTLISLESGLSKQDSRYEIGRVADVFKFASIEALRDDAQSYSCDLTPHGKSRRVFSQRQPLGVIVAITPFNHPMNQVAHKIAPAIATNNRVIVKPSEKVPLSALYLADVLYEAGLPEPMLQVLTGDPREIADELLTHPSATLITFTGGVAIGKSIAAKAGYRRIVLELGGNDPLIVLDDADLERAAALAAQGSYKNSGQRCTAVKRILVHKRVAPRFTELLVEHTRAWTYGDPFDPANRMGTVIDEAAAALFEARVDEAVAQGARLLTGNARRGALYAPTVLDRVDASMTLVREETFGPVSPIIAFDTIDDAIRISNGTAFGLSSGVCTDRADAIVRFVNELNVGTVNVWEVPGYRLELTPFGGIKDSGLGYKEGVQEAMKSFTNLKTFSLPW
>643203632
DHAAYRRETLRWCGQRAARARTLDVFDPYSGLRVGTVPLATVDDVRRAFDYAVAYRPALSRYERSQILERAAARLTARAEEASTLISLESGLSKQDSRYEIGRVADVFKFASIEALRDDAQSYSCDLTPHGKSRRVFSQRQPLGVIVAITPFNHPMNQVAHKIAPAIATNNRVIVKPSEKVPLSALYLADVLYEAGLPEPMLQVLTGDPREIADELLTHPSATLITFTGGVAIGKSIAAKAGYRRIVLELGGNDPLIVLDDADLERAAALAAQGSYKNSGQRCTAVKRILVHKRVAPRFTELLVEHTRAWTYGDPFDPANRMGTVIDEAAAALFEARVDEAVAQGARLLTGNARRGALYAPTVLDRVDASMTLVREETFGPVSPIIAFDTIDDAIRISNGTAFGLSSGVCTDRADAIVRFVNELNVGTVNVWEVPGYRLELTPFGGIKDSGLGYKEGVQEAMKSFTNLKTFSLPW
>2672310682
DHAAYRRETLRWCGQRAARARTLDVFDPYSGLRVGTVPLATVDDVRRAFDYAVAYRPALSRYERSQILERAAARLTARAEEASTLISLESGLSKQDSRYEIGRVADVFKFASIEALRDDAQSYSCDLTPHGKSRRVFSQRQPLGVIVAITPFNHPMNQVAHKIAPAIATNNRVIVKPSEKVPLSALYLADVLYEAGLPEPMLQVLTGDPREIADELLTHPSATLITFTGGVAIGKSIAAKAGYRRIVLELGGNDPLIVLDDADLERAAALAAQGSYKNSGQRCTAVKRILVHKRVAPRFTELLVEHTRAWTYGDPFDPANRMGTVIDEAAAALFEARVDEAVAQGARLLTGNARRGALYAPTVLDRVDASMTLVREETFGPVSPIIAFDTIDDAIRISNGTAFGLSSGVCTDRADAIVRFVNELNVGTVNVWEVPGYRLELTPFGGIKDSGLGYKEGVQEAMKSFTNLKTFSLPW
>2630711310
DHAAYRRETLRWCGQRAARARTLDVFDPYSGLRVGTVPLATVDDVRRAFDYAVAYRPALSRYERSQILERAAARLTARAEEASTLISLESGLSKQDSRYEIGRVADVFKFASIEALRDDAQSYSCDLTPHGKSRRVFSQRQPLGVIVAITPFNHPMNQVAHKIAPAIATNNRVIVKPSEKVPLSALYLADVLYEAGLPEPMLQVLTGDPREIADELLTHPSATLITFTGGVAIGKSIAAKAGYRRIVLELGGNDPLIVLDDADLERAAALAAQGSYKNSGQRCTAVKRILVHKRVAPRFTELLVEHTRAWTYGDPFDPANRMGTVIDEAAAALFEARVDEAVAQGARLLTGNARRGALYAPTVLDRVDASMTLVREETFGPVSPIIAFDTIDDAIRISNGTAFGLSSGVCTDRADAIVRFVNELNVGTVNVWEVPGYRLELTPFGGIKDSGLGYKEGVQEAMKSFTNLKTFSLPW
>2633647066
DHAAYRRETLRWCGQRAARARTLDVFDPYSGLRVGTVPLATVDDVRRAFDYAVAYRPALSRYERSQILERAAARLTARAEEASTLISLESGLSKQDSRYEIGRVADVFKFASIEALRDDAQSYSCDLTPHGKSRRVFSQRQPLGVIVAITPFNHPMNQVAHKIAPAIATNNRVIVKPSEKVPLSALYLADVLYEAGLPEPMLQVLTGDPREIADELLTHPSATLITFTGGVAIGKSIAAKAGYRRIVLELGGNDPLIVLDDADLERAAALAAQGSYKNSGQRCTAVKRILVHKRVAPRFTELLVEHTRAWTYGDPFDPANRMGTVIDEAAAALFEARVDEAVAQGARLLTGNARRGALYAPTVLDRVDASMTLVREETFGPVSPIIAFDTIDDAIRISNGTAFGLSSGVCTDRADAIVRFVNELNVGTVNVWEVPGYRLELTPFGGIKDSGLGYKEGVQEAMKSFTNLKTFSLPW
>2667090781
DHAAYRRETLRWCGQRAARARTLDVFDPYSGLRVGTVPLATVDDVRRAFDYAVAYRPALSRYERSQILERAAARLTARAEEASTLISLESGLSKQDSRYEIGRVADVFKFASIEALRDDAQSYSCDLTPHGKSRRVFSQRQPLGVIVAITPFNHPMNQVAHKIAPAIATNNRVIVKPSEKVPLSALYLADVLYEAGLPEPMLQVLTGDPREIADELLTHPSATLITFTGGVAIGKSIAAKAGYRRIVLELGGNDPLIVLDDADLERAAALAAQGSYKNSGQRCTAVKRILVHKRVAPRFTELLVEHTRAWTYGDPFDPANRMGTVIDEAAAALFEARVDEAVAQGARLLTGNARRGALYAPTVLDRVDASMTLVREETFGPVSPIIAFDTIDDAIRISNGTAFGLSSGVCTDRADAIVRFVNELNVGTVNVWEVPGYRLELTPFGGIKDSGLGYKEGVQEAMKSFTNLKTFSLPW
>2650061438
DHAAYRRETLRWCGQRAARARTLDVFDPYSGLRVGTVPLATVDDVRRAFDYAVAYRPALSRYERSQILERAAARLTARAEEASTLISLESGLSKQDSRYEIGRVADVFKFASIEALRDDAQSYSCDLTPHGKSRRVFSQRQPLGVIVAITPFNHPMNQVAHKIAPAIATNNRVIVKPSEKVPLSALYLADVLYEAGLPEPMLQVLTGDPREIADELLTHPSATLITFTGGVAIGKSIAAKAGYRRIVLELGGNDPLIVLDDADLERAAALAAQGSYKNSGQRCTAVKRILVHKRVAPRFTELLVEHTRAWTYGDPFDPANRMGTVIDEAAAALFEARVDEAVAQGARLLTGNARRGALYAPTVLDRVDASMTLVREETFGPVSPIIAFDTIDDAIRISNGTAFGLSSGVCTDRADAIVRFVNELNVGTVNVWEVPGYRLELTPFGGIKDSGLGYKEGVQEAMKSFTNLKTFSLPW
>638973707
DHAAYRRETLRWCGQRAARARTLDVFDPYSGLRVGTVPLATVDDVRRAFDYAVAYRPALSRYERSQILERAAARLTARAEEASTLISLESGLSKQDSRYEIGRVADVFKFASIEALRDDAQSYSCDLTPHGKSRRVFSQRQPLGVIVAITPFNHPMNQVAHKIAPAIATNNRVIVKPSEKVPLSALYLADVLYEAGLPEPMLQVLTGDPREIADELLTHPSATLITFTGGVAIGKSIAAKAGYRRIVLELGGNDPLIVLDDADLERAAALAAQGSYKNSGQRCTAVKRILVHKRVAPRFTELLVEHTRAWTYGDPFDPANRMGTVIDEAAAALFEARVDEAVAQGARLLTGNARRGALYAPTVLDRVDASMTLVREETFGPVSPIIAFDTIDDAIRISNGTAFGLSSGVCTDRADAIVRFVNELNVGTVNVWEVPGYRLELTPFGGIKDSGLGYKEGVQEAMKSFTNLKTFSLPW
>2778204901
DHPAFRAETLRWCGERAARARTLDVFDPYSGMRVGTAPLASVDDVRCAFDYAAAYRPALSRYERSQILERAAARLNACAEEASTLISLESGLSKQDSRYEIGRVADVFKFASIEALRDDAQSYSCDLTPHGTSRRVFSQRQPLGVIVAITPFNHPMNQVAHKIAPAIATNNRVIVKPSEKVPLSALYLADVLYEAGLPEPMLQVLTGDPREIADELLTHPSATLITFTGGVAIGKYIAAKAGYRRIVLELGGNDPLIVLDDADLERAAALAAQGSYKNSGQRCTAVKRILVQKGVAPRFTELLVEKTRAWTYGDPFDPANRMGTVIDEAAAALFEARVDEAVSQGARLLAGNARRGALYAPTVLDRVDASMTLVREETFGPVSPIIAFDTIDDAIRISNGTAFGLSSGVCTDRADAIVRFVNELNVGTVNVWEVPGYRLELTPFGGIKDSGLGYKEGVQEAMKSFTNLKIFSLPW
>2754307105
FRAETLRWCGERAARARTLDVFDPYSGMRVGTAPLASVDDVRCAFDYAAAYRPALSRYERSQILERAAARLNACAEEASTLISLESGLSKQDSRYEIGRVADVFKFASIEALRDDAQSYSCDLTPHGTSRRVFSQRQPLGVIVAITPFNHPMNQVAHKIAPAIATNNRVIVKPSEKVPLSALYLADVLYEAGLPEPMLQVLTGDPREIADELLTHPSATLITFTGGVAIGKYIAAKAGYRRIVLELGGNDPLIVLDDADLERAAALAAQGSYKNSGQRCTAVKRILVQKGVAPRFTELLVEKTRAWTYGDPFDPANRMGTVIDEAAAALFEARVDEAVSQGARLLAGNARRGALYAPTVLDRVDASMTLVREETFGPVSPIIAFDTIDDAIRISNGTAFGLSSGVCTDRADAIVRFVNELNVGTVNVWEVPGYRLELTPFGGIKDSGLGYKEGVQEAMKSFTNLKIFSLPW
>2754819797
DHPAFRAETLRWCGERAARARTLDVFDPYSGMRVGTAPLASVDDVRCAFDYAAAYRPALSRYERSQILERAAARLNACAEEASTLISLESGLSKQDSRYEIGRVADVFKFASIEALRDDAQSYSCDLTPHGTSRRVFSQRQPLGVIVAITPFNHPMNQVAHKIAPAIATNNRVIVKPSEKVPLSALYLADVLYEAGLPEPMLQVLTGDPREIADELLTHPSATLITFTGGVAIGKYIAAKAGYRRIVLELGGNDPLIVLDDADLERAAALAAQGSYKNSGQRCTAVKRILVQKGVAPRFTELLVEKTRAWTYGDPFDPANRMGTVIDEAAAALFEARVDEAVSQGARLLAGNARRGALYAPTVLDRVDASMTLVREETFGPVSPIIAFDTIDDAIRISNGTAFGLSSGVCTDRADAIVRFVNELNVGTVNVWEVPGYRLELTPFGGIKDSGLGYKEGVQEAMKSFTNLKTFSLPW
>2754791430
DHPAFRAETLRWCGERAARARTLDVFDPYSGMRVGTAPLASVDDVRCAFDYAAAYRPALSRYERSQILERAAARLNACAEEASTLISLESGLSKQDSRYEIGRVADVFKFASIEALRDDAQSYSCDLTPHGTSRRVFSQRQPLGVIVAITPFNHPMNQVAHKIAPAIATNNRVIVKPSEKVPLSALYLADVLYEAGLPEPMLQVLTGDPREIADELLTHPSATLITFTGGVAIGKYIAAKAGYRRIVLELGGNDPLIVLDDADLERAAALAAQGSYKNSGQRCTAVKRILVQKGVAPRFTELLVEKTRAWTYGDPFDPANRMGTVIDEAAAALFEARVDEAVSQGARLLAGNARRGALYAPTVLDRVDASMTLVREETFGPVSPIIAFDTIDDAIRISNGTAFGLSSGVCTDRADAIVRFVNELNVGTVNVWEVPGYRLELTPFGGIKDSGLGYKEGVQEAMKSFTNLKTFSLPW
>2778235849
FRAETLRWCGERAARARTLDVFDPYSGMRVGTAPLASVDDVRCAFDYAAAYRPALSRYERSQILERAAARLNACAEEASTLISLESGLSKQDSRYEIGRVADVFKFASIEALRDDAQSYSCDLTPHGTSRRVFSQRQPLGVIVAITPFNHPMNQVAHKIAPAIATNNRVIVKPSEKVPLSALYLADVLYEAGLPEPMLQVLTGDPREIADELLTHPSATLITFTGGVAIGKYIAAKAGYRRIVLELGGNDPLIVLDDADLERAAALAAQGSYKNSGQRCTAVKRILVQKGVAPRFTELLVEKTRAWTYGDPFDPANRMGTVIDEAAAALFEARVDEAVSQGARLLAGNARRGALYAPTVLDRVDASMTLVREETFGPVSPIIAFDTIDDAIRISNGTAFGLSSGVCTDRADAIVRFVNELNVGTVNVWEVPGYRLELTPFGGIKDSGLGYKEGVQEAMKSFTNLKTFSLPW
>2815764592
DHPAFRRETLRWCGERAARARSLDVFDPYSGGRVGTVPLASVDDVRRAFDYSAAYRPTLSRYERSQILERAAARLRACAEDASTLISLESGLSKQDSRYEIGRVADVFKFASIEALRDDAQSFSCDLTPHGTSRRVFSQRQPLGVIVAITPFNHPMNQVAHKIAPAIATNNRVIVKPSEKVPLSALYLADVLYEAGLPEPMLQVLTGDPREIADELLTHPCATLITFTGGVAIGKYIAAKAGYRRIVLELGGNDPLIVLDDADPERAATLAAQGSYGNSGQRCTAVKRILVQKGVAPRFTELLVEKTRAWSHGDPFDPANRMGTVIDEAAAALFEARVDEAVSQGARLLTGNERRGALYAPTVLDRVDASMTLVREETFGPVSPIIAFDTIDDAIRIGNGTAFGLSSGVCTDRADAIVRFVNELNVGTVNVWEVPGYRLELTPFGGIKDSGLGYKEGVQEAMKSFTNLKTFSLPW
>641922873
DHPAFRRETLRWCGERAARARSLDVFDPYSGGRVGTVPLASVDDVRRAFDYAAAYRPTLSRYERSQILERAAARLRACAEEASTLISLESGLSKQDSRYEIGRVADVFKFASIEALRDDAQSFSCDLTLHGTSRRVFSQRQPLGVIVAITPFNHPMNQVAHKIAPAIATNNRVIVKPSEKVPLSALYLADVLYEAGLPEPMLQVLTGDPREIADELLTHPCATLITFTGGVAIGKYIAAKAGYRRIVLELGGNDPLIVLDDADPERAATLAAQGSYGNSGQRCTAVKRILVQKGVAPRFTELLVEKTRAWSHGDPFDPANRMGTVIDDAAAVLFEARVDEAVSQGARLLTGNERRGALYAPTVLDRVDASMTLVREETFGPVSPIIAFDTIDDAIRIGNGTAFGLSSGVCTDRADAIVRFVNELNVGTVNVWEVPGYRLELTPFGGIKDSGLGYKEGVQEAMKSFTNLKTFSLPW
>2754958098
DHPAFRRETLRWCGERAARARTLDVFDPYSGMRVGEVPLASVDDVRRAFDYAAAYRPTLSRYERSQILERAAARLRACAEEASTLISLESGLSKQDSRHEIGRVADVFKFASIEALRDDAQSYSCDLTPHGTSRRVFSQRQPLGVIVAITPFNHPMNQVAHKIAPAIATNNRVIVKPSERVPLSALYLADVLYEAGLPEPMLQVLTGDPREVADELLTHPRATLITFTGGVAIGKYIAAKAGYRRIVLELGGNDPLIVLDDADLERAATLAAQGSYKNSGQRCTAVKRILVQKGVAPRFTELLVEKTRAWSYGDPFDPANRMGTVIDEAAAALFEARVDEAVLQGARLLTGNERRGALYAPTVLDRVDASMTLVREETFGPVSPIIAFDTIDDAIRIGNGTAFGLSSGVCTDRADAIVRFVNELNVGTVNVWEVPGYRLELTPFGGIKDSGLGYKEGVQEAMKSFTNLKTFSLPW
>2810336002
DHPAFRRETLRWCGERAARARTLDVFDPYSGMRVGEVPLASVDDVRRAFDYAAAYRPTLSRYERSQILERAAARLRACAEEASTLISLESGLSKQDSRHEIGRVADVFKFASIEALRDDAQSYSCDLTPHGTSRRVFSQRQPLGVIVAITPFNHPMNQVAHKIAPAIATNNRVIVKPSERVPLSALYLADVLYEAGLPEPMLQVLTGDPREVADELLTHPRATLITFTGGVAIGKYIAAKAGYRRIVLELGGNDPLIVLDDADLERAATLAAQGSYKNSGQRCTAVKRILVQKGVAPRFTELLVEKTRTWSYGDPFDPANRMGTVIDEAAAALFEARVDEAVLQGARLLTGNERRGALYAPTVLDRVDASMTLVREETFGPVSPIIAFDTIDDAIRIGNGTAFGLSSGVCTDRADAIVRFVNELNVGTVNVWEVPGYRLELTPFGGIKDSGLGYKEGVQEAMKSFTNLKTFSLPW
>2793719345
DHPAFRRETLRWCGERAARARTLDVFDPYSGMRVGEVPLASVDDVRRAFDYAAAYRPTLSRYERSQILERAAARLRACAEQASTLISLESGLSKQDSRYEIGRVADVFKFASIEALRDDAQSFSCDLTPHGTSRRVFSQRQPLGVIVAITPFNHPMNQVAHKIAPAIATNNRVIVKPSEKVPLSALYLADVLYEAGLPEPMLQVLTGDPREIADELLTHPCATLITFTGGVAIGKYIAAKAGYRRIVLELGGNDPLIVLDDADLERAATLAAQGSYRNSGQRCTAVKRILVQKGVAPRFTELLVEKTRAWSYGDPFDPANRMGTVIDEAAAALFEARVDEAVSQGARLLTGNERRGALYAPTVLDRVDASMTLVREETFGPVSPIIAFDTIDDAIRIGNGTAFGLSSGVCTDRADAIVRFVNELNVGTVNVWEVPGYRLELTPFGGIKDSGLGYKEGVQEAMKSFTNLKTFSLPW
>2810350052
DHPAFRRETLRWCGERAARARTLDVFDPYSGMRVGEVPLASVDDVRRAFDYAAAYRPTLSRYERSQILERAAARLRACAEEASTLISLESGLSKQDSRYEIGRVADVFKFASIEALRDDAQSFSCDLTPHGTSRRVFSQRQPLGVIVAITPFNHPMNQVAHKIAPAIATNNRVIVKPSEKVPLSALYLADVLYEAGLPELMLQVLTGDPREIADELLTHPCAMLITFTGGVAIGKYIAAKAGYRRIVLELGGNDPLIVLDDADLERAATLAAQGSYRNSGQRCTAVKRILVQKGVAPRFTELLVEKTRAWSYGDPFDPANRMGTVIDEAAAALFEARVDEAVSQGARLLTGNERRGALYAPTVLDRVDASMTLVREETFGPVSPIIVFDTIDDAIRIGNGTAFGLSSGVCTDRADAIVRFVNELNVGTVNVWEVPGYRLELTPFGGIKDSGLGYKEGVQEAMKSFTNLKTFSLPW
>2579627684
DHDAFRAEALRLCGERVSRTRTFDVTDPYTGRRVGTAPLASADDVRAAFDYAMAYRPRLTRYERSQILERAAALLRERAEEASDLITLESGLSKQDSRYEIGRVADVLKFASVEALRDDAQSFACDLTPHGKARRVFSQREPLGVIVAITPFNHPMNQVAHKVAPAIATNNRVIVKPSEKVPLSAFYFADLLYEAGLPEPMLQILTGDPREIADELLTHPHTSLVTFTGGVAIGKYIAAKAGYRRVVLELGGNDPLIVLNDADLERAASLAVQGSYRNSGQRCTAVKRILVQRAAAPAFTELLVEKTRRWSYGDPFDPANEMGTVIDVAAARLFEARVGEAVAQGARLLSGNVRKGALYAPTVLDRVDPAMTLVREETFGPVSPIISFDTIDDAIRISNDTVFGLSSGVCTDSAEAIVRFVNELKVGSVNVWEVPGYRIELAPFGGVKDSGLGDKEGVQEAMKSFTNLKTFSLPW
>2527196991
DHPAFRAETLRWCGTHAARSRSFDVTDPYTGMRVGTAPLASVDDVRAAFDYALAYRPALTRYERSQILERAAVLLRERTEQASDLITLESGLSKQDSRYEIGRVADVLKFASVEALRDDAQSFSCDLTPHGKARRVFSQRQPLGAIVAITPFNHPMNQVAHKIAPAIATNNRVIVKPSEKVPLSAFYLADLLYEAGLPAPMLQVLTGDPREIADELVTHPHAALITFTGGVSIGKAIAARAGYRRVVLELGGNDPLIVLEDADLDRAASLAVAGSYRNSGQRCTAVKRILVQRSVASAFTERLVEKTRAWKYGDPFDPANDMGTVIVESAARLFEARVDDAIARGARLLTGNVRRGALYAPTVLDGVDPSMTLVREETFGPVSPVIAFDTIDDAIRISNGTPFGLSSGVCTDSAAAIVRFVNELNVGTVNVWEVPGYRIELTPFGGIKDSGLGYKEGVQEAMKSFTNLKTFSLPW
>638763067
DHPAFRAETLRWCGTHAARSRSFDVTDPYTGMRVGTAPLASVDDVRAAFDYALAYRPALTRYERSQILERAAVLLRERTEQASDLITLESGLSKQDSRYEIGRVADVLKFASVEALRDDAQSFSCDLTPHGKARRVFSQRQPLGAIVAITPFNHPMNQVAHKIAPAIATNNRVIVKPSEKVPLSAFYLADLLYEAGLPAPMLQVLTGDPREIADELVTHPHAALITFTGGVSIGKAIAARAGYRRVVLELGGNDPLIVLEDADLDRAASLAVAGSYRNSGQRCTAVKRILVQRSVASAFTERLVEKTRAWKYGDPFDPANDMGTVIVESAARLFEARVDDAIARGARLLTGNVRRGALYAPTVLDGVDPSMTLVREETFGPVSPVIAFDTIDDAIRISNGTPFGLSSGVCTDSAAAIVRFVNELNVGTVNVWEVPGYRIELTPFGGIKDSGLGYKEGVQEAMKSFTNLKTFSLPW
>2766172060
DHPAFRAEALRWCGLRATRERTFDVTDPYTGMRVGTAPLASGDDVRAAFDYAMAYRPVLTRYERSQILERAAALLRERTEEASDLITLESGLSKQDSRYEIGRVADVLKFASVEALRDDAQSFSCDLTPHGKARRVFSQRQPLGVIVAITPFNHPMNQVAHKIAPAIATNNRVIVKPSEKVPLSAFYLADLLYEAGLPEPMLQVVTGDPREIADELVTHSHASLITFTGGVAIGKAIAAKAGYRRVVLELGGNDPLIVLGDADLDRAASLAVQGSYRNSGQRCTAVKRILVQRSVAPAFTERLVAKTRAWSYGDPFDPANEMGTVIDEAAARLFEARVDEAVAQGARLLTGNVRRGALYAPTVLDRVDPAMALVREETFGPVSPVIAFDTIDDAIRISNGTAFGLSSGVCTDSTEAVVRFVNELNVGTVNVWEVPGYRIELTPFGGIKDSGLGYKEGVQEAMKSFTNLKTFSLPW
>2851323933
DHPAFRAEALRWCGARAARERTFDVTDPYTGMRVGTVPLASVDDVRAAFDYAMAYRPVLTRYERSQILERAAALLRERTDEASDLITLESGLSKQDSRYEIGRVADVLKFASVEALRDDAQSFSCDLTPHGKARRVFSQRQPLGVIVAITPFNHPMNQVAHKVAPAIATNNRVIVKPSEKVPLSAFYLADLLHEAGLPEPMLQVVTGDPREIADELVTHPHASLITFTGGVAIGKAIAAKAGYRRVVLELGGNDPLIVLGDADLDRAASLAVQGSYRNSGQRCTAVKRILVQRSVAPAFTERLVEKTRAWSYGDPFDPANEMGTVIDEAAARLFEARVDEAVAQGARLLAGNVRRGALYAPTVLDRVDPAMALVREETFGPVSPVIAFDTIDDAIRISNGTAFGLSSGVCTDSTEAVVRFVNELNVGTVNVWEVPGYRMELTPFGGIKDSGLGYKEGVQEAMKSFTNLKTFSLPW
>2810915339
DHPAFRAEALRWCGARAARERTFDVTDPYTGMRVGTVPLASVDDVRAAFDYAMAYRPVLTRYERSQILERAAALLRERTEEASDLITLESGLSKQDSRYEIGRVADVLKFASVEALRDDAQSFSCDLTPHGRARRVFSQRQPLGVIVAITPFNHPMNQVAHKVAPAIATNNRVIVKPSEKVPLSAFYLADLLHEAGLPEPMLQVVTGDPREIADELVTHPHASLITFTGGVAIGKAIAAKAGYRRVVLELGGNDPLIVLGDADLDRAASLAVQGSYRNSGQRCTAVKRILVQRSVAPAFTERLVEKTRAWSYGDPFDPANEMGTVIDEAAARLFEARVNEAVAQGARLLAGNVRRGALYAPTVLDRVDPAMALVREETFGPVSPVIAFDTIDDAIRISNGTAFGLSSGVCTDSTEAVVRFVNELNVGTVNVWEVPGYRIELTPFGGVKDSGLGYKEGVQEAMKSFTNLKTFSLPW
>2811357431
DHPAFRAEALRWCGARAARERTFDVTDPYTGMRVGTVPLASVDDVRAAFDYAMAYRPVLTRYERSQILERAAALLRERTDEASDLITLESGLSKQDSCYEIGRVADVLKFASVEALRDDAQSFSCDLTPHGRARRVFSQRQPLGVIVAITPFNHPMNQVAHKVAPAIATNNRVIVKPSEKVPLSAFYLADLLHEAGLPEPMLQVVTGDPREIADELVTHPHASLITFTGGVAIGKAIAAKAGYRRVVLELGGNDPLIVLGDADLDRAASLAAQGSYRNSGQRCTAVKRILVQRSVAPAFTERLVEKTRAWSYGDPFDPANEMGTVIDEAAARLFEARVNEAVAQGARLLAGNVRRGALYAPTVLDRVDPAMALVREETFGPVSPVIAFDTIDDAIRISNGTAFGLSSGVCTDSTEAVVRFVNELNVGTVNVWEVPGYRIELTPFGGIKDSGLGYKEGVQEAMKSFTNLKTFSLPW
>2810968598
DHPAFRAEALRWCGARAARERTFDVTDPYTGMRVGTVPLASVDDVRAAFDYAMAYRPVLTRYERSQILERAAALLRERTEEASDLITLESGLSKQDSRYEIGRVADVLKFASVEALRDDAQSFSCDLTPHGRARRVFSQRQPLGVIVAITPFNHPMNQVAHKVAPAIATNNRVIVKPSEKVPLSAFYLADLLHEAGLPEPMLQVVTGDPREIADELVTHPHASLITFTGGVAIGKAIAAKAGYRRVVLELGGNDPLIVLGDADLDRAASLAAQGSYRNSGQRCTAVKRILVQRSVAPAFTERLVEKTRAWSYGDPFDPANEMGTVIDEAAARLFEARVNEAVAQGARLLAGNVRRGALYAPTVLDRVDPAMALVREETFGPVSPVIAFDTIDDAIRISNGTAFGLSSGVCTDSTEAVVRFVNELNVGTVNVWEVPGYRIELTPFGGIKDSGLGYKEGVQEAMKSFTNLKTFSLPW
>2810931341
DHPAFRAEALRWCGARAARERTFDVTDPYTGMRVGTVPLASVDDVRAAFDYAMAYRPVLTRYERSQILERAAALLRERTEEASDLITLESGLSKQDSRYEIGRVADVLKFASVEALRDDAQSFSCDLTPHGRARRVFSQRQPLGVIVAITPFNHPMNQVAHKVAPAIATNNRVIVKPSEKVPLSAFYLADLLHEAGLPEPMLQVVTGDPREIADELVTHPHASLITFTGGVAIGKAIAAKAGYRRVVLELGGNDPLIVLGDADLDRAASLAAQGSYRNSGQRCTAVKRILVQRSVAPAFTERLVEKTRAWSYGDPFDPANEMGTVIDEAAARLFEARVNEAVAQGARLLAGNVRRGALYAPTVLDRVDPAMALVREETFGPVSPVIAFDTIDDAIRISNGTAFGLSSGVCTDSTEAVVRFVNELNVGTVNVWEVPGYRIELTPFGGIKDSGLGYKEGVQEAMKSFTNLKTFSLPW
>2810933307
DHPAFRAEALRWCGARAARERTFDVTDPYTGMRVGTVPLASVDDVRAAFDYAMAYRPVLTRYERSQILERAAALLRERTDEASDLITLESGLSKQDSRYEIGRVADVLKFASVEALRDDAQSFSCDLTPHGKARRVFSQRQPLGVIVAITPFNHPMNQVAHKVAPAIATNNRVIVKPSEKVPLSAFYLADLLHEAGLPEPMLQVVTGDPREIADELVTHPHASLITFTGGVAIGKAIAAKAGYRRVVLELGGNDPLIVLGDADLDRAASLAAQGSYRNSGQRCTAVKRILVQRSVAPAFTERLVEKTRAWSYGDPFDPANEMGTVIDEAAARLFEARVNEAVAQGARLLAGNVRRGALYAPTVLDRVDPAMALVREETFGPVSPVIAFDTIDDAIRISNGTAFGLSSGVCTDSTEAVVRFVNELNVGTVNVWEVPGYRIELTPFGGIKDSGLGYKEGVQEAMKSFTNLKTFSLPW
>2811523604
DHPAFRAEALRWCGARADRERTFDVTDPYTGMRVGTAPLASASDVRAAFDYAMAYRPVLTRYERSQILERAAALLRERAEEASDLITLESGLSKQDSRYEIGRVADVLKFASVEALRDDAQSFSCDLTPHGKARRVFSQRQPLGVIVAITPFNHPMNQVAHKVAPAIATNNRVIVKPSEKVPLSAFYLADLLHEAGLPEPMLQVVTGDPREIADELVTHPHASLITFTGGVAIGKAIAAKAGYRRVVLELGGNDPLIVLGDADLDRAASLAVQGSYRNSGQRCTAVKRILVQRSVAPAFTDRLVEKTRAWSYGDPFDPANEMGTVIDEAAARLFEARVNEALAQGARLLTGNVRRGALYAPTVLDRVDPAMALVREETFGPVSPVIAFDTIDDAIRISNGTAFGLSSGVCTDSTEAVVRFVNELNVGTVNVWEVPGYRIELTPFGGIKDSGLGYKEGVQEAMKSFTNLKTFSLPW
>641905389
DHPAFRAEALRWCGARADRERTFDVTDPYTGMRVGTAPLASASDVRAAFDYAMAYRPVLTRYERSQILERAAALLRERAEEASDLITLESGLSKQDSRYEIGRVADVLKFASVEALRDDAQSFSCDLTPHGKARRVFSQRQPLGVIVAITPFNHPMNQVAHKVAPAIATNNRVIVKPSEKVPLSAFYLADLLHEAGLPEPMLQVVTGDPREIADELVTHPHASLITFTGGVAIGKAIAAKAGYRRVVLELGGNDPLIVLGDADLDRAASLAVQGSYRNSGQRCTAVKRILVQRSVAPAFTDRLVEKTRAWSYGDPFDPANEMGTVIDEAAARLFEARVNEALAQGARLLTGNVRRGALYAPTVLDRVDPAMALVREETFGPVSPVIAFDTIDDAIRISNGTAFGLSSGVCTDSTEAVVRFVNELNVGTVNVWEVPGYRIELTPFGGIKDSGLGYKEGVQEAMKSFTNLKTFSLPW
>2811615874
DHPAFRAEALRWCGARADRERTFDVTDPYTGMRVGTAPLASASDVRAAFDYAMAYRPVLTRYERSQVLERAAALLRERAEEASDLITLESGLSKQDSRYEIGRVADVLKFASVEALRDDAQSFSCDLTPHGKARRVFSQRQPLGVIVAITPFNHPMNQVAHKVAPAIATNNRVIVKPSEKVPLSAFYLADLLHEAGLPEPMLQVVTGDPREIADELVTHPHASLITFTGGVAIGKAIAAKAGYRRVVLELGGNDPLIVLGDADLDRAASLAVQGSYRNSGQRCTAVKRILVQRSVAPAFTDRLVEKTRAWSYGDPFDPANEMGTVIDEAAARLFEARVNEALAQGARLLTGNVRRGALYAPTVLDRVDPAMALVREETFGPVSPVIAFDTIDDAIRISNGTAFGLSSGVCTDSTEAVVRFVNELNVGTVNVWEVPGYRIELTPFGGIKDSGLGYKEGVQEAMKSFTNLKTFSLPW
>2811226199
DHPAFRAETLRWCGARAARERTFDVTDPYTGLRVGTAPLASGDDVRAAFDYAMAYRPVLTRYERSQILERSAALLRERTEEASDLITLESGLSKQDSRYEIGRVADVLKFASVEALRDDAQSFSCDLTPHGKARRVFSQRQPLGVIVAITPFNHPMNQVAHKVAPAIATNNRVIVKPSEKVPLSAFYLADLLHEAGLPEPMLQVVTGDPREIADELVTHPHASLITFTGGVAIGKAIAAKAGYRRVVLELGGNDPLIVLGDADLDRAASLAVQGSYRNSGQRCTAVKRILVQRSVAPAFTERLVEKTRAWSYGDPFDPANEMGTVIDEAAARLFEARVNEAVAQGARLLAGNVRRGALYAPTVLDRVDPAMALVREETFGPVSPVIAFDTIDDAIRISNGTAFGLSSGVCTDSTEAVVRFVNELNVGTVNVWEVPGYRIELTPFGGIKDSGLGYKEGVQEAMKSFTNLKTFSLPW
>2810985688
DHPAFRAEALRWCGARAARERTFDVTDPYTGMRVGTAPLASGDDVRAAFDYAMAYRPVLTRYERSQILERAAALLRERTEEASDLITLESGLSKQDSRYEIGRVADVLKFASVEALRDDAQSFSCDLTPHGKARRVFSQRQPLGVIVAITPFNHPMNQVAHKVAPAVATNNRVIVKPSEKVPLSAFYLADLLHEAGLPEPMLQVVTGDPREIADELVTHPHASLITFTGGVAIGKAIAAKAGYRRVVLELGGNDPLIVLGDADLDRAASLAVQGSYRNSGQRCTAVKRILVQRSVAPAFTECLVEKTRAWSYGNPFDPANEMGTVIDEAAARLFEARVNEAVVQGARLLTGNVRRGALYAPTVLDRVDPAMALVREETFGPVSPVIAFDTIDDAIRISNGTAFGLSSGICTDSTEAVVRFVNELNVGTVNVWEVPGYRIELTPFGGIKDSGLGYKEGVQEAMKSFTNLKTFSLPW
>2810908958
DHPAFRTEALRWCGARADRERTFDVTDPYTGMRVGTAPLASVDDVRAAFDYAMAFRPVLTRYERSQILERAAALLRERTEEASDLITLESGLSKQDSRYEIGRVADVLKFASVEALRDDAQSFSCDLTPHGKARRVFSQRQPLGVIVAITPFNHPMNQVAHKVAPAVATNNRVIVKPSEKVPLSAFYLADLLHEAGLPEPMLQVVTGDPREIADELVMHPHASLITFTGGVAIGKAIAAKAGYRRVVLELGGNDPLIVLGDADLDRAALLAVQGSYRNSGQRCTAVKRILVQRSVAPAFTERLVEKTRACSYGDPFDPANEMGTVIDEAAARLFEARVNEAVAQGARLLTGNVRRGALYAPTVLDRVDPAMALVREETFGPVSPVIAFDTIDDAIRISNGTAFGLSSGVCTDSTEAVVRFVNELNVGTVNVWEVPGYRIELTPFGGIKDSGLGYKEGVQEAMKSFTNLKTFSLPW
>2811594598
DHPAFRAEALRWCGARAARERTFDVTDPYTGMRVGTAPLASVDDVRAAFNYAMAYRPVLTRYERSQILERAAALLRERTEEASDLITLESGLSKQDSRYEIGRVADVLKFASVEALRDDAQSFSCDLTPHGKARRVFSQRQPLGVIVAITPFNHPMNQVAHKVAPAIATNNRVIVKPSEKVPLSAFYLADLLHEAGLPEPMLQVVTGDPLEIADELVTHPHASLITFTGGVAIGKAIAAKAGYRRVVLELGGNDPLIVLGDADLDRAASLAVQGSYRNSGQRCTAVKRILVQRSIAPAFTERLVEKTRTWSYGDPFDPANEMGTVIDEAAARLFEARVDEAVAQGARLLTGNVRRGALYAPTVLDRVDPAMALVREETFGPVSPVIAFDTIDDAIRISNGTAFGLSSGVCTDSTEAVVRFVNELNVGTVNVWEVPGYRIELTPFGGIKDSGLGYKEGVQEAMKSFTNLKTFSLPW
>2811199657
DHPAFRAEALRWCGARAARKRTFDVTDPYTGLRVGTAPLASVDDVRAAFDYAMAYRPVLTRYERSQILERAAALLRERAEEASDLITLESGLSKQDSRYEIGRVADVLKFASVEALRDDAQSFSCDLTPHGKARRVFSQRQPLGVIVAITPFNHPMNQVAHKVAPAIATNNRVIVKPSEKVPLSAFYLADLLHEAGLPEPMLQVVTGDPREIADELVTHPHASLITFTGGVAIGKAIAAKAGYRRVVLELGGNDPLIVLGDADLDRAALLAVQGSYRNSGQRCTAVKRILVQRSVAPAFTERLVEKTRAWSYGDPFDPANEMGTVIDEAAARLFEARVNEAVAQGARLLTGNVRRGALYAPTVLDRVDPAMALVREETFGPVSPVIAFDTIDDAIRISNGTAFGLSSGVCTDSTEAVVRFVNELNVGTVNVWEVPGYRIELTPFGGIKDSGLGYKEGVQEAMKSFTNLKTFSLPW
>2811541709
DHPAFRAEALRWCGARATRERTFDVTDPYTGVRVGTAPLASIDDVRAAFDYAMAYRPVLTRYERSQILERAAALLRERAEEASDLITLESGLSKQDSRYEIGRVADVLKFASVEALRDDAQSFSCDLTPHGKARRVFSQRQPLGVIVAITPFNHPMNQVAHKVAPAIATNNRVIVKPSEKVPLSAFYLADLLHEAGLPEPMLQVVTGDPREIADELVMHPHASLITFTGGVAIGKAIAAKAGYRRVVLELGGNDPLIVLGDADLDRAASLAVQGSYRNSGQRCTAVKRILVQRSVAPAFTERLVEKTRAWSYGDPFDPANEMGTVIDEAAARLFEARVNEAVAQGARLLTGNVRRGALYAPTVLDRVDPAMALVREETFGPVSPVIAFDTIDDAIRISNGTAFGLSSGVCTDSTEAVVRFVNELNVGTVNVWEVPGYRIELTPFGGIKDSGLGYKEGVQEAMKSFTNLKTFSLPW
>2811004597
DHPAFRAEALRWCGARATRERTFDVTDPYTGMRVGTAPLASIDDVRAAFDYAMAYRPVLTRYERSQILERAAALLRERTEEASDLITLESGLSKQDSRYEIGRVADVLKFASVEALRDDAQSFSCDLTPHGKARRVFSQRQPLGVIVAITPFNHPMNQVAHKVAPAIATNNRVIVKPSEKVPLSAFYLADLLHEAGLPEPMLQVVTGDPREIADELVMHPHASLITFTGGVAIGKAIAAKAGYRRVVLELGGNDPLIVLGDADLDRAASLAVQGSYRNSGQRCTAVKRILVQRSVAPAFTERLVEKTRAWSYGDPFDPANEMGTVIDEAAARLFEARVNEAVAQGARLLTGNVRRGALYAPTVLDRVDPAMALVREETFGPVSPVIAFDTIDDAIRISNGTAFGLSSGVCTDSTEAVVRFVNELNVGTVNVWEVPGYRIELTPFGGIKDSGLGYKEGVQEAMKSFTNLKTFSLPW
>2811126445
DHPAFRAEALRWCGARAARERTFDVTDPYTGMRVGTAPLASVDDVRAAFDYAMAYRPVLTRYERSQILERAAALLRERTEEASDLITLESGLSKQDSRYEIGRVADVLKFASVEALRDDAQSFSCDLTPHGKARRVFSQRQPLGVIVAITPFNHPMNQVAHKVAPAVATNNRVIVKPSEKVPLSAFYLADLLHEAGLPEPMLQVVTGDPREIADELVTHPHASLITFTGGVAIGKAIAAKAGYRRVVLELGGNDPLIVLGDADLDRAALLAVQGSYRNSGQRCTAVKRILVQRSVAPAFTERLVEKTRAWSYGDPFDPANEMGTVIDEAAARLFEARVDEAVAQGARLLTGNVRRGALYAPTVLDCVDPAMALVREETFGPVSPVIAFDTIDDAIRISNGTAFGLSSGVCTDSTEAVVRFVNELNVGTVNVWEVPGYRIELTPFGGIKDSGLGYKEGVQEAMKSFTNLKTFSLPW
>2810898143
DHPAFRAEALRWCGARAARERTFDVTDPYTGMRVGTAPLASVDDVRAAFDYAMAYRPVLTRYERSQILERAAALLRERTEEASDLITLESGLSKQDSRYEIGRVADVLKFASVEALRDDAQSFSCDLTPHGKARRVFSQRQPLGVIVAITPFNHPMNQVAHKVAPAVATNNRVIVKPSEKVPLSAFYLADLLHEAGLPEPMLQVVTGDPREIADELVMHPHASLITFTGGVAIGKAIAAKAGYRRVVLELGGNDPLIVLGDADLDRAASLAVQGSYRNSGQRCTAVKRILVQRSVAPAFTERLVEKTRAWSYGDPFDPANEMGTVIDEAAARLFEARVDEAVAQGARLLTGNVRRGALYAPTVLDCVDPAMALVREETFGPVSPVIAFDTIDDAIRISNGTAFGLSSGVCTDSTEAVVRFVNELNVGTVNVWEVPGYRIELTPFGGIKDSGLGYKEGVQEAMKSFTNLKTFSLPW
>2811449174
DHPAFRAEALRWCGARAARERTFDVTDPYTGMRVGTAPLASVDDVRAAFDYAMAYRPVLTRYERSQILERAAALLRERTEEASDLITLESGLSKQDSRYEIGRVADVLKFASVEALRDDAQSFSCDLTPHGKARRVFSQRQPLGVIVAITPFNHPMNQVAHKVAPAVATNNRVIVKPSEKVPLSAFYLADLLHEAGLPEPMLQVVTGDPREIADELVMHPHASLITFTGGVAIGKAIAAKAGYRRVVLELGGNDPLIVLGDADLDRAASLAVQGSYRNSGQRCTAVKRILVQRSVAPAFTERLVEKTRTWSYGDPFDPANEMGTVIDEAAARLFEARVDEAVAQGARLLTGNVRRGALYAPTVLDRVDPAMALVREETFGPVSPVIAFDTIDDAIRISNGTAFGLSSGVCTDSTEAVVRFVNELNVGTVNVWEVPGYRIELTPFGGIKDSGLGYKEGVQEAMKSFTNLKTFSLPW
>2811123020
DHPAFRAEALRWCGARAARERTFDVTDPYTGLRVGTAPLASVDDVRAAFDYAMAYRPVLTRYERSQILERAAALLRERTEEASDLITLESGLSKQDSRYEIGRVADVLKFASVEALRDDAQSFSCDLTPHGKARRVFSQRQPLGVIVAITPFNHPMNQVAHKVAPAVATNNRVIVKPSEKVPLSAFYLADLLHEAGLPEPMLQVVTGDPREIADELVTHPHASLITFTGGVAIGKAIAAKAGYRRVVLELGGNDPLIVLGDADLDRAASLAVQGSYRNSGQRCTAVKRILVQRSVAPAFTERLVEKTRAWSYGDPFDPANEMGTVIDEAAARLFEARVNEAVAQGARLLTGNVRRGALYAPTVLDRVDPAMALVREETFGPVSPVIAFDAIDDAIRISNGTAFGLSSGVCTDSTEAVVRFVNELNVGTVNVWEVPGYRIELTPFGGIKDSGLGYKEGVQEAMKSFTNLKTFSLPW
>2811329978
DHPAFRAEALRWCGARAARERTFDVTDPYTGMRVGTAPLASGDDVRAAFDYAMAYRPVLTRYERSQILERAAALLRERTEEASDLITLESGLSKQDSRYEIGRVADVLKFASVEALRDDAQSFSCDLTPHGKARRVFSQRQPLGVIVAITPFNHPMNQVAHKVAPAIATNNRVIVKPSEKVPLSAFYLADLLHEAGLPEPMLQVVTGDPREIADELVTHPHASLITFTGGVAIGKAIAAKAGYRRVVLELGGNDPLIVLGDADLDRAASLAVQGSYRNSGQRCTAVKRILVQRSVAPAFTERLVEKTRAWSYGNPFDPANEMGTVIDEAAARLFEARVNEAVAQGARLLTGNVRRGALYAPTVLDRVDPAMALVREETFGPVSPVIAFDTIDDAIRISNGTAFGLSSGICTDSTEAVVRFVNELNVGTVNVWEVPGYRIELTPFGGIKDSGLGYKEGVQEAMKSFTNLKTFSLPW
>2811461268
DHPAFRAEALRWCGARAARERTFDVTDPYTGMRVGTAPLASVDDVRAAFNYAMAYRPVLTRYERSQILERAAALLRERTEEASDLITLESGLSKQDSRYEIGRVADVLKFASVEALRDDAQSFSCDLTPHGKARRVFSQRQPLGVIVAITPFNHPMNQVAHKVAPAIATNNRVIVKPSEKVPLSAFYLADLLHEAGLPEPMLQVVTGDPREIADELVTHPHGSLITFTGGVAIGKAIAAKAGYRRVVLELGGNDPLIVLGDADLDRAALLAVQGSYRNSGQRCTAVKRILVQRSVAPAFTERLVEKTRAWSYGDPFDPANEMGTVIDEAAARLFEARVDEAVAQGARLLTGNVRRGALYAPTVLDRVDPAMALVREETFGPVSPVIAFDTIDDAIRISNGTAFGLSSGVCTDSTEAVVRFVNELNVGTVNVWEVPGYRIELTPFGGIKDSGLGYKEGVQEAMKSFTNLKTFSLPW
>2811573374
DHPAFRAEALRWCGARAARERTFDVTDPYTGMRVGTAPLASIDDVRAAFDYAMAYRPVLTRYERSQILERAAALLRERAEEASDLITLESGLSKQDSRYEIGRVADVLKFASVEALRDDAQSFSCDLTPHGKARRVFSQRQPLGVIVAITPFNHPMNQVAHKVAPAVATNNRVIVKPSEKVPLSAFYLADLLHEAGLPEPMLQVVTGDPREIADELVTHPHASLITFTGGVAIGKAIAAKAGYRRVVLELGGNDPLIVLGDADLDRAALLAVQGSYRNSGQRCTAVKRILVQRSVAPAFTERLVEKTRAWSYGDPFDPVNEMGTVIDEAAARLFEARVNEAVAQGARLLTGNVRRGALYAPTVLDRVDPAMALVREETFGPVSPVIAFDTIDDAIRISNGTAFGLSSGVCTDSTEAVVRFVNELNVGTVNVWEVPGYRIELTPFGGIKDSGLGYKEGVQEAMKSFTNLKTFSLPW
>2811399587
DHPAFRAEALRWCGARAARERTFDVTDPYTGLRVGTAPLASGDDVRAAFDYAMAYRPVLTRYERSQILERAAALLRERTEEASDLITLESGLSKQDSRYEIGRVADVLKFASVEALRDDAQSFSCDLTPHGKARRVFSQRQPLGVIVAITPFNHPMNQVAHKVAPAVATNNRVIVKPSEKVPLSAFYLADLLHEAGLPEPMLQVVTGDPREIADELVTHPHASLITFTGGVAIGKAIAAKAGYRRVVLELGGNDPLIVLGDADLDRAALLAVQGSYRNSGQRCTAVKRILVQRSVAPAFTERLVEKTRAWSYGDPFDPANEMGTVIDEAAARLFEARVDEAVAQGARLLTGNVRRGALYAPTVLDCVDPAMALVREETFGPVSPVIAFDTIDDAIRISNGTAFGLSSGVCTDSTEAVVRFVNELNVGTVNVWEVPGYRIELTPFGGIKDSGLGYKEGVQEAMKSFTNLKTFSLPW
>2811632602
DHPAFRAEALRWCGARAARERTFDVTDPYTGMRVGTAPLASVDDVRAAFDYAVAYRPVLTRYERSHILERAAALLRERAEEASDLITLESGLSKQDSRYEIGRVADVLKFASVEALRDDAQSFSCDLTPHGKARRVFSQRQPLGVIVAITPFNHPMNQVAHKVAPAIATNNRVIVKPSEKVPLSAFYLADLLHEAGLPEPMLQVVTGDPREIADELVMHPHASLITFTGGVAIGKAIAAKAGYRRVVLELGGNDPLIVLGDADLDRAALLAVQGSYRNSGQRCTAVKRILVQRSVAPAFTERLVEKTRAWSYGDPFDPANEMGTVIDEAAARLFEARVNEAVAQGARLLTGNVRRGALYAPTVLDRVDPAMALVREETFGPVSPVIAFDTIDDAIRISNGTAFGLSSGVCTDSTEAVVRFVNELNVGTVNVWEVPGYRIELTPFGGIKDSGLGYKEGVQEAMKSFTNLKTFSLPW
>2811653197
DHPAFRAEALRWCGARAARERTFDVTDPYTGMRVGTAPLASVDDVRAAFDYAMAYRPVLTRYERSQILERAAALLRERTEEASDLITLESGLSKQDSRYEIGRVADVLKFASVEALRDDAQSFSCDLTPHGKARRVFSQRQPLGVIVAITPFNHPMNQVAHKVAPAVATNNRVIVKPSEKVPLSAFYLADLLHEAGLPEPMLQVVTGDPREIADELVTHPHASLITFTGGVAIGKAIAAKAGYRRVVLELGGNDPLIVLGDADLDRAASLAVQGSYRNSGQRCTAVKRILVQRSVAPAFTERLVEKTRAWSYGDPFDPANEMGTVIDEAAARLFEARVNEAVAQGARLLTGNVRRGALYAPTVLDRVDPTMALVREETFGPVSPVIAFDTIDDAIRISNGTAFGLSSGVCTDSTEAVVRFVNELNVGTVNVWEVPGYRIELTPFGGIKDSGLGYKEGVQEAMKSFTNLKTFSLPW
>2811493462
DHPAFRAEALRWCGARAARERTFDVTDPYTGLRVGTAPLASVDDVRAAFNYAMAYRPVLTRYERSQILERAAALLRERTEEASDLITLESGLSKQDSRYEIGRVADVLKFASVEALRDDAQSFSCDLTPHGKARRVFSQRQPLGVIVAITPFNHPMNQVAHKVAPAIATNNRVIVKPSEKVPLSAFYLADLLHEAGLPEPMLQVVTGDPREIADELVTHPHASLITFTGGVAIGKAIAAKAGYRRVVLELGGNDPLIVLGDADLDRAASLAVQGSYRNSGQRCTAVKRILVQRSVAPAFTERLVEKTRAWSYGDPFDPANEMGTVIDEAAARLFEARVDEAVAQGARLLTGNVRRGALYAPTVLDRVDPAMALVREETFGPVSPVIAFDTIDDAIRISNGTAFGLSSGVCTDSTEAVVRFVNELNVGTVNVWEVPGYRIELTPFGGIKDSGLGYKEGVQEAMKSFTNLKTFSLPW
>2811291825
DHPAFRAEALRWCGAHAARERTFDVTDPYTGMRVGTAPLASVDDVRAAFDYAMAYRPVLTRYERSQILERAAALLRERTEEASDLITLESGLSKQDSRYEIGRVADVLKFASVEALRDDAQSFSCDLTPHGKARRVFSQRQPLGVIVAITPFNHPMNQVAHKVAPAIATNNRVIVKPSEKVPLSAFYLADLLHEAGLPEPMLQVVTGDPREIADELVTHPHASLITFTGGVAIGKAIAAKAGYRRVVLELGGNDPLIVLGDADLDRAASLAVQGSYRNSGQRCTAVKRILVQRSVAPAFTERLVEKTRAWSYGDPFDPANEMGTVIDEAAARLFEARVNEALAQGARLLTGNVRRGALYAPTVLDRVDPAMALVREETFGPVSPVIAFDTIDDAIRISNGTAFGLSSGVCTDSTEAVVRFVNELNVGTVNVWEVPGYRIELTPFGGIKDSGLGYKEGVQEAMKSFTNLKTFSLPW
>2811230639
DHPAFRAEALRWCGAHAARERTFDVTDPYTGMRVGTAPLASVDDVRAAFDYAMAYRPVLTRYERSQILERAAALLRERTEEASDLITLESGLSKQDSRYEIGRVADVLKFASVEALRDDAQSFSCDLTPHGKARRVFSQRQPLGVIVAITPFNHPMNQVAHKVAPAIATNNRVIVKPSEKVPLSAFYLADLLHEAGLPEPMLQVVTGDPREIADELVTHPHASLITFTGGVAIGKAIAAKAGYRRVVLELGGNDPLIVLGDADLDRAASLAVQGSYRNSGQRCTAVKRILVQRSVAPAFTERLVEKTRAWSYGDPFDPANEMGTVIDEAAARLFEARVNEALAQGARLLTGNVRRGALYAPTVLDRVDPAMALVREETFGPVSPVIAFDTIDDAIRISNGTAFGLSSGVCTDSTEAVVRFVNELNVGTVNVWEVPGYRIELTPFGGIKDSGLGYKEGVQEAMKSFTNLKTFSLPW
>2811432302
DHPAFRAEALRWCGARAARERTFDVTDPYTGMRVGTAPLASVDDVRAAFGYAMAYRPVLTRYERSQILERAAALLRERTEEASDLITLESGLSKQDSRYEIGRVADVLKFASVEALRDDAQSFSCDLTPHGKARRVFSQRQPLGVIVAITPFNHPMNQVAHKVAPAIATNNRVIVKPSDKVPLSAFYLADLLHEAGLPEPMLQVVTGDPREIADELVTHPHASLITFTGGVAIGKAIAAKAGYRRVVLELGGNDPLIVLGDADLDRAASLAVQGSYRNSGQRCTAVKRILVQRSVAPAFTERLVEKTRTWSYGDPFDPANEMGTVIDEAAARLFEARVDEAVAQGARLLTGNVRRGALYAPTVLDRVDPAMALVREETFGPVSPVIAFDTIDDAIRISNGTAFGLSSGVCTDSTEAVVRFVNELNVGTVNVWEVPGYRIELTPFGGIKDSGLGYKEGVQEAMKSFTNLKTFSLPW
>2630401158
DHPAFRAEALRWCGARAARERTFDVTDPYTGLRVGTAPLASVDDVRAAFDYAMAYRPVLTRYERSQILERAAALLRERTEEASDLITLESGLSKQDSRYEIGRVADVLKFASVEALRDDAQSFSCDLTPHGKARRVFSQRQPLGVIVAITPFNHPMNQVAHKVAPAVATNNRVIVKPSEKVPLSAFYLADLLHEAGLPEPMLQVVTGDPREIADELVTHPHASLITFTGGVAIGKAIAAKAGYRRVVLELGGNDPLIVLGDADLDRAALLAVQGSYRNSGQRCTAVKRILVQRSVAPAFTERLVEKTRTWSYGDPFDPANEMGTVIDEAAARLFEARVDEAVAQGARLLTGNVRRGALYAPTVLDRVDPAMALVREETFGPVSPVIAFDTIDDAIRISNGTAFGLSSGVCTDSTEAVVRFVNELNVGTVNVWEVPGYRIELTPFGGIKDSGLGYKEGVQEAMKSFTNLKTFSLPW
>2811520187
DHPAFRAEALRWCGARAARERTFDVTDPYTGMRVGTAPLASVDDVRAAFDYAVAYRPVLTRYERSQILERAAALLRERTEEASDLITLESGLSKQDSRYEIGRVADVLKFASVEALRDDAQSFSCDLTPHGKARRVFSQRQPLGVIVAITPFNHPMNQVAHKVAPAVATNNRVIVKPSEKVPLSAFYLADLLHEAGLPEPMLQVVTGDPREIADELVTHPHASLITFTGGVAIGKAIAAKAGYRRVVLELGGNDPLIVLGDADLDRAALLAVQGSYRNSGQRCTAVKRILVQRSVAPAFTDRLVEKTRAWSYGDPFDPANEMGTVIDEAAARLFEARVNEAVAQGARLLTGNVRRGALYAPTVLDRVDPAMALVREETFGPVSPVIAFDTIDDAIRISNGTAFGLSSGVCTDSTEAVVRFVNELNVGTVNVWEVPGYRIELTPFGGIKDSGLGYKEGVQEAMKSFTNLKTFSLPW
>2811699245
DHPAFRAEALRWCGARAARERTFDVTDPYTGMRVGTAPLASVDDVRAAFDYAMAYRPVLTRYERSQILERAAALLRERTEEASDLITLESGLSKQDSRYEIGRVADVLKFASVEALRDDAQSFSCDLTPHGKARRVFSQRQPLGVIVAITPFNHPMNQVAHKVAPAVATNNRVIVKPSEKVPLSAFYLADLLHEAGLPEPMLQVVTGDPREIADELVTHPHASLITFTGSVAIGKAIAAKAGYRRVVLELGGNDPLIVLGDADLDRAALLAVQGSYRNSGQRCTAVKRILVQRSVAPAFTERLVEKTRAWSYGDPFDPVNEMGTVIDEAAARLFEARVNEAVAQGARLLTGNVRRGALYAPTVLDRVDPAMALVREETFGPVSPVIAFDTIDDAIRISNGTAFGLSSGVCTDSTEAVVRFVNELNVGTVNVWEVPGYRIELTPFGGIKDSGLGYKEGVQEAMKSFTNLKTFSLPW
>2811584189
DHPAFRAEALRWCGARAARERTFDVTDPYTGMRVGTAPLASVDDVRAAFDYAMAYRLVLTRYERSQILERAAALLRERTEEASDLITLESGLSKQDSRYEIGRVADVLKFASVEALRDDAQSFSCDLTPHGKARRVFSQRQPLGVIVAITPFNHPMNQVAHKVAPAIATNNRVIVKPSEKVPLSAFYLADLLHEAGLPEPMLQVVTGDPREIADELVTHPHASLITFTGGVAIGKAIAAKAGYRRVVLELGGNDPLIVLGDADLDRAALLAVQGSYRNSGQRCTAVKRILVQRSVAPAFTERLVEKTRAWSYGDPFDPANEMGTVIDEAAARLFEARVDEAVAQGARLLTGNVRRGALYAPTVLDCVDPAMALVREETFGPVSPVIAFDTIDDAIRISNGTAFGLSSGVCTDSTEAVVRFVNELNVGTVNVWEVPGYRIELTPFGGIKDSGLGYKEGVQEAMKSFTNLKTFSLPW
>2811678135
DHPAFRAEALRWCGARAARERTFDVTDPYTGMRVGTAPLASVDDVRAAFDYAMAYRPVLTRYARSQILERAAALLRERTEEASDLITLESGLSKQDSRYEIGRVADVLKFASVEALRDDAQSFSCDLTPHGKARRVFSQRQPLGVIVAITPFNHPMNQVAHKVAPAIATNNRVIVKPSEKVPLSAFYLADLLHEAGLPEPMLQVVTGDPREIADELVTHPHASLITFTGGVAIGKAIAAKAGYRRVVLELGGNDPLIVLGDADLDRAVSLAVQGSYRNSGQRCTAVKRILVQRSVAPAFTERLVEKTRAWSYGDPFDPANEMGTVIDEAAARLFEARVDEAVAQGARLLTGNVRRGALYAPTVLDRVDPAMALVREETFGPVSPVIAFDTIDDAIRISNGTAFGLSSGVCTDSTEAVVRFVNELNVGTVNVWEVPGYRIELTPFGGIKDSGLGYKEGVQEAMKSFTNLKTFSLPW
>2811637712
DHPAFRAEALRWCGARAARERTFDVTDPYTGMRVGTAPLASVDDVRAAFDYAVAYRPVLTRYERSQILERAAALLRERTEEASDLITLESGLSKQDSRYEIGRVADVLKFASVEALRDDAQSFSCDLTPHGKARRVFSQRQPLGVIVAITPFNHPMNQVAHKVAPAIATNNRVIVKPSEKVPLSAFYLADLLHEAGLPEPMLQVVTGDPREIADELVMHPHASLITFTGGVAIGKAIAAKAGYRRVVLELGGNDPLIVLGDADLDRAASLAVQGSYRNSGQRCTAVKRILVQRSVAPAFTERLVEKTRAWSYGDPFDPANEMGTVIDEAAARLFEARVNEAVAQGARLLTGNVRRGALYAPTVLDRVDPAMALVREETFGPVSPVIAFDTIDDAIRISNGTAFGLSSGVCTDSTEAVVRFVNELNVGTVNVWEVPGYRIELTPFGGIKDSGLGYKEGVQEAMKSFTNLKTFSLPW
>2811110196
DHPAFRAEALRWCGARAARERTFDVTDPYTGMRVGTAPLASVDDVRAAFDYAMAYRPVLTRYERSQILERAAALLRERTEEASDLITLESGLSKQDSRYEIGRVADVLKFASVEALRDDAQSFSCDLTPHGKARRVFSQRQPLGVIVAITPFNHPMNQVAHKVAPAVATNNRVIVKPSEKVPLSAFYLADLLHEAGLPEPMLQVVTGDPREIADELVTHPHASLITFTGGVAIGKAIAAKAGYRRVVLELGGNDPLIVLGDADLDRAASLAVQGSYRNSGQRCTAVKRILVQRSVARAFTERLVEKTRAWSYGDPFDPANEMGTVIDEAAARLFEARVDEAVAQGARLLTGNVRRGALYAPTVLDCVDPAMALVREETFGPVSPVIAFDTIDDAIRISNGTAFGLSSGVCTDSTEAVVRFVNELNVGTVNVWEVPGYRIELTPFGGIKDSGLGYKEGVQEAMKSFTNLKTFSLPW
>2811174573
DHPAFRAEALRWCGARAARERTFDVTDPYTGMRVGTAPLASGDDVRAAFDYAMAYRPVLTRYERSQILERAAALLRERTEEASDLITLESGLSKQDSRYEIGRVADVLKFASVEALRDDAQSFSCDLTPHGKARRVFSQRQPLGVIVAITPFNHPMNQVAHKVAPAVATNNRVIVKPSEKVPLSAFYLADLLHEAGLPEPMLQVVTGDPREIADELVTHPHASLITFTGGVAIGKAIAAKAGYRRVVLELGGNDPLIVLGDADLDRAASLAVQGSYRNSGQRCTAVKRILVQRSVAPAFTERLVEKTRAWSYGDPFDPANEMGTVIDEAAARLFEARVNEAVAQGARLLTGNVRRGALYAPTVLDRVDPAMALVREETFGPVSPVIAFDTIDDAIRISNGTAFGLSSGVCTDSTEAVVRFVNELNVGTVNVWEVPGYRIELTPFGGIKDSGLGYKEGVQEAMKSFTNLKTFSLPW
>2811026248
DHPAFRAEALRWCGARAARERTFDVTDPYTGMRVGTAPLASVDDVRAAFDYAVAYRPVLTRYERSQILERAAALLRERTEEASDLITLESGLSKQDSRYEIGRVADVLKFASVEALRDDAQSFSCDLTPHGKARRVFSQRQPLGVIVAITPFNHPMNQVAHKVAPAVATNNRVIVKPSEKVPLSAFYLADLLHEAGLPEPMLQVVTGDPREIADELVTHPHASLITFTGGVAIGKAIAAKAGYRRVVLELGGNDPLIVLGDADLDRAALLAVQGSYRNSGQRCTAVKRILVQRSVAPAFTERLVEKTRAWSYGDPFDPANEMGTVIDEAAARLFEARVNEAVAQGARLLTGNVRRGALYAPTVLDRVDPAMALVREETFGPVSPVIAFDTIDDAIRISNGTAFGLSSGVCTDSTEAVVRFVNELNVGTVNVWEVPGYRIELTPFGGIKDSGLGYKEGVQEAMKSFTNLKTFSLPW
>2810975617
DHPAFRAEALRWCGARAARERTFDVTDPYTGMRVGTAPLASVDDVRAAFDYAMAYRPVLTRYERSQILERAAALLRERTEEASDLITLESGLSKQDSRYEIGRVADVLKFASVEALRDDAQSFSCDLTPHGKARRVFSQRQPLGVIVAITPFNHPMNQVAHKVAPAVATNNRVIVKPSEKVPLSAFYLADLLHEAGLPEPMLQVVTGDPREIADELVTHPHASLITFTGGVAIGKAIAAKAGYRRVVLELGGNDPLIVLGDADLDRAALLAVQGSYRNSGQRCTAVKRILVQRSVAPAFTDRLVEKTRAWSYGDPFDPANEMGTVIDEAAARLFEARVNEAVAQGARLLTGNVRRGALYAPTVLDRVDPAMALVREETFGPVSPVIAFDTIDDAIRISNGTAFGLSSGVCTDSTEAVVRFVNELNVGTVNVWEVPGYRIELTPFGGIKDSGLGYKEGVQEAMKSFTNLKTFSLPW
>2811473043
DHPAFRAEALRWCGARAARERTFDVTDPYTGMRVGTAPLASVDDVRAAFDYAMAYRPVLTRYERSQILERAAALLRERTEEASDLITLESGLSKQDSRYEIGRVADVLKFASVEALRDDAQSFSCDLTPHGKARRVFSQRQPLGVIVAITPFNHPMNQVAHKVAPAVATNNRVIVKPSEKVPLSAFYLADLLHEAGLPEPMLQVVTGDPREIADELVTHPHASLITFTGGVAIGKAIAAKAGYRRVVLELGGNDPLIVLGDADLDRAALLAVQGSYRNSGQRCTAVKRILVQRSVAPAFTERLVEKTRAWSYGDPFDPANEMGTVIDEAAARLFEARVNEAVAQGARLLTGNVRRGALYAPTVLDRVDPAMALVREETFGPVSPVIAFDTIDDAIRISNGTAFGLSSGVCTDSTEAVVRFVNELKVGTVNVWEVPGYRIELTPFGGIKDSGLGYKEGVQEAMKSFTNLKTFSLPW
>2811238723
DHPAFRAEALRWCGARAARERTFDVTDPYTGMRVGTAPLASGDDVRAAFDYAMAYRPVLTRYERSQILERAAALLRERTEEASDLITLESGLSKQDSRYEIGRVADVLKFASVEALRDDAQSFSCDLTPHGKARRVFSQRQPLGVIVAITPFNHPMNQVAHKVAPAVATNNRVIVKPSEKVPLSAFYLADLLHEAGLPEPMLQVVTGDPREIADELVTHPHASLITFTGGVAIGKAIAAKAGYRRVVLELGGNDPLIVLGDADLDRAALLAVQGSYRNSGQRCTAVKRILVQRSVAPAFTERLVEKTRAWSYGDPFDPANEMGTVIDEAAARLFEARVNEAVAQGARLLTGNVRRGALYAPTVLDRVDPAMALVREETFGPVSPVIAFDTIDDAIRISNGTAFGLSSGVCTDSTEAVVRFVNELNVGTVNVWEVPGYRIELTPFGGIKDSGLGYKEGVQEAMKSFTNLKTFSLPW
>2811334107
DHPAFRAEALRWCGARAARERTFDVTDPYTGMRVGTAPLASVDDVRAAFDYAMAYRPVLTRYERSQILERAAALLRERTEEASDLITLESGLSKQDSRYEIGRVADVLKFASVEALRDDAQSFSCDLTPHGKARRVFSQRQPLGVIVAITPFNHPMNQVAHKVAPAVATNNRVIVKPSEKVPLSAFYLADLLHEAGLPEPMLQVVTGDPREIADELVTHPHASLITFTGGVAIGKAIAAKAGYRRVVLELGGNDPLIVLGDADLDRAALLAVQGSYRNSGQRCTAVKRILVQRSVAPAFTERLVEKTRAWSYGDPFDPANEMGTVIDEAAARLFEARVNEAVAQGARLLTGNVRRGALYAPTVLDRVDPAMALVREETFGPVSPVIAFDTIDDAIRISNGTAFGLSSGVCTDSTEAVVRFVNELNVGTVNVWEVPGYRIELTPFGGIKDSGLGYKEGVQEAMKSFTNLKTFSLPW
>2811064581
DHPAFRAEALRWCGARAARERTFDVTDPYTGMRVGTAPLASVDDVRAAFDYAMAYRPVLTRYERSQILERAAALLRERTEEASDLITLESGLSKQDSRYEIGRVADVLKFASVEALRDDAQSFSCDLTPHGKARRVFSQRQPLGVIVAITPFNHPMNQVAHKVAPAVATNNRVIVKPSEKVPLSAFYLADLLHEAGLPEPMLQVVTGDPREIADELVTHPHASLITFTGGVAIGKAIAAKAGYRRVVLELGGNDPLIVLGDADLDRAALLAVQGSYRNSGQRCTAVKRILVQRSVAPAFTERLVEKTRAWSYGDPFDPANEMGTVIDEAAARLFEARVNEAVAQGARLLTGNVRRGALYAPTVLDRVDPAMALVREETFGPVSPVIAFDTIDDAIRISNGTAFGLSSGVCTDSTEAVVRFVNELNVGTVNVWEVPGYRIELTPFGGIKDSGLGYKEGVQEAMKSFTNLKTFSLPW
>2811648476
DHPAFRAEALRWCGARAARERTFDVTDPYTGMRVGTAPLASVDDVRAAFDYAMAYRPVLTRYERSQILERAAALLRERTEEASDLITLESGLSKQDSRYEIGRVADVLKFASVEALRDDAQSFSCDLTPHGKARRVFSQRQPLGVIVAITPFNHPMNQVAHKVAPAIATNNRVIVKPSEKVPLSAFYLADLLHEAGLPEPMLQVVTGDPREIADELVTHPHASLITFTGGVAIGKAIAAKAGYRRVVLELGGNDPLIVLGDADLDRAALLAVQGSYRNSGQRCTAVKRILVQRSVAPAFTERLVEKTRAWSYGDPFDSANEMGTVIDEAAARLFEARVNEAVAQGARLLTGNVRRGALYAPTVLDRVDPAMALVREETFGPVSPVIAFDTIDDAIRISNGTAFGLSSGVCTDSTEAVVRFVNELNVGTVNVWEVPGYRIELTPFGGIKDSGLGYKEGVQEAMKSFTNLKTFSLPW
>2811387702
DHPAFRAEALRWCGARAARERTFDVTDPYTGMRVGTAPLASVDDVRAAFDYAMAYRPVLTRYERSQILERAAALLRERTEEASDLITLESGLSKQDSRYEIGRVADVLKFASVEALRDDAQSFSCDLTPHGKARRVFSQRQPLGVIVAITPFNHPMNQVAHKVAPAIATNNRVIVKPSEKVPLSAFYLADLLHEAGLPEPMLQVVTGDPREIADELVTHPHASLITFTGGVAIGKAIAAKAGYRRVVLELGGNDPLIVLGDADLDRAALLAVQGSYRNSGQRCTAVKRILVQRSVAPAFTERLVEKTRAWSYGDPFDPANEMGTVIDEAAARLFEARVNEAVAQGARLLTGNVRRGALYAPTVLDRVDPAMALVREETFGPVSPVIAFDTIDDAIRISNGTAFGLSSGVCTDSTEAVVRFVNELNVGTVNVWEVPGYRIELTPFGGIKDSGLGYKEGVQEAMKSFTNLKTFSLPW
>2811732415
DHPAFRAEALRWCGARAARERTFDVTDPYTGMRVGTAPLASVDDVRAAFDYAMAYRPVLTRYERSQILERAAALLHERTEEASDLITLESGLSKQDSRYEIGRVADVLKFASVEALRDDAQSFSCDLTPHGKARRVFSQRQPLGVIVAITPFNHPMNQVAHKVAPAIATNNRVIVKPSEKVPLSAFYLADLLHEAGLPEPMLQVVTGDPREIADELVTHPHASLITFTGGVAIGKAIAAKAGYRRVVLELGGNDPLIVLGDADLDRAALLAVQGSYRNSGQRCTAVKRILVQRSVAPAFTERLVEKTRAWSYGDPFDPANEMGTVIDEAAARLFEARVNEAVAQGARLLTGNVRRGALYAPTVLDRIDPAMALVREETFGPVSPVIAFDTIDDAIRISNGTAFGLSSGVCTDSTEAVVRFVNELNVGTVNVWEVPGYRIELTPFGGIKDSGLGYKEGVQEAMKSFTNLKTFSLPW
>2811550717
DHPAFRAEALRWCGARAARERTFDVTDPYTGMRVGTAPLASVDDVRAAFDYAMAYRPVLTRYERSQILERAAALLHERTEEASDLITLESGLSKQDSRYEIGRVADVLKFASVEALRDDAQSFSCDLTPHGKARRVFSQRQPLGVIVAITPFNHPMNQVAHKVAPAIATNNRVIVKPSEKVPLSAFYLADLLHEAGLPEPMLQVVTGDPREIADELVTHPHASLITFTGGVAIGKAIAAKAGYRRVVLELGGNDPLIVLGDADLDRAALLAVQGSYRNSGQRCTAVKRILVQRSVAPAFTERLVEKTRAWSYGDPFDPANEMGTVIDEAAARLFEARVNEAVAQGARLLTGNVRRGALYAPTVLDRVDPAMALVREETFGPVSPVIAFDTIDDAIRISNGTAFGLSSGVCTDSTEAVVRFVNELNVGTVNVWEVPGYRIELTPFGGIKDSGLGYKEGVQEAMKSFTNLKTFSLPW
>2811073186
DHPAFRAEALRWCGARAARERTFDVTDPYTGMRVGTAPLASVDDVRAAFDYAMAYRPVLTRYERSQILERAAALLRERTEEASDLITLESGLSKQDSRYEIGRVADVLKFASVEALRDDAQSFSCDLTPHGKARRVFSQRQPLGVIVAITPFNHPMNQVAHKVAPAVATNNRVIVKPSEKVPLSAFYLADLLHEAGLPEPMLQVVTGDPLEIADELVTHPHASLITFTGGVAIGKAIAAKAGYRRVVLELGGNDPLIVLGDADLDRAASLAVQGSYRNSGQRCTAVKRILVQRSVAPAFTERLVEKTRTWSYGDPFDPANEMGTVIDEAAARLFEARVDEAVAQGARLLTGNVRRGALYAPTVLDRVDPAMALVREETFGPVSPVIAFDTIDDAIRISNGTAFGLSSGVCTDSTEAVVRFVNELNVGTVNVWEVPGYRIELTPFGGIKDSGLGYKEGVQEAMKSFTNLKTFSLPW
>2811079248
DHPAFRAEALRWCGARAARERTFDVTDPYTGMRVGTAPLASVDDVRAAFDYAMAYRPVLTRYARSQILERAAALLRERTEEASDLITLESGLSKQDSRYEIGRVADVLKFASVEALRDDAQSFSCDLTPHGKARRVFSQRQPLGVIVAITPFNHPMNQVAHKVAPAVATNNRVIVKPSEKVPLSAFYLADLLHEAGLPEPMLQVVTGDPREIADELVTHPHASLITFTGGVAIGKAIAAKAGYRRVVLELGGNDPLIVLGDADLDRAASLAVQGSYRNSGQRCTAVKRILVQRSVAPAFTERLVEKTRTWSYGDPFDPANEMGTVIDEAAARLFEARVDEAVAQGARLLTGNVRRGALYAPTVLDRVDPAMALVREETFGPVSPVIAFDTIDDAIRISNGTAFGLSSGVCTDSTEAVVRFVNELNVGTVNVWEVPGYRIELTPFGGIKDSGLGYKEGVQEAMKSFTNLKTFSLPW
>2810888226
DHPAFRAEALRWCGARAARERTFDVTDPYTGMRVGTAPLASVDDVRAAFDYAMAYRPVLTRYERSQILERAAALLRERTEEASDLITLESGLSKQDSRYEIGRVADVLKFASVEALRDDAQSFSCDLTPHGKARRVFSQRQPLGVIVAITPFNHPMNQVAHKVAPAVATNNRVIVKPSEKVPLSAFYLADLLHEAGLPEPMLQVVTGDPREIADELVTHPHASLITFTGGVAIGKAIAAKAGYRRVVLELGGNDPLIVLGDADLDRAASLAVQGSYRNSGQRCTAVKRILVQRSVAPAFTERLVEKTRTWSYGDPFDPANEMGTVIDEAAARLFEARVDEAVAQGARLLTGNVRRGALYAPTVLDRVDPAMALVREETFGPVSPVIAFDTIDDAIRISNGTAFGLSSGVCTDSTEAVVRFVNELNVGTVNVWEVPGYRIELTPFGGIKDSGLGYKEGVQEAMKSFTNLKTFSLPW
>2810947356
DHPAFRAEALRWCGARAARERTFDVTDPYTGMRVGTAPLASVDDVRAAFDYAMAYRPVLTRYERSQILERAAALLRERTEEASDLITLESGLSKQDSRYEIGRVADVLKFASVEALRDDAQSFSCDLTPHGKARRVFSQRQPLGVIVAITPFNHPMNQVAHKVAPAVATNNRVIVKPSEKVPLSAFYLADLLHEAGLPEPMLQVVTGDPREIADELVTHPHASLITFTGGVAIGKAIAAKAGYRRVVLELGGNDPLIVLGDADLDRAASLAVQGSYRNSGQRCTAVKRILVQRSVAPAFTERLVEKTRTWSYGDPFDPANEMGTVIDEAAARLFEARVDEAVAQGARLLTGNVRRGALYAPTVLDRVDPAMALVREETFGPVSPVIAFDTIDDAIRISNGTAFGLSSGVCTDSTEAVVRFVNELNVGTVNVWEVPGYRIELTPFGGIKDSGLGYKEGVQEAMKSFTNLKTFSLPW
>2811443395
DHPAFRAEALRWCGARAARERTFDVTDPYTGMRVGTAPLASVDDVRAAFDYAMAYRPVLTRYERSQILERAAALLRERTEEASDLITLESGLSKQDSRYEIGRVADVLKFASVEALRDDAQSFSCDLTPHGKARRVFSQRQPLGVIVAITPFNHPMNQVAHKVAPAIATNNRVIVKPSEKVPLSAFYLADLLHEAGLPEPMLQVVTGDPREIADELVTHPHASLITFTGGVAIGKAIAAKAGYRRVVLELGGNDPLIVLGDADLDRAASLAVQGSYRNSGQRCTAVKRILVQRSVAPAFTGRLVEKTRAWSYGDPFDPANEMGTVIDEAAARLFEARVNEAVAQGARLLTGNVRRGALYAPTVLDRVDPAMALVREETFGPVSPVIAFDTIDDAIRISNGTAFGLSSGVCTDSTEAVVRFVNELNVGTVNVWEVPGYRIELTPFGGIKDSGLGYKEGVQEAMKSFTNLKTFSLPW
>2811184681
DHPAFRAEALRWCGARAARERTFDVTDPYTGMRVGTAPLASVDDVRAAFDYAMAYRPVLTRYERSQILERAAALLRERTEEASDLITLESGLSKQDSRYEIGRVADVLKFASVEALRDDAQSFSCDLTPHGKARRVFSQRQPLGVIVAITPFNHPMNQVAHKVAPAIATNNRVIVKPSEKVPLSAFYLADLLHEAGLPEPMLQVVTGDPREIADELVTHPHASLITFTGGVAIGKAIAAKAGYRRVVLELGGNDPLIVLGDADLDRAASLAVQGSYRNSGQRCTAVKRILVQRSVAPAFTGRLVEKTRAWSYGDPFDPANEMGTVIDEAAARLFEARVNEAVAQGARLLTGNVRRGALYAPTVLDRVDPAMALVREETFGPVSPVIAFDTIDDAIRISNGTAFGLSSGVCTDSTEAVVRFVNELNVGTVNVWEVPGYRIELTPFGGIKDSGLGYKEGVQEAMKSFTNLKTFSLPW
>2811034848
DHPAFRAEALRWCGARAARERTFDVTDPYTGMRVGTAPLASVDDVRAAFDYAMAYRPVLTRYERSQILERAAALLRERTEEASDLITLESGLSKQDSRYEIGRVADVLKFASVEALRDDAQSFSCDLTPHGKARRVFSQRQPLGVIVAITPFNHPMNQVAHKVAPAIATNNRVIVKPSEKVPLSAFYLADLLHEAGLPEPMLQVVTGDPREIADELVTHPHASLITFTGGVAIGKAIAAKAGYRRVVLELGGNDPLIVLGDADLDRAASLAVQGSYRNSGQRCTAVKRILVQRSVAPAFTGRLVEKTRAWSYGDPFDPANEMGTVIDEAAARLFEARVNEAVAQGARLLTGNVRRGALYAPTVLDRVDPAMALVREETFGPVSPVIAFDTIDDAIRISNGTAFGLSSGVCTDSTEAVVRFVNELNVGTVNVWEVPGYRIELTPFGGIKDSGLGYKEGVQEAMKSFTNLKTFSLPW
>2811395327
DHPAFRAEALRWCGARAARERTFDVTDPYTGMRVGTAPLASVDDVRAAFDYAMAYRPVLTRYERSQILERAAALLRERTEEASDLITLESGLSKQDSRYEIGRVADVLKFASVEALRDDAQSFSCDLTPHGKARRVFSQRQPLGVIVAITPFNHPMNQVAHKVAPAIATNNRVIVKPSEKVPLSAFYLADLLHEAGLPEPMLQVVTGDPREIADELVTHPHASLITFTGGVAIGKAIAAKAGYRRVVLELGGNDPLIVLGDADLDRAASLAVQGSYRNSGQRCTAVKRILVQRSVAPAFTERLVEKTRAWSYGDPFDPANEMGTVIDEAAARLFEARVNEAVAQGARLLTGNVRRGALYAPTVLDRVDPAMALVREETFGPVSPVIAFDTIDDAIRISNGTAFGLSSGVCTDSTEAVVRFVNELNVGTVNVWEVPGYRIELTPFGGIKDSGLGYKEGVQEAMKSFTNLKTFSLPW
>2811693442
DHPAFRAEALRWCGARAARERTFDVTDPYTGMRVGTAPLASVDDVRAAFDYAMAYRPVLTRYERSQILERAAALLRERTEEASDLITLESGLSKQDSRYEIGRVADVLKFASVEALRDDAQSFSCDLTPHGKARRVFSQRQPLGVIVAITPFNHPMNQVAHKVAPAIATNNRVIVKPSEKVPLSAFYLADLLHEAGLPEPMLQVVTGDPREIADELVTHPHASLITFTGGVAIGKAIAAKAGYRRVVLELGGNDPLIVLGDADLDRAASLAVQGSYRNSGQRCTAVKRILVQRSVAPAFTERLVEKTRTWSYGDPFDPANEMGTVIDEAAARLFEARVDEAVAQGARLLTGNVRRGALYAPTVLDRVDPAMALVREETFGPVSPVIAFDTIDDAIRISNGTAFGLSSGVCTDSTEAVVRFVNELNVGTVNVWEVPGYRIELTPFGGIKDSGLGYKEGVQEAMKSFTNLKTFSLPW
>2811544959
DHPAFRAEALRWCGARAARERTFDVTDPYTGMRVGTAPLASVDDVRAAFDYAMAYRPVLTRYERSQILERAAALLRERTEEASDLITLESGLSKQDSRYEIGRVADVLKFASVEALRDDAQSFSCDLTPHGKARRVFSQRQPLGVIVAITPFNHPMNQVAHKVAPAVATNNRVIVKPSEKVPLSAFYLADLLHEAGLPEPMLQVVTGDPREIADELVTHPHASLITFTGGVAIGKAIAAKAGYRRVVLELGGNDPLIVLGDADLDRAASLAVQGSYRNSGQRCTAVKRILVQRSVAPAFTERLVEKTRAWSYGDPFDPANEMGTVIDEAAARLFEARVDEAVAQGARLLTGNVRRGALYAPTVLDRVDPAMALVREETFGPVSPVIAFNTIDDAIRISNGTAFGLSSGVCTDSTEAVVRFVNELNVGTVNVWEVPGYRIELTPFGGIKDSGLGYKEGVQEAMKSFTNLKTFSLPW
>2811482506
DHPAFRAEALRWCGARAARERTFDVTDPYTGMRVGTAPLASVDDVRAAFDYAMAYRPVLTRYERSQILERAAALLRERTEEASDLITLESGLSKQDSRYEIGRVADVLKFASVEALRDDAQSFSCDLTPHGKARRVFSQRQPLGVIVAITPFNHPMNQVAHKVAPAVATNNRVIVKPSEKVPLSAFYLADLLHEAGLPEPMLQVVTGDPREIADELVTHPHASLITFTGGVAIGKAIAAKAGYRRVVLELGGNDPLIVLGDADLDRAASLAVQGSYRNSGQRCTAVKRILVQRSVAPAFTERLVEKTRAWSYGDPFDPANEMGTVIDEAAARLFEARVDEAVAQGARLLTGNVRRGALYAPTVLDRVDPAMALVREETFGPVSPVIAFDTIDDAIRISNGTAFGLSSGVCTDSTEAVVRFVNELNVGTVNVWEVPGYRIELTPFGGIKDSGLGYKEGVQEAMKSFTNLKTFSLPW
>2811600493
DHPAFRAEALRWCGARAARERTFDVTDPYTGMRVGTAPLASVDDVRAAFDYAMAYRPVLTRYERSQILERAAALLRERTEEASDLITLESGLSKQDSRYEIGRVADVLKFASVEALRDDAQSFSCDLTPHGKARRVFSQRQPLGVIVAITPFNHPMNQVAHKVAPAVATNNRVIVKPSEKVPLSAFYLADLLHEAGLPEPMLQVVTGDPREIADELVTHPHASLITFTGGVAIGKAIAAKAGYRRVVLELGGNDPLIVLGDADLDRAASLAVQGSYRNSGQRCTAVKRILVQRSVAPAFTERLVEKTRAWSYGDPFDPANEMGTVIDEAAARLFEARVDEAVAQGARLLTGNVRRGALYAPTVLDRVDPAMALVREETFGPVSPVIAFDTIDDAIRISNGTAFGLSSGVCTDSTEAVVRFVNELNVGTVNVWEVPGYRIELTPFGGIKDSGLGYKEGVQEAMKSFTNLKTFSLPW
>2811166671
[truncated: 317,991 more chars]
