# Supplementary material for: Global and seasonal variation of marine phosphonate metabolism
Source: ISME J. 2022 Jun 23;16(9):2198–212. doi: 10.1038/s41396-022-01266-z (PMC9381506; doi:10.1038/s41396-022-01266-z)
Supplement: Supplementary file 37 — Supplementary Files S2 [file 41396_2022_1266_MOESM37_ESM.txt]

>2230699739
MTDLASYNFAYLDEQTKRMIRRAILKAIAVPGYQVPFASREMPMPYGWGTGGVQVTASIVGPDDVLKVIDQGADDTTNAVSIRAFFQKVASVAVTTHTKDATIIQTRHRIPEEKLAANQVLVYQVPIPEPLRFLEPRETETRKMHALEEYGLMHVKLYEDIAHNGRISKTYAYPVKVAGRYVMDPSPTPKFDNPKMHMSDALQLFGAGREKRIYAVPPYTEVVSLDFDDYPFEIQRFGKPCALCGAEEVYLDEVILDDKGGRMFVCSDTDHCEDRRAHGHAGEMLAPNQEAAE
>2236277056
MNEMSKNENIDIQIYNFAYLDENTKRMIRRALLKALCIPGYQVPFSSREMPMPYGWGTGGIQVTSACLIPKDVLKVIDQGADDTTNAVSIRKFFQKTANIAVTEKTSDASLIQTRHRIPETKLKEKQILVYQVPIPEPLRFLEPRETETRKMHALSEYGLMYVKLYEDIAKHGHIETAYAYPVKTNGNYVTDPSPIPKFDNPKMNNSPAIQLFGAGREQRIYAIPPYTNVKSLDFEDYPFEAMKANFKCSICGSSDSYLDEIIVSDDGKRSYICSDTDYCKEQTKLNSKKDDQL
>2236277957
MNEMSKNENIDIQIYNFAYLDENTKRMIRRALLKALCIPGYQVPFSSREMPMPYGWGTGGIQVTSACLIPKDVLKVIDQGADDTTNAVSIRKFFQKTANVAVTEKTSDASLIQTRHRIPETKLKEKQILVYQVPIPEPLRFLEPRETETRKMHALSEYGLMYVKLYEDIAKHGHIETAYAYPVKTNGNYVTDPSPIPKFDNPKMNNSPAIQLFGAGREQRIYAIPPYTNVKSLDFEDYPFEAMKANFKCSICGSSDSYLDEIIVSDDGKRSYICSDTDYCKEQTKLNSKKEDQL
>2501073271
PDTLPSTAAELASHETQAVSGYNFAYLDEQTKRMLRRALLKAVAVPGYQVPFASREMPLPYGWGTGGIQVTAAIIGAKDTLKVIDQGSDDTTNAVNIRRFFARTTGVATTRRTSEASIVQTRHRIPETPLTARQILVYQVPMPEPLFRLEPRVAECKKLHALADYGLISVKLYEDIVQHGSIATTYDYPVTVNGRYLTSPSPIPKFDNPKLHMNAALQLFGAGRERRIYAIPPYTPVKSLDFDDHPFEVQRWKHTCALCGSRESFLDEMIVDDAGKRMFVCSDSDYCHDRREQIDAHATNEAGEKA
>2501083752
MNAPDTLQASAAAAASSHLTSHPTSHVASHETQAASGYNFAYLDEQTKRMLRRALLKAVAVPGYQVPFASREMPLPYGWGTGGIQVTAAIIGANDTLKVIDQGSDDTTNAVNIRRFFARTTGVATTRHTTQASIIQTRHRIPETPLTDKQILVYQVPMPEPLFRLEPRVAECKKLHALADYGLISVKLYEDIVQHGSIATTYDYPVTVNGRYLTSPSPIPKFDNPKLHMNAALQLFGAGRERRIYAIPPYTPVKSLDFDDHPFEVQRWEHACALCGSRESFLDEMIVDDAGKRMFVCSDSDYCHERRADDDASDDASENDVDARATNQAGENA
>2501413174
MNAPDTLPSTAAELASHETQAVSGYNFAYLDEQTKRMLRRALLKAVAVPGYQVPFASREMPLPYGWGTGGIQVTAAIIGAKDTLKVIDQGSDDTTNAVNIRRFFARTTGVATTRRTSEASIVQTRHRIPETPLTARQILVYQVPMPEPLFRLEPRVAECKKLHALADYGLISVKLYEDIVQHGSIATTYDYPVTVNGRYLTSPSPIPKFDNPKLHMNAALQLFGAGRERRIYAIPPYTPVKSLDFDDHPFEVQRWEHACALCGSRESFLDEMIVDDAGKRMFVCSDSDYCHDRREQIDAHATNEAGEKA
>2501734525
MSQVINASSTCQSDDSNTDSCTDYNTGYNYGYLDEQTKRMIRRSLLKAVAIPGYQVPFGGREMPMPYGWGTGGVQLTAAILGQADTLKVIDQGADDTTNAVSIREFFKTVADARTTERTVDATVIQTRHRIPEVLLKKDQILVYQVPIPEPLRFIEPRETETRKMHALQEYGIMHVKLYEDIARFGHIATAYAYPVRVNDRYIMDPSPIPKFDNPKMDNMPALQLFGAGREKRIYAIPPFTKVRSLDFEDHPFEIQQWDEPCSICGATNTFLDEVVTDDEGNRMFVCSDTDYCGSQGESA
>2502304241
MNDTAEIYDQGEYNFAYLDEQTKRMIRRAILKGIAIPGYQVPFASREMPMPYGWGTGGVQVTASILGRDDCLKMIDQGSDDTTNAVSLRGFFEKTAGIRTTYETSEATVIQTRHRIPEKTLTEDQILVFQVPIPEPLRFLEPRETETRKMHALEDYGLMHVKLYEDIAKNGHIATTYAYPVKVNDRYVMDPSPTPKFDNPKIDEMAALQLYGAGREKRIYAIPPYTRVKSLDFEDYPFEVQKFDKPCGLCGAEDVYLDEVILDDRGGRMFVCSDSDFCEERRAAGHAGPMAADPAALQVSGKTQGETA
>2502320883
MNDYNFAYLDEQTKRMIRRAILKGLAVPGYQVPFASREMPMPYGWGTGGVQVSAATLTPDDTLKVIDQGADDTTNAVSIRKFFENTAGVATTEETAKASVIQTRHRIPEAELSEDQILVYQVPIPEPLRFLEPRETETRKMHSLQEYGLMHVKLYEDISQHGAIATSYAYPVKVADRYVMDPSPIPKFDNPKMNMAAIQLFGAGREQRIYAVPPYTEVVSLDFEDYPFEASKADHPCDLCAAEDSYLDEVILDDAGNRMFVCSDTDYCRSRRDAGHLGRLSEEAAWWRRCCK
>2502377454
MTAAAYNFAYLDEQTKRMIRRAILKAIAIPGYQVPFASREMPMPYGWGTGGVQVTASILGRDDVLKVIDQGSDDTTNAVSIRKFFQKTAGVATTTATAEATVIQTRHRIPETPLQAGQVLVYQVPIPEPLRFLEPRETETRKMHALAEYGLMHVKLYEDIARHGHIATTYAYPVMVAGRYLMDPSPTPKFDNPKMHRSAALQLFGAGREKRIYAVPPHTEVVSLDFEDHPFEVNRFEQPCALCGAEGVYLDEVVLDDRGGRMFVCSDTDHCETRQAGHRGTMASPIAAGEGGRRAD
>2502434015
MKPNPLAQTPMQSPDWRDGLKHRSGHYSYAFLDEGAKREIRRKMLKAVALPGCQVSFGSREMPIARGWGTGGLQLTLALIGDDDVLKVIDQGSDDSVNAVNIKQFVQQVTGVRLTTDTTAATLIQTRHRIPEETLAPHQLLIFQVPIPEPLRLVEPSEQKTRRMHAEADYSRMWLYLYEDIVKFNEITIGARYPVMVNHRYLMDPSPIPRWDVPRLNQNDALLLFCAGREKRIYAIPPHTDVRPLEFDDFAFRVEAFHGRRCDRCGSVGTFLDEVIDDESGQRIYTCSDTSFCDKHKAANPNPQSENKP
>2502677353
MNASNDKADNVYSGYNFAYLDEQTKRMIRRALLKAVAIPGYQVPFGGREMPMPYGWGTGGMQLTASILGADDVLKVIDQGADDTTNAVSIRTFFERVAGVETTTRTGEASVIQTRHRIPEQALTKGQILVFQVPIPEPLRFIEPSEEETRIMHGLEEYGVMHVKLYEDIARHGHIATTYAYPVKVADRYVMDPSPIPKFDNPKLDMSEALMLFGAGREKRLYAIPPYTRVKSLDFEDHPFEVQTWGEPCALCGATDSYLDEVITDDQGGRMFVCSDTDYCQDRHEEVA
>2503199744
MTTQSTDIATYNFAYLDEQTKRMIRRAILKGIAIPGYQVPFASREMPMPYGWGTGGVQVTASIIGPNDVLKVIDQGADDTTNAVSIRAFFKKVANVAVTTDTASATIIQTRHRIPEHPLTAGQVLVYQVPIPEPLRFLEPRETETRKMHALEEYGLMHVKLYEDIAKHGRIATTYAYPVKVEGRYVMDPSPTPKFDNPKMHRSPALQLFGAGREKRIYAVPPFTEVVSLDFEDHPFEVQTFDQPCALCAAENVYLDEVILDDHGGHMFVCSDTDHCEKRRADGHRGHLAPETHSVSEKMEPAQ
>2503353280
MNNILKFKNKKAKVSDQDEIYNFAYLDENTKRMIRRALIKALCIPGYQVPFSSREMPMPYGWGTGGVQVTSSCLTTDDVLKVIDQGADDTTNAVSIRNFFKKTANIETTETTEDASIIQTRHRIPENQLKEKQILVYQVPIPEPLAFLEPRYQETKKMHALSEYGIMHVKLYEDITKNGHIETAYAYPVKTNDRYIMDPSPIPKFDNPKMNNNPAIQLFGAGREQRIYAIPPYTQVTSLDFEDYPFDPSKAPHKCSICGSNDSFLDEIITDDDGNRSFICSDTNYCNQRMKDK
>2503566440
MANLSGYNFAYLDEQTKRMIRRAILKAVAIPGYQVPFGGREMPMPYGWGTGGIQLTASVIGESDVLKVIDQGADDTTNAVSIRNFFKRVTGVNTTERTDDATVIQTRHRIPETPLTEDQIIIFQVPIPEPLRFIEPRETETRTMHALEEYGVMQVKLYEDIARFGHIATTYAYPVKVNGRYVMDPSPIPKFDNPKMDMMPALQLFGAGREKRIYAVPPFTRVESLDFDDHPFTVQQWDEPCAICGSTHSYLDEVVLDDAGNRMFVCSDTDYCRQQSEAKNQ
>2503787070
MTAVKTPAATAAARPSASVEAGYNYGYLNEQTKRMIRRAILKAVAIPGYQVPFAGREMPMPYGWGTGGIQLSASILGPDDVFKVIDQGADDTTNAVSIRKFFAKVTGVETTERTLDATVIQTRHRIPETPLAEGQIMVYQVPIPEPLRWVEPRETETRKMHALEEYGVMHVQLYEDIARHGRIATNFMYPVRVNGRYIMSPSPIPKFDNPKLDNSPALHVFGAGREKRIYAVPPYTEVRSLDFEDFPFSVETWDGCCALCGATDSYLDEVILNDAGERMFVCSDTDYCATRRAQGHTGPMADREELAELTGKRPGKEGSKA
>2503912737
MNKTYNFAFFDEGSKREIRRATLKAIAIPGYQVPFASREMPIGRGWGTGGLQLTLSLIGKDDVLKVIDQGSDESVNAVNIKKLVSDTTGVRTTDCTKEASLIQSRHRVPEVPLHRDQILVLQVPLPEPLRNFEPSEHETKKLHAEREYSGAWLMLFEQIMKYGIMATDADHPVMVQDRYVMAPSPIPRFDNAKLDGNEALILLGAGREKKVYAVPPYTNVSSLAFDDYEFEIESFANHSCILCGSNDVFLDELVDEESGETYFQCNDTSNCLEMVNQKQSLGVN
>2504132833
MTSPPLPNSQNSHTGFNFAYLDEQTKRSIRRALLKAVAIPGHQIPFSSREMPMSYGWGTGGIQVTSAVIGQNDVLKVIDQGADDTTNAVNIRRFFKKVCDVKTTEKTEEATLIQTRHRIPETPLKDGQIMVYQVPIPEPLRWLESSAVETSKMHAYREYGGMYVKLYEDITKHGYIATAYDYPVMVNDHYLMSPSPIPRFDNPKLNMSPALQLFGAGREKRIYAIPPYTKVKSLDFEDHPFSVEKWDKTCEFCGSQESFLDEVVIDDQGGRMWICSDTDYCNHQQQKR
>2504809375
MSDYNFAYLDEQTKRMIRRAILKGLAIPGYQVPFASREMPMPYGWGTGGVQVSAAALTPDDTFKVIDQGADDTTNAVSIRKFFERTAGVATTEETEKASIIQTRHRIPEADLREDQIIVYQVPIPEPLRFLEPRETETRKMHALEEYGLMHVKLYEDISQHGAIATAYAYPVKVEGRYVMDPSPIPKFDNPKMEMAAIQLFGAGREQRIYAVPPYTKVVSLDFEDYPFEATKADHPCDLCAAEDSYLDEVILDDQGGRMFVCSDTDYCRSRREAGHVGRLGQDAPLTTGPEAA
>2504981586
MTDQAYNFAYLDEQTKRMIRRALLKALAIPGYQVPFASREMPMPYGWGTGGVQVTAACLTPDDRLKVIDQGADDTTNAVSIRRFFQRTAGVETTERTAEATVIQTRHRIPEQPLSEGQILVYQVPIPEPLRFLEPRETETRKMHELEEYGLMHVKLYEDIARHGEIATAYAYPVRVEGRYVMDPSPIPKFDNPKLAGNPAIQLFGAGREARIYAVPPYSDVVSLDFEDHPFIASKADHACDLCGSAGSYLDEVITDDRGTRMFVCSDTDFCASRQAQGHRGRLSPQGATP
>2505401376
MSTAPQRPARDEAYNFAYLDEQTKRMIRRALLKAVAIPGYQVPFGGREMPLPYGWGTGGMQLTATILGDDDVLKVIDQGADDTTNAVSIRRFFARTAGVATTERTPEATVIQTRHRIPETPLHADQIMVYQVPIPEPLRFIEPSETETRTMHALDDYGVMHVKLYEDIATFGHIATSYAYPVMVDERYVMDPSPIPKFDNPKLHMSPALMLFGAGREKRLYAVPPFTQVVSLDFEDHPFEVQRWEQCCAICGSHDSFLDELILDDAGTQSFVCSDTDYCAQRVKQQENAR
>2505532302
MSTAPMSTEPQRPARDEAYNFAYLDEQTKRMIRRALLKAVAIPGYQVPFGGREMPLPYGWGTGGMQLTATILGDDDVLKVIDQGADDTTNAVSIRRFFARTAGVATTERTPEATVIQTRHRIPETPLHADQIMVYQVPIPEPLRFIEPSETETRTMHALDDYGVMHVKLYEDIATFGHIATSYAYPVMVDERYVMDPSPIPKFDNPKLHMSPALMLFGAGREKRLYAVPPFTQVVSLDFEDHPFEVQRWEQCCAICGSHDSFLDELILDDAGTQSFVCSDTDYCAQRVKQQENAR
>2505538058
MTNAPMNTAEQRPARDDAYNFAYLDEQTKRMIRRALLKAVAIPGYQVPFGGREMPLPYGWGTGGMQLTAAILGADDVLKVIDQGADDTTNAVSIRRFFARTAGIATTERTPEATVIQTRHRIPETPLHADQIMVYQVPIPEPLRFIEPSETETRTMHALDDYGVMHVKLYEDIATFGHIATSYAYPVMVDERYVMDPSPIPKFDNPKLHMSPALMLFGAGREKRLYAVPPFTRVVSLDFEDHPFEVQRWEQSCAICGSHESFLDELILDDAGTQSFVCSDTDYCAQRVKQQENDR
>2505608855
MTHAPINTTQRPARDEAYNFAYLDEQTKRMIRRALLKAVAIPGYQVPFGGREMPLPYGWGTGGMQLTAAILGADDVLKVIDQGADDTTNAVSIRRFFARTAGIATTERTPEATVIQTRHRIPETPLHADQIMVYQVPIPEPLRFIEPSETETRTMHALDDYGVMHVKLYEDIATFGHIATSYAYPVMVDERYVMDPSPIPKFDNPKLHMSPALMLFGAGREKRLYAVPPYTQVVSLDFEDHPFEVQRWEQCCAICGSHDSFLDELILDDAGTQSFVCSDTDYCAQRVKQQENDR
>2505802748
MSSPQTGFNFAYLDEQTKRSIRRAILKAVAIPGHQIPFSSREMPMSYGWGTGGIQVTAAVIGQTDVLKVIDQGADDTTNAVNIRRFFKKVCGVETTEQTTAATLIQTRHRIPETPLKDGQILVYQVPIPEPLRWLEPSAVETGKMHALEEYGPMYVKLYEDVTRHGHIATAYDYPVMVHDRYLMSPSPIPRFDNPKMQMSPALQLFGAGREKRIYAIPPYTKVKSLDFEDHPFTVERWDKACQLCGSTESYLDEVVIDDQGGRMWICSDTDYCNKRRE
>2505900712
MSTETIARYNFAYLDEQTKRMIRRAILKGIAIPGYQVPFASREMPMPYGWGTGGVQVTASVIGPGDVLKVIDQGADDTTNAVSIRAFFQKVAEIAVTTHTGEATIIQTRHRIPEKPLQEGQILVYQVPIPEPLRFLEPRETETRKMHALEEYGLMHVKLYEDIAKHGHIATTYAYPVKVEGRYVMDPSPTPKFDNPKMHMSPALQLFGAGREKRIYAIPPYTRVESLDFEDHPFEIQKFDQPCALCGGTDVYLDEVILDDRGGRMFVCSDTDHCEERREAGHTGHMSEEAAQ
>2505909929
MSDLANYNFAYLDEQTKRMIRRAILKAIAIPGYQVPFASREMPMPYGWGTGGVQVTASIIGPDDVLKVIDQGADDTTNAVSIRAFFQKTANVAVTTHTGEATIIQTRHRIPEYPLTEGQVIVYQVPIPEPLRFLEPRETETRKMHALAEYGLMHVKLYEDIARHGHIAKTYDYPVMIEGRYVMAPSPTPKFDNPKMHMSPALQLFGAGREKRIYAVPPYTDVVSLDFEDHPFEVQKFKEPCALCGAKGVYLDEVVLDDRGGSMFVCSDTDFCEDRQANGHFGHLAANKEAAQ
>2505935288
MTDTLTTHADAATPGRGILDEGSKREIRRASLTAVCVPGYLTPFGSREMPVARGWGSGGLQVTLGLVTADDVVKVIDQGDDDGVNATNLRRLIEDSEKCASTKDTREATIIQSRHRIPEEPMGEDQILVLQVPNSEPLRAVQKSVTECARMHAEADYSMMWVSLYEDLVRNGVITKTTGYPVLVNGRYVMITSPIPRWDVPQLHDSPFLTLLGAGREKRIFAVPPYTDVRPLTFDDVPFEVEGSKDQQCERCGSTDTFLVEAAPGRMMCSDVEWCTHRDPKELVDRPVPAHAEGWTLAVRGVGKVHGPGGADAVPGTGPEAGTAISPRTGAVVAAWDVSFDVAPGEALGIIGESGSGKSTVLRCLIGDEKATAGSMFLTTLDEGRTDVFTLDDTERRALRIDTLGLVHQNPADGLTMTVSAGGNIAERLTAAGWRNYYEIRDRAAYLLEKVEVPLDRMDDPVHTFSGGMRQRVQIAKALATDPRVLLLDEPTTGLDASVAAGVLDLLRNLLAERDTAAVVVSHDFAVIEALTDRTLVMNVGRAVETGLTDQLFQDPHHPYTQRLVAAARR
>2506025309
MNDLTLPAVRDPAYNFAYLDEQTKRMIRRALLKAVAIPGYQVPFGGREMPLPYGWGTGGMQLTAAILGDDDVLKVIDQGADDTTNAVSIRRFFARTAGVATTEATPDASVIQTRHRIPETALQAGQIMVYQVPIPEPLRFIEPSETETRTMHALNDYGVMHVKLYEDIATFGHIATSYAYPVMVDERYVMDPSPIPKFDNPKLDMSPALMLFGAGREKRLYAVPPYTRVTSLDFEDHPFEVQQWEHNCAICGSHDSFLDELILDDAGTQSFVCSDTWYCAQRVKENNQ
>2506362336
MNDAAYNFAYLDEQTKRMIRRALLKAVAIPGYQVPFGGREMPLPYGWGTGGMQLTAAILAADDVLKVIDQGADDTTNAVSIRRFFARTAGVATTEATPDATVIQTRHRIPETPLQADQIMVYQVPIPEPLRFIEPSETETRTMHALNDYGVMHVKLYEDIATFGHIATSYAYPVMVDERYVMDPSPIPKFDNPKLDMSPALMLFGAGREKRLYAVPPYTQVTSLDFEDHPFEVQKWEHNCAICGSHESFLDELILDDAGTQSFVCSDTWYCAQRVKENNQ
>2506693129
MTNLSGYNFAYLDEQTKRMIRRAILKAVAIPGYQVPFGGREMPMPYGWGTGGIQLTASVIGESDVLKVIDQGADDTTNAVSIRQFFQRVTGVNTTEKTEDATLIQTRHRIPETPLTEDQILIFQVPIPEPLRFIEPRETETRTMHALEEYGVMQVKLYEDIARFGHIATTYAYPVKVNGRYVMDPSPIPKFDNPKMDMMPALQLFGAGREKRIYAVPPYTRVESLDFDDHPFTVQEWDEPCAICGSKHSYLDEVVLDDTGKRMFVCSDTDFCRQQSEAKSQ
>2506714331
MTEPTDQLYHFALLDEDARREIRRKLLKAVAIPGHLVPFASRDMPITRGWGTGGLQITLALITPDDTLKVIDQGDDESVNAVNLRRLITRTTGVATTTDTTAATIIQTRHRIPEERMRADQILVLQVPMADPLRWVEPNLERATIMHSEADYGKMWVYMYESVVRAGDLRIASQYPVVVNRRYLMDTTPIPRWDVPKLHMAETLYLFGAGREKRIYAVPPYTVVEPLQFEDYPFRTEYRPGQRCARCGAENTFLSHFVADAYGGRETTCSDASYCAKRCAAAEANI
>2506770140
MTTQQDTQYQGYNYAYLDEQTKRMIRRALLKAVAIPGYQVPFGGREMPMPYGWGTGGVQLTAALIGREDTLKVIDQGADDTTNAVSIRAFFQKVADVATTEETTAASLIQTRHRIPETPLQPGQILVYQVPIPEPLRFIEPRETETRKMHALEEYGIMHVKLYEDIARYGQIATAYAYPVRVNGRYIMDPSPIPKFDNPRMDMMPALQLFGAGREKRIYAIPPYTRVASLDFEDHPFEVQQWDEPCSICGATDSFLDEVVTDDRGGRVFICSDTDYCRQQQEQQA
>2506885034
MNTPVKSTAQTRSARDEAYNFAYLDEQTKRMIRRALLKAVAIPGYQVPFGGREMPLPYGWGTGGMQLTAAILGDDDVLKVIDQGADDTTNAVSIRRFFARTAGIATTERTPDATVIQTRHRIPETPLHADQIMVYQVPIPEPLRFIEPSETETRTMHALDDYGVMHVKLYEDIATFGHIATSYAYPVMVDERYVMDPSPIPKFDNPKLHMSPALMLFGAGREKRLYAVPPFTQVVSLDFEDHPFEVQRWEQCCAICGSHDSFLDELILDDAGTQRFVCSDTDYCAQRVKQQETAR
>2506900862
MSTAPISTAPQRPARDEAYNFAYLDEQTKRMIRRALLKAVAIPGYQVPFGGREMPLPYGWGTGGMQLTATILGDDDVLKVIDQGADDTTNAVSIRRFFARTAGVATTERTPEATVIQTRHRIPETPLHADQIMVYQVPIPEPLRFIEPSETETRTMHALDDYGVMHVKLYEDIATFGHIATSYAYPVMVDERYVMDPSPIPKFDNPKLNMSPALMLFGAGREKRLYALPPFTQVVSLDFEDHPFEVQRWEQCCAICGSHDSFLDELILDDAGTQSFVCSDTDYCAQRVKQQEIAR
>2506911432
MSTLKPPVERDTAYNFAYLDEQTKRMIRRGLLKAVAIPGYQVPFGGREMPLPYGWGTGGMQLTAAILGADDVLKVIDQGADDTTNAVSIRRFFARTAGIATTERTPEATVIQTRHRIPETPLHADQIMVYQVPIPEPLRFIEPSETETRTMHALDDYGVMHVKLYEDIATFGHIATSYAYPVMVDERYVMDPSPIPKFDNPKLDMSPALMLFGAGREKRLYAVPPYTRVVSLDFEDHPFQVQRWEQCCAICGSHDSFLDELILDDAGTQSFVCSDTDYCAQRASQQENAR
>2506919401
MNTPVKSTAQTRPARDEAYNFAYLDEQTKRMIRRALLKAVAIPGYQVPFGGREMPLPYGWGTGGMQLTAAILGDDDVLKVIDQGADDTTNAVSIRRFFARTAGIATTERTPDATVIQTRHRIPETPLHADQIMVYQVPIPEPLRFIEPSETETRTMHALDDYGVMHVKLYEDIATFGHIATSYAYPVMVDERYVMDPSPIPKFDNPKLHMSPALMLFGAGREKRLYAVPPFTQVVSLDFEDHPFEVQRWEQCCAICGSHDSFLDELILDDAGTQSFVCSDTDYCAQRVKQQENAR
>2506937492
MSSLKPPVERDTAYNFAYLDEQTKRMIRRGLLKAVAIPGYQVPFGGREMPLPYGWGTGGMQLTAAILGAEDVLKVIDQGADDTTNAVSIRRFFARTAGVATTERTPEATVIQTRHRIPETPLHADQIMVYQVPIPEPLRFIEPSETETRTMHALDDYGVMHVKLYEDIATFGHIATSYAYPVMVDERYVMDPSPIPKFDNPKLDMSPALMLFGAGREKRLYAVPPFTRVVSLDFEDHPFEVQRWEQCCAICGSHDSFLDELILDDAGTQSFVCSDTDYCAQRASQQENAR
>2506966832
MSTLKPPVERDTAYNFAYLDEQTKRMIRRGLLKAVAIPGYQVPFGGREMPLPYGWGTGGMQLTAAILGADDVLKVIDQGADDTTNAVSIRRFFARTAGIATTERTPEATVIQTRHRIPETPLHADQIMVYQVPIPEPLRFIEPSETETRTMHALDDYGVMHVKLYEDIATFGHIATSYAYPVMVDERYVMDPSPIPKFDNPKLDMSPALMLFGAGREKRLYAVPPYTRVVSLDFEDHPFQVQRWEQCCAICGSHDSFLDELILDDAGTQSFVCSDTDYCAQRASQQENAR
>2506972794
MSSLKPPVERDTAYNFAYLDEQTKRMIRRGLLKAVAIPGYQVPFGGREMPLPYGWGTGGMQLTAAILGAEDVLKVIDQGADDTTNAVSIRRFFARTAGVATTERTPEATVIQTRHRIPETPLHADQIMVYQVPIPEPLRFIEPSETETRTMHALDDYGVMHVKLYEDIATFGHIATSYAYPVMVDERYVMDPSPIPKFDNPKLDMSPALMLFGAGREKRLYAVPPFTRVVSLDFEDHPFEVQRWEQCCAICGSHDSFLDELILDDAGTQSFVCSDTDYCAQRASQQENAR
>2507089014
MMTNSNRNNKDLNGNGYLAEDWNHSTGFNFAYLDEQTKRSIRRAILKAVAIPGHQIPFSSREMPMSYGWGTGGIQVTASVIGKDDILKVIDQGADDTTNAASIRNFFKKVCHVKTTQQTEAATLIQTRHRIPETPLREGQIIVFQVPIPEPLRWLEPSAAETRKMHALEEYGPMYVKLYEDITQYGHIATAYDYPAIVGDRYLMSPSPIPRFDNPKLHMSPALQLFGAGREKRIYAIPPYTPVKSLDFEDYPFSVERWDRACEFCGSTESYLDEVVIDDRGGRLWICSDTDYCNQRQSHATPTQSTTS
>2507109287
MTHAPTNTAQQRPARDEAYNFAYLDEQTKRMIRRALLKAVAIPGYQVPFGGREMPLPYGWGTGGMQLTAAILGADDVLKVIDQGADDTTNAVSIRRFFARTAGIATTERTPEATVIQTRHRIPETPLHADQIMVYQVPIPEPLRFIEPSETETRTMHALDDYGVMHVKLYEDIATFGHIATSYAYPVMVDERYVMDPSPIPKFDNPKLHMSPALMLFGAGREKRLYAVPPYTQVVSLDFEDHPFEVQRWEQCCAICGSHDSFLDELILDDAGTQSFVCSDTDYCAQRVKQQENDR
>2507126164
MRIDYNFAFFDEGSKREIRRATLKAVAIPGYQVPFASREMPIARGWGTGGLQLTLSLVGKEDILKVIDQGSDESVNAVNIKKLIAMTTGITVTEETAKAIIIQSRHRIPEVPLQEGQILVLQVPLPEPLRYYEPSEYETKKLHAEVEYSGAWLMLFEQIMNYRTMSTGADHPVMVHGRYVMAPSPIPRFDNPKLNNSRALILLGAGREKKVYAVPPYTKVVSLDFDDYPFRVESFANKCCRLCGAEGVFLDEILNDITGEASYQCNDTSYCLQRLNEKSRG
>2507210326
MNAHAIPASEAGYNFAYLDEQTKRMIRRALLKAVAIPGYQVPFGGREMPLPYGWGTGGMQLTAAILGADDVLKVIDQGADDTTNAVSIRRFFARTAGVATTERTPAATVIQTRHRIPETPLAAGQIMVYQVPIPEPLRFIEPSETETRTMHALGDYGVMHVKLYEDIATFGHIATSYAYPVTVDGRYVMDPSPIPKFDNPKLDRSPALMLFGAGREKRLYAVPPYTRVVSLDFEDHPFQIQQWEQCCAICGSGDSYLDELIVDDAGSKQFVCSDTDYCAQRAQQQENRP
>2507271213
MNAYQQAKPQPQRDEAYNFAYLDEQTKRMIRRALLKAVAIPGYQVPFGGREMPLPYGWGTGGMQLTAAILGAEDVLKVIDQGADDTTNAVSIRRFFARTAGVETTERTPEATVIQTRHRIPETPLSADQILVYQVPIPEPLRFIEPLETETRTMHALNDYGVMHVKLYEDIATFGHIATSYAYPVMVDERYVMDPSPIPKFDNPKLDMSPALMLFGAGREKRLYAVPPFTRVVSLDFEDHPFEIQRWEHSCAICGSDDSYLDELILDDSGTQSFVCSDTDYCAQRVSQQQEAGQ
>2507504596
MNAPAYNFAYLDEQTKRMIRRAILKAIAIPGYQVPFASREMPMPYGWGTGGVQVTAAILGPEDVLKVIDQGSDDTTNAISIRKFFARTAGVATTTATEEATVIQTRHRIPERSLHENQVLVYQVPIPEPLRFLEPRETETRRMHALAEYGLMHVKLYEDIARFGHIATAYAYPVKVNSRYVMDPSPTPKFDNPKMDNCPALQLFGAGREKRIYAIPPYTQVVSLDFEDHPFEPYRFNAPCALCAADNSYLDEIVTDDKGGRMFVCSDTDYCEGRQAAGHHGSLSAAPYKDKAQEASNG
>2507518866
MANLSGYNFAYLDEQTKRMIRRAILKAVAIPGYQVPFGGREMPMPYGWGTGGIQLTASVIGESDVLKVIDQGADDTTNAVSIRNFFKRVTGVNTTERTDDATLIQTRHRIPETPLTEDQIVIFQVPIPEPLRFIEPRETETRTMHALEEYGVMQVKLYEDIARFGHIATTYAYPVKVNGRYVMDPSPIPKFDNPKMDMMPALQLFGAGREKRIYAVPPFTRVESLDFDDHPFTVQQWDEPCAICGSTHSYLDEVVLDDAGNRMFVCSDTDYCRQQSEAKNQ
>2508508435
MNNKYNFAFFDEGSKREIRRATLKAIAIPGYQVPFASREMPIARGWGTGGLQLTLSLVGKEDVLKVIDQGSDESVNAVNIKKLIAATTGIAVTNETSEASIIQSRHRIPEIPLQTGQILVLQVPLPEPLRYYEPSEYETKKLHAEQEYSGGWLMLFEQIMNYGTTSTGADHPVMVHNRYVMAPSPIPRFDNPKLNSSPALILLGAGREKKVYAVPPYTKVVSLDFEDYPFEVESFRDKCCRLCGAEGVFLDEILNDATGETFYQCNDSSYCLQKLNQNQEDEGA
>2508516366
MRYAFLDEEAKKEIRRSILKAIAIPGYIVSFASRELPVARGWGTGGLQITLAMINEKDTLKVIDQGCDGSVNAVNIRNFIKSVTNVETTVDTKEASIIQTRHRIPEIELQERQTLVFQVPIPDIMETVEPNLGKQKLLHANADYSKLWVLLYEDTSQFGDSRISNRYPVMVNHRYAMDPSPIPKYDTPKLGNSKALQLFGAGREKKIYAIPPYTDVKPLKFEDREFKVENFGDKVCSRCGSNESFLDEVYDDEGLTHYYCNDTDFCDNRLEIGDKK
>2508546024
MNAPAYNFAYLDEQTKRMIRRAILKAIAIPGYQVPFASREMPMPYGWGTGGVQVTAAILGPQDVLKVIDQGSDDTTNAISIRKFFAKTAGVATTTATEDATVIQTRHRIPETSLHANQVLVYQVPIPEPLRFLEPRETETRRMHALAEYGLMHVKLYEDIARFGHIATAYAYPVKVNARYVMDPSPTPKFDNPKMDNCPALQLFGAGREKRIYAIPPYTQVVSLDFEDHPFEPYRFNAPCALCAAENSYLDEIVTDDKGSRMFVCSDTDYCEGRQAAGHHGSLSAAPYKEKAQEASNG
>2508581673
MTDDTATTDDVSPDGGTPVATDSVDAALDSLDGDGLAGYNYAYLDEHTKREVRRSMLKAVAIPGHQVPYASRPMPLARGWGTGGIQASLSLLGPNDTFKVIDQGADESVNAANIRRLAENTAEVETTTDTTDADLIQSRHRIPEEVLTDDQRLVLQVPVTDALRKVDPSDAANRRRHAHRNYGKMWVHLYENVVEYGEIQIASRYPTMVAGRYLMDPSPIPRWDVPKLDDTDHLTVLAAGREARIYAVPPHTEVEPLAFEDRAFTVERFPDEACHACGSTDTYLVEVSEAAADGDERYACNDASFCEKRAHHLDRESVDWGPGTAEPATADDAKVDATIDPDAPAQGGDGQ
>2508616842
MNQPETTSPRDPVARDANYNFAYLDESTKRMLRRALLKAVAIPGYQVPFGSREMPLPYGWGTGGIQVTAAIIGADDVLKVIDQGSDDTTNAINIRRFFRRVTGVRTTESTRDATIVQTRHRIPETPLREGQVMVFQVPIPEPLRWLEPSETETRTMHALSEYGGMHVKLYEDIAQHGHIATTYDYPVMVNERYMMRPSPIPKFDNPKLDCSPALMLFGAGREKRVYAVPPYTRVRSLDFEDHPFRIEQWDRCCDLCGSTQSFLDEIILDDEGTRSYVCSDTEYCSGRQEAAA
>2508632647
MTDQAYNFAYLDEQTKRMIRRALLKALAVPGYQVPFASREMPMPYGWGTGGVQVTAACLTPDDRLKVIDQGADDTTNAVSIRRFFQRTAGVETTERTAEATVIQTRHRIPEQPLAEGQILVYQVPIPEPLRFLEPRETETRKMHELEEYGLMHVKLYEDIARHGEIATAYAYPVRVEGRYVMDPSPIPKFDNPKLAGNPAIQLFGAGREARIYAVPPYSDVVSLDFEDHPFVASKADHACDLCGSAGSYLDEVITDDRGTRMFVCSDTDFCASRRAQGHRGRLSPQGATP
>2508677273
MTGGLGGYNIGYLDEQTKRMIRRALLKAVAIPGFQVPFASREVPMPRGWGTGGVQVTAAIIGPDDVLKVIDQGADDTTNAVSIRSFFAAVAGVRTTTRTDEASIIQTRHRIPETPLGEGQTIVYQVPGPEPLRFLEPRLTETRRLHALADYGLMYVKLYEDIAKYGHFATTYDYPVMVAGRYVMAPSPIPSFDNPKMHRNPALQLFGAGREKRIYAVPPYTDVESLGFEDYPFEPQRFDEPCAICGSVGVYLDEVITDDVGGSMFVCSDTDHCERAAAGAAAAGADTADTQAAGTEAVTA
>2508679866
MNAPDTSLAGASTASYDRAADGYNFAYLDEQTKRMLRRALLKAVAVPGYQVPFASREMPLPFGWGTGGIQVTAAIIGRKDTLKVIDQGSDETTNAVNIRRFFARTTGVATTRRTVDATIIQTRHRIPETPLTERQILVYQVPMPEPLFRLEPRVAECRKLHALADYGLISVKLYEDIVHHGSIATTYDYPVIVNHRYLASPSPIPKFDNPKMHMNPALQLFGAGRERRIHAIPPYTPVRSLDFDDHPFEVQKWQHACALCGSTESFLDEMIVDDAGKRMFVCSDSDYCHERRGDADFDLPLREAGKGEPT
>2508694874
MNAPTYNFAYLDEQTKRMIRRAILKAIAIPGYQVPFASREMPMPYGWGTGGVQVTAALLGPQDVLKVIDQGSDDTTNAISIRKFFAKTAGVATTTATEDATVIQTRHRIPETSLHANQVLVYQVPIPEPLRFLEPRETETRRMHALAEYGLMHVKLYEDIARFGHIATAYAYPVKVNARYVMDPSPTPKFDNPKMDNCPALQLFGAGREKRIYAIPPYTQVVSLDFEDHPFEPYRFNAPCALCAAENSYLDEIVTDDKGGRMFVCSDTDYCEGRQAAGHHGSLSAAPYKEKAQGGSHG
>2508726048
MIPLSSGREEPGQYNSGYLNETTKRTLRRAVLKAVCIPGFQVPIAGYEMPLPAGWGTGGMQVTSALIGQDDVLKVIDQGADDSINATSIRNFFQRVTDIRTTVRTQEATIIQSRHRIPEGQLTENQIVVLQVPIPEPMRYLEPSDAATRRQHAFQDYGMLYVRLYEEKVEIGDAKSGTNHPVRVNGRYFAAPSPIPTYDNPKLDDNPALFLFGAGRNRRIYAIPPYSKVESLSFDDQPFSAGRPAGKCSLCGSDETYLDIVAGDDGERSYTCSDTSFCAERREKASGARA
>2508734830
MSNHVPNDAAPEAGYNFAYLDEQTKRMIRRAILKAIAIPGYQVPFASREMPMPYGWGTGGVQVTASILGRNDVLKVIDQGSDDTTNAVSIRKFFERTAGVQTTTRTRKATVIQTRHRIPEEPLKEGQVIVYQVPIPEPLRFLEPRETETRKLHALAEYGLMHVKLYEDIARHGHIATTYAYPVEVAGRYIMDPSPTPKFDNPKMHRMAALQLFGAGREKRIYAIPPYTEVKSLDFEDHPFRVQTFKEPCALCAASGVYLDEVIMNDRGGRMFVCSDSDFCEERRAEGHRGTMLADAPAALTGDNTHA
>2508785594
MVDERYVMDPSPIPKFDNPKLHMSPALMLFGAGREKRLYAVPPFTRVVSLDFEDHPFEVQRWEQSCAICGSHESFLDELILDDAGTQSFVCSDTDYCAQRVKQQENDR
>2508794370
MNTPVKSTAQTRSARDEAYNFAYLDEQTKRMIRRALLKAVAIPGYQVPFGGREMPLPYGWGTGGMQLTAAILGDDDVLKVIDQGADDTTNAVSIRRFFARTAGIATTERTPDATVIQTRHRIPETPLHADQIMVYQVPIPEPLRFIEPSETETRTMHALDDYGVMHVKLYEDIATFGHIATSYAYPVMVDERYVMDPSPIPKFDNPKLHMSPALMLFGAGREKRLYAVPPFTQVVSLDFEDHPFEVQRWEQCCAICGSHDSFLDELILDDAGTQSFVCSDTDYCAQRVKQQENA
>2508813440
MTNAPMNTAEQRSARDDAYNFAYLDEQTKRMIRRALLKAVAIPGYQVPFGGREMPLPYGWGTGGMQLTAAILGADDVLKVIDQGADDTTNAVSIRRFFARTAGIATTERTPEATVIQTRHRIPETPLHADQIMVYQVPIPEPLRFIEPSETETRTMHALDDYGVMHVKLYEDIATFGHIATSYAYPVMVDERYVMDPSPIPKFDNPKLHMSPALMLFGAGREKRLYAVPPFTRVVSLDFEDHPFEVQRWEQSCAICGSHESFLDELILDDAGTQSFVCSDTDYCAQRVKQQENDR
>2508819337
MSNAPMNTAQQRPARDEAYNFAYLDEQTKRMIRRALLKAVAIPGYQVPFGGREMPLPYGWGTGGMQLTAAILGADDVLKVIDQGADDTTNAVSIRRFFARTAGIATTERTPEATVIQTRHRIPETPLQADQIMVYQVPIPEPLRFIEPSETETRTMHALDDYGVMHVKLYEDIATFGHIATSYAYPVMVDERYVMDPSPIPKFDNPKLHMSPALMLFGAGREKRLYAVPPYTQVVSLDFEDHPFEVQRWEQCCAICGSHDSFLDELILDDAGTQSFVCSDTDYCAQRVKQQENDR
>2508850388
MSEVLTGYNLGYLDEQTKRMIRRAILKAVAIPGYQVPFGGREMPMPYGWGTGGIQLTASVIGRADVLKVIDQGADDTTNAVSIRRFFQRVAGVATTERTPEATLIQTRHRIPETALREDQILIYQVPIPEPLRFIEPRETETRKMHALEEYGVMQVKLYEDIARYGHIATTYAYPVKVNDRYVMDPSPIPKFDNPKMHMMPALQLFGAGREKRIYALPPFTKVESLDFDDHPFTVQQWDEPCALCGSRHSYLDEVVLDDQGSRMFVCSDTDYCQQQLAQPSQEAQH
>2509020568
MSDLASYNFAYLDEQTKRMIRRAILKAIAIPGYQVPFASREMPMPYGWGTGGVQVTASIIGPDDVLKVIDQGADDTTNAVSIRAFFQKVANVAVTTHTSEATIIQTRHRIPEEKLKVGQVLVYQVPIPEPLRFLEPRETETRKMHALEEYGLMHVKLYEDIARNGRIATTYAYPVKVHGRYVMDPSPTPKFDNPKMHMSDALQLFGAGREKRIYAVPPYTDVVSLDFEDHPFEIQRFGKPCALCGAEEVYLDEVILDDKGGRMFVCSDTDHCEDRRAQGHAGEMLAREAAE
>2509076941
MNTPSLPAYNFAYLDEQTKRMIRRAILKAITIPGYQVPFASREMPMPYGWGTGGVQVTASILGPDDVLKVIDQGADDTTNAVSIRAFFAKVANVATTTRTRDATIIQTRHRIPETPLTEGQIIVYQVPIPEPLRFLEPRETETRVMHALEEYGLVHVKLYEDIAQHGHIATTYAYPVKVEGRYVMDPSPIPKFDNPKMHRSPALQLFGAGREKRIYALPPFTDVVSLDFEDHPFKVQRFDSRCALCDAQDVYMDEVVTDDRGGRMFVCSDTDHCETRRSDGHQGSGQPQHGAAKDHREAAE
>2509112424
MNDLATYNFAYLDEQTKRMIRRAILKAIAIPGYQVPFASREMPMPYGWGTGGVQVTASILGPDDVLKVIDQGADDTTNAVSIRAFFQKVANVAVTTKTKEATIIQTRHRIPEEPLKEGQTLVYQVPIPEPLRFLEPRETETRKMHALEEYGLMHVKLYEDIARNGHIATTYAYPVKVEGRYVMDPSPTPKFDNPKMHMSEALQLFGAGREKRIYAVPPYTQAVSLDFEDHPFEIQKFDKPCALCGAENVYLDEVVLDDKGGRMFVCSDTDHCEDRRAHGHAGALLARPTQESQEAAE
>2509116685
MTAQSTDIATYNFAYLDEQTKRMIRRAILKGIAIPGYQVPFASREMPMPYGWGTGGVQVTASIIGPDDVLKVIDQGADDTTNAVSIRAFFKKVANVAVTTDTATASIIQTRHRIPEHPLTAGQVLVYQVPIPEPLRFLEPRETETRKMHALEEYGLMHVKLYEDIAKHGRIATTYAYPVKVEGRYVMDPSPTPKFDNPKMHRSPALQLFGAGREKRIYAVPPFTDVVSLDFEDHPFEVQTFDQPCALCAAENVYLDEVILDDHGGHMFVCSDTDYCEKRREEGHRGHLAPETDLAPGNMEPVQ
>2509120278
MNARTQESAIAQGYNFAYLDEQTKRMIRRALLKAVAIPGHQVPFASREMPLPYGWGTGGLQVTSAIIGRSDTLKVIDQGSDETTNAVNIRRFFARTAGIATTTRTVDASIIQTRHRIPETPLTDAQIIVYQVPMPEPLYRLEPRVTECRKLHSHADYGLINVKYYEDIVQHGSIATTYDYPVLVNDRYLSSPSPIPKFDNPKMHMNSALQLFGAGRERRIYAIPPYTKVRSLDFEDHPFRIQHWEHECALCGSRESFLDEMIMDDGGKRIFVCSDSDYCQEHLSENDREDV
>2509134711
MTDIATYNFAYLDEQTKRMIRRAILKGIAIPGYQVPFASREMPMPYGWGTGGVQVTASIIGPDDVLKVIDQGADDTTNAVSIRAFFKKVANVPVTTDTASATIIQTRHRIPEHPLTAAQVLVYQVPIPEPLRFLEPRETETRKMHALEEYGLMHVKLYEDIAKHGRIATTYAYPVKVEGRYVMDPSPTPKFDNPKMHRSPALQLFGAGREKRIYAVPPFTEVVSLDFEDHPFEVQTFDQPCALCAAENVYLDEVILDDHGGHMFVCSDTDHCEKRRADGHRGHLAPESHLASGTREPAQ
>2509142438
MTAQPTDIATYNFAYLDEQTKRMIRRAILKGIAIPGYQVPFASREMPMPYGWGTGGVQVTASIIGPDDVLKVIDQGADDTTNAVSIRAFFKKVANVAVTTDTAKATIIQTRHRIPEHPLTAGQVLVYQVPIPEPLRFLEPRETETRKMHALEEYGLMHVKLYEDIARHGRIATTYAYPVKVEGRYVMDPSPTPKFDNPKMHRSPALQLFGAGREKRIYALPPFTDVVSLDFEDHPFEVQIFDQPCALCAAENVYLDEVILDDHGGHMFVCSDTDHCEKRREQGHRGHLAPETMEPAQ
>2509152076
MNAPAYNFAYLDEQTKRMIRRAILKAIAIPGYQVPFASREMPMPYGWGTGGVQVTAAILGPDDVLKVIDQGSDDTTNAISIRKFFAKTAGVKTTTSTAEATVIQTRHRIPEMPLHAGQVLVYQVPIPEPLRFLEPRETETRRMHALAEYGLMHVKLYEDIARFGHIATSYAYPVKVNARYVMDPSPTPKFDNPKMDDCAALQLFGAGREKRIYAVPPHTSVISLDFEDHPFSRYRFDAPCALCGAEDTYLDEIVTDDQGGRMFVCSDTDYCEGRQAKGHRGTQSAAPHKEATRG
>2509357724
MTDQAYNFAYLDEQTKRMIRRALLKALAIPGYQVPFASREMPMPYGWGTGGVQVTAACLTPDDRLKVIDQGADDTTNAVSIRRFFQRTAGVETTERTAEATVIQTRHRIPEQPLSEGQILVYQVPIPEPLRFLEPRETETRKMHELEEYGLMHVKLYEDIARHGEIATAYAYPVRVEGRYVMDPSPIPKFDNPKLAGNPAIQLFGAGREARIYAVPPYSDVVSLDFEDHPFIASKADHACDLCGSAGSYLDEVITDDRGTRMFVCSDTDFCASRQAQGHRGRLSPQGATP
>2509363141
MSASAQNIAQYNFAYLDEQTKRMIRRAILKAIAIPGYQVPFASREMPMPYGWGTGGVQVTASIIGPEDVLKVIDQGADDTTNAVSIRAFFQKVANVEVTTETRKATIIQTRHRIPEEPLKAGQVLVYQVPIPEPLRFLEPRETETRKMHALEEYGLMHVKLYEDIARHGHIATTFAYPVKVEGRYIMDPSPTPKFDNPKMHMSPALQLFGAGREKRIYAVPPFSRVVSLDFEDHPFEVQKFSEPCALCGATGVYLDEVILDDRGGHMYVCSDTDYCEKRQADGHNGPQQRTMPAGALAEENR
>2509389021
MSDLASYNFAYLDEQTKRMIRRAILKAIAIPGYQVPFASREMPMPYGWGTGGVQVTASIIGPDDVLKVIDQGADDTTNAVSIRAFFQKVANVAVTTRTSDATIIQTRHRIPEEKLKDGQVLVYQVPIPEPLRFLEPRETETRKMHALEEYGLMHVKLYEDIAHNGRISRTYAYPVKVHGRYVMDPSPTPKFDNPKMHMSDALQLFGAGREKRIYAVPPYTDVVSLDFEDYPFDIQRFDKPCALCGGEDVYLDEVVLDDRGGRMFVCSDTDHCEDRRAQGHAGEMLAREAAE
>2509394671
MTAQPTDIATYNFAYLDEQTKRMIRRAILKGIAIPGYQVPFASREMPMPYGWGTGGVQVTASIIGPDDVLKVIDQGADDTTNAVSIRAFFKKVANVAVTTDTATATIIQTRHRIPEHPLTAGQVLVYQVPIPEPLRFLEPRETETRKMHALEEYGLMHVKLYEDIAKHGRIATTYAYPVKIEGRYVMDPSPTPKFDNPKMHRSPALQLFGAGREKRIYAVPPFTDVVSLDFEDHPFEVQTFDQPCALCAAENVYLDEVILDDHGGHMFVCSDTDYCEKRRADGHRGHLAPETDLAAGNMEPAQ
>2509444612
MSDLASYNFAYLDEQTKRMIRRAILKAIAIPGYQVPFASREMPMPYGWGTGGVQVTASIIGPDDVLKVIDQGADDTTNAVSIRAFFQKVANVAVTTHTSEATIIQTRHRIPEERLKVGQVLVYQVPIPEPLRFLEPRETETRKMHALEEYGLMHVKLYEDIARNGRIATTYAYPVKVHGRYVMDPSPTPKFDNPKMHMSDALQLFGAGREKRIYAVPPYTDVVSLDFEDHPFEIQRFGKPCALCGAGEVYLDEVILDDKGGRMFVCSDTDHCEDRRAQGHAGEMLAREAAE
>2509495685
MTDLASYNFAYLDEQTKRMIRRAILKAIAIPGYQVPFASREMPMPYGWGTGGVQVTASIIGPDDVLKVIDQGADDTTNAVSIRAFFQKVANVAVTTHTKDATIIQTRHRIPEEKLGVGQVLVYQVPIPEPLRFLEPRETETRKMHALEEYGLMHVKLYEDIAHNGRISRTYAYPVKVHGRYVMDPSPTPKFDNPKMHMSDALQLFGAGREKRIYAVPPYTDVVSLDFEDYPFDIQRFDKPCALCGAEDVYLDEVVLDDKGGRMFVCSDTDHCEDRRAHGHAGEMLAREAAE
>2509531848
MTDLASYNFAYLDEQTKRMIRRAILKAIAIPGYQVPFASREMPMPYGWGTGGVQVTASIIGPDDVLKVIDQGADDTTNAVSIRAFFQKVANVAVTTHTKDATIIQTRHRIPEEKLGVGQVLVYQVPIPEPLRFLEPRETETRKMHALEEYGLMHVKLYEDIAHNGRISRTYAYPVKVHGRYVMDPSPTPKFDNPKMHMSDALQLFGAGREKRIYAVPPYTDVVSLDFEDYPFDIQRFDKPCALCGAEDVYLDEVVLDDKGGRMFVCSDTDHCEDRRAHGHAGEMLAREAAE
>2509542298
MTHAPTNTAQQRPARDEAYNFAYLDEQTKRMIRRALLKAVAIPGYQVPFGGREMPLPYGWGTGGMQLTAAILGADDVLKVIDQGADDTTNAVSIRRFFARTAGIATTERTPEATVIQTRHRIPETPLHADQIMVYQVPIPEPLRFIEPSETETRTMHALDDYGVMHVKLYEDIATFGHIATSYAYPVMVDERYVMDPSPIPKFDNPKLHMSPALMLFGAGREKRLYAVPPYTQVVSLDFEDHPFEVQRWEQCCAICGSHDSFLDELILDDAGTQSFVCSDTDYCAQRVKQQENDR
>2509570457
MKINYNFAFFDESSKKEIRRASLKAVAIPGYQVPFASREMPIARGWGTGGLQLTLSLIGKKDILKVIDQGADESVNAVNIKKLIQNTTGVKITEKTEEATIIQSRHRIPEVKLESSQILVLQVPIPEPLRAVEPSEYKTKRLHAENEYSGVWLMLFEQIMKYGDMSTGADHPVFANGRYVMSPSPIPRFDNKKMNYSEALILLGAGREKKIYAIPPYTEITSLHFEDYAFKPENFEGKSCKICGASNVYLDEFIDEKTSEKYYQCNDTSYCIERMNSRENISK
>2509574623
MLTPTVTPPQSFGFLDNYAKKEIRRTLLKAVSIPGYQVPYSSREMPIARGFGTGGLQITLSLLKPTDTLKVIDQGSDESVNAVNLRKFVAATSPGVTMTSHTPEATLIQTRHRIPEFPLKLGQILVLQVPYPDALVLVEASEAKRKRMHGEGDYARLWVKLYEDMVKFSEITISHRYPTRINGHYVIDPSPIPRFDVPKLHQSPGLYLFGAGREKKIYAVPPYTDAEPLSFDDIPFQVEDFTDERGHRRACAICGSTTSFLDECLNDAGDRIYQCSDSDYCLTTLREAHPPVPQPTPETAHATLA
>2509808307
MTPTPQSPAPGFNFAYLDEQTKRSIRRALLKAVAIPGHQIPFSSREMPMSYGWGTGGIQVTAAVIGESDVLKVIDQGADDTTNAVNIRRFFKKVCGVETTERTEDATLIQTRHRIPETPLKAGQILVYQVPIPEPLRWLEPSAVETRKMHALEEYGPMYVKLYEDITKHGHIATSYDYPVMVHDRYLMSPSPIPRFDNPKMQMNPALQLFGAGREKRIYAIPPYTKVKSLDFEDHPFTVERWDKACELCGSTESFLDEVVIDDAGGRMWICSDTDYCGRRTQRGAVNQRCRRVSLRRRLVNPKGGLRKGARRVESE
>2509846677
PTSPTSPTSPTSPTSPTCSPPSNLEPGFNFAYLDEQTKRSIRRAILKAVTIPGHQIPFSSREMPMSYGWGTGGIQVTASVIGKEDTLKVIDQGADDTTNAVNIRRFFKKVCGVATTERTEEATLIQTRHRIPETPLKAGQVFVYQVPMPEPLYFIEPSRTEANKMHALEEYGPMYVKLYEDITKFGRISLAYDYPVMVNERHLMNPSPIPRFDNPKMDMNPALQLFGAGREKRIYAIPPYTKVKSLDFEDHPFSVEHWEQPCEFCGATDSYLDEVVIDDQGGRMWICSDTDYCEQRQRSQSGSAQKLGQ
>2510135641
MTDLASYNFAYLDEQTKRMVRRAILKAIAIPGYQVPFASREMPMPYGWGTGGVQVTASIIGPDDVLKVIDQGADDTTNAVSIRAFFQKVANVAVTTHTKDATIIQTRHRIPEEKLRLGQVLVYQVPIPEPLRFLEPRETETRKMHALEEYGLMHVKLYEDIAHNGRISRTYAYPVKVHGRYVMDPSPTPKFDNPKMHMSDALQLFGAGREKRIYAVPPYTDVVSLDFEDYPFDIQRFDKPCALCGAEDVYLDEVVLDDKGGRMFVCSDTDHCEDRRAHGHAGEMLAREAAE
>2510175154
MTDYNFAYLDEQTKRMIRRAILKGLAVPGYQVPFASREMPMPYGWGTGGVQVSAATLTPDDTLKVIDQGADDTTNAVSIRKFFENTAGVATTEETEKASVIQTRHRIPEAELSEDQILVYQVPIPEPLRFLEPRETETRKMHSLQEYGLMHVKLYEDISQHGAIATSYAYPVKVADRYVMDPSPIPKFDNPKMNMAAIQLFGAGREQRIYAVPPYTEVVSLDFEDYPFEASKADHPCDLCAAEDSYLDEVILDDAGNRMFVCSDTDYCRSRRDAGHLGRLSEEAA
>2510235215
MTEYNFAYLDEQTKRMIRRAILKGLAIPGYQVPFASREMPMPYGWGTGGVQVSAAVLTPEDRFKVIDQGADDTTNAVSIRTFFQRTAGVATTTATRDATVIQTRHRIPEEPLHEGQILVYQVPIPEPLRFLEPRESETRKMHSLEEYGLMHVKLYEDISRHGHIATSYAYPVRVEGRYVMDPSPIPKFDNPKLGNMAAIQLFGAGREQRIYALPPYTQVVSLDFEDHPFEASKADHPCGMCGATDSYLDELIMDDAGGRMFVCSDTDYCEARRAAGHIGKENGGKDAA
>2510318747
MTDIATYNFAYLDEQTKRMIRRAILKGIAIPDYQVPFASREMPMPYGWGTGGVQVTASIIGPDDVLKVIDQGADDTTNAVSIRAFFKKVANVAVTTDTASATIIQTRHRIPEHPLKTGQVLVYQVPIPEPLRFLEPRETETRKMHALEEYGLMHVKLYEDIAKHGRIATTYAYPVKVEGRYVMDPSPTPKFDNPKMHRSPALQLFGAGREKRIYAVPPFTEVVSLDFEDHPFEVQTFDQPCALCAAENVYLDEVILDDHGGHMFVCSDTDHCEKRSPLWGGRAEGAGGGLDQSTPHSTPTPALRADPPHKEEGKEKQ
>2510375774
MSDLASYNFAYLDEQTKRMIRRAILKAIAIPGYQVPFASREMPMPYGWGTGGVQVTASIIGPDDVLKVIDQGADDTTNAVSIRAFFQKVANVAVTTHTSEATIIQTRHRIPEERLKVGQVLVYQVPIPEPLRFLEPRETETRKMHALEEYGLMHVKLYEDIARNGRIATTYAYPVKVHGRYVMDPSPTPKFDNPKMHMSDALQLFGAGREKRIYAVPPYTDVVSLDFEDHPFEIQRFGKPCALCGAGEVYLDEVILDDKGGRMFVCSDTDHCEDRRAQGHAGEMLAREAAE
>2510429589
MTDLASYNFAYLDEQTKRMIRRAILKAIAIPGYQVPFASREMPMPYGWGTGGVQVTASIIGPDDVLKVIDQGADDTTNAVSIRAFFQKVASVAVTTHTKDATIIQTRHRIPEEKLAANQVLVYQVPIPEPLRFLEPRETETRKMHALEEYGLMHVKLYEDIAHNGRISKTYAYPVKVAGRYVMDPSPTPKFDNPKMHMSDALQLFGAGREKRIYAVPPYTEVVSLDFDDYPFEIQRFGKPCALCGAEEVYLDEVILDDKGGRMFVCSDTDHCEDRRAHGHAGEMLAPNQEAAE
>2510560889
MNGSDVKAGYNFAYLDEQTKRMIRRALLKAVAIPGYQVPFGGREMPMPYGWGTGGIQVSAAVIGRDDVLKVIDQGADDTTNAVSIRAFFRDLTGVRTTERTDEASLIQTRHRIPETPLQAGQILVYQVPIPEPLRFIEPSEVETRRMHALEDYGVMHVKLYEDIARFGEIATTYAYPVRVNGRYIMDPSPIPRFDNPKLHRMPALQLFGAGREKRIYAIPPYTDVVSLDFEDHPFRVQSWEASCAICGSRESFLDEVVTDDRGGRSFICSDTDYCGQRQQRREVA
>2510609947
MSLSPQASAAPEQGYNFAYLDEQTKRMIRRGLLKAVAIPGYQVPFGGREMPLPYGWGTGGMQVTAAILGADDVLKVIDQGADDTTNAVSIRRFFARTAGVATTERTPEATVIQTRHRIPETALSGEQIMVYQVPIPEPLRFIEPSEAETRTMHALNDYGVMHVKLYEDIATFGHIATSYAYPVTVDERYVMDPSPIPKFDNPKLDMNPALMLFGAGREKRLYAVPPFTRVASLDFEDHPFEVQRWEESCAFCGSHESYLDELIVDDRGGKRFVCSDTDYCTQRRARQEEGEDAQ
>2510644544
MSLSPQASAAPEQGYNFAYLDEQTKRMIRRGLLKAVAIPGYQVPFGGREMPLPYGWGTGGMQVTAAILGADDVLKVIDQGADDTTNAVSIRRFFARTAGVATTERTPEATVIQTRHRIPETALSGEQIMVYQVPIPEPLRFIEPSEAETRTMHALDDYGVMHVKLYEDIATFGHIATSYAYPVTVDERYVMDPSPIPKFDNPKLDMSPALMLFGAGREKRLYAVPPFTRVASLDFEDHPFEVQRWEESCAFCGSHESYLDELIVDDRGGKRFVCSDTDYCTQRRACQEEGEDAQ
>2510757919
MSDYNFAYLDEQTKRMIRRAILKGLSIPGYQVPFASREMPMPYGWGTGGVQVSAAVLTPDDTFKVIDQGADDTTNAVSIRRFFQKTAGIAVTEATTEASVIQTRHRIPEQDLRSDQIIVYQVPIPEPLRFLEPSEVETRKMHSLEEYGLMHVKLYEDISQHGDIATAYAYPVKVEGRYVMDPSPIPKFDNPKLEMAGIQLFGAGREQRIYAIPPYTKVVSLDFDDYPFKPTKADHACDLCAATDSYLDELIVDDEGGRMFMCSDTDYCSTRRKQGHNGAQGVPYAEDAA
>2510777660
MNKNYNFAFLDEGSKREIRRSTLKAVAIPGYQVPFGSRELPIGRGWGTGGIQLTLSLIGTDDMLKVIDQGSDDSVNAVNIKKFIGLCTDVKTTTKTQEATIIQTRHRIPEIPMTSNQILVLQVPLPEPLRIVEPREEVTKKMHAEKDYAPVWLRLYESIIKYKKVTISTEYPCMVEDRYMMSPSPIPKFDNPKLHKSECLYLFGAGREKKIYAIPPHTEVISLAFDDMPFEKESFKGICCRLCKSTNTYLDEMFDSVTGEVFYQCSDTSYCKEVCSQCI
>2510788348
MMPYNFAYLDENSKRAIRRSLLKAVAIPGHQIAFASREMPLPYGWGTGGIQVTAAIIGKDDILKVIDQGADDTTNAVSIRHFFQSVAGGIATTTDTQQASIIQTRHRIPETALRADQIIVYQVPMPEPLFKLEPRRTETRILHAMADYSLMYLQLYDHITRYGRVAIGYDYPVMVHDRYLMSPSPIPAFDVPKMHMNPALQLFGAGREKRLYAVPPYTRVVPLAFEDYPFTPLQAQAPCALCGSTSSYKDEIILDDSGKRQFVCSDTDYCGKTSCK
>2510838901
MSDLATYNFAYLDEQTKRMIRRAILKAIAIPGYQVPFASREMPMPYGWGTGGVQVTASIIGPEDVLKVIDQGADDTTNAVSIRAFFQKVAEVAVTTHTGEASIIQTRHRIPEETLREGQVLVYQVPIPEPLRFLEPRETETRKMHALEEYGLMHVKLYEDIAKHGRIATTYAYPVKVHGRYVMDPSPTPKFDNPKMHMSEALQLFGAGREKRIYAVPPFTEVVSLDFEDHPFEIQTFDKPCALCGAEHVYLDEVVLDDKGGRMFVCSDTDHCETRQAEGHFGAMLATSKEAAE
>2511105951
MNAPDTLPSTAAELASHETQAVSGYNFAYLDEQTKRMLRRALLKAVAVPGYQVPFASREMPLPYGWGTGGIQVTAAIIGAKDTLKVIDQGSDDTTNAVNIRRFFARTTGVATTRRTSEASIVQTRHRIPETPLTARQILVYQVPMPEPLFRLEPRVAECKKLHALADYGLISVKLYEDIVQHGSIATTYDYPVTVNGRYLTSPSPIPKFDNPKLHMNAALQLFGAGRERRIYAIPPYTPVKSLDFDDHPFEVQRWKHTCALCGSRESFLDEMIVDDAGKRMFVCSDSDYCHDRREQIDAHATNEAGEKA
>2511170674
MTDLATYNFAYLDEQTKRMIRRAILKAIAIPGYQVPFASREMPMPYGWGTGGVQVTAAIIGPEDVLKVIDQGADDTTNAVSIRAFFQKVANVAVTTHTKDATIIQTRHRIPEHKLAEGQILVYQVPIPEPLRFLEPRETETRKMHALEEYGLMHVKLYEDIAHNGRISKTYAYPVKVAGRYVMDPSPTPKFDNPKMHRSEALQLFGAGREKRIYAVPPYTDVVSLDFEDYPFEIQTFDKPCALCGAENVYLDEVVLDDKGGRMFVCSDTDNCEDRREHGHVGAMLAPAKEAAE
>2511194305
MSDLATYNFAYLDEQTKRMIRRAILKAIAIPGYQVPFASREMPMPYGWGTGGVQVTASIIGPDDVLKVIDQGADDTTNAVSIRAFFQKVANVAVTTHTKEATIIQTRHRIPEDKLAEGQVLVYQVPIPEPLRFLEPRETETRKMHALEEYGLMHVKLYEDIARNGRIATTYAYPVKVHGRYVMDPSPTPKFDNPKMHRSEALQLFGAGREKRIYAVPPYTDVVSLDFEDHPFEIQRFGKPCALCGAEEVYLDEVILDDKGGRMFVCSDTDHCEDRRAHGHAGEMLAREAAE
>2511196014
MNSNELYNFGYLDEQTKRMVRRAILKAIAIPGYQVPFASREMPMPYGWGTGGVQLTASIIGPDDVLKVIDQGADDTTNAVSIRSFFAKVAEVETTTHLSEASIIQTRHRIPEQPLREDQILVYQVPIPEPLQRFEPKETETRKMHANADYGLMHVKLYEDVTRHGRITINRDYPVMVEGRYLMSPTPIPTFDNPRLHRMPALQLFGSGTQKRIYAIPPYSQVESIDFEDHPFRIQEFSEPCALCGKTGVYLDEMIMDNSGGRMFVCSDTDNCENNRNPA
>2511389657
MTELATYNFAYLDEQTKRMIRRAILKAIAIPGYQVPFASREMPMPYGWGTGGVQVTAAIIGPNDTLKVIDQGADDTTNAVSIRAFFQKVANVPVTTKTTEATIIQTRHRIPETALQAGQTLVYQVPIPEPLRFLEPRETETRKMHALEEYGLMHVKLYEDIARHGHIATTYAYPVKVEGRYVMDPSPTPKFDNPKMHNSPALQLFGAGREKRIYAIPPYTQVVSLDFEDHPFEVQTFSQPCALCAAKGSYLDEVILDDKGGSMFVCSDTDFCEERQAAGHRGHLSPAQAEAAE
>2511393411
MNAPAYNFAYLDEQTKRMIRRAILKAIAIPGYQVPFASREMPMPYGWGTGGVQVTAAILGPSDVLKVIDQGSDDTTNAISIRKFFAKTAGVATTTATDEATVIQTRHRIPETSLHANQVLVYQVPIPEPLRFLEPRETETRRMHALAEYGLMHVKLYEDIARFGHIATAYAYPVKVNARYVMDPSPTPKFDNPKMDNCPALQLFGAGREKRIYAIPPYTQVVSLDFEDHPFEPYRFNAPCALCAAENSYLDEIVTDDKGGRMFVCSDTDYCEGRQAAGHHGSLSAAPYKEKAQEKSNG
>2511436731
MNELTGYNNGYLDEQTKRTIRRAILKAVAIPGYQVPFAGREMPMPYGWGTGGIQITASIIGDADVLKVIDQGADDTTNAVSIRRFFQRVSGAATTERTIDATLIQTRHRIPETPLEEDQILIFQVPIPEPLRFIEPRETETRTMHALEEYGIMQVKLYEDIARYGHIATTYAYPVKVNDRYVMDPSPIPKFDNPKMHMMPALQLFGAGREKRIYALPPFTKVESLDFDDHPFSVQQWDEPCALCGSRHSYLDEVVMDDAGTRMFVCSDTDFCHQQQEQQHAQ
>2511497481
MNDLATYNFAYLDEQTKRMIRRAILKAIAIPGYQVPFASREMPMPYGWGTGGVQVTASILGPDDVLKVIDQGADDTTNAVSIRAFFQKVADVAATTRTTEATIIQTRHRIPEEQLREGQTLVYQVPIPEPLRFLEPRETETRKMHALEEYGLMHVKLYEDIARNGHIATTYAYPVKVEGRYVMDPSPTPKFDNPKMHMSEALQLFGAGREKRIYAVPPYTEVVSLDFEDHPFEVQKFDKPCALCGAENVYLDEVVLDDKGGRMFVCSDTDHCEDRRAHGHAGAMLAPAAKESQEAAE
>2511540478
MTEHVETQGISGEHYNFAYLDEQTKRMIRRAILKGIAIPGYQVPFAAREMPMPYGWGTGGVQVTAAVIGKDDCLKMIDQGSDDTTNAVALRNFFVETTGVETTTKTKNASIIQTRHRIPEDTLTKDQVLVYQVPIPEPLRFLEPRETETRKMHALEEYGLMHVKLYEDIAKFGHIATAYAYPVMVQDRYVMDPSPTPKFDNPKMDQMEALQLFGAGREKRIYAIPPHTKVVSLDFEDHPFEVTKFEQPCAICGAEGVYLDEVILDDDGNRMFVCSDSDFCEDRREAGHGGHLGTNPLEAEGND
>2511574451
MQQMTSRRFSDQTYNFAFLDEGSKREIRRKTLKAIALPGHQVPFASRDLPIAKGYGTGGLQLTLAHLGRHDVLKVIDQGSDDSVNAVNIRRLVEHTAGIETTEDTALATLIQSRHRIPEEPLREDQLLILQTPKPEPLSRVEPREEVTRRQQASRDYSSMWLRLYEQIVRWGTITITMDYPVMVHDRYLMSPSPIPCQDTPKLHHAEHLTIFGAGREKKIYAVPPYTDVVPIQFEDYPFEADTERYTCRWCGSSHTLMDEVIDEATGAKQHQCSDTNYCRKQRERGIAKGVLK
>2511784302
MNALTEGYNFAYLDEQTKRMIRRALLKAVAVPGYQVPFASREMPLPYGWGTGGLQVTSAIIGERDTLKVIDQGSDETTNAVNIRRFFARTAGVATTTRTADATIVQTRHRIPETPLTDKQILVYQVPMPEPLFRLEPRVTECKKLHALADYGLINVKYYEDIVQHGSIATTYDYPVMVNERYLTSPSPIPKFDNPKMHMNPALQLFGAGRERRIYAIPPYTKVKSLDFEDHPFSVQKWAHACALCGSRESFLDEMIVDDAGKRMFVCSDSDYCHSRRGDDEVMR
>2511903636
MAELSGYNNGYLDEQTKRTIRRAILKAVAIPGYQVPFAGREMPMPYGWGTGGIQITASVIGDKDVLKVIDQGADDTTNAVSIRRFFQRVSGAATTERTVDATLIQTRHRIPETPLEEDQILIFQVPIPEPLRFIEPRETETRTMHALEEYGIMQVKLYEDIARFGHIATTYAYPVKVNDRYVMDPSPIPKFDNPKMHMMPALQLFGAGREKRIYALPPYTKVESLDFDDHPFTVQQWDEPCALCGSRHSYLDEVVMDDQGTRMFVCSDTDFCHQQQEQQHAQ
>2512361656
MTTPLPAPDAADYNFAYLDEQTKRMIRRAILKAIAIPGYQVPFASREMPMPYGWGTGGVQVTAAVLGRDDVLKVIDQGSDDTTNAVAIRGFFEKTARVRTTTVTAEASVIQTRHRIPERELTEDQILVFQVPIPEPLRFLEPRETETRKMHALEEYGLMHVKLYEDIARHGHIATTYAYPVKVEGRYVMDPSPTPKFDNPKLDNMKALQLYGAGREKRIYAVPPYTRVVSLDFEDYPFEVQRFEKPCALCGAEGVYLDEVVLDDRGGRMFVCSDSDHCEERRAAGHRGEMAADPAFANESENPPTSVLKESGE
>2512388777
MANLSGYNFAYLDEQTKRMIRRAILKAVAIPGYQVPFGGREMPMPYGWGTGGIQLTASVIGESDVLKVIDQGADDTTNAVSIRNFFKRVTGVNTTERTDDATLIQTRHRIPETPLTEDQIIIFQVPIPEPLRFIEPRETETRTMHALEEYGVMQVKLYEDIARFGHIATTYAYPVKVNGRYVMDPSPIPKFDNPKMDMMPALQLFGAGREKRIYAVPPFTRVESLDFDDHPFTVQQWDEPCAICGSTHSYLDEVVLDDAGNRMFVCSDTDYCRQQSEAKNQ
>2512435553
MIYNYGFLDENTKKEIRRKILKAISIPGYQVPFGSRELPIAKGWGTGGLQLTLSLIGKNDVVKVIDQGSDDSTNACNIRSFIASVSNVETTKDTLEATLIQTRHRIPEEKLKSNQILIFQVPIPETLRIVEPSEVETRRMHSEEDYSRMWVYLYEDIVRFNDISIAVEYPCKVNDRYLMNPSPIPRFDIKKLNMSDNLFLFGAGREKRIYAIPPYTKVEPLEFEDYKFEEEKFEGKYCSLCNSTNTFLDEVYDSDTNEKYYSCSDTSYCEKVRLKNNSIDVTIGGTWNE
>2512488932
MSNSTQQSHASTHDAPELALTSNTQAIQGYNYGYLDEQTKRMIRRAILKAVAIPGYQVPFGGREMPMPYGWGTGGIQITASIIGTDDTLKVIDQGADDTTNAVSIRKFFEKVAHADTTEKTDAASIIQTRHRIPEKPLKEGQILVYQVPIPEPLRFLEPRETETRKMHALSEYGIMHVKLYEDIARYGHISTSYAYPVKVNQRYIMDPSPIPKFDNPKMDRMSALQLFGAGREKRIYAIPPFTDVKSLDFEDHPFEVQRWEEPCALCGATHTFLDEVVTDDQGSRMYVCSDTDYCAEQQEKLSC
>2512529931
MNDLATYNFAYLDEQTKRMIRRAILKAIAIPGYQVPFASREMPMPYGWGTGGVQVTASILGPHDVLKVIDQGADDTTNAVSIRAFFQKVADVAVTTRTTEATIIQTRHRIPEEQLREGQTLVYQVPIPEPLRFLEPRETETRKMHALEEYGLMHVKLYEDIARNGHIATTYAYPVKVEGRYVMDPSPTPKFDNPKMHMSGALQLFGAGREKRIYAVPPYTEVVSLDFEDHPFEVQKFDKPCALCGAENVYLDEVVLDDKGGRMFVCSDTDHCEDRRAHGHAGAMLAPAAKESQEAAE
>2512531039
MTESRDSVTGRRQAYNFAYLDEQSKRMIRRCILKAIAVPGLQVPFGSREMPLAYGWGTGGIQVTASVIGPDDTLKVIDQGADDATNAVSIRRFFKRVAGVATTEQTGAATIIQTRHRVPETSLKEGQILVYQVPSPEALRRLEPRESETRKMHAYAEYGLMSVQLYEDIARFGHIATTNSYPVMTNRRHLMSPSPIPKFDNPKISNSPAIQLYGAGREKRIYAVPPYTDVRSLDFKDHPFRVQRWTQSCSICGATESYLDEIVMDDKGQRMFVCSDTDYCASRQHERPAS
>2512536748
MPDYNFAYLDEQTKRMIRRAILKGLAVPGYQVPFASREMPMPYGWGTGGVQVSAATLTRDDTLKVIDQGADDTTNAVSIRKFFEKTAGVATTEETAKASVIQTRHRIPEAELTEDQILVYQVPIPEPLRFLEPRETETRKMHALQEYGLMHVKLYEDISQHGAIATAYAYPVKVEGRYVMDPSPIPKFDNPKMEMAAIQLFGAGREQRIYAVPPYTQVVSLDFEDYPFEASKADHPCDLCGADDSYLDEVILDDAGNRMFVCSDTDYCRTRREAGHSGRLGEEAA
>2512541899
MFNIRQTKRNTGYNFAFLDENTKREIRRKTLKAVAIPGYQVPFASPELPIARGWGTGGLQVTMAIIGPQDVLKVIDQGCDGGVNAVNIRNLITKTTGVKTTFNTREATILQTRHRIPEEPMSDNQIVVLQVPIPEPLRFVEASMAKAQEMHAEMDYSRMWVFLYEDIVKWGEITIGARYPSLVNHRYLIDPSPIPRWDVPKLNMADTLFLFGAGREKRIYAVPPHTRVEPMEFEDHQFRVEDFSGRACIRCGATDTYMNEIYDERSGKKIHLCSDSSHCDKVREQKEGRWDVGK
>2512597626
MSDYNFAYLDEQTKRMIRRAILKGLAIPGYQVPFASREMPMPYGWGTGGVQVSAAVLTPDDTFKVIDQGADDTTNAVSIRRFFQKTAGVAVTEATSEASVIQTRHRIPEADLRDDQILVYQVPIPEPLRFLEPSEVETRKMHALEEYGLMHVKLYEDISQHGDIATAYAYPVKVEGRYVMDPSPIPKFDNPKLEMAGIQLFGAGREQRIYAIPPYTQVVSLDFDDYPFQPTKADHACDLCGAEDSYLDELIVDDAGGRMFMCSDTDYCATRRKQGHVGAQGVPYKEDAA
>2512894062
DVDFTTHSTDSTNQHTGDQSEGEANSLSGYNYAYLDEHTKREVRRSIIKAISIPGHQVPYASRPMPLARGWGTGGIQTSLSLLGPDDTFKVIDQGSDKSVNAANIRRLASNTADVETTADTTSADIIQTRHRIPEEVLTDEQILVLQVPVTDPLRKVDGSDAANRRRHAHRNYGKMWVHLYENVVEWGEINIAARYPTMVAGRYLMDPSPIPRWDVPK
>2512898917
MTEINAETDRGAVETVDSLLDKFDDDNLSGYNYAYLDEHTKREMRRSIIKAISIPGHQVPYASRPMPLARGWGTGGIQASLSLLGPDDTFKVIDQGSDESVNAANIRRLASNTADVETTTDTTNADIIQTRHRIPEEVLTDEQILVLQVPVTDPLRKVDGSDAANRRRHAHRNYGKMWVHLYETVVEWGEINIAARYPTMVAGRYLMDPSPIPRWDVPKLNHADSLFIFAAGREARIYAVPPHTSVEPLAFEDRTFQVERFPGASCHACGSTDTYLTEVETDDGSVYYSCNDASFCHKRQQKPELDRDHHLEQSTNRWGPKMSDPDSGDTVGDPE
>2512904541
MTDRQLTSSTPDSVDTLLEGVDDDGLAGYNYAYLDEHTKREVRRSILKSIAIPGHQVPFASREMPLARGWGTGGIQASLSLLGPDDTFKVIDQGSDESVNAANIRRLATTTADVDTTTDATEASIIQTRHRIPEEVLSDDQILVLQVPVTDALRRVDGSDTANRRRHAHKNYSKMWVALYENIVEYGEIKLSARYPVMVGDRYLMDPSPIPRWDVSKLDDADNLFLFAAGREARMYAVPPHTSVTPLAFEDREFQVERFDAAACRHCGSTDTFLTEAETDDGKRVFACNDTAFCEKRELTKAHHHDDDPKAWGPPTDPAVPYEGDASPSTGVVDPGGDD
>2512960859
MTDIATYNFAYLDEQTKRMIRRAILKGIAIPGYQVPFASREMPMPYGWGTGGVQVTASIIGPDDVLKVIDQGADDTTNAVSIRAFFKKVANVAVTTDTATATIIQTRHRIPEHPLTAGQVLVYQVPIPEPLRFLEPRETETRKMHALEEYGLMHVKLYEDIAKHGRIATTYAYPVKVEGRYVMDPSPTPKFDNPKMHRSPALQLFGAGREKRIYAVPPFTEVVSLDFEDHPFEVQTFDQPCALCAAENVYLDEVILDDHGGHMFVCSDTDHCEKRRADGHRGHLAPETPAAGNLEPAQ
>2512963106
MTGPHDNAAGYNFAYLDEQSKRMIRRCILKSMAVPGLQVPFGSREMPLAYGWGTGGIQVTASVIGPNDTLKVIDQGADDATNAVSIRRFFKRVAGIATTEITEAATIIQTRHRVPETPLKEGQIIVYQVPSPEPLRRLEPRDSETRKMHAYAEYGLMSVELYEDIARFGHIATTNSYPVMTNGRYLMSPSPIPKFDNPKIANNPAIQLFGAGREKRIYAVPPYTQVQSLDFEDHPFRVQRWRQCCSLCGATDSYLDEIVMSDKGRRMFVCSDTDYCTTRRNHGHLGPDRGDPADIELLLPSKIATGSESR
>2513551854
MNAPDALQITAAEVASHETQAVSGYNFAYLDEQTKRMLRRALLKAVAVPGYQVPFASREMPLPYGWGTGGIQVTAAIIGAKDTLKVIDQGSDDTTNAVNIRRFFARTTGVATTRRTSEASIIQTRHRIPETPLTHRQILVYQVPMPEPLFRLEPRVAECRKLHALADYGLISVKLYEDIVQHGSIATTYDYPVTVNGRYLTSPSPIPKFDNPKLNMNAALQLFGAGRERRVYAIPPYTPVKSLDFDDHPFEVQRWEHACALCGSRESFLDEMIVDDSGKRMFVCSDSDYCHERREDIDARATKKSGETA
>2513570803
MTDLASYNFAYLDEQTKRMIRRAILKAIAIPGYQVPFASREMPMPYGWGTGGVQVTASIIGPDDVLKVIDQGADDTTNAVSIRAFFQKVANVAVTTHTKDATIIQTRHRIPEEKLRLGQVLVYQVPIPEPLRFLEPRETETRKMHALEEYGLMHVKLYEDIAHNGRISRTYAYPVKVHGRYVMDPSPTPKFDNPKMHMSDALQLFGAGREKRIYAVPPYTDVVSLDFEDYPFDIQRFDKPCALCGAEDVYLDEVVLDDKGGRMFVCSDTDHCEDRRAHGHAGEMLAREAAE
>2513591549
MNAQTPTPQAESRQAEARQAETRQAKTPAGMPAITYNFAYLDEQTKRMIRRAILKAIAIPGYQVPFASREMPMPYGWGTGGVQVTAAILGPDDVLKVIDQGSDDTTNAVAIRGFFETTAGVATTTRTQDATIIQTRHRIPEGALQAGQVLVYQVPIPEPLRFLEPRETETRKLHGLADYGLMHVKLYEDIARHGHIATTYAYPVEVAGRYVMDPSPIPKFDNPKMDDSPALQLFGAGREKRIYAIPPHTKVVPLDFEDHPFRVQHFAKPCALCGAHGVYLDEVILDDRGGRMFVCSDTDYCNTRQAEGHTGEMSAPAPEAAE
>2513595583
MTDLASYNFAYLDEQTKRMIRRAILKAIAIPGYQVPFASREMPMPYGWGTGGVQVTASIIGPDDVLKVIDQGADDTTNAVSIRAFFQKVANVAVTTHTKDATIIQTRHRIPEEKLGINQVLVYQVPIPEPLRFLEPRETETRKMHALEEYGLMHVKLYEDIAHNGRISKTYAYPVKVAGRYVMDPSPTPKFDNPKMHMSDALQLFGAGREKRIYAVPPYTEVVSLDFEDHPFEIQRFGKPCALCGGEEVYLDEVILDDKGGRMFVCSDTDHCDDRRAHGHAGEMFAPNQKAAE
>2513603000
MNDLANYNFAYLDEQTKRMIRRAILKAIAIPGYQVPFASREMPMPYGWGTGGVQVTASILGPSDVLKVIDQGADDTTNAVSIRAFFQKVANVAVTTRTADATIIQTRHRIPEEKLGEGQTLVYQVPIPEPLRFLEPRETETRKMHALEEYGLMHVKLYEDIARNGHIATTYAYPVKVEGRYVMDPSPTPKFDNPKMHMSEALQLFGAGREKRIYAVPPYTEVVSLDFEDHPFEVQKFDRPCALCGAENVYLDEVVLDDKGGRMFVCSDTDHCEDRRAHGHAGAMLAPAAKESQEAAE
>2513608949
MTDIATYNFAYLDEQTKRMIRRAILKGIAIPGYQVPFASREMPMPYGWGTGGVQVTASIIGPDDVLKVIDQGADDTTNAVSIRAFFKKVANVAVTTETAKATIIQTRHRIPEQPLTAGQVLVFQVPIPEPLRFLEPRETETRKMHALEEYGLMHVKLYEDIARHGRIATTYAYPVKVEGRYVMDPSPTPKFDNPKMHRSPALQLFGAGREKRIYAVPPFTDVVSLDFEDHPFEVQTFDQPCALCGAENVYLDEVILDDHGGHMFVCSDTDHCEKRREEGHRGHLSPETMEPAE
>2513615273
MNDLATYNFAYLDEQTKRMIRRAILKAIAIPGYQVPFASREMPMPYGWGTGGVQVTASILGPDDVLKVIDQGADDTTNAVSIRAFFQKVADVAVTTRTTEATIIQTRHRIPEEQLREGQTLVYQVPIPEPLRFLEPRETETRKMHALEEYGLMHVKLYEDIARNGHIATTYAYPVKVEGRYVMDPSPTPKFDNPKMHMSEALQLFGAGREKRIYAVPPYTEVVSLDFEDHPFEVQKFDKPCALCGAENVYLDEVVLDDKGGRMFVCSDTDHCEDRRAHGHAGAMLAPAAKESQEAAE
>2513626535
MNAPAYNFAYLDEQTKRMIRRAILKAIAIPGYQVPFASREMPMPYGWGTGGVQVTAAILGPQDVLKVIDQGSDDTTNAISIRKFFAKTAGVATTTATEEATVIQTRHRIPETALNANQVLVYQVPIPEPLRFLEPRETETRRMHALAEYGLMHVKLYEDIARFGHIATAYAYPVKVNARYVMDPSPTPKFDNPKMDNCPALQLFGAGREKRIYAIPPYTQVVSLDFEDHPFEPYRFNAPCALCGAENSYLDEIVTDDKGGRMFVCSDTDYCEGRQAAGHHGSLSAAPYKEKAQEASNG
>2513633767
MTDLASYNFAYLDEQTKRMIRRAILKAIAIPGYQVPFASREMPMPYGWGTGGVQVTASIIGPDDVLKVIDQGADDTTNAVSIRAFFQKVANVAVTTHTKDATIIQTRHRIPEEKLGPGQVLVYQVPIPEPLRFLEPRETETRKMHALEEYGLMHVKLYEDIAHNGRISRTYAYPVKVHGRYVMDPSPTPKFDNPKMHMSDALQLFGAGREKRIYAVPPYTDVVSLDFEDYPFDIQRFDKPCALCGAEDVYLDEVVLDDKGGRMFVCSDTDHCEDRRAHGHAGEMLAREAAE
>2513638466
MNAPAYNFAYLDEQTKRMIRRAILKAIAIPGYQVPFASREMPMPYGWGTGGVQVTAAILGPQDVLKVIDQGSDDTTNAISIRKFFAKTAGVATTTSTDDATVIQTRHRIPETSLHENQVLVYQVPIPEPLRFLEPRETETRRMHALAEYGLMHVKLYEDIARFGHIATAYAYPVKVNARYVMDPSPTPKFDNPKMDNCPALQLFGAGREKRIYAIPPYTQVVSLDFEDHPFEPYRFNAPCALCAAENSYLDEIVTDDKGSRMFVCSDTDYCEGRQAAGHHGSMSAAPYKEKAQGEANG
>2513649379
MNAPAYNFAYLDEQTKRMIRRAILKAIAIPGYQVPFASREMPMPYGWGTGGVQVTAAILGPEDVLKVIDQGSDDTTNAISIRKFFAKTAGVATTTATDAATVIQTRHRIPEAALNENQVLVYQVPIPEPLRFLEPRETETRRMHALAEYGLMHVKLYEDIARFGHIATAYAYPVKVNARYVMDPSPTPKFDNPKMDNCPALQLFGAGREKRIYAIPPYTQVVSLDFEDHPFEPYRFNAPCALCGADNSYLDEIVTDDKGGRMFVCSDTDYCEGRQAAGHHGSLSAAPYKEKAQETSNG
>2513657338
MNAPTYNFAYLDEQTKRMIRRAILKAIAIPGYQVPFASREMPMPYGWGTGGVQVTAAILGPDDVLKVIDQGSDDTTNAISIRKFFGKTAGVATTTSTTDATVIQTRHRIPEASLHAGQVLVYQVPIPEPLRFLEPRETETRRMHALAEYGLMHVKLYEDIARFGHIATAYAYPVKVNARYVMDPSPTPKFDNPKMDNCAALQLFGAGREKRIYAIPPYTTVVSLDFEDHPFTRYRFNAPCALCGADNSYLDEIVTDDKGGRMFVCSDTDFCEQRQAAGHHGTESAAPHKEKAHV
>2513675194
MNAPSYNFAYLDEQTKRMIRRAILKAIAIPGYQVPFASREMPMPYGWGTGGVQVTAAILGPDDVLKVIDQGSDDTTNAISIRKFFGKTAGVATTTSTTEATVIQTRHRIPEASLHEGQVLVYQVPIPEPLRFLEPRETETRRMHALAEYGLMHVKLYEDIARFGHIATAYAYPVKVNARYVMDPSPTPKFDNPKMDNCAALQLFGAGREKRIYAIPPYTTVVSLDFEDHPFKPYRFDAPCALCGAENSYLDEIVTDDKGGRMFVCSDTDYCEQRQAEGHRGHQSAAPHKERAHV
>2513697961
MNAPAYNFAYLDEQTKRMIRRAILKAIAIPGYQVPFASREMPMPYGWGTGGVQVTAAILGPQDVLKVIDQGSDDTTNAISIRKFFGKTAGVATTTSTTDATVIQTRHRIPEAPLHAGQVLVYQVPIPEPLRFLEPRETETRRMHALGEYGLMHVKLYEDIARFGHIATSYAYPVKVNARYVMDPSPTPKFDNPKMDNCPALQLFGAGREKRIYAIPPHTDVVSLDFEDHPFTRYRFDAPCALCGAGDSYLDEIVTDDKGSRMFVCSDTDYCESRQLAGHRGSESAPPHKERAHG
>2513699395
MNAPAYNFAYLDEQTKRMIRRAILKAIAIPGYQVPFASREMPMPYGWGTGGVQVTAAILGPQDVLKVIDQGSDDTTNAISIRKFFAKTAGVATTTATAEATVIQTRHRIPETALNENQVLVYQVPIPEPLRFLEPRETETRRMHALAEYGLMHVKLYEDIARFGHIATAYAYPVKVNARYVMDPSPTPKFDNPKMDNCPALQLFGAGREKRIYAIPPYTQVVSLDFEDHPFEPYRFNAPCALCGAEDSYLDEIVTDDKGGRMFVCSDTDYCEGRQAAGHHGSLSAAPYREKAGSHG
>2513707615
MTDLASYNFAYLDEQTKRMIRRAILKAIAIPGYQVPFASREMPMPYGWGTGGVQVTASIIGPDDVLKVIDQGADDTTNAVSIRAFFQKVANVAVTTHTKDATIIQTRHRIPEEKLGVGQVLVYQVPIPEPLRFLEPRETETRKMHALEEYGLMHVKLYEDIAHNGRISRTYAYPVKVHGRYVMDPSPTPKFDNPKMHMSDALQLFGAGREKRIYAVPPYTDVVSLDFEDYPFDIQRFDKPCALCGAEDVYLDEVVLDDKGGRMFVCSDTDHCEDRRAHGHAGEMLAREAAE
>2513714768
MNAPAYNFAYLDEQTKRMIRRAILKAIAIPGYQVPFASREMPMPYGWGTGGVQVTAAILGPDDVLKVIDQGSDDTTNAISIRKFFAKTAGVATTTATIDATVIQTRHRIPETALGPNQVLVYQVPIPEPLRFLEPRETETRRMHALAEYGLMHVKLYEDIARFGHIATAYAYPVKVNARYVMDPSPTPKFDNPKMDNCPALQLFGAGREKRIYAIPPYTQVVSLDFEDHPFEPYRFNAPCALCGAENSYLDEIVTDDKGGRMFVCSDTDYCEGRQAAGHHGSLSAAPYKEKAQGESNG
>2513857809
MNAPTYNFAYLDEQTKRMIRRAILKAIAIPGYQVPFASREMPMPYGWGTGGVQVTAAILGPDDVLKVIDQGSDDTTNAISIRKFFGKTAGVATTTSTTDATVIQTRHRIPEASLHAGQVLVYQVPIPEPLRFLEPRETETRRMHALAEYGLMHVKLYEDIARFGHIATAYAYPVKVNARYVMDPSPTPKFDNPKMDNCSALQLFGAGREKRIYAIPPYTTVVSLDFEDHPFTRYRFNAPCALCGADNSYLDEIVTDDKGGRMFVCSDTDFCEQRQAAGHHGTESAAPHKEKAHV
>2513884645
MNDLATYNFAYLDEQTKRMIRRAILKAIAIPGYQVPFASREMPMPYGWGTGGVQVTASILGPDDVLKVIDQGADDTTNAVSIRAFFQKVADVAVTTRTTEATIIQTRHRIPEEQLREGQTLVYQVPIPEPLRFLEPRETETRKMHALEEYGLMHVKLYEDIARNGHIATTYAYPVKVEGRYVMDPSPTPKFDNPKMHMSEALQLFGAGREKRIYAVPPYTEVVSLDFEDHPFEVQKFDKPCALCGAENVYLDEVVLDDKGGRMFVCSDTDHCEDRRAHGHAGAMLAPAAKESQEAAE
>2513888264
MNAPAYNFAYLDEQTKRMIRRAILKAIAIPGYQVPFASREMPMPYGWGTGGVQVTAAILGPDDTLKVIDQGSDDTTNAISIRKFFEKTAGVAATTSTLDATVIQTRHRIPEATLHAGQVLVYQVPIPEPLRFLEPRETETRRMHALGEYGLMHVKLYEDIARFGHIATAYAYPVKVNERYVMDPSPTPKFDNPKMDNCAALQLFGAGREKRIYAVPPYTKVVSLDFEDHPFSRYRFDAPCALCGSEDSYLDEIVTDDKGGRMFVCSDTDHCESRQAQGHRGTESAAPHKEARHG
>2513924277
MSDLANYNFAYLDEQTKRMIRRAILKAIAIPGYQVPFASREMPMPYGWGTGGVQVTASIIGPDDVLKVIDQGADDTTNAVSIRAFFQKVANVAVTTHTKDATIIQTRHRIPEEPLGANQVLVYQVPIPEPLRFLEPRETETRKMHALEEYGLMHVKLYEDIAHNGRISKTYAYPVKVAGRYVMDPSPTPKFDNPKMHLSGALQLFGAGREKRIYAVPPYTEVVSLDFEDYPFEIQRFGKPCALCGAEDVYLDEVILDDKGGRMFVCSDTDHCEDRREQGHAGEMLAPKEAAE
>2513930255
MTTNQESEHDLDDNEGYNFAYLDEQTKRMIRRGLLKALSIPGYQVPFGGREMPLPYGWGTGGIQVTASVIGPDDRLKVIDQGADDTTNAVSIRLFFQTVAEVATTEKTREATIIQSRHRVPETSLSEGQILVYQVPTPDPLSKIDPRETETRKMHAYAEYGVMQVTLYEDIARFGHIAKTYDYPVLVNDRHLMSPSPIPKFDNPKMQDNPAIQLFGAGREKRIFAIPPYTTVKSLDFDDHPFSIQSWSGCCSLCGSTTSYLDEVITDDKGGRIFVCSDTDYCNDRQAQQQSANGSEEQP
>2513936059
MTDIATYNFAYLDEQTKRMIRRAILKGIAIPGYQVPFASREMPMPYGWGTGGVQVTASIIGPDDVLKVIDQGADDTTNAVSIRAFFKKVANVAVTTDTASATIIQTRHRIPEHPPTAGQVLVYQVPIPEPLRFLEPRETETRKMHALEEYGLMHVKLYEDIAKHGRIATTYAYPVKVEGRYVMDPSPTPKFDNPKMHRSPALQLFGAGREKRIYAVPPFTDVVSLDFEDHPFEVQTFDQPCALCAAENVYLDEVILDDHGGHMFVCSDTDHCEKRREEGHRGHLAPETHFASEAHSASEELEPAQ
>2513936247
MSAGTTTIHSDTGYNFAYLDEQTKRMIRRSLLKALSIPGYQVPFGGREMPLAYGWGTGGIQVTASVIGPDDRLKVIDQGADDTTNAVSIRRFFQTVTDVTVTESTEDATIIQTRHRIPEIPLKEGQVLVYQVPQPEPLQKIEPRETETRKMHAYAEYGAMRVTLYEDVAHFGRIAKTYDYPAVINGRHLMSPSPIPKFDNPKMEMNPAIQLFGAGREKRIYAVPPYTSVRSLDFDDHPFEVQTWKGCCALCGSTVSYLDEVITDDKGSRMFVCSDTDFCNTRQAKAAAQPKTAGEQS
>2513952214
MSAPDTTMAASLASDAHYNFGYLDESTKRMLRRALLKAVAIPGYQVPFGSREMPLPYGWGTGGIQVTAAIIGKDDVLKVIDQGSDDTTNAINIRRFFARVTGVPTTERTAGASIIQTRHRIPETPLRAGQTVVFQVPIPEPLRWLEPSEGETRTMHALAEYGAMHVKLYEDIARHGHIATTYDYPVIVNQRYMMRPSPIPKFDNPKLDRSPALMLFGAGREKRVYAVPPYTTVKSLDFADHPFTVESWSNCCAQCGATDSYLDEIITDDAGTRRFVCSDTEYCAGRQAAQAVESAAGDAQ
>2513958156
MNARDMHEASASDASTEGYNFAYLDEQTKRMIRRALLKAVAIPGHQIPFGSREMPLPYGWGTGGIQVSAAIIGRDDTLKVIDQGSDETTNAVNIRRFFARTAGVRTTTRTVEASIVQTRHRIPETPLTDKQILVYQVPMPEPLYRLEPRLAECRKLHALSEYGLVNVKLYEDIVRHGSIATTYDYPVIVNDRYLTSPSPIPKFDNPKMHMNPALQLFGAGRERRLYAIPPYTSVRSLDFEDHPFEVQQWEHACAICGSRESFLDEMIVDDKGTRTFVCSDSDYCQEQVAKREGDDIQPTDAGTSPAASGIQGARA
>2513966708
MNAPTYNFAYLDEQTKRMIRRAILKAIAIPGYQVPFASREMPMPYGWGTGGVQVTAAILGPEDVLKVIDQGSDDTTNAISIRKFFAKTAGVATTTATDDATVIQTRHRIPEAALHENQVLVYQVPIPEPLRFLEPRETETRRMHALAEYGLMHVKLYEDIARFGHIATAYAYPVKVNARYVMDPSPTPKFDNPKMDNCPALQLFGAGREKRIYAIPPYTKVVSLDFEDHPFEPYRFNAPCALCGAENSYLDEIVTDDKGGRMFVCSDTDYCEGRQAAGHHGSLSAAPYKERAQEKSNG
>2513992399
MKLNVWINRQNENTPEKEKGLKGYNYAFIGEDVKKEIRRKILKAVAIPGYQVPFGSRELPIAKGWGTGGIQITLSLIGSDDLLKVIDQGCDESVNAVNIKNFINRVTGVKITTNTKTATIIQSRHRIPEERMTKDQILILQVPYPEALRTIEPSETETRKMHAEADYSRMWLYLYEDIVKYREITIGARYPVMINKRYIMDPSPIPRWDIPKLNMSETLFLFGAGREKRIYAVPPYTEVKPLEFDDYQFRVEDFKGAFCNKCGSRETFLDEIIDDETGKRTYLCSDTGYCNKRCR
>2514011034
MNAPAYNFAYLDEQTKRMIRRAILKAIAIPGYQVPFASREMPMPYGWGTGGVQVTAAILGPADVLKVIDQGSDDTTNAISIRKFFAKTAGVATTTATDEATVIQTRHRIPEATLHANQVLVYQVPIPEPLRFLEPRETETRRMHALAEYGLMHVKLYEDIARFGHIATAYAYPVKVNARYVMDPSPTPKFDNPKMDNCPALQLFGAGREKRIYAIPPYTKVVSLDFEDHPFEPYRFNAPCALCGAENSYLDEIVTDDKGGRMFVCSDTDYCESRQAAGHHGSLSAAPYKEKAQGGTNG
>2514023649
MTDLASYNFAYLDEQTKRMIRRAILKAIAIPGYQVPFASREMPMPYGWGTGGVQVTASIIGPDDVLKVIDQGADDTTNAVSIRAFFQKVANVAVTTHTKDATIIQTRHRIPEEKLGVGQVLVYQVPIPEPLRFLEPRETETRKMHSLEEYGLMHVKLYEDIAHNGRISRTYAYPVKVHGRYVMDPSPTPKFDNPKMHMSDALQLFGAGREKRIYAVPPYTDVVSLDFEDYPFDIQRFDKPCALCGAEDVYLDEVVLDDKGGRMFVCSDTDHCEDRRAHGHAGEMLAREAAE
>2514028484
MTAAQATPAAGIARDDHYNFGYLDESTKRMLRRALLKAVAIPGYQVPFGSREMPLPYGWGTGGIQVTAAIIGKDDVLKVIDQGSDDTTNAINIRRFFGRVTGVQTTERTAEASIIQTRHRIPETPLHAGQTMVFQVPIPEPLRWLEPSEGETRTMHALAEYGAMHVKLYEDIAHHGHIATTYDYPVIVNQRYMMRPSPIPKFDNPKLDRSPALMLFGAGREKRVYAVPPYTAVKSLDFADHPFTVEKWSSCCAQCGATDSYLDEIITDDAGTRLFICSDTEYCADRQAAQAVRTAAGGAR
>2514036630
MTDIATYNFAYLDEQTKRMIRRAILKGIAIPGYQVPFASREMPMPYGWGTGGVQVTASIIGPDDVLKVIDQGADDTTNAVSIRAFFKKVANVAVTTDTATATIIQTRHRIPEHPLTAGQVLVFQVPIPEPLRFLEPRETETRKMHALEEYGLMHVKLYEDIAKHGRIATTYAYPVKVEGRYVMDPSPTPKFDNPKMHRSPALQLFGAGREKRIYAVPPFTEVVSLDFEDHPFEVQTFDQPCALCAAENVYLDEVILDDHGGHMFVCSDTDYCEKRRADGHRGHLAPKADLAPGNMEPAQ
>2514037750
MTGPHDNAAGYNFAYLDEQSKRMIRRCILKSMAVPGLQVPFGSREMPLAYGWGTGGIQVTASVIGPNDTLKVIDQGADDATNAVSIRRFFKRVAGIATTEITEAATIIQTRHRVPETPLKEGQIIVYQVPSPEPLRRLEPRDSETRKMHAYAEYGLMSVELYEDIARFGHIATTNSYPVMTNGRYLMSPSPIPKFDNPKIANNPAIQLFGAGREKRIYAVPPYTQVQSLDFEDHPFRVQRWRQCCSLCGATDSYLDEIVMSDKGRRMFVCSDTDYCTTRRNHGHLGPDRGDPADIELLLPSKIATGSESR
>2514053996
MNAPDTTMQTAAHDSAAEGYNFAYLDEQTKRMIRRALLKAVAVPGYQVPFASREMPLPFGWGTGGIQVTSAIIGRDDTLKVIDQGSDETTNAVNIRRFFARTAGVSTTRKTGEATIVQTRHRIPETPLTDKQILVYQVPMPEPLFRLEPRVAECRKLHALADYGLISVKLYEDIVHHGSIATTYDYPVIVNGRYLASPSPIPKYDNPKMHMNPALQLFGAGRERRIHAIPPYTPVKSLDFDDHPFEVQRWDHACALCGSTESFLDEMIVDDQGKRMFVCSDSDYCHERREQPGTDNIEGESA
>2514093500
MNAPAYNFAYLDEQTKRMIRRAILKAIAIPGYQVPFASREMPMPYGWGTGGVQVTAAILGPQDVLKVIDQGSDDTTNAISIRKFFAKTAGVATTTATNEATVIQTRHRIPETALQENQVLVYQVPIPEPLRFLEPRETETRRMHALAEYGLMHVKLYEDIARFGHIATAYAYPVKVNARYVMDPSPTPKFDNPKMDNCPALQLFGAGREKRIYAIPPYTQVVSLDFEDHPFEPYRFNAPCALCAAENSYLDEIVTDDKGGRMFVCSDTDYCEGRQAAGHHGSESAAPYKEKAPGDSHEGSHG
>2514288243
MTTNLSGYNFAYLDEQTKRMIRRAILKAVAIPGYQVPFGGREMPMPYGWGTGGIQLTASVIGEPDVLKVIDQGADDTTNAVSIRNFFKRVTGVNTTERTEDATLIQTRHRIPETPLVEDQIIIFQVPIPEPLRFIEPRETETRTMHALEEYGIMQVKLYEDIARFGHIATTYAYPVKVNDRYVMDPSPIPKFDNPKMDMMPALQLFGAGREKRIYAVPPYTRVESLDFDDHQFTVQSWDEPCAICGSTHSYLDEVVLDDSGKRMFVCSDTDYCRQQSEALSK
>2514296533
MNAPTYNFAYLDEQTKRMIRRAILKAIAIPGYQVPFASREMPMPYGWGTGGVQVTAAILGPKDVLKVIDQGSDDTTNAISIRKFFAKTAGVETTTSTDAATVIQTRHRIPEAPLRAGQVLVYQVPIPEPLRFLEPRETETRRMHALAEYGLMHVKLYEDIARFGHIATSYAYPVKVNARYVMDPSPTPKFDNPKMDNCPALQLFGAGREKRIYAIPPYTSVVSLDFEDHPFTRYKFDAPCALCGAEDSYLDEIVTDDKGSRMFVCSDTDYCEGRQAAGHRGVESAAPHKEAAHG
>2514358989
MNRDEAYNFAYLDENTKRMIRRALLKAVAIPGHQVPFGAREMPLPYGWGTGGIQVTAAVLGPKDVLKVIDQGADDTTNAVSIRRFFNRVAGVETTTHTADATIIQTRHRIPEARLTEAQIIVYQVPMPEPLFRLEPRLAETKRMHALADYGLMHVKLYEDIARHGHIATSYSYPVMVDGRYLMSPSPIPAFDNPKMDRMPALQLFGAGREKRIYAVPPYTDVRSLDFEDHPFRPHRANACCELCGSRTSYLDEVVTDDRGGRMFVCSDTDYCETRQEDQRAENAKGAAA
>2514445000
MNAPTYNFAYLDEQTKRMIRRAILKAIAIPGYQVPFASREMPMPYGWGTGGVQVTAAILGPQDVLKVIDQGSDDTTNAISIRKFFAKTAGVETTTSTDAATVIQTRHRIPEAPLRAGQVLVYQVPIPEPLRFLEPRETETRRMHALAEYGLMHVKLYEDIARFGHIATSYAYPVKVNARYVMDPSPTPKFDNPKMDNCPALQLFGAGREKRIYAIPPYTSVVSLDFEDHPFTRYKFDAPCALCGAEDSYLDEIVTDDKGSRMFVCSDTDYCEGRQAAGHRGVESAAPHKEAVHG
>2514481755
MSQTDVCADAPLEGYAFAYLDETTKRMIRRGLLKAVAIPGYQVPFASREMPMPCGWGTGGIQVTASILGRDDVLKVIDQGSDDTTNAVSIRDFFRKTTGVATTTHTDEATIIQTRHRIPEQPLTESQIMVYQVPLPEPLRWLEPSEQETRTLHALEEYGIMNVKLYEDIVRHGTIATGFDYPVRVAGRYIMSPSPIPRFDNPKMHQCPALQLFGAGREKRLYAIPPYTDVESLDFEDYPFTVQSWNEACAICGSTDTYLDEVILDDQGNRMFVCSDTDCCARRAAVRDGQGGAQ
>2514497905
MTMPNATVERDDHYNYAYLDESTKRMLRRALLKAVAIPGYQVPFGSREMPLPYGWGTGGIQVTASIIGRDDVLKVIDQGSDDTTNAISIRRFFGRVTGVATTESTPEATIVQTRHRIPETPLAEGQVMVFQVPIPEPLRWLEPSETETRTMHALAEYGGMHVKLYEDIAQHGHIATTYDYPVIVNDRYMMRPSPIPKFDNPKLDHSPALMLFGAGREKRVYAVPPYTRVKSLDFEDHPFTVEKWTECCDLCGSDDSYLDEIILDDAGTRRFVCSDTEYCNHRQAQMRDSEAAA
>2514526144
MSHDPGYNFAYLDENTKRMIRRTLLKAVAIPGHQVPFGAREMPLPYGWGTGGIQVTAALLGPRDVLKVIDQGADDTTNAVSIRRFFQRVAGVPTTTRTAEASIIQTRHRIPEHPLTERQILVYQVPMPEPLFRLEPRLAETKRMHALADYGLMHVSLYESIARHGHVATAYSYPVMVEERYLMSPSPIPAFDNPKMHRMAALQLFGAGREKKIYAVPPYTAVRSLDFEDHPFRPHRADACCALCGSATSYLDEVVTDDQGGRMFVCSDTDYCEERQAAAPAEAQATEEVA
>2514528151
MNAPMEPAVMGLPADAAPVDGHFNFAYLDERTKRMIRRAILKAVAIPGYQVPFGSREMPLPYGWGTGGIQVTASIIGPQDCLKVIDQGSDDTVNAVNIRRFFERTTAVATTTRTREATLIQTRHRIPETPLAEGQVIVYQVPVPEPMQRLEPRETETRTLHGLAEYGLMHVKLYEDIARYGHIATTYDYPVLVNGRYVMAPSPIPKFDNPKMHMNPALQLFGAGREKRIYAVPPYTPVESLGFEDHPFEVQRWDAACALCGATDSFLDEVITDDQGGRMHVCSDSDYCQERQAQQVQQAESAQVEGGAA
>2514565075
MQNSYNFAFLDEGSKREIRRAILKAVAIPGYQVPFASREMPIGRGWGTGGLQVTLSCIGPADVLKVIDQGSDASVNAVSIRTLVQQTTGVATTTSTQEATLIQSRHRIPERPLTRDQLMVLQVPTPEPLRTYEPRETVTRRLHAEAEYTGAYLELFEQIVRYGTTTTGADHPVMVNGRYVMAPSPIPRYDNGRLNNADNLFLFGAGREKKIYAVPPHTKVESLAFDDYPFVREDFEGKRCCVCGATGVFMTQTVDPATGEPAWQCSDTDYCSNHVAHHREGGRA
>2514586900
MPMPYGWGTGGVQVTASIIGPDDVLKVIDQGADDTTNAVSIRAFFKKVADVAVTTETAKATIIQTRHRIPEYPLAEGQVLVYQVPIPEPLRFLEPRETETRKMHALEEYGLMHVKLYEDIAKHGRIATTYAYPVKVEGRYVMDPSPTPKFDNPKMHMSPALQLFGAGREKRIYAIPPFTEVVSLDFEDHPFEIQSFDQPCALCGAEQVYLDEVILDDHGGHMFVCSDTDHCEKRREDGHRGEMAADKMEAAQ
>2514673260
MTNVLTGYNFGYLDEQTKRMIRRAILKAVAIPGYQVPFGGREMPMPYGWGTGGIQLTASVIGESDTLKVIDQGADDTTNAVSIRRFFQRVTGVKTTETTADATLIQTRHRIPETPLREDQIIIYQVPMPEPLRFIEPRETETRKMHALEEYGVMQVKLYEDIARFGHIATTYDYPVKVNNRYVMAPSPIPKFDNPKMNMMPALQLFGAGREKRIYAVPPFTKVESLDFDDHPFSVQQWDQPCAICGSKQSYLDEVVLDDQGSRMFVCSDTDFCRQHSEANAQ
>2514675922
MRIEYNFAFFDEGSKREIRRATLKAIAIPGYQVPFASREMPIARGWGTGGLQLTLSLVGKPDILKVIDQGSDESVNAVNIKKLIAITTGVTVSDETAEATIIQSRHRIPEVPLQEGQILVLQVPLPEPLRYYEPSEYETKKLHAEQEYSGAWLMLFEQIMNYGTMSTGADHPVMVHGRYVMAPSPIPRFDNPKLNYSQALILLGAGREKKVYAVPPFTRVASLDFEDYPFGVESFQDKCCRLCGAQGVFMDEILDDVTGEPFYQCNDSSYCLQNLNGKSRG
>2514708030
MTDTLTTHAPGAAPCRLTHTLDAIDAATPGRGILDEGSKREIRRASLTAVCVPGYLTPFGSREMPVARGWGSGGLQVTLGLVTADDVVKVIDQGDDDGVNATNLRRLIEDSEKCASTKDTREATIIQSRHRIPEEPMGEDQILVLQVPNSEPLRAVQKSVTECARMHAEADYSMMWVSLYEDLVRNGVITKTTGYPVLVNGRYVMITSPIPRWDVPQLHDSPFLTLLGAGREKRIFAVPPYTDVRPLTFDDVPFEVEGSKDQQCERCGSTDTFLVEAAPGRMMCSDVEWCTRPDPQRRVRVAAAADHRDPKELVDRPVPAHAEGWTLAVRGVGKVHGPGGADAVPGTGPEAGTAISPRTGAVVAAWDVSFDVAPGEALGIIGESGSGKSTVLRCLIGDEKATAGSMFLTTLDEGRTDVFTLDDTERRALRIDTLGLVHQNPADGLTMTVSAGGNIAERLTAAGWRNYYEIRDRAAYLLEKVEVPLDRMDDPVHTFSGGMRQRVQIAKALATDPRVLLLDEPTTGLDASVAAGVLDLLRNLLAERDTAAVVVSHDFAVIEALTDRTLVMNVGRAVETGLTDQLFQDPHHPYTQRLVAAARR
>2514756319
MNAHTDNIAQYNFAYLDEQTKRMIRRAILKAIAIPGYQVPFASREMPMPYGWGTGGVQVTASVIGTDDVLKVIDQGADDTTNAVSIRAFFQKVANVDVTTHTADATIIQTRHRIPEEPLKAGQVLVYQVPIPEPLRFLEPRETETRKMHALEEYGLMHVKLYEDIAQHGHIATTFAYPVKVEGRYVMDPSPTPKFDNPKMHMSKALQLFGAGREKRIYAVPPYTRVESLDFEDHPFEIQTFDEPCALCGGTNVYLDEVVLDDRGGRMFVCSDTDNCEARRASGHRGHLSGEEAATI
>2515009936
MNDLATYNFAYLDEQTKRMIRRAILKAIAIPGYQVPFASREMPMPYGWGTGGVQVTASILGPNDVLKVIDQGADDTTNAVSIRAFFQKVANVAVTTKTMEATIIQTRHRIPEEPLREGQTLVYQVPIPEPLRFLEPRETETRKMHALEEYGLMHVKLYEDIARNGHIATTYAYPVKVEGRYVMDPSPTPKFDNPKMHMSEALQLFGAGREKRIYAVPPYTEVVSLDFEDHPFEIQKFDKPCALCGAENVYLDEVVLDDKGARMFVCSDTDHCEDRQAHGHAGPMLARPQHERKEPAE
>2515114804
MTDLASYNFAYLDEQTKRMIRRAILKAIAIPGYQVPFASREMPMPYGWGTGGVQVTASIIGPDDVLKVIDQGADDTTNAVSIRAFFQKVANVAVTTHTKDATIIQTRHRIPEEQLRVGQVLVYQVPIPEPLRFLEPRETETRKMHALEEYGLMHVKLYEDIAHNGRISRTYAYPVKVHGRYVMDPSPTPKFDNPKMHMSEALQLFGAGREKRIYAVPPYTDVVSLDFEDYPFDIQRFDKPCALCGAEDVYLDEVVLDDKGGRMFVCSDTDHCEDRRAHGHAGEMLAREAAE
>2515140892
MTTTADLVDGLETGTGILDEGAKREIRRAVLTAVCVPGYQVPFGSREMPVARGWGSGGLQVTLAVLGAGDTVKVIDQGDDAGVNATNLRRMIGSTTGCAESADTRESTVVQTRHRIPEEALGDRHVLVYQVPVPEPLRGVEKSVTECARMHAEGDYAKIWVSLYEDLVRNGVITRGSGYPVLVGGRYVMATSPIPRWDVPRLHQCEHLNLYGAGREKKIYAIPPHTDVRPLAFDDVPFEVEHAPGARCRLCHSDDVFLVEAGAGGGYLCSDTEWCSRRERVQPVRVSGGQEWALHVSGIGKVHGRGGADAVAGTGPEHGTAVSPATGAIVAAWDVSFDVAPGEALGVIGESGSGKSTVLGCVIGDKEATAGRVHLATVDGGTTDVLRLPATDRRRLRINEMAVVHQDPAAGLDLAVTAGGNIAERLTAAGWRGFHAIRRRAAELLDRVEVPLSRMDDPVRTFSGGMRQRVQIAKALATDPPVLLLDEPTTGLDASVAAGVLDLLRGLLAERDVAAVVVSHDFAVIEALTDRTVVMQLGRVVERGLTDQLFHDPHHPYTQRLVAAARR
>2515194782
MPVTYNFAYLDEQSKKMIRRAILKALAIPGFQVPFGGREMPLPYGWGTGGIQLTASVIGTDDRLKVIDQGSDDTVNAISIKQFFRKTAGIAITEDTETATIIQTRHRIPETPLKKGQIMVFQVPIPEPLQFIEPKRPQTLKMHGYEEYGSMHVKLYEDIARFGRIATAFDYPVRVHHRYLMSPSPIPKYDNPKLHRSPAVLLFGAGREKRIYAVPPYTDVVSLDFEDYPFELEQWEGACAICGSTQSFLDEIITDDTGTRVLICSDTEFCRKNAGRSRP
>2515215708
MNRPGGSPTPENRPMTVADLVARHGRHQPYAYLDEDTKRSVRRAILKALAIPGWQVPFASREMPVARGWGSGGLQVTLSVVGPNDVVKVIDQGDDHSVNAAGMRELIGRSARCATTTSTSAATIIQSRHRIPELDLRPDQLLVLQVPHPEPLRRVVTNEVDARRHHADNDYTPAWLDLYDAEIRLGGPRTAADHPVLVGGTRLMSPSPIPRFDVLRLDRRPHPILLGAGRRARITALPPHTPVAPLAFADRPLRPERCDGPCIRCGSTTSYRVVTEGNWMCTDIDACSVRNRRGAGEF
>2515609761
MNDLATYNFAYLDEQTKRMIRRAILKAIAIPGYQVPFASREMPMPYGWGTGGVQVTASILGPDDVLKVIDQGADDTTNAVSIRAFFQKVADVAVTTRTTEATIIQTRHRIPEEQLREGQTLVYQVPIPEPLRFLEPRETETRKMHALEEYGLMHVKLYEDIARNGHIATTYAYPVKVEGRYVMDPSPTPKFDNPKMHMSEALQLFGAGREKRIYAVPPYTEVVSLDFEDHPFEVQKFDKPCALCGAENVYLDEVVLDDKGGRMFVCSDTDHCEDRRAHGHAGAMLAPAAKESQEAAV
>2515611168
MTEAHEDAAKRGRQAYNFAYLDEQSKRMIRRCILKAMAVPGLQVPFGSREMPLAYGWGTGGIQVAASVIGPNDTLKVIDQGADDATNAVSIRRFFKRVAGIETTEQTAAATIIQTRHRVPETPLREGQVIVYQVPSPEPLRSLEPRESETRKMHAYAEYGLMSVQLYEDIARFGHIATAHSYPVMTHGRYLMSPSPIPKFDNPKVSENPAIQLYGAGREKRIYAVPPYTRVENLDFEDHPFRVQKWRQCCSLCGATDSYLDEIIVNDSGQRMFVCSDTDYCATRRGQGHFGPKGVGQAAFGSLPSLKPEKGSEPR
>2515624194
MNAPAYNFAYLDEQTKRMIRRAILKAIAIPGYQVPFASREMPMPYGWGTGGVQVTAAILGPEDVLKVIDQGSDDTTNAISIRKFFAKTAGVATTTATIDATVIQTRHRIPETSLHANQVLVYQVPIPEPLRFLEARETETRRMHALAEYGLMHVKLYEDIARFGHIATAYAYPVKINARYVMDPSPTPKFDNPKMDNCPALQLFGAGREKRIYAIPPYTQVVSLDFEDHPFEPYRFNAPCALCAAENSYLDEIVTDDKGGRMFVCSDTDYCEGRQAAGHHGSLSAAPYKDKAQEASNG
>2515635842
MTDLASYNFAYLDEQTKRMIRRAILKAIAIPGYQVPFASREMPMPYGWGTGGVQVTASIIGPDDVLKVIDQGADDTTNAVSIRAFFQKVANVAVTTHTKDATIIQTRHRIPEEKLGVGQVLIYQVPIPEPLRFLEPRETETRKMHALEEYGLMHVKLYEDIAHNGRISRTYAYPVKVHGRYVMDPSPTPKFDNPKMHMSDALQLFGAGREKRIYAVPPYTDVVSLDFEDYPFDIQRFDKPCALCGAEDVYLDEVVLDDKGGRMFVCSDTDHCEDRRAHGHAGEMLAREAAE
>2515641456
MTDLASYNFAYLDEQTKRMIRRAILKAIAIPGYQVPFASREMPMPYGWGTGGVQVTASIIGPDDVLKVIDQGADDTTNAVSIRAFFQKVANVAVTTHTKDATIIQTRHRIPEEKLGVGQVLIYQVPIPEPLRFLEPRETETRKMHALEEYGLMHVKLYEDIAHNGRISRTYAYPVKVHGRYVMDPSPTPKFDNPKMHMSDALQLFGAGREKRIYAVPPYTDVVSLDFEDYPFDIQRYKPCALCGAEDVYLDEVVLDDKGGRMFVCSDTDHCEDRRAHGHAGEMLAREAAE
>2515683646
MNDLYELPLDEAGYNFGFLDEYAKREIRRAVIKAICVPGYQTPYASREMPMGRGFGTGGLQLTLSLVGPDDTLKVIDQGSDDSVNAVNLRHFVELTCEGVQTTEHTSEATLIQSRHRIPEVALTEEQILVLQVPYPDPLVVVEPSEARRKTMHGEGDYSRLLTKLYEDIVQFDEITISHRYPTRINGHYVIDPSPIPRYDVPQLHMSAALVLLGAGREKKIYAVPPYTRADPLAFDDVPFRTEDFHDEHGKRRACVRCGSIDSFLDEIIGEDGDKSYQCSDSDYCNDYRNGHTHQKANATNEGAVQ
>2515684562
MNAPDTAVANTSYDSAAHGYNFAYLDEQTKRMLRRALLKAVAVPGYQVPFASREMPLPYGWGTGGIQVTAAIIGKTDTLKVIDQGSDETTNAVNIRRFFARTTGVATTRHTSEATIIQTRHRIPETPLTEQQILVYQVPMPEPLFRLEPRVAECKKLHALADYGLISVKLYEDIVHHGSIATTYDYPVIVNHRYLTSPSPIPKFDNPKMHMNAALQLFGAGRERRIHAIPPYTPVRSLDFDDHPFEVQKWQHACALCGSKESFLDEMIVDDAGTRRFVCSDSDYCHERRGDGEIEPQAALPHATREGESA
>2515688708
MNARHRQQSPVSREQNESTSTGAVVEGYNFAYLDEQTKRMIRRALLKAVAIPGHQIPFGSREMPLPYGWGTGGIQVTAAIIGRDDTLKVIDQGSDDTTNAVNIRRFFARTAGVRTTTRTVEASIVQTRHRIPETPLTEKQILVYQVPMPEPLYRLEPRLAESRKLHALSEYGLMNVKLYEDIVQHGSIATTYDYPVIVNGRYLTAPSPIPKFDNPKMHMNPALQLFGAGRERRLYAIPPYTSVRSLDFEDYPFQVQRWAQACAICGSRESFLDEMIVDDKGARMFVCSDSDYCRQQQAQEPDWRNALASETDGGRP
>2515741211
MTDLASYNFAYLDEQTKRMIRRAILKAIAIPGYQVPFASREMPMPYGWGTGGVQVTASIIGPDDVLKVIDQGADDTTNAVSIRAFFQKVANVAVTTHTKDATIIQTRHRIPEEKLGVGQVLVYQVPIPEPLRFLEPRETETRKMHALEDYGLMHVKLYEDIAHNGRISRTYAYPVKVHGRYVMDPSPTPKFDNPKMHMSDALQLFGAGREKRIYAVPPYTDVVSLDFEDYPFDIQCFDKPCALCGAEDVYLDEVVLDDKGGRMFVCSDTDHCEDRRARGHAGEMLAREAAE
>2515762244
MTLTLPAINFAYLDEATKRMIRRAILKGIAIPGYQVPFASREMPMPYGWGTGGVQVTAAIVGPSDVLKVIDQGADDTTNAVSIRAFFEKVAGVATTTRTGEASIIQTRHRLPEAPLKAGQTVVYQVPIPEPLRFLEPRESETRTLHALEEYGLMHVKLYEDIARHGHIATTYAYPVKVEGRYVMDPSPIPKFDNPKMHRSPALQLFGAGREKRIYALPPFTDVLSLDFEDHPFAIQHFESPCALCGAKGVYLDEVVTDDRGGRMFVCSDTDHCETRQADGHRGALLGKADA
>2515942484
VYNFAYLDEQTKKMIRRAVLKAMAIPGFQVPFGGREMPLPYGWGTGGIQLTASLLGKADTLKVIDQGADDTVNAVSIKDFFRKTAGIAITEQTIKASIIQTRHRIPETPLTHGQIMVYQVPIPDPLQFIEPRRPEAAKMHAFSEYGTMYVKLYEDIARHGRIALSFDYPVLVNHRYIMSPSPNPKFDNPKLHQSPAIHLFGAGREKRIYAVPPYTDVVSLDFDDFPFELEKWKKACAICGSRTSFLDEILTDDKGTRMFVCSDTEFCQKRKEAL
>2516017766
MNAPDTLQSTAAEVASHETQAVSGYNFAYLDEQTKRMLRRALLKAVAVPGYQVPFASREMPLPYGWGTGGIQVTAAIIGTKDTLKVIDQGSDDTTNAVNIRRFFARTTGVATTRRTSEASIVQTRHRIPETPLTDKQILVYQVPMPEPLFRLEPRVAECKKLHALADYGLISVKLYEDIVQHGSIATTYDYPVTVNGRYLTSPSPIPKFDNPKLHMNAALQLFGAGRERRIYAIPPYTPVKSLDFDDHPFEVQRWEHACALCGSRESFLDEMIVDDAGKRMFVCSDSDYCHDRREQIDAHATNEAGEKA
>2516126414
MREKKVQSGYNFAFLDEQSKKEIRRRMLKAVAIPGYQVPFASRELPIARGWGTGGLQLTMSLIGPDDILKVIDQGSDDVVNAVNIRKLLVLTTGVRTTEDTREATLIQTRHRIPEEPLEDWQILVFQVPYPEPLRRVEPSEVKTREMHAEADYSRLWVYLYEDIVRWGEITIGAQYPVMVNGRYVMDPSPIPRWDVPRLNMAETLYLFGAGREKRIYAVPPHTRVEPLQFTDYPFRVEDFRGKQCALCGSADTYLDEIIDDTTGARRYICSDTAYCAKRRRLKEEAGENA
>2516207821
MNNLATYNFAYLDEQTKRMIRRAILKAIAIPGYQVPFASREMPMPYGWGTGGVQVTASILGPDDVLKVIDQGADDTTNAVSIRAFFQKVANVAVTTKTAEATIIQTRHRIPEEPLNAGQTLVCQVPIPEPLRFLEPRETETRKMHALEEYGLMHVKLYEDIARNGHIATTYAYPVKVEGRYVMDPSPTPKFDNPKMHMSEALQLFGAGREKRIYAVPPYTEVASLDFEDHPFEIQKFDKPCALCGAENVYLDEVVLDDKGGRMFVCSDTDHCEDRQANGHVGAMLAQPHRERKEPAE
>2516396112
MANPLTGYNFAYLDEQTKRMIRRAILKAVAIPGYQVPFGGREMPMPYGWGTGGIQLTASVIGENDILKVIDQGADDTTNAVSIRQFFKRVTGVATTERTEDATLIQTRHRIPETPLVEDQILIYQVPIPEPLRFIEPRETETRTMHALEEYGVMQVKLYEDIARFGHIATTYAYPVKVNGRYVMDPSPIPKFDNPKMHMMPALQLFGAGREKRIYAVPPYTAVESLDFDDHPFSVQEWDEPCAICGSRHSYLDEVVLDDSGQRMFVCSDTDYCRQQSEAQKK
>2516405589
MSAPAMELATYNFAYLDEQTKRMIRRAILKAIAIPGYQVPFASREMPMPYGWGTGGVQVTASIIGRDDTLKVIDQGADDTTNAVSIRAFFQKVAEVAVTTKTSDATIIQTRHRIPEEKLKEGQVLVYQVPIPEPLRFLEPRETETRKMHALEEYGLMHVKLYEDIARHGRIATTYAYPVKVEGRYVMDPSPTPKFDNPKMHMSEALQLFGAGREKRIYAVPPFTEVVSLDFEDHPFEIQTFDKPCALCGAHNVYLDEVVLDDKGGRMFVCSDTDHCETRQADGHVGEMRAQNKEAAE
>2516411007
MSAQHATVERDDHYNFAYLDESTKRMLRRALLKAVAIPGYQVPFGSREMPLPYGWGTGGIQVTASIIGKDDVLKVIDQGSDDTTNAINIRRFFGRVTGVATTESTPDATIVQTRHRIPETPLAEGQVMVFQVPIPEPLRWLEPSETETRTMHALAEYGGMHVKLYEDIAQHGHIATTYDYPVIVNDRYMMRPSPIPKFDNPKLDGNPALMLFGAGREKRVYAVPPYTRVKSLDFEDHPFTVEKWSECCDVCGSRDSFLDEIILDDAGTRRFVCSDTEYCNHRQTQQRDNEAAA
>2516653866
MSADATYNYAYLDEHTKRAIRRAILKAIAIPGYQVPFASREMPMPRGWGTGGVQVTAAIIGPDDVLKVIDQGADDTTNAVAIRGFFTRVAGVATTTRTVDATIIQTRHRVPETPLKAHQILVYQVPIPEPLRFLEPRETETRKLHALADYGTMHVKLYEDIAHFGEIATTYAYPVTVDGRYVMDPSPIPKFDNLKLNDCPALQVFGAGREKRIYAVPPHTRVISLDFDDHPFAPQRFTEPCALCGSTGVFLDEVILDDRGGRMFVCSDTDFCNGRQADGHRGCLAGNPIQDEEKRDA
>2516662245
MTEATYNFAYLDEQTKRMIRRAILKGIAIPGYQVPFASREMPMPYGWG
>2516662246
PAYAYPVKVAGRYVMDPSPTPKFDNPKMDNCPALQLFGAGREKRIYAIPPYTQVVSLDFEDHPFTRYRQDGCCALCGADDSYLDEIVTDNAGTRMFVCSDTDYCEGRRAQGHTGSETAPMESAHA
>2516663555
PPPSREMPMPYGWGTGGVQVTASILGPDDTLKVIDQGSDDTTNAISIRKFFAKTAGVATTTATPDASVIQTRHRIPETPLHEGQVLVYQVPIPEPLRYLEPRETETRRMHALAEYGLMHVKLYEDIAKFGHIATAYAYPVKVAGRYVMDPSP
>2516672247
MPYGWGTGGVQVTASILGPDDTLKVIDQGSDDTTNAISIRKFFAKTACVATTTATPDASVIQTRHRIPETPLHEGQVLVYQVPIPEPLRYLEPRETETRRMHALAEYGLMHVKLYEDIAKFGHIATAYAYPVKVAGRYVMDPSPTPKFDNPKMDNCPALQLFGAGREKRIYAIPPYTQVVSLDFEDYPFTRYRQDGCCALCGADDSYLDEIVTDNAGTRMFVCSDTDYCEGRRAQGHTGSETAPMESTHA
>2516683314
MTEATYNFAYLDEQTKRMIRRAILKGIAIPGYQVPFASREMPMPYGWGTGGXXVTASILGPDDTLKVIDQGSDDTTNAISIRKFFAKTAGVATTTATPDASVIQTRHRIPETPLHEGQVLVYQVPIPEPLRYLEPRETETRRMHALAEYGLMHVKLYEDIAKFGHIATAYAYPVKVAGRYVMDPSPTPKFDNPKMDNCPALQLFGAGREKRIYAIPPYTQVVSLDFEDHPFTRYRQAGCCALCGADDSYLDEIVTDNAGTRMFVCSDTDYCEGRRAQGHTGSETAPMETAHA
>2516688776
MTEATYNFAYLDEQTKRMIRRAILKAIAIPGYQVPFASREMPMPYGWGTGGVQVTASILGPADTLKVIDQGSDDTTNAISIRKFFAKTAGVATTTATPDASVIQTRHRIPETPLHESQVLVYQVPIPEPLRFLEPRETETRRMHALAEYGLMHVKLYEDIAKFGHIATAYAYPVKVAGRYVMDPSPTPKFDNPKMDNCPALQLFGAGREKRIYAIPPYTQVVSLDFEDHPFTRYRQDGCCALCGADDSYLDEIVTDNAGTRMFVCSDTDYCEGRRAQGHTGSETAPMESVHA
>2516703276
MTEATYNFAYLDEQTKRMIRRAILKGIAIPGYQVPFASREMPMPYGWGTGGVQVTASILGPDDTLKVIDQGSDDTTNAISIRKFFAKTAGVATTTSTPDASVIQTRHRIPETPLHEGQVLVYQVPIPEPLRYLEPRETETRRMHALAEYGLMHVKLYEDIAKFGHIATAYAYPVKVAGRYVMDPSPTPKFDNPKMDNCPALQLFGAGREKRIYAIPPYTQVVSLDFEDHPFTPYRQDGCCALCGADDSYLDEIVTDNAGTRMFVCSDTDYCEGRRAEGHTGSETAPMESAHA
>2516709024
MTEATYNFAYLDEQTKRMIRRAILKGIAIPGYQVPFASREMPMPYGWGTGGVQVTASILGPDDTLKVIDQGSDDTTNAISIRKFFAKTAGVATTTSTPDASVIQTRHRIPETPLHEGQVLVYQVPIPEPLRYLEPRETETRRMHALAEYGLMHVKLYEDIAKFGHIATAYAYPVKVAGRYVMDPSPTPKFDNPKMDNCPALQLFGAGREKRIYAIPPYTQVVSLDFEDHPFTRYRQDGCCALCGADDSYLDEIVTDNAGTRMFVCSDTDYCEGRRAQGHTGSEAAPMESAHA
>2516715014
MTEATYNFAYLDEQTKRMIRRAILKGIAIPGYQVPFASREMPMPYGWGTGGVQVTASILGPDDTLKVIDQGSDDTTNAISIRKFFAKTAGVATTTATPDASVIQTRHRIPETPLHEGQVLVYQVPIPEPLRYLEPRETETRRMHALAEYGLMHVKLYEDIAKFGHIATAYAYPVKVAGRYVMDPSPTPKFDNPKMDNCPALQLFGAGREKRIYAIPPYTQVVSLDFEDHPFTRYRQDGCCALCGADDSYLDEIVTDNAGTRMFVCSDTDYCEGRRAQGHTGSETAPMESAYA
>2516721767
MNAPSYNFAYLDEQTKRMIRRAILKAIAIPGYQVPFASREMPMPYGWGTGGVQVTAAILGPSDVLKVIDQGSDDTTNAISIRKFFAKTAGVATTTRTDEASVIQTRHRIPEAPLHEGQVLVYQVPIPEPLRFLEPRETETRRMHALAEYGLMHVKLYEDIAKFGHIATAYAYPVKVAGRYVMDPSPTPKFDNPKMDNCPALQLFGAGREKRIYAVPPYTEVVSLDFEDHPFTRYRQNAPCALCGAEDSYLDEIVTDDKGGRMFVCSDTDYCETRRAEGHFGSANAPETERADV
>2516725541
MTEATYNFAYLDEQTKRMIRRAILKAIAIPGYQVPFASREMPMPYGWGTGGVQVTASILGPDDTLKVIDQGSDDTTNAISIRKFFAKTAGVATTTSTPDASVIQTRHRIPETPLHEGQVLVYQVPIPEPLRYLEPRETETRRMHALAEYGLMHVKLYEDIAKFGHIATAYAYPVKVAGRYVMDPSPTPKFDNPKMDNCPALQLFGAGREKRIYAIPPYTQVVSLDFEDHPFTRYRQDGCCALCGADDSYLDEIVTDNAGTRMFVCSDTDYCEGRRAEGHTGSETAPMESAHA
>2516731177
STLFPYTTLFRSRIQTPAGVATTTATPDASVIQTRHRIPETPLHEGQVLVYQVPIPEPLRFLEPRETETRRMHALAEYGLMHVKLYEDIAKFGHIATAYAYPVKVAGRYVMDPSPTPKFDNPKMDNCPALQLFGAGREKRIYAIPPYTQVVSLDFEDHPFTRYRQDGCCALCGADDSYLDEIVTDNAGTRMFVCSDTDYCEGRRAQGHTGSETAPMESVHA
>2516743112
FPTRRSSDLSVRSGVQVTASILGPDDTLKVIDQGSDDTTNAISIRKFFAKTAGVATTTATPDASVIQTRHRIPETPLHEGQVLVYQVPIPEPLRYLEPRETETRRMHALAEYGLMHVKLYEDIAKFGHIATAYAYPVKVAGRYVMDPSPTPKFDNPKMDNCPALQLFGAGREKRIYAIPPYTQVVSLDFEDHPFTRYRQDGCCALCGADDSYLDEIVTDNAGTRMFVCSDTDYCEGRRAQGHTGSETTPMESAHA
>2516756025
MTEATYNFAYLDEQTKRMIRRAILKAIAIPGYQVPFASREMPMPYGWGTGGVQVTASILGPDDTLKVIDQGSDDTTNAISIRKFFAKTAGVATTTSTPDASVIQTRHRIPETPLHEGQVLVYQVPIPEPLRYLEPRETETRRMHALAEYGLMHVKLYEDIAKFGHIATAYAYPVKVAGRYVMDPSPTPKFDNPKMDNCPALQLFGAGREKRIYAIPPYTQVVSLDFEDHPFTRYRQDGCCALCGADDSYLDEIVTDNAGTRMFVCSDTDYCEGRRAQGHTGSETAPMESVHA
>2516760232
MTEATYNFAYLDEQTKRMIRRAILKAIAIPGYQVPFASREMPMPYGWGTGGVQVTASILGPDDTLKVIDQGSDDTTNAISIRKFFAKTAGVATTTSTPDASVIQTRHRIPETPLHEGQVLVYQVPIPEPLRYLEPRETETRRMHALAEYGLMHVKLYEDIAKFGHIATAYAYPVKVAGRYVMDPSPTPKFDNPKMDNCPALQLFGAGREKRIYAIPPYTQVVSLDFEDHPFTRYRQDGCCALCGADDSYLDEIVTDNAGTRMFVCSDTDYCEGRRAQGHSGSETAPMESVHA
>2516766750
SREMPMPYGWGTGGVQVTASILGPDDTLKVIDQGSDDTTNAISIRKFFAKTADVATTTATPDASVIQTRHRIPETPLHEGQVLVYQVPIPEPLRYLEPRETETRRMHALAEYGLMHVKLYEDIAKFGHIATAYAYPVKVAGRYVMDPSPTPKFDNPKMDNCPALQLFGAGREKRIYAIPPYTQVVSLDFEDHPFTRYRQDGCCALCGADDSYLDEIVTDNAGTRMFVCSDTDYCEGRRAQGHTGSETAPMESAHA
>2516774248
MTEATYNFAYLDEQTKRMIRRAILKGIAIPGYQVPFASREMPMPYGWGTGGVQVTASILGPDDTLKVIDQGSDDTTNAISIRKFFAKTAGVATTTATPDASVIQTRHRIPETPLHEGQVLVYQVPIPEPLRYLEPRETETRRMHALAEYGLMHVKLYEDIAKFGHIATAYAYPVKVAGRYVMDPSPTPKFDNPKMDNCPALQLFGAGREKRIYAIPPYTQVVSLDFEDHPFTRYRQDGCCALCGADDSYLDEIVTDNAGTRMFVCSDTDYCEGRRAQGHTGSETAPMESAHA
>2516783166
MTEATYNFAYLDEQTKRMIRRAILKAIAIPGYQVPFASREMPMPYGWGTGGVQVTASILGPDDTLKVIDQGSDDTTNAISIRKFFAKTAGVATTMATPDASVIQTRHRIPETPLHEGQVLVYQVPIPEPLRFLEPRETETRRMHALAEYGLMHVKLYEDIAKFGHIATAYAYPVKVAGRYVMDPSPTPKFDNPKMDNCPALQLFGAGREKRIYAIPPYTQVVSLDFEDHPFTRYRQDGCCALCGADDSYLDEIVTDNAGSRMFVCSDTDYCEGRRAQGHTRSETAPMESVHA
>2516789512
MTEATYNFAYLDEQTKRMIRRAILKAIAIPGYQVPFASREMPMPYGWGTGGVQVTASILGPDDTLKVIDQGSDDTTNAISIRKFFAKTAGVATTTATQDASVIQTRHRIPETPLHEGQVLVYQVPIPEPLRFLEPRETETRRMHALAEYGLMHVKLYEDIAKFGHIATAYAYPVKVAGRYVMDPSPTPKFDNPKMDNCPALQLFGAGREKRIYAIPPYTQVVSLDFEDHPFTRYRQDGCCALCGADDSYLDEIVTDNAGSRMFVCSDTDYCEGRRAQGHTGSETAPMESVHA
>2516905512
MTDLASYNFAYLDEQTKRMIRRAILKAIAIPGYQVPFASREMPMPYGWGTGGVQVTASIIGPDDVLKVIDQGADDTTNAVSIRAFFQKVANVAVTTHTKDATIIQTRHRIPEEKLRLGQVLVYQVPIPEPLRFLEPRETETRKMHALEEYGLMHVKLYEDIAHNGRISRTYAYPVKVHGRYVMDPSPTPKFDNPKMHMSDALQLFGAGREKRIYAVPPYTDVVSLDFEDYPFDIQRFDKPCALCGAEEVYLDEVVLDDKGGRMFVCSDTDHCEDRRAHGHAGEMLAREAAE
>2516946909
MTAHAETATTEQTVEGYNFAYLDEQTKRMIRRALLKAVAIPGYQVPFASREMPLPYGWGTGGIQVTASILGADDTLKVIDQGADDTTNAVNIRSFFARTAGVATTTATTEASVIQTRHRIPETPLTDQQILVYQVPIPEPLRWLEPRERETRTLHALGEYGLMQVSLYEDIAQHGRIAKTYNYPVQVADGYIMAPSPIPKFDNPKMHRNPALQLFGAGREKRIYAVPPYTEVRSLDFDDYPFDVEDWSTPCALCGATDSYLDEIVTDDQGGRRFVCSDSDYCAQRRQDGASGETA
>2517025930
MNAPDTAVANTSYDTAAHGYNFAYLDEQTKRMLRRALLKAVAVPGYQVPFASREMPLPYGWGTGGIQVTAAIIGRTDTLKVIDQGSDETTNAVNIRRFFARTTGVATTRHTSEATIIQTRHRIPETPLTERQILVYQVPMPEPLYRLEPRVAECRKLHALADYGLISVKLYEDIVHHGSIATTYDYPVIVNHRYLSSPSPIPKFDNPKMHMNAALQLFGAGRERRIHAIPPYTQVRSLDFDDHPFEVQKWQHACALCGSKESFLDEMIVDDAGTRMFVCSDSDYCHGRRGDADGAIEAQAPLPHATREGESA
>2517097440
MTDLASYNFAYLDEQTKRMIRRAILKAIAIPGYQVPFASREMPMPYGWGTGGVQVTASIIGPDDVLKVIDQGADDTTNAVSIRAFFQKVANVAVTTHTKDATIIQTRHRIPEEKLGVGQVLVYQVPIPEPLRFLEPRETETRKMHALEEYGLMHVKLYEDIAHNGRISRTYAYPVKVHGRYVMDPSPTPKFDNPKMHMSDALQLFGAGREKRIYAVPPYTDVVSLDFEDYPFDIQRFDKPCALCGAEEVYLDEVVLDDKGGRMFVCSDTDHCEDRRAHGHAGEMLAREAAE
>2517134802
MSVGYNFAYLDEQTKRMLRRAILKAVAIPGYQVPFASRDMPLPYGWGTGGIQVTAAVLGQDDVLKVIDQGADDTTNAVSIRAFFARTARVATTERTAEATIIQTRHRIPEEPLKPGQVLVYQVPIPEPLRFLEPRERETRRMHGLADYGGMHVKLYEDVARMGRITTSYAYPVMVAGRYVMDPSPIPKFDNPKMNRNAALQLFGAGREKRIYAIPPHTEVVSLDFEDHPFEVQSWDRPCGLCGATGSYLDEVVTDDQGGRLFCCSDTDFCRSRRDEAGAGGAQP
>2517231028
MTAVATSHANCASSMPAITYNFAYLDEQTKRMIRRAILKAIAIPGYQVPFASREMPMPYGWGTGGVQVTAAILGADDVLKVIDQGSDDTTNAVAIRTFFETTAGVATTTRTQDATIIQTRHRIPEAELKAGQTIVFQVPIPEPLRYLEPRETETRRLHALADYGLMQVKLYEDIARHGHIATTYAYPVKVEGRYVMDPSPIPKFDNPKMNDSPALQLFGAGREKRIYAIPPHTQVVSLDFEDHPFKVQAFKEPCALCGATGVYLDEVILDDKGGRMFVCSDTDHCSTRQTGTMSAPYAAQSAPLTPGPSPARGEGSDTAGTPSPLAGEGGSRRSRETGEGFPATGNGEAR
>2517281826
MSDVLSGYNPGYLDEQTKRMIRRAILKGVAIPGYQVPFGGREMPMPYGWGTGGIQLTASVIGDADVLKVIDQGADDTTNAVSIRRFFRRVAGVATTERTREATLIQTRHRIPETPLREDQILIYQVPIPEPLRFIEPRETETRKMHALEEYGVMQVKLYEDIARYGHIATTYAYPVKVNDRYVMDPSPIPKFDNPKMHMMPALQLFGAGREKRIYALPPYTRVVSLDFDDHPFSVQQWEQPCALCGSRSSYLDEVVLDDQGNRMFVCSDTDYCQQRLASPTETPHS
>2517408894
MTDLASYNFAYLDEQTKRMIRRAILKAIAIPGYQVPFASREMPMPYGWGTGGVQVTASIIGPDDVLKVIDQGADDTTNAVSIRAFFQKVANVAVTTHTKDATIIQTRHRIPEEKLGAGQVLVYQVPIPEPLRFLEPRETETRKMHALEEYGLMHVKLYEDIAHNGRISRTYAYPVKVHGRYVMDPSPTPKFDNPKMHMSDALQLFGAGREKRIYAVPPYTDVVSLDFEDYPFDIQRFDKPCALCGAEDVYLDEVVLDDKGGRMFVCSDTDHCEDRRAHGHAGEMLAREAAE
>2517423803
MSTARKPSYNPGYLDEQTKRMIRRALLKAVAIPGFQVPFASREVPMPRGWGTGGVQVTASIIGADDVLKVIDQGADDTTNAVSIRAFFAKVTGARTTTHTAEASIIQTRHRIPEAELREGQTMVYQVPIPEPLRFLEPRETETRRMHALEEYGLIYVKLYEDIAKYGHIATTYAYPVLVNGRYLMDPSPTPSFDNPKLNQSPALHLYGAGREKRIYAVPPYTDVVSLGFEDHPFEPQRFDQPCAVCGSTGVYLDEIITDDAGGIMFACSDTDHCGQTAAAAAGDAYTENDDTEEPQK
>2517463911
MTTAAPDIATYNFAYLDEQTKRMIRRAILKGIAIPGYQVPFASREMPMPYGWGTGGVQVTAAIIGPDDVLKVIDQGADDTTNAVSIRAFFQKVADVAVTTETAKATIIQTRHRIPEYPLTEGQTLVYQVPIPEPLRFLEPRETETRKMHALEEYGLMHVKLYEDIARHGRIATTYAYPVKVEGRYVMDPSPTPKFDNPKMHMSPALQLFGAGREKRIYAVPPFTKVVSLDFEDHPFEIQTFDQPCALCGAEQVYLDEVILDDKGGHMFVCSDTDHCETRQACGHRGHLSPEILEPAQ
>2517472214
MNAHAVGGMPEITYNFAYLDEQTKRMIRRAILKAIAVPGYQVPFAAREMPMPYGWGTGGVQVTAAVLGPDDVLKVIDQGADDTTNAVAIRGFFEKTARVATTTSAREATVIQTRHRIPETPLSENQILIYQVPIPEPLRFLEPRETETRQLHALAEYGLMHVKLYEDIARHGHIATTYAYPVEVAGRYVMDPSPIPKFDNPKLDNCPALQLFGAGREKRIYAIPPYTKVRSLDFEDHPFKVQRFAKPCALCAATGVYLDEVILDDKGGRMFVCSDTDYCNGRQEAGHRGEMAAPVGEGA
>2517497888
MRDYNFAYLDEQTKRMIRRAILKGLAIPGYQVPFASREMPMPYGWGTGGVQVSAAVLTPEDTLKVIDQGADDTTNAVSIRRFFQKTAGVAVTEATAEASVIQTRHRIPETPLRDDQILVYQVPIPEPLRFLEPSEVETRKMHSLQEYGLMHVKLYEDISQHGDIATAYAYPVKVEGRYVMDPSPIPKFDNPKLEMAGIQLFGAGREQRIYAIPPYTQVVSLDFDDYPFQPTKADHACGLCGATDSYLDELIVDDSGNRMFMCSDTDYCSRRRPEGAAA
>2517565278
MNDLATYNFAYLDEQTKRMIRRAILKAIAIPGYQVPFASREMPMPYGWGTGGVQVTASILGPSDVLKVIDQGADDTTNAVSIRAFFQKVANVAVTTRTADATIIQTRHRIPEEKLGEGQTLVYQVPIPEPLRFLEPRETETRKMHALEEYGLMHVKLYEDIARNGHIATTYAYPVKVEGRYVMDPSPTPKFDNPKMHMSEALQLFGAGREKRIYAVPPYTEVVSLDFEDHPFEVQKFDRPCALCGAENVYLDEVVLDDKGGRMFVCSDTDHCEDRRARGHAGAMLAPAAKESQEAAE
>2517707666
MTDIATYNFAYLDEQTKRMIRRAILKGIAIPGYQVPFASREMPMPYGWGTGGVQVTASIIGPDDVLKVIDQGADDTTNAVSIRAFFKKVANVAVTTDTAGATIIQTRHRIPEHPLTAGQVLVYQVPIPEPLRFLEPRETETRKMHALEEYGLMHVKLYEDIAKHGRIATTYAYPVKVEGRYVMDPSPTPKFDNPKMHRSPALQLFGAGREKRIYAVPPFTDVVSLDFEDHPFEVQTFDQPCALCAAENVYLDEVILDDHGGHMFVCSDTDHCEKRRQEGHRGHLAPEIHLASEKMEPAQ
>2517819958
MNIQADYNFAYLDEQTKRMIRRAILKAIAIPGYQVPFSSREMPMPYGWGTGGVQVTASIIGPDDVLKVIDQGADDTTNAVSIRAFFAKVARVKTTTHTSEATIIQTRHRIPEEQLRDGQILVYQVPIPEPLRFLEPRETETRKMHALEEYGLMHVKLYEDIATHGHIATTYAYPVKVEGRYVMDPSPTPKFDNPKMHMSEALQLFGAGREKRIYAIPPYTNVVSLDFDDHPFEVQKFDKPCAICAAEGVYLDEVILDDQGSRMFVCSDTDNCESRQAAGHRGELSGMEAAQ
>2517865499
MSATGYNFAYLDPQTKRMIRRALLKAVAIPGYQVPFGSREMPLPYGWGTGGIQVTASVLGRDDVLKVIDQGSDDTVNAVNIRRFFARTADVATTDRTAEATVIQTRHRIPEAPLAEGQIMVYQVPEPEPMRRLEPREAVTRTLHALADYGFMHVKLYEDIARYGHIATTYDYPVMVNGRYLMSPSPIPKFDNPKLHRSPALQLFGAGREKRVYAVPPYTRVESLDFEDHPFSVQRWDEPCALCGADDSFLDEVVLDDAGGRMFVCSDSEYCASRQHAGHTGPAHRAQRGSLAAARAGEVGIEQGKPVPASNDTASARLGRGPASS
>2517890962
MNAPTYNFAYLDEQTKRMIRRAILKAIAIPGYQVPFASREMPMPYGWGTGGVQVTAAILGPDDVLKVIDQGSDDTTNAISIRKFFGKTAGVATTTSTTDATVIQTRHRIPEASLHAGQVLVYQVPIPEPLRFLEPRETETRRMHALAEYGLMHVKLYEDIARFGHIATAYAYPVKVNARYVMDPSPTPKFDNPKMDNCAALQLFGAGREKRIYAIPPYTTVVSLDFEDHPFTRYRFNAPCALCGADNSYLDEIVTDDKGGRMFVCSDTDFCEQRQAAGHHGTESAAPHKEKAHV
>2517913843
MENKPHFALLDEGSKKEIRRAILKAVAIPGYQVPFASREMPIARGWGTGGLQITLSIIGKEDVLKVIDQGADESVNAVNIKKLVNRTTGIKTTTETRDATIIQSRHRIPEVPLTENQMLVLQVPIPEPLRWVEPSEWKTKQLHAENEYSGAWLMLFEQIMKYGKTATNADHPVLVHNRYVMAPSPIPRFDNIKMNQSESLILLGAGREKKIYAVPPYTKVVSLAFEDHAMEVESFEGKHCHLCHSTNVFLDELVHPETNETYYQCNDTSYCLATLNKKAQKAEVTVENAR
>2517931334
MEAYNYAFLDELTKRELRRKTLKAVAIPGYQVPFGSREMPIARGWGTGGLQVTLSVIGPEDTVKVIDQGSDDSVNACNLRELICQMCDVTPTTDSLEASLIQTRHRIPEEKLREDQILIFQVPLPEVLRTVEPSEQETRRMHAERDYSRMWLHLYEDIVKYGEIRISYDYPVMVNSHYLCDPSPIPRFDVPKLHQADNLFLFGAGREKRIYAIPPYTNVTPLQFEDIPFEVEQFDQPCAKCGSTHTYLEESYDAVTGAKQVACSDTSYCDKRQRQAAGESVEIGGIWDGTNPANFEFE
>2518271316
MTTTTEYNFAYLDERTKRMIRRAILKAVAIPGYQVPFGSREMPLPYGWGTGGIQVTAAVIGPRDVLKVIDQGSDDTVNAVNIRRFFERTTGVDTTTRTAQATLIQTRHRIPEAALSEGQVLVYQVPVPEPMQRLEPRETTTRTLHALAEYGLMHVKLYEDIARYGHIATTYDYPVLVNGRYVMSPSPIPKFDNPKMHMNPALQLFGAGREKRIYAVPPYTPVESLSFEDHPFEIQRWDTPCALCGATDSFLDEVITDDQGARMHVCSDSDYCQSRQQSAIATSPDPATDSATVDGALA
>2518557051
MSDYNFAYLDEQTKRMIRRAILKALAIPGYQVPFASREMPMPYGWGTGGVQVSAACLTPNDTLKVIDQGADDTTNAVSIRKFFEKTAQVATTEETARASLIQTRHRIPEEPLTEDQILVYQVPIPEPLRFLEPSEVETRKMHALEEYGLMHVKLYEDISQHGAIATAYAYPVKVEGRYVMDPSPIPKFDNPKLSMAAIQLFGAGREQRIYALPPYTQVVSLDFEDHPFEASKADHDCDLCGAADSYLDEVITDDAGGRMFVCSDTDYCRARRAAGHIGAQGAPYEEATA
>2518761272
TTISRQKDSQPETECHGSDTEYNYAYLDESTKGMIRRAILKAIAIPGHQVPFGSREMPMPYGWGTGGIQITASIIGPDDTLKVIDQGSDDTTNAVSIRAFFRKVAQVSTTEKTHEATLIQTRHRIPETPLKEDQILIFQVPIPEPLRFIEPRETETCKMHALEEYGVMQVKLYEDIARFGHIATTYAYPVKVNHRYVMDPSPIPKFDNPKMDMMPALQLFGAGREKRVYAVPPYTSVESLDFDDHPFTIQQWDKPCELCGARDSFLDEVVMDDDGTRMFVCSDTDYCQQRQNQGGEPS
>2518761689
MHELSGYNPGYLDEQTKRTIRRAILKAVAIPGYQVPFGGREMPMPYGWGTGGIQLTASLIGENDVLKVIDQGADDTTNAVSIRRFFQRVSGAVTTERTVEATLIQTRHRIPETPLKEDQILIYQVPIPDPLRFIEPREVETRKMHALEEYGIMQVKLYEDIARYGHIATTYAYPVKVNDRYVMDPSPIPKFDNPKMHRMPALQLFGAGREKRIYALPPYCDVKSLDFDDHPFCVQRWDQPCALCGSHDSYLDEIVIDDEGSRLFVCSDTDYCRQQQEKQNHESQ
>2518825160
MANLSGYNFAYLDEQTKRMIRRAILKAVAIPGYQVPFGGREMPMPYGWGTGGIQLTASVIGEADVLKVIDQGADDTTNAVSIRNFFKRVTGVATTEKTEDATLIQTRHRIPETPLTEDQILIFQVPIPEPLRFIEPRETETRTMHALEEYGVMQVKLYEDIARFGHIATTYAYPVKVNGRYVMDPSPIPKFDNPKMDMMPALQLFGAGREKRIYAVPPYTRVESLDFDDHPFTVQAWDEPCAICGSQHSYLDEVVLDDTGKRMFVCSDTDFCRQQSEANSQ
>2518856227
MNAQAIPASEAGYNFAYLDEQTKRMIRRALLKAVAIPGYQVPFGGREMPLPYGWGTGGMQLTAAILGADDVLKVIDQGADDTTNAVSIRRFFARTAGVATTERTPAATVIQTRHRIPETPLAAGQIMVYQVPIPEPLRFIEPSETETRTMHALGDYGVMHVKLYEDIATFGHIATSYAYPVTVDGRYVMDPSPIPKFDNPKLDRSPALMLFGAGREKRLYAVPPYTRMVSLDFEDHPFQIQQWEQCCAICGSGDSYLDELIVDDAGSKQFVCSDTDYCAQRAQQQESRP
>2518888002
MTSAASNHNSDTESDSNGYNFAYLDEQTKRMIRRCLLKAVAVPGYQVPFGGREMPLPYGWGTGGMQVTATIIGQDDVLKVIDQGADDTTNAVSIRRFFARTAGVATTESTREASVIQTRHRIPETPLSHGQILVYQVPIPEPLRFIEPRETETRKMHALQEYGVMHVKLYEDIARFGHIATTYAYPVKVNGHYVMDPSPIPKFDNPKMHGNPALQLFGAGREKRIYAIPPFTRVESLDFEDHPFEIQHWDQTCEFCGSDHSFLDEVVTDDEGGRIFICSDTDYCNQRFETGARQEAV
>2519031272
VNGYNFAYLDEQTKRMIRRALLKAVAIPGYQVPFGGREMPMPYGWGTGGMQLTASILGSDDVLKVIDQGADDTTNAVSIRAFFQRVAGVETTTATTSASVIQTRHRIPEAALSHGQILVFQVPIPEPLRFIEPSEQETRLMHALEEYGVMHVKLYEDIARYGHIATTYAYPVKVDDRYVMDPSPIPKFDNPKLHMNEALMLFGAGREKRLYAIPPYTRVESLDFEDHPFEIQAWDECCALCGSETSYLDEVITDDAGNRMFVCSDTDYCMTRRGEVA
>2519254520
MTDYNFAYLDEQTKRMIRRAILKGLAIPGYQVPFASREMPMPYGWGTGGVQVSAAVLTPEDTFKVIDQGADDTTNAVSIRRFFEKTAGVAVTEATAEASVIQTRHRIPEETLREDQILVYQVPIPEPLRFLEPSEVETRKMHSLEEYGLMHVKLYEDISQHGAIATAYAYPVKVEGRYVMDPSPIPKFDNPKLEMAAIQLFGAGREQRIYAVPPYSKVVSLDFEDFPFEASKADHACDLCGATESYLDELIVDDDGGRLFMCSDTDYCQGRRAAGHVGAQGVPIKEDAA
>2519291605
MANPLTGYNFAYLDEQTKRMIRRAILKAVAIPGYQVPFGGREMPMPYGWGTGGIQLTASVIGENDVLKVIDQGADDTTNAVSIRQFFKRVTGVATTERTEDATLIQTRHRIPETPLVEDQILIYQVPIPEPLRFIEPRETETRTMHALEEYGVMQVKLYEDIARFGHIATTYAYPVKVNGRYVMDPSPIPKFDNPKMHMMPALQLFGAGREKRIYAVPPYTPVESLDFDDHPFTVQEWDEPCAICGSRHSYLDEVVLDDSGQRMFVCSDTDYCRQQSEGQKK
>2519416716
MNDLATYNFAYLDEQTKRMIRRAILKAIAIPGYQVPFASREMPMPYGWGTGGVQVTASILGPDDVLKVIDQGADDTTNAVSIRAFFQKVADVAVTTRTTEATIIQTRHRIPEEQLREGQTLVYQVPIPEPLRFLEPRETETRKMHALEEYGLMHVKLYEDIARNGHIATTYAYPVKVEGRYVMDPSPTPKFDNPKMHMSEALQLFGAGREKRIYAVPPYTEVVSLDFEDHPFEVQKFDKPCALCGAENVYLDEVVLDDKGGRMFVCSDTDHCEDRRAHGHAGAMLAPAAKESQEAAE
>2519436405
MNAPTYNFAYLDEQTKRMIRRAILKAIAIPGYQVPFASREMPMPYGWGTGGVQVTAAILGPKDVLKVIDQGSDDTTNAISIRKFFAKTAGVETTTSTDAATVIQTRHRIPEAPLRAGQVLVYQVPIPEPLRFLEPRETETRRMHALAEYGLMHVKLYEDIARFGHIATSYAYPVKVNARYVMDPSPTPKFDNPKMDNCPALQLFGAGREKRIYAIPPYTPVVSLDFEDHPFTRYKFDAPCALCGAEESYLDEIVTDDKGSRMFVCSDTDYCEGRQAAGHRGVESAAPHKEAANG
>2519487721
MTSPATTTVLAADADGSSADGYNFAYLDEQTKRMIRRAILKGVAIPGYQVPFASREMPLPYGWGTGGIQVTAAVLGRDDVLKVIDQGADDTTNAVSIRRFFARTAGVATTERTREATIIQTRHRVPEARLTEDQILVYQVPIPEPLRWLEPRETETRRMHALAEYGAMHVKLYEDIARHGRIATTYDYPVMVAGRHLARPSPIPKFDNPKLDDAPFLQLFGAGREKRIYAIPPHTTVRSLDFEDHPFDVEGWDRPCALCGATDSYLDEVIVDDRGGRIFVCSDTDHCTSRREAGHEGPGMDAPFHPGEEGAR
>2519854936
MITKPHFAFFDEGSKKEIRRATLKAVAIPGYQVPFASREMPIARGWGTGGLQLTLSLIGKDDVLKVIDQGADESVNAVSIKKLVRHTTGVSVTEDTGEANIIQSRHRIPEKQLREDQILVLQVPNPEPLRKVEAREYLTKRMHAEDDYSGAWLLLFEQIMKYGRMSTGAEHPVYVNGRYMMTPSPIPRFDNPKMHQSKALILLGAGREKKIFAVPPYTDVKSLAFDDYPFAVESFEGKACKLCGSTDVFLDEIIDPDTGERSYQCNDTSFCMEHLNAKEKEEVENSYV
>2520054309
MNAPMESAVMGLPADAAPVDGHFNFAYLDERTKRMIRRAILKAVAIPGYQVPFGSREMPLPYGWGTGGIQVTASIIGPQDCLKVIDQGSDDTVNAVNIRRFFERTTAVATTTRTREATLIQTRHRIPETPLAEGQVIVYQVPVPEPMQRLEPRETETRTLHGLAEYGLMHVKLYEDIARYGRIATTYDYPVLVNGRYVMAPSPIPKFDNPKMHMNPALQLFGAGREKRIYAVPPYTPVESLGFEDHPFEVQRWDAACALCGATDSFLDEVITDDQGGRMHVCSDSDYCQERQAERVQQAESAVEQGGAA
>2520175152
MQPNDATQAQDTLDGYNFAYLDEQTKRMIRRATLKAVAIPGYQVPFAGREMPLPYGWGTGGIQVTAAVIGPDDTLKVIDQGADDTTNAVSIRRFFARTAGVATTERTTQASLIQTRHRIPEAPLTEDQILVYQVPIPEPLRWMEARESETRKMHALEEYGVMHVKLYEDIAHLGRIATSYDYPVRVNGRYVMAPSPIPKFDNPKMDMMPALQLFGAGREKRIYAVPPYTRVESLDFEDHPFEVQAWDEACALCGATDSYLDEVVIDDAGGRMFVCSDTDHCTQRTASREAAE
>2520180058
METNHHFAFFDEGSKKEIRRALLKAVAIPGYQVPFASREMPIARGWGTGGLQITLSIIGKNDTLKVIDQGADESVNAINIKKLVHVTTGVEITEHTNKASIIQSRHRIPEVPMTEEQILVLQVPAPEPLRNVEAKEHQTKILHAEEEYSGAWLMLFEQIMKYGRTSTGADHPVYVNNRYVMAPSPIPRFDNPKMYQSEALILLGAGREKKIYAVPPYTNVHSLAFEDYPFSVETFPGKSCRLCGAEDVFLDELQDSVTNETIYQCNDTSFCLERLNDSEKVEAEENYV
>2520218546
MSDYNFAYLDEQTKRMIRRAILKGIAIPGYQVPFASREMPMPYGWGTGGVQVTAACLTPEDTLKVIDQGADDTTNAVSIRKFFEKTAEIAVTEKTGDATVIQTRHRIPEEPLGEGQILVYQVPIPEPLRFLEPRETETRKMHALEEYGLMHVKLYEDIARHGHIATSYAYPVKVEGRYVMDPSPIPKFDNPKMDMAAIQLFGAGREQRIYAVPPYTKVVSLDFEDHPFDPSKADHPCDLCGAEHTYLDEVIIDDDGGRMFVCSDTDYCAGRQAKGHRGRLSPTEEAAQ
>2520247603
MTEIAQYNFAYLDEQTKRMIRRAILKAIAIPGYQVPFASREMPMPYGWGTGGVQVTASVIGPDDVLKVIDQGADDTTNAVSIRAFFQKVANVAVTTHTGDATIIQTRHRIPEERLKAGQVLVYQVPIPEPLRFLEPRETETRKMHALEEYGLMHVKLYEDIAQHGHIATTFAYPVKVEGRYVMDPSPTPKFDNPKMHMSAALQLFGAGREKRIYAIPPHTRVESLDFEDHPFEVQRFADPCALCGGTDVYLDEVILDDRGGRMFVCSDTDHCEGRRAEGHRGHLAGEAVGA
>2520289102
MNLSTASGAREVSAYNFAYLDEQTKRMIRRGLLKAVAIPGYQVPFGGREMPLPYGWGTGGMQLTAAILGADDVLKVIDQGADDTTNAVSIRRFFARTAGVATTERTVEASVIQTRHRIPETPLTAGQIMVYQVPIPEPLRFIEPSEQETRTMHALEDYGVMHVKLYEDIATFGHIATAYAYPVTVDERYVMDPSPIPKFDNPKLNMSPALMLFGAGREKRLYAVPPFTRVVSLDFEDHPFAVQRWDECCAFCGSSESFLDELIVDDAGSKRYVCSDTDYCRQRTERLEENLQ
>2520297609
MNAHASPASKAGYNFAYLDEQTKRMIRRALLKAVAIPGYQAPFGGREMPLPYGWGTGGMQLTAAILGADDVLKVIDQGADDTTNAVSIRRFFARTAGVATTERTPEATVIQTRHRIPETPLAAGQIMVYQVPIPEPLRFIEPSEGETRTMHALGDYGVMHVKLYEDIATFGHIATSYAYPVTVDGRYVMDPSPIPKFDNPKLDRSPALMLFGAGREKRLYAVPPYTRVVSLDFEDHPFEIQRWDECCAICGSGDSYLDELIVDDAGSKRFVCSDTDYCAQRAQPQEGRP
>2520379208
MTDLASYNFAYLDEQTKRMIRRAILKAIAIPGYQVPFASREMPMPYGWGTGGVQVTASIIGPDDVLKVIDQGADDTTNAVSIRAFFQKVAQVAVTTHTKEATIIQTRHRIPEEKLGPGQVLVYQVPIPEPLRFLEPRETETRKMHALEEYGLMHVKLYEDIARNGRIATTYAYPVKVHGRYVMDPSPTPKFDNPKMHKSEALQLFGAGREKRIYAVPPHTDVVSLDFEDHPFEIQRFGKPCALCSAEDVYLDEVILDDKGGRMFVCSDTDHCEDRRAQGHAGEMLAREAAE
>2520389228
MNDLTQAPARDPAYNFAYLDEQTKRMIRRALLKAVAIPGYQVPFGGREMPLPYGWGTGGMQLTAAILGADDVLKVIDQGADDTTNAVSIRRFFARTAGVATTESTPDATVIQTRHRIPETPLQADQIMVYQVPIPEPLRFIEPSETETRTMHALNDYGVMHVKLYEDIATFGHIATSYAYPVMVDERYVMDPSPIPKFDNPKLDMSPALMLFGAGREKRLYAVPPYTQVTSLDFEDHPFEVQKWEHTCAICGSHESFLDELILDDAGTQSFVCSDTWYCAQRVKENNQ
>2520462201
MTDTGYNYAYLDEQTKRMIRRAILKAVAVPGYQVPFAGREMPLPYGWGTGGIQVTAAIIGQDDTLKVIDQGADDTTNAVSIRRFFARTAAVKTTEKTVEATVIQTRHRIPETPLTENQIMVYQVPIPEPLRWMEPRETETRKMHALQEYGVMHVKLYEDIARFGHIATTYDYPVMVNDRYLMAPSPIPKFDNPKLNNSPALQLFGAGREKRIYAVPPYTPVKSLDFTDHPFEVQRWDDCCALCGATDSFLDEVITDDKGGRMYVCSDSDYCGDRRAAGHVGPQGVDADAYQRATAAE
>2520468511
MRQNYAFLDENSKKEIRRKTLKAIAIPGYQVPFASRELPIARGWGTGGLQLTLSLAGQSDTVKVIDQGSDESVNAVNIRKLIQDTTGVPDTIHTDAATLIQSRHRIPEVPLKPYQILVLQVPMPEPLRPVEPQERVTKMLHADKEYSGAWLRLFEQIMNYDSITEDADYPVLVEGRYVMAPSPIPRFDNPKMDNNDGLILLGAGREKKICALPPYTKVKSLAFEDYPFEVESFDDVICRQSGLTGVYMDELIDEETGETYYQTNDTSYMQEAMNREGSVK
>2520606857
MSLPGYNFAYLDEQTKRMIRRALLKAVAIPGYQVPFASREMPLAYGWGTGGMQVTAAVIGPDDVLKVIDQGADDTTNAVSIRRFFALTAGVRTTERTVEATIIQTRHRIPETPLTAGQILVYQVPQPEPLRKLEPRETETRRMHALAEYGLMHVKLYEDIARHGRITLSYDYPVLVNGRHVMAPSPIPSFDNPKMHRSPALQLFGAGREKRIYAVPPYTSVESLAFEDHPFHPWKANAPCGLCGATDSYLDEVVVDDRGGRLFVCSDTDHCTTRRAAGHRGAAAGHALAGAGE
>2520894575
MTGYNLGYLDEQTKRMIRRAILKAVAIPGYQVPFGGREMPMPYGWGTGGIQLTASVIGRADVLKVIDQGADDTTNAVSIRRFFQRVAGVATTERTPEATLIQTRHRIPETALHEDQILIYQVPIPEPLRFIEPRETETRKMHALEEYGVMQVKLYEDIARYGHIATTYAYPVKVNDRYVMDPSPIPKFDNPKMHMMPALQLFGAGREKRIYALPPFTKVESLDFDDHPFSVQKWDEPCALCGSRHSYLDEVVLDDQGNRMFVCSDTDYCRQQLAQPSQEAQH
>2520909537
MNAHAIPASEAGYNFAYLDEQTKRMIRRALLKAVAIPGYQVPFGGREMPLPYGWGTGGMQLTAAILGADDVLKVIDQGADDTTNAVSIRRFFARTAGVATTERTPAATVIQTRHRIPETPLAAGQIMVYQVPIPEPLRFIEPSETETRTMHALGDYGVMHVKLYEDIATFGHIATSYAYPVTVDGRYVMDPSPIPKFDNPKLDRSPALMLFAAGREKRLYAVPPYTRVVSLDFEDHPFQIQQWEQCCAICGSGDSYLDELIVDDAGSKQFVCSDTDYCAQRAPQQESRP
>2520989954
MAELTGYNNGYLDEQTKRTIRRAILKAVAIPGYQVPFAGREMPMPYGWGTGGIQITASVIGDQDVLKVIDQGADDTTNAVSIRHFFQRVSGAATTERTSDATLIQTRHRIPETPLEEDQILIFQVPIPEPLRFIEPRETETRLLHALEEYGIMQVKLYEDIARYGHIATTYAYPVRVNGRYVMDPSPIPKFDNPKMDMMPALQLFGAGREKRIYALPPYTRVESLDFDDHPFTVQQWDEPCALCGSRHSYLDEVVMDDQGTRMFVCSDTDFCHQQQEQQHAQ
>2521633054
MSAVAAPQASGYNFAYLDEQTKRMIRRAILKGIAIPGYQVPFASREMPMPYGWGTGGVQVTAAIIGPADVLKVIDQGSDDTTNAVSIRKFFAKTAGVATTTETKDATIIQTRHRIPERQLTEKQTIVFQVPIPEPLRFLEPRETETRKLHALADYGLMHVKLYEDISRHGHIATTYDYPVEVADRYVMNPSPTPKFDNPKMHMSPALQLFGAGREKRIYAVPPFTKVRSLDFEDHPFEVQRFDKPCALCAATNVYLDEVVLDDRGGRMFVCSDSDYCEERRADGHRGELSGEAPHLVGGAA
>2521634928
MSDYNFAYLDEQTKRMIRRAILKGLAVPGYQVPFASREMPMPYGWGTGGVQVSAASLTPDDTLKVIDQGADDTTNAVSIRKFFEKTAGVETTEETEKASIIQTRHRIPEAELTEDQILVYQVPIPEPLRFLEPRETETRKMHALQEYGLMHVKLYEDISQHGAIATAYAYPVKVEGRYVMDPSPIPKFDNPKMEMAAIQLFGAGREQRIYAVPPYTKVVSLDFEDYPFEASKADHACDLCAAKDSYLDEVILDDAGNRMFVCSDTDYCRSRRDAGHTGRLGEEAA
>2521646196
MNDYNFAYLDEQTKRMIRRAILKGLAVPGYQVPFASREMPMPYGWGTGGVQVSAATLTPEDTLKVIDQGADDTTNAVSIRKFFEKTAGVATTEETEKASVIQTRHRIPEAELTEDQILVYQVPIPEPLRFLEPRETETRKMHSLQEYGLMHVKLYEDISQHGAIATAYAYPVKVEGRYVMDPSPIPKFDNPKMEMAAIQLFGAGREQRIYAVPPFTQVVSLDFEDYPFEASKADHPCDLCAAEDSYLDEVILDDAGNRMFVCSDTDYCRTRRDAGHTGRLGEGAA
>2521657866
MSDYNFAYLDEQTKRMIRRAILKGLAVPGYQVPFASREMPMPYGWGTGGVQVSAAVLTPEDRLKVIDQGADDTTNAVSIRKFFERTAGVATTEETTKASVIQTRHRIPEAELTEDQILVYQVPIPEPLRFLEPRETETRKMHSLEEYGLMHVKLYEDISQHGDIATSYAYPVKVEDRYVMDPSPIPKFDNPKLEMAAIQLFGAGREQRIYAVPPYTKVVSLDFEDYPFEATKADHACDLCAAEDSYLDEVILDDAGSRMFVCSDTDYCRTRRAEGHVGRLGENEGEAA
>2521727981
MTEYNFAYLDEQTKRMIRRAILKGLAIPGYQVPFASREMPMPYGWGTGGVQVSAAVLTPDDTLKVIDQGADDTTNAVSIRRFFQRTAGVAVTEKTTQASVIQTRHRIPEQALREDQIIVYQVPIPEPLRFLEPSEVETRKMHALEDYGLMHVKLYEDISQHGAIATAYAYPVKVEGRYVMDPSPIPKFDNPKLDMAAIQLFGAGREQRIYALPPYTKVVSLDFDDYPFQPTKAEHACALCGSTTSYLDELITDDAGGRMFICSDTDYCATRVEEAA
>2521738146
MTDDAYNFAYLDEQTKRMIRRAILKGIAVPGYQVPFASREMPMPYGWGTGGVQVTAACLVPEDRLKVIDQGADDTTNAVSIRRFFQRTASVAVTERTDEATLIQTRHRIPETPLTEGQILVYQVPIPEPLRFLEPRETETRKMHELEEYGLMHVKLYEDIARHGEIATAYDYPVKVEGRYVMDPSPIPKFDNPKLSGNPAIQLFGAGREQRIYALPPYTQVVSLDFDDHPFVPGKAPHACDLCGAEDSYLDEVITDDAGSRMFVCSDTDYCGQRQACGHTGRLSASPAAGAGEMVR
>2521911041
MKQNYAFLDENSKKEIRRKTLKAIAIPGYQVPFASRELPIARGWGTGGLQLTLSLVGQSDTVKVIDQGSDESVNAVNIRKLIQDTTDVKDTIHTDEATLIQSRHRIPEVPLRPYQILVLQVPLPEPLRPVEPSERITKMLHADREYSGAWLRLFEQIMKYGSITDDADYPVLVNGRYVMAPSPIPRFDNPKMENNDGLILLGAGREKKIYAVPPYTKVTSLAFDDYPFEVESFDDITCRESGLTGVYMDELVDEETGETYYVANDTSFMLEEMNKEGSVR
>2522287689
MKEPPPMQIDRDEHYNFGYLDESTKRMVRRALLKAVAIPGCQVPFGSREMPLPYGWGTGGIQITASIIGPDDVLKVIDQGSDDTTNAINIRRFFGRVTGVRTTESTRQATLIQTRHRIPETPLAEGQVMVFQVPISEPLRWLEPSEAETRTMHALAEYGAMHVKLYEDIARYGHIATAYDYPVIVNERYMMRPSPIPKFDNPKLDRSPALMLFGAGREKRVYAVPPYTRVKSLDFEDYPFTIEKWSECCSLCGSGDSFLDEIIVDDQGTRHFVCSDTEYCAGRQTGQATAKTREDRA
>2522380561
MSVSTKHPHFNSGFNFAYLDEQTKRSIRRALLKAVAIPGHQIPFSSREMPMSYGWGTGGIQVTAAIIGQNDVLKVIDQGADDTTNAVNIRRFFRKVCAVETTEETGRATLIQTRHRIPETPLREGQILVYQVPIPEPLRWLEPSTVESRKMHALQEYGPIYIKLYEDITRYGYIATGYDYPVMVEDRYLMSPSPIPRFDNPKMHLNPALQLFGAGREKRIYAVPPYTRVKSLDFEDYPFRVEHWNQPCELCGSTESFLDEVLVDDLGSRMWICSDTDYCQQHGRKK
>2522674848
MANLSGYNFAYLDEQTKRMIRRAILKAVAIPGYQVPFGGREMPMPYGWGTGGIQLTASVIGESDVLKVIDQGADDTTNAVSIRNFFKRVTGVNTTERTDDATLIQTRHRIPETPLTEDQIIIFQVPIPEPLRFIEPRETETRTMHALEEYGVMQVKLYEDIARFGHIATTYAYPVKVNGRYVMDPSPIPKFDNPKMDMMPALQLFGAGREKRIYAVPPFTRVESLDFDDHPFTVQQWDEPCAICGSTHSYLDEVVLDDAGNRMFVCSDTDYCRQQSEAKNQ
>2522805594
MSPESSKRFRVSAYNFGFLDEGSKREIRRSTLKAVAIPGYQVPFASRELPIGKGWGTGGMQLSLSLAGSRDTIKVIDQGHDDSVNAVSIRHLIQSCTQVEMTRDSQAASLIQSRHRIPEIPLRKDQILILQVPQPDPLKKVESHEKKVKQLHADKDYKGMWLHLYEDISQWGDISISADYPSTAHERYLFAPSPLPRWDVPKLNHSEALCLLGAGREKKIYAIPPHTQVTPLAFDDVPFTTENFGKASCKNCGADNVYLDEFIDDETGQKTYSCSDTGYCHQRMAERRIQ
>2522888805
MNSPSESPAVADLSEALPQRTAPDVNFAYLDERTKRMIRRAILKALAIPGYQVPFGSREMPLPYGWGTGGIQVTASVIGPQDVLKVIDQGSDDTVNAVNIRRFFERTAGVNTTTRTHEATLIQTRHRIPEKPLTEGQIIVYQVPVPEPMQRLEPRETETRTLHGLAEYGLMHVKLYEDIARYGHIATTYDYPVTVNQRYIMSPSPIPKFDNPKMHMNPALQLFGAGREKRIYAVPPYTPVESLAFDDYPFEVQKWNAACTQCGANDSFLDEVIIDDSGARMHVCSDSDYCQTRQDDAVNVRLAATGELAT
>2522898815
MTDIATYNFAYLDEQTKRMIRRAILKGIAIPGYQVPFASREMPMPYGWGTGGVQVTASIIGPDDVLKVIDQGADDTTNAVSIRAFFKKVANVAVTTDTASASIIQTRHRIPEHPLAAGQVLVYQVPIPEPLRFLEPRETETRKMHALEEYGLMHVKLYEDIAKHGRIAATYAYPVKVEGRYVMDPSPTPKFDNPKMHRSPALQLFGAGREKRIYAVPPFTDVVSLDFEDHPFEVQTFDQPCALCAAENVYLDEVILDDHGGHMFVCSDTDYCEKRRADGHRGHLAPETTEPAQ
>2522992850
MPNQANTSDIQFRQASVEYNFGFLDEYAKKEVRRSVLKAIAIPGYQVPYSSREMPMGRGFGTGGLQLTLSLIGKQDTLKVIDQGSDDSVNAVNLRSFIEMTCPGIDTTTKVSEANLIQSRHRIPEQALREDQVLVLQVPYPDALVVVEPSEDKRKIMHGEADYSRLLVKLYEDIVKFDEITISHRYPTRINRHYVIDSSPIPRWDVPKMNDSRALILLGAGREKKIYAVPPYTLAEPLEFDDVPFRVESFDDETDKRRTCHRCGCDHSFLDEFVDAISGEKLYQCSDSDYCDEQLKARSVKQGLEG
>2522997622
MNAPTYNFAYLDEQTKRMIRRAILKAIAIPGYQVPFASREMPMPYGWGTGGVQVTAAILGPDDVLKVIDQGSDDTTNAISIRKFFGKTAGVATTTATADATVIQTRHRIPEAPLHGGQVLVYQVPIPEPLRFLEPRETETRRMHALGEYDLMHVKLYEDIARFGHIATSYAYPVKVNARYVMDPSPTPKFDNPKMDNCPALQLFGAGREKRIYAIPPHTDVASLDFEDHPFTRYRFDAPCALCGAADSYLDEIVTDDKGSRMFVCSDTDYCESRQLAGHQGSESVAPHKERAHG
>2523097762
MSIDDVLHSAVPPQDRPVVLDEQGQREVRRAILAAIAVPGHQVPFGSREMPVARGWGSGGLQVTVAIGGSQDRIKVIDQGDDQGVNAVNLRRLIAGTLGAETTEDTRDCTITQSRHRIPEQAMTDEQVLVLQVPVSEPLRPVEKSIAACERMHAEADYSRIWVAMYEDLVTGGVVNASSGYPVLVNDRYLMAPSPIPRWDVPRLDQGDRLTILCHGRDKKVYAVPPHTSVRPITFDDVPFEVEYARDQRCIRCGSTDVYLVETREGTYLCSDVEWCARVVRGVGIRLQGRSALGHSEHTGRTAPGEEWALQVTDLVKVFPGRLGSSPVRAVTGVSFDVAPGEALGVIGESGSGKSTMMNCLIGNERATAGTVRLAAVDDGRTNVLDLDDAARRRLRLDVMSVVHQDPAAGLDLRISAGGNIADRLTAAGWRSFWDIRQRAAALLDRVEVPLHRMDDVVGQFSGGMRQRVQIARALATDPEVLLLDEPTTGLDASVAAGVLDLLRELIAEREIAVVVVSHDFQVIQALTDRALVMHRGAVIEQGLTDQLFADPHHAYTQRLVAAAHV
>2523180608
MSSSPIRAGYNFAYLDEQTKRMIRRALLKAVAIPGYQVPFGGREMPMPYGWGTGGMQVTAAVIGHDDCLKVIDQGADDTTNAVSIRAFFRDLTGVETTEQTEEATLIQTRHRIPEKPLREDQILIYQVPIPEPLRFIEPSEVETRKMHALEDYGVMHIKLYEDIAQFGHIATAYAYPVQVNGRFVMDPSPIPKFDNPKMDNSPALQLFGAGREKRIYAVPPYTDVRSLDFEDHPFEVQRWEASCAICGSEESFLDEVVMDDQGHHEFICSDTDYCRTRLAQQEESA
>2523197114
MSAAVATTSTSDSTPAALETGYNFAYLDDQTKRMIRRAILKGIAIPGYQVPFASREMPMPYGWGTGGVQVTASVIGPSDVLKVIDQGSDDTTNAVSIRKFFARTAGVATTTRTRAATVIQTRHRIPEEPLAEGQVLVYQVPIPEPLRFLEPRETETRTLHALAEYGLMHVKLYEDIARHGHIAKTYAYPVEVAGRYVMDPSPTPKFDNPKMEMSPALQLFGAGREQRIYAVPPYTRVRSLDFEDHPFTVQRFAEPCALCAGTGVYLDEVILDDRGGRMFVCSDSDHCEERRAAGHRGTMLADGTVDGETTDA
>2523307378
MTAQTDTMHSMENHAEACFQYNFAYLDEQTKRMVRRALLKAVAVPGYQVPFGSREMPMPYGWGTGGIQISAAIMGQDDVLKVIDQGSDDTTNAVSIRSFFRKVAGVATTTHTSEATIIQTRHRIPEEALQEGQVMVYQVPIPEPLRWLEPSETETRTMHALEEYGIMHVKLYEDIARHGEIATSYDYPVLVGGRYVMSPSPLPKFDNPKMDNCPALQLFGAGREKRVYAIPPYTTVKSLDFEDHPFAVQTWLRPCALCGSTESYLDEVIVDDAGARLYVCSDSDYCAARQAQGHVGDGMPVAAPQGTGKEA
>2523340552
MTIANQSNRRAYNYAYLDEQTKRMVRRAILKAIAIPGYQVPFGSREMPVPYGWGTGGIQLTAAIIGPDDVYKCIDQGADDTTNAVSIRRFFARVADVATTERTQDASIIQTRHRIPEAPLGPGQIMVYQVPQPEPLRGLEPRETETRAMHAYEEYGLQYLSLYESVAAFGRIAGGAGYPVLVDERYLMSPSPIPKFDNPKLHQSEALHLFGAGREKRVYAVPPHTDVRSLDFEDYPFEVQSWDEVCGLCGCGESYKDEVILDDAGNRMFVCSDSAYCGDRRVAGHAGPMAGHALDGLATGDDNTDDDAAAVGIEA
>2523353323
MSVTSIGYNIGYLDEQTKRMIRRSLLKAVAVPGFQVPFASREVPMPRGWGTGGVQVTAAVLGGDDVLKVIDQGADDTTNAVSIRTFFAEVSGVATTTVTEDATVIQTRHRIPETPLRDGQILVYQVPIPEPLRFLEPRETETSRLHALEDYGLMYVKLYEDIASFGHIATTYDYPVLVNGRYLMSPSPIPSFDNPKMHMNPALQLFGAGREKRIYAVPPFTSVESLGFEDHPFEPQRFDRPCAICGSVGVYLDEVITDDSGTAVFVCSDTDHCERNAIRTDEEVGA
>2523409202
MADVIDHPSRTAAAETRAATGYNFAYLDEQTKRMIRRAILKGVAVPGYQVPFGSREMPLPYGWGTGGIQVTAAVIGPDDTLKVIDQGADDTTNAVNIRSFFAKTAGVATTEKTVEASVIQTRHRIPETPLSEDQILVYQVPIPEPLRWLEPRETETRKMHALEEYGAMHVSLYEDIAKYGRITKSYNYPVRVNGRYVMSPSPIPKFDNPKMDRMPALQLFGAGREKRIYAVPPYTRVKSLDFEDHPFTIETWDQCCALCGAGDSYLDEVVTDDKGGKMYVCSDSDYCEQRREAGHVGDGGDPAYAARNQIPAGDAPAGDEPAGDKQ
>2523463547
MSTATGYNFAYLDEQSKRMIRRAILKGVAIPGYQVPFGGREMPLPHGWGTGGMQVTASVIGEADKLKVIDQGADDTTNAVSIRRFFAHTAGVETTEQTAEATLIQTRHRIPERPLKANQILIYQVPIPEPLRFIEPRESETRKMHALSEYGAMQVKLYEDVARFGHIATSYDYPVMVNNRYMMDPSPIPKFDNPKMSMMPALQLFGAGFEKRIYAVPPFTRVESLDFDDHPFEVQSWEEACAICGSDHSFLDEVITDDNGSKMFVCSDTDYCGDRVAQGFVGSAADLPIAEMETEQ
>2523467404
MNAVTYNFAYLDEQTKRMIRRAILKAIAIPGYQVPFAAREMPMPYGWGTGGVQVTAAVIGPKDVLKVIDQGTDDTTNAVSIRAFFRKVAGVATTTHTAEATVIQTRHRIPEHPLKEGQILVYQVPIPEPLRFLEPRETETRVMHGLEDYGLMHVKLYEDIAHHGRIATAYAYPVKIAGRYVMDPSPIPKFDNPKMTMSPALQLFGAGREKRIYAVPPYTDVKSLDFEDHPFEVQTFSEPCALCGARNVYLDEVVLDDRGGRMFVCSDTDNCESRRDETGAQS
>2523512071
MTDAAYNFAYLDEQTKRMIRRAILKGVAIPGYQVPFASREMPMPYGWGTGGVQVTAACLTPADTLKVIDQGADDTTNAVSIRRFFQRTAGVAATERTAEASVIQTRHRIPETPLTEGQILVYQVPIPEPLRFLEPRETETRRMHALEDYGLMHVKLYEDIARNGAISTAYAYPVKVEGRYVMDPSPVPKFDNPKLESPAIQLFGAGREQRIYAIPPYTRVVSLDFEDHPFEASKADHACDLCGAEESYLDEVITDDAGGRIFVCSDTDFCAGRRAGGHRGALAAEDVA
>2523632485
MNPYYELPQDEAGYSFGFLDEYAKREVRRNILKAICIPGYQTPYASREMPMGRGFGTGGLQLTLSLVGRSDTLKVIDQGSDDSVNAVNLRHFIELTCPGVDTTERTQEATLIQSRHRIPERRLTSAQILVLQVPYPDPLVVVEPSEARRKIMHGEGDYSRLLTKLYEDIVRFDEITISHRYPTRINGHYVLDPSPIPRFDIPKLNQSPALILFGAGREKKIYAVPPYTNAEPLAFDDIAFRTEDFTDEQGLRRSCHRCGATDSFLDEFTSNDGVRIYQCSDSDYCNQRLSTQHSAANEASR
>2523664318
MKANTHFAFFDEGSKKEIRRATLKAVAIPGYQVPFASREMPIARGWGTGGLQLTLSLIGQTDVLKVIDQGSDESVNAVSIKKLVQDTTGVQLTECTEEADIIQSRHRIPECSLTKEQILVLQVPIPEPLRAIEEREYMTKRMHAEDDYSGAWLMLFEQIMKFGKTATTADHPVSVHDRYVMAPSPIPRFDNPKMDHSEALILLGAGREKKIYAVPPYTSVKSLAFEDYPFTVESFEGAHCHLCGAVDVFLDELIDHEKGATIYQCNDSAYCIEQLNKQEKVEVESTYA
>2523722336
MSEQLNSGYNHAYLDEQTKRMIRRAILKAVAIPGYQVPFGGREMPMPYGWGTGGVQVTAAIIGQQDTLKVIDQGADDTTNAVSIRAFFENVADAATTEKTAEASIIQTRHRIPEAPLASDQILVYQVPIPEPLRFIEPRETETRKMHALEEYGIMQVKLYEDVAKYGHIATAYAYPVKVNGRYIMDPSPIPKFDNPKMDNSPALQLFGAGREKRIYAIPPYTEVQSLEFDDYPFEVQRWDEPCSICGSTESFLDEVVIDDQGGSVFICSDTDYCCGQQQSHKPLSSDEEYAQ
>2523748677
MSQNFAFLDEHSKKEIRRKTLKAIAIPGYQVPFASRELPIARGWGTGGLQLTLSLIGQEDVLKVIDQGSDESVNAVNIRNLVQNTTSVKETIHTAEATLIQSRHRIPEVPLKPFQILVLQVPMPEPLRPVEPSERKTKLLHGDKEYSGAYIKLFEQIMRHGHITDDADYPVMVNGRYVMAPSPIPRFDNPKMHQNDGLILLGAGREKKIHAVPPYTDVESLAFEDYPFEVEDFSDKICRESGLTGVFMDELVDEETGETYYVTNDTSYMLEKLNEEDSVNA
>2523783438
MTALHSQAPAGETGGEYAFAYLDEQTKRMIRRGLLKAVAIPGYQVPFGGREMPLPYGWGTGGMQVTAAILGGDDVLKVIDQGADDTTNAVSIRRFFSRTAGVATTTRTPEATVIQTRHRVPETPLSNDQILVFQVPIPEPLRFIEPAETETRTMHALRDYGIMHVKLYEDIATFGHIATAYAYPVTVDDRYVMDPSPIPKFDNPKLDMNPALMLFGAGREKRLYAVPPYTRVVSLDFEDHPFAVQRWTECCAVCGSRDSFLDELIVDDAGTKRFVCSDTDYCRQRGQ
>2523931054
MSDVGTAVTRDPGYNFAYLDEQTKRMIRRALLKAVAIPGYQVPFGGREMPVPYGWGTGGIQVTASIIGPDDVLKVIDQGADDTTNAVNIRRFFARVAGVATTEDTGEATVIQTRHRIPEQPLSEGQILVYQVPQPEPLRRLEPRETEARMMHGYADYGLMHVRLYEDIARYGHIATTYDYPVMVHGRYLMAPSPIPKFDNPKMHMNPALQLFGAGREKRIYAIPPYTQVVSLDFEDHPFTIQHWDQPCALCGAEDSYLDEVVLDDAGGHMFVCSDSHHCRTRREAGHRGALSGEALAAYDRAVEQAQHSKGAEA
>2523945757
MTDYNFAYLDEQTKRMIRRAILKGLAIPGYQVPFASREMPMPYGWGTGGVQLSAATLTPDDRLKVIDQGADDTTNAVSIRKFFEKTARVATTEHTPDASVIQTRHRIPEAPLSEDQILIYQVPIPEPLRFLEPSEVETRKMHELSEYGLMHVKLYEDIARHGHIATSYAYPVQVEGRYVMDPSPIPKFDNPKLSDCAAIQLFGAGREQRIYALPPHTKVVSLDFEDHPFDPSKADAPCALCGDTSSYLDEVITDDAGTRMYVCSDTDHCQTRREAGHSKETAA
>2523961652
MNIAYNFAFFDEGSKREIRRATLKAIAIPGYQVPFASREMPIARGWGTGGLQLTLSLIGKNDILKVIDQGADESVNAVNIKKLVAKTTGVKTVDDTAEATLIQSRHRIPEIPLHEHQILVLQVPLPEPLRYFEPSEFITKHLHAEKEYSGSWLMLFEQIMKYGNMSTDADHPVMVHDRYVMAPSPIPRFDNPKMDHSDALILLGAGREKKVYAVPPYTKVVSLAFDDYSFEVERFEGACCRLCGAEDVFLDELIQEETGETLHQCNDTSYCISRLNEGSASTTRTAAKIGGVAE
>2524016541
MNDLATYNFAYLDEQTKRMIRRAILKAIAIPGYQVPFASREMPMPYGWGTGGVQVTASILGPDDVLKVIDQGADDTTNAVSIRAFFQKVADVAATTRTTEATIIQTRHRIPEEQLREGQTLVYQVPIPEPLRFLEPRETETRKMHALEEYGLMHVKLYEDIARNGHIATTYAYPVKVEGRYVMDPSPTPKFDNPKMHMSEALQLFGAGREKRIYAVPPYTEVVSLDFEDHPFEVQKFDKPCALCGAENVYLDEVVLDDKGGRMFVCSDTDHCEDRRAHGHAGAMLAPAAKESQEAAE
>2524098960
MSSQLSSQLNKPATQTAGAEGYNFAYLDEQSKRMLRRAMLKAVAIPGYQVPFGGREMPLPHGWGTGGMQLTATVIGEADTLKVIDQGADDTTNAVSIRRFFAKTAGVETTEHTADASLIQTRHRIPERQLRNDQILIYQVPIPEPLRFIEPRETETRKMHALREYGAMQVKLYEDVARFGHIATSYDYPVMVNDRYMMDPSPIPKFDNPKMNQMPALQLFGAGFEKRIYAVPPYTKVMSLDFDDYPFEVQSWEESCSICGSDHSFLDEVIMDDAGNKMFVCSDTDYCRERVEQGFTAENPEGQQGLTPEPNQSQQERKTQDDTKAEEMAP
>2524230377
MLMREWLQKEAQLRNDETPIAGYPFGFMDEGAKKEIRRSILKAVAIPGYQVPYGSREMPIARGWGTGGLQITLSLVKPDDVLKVIDQGCDGSVNAVNIKKFVATVAGVTITTDTRAATLIQTRHRIPEERMSGRQILVLQVPYPEALREVEPSEMETRRMHAEADYSRMWLFLYEDIVKYGEITISYRYPVTVNGRYIMDPSPIPRWDVPKLHMADTLFLFGAGREKRIYAIPPHTTVEPLEFEDHKFRTENFSGKACARCGATDTYLDEVIDNASGERRFFCSDSGYCDKRRLAWNP
>2524265617
MNDATPEPAYNFAYLDEQTKRMIRRAILKGIAVPGYQVPFASREMPMPYGWGTGGVQVTAACLVPEDRLKVIDQGADDTTNAVSIRRFFARTAGVATTTRTADATLIQTRHRIPETPLHAGQILVYQVPIPEPLRFLEPRETETRKMHELEEYGLMHVKLYEDIARHGQIATSYAYPVKVSGRYVMDPSPIPKFDNPKLSDSPAIQLFGAGREQRIYALPPYTKVVSLDFDDHPFTASKAAHVCDLCGARASYLDEVITDDLGGRMFVCSDTDFCTDRQAHGKRGRLSAPISGGAA
>2524300856
MSTPCTSHRYNFAFLDEHTKRMIRRGLLKAVAIPGYQVPFGSREMPLPYGWGTGGIQVTASILGADDTLKVIDQGADDTTNAVNIRRFFSRVAGVATTEQTAAASVIQTRHRIPETPLKAGQIMVFQVPEPEPLRTLESSEVETRQMHANQEYGLMHVKLYEDIARFGHIATSYDYPVMVNGRYLASPSPIPKFDNPKLDMSPALMLFGAGREKRLYAIPPYTRVDSLAFDDHPFEVQRWPHACALCGDTGSYLDEIVTDNAGQRLFVCSDTDHCQSRQENPA
>2524364023
MHPPTPTPTTPEPGFNFAYLDEQTKRSVRRALLKAVAIPGHQIPFSSREMPMSYGWGTGGIQVTASVIGQTDTLKVIDQGADDTTNAVNIRRFFRKVCGVETTEQTEAATLIQTRHRIPETALREGQIMVYQVPMPEPLYFIEPSRTEANKMHALEEYGPMYVRLYEDVTRFGHIAIAYDYPVMVHDRYLMKPSPIPRFDNPKLHMSPALQLFGAGREKRIYALPPYTKVKSLDFEDHPFTVESWEQPCEFCGATDTYLDEVVTNDRGDRLWICSDTDYCHQRQQQQTQTPRKLD
>2524438713
MNAPAYNFAYLDEQTKRMIRRAILKAIAIPGYQVPFASREMPMPYGWGTGGVQVTAAILGPQDVLKVIDQGSDDTTNAISIRKFFAKTASVATTTATEEATVIQTRHRIPETGLHENQVLVYQVPIPEPLRFLEPRETETRRMHALAEYGLMHVKLYEDIARFGHIATAYAYPVKVNARYVMDPSPTPKFDNPKMDNCPALQLFGAGREKRIYAIPPYTQVVSLDFEDHPFEPYRFNAPCALCAAENSYLDEVVTDDKGGRMFVCSDTDYCEGRQAAGHHGSLSAAPYKERAQGESNG
>2524441682
MSSPAYNFAYLDEQTKRMVRRALLKAIAIPGYQVPFASREMPMPYGWGTGGVQVTAAILGPDDVLKVIDQGSDDTTNAVSIRKFFAKTAGVATTTVTADATIIQTRHRIPERALGEHQVLVYQVPIPEPLRFLEPRETETRRMHALAEYGLMHVKLYEDIAKFGHIATAYDYPVKVNDRYVMDPSPTPKFDNPKMDNCAALQLFGAGTEKRIYAIPPYTKVVSLDFEDHPFVPYRFNAPCELCGSEDSYLDEIVTDDKGGRMFVCSDSDYCEGRQAARHTGSVISALYKERVARG
>2524451351
MNDLATYNFAYLDEQTKRMIRRAILKAVAIPGYQVPFASREMPMPYGWGTGGVQVTASILGPDDVLKVIDQGADDTTNAVSIRAFFQKVADVAVTTRTREATIIQTRHRIPEEQLREGQTLVYQVPIPEPLRFLEPRETETRKMHALEEYGLMHVKLYEDIARNGHIATTYAYPVKVEGRYVMDPSPTPKFDNPKMHMSQALQLFGAGREKRIYAVPPYTDVVSLDFEDHPFEVQKFDKPCALCGAENVYLDEVVLDDKGGRMFVCSDTDHCEDRRAHGHAGAMLAPPAKESQEAAE
>2524468493
MNAPSYNFAYLDEQTKRMIRRAILKAIAIPGYQVPFASREMPMPYGWGTGGVQVTAAILGPDDVLKVIDQGSDDTTNAISIRKFFGKTAGVATTTSTTEATVVQTRHRIPEARLHEGQVLVYQVPIPEPLRFLEPRETETRRMHALAEYGLMHVKLYEDIARFGHIATSYAYPVKVNARYVMDPSPTPKFDNPKMDNCPALQLFGAGREKRIYAIPPYTTVVSLDFEDHPFKPYRFDAPCALCAAENSYLDEIVTDDKGGRMFVCSDTDYCEQRQAEGHRGRESAAPHKERAHV
>2524479854
MTAANASAATGIARDEHYNFGYLDESTKRMLRRALLKAVAIPGYQVPFGSREMPLPYGWGTGGIQVTAAIIGKPDMLKVIDQGSDDTTNAINIRRFFGRVTGVQTTERTAEATIIQTRHRIPETPLRAGQTMVFQVPIPEPLRWLEPSETETRTMHALSEYGAMHVKLYEDIAHHGHIATTYDYPVIVNQRYMMRPSPIPKFDNPKLDRSPALMLFGAGREKRVYAVPPYTSVKSLDFADHPFTVEKWTSCCAQCGATDSYLDEIITDDAGTRMFVCSDTEYCADRQAGQAVKHAAGGAR
>2524485052
MSDYNFAYLDEQTKRMIRRAILKGLAVPGYQVPFASREMPMPYGWGTGGVQVSAAALTPEDTFKVIDQGSDDTTNAVSIRKFFEKTAGVAVTEETEKATVIQTRHRIPEAALTEDQILVYQVPIPEPLRFLEPRETETRKMHSLEEYGLMHVKLYEDISQHGAIATSYAYPVKVADRYVMDPSPIPKFDNPKLEMAAIQLFGAGREQRIYAVPPYTPVVSLDFEDYPFEATKADHPCDLCGAEDSYLDEVILDDAGNRMFVCSDSDYCRCRREAGHVGRLGVETAA
>2524511381
MSHQYNFAYLDEQSKKMIRRIMLKAVAIPGFQVPFGGREMPLPYGWGTGGIQLTASLLGKNDTLKVIDQGSDDTVNAISIKDFFKTTANITITEKTEEATLIQTRHRIPETPLKEGQIMIFQVPIPEPLQFIEPKHTQTVKMHAYQEYGTMYVKLYEDIAKYNKIATAFDYPVQVNHRYIMSPSPIPKYDTPKLHQSPAMHFFGAGREKRIYAVPPYTDVKTLDFEDYPFELETWQEPCAICGSKNSFLDEIIMDDNGKKLFICSDTEYCQRVSKGKES
>2524537592
MNAPTYNFAYLDEQTKRMIRRAILKAIAIPGYQVPFASREMPMPYGWGTGGVQVTAAILGPDDVLKVIDQGSDDTTNAISIRKFFGKTAGVATTTSTTDATVIQTRHRIPEAPLHAGQVLVYQVPIPEPLRFLEPRETETRRMHALAEYGLMHVKLYEDIARFGHIATAYAYPVKVNARYVMDPSPTPKFDNPKMDNCAALQLFGAGREKRIYAIPPYTTVVSLDFEDHPFTRYRFNAPCALCGADSSYLDEIVTDDKGGRMFVCSDTDFCEQRQAAGHHGTESAAPHKEKVHV
>2524649671
MNGYNFAYLDEQTKRMIRRALLKAVAIPGYQVPFGGREMPMPYGWGTGGMQLTASILGADDVLKVIDQGADDTTNAVSIRAFFERVAGVETTTATAAADVIQTRHRIPETPLEPGQILVFQVPIPEPLRFIEPSEQETRLMHALEEYGVMHVKLYEDIARYGHIATTYAYPVKVDGRYVTDPSPIPKFDNPKLHMSDALMLFGAGREKRLYAIPPHTRVESLDFEDHPFEIQAWDEHCALCGSDHSFLDEVITDDVGSRMFVCSDTDYCLLRRGEVA
>2524879956
MNAPAYNFAYLDEQTKRMIRRAILKAIAIPGYQVPFASREMPMPYGWGTGGVQVTAAILGPEDVLKVIDQGSDDTTNAISIRKFFAKTAGVATTTATNEATVIQTRHRIPETALHENQVLVYQVPIPEPLRFLEPRETETRRMHALAEYGLMHVKLYEDIARFGHIATAYAYPVKVNARYVMDPSPTPKFDNPKMDNCPALQLFGAGREKRIYAIPPYTQVVSLDFEDHPFEPYRFNAPCALCGAENSYLDEIVTDDKGGRMFVCSDTDYCEGRQATGHHGSLSAAPYKEKAHG
>2524881239
MTPATSLPYAYLDEFMKACVRKAVLKAVCIPGYQVPYVSEEVPIARGFGSGGLQITLSLIGADDVVKVFDEGDDQTVNAVNLRRFIVDVTSNATTNDPAEATLIQSRHRIPEEGLRLGQILVLQSAFPDALRFFETNEAVARRMHAEADYSKLWLRLYESIVDNHEIMIGGRYPVLINGRYVLDPTHVPRWDLPKLHDCSGIVLFGAGREKRIYAIPPHSRVEPLGFTDHPFRVERFEGAACHLCGSSHSFLTQFWRDDGSPAWVCSDSNWCEKQRAALVQEANA
>2525061352
VSQNFAFLDEHSKKEIRRKTLKAIAIPGYQVPFASRELPIARGWGTGGLQLTLSLVGREDTLKVIDQGSDESVNAVNIRNLVQNTTDVAETIHTGEATLIQSRHRIPEVPLKPFQILVLQVPQPEPLRAVEVSERKTKMLHGDKEYSGAFIKLFEQIMKFGHITDDADYPVMVNDRYVMAPSPIPRFDNPKMNYNEGLILLGAGREKKIHAVPPYTKVESLAFEDYPFEVEQFDDKVCRESGLSGVYMDELQDEETGETYYVTNDTSYMLEKLNEEAVNNAGK
>2525069057
MNTPVKSAAQTRPARDEAYNFAYLDEQTKRMIRRALLKAVAIPGYQVPFGGREMPLPYGWGTGGMQLTAAILGDDDVLKVIDQGADDTTNAVSIRRFFARTAGIATTERTPDATVIQTRHRIPETPLHADQIMVYQVPIPEPLRFIEPSETETRTMHALDDYGVMHVKLYEDIATFGHIATSYAYPVMVDERYVMDPSPIPKFDNPKLHMSPALMLFGAGREKRLYAVPPFTQVVSLDFEDHPFEVQRWEQCCAICGSPDSFLDELILDDAGTQSFVCSDTDYCAQRVKQQETAR
>2525141922
MSLDQLTNAAPAYNFAYLDEQTKRMIRRAILKGIAVPGYQVPFAAREMPMPYGWGTGGVQVTASVLGESDILKVIDQGADDTTNAVSIRNFFAKTANVELTTHTKEATVIQTRHRIPEEELQAHQTLVYQVPIPEPLRFLEPRETETRKMHALSEYGLIHVKLYEDIATHGHIATTYAYPVMVEGRYVMDPSPTPKFDNPKMHKSKALQLFGAGREKRIYALPPYTDVVSLDFEDHPFTIQEWPDTKCAMCGAEGVYFDEVILDDAGNNMFVCSDSDYCETRQSEGHLGPLNADYKERMQ
>2525314428
MTTTATALAHAEVSALEASRPTVLDEQAIREIRRAVLSGVCVPGFQVPFGSREVPVARGWGSGGLQATLSLAAEADTVKVIDQGDEEGVNAVNLRRLIQGSTGCATSADTREATIVQSRHRIPEDRLRRDQVLVLQVPQSEPLRGVEKSVLECNRMHAEADYSRIWVSMYEDLVTGGVVNQGAGYPVMVNGRYLMAPSPIPRWDIPRLDGAEHLTILSHGRDKKIYAVPPHTPVEPVTFDDVPYEVEHTAGSFCGLCGSADTFLVQTSAGGFLCSDVEWCARRVRALDESFLSDPASLHAEDRAQTPGALAAPGEEWALAVSGLTKVYPARRGSSAVTAARDVTFDVAPGEALGVIGESGSGKSTVMKCIIGDEAGAEGEVLIGGVESGTRNILGLSPSERRRLRISTLSVVYQDPSAGLDLGISAGGNIADRLTAAGVRSYREIRRTAARLLDRVEVPLARIDDVVGQFSGGMRQRVQIAKALATDPQVLLLDEPTTGLDASVAAGVLDLLRELIAERSIAVVVVSHDFSVIDALTDRAVVMHRGEVIEAGLTDQLFADPHRPYTQRLVAAARG
>2525353021
MNPNYKLPAAQDSYSFGFLDEFAKREIRRVILKAISIPGYQTPYASREMPMGRGFGTGGLQLTLAMIGPDDTLKVIDQGSDDSVNAVNLRKFAELTCPGVSTTESTADASLIQTRHRVPETALREDQVLNLQVPYPDPLVIVEPSEARRKVMHGEGDYARLLTKLYEDLVQFDEITISHRYPTRVNGHYVIDPSPIPRYDVPRLHQAKALMLFGAGREKKIYAVPPYTDAEPLVFDDIPFRTENFHTAGKRRPCARCGATDSFLDELNLETGGKAWQCSDTDYCNRQLAAANDREVTP
>2525376526
MSMTQEAQPWQAPEHDKPVEQVEGYNFAYLDEQTKRMIRRAILKGVAIPGYQVPFGSREMPLPYGWGTGGMQVTAAVIGEDDTLKVIDQGADDTTNAVNIRRFFAKTAGVATTEKTSDASLIQTRHRIPEKPLTDDQILIYQVPIPEPLRWVEPRETETRKMHALEEYGVMHVSLYESIARFGRITTAYNYPVQVNGRYIMAPSPIPKFDNPKMHQMAALQLFGAGREKRIYAVPPYTDVKSLDFEDHPFTIQSWEENCALCGADDSYLDEVITDDAGGKMYVCSDSDYCAERREAGHVGDQGEPQTPAQKGAAE
>2525539685
VKDYNFAYLDEQTKRMIRRALLKALAVPGYQVPFASREMPMPYGWGTGGVQVTAACLTPGDRLKVIDQGADDTTNAVSIRRFFQRTANVEVTERTAEATVIQTRHRIPEVPLTEGQILVYQVPIPEPLRFLEPRETETRKMHELEEYGLMHVKLYEDIARHGEIATSYAYPVKVEGRYVMDPSPIPKFDNPRLGGNPAIQLFGAGREARIYALPPYSEVVSLDFEDHPFVASKADHCCDLCGSGRSYLDEVITDDQGSRMFVCSDTDYCASRQAEGHRGRLSPERVA
>2525709929
MTEQLNSGYNYAYLDEQTKRMIRRAILKAVAIPGYQVPFGGREMPMPYGWGTGGVQVTAAIIGQQDTLKVIDQGADDTTNAVSIRAFFENVAEAATTEKTAEASIIQTRHRIPEAPLASEQILVYQVPIPEPLRFIEPRETETRKMHALEEYGIMQVKLYEDVAKYGHIATAYAYPVKVNGRYIMDPSPIPKFDNPKMDNSPALQLFGAGREKRIYAIPPHTEVQSLEFDDYPFEVQRWDEPCSICGSTESFLDEVVIDDQGGSVFICSDTDYCRGQQQSNKPLSSDEERPQ
>2525760365
MSAVAAPQASGYNFAYLDEQTKRMIRRAILKGIAIPGYQVPFASREMPMPYGWGTGGVQVTAAIIGPDDVLKVIDQGSDDTTNAVSIRKFFAKTAGVATTTETKAATIIQTRHRIPERTLTEKQTIVYQVPIPEPLRFLEPRETETRKLHALADYGLMHVKLYEDIARHGHIATTYDYPVEVADRYVMNPSPTPKFDNPKMHMSEALQLFGAGREKRIYAVPPFTKVRSLDFEDHPFEVQKFDKPCALCAATNVYLDEVVLDDRGGRMFVCSDSDHCEERRAEGHRGELSGEAA
>2525882413
MSLDTLSSEPPAYNFAYLDEQTKRMIRRAILKGIAIPGYQVPFASREMPMPYGWGTGGMQVTAAVIGPEDTLKVIDQGSDDTTNAVAIRRFFDRTAGVAMTTHTAEATVIQTRHRIPEEKLTDNQVLVFQVPIPEPLRFLEPRETETRKMHALSEYGLMHVKLYEDIARHGHIATSYAYPVMVEGRYVMDPSPTPKFDNPKMHKMAALQLFGAGREKRIYALPPHTEVVSLDFEDHPFSVQDWPDTACAMCGAEQVYFDEVILDDKGGRMFVCSDSDYCEARQAEGHFGAAHAHHQEAAE
>2525894241
MNREYNFAFFDEGSKREIRRATLKAIAIPGYQVPFASREMPIARGWGTGGLQVTLSLVGKDDVLKVIDQGSDESVNAVNIKKLVAKTTGIPTTEETSKATIIQSRHRIPEIPLKKGQVLVLQVPLPEPLRAYEPKEHETKKLHAEKEYSGAWLMLFEQIMKYGNMSTGADHPVLVHDRYVMAPSPIPRFDNPKMNSSKSLILLGAGREKKVYAIPPYTRVVSLAFDDYPFEVESFHDKSCKLCGATEVFMDELIDEETGATYYQCNDTGYCLARLNLQSV
>2525925508
MTVMTGDIATYNFAYLDEQTKRMIRRAILKAIAIPGYQVPFASREMPMPYGWGTGGVQVTASIIGPDDTLKVIDQGADDTTNAVSIRAFFQKVANVAVTTHTRDATIIQTRHRIPEEPLTEGQVLVYQVPIPEPLRFLEPRETETRKMHALEEYGLMHVKLYEDIARHGHIATTYAYPVLVADRYVMDPSPTPKFDNPKMDMSPALQLFGAGREKRIYAIPPYTRVVSLDFEDHPFEIQSFEEPCALCAAEGVYLDEVILDDHGGRMFVCSDTDHCEERLAQGHKGRLAAEDAYAAKEPAQ
>2525937948
MSNQISSLISVKTDSTKTVSNSGYNYGYLDEQTKRMIRRALLKAVAIPGYQVPFAGREMPMPYGWGTGGVQITATIIGQSDTLKVIDQGADDTTNAVSIRSFFENIADASTTEKTVEASIIQTRHRIPETPLQAGQILVYQVPIPEPLRFIEPRETETRKMHALQEYGVMQVKLYEDIARFGHIATSYAYPVKVNDRYIMDPSPIPKFDNPKMDNMPALQLFGAGREKRIYAVPPFTKVQSLDFDDHPFEIQQWDEPCSICGATDTFLDEIIINDQGESTFVCSDTDYCRQNGEQVPC
>2526044953
MIRRAILKAIAIPGHQIPFGAREMPLPYGWGTGGIQVTASILGPSDVLKVIDQGADDTTNAVSIRRFFARTAGVATTTRTAEATVIQTRHRIPERPLREDQILVFQVPMPEPLFRLEPRLAETRRLHALADYSLAQVKLYEDIAQQGESASSYNHPVLVNGRYLMSPSPIPGFDNPKLDRNPALLLFGAGREKKIYAVPPYTPVKSLDFDDHPFAPMRAPHPCALCGSTAHYLDEIVTDDRGGRMFVCSDTDACADAAAGAPR
>2526081158
MIEYNFAFFDEGSKREIRRATLKAIAIPGYQVPFASREMPIARGWGTGGLQLTLSLVGKDDVLKVIDQGSDESVNAVNIKKLVTKTTDIKQTDYTQEATIIQSRHRVPEISLKKGQILVLQVPIPEPLRLVEPSEYTTKRLHADKEYSGAWLMLFEQIVKFGNTSTGADHPVKVHERYVMAPSPIPRFDNPKLDMSEALILLGAGREKKIYAVPPYTNVVSLAFDDYPFEIESLEGKKCKLCGAKNVFMDELIDEKTGETYYQCNDSSYCLQRLNGEIDN
>2526232215
MSLAGKKHHYAFFDESSKKVIRRAALKAIAIPGYQVPFPSREMPIARGWGTGGLQLTLSLIGKGDTLKVIDQGADDSVNAVNIKKLITQTTTDIEVTTHTKKATLIQSRHRIPEIELEEEQIMILQVPIPEPLRSIEPSEGKTKILHSEQEYSGAFLSLFEEIVKTGDMTTGADHPVMVQNRYVMAPSPIPRYDNNRLHESKNLFLFGAGREKKIYAVPPYTKVESLGFEDVPFKAEEFKDKTCRLCGAQNVFMDELVDTETNQTYYQCNDTSYCQERQDSSKEVLLG
>2526265651
MTVSYNFAYLDEQSKKMIRRAILKALAIPGFQVPFGGREMPLPYGWGTGGIQLTASVIGPDDRLKVIDQGSDDTVNAISIKHFFRKTAGIAVTEDTETATIIQTRHRIPETPLKQGQIMVFQVPIPEPLQFIEPKRPQTLKMHGYEEYGSMHVKLYEDIARFGRIATAFDYPVRVHHRYLMSPSPIPKYDNPKLHRSPAVLLFGAGREKRIYAVPPYTDVVSLDFEDYPFELEQWEGACAVCGSTQSFLDEIITDDNGTRVLICSDTEFCRKNAGRSRP
>2526424907
MNDLATYNFAYLDEQTKRMIRRAILKAIAIPGYQVPFASREMPMPYGWGTGGVQVTASILGPQDVLKVIDQGADDTTNAVSIRAFFQKVADVAVTTRTKEATIIQTRHRIPEEKLSEGQTLVYQVPIPEPLRFLEPRETETRKMHALEEYGLMHVKLYEDIARNGHIATTYAYPVKVEGRYVMDPSPTPKFDNPKMHMSEALQLFGAGREKRIYAVPPYTDVVSLDFDDHPFEIQTFDKPCALCGAEDVYLDEVILDDKGGRMFVCSDTDHCEDRRACGHAGHMLARQEAAE
>2526428893
MTVHQMPADDTRPTYNYAYLDEQTKRMIRRALLKAVAVPGYQVPFGSREMPLARGWGTGGIQITAAIIGPADTLKVIDQGADDTTNAVSIRRFFERTADVRTCEATDEATIIQTRHRIPEAPLKSGQVMIYQVPMPEPLRRLEPREAETRKMHAWAEYGLMQVKLYEDIARYGEITKTYDYPVMVNDRYVMAPSPIPKFDNPKMHMSPALQLFGAGREKRIYALPPYTSVRSLDFEDHPFRIQSWTQPCGLCGAGDSYLDEVVIDDQGGRMFVCSDSHYCETRRAEGHRGTMLGDAAASGLIEAKP
>2526434348
MNPSTTSGAREASAYNFAYLDEQTKRMIRRGLLKAVAIPGYQVPFGGREMPLPYGWGTGGMQLTAAILGRDDVLKVIDQGADDTTNAVSIRRFFARTAGVATTERTREASVIQTRHRIPETPLAAGQIMVYQVPIPEPLRFIEPSESETRTMHALEDYGVMHVKLYEDIATFGHIATAYAYPVTVDERYVMDPSPIPKFDNPKLDMSPALMLFGAGREKRLYAVPPYTRVVSLDFEDHPFAVQQWDECCAFCGSSESFLDELIVDDAGSKRYVCSDTDYCRQRTEESLQ
>2526560291
MANLSGYNFAYLDEQTKRMIRRAILKAVAIPGYQVPFGGREMPMPYGWGTGGIQLTASVIGESDVLKVIDQGADDTTNAVSIRNFFKRVTGVNTTERTDDATLIQTRHRIPETPLTEDQIIIFQVPIPEPLRFIEPRETETRTMHALEEYGVMQVKLYEDIARFGHIATTYAYPVKVNGRYVMDPSPIPKFDNPKMDMMPALQLFGAGREKRIYAVPPFTRVESLDFDDHPFTVQQWDEPCAICGSTHSYLDEVVLDDAGNRMFVCSDTDYCRQQSEAKTNESTVTFGQ
>2526787439
MANLSGYNFAYLDEQTKRMIRRAILKAVAIPGYQVPFGGREMPMPYGWGTGGIQLTASVIGESDVLKVIDQGADDTTNAVSIRNFFKRMTGVNTTERTDDATLIQTRHRIPETPLTEDQIVIFQVPIPEPLRFIEPRETETRTMHALEEYGVMQVKLYEDIARFGHIATTYAYPVKVNGRYVMDPSPIPKFDNPKMDMMPALQLFGAGREKRIYAVPPFTRVESLDFDDHPFTVQQWDEPCAICGSTHSYLDEVVLDDAGNRMFVCSDTDYCRQQSEAKNQ
>2526878611
MANLSGYNFAYLDEQTKRMIRRAILKAVAIPGYQVPFGGREMPMPYGWGTGGIQLTASVIGESDVLKVIDQGADDTTNAVSIRNFFKRVTGVNTTERTDDATLIQTRHRIPETPLTEDQIIIFQVPIPEPLRFIEPRETETRTMHALEEYGVMQVKLYEDIARFGHIATTYAYPVKVNGRYVMDPSPIPKFDNPKMDMMPALQLFGAGREKRIYAVPPFTRVESLDFDDHPFTVQQWDEPCAICGSTHSYLDEVVLDDAGNRMFVCSDTDYCRQQSEAKSQ
>2527027811
MNAEQISGEYNFAYLDEQTKRMIRRALLKGLAIPGYQVPFASREMPMPYGWGTGGVQISAAILVPEDRFKVIDQGADDTTNAVSIRRFFEKVAQVETTEKTAEATVIQTRHRIPERDLHEGQVLVYQVPIPEPLRFLEPSEVETRKMHALEEYGLMHVKLYEDIARHGEIATSYAYPVKVEGRYVMDPSPIPKFDNPKLEMAGIQLFGAGREQRIYAIPPHTQVVSLDFEDYPFQRMKAPKCCDLCGAGESYLDEVITDDAGGRMYVCSDTDFCRERREAGHVGALGVAEDAA
>2527103686
MNQTATSHQKDSPPETECSDSETEYNYAYLDESTKGMIRRAILKAIAIPGHQVPFGSREMPMPYGWGTGGIQITASIIGPDDTLKVIDQGSDDTTNAVSIRAFFRKVANVPTTEKTSDATLIQTRHRIPETPLKEDQILVFQVPIPEPLRFIEPRETETCKMHALEEYGVMQVKLYEDIARFGHIATTYAYPVKVNYRYVMDPSPIPKFDNPKMNMMPALQLFGAGREKRVYAVPPYTVVESLDFDDHPFTIQQWDKPCELCGARDSFLDEVVMDDDGTRMFVCSDTDYCQQRQSQGGESS
>2527246020
MNAPHHPDCMPAVMGLPADAAPVDGHFNFAYLDERTKRMIRRAILKAVAIPGYQVPFGSREMPLPYGWGTGGIQVTASIIGPQDRLKVIDQGSDDTVNAVNIRRFFERTTGVASTTRTAEATLIQTRHRIPETPLTQGQVLVYQVPVPEPMQRLEPRETETRTLHGLAEYGLMHVKLYEDIARHGHIATTYDYPVLVNGRYVMSPSPIPKFDNPKLHMSPALQLFGAGREKRIYAVPPYTPVESLGFDDHPFEVQRWDAACALCGATDSFLDEVITDDRGTRMHVCSDSDYCQGRQAQPTDSVQAQGGAA
>2528274919
MTGQAYNFAYLDEQTKRMIRRALLKALAIPGYQVPFASREMPMPYGWGTGGVQVTAACLTPDDRLKVIDQGADDTTNAVSIRRFFQRTAGVETTEATSEATVIQTRHRIPETPLTEGQILVYQVPIPEPLRFLEPRETETRKMHELEEYGLMHVKLYEDIARHGEIATSYAYPVRVGGRYVMDPSPIPKFDNPKLGGNPAIQLFGAGREARIYALPPYSDVVSLDFEDHPFTPSKTDHECDLCGAGDSYLDEVIIDDRGARMFVCSDTDFCASRQAQGHRGRLAPQGDTP
>2528335226
MIHQETHFAFLDESSKKEIRRATLKAVAIPGYQVPFSSREMPIGRGWGTGGLQLTLSLVGKEDILKVIDQGADESVNAVSIKKLVQSTTNIEVTEKTQDATLIQSRHRIPEVPLTPNQILVLQVPMPEPLRAYESKEAITKNLHAEQEYSGIWMMLFEQIIRYGRQTTNADHPVMVNNHYIMAPSPIPRFDNSKMHQSEALILLGAGREKKIYAVPPFTPIESLAFNDYPFAKENFTGKQCKLCGASDVFLDELVDEKTHETIYQCNDTSYCIERLNNMNTKEVESIDV
>2528370602
MTTTTEYNFAYLDERTKRMIRRAILKAVAIPGYQVPFGSREMPLPYGWGTGGIQVTAAVIGPRDVLKVIDQGSDDTVNAVNIRRFFERTTGVDTTTRTAGATLIQTRHRIPEAALSEGQVLVYQVPVPEPMQRLEPRETTTRTLHALAEYGLMHVKLYEDIARYGHIATTYDYPVLVNGRYVMSPSPIPKFDNPKMHMNPALQLFGAGREKRIYAVPPYTPVESLSFEDHPFEIQRWDTPCALCGATDSFLDEVITDDLGARMHVCSDSDYCQSRQQSDAATSPDPANDSAATVDGALA
>2528591225
MTQCNTTAAGGPRLAAQGYNFAFLDEQTKRMVRRATLKAVAIPGYQVPFASREMPMPYGWGTGGIQITASVIGRDDTLKVIDQGADDTTNAVSIRSFFRRTTGVATTEDTAGATLIQTRHRIPEQPLSDGQILIFQVPIPEPLRWMEPRETETRKMHAHQEYGVMHVKLYEDIARHGHIATSFDYPVLVAGRYIASPSPNPKFDNPKMDNSPALQLFGAGREQRIYAIPPYTAVRSLDFEDHPFSVQQWDDVCGLCGASDSYLDEIILDNQGNRMFVCSDSNYCAGRGAMAAPSAHREPVPASGRKEEADNG
>2528854431
MNAPAYNFAYLDEQTKRMIRRAILKAIAIPGYQVPFASREMPMPYGWGTGGVQVTAAILGPQDVLKVIDQGSDDTTNAISIRKFFAKTAGVATTTATEDATVIQTRHRIPETSLHANQVLVYQVPIPEPLRFLEPRETETRRMHALAEYGLMHVKLYEDIARFGHIATAYAYPVKVNARYVMDPSPTPKFDNPKMDNCPALQLFGAGREKRIYAIPPYTQVVSLDFEDHPFEPYRFNAPCALCAAENSYLDEIVTDDKGGRMFVCSDTDYCEGRQAAGHHGSLSAAPYKDKAQEGSNG
>2528961584
MTDLASYNFAYLDEQTKRMIRRAILKAIAIPGYQVPFASREMPMPYGWGTGGVQVTASIVGPDDVLKVIDQGADDTTNAVSIRAFFQKVASVAVTTHTKDATIIQTRHRIPEEKLAANQVLVYQVPIPEPLRFLEPRETETRKMHALEEYGLMHVKLYEDIAHNGRISKTYAYPVKVAGRYVMDPSPTPKFDNPKMHMSDALQLFGAGREKRIYAVPPYTEVVSLDFDDYPFEIQRFGKPCALCGAEEVYLDEVILDDKGGRMFVCSDTDHCEDRRAHGHAGEMLAPNQEAAE
>2529085344
MNAPTYNFAYLDEQTKRMIRRAILKAIAIPGYQVPFASREMPMPYGWGTGGVQVTAAILGPDDVLKVIDQGSDDTTNAISIRKFFGKTAGVATTTSTADATVIQTRHRIPEATLHAGQVMVYQVPIPEPLRFLEPRETETRRMHALAEYGLMHVKLYEDIARFGHIATAYAYPVKVNARYVMDPSPTPKFDNPKMDNCAALQLFGAGREKRIYAIPPYTTVVSLDFEDHPFTRYRFNAPCALCGADNSYLDEIVTDDKGGRMFVCSDTDFCEQRQAAGHRGTESAAPHKEKAHV
>2529085360
MNAPTYNFAYLDEQTKRMIRRAILKAIAIPGYQVPFASREMPMPYGWGTGGVQVTAAILGPDDVLKVIDQGSDDTTNAISIRKFFGKTAGVATTTSTADATVIQTRHRIPEATLHAGQVMVYQVPIPEPLRFLEPRETETRRMHALAEYGLMHVKLYEDIARFGHIATAYAYPVKVNARYVMDPSPTPKFDNPKMDNCAALQLFGAGREKRIYAIPPYTTVVSLDFEDHPFTRYRFNAPCALCGADNSYLDEIVTDDKGGRMFVCSDTDFCEQRQAAGHRGTESAAPHKEKAHV
>2529190684
MSDYNFAYLDEQTKRMIRRAILKGVAIPGYQVPFASREMPMPYGWGTGGVQVTAACLTPEDRLKVIDQGADDTTNAVSIRKFFERTAGVDTTERTGEATLIQTRHRIPEEPLTEGQILVYQVPIPEPLRFLEPRETETRKMHALEDYGLMYVKLYEDISRHGHIATSYAYPVKVEERYVMDPSPIPKFDNPKMEMAALQLFGAGREQRIYAVPPHTKVVSLDFEDHPFVASKADHACDLCGAEDSYLDEVIVDDAGGRMFVCSDTDYCATRRASGHRGRMSPAEEAAE
>2529235508
MNPNYELPLDEADYSFGFLDEFAKREVRRTILKAIAIPGYQTPYASREMPMGRGFGTGGLQLTLSLIGQDDTLKVIDQGSDDSVNAVNLRHFVELTCPGVDTTERTSEATLIQSRHRIPEVELSESQVLILQVPYPDPLVVIEPSEAKRKVMHGEGDYSRLLTKLYEDIVQFDEITISHRYPTRINGHYVIDPSPIPRYDIPRLHRSKALVLLGAGREKKIYAVPPYTVAAPLAFDDVPFRTEDFSDEHGARRTCGRCGADDSFLDELIADDGSKVWQCSDSDYCNQRLAEPSHEVSA
>2529391098
MNAPAYNFAYLDEQTKRMIRRAILKAIAIPGYQVPFASREMPMPYGWGTGGVQVTAAILGPSDVLKVIDQGSDDTTNAISIRKFFAKTAGVATTTATEEATVIQTRHRIPEAALSENQVLVYQVPIPEPLRFLEPRETETRRMHALAEYGLMHVKLYEDIARFGHIATAYAYPVKVNARYVMDPSPTPKFDNPKMDNCPALQLFGAGREKRIYAIPPYTQVVSLDFEDHPFEPYRFNAPCALCGAENSYLDEIVTDDKGSRMFVCSDTDYCEGRQAAGHHGSESAAPYKEKASSHG
>2529490469
MLKEVSFDDGLAAYNFAYLDEQTKRMIRRAILKAIAIPGYQVPFASREMPMPYGWGTGGVQVTASILGPDDVLKVIDQGADDTTNAVSIRAFFQKVANVAVTTRTRDATIIQTRHRIPEEELHSGQVLVYQVPIPEPLRFLEPRETETRVMHALEEYGLMHVKLYEDIARNGRISTTYAYPVKVAGRYVMDPSPTPKFDNPKMHLSDALQLFGAGREKRIYAVPPYTDVVSLDFEDHPFEIQRFDKPCALCGGENVYLDEVVLDDKGGRMFVCSDTDHCEDRRAHGHKGHLLAEVKEAAE
>2530361373
MANLSGYNFAYLDEQTKRMIRRAILKAVAIPGYQVPFGGREMPMPYGWGTGGIQLTASVIGESDVLKVIDQGADDTTNAVSIRNFFKRVTGVNTTERTDDATVIQTRHRIPETPLTEDQIIIFQVPIPEPLRFIEPRETETRTMHALEEYGVMQVKLYEDIARFGHIATTYAYPVKVNGRYVMDPSPIPKFDNPKMDMMPALQLFGAGREKRIYAVPPFTRVESLDFDDHPFTVQQWDEPCAICGSTHSYLDEVVLDDAGNRMFVCSDTDYCRQQSEAKSQ
>2530549986
MEQTVKNPADGAPDYNFAYLDEQTKRMIRRALLKAVAIPGYQVPFAGREMPMPYGWGTGGVQVTAAVIGPNDTLKVIDQGADDTTNAVSIRQFFAKTAQVATTEKTAEASIIQTRHRIPEKELREDQVLVYQVPIPEPLRFLEPRETETRKMHALEEYGLMHVKLYEDISRHGHIATTYAYPVMVDDRYVMDPSPTPKFDNPKMNNMAALQLFGAGREKRIYALPPYTKVKSLDFEDHPFEVQTWEDECGMCGARDSYLDEVILDDQGNRMFVCSDTDYCAERQEAGHRGPQHHDQPLGTADRGKAAE
>2530648372
MSDLACYNFAYLDEQTKRMIRRAILKAIAIPGYQVPFASREMPMPYGWGTGGVQVTASIIGPDDVLKVIDQGADDTTNAVSIRAFFQKVANVAVTTRTGEATIIQTRHRIPEEKLGPGQVLVYQVPIPEPLRFLEPRETETRKMHALEEYGLMHVKLYEDIAHNGRISKTYAYPVKVHGRYVMDPSPTPKFDNPKMHMSDALQLFGAGREKRIYAVPPYTDVVSLDFEDYPFDIQRFDKPCALCGAEDVYLDEVVLDDKGGRMFVCSDTDHCEDRRAHGHAGEMLAREAAE
>2531022166
MTTSHTPGAAVERDDHYNFAYLDESTKRMLRRALLKAVAIPGYQVPFGSREMPLPYGWGTGGIQVTASIIGPGDVLKVIDQGSDDTTNAINIRRFFGRVTGVATTESTRDASIVQTRHRIPETPLQADQIMVFQVPIPEPLRWLEPSETETRTMHALAEYGGMHVKLYEDIAQHGHIATTYDYPVIVNDRYMMRPSPIPKFDNPKLDNSPALMLFGAGREKRVYAVPPYTRVKSLDFEDHPFTVEKWSECCDLCGSRDSFLDEIILDDAGTRRFVCSDTEYCNHRQAEMAGKEATA
>2531418589
MANLSGYNFAYLDEQTKRMIRRAILKAVAIPGYQVPFGGREMPMPYGWGTGGIQLTASVIGESDVLKVIDQGADDTTNAVSIRNFFKRVTGVNPTERTDDATLIQTRHRIPETPLTEDQIVIFQVPIPEPLRFIEPRETETRTMHALEEYGVMQVKLYEDIARFGHIATTYAYPVKVNGRYVMDPSPIPKFDNPKMDMMPALQLFGAGREKRIYAVPPFTRVESLDFDDHPFTVQQWDEPCAICGSTHSYLDEVVLDDAGNRMFVCSDTDYCRQQSEAKSQ
>2531640567
MNATATVARDEHYNFAYLDESTKRMLRRALLKAVAIPGYQVPFGSREMPLPYGWGTGGIQVTAAIIGRQDVLKVIDQGSDDTTNAINIRRFFGRVTGVQTTERTTDATIIQTRHRIPETKLSAGQTMVYQVPIPEPLRWLEPSETETRTMHALAEYGSMHVKLYEDIAHHGHIATTYDYPVIVNQRYMMRPSPIPKFDNPKLDRSPALMLFGAGREKRVYAVPPYTTVKSLDFVDHPFTVEKWSSCCAQCGATDSYLDEIITDDAGTRMFVCSDTEYCADRQAAQAVKQAAGGAQ
>2531702205
MANLSGYNFAYLDEQTKRMIRRAILKAVAIPGYQVPFGGREMPMPYGWGTGGIQLTASVIGESDVLKVIDQGADDTTNAVSIRNFFKRVTGVNTTERTDDATLIQTRHRIPETPLTEDQIIIFQVPIPEPLRFIEPRETETRTMHALEEYGVMQVKLYEDIARFGHIATTYAYPVKVNGRYVMDPSPIPKFDNPKMDMMPALQLFGAGREKRIYAVPPFTRVESLDFDDHPFTVQQWDEPCAICGSTHSYLDEVVLDDAGNRMFVCSDTDYCRQQSEAKNQ
>2532215482
MSKVEGYNFAYLDEQTKRMIRRSILKAVAVPGYQVPFGSREMPLPYGWGTGGIQVTAAVIGPDDTLKVIDQGADDTTNAVNIRSFFEQTTGVATTDKTREATLIQTRHRIPEAPLAEGQIMVYQVPIPEPLRWLEPRETETRKMHGLADYGVMHVKLYEDIAHYGHISTAYDYPVRVNGRYVMSPSPIPKFDNPKLDNSPALQLFGAGREKRIYAIPPYTKVESLDFEDHPFQIEKWDRACAICGATDSYLDEIVTDDKGGRIFVCSDTDYCGERVAAGHRGADEEQAA
>2532514730
MTAQAIAAREAGYNFAYLDEQTKRMIRRALLKAVAIPGYQVPFGGREMPLPYGWGTGGMQLTAAILGADDVLKVIDQGADDTTNAVSIRRFFARTAGVATTERTPAATVIQTRHRIPETPLAAGQIMVYQVPIPEPLRFIEPSETETRTMHALGDYGVMHVKLYEDIATFGHIATSYAYPVTVDGRYVMDPSPIPKFDNPKLDRSPALMLFGAGREKRLYAVPPYTGVVSLDFEDHPFQIQQWEQCCAICGSGDSYLDELIVDDAGTKQFVCSDTDYCAQRASQQESRP
>2532527562
MANLSGYNFAYLDEQTKRMIRRAILKAVAIPGYQVPFGGREMPMPYGWGTGGIQLTASVIGESDVLKVIDQGADDTTNAVSIRNFFKRVTGVNTTERTDDATLIQTRHRIPETPLTEDQIIIFQVPIPEPLRFIEPRETETRTMHALEEYGVMQVKLYEDIARFGHIATTYAYPVKVNGRYVMDPSPIPKFDNPKMDMMPALQLFGAGREKRIYAVPPFTRVESLDFDDHPFTVQQWDEPCAICGSTHSYLDEVVLDDAGNRMFVCSDTDYCRQQSEAKSQ
>2532812283
MANLSGYNFAYLDEQTKRMIRRSILKAVAIPGYQVPFGGREMPMPYGWGTGGIQLTASVIGESDVLKVIDQGADDTTNAVSIRNFFKRVTGVNTTERTDDATLIQTRHRIPETPLTEDQIVIFQVPIPEPLRFIEPRETETRTMHALEEYGVMQVKLYEDIARFGHIATTYAYPVKVNGRYVMDPSPIPKFDNPKMDMMPALQLFGAGREKRIYAVPPFTRVESLDFDDHPFTVQQWDEPCAICGSTHSYLDEVVLDDAGNRMFVCSDTDYCRQQSEAKSQ
>2533043247
MKNNNTTATGYNQGYLDEQTKRMIRRAILKAVAIPGYQVPFAGREMPMPYGWGTGGIQITASVIGQQDVLKVIDQGADDTTNAVSIRRFFKNVAGAETTEKTRDATLIQTRHRIPETPLAEDQILIFQVPIPEPLRFIEPRETETRKMHALEEYGVMQVKLYEDIARFGHIATTYAYPVKVNDRYVMDPSPIPKFDNPKMHMMPALQLFGAGREKRIYALPPFTKVESLDFEDHPFTVQKWDQPCAICGSHDSYLDEVVLDDLGNRMFVCSDTDYCAEQVATASSHEVNNQ
>2533271962
MANLSGYNFAYLDEQTKRMIRRAILKAVAIPGYQVPFGGREMPMPYGWGTGGIQLTASVIGESDVLKVIDQGADDTTNAVSIRNFFKRVTGVNTTERTDDATLIQTRHRIPETPLTEDQIIIFQVPIPEPLRFIEPRETETRTMHALEEYGVMQVKLYEDIARFGHIATTYAYPVKVNGRYVMDPSPIPKFDNPKMDMMPALQLFGAGREKRIYAVPPFTHVESLDFDDHPFTVQQWDEPCAICGSTHSYLDEVVLDDAGNRMFVCSDTDYCRQQNEAKSQ
>2533401444
MANALTGYNFAYLDEQTKRMIRRAILKAVAIPGYQVPFGGREMPMPYGWGTGGIQLTASIIGENDVLKVIDQGADDTTNAVSIRQFFKRVTGVATTERTENATLIQTRHRIPETPLTEDQILIFQVPIPEPLRFIEPRETETRTMHALEEYGVMQVKLYEDIARFGHIATTYAYPVKVNGRYVMDPSPIPKFDNPKMHMMPALQLFGAGREKRIYAVPPYTPVESLDFDDHPFTVQEWDEPCAICGSRHSYLDEVVLNDSGKRMFVCSDTDYCRQQCEEQKK
>2533541497
MANLSGYNFAYLDEQTKRMIRRAILKAVAIPGYQVPFGGREMPMPYGWGTGGIQLTASVIGESDVLKVIDQGADDTTNAVSIRNFFKRVTGGNTTERTDDATLIQTRHRIPETPLTEDQIIIFQVPIPEPLRFIEPRETETRTMHALEEYGVMQVKLYEDIARFGHIATTYAYPVKVNGRYVMDPSPIPKFDNPKMDMMPALQLFGVGREKRIYAVPPFTRVESLDFDDHPFTVQQWDEPCAICGSTHSYLDEVVLDDAGNRMFVCSDTDYCRQQSEAKNQ
>2533849103
MANLSGYNFAYLDEQTKRMIRRAILKAVAIPGYQVPFGGREMPMPYGWGTGGIQLTASVIGESDVLKVIDQGADDTTNAVSIRNFFKRVTGVNTTERTDDATVIQTRHRIPETPLTEDQIIIFQVPIPEPLRFIEPRETETRTMHALEEYGVMQVKLYEDIARFGHIATTYAYPVKVNGRYVMDPSPIPKFDNPKMDMMPALQLFGAGREKRIYAVPPFTRVESLDFDDHPFTVQQWDEPCAICGSTHSYLDEVVLDDAGNRMFVCSDTDYCRQQSEAKSQ
>2533854246
MTMQAVQSGYNFGYLDEQTKRMIRRALLKAIAIPGYQVPFGGREMPMPYGWGTGGVQITAAIIGEPDVLKVIDQGADDTTNAVSIRHFFEKVAGVETTERTEQATLIQTRHRIPEKPLNEGQILVYQVPIPEPLRFIEPRETETRKMHGLEEYGVMHVKLYEDIARYGHISTAYAYPVRVNGRYIMDPSPIPKFDNPKMDQMPALQLFGAGREKRIYAIPPYTDVKSLDFDDHPFEIQQWGEPCSICGSTTSFLDEVVTDDKGNRIFVCSDTDYCNDQQSKNALKKEQEEKRACQ
>2533863046
MANLSGYNFAYLDEQTKRMIRRAILKAVAIPGYQVPFGGREMPMPYGWGTGGIQLTASVIGESDVLKGIDQGADDTTNAVSIRNFFKRVTGVNTTERTDDATLIQTRHRIPETPLTEDQIVIFQVPIPEPLRFIEPRETETRTMHALEEYGVMQGKLYEDIARFGHIATTYAYPVKVNGRYVMDPSPIPKFDNPKMDMMPALQLFGAGREKRIYAVPPFTRVESLDFDDHPFTVQQWDEPCAICGSTHSYLDEVVLDDAGNRMFVCSDTDYCRQQSEAKNQ
>2534450607
MANLSGYNFAYLDEQTKRMIRRAILKAVAIPGYQVPFGGREMPMPYGWGTGGIQITASVIGEADVLKVIDQGADDTTNAVSIRNFFKRVTGVNTTEKTEDATLIQTRHRIPESPLTEDQILIFQVPIPEPLRFIEPRETETRTMHALEEYGIMQVKLYEDIARFGHIATTYAYPVKVNGRYVMDPSPIPKFDNPKMDMMPALQLFGAGREKRIYAVPPYTRVESLDFDDHPFTVQEWDEPCAICGSKHSYLDEVVLDDTGKRMFVCSDTDYCRQQSEANSQ
>2534912442
MANLSGYNFAYLDEQTKRMIRRAILKAVAIPGYQVPFGGREMPMPYGWGTGGIQLTASVIGESDVLKVIDQGADDTTNAVSIRNFFKRVTGVNTTERTDDATLIQTRHRIPETPLTEDQIIIFQVPIPEPLRFIEPRETETRTMHALEEYGVMQVKLYEDIARFGHIATTYAYPVKVNGRYVMDPSPIPKFDNPKMDMMPALQLFGAGREKRIYAVPPFTRVESLDFDDHPFTVQQWDEPCAICGSTHSYLDEVVLDDAGNRMFVCSDTDYCRQQSEAKNQ
>2534994500
MANLSGYNFAYLDEQTKRMIRRAILKAVAIPGYQVPFGGREMPMPYGWGTGGIQLTASVIGESDVLKVIDQGADDTTNAVSIRNFFKRVTGVNTTERTDDATLIQTRHRIPETPLTEDQIIIFQVPIPEPLRFIEPRETETRTMHALEEYGVMQVKLYEDIARFGHIATTYAYPVKVNGRYVMDPSPIPKFDNPKMDMMPALQLFGAGREKRIYAVPPFTRVESLDFDDHPFTVQQWDEPCAICGSTHSYLDEVVLDDAGNRMFVCSDTDYCRQQSEARSQ
>2535147224
MANLSGYNFAYLDEQTKRMIRRAILKAVAIPGYQVPFGGREMPMPYGWGTGGIQLTASVIGESDVLKVIDQGADDTTNAVSIRNFFKRVTGVNTTERTDDATLIQTRHRIPETPLTEDQIIIFQVPIPEPLRFIEPRETETRTMHALEEYGVMQVKLYEDIARFGHIATTYAYPVKVNGRYVMDPSPIPKFDNPKMDMMPALQLFGAGREKRIYAVPPFTRVESLDFDDHPFTVQQWDEPCAICGSTHSYLDEVVLDDAGNRMFVCSDTDYCRQQSEAKSQ
>2535151805
MANLSGYNFAYLDEQTKRMIRRAILKAVAIPGYQVPFGGREMPMPYGWGTGGIQLTASVIGESDVLKVIDQGADDTTNAVSIRHFFKRVTGVNTTERTDDATLIQTRHRIPETPLTEDQIVIFQVPIPEPLRFIEPRETETRTMHALEEYGVMQVKLYEDIARFGHIATTYAYPVKVNGRYVMDPSPIPKFDNPKMDMMPALQLFGAGREKRIYAVPPFTRVESLDFDDHPFTVQQWDEPCAICGSTHSYLDEVVLDDAGKRMFVCSDTDYCRQQNEAKSQ
>2535194210
MTEVLTGYNLGYLDEQTKCTLRRAILKAVAIPGYQVPFGGREMPMPYGWGTGGIQLTACLIGHTDVLKVIDQGADDTTNAVSIRRFFQRVSGVATTEKTTEATLIQTRHRIPETPLTEDQILIYQVPIPEPLRFIEPRETETRKMHALEEYGVMQVKLYEDIARYGHIATTYAYPVKVNDRYVMDPSPIPKFDNPKMHMMPALQLFGAGREKRLYALPPFTKVESLDFDDHPFSVQQWDDPCALCGSRHSYLDEVVMDDQGSRMFVCSDTDFCQQQLAQASAQEATSPTEVPV
>2535366852
MANLSGYNFAYLDEQTKRMIRRAILKAVAIPGYQVPFGGREMPMPYGWGTGGIQLTASVIGESDVLKGIDQGADDTTNAVSIRNFFKRVTGVNTTERTDDATLIQTRHRIPETPLTEDQIIIFQVPIPEPLRFIEPRETETRTMHALEEYGVMQVKLYEDIARFGHIATTYAYPVKVNGRYVMDPSPIPKFDNPKMDMMPALQLFGAGREKRIYAVPPFTRVESLDFDDHPFTVQQWDEPCAICGSTHSYLDEVVLDDAGNRMFVCSDTDYCRQQSEAKNQ
>2535514603
MTDLATYNFAYLDEQTKRMIRRAILKAIAIPGYQVPFASREMPMPYGWGTGGVQVTASIIGPDDVLKVIDQGADDTTNAVSIRAFFQKVANVAVTTHTKDATIIQTRHRIPEEKLGTNQVLVYQVPIPEPLRFLEPRETETRKMHALEEYGLMHVKLYEDIAHNGRISKTYAYPVKVAGRYVMDPSPTPKFDNPKMHMSDALQLFGAGREKRIYAVPPYTDVVSLDFDDYPFEIQRFGKPCALCGAEEVYLDEVILDDKGGRMFVCSDTDHCEDRRAHGHAGEMLAPNQEAAE
>2535617809
MANLSGYNFAYLDEQTKRMIRRAILKAVAIPGYQVPFGGREMPMPYGWGTGGIQLTASVIGESDVLKVIDQGADDTTNAVSIRNFFKRVTGVNTTERTDDATLIQTRHRIPETPLTEDQIIIFQVPIPEPLRFIEPRETETRTMHALEEYGVMQVKLYEDIARFGHIATTYAYPVKVNGRYVMDPSPIPKFDNPKMDMMPALQLFGAGREKRIYAVPPFTRVESLDFDDHPFTVQQWDEPCAICGSTHSYLDEVVLDDAGNRMFVCSDTDYCRQQSEAKNQ
>2536139799
MIYNYGFLDENTKKEIRRKILKAVSIPGYQVPFGSRELPIAKGWGTGGLQLTLSLIGKNDVVKVIDQGSDDSTNACNIRNFIASVSNVETTKDTLEATLIQTRHRIPEEKLKSNQILIFQVPIPETLRIVEPSEVETRRMHSEEDYSRMWVYLYEDIVRFNDISIAVEYPCKVNDRYLMNPSPIPRFDIKKLNMSDNLFLFGAGREKRIYAIPPYTKVEPLEFEDYKFEEEKFEGKYCSLCNSTNTFLDEVYDSDTNEKYYSCSDTSYCEKVRLKNNSIDVTIGGTWNE
>2536469632
MSDAPMNTAQQRPARDEAYNFAYLDEQTKRMIRRALLKAVAIPGYQVPFGGREMPLPYGWGTGGMQLTAAILGADDVLKVIDQGADDTTNAVSIRRFFARTAGIATTERTPDATVIQTRHRIPETPLHADQIMVYQVPIPEPLRFIEPSETETRTMHALDDYGVMHVKLYEDIATFGHIATSYAYPMMVDERYVMDPSPIPKFDNPKLHMSPALMLFGAGREKRLYAVPPYTQVVSLDFEDHPFEVQRWEQCCAICGSHDSFLDELILDDAGTQSFVCSDTDYCAQRVKQQENDR
>2536739378
MRANMHFAFFDEGSKKEIRRATLKAVAIPGYQVPFASREMPIARGWGTGGLQLTLSLIGKMDVLKVIDQGADESVNAVSIKKLVQETTGVQITDQTKDADLIQSRHRIPETPLTKDQILVLQVPMPEPLRPVEAREYMTKRMHSEDDYSGAWLMLFEQIVKYGRTATAADHPVYVNGRYVMAPSPIPRFDNPKMHLSEALILLGAGREKKIYAVPPYTTVESLAFEDYPFAVESFEGQECQLCGSAHVFLDEVIDQKTGKTVYQCNDTSYCMEQLNSREKAEVESNYA
>2536946737
MNNYNFAFFDEGSKREIRRASLKAVCIPGYQVPFASREMPIGRGWGTGGLQLTLSLIGLKDILKVIDQGSDESVNAVNIKKLIKKTTGVRVTTKTEESTLIQSRHRIPEKKLKEGQILVLQVPTPEPLRMVEKSEFKTKRLHADKEYSGAWLMLFEQIIKYRKMTTGADHPVLVNNRYVTAPSPIPKFDNPKLNNSEALILLGAGREKKIYAIPPYTKVKSLDFEDYKFEVESFKEKKCKLCGAENVYLDEVIDNKTGEKYYQCNDSSYCLERVNTLGGNGDE
>2536976408
MMKKKYNFAFFDEGSKREIRRASLKAICIPGYQVPFASRELPIARGWGTGGLQLSLSLVGPRDIVKVIDQGSDESVNAISIKNLIRATTGVELTTHTALATLIQSRHRIPEVPLKKDQILILQVPTPEPLREYEPSERATRRLHAEKEYTGAWLLLFEQIMKYGRVTMGADHPVLVNDRYVTAPSPIPRFDNPKMMRSEALILLGAGREKKIYAIPPYTKVVSLDFDDHPFETEDFQGKCCRLCGASHVYLDEIIDETNGSVSYQCNDTSQCLERLNAKGREA
>2537347870
MNVLTCTDAREASAYNFAYLDEQTKRMIRRGLLKAVAIPGYQVPFGGREMPLPYGWGTGGMQLTAAILGADDVLKVIDQGADDTTNAVSIRRFFARTSGVATTERTVEASVIQTRHRIPETPLSAGQIMVYQVPIPEPLRFIEPSEQETRTMHALEDYGVMHVKLYEDIATFGHIATAYAYPVTVDERYVLDPSPIPKFDNPKLDMSPALMLFGAGREKRLYAVPPFTRVVSLDFEDHPFAVQRWDECCAFCGSSESFLDELIVDDAGSKRYVCSDTDYCRQRTEENLQ
>2537416729
MTDLASYNFAYLDEQTKRMIRRAILKAIAIPGYQVPFASREMPMPYGWGTGGVQVTASIIGPDDVLKVIDQGADDTTNAVSIRAFFQKVANVAVTTHTKDATIIQTRHRIPEEKLGINQVLVYQVPIPEPLRFLEPRETETRKMHALEEYGLMHVKLYEDIAHNGRISKTYAYPVKVAGRYVMDPSPTPKFDNPKMHMSDALQLFGAGREKRIYAVPPYTEVVSLDFEDYPFEIQRFGKPCALCGGEEVYLDEVILDDKGGRMFVCSDTDHCDDRRAHGHAGEMLAPNQEAAE
>2537552812
MSEVLTGYNLGYLDEQTKRMIRRAILKAVAIPGYQVPFGGREMPMPYGWGTGGIQLTASVIGRADVLKVIDQGADDTTNAVSIRRFFQRVAGVATTERTPEATLIQTRHRIPETALHEDQILIYQVPIPEPLRFIEPRETETRKMHALEEYGVMQVKLYEDIARYGHIATTYAYPVKVNDRYVMDPSPIPKFDNPKMHMMPALQLFGAGREKRIYALPPFTKVESLDFDDHPFSVQKWDEPCALCGSRHSYLDEVVLDDQGNRMFVCSDTDYCRQQLAQPSQEAQH
>2537877317
MLEEVSFDDGLAAYNFAYLDEQTKRMIRRAILKAIAIPGYQVPFASREMPMPYGWGTGGVQVTASILGPEDVLKVIDQGADDTTNAVSIRAFFQKVANVAVTTRTRDATIIQTRHRIPEEELHSGQVLVYQVPIPEPLRFLEPRETETRVMHALEEYGLMHVKLYEDIARNGRISTTYAYPVKVAGRYVMDPSPTPKFDNPKMHLSDALQLFGAGREKRIYAVPPYTDVVSLDFEDHPFEIQRFDKPCALCGAENVYLDEVVLDDKGGRMFVCSDTDHCEDRRAHGHKGHLLADVKEAAE
>2538742324
MIPTFKKFDTQFNFAFIDENTKREIRRKLLKAICIPGYQVPYSSPEMPIARGWGTGGLHVTLSVIGKDDRFKIIDQGSDASVNACNLRDFVHRVTHCRVTFDTHEATLIQTRHRIPEEQLNDGQILVFQVPQPEPLRAVERYETKTREMHGEADYARMWVSLYEAFVRYGDIMQGAGYPVMVNGRHIMSPSPIPRWDVPNLNQSDCLYLFGAGREKRLYAVPPHTDVVPLEFEDVKFRIEQFSGIRCSMSGTGGAFMDELYNDLGDFRHVINDSDFLDERKTRPQQWSNKYLQEVLDEMNANTDPQP
>2538937466
MANLSGYNFAYLDEQTKRMIRRAILKAVAIPGYQVPFGGREMPMPYGWGTGGIQLTASVIGESDVLKVIDQGADDTTNAVSIRNFFKRVTGVNTTERTDDATVIQTRHRIPETPLTEDQIIIFQVPIPEPLRFIEPRETETRTMHALEEYGVMQVKLYEDIARFGHIATTYAYPVKVNGRYVMDPSPIPKFDNPKMDMMPALQLFGAGREKRIYAVPPFTRVESLDFDDHPFTVQQWDEPCAICGSTHSYLDEVVLDDAGNRMFVCSDTDYCRQQSEAKNQ
>2539010906
MANPLTGYNFAYLDEQTKRMIRRAILKAVAIPGYQVPFGGREMPMPYGWGTGGIQLTASVIGENDVLKVIDQGADDTTNAVSIRQFFKRVTGVATTERTEDATLIQTRHRIPETPLVEDQILIYQVPIPEPLRFIEPRETETRTMHALEEYGVMQVKLYEDIARFGHIATTYAYPVKVNGRYVMDPSPIPKFDNPKMHMMPALQLFGAGREKRIYAVPPYTPVESLDFDDHPFTVQEWDEPCAICGSRHSYLDEVVLDDSGQRMFVCSDTDYCRQQSEGQKK
>2539019816
MKAEPQFAFLDEGSKKEIRRASLKAVAIPGYQVPFASREMPMARGWGTGGLQLTCSLVGKDDVLKVIDQGADESVNAVSIKKLVQATTGIPVTERTEEATLIQSRHRIPEVPLTKDQILVLQVPMPEPLRKYEKKESVTKRLHAESEYSGAWLMLFEQIMKYGRTTTGADHPVLVNGRYVMAPSPIPRFDNPKMDHSEALILLGAGREKKIYAVPPYTEIRSLAFEDHPFKGEDFSGKSCRFCGATGVFLDEFYIEETGMTEYQCNDTSHCADRLERQGEKEVQHATI
>2539109540
MNAPVYNFAYLDEQTKRMIRRAILKAIAIPGYQVPFASREMPMPYGWGTGGVQVTAAILGREDTLKVIDQGSDDTTNAISIRKFFEKTANVKTTTVTSDATVIQTRHRIPETALNDNQVLVYQVPIPEPLRFLEPRETETRRMHALGEYGLMHVKLYEDIARHGHIATTYAYPVKVNERYVMDPSPTPKFDNPKMDDCEALQLFGAGREKRIYAIPPHTKVTSLDFEDHPFETYRFDAPCSLCGSKTSYLDEVVVDDRGGRMFVCSDTDYCETRRADGHQGAGFGADHQVT
>2539113688
MNAPAYNFAYLDEQTKRMIRRAILKAIAIPGYQVPFASREMPMPYGWGTGGVQVTAAILGVDDTLKVIDQGSDDTTNAISIRKFFEKTAGVKTTTVTSDATVIQTRHRIPETALNDNQVLVYQVPIPEPLRFLEPRETETRRMHGLAEYGLMHVKLYEDIARHGHIATTYAYPVKVNERYVMDPSPTPKFDNPKMDDCSALQLFGAGREKRIYAIPPHTKVTSLDFEDHPFETYRFAAPCALCGSDSSYLDEVVVDDRGGRMFVCSDTDYCETRRAAGHQGAGFGADHQVT
>2539162285
MQLKYNFAFFDEGSKREIRRATLKAIAIPGYQVPFASREMPIARGWGTGGLQLTLSLVGKNDSLKVIDQGSDESVNAVNIKKLVSDTTGIEVTEETEKATIIQSRHRIPEVPLRENQILVLQVPLPEPLRFYEPSEWETKKLHAEKEYSGAWVMLFEQIMKFGTTTTDADHPVMIHDRYVMAPSPIPRFDNPKMHKSKGLILLGAGREKKIYAVPPYTDVESLAFEDYPFSVESFEDESCRLCGTTGVFMDELFDDETGETYFQCNDTSYCLSQMNQKPIVGGEGNEQH
>2539228816
MANLSGYNFAYLDEQTKRMIRRAILKAVAIPGYQVPFGGREMPMPYGWGTGGIQLTASVIGESDVLKVIDQGADDTTNAVSIRNFFKRVTGVNTTERTDDATLIQTRHRIPETPLTEDQIIIFQVPIPEPLRFIEPRETETRTMHALEEYGVMQVKLYEDIARFGHIATTYAYPVKVNGRYVMDPSPIPKFDNPKMDMMPALQLFGAGREKRIYAVPPFTRVESLDFDDHPFTVQQWDEPCAICGSTHSYLDEVVLDDAGNRMFVCSDTDYCRQQSEAKSQ
>2539731544
MNAQAIPAREAGYNFAYLDEQTKRMIRRALLKAVAIPGYQVPFGGREMPLPYGWGTGGMQLTAAILGADDVLKVIDQGADDTTNAVSIRRFFARTAGVATTERTPEATVIQTRHRIPETPLAAGQIMVYQVPIPEPLRFIEPSETETRTMHALGDYGVMHVKLYEDIATFGHIATSYAYPVTVDGRYVMDPSPIPKFDNPKLDRSPALMLFGAGREKRLYAVPPYTRVVSLDFEDHPFQIQQWEQCCAICGSGDSYLDELIVDDAGSKQFVCSDTDYCAQRAQPQESRP
>2539865347
MLKEVSFDDGLAAYNFAYLDEQTKRMIRRAILKAIAIPGYQVPFASREMPMPYGWGTGGVQVTAAILGPDDVLKVIDQGADDTTNAVSIRAFFQKVADVAVTTRTKDATIIQTRHRIPEEELHSGQVLVYQVPIPEPLRFLEPRETETRVMHALEEYGLMHVKLYEDIARNGRISTTYAYPVKVAGRYVMDPSPTPKFDNPKMHLSDALQLFGAGREKRIYAVPPYTDVVSLDFEDHPFEIQSFDKPCALCGGENVYLDEVVLDDKGGRMFVCSDTDHCEDRRAHGHKGHLLADVKEAAE
>2540446062
MSATAMIEPSRSEAGYNFAYLDEGTKRMIRRAILKAIAVPGYQVPFASREMPMPYGWGTGGVQVTAAVLGRADVLKVIDQGADDTTNAVSIRRFFARTSGVATTTRTTEATIIQTRHRIPETPLREGQVLVYQVPIPEPLRFLEPRETETRQLHALREYGAMHVKLYEDISRHGHIATTYAYPVEVAGRYVMDPSPTPKFDNPKMDDCPALQLFGAGRERRIYAVPPYTSVRSLDFEDHPFRVQQFDQPCALCGAEGVYLDEMLLDDAGRRMFVCSDTDHCEGRRADGHVGTGDAV
>2540570490
ERAVGSVSDAESVEDILDGVRDEGLAGYNYAYLDEHTKREVRRGVLKAIALPGHQVPFASREMPLARGWGTGGIQTSLSLLGPEDTFKVIDQGSDESVNAANIRRLATRTADVETTTDATEASVIQTRHRIPEEVLDDEQILVLQVPITDPLRRVDGSDDANRRRHAHGNYSKMWVALYENVVEYGEIKLSSRYPVLVDDRYLMDPSPIPRWDVSKLDDADNLFLFAAGREARMYAVPPHTDVEPLAFEDRQFQVERFPEQACEYCGSEDTFLTEVETDDGSRRYACNDTAFCEKRQADSELSKAHHREGTDHAWGPPTDPDVPYETDGDREERRPTADASGGEGK
>2540674496
MSLSPQASAAPEQGYNFAYLDEQTKRMIRRGLLKAVAIPGYQVPFGGREMPLPYGWGTGGMQVTAAILGADDVLKVIDQGADDTTNAVSIRRFFARTAGVATTERTPESTVIQTRHRIPETALSGEQIMVYQVPIPEPLRFIEPSEAETRTMHALNDYGVMHVKLYEDIATFGHIATSYAYPVTVDERYVMDPSPIPKFDNPKLDMNPALMLFGAGREKRLYAVPPFTRVASLDFEDHPFEVQRWEESCAFCGSHESYLDELIVDDRGGKRFVCSDTDYCMQRRARQEEGEDAQ
>2540824382
MKPTYDRSSTSSPIPDDGYNFCYLDEQTKKMIRRAILKALAIPGYQVPFAGREMPMPYGWGTGGIQLSASVIGSDDIFKVIDQGADDTTNAISIRHFFSRVAQVKTTEQTEKATIIQTRHRIPETPLSEGQIMIYQVPIPEPLRWVEPRESETRTMHALQEYGIMHVQLYEDIAKHGRITTNFMYPVTVNGRYIMSPSPIPKFDNPKLHMSPALHLFGAGREKRIYAVPPYTDVKSLDFEDHPFSVETWKECCGLCGAKDSYLDEVILNDNGEKMFVCSDTDYCSKRQCKGYVGSMANRTDIITLKKEKNFPESPHV
>2540896748
MSAAMTSGQQAGAGVAGYNFAYLDEGTKRMIRRAILKAIAIPGYQVPFASREMPMPYGWGTGGVQVTAAVLGPEDRLKVIDQGSDDTTNAVSIRKFFERTAGVATTTRTAEATVIQTRHRIPEHPLTEGQILVYQVPIPEPLRFLEPRETETRRMHALAEYGLMHVKLYEDIARHGHIAKTYAYPVEVAGRYVMDPSPTPKFDNPKMNDCAALQLFGAGRERRIYAVPPHTTVRSLDFEDHPFTVQSFGQPCALCGATGTYQDEVVLDDRGGRMFVCSDTDFCEERREDGHRGPMLADAPSFARKEDAR
>2540898140
MMTRASTDAAPEAGYNFAYLDEQTKRMIRRAILKAIAIPGYQVPFASREMPMPYGWGTGGVQVTASILGGDDILKVIDQGSDDTTNAVSIRKFFERTAGIRTTTHTREATVIQTRHRIPEETLQEGQVIVYQVPIPEPLRFLEPRETETRKLHALAEYGLMHVKLYEDIARHGHIATTYAYPVEVAGRYIMDPSPTPKFDNPKMHRMAALQLFGAGREKRIYAVPPYTEVRSLDFEDHPFHIQTFKDPCAICAATGVYLDEVIMDDRGGRMFVCSDSDFCEERRACGHRGSMLAEAPAALTGGNTHA
>2540971223
MANLSGYNFAYLDEQTKRMIRRAILKAVAIPGYQVPFGGREMPMPYGWGTGGIQLTASVIGEADVLKVIDQGADDTTNAVSIRNFFRRVTGVNTTEKTEDATLIQTRHRIPETPLTEDQILIFQVPIPEPLRFIEPRETETRTMHALEEYGIMQVKLYEDIARFGHIATTYAYPVKVNGRYVMDPSPIPKFDNPKMDMMPALQLFGAGREKRIYAVPPYTRVESLDFDDHPFTVQEWDEPCAICGSKHSYLDEVVLDDTGKRMFVCSDTDFCRQQSEANSL
>2541035929
MTDYNFAYLDEQTKRMIRRAILKGLAIPGYQVPFASREMPMPYGWGTGGVQVSAAVLTPTDVFKVIDQGADDTTNAVSIRAFFQRTSGVATTTSTNDATVIQTRHRIPEADLTEGQILVYQVPIPEPLRFLEPRESETRKMHSLEEYGLMHVKLYEDISRHGHIATSYAYPVKVEGRYVMDPSPIPKFDNPKLSDCPAIQLFGAGREQRIYALPPYTRVVSLDFEDHPFEASKADHPCGLCAATDSYLDEVIVDDAGGRMFVCSDTDYCEGRQAAGYHGTLWADDAAPTLSDGAPKGTAGSPSASFQTEDAQ
>2541191235
MNPYYELPQDEAGYSFGFLDEYAKREVRRNILKAICIPGYQTPYASREMPMGRGFGTGGLQLTLSLIGWGDTLKVIDQGADDSVNAVNLRHFIELTCPGVDTTEQTREATLIQSRHRVPERQLTNAQVLVLQVPYPDPLVVVEPSEARRKIMHGEGDYSRLLTKLYEDIVRFDEITISHRYPTRINGHYVLDPSPIPRFDIPKLNQSPALILFGAGREKKIYAVPPYTNAEPLAFDDIAFRTEDFTDEQGLRRSCHRCGATDSFLDEFTRDDGVRIYQCSDSDYCNQGIVAHILSAGEAAL
>2542445487
MIYNYGFLDENTKKEIRRKILKAVSIPGYQVPFGSRELPIAKGWGTGGLQLTLSLIGKSDVVKVIDQGSDDSTNACNIRSFVADVSNVETTKDTLDATLIQTRHRIPEEKLKSNQILIFQVPIPETLRIVEPSEVETRRMHSEEDYSRMWVYLYEDIVRFDDISIAAEYPCKVNDRYLMNPSPIPRFDIKKLNMSDNLFLFGAGREKRIYAIPPYTKVEPLEFEDYKFEEEKFEGKYCSLCKSTNTFLDEVYDSDTNEKYYSCSDTSYCEKVRLRNNGVDVTIGGAWNE
>2542457470
MIYNYGFLDENTKKEIRRKILKAISIPGYQVPFGSRELPIAKGWGTGGLQLTLSLIGKNDVVKVIDQGSDDSTNACNIRSFIASVSNVETTKDTLEATLIQTRHRIPEEKLKSNQILIFQVPIPETLRIVEPSEVETRRMHSEEDYSRMWVYLYEDIVRFNDISIAVEYPCKVNDRYLMNPSPIPRFDIKKLNMSDNLFLFGAGREKRIYAIPPYTKVEPLEFEDYKFEEEKFEGKYCSLCNSTNTFLDEVYDSDTNEKYYSCSDTSYCEKVRLKNNSIDVTIGGTWNE
>2542709484
MIYNYGFLDENTKKEIRRKILKAISIPGYQVPFGSRELPIAKGWGTGGLQLTLSLIGKNDVVKVIDQGSDDSTNACNIRSFIASVSNVETTKDTLEATLIQTRHRIPEEKLKSNQILIFQVPIPETLRIVEPSEVETRRMHSEEDYSRMWVYLYEDIVRFNDISIAVEYPCKVNDRYLMNPSPIPRFDIKKLNMSDNLFLFGAGREKRIYAIPPYTKVEPLEFEDYKFEEEKFEGKYCSLCNSTNTFLDEVYDSDTNEKYYSCSDTSYCEKVRLKNNSIDVTIGGTWNE
>2542846787
MIYNYGFLDENTKKEIRRKILKAISIPGYQVPFGSRELPIAKGWGTGGLQLTLSLIGKNDVVKVIDQGSDDSTNACNIRSFIASVSNVETTKDTLEATLIQTRHRIPEEKLKSNQILIFQVPIPETLRIVEPSEVETRRMHSEEDYSRMWVYLYEDIVRFNDISIAVEYPCKVNDRYLMNPSPIPRFDIKKLNMSDNLFLFGAGREKRIYAIPPYTKVEPLEFEDYKFEEEKFEGKYCSLCNSTNTFLDEVYDSDTNEKYYSCSDTSYCEKVRLKNNSIDVTIGGTWNE
>2542854567
MIYNYGFLDENTKKEIRRKILKAISIPGYQVPFGSRELPIAKGWGTGGLQLTLSLIGKNDVVKVIDQGSDDSTNACNIRSFIASVSNVETTKDTLEATLIQTRHRIPEEKLKSNQILIFQVPIPETLRIVEPSEVETRRMHSEEDYSRMWVYLYEDIVRFNDISIAVEYPCKVNDRYLMNPSPIPRFDIKKLNMSDNLFLFGAGREKRIYAIPPYTKVEPLEFEDYKFEEEKFEGKYCSLCNSTNTFLDEVYDSDTNEKYYSCSDTSYCEKVRLKNNSIDVTIGGTWNE
>2543435702
MNTAYNFAFFDEGSKREIRRATLKAIAIPGYQVPFASREMPIGRGWGTGGLQLTLSLIGKRDVLKVIDQGSDESVNAVNIKKLVSDTTGIITTDYTAEATLIQSRHRIPEVPLTKDQILVLQVPLPEPLRYYEPSESETKKLHAEKEYSGAWLMLFEQIMKYGSMTTGADHPVLVHDRYVMAPSPIPRFDNSKMNASEALILLGAGREKKVYAVPPYTKVVSLDFEDFPFEPETFEDKQCRLCGSTGVFLDELVDELTDETVYQCNDTSYCLEKLNTVGVK
>2544814340
MANLSGYNFAYLDEQTKRMIRRAILKAVAIPGYQVPFGGREMPMPYGWGTGGIQLTASVIGESDVLKVIDQGADDTTNAVSIRNFFKRVTGVNTTERTDDATLIQTRHRIPETPLTEDQIIIFQVPIPEPLRFIEPRETETRTMHALEEYGVMQVKLYEDIARFGHIATTYAYPVKVNGRYVMDPSPIPKFDNPKMDMMPALQLFGAGREKRIYAVPPFTRVESLDFDDHPFTVQQWDEPCAICGSTHSYLDEVVLDDAGNRMFVCSDTDYCRQQSEAKNQ
>2545678541
MSGIAARDSGPEQGTGYNFAYLDEGTKRMIRRAILKAIAVPGYQVPFASREMPMPYGWGTGGVQVTAAILGRGDVLKVIDQGSDDTTNAVSIRAFFARTAGVAVTTRTREASVIQTRHRIPEHPLTEGQVLVYQVPIPEPLRFLEPRETETRQLHALAEYGLMHVKLYEDIARHGHIATTYAYPVEVAGRYVMDPSPTPKFDNPKMDDCPALQLFGAGREKRIYAVPPHTRVRSLDFEDHPFRVQRFERPCALCGAEGVYLDEVLLDDRGRRMFVCSDTDFCEERRDAGHRGAGE
>2545719419
MSAYNFAYLDEQTKRMIRRALLKAIAIPGYQVPFASREMPMPYGWGTGGVQVTAACLTPEDRLKVIDQGADDTTNAISIRKFFETTAGVETTERTGEATVIQTRHRIPEAPLGDDQILVYQVPIPEPLRFLEPRETETRRMHALEEYGLMHVKLYEDIARHGAIATSYAYPVKVEGRYVMDPSPIPKFDNPKLESAAIQLFGAGREQRIYAIPPHTRVVSLDFEDHPFVASKADHACDLCGAEQSYLDEVIVDDAGGRMFVCSDTDFCATRQAEGHRGRFSPEAAE
>2545812332
MTQEVSQYSGLASYNFAYLDEQTKRMIRRAILKAIAIPGYQVPFASREMPMPYGWGTGGVQVTASIIGQQDVLKVIDQGADDTTNAVSIRAFFQKVANVAVTTHTREATIIQTRHRIPEEKLQENQVLVYQVPIPEPLRFLEPRETETRKMHALEEYGLMHVKLYEDIAKNGRIATTYAYPVKVAGRYVMDPSPTPKFDNPKMHMSEALQLFGAGREKRIYAVPPFTEVVSLDFEDHPFEIQTFDKPCALCGAEQVYLDEVILDDKGGRMFVCSDTDHCEERREHGHVGHLGVAKEAAE
>2545847740
VANLSGYNFAYLDEQTKRMIRRAILKAVAIPGYQVPFGGREMPMPYGWGTGGIQLTASVIGEADVLKVIDQGADDTTNAVSIRNFFKRVTGVNTTEKTEDATLIQTRHRIPETPLVEDQILIFQVPIPEPLRFIEPRETETRTMHALEEYGVMQVKLYEDIARFGHIATTYAYPVKVNERYVMDPSPIPKFDNPKMDNMPALQLFGAGREKRIYAVPPYTRVESLDFDDHPFTVQQWDEPCAICGSRHSYLDEVVLDDSGKRMFVCSDTDYCRQQSEALSQ
>2545853823
MSELTGYNNGYLDEQTKRTIRRAILKAVAIPGYQVPFAGREMPMPYGWGTGGIQITASIIGDSDVLKVIDQGADDTTNAVSIRRFFQRVSGAATTEATKDATLIQTRHRIPETPLQEDQVLIFQVPIPEPLRFIEPRETETRTMHALEEYGIMQVKLYEDIARYGHIATTYAYPVKVNDRYVMDPSPIPKFDNPKMHMMPALQLFGAGREKRIYALPPYTKVESLDFDDHPFTVQSWDEPCALCGSRHSYLDEVVMDDAGTRMFVCSDTDFCHQQQEQQHAQ
>2545977172
MTSTIDLLRETEQDRGILDDTTKREIRRAILTAVCVPGYQVPFGSREMPVARGWGSGGLQVTLGVIGPEDTVKVIDQGDDAGVNATNLRRMIASSVGCAESTDTREATVVQSRHRIPEEALGAEHVLVFQVPVPEPLRGVEKSVVECARMHAEDDYAKIWVSLYEDLVRNGMITKGSGYPVLVGGRYVMASSPIPRWDVPRFDHCEHLNLFGAGREKKIYAIPPHTDVRPLAFDDVPFEVEHAPGARCRLCGSDDVFLVEAGAGNGYLCSDTEWCERRARRTGGPEWALRVSGLGKVHGRGGGAAVAGTGPEHGTAISPATGAIVAAWDVSFDVAPGEALGVIGESGSGKSTVLGCVIGDQEPTAGQVHLAAVDDGNVDVLRLPAVDRRRLRITEVAVVHQDPAAGLDLDVTAGGNIAERLTAVGWRGFHAIRRRAAELLDRVEVPLSRMDDPVRTFSGGMRQRVQIAKALATDPPVLLLDEPTTGLDASVAAGVLDLLRGLLAERDVAAVVVSHDFAVIEALTDRTVVMQLGRIVERGLTDQLFHDPHHPYTQRLVAAARR
>2546569596
MTAVLESRTVAGLVDALEGPERGILDEGSKREIRRASLTAVCVPGYQVPFGSREMPVARGWGSGGLQVTLGLLGDEDVVKVIDQGDDDGVNATNLRRLIVESERCEETQDTRECSVVQSRHRIPEQPLREGQTLVLQVPVAEPLRGVEKSVSECARMHAEADYSMMWVSLYEDLVRNGVITKTTGYPVLVDDRYVMVTTPIPRWDVPRLNDSPHLTLFGAGREKRIFAVPPYTDVEPLTFDDVRYEVEGSEQQRCVRCGSSDTFLVESTGGEFACSDIEWCTRRARREPEVRPVPQTADGWTLAARGVGKVHGPGGAEAVPGTGPDAGTAISPLTGAVVAAWDVDFDVALGEALGVIGESGSGKSTVLRCLVGDERATAGSMYLAGVDGGTRNIFEFDDAERRALRIDTLGLVHQNPVDGLTMTVSAGGNIAERLTAAGWRNYHEIRDRAAWLLEQVEVPLDRMDDPVQTFSGGMRQRVQIAKALATDPGVLLLDEPTTGLDASVAAGVLDLLRTLLAERDTAAVVVSHDFSVIEALTDRTIVMNVGRVVEAGLTDQLFQDPHHPYTQRLVAAARR
>2546931605
MNAPAYNFAYLDEQTKRMIRRAILKAIAIPGYQVPFASREMPMPYGWGTGGVQVTAAILGPEDVLKVIDQGSDDTTNAISIRKFFAKTAGVATTTATEDATVIQTRHRIPERSLHENQVLVYQVPIPEPLRFLEPRETETRRMHALAEYGLMHVKLYEDIARFGHIATAYAYPVKVNARYVMDPSPTPKFDNPKMDNCPALQLFGAGREKRIYAIPPYTQVVSLDFEDHPFEPYRFNAPCALCAAENSYLDEIVTDDKGGRMFVCSDTDYCEGRQAAGHHGSLSAAPYKDKAGSHG
>2546937880
MRPTATGYNFAYLDEQTKRMIRRAILKAVAIPGYQVPFGSREMPLPYGWGTGGIQVTASIIGQADVLKVIDQGADDTTNAVSIRRFFARTTGVRTTERTGEATIVQTRHRIPETRLRSDQIIVYQVPIPEPLRWLEPRETETRKMHALAEYGAMHVRLYEDIARYGRVITAYDYPVLVNHRYLMKPSPIPKFDNPKMDMSPALQLFGAGREKRIYAVPPHTSVKSLDFIDHPFAVERWEESCAICGAADSFLDEVITDDRGSRVFICSDTDYCESRRADQAAE
>2546960859
MNAPDTSHANASCDSAADGYNFAYLDEQTKRMLRRALLKAVAVPGYQVPFASREMPLPFGWGTGGIQVTAAIIGRQDTLKVIDQGSDETTNAVNIRRFFARTTGVATTRRTVEATIIQTRHRIPETPLTDRQILVYQVPMPEPLFRLEPRVAECKKLHALADYGLISVKLYEDIVHHGSIATTYDYPVIVNHRYLTSPSPIPKFDNPKMHMNPALQLFGAGRERRIHAIPPYTHVRSLDFDDHPFEVQKWQHACALCGSTESFLDEMIVDDAGKRMFVCSDSDYCHERRGDEKPGLPLRAAREGEHA
>2546997451
MNPQITTSPGTGYNFAYLDEGTKRMIRRAILKAIAIPGYQVPFAAREMPMPYGWGTGGVQVTAAILGASDVLKVIDQGADDTTNAVSIRRFFTATAGIATTTRTAEATVIQTRHRIPEAPLAEGQVLVYQVPIPEPLRFLEPRETETRQLHALAEYGLMHVKLYEDIARHGHIATTYAYPVEVAGRYVMDPSPTPKFDNPKMDDCPALQLFGAGREKRIYAIPPYTRVRSLDFEDHPFRVQSFDRPCALCGAEDVYLDEVVLDDAGGRMFVCSDTDHCETRRADGHTGEAA
>2547105496
MNAQAIPASEAGYNFAYLDEQTKRMIRRALLKAVAIPGYQVPFGGREMPLPYGWGTGGMQLTAAILGADDVLKVIDQGADDTTNAVSIRRFFARTAGVATTERTPAATVIQTRHRIPETPLAAGQIMVYQVPIPEPLRFIEPSETETRTMHALGDYGVMHVKLYEDIATFGHIATSYAYPVTVDGRYVMDPSPIPKFDNPKLDRSPALMLFGAGREKRLYAVPPYTRVVSLDFEDHPFQIQQWKQCCAICGSSDSYLDELIVDDAGSKQFVCSDTDYCAQRAQQQESRP
>2547109533
MNAQAIPAREAGYNFAYLDEQTKRMIRRALLKAVAIPGYQVPFGGREMPLPYGWGTGGMQLTAAILGADDVLKVIDQGADDTTNAVSIRRFFARTAGVATTERTPAATVIQTRHRIPETPLAAGQIMVYQVPIPEPLRFIEPSETETRTMHALGDYGVMHVKLYEDIATFGHIATSYAYPVTVDGRYVMDPSPIPKFDNPKLDRSPALMLFGAGREKRLYAVPPYTRVVSLDFEDHPFQIQQWEQCCVICGSSDSYLDELIVDDAGSKQFVCSDTDYCAQRAQQQESRP
>2547112019
MNYAYLDQPSKREIRRKILKALCLPGRQIPFSAPELPIAYGWGVGGMAITAALLHPGDRLKVADHGSDETVNALNIRDFFARTAGIETTRETATASLIQTRQRVPEMPLCEGQVLIYQVPRPDPLRGFIDSAREARLRHAHHDYGLVRTALFEMWSRHGEASLGYDHPVVVAGGALMSPSPVPAMDNARLHLMPAPQIFGAARERRVYALPAYCPVQSLAFEDVDCIPPKVPGNCLICGSTEHYLDNIGTGAAPHWVCSDSEACRSRSRV
>2547167366
VANALTGYNFAYLDEQTKRMIRRAILKAVAIPGYQVPFGGREMPMPYGWGTGGIQLTASIIGENDVLKVIDQGADDTTNAVSIRQFFKRVTGVATTERTEDATLIQTRHRIPETPLTEDQILIFQVPIPEPLRFIEPRETETRTMHALEEYGVMQVKLYEDIARFGHIATTYAYPVKVNGRYVMDPSPIPKFDNPKMHMMPALQLFGAGREKRIYAVPPYTPVESLDFDDHPFTVQEWDEPCAICGSRHSYLDEVVLDDSGKRMFVCSDTDYCRQQCEEQKK
>2547301713
MNAPHEPLAMDGLPADARRVSGDFNFAYLDERSKRMIRRAILKAVAIPGYQVPFGSREMPLPYGWGTGGIQVTAAIIGPQDRLKVIDQGSDDTVNAVNIRRFFERTTAVETTTRTRAATLIQTRHRIPETPLAEGQVIVYQVPVPEPMQRLEPRETETRTLHGLAEYGLMHVKLYEDIARHGHIATTYDYPVLVNGRYVMAPSPIPKFDNPKMHMNPALQLFGAGREKRIYAVPPYTAVQSLGFEDHPFEVQRWDAVCALCGASDSFLDEVITDDQGTRVHMCSDSDYCRDRQEPPAGSGHAGKDAP
>2547373441
MNTAAPWAYNFGFLDENTKRMLRRALLKAVAVPGCQVPFGGREMPLPYGWGTGGIQVTASVIGRDDVLKVIDQGADDTTNAVNIRRFFARVAGVATTTRTAEASLIQTRHRIPETPLRAGQIMVFQVPEPEPLRTLEASEQETRKLHAHQDYGLMHVKLYEDIARYGHIAASYDYPVLVNGRYLASPSPIPKFDNPKLDKSPALMLFGAGREKRLYAIPPHTQVESLAFDDHPFQTQSWEQACALCGARDSYLDEIITDDAGVRQYVCSDSDHCRQCRDTQDNPQ
>2547378878
MSTATGYNFAYLDEQSKRMIRRAILKGVAIPGYQVPFGGREMPLPHGWGTGGMQVTASVIGEADKLKVIDQGADDTTNAVSIRRFFAHTAGVETTEQTAEATLIQTRHRIPERPLQADQILIYQVPIPEPLRFIEPRESETRKMHALSEYGAMQVKLYEDVARFGHIATSYDYPVMVNNRYMMDPSPIPKFDNPKMSMMPALQLFGAGFEKRIYAVPPFTQVESLDFDDHPFEVQSWDEACAICGSDHSFLDEVITDDNGSKMFVCSDTDYCRERVEQGFVGTAADLPIAEVETK
>2547530167
MNVTYNFAFFDEGSKREIRRATLKAIAVPGYQVPFASREMPIGRGWGTGGLQLTLSLIGKSDVLKVIDQGSDESVNAVNIKKLVTDTTGVKTTEHTKEATLIQSRHRIPEVPLNKDQILVLQVPLPEPLRYYEPSETETKKLHAEKEYSGAWLMLFEQIMKYGSMTTDADHPVLVHDRYVMAPSPIPRFDNPKMNDSEALILLGAGREKKVYAVPPYTKVVSLDFEDYPFQLESFYGKHCRLCGSTDVFLDELVDEVTNETVYQCNDTSYCLEKLNEPVGVK
>2547563010
MNDLTQTPARDPAYNFAYLDEQTKRMIRRALLKAVAIPGYQVPFGGREMPLPYGWGTGGMQLTAAILGADDVLKVIDQGADDTTNAVSIRRFFARTAGVATTESTPDATVIQTRHRIPETPLQADQIMVYQVPIPEPLRFIEPSETETRTMHALNDYGVMHVKLYEDIATFGHIATSYAYPVMVDERYVMDPSPIPKFDNPKLDMSPALMLFGAGREKRLYAVPPYTQVTSLDFEDHPFEVQKWEHNCAICGSHESFLDELILDDAGTQSFVCSDTWYCAQRVKENNQ
>2547583447
MRIQYNFAFFDEGSKREIRRATLKAIAIPGYQVPFASREMPIGRGWGTGGLQLTLSLIGKKDVLKVIDQGSDESVNAVSIKKLIQKTTGVKTVEDTSEATLIQSRHRIPEIPLKPGQILVLQVPLPEPLRKYEPSERETKKLHGEKDYSGAWLMLFEQIMKYRNMTTGADHPVMVHDRYVMAPSPIPKFDNPKLDNSEALILLGAGREKKIYAVPPYTRVVSLSFEDVPFRTESFQDKSCKLCGAQGVFMDELFDAAAGVIYYQCNDTSYCLSRMNRQSAVLMQSL
>2547618106
MNTAYNFAFFDEGSKREIRRATLKAIAIPGYQVPFASREMPIGRGWGTGGLQLTLSLIGKKDVLKVIDQGSDESVNAVNIKKLVSNTTGVEVTDYTSEATIIQSRHRIPEVPLTKEQILVLQVPIPEPLRYYESSETETKKLHAEKEYSGAWLMLFEQIMKYGSMTTGADHPVLVHDRYVMAPSPIPRFDNSKMNESEALILLGAGREKKVYAVPPFTKVVSLDFEDYPFQVETFEGKHCRLCGQTGVFLDELVDELTDETVYQCNDTSYCLEKLNSVGVK
>2547698281
VANALTGYNFAFLDEQTKRMIRRALLKAVAIPGYQVPFGGREMPMPYGWGTGGIQLTASVIGEDDVLKVIDQGADDTTNAVSIRQFFTRVTGVETTERTADATLIQTRHRIPETPLKEDQILIYQVPIPEPLRFIEPRETETRTMHALEEYGVMQVKLYEDIARFGNFTTRYAWPVKVNARYVMDPSPIPAFDNPKMHMMPALQLFGAGREKRIYAVPPYTQVVSLDFEDYPFAPQKWDQPCAICGSTHSYLDEVVLDDTGTRMFVCSDTDFCRQQSEALRK
>2547792370
MTEVLTGYNLGYLDEQTKCTLRRAILKAVAIPGYQVPFGGREMPMPYGWGTGGIQLTACLIGHTDVLKVIDQGADDTTNAVSIRRFFQRVSGVATTEKTTEATLIQTRHRIPETPLTEDQILIYQVPIPEPLRFIEPRETETRKMHALEEYGVMQVKLYEDIARYGHIATTYAYPVKVNDRYVMDPSPIPKFDNPKMHMMPALQLFGAGREKRLYALPPFTKVESLDFDDHPFSVQQWDDPCALCGSRHSYLDEVVMDDQGSRMFVCSDTDFCQQQLAQASAQEATSPTEVPV
>2547818594
VIYNYGFLDENTKKEIRRKILKAVSIPGYQVPFGSRELPIAKGWGTGGLQLTLSLIGKSDVVKVIDQGSDDSTNACNIRNFIASVSNVETTKDTLEATLIQTRHRIPEEKLKSNQILIFQVPIPETLRIVEPSEVETRRMHSEEDYSRMWVYLYEDIVRFNDISIAVEYPCKVNDRYLMNPSPIPRFDIKKLNMSDNLFLFGAGREKRIYAIPPYTKVEPLEFEDYKFEEEKFEGKYCSLCNSTNTFLDEVYDSDTNEKYYSCSDTSYCEKVRLKNNSIDVTIGGTWNE
>2547866218
MANLSGYNFAYLDEQTKRMIRRAILKAVAIPGYQVPFGGREMPMPYGWGTGGIQLTASVIGESDVLKVIDQGADDTTNAVSIRNFFKRVTGVNTTERTDDATVIQTRHRIPETPLTEDQIIIFQVPIPEPLRFIEPRETETRTMHALEEYGVMQVKLYEDIARFGHIATTYAYPVKVNGRYVMDPSPIPKFDNPKMDMMPALQLFGAGREKRIYAVPPFTRVESLDFDDHPFTVQQWDEPCAICGSTHSYLDEVVLDDAGNRMFVCSDTDYCRQQSEAKSQ
>2548043928
MNDLATYNFAYLDEQTKRMIRRAILKAIAIPGYQVPFASREMPMPYGWGTGGVQVTASILGPDDVLKVIDQGADDTTNAVSIRAFFQKVANVTVTTKTKEATIIQTRHRIPEEPLGERQTLVYQVPIPEPLRFLEPRETETRKMHALEEYGLMHVKLYEDIARNGHIATTYAYPVKVEGRYVMDPSPTPKFDNPKMHMSEALQLFGAGREKRIYAVPPYTEVVSLDFEDHPFEIQKFDKPCALCGAENVYLDEVVLDDKGGRMFVCSDTDHCEDRQAHGHAGPMLARPQHERKEPAE
>2548106577
MANLSGYNFAYLDEQTKRMIRRAILKAVAIPGYQVPFGGREMPMPYGWGTGGIQLTASVIGESDVLKVIDQGADDTTNAVSIRNFFKRVTGVNTTERTDDATLIQTRHRIPETPLTEDQIIIFQVPIPEPLRFIEPRETETRTMHALEEYGVMQVKLYEDIARFGHIATTYAYPVKVNGRYVMDPSPIPKFDNPKMDMMPALQLFGAGREKRIYAVPPFTRVESLDFDDHPFTVQQWNEPCAICGSTHSYLDEVVLDDAGNRMFVCSDTDYCRQQSEAKSQ
>2548652066
MANLSGYNFAYLDEQTKRMIRRAILKAVAIPGYQVPFGGREMPMPYGWGTGGIQITASVIGEADVLKVIDQGADDTTNAVSIRTFFQRVTGVATTEKTEDATLIQTRHRIPETPLTEDQILIFQVPIPEPLRFIEPRETETRTMHALEEYGVMQVKLYEDIARFGHIATTYAYPVKVNGRYVMDPSPIPKFDNPKMDMMPALQLFGAGREKRIYAVPPYTRVESLDFDDHPFTVQEWDEPCAICGSKHSYLDEVVLDDTGKRMFVCSDTDFCRQQSEANGQ
>2548667007
VANPLTGYNFAYLDEQTKRMIRRAILKAVAIPGYQVPFGGREMPMPYGWGTGGIQLTASVIGENDVLKVIDQGADDTTNAVSIRQFFKRVTGVATTERTEDATLIQTRHRIPETPLVEDQILIYQVPIPEPLRFIEPRETETRTMHALEEYGVMQVKLYEDIARFGHIATTYAYPVKVNGRYVMDPSPIPKFDNPKMHMMPALQLFGAGREKRIYAVPPYTPVESLDFDDHPFTVQEWDEPCAICGSRHSYLDEVVLDDSGQRMFVCSDTDYCRQQSEGQKK
>2548753576
MRDQAYNFAYLDEDTKRMIRRAILKGIAVPGYQVPFASREMPMPYGWGTGGVQVTAACLMPEDVLKVIDQGADDTTNAVSIRGFFARTAGVETTERTAEATVIQTRHRIPEQALSEDQILVYQVPIPEPLRFLEPRETETRRMHALEDYGLMHVRLYEDIARHGAIATAYAYPVKVAGRYVMDPSPIPKFDNPKLSMNAAVQLFGAGREQRIYALPPYTEVVSLDFEDYPFEASKAQHSCAICGADDSYLDEVITDDQGGRMFVCSDTDYCASRQEDRA
>2548901881
MNDLTQPAVRDPAYNFAYLDEQTKRMIRRALLKAVAIPGYQVPFGGREMPLPYGWGTGGMQLTAAILGDDDVLKVIDQGADDTTNAVSIRRFFARTAGVATTEATPDATVIQTRHRVPETPLQAGQIMVYQVPIPEPLRFIEPSETETRTMHALNDYGVMHVKLYEDIATFGHIATAYAYPVMVDERYVMDPSPIPKFDNPKLDMSPALMLFGAGREKRLYAVPPYTQVHSLDFEDHPFEVQKWEHSCAICGSHESFLDELILDDAGTQSFVCSDTWYCAQRVKENNQ
>2548946771
MTEVLTGYNLGYLDEQTKRTLRRALLKAVAIPGYQVPFGGREMPMPYGWGTGGIQLTACLIGRYDVLKVIDQGADDTTNAVSIRRFFQRVSGVATTEKTTDATLIQTRHRIPETPLTEDQILIYQVPIPEPLRFIEPRETETRKMHALEEYGVMQVKLYEDIARYGHIATTYAYPVKVNDRYVMDPSPIPKFDNPKMHMMPALQLFGAGREKRLYALPPFTKVESLDFDDHPFSVQQWDEPCALCGSRHSYLDEVVMDDKGSRMFVCSDTDFCQQQLAQAATQEVNIQ
>2548998044
KVNGRYVMDPSPIPKFDNPKMDMMPALQLFGAGREKRIYAVPPFTRVESLDFDDHPFTVQQWDEPCAICGSTHSYLDEVVLDDAGNRMFVCSDTDYCRQQSEAKSQ
>2548998045
MANLSGYNFAYLDEQTKRMIRRAILKAVAIPGYQVPFGGREMPMPYGWGTGGIQLTASVIGESDVLKVIDQGADGHTNAVSIRNSLSRVPGKRPLNVR
>2549628277
MNTPAKSTAHTRPARDEAYNFAYLDEQTKRMIRRALLKAVAIPGYQVPFGGREMPLPYGWGTGGMQLTAAILGDDDVLKVIDQGADDTTNAVSIRRFFARTAGIATTERTPDATVIQTRHRIPETPLHADQIMVYQVPIPEPLRFIEPSETETRTMHALDDYGVMHVKLYEDIATFGHIATSYAYPVMVDERYVMDPSPIPKFDNPKLHMSPALMLFGAGREKRLYAVPPFTQVVSLDFEDHPFEVQRWEQCCAICGSHDSFLDELILDDAGTQSFVCSDTDYCAQRVKQQENAR
>2549640029
MNTSVKSTAQTRSARDEAYNFAYLDEQTKRMIRRALLKAVAIPGYQVPFGGREMPLPYGWGTGGMQLTAAILGDDDVLKVIDQGADDTTNAVSIRRFFARTAGIATTERTPDATVIQTRHRIPETPLHADQIMVYQVPIPEPLRFIEPSETETRTMHALDDYGVMHVKLYEDIATFGHIATSYAYPVMVDERYVMDPSPIPKFDNPKLHMSPALMLFGAGREKRLYAVPPFTQVVSLDFEDHPFEVQRWEQCCAICGSHDSFLDELILDDAGTQSFVCSDTDYCAQRVKQQENAR
>2549704178
MNTSVKSTAQTRSARDEAYNFAYLDEQTKRMIRRALLKAVAIPGYQVPFGGREMPLPYGWGTGGMQLTAAILGDDDVLKVIDQGADDTTNAVSIRRFFARTAGIATTERTPDATVIQTRHRIPETPLHADQIMVYQVPIPEPLRFIEPSETETRTMHALDDYGVMHVKLYEDIATFGHIATSYAYPVMVDERYVMDPSPIPKFDNPKLHMSPALMLFGAGREKRLYAVPPFTQVVSLDFEDHPFEVQRWEQCCAICGSHDSFLDELILDDAGTQSFVCSDTDYCAQRVKQQENAR
>2549836852
MTNAPMNTAEQRPARDDAYNFAYLDEQTKRMIRRALLKAVAIPGYQVPFGGREMPLPYGWGTGGMQLTAAILGADDVLKVIDQGADDTTNAVSIRRFFARTAGIATTERTPEATVIQTRHRIPETPLHADQIMVYQVPIPEPLRFIEPSETETRTMHALDDYGVMHVKLYEDIATFGHIATSYAYPVMVDERYVMDPSPIPKFDNPKLHMSPALMLFGAGREKRLYAVPPFTRVVSLDFEDHPFEVQRWEQSCAICGSHESFLDELILDDAGTQSFVCSDTDYCAQRVKQQENDR
>2549879039
MKIDSHFAFFDEGSKKEIRRSILKAVSIPGYQVPFASREMPIARGWGTGGLQITLSIIGKKDVLKVIDQGADESVNAVSIKKLVNATTGVKLVERTLDASIIQSRHRIPEVPLTENQILVLQVPEPEPLRKVEASEYRTKILHSEEDYSGAWLMLFEQIMKFGKTATGADHPVYVNDRYVMAPSPIPRFDNPKMHQSDALILLGAGREKKIYAIPPYTDVHSLAFDDHPFSVESFAGKHCHLCGAEDVFMDELIDPATGDTIYQCNDTSYCMERLNENQEIEVGGNYA
>2550309391
MSDLANYNFAYLDEQTKRMIRRAILKAIAIPGYQVPFASREMPMPYGWGTGGVQVTAAILGPDDVLKVIDQGADDTTNAVSIRAFFQKTADVAVTTHTGEATIIQTRHRIPEYPLTEGQVIVYQVPIPEPLRFLEPRETETRKMHALAEYGLMHVKLYEDIARHGHIAKTYDYPVMIEGRYVMAPSPTPKFDNPKMHMSPALQLFGAGREKRIYAVPPYTQVVSLDFEDHPFEVQKFKEPCALCGAKGVYLDEVVLDDRGGSMFVCSDTDICEDRQANGHFGHLAANKEAAAKETVK
>2550570909
MNDLTQPVRDPAYNFAYLDEQTKRMIRRALLKAVAIPGYQVPFGGREMPLPYGWGTGGMQLTAAILGDDDVLKVIDQGADDTTNAVSIRRFFARTAGVATTEATPDATVIQTRHRVPETPLQAGQIMVYQVPIPEPLRFIEPSETETRTMHALNDYGVMHVKLYEDIATFGHIATAYAYPVMVDERYVMDPSPIPKFDNPKLDMSPALMLFGAGREKRLYAVPPYTQVHSLDFEDHPFEVQKWEHSCAICGSHESFLDELILDDAGTQSFVCSDTWYCAQRVENNQ
>2550663503
MNAPTYNFAYLDEQTKRMIRRAILKAIAIPGYQVPFASREMPMPYGWGTGGVQVTAAILGPDDVLKVIDQGSDDTTNAISIRKFFGKTAGVATTTSTTDATVIQTRHRIPEASLHAGQVLVYQVPIPEPLRFLEPRETETRRMHALAEYGLMHVKLYEDIARFGHIATAYAYPVKVNARYVMDPSPTPKFDNPKMDNCAALQLFGAGREKRIYAIPPYTTVVSLDFEDHPFTRYRFNAPCALCGADNSYLDEIVTDDKGGRMFVCSDTDFCEQRQAAGHHGTESAAPHKEKAHV
>2550851131
VANPLTGYNFAYLDEQTKRMIRRAILKAVAIPGYQVPFGGREMPMPYGWGTGGIQLTASVIGENDVLKVIDQGADDTTNAVSIRQFFKRVTGVATTERTEDATLIQTRHRIPETPLVEDQILIYQVPIPEPLRFIEPRETETRTMHALEEYGVMQVKLYEDIARFGHIATTYAYPVKVNGRYVMDPSPIPKFDNPKMHMMPALQLFGAGREKRIYAVPPYTPVESLDFDDHPFTVQEWDEPCAICGSRHSYLDEVVLDDSGQRMFVCSDTDYCRQQSEGQKK
>2551251325
MNANVEPYNFAYLDEQTKRMIRRALLKAVAIPGYQVPFGGREMPLPYGWGTGGMQLTAAILGRDDVLKVIDQGADDTTNAVSIRRFFSRTAGVRTTVDTTEATVIQTRHRIPETDLSNHQIMVFQVPIPEPLRFIEPSETETKTMHALNDYGVMHVKLYEDIARYGHIATAYAYPVLVAGRYVMDPSPIPKFDNPKLNRSAALMLFGAGREKRLYAVPPYTDVVSLDFEDHPFDVQKWEHSCAICGSTESFLDEIITDDKGSRDFVCSDTDYCAQRVAKAGVTQ
>2551492931
MTTDLNLKNGYNYGYLDEQTKRMIRRALLKAIAIPGYQVPFGGREMPMPYGWGTGGIQITAAIIGQPDVLKVVDQGADDTTNAVSIRQFFEKVAAVETTERTSDATLIQTRHRIPEKPLTDGQILIYQVPIPEPLRFIEPRETETRKMHELEEYGVMHVKLYEDIARYGHISTSYAYPVHVNGRYIMDPSPIPKFDNPKMHQMPALQLFGAGREKRIYAIPPYTDVKSLDFDDHPFEVQQWDEPCCICGSTESFLDEVVTDDKGGRIFVCSDTDYCHEHAASQSLHSLASTSNSSSSSSSDSISDSMVKPVSGAVSNVMSSPKDEVTSCQ
>2551497300
MNTQAVQSGYNFGYLDEQTKRMIRRALLKGIAIPGYQVPFGGREMPMPYGWGTGGIQITAAIIGEPDVLKVIDQGADDTTNAVSIRHFFEKVAGVDTTERTEQASLIQTRHRIPEKALDEGQILVYQVPIPEPLRFIEPRETETRKMHGLEEYGVMHVKLYEDIARYGHISTAYAYPVRVNGRYIMDPSPIPKFDNPKMDQMPALQLFGAGREKRIYAIPPYTDVRSLDFDDHPFEIQKWDEPCCICGSTSSFLDEVVTDDKGNRIFVCSDTDYCNDQQTQNALKKEQEEKRACQ
>2551520519
MNTATLNASIGNASAPFNTEETASQNSVGATGYNYGYLDEQTKRMIRRALLKAVSIPGYQVPFGGREMPMPYGWGTGGVQITAAIIGQPDTLKVIDQGADDTTNAVSIREFFKSIASANTTEKTTEASIIQTRHRIPEVDLQEDQILVYQVPIPEPLRFIEPRETETRKMHALQEYGIMHVKLYEDIARFGHISTAYAYPVRVNDRYIMDPSPIPKFDNPKMDNMAALQLFGAGREKRIYAVPPYTKVQSLDFEDHPFEIQQWDEPCAICGSTDTFLDEVVMDDQGSHMFVCSDTDYCREQQENNA
>2551598870
MSNQTNAQVLEADASTPTSGYNYGYLDEQTKRMIRRALLKAVAIPGYQVPFAGREMPMPYGWGTGGVQITATIIGQSDTLKVIDQGADDTTNAVSIRSFFENIADANTTEKTVEASIIQTRHRIPETPMQAGQILVYQVPIPEPLRFIEPRETETRKMHALQEYGVMQVKLYEDIARFGHIATAYAYPVKVNDRYIMDPSPIPKFDNPKMDNMPALQLFGAGREKRIYAIPPFTKVQSLDFDDHPFEIQQWDEPCSICGATDTFLDEIIIDDQGASTFVCSDTDYCRQNEDKSSC
>2551637030
MNTATLNAPIRNSSATVNTEETASQNRAGATGYNYGYLDEQTKRMIRRALLKAVSIPGYQVPFGGREMPMPYGWGTGGVQVTAAIIGQPDTLKVIDQGADDTTNAVSIREFFKFIASANTTEKTTEASIIQTRHRIPEVDLQEDQILVYQVPIPEPLRFIEPRETETRKMHALQEYGIMHVKLYEDIARFGHISTAYAYPVRVNDRYIMDPSPIPKFDNPKMDNMAALQLFGAGREKRIYAVPPYTKVQSLDFEDHPFEIQQWDEPCAICGSTNTFLDEVVMDDQGSHMFVCSDTDYCREQQDSSQQLDGNQFVHNEIGRKEENNA
>2551646771
MNTATLNAPIGNASLTFNSEEAASHSLVGATGYNYGYLDEQTKRMIRRALLKAVSIPGYQVPFGGREMPMPYGWGTGGVQITAAIIGQPDTLKVIDQGADDTTNAVSIREFFKSIASANTTEKTTEASIIQTRHRIPEVDLQEDQILVYQVPIPEPLRFIEPRETETRKMHALQEYGIMHVKLYEDIARFGHISTAYAYPVRVNDRYIMDPSPIPKFDNPKMDNMAALQLFGAGREKRIYAVPPYTKVQSLDFEDHPFEIQQWDEPCAICGSTDTFLDEVVMDDQGSHMFVCSDTDYCREQQENNA
>2551721013
MNDLATYNFAYLDEQTKRMIRRAILKAIAIPGYQVPFASREMPMPYGWGTGGVQVTASILGPDDVLKVIDQGADDTTNAVSIRAFFQKVADVAVTTRTTEATIIQTRHRIPEEQLREGQTLVYQVPIPEPLRFLEPRETETRKMHALEEYGLMHVKLYEDIARNGHIATTYAYPVKVEGRYVMDPSPTPKFDNPKMHMSEALQLFGAGREKRIYAVPPYTEVVSLDFEDHPFEVQKFDKPCALCGAENVYLDEVVLDDKGGRMFVCSDTDHCEDRRAHGHAGAMLAPAAKESQEAAE
>2551744888
MNDLATYNFAYLDEQTKRMIRRAILKAIAIPGYQVPFASREMPMPYGWGTGGVQVTASILGPDDVLKVIDQGADDTTNAVSIRAFFQKVADVAVTTKTTEATIIQTRHRIPEEQLRAGQTLVYQVPIPEPLRFLEPRETETRKMHALEEYGLMHVKLYEDIARNGHIATTYAYPVKVEGRYVMDPSPTPKFDNPKMHMSEALQLFGAGREKRIYAVPPYTEVVSLDFEDHPFEVQKFDKPCALCGAENVYLDEVVLDDKGGRMFVCSDTDHCEDRRAHGHAGAMLAPAAKESQEAAE
>2551745055
MNDLATYNFAYLDEQTKRMIRRAILKAIAIPGYQVPFASREMPMPYGWGTGGVQVTASILGPDDVLKVIDQGADDTTNAVSIRAFFQKVADVAVTTKTTEATIIQTRHRIPEEQLRAGQTLVYQVPIPEPLRFLEPRETETRKMHALEEYGLMHVKLYEDIARNGHIATTYAYPVKVEGRYVMDPSPTPKFDNPKMHMSEALQLFGAGREKRIYAVPPYTEVVSLDFEDHPFEVQKFDKPCALCGAENVYLDEVVLDDKGGRMFVCSDTDHCEDRRAHGHAGAMLAPAAKESQEAAE
>2551833610
MSVLMQYNFAYLDEQTKRMIRRALLKAIAVPGYQVPFASREMPMPYGWGTGGVQVTAAVLGADDTLKVIDQGADDTTNAVSIRAFFEKTAQVKVTTRTEDATIIQTRHRIPEAPLKEGQILVYQVPIPEPLRFLEPRETETRKMHALEEYGLMHVKLYEDIARHGHIATTYAYPVKVEDRYVMDPSPTPKFDNPKMHMSPALQLFGAGREKRIYALPPYTKVVSLDFEDHPFEVQKFAQPCAMCGAKGVYLDEVVLDDKGGSMFVCSDTDYCETRQADGHVGHLSAASLEAAQ
>2551871858
MNNTTHFAFFDEGSKKEIRRTTLKAVAIPGYQVPFASREMPIARGWGTGGLQLTLSLIGKEDTLKVIDQGADESVNAVSIKKLVQQTTGVEVTEHTEEASLIQSRHRIPEVALTEEQILVLQVPTPEPLRDVEASEYVTKRLHAEEEYSGAWLLLFEQIMKYGKTATGADHPVYVNGRYVMAPSPIPRFDNPKMHTSKALTLLGAGREKKIYAVPPYTDVTSLAFEDYPFTVEGFSGNACHLCGANDVFLDELVDEKTDKAYYQCNDTSYCLSRLNSLEQAEVEHHHA
>2551900726
MTEVLTGYNLGYLDEQTKRTLRRALLKAVAIPGYQVPFGGREMPMPYGWGTGGIQLTACLIGRFDVLKVIDQGADDTTNAVSIRRFFQRVSGVATTEKTIDATLIQTRHRIPETPLTEDQILIYQVPIPEPLRFIEPRETETRKMHALEEYGVMQVKLYEDIARYGHIATTYAYPVKVNDRYVMDPSPIPKFDNPKMHMMPALQLFGAGREKRLYALPPFTKVESLDFDDHPFTVQQWDHPCELCGSRHSYLDEVVIDDQGSRMFVCSDTDFCQQQLAQIAAQDGLKHEENIR
>2551912774
MPDINMTEGAYNYAYLDEQTKRMIRRAILKAVAVPGYQVPFGGREMPLPYGWGTGGIQVTAAIIGRDDTLKVIDQGADDTTNAVSIRRFFAHVADVATTTRTEEATIIQTRHRVPETPLKDGQILVFQVPIPEPLRMLEPRETETRTLHALSEYGVMQVSLYESIARHGRIAKSYSYPVMVNGRYIMSPSPIPKFDNPKLDRSPALQLYGAGREKRIYAVPPYTPVKSLDFDDHPFEIERWSECCAFCGSTESFLDEMIVDDAGKRLFVCSDTDYCEGRR
>2551921984
MNEGNANVRDEHYNFGYLDESTKRMLRRALLKAVAIPGYQVPFGSREMPLPYGWGTGGIQVTASIIGSDDVLKVIDQGSDDTTNAINIRRFFGRVTGVRTTERTAAATIVQTRHRIPETPLAPGQIMVFQVPIPEPLRWLEPSETETRTMHALAEYGAMHVKLYEDIARHGRIATTYDYPVMVNQRYMMRPSPIPKFDNPKLDHSPALMLFGAGREKRVYAVPPYTSVKSLDFDDHPFAVETWSGCCELCGATDSYLDEIITDDAGGRMFVCSDTEYCATRQEQGMRGPNEANQGGGSALASAGKEAA
>2551926149
MTMQSTDIASYNFAYLDEQTKRMIRRAILKGIAIPGYQVPFASREMPMPYGWGTGGVQVTASIIGPDDVLKVIDQGADDTTNAVSIRAFFRKVADVAVTTETARATIIQTRHRIPEHPLRAGQTLVYQVPIPEPLRFLEPRETETRKMHALEEYGLMHVKLYEDIARHGRIATTYAYPVKVEGRYVMDPSPTPKFDNPKMHMSPALQLFGAGREKRIYAIPPFTEVVSLDFEDHPFEVQTFDQPCALCGAENVYLDEVILDDKGGHMFVCSDTDHCEKRQAAGHRGHLAPEAMEPAE
>2551959075
RTQSLINEKIETKESIFAEAKNETSTIQNNAYRYQFGFLDEDAKKEIRRALLKAVAIPGYQVPYASREMPIARGFGTGGLQITLSLIGVDDTLKVIDQGSDDSVNAINIREFISKTSPGIKLTKHTEEATLIQSRHRIPEIPLKQGQILVLQVPYPDPLVVVEASEEKRKTMHGEGDYSRLWVKLYEDMVKFSEITISHRYPTRINGFYTIDPSPIPRFDVPKLHQSECLNLFGAGREKKIYAVPPYTKAEPLSFKDIPFRVEDFTDEKGQRRACARCGSITSFLDELLNSQGEKVYQCSDSDYCDRNLL
>2552671210
MSEVLTGYNLGYLDEQTKRMIRRAILKAVAIPGYQVPFGGREMPMPYGWGTGGIQLTASVIGRADVLKVIDQGADDTTNAVSIRRFFQRVAGVETTERTPEATLIQTRHRIPETALREDQILIYQVPIPEPLRFIEPRETETRKMHALEEYGVMQVKLYEDIARYGHIATTYAYPVKVNDRYVMDPSPIPKFDNPKMHMMPALQLFGAGREKRIYALPPFTKVESLDFDDHPFSVQQWDEPCALCGSRHSYLDEVVLDDQGNRMFVCSDTDYCRQQLAQSSQEAQH
>2552731402
MNTLSGYNPGYLDEQSKRTIRRAILKAVAIPGYQVPFGGREMPMPYGWGTGGIQLTASLIGDDDVLKVIDQGADDTTNAVSIRRFFQRVSGAATTERTVEATLIQTRHRIPETPLRENQILIYQVPIPEPLRFIEPRETETRKMHALEEYGIMQVKLYEDIARFGHIATTYAYPVKVNGRYIMDPSPIPKFDNPKMHQMPALQLFGAGREKRIYALPPYTKVESLDFDDHPFSVQRWEQPCALCGSHDSYLDEVVMDDQGTRLYVCSDTDYCRERQEVGHHEPH
>2552778454
MNATATVARDDHYNFAYLDESTKRMLRRALLKAVAIPGYQVPFGSREMPLPYGWGTGGIQVTAAIIGRQDVLKVIDQGSDDTTNAINIRRFFGRVTGVQTTERTAEATIIQTRHRIPETKLRAGQTMVYQVPIPEPLRWLEPSETETRTMHALAEYGSMHVKLYEDIAHHGHIATTYDYPVIVNQRYMMRPSPIPKFDNPKLDRSPALMLFGAGREKRVYAVPPYTSVKSLDFVDHPFTVEKWSSCCAQCGATDSYLDEIITDDAGTRMFVCSDTEYCADRQAAQAAQAIKHAAGGEQ
>2552812758
MNEHINFAFFDEGSKREIRRATLKAVAIPGYQVPFASREMPIARGWGTGGLQLTLSCILPEDHLKVIDQGSDESVNAISIKNLITSTTGVQITQDTEQATLIQSRHRIPEVPLSAGQILVLQVPTPEPLRSVEPSERLTKKLHAEAEYSGAWLMLFEQIMKYGRMATGADHPVRTAGRYVMAPSPIPKFDNPKMDHSEALILLGAGREKKIYAVPPYTSVVSLDFEDAPFEAESFEGKKCSLCGAEHVYLDEILDADGTVRYQCNDTSYCMNRRNRREEN
>2552816966
MSAAMRDDLPSPGATAGKETDAYNFAYLDEQTKRMIRRAILKAIAIPGYQVPFASREMPMPYGWGTGGVQVTAAVLGPEDVLKVIDQGSDDTTNAVSIRRFFAKTAGVETTTKTRAATVIQTRHRIPEEPLRDGQILVYQVPIPEPLRFLEPRETETRKLHALADYGLMHVKLYEDIARHGHIATTYAYPVEVAGRYVMDPSPTPKFDNPKMDMCAALQLFGAGREKRIYAVPPHTRVRSLDFEDHPFRIQTFKQPCALCGAEGVYLDEVVLDDRGGRMFVCSDTDFCEERRAAGHQGMMVDPGASDPSPEGEGGSRRKARDG
>2552842724
MNTLSGYNPGYLDEQSKRTIRRAILKAVAIPGYQVPFGGREMPMPYGWGTGGIQLTASLIGDDDVLKVIDQGADDTTNAVSIRRFFQRVSEAATTERTVEATLIQTRHRIPETPLREDQILIYQVPIPEPLRFIEPRETETRKMHALEEYGIMQVKLYEDIARFGHIATTYAYPVKVNDRYIMDPSPIPKFDNPKMHQMPALQLFGAGREKRIYALPPYTRVESLDFDDHPFSVQRWDQPCALCGSHDSYLDEVVMDDQGTRLFVCSDTDYCRARQEAGHHESH
>2552855650
MNTLSGYNPGYLDEQSKRTIRRAILKAVAIPGYQVPFGGREMPMPYGWGTGGIQLTASLIGDDDVLKVIDQGADDTTNAVSIRRFFQRVSEAAVTERTVDATLIQTRHRIPETPLREDQILIYQVPIPEPLRFIEPRETETRKMHALEEYGIMQVKLYEDIARFGHIATTYAYPVKVNDRYIMDPSPIPKFDNPKMHQMPALQLFGAGREKRIYALPPYTKVESLDFDDHPFSVQRWDQPCALCGSHDSYLDEVVMDDQGTRLFVCSDTDYCRARQEAGHHESH
>2552860201
MNTLSGYNPGYLDEQSKRTIRRAILKAVAIPGYQVPFGGREMPMPYGWGTGGIQLTASLIGDDDVLKVIDQGADDTTNAVSIRRFFQRVSEAAVTERTVDATLIQTRHRIPETPLREDQILIYQVPIPEPLRFIEPRETETRKMHALEEYGIMQVKLYEDIARFGHIATTYAYPVKVNDRYIMDPSPIPKFDNPKMHQMPALQLFGAGREKRIYALPPYTRVESLDFDDHPFSVQRWDQPCALCGSHDSYLDEVVMDDQGTRLFVCSDTDYCRARQEAGHHESH
>2552977417
MNTATLNAPIGNDSAPFNTEETASQSPVGATGYNYGYLDEQTKRMIRRALLKAVSIPGYQVPFGGREMPMPYGWGTGGVQITAAIIGQPDTLKVIDQGADDTTNAVSIREFFKSIASANTTEKTTEASIIQTRHRIPEVDLQEDQILVYQVPIPEPLRFIEPRETETRKMHALQEYGIMHVKLYEDIARFGHISTAYAYPVRVNDRYIMDPSPIPKFDNPKMDNMAALQLFGAGREKRIYAVPPYTKVQSLDFEDHPFEVQKWDEPCAICGSTDTFLDEVVMDDQGSHMFVCSDTDYCREQQESSQQLDGSHREENNV
>2553176759
MNDLTQTPARDPAYNFAYLDEQTKRMIRRALLKAVAIPGYQVPFGGREMPLPYGWGTGGMQLTAAILGADDVLKVIDQGADDTTNAVSIRRFFARTAGVATTESTPDATVIQTRHRVPETPLHADQIMVYQVPIPEPLRFIEPSETETRTMHALNDYGVMHVKLYEDIATFGHIATSYAYPVMVDERYVMDPSPIPKFDNPKLDMSPALMLFGAGREKRLYAVPPYTQVTSLDFEDHPFEVQKWEHNCAICGSHESFLDELILDDAGTQSFVCSDTWYCAQRVKENNQ
>2553188396
MAELQGYNNGYLDEQTKRSIRRAIMKAVAIPGYQVPFAGREMPMPYGWGTGGIQITASIIGDGDVLKVIDQGADDTTNAVSIRRFFQRVSGAATTERTRDATLIQTRHRIPETPLEEDQVLVFQVPIPEPLRFIEPRETETRTMHALEEYGVMQVKLYEDIARYGHIATTYAYPVKVNDRYVMDPSPIPKFDNPKMHMMPALQLFGAGREKRIYALPPYTKVESLDFDDHPFTLQQWEEPCALCGSRHSYLDEVVMDDQGTRMFVCSDTDFCHQQQEQKNAQ
>2553243721
MTAPPTTPNAPANSEERYYNYAYLDEQTKRMIRRAILKALAVPGYQVPFGSREMPVPYGWGTGGIQLTAAIIGPDDVYKCIDQGADDTTNAVSIRRFFATVADVATTEDTGAATIIQSRHRIPERPLEDGQVMVFQVPQPEPLRGLEPRETETRAMHAYAEYGLQYVSLYENISAFGRIAGGAGYPVLIDERYLMSPSPIPKFDNPKMDMCPAILLFGAGREKRIYAVPPYTRVRSLDFEDYPFEVQSWEQCCALCAATDSYLDEVVLDDQNNRMFVCSDSNHCATRRAQGHAGPMAGHSLAHLDEEPAQ
>2553378373
MANLSGYNFAYLDEQTKRMIRRAILKAVAIPGYQVPFGGREMPMPYGWGTGGIQITASVIGEADVLKVIDQGADDTTNAVSIRNFFKRVTGVNTTEKTEDATLMQTRHRIPETPLTEDQILIFQVPIPEPLRFIEPRETETRTMHALEEYGIMQVKLYEDIARFGHIATTYAYPVKVNGRYVMDPSPIPKFDNPKMDMMPALQLFGAGREKRIYAVPPYTRVESLDFDDHPFTVQEWDEPCAICGSKHSYLDEVVLDDTGKRMFVCSDTDYCRQQSEANSQ
>2553405782
MNAPETLSGPASHDAEGYNFAYLDEQTKRMIRRAVLKAVAVPGYQVPFASREMPLPFGWGTGGIQVTASIIGRHDTLKVIDQGSDETTNAVNIRRFFARTAAVATTRKTADATIIQTRHRIPETPLTEKQILVYQVPMPEPLFRLEPRVAETRKMHALADYGLISVKLYEDIVRHGSIATTYDYPVIVNGRYLTSPSPIPKFDNPKMHRNPALQLFGAGRERRIYAIPPYTNVRSLDFDDHPFEIQRWEHACALCGSHESFLDEMIVDDEGTRMFVCSDSDYCHTRRESAENCANTATGDAA
>2553472225
MANLSGYNFAYLDEQTKRMIRRAILKAVAIPGYQVPFGGREMPMPYGWGTGGIQITASVIGESDVLKVIDQGADDTTNAVSIRSFFQRVTGVNTTEKTEDATLIQTRHRIPETPLTEDQILIFQVPIPEPLRFIEPRETETRTMHALEEYGVMQVKLYEDIARFGHIATTYAYPVKVNGRYVMDPSPIPKFDNPKMDMMPALQLFGAGREKRIYAVPPYTRVESLDFDDHPFTVQEWDEPCAICGSKHSYLDEVVLDDTGKRMFVCSDTDYCRQQSEANGQ
>2553493790
MINNKKNFAFLDENSKKEIRRTILKAISIPGYQVPFASRELPIARGWGTGGLQISLSIIGEKDVLKVIDQGSDESVNSINIRNLITEFTGVKETIKTQDATIIQSRHRIPEIELNEDQILVLQVPEPEPLRNAEPYERKTKEMHGYCDYSVAYLNIFEEIIKYGKASMHADYPVIVNDRYLMAPSPIPRFDNPKMNMNKALILLGAGREKKIYALPAYTKVKSIEFEDYPFEREDFTGKKCRLTGANDVFLDELQDEKTGDTYYQINDQSYLLEK
>2553502716
MGDKDVLKVIDQGADDTTNAVSIRRFFQRVSGAATTERTVDATLIQTRHRIPETPLEEDQILIFQVPIPEPLRFIEPRETETRTMHALEEYGIMQVKLYEDIARFGHIATTYAYPVKVNDRYVMDPSPIPKFDNPKMHMMPALQLFGAGREKRIYALPPYTKVESLDFDDHPFTVQQWDEPCALCGSRHSYLDEVVMDDQGTRMFVCSDTDFCHQQQEQQHAQ
>2553817613
MNAPDHCAAAAPDTHAAEGYNFAYLDEQTKRMIRRALLKAVAVPGYQVPFASREMPLPFGWGTGGIQVTAALIGRDDTLKVIDQGSDETTNAVNIRRFFARTAGVATTTKTAQATIIQTRHRVPETPLTERQILVYQVPMPEPLFRLEPRATECAKLHAHADYGLMRVKLYEDIVHHGSIATTYDYPVIVNGRYLSSPSPIPKFDNPKLHMNPALQLFGAGRERRIYAIAPYTPVASLDFDDHPFEVQRWDAACALCGSRESFLDEMIVDDHGTRRFVCSDSDYCSDRRGGAQARADGGDEGNGGGDGEMPAPLAAEQPLGETT
>2553833843
MNAPDHCAAAAPDHAAEGYNFAYLDEQTKRMTRRALLKAVAVPGYQVPFASREMPLPFGWGTGGIQVTAALIGRDDTLKVIDQGSDETTNAVNIRRFFARTAGVATTTKTAQATIIQTRHRVPETPLTERQILVYQVPMPEPLFRLEPRATECAKLHAHADYGLMRVKLYEDIVHHGSIATTYDYPVIVNGRYLSSPSPIPKFDNPKLHMNPALQLFGAGRERRIYAIAPYTPVASLDFDDHPFEVQRWDAACALCGSRESFLDEMIVDDHGTRRFVCSDSDYCSDRRGAQARADGDGEGNGEGNGEGNGEGNGEGNGGGDGEMPAPLAAEQPLGETT
>2553844363
MNAPDHCAAAAPDTHAAEGYNFAYLDEQTKRMIRRALLKAVAVPGYQVPFASREMPLPFGWGTGGIQVTAALIGRDDTLKVIDQGSDETTNAVNIRRFFARTAGVATTTKTAQATIIQTRHRVPETPLTERQILVYQVPMPEPLFRLEPRATECAKLHAHADYGLMRVKLYEDIVHHGSIATTYDYPVIVNGRYLSSPSPIPKFDNPKLHMNPALQLFGAGRERRIYAIAPYTPVASLDFDDHPFEVQRWDAACALCGSRESFLDEMIVDDHGTRRFVCSDSDYCSDRRGGAQARADGDGEGNGEGNGGGDGEMPAPLAAEQPLGETT
>2553934768
SASRELPGRAPDDAQVPSPERESGLVASVLDAAGNARGSGYNFAYLDEGTKRMIRRAILKAIAVPGYQVPFASREMPMPYGWGTGGVQVTAAILGQSDVLKVIDQGADDTTNAVSIRRFFAKTSGVATTTRTTEATVIQTRHRIPEAPLTEGQILVYQVPIPEPLRFLEPRETETRQLHALAEYGAMHVKLYEDISRHGHIATTYAYPVEVAGRYVMDPSPTPKFDNPKMDDCPALQLFGAGRERRIYAVPPYTRVRSLDFEDHPFRVQEFTQPCALCGARGHYLDEVVTDDSGGRMFICSDTDICETRVAEAAR
>2553969963
MNLSTASGVREASAYNFAYLDEQTKRMIRRGLLKAVAIPGYQVPFGGREMPLPYGWGTGGMQLTAAILGRDDVLKVIDQGADDTTNAVSIRRFFARTAGVATTERTVEASVIQTRHRIPETPLSAGQIMVYQVPIPEPLRFIEPSEQETRTMHALEDYGVMHVKLYEDIATFGHIATAYAYPVTVDERYVMDPSPIPKFDNPKLDMSPALMLFGAGREKRLYAVPPFTRVVSLDFEDHPFAVQRWDECCAFCGSTESFLDELIVDDAGSKRYVCSDTDYCRQRTEENLQ
>2553971995
MNYAYLDQPSKREIRRKILKALCLPGRQIPFSAPELPIAYGWGVGGMAITAALLHPGDRLKVADHGSDETVNALNIRDFFARTAGIETTRETATASLIQTRQRVPEMPLCEGQVLIYQVPRPDPLRGFIDSAREARLRHAHHDYGLVRTALFEMWSRHGEASLGYDHPVVVAGGALMSPSPVPAMDNARLHLMPAPQIFGAARERRVYALPAYCPVQSLAFEDVDCIPPKVPGNCLICGSTEHYLDNIGTGAVHWVCSDSEACRSRSR
>2553991107
MIEASYNFAYLDEQTKRMIRRAILKAIAIPGYQVPFASREMPMPYGWGTGGVQVTASILGPDDTLKVIDQGSDDTTNAISIRKFFAKTAGVATTTSTPAASVIQTRHRIPETTLHEGQVLVYQVPIPEPLRFLEPRETETRRMHALAEYGLMHVKLYEDIAKFGHIATSYAYPVKVAGRYVMDPSPTPKFDNPKMNDCAALQLFGAGREKRIYAIPPYTQVVSLDFEDHPFTRYRQNAPCALCGAEDSYLDEIVTDDRGGRMFVCSDTDYCEGRRAQGHTGTESAPMEAADA
>2554003060
MSELIGYNPGYLDEQSKRVIRRAILKAVAIPGFQVPFGGREMPMPYGWGTGGIQLTASIIGQHDVLKVIDQGADDTTNAVSIRRFFQRVSGAATTERTADATLIQTRHRIPETPLSEDQILIYQVPIPEPLRFIEPRETETRKMHALEEYGIMQVKLYEDIARYGHIATTYAYPVKVNDRYVMDPSPIPKFDNPKMHMMPALQLFGAGREKRIYALPPYCKVESLDFDDHPFSVQQWDQPCAICGSHVSYLDEVVMDDSGTRMFVCSDTDFCRQQQETTDEQ
>2554444711
MTNASTTPNENAAPDAVVRDEHYNFGYLDESTKRMLRRALLKAVAIPGYQVPFGSREMPLPYGWGTGGIQVTASVIGGDDVLKVIDQGSDDTTNAINIRRFFGRVTGVRTTERTAEASIVQTRHRIPETPLAAGQIMVFQVPIPEPLRWLEPSETETRTMHALAEYGAMHVKLYEDIARHGRIATTYDYPVMVNRRYMMRPSPIPKFDNPKLDHSPALMLFGAGREKRVYAVPPYTSVKSLDFDDHPFAVETWAGCCELCGSTDSYLDEIIIDDAGGRMFVCSDTEYCATRQEQGLTGPANAADSAGSTSTSKEPA
>2554759811
MNTLSGYNPGYLDEQSKRTIRRAILKAVAIPGYQVPFGGREMPMPYGWGTGGIQLTASLIGDDDVLKVIDQGADDTTNAVSIRRFFQRVSEAATTERTVEATLIQTRHRIPETPLREDQILIYQVPIPEPLRFIEPRETETRKMHALEEYGIMQVKLYEDIARFGHIATTYAYPVKVNGRYIMDPSPIPKFDNPKMHQMPALQLFGAGREKRIYALPPYTNVESLDFDDHPFSVQRWDQPCALCGSHDSYLDEVVMDDQGTRLYVCSDTDYCRERQEAGHHESH
>2554808377
MNDAAYNFAYLDEQTKRMIRRALLKAVAIPGYQVPFGGREMPLPYGWGTGGMQLTAAILGAQDVLKVIDQGADDTTNAVSIRRFFARTAGVATTEATPDATVIQTRHRIPETPLQADQIMVYQVPIPEPLRFIEPSETETRTMHALNDYGVMHVKLYEDIATFGHIATSYAYPVMVDERYVMDPSPIPKFDNPKLDMSPALMLFGAGREKRLYAVPPYTQVTSLDFEDHPFEVQKWEHNCAICGSRESFLDELILDDAGTQSFVCSDTWYCAQRVKENNQ
>2554915223
MPKYSYAFLDPGAKREIRRKVLKALAIPGYQVPFASREMPVARGWGTGGLQLTLSLVGPRDVVKVIDQGADDSVNAANLRRFIAQVSGAKTTWDALEATLIQSRHRIPEERLREGQVLILQVPIPEPLRYVEPSEVRARELHALGDYTPLWVDLFEEHLTRARSRKGAAYPVLVHGRYVMDPSPIPRFDLAKLHMAQHITLFGAGREKRLYAVPPYTRVEPLTFTDRPFEVEAIQGRCRRTGVNHVFLNAIPQEDGRVEYEVSDGGYMEKALVHQEASAVLRMGFSALTNVVEPLLLEGQRTFSALRERGLEALARVDFPLDRVLYPPRWLSGGQRQRVQLARALAQGAAILLLDEPTTGLDLLVQATFLDSVRRLKAQGRFAMVLVSHDLGVVRAVSDRILVLLEGRVVEEGLADQVLEDPQHPYTQDLVQARL
>2555069084
MNLSTASGAREASAYNFAYLDEQTKRMIRRGLLKAVAIPGYQVPFGGREMPLPYGWGTGGMQLTAAILGRDDVLKVIDQGADDTTNAVSIRRFFARTAGVATTERTVEASVIQTRHRIPETPLSAGQIMVYQVPIPEPLRFIEPSEQETRTMHALEDYGVMHVKLYEDIATFGHIATAYAYPVTVDERYVMDPSPIPKFDNPKLDMSPALMLFGAGREKRLYAVPPFTRVISLDFEDHPFAVQQWDECCAFCGSSESFLDELIVDDAGSKRYVCSDTDYCRQRTEENLQ
>2555075645
MSEVLTGYNLGYLDEQTKRMIRRAILKAVAIPGYQVPFGGREMPMPYGWGTGGIQLTASVIGRADVLKVIDQGADDTTNAVSIRRFFQRVAGVETTERTPEATLIQTRHRIPETALREDQILIYQVPIPEPLRFIEPRETETRKMHALEEYGVMQVKLYEDIARYGHIATTYAYPVKVNDRYVMDPSPIPKFDNPKMHMMPALQLFGAGREKRIYALPPFTKVESLDFDDHPFSVQQWDEPCALCGSRHSYLDEVVLDDRGNRMFVCSDTDYCRQQLAQSSQEAQH
>2555199324
MSEVLTGYNLGYLDEQTKRMIRRAILKAVAIPGYQVPFGGREMPMPYGWGTGGIQLTASVIGRADVLKVIDQGADDTTNAVSIRRFFQRVAGVATTERTPEATLIQTRHRIPETALREDQILIYQVPIPEPLRFIEPRETETRKMHALEEYGVMQVKLYEDIARYGHIATTYAYPVKVNDRYVMDPSPIPKFDNPKMHMMPALQLFGAGREKRIYALPPFTKVESLDFDDHPFSVQQWDEPCALCGSRHSYLDEVVLDDRGNRMFVCSDTDYCRQQLAQSSQEAQH
>2555610877
MKTSHTPGAAVERDDHYNFAYLDESTKRMLRRALLKAVAIPGYQVPFGSREMPLPYGWGTGGIQVTASIIGPGDVLKVIDQGSDDTTNAINIRRFFGRVTGVATTESTRDASIVQTRHRIPETPLQADQIMVFQVPIPEPLRWLEPSETETRTMHALAEYGGMHVKLYEDIAQHGHIATTYDYPVIVNDRYMMRPSPIPKFDNPKLDNSPALMLFGAGREKRVYAVPPYTRVKSLDFEDHPFTVEKWSECCDLCGSRDSFLDEIILDDAGTRRFVCSDTEYCNDRQAAQAEKEATA
>2555654883
MANPLTGYNFAYLDEQTKRMIRRAILKAVAIPGYQVPFGGREMPMPYGWGTGGIQLTASVIGENDVLKVIDQGADDTTNAVSIRQFFKRVTGVATTERTEDATLIQTRHRIPETPLVEDQILIYQVPIPEPLRFIEPRETETRTMHALEEYGVMQVKLYEDIARFGHIATTYAYPVKVNGRYVMDPSPIPKFDNPKMHMMPALQLFGAGREKRIYAVPPYTAVESLDFDDHPFSVQEWDEPCAICGSRHSYLDEVVLDDSGQRMFVCSDTDYCRQQSEAQKK
>2555991862
MTAANASPTAGLARDDHYNFGYLDESTKRMLRRALLKAVAIPGYQVPFGSREMPLPYGWGTGGIQVTAAIIGKPDMLKVIDQGSDDTTNAINIRRFFGRVTGVQTTERTAEASIIQTRHRIPETPLRAGQTMVFQVPIPEPLRWLEPSESETRTMHALSEYGAMHVKLYEDIAHHGHIATTYDYPVIVNQRYMMRPSPIPKFDNPKLDRSPALMLFGAGREKRVYAVPPYTSVRSLDFADHPFTVEKWSSCCAQCGATDSYLDEIITDDAGTRMFVCSDTEYCADRQAEQAVKTAAGGAR
>2556194645
MNDLPTQRSRERVTMTEHTTTDDDSDGYNYAYLDEHTKREVRRSVLKAVAIPGHQVPYASRPMPLARGWGTGGIQASLSILGPEDTFKVIDQGADESINAANIRRLAENTADVPTTTDTTEADLIQSRHRIPEEVLTDEQRLVLQVPITDALRTVDPSDAANRRRHAHKNYGKMWVHLYENVVEYGEIKISSRYPTMVAGRYLMDPSPIPRWDVPKLDHADHLTVLAAGREARLYAVPPHTEVEPLAFDDRQFTVERFPEQACHACGSTDTYLVEVSATEDGDNRYACNDASFCAKRRPDLPKDHHLEEAVDWGPGTPDAPTDDAGTPVEQGGAGE
>2556953652
MSDPVQKPDTPYNFAYLDEQTKRMIRRAILKAVAIPGYQVPFASREMPMPYGWGTGGVQVTAAVIGPDDVLKVIDQGADDTTNAVSIRAFFAKTARVATTTRTEAATIIQTRHRVPEMPLTESQILVYQVPIPEPLRFLEPRETETRVMHALQEYGLMHVKLYEDIARHGHIATTYAYPVKVEGRYVMDPSPIPKFDNPKLTNSPALQLFGAGREKRIYALPPFTKVESLDFEDHPFEVQRFCEPCGLCGATGVYLDEVILDDKGGRMFVCSDSDYCEGRREEGHRGHLAGALAGAAEAGE
>2556959104
MNTQAVQSGYNFGYLDEQTKRMIRRALLKGIAIPGYQVPFGGREMPMPYGWGTGGIQITAAIVGEPDVLKVIDQGADDTTNAVSIRQFFEKVAGVETTERTEQATLIQTRHRIPEKSLSEGQVLVYQVPIPEPLRFIEPRETETRKMHGLEEYGVMHVKLYEDIARYGHISTAYAYPVRVNGRYIMDPSPIPKFDNPKMDQMPALQLFGAGREKRIYAIPPYTDVKSLDFEDYPFEIQQWDEPCCICGSTTSFLDEVVTDDKGNRIFVCSDTDYCNEQQALNALKEEQEEERTCL
>2556966383
MSQTEGYNFAYLDEQTKRMIRRAILKGVAIPGYQVPFGGREMPLPHGWGTGGMQVTASVIGADDRLKVIDQGADDTTNAVSIRRFFARTAGVETTERTVEASLIQTRHRIPETPLSNDQIIIYQVPVSEPLRFIEPRETETRKMHALREYGAMQVKLYEDVARFGHIATSYDYPVLVNDRYMMSPSPIPKFDNPKMDRMPALQLFGAGFEKRIYAVPPYTSVKSLDFDDHPFEVQQWQESCAICGSDHSFLDEVITDDNGSKIYVCSDTDYCAGRVAASEEPQQ
>2557097618
MSNPYNFAFFDEGSKREIRRATLKAIAIPGYQVPFASREMPIARGWGTGGLQLTLSLLGQDDTVKVIDQGSDESVNAVNIKKLIQLTSDVRITDKTSEATIIQSRHRIPEHELTEEQILVLQVPIPEPLRWVEPSEYNTRRLHADKDYSGIWLMLFEQIMKYETLSTGADHPVMVHGRYVMAPSPIPRFDNPKMHHSKALILLGAGREKKIYAVPPYTDVVSLAFDDYPFEIENFGNKSCHLCGAAGVYLDEIIDDEKNEKYYQCNDTSSCLHRLNDQ
>2557116683
MTDIATYNFAYLDEQTKRMIRRAILKGIAIPGYQVPFASREMPMPYGWGTGGVQVTASIIGPDDVLKVIDQGADDTTNAVSIRAFFKKVANVAVTTDTASATIIQTRHRIPEHPLTAGQVLVYQVPIPEPLRFLEPRETETRKMHALEEYGLMHVKLYEDIAKHGRIATTYAYPVKVEGRYVMDPSPTPKFDNPKMHRSPALQLFGAGREKRIYAVPPFTEVVSLDFEDHPFEVQTFDQPCALCAAENVYLDEVILDDHGGHMFVCSDTDHCEKRREEGHRGHLAPETHPAPETHFASETGEPAQ
>2557389384
MTDYNFAYLDEQTKRMIRRAILKGLAIPGYQVPFASREMPMPYGWGTGGVQVSAAVLMPEDTFKVIDQGADDTTNAVSIRRFFQKTAGVAVTEATAKASVIQTRHRIPEEDLREDQILVYQVPIPEPLRFLEPSEVETRKMHSLEEYGLMHVKLYEDISQHGAIATAYAYPVKVEGRYVMDPSPIPKFDNPKLEMAAIQLFGAGREQRIYAVPPYSKVVSLDFEDFPFEASKADHPCDLCGATDSYLDELIVDDDGGRLFMCSDTDYCQGRRAAGHVGAQGVPIEEDAA
>2557398802
MRIEYNFGFFDEGSKREIRRATLKAIAIPGYQVPFASREMPIARGWGTGGLQLTLSLVGMDDIIKVIDQGSDESVNAVNIKKLVRKTTEVQETDLTSEATIIQSRHRIPEISLNEGQILVLQVPIPEPLRYVEPSEYVTKRLHADREYSGAWLMLFEQIMKYGNMSTGADHPVSVNKRYVMAPSPIPRFDNPKMNNSEALILLGAGREKKIYAVPPYTEVTSLAFDDYPFQTESFDQKQCRLCGSTGVFMDELVDEKTGETYYQCNDSSYCLSKLNNQLK
>2557401743
MSSETVRARSTRPLRAETDAWNYAYLDEDTKGMIRRAILKAIAIPGHQIPFGSREMPMPYGWGTGGIQVTASIIGPDDVLKVIDQGSDDTTNAVSIRAFFRTVAQVETTESTADATVIQTRHRIPETPLQHGQIIVYQVPIPEPLRFIEPRETETRRMHALEEYGVMHVKLYEDISRFGHIATTYAYPVRVNDRYVMDPSPIPKFDNPKMNMMPALQLFGAGREKRIYAVPPYTRVESLDFDDYPFTVQQWDEPCAICGSRTSFLDEVVIDDNGERMFVCSDTDYCHQQLAAQQKEVSHDA
>2558222427
MNKYNYAFLDENTKKEIRRAILKAVAIPGYQVPFGSREMPIARGWGTGGLQVTLSIVGEHDCVKVIDQGCDDSVNACNIRELIEQTTGVETTTDTLQASIIQTRHRIPEEKMTKEQILVFQVPLPEPLRKVEPSEKKTREMHGERDYSKLWVLLYENIVKWGEITIAARYPVTVHHRYIMDPSPIPRFDVPKLHQAKTLFLFGAGREKRIYAIPPHTDVIPLQFEDYRFQKEKHKGISCMYCHSETSFLDEVYDQETGNVQYCCSDTSYCLKRRNQQAGKSVMIGGAWDE
>2558277883
MTETFAYLDEDSKRSVRRTILKALAVPGYQVPFIAPEMPIAYGWGVGGMVVTASLIGEDDRLKVTDHGSDETVNAVNIRAFFTRTAFVATTTLTREATLIQVRQRVPEAMLAEGQVVVYQVPRPDPLRAFVSSAGEAARMHAAADYGRVYTRLFEERTGSGSIAQGYDYPVMVEGRYLMSPSPIPKRDNVRLDNSPAIQIFGAARERRLYALPPYTRVESIAFEDVPFDPSHPSDGRQCVICGCATSHLDHLLLNDDGTSEWVCSDTECCAERAEEAAIA
>2558283012
MSTADLATYNFAYLDEQTKRMIRRAILKAIAIPGYQVPFASREMPMPYGWGTGGVQVTAAILGPKDVLKVIDQGADDTTNAVSIRAFFQKVANVAVTTKTREATIIQTRHRIPEEKLTAGQTLVYQVPIPEPLRFLEPRETETRKMHALEEYGLMHVKLYEDIARNGHIATTYAYPVKVEGRYVMDPSPTPKFDNPKMHMSEALQLFGAGREKRIYAVPPYTEVVSLDFEDHPFEIQTFDKPCALCGAENVYLDEVVLDDRGGRMFVCSDTDHCEERCAGGHRGHLAYNKEAAE
>2558298516
MSIQADYNFAYLDEQTKRMIRRAILKAIAIPGYQVPFSSREMPMPYGWGTGGVQVTASIIGPDDVLKVIDQGADDTTNAVSIRAFFAKVARVKTTTHTGEATIIQTRHRIPEEQLRDGQILVYQVPIPEPLRFLEPRETETRKMHALEEYGLMHVKLYEDIATHGHIATTYAYPVKVEGRYVMDPSPTPKFDNPKMHMSEALQLFGAGREKRIYAIPPYTNVVSLDFDDHPFEVQKFDKPCAICAAEGVYLDEVILDDQGSRMFVCSDTDNCESRQAAGHRGELSGMEAAQ
>2558523549
MTRDAASDMSPRASAGLPTADGYNFAFLDEQTKRAIRRSLLKAVAIPGYQVPFGSREMPLPYGWGTGGIQVSAAVIGAGDTLKVIDQGADDTTNAVNIRRFFARTAGVATTTRTSEATIIQTRHRIPETPLREGQIMVYQVPMPEPLFRLEPRIAQSRKLHALGEYGLMRVRLYEDIVRHGAIATTYDYPVIVNGRYLTSPSPIPKFDNPKLHMNPALQLFGAGRERRLYAIPPYTPVESLDFDDRPFEIQKWNAHCALCGATDSFLDEVITDDAGTRMHVCSDSDYCGRRTNDREAA
>2558538451
MSDYNFAYLDEQTKRMIRRAILKGLAVPGYQVPFASREMPMPYGWGTGGVQVSAATLTPDDTLKVIDQGADDTTNAVSIRKFFENTAGVATTEETAKASVIQTRHRIPEAELSEDQILVYQVPIPEPLRFLEPRETETRKMHSLQEYGLMHVKLYEDISQHGAIATSYAYPVKVADRYVMDPSPIPKFDNPKMNMAAIQLFGAGREQRIYAVPPYTEVVSLDFEDYPFEASKADHPCDLCAAEDSYLDEVILDDAGNRMFVCSDTDYCRSRRDAGHLGRLSEEAA
>2558648380
MSPRASAGLPTADGYNFAFLDEQTKRAIRRSLLKAVAIPGYQVPFGSREMPLPYGWGTGGIQVSAAIIGAGDTLKVIDQGADDTTNAVNIRRFFARTAGVATTTRTSDATIIQTRHRIPETPLREGQIMVYQVPMPEPLFRLEPRIAQSRKLHALGEYGLMRVRLYEDIVRHGAIATTYDYPIIVNGRYLASPSPIPKFDNPKLHMNPALQLFGAGRERRLYAIPPYTPVESLDFDDHPFEIQKWNAHCALCGATDSFLDEVITDDAGTRMHVCSDSDYCGRRTNDREAA
>2558679054
MSDYNFAYLDEQTKRMIRRAILKGLAIPGYQVPFASREMPMPYGWGTGGVQVSAATLTPDDTLKVIDQGADDTTNAVSIRKFFEKTAKVAVTERTAEATIIQTRHRIPEEDLTEDQILVYQVPIPEPLRFLEPSEVETRKMHALEEYGLMHVKLYEDIARHGEISTAYAYPVKVEDRYVMDPSPIPKFDNPKLEMAGIQLFGAGREQRIYALPPYTRVVSLDFEDHPFERTRAQEDCGLCGAGDSYLDEVIMDDAGARMFVCSDTDYCRARREAGHRGAMAGEGEAFA
>2558911937
MTSTMELIDAADAAISMPAGILDEGAKREIRRATLTAVCVPGYQVPFGSREMPVARGWGSGGLQVTLAVIGDRDTVKVIDQGDDGGVNATNLRRMIAASTGCAESADTREATVVQTRHRIPEEAMSAEHVLVYQVPVPEPLRGVQKSVVECARMHAEDDYSAIWVSLYEDIVRNGMITQTTGYPVLVDGRYVMATSPVPRWDIPRLDRCEHLNLYGAGREKRIYAIPPHTDVAPLAFDDVPFEVEHAPGARCRLCGSDDVYLVEAGSSGGYLCSDTEWCARPGRDWALKVDGIGKVHGLGGAGAVDGTGPEHATAISPSTGAVVAAWDVSFDVAPGEALGVIGESGSGKSTVLSCVVGDEPATAGEVRLATVADGRTDVLSLPDAERRRLRVDSMAVVHQDPAAGLDLGVSAGGNIAERLTAAGWRGYHDIRRRASELLDRVEVPLARMDDPVRTFSGGMRQRVQIAKALATEPPVLLLDEPTTGLDASVAAGVLDLLRGLLAERDIAAVVVSHDFAVIEALTDRCLVMQLGRIVERGLTDQLFHDPHHPYTQRLVAAARR
>2559002642
MENKVNVYLNTSRYNFGFLNEEIKKEIRRKILKAVAIPGYQVPFASQELPIAKGWGTGGLQITFSLVGRDDIVKIIDQGCDESVNAVNLKRLIVKTTGVKVTTDTYQATIIQTRHRIPEIELNENQILVFQVPIPEPLRIIEPSEIETRRMHAEMDYGKMWVYLYEDIIKWGDITIGYRYPVLVNNRYIMDPSPIPRWDIPKLNMAKALFLFGAGREKRIYAVPPYTKVKPLEFEDYKFHVENFNGKKCSRCGSSNSFLVEYYNRETGEKTWVCSDTSYCTMRLKHKLSGDEYE
>2559039181
MANLSGYNFAYLDEQTKRMIRRAILKAVAIPGYQVPFGGREMPMPYGWGTGGIQLTASVIGESDVLKVIDQGADDTTNAVSIRNFFKRVTGVNTTERTDDATLIQTRHRIPETPLTEDQIIIFQVPIPEPLRFIEPRETETRTMHALEEYGVMQVKLYEDIARFGHIATTYAYPVKVNGRYVMDPSPIPKFDNPKMDMMPALQLFCAGREKRIYAVPPFTRVESLDFDDHPFTVQQWDEPCAICGSTHSYLDEVVLDDAGNRMFVCSDTDYCRQQSEAKSQ
>2559070557
VIYNYGFLDENTKKEIRRKILKAISIPGYQVPFGSRELPIAKGWGTGGLQLTLSLIGKNDVVKVIDQGSDDSTNACNIRSFIASVSNVETTKDTLEATLIQTRHRIPEEKLKSNQILIFQVPIPETLRIVEPSDVETRRMHSEEDYSRMWVYLYEDIVRFNDISIAVEYPCKVNDRYLMNPSPIPRFDIKKLNMSDNLFLFGAGREKRIYAIPPYTKVEPLEFEDYKFEGKYCSLCNSTNTFLDEVYDSDTNEKYYSCSDTSYCEKVRLKNNSIDVTIGGTWNE
>2559146071
MANPLTGYNFAYLDEQTKRMIRRAILKAVAIPGYQVPFGGREMPMPYGWGTGGIQLTASVIGENDVLKVIDQGADDTTNAVSIRQFFKRVTGVATTERTEDATLIQTRHRIPETPLVEDQILIYQVPIPEPLRFIEPRETETRTMHALEEYGVMQVKLYEDIARFGHIATTYAYPVKVNGRYVMDPSPIPKFDNPKMHMMPALQLFGAGREKRIYAVPPYTPVESLDFDDHPFTVQEWDEPCAICGSRHSYLDEVVLDDSGQRMFVCSDTDYCRQQSEGQKK
>2559167477
MNTLSGYNPGYLDEQSKRTIRRAILKAVAIPGYQVPFGGREMPMPYGWGTGGIQLTASLIGDDDVLKVIDQGADDTTNAVSIRRFFQRVSEAATTERTVEATLIQTRHRIPETPLCEDQILIYQVPIPEPLRFIEPRETETRKMHALEEYGIMQVKLYEDIARFGHIATTYAYPVKVNGRYIMDPSPIPKFDNPKMHQMPALQLFGAGREKRIYALPPYTNVESLDFDDHPFSVQRWEQPCALCGSHDSYLDEVVMDDQGTRLYVCSDTDYCRERQEAGHHESH
>2559171736
MNTLSGYNPGYLDEQSKRTIRRAILKAVAIPGYQVPFGGREMPMPYGWGTGGIQLTASLIGDDDVLKVIDQGADDTTNAVSIRRFFQRVSEAATTERTVDATLIQTRHRIPETPLREDQILIYQVPIPEPLRFIEPRETETRKMHALEEYGIMQVKLYEDIARFGHIATTYAYPVKVNGRYIMDPSPIPKFDNPKMHQMPALQLFGAGREKRIYALPPYTNVESLDFDDHPFSVQRWEQPCALCGSHDSYLDEVVMDDQGTRLYVCSDTDYCRERQEAGHHESH
>2559181481
MNTLSGYNPGYLDEQSKRTIRRAILKAVAIPGYQVPFGGREMPMPYGWGTGGIQLTASLIGDDDVLKVIDQGADDTTNAVSIRRFFQRVSEAATTERTVEATLIQTRHRIPETPLREDQILIYQVPIPEPLRFIEPRETETRKMHALEEYGIMQVKLYEDIARFGHIATTYAYPVKVNGRYIMDPSPIPKFDNPKMHQMPALQLFGAGREKRIYALPPYTNVESLDFDDHPFSVQRWDQPCALCGSHDSYLDEVVMDDQGTRLYVCSDTDYCRERQEAGHHESH
>2559185649
MNTLSGYNPGYLDEQSKRTIRRAILKAVAIPGYQVPFGGREMPMPYGWGTGGIQLTASLIGDDDVLKVIDQGADDTTNAVSIRRFFQRVSEAATTERTVEATLIQTRHRIPETPLREDQILIYQVPIPEPLRFIEPRETETRKMHALEEYGIMQVKLYEDIARFGHIATTYAYPVKVNGRYIMDPSPIPKFDNPKMHQMPALQLFGAGREKRIYALPPYTNVESLDFDDHPFSVQRWDQPCALCGSHDSYLDEVVMDDQGTRLYVCSDTDYCRERQEAGHHESH
>2559190047
MNTLSGYNPGYLDEQSKRTIRRAILKAVAIPGYQVPFGGREMPMPYGWGTGGIQLTASLIGDDDVLKVIDQGADDTTNAVSIRRFFQRVSEAATTERTVEATLIQTRHRIPETPLREDQILIYQVPIPEPLRFIEPRETETRKMHALEEYGIMQVKLYEDIARFGHIATTYAYPVKVNGRYIMDPSPIPKFDNPKMHQMPALQLFGAGREKRIYALPPYTNVESLDFDDHPFSVQRWDQPCALCGSHDSYLDEVVMDDLGTRLYVCSDTDYCRERQEAGHHESH
>2559198569
MNTLSGYNPGYLDEQSKRTIRRAILKAVAIPGYQVPFGGREMPMPYGWGTGGIQLTASLIGDDDVLKVIDQGADDTTNAVSIRRFFQRVSEAATTERTVEATLIQTRHRIPETPLREDQILIYQVPIPEPLRFIEPRETETRKMHALEEYGIMQVKLYEDIARFGHIATTYAYPVKVNGRYIMDPSPIPKFDNPKMHQMPALQLFGAGREKRIYALPPYTKVESLDFDDHPFSVQRWDQPCALCGSHDSYLDEVVMDDQGTRLYVCSDTDYCRERQEAGHHEPH
>2559201663
MNTLSGYNPGYLDEQSKRTIRRAILKAVAIPGYQVPFGGREMPMPYGWGTGGIQLTASLIGDDDVLKVIDQGADDTTNAVSIRRFFQRISGAATTERTVEATLIQTRHRIPETPLREDQILIYQVPIPEPLRFIEPRETETRKMHALEEYGIMQVKLYEDIARFGHIATTYAYPVKVNGRYIMDPSPIPKFDNPKMHQMPALQLFGAGREKRIYALPPYTKVESLDFDDHPFSVQRWDQPCALCGSHDSYLDEVVMDDQGTRLYVCSDTDYCRERQEAGHHESH
>2559217076
MNTLSGYNPGYLDEQSKRTIRRAILKAVAIPGYQVPFGGREMPMPYGWGTGGIQLTASLIGDDDVLKVIDQGADDTTNAVSIRRFFQRVSEAAVTERTAEATLIQTRHRIPETPLREDQILIYQVPIPEPLRFIEPRETETRKMHALEEYGIMQVKLYEDIARFGHIATTYAYPVRVNDRYIMDPSPIPKFDNPKMHMMPALQLFGAGREKRIYALPPYTRVESLDFDDHPFSVQRWDQPCALCGSHDSYLDEVVMDDQGTRLYVCSDTDYCRERQEAGHHESH
>2559225621
MNTLNGYNPGYLDEQSKRTIRRAILKAVAIPGYQVPFGGREMPMPYGWGTGGIQLTASLIGDDDVLKVIDQGADDTTNAVSIRRFFQRVSGAATTERTVEATLIQTRHRIPETPLREDQILIYQVPIPEPLRFIEPRETETRKMHALEEYGIMQVKLYEDITRFGHIATTYAYPVKVNGRYIMDPSPIPKFDNPKMHQMPALQLFGAGREKRIYALPPYTNVESLDFDDHPFSVQRWDQPCALCGSRDSYLDEVVMDDQGTRLFVCSDTDYCRERQEAGHHESH
>2559355963
MNDVLTGYSLGYLDEQTKRMIRRAILKAVAIPGYQVPFGGREMPMPYGWGTGGIQITASIIGRADVLKVIDQGADDTTNAVSIRRFFQRVAGVATTERTPEATLIQTRHRIPETALQQDQILIYQVPIPEPLRFIEPRETETRKMHALEEYGVMQVKLYEDIARYGHIATTYAYPVKVNDRYVMDPSPIPKFDNPKMHMMPALQLFGAGREKRIYALPPFTKVESLDFDDHPFSVQQWDQPCALCGSRHSYLDEVVLDDQGNRMFVCSDTDFCRQQLNPEAQH
>2559384602
MSLSPQASAAPEQGYNFAYLDEQTKRMIRRGLLKAVAIPGYQVPFGGREMPLPYGWGTGGMQVTAAILGADDVLKVIDQGADDTTNAVSIRRFFARTAGVATTERTPEATVIQTRHRIPETALSGEQIMVYQVPIPEPLRFIEPSEAETRTMHALDDYGVMHVKLYEDIATFGHIATSYAYPVTVDERYVMDPSPIPKFDNPKLDMSPALMLFGAGREKRLYAVPPFTRVASLDFEDHPFEVQRWEESCAFCGSHESYLDELIVDDRGGKRFVCSDTDYCTQRRACQEEGEDAQ
>2559410557
MTNLSGYNFAYLDEQTKRMIRRAILKAVAIPGYQVPFGGREMPMPYGWGTGGIQLTASVIGESDVLKVIDQGADDTTNAVSIRQFFQRVTGVNTTEKTEDATLIQTRHRIPETPLTEDQILIFQVPIPEPLRFIEPRETETRTMHALEEYGVMQVKLYEDIARFGHIATTYAYPVKVNGRYVMDPSPIPKFDNPKMDMMPALQLFGAGREKRIYAVPPYTRVESLDFDDHPFTVQEWDEPCAICGSKHSYLDEVVLDDTGKRMFVCSDTDFCRQQSEAKSQ
>2561348722
MANALTGYNFAYLDEQTKRMIRRAILKAVAIPGYQVPFGGREMPMPYGWGTGGIQLTASIIGENDVLKVIDQGADDTTNAVSIRQFFKRVTGVATTERTEDATLIQTRHRIPETPLTDDQILIFQVPIPEPLRFIEPRETETRTMHALEEYGVMQVKLYEDIARFGHIATTYAYPVKVNGRYVMDPSPIPKFDNPKMHMMPALQLFGAGREKRIYAVPPYTPVESLDFDDHPFTVQEWDEPCAICGSRHSYLDEVVLDDSGKRMFVCSDTDYCRQQSEEQKK
>2562183376
MPQTDVCADVPLEGYAFAYLDETTKRMIRRGLLKAVAIPGYQVPFASREMPMPCGWGTGGIQVTASILGRDDVLKVIDQGSDDTTNAVSIRDFFRKTTGVATTTHTDEATIIQTRHRIPEQPLTESQIMVYQVPLPEPLRWLEPSEQETRTLHALEEYGIMNVKLYEDIVRHGTIATGFDYPVRVAGRYIMSPSPIPRFDNPKMHQCPALQLFGAGREKRLYAIPPYTDVESLDFEDYPFTVQSWDEACAICGSTDTYLDEVILDDQGNRMFVCSDTDCCARRAAERDGQGGAQ
>2562185550
MNAPAYNFAYLDEQTKRMIRRAILKAIAIPGYQVPFASREMPMPYGWGTGGVQVTAAILGPNDVLKVIDQGSDDTTNAISIRKFFAKTAGVATTTATADATVIQTRHRIPEAPLHGGQVLVYQVPIPEPLRFLEPRETETRRMHALGEYGLIHVKLYEDIARFGHIATSYAYPVKVNARYVMDPSPTPKFDNPKMDNCPALQLFGAGREKRIYAIPPHTSVLSLDFEDHPFTRYRFDAPCALCGAEDSYLDEIVTDDRGGRMFVCSDTDYCETRQSSGHRGSENAAPHKERAHG
>2562335270
MNKQTFAFMDEDAKKEIRRSLLKAVALPGYTVPFASREMPVARGWGTGGLQITLSIILEQDVLKVIDQGCDGSVNAVNMRGFITSVTGVESVTETSRSTIIQTRHRIPEQELTEDHILVFQVPYPEVLTTVEPDTAQQKRMHGDGDYSKLWVLLYEDTSQFGDSRISNRYPVQVDGHYVMDPSPIPKYDIPRMDNSPALQLFGAGREKRIYAIPPYTEVKPLKFDDREFKVESFGNICCERCGASGVFFDEVRIGSDKHFFCSDTEFCDGNRGEEHVS
>2562465577
MANALTGYNFAFLDEQTKRMIRRALLKAVAIPGYQVPFGGREMPMPYGWGTGGIQITASVIGEDDVLKVIDQGADDTTNAVSIRQFFTRVTGVETTERTADATLIQTRHRIPETPLKEDQILIYQVPIPEPLRFIEPRETETRTMHALEEYGVMQVKLYEDIARFGNFTTRYAWPVKVNARYVMDPSPIPAFDNPKMHMMPALQLFGAGREKRIYAVPPYTQVVSLDFEDYPFAPQKWDQPCAICGSTHSYLDEVVLDDTGTRMFVCSDTDFCRQRK
>2562555499
MNNILKFKNKKAKVSDQDEIYNFAYLDENTKRMIRRALIKALCIPGYQVPFSSREMPMPYGWGTGGVQVTSSCLTTDDVLKVIDQGADDTTNAVSIRNFFKKTANIETTETTEDASIIQTRHRIPENQLKEKQILVYQVPIPEPLAFLEPRYQETKKMHALSEYGIMHVKLYEDITKNGHIETAYAYPVKTNDRYIMDPSPIPKFDNPKMNNNPAIQLFGAGREQRIYAIPPYTQVTSLDFEDYPFDPSKAPHKCSICGSNDSFLDEIITDDDGNRSFICSDTNYCNQRMKDK
>2562784719
MNLSTASGAREASAYNFAYLDEQTKRMIRRGLLKAVAIPGYQVPFGGREMPLPYGWGTGGMQLTAAILGRDDVLKVIDQGADDTTNAVSIRRFFARTAGVATTERTLEASVIQTRHRIPETPLSAGQIMVYQVPIPEPLRFIEPSEQETRTMHALEDYGVMHVKLYEDIATFGHIATAYAYPVTVDERYVMDPSPIPKFDNPKLDMSPALMLFGAGREKRLYAVPPFTRVVSLDFEDHPFAVQRWDQCCAFCGSGESFLDELIVDDAGSKRYVCSDTDYCRQRTERLEENLQ
>2562817763
MSAAPTGAMPAITYNFAYLDEQTKRMIRRAILKAIAIPGYQVPFAAREMPMPYGWGTGGVQVTAAVLGPDDVLKVIDQGADDTTNAVAIRGFFEKTAGVATTTATREATIIQTRHRIPETALSEEQILVYQVPIPEPLRFLEPRETETRALHALAEYGLMHVKLYEDIARHGHIATTYAYPVEVAGRYVMDPSPIPKFDNPKMDDCPALQLFGAGREKRIYAIPPYTSVRSLDFDDHPFRVQRFDKPCALCGAEGVYLDEVILDDRGGRMFVCSDTDHCEGRQAEGHVGEMGVAGGSPSPRPSSPRGEGVAGGTPHLSPRGGGRPVGAGEGASGAEKLP
>2562972911
MTANLSGYNFAYLDEQTKRMIRRAILKAVAIPGYQVPFGGREMPMPYGWGTGGIQLTASVIGEPDVLKVIDQGADDTTNAVSIRNFFKRVTGVATTERTEEATLIQTRHRIPETPLVEDQIIIFQVPIPEPLRFIEPRETETRTMHALEEYGIMQVKLYEDIARFGHIATTYAYPVKVNDRYVMDPSPIPKFDNPKMDMMPALQLFGAGREKRIYAVPPYTRVESLDFDDHPFTVQSWDEPCAICGSTHSYLDEVVLDDSGKRMFVCSDTDYCRQQSEALSK
>2563001363
MNDLTQTPARDPAYNFAYLDEQTKRMIRRALLKAVAIPGYQVPFGGREMPLPYGWGTGGMQLTAAILGADDVLKVIDQGADDTTNAVSIRRFFARTAGVATTESTPDATVIQTRHRIPETPLQADQIMVYQVPIPEPLRFIEPSETETRTMHALNDYGVMHVKLYEDIATFGHIATSYAYPVMVDERYVMDPSPIPKFDNPKLDMSPALMLFGAGREKRLYAVPPYTQVTSLDFEDHPFEVQKWEHTCAICGSHESFLDELILDDAGTQSFVCSDTWYCAQRVKENNQ
>2563061141
MNALDTTMQTAAHDSAAEGYNFAYLDEQTKRMIRRALLKAVAVPGYQVPFASREMPLPYGWGTGGIQVTASIIGRDDTLKVIDQGSDETTNAVNIRRFFARTTGVNTTRKTSEATIVQTRHRIPETPLTEKQILVYQVPMPEPLYRLGARTAECKKLHALADYGLISVKLYEDIVHHGSIATTYDYPVIVNGRYLASPSPIPKYDNPKMHMNAALQLFGAGREQRIHAIPPYTPVKSLDFDDHPFEVQRWEHACALCGSTESFLDEMIVDDAGKRMFVCSDSDYCHDRREQQGAEQNEGESA
>2563070859
MTDLATYNFAYLDEQTKRMIRRAILKAIAIPGYQVPFASREMPMPYGWGTGGVQVTAAIIGPEDVLKVIDQGADDTTNAVSIRAFFQKVANVAVTTHTKDATIIQTRHRIPEHKLAEGQILVYQVPIPEPLRFLEPRETETRKMHALEEYGLMHVKLYEDIAHNGRISKTYAYPVKVAGRYVMDPSPTPKFDNPKMHRSEALQLFGAGREKRIYAVPPYTDVVSLDFEDYPFEIQTFDKPCALCGAENVYLDEVVLDDKGGRMFVCSDTDNCEDRREHGHVGAMLAPAKEAAE
>2563158870
MNDLATYNFAYLDEQTKRMIRRAILKAIAIPGYQVPFASREMPMPYGWGTGGVQVTASILGPDDVLKVIDQGADDTTNAVSIRAFFQKVADVAVTTRTTEATIIQTRHRIPEEQLREGQTLVYQVPIPEPLRFLEPRETETRKMHALEEYGLMHVKLYEDIARNGHIATTYAYPVKVEGRYVMDPSPTPKFDNPKMHMSEALQLFGAGREKRIYAVPPYTEVVSLDFEDHPFEVQKFDKPCALCGAENVYLDEVVLDDKGGRMFVCSDTDHCEDRRAHGHAGAMLAPAAKESQEAAE
>2563359992
MKLNYNFAFLDETTKREIRRTILKAIAIPGYQVPFASRELPIAKGWGTGGLQITLSIIGPDDVLKVIDQGCDYSVNAVNIRKFIKAMTGVETTTDTTKATIIQTRHRIPEEPLRQDQILVLQVPYPEPLRLVEPSEEETRRMHAEMDYGKMYLYLYEDILRYGEITIGARYPVLVNKRYIMDPTPIPRWDVPKLNMADNLFLFGAGREKKIYAVPPYTTVEPLEFEDFKFRVEDFSGKACYKCGATDTFLDEIVEDGTGRRLYACSDTSYCEKRMEAIRHAGSSKSF
>2563401426
MRTQYNFAFLDEGSKREIRRASLKAIAIPGYQVPFASRELPIGRGWGTGGLQLTLSLIGKSDVLKVIDQGSDESVNAVSIKKLIDKTTGVPTVDATQEATLIQSRHRIPEIPLKPEQILVLQVPMPEPLRMYESSELETKRLHGEKDYSGAWLMLFEQIMKYRSVSTGADHPVMVHDRYVMAPSPIPKFDNPKMNFSDALILLGAGREKKIYAVPPYTQVVSLAFDDVPFEPESFPGKSCKQCGARDVFMDELYHQEMDETYYQCNDTSYCLARMNQQSF
>2563697455
HASIHDAPELALTSNTQAIQGYNYGYLDEQTKRMIRRAILKAVAIPGYQVPFGGREMPMPYGWGTGGIQITASIIGTDDTLKVIDQGADDTTNAVSIRKFFEKVAHADTTEKTDAASIIQTRHRIPEKPLKEGQILVYQVPIPEPLRFLEPRETETRKMHALSEYGIMHVKLYEDIARYGHISTSYAYPVKVNQRYIMDPSPIPKFDNPKMDRMSALQLFGAGREKRIYAIPPFTDVKSLDFEDHPFEVQRWEEPCALCGATHTFLDEVVTDDQGSRMYVCSDTDYCAEQQEKLSC
>2563812329
MMADGTAETARPDSGYNFAYLDEQTKRMIRRAILKALAIPGHQVPFGSREMPLPYGWGTGGIQVTASVLGPDDRLKVIDQGADDTTNAVNIRRFFARTANVATTERTQEASLIQTRHRIPETQLQEGQILVYQVPIPEPLRWLEPRESETRKMHALSEYGIMHVRLYEDIAQWGRIANSYDYPVQVNGRYIARPSPIPKFDNPKMDMNPAIQLFGAGREKRIYAIPPYTKVKSLDFEDHPFDVETWDEPCALCSARNSYLDEIVTDDRGTRMFVCSDSDYCGQRRDAGHRGHQAPPAGLLGQTGGKENR
>2563856018
MTELATYNFAYLDEQTKRMIRRAILKAIAIPGYQVPFASREMPMPYGWGTGGVQVTAAIIGPDDRLKVIDQGADDTTNAVSIRAFFQKTANVRVTTSTTEATIIQTRHRIPETPLTAGQILVYQVPIPEPLRFLEPRETETRKMHALEEYGLMHVKLYEDIARHGHIATTYAYPVKVEGRYVMDPSPTPKFDNPKMHRSPALQLFGAGREKRIYAVPPYTEVVSLDFEDHPFQIQSFSEPCALCGARGTYLDEVILDDKGGSMFVCSDTDFCEDRQAHGHRGHLSANPAEAAE
>2563874895
MNGQTPIRDEAYNFAYLDEQTKRMIRRGLLKAVAIPGYQVPFGGREMPLPYGWGTGGMQLTAAILGADDVLKVIDQGADDTTNAVSIRRFFARTAGVATTERTPEATLIQTRHRIPEIALREGQIMVYQVPNPEPLRFIEPSETETRTMHALNDYGVMHVKLYEDIATYGHIETSYAYPVTVDDRYVMDPSPIPKFDNPKLDMSPALMLFGAGREKRLYAVPPYTRVTSLDFEDHPFEVQRWEQSCAICGSHDSFLDELIVDDAGTQQFVCSDTDYCAQRVSEQEQGQ
>2563910634
MNTSVKSTAQTRSARDEAYNFAYLDEQTKRMIRRALLKAVAIPGYQVPFGGREMPLPYGWGTGGMQLTAAILGDDDVLKVIDQGADDTTNAVSIRRFFARTAGIATTERTPDATVIQTRHRIPETPLHADQIMVYQVPIPEPLRFIEPSETETRTMHALDDYGVMHVKLYEDIATFGHIATSYAYPVMVDERYVMDPSPIPKFDNPKLHMSPALMLFGAGREKRLYAVPPFTQVVSLDFEDHPFEVQRWEQCCAICGSHDSFLDELILDDAGTQSFVCSDTDYCAQRVKQQENAR
>2563927874
MSAYNYAFLDENTKKEIRRKTLKAIAIPGYQVPFGSREMPIARGWGTGGLQVTLSVIGKQDILKVIDQGNDDSVNACNLRDLISSTSEVATTTDTLEATIIQTRHRIPEEKMQAHQILVFQVPMPEVLRTVEPSEQETRRMHGERDYSRLWVQLYEDIVQHGEIRISYDYPVLVNGHYICDPSPIPRFDVPKLHQAETLFLFGAGREKRIYAIPPHTDVVPLQFEDYPFTVESYDQGCEKCGCTTSYLEESFDRVDGARHYYCSDTSFCGKKQVEQGELVQMGANWHG
>2563938385
MSDAAQTSSPTAGAATVEGYNFAFLDEQTKRMIRRSLLKAVAIPGYQVPFGSREMPLPYGWGTGGIQVSAAVIGADDTLKVIDQGADDTTNAVNIRRFFARTAGVATTTKTSEATVIQTRHRIPEAALHEGQIMVYQVPMPEPLFRLEPRIAESRKLHALGEYGLMRVRLYEDIVRHGTIATTYDYPVIVNGRYLTSPSPIPKFDNPKLHMNPALQLFGAGRERRLYAIPPYTPVESLDFDDHPFQIQKWDAHCALCSATDSFLDEVITDDAGTRMYVCSDSDYCGSRTATKEAA
>2563947076
MANLSGYNFAYLDEQTKRMIRRAILKAVAIPGYQVPFGGREMPMPYGWGTGGIQITASVIGEADVLKVIDQGADDTTNAVSIRTFFQRVTGVATTEKTEDATLIQTRHRIPETPLAEDQILIFQVPIPEPLRFIEPRETETRTMHALEEYGVMQVKLYEDIARFGHIATTYAYPVKVNGRYVMDPSPIPKFDNPKMDMMPALQLFGAGREKRIYAVPPYTRVESLDFDDHPFTVQEWDEPCAICGSKHSYLDEVVLDDTGKRMFVCSDTDFCRQQSEANGQ
>2563960297
MTNPCESQRPESSLAGYNFAYLDEQTKRSIRRIILKAIAIPGYQVPFASREMPLPYGWGTGGMQVTASILGPDDVLKVIDQGSDDTTNAVSIRRFFANTAGVKTTERTPEATVIQTRHRVPETALREDQILVYQVPVPEPLRWLERREAQTRKMHALEEYGAMHVKLYEDVTRFGHIATTYSYPVMVHGRYLMSPSPIPKFDNPKLHSMPALQLFGAGRAKRIYAIPPFTEVRSLHFEDYPFEINTWSQTCALCGAPDSYLDEIIVDDHGTRVFACSDTDYCGQRRAAGHVGADPQALQGESA
>2563971483
MTPNASHPLETGLAGYNFAYLDEQTKRSIRRIILKAIAIPGYQVPFASREMPLPYGWGTGGMQITASILGPDDVLKVIDQGSDDTTNAVSIRRFFAKTAGVQTTERTPEATVIQTRHRVPEMALREDQILVCQVPVPEPLRWLERREVETRKMHALAEYGAMHVKLYEDVTRFGHIATTYSYPVLVNGRYLMSPSPIPKFDNPKLHRMPSLQLFGAGRAKRIYAIPPFTEVRSLDFEDYPFEVNTWSQACALCGAPDSYLDEIIVDDNGTRVYACSDTDYCGQRRAAGHVGANPEAFNV
>2564016729
MTHAPINTIQRPARDEAYNFAYLDEQTKRMIRRALLKAVAIPGYQVPFGGREMPLPYGWGTGGMQLTAAILGADDVLKVIDQGADDTTNAVSIRRFFARTAGIATTERTPEATVIQTRHRIPETPLHADQIMVYQVPIPEPLRFIEPSETETRTMHALDDYGVMHVKLYEDIATFGHIATSYAYPVMVDERYVMDPSPIPKFDNPKLHMSPALMLFGAGREKRLYAVPPYTQVVSLDFEDHPFEVQRWEQCCAICGSHDSFLDELILDDAGTQSFVCSDTDYCAQRVKQQENDR
>2564178920
MANLSGYNFAYLDEQTKRMIRRAILKAVAIPGYQVPFGGREMPMPYGWGTGGIQLTASVIGESDVLKVIDQGADDTTNAVSIRNFFKRVTGVNTTERTDDATLIQTRHRIPETPLTEDQIIIFQVPIPEPLRFIEPRETETRTMHALEEYGVMQVKLYEDIARFGHIATTYAYPVKVNGRYVMDPSPIPKFDNPKMDMMPALQLFGAGREKRIYAVPPFTRVESLDFDDHPFTVQQWDEPCAICGSTHSYLDEVVLDDAGNRMFVCSDTDYCRQQSEAKSQ
>2564242025
MANLSGYNFAYLDEQTKRMIRRAILKAVAIPGYQVPFGGREMPMPYGWGTGGIQLTASVIGESDVLKVIDQGADDTTNAVSIRNFFKRVTGVNTTERTDDATLIQTRHRIPETPLTEDQIVIFQVPIPEPLRFIEPRETETRTMHALEEYGVMQVKLYEDIARFGHIATTYAYPVKVNGRYVMDPSPIPKFDNPKMDMMPALQLFGAGREKRIYAVPPFTRVESLDFDDHPFTVQQWDEPCAICGSTHSYLDEVVLDDAGNHMFVCSDTDYCRQQSEAKSQ
>2564271212
MANLSGYNFAYLDEQTKRMIRRAILKAVAIPGYQVPFGGREMPMPYGWGTGGIQLTASVIGESDVLKVIDQGADDTTNAVSIRNFFKRVTGVNTTERTDDATVIQTRHRIPETPLTEDQIIIFQVPIPEPLRFIEPRETETRTMHALEEYGVMQVKLYEDIARFGHIATTYAYPVKVNGRYVMDPSPIPKFDNPKMDMMPALQLFGAGREKRIYAVPPFTRVESLDFDDHPFTVQQWDEPCAICGSTHSYLDEVVLDDAGNRMFVCSDTDYCRQQSEAKNQ
>2564704783
MANLSGYNFAYLDEQTKRMIRRAILKAVAIPGYQVPFGGREMPMPYGWGTGGIQLTASVIGESDVLKVIDQGADDTTNAVSIRNFFKRVTGVNTTERTDDATLIQTRHRIPETPLTEDQIIIFQVPIPEPLRFIEPRETETRTMHALEEYGVMQVKLYEDIARFGHIATTYAYPVKVNGRYVMDPSPIPKFDNPKMDMMPALQLFGAGREKRIYAVPPFTRVESLDFDDHPFTVQQWNEPCAICGSTHSYLDEVVLDDAGNRMFVCSDTDYCRQQSEAKNQ
>2564743992
MTTNLSGYNFAYLDEQTKRMIRRAILKAVAIPGYQVPFGGREMPMPYGWGTGGIQLTASVIGEPDVLKVIDQGADDTTNAVSIRNFFKRVTGVNTTERTEDATLIQTRHRIPETPLVEDQIIIFQVPIPEPLRFIEPRETETRTMHALEEYGIMQVKLYEDIARFGHIATTYAYPVKVNDRYVMDPSPIPKFDNPKMDMMPALQLFGAGREKRIYAVPPYTRVESLDFDDHPFTVQSWDEPCAICGSTHSYLDEVVLDDSGKRMFVCSDTDYCRQQSEALSK
>2565085326
MTTNLSGYNFAYLDEQTKRMIRRAILKAVAIPGYQVPFGGREMPMPYGWGTGGIQLTASVIGEADALKVIDQGADDTTNAVSIRNFFKRVTGVATTERTEDATLIQTRHRIPETPLVEDQILIYQVPIPEPLRFIEPRETETRTMHALEEYGVMQVKLYEDIARFGHIATTYAYPVKVNGRYVMDPSPIPKFDNPKMDKMPALQLFGAGREKRIYAVPPYTRVESLDFDDHPFRVQSWDEPCAICGSTHSYLDEVVLDDSGKRMFVCSDTDYCRQQSEALNP
>2565092026
MTTNLSGYNFAYLDEQTKRMIRRAILKAVAIPGYQVPFGGREMPMPYGWGTGGIQLTASVIGEADMLKVIDQGADDTTNAVSIRNFFKRVTGVATTERTEDATLIQTRHRIPETPLVEDQIIIYQVPIPEPLRFIEPRETETRTMHALEEYGIMQVKLYEDIARFGHIATTYAYPVKVNGRYVMDPSPIPKFDNPKMDRMPALQLFGAGREKRIYAVPPYTRVESLDFDDHPFTVQRWDEPCAICGSTHSYLDEVVLDDSGKRMFVCSDTDYCRQQSEALNP
>2565095038
MTTNLSGYNFAYLDEQTKRMIRRAVLKAVAIPGYQVPFGGREMPMPYGWGTGGIQLTASVIGETDVLKVIDQGADDTTNAVSIRHFFKRVTGVATTERTEDATLIQTRHRIPETPLVEDQILIYQVPIPEPLRFIEPRETETRTMHALEEYGVMQVKLYEDIARFGHIATTYAYPVKVNGRYVMDPSPIPKFDNPKMDKMPALQLFGAGREKRIYAVPPYTRVESLDFDDHPFRVQSWDEPCAICGSTHSYLDEVVLDDSGKRMFVCSDTDYCRQQSEALNP
>2565167057
MNTSVKSTAQTRSARDEAYNFAYLDEQTKRMIRRALLKAVAIPGYQVPFGGREMPLPYGWGTGGMQLTAAILGDDDVLKVIDQGADDTTNAVSIRRFFARTAGIATTERTPDATVIQTRHRIPETPLHADQIMVYQVPIPEPLRFIEPSETETRTMHALDDYGVMHVKLYEDIATFGHIATSYAYPVMVDERYVMDPSPIPKFDNPKLHMSPALMLFGAGREKRLYAVPPFTQVVSLDFEDHPFEVQRWEQCCAICGSHDSFLDELILDDAGTQSFVCSDTDYCAQRVKQQENAR
>2565181826
MNTPAKSTAHTRPARDEAYNFAYLDEQTKRMIRRALLKAVAIPGYQVPFGGREMPLPYGWGTGGMQLTAAILGDDDVLKVIDQGADDTTNAVSIRRFFARTAGIATTERTPDATVIQTRHRIPETPLHADQIMVYQVPIPEPLRFIEPSETETRTMHALDDYGVMHVKLYEDIATFGHIATSYAYPVMVDERYVMDPSPIPKFDNPKLHMSPALMLFGAGREKRLYAVPPFTQVVSLDFEDHPFEVQRWEQCCAICGSHDSFLDELILDDAGTQRFVCSDTDYCAQRVKQQETTR
>2565192127
MNTPVKSTAQTRSARDEAYNFAYLDEQTKRMIRRALLKAVAIPGYQVPFGGREMPLPYGWGTGGMQLTAAILGDDDVLKVIDQGADDTTNAVSIRRFFARTAGIATTERTPDATVIQTRHRIPETPLHADQIMVYQVPIPEPLRFIEPSETETRTMHALDDYGVMHVKLYEDIATFGHIATSYAYPVMVDERYVMDPSPIPKFDNPKLHMSPALMLFGAGREKRLYAVPPFTQVVSLDFEDHPFEVQRWEQCCAICGSHDSFLDELILDDAGTQSFVCSDTDYCAQRVKQQENAR
>2565208277
MNTPVKSTAQTRSARDEAYNFAYLDEQTKRMIRRALLKAVAIPGYQVPFGGREMPLPYGWGTGGMQLTAAILGDDDVLKVIDQGADDTTNAVSIRRFFARTAGIATTERTPDATVIQTRHRIPETPLHADQIMVYQVPIPEPLRFIEPSETETRTMHALDDYGVMHVKLYEDIATFGHIATSYAYPVMVDERYVMDPSPIPKFDNPKLHMSPALMLFGAGREKRLYAVPPFTQVVSLDFEDHPFEVQRWEQCCAICGSHDSFLDELILDDAGTQSFVCSDTDYCAQRVKQQENAR
>2565233071
MNTPVKSTAQTRSARDEAYNFAYLDEQTKRMIRRALLKAVAIPGYQVPFGGREMPLPYGWGTGGMQLTAAILGDDDVLKVIDQGADDTTNAVSIRRFFARTAGIATTERTPDATVIQTRHRIPETPLHADQIMVYQVPIPEPLRFIEPSETETRTMHALDDYGVMHVKLYEDIATFGHIATSYAYPVMVDERYVMDPSPIPKFDNPKLHMSPALMLFGAGREKRLYAVPPFTQVVSLDFEDHPFEVQRWEQCCAICGSHDSFLDELILDDAGTQSFVCSDTDYCAQRVKQQENAR
>2565240061
MNTPVKSTAQTRSARDEAYNFAYLDEQTKRMIRRALLKAVAIPGYQVPFGGREMPLPYGWGTGGMQLTAAILGDDDVLKVIDQGADDTTNAVSIRRFFARTAGIATTERTPDATVIQTRHRIPETPLHADQIMVYQVPIPEPLRFIEPSETETRTMHALDDYGVMHVKLYEDIATFGHIATSYAYPVMVDERYVMDPSPIPKFDNPKLHMSPALMLFGAGREKRLYAVPPFTQVVSLDFEDHPFEVQRWEQCCAICGSHDSFLDELILDDAGTQSFVCSDTDYCAQRVKQQENAR
>2565243764
MNTSVKSTAQTRSARDEAYNFAYLDEQTKRMIRRALLKAVAIPGYQVPFGGREMPLPYGWGTGGMQLTAAILGDDDVLKVIDQGADDTTNAVSIRRFFARTAGIATTERTPDATVIQTRHRIPETPLHADQIMVYQVPIPEPLRFIEPSETETRTMHALDDYGVMHVKLYEDIATFGHIATSYAYPVMVDERYVMDPSPIPKFDNPKLHMSPALMLFGAGREKRLYAVPPFTQVVSLDFEDHPFEVQRWEQCCAICGSHDSFLDELILDDAGTQSFVCSDTDYCAQRVKQQENAR
>2565249206
MTNAPMNTAEQRSARDDAYNFAYLDEQTKRMIRRALLKAVAIPGYQVPFGGREMPLPYGWGTGGMQLTAAILGADDVLKVIDQGADDTTNAVSIRRFFARTAGIATTERTPEATVIQTRHRIPETPLHADQIMVYQVPIPEPLRFIEPSETETRTMHALDDYGVMHVKLYEDIATFGHIATSYAYPVMVDERYVMDPSPIPKFDNPKLHMSPALMLFGAGREKRLYAVPPFTRVVSLDFEDHPFEVQRWEQSCAICGSHESFLDELILDDAGTQSFVCSDTDYCAQRVKQQENDR
>2565259940
MNTSVKSTAQTRSARDEAYNFAYLDEQTKRMIRRALLKAVAIPGYQVPFGGREMPLPYGWGTGGMQLTAAILGDDDVLKVIDQGADDTTNAVSIRRFFARTAGIATTERTPDATVIQTRHRIPETPLHADQIMVYQVPIPEPLRFIEPSETETRTMHALDDYGVMHVKLYEDIATFGHIATSYAYPVMVDERYVMDPSPIPKFDNPKLHMSPALMLFGAGREKRLYAVPPFTQVVSLDFEDHPFEVQRWEQCCAICGSHDSFLDELILDDAGTQSFVCSDTDYCAQRVKQQENAR
>2565271461
MNTSVKSTAQTRSARDEAYNFAYLDEQTKRMIRRALLKAVAIPGYQVPFGGREMPLPYGWGTGGMQLTAAILGDDDVLKVIDQGADDTTNAVSIRRFFARTAGIATTERTPDATVIQTRHRIPETPLHADQIMVYQVPIPEPLRFIEPSETETRTMHALDDYGVMHVKLYEDIATFGHIATSYAYPVMVDERYVMDPSPIPKFDNPKLHMSPALMLFGAGREKRLYAVPPFTQVVSLDFEDHPFEVQRWEQCCAICGSHDSFLDELILDDAGTQSFVCSDTDYCAQRVKQQENAR
>2565276407
MNTSVKSTAQTRSARDEAYNFAYLDEQTKRMIRRALLKAVAIPGYQVPFGGREMPLPYGWGTGGMQLTAAILGDDDVLKVIDQGADDTTNAVSIRRFFARTAGIATTERTPDATVIQTRHRIPETPLHADQIMVYQVPIPEPLRFIEPSETETRTMHALDDYGVMHVKLYEDIATFGHIATSYAYPVMVDERYVMDPSPIPKFDNPKLHMSPALMLFGAGREKRLYAVPPFTQVVSLDFEDHPFEVQRWEQCCAICGSHDSFLDELILDDAGTQSFVCSDTDYCAQRVKQQENAR
>2565282170
MNTSVKSTAQTRSARDEAYNFAYLDEQTKRMIRRALLKAVAIPGYQVPFGGREMPLPYGWGTGGMQLTAAILGDDDVLKVIDQGADDTTNAVSIRRFFARTAGIATTERTPDATVIQTRHRIPETPLHADQIMVYQVPIPEPLRFIEPSETETRTMHALDDYGVMHVKLYEDIATFGHIATSYAYPVMVDERYVMDPSPIPKFDNPKLHMSPALMLFGAGREKRLYAVPPFTQVVSLDFEDHPFEVQRWEQCCAICGSHDSFLDELILDDAGTQSFVCSDTDYCAQRVKQQENAR
>2565286148
MNTPAKSTAHTRPARDEAYNFAYLDEQTKRMIRRALLKAVAIPGYQVPFGGREMPLPYGWGTGGMQLTAAILGDDDVLKVIDQGADDTTNAVSIRRFFARTAGIATTERTPDATVIQTRHRIPETPLHADQIMVYQVPIPEPLRFIEPSETETRTMHALDDYGVMHVKLYEDIATFGHIATSYAYPVMVDERYVMDPSPIPKFDNPKLHMSPALMLFGAGREKRLYAVPPFTQVVSLDFEDHPFEVQRWEQCCAICGSHDSFLDELILDDAGTQSFVCSDTDYCAQRVKQQENAR
>2565291761
MNTSVKSTAQTRSARDEAYNFAYLDEQTKRMIRRALLKAVAIPGYQVPFGGREMPLPYGWGTGGMQLTAAILGDDDVLKVIDQGADDTTNAVSIRRFFARTAGIATTERTPDATVIQTRHRIPETPLHADQIMVYQVPIPEPLRFIEPSETETRTMHALDDYGVMHVKLYEDIATFGHIATSYAYPVMVDERYVMDPSPIPKFDNPKLHMSPALMLFGAGREKRLYAVPPFTQVVSLDFEDHPFEVQRWEQCCAICGSHDSFLDELILDDAGTQSFVCSDTDYCAQRVKQQENAR
>2565302168
VANPLTGYNFAYLDEQTKRMIRRAILKAVAIPGYQVPFGGREMPMPYGWGTGGIQLTASVIGENDVLKVIDQGADDTTNAVSIRQFFKRVTGVATTERTEDATLIQTRHRIPETPLAEDQILIYQVPIPEPLRFIEPRETETRTMHALEEYGIMQVKLYEDIARFGHIATTYAYPVKVNGRYVMDPSPIPKFDNPKMHMMPALQLFGAGREKRIYAVPPYTPVESLDFDDHPFTVQEWDEPCAICGSRHSYLDEVVLDDSGQRMFVCSDTDYCRQQSEGQKK
>2565981383
MIETQALPTGSERIPAEAGYNFAYLDEQTKRMIRRAILKAIAIPGYQVPFASREMPMPYGWGTGGVQVTAAIIGPDDVLKVIDQGADDTTNAVSIRRFFAKTAGVATTTATQDATIIQTRHRVPEAPLKPDQVLVYQVPIPEPLRFLEPRETETRKLHALADYGLMHVKLYEDIARHGHIATTYAYPVEVAGRYVMDPSPTPKFDNPKIDDCEALQLFGAGREKRIYAVPPHTRVRSLDFEDHPFSVQRFKQPCALCAAQGVYLDEVVLDDRGGRMFVCSDTDHCETRRAEGHKGAMLGTAPETLSGQGANSPLPAEAGKTAP
>2566005531
MSDLANYNFAYLDEQTKRMIRRAILKAIAIPGYQVPFASREMPMPYGWGTGGVQVTAAILGPDDVLKVIDQGADDTTNAVSIRAFFQKTADVAVTTHTGEATIIQTRHRIPEYPLTEGQVIVYQVPIPEPLRFLEPRETETRKMHALAEYGLMHVKLYEDIARHGHIAKTYDYPVMIEGRYVMAPSPTPKFDNPKMHMSPALQLFGAGREKRIYAVPPYTQVVSLDFEDHPFEVQKFKEPCALCGAKGVYLDEVVLDDRGGSMFVCSDTDFCEDRQANGHFGHLAANKEAAAKETVK
>2566017245
MSGYNFAYLDEATKRMIRRALLKAVAVPGHQVPFGSREMPLPYGWGTGGIQVTASVIGADDTLKVIDQGADDTTNAVSIRRFFARVAPGLRTTERTAEATVIQTRHRIPETPLREGQVLVYQVPQPEPLFRLEPRRAETRRLHALADYGLMQVKLYEDIARHGRVGSSYDHPVMVNGRYLMSPSPIPSFDNPKMHRSAALQLFGAGRERRLYAVPPYTEVRSLDFEDHPFVPLRANGRCSLCGAGDSYLDEVVTDDRGGRIFVCSDTDFCTERQTMREAAE
>2566084773
MNAPAYNFAYLDEQTKRMIRRAILKAIAIPGYQVPFASREMPMPYGWGTGGVQVTAAILGPDDVLKVIDQGSDDTTNAISIRKFFAKTAGVATTTATEDATVIQTRHRIPETALQENQVLVYQVPIPEPLRFLEPRETETRRMHALAEYGLMHVKLYEDIARFGHIATSYAYPVKVNARYVMDPSPTPKFDNPKMDNCPALQLFGAGREKRIYAIPPYTQVVSLDFEDHPFVPYRFNAPCALCGAEVSYLDEIITDDKGGRMFVCSDTDYCEGRQSAGHHGSLSAAPYKERAPEGNHG
>2566101596
MSAAPELAQYNFAYLDEQTKRMIRRAILKAIAIPGYQVPFASREMPMPYGWGTGGVQVTASIIGADDVLKVIDQGADDTTNAVSIRAFFQKVANVAVTTHTHEATIIQTRHRIPEKPLNENQVLVYQVPIPEPLRFLEPRETETRKMHALEEYGLMHVKLYEDIARNGHIATTYAYPVKVNGRYVMDPSPTPKFDNPKMHMSDALQLFGAGREKRIYAVPPYTEVVSLDFEDHPFEIQKFHQPCALCDAEGVYLDEVVLDDKGGRMFVCSDTDHCEERREQGHVGHLLATEKEAAE
>2566127059
MTDQSTLARTVRRIEKGYNFAFLDEFTKREIRRKILKAVAIPGYQVPFGSREMPLAKGWGTGGIQITLSIIGEPDVLKVIDQGSDDSVNAVNIRNLVARMTGAQTTSDTTEATIIQTRHRIPEEVLKAEQIVVFQVPFPEPLRSIEPSEQVTRQMHARKDYSGMWLHLYEDIVRHGRITIGARYPVMVNGRYLMDPSPIPRWDVPRLDKAPVLYLFCAGREKRIYAVVPHTSVEPLEFEDYTFEVEDFSGKICEQCGSSDTFLDEMIDENT
>2566163798
MSDLASYNFAYLDEQTKRMIRRAILKAIAIPGYQVPFASREMPMPYGWGTGGVQVTASIIGPDDVLKVIDQGADDTTNAVSIRAFFQKVANVAVTTRTSEATIIQTRHRIPEEKLGAGQVLVYQVPIPEPLRFLEPRETETRKMHALEEYGLMHVKLYEDIARNGRIATTYAYPVKVHGRYVMDPSPTPKFDNPKMHRSEALQLFGAGREKRIYAVPPYTDVVSLDFEDHPFEIQRFDKPCALCGAEDVYLDEVILDDKGGRMFVCSDTDHCEDRRAQGHAGEMLAREAAE
>2566188609
MANPLTGYNFAYLDEQTKRMIRRAILKAVAIPGYQVPFGGREMPMPYGWGTGGIQLTASVIGENDVLKVIDQGADDTTNAVSIRQFFKRVTGVATTERTEDATLIQTRHRIPETPLVEDQILIYQVPIPEPLRFIEPRETETRTMHALEEYGVMQVKLYEDIARFGHIATTYAYPVKVNGRYVMDPSPIPKFDNPKMHMMPALQLFGAGREKRIYAVPPYTPVESLDFDDHPFTVQEWDEPCAICGSRHSYLDEVVLDDSGQRMFVCSDTDYCRQQSEGQKK
>2566193959
MTEILAGYNLGYLDEQTKRTLRRALLKAVAIPGYQVPFGGREMPMPYGWGTGGIQLTACLIGRYDVLKVIDQGADDTTNAVSIRRFFQRVSGVATTEKTTDATLIQTRHRIPEIPLTEDQILIYQVPIPEPLRFIEPRETETRKMHALEEYGVMQVKLYEDIARYGHIATTYAYPVKVNDRYVMDPSPIPKFDNPKMHMMPALQLFGAGREKRLYALPRFTKVASLDFDDHPFSVQQWDEPCALCGSRHSYLDEVVMDDKGSRMFVCSDTDFCQQQIQ
>2566773413
MNYAYLDLPSKQEIRRKTLKALCLPGRQIPFSAPELPIAYGWGVGGMAITAALLEPNDTLKVVDHGSDDTVNALNIADFFTKTANISITTISSKATLIQTRQRVPESPLREEQIVVYQVPRPDPLRGFINDAAEALTRHAHHDYGVVLSALFETWLQQDDACLGYDHPVIVNDGVLMSPSPIPAMDNPRMAMMPAIQIFGAARERRIYALPAYTPLANLAFVDLPASLKKVDTACCICGSSIHYLDNIGTSNTPHWVCSDSEACKERAHV
>2566776676
MANLSGYNFAYLDEQTKRMIRRAILKAVAIPGYQVPFGGREMPMPYGWGTGGIQLTASVIGESDVLKVIDQGADDTTNAVSIRNFFKRVTGVNTTERTDDATLIQTRHRIPETPLTEDQIIIFQVPIPEPLRFIEPRETETRTMHALEEYGVMQVKLYEDIARFGHIATTYAYPVKVNGRYVMDPSPIPKFDNPKMDMMPALQLFGAGREKRIYAVPPFTRVESLDFDDHPFTVQQWDEPCAICGSTHSYLDEVVLDDAGNRMFVCSDTDYCRQQSEAKNQ
>2567063581
MSEVLTGYNLGYLDEQTKRMIRRAILKAVAIPGYQVPFGGREMPMPYGWGTGGIQLTASVIGRADVLKVIDQGADDTTNAVSIRRFFQRVAGVATTERTPEATLIQTRHRIPETVLHEDQILIYQVPIPEPLRFIEPRETETRKMHALEEYGVMQVKLYEDIARYGHIATTYAYPVKVNDRYVMDPSPIPKFDNPKMHMMPALQLFGAGREKRIYALPPFTKVESLDFDDHPFSVQKWDEPCALCGSRHSYLDEVVLDDQGNRMFVCSDTDYCRQQLAQPSQEAQH
>2567069063
MNDAAYNFAYLDEQTKRMIRRALLKAVAIPGYQVPFGGREMPLPYGWGTGGMQLTAAILGAEDVLKVIDQGADDTTNAVSIRRFFARTAGVATTEATPDATVIQTRHRIPETPLQADQIMVYQVPIPEPLRFIEPSETETRTMHALNDYGVMHVKLYEDIATFGHIATSYAYPVMVDERYVMDPSPIPKFDNPKLDMSPALMLFGAGREKRLYAVPPYTQVTSLDFEDHPFEVQKWEHNCAICGSHESFLDELILDDAGTQSFVCSDTWYCAQRVKENNQ
>2567252190
MNDITQIPTRDPAYNFAYLDEQTKRMIRRALLKAVAIPGYQVPFGGREMPLPYGWGTGGMQLTAAILGAEDVLKVIDQGADDTTNAVSIRRFFARTAGIATTEATPDATVIQTRHRIPETPLQAGQIMVYQVPIPEPLRFIEPSETETRTMHALNDYGVMHVKLYEDIATFGHIATAYAYPVMVDERYVMDPSPIPKFDNPKLDMSPALMLFGAGREKRLYAVPPYTQVSSLDFEDHPFEVQKWQHCCAICGSHESFLDELILDDAGTQSFVCSDTWYCAQRVKENNQ
>2568566458
MSLSPQASAAPEQGYNFAYLDEQTKRMIRRGLLKAVAIPGYQVPFGGREMPLPYGWGTGGMQVTAAILGADDVLKVIDQGADDTTNAVSIRRFFARTAGVATTERTPEATVIQTRHRIPETALSGEQIMVYQVPIPEPLRFIEPSEAETRTMHALDDYGVMHVKLYEDIATFGHIATSYAYPVTVDERYVMDPSPIPKFDNPKLDMSPALMLFGAGREKRLYAVPPFTRVASLDFEDHPFEVQRWEESCAFCGSHESYLDELIVDDRGGKRFVCSDTDYCTQRRACQEEGEDAQ
>2568948122
MNAPVYNFAYLDEQTKRMIRRAILKAIAIPGYQVPFASREMPMPYGWGTGGVQVTAAILGREDTLKVIDQGSDDTTNAISIRKFFEKTANVKTTTVTSDATVIQTRHRIPETALNDNQVLVYQVPIPEPLRFLEPRETETRRMHALGQYGLMHVKLYEDIARHGHIATTYAYPVKVNERYVMDPSPTPKFDNPKMDDCEALQLFGAGREKRIYAIPPHTKVTSLDFEDHPFETYRFDAPCALCGSKTSYLDEVVVDDRGGRMFVCSDTDYCETRRAGGYQGAGFGADHQVT
>2569148630
MNAPSYNFAYLDEQTKRMIRRAILKAIAIPGYQVPFASREMPMPYGWGTGGVQVTAAILGPSDVLKVIDQGSDDTTNAISIRKFFAKTAGVATTTRTDEASVIQTRHRIPEAPLHEGQVLVYQVPIPEPLRFLEPRETETRRMHALAEYGLMHVKLYEDIAKFGHIATAYAYPVKVAGRYVMDPSPTPKFDNPKMDNCPALQLFGAGREKRIYAVPPYTEVVSLDFEDHPFTRYRQNAPCALCGAEDSYLDEIVTDDKGGRMFVCSDTDYCETRRAEGHFGSANAPETERADV
>2569330715
MNNAYNFAFFDEGSKREIRRATLKAIAIPGYQVPFASREMPIGRGWGTGGLQLTLSLIGKEDVLKVIDQGSDESVNAVSIKKLVKDTTGVQITDHTSQATIIQSRHRIPEVPLRTDQILVLQVPLPEPLRYFEPSEHETKKLHAEKEYSGAWLMLFEQIMKYGSMTTGADHPVMVHGRYVMAPSPIPRFDNPKMDENEALILLGAGREKKIYAVPPYTRIVSLDFEDYPFEGESFHGKCCRLCGSEGVFLDELIDEATGETFYQCNDTSYCCEILNEAEKAGVN
>2569333995
MTTNLSGYNFAYLDEQTKRMIRRAILKAVAIPGYQVPFGGREMPMPYGWGTGGIQLTASVIGEPDVLKVIDQGADDTTNAVSIRNFFKRVTGVNTTERTEDATLIQTRHRIPETPLVEDQIIIFQVPIPEPLRFIEPRETETRTMHALEEYDIMQVKLYEDIARFGHIATTYAYPVKVNDRYVMDPSPIPKFDNPKMDMMPALQLFGAGREKRIYAVPPYTRVESLDFDDHPFTVQSWDEPCAICGSTHSYLDEVVLDDTGKRMFVCSDTDYCRQQSEALSK
>2569404686
MNASAEPYNFAYLDEQTKRMIRRALLKAVAIPGYQVPFGGREMPLPYGWGTGGMQLTAAILGRDDVLKVIDQGADDTTNAVSIRRFFSRTAGVRTTVDTTEATVIQTRHRIPETALANDQIMVFQVPIPEPLRFIEPSETETKTMHALNDYGVMHVKLYEDIARYGHIATAYAYPVLVDGRYVMDPSPIPKFDNPKLHRSAALMLFGAGREKRLYAVPPYTEVASLDFEDHPFEIQKWDHSCAICGSTESFLDEIITDDKGSREFVCSDTDYCAQRVAQAEVEK
>2569892461
MTRDAASDMSPRASAGLPTADGYNFAFLDEQTKRAIRRSLLKAVAIPGYQVPFGSREMPLPYGWGTGGIQVSAAIIGAGDTLKVIDQGADDTTNAVNIRRFFARTAGVATTTRTSDATIIQTRHRIPETPLREGQIMVYQVPMPEPLFRLEPRIAQSRKLHALGEYGLMRVRLYEDIVRHGAIATTYDYPIIVNGRYLASPSPIPKFDNPKLHMNPALQLFGAGRERRLYAIPPYTPVESLDFDDHPFEIQKWNAHCALCGATDSFLDEVITDDAGTRMHVCSDSDYCGRRTNDREAA
>2570036915
MNTSGQDSQYSGYNFAYLDEQTKRMIRRALLKAVAIPGYQVPFGGREMPMPYGWGTGGMQLTASILGANDVLKVIDQGADDTTNAVSIRTFFERVAHVETTTRTEAASVIQTRHRIPEKALSKGQILVYQVPIPEPLRFIEPSEEETRVMHALEEYGVMHVKLYEDIARHGHIATTYAYPVKVDERYVMDPSPIPKFDNPKLNMSDALMLFGAGREKRLYAIPPYTRVKSLDFEDHPFEIQAWDTPCELCGATDSFLDEVITDDQGGRMFVCSDTDYCQNRREEVA
>2570110635
MANLSGYNFAYLDEQTKRMIRRAILKAVAIPGYQVPFGGREMPMPYGWGTGGIQLTASVIGESDVLKVIDQGADDTTNAVSIRNFFKRVTGVNTTERTDDATVIQTRHRIPETPLTEDQIIIFQVPIPEPLRFIEPRETETRTMHALEEYGVMQVKLYEDIARFGHIATTYAYPVKVNGRYVMDPSPIPKFDNPKMDMMPALQLFGAGREKRIYAVPPFTRVESLDFDDHPFTVQQWDEPCAICGSTHSYLDEVVLDDAGNRMFVCSDTDYCRQQSEAKSQ
>2570158841
MAELSGYNNGYLDEQTKRTIRRAILKAVAIPGYQVPFAGREMPMPYGWGTGGIQITASVIGDRDVLKVIDQGADDTTNAVSIRRFFQRVSGAATTERTVDATLIQTRHRIPETPLEEDQILIFQVPIPEPLRFIEPRETETRTMHALEEYGIMQVKLYEDIARFGHIATTYAYPVKVNDRYVMDPSPIPKFDNPKMHMMPALQLFGAGREKRIYALPPYTKVESLDFDDHPFTVQQWDEPCALCGSRHSYLDEVVMDDQGTRMFVCSDTDFCHQQQEQQHAQ
>2570412147
MANPLTGYNFAYLDEQTKRMIRRAILKAVAIPGYQVPFGGREMPMPYGWGTGGIQLTASVIGENDVLKVIDQGADDTTNAVSIRQFFKRVTGVATTERTEDATLIQTRHRIPETPLVEDQILIYQVPIPEPLRFIEPRETETRTMHALEEYGVMQVKLYEDIARFGHIATTYAYPVKVNGRYVMDPSPIPKFDNPKMHMMPALQLFGAGREKRIYAVPPYTPVESLDFDDHPFTVQEWDEPCAICGSRHSYLDEVVLDDSGQRMFVCSDTDYCRQQSEGQKK
>2570555035
MANLSGYNFAYLDEQTKRMIRRAILKAVAIPGYQVPFGGREMPMPYGWGTGGIQITASVIGEADVLKVIDQGADDTTNAVSIRSFFQRVTGVNTTEKTEDATLIQTRHRIPETPLSEDQILIFQVPIPEPLRFIEPRETETRTMHALEEYGVMQVKLYEDIARFGHIATTYAYPVKVNGRYVMDPSPIPKFDNPKMDMMPALQLFGAGREKRIYAVPPYTRVESLDFDDHPFTVQEWDEPCAICGSKHSYLDEVVLDDTGKRMFVCSDTDYCRQQSEANGQ
>2571042611
MTALGYNFGYLDENTKRMIRRALLKAVAVPGHQVPFGAREMPLPYGWGTGGIAVTASVIGAGDRLKVIDQGADDTTNAVSIRRFFAKVAGVETTERTGEATIIQTRHRIPETRLREGQILVYQVPMPEPLFRLEPRVSETKRMHALADYGLMHVKLYEDIARHGHVAMSYNYPVLVGGRYLMSPSPIPAFDNPKMDRMPALQLFGAGREKRIYAVPPYTAVKSLDFEDHPFRPARADAPCALCGSRESYLDEVVVDDKGGRMFVCSDTDYCATRQTQREAAE
>2571686718
MANLSGYNFAYLDEQTKRMIRRAILKAVAIPGYQVPFGGREMPMPYGWGTGGIQITASVIGESDVLKVIDQGADDTTNAVSIRSFFQRVTGVNTTEKTEDATLIQTRHRIPETPLTEDQILIFQVPIPEPLRFIEPRETETRTMHALEEYGVMQVKLYEDIARFGHIATTYAYPVKVNGRYVMDPSPIPKFDNPKMDMMPALQLFGAGREKRIYAVPPYTRVESLDFDDHPFTVQEWDEPCAICGSKHSYLDEVVLDDTGKRMFVCSDTDYCRQQSEANSQ
>2571818896
MPYNFAYLDENSKRAIRRSLLKAVAIPGHQIAFASREMPLPYGWGTGGIQVTAAIIGKDDILKVIDQGADDTTNAVSIRHFFQSVAGGIATTTDTQQASIIQTRHRIPETALRADQIIVYQVPMPEPLFKLEPRRTETRILHAMADYSLMYLQLYDHITRYGRVAIGYDYPVMVHDRYLMSPSPIPAFDVPKMHMNPALQLFGAGREKRLYAVPPYTRVVPLAFEDYPFTPLQAQAPCALCGSTSSYKDEIILDDSGKRQFACSDTDYCGKTSCK
>2572042364
MSLSPQASAAPEQGYNFAYLDEQTKRMIRRGLLKAVAIPGYQVPFGGREMPLPYGWGTGGMQVTAAILGADDVLKVIDQGADDTTNAVSIRRFFARTAGVATTERTPEATVIQTRHRIPETALSGEQIMVYQVPIPEPLRFIEPSEAETRTMHALDDYGVMHVKLYEDIATFGHIATSYAYPVTVDERYVMDPSPIPKFDNPKLDMNPALMLFGAGREKRLYAVPPFTRVASLDFEDHPFEVQRWEESCAFCGSHESYLDELIVDDRGGKRFVCSDTDYCTQRRARQEEGEDAQ
>2572975254
MTRDAASDMSPRASAGLPTADGYNFAFLDEQTKRAIRRSLLKAVAIPGYQVPFGSREMPLPYGWGTGGIQVSAAVIGAGDTLKVIDQGADDTTNAVNIRRFFARTAGVATTTRTSEATIIQTRHRIPETPLREGQIMVYQVPMPEPLFRLEPRIAQSRKLHALGEYGLMRVRLYEDIVRHGAIATTYDYPVIVNGRYLTSPSPIPKFDNPKLHMNPALQLFGAGRERRLYAIPPYTPVESLDFDDRPFEIQKWNAHCALCGATDSFLDEVITDDAGTRMHVCSDSDYCGRRTNDREAA
>2573440667
MANLSGYNFAYLDEQTKRMIRRAILKAVAIPGYQVPFGGREMPMPYGWGTGGIQITASVIGEADVLKVIDQGADDTTNAVSIRNFFKRVTGVNTTEKTEDATLIQTRHRIPETPLTEDQILIFQVPIPEPLRFIEPRETETRTMHALEEYGIMQVKLYEDIARFGHIATTYAYPVKVNGRYVMDPSPIPKFDNPKMDMMPALQLFGAGREKRIYAVPPYTRVESLDFDDHPFTVQEWDEPCAICGSKHSYLDEVVLDDTGKRMFVCSDTDYCRQQSEANSQ
>2573477270
MTVTPIAHNSPGYNIGYLDEQTKRMIRRSLLKAVAIPGFQVPFASREVPMPRGWGTGGVQVTAAVLGGDDVLKVIDQGADDTTNAVSIRAFFAEVSGVATTTVTEEATVIQTRHRIPETPLTAGQIIVYQVPIPEPLRFLEPRETETSRLHALEDYGLMYVKLYEDIASLGHIATTYDYPVMVNGRYLMAPSPIPSFDNTKMHMNPALQLFGAGREKRIYAVPPFTRVESLGFDDHPFEPQRFDRPCAICGSVGVYLDEVITDDSGTAMFVCSDTDHCERNAIRTDEEVGA
>2573518916
MNAPVYNFAYLDEQTKRMIRRAILKAIAIPGYQVPFASREMPMPYGWGTGGVQVTAAILGQGDTLKVIDQGSDDTTNAISIRKFFEKTANVKTTTVTSDATVIQTRHRIPETALNDNQVLVYQVPIPEPLRFLEPRETETRRMHALGEYGLMHVKLYEDIARHGHIATTYAYPVKVNERYVMDPSPTPKFDNPKMDDCEALQLFGAGREKRIYAIPPHTKVTSLDFEDHPFETYRFDAPCALCGSKTSYLDEVVVDDKGGRMFVCSDTDYCETRRADGHKGAGFGADHRGM
>2573579831
MNKSYNFAFFDEGSKREIRRATLKAIAIPGYQVPFASREMPIGRGWGTGGLQLTLSLIGKDDVLKVIDQGSDESVNAVNIKKLVSDTTGVRTTDRTSEATLIQSRHRVPEVPLQQDQILILQVPLPEPLRSFESSEHETKKLHAEREYSGAWLMLFEQIMKYGTMATDADHPVMVHDRYVMAPSPIPRFDNQKLDYSEALILLGAGREKKVYAVPPYTKVTSLAFDDYEFEIESFVNRECVLCGSKDVFLDELVDQDTGATYFQCNDTSNCLDVVNQK
>2573768839
MANALTGYNFAYLDEQTKRMIRRAILKAVAIPGYQVPFGGREMPMPYGWGTGGIQLTASVIGENDVLKVIDQGADDTTNAVSIRQFFKRVTGVATTERTEDATLIQTRHRIPETPLTDDQILIFQVPIPEPLRFIEPRETETRTMHALEEYGVMQVKLYEDIARFGHIATTYAYPVKVNGRYVMDPSPIPKFDNPKMHMMPALQLFGAGREKRIYAVPPYTPVESLDFDDHPFTVQEWDEPCAICGSRHSYLDEVVLDDSGKRMFVCSDTDYCRQQSEEQKK
>2573892906
MANLSGYNFAYLDEQTKRMIRRAILKAVAIPGYQVPFGGREMPMPYGWGTGGIQITASVIGEADVLKVIDQGADDTTNAVSIRNFFQRVTGVATTEKTEDATLIQTRHRIPETPLAEDQILIFQVPIPEPLRFIEPRETETRTMHALEEYGVMQVKLYEDIARFGHIATTYAYPVKVNGRYVMDPSPIPKFDNPKMDMMPALQLFGAGREKRIYAVPPYTRVESLDFDDHPFTVQEWDEPCAICGSKHSYLDEVVLDDTGKRMFVCSDTDFCRQQSEANGQ
>2574116067
MQGYNFAYLDEHTKRMIRRAILKAVAIPGHQVPFASREMPLPYGWGTGGIQLTASLLGPDDVLKVIDQGADDTTNAVSIRRFFARTAGIRTTTRTAEATVIQTRHRIPETPLREGQIIVYQVPIPEPLYRLEPSRAAAAQMHALADYGAMHVRLYEEITRHGRVALSYDYPVMVNERYLMSPSPIPAFDNPKLHMNPAMQLFGAGREKRIYAVPPFTAVRSLDFEDHPFDPRRADAACALCGARETYLDEIVSDDRGGKMFVCSDTDCCEARRETAP
>2574144533
MNAHASNYNFAYLDEQTKRMIRRAILKAIAVPGYQVPFASREMPMPYGWGTGGVQVTASILGPDDVLKVIDQGADDTTNAVSIRKFFQKVAGVETTTSTEDATIIQTRHRIPEAPLQEGQVLVYQVPIPEPLRFLEPRETETRKMHALEEYGLMHVKLYEDIAKNGHIATTYAYPVKVEGRYVMDPSPTPKFDNPKMHMSPALQLFGAGREKRIYAVPPHTEVISLDFEDHPFEVQRFDKPCALCGAEQVYLDEVVLDDRGGRMFVCSDTHHCESRQAAGHRGEMSGEALS
>2574214467
MQRSYNYAFFDEASKREIRRAAIKGVCIPGYQVPFASREMPIGRGWGTGGLQLTLSLIGRSDVLKVIDQGSDDSVNAVNIKKLVADTTDVPITDETEAATLIQSRHRIPEKALRADQILVLQVPTPEPLRTFEASETVTRRLHAEADYTGAWLELFDQIVRFGVATTGADHPVLVNRRYVMAPSPIPRFDNGKLNQAEHLTLLGAGREKKIYAVPPYTDVVSLDFEDYPFTVEDFTGKQCALCGATEVYLDELVDEASGSTYYQCNDTAWCAARREAQMREGGPDDE
>2574216360
MSDAYNFAYLDEGTKRMIRRALLKAVAVPGYQVPFASREMPMPYGWGTGGVQVTAAILGRSDVLKVIDQGADDTTNAVSIRRFFAKTAGIATTTRTGEATVIQTRHRIPETPLTEGQTLVYQVPIPEPLRFLEPRETETRQMHALAEYGLMHVKLYEDISRHGHIATTYAYPVEVAGRYVMDPSPTPKFDNPKMDDCPALQLFGAGRERRIYAVPPYTTVRSLDFEDHPFRVQHFTDPCALCGAKGHYLDEVVTDDAGGRMFICSDTDACETRREDAR
>2574245509
MNDILTGYNLGYLDEQTKRMIRRAILKAVAIPGYQVPFGGREMPMPYGWGTGGIQITASIIGRADVLKVIDQGADDTTNAVSIRRFFQRVAGVMTTERTPEATLIQTRHRIPETALQADQILIYQVPIPEPLRFIEPRETETRKMHALEEYGVMQVKLYEDIARYGHIATTYAYPVKVNDRYVMDPSPIPKFDNPKMHMMPALQLFGAGREKRIYALPPFTRVESLDFDDHPFSVQQWDQPCALCGSRHSYLDEVVLDDQGNRMFVCSDTDFCQQQLDQQGQH
>2574250627
MTDYNFAYLDEQTKRMIRRAILKGLAVPGYQVPFASREMPMPYGWGTGGVQVSAATLTPDDTLKVIDQGADDTTNAVSIRKFFENTAGVATTEQTAKASVIQTRHRIPEAELSEDQILVYQVPIPEPLRFLEPRETETRKMHSLQEYGLMHVKLYEDISQHGAIATSYAYPVKVADRYVMDPSPIPKFDNPKMNMAAIQLFGAGREQRIYAVPPYTEVVSLDFEDYPFEASKADHPCDLCAAEDSYLDEVILDDAGNRMFVCSDTDYCRSRRDAGHIGRLSEEAA
>2574264417
MTTTAANTAAEGYNFAYLDEQTKRMIRRAILKAVAVPGYQVPFGSREMPLPYGWGTGGIQVTASVIGADDTLKVIDQGADDTTNAVSIRRFFARTAGIATTDQTQTATVIQTRHRIPEIPLHEGQILVYQVPIPEPLRWIEPRETETRKMHALQEYGVMHVKLYEDITQYGRIATGYDYPVQVDGRYIMSPSPIPKFDNPKMHRNPALQLFGAGREKRIYAIPPYTRVESLDFEDHPFEIQSWEAHCALCGSDHSYLDEVVTDDRGGRMFVCSDTQYCAQRREQGHHGDQASPPSYPEPEVLT
>2574316619
VNQIAPETAYNFAYLDEQTKRMIRRAILKALAVPGYQVPFASREMPMPYGWGTGGVQVTAAVLRPEDVLKVIDQGADDTTNAVSIRSFFRRTAEVAVSTRTAEASVIQTRHRIPEAPLTEGQILVYQVPIPEPLRFLEPRETETRRMHALEEYGLMHVKLYEDIARHGHIATSYAYPVRVEGRYVMDPSPIPRFDNPKLSDCPAIQLFGAGREQRIYALPPYTRVESLDFEDHPFEASKPDRPCGLCGAEDSYLDEVIVDDAGGRLFLCSDTDYCESRREAGHRGTEAA
>2574317222
MTHLYTTPEAEMNAYNFAYLDEQTKRMIRRAILKGLAIPGYQVPFASREMPMPYGWGTGGVQVSAAVLMPEDTLKVIDQGADDTTNAVSIRKFFEKTAGIATTEQTTKASVIQTRHRIPEAALSEGQILVYQVPIPEPLRFLEPSEVETRKMHSLEEYGLMHVKLYEDISRHGAIATAYAYPVKVEERYVMDPSPIPKFDNPKMEMAAIQLFGAGREQRIYAIPPYTQVVSLDFDDFPFEASKADHACDLCGADDSYLDEVIMDDKGTRMFVCSDTDYCAARRHAGHVGAQGIPEKESVI
>2574349744
MTGYHFAFLDENSKREIRRALLKAVALPGYQVPFASREMPVARGWGTGGLQVTLSLVGKEDIIKVIDQGSDESVNAVSIKNLIQRTTGIAVTDKTSVATLIQSRHRIPEVELREDQILVLQVPIPEPLREIEPSEYVTRRLHADKEYSGVWLMLFEQIMKHGHMATGADHPVLVYGRYVMAPSPIPRFDNPKLNMNRALILLGAGREKRIYAVPPYTKVESLAFLDHPFTVEDQEGKSCRLCGATGVFLDEIIDEETQFVSCNDTSYCLQRLNKEL
>2574401632
MTAANASPTAGIARDDHYNFGYLDESTKRMLRRALLKAVAIPGYQVPFGSREMPLPYGWGTGGIQVTAAIIGKPDVLKVIDQGSDDTTNAINIRRFFGRVTGVQTTERTAEASIIQTRHRIPETPLRAGQTMVFQVPIPEPLRWLEPSESETRTMHALSEYGAMHVKLYEDIAHHGHIATTYDYPVIVNQRYMMRPSPIPKFDNPKLDRSPALMLFGAGREKRVYAVPPYTSVRSLDFADHPFTVEKWSSCCAQCGATDSYLDEIITDDAGTRMFVCSDTEYCADRQAAHAVETAAGGAR
>2574448416
VSGYNFAYLDEATKRMIRRALLKAVAVPGHQVPFGSREMPLPYGWGTGGIQVTASVIGADDTLKVIDQGADDTTNAVSIRRFFARVAPGLRTTERTAEATVIQTRHRIPETPLREGQVLVYQVPQPEPLFRLEPRRAETRRLHALADYGLMQVKLYEDIARHGRVGSSYDHPVMVNGRYLMSPSPIPSFDNPKMHRSPALQLFGAGRERRLYAVPPYTDVQSLDFEDHPFVPLRAKGRCTLCGAGDSYLDEVVTDDRGGRIFVCSDTDFCTGRQTMREAAE
>2574519878
MNAPATAASSMPAITYNFAYLDEQTKRMIRRAILKAIAIPGYQVPFASREMPMPYGWGTGGVQVTAAILGADDVLKVIDQGSDDTTNAVAIRTFFETTAGVATTTRTQDATIIQTRHRIPEAELKAGQTIVFQVPIPEPLRYLEPRETETRRLHALADYGLMQVKLYEDIARHGHIATTYAYPVKVEGRYVMDPSPIPKFDNPKMNDSPALQLFGAGREKRIYAIPPHTQVVSLDFEDHPFKVQAFKEPCALCGATGVYLDEVILDDKGGRMFVCSDTDHCSTRQAEGHTGTMSAPYQEAAHD
>2574568488
MSEVLTGYNLGYLDEQTKRMIRRAILKAVAIPGYQVPFGGREMPMPYGWGTGGIQITASIIGRADVLKVIDQGADDTTNAVSIRRFFQRVAGVATTERTPEATLIQTRHRIPETPLQADQVLIYQVPIPEPLRFIEPRETETRKMHALEEYGVMQVKLYEDIARYGHIATTYAYPVKVNNRYVMDPSPIPKFDNPKMHMMPALQLFGAGREKRIYALPPFTKVESLDFDDHPFSVQQWEEPCALCGSRHSYLDEVVLDDQGSRMFVCSDTDFCQQQLNQEVPH
>2574572749
MNAHAIPASEAGYNFAYLDEQTKRMIRRALLKAVAIPGYQVPFGGREMPLPYGWGTGGMQLTAAILGADDVLKVIDQGADDTTNAVSIRRFFARTAGVATTERTPTATVIQTRHRIPETPLAAGQIMVYQVPIPEPLRFIEPSETETRTMHALGDYGVMHVKLYEDIATFGHIATSYAYPVTVDGRYVMDPSPIPKFDNPKLDRSPALMLFGAGREKRLYAVPPYTRVVSLDFEDHPFQIQQWEQCCAICGSGDSYLDELIVDDAGSKQFVCSDTDYCAQRAQQQESRP
>2574578390
MSDYNFAYLDEQTKRMIRRAILKGLAIPGYQVPFASREMPMPYGWGTGGVQVSAAVMTPDDRFKVIDQGADDTTNAVSIRTFFERTAGVATTTKTSEASVIQTRHRIPEERLSEGQILVYQVPIPEPLQFLEPRESETRKMHSLEEYGLMHVKLYEDISRHGHIATSYDYPVKVEGRYVMDPSPIPKFDNPKLGDMAAIQLFGAGREQRIYALPPYTQVVSLDFEDHPFEASKPDHPCAMCGAENSYLDEVITDDTGGRMFVCSDTDFCEARQAAGNTGTMNGRDAA
>2574589497
MANLSGYNFAYLDEQTKRMIRRAILKAVAIPGYQVPFGGREMPMPYGWGTGGIQITASVIGESDVLKVIDQGADDTTNAVSIRSFFQRVTGVNTTEKTEDATLIQTRHRIPETPLTEDQILIFQVPIPEPLRFIEPRETETRTMHALEEYGVMQVKLYEDIARFGHIATTYAYPVKVNGRYVMDPSPIPKFDNPKMDMMPALQLFGAGREKRIYAVPPYTRVESLDFDDHPFTVQEWDEPCAICGSKHSYLDEVVLDDTGKRMFVCSDTDYCRQQSEANGQ
>2574689708
MKTMTHFAFFDEGSKKEIRRATLKAVAIPGYQVPFASREMPIARGWGTGGLQLTLSLIGKTDIVKVIDQGADESVNAVSIKKLVQQTTNVALTENTEAASLIQSRHRIPEVPLTKEQILVLQVPTPEPLRQVEASEYITKRLHAEDEYSGAWLLLFEQIMKYGKTATGADHPVYVNGRYVMAPSPIPRFDNQKLHYSEALILLGAGREKKIYAVPPYTDVNSLAFEDYPFTVESFADHTCYLCGADDVFLDELIDETSGKSYYQCNDTSYCVDRLNSLKEKEATPTHA
>2576119657
MSDYNFAYLDEQTKRMIRRAILKGLAIPGYQVPFASREMPMPYGWGTGGVQVSAAVLTPEDTFKVIDQGADDTTNAVSIRRFFQKTAGVAVTEATSEASVIQTRHRIPEEELSADQILVYQVPIPEPLRFLEPSEVETRKMHSLEEYGLMHVKLYEDISQHGDIATAYAYPVKVEGRYVMDPSPIPKFDNPKLEMAGIQLFGAGREQRIYAVPPYTQVVSLDFDDYPFQPTKADHCCGLCGSTTSYLDELIVDDQGGRMFMCSDTDYCAKRRREGHVGPQGTPHKEDAA
>2576528071
MANLSGYNFAYLDEQTKRMIRRAILKAVAIPGYQVPFGGREMPMPYGWGTGGIQLTASVIGESDVLKVIDQGADDTTNAVSIRNFFKLVTGVNTTERTDDATLIQTRHRIPETPLTEDQIVIFQVPIPEPLRFIEPRETETRTMHALEEYGVMQVKLYEDIARFGHIATTYAYPVKVNGRYVMDPSPIPKFDNPKMDMMPALQLFGAGREKRIYAVPPFTRVESLDFDDHPFTVQQWDEPCAICGSTHSYLDEVVLDDAGNRMFVCSDTDYCRQQSEAKNQ
>2576782632
MIPGYNFAYLDEETKRMIRRALLKAVAIPGYQVPFASREMPLPYGWGTGGIQLTASLLGKEDVLKVMDQGADDTTNAVSIRRFFEKTAGVATTTETERASLIQTRHRIPETPLREDQILVYQVPIPEPLRFIEASELKTRKLHALKSYGILYVKLYEDIARHGRIATTFDYPVEVNGRYMMSPSPIPKYDNPKCDLMPALQLFGAGREKRIYAVPPYTRVISLDFEDHPFSVEKTGRACALCGSQDSYLDEIVVDDAGGRLFTCSDTDFCEKRRRAREAA
>2576788404
VTNLAGYNFAYLDEQTKRMIRRAILKAVAIPGYQVPFGGREMPMPYGWGTGGIQITASIIGEADVLKVIDQGADDTTNAVSIRNFFKRVTNAATTESTENATLIQTRHRIPELPLVEDQILIYQVPIPEPLRFIEPRETETRTMHALEEYGVMQVKLYEDIARFGHIATTYAYPVKVNDRYVMDPSPIPKFDNPKMDQMPALQLFGAGREKRIYAVPPYTRVESLDFDDHPFSVQQWDQPCAICGSHDSYLDEVVLDDAGNRMFVCSDTDFCRTVCEANNP
>2576845211
MSTTLEGYNFAYLDEATKRMIRRALLKAVAIPGHQIPFGAREMPLPYGWGTGGIQVTAAILGPTDTLKVIDQGADDTTNAISIRRFFTRVAGVATTEHTAEATVVQTRHRIPERLLREDQIIVYQVPQPEPLSRLEPRRTETKRLHALADYGLMHVRLYEDIARFGHIAKAYDYPVMVNGRYLMSPSPIPAFDNPKMHRMAALQLFGAGREKRIYAIPPYTDVRSLDFEDHPFRPIRAPHACALCASTDTYLDEVITDDAGGRLFVCSDTDHCAERQATAQEAAE
>2576901605
MAELSGYNNGYLDEQTKRTIRRAILKAVAIPGYQVPFAGREMPMPYGWGTGGIQITASVIGDKDVLKVIDQGADDTTNAVSIRRFFQRVSGAATTERTVDATLIQTRHRIPETPLEEDQILIFQVPIPEPLRFIEPRETETRTMHALEEYGIMQVKLYEDIARFGHIATTYAYPVKVNDRYVMDPSPIPKFDNPKMHMMPALQLFGAGREKRIYALPPYTKVESLDFDDHPFTVQQWDEPCALCGSRHSYLDEVVMDDQGTRMFVCSDTDFCHQQQEQQHAQ
>2577339859
MNALTASCAREASAYNFAYLDEQTKRMIRRGLLKAVSIPGYQVPFGGREMPVPYGWGTGGMQLTAAILGADDVLKVIDQGADDTTNAVSIRRFFARTAGVATTERTVEASVIQTRHRIPETPLSAGQIMVYQVPIPEPLRFIEPSEQETRTMHALEDYGVMHVKLYEDIATFGHIATAYAYPVTVDARYVMDPSPIPKFDNPKLDMSPALMLFGAGREKRLYAVPPYTRVVSLDFEDHPFAVQQWDECCAFCGSSESFLDELIVDDAGSKRYVCSDTDYCRQRTEESLQ
>2577522731
MSEVLTGYNLGYLDEQTKRMIRRAILKAVAIPGYQVPFGGREMPMPYGWGTGGIQLTASVIGRADVLKVIDQGADDTTNAVSIRRFFQRVAGVETTERTPEATLIQTRHRIPETALREDQILIYQVPIPEPLRFIEPRETETRKMHALEEYGVMQVKLYEDIARYGHIATTYAYPVKVNDRYVMDPSPIPKFDNPKMHMMPALQLFGAGREKRIYALPPFTKVESLDFDDHPFSVQQWDEPCALCGSRHSYLDEVVLDDRGNRMFVCSDTDYCRQQLAQSSQEAQH
>2578014941
MISNSKNQSYEGFNFAYLDEQTKRSIRRTLLKAVAIPGHQIPFSSKEMPMSYGWGTGGIQVTASVIGKTDVLKVIDQGSDDTTNAVNIRRFFAKVCNIKTTEKTSEATLIQTRHRIPETPLKEGQVMVYQVPIPEPLRWLEPSEVQTQKMHALEEYGSMYVKLYEDITKYGYISTSYDYPVMVNHRYLMSPSPIPRFDNPKLNNSPALQLFGAGREKRIYAIPPYTCVKSLDFEDHPFSVEKWNKPCQLCGSIESYLDEVIMDDQGTRMWVCSDSDYCQQQQQK
>2578327198
MNAPAYNFAYIDEQTKRMIRRAILKAIAIPGYQVPFASREMPMPYGWGTGGVQVTAAILGPQDVLKVIDQGSDDTTNAISIRKFFAKTAGVATTTATEDATVIQTRHRIPETSLHANQVLVYQVPIPEPLRFLEPRETETRRMHALAEYGLMHVKLYEDIARFGHIATAYAYPVKVNARYVMDPSPTPKFDNPKMDNCPALQLFGAGREKRIYAIPPYTQVVSLDFEDHPFEPYRFNAPCALCGAENSYLDEIVTDDKGGRMFVCSDTDYCEGRQAAGHHGSLSAAPYKEKAQEGSNG
>2578364953
MTANLSGYNFAYLDEQTKRMIRRAILKAVAIPGYQVPFGGREMPMPYGWGTGGIQLTASVIGEPDVLKVIDQGADDTTNAVSIRNFFKRVTGVATTERTEDATLIQTRHRIPETPLVEDQIIIFQVPIPEPLRFIEPRETETRTMHALEEYGIMQVKLYEDIARFGHIATTYAYPVKVNNRYVMDPSPIPKFDNPKMDMMPALQLFGAGREKRIYAVPPYTRVESLDFDDHPFTVQSWDEPCAICGSTHSYLDEVVLDDTGKRMFVCSDTDYCRQQSEALSK
>2578404410
MTELSGYNPGYLDEQTKRAIRRAILKAVAIPGYQVPFGGREMPMPYGWGTGGIQLTASVIGEQDVLKVIDQGADDTTNAVSIRRFFQRVSGANTTESTRQATLIQTRHRIPETSLTEDQILIFQVPIPEPLRFIEPRETETRNMHALEEYGIMQVKLYEDIARFGHIATTYAYPVKVNDRYVMDPSPIPKFDNPKMHMMPALQLFGAGREKRIYALPPYCKVESLDFDDHPFDVQRWEAPCALCGSRQSYLDEVVMDDQGTRLFVCSDTDYCHQQQEAKQA
>2578469549
MSEVLTGYNLGYLDEQTKRMIRRAILKAVAIPGYQVPFGGREMPMPYGWGTGGIQLTASVIGRADVLKVIDQGADDTTNAVSIRRFFQRVAGVATTERTPEATLIQTRHRIPETALHEDQILIYQVPIPEPLRFIEPRETETRKMHALEEYGVMQVKLYEDIARYGHIATTYAYPVKVNDRYVMDPSPIPKFDNPKMHMMPALQLFGAGREKRIYALPPFTKVESLDFDDHPFSVQKWDEPCALCGSRHSYLDEVVLDDQGNRMFVCSDTDYCRQQLAQPSQEAQH
>2578598070
MANLSGYNFAYLDEQTKRMIRRAILKAVAIPGYQVPFGGREMPMPYGWGTGGIQITASVIGEADVLKVIDQGADDTTNAVSIRNFFKRVTGVNTTEKTEDATLIQTRHRIPETPLTEDQILIFQVPIPEPLRFIEPRETETRTMHALEEYGIMQVKLYEDIARFGHIATTYAYPVKVNGRYVMDPSPIPKFDNPKMDMMPALQLFGAGREKRIYAVPPYTRVESLDFDDHPFTVQEWDEPCAICGSKHSYLDEVVLDDTGKRMFVCSDTEYCRQQSEANSQ
>2578617505
MANLSGYNFAYLDEQTKRMIRRAILKAVAIPGYQVPFGGREMPMPYGWGTGGIQITASVIGEADVLKVIDQGADDTTNAVSIRTFFQRVTGVATTEKTEDATLIQTRHRIPETPLTEDQILIFQVPIPEPLRFIEPRETETRTMHALEEYGVMQVKLYEDIARFGHIATTYAYPVKVNGRYVMDPSPIPKFDNPKMDMMPALQLFGAGREKRIYAVPPYTRVESLDFDDHPFTVQEWDEPCAICGSKHSYLDEVVLDDTGKRMFVCSDTDFCRQQSEANGQ
>2578663068
MSDLANYNFAYLDEQTKRMIRRAILKAIAIPGYQVPFASREMPMPYGWGTGGVQVTASIIGPDDVLKVIDQGADDTTNAVSIRAFFQKTADVAVTTHTGEATIIQTRHRIPEYPLTEGQVIVYQVPIPEPLRFLEPRETETRKMHALAEYGLMHVKLYEDIARHGHIAKTYDYPVMIEGRYVMAPSPTPKFDNPKMHMSPALQLFGAGREKRIYAVPPYTDVVSLDFEDHPFEVQKFKEPCALCGAKGVYLDEVVLDDRGGSMFVCSDTDFCEDRQANGHFGHLAANKEAAQ
>2578854963
MSNLSGYNFAYLDEQTKRMIRRAILKAVAIPGYQVPFGGREMPMPYGWGTGGIQITASVIGEADVLKVIDQGADDTTNAVSIRNFFKRVTGVNTTEKTEDATLIQTRHRIPETPLTEDQILIFQVPIPEPLRFIEPRETETRTMHALEEYGIMQVKLYEDIARFGHIATTYAYPVKVNGRYVMDPSPIPKFDNPKMDMMPALQLFGAGREKRIYAVPPYTRVESLDFDDHPFTVQEWDEPCAICGSKHSYLDEVVLDDTGKRMFVCSDTDYCRQQSEANSQ
>2579005112
MTSPVSPDLSPPFNPEPGFNFAYLDEQTKRSVRRAILKAVAIPGHQIPFSSREMPMSYGWGTGGIQVTASVIGQEDTLKVIDQGADDTTNAVNIRRFFKKVCGVATTERTEEATLIQTRHRIPETPLKEGQVFVYQVPMPEPLYFIEPSRTEANKMHGLEEYGPMYVKLYEDITKFGRISLAYDYPVMVHERYLMNPSPIPRFDNPKMDTNPALQLFGAGREKRIYAIPPYTKVKSLDFEDHPFSVENWEQPCEFCGATDSYLDEVVINDQGDRMWICSDTDYCEQRQREQSGSVQKLGQ
>2579024715
MTDSRHDRYNFGFLDENTKRMLRRSLLKAVAIPGCQVPFGSREMPLPYGWGTGGIQVTASVIGRDDVLKVIDQGADDTTNAVNIRRFFGRVAGVATTTATSEATLIQTRHRIPETPLQPGQILIFQVPEPEPLRTLEASEVETRKLHAHQEYGLMHVKLYEDIARFGHIATSYDYPVMVNDRYLASPSPIPKFDNPKLDMNPALLLFGAGREKRLYAIPPYTKVESLAFDDHPFEAQSWQQGCAICGSHDSYLDEIVTDDAGSRLFVCSDTDYCQREKQA
>2579039071
MSEVLTGYNLGYLDEQTKRMIRRAILKAVAIPGYQVPFGGREMPMPYGWGTGGIQLTASVIGRADVLKVIDQGADDTTNAVSIRRFFQRVAGVETTERTPEATLIQTRHRIPETALREDQILIYQVPIPEPLRFIEPRETETRKMHALEEYGVMQVKLYEDIARYGHIATTYAYPVKVNDRYVMDPSPIPKFDNPKMHMMPALQLFGAGREKRIYALPPFTKVESLDFDDHPFSVQQWDEPCALCGSRHSYLDEVVLDDRGNRMFVCSDTDYCRQQLAQSSQEAQH
>2579091968
MANLSGYNFAYLDEQTKRMIRRAILKAVAIPGYQVPFGGREMPMPYGWGTGGIQITASVIGEADVLKVIDQGADDTTNAVSIRNFFKRVTGVNTTEKTEDATLIQTRHRIPETPLTEDQILIFQVPIPEPLRFIEPRETETRTMHALEEYGIMQVKLYEDIARFGHIATTYAYPVKVNGRYVMDPSPIPKFDNPKMDMMPALQLFGAGREKRIYAVPPYTRVESLDFDDHPFTVQEWDEPCAICGSKHSYLDEVVLDDTGKRMFVCSDTDYCRQQSEANSQ
>2579115295
MSEGYSFAYLDAATKRMIRRALLKALAVPGYQVPFASREMPMPYGWGTGGVQVTAACLIPEDVLKVIDQGADDTTNAVSIRRFFERTAGVATTTHTQDATLIQTRHRIPEAPLSEDQILVFQVPIPEPLRFLEPREAETRRMHALADYGLMHVKLYEDIARHGAIATSYAYPVLVEGRHVMDPSPIPKFDNPKLSDCPAIQLFGAGRECRIHALPPYTRVVSLDFEDHPFEATKAEAACDLCGAGTSYLDEVITDDAGGRMFCCSDTDFCAGRRAAGHLGRLSEGAA
>2579132364
MSAASYNFAYLDEQSKRMIRRAILKAIAIPGYQVPFASREMPMPYGWGTGGIQVTAAILGPDDVLKVIDQGSDDTTNAVSIRAFFAKVADVKTTTATTDATVIQTRHRVPETPLSDRQILVYQVPIPEPLRFLEPRETETRRLHALADYGLMHVKLYEDIARHGHIATAYAYPVMVAGRYLMDPSPVPKFDNPKISDCAALQLFGAGREKRIYAIPPYTRVVSLDFEDYPFERYRQSGTCALCGADDTFLDEVVTDDKGGRMFICSDSDYCEKRRETASAGEKPHD
>2579140162
MSSTQTKPIDNAYNFAYLDEQTKRMLRRCLLKAVAIPGYQVPFGGREMPLPYGWGTGGMQVTAAILGQDDVLKVIDQGADDTTNAVSIRHFFERTAGVNTTEKTELATIIQTRHRIPEKALKEDQIMVFQVPIPEPLRFIEPSETETKTMHALNDYGVMHVKLYEDIARFGHIATAYAYPVLVNDRYVMDPSPIPKFDNPKLDKSPALMLFGAGREKRLYAVPPFTEVQSLDFEDHPFTVQQWDHACDICGSRHSFLDELITDDQGGRSYVCSDTDYCAEQVAKKSVEQQEDK
>2579152189
MAELTGYNNGYLDEQTKRTIRRAILKAVAIPGYQVPFAGREMPMPYGWGTGGIQITASMIGDQDVLKVIDQGADDTTNAVSIRQFFKRVSNAATTEHTADATLIQTRHRIPETPLEEDQILIFQVPIPEPLRFIEPRETETRTMHALEEYGIMQVKLYEDIARYGHIATTYAYPVRVNDRYVMDPSPIPKFDNPKMHMMPALQLFGAGREKRIYALPPYTRVESLDFDDHPFTVQQWDEPCALCGSRHSYLDEVVMDDQGTRMFVCSDTDFCHQQQEQQHAQ
>2579169896
MSEGYSFAYLDAATKRMIRRALLKALAVPGYQVPFASREMPMPYGWGTGGVQVTAACLIPEDVLKVIDQGADDTTNAVSIRRFFERTAGVATTTHTQDATLIQTRHRIPEAPLSEDQILVFQVPIPEPLRFLEPREAETRRMHALADYGLIHVKLYEDIARHGAIATSYAYPVLVEGRHVMDPSPIPKFDNPKLGDCPAIQLFGAGRECRIHALPPYTRVVSLDFEDHPFEATKAEAACDLCGAGTSYLDEVITDDAGGRMFCCSDTDFCAGRRAAGHLGRLSEGAA
>2579239611
MNAPAYNFAYLDEQTKRMIRRAILKAIAIPGYQVPFASREMPMPYGWGTGGVQVTASILGHDDVLKVIDQGSDDTTNAISIRKFFEKTAGVATTTSTTDATVIQTRHRIPEAALHAGQVLVYQVPIPEPLRFLEPRETETRRMHALAEYGLMHVKLYEDIARHGHIATSYAYPVKVNARYVMDPSPTPKFDNPKMNDCPALQLFGAGREKRIYAVPPYTTVVSLDFEDHPFERYRHNAPCTLCGADDSYLDEVVIDDRGGRMFVCSDTDHCETRRATGCRGVQPEAAE
>2579309716
MANLSGYNFAYLDEQTKRMIRRAILKAVAIPGYQVPFGGREMPMPYGWGTGGIQITASVIGEADVLKVIDQGADDTTNAVSIRTFFQRVTGVATTEKTEDATLIQTRHRIPETPLTEDQILIFQVPIPEPLRFIEPRETETRTMHALEEYGVMQVKLYEDIARFGHIATTYAYPVKVNGRYVMDPSPIPKFDNPKMDMMPALQLFGAGREKRIYAVPPYTRVESLDFDDHPFTVQEWDEPCAICGSKHSYLDEVVLDDTGKRMFVCSDTDFCRQQSEANGQ
>2579312599
MSEVLTGYNLGYLDEQTKRMIRRAILKAVAIPGYQVPFGGREMPMPYGWGTGGIQLTASVIGRADVLKVIDQGADDTTNAVSIRRFFQRVAGVETTERTPEATLIQTRHRIPETALREDQILIYQVPIPEPLRFIEPRETETRKMHALEEYGVMQVKLYEDIARYGHIATTYAYPVKVNDRYVMDPSPIPKFDNPKMHMMPALQLFGAGREKRIYALPPFTKVESLDFDDHPFSVQQWDEPCALCGSRHSYLDEVVLDDRGNRMFVCSDTDYCRQQLAQSSQEAQH
>2579329640
MANLSGYNFAYLDEQTKRMIRRAILKAVAIPGYQVPFGGREMPMPYGWGTGGIQITASVIGEADVLKVIDQGADDTTNAVSIRSFFQRVTGVATTEKTEDATLIQTRHRIPETPLTEDQILIFQVPIPEPLRFIEPRETETRTMHALEEYGVMQVKLYEDIARFGHIATTYAYPVKVNGRYVMDPSPIPKFDNPKMDMMPALQLFGAGREKRIYAVPPYTRVESLDFDDHPFTVQEWDEPCAICGSKHSYLDEVVLDDTGKRMFVCSDTDYCRQQSEANGQ
>2579407513
MANALTGYNFAFLDEQTKRMIRRALLKAVAIPGYQVPFGGREMPMPYGWGTGGIQLTASVIGEDDVLKVIDQGADDTTNAVSIRQFFTRVTGVETTERTADATLIQTRHRIPETPLVEDQILIYQVPIPEPLRFIEPRETETRTMHALEEYGVMQVKLYEDIARFGNFTTRYAWPVKVNGRYVMDPSPIPAFDNPKMHFMPALQLFGAGREKRIYAVPPYTQVESLDFEDYPFAPQKWDQPCAICGSTHSYLDEVVLDDTGTRMFVCSDTDYCRQQSEALRK
>2579418681
MTQSGQYNFAYLDEQTKRMIRRALLKGLAIPGYQVPFASREMPMPYGWGTGGVQVSAACLTPDDRLKVIDQGADDTTNAVSIRKFFQRTADVAVTEDTTDATLIQTRHRIPETELAEGQILVYQVPIPEPLRFLEPRETETRKMHSLEEYGLMHVKLYEDIARHGQIATSYAYPVKVQGRYVMDPSPIPKFDNPKMEMAAIQLFGAGREQRIYALPPYTDVVSLDFEDHPFEATKANHSCALCGASDSYLDEVITDDQGTRMYVCSDTDYCATRRAQGHVGLQGVPLEDNAA
>2579507791
MNDTNASAVVRDEHYNFGYLDESTKRMLRRALLKAVAIPGYQVPFGSREMPLPYGWGTGGIQVTASIIGSDDVLKVIDQGSDDTTNAINIRRFFGRVTGVQTTERTAQATIVQTRHRIPETPLAQGQIMVFQVPIPEPLRWLEPSETETRTMHALAEYGAMHVKLYEDIARHGRIATTYDYPVMVNQRYMMRPSPIPKFDNPKLDRSPALMLFGAGREKRVYAVPPYTSVKSLDFDDHPFAVETWSGCCELCGATDSYLDEIITDDAGGRMFVCSDTEYCATRQESGETGANASKEAA
>2579647013
MPQKQAGYNFAFLDEHTKREVRRKILKAVAIPGYQVPFASRELPIARGWGTGGLQITLSLVGPDDVLKVIDQGCDDSVNAVSLRQLVAMTTGIKTTFETGRATVIQTRHRIPEEPLTEKQILVLQVPYPDSLRLIEPSEQKTRQMHAEQDYSRMWVYLYEDIVNWGEITIGARYPVLVHGRYIMDPSPIPRWDVPKLNMAQNLYLFGAGREKRIYAVGPYTQVVPLEFSDRPFQVEDFSGKTCFYCGSKDSFLDEIFNSKTGQKIYACSDTAFCAQRLKIQSAVREEKIVGPGKK
>2579671183
MNALTEGYNFAYLDEQTKRMIRRALLKAVTVPGYQVPFASREMPLPYGWGTGGLQVTSAIIGERDTLKVIDQGSDETTNAVNIRRFFARTAGVATTTRTADATIVQTRHRIPETPLTDKQIIVYQVPMPEPLFRLEPRVTECRKLHALADYGLINVKYYEDIVQHGSIAATYDYPVLVNDRYLTSPSPIPKFDNPKMHMNPALQLFGAGRERRIYAIPPYTKVKSLDFEDHPFSVQKWEHACALCGSHDSFLDEMIVDDQGTRMFVCSDSDYCHSRRDDEEVAQ
>2579752016
MHPVDTMGQNREGAEYGFAFLDEDAKRELRRSIFKAVCIPGHQVPYASREMPIARGFGTGGMQLTLALLGPDDACKVIDQGADDSVNAANIRNFFALTCPGVTGTLRTEEASVIQTRHRIPELPLRADQILVFQVPYPDPLVVVEPNAAKRRRMHGRADYARLWVKLYEDMVAFDEITISHRYPTRINGHYIIDPSPIPRFDVPKLHQAECLYLFGAGREKRIYAVPPHTDAVPITFNDVTFAVESFRDKTGKRHSCRRCGADDSFLDEFLDDAGARVFQCSDAAYCDMRLERLEAAE
>2579752336
MTERFTTGAWDAPWPFAYLDEFMKASVRLAVLRAVCIPGYQVPYVSEEVPIARGYGSGGLQVTLSLIGPDDRYKIIDEGDDETVNAVNLRRMVGLVTGAVATTDPERADLIQTRHKVPEVPLREDQIVILQVAFPDALRFFERSEAVARQMHAERDYSKLWLRLYESVIAHGEIMIGGRYPVMIEGRYVLDPTHVPRWDLPKLDHSPALFIFCAGREKRIYAIPPDTTVEPLGFEDHPFRVEDQTGRSCRLCGSTESFLAPALGPDGEMTWTCSDSAWCRKCRGETLEDMTWQTL
>2579755140
MSDYNFAYLDEQTKRMIRRAILKALAIPGYQVPFASREMPMPYGWGTGGVQVSAACLTPGDTFKVIDQGADDTTNAVSIRKFFEKTAGVATTEQTAQASLIQTRHRIPEEPLTGDQILVYQVPIPEPLRFLEPSEVETRKMHALEEYGLMHVKLYEDISQHGAIATAYAYPVKVEGRYVMDPSPIPKFDNPKLSMAAIQLFGAGREQRIYALPPYTQVISLDFEDHPFEPTKANHDCDLCGASDSYLDEVIMDDAGGRMFVCSDTDYCRARRAAGHIGAQGAPYEEDAA
>2579896192
MTTNVAEEIEERAYNYAYLDENTKGMIRRAILKAIAIPGHQVPFASREMPMPYGWGTGGIQVTASIIGPDDVLKVIDQGADDTTNAVSIRHFFRTVAKVKTAERTTEATIVQTRHRIPETPLKEDQIIVYQVPIPEPLRFIEPRETETKKMHALEEYGVMQVKLYEDIARYGHIATTYAYPVKVNQRYVMDPSPIPKFDNPKMHMMPALQLFGAGREKRIYAVPPYTPVESLDFDDHPFTVQHWDEPCAICGSRNSFLDEVVIDDAGSRMFVCSDTDYCQQQRDNQEKKHGNTQ
>2579985734
MNAHTQASNYNFAYLDEQTKRMIRRAILKAIAVPGYQVPFASREMPMPYGWGTGGVQVTASILGPDDVLKVIDQGADDTTNAVSIRKFFEKVAGVETTTSTGDATIIQTRHRIPEAPLKEGQVLVYQVPIPEPLRFLEPRETETRKMHALEEYGLMHVKLYEDIAKNGHIATTYAYPVKVEGRYVMDPSPTPKFDNPKMHMSEALQLFGAGREKRIYAVPPYTEVVSLDFEDHPFEVQRFDKPCALCGAEQVYLDEVVLDDRGGRMFVCSDTDHCESRRADGHRGELSGEALS
>2580091987
MTDNAYNFGYLDESTKRMIRRALLKAVAIPGYQVPFGGREMPLPYGWGTGGIQVTASIIGREDVLKVIDQGSDDTTNAINIRRFFGRVTGVRTTESTRAATLIQTRHRIPETPLSEGQIMVFQVPIPEPLRWLEPSEAETRVMHALAEYGGMHVNLYEDIARHGHIATTYDYPVVVNGRYLMRPSPIPKFDNPKLDGSPALMLFGAGREKRVYAVPPYTRVKSLDFEDHPFRVEQWRDCCAQCGARDSFLDEIIMDDQGARRFVCSDTEYCAGRLAAGHRGPDFTAAREAA
>2580323242
MANALTGYNFAYLDEQTKRMIRRAILKAVAIPGYQVPFGGREMPMPYGWGTGGIQLTASIIGENDVLKVIDQGADDTTNAVSIRQFFKRVTGVATTERTEDATLIQTRHRIPETPLTEDQILIFQVPIPEPLRFIEPRETETRTMHALEEYGVMQVKLYEDIARFGHIATTYAYPVKVNGRYVMDPSPIPKFDNPKMHMMPALQLFGAGREKRIYAVPPYTPVESLDFDDHPFTVQEWDEPCAICGSRHSYLDEVVLDDSGKRMFVCSDTDYCRQQCEEQKK
>2580544301
MANLSGYNFAYLDEQTKRMIRRAILKAVAIPGYQVPFGGREMPMPYGWGTGGIQITASVIGEADVLKVIDQGADDTTNAVSIRNFFKRVTGVNTTEKTEDATLIQTRHRIPETPLTEDQILIFQVPIPEPLRFIEPRETETRTMHALEEYGIMQVKLYEDIARFGHIATTYAYPVKVNGRYVMDPSPIPKFDNPKMDMMPALQLFGAGREKRIYAVPPFTRVESLDFDDHPFTVQEWDEPCAICGSKHSYLDEVVLDDTGKRMFVCSDTDYCRQQSEANSQ
>2580554850
MSLSPQASAAPEQGYNFAYLDEQTKRMIRRGLLKAVAIPGYQVPFGGREMPLPYGWGTGGMQVTAAILGADDVLKVIDQGADDTTNAVSIRRFFARTAGVATTERTPEATVIQTRHRIPETALSGEQIMVYQVPIPEPLRFIEPSEAETRTMHALNDYGVMHVKLYEDIATFGHIATSYAYPVTVDERYVMDPSPIPKFDNPKLDMNPALMLFGAGREKRLYAVPPFTRVASLDFEDHPFEVQRWEESCAFCGSHESYLDELIVDDRGGKRFVCSDTDYCTQRRARQEEGEDAQ
>2580571569
VATTRKTADATIIQTRHRIPETPLTEKQILVYQVPMPEPLFRLEPRVAETRKMHALADYGLISVKLYEDIVRHGSIATTYDYPVIVNGRYLTSPSPIPKFDNPKMHRNPALQLFGAGRERRIYAIPPYTNVRSLDFDDHPFEIQRWEHACALCGSRESFLDEMIVDDEGTRMFVCSDSDYCHTRRESAENCANTATGDAA
>2580607228
MNAPDTFDTALASHETQAADGYNFAYLDEQTKRMIRRALLKAVAVPGYQVPFASREMPLPYGWGTGGIQVTAAIIGAKDTLKVIDQGSDDTTNAVNIRRFFARTTGVATTRRTSEATIVQTRHRIPETPLTDKQILVYQVPMPEPLFRLEPRVAECKKLHALADYGLISVKLYEDIVQHGSIATTYDYPVTVNGRYLTSPSPIPKFDNPKLHMNAALQLFGAGRERRIYAIPPYTPVKSLDFDDHPFEVQRWEHACALCGSRESFLDEMIVDDAGKRMFVCSDSDYCHDRRDNPQDSQDHEAKGAQQ
>2580656709
MANLSGYNFAYLDEQTKRMIRRAILKAVAIPGYQVPFGGREMPMPYGWGTGGIQITASVIGEADVLKVIDQGADDTTNAVSIRSFFQRVTGVATTEKTEDATLIQTRHRIPETPLTEDQILIFQVPIPEPLRFIEPRETETRTMHALEEYGIMQVKLYEDIARFGHIATTYAYPVKVNGRYVMDPSPIPKFDNPKMDMMPALQLFGAGREKRIYAVPPYTRVESLDFDDHPFTVQEWDEPCAICGSKHSYLDEVVLDDTGKRMFVCSDTDFCRQQSEANGQ
>2580716945
MNDTAYNFAYLDEQTKRMIRRALLKAVAIPGYQVPFGGREMPLPYGWGTGGMQLTAAILGADDVLKVIDQGADDTTNAVSIRRFFARTAGIATTEATPDATVIQTRHRIPETPLQAGQIMVYQVPIPEPLRFIEPSETETRTMHALNDYGVMHVKLYEDIATFGHIATSYAYPVMVDERYVMDPSPIPKFDNPKLDMSPALMLFGAGREKRLYAVPPYTEVTSLDFEDHPFEVQQWAHNCAICGSHESFLDELILDDAGTQSFVCSDTWYCAQRVKENNQ
>2580957638
MNAPDTFDASLASHETQAAEGYNFAYLDEQTKRMIRRALLKAVAVPGYQVPFASREMPLPYGWGTGGIQVTAAIIGANDTLKVIDQGSDDTTNAVNIRRFFARTTGVATTRRTQDATIVQTRHRIPETPLTEKQILVYQVPMPEPLFRLEPRVAECKKLHALADYGLISVKLYEDIVQHGSIATTYDYPVTVNGRYLTSPSPIPKFDNPKLHMNAALQLFGAGRERRIYAIPPYTPVKSLDFDDHPFEVQRWEHACALCGSRESFLDEMIVDDAGKRMFVCSDSDYCHERRDAEDSQANSQENSQASAQALPAGEHA
>2580991995
MIEYNFAYLDEQTKRMIRRAILKGLAIPGYQVPFASREMPMPYGWGTGGVQVSAAVLTPDDTFKVIDQGADDTTNAVSIRTFFERTAGVQTTTATQEATVIQTRHRIPEEPLNDGQILVYQVPIPEPLRFLEPRESETRKMHSLEEYGLMHVKLYEDISRHGHIATSYAYPVKVEGRYVMDPSPIPKFDNPKLGDMAAIQLFGAGREQRIYALPPYTQVTSLDFEDHPFEASKADHGCGMCAATDSYLDELIIDDTGGRMFVCSDTDYCEARQAAGHIGKDNGGKDAA
>2581437992
MANLSGYNFAYLDEQTKRMIRRAILKAVAIPGYQVPFGGREMPMPYGWGTGGIQLTASVIGESDVLKVIDQGADDTTNAVSIRNFFKRVTGVNTTERTDDATLIQTRHRIPETPLTEDQIIIFQVPIPEPLRFIEPRETETRTMHALEEYGVMQVKLYEDIARFGHIATTYAYPVKVNGRYVMDPSPIPKFDNPKMDMMPALQLFGAGREKRIYAVPPFTRVESLDFDDHPFTVQQWDEPCAICGSTHSYLDEVVLDDAGNRMFVCSDTDYCRQQSEAKSQ
>2581468553
MNAPAYNFAYLDEQTKRMIRRAILKAIAIPGYQVPFASREMPMPYGWGTGGVQVTAAILGPQDVLKVIDQGSDDTTNAISIRKFFAKTAGVATTTATDEATVIQTRHRIPETALNANQVLVYQVPIPEPLRFLEPRETETRRMHALAEYGLMHVKLYEDIARFGHIATAYAYPVKVNARYVMDPSPTPKFDNPKMDNCPALQLFGAGREKRIYAIPPYTQVVSLDFEDHPFEPYRFNAPCALCAAENSYLDEIVTDDKGGRMFVCSDTDYCESRQAAGHHGSLSAAPYKDKAQEAANG
>2581599767
MANLSGYNFAYLDEQTKRMIRRAILKAVAIPGYQVPFGGREMPMPYGWGTGGIQITASVIGEADVLKVIDQGADDTTNAVSIRTFFQRVTGVATTEKTEDATLIQTRHRIPETPLTEDQILIFQVPIPEPLRFIEPRETETRTMHALEEYGVMQVKLYEDIARFGHIATTYAYPVKVNGRYVMDPSPIPKFDNPKMDMMPALQLFGAGREKRIYAVPPYTRVESLDFDDHPFTVQEWDEPCAICGSKHSYLDEVVLDDTGKRMFVCSDTDFCRQQSEANGQ
>2581633663
MANLSGYNFAYLDEQTKRMIRRAILKAVAIPGYQVPFGGREMPMPYGWGTGGIQLTASVIGESDVLKVIDQGADDTTNAVSIRNFFKRVTGVNTTERTDDATLIQTRHRIPETPLTEDQIVIFQVPIPEPLRFIEPRETETRTMHALEEYGVMQVKLYEDIARFGHIATTYAYPVKVNGRYVMDPSPIPKFDNPKMDMMPALQLFGAGREKRIYAVPPFTRVESLDFDDHPFTVQQWDEPCAICGSTHSYLDEVVLDDAGNRMFVCSDTDYCRQQSEAKSQ
>2581728013
MTTNAAEDVEQSAYNYAYLDEDTKGMIRRAILKAIAIPGHQVPFASREMPMPYGWGTGGIQVTASIIGPDDVLKVIDQGADDTTNAVSIRHFFRTVAKVKTAEKTAEATIVQTRHRIPETPLKEDQIIVYQVPIPEPLRFIEPRETETQKMHALEEYGVMQVKLYEDIARYGHIATTYAYPVKVNQRYVMDPSPIPKFDNPKMHMMPALQLFGAGREKRIYAVPPYTPVESLDFDDHPFTVQQWDEPCAICGSRDSFLDEVVIDDAGSRMFVCSDTDYCQQQQDSQEKAHGNT
>2581958293
MSDYNFAYLDEQTKRMIRRAILKGLAVPGYQVPFASREMPMPYGWGTGGVQVSAAVLTPEDRFKVIDQGADDTTNAVSIRRFFEKTAGVAVTEVTTEASVIQTRHRIPETPLREDQILVYQVPIPEPLRFLEPSEVETRKMHSLEEYGLMHVKLYEDISQHGAIATAYAYPVKVEGRYVMDPSPIPKFDNPKLEMAGIQLFGAGREQRIYAVPPYTQVVSLDFDDYPFEPTKADHACDLCGATDSYLDELIMDDAGGRMFMCSDTDYCGARRAAGHLGAQGAPLAEDAA
>2582340809
MTATHFAFFDEGSKKEIRRATLKAVAIPGYQVPFASREMPIARGWGTGGLQLTLSLIGTQDTLKVIDQGADESVNAVSIKKLVQETTGVDLTEQTEAATLIQSRHRIPEVTLTEDQILVLQVPTPEPLRKVEAREYVTKRLHAEDEYSGAWLMLFEQIMKYGKTATGADHPVFVNHRYVMAPSPIPRFDNPKMHQSEALILLGAGREKKIYAIPPYTDVVSLAFEDYPFTVESFAGQHCHLCGAEDVFLDELIDEATGETYYQCNDTSYCMERLNSGERQEVVHNHG
>2582514011
MTEPFGYLDEHAKKEIRRACLKAVAIPGYQVPYASREMPMGRGFGTGGLQLTLSLIGAGDTLKVIDQGADDSVNAVSLRNFIELTCPGISTTTRTTDADIIQSRHRIPELALREDQYLILQVPYPDPLVIVEPSEEKRRISHGEGDYSRLLVKLYEDIVQFKEITISHRYPTRINNHYVIDPSPIPRWDLPKMHHSKALILLGAGREKKIYAVPPYTSAEPLAFSDVPFRIENFCDALGKRQACENCGSTQSFLDEYFDTHSGRKIYRCSDADWCLEQLQRRDALRHG
>2582533372
MTPRIDDQGGLAYSGYNFAYLDEQTKRMIRRALLKAVAIPGYQVPFGGREMPMPYGWGTGGMQLTASILGANDVLKVIDQGADDTTNAVSIRTFFERVAGVETTTSTAAASVIQTRHRIPERPLSRHQILVFQVPIPEPLRFIEPSEEETRVMHALEEYGVMHVKLYEDIARHGHIATTYAYPVKVDERYVMDPSPIPKFDNPKLDMNEALMLFGAGREKRLYAIPPYTQVKSLDFEDHPFEIQSWDEACALCGASDSYLDEVITDDQGGRMFVCSDTDYCQQCRGEVA
>2582560626
MTVHQMPADNTKPAYNYAYLDEQTKRMIRRALLKAVAVPGYQVPFGSREMPLARGWGTGGIQITAALIGPADTLKVIDQGADDTTNAVSIRKFFERTADARTSEATEEATIIQTRHRIPEAPLKSGQVMVYQVPMPEPLRKLEPREAETRKMHAWAEYGLMQVKLYESIARFGEVTTTYDYPVMVNGRYVMSPSPIPKFDNPKMHMSPALQLFGAGREKRIYALPPYTSVKSLDFEDHPFRIQSWSQPCGLCGAADSYLDEVVIDDRGGRMFVCSDSHYCETRRAEGHRGAMLGDAAASGLVEETNP
>2582565983
MTQTDQYNFAYLDEQTKRMIRRALLKGLAIPGYQVPFASREMPMPYGWGTGGVQVSAACLTPDDTLKVIDQGADDTTNAVSIRKFFERTAGVDTTEHTPDATIIQTRHRIPETPLTEDQVLVYQVPIPEPLRFLEPRETETRKMHELQDYGLMHVRLYEDIAQHGHIATAYAYPVMVEGRYVMDPSPIPKFDNPKLDDCPAIQLFGAGREQRIYALPPYTKVVSLDFEDHPFDPSKADHDCALCGAAGTYLDEVIVDDQGGRMFVCSDTDYCAGRRTDIEGAA
>2582742269
MSVSSKHPHFNSGFNSGFNFAYLDEQTKRSIRRALLKAVAIPGHQIPFSSREMPMSYGWGTGGIQITAAIIGQNDVLKVIDQGADDTTNAVNIRRFFRKVCAVETTEETARATLIQTRHRIPETPLREGQILVYQVPIPEPLRWLEPSTLESRKMHALEEYGPMYIKLYEDITRYGHIATGYDYPVMVEDRYLMSPSPIPRFDNPKMHLNPALQLFGAGREKRIYAVPPYTRVKSLDFEDYPFRVEHWKQPCELCGSTESFLDEVLIDDHGGRIWICSDTDYCQQQRRKK
>2582767788
MNAPSNLPRKRDYNYAYLDEQTKRMIRRSILKAIAIPGYQAPFGSREMPVPYGWGTGGIQLTASLIGPDDVYKCIDQGADDTTNAVSIRRFFARVADVATTERTEDATIIQTRHRIPEAPLSEGQIMVYQVPQPEPLRFLEPRETETRAMHAYEEYGLQYLSLYESVAAFGRIAGGAGYPVLVDERYLMSPSPIPKFDNPKLHQSEALHLFGAGREKRIYAVPPHTDVRSLDFEDYPFEIQSWDEVCALCGCDHSYKDEVVLDDEGNRMFVCSDSAYCGERRKQGHSGPLAGHALDQADTAEDAA
>2582878875
MIEQHYNFAFLDERTKKRIRRALLKAVAVPGYQVPFGSREMPFAYGWGTGGVQITASIIGQSDVLKVIDQGADDTTNAVNIRRFFERTTGVASTEKTREATLIQTRHRIPEVALTEAQILVYQVPMPEPLARLEPRRRETIKMHALSEYGLMHVRLYEDIAQLGAISRAYDYPVLVNERYLMSPSPIPKFDNPKMHMNPALQLFGAGREKRLYAVPPYTPVRSLDFEDHPFEVQKWEHACALCGATESYLDEMIVDDQGSRLFVCSDSNYCEERRDAGHVGTQLAVTLSSVLTHQSDCGIASERGAA
>2582912434
MIEQHYNFAFLDERTKKRIRRALLKAVAVPGYQVPFGSREMPFAYGWGTGGVQITASIIGQSDVLKVIDQGADDTTNAVNIRRFFERTTGVASTEKTREATLIQTRHRIPEVALTEAQILVYQVPMPEPLARLEPRRRETIKMHALSEYGLMHVRLYEDIAQLGAISRAYDYPVLVNERYLMSPSPIPKFDNPKMHMNPALQLFGAGREKRLYAVPPYTPVRSLDFEDHPFEVQKWEHACALCGATESYLDEMIVDDQGSRLFVCSDSNYCEERTHQSDCGIASERGAA
>2582994833
MLLHEWLKNEAGTEKRPGYPFGFMDEGAKKEIRRCILKAVAIPGYQVPYGSREMPIARGWGTGGIQITLSLIKPDDILKVIDQGCDGSVNAVNIKKFLAEVADVEVTNDTCAATIIQTRHRIPEEPMTGRQILVLQVPYPEALREVEPSEMETRRMHAEADYSRMWLYLYEDIVKYGEITISYRYPVTVNGRYITDPSPIPRWDVPRLHMADTLFLFGAGREKRIYAIPPHTEVVPLEFEDHTFRTEDFSGKACARCGATGTFLDEVVDNEKGGRSYFCSDTGYCDKRSSTCSR
>2583098091
MTAAATPLITPLITPPPTPSYDAAADGYNFAYLDEQTKRMLRRALLKAVAVPGYQVPFASREMPLPFGWGTGGIQVTAAIIGRNDTLKVIDQGSDETTNAVNIRRFFARTTGVATTRRTVEATIIQTRHRIPEAPLTDKQILVYQVPMPEPLFRLEPRVAESKKLHALADYGLMSVKLYEDIVHHGNIATTYDYPVIVNHRYLASPSPIPKFDNPKMHMNPALQLFGAGRERRIHAIPPYTPVRSLDFDDHPFEIQKWQHACALCGSTESFLDEMIVDDAGQRLFVCSDSDYCHERRGDAEFDPSSRPTAKGEAA
>2583134655
MLNVTLDNVEKNIKITDNQDKKNNISSGYNFAYLDEQTKKMLRRSILKAVSIPGYQVPFGGREMPMPYGWGTGGIQITVAILGKSDVLKVIDQGSDDTTNAVSIRAFFEKVADIQTTTKTDDASIIQTRHRIPELPLKEGQIMVYQVPIPEPLRWLESSEVETRKMHALEEYGIMHVKLYEDIAKHGEIATSYDYPVLVNNRYIMSPSPIPKFDNDKIHQSPALHLFGAGREKRIYAVPPYTDVKSLDFEDYPFEVQKWNKPCEICGATDSYLDEIITDDNGSRIYVCSDTDYCSTRLEEAQRGKHD
>2583196164
MNAVAQYNFAYLDEQTKRMIRRAILKAIAIPGYQVPFSSREMPMPYGWGTGGVQVTASIIGPQDVLKVIDQGADDTTNAVSIRAFFAKVAQVETTTHTAEATIIQTRHRIPEKALGQGQILVYQVPIPEPLRFLEPRETETRKMHALEEYGLMHVKLYEDIARHGRIATTYAYPVKVEGRYVMDPSPTPKFDNPKMHMSEALQLFGAGREHRIYAVPPHTEVVSLDFEDHPFEIQHFEEPCALCGASQVYLDEVILDDRGGHMYVCSDTDNCEERRAAGHVGALGADPMEAAE
>2583206451
MTTTPGFPVPNRPEEGGSGPRRVWKGLPGYNVAFLDEVTKRMIRRTILKAVAIPGHQIPFASREMPLPYGWGTGGIQITASLLGPDDVLKVIDQGADDTTNAVSIRNFFRKTAGVATTTRTEDATVIQTRHRIPERPLREDQILVYQVPIPEPLRFIEPREEECRLVHAWADYGIMYVKLYEDVSRTGRIATTFDYPVLVNGRYVMSPSPIPKFDTPKMHRMPAVQLFGAGREKRIYAIPPYTDVKPLDFEDVPFEIEKWSQCCALCGATDHYLDEIVTDDAGGRLFVCSDTDACARRRAEAARGSSGNR
>2583266443
MNAPDTLAAPIASHETQAADGYNFAYLDEQTKRMIRRALLKAVAVPGYQVPFASREMPLPYGWGTGGIQVTAAIIGTRDTLKVIDQGSDDTTNAVNIRRFFGRTTGVKTTRRTTEATIVQTRHRIPETPLTEAQILVYQVPMPEPLYRLEPRVAECKKLHALSDYGLISVKLYEDIVQHGSIATTYDYPVTVNGRYLTSPSPIPKFDNPKLDMNPALQLFGAGRERRIYAIPPYTPVKSLDFDDHPFEIQRWEHACALCGSRESFLDEMIVDDTGRRMFVCSDSDYCHERRDEAEAGQAAETGPGAAAATEHGESA
>2583270627
MNAPATLAAPIASHETQAAEGYNFAYLDEQTKRMIRRALLKAVAVPGYQVPFASREMPLPYGWGTGGIQVSAAIIGANDTLKVIDQGSDDTTNAVNIRRFFARTTGVKTTRRTREATIIQTRHRIPETPLTENQILVYQVPMPEPLFRLEPRVAECRKLHALADYGLISVKLYEDIVRHGSIATTYDYPVTVNGRYLTAPSPIPKFDNPKLHMNAALQLFGAGRERRIYAIPPWTPVKSLDFDDHPFEVQRWEHACALCGSRESFLDEMIVDDAGKRMFVCSDSDYCHERREAQGEPT
>2583645567
MTQNGQYNFAYLDEQTKRMIRRAILKGLAVPGYQVPFASREMPMPYGWGTGGVQVSAACLTADDTFKVIDQGADDTTNAVSIRKFFERTADVAVTERTSDASVIQTRHRIPEEPLSEDQILVYQVPIPEPLRFLEPRETETRKMHALEEYGLMHVKLYEDIARHGNIATSYAYPVKVEGRYVMDPSPIPKFDNPKMEMAAIQLFGAGREQRIYALPPYTQVVSLDFEDHPFDPSKADHLCALCGAEHTYLDEVIVDDDGTRMYVCSDTDYCATRRAEGHTGTMGTPFTEDAA
>2583960475
VANALTGYNFAYLDEQTKRMIRRAILKAVAIPGYQVPFGGREMPMPYGWGTGGIQLTASVIGENDVLKVIDQGADDTTNAVSIRQFFKRVTGVATTERTEDATLIQTRHRIPETPLTDDQILIFQVPIPEPLRFIEPRETETRTMHALEEYGVMQVKLYEDIARFGHIATTYAYPVKVNGRYVMDPSPIPKFDNPKMHMMPALQLFGAGREKRIYAVPPYTSVESLDFDDHPFTVQEWDEPCAICGSRHSYLDEVVLDDSGKRMFVCSDTDYCRQQSEEQKK
>2584103165
MSASLIGYNLGYLDEQTKRMIRRALLKAVAIPGFQVPFASREVPMPRGWGTGGVQVTAAVIGEDDVLKVIDQGADDTTNAVSIRQFFASVAGVATTTRTDEATVIQTRHRIPETPLAEGQVVVYQVPMPEPLRFLEPRETETRRLHALEEYGLMYVKLYEDIARYGHVAKTYDYPVMVAGRYLMAPSPVPSFDNPKMHMSPALQLFGAGREKRIYAVPPYTSVESLGFEDHPFEPQSFEDPCAICGSTGVYLDEVITDDRGASMHVCSDTDHCERTVEAARAHDEEARA
>2584241682
MNATPTSAATVARDDHYNFAYLDESTKRMLRRALLKAVAIPGYQVPFGSREMPLPYGWGTGGIQVTAAIIGQGDVLKVIDQGSDDTTNAINIRRFFGRVTGVATTESTRAASIVQTRHRIPETPLAAGQIMVFQVPIPEPLRWLEPSETETRTMHALAEYGGMHVKLYEDIAQHGHIATTYDYPVIVNDRYMMRPSPIPKFDNPKLDNSPALMLFGAGREKRVYAVPPYTRVKSLDFEDHPFTVEKWSECCDVCGSRDSFLDEIILDDAGTRRFVCSDTEYCNDRQAQQHPKEATA
>2585042659
MTDDTYNFAYLDEQTKRMIRRAILKGLAIPGYQVPFASREMPMPYGWGTGGVQVSAAVMTPEDRFKVIDQGADDTTNAVSIRSFFQRTAGVATTTTTAEATVIQTRHRIPEAPLTEGQILVYQVPIPEPLRFLEPRESETRKMHSLEEYGLMHVKLYEDISRHGHIATSYAYPVKVEGRYVMDPSPIPKFDNPKLSDCPAIQLFGAGREQRIYALPPYTRVVSLDFEDHPFEPSKADHPCGLCGAEDSYLDEVIVDDAGGRIFVCSDTDHCEGRQAAGHRGKDAA
>2585166627
MTDLATYNFAYLDEQTKRMIRRAILKAISIPGYQVPFASREMPMPYGWGTGGVQVTAAILGPKDVLKVIDQGADDTTNAVSIRAFFQKVANVAVTTKTRDATIIQTRHRIPEETLTAGQTLVYQVPIPEPLRFLEPRETETRKMHALEEYGLMHVKLYEDIARNGHIATTYAYPVKVEGRYVMDPSPTPKFDNPKMHMSEALQLFGAGREKRIYAVPPHTDVVSLDFEDHPFEIQHFDKPCALCGAEHVYLDEVVLDDKGGRMFVCSDTDHCEDRREHGHAGEMLARQEAAE
>2585201250
MTDLASYNFAYLDEQTKRMIRRAILKAIAIPGYQVPFASREMPMPYGWGTGGVQVTASIIGPDDVLKVIDQGADDTTNAVSIRAFFQKVANVAVTTHTKDATIIQTRHRIPEEKLGDNQVLVYQVPIPEPLRFLEPRETETRKMHALEEYGLMHVKLYEDIAHNGRISKTYAYPVKVAGRYVMDPSPTPKFDNPKMHMSDALQLFGAGREKRIYAVPPYTEVVSLDFDDYPFEIQRFGKPCALCGAEEVYLDEVILDDKGGRMFVCSDTDHCEDRRAHGHAGEMLAPNQEAAE
>2585223220
MSDLATYNFAYLDEQTKRMIRRAILKAIAVPGYQVPFASREMPMPYGWGTGGVQVTAAIIGPDDVLKVIDQGADDTTNAVSIRAFFQKVANVAVTTHTKDATIIQTRHRIPEEKLGEGQVLVYQVPIPEPLRFLEPRETETRKMHALEEYGLMHVKLYEDIARNGRIATTYAYPVKVNGRYVMDPSPTPKFDNPKMHKSEALQLFGAGREKRIYAVPPYTDVVSLDFEDHPFEIQRFGKPCALCGAEEVYLDEVILDDKGGRMFVCSDTDHCEDRRAHGHAGEMLAREAAE
>2585230924
MTDLASYNFAYLDEQTKRMIRRAILKAIAIPGYQVPFASREMPMPYGWGTGGVQVTASIIGPDDVLKVIDQGADDTTNAVSIRAFFQKVANVAVTTHTRDATIIQTRHRIPEEKLGANQVLVYQVPIPEPLRFLEPRETETRKMHALEEYGLMHVKLYEDIAHNGRISKTYAYPVKVAGRYVMDPSPTPKFDNPKMHMSDALQLFGAGREKRIYAVPPYTEVVSLDFEDYPFEIQRFGKPCALCCAEEVYLDEVVLDDKGGRMFVCSDTDHCEDRRAHGHAGDMLAPSREAAE
>2585236210
MAELTGYNNGYLDEQTKRTIRRAILKAVAIPGYQVPFAGREMPMPYGWGTGGIQITASVIGDQDVLKVIDQGADDTTNAVSIRQFFKRVSGAATTERTADATLIQTRHRIPETPLEEDQILIFQVPIPEPLRFIEPRETETRTMHALEEYGIMQVKLYEDIARYGHIATTYAYPVRVNDRYVMDPSPIPKFDNPKMHMMPALQLFGAGREKRIYALPPYTRVESLDFDDHPFTVQQWKEPCALCGSRHSYLDEVVMDDQGTRMFVCSDTDFCHQQQEQQHAQ
>2585245696
MNAQAPAETGYNFAYLDEQTKRMIRRAILKAVAIPGYQVPFASREMPMPYGWGTGGVQVTAAVLGPNDVLKVIDQGSDDTTNAVSIRKFFAKTAGVETTTRTTEATVIQTRHRIPETPLTDGQILVYQVPIPEPLRFLEPRETETRKLHALADYGLMHVKLYEDIARHGHIATTYDYPVEVAGRYVMNPSPTPKFDNPKMHRSPALQLFGAGREKRIYAVPPYTDVVSLDFEDHPFEVQRFEKPCALCAATGVYLDEVVLDDRGGRMFVCSDSDFCASRRDAGHRGEMANAAQPAGQS
>2585267036
MTDLATYNFAYLDEQTKRMIRRAILKAISIPGYQVPFASREMPMPYGWGTGGVQVTAAILGPDDVLKVIDQGADDTTNAVSIRAFFQKVANVAVTTKTREATIIQTRHRIPEEMLTAGQTLVYQVPIPEPLRFLEPRETETRKMHALEEYGLMHVKLYEDIARNGHIATTYAYPVKVEGRYVMDPSPTPKFDNPKMHMSEALQLFGAGREKRIYAVPPYTEVVSLDFEDHPFEIQHFDKPCALCGAEHVYLDEVVLDDKGGRMFVCSDTDHCEDRREHGHAGHLLAQQEAAE
>2585273413
MTDLATYNFAYLDEQTKRMIRRAILKAIAIPGYQVPFASREMPMPYGWGTGGVQLTAAIIGPDDVLKVIDQGADDTTNAVSIRAFFQKVANVAVTTRTEEATIIQTRHRIPEAKLGPNQVLVYQVPIPEPLRFLEPRETETRKMHALEEYGLMHVKLYEDIARNGRIATTYAYPVKVAGRYVMDPSPTPKFDNPKMHLSDALQLFGAGREKRIYAVPPYTDVVSLDFEDHPFEVQRFDKPCALCGAEQVYLDEVILDDKGGRMFVCSDTDFCEDRRAHGHVGPMLAPNGPAPNQEAAE
>2585283137
MTELATYNFAYLDEQTKRMIRRAILKAIAIPGYQVPFASREMPMPYGWGTGGVQLTAAIIGPQDVLKVIDQGADDTTNAVSIRAFFQKVANVAVTTRTDEATIIQTRHRIPEAKLGPNQVLVYQVPIPEPLRYLEPRETETRKMHALEEYGLMHVKLYEDIARNGRIATTYAYPVKVAGRYVMDPSPTPKFDNPKMHLSDALQLFGAGREKRIYAVPPYTEVVSLDFEDHPFEVQRFDKPCALCGAEQVYLDEVILDDKGGRMFVCSDTDFCEDRRAHGHVGPMLAPNGLAADGLPDSKEAAE
>2585328247
MTELATYNFAYLDEQTKRMIRRAILKAIAIPGYQVPFASREMPMPYGWGTGGVQLTAAIIGPNDVLKVIDQGADDTTNAVSIRAFFRKVANVAVTTRTEEATIIQTRHRIPETKLGPNQVLVYQVPIPEPLRFLEPRETETRKMHALEEYGLMHVKLYEDIARNGRIATTYAYPVKVAGRYVMDPSPTPKFDNPKMHLSEALQLFGAGREKRIYAVPPYTEVVSLDFEDHPFEVQRFDKPCALCGAEQVYLDEVILDDKGGRMFVCSDTDFCEDRRAHGHAGTMLASDGLPGSKEAAE
>2585330661
MTELATYNFAYLDEQTKRMIRRAILKAIAIPGYQVPFASREMPMPYGWGTGGVQLTAAIIGPQDVLKVIDQGADDTTNAVSIRAFFQKVANVAVTTRTDEATIIQTRHRIPEAKLGPKQVLVYQVPIPEPLRYLEPRETETRKMHALEEYGLMHVKLYEDIARNGRIATTYAYPVKVAGRYVMDPSPTPKFDNPKMHLSDALQLFGAGREKRIYAVPPYTEVVSLDFEDHPFEVQRFDKPCALCGAEQVYLDEVVLNDKGGRMFVCSDTDFCEDRRAHGHAGTMLAADGLPGSKEAAE
>2585345172
MPDTNQDAGSAYNYAYLDEQTKRMIRRAILKAIAVPGYQVPFGGREMPLPYGWGTGGIQITASIIGRDDTLKVIDQGADDTTNAVSIRRFFARVADVATTTRTEDATVIQTRHRVPETPLREGQILVFQVPIPEPLRMLEPRETETRTLHALSEYGVMQVSLYESIARHGRISKAYNYPVLVNGRYIMSPSPIPKFDNPKLDRNPALQLYGAGREKRIYAVPPYTPVKSLDFEDHPFEIERWPQSCDFCGSTESFLDEMIVDDQGTRQFICSDTDYCQERQENQRQEAERQEIRSK
>2585388077
MTDLATYNFAYLDEQTKRMIRRAILKAISIPGYQVPFASREMPMPYGWGTGGVQVTAAILGPDDVLKVIDQGADDTTNAVSIRAFFQKVANVAVTTKTREATIIQTRHRIPEETLTAGQTLVYQVPIPEPLRFLEPRETETRKMHALEEYGLMHVKLYEDIARNGHIATTYAYPVKVEGRYVMDPSPTPKFDNPKMHMSEALQLFGAGREKRIYAVPPYTDVVSLDFEDHPFEIQHFDKPCALCGAEHVYLDEVVLDDKGGRMFVCSDTDHCEDRREHGHAGHLLAQQEAAE
>2585396566
MPDLATYNFAYLDEQTKRMIRRAILKAIAIPGYQVPFASREMPMPYGWGTGGVQVTAAILGPDDVLKVIDQGADDTTNAVSIRAFFRKVANVATTTKTREATIIQTRHRIPEEALKAGQTLVYQVPIPEPLRFLEPRETETRKMHALEEYGLMHVKLYEDIARNGHIATTYAYPVKVEGRYVMDPSPTPKFDNPKMHMSEALQLFGAGREKRIYAVPPHTDAVSLDFEDHPFEIQHFDKPCALCGAEHVYLDEVVLDDKGGRMFVCSDTDHCEDRREHGHAGEMLGRREAAE
>2585399056
MTDLATYNFAYLDEQTKRMIRRAILKAIAIPGYQVPFASREMPMPYGWGTGGVQVTASIIGPDDVLKVIDQGADDTTNAVSIRAFFQKVANVAVTTHTKDATIIQTRHRIPEEKLGANQVLVYQVPIPEPLRFLEPRETETRKMHALEEYGLMHVKLYEDIAHNGRISKTYAYPVKVAGRYVMDPSPTPKFDNPKMHMSDALQLFGAGREKRIYAVPPYTDVVSLDFDDYPFEIQRFGKPCALCGAEEVYLDEVILDDKGGRMFVCSDTDHCEDRRAQGHVGEMLAPNQEAAE
>2585523987
MTDLASYNFAYLDEQTKRMIRRAILKAIAIPGYQVPFASREMPMPYGWGTGGVQVTASIIGPDDVLKVIDQGADDTTNAVSIRAFFQKVANVAVTTHTKDATIIQTRHRIPEEKLGVGQVLVYQVPIPEPLRFLEPRETETRKMHALEEYGLMHVKLYEDIAHNGRISRTYAYPVKVHGRYVMDPSPTPKFDNPKMHMSDALQLFGAGREKRIYAVPPYTDVVSLDFEDYPFDIQRFDKPCALCGAEDVYLDEVVLDDKGGRMFVCSDTDHCEDRRAHGHAGEMLAREAAE
>2585535964
MTELATYNFAYLDEQTKRMIRRAILKAIAIPGYQVPFASREMPMPYGWGTGGVQLTAAIIGPQDVLKVIDQGADDTTNAVSIRAFFQKVANVAVTTRTDEATIIQTRHRIPEAKLGPNQVLVYQVPIPEPLRYLEPRETETRKMHALEEYGLMHVKLYEDIARNGRIATTYAYPVKVAGRYVMDPSPTPKFDNPKMHLSDALQLFGAGREKRIYAVPPYTEVVSLDFEDHPFEVQRFDKPCALCGAEQVYLDEVILDDKGGRMFVCSDTDFCEDRRAHGHVGPMLAPNGLAVDGLPDSKEAAE
>2585831736
MNNNAAQTITGYNHGYLDEQTKRMIRRGILKAVAIPGYQVPFAGREMPMPYGWGTGGIQLTASVIGEKDVLKVIDQGADDTTNAVSIRKFFQSVAGVKTTEKTVEASLIQTRHRIPETPLQEDQILIFQVPIPEPLRFIEPRETETRKMHALEEYGVMQVKLYEDIARFGHIATTYAYPVKVNDRYVMDPSPIPKFDNPKMNMMPALQLFGAGREKRIYALPPFTKVESLDFDDHPFTVQQWDEPCAICGSHHSYLDEVVLDDQGNRMFVCSDTDFCAQQVEQQASNEGNR
>2585840659
MSDLASYNFAYLDEQTKRMIRRAILKAIAIPGYQVPFASREMPMPYGWGTGGVQVTASIIGPDDVLKVIDQGADDTTNAVSIRAFFQKVANVAVTTHTRDATIIQTRHRIPEEKLAAGQVLVYQVPIPEPLRFLEPRETETRKMHALEEYGLMHVKLYEDIAHNGRISRTYAYPVKVHGRYVMDPSPTPKFDNPKMHMSDALQLFGAGREKRIYAVPPYTDVVSLDFEDYPFDIQRFDKPCALCGAEDVYLDEVVLDDKGGRMFVCSDTDHCEDRRAQGHAGEMLAREAAE
>2585843727
MSDLATYNFAYLDEQTKRMIRRAILKAIAIPGYQVPFASREMPMPYGWGTGGVQVTASIIGPDDVLKVIDQGADDTTNAVSIRAFFQKVANVAVTTHTKDATIIQTRHRIPEEKLGAGQVLVYQVPIPEPLRFLEPRETETRKMHALEEYGLMHVKLYEDIAHNGRISKTYAYPVKVAGRYVMDPSPTPKFDNPKMHMSDALQLFGAGREKRIYAVPPYTEVVSLDFEDHPFEIQRFGKPCALCGAEDVYLDEVILDDKGGRMFVCSDTDHCEDRREHGHVGEMLAQGREAAE
>2585853978
MTELATYNFAYLDEQTKRMIRRAILKAISIPGYQVPFASREMPMPYGWGTGGVQLTAAIIGPQDVLKVIDQGADDTTNAVSIRAFFQKVANVAVTTRTEEATIIQTRHRIPETKLGPNQVLVYQVPIPEPLRFLEPRETETRKMHALEEYGLMHVKLYEDIARNGRIATTYAYPVKVAGRYVMDPSPTPKFDNPKMHLSDALQLFGAGREKRIYAVPPYTEVVSLDFEDHPFEVQRFDKPCALCGAEQVYLDEVILDDKGGRMFVCSDTDFCEDRRAHGHAGHMLASNGLASDGLRGGKEAAE
>2585872572
MSAEGYNFAYLDEGTKRMIRRALLKAVAVPGHQVPFGSREMPLPYGWGTGGIQVTASVVGPEDVLKVIDQGADDTTNAVSIRRFFARVAPGLRTTERTAEATIIQTRHRIPETPLREGQVMVYQVPQPEPLYRLEPRRAETKRLHALADYGLMQVKLYEDIARHGRVGSSYDHPVMVGGRYLMAPSPIPSFDNPKMHMSPALQLFGAGRERRLYAVPPYTEVRSLDFDDHPFEPLRAKGHCALCGADHTYLDEMVTDDRGGRLFVCSDTDYCGERQAERAA
>2585877163
MTDQAYNFAYLDEQTKRMIRRAILKGLAIPGYQVPFASREMPMPYGWGTGGVQVSAAVLTPDDTFKVIDQGADDTTNAVSIRTFFERTAGVATTTATADASVIQTRHRIPEDQLSEEQILVYQVPIPEPLRFLEPRESETRKMHSLEEYGLMHVKLYEDISCHGHIATSYAYPVRVEGRYVMDPSPIPKFDNPKMADMAAIQLFGAGREQRIYALPPYTKVVSLDFEDHPFEASKADHPCGMCGAEDSYLDELIVDDTGGRMFVCSDTDYCEARQAAGHKGKDAA
>2585900261
MTDLATYNFAYLDEQTKRMIRRAILKAIAIPGYQVPFASREMPMPYGWGTGGVQLTAAIIGPDDVLKVIDQGADDTTNAVSIRAFFQKVANVAVTTRTEEATIIQTRHRIPETKLGSNQVLVYQVPIPEPLRFLEPRETETRKMHALEEYGLMHVKLYEDIARNGRIATTYAYPVKVAGRYVMDPSPTPKFDNPKMHMSDALQLFGAGREKRIYAVPPYTDVVSLDFEDHPFEVQRFDKPCALCGAEQVYLDEVILDDKGGRMFVCSDTDFCEDRRAHGHVGIMLAPNGLAPNAQAPNQEAAE
>2585926395
MSLSPQASAAPEQGYNFAYLDEQTKRMIRRGLLKAVAIPGYQVPFGGREMPLPYGWGTGGMQVTAAILGADDVLKVIDQGADDTTNAVSIRRFFARTAGVATTERTPEATVIQTRHRIPETALSGEQIMVYQVPIPEPLRFIEPSEAETRTMHALDDYGVMHVKLYEDIATFGHIATSYAYPVTVDERYVMDPSPIPKFDNPKLDMSPALMLFGAGREKRLYAVPPFTRVASLDFEDHPFEVQRWEESCAFCGSHESYLDELIVDDRGGKRFVCSDTDYCTQRRACQEEGEDAQ
>2585988135
MSDLASYNFAYLDEQTKRMIRRAILKAIAIPGYQVPFASREMPMPYGWGTGGVQVTASIIGPDDVLKVIDQGADDTTNAVSIRAFFQKVANVAVTTHTGEATIIQTRHRIPEEKLKAGQVLVYQVPIPEPLRFLEPRETETRKMHALEEYGLMHVKLYEDIARNGRIATTYAYPVKVYGRYVMDPSPTPKFDNPKMHKSEALQLFGAGREKRIYAVPPYTDVVSLDFEDHPFEVQRFGKPCALCGAEDVYLDEVILDDKGGRMFVCSDTDHCEDRRAHGHAGEMLAREAAE
>2585998392
MTDLATYNFAYLDEQTKRMIRRAILKAIAIPGYQVPFASREMPMPYGWGTGGVQVTAAIIGPEDVLKVIDQGADDTTNAVSIRAFFQKVANVAVTTHTKDATIIQTRHRIPEHKLAEGQVLVYQVPIPEPLRFLEPRETETRKMHALEEYGLMHVKLYEDIAHNGRISKTYAYPVKVAGRYVMDPSPTPKFDNPKMHRSEALQLFGAGREKRIYAVPPYTDVVSLDFEDHPFEIQTFDKPCALCGAENVYLDEVVLDDRGGRMFVCSDTDNCEDRREHGHAGALLAPVNEAAE
>2586002954
MTDLATYNFAYLDEQTKRMIRRAILKAIAIPGYQVPFASREMPMPYGWGTGGVQVTAAIIGPEDVLKVIDQGADDTTNAVSIRAFFQKVANVAVTTHTKDATIIQTRHRIPEHKLAEGQILVYQVPIPEPLRFLEPRETETRKMHALEEYGLMHVKLYEDIAHNGRISKTYAYPVKVAGRYVMDPSPTPKFDNPKMHRSEALQLFGAGREKRIYAVPPYTDVVSLDFEDHPFEIQTFDKPCALCGAENVYLDEVVLDDKGGRMFVCSDTDNCEDRREHGHVGALLAPAKEAAE
>2586250445
VTDTLTGYNFGYLDEQTKRMIRRAILKAVAIPGYQVPFGGREMPMPYGWGTGGIQITASVIGTHDVLKVIDQGADDTTNAVSIRSFFQRVTGVATTESTTEATLIQTRHRIPETPLKEDQILIYQVPIPEPLRFIEPRETETRTMHALEEYGVMQVKLYEDIARFGHIATTYAYPVKVNARYVMDPSPIPKFDNPKMDNMPALQLFGAGREKRIYAVPPYTRVESLDFEDHPFRIQQWDEPCAICGSHTSYLDEVVLDDQGNRMFVCSDTDFCRQNSEAAQS
>2586272034
MEQTVNNPPEASSAYNFAYLDEQTKRMIRRALLKAVAIPGYQVPFAGREMPMPYGWGTGGVQVTAAVIGPDDTLKVIDQGADDTTNAVSIRQFFAKTANVATTEKTAEASIIQTRHRIPEKELREDQILVYQVPIPEPLRFLEPRETETRKMHALEEYGLMHVKLYEDISRHGHIATTYAYPVMVDDRYVMDPSPTPKFDNPKMDMMAALQLFGAGREKRIYALPPYTKVKSLDFEDHPFEVQSWKDECGMCGATDSYLDEVILDDKGNRMFVCSDTDYCSERQDAGHRGPQHHDQPLGTSHSNGKAAE
>2586328367
MSTKTDMTFDAPVDALRLDDAAASRDTHYNFAYLDESTKRMLRRALLKAVAIPGYQVPFASREMPLPYGWGTGGIQVTAAIIGTEDVLKVIDQGSDDTTNAVNIRRFFSRVAGIATTDRTAAATIIQTRHRIPEAPLREGQVMVFQVPKPEPLRWLEPSERETRTMHALGEYGPMYTKLYEDIARYGHIATSYDYPVIVNDRYMMSPSPIPKFDNPKLNACPALMLFGAGREKRVYAVPPYTSVRSLDFDDHPFTVEQWPHHCAICGAADSYLDEIVVDDKGGRQFVCSDSEYCAERVAALGIHDARLEGRHP
>2586561259
MANLSGYNFAYLDEQTKRMIRRAILKAVAIPGYQVPFGGREMPMPYGWGTGGIQLTASVIGESDVLKVIDQGADDTTNAVSIRNFFKRVTGVNTTERTDDATVIQTRHRIPETPLTEDQIIIFQVPIPEPLRFIEPRGTETRTMHALEEYGVMQVKLYEDIARFGHIATTYAYPVKVNGRYVMDPSPIPKFDNPKMDMMPALQLFGAGREKRIYAVPPFTRVESLDFDDYPFTVQQWDEPCAICGSTHSYLDEVVLDDAGNRMFVCSDTDYCRQQSEAKSQ
>2586588719
MANLSGYNFAYLDEQTKRMIRRAILKAVAIPGYQVPFGGREMPMPYGWGTGGIQLTASVIGESDVLKVIDQGADDTTNAVSIRNFFKRVTGVNTTERTDDATVIQTRHRIPETPLTEDQIIIFQVPIPEPLRFIEPRETETRTMHALEEYGVMQVKLYEDIARFGHIATTYAYPVKVNGRYVMDPSPIPKFDNPKMDMMPALQLFGAGREKRIYAVPPFTRVESLDFDDHPFTVQQWDEPCAICGSTHSYLDEVVLDDAGNRMFVCSDTDYCRQQSEAKNQ
>2586614210
VFGMSERKAMAMALSTALCKPRSTHPRPNWSYSNVCNRSRTMANLSGYNFAYLDEQTKRMIRRAILKAVAIPGYQVPFGGREMPMPYGWGTGGIQLTASVIGESDVLKVIDQGADDTTNAVSIRNFFKRVTGVNTTERTDDATVIQTRHRIPETPLTEDQIIIFQVPIPEPLRFIEPRETETRTMHALEEYGVMQVKLYEDIARFGHIATTYAYPVKVNGRYVMDPSPIPKFDNPKMDMMPALQLFGAGREKRIYAVPPFTRVESLDFDDHPFTVQQWDEPCAICGSTHSYLDEVVLDDAGNRMFVCSDTDYCRQQSEAKNQ
>2586625908
MANLSGYNFAYLDEQTKRMIRRSILKAVAIPGYQVPFGGREMPMPYGWGTGGIQLTASVIGESDVLKVIDQGADDTTERTDDATLIQTRHRIPETPLTEDQIVIFQVPIPEPLRFIEPRETETRTMHALEEYGVMQVKLYEDIARFGHIATTYAYPVKVNGRYVMDPSPIPKFDNPKMDMMPALQLFGAGREKRIYAVPPFTRVESLDFDDHPFTVQQWDEPCAICGSTHSYLDEVVLDDAGNRMFVCSDTDYCRQQSEAKSQ
>2586673535
VFGMSERKAMAMALSTALCKPRSTHPRPNWSYSNVCNRSRTMANLSGYNFAYLDEQTKRMIRRAILKAVAIPGYQVPFGGREMPMPYGWGTGGIQLTASVIGESDVLKVIDQGADDTTNAVSIRNFFKRVTGVNTTERTDDATVIQTRHRIPETPLTEDQIIIFQVPIPEPLRFIEPRETETRTMHALEEYGVMQVKLYEDIARFGHIATTYAYPVKVNGRYVMDPSPIPKFDNPKMDMMPALQLFGAGREKRIYAVPPFTRVESLDFDDHPFTVQQWDEPCAICGSTHSYLDEVVLDDAGNRMFVCSDTDYCRQQSEAKNQ
>2586681544
MANLSGYNFAYLDEQTKRMIRRAILKAVAIPGYQVPFGGREMPMPYGWGTGGIQLTASVIGESDVLKVIDQGADDTTNAVSIRNFFKRVTGVNTTERTDDATLIQTRHRIPETPLTEDQIVIFQVPIPEPLRFIEPRETETRTMHALEEYGVMQVKLYEDIARFGHIATTYAYPVKVNGRYVMDPSPIPKFDNPKMDMMPALQLFGAGREKRIYAVPPFTRVESLDFDDHPFTVQQWDEPCAICGSTHSYLDEVVLDDAGNRMFVCSDTDYCRQQSEAKNQ
>2586689195
MANLSGYNFAYLDEQTKRMIRRAILKAVAIPGYQVPFGGREMPMPYGWGTGGIQLTASVIGESDVLKVIDQGADDTTNAVSIRNFFKRVTGVNTTERTDDATLIQTRHRIPETPLTEDQIIIFQVPIPEPLRFIEPRETETRTMHALEEYGVMQVKLYEDIARFGHIATTYAYPVKVNGRYVMDPSPIPKFDNPKMDMMPALQLFGAGREKRIYAVPPFTRVESLDFDDHPFTVQQWDEPCAICGSTHSYLDEVVLDDAGNRMFVCSDTDYCRQQSEAKNQ
>2586776199
MSDLANYNFAYLDEQTKRMIRRAILKAIAIPGYQVPFASREMPMPYGWGTGGVQVTAAILGPDDVLKVIDQGADDTTNAVSIRAFFQKTADVAVTTHTGEATIIQTRHRIPEYPLTEGQVIVYQVPIPEPLRFLEPRETETRKMHALAEYGLMHVKLYEDIARHGHIAKTYDYPVMIEGRYVMAPSPTPKFDNPKMHMSPALQLFGAGREKRIYAVPPYTDVVSLDFEDHPFEVQKFKEPCALCGARGVYLDEVVLDDRGGSMFVCSDTDYCEDRQANGHFGHLAANKEAAE
>2586777087
MSDLANYNFAYLDEQTKRMIRRAILKAIAIPGYQVPFASREMPMPYGWGTGGVQVTAAILGQDDVLKVIDQGADDTTNAVSIRAFFQKTADVAVTTHTGEATIIQTRHRIPEYPLTEGQVIVYQVPIPEPLRFLEPRETETRKMHALAEYGLMHVKLYEDIARHGHIAKTYDYPVMIEGRYVMAPSPTPKFDNPKMHMSPALQLFGAGREKRIYAVPPYTDVVSLDFEDHPFEVQKFKQPCALCGARGVYLDEVVLDDRGGSMFVCSDTDYCEDRQANGHFGHLAANNEAAAKGALK
>2586779027
MTETFAYLDEDSKRSVRRTILKALAVPGYQVPFIAPEMPIAYGWGVGGMVVTASLIGADDRLKVTDHGSDETVNAVSIRAFFTRTAFVATTTLTREATLIQVRQRVPEAMLAEGQVVVYQVPRPDPLRAFVNSAGEAARMHAASDYGRVYTRLFEERTGSGSVAQGYDYPVMVEGRYLMSPSPIPKRDNVRLDNSPAIQIFGAARERRLYALPPYTRVESIAFEDVPFDPSHPSDGRQCVICGCATSHLDHLLLNDDGTSEWVCSDTECCAERAEEAASA
>2586840158
MRNDQILVLQVPTPEPLRMVEPRESVTKQMHAEAEYSGMWLSLFEDLTQYGDISISSEYPVMVEERYVMNPSPIPRYDNQKLNDSDTLYLFGAGREKKIYAIPPHTDVVSMCFEDVPFKTEDFEGKQCRLCGAQGVYLDEIIDESTGEKVYECSDTGFCRGRRERGA
>2586933266
MNGYNFAYLDEQTKRMIRRALLKAVATPGYQVPFGGREMPMPYGWGTGGIQLTASILGSDDVLKVIDQGADDTTNAVSIRAFFERVAGVETTTATAQASVIQTRHRIPEAPLAHGQILVFQVPVPEPLRFIEPSEQETRLMHALEEYGVMHVKLYEDIARYGHIATTYAYPVKVDDRYVTDPSPIPKFDNPKLHMNEALMLFGAGREKRLYAIPPYTRVESLDFEDHPFEIQSWDACCALCGSGTSYLDEVITDDAGSRMFVCSDTDYCLTRRGEVA
>2587309232
MTTNLFGYNFAYLDEQTKRMIRRAILKAVAIPGYQVPFGGREMPMPYGWGTGGIQITASVIGEPDVLKVIDQGADDTTNAVSIRNFFKRITGVNTTERTEDATLIQTRHRIPETPLTEDQILIFQVPIPEPLRFIEPRETETRTMHALEEYGIMQVKLYEDIARFGHIATTYAYPVKVNGRYVMDPSPIPKFDNPKMDMMPALQLFGAGREKRIYAVPPYTRVESLDFDDHPFTVQTWDEPCAICGSTHSYLDEVVLDDTGKRMFVCSDTDYCRQQSEALSQ
>2587367896
MAELSGYNNGYLDEQTKRTIRRAILKAVAIPGYQVPFAGREMPMPYGWGTGGIQITASVIGDKDVLKVIDQGADDTTNAVSIRRFFQRVSGAATTERTVDATLIQTRHRIPETPLEEDQILIFQVPIPEPLRFIEPRETETRTMHALEEYGIMQVKLYEDIARFGHIATTYAYPVKVNDRYVMDPSPIPKFDNPKMHMMPALQLFGAGREKRIYALPPYTKVESLDFDDHPFTVQQWDEPCALCGSRHSYLDEVVMDDQGTRMFVCSDTDFCHQQQEQQHAQ
>2587404113
MSPEVPSESGLATYNFAYLDEQTKRMIRRAILKAIAIPGYQVPFASREMPMPYGWGTGGVQVTASIIGPQDVLKVIDQGADDTTNAVSIRAFFQKVANVAVTTHTKDATIIQTRHRIPEQPLAEGQVLVYQVPIPEPLRFLEPRETETRKMHALEEYGLMHVKLYEDIAHNGRISKTYAYPVKVAGRYVMDPSPTPKFDNPKMHMSDALQLFGAGREKRIYAIPPHTEVVSLDFEDHPFEIQSFDKPCALCGAENVYLDEVILDDQGGRMFVCSDTDHCEDRRDHGHAGAMLGRQEAAE
>2587523657
MTDLATYNFAYLDEQTKRMIRRAILKAIAIPGYQVPFASREMPMPYGWGTGGVQVTAAIIGPEDVLKVIDQGADDTTNAVSIRAFFQKVANVAVTTHTKDATIIQTRHRIPEHKLAEGQILVYQVPIPEPLRFLEPRETETRKMHALEEYGLMHVKLYEDIAHNGRISKTYAYPVKVAGRYVMDPSPTPKFDNPKMHRSEALQLFGAGREKRIYAVPPYTDVVSLDFEDHPFEIQTFDKPCALCGAGDVYLDEVVLDDKGGRMFVCSDTDNCEDRREHGHVGAMLAPAKEAAE
>2587563237
MSPEVPSDSGLATYNFAYLDEQTKRMIRRAILKAIAIPGYQVPFASREMPMPYGWGTGGVQVTASIIGPQDVLKVIDQGADDTTNAVSIRAFFQKVANVAVTTHTKDATIIQTRHRIPEQPLAEGQVLVYQVPIPEPLRFLEPRETETRKMHALEEYGLMHVKLYEDIAHNGRISKTYAYPVKVAGRYVMDPSPTPKFDNPKMHMSDALQLFGAGREKRIYAIPPHTEVVSLDFEDHPFEIQSFDKPCALCGAENVYLDEVILDDQGGRMFVCSDTDHCEDRRDHGHAGAMLGRQEAAE
>2587757239
MIDGYNFAYLDERTKRMIRRAILKAVAIPGHQVPFGSREMPLAYGWGTGGIQVTAAVLGQNDVLKVIDQGSDDTTNAVNIRQFFARTTGIATTERTREATLIQTRHRIPEAPLKEGQVLVYQVPQPEALYKLEPRRSETLKLHACEEYGLVNVKLYEDLAHWGRVETTYDYPVLVNGRYVMSPSPIPSFDNPKMHRMPALQLFGAGREKRIYAVPPYTDVKSLDFEDHPFHVEPQGHACALCGCTTSFLDEVLQGEGERLWTCSDTDWCREQRAV
>2587774373
MRIEYNFAFFDEGSKREIRRATLKAVAIPGYQVPFASREMPIARGWGTGGLQLTLSLVGKEDILKVIDQGSDESVNAVNIKKLITKTTGIKVTDETSEATIIQSRHRIPEIPLQAGQILVLQVPLPEPLRYYEPSELETKKLHAEQEYSGAWLMLFEQIMNYGTMSTGADHPAMVHDRYVMAPSPIPRFDNPKLNHSQALILLGAGREKKVYAVPPYTRVESLAFEDFSFEVEGFKNKYCGLCGAKEVFLDEMLDDLTGETFYQCNDTSYCLQRLNQKSAG
>2587790013
MTQATEKTNVPEETVLEQGYNFAFLDEQTKRMVRRATLKAVAIPGYQVPFASREMPMPYGWGTGGIQLTAALIGLQDTLKVIDQGADDTTNAVSIRNFFQHTTGVTTTEETKEATLIQTRHRIPEQQLTEEQILIYQVPIPEPLRWMEPRETETRKMHAHEEYGVMHVKLYEDIAHHGHIATSFDYPVQVADRYIMSPSPIPKFDNPKMDNCPALQVFGAGREQRIYAIPPYTKVHSLDFEDHPFTVQSWDAVCGLCGAEDSYLDEIILDNEGNRMFVCSDSDYCQKRLKAGHVGTMAAPQEQPAATNTDSKELKNA
>2587815569
VKMNYNFAFFDESSKREIRRASLKAVAIPGYQVPFASREMPIARGWGTGGLQLTLSLIGKKDKLKVIDQGADESVNAVNIKKLIQNTTGVEITEKTEAATIIQSRHRIPEVKLHSNQILVLQVPIPEPLRAVEPSEYKTKRLHAENEYSGVWLMLFEQIMKYGNMSTGADHPVFANGRYVMAPSPIPRFDNNKMNYSEALILLGAGREKKIYAVPPYTEINSLSFEDYPFKTENFEGKSCRICGASHVYLDEFIDEKTGEKYYQCNDTSYCMMRMNSNS
>2587836502
MNKDYNFAFLDEGSKREIRRSILKAVAIPGYQVPFGSRELPIGRGWGTGGLQLTLSLIGPDDILKVIDQGSDESVNAVSIRKFVTMCTDVATTAKTGEATLIQTRHRVPEVPLRDDQILVLQVPLPEPLRLVEPREEVTKMMHAEKDYAPVWLLLYESLIRYKKITLAADYPVMAEDRYVMNPSPIPKFDNPKLHDAECLYLFGAGREKKIYAVPPHTKVVSLAFDDVPFERESFKGKRCRLCGSTDTYLDELFDADTGARVWQCSDTAYCKEVRARCV
>2588046403
MNAPTGSIASYNFAYLDEQTKRMIRRAILKAIAIPGYQVPFASREMPMPYGWGTGGVQVTAAIIGPHDVLKVIDQGADDTTNAVSIRAFFQKVANVAVTTRTDEATIIQTRHRIPEQPLKAGQTLVYQVPIPEPLRFLEPRETETRKMHALEEYGLMHVKLYEDIATHGRIATTYAYPVKVEGRYVMDPSPTPKFDNPKMHMSPALQLFGAGREKRIYALPPFTRVESLDFDDHPFTVQTFDKPCALCGAEGVYLDEVILDDRGGHMFVCSDTDHCESRQGDGHRGQQEGTFR
>2588076723
MNNQYNFAFFDEGSKREIRRATLKAIGIPGYQVPFASREMPIGRGWGTGGLQLSLSLVTTEDVIKVIDQGTDESVNAVSIKKLIQGTTGIDETVNTHEATLIQSRHRIPEYPLKEGQIVVLQVPIPEPLRNVEPSEYVTKRLHADGDYSGAWMELFEKIVKYGRLATIAAHPVMVEERYVMTPSPIPKYDNPRLDGCEALLLFGAGREKKIQAIPPYSKVVSLGFEDYPFELEDFTGKRCCQCGATDVYLDEFEDEETGEKYYQCNDTSYCLDRMNKKEVS
>2588164931
MIDERHYNFAFLDEGSKREIRRSILKAVAIPGYQVPFGSRELPIGRGWGTGGIQITLSIIGKEDVLKVIDQGSDESVNAVNIKKLVEECTGVEITTDSEKASVIQSRHRIPEIPMRNDQILVLQVPTPEPLRIVEPREAVTKQMHAEAEYSGMWLSLFEDLTQYGEISISSEYPVMVENRYVMNPSPIPRYDNQKLNDSETLYLFGAGREKKIYAIPPHTEVVSMCFDDVPFRTENFEGKHCRLCGAAGVYLDEIIDEKTGEKVYECSDTGFCRGRRERIS
>2588170164
RTPGLTVPNRSTEGGYARGGALKGLPGYNFAFLDEVTKRMIRRTLLKAVAIPGHQIPFASREMPLPYGWGTGGIQITASIIGPDDVLKVIDQGADDTTNAVSIRSFFRKTAGVATTTRTGEATVIQTRHRIPEQPLREDQILVYQVPIPEPLRFIEPREEECGKVHAWADYGIMYVKLYEDVARTGRIATTFDYPVVVNGRYVMSPSPIPKFDTPKMHRMPALQLFGAGREKRIYAVPPYTDVKPLDFEDVPFEIERWSRCCALCGATEHYLDEIVTDDVGGRRFVCSDSDACAQRRAKAARDLSGNS
>2588230443
MANLSGYNFAYLDEQTKRMIRRAILKAVAIPGYQVPFGGREMPMPYGWGTGGIQITASVIGEADVLKVIDQGADDTTNAVSIRSFFQRVTGVNTTEKTEDATLIQTRHRIPETPLAEDQILIFQVPIPEPLRFIEPRETETRTMHALEEYGVMQVKLYEDIARFGHIATTYAYPVKVNGRYVMDPSPIPKFDNPKMDMMPALQLFGAGREKRIYAVPPYTRVESLDFDDHPFTVQEWDEPCAICGSKHSYLDEVVLDDTGKRMFVCSDTDYCRQQSEANGQ
>2588242319
MIDSYNYAFLDEGSKREIRRSILKAVAIPGYQVPFASRELPIGRGWGTGGIQLTLSLIGPDDTLKVIDQGSDESVNAVNIKKFVKMCTNVPCTTRTQDATIVQTRHRVPEVPMRNDQILVLQVPLPEPLRIVEPKEEVTKRMHAELDYAPIWLQLYESLVKYGKVTISTEYPCMVEDRYIMNPSPIPKFDNPKLHEAECLYLFGAGREKKIYAIPPHTKVVSLAFDDVPFEKENFKGKKCRLCGSTDTYLDEIYDAVTGERYYQCSDTSYCKEVR
>2588324976
MQQTSIDIMPRPAERETLYNFGFIDEDSKREVRRKLLKAVATPGHLIPFASRDLPIARGWGTGGLQITLALVKPTDTVKVIDQGDDDSVNAVNLRRLIQKTTGIEFTTDTLQASIIQTRHRVPEEPLRDDQILVLQVPMADPLRWVEPVLERSMEMHAEADYGHMWVYMYESIVRQGDVNIATQYPVLVEDRYIMDTSPIPRYDVPRMHMAETLYLFGAGREKRVYAIPPFTKVVPLQFEDYPFTTEHDPSQHCALCGSNDTFLTSQFDAEQGRWLYYCSDTSFCQKRVQAREA
>2588518891
MTDIATYNFAYLDEQTKRMIRRAILKGIAIPGYQVPFASREMPMPYGWGTGGVQVTASIIGPDDVLKVIDQGADDTTNAVSIRAFFKKVANVAVTTDTAGATIIQTRHRIPEHPLTAGQVLVYQVPIPEPLRFLEPRETETRKMHALEEYGLMHVKLYEDIAKHGRIATTYAYPVKVEGRYVMDPSPTPKFDNPKMHRSPALQLFGAGREKRIYAVPPFTDVVSLDFEDHPFEVQTFDQPCALCAAENVYLDEVILDDHGGHMFVCSDTDHCEKRREEGHRGHLAPEIHLASEKMEPAQ
>2588527288
MANPLTGYNFAYLDEQTKRMIRRAILKAVAIPGYQVPFGGREMPMPYGWGTGGIQLTASVIGENDVLKVIDQGADDTTNAVSIRQFFKRVTGVATTERTEDATLIQTRHRIPETPLVEDQILIYQVPIPEPLRFIEPRETETRTMHALEEYGVMQVKLYEDIARFGHIATTYAYPVKVNGRYVMDPSPIPKFDNPKMHMMPALQLFGAGREKRIYAVPPYTPVESLDFDDHPFTVQEWDEPCAICGSRHSYLDEVVLDDSGQRMFVCSDTDYCRQQSEGQKK
>2588562859
MNVANPLTGYNFAYLDEQTKRMIRRAILKAVAIPGYQVPFGGREMPMPYGWGTGGIQLTASVIGENDVLKVIDQGADDTTNAVSIRQFFKRVTGVATTERTEDATLIQTRHRIPETPLVEDQILIYQVPIPEPLRFIEPRETETRTMHALEEYGVMQVKLYEDIARFGHIATTYAYPVKVNGRYVMDPSPIPKFDNPKMHMMPALQLFGAGREKRIYAVPPYTPVESLDFDDHPFTVQEWDEPCAICGSRHSYLDEVVLDDSGQRMFVCSDTDYCRQQSEGQKK
>2588708088
MKSSDNHAAIIAGYNHGYLDEQTKRMIRRAILKAVAIPGYQVPFAGREMPMPYGWGTGGIQITASIIGQQDVLKVIDQGADDTTNAVSIRKFFQSVAGVKTTEKTVDASLIQTRHRIPETPLTEDQVLIFQVPIPEPLRFIEPRETETRKMHALEEYGVMQVKLYEDIARFGHIATTYAYPVKVNDRYVMDPSPIPKFDNPKMHMMPALQLFGAGREKRIYALPPFTKVESLDFEDHPFTVQQWDEPCAICGSHHSYLDEVVLDDLGNRMFVCSDTDFCAQQVELNSQQTQNKAQH
>2588714628
MTNVLTGYSLAGYNYGYLDEQTKRMIRRAILKAVAIPGYQVPFGGREMPMPYGWGTGGIQLTASVIGEADTLKVIDQGADDTTNAVSIRRFFQRVTGVNTTEVTADATLIQTRHRIPETPLRQDQIIIYQVPMPEPLRFIEPRETETRKMHALEEYGVMQVKLYEDIARFGHIATTYDYPVKVNHRYVMAPSPIPKFDNPKMNMMPALQLFGAGREKRIYAVPPFTKVESLDFDDHPFSVQQWDQPCAICGSQHSYLDEVVLDDQGSRMFVCSDTDFCRQHSEANAQ
>2588734004
MTKALSGYNFAYLDEQTKRTLRRAILKAVAIPGYQVPFGGREMPMPYGWGTGGIQITASVIGENDVLKVIDQGADDTTNAVSIRNFFKRVTNVATTESTADATLIQTRHRIPETPLREDQILIYQVPIPEPLRFIEPRETETRTMHALEEYGVMQVKLYEDIARFGHIATTYAYPVKVNERYVMDPSPIPKFDNPKMDMMPALQLFGAGREKRIYAVPPFTRVESLDFDDHPFTVQAWEEPCAICGSHHSYLDEVVLDDAGNRMFVCSDTDFCRQNSEAASK
>2588740023
MTTNLSGYNFAYLDEQTKRMIRRAILKAVAIPGYQVPFGGREMPMPYGWGTGGIQLTASVIGEPDVLKVIDQGADDTTNAVSIRNFFKRVTGVNTTERTEDATLIQTRHRIPETPLVEDQIIIFQVPIPEPLRFIEPRETETRTMHALEEYGIMQVKLYEDIARFGHIATTYAYPVKVNDRYVMDPSPIPKFDNPKMDMMPALQLFGAGREKRIYAVPPYTRVESLDFDDHPFTVQSWDEPCAICGSTHSYLDEVVLDDSGKRMFVCSDTDYCRQQSEALSK
>2588746969
MANLSGYNFAYLDEQTKRMIRRAILKAVAIPGYQVPFGGREMPMPYGWGTGGIQLTASVIGEADVLKVIDQGADDTTNAVSIRQFFQRVTGVNTTERTEDATLIQTRHRIPETPLLEDQILIFQVPIPEPLRFIEPRETETRTMHALEEYGVMQVKLYEDIARFGHIATTYAYPVKVNGRYVMDPSPIPKFDNPKMDMMPALQLFGAGREKRIYAVPPFTRVESLDFDDHPFTIQSWDEPCAICGSQHSYLDEVVLDDSGKRMFVCSDTDFCRQQREAKNA
>2588757032
MANPLTGYNFAYLDEQTKRMIRRAILKAVAIPGYQVPFGGREMPMPYGWGTGGIQLTASIIGEHDVLKVIDQGADDTTNAVSIRQFFKRVTGVATTEATCDATLIQTRHRIPETPLTEDQILIFQVPIPEPLRFIEPRETETRTMHALEEYGVMQVKLYEDIARFGHIATTYAYPVKVNGRYVMDPSPIPKFDNPKMHMMPALQLFGAGREKRIYAVPPFTPVESLDFDDHPFTVQEWDEPCAICGSRHSYLDEVVLDDSGKRMFVCSDTDYCRQQSEALNK
>2588768100
MANPLTGYNFAYLDEQTKRMIRRAILKAVAIPGYQVPFGGREMPMPYGWGTGGIQLTASVIGENDVLKVIDQGADDTTNAVSIRNFFKRVTGVATTERTDEATLIQTRHRIPETPLVEDQILIYQVPIPEPLRFIEPRETETRTMHALEEYGVMQVKLYEDIARFGHIATTYAYPVKVNGRYVMDPSPIPKFDNPKMDMMPALQLFGAGREKRIYAVPPFTRVESLDFDDHPFTVQTWDEPCAICGSRHSYLDEVVLDDTGKRMFVCSDTDYCRQQSETLRK
>2589248530
MLEEVSFDDGLAVYNFAYLDEQTKRMIRRAILKAIAIPGYQVPFASREMPMPYGWGTGGVQVTASILGPDDVLKVIDQGADDTTNAVSIRAFFQKVANVTVTTRTKDATIIQTRHRIPEEELHSGQVLVYQVPIPEPLRFLEPRETETRVMHALEEYGLMHVKLYEDIARNGRISTTYAYPVKVAGRYVMDPSPTPKFDNPKMHLSDALQLFGAGREKRIYAVPPYTDVVSLDFEDHPFEIQRFDKPCALCGAENVYLDEVVLDDKGGRMFVCSDTDHCEDRRAHGHKGHLLADVKEAAE
>2589819643
MANPLTGYNFAYLDEQTKRMIRRAILKAVAIPGYQVPFGGREMPMPYGWGTGGIQLTASVIGENDVLKVIDQGADDTTNAVSIRQFFKRVTGVATTERTEDATLIQTRHRIPETPLVEDQILIYQVPIPEPLRFIEPRETETRTMHALEEYGVMQVKLYEDIARFGHIATTYAYPVKVNGRYVMDPSPIPKFDNPKMHMMPALQLFGAGREKRIYAVPPYTPVESLDFDDHPFTVQEWDEPCAICGSRHSYLDEVVLDDSGQRMFVCSDTDYCRQQSEGQKK
>2590002448
MANLSGYNFAYLDEQTKRMIRRAILKAVAIPGYQVPFGGREMPMPYGWGTGGIQITASVIGKSDVLKVIDQGADDTTNAVSIRSFFQRVTGVNTTEKTEDATLIQTRHRIPETPLTEDQILIFQVPIPEPLRFIEPRETETRTMHALEEYGVMQVKLYEDIARFGHIATTYAYPVKVNGRYVMDPSPIPKFDNPKMDMMPALQLFGAGREKRIYAVPPYTRVESLDFDDHPFTVQEWDEPCAICGSKHSYLDEVVLDDTGKRMFVCSDTDYCRQQSEANSQ
>2590619715
MKKKFNFAFFDEGSKREIRRSILKAIAIPGYQVPFASREMPVARGWGTGGIQLTLSCIGQKDVVKVIDQGSDESVNAISIKKLITDTTDVEITTSTTDATIIQSRHRVPEEELNENQIIVLQVPTPEPLRDYEPSETKTKILHGEKEYTGAKLLLFEQIMKYNTMATGADHPVEVNNRYVMAPSPIPKFDNPKLNESKATILLGAGREKKIYAVPPYTKVISLDFEDVPFEVENFKGKSCSHCGASHVYLDEIIDQESGSVSYQCNDTSYCLKRRNGEIQ
>2590647729
MDNNYNYAFLDEGSKREIRRASLKAVAIPGYQVPFGSRELPIGRGWGTGGIQLTLSLIGPGDVLKVIDQGSDESVNAVNIKKFVGLTTDVKTTVKTEEATIIQTRHRIPETPMKEGQILVLQVPMPEPLRIVEPREEITKKMHAEGDYSPMWLLLYESLIRYGRITVASEYPCLVEGRYIMNPSPIPKFDNPKLDGADCLFLFGAGREKKIYAIPPHTRVIPLAFDDVPFEKESFPGRRCRLCGSGGTYLDELFDSATGEKYYQCSDTSHCQEVRGCI
>2590652669
MTDLATYNFAYLDEQTKRMIRRAILKAIAIPGYQVPFASREMPMPYGWGTGGVQVTASIIGPDDVLKVIDQGADDTTNAVSIRAFFQKVADVAVTTHTKDASIIQTRHRIPEQKLGEGQVLVYQVPIPEPLRFLEPRETETRKMHALEEYGLMHVKLYEDIARNGRISTTYAYPVKVDGRYVMDPSPTPKFDNPKMHMSEALQLFGAGREKRIYAVPPHTEVVSLDFEDHPFEIQTFEQPCALCGAHGVYLDEVVLDDKGGRMFVCSDTDHCEDRREEGHVGEMLAPSREAAE
>2590659325
MANPLTGYNFAYLDEQTKRMIRRAILKAVAIPGYQVPFGGREMPMPYGWGTGGIQLTASVIGENDVLKVIDQGADDTTNAVSIRQFFKRVTGVATTERTEDATLIQTRHRIPETPLVEDQILIYQVPIPEPLRFIEPRETETRTMHALEEYGVMQVKLYEDIARFGHIATTYAYPVKVNGRYVMDPSPIPKFDNPKMHMMPALQLFGAGREKRIYAVPPYTPVESLDFDDHPFTVQEWDEPCAICGSRHSYLDEVVLDDSGQRMFVCSDTDYCRQQSEGQKK
>2590737986
MANTLSGYNFAYLDEQTKRMIRRAILKAVAIPGYQVPFGGREMPMPYGWGTGGIQLTASVIGENDVLKVIDQGADDTTNAVSIRQFFTRVTGVATTERTEDATLIQTRHRIPETPLTEDQILIFQVPIPEPLRFIEPRETETRTMHALEEYGVMQVKLYEDIARFGHIATTYAYPVKVNGRYVMDPSPIPKFDNPKMHMMPALQLFGAGREKRIYAVPPYTPVESLDFDDHPFTVQEWDEPCAICGSRHSYLDEVVLDDSGKRMFVCSDTDYCRQQSEAQQK
>2590834672
MIENTKYTNKYNFAFIDEATKKEIRRKLLKAVAIPGHQVPYSSPEMPISRGWGTGGLHITLAVIGREDVFKIIDQGSDASVNACNLREFVNRMTGCKTTFDTTEATLIQTRHRITEEELTDKQIIVFQVPLPEPLRMVERYEYKTLQMHAEADYAKMYVSLYESYVRHGAIMEGAGYPVMVNGRYVMSPSPIPRWDIPNLNQAKTLFLFGAGREKRLYAVPPYTGVEPLEFEDVNFEIEDFSKSGCYKTGYKKAFLDEIYADDGGRKFVISDSNFLDKKMERQETRQYSNKYIDQLQAYDL
>2590844245
MNATATVARDEHYNFAYLDESTKRMLRRALLKAVAIPGYQVPFGSREMPLPYGWGTGGIQVTAAIIGRQDVLKVIDQGSDDTTNAINIRRFFGRVTGVQTTERTTDATIIQTRHRIPETKLSAGQTMVYQVPIPEPLRWLEPSETETRTMHALAEYGSMHVKLYEDIAHHGHIATTYDYPVIVNQRYMMRPSPIPKFDNPKLDRSPALMLFGAGREKRVYAVPPYTTVKSLDFADHPFTVEKWSSCCAQCGATDSYLDEIITDDAGTRMFVCSDTEYCADRQAAQAVKQAAGGAQ
>2593181958
MTENNAKDGAYNYAYLDEQTKRMIRRAILKAVAVPGYQVPFGGREMPLPYGWGTGGIQVTAAIIGRDDTLKVIDQGADDTTNAVSIRRFFANVAEVATTTRTEEATVIQTRHRVPETPLGEGQILVFQVPIPEPLRMLEPRETETRTLHALSEYGVMQVSLYESIARHGRISKGYNYPVMVNGRYIMSPSPIPKFDNPKLDRSPALQLYGAGREKRIYAVPPYTPVKSLDFDDHPFEIETWQQCCELCGSKDSFLDEMIVDDDGKRLFVCSDTDYCERRRTPAEAAE
>2593259708
MNKNYNFAFLDEGSKREIRRSCLKAVAIPGYQVPFGSRELPIGRGWGTGGIQLTLSLIGPDDVLKVIDQGSDESVNAVNIKKFVGLCTDVKTTSKTREATIVQTRHRVPEVPMTNDQILVLQVPTPEPLRIVEASEEATKKMHAEKDYAPMWLQLFESLVKYRKITLGTEYPCMVADRYMMNPSPIPKFDNPKLHEAECLYLFGAGREKKIYAIPPHTHVVSLAFEDVPFEKESFEGKKCRLCGSTDTYLDEMFDSVTGEKFYQCSDTSYCREVREG
>2593299139
MSAAIAHRPESEPGYNFAYLDEGTKRMIRRAILKAIAVPGYQVPFASREMPMPYGWGTGGVQVTAAILGRSDVLKVIDQGADDTTNAVSIRRFFAKTSGVATTTRTAEATVIQTRHRIPETPLTEGQTLVYQVPIPEPLRFLEPRETETRQLHALAEYGAMHVKLYEDISRHGHIATTYAYPVEVAGRYVMDPSPTPKFDNPKMDDCPALQLFGAGRERRIYAVPPYTRVRSLDFEDHPFRIQAFEHPCALCGAEGVYLDEVLLDDAGRRMFVCSDTDHCEGRRADGHVGTGDAA
>2593310905
MTTAKGPQTGSETGYNFAYLDEGTKRMIRRAILKAIAIPGYQVPFASREMPMPYGWGTGGVQVTAAILGRADVLKVIDQGSDDTTNAVSIRAFFARTASVAVTTRTREATVIQTRHRIPEAPLHEGQVLVYQVPIPEPLRFLEPRETETRQLHALSEYGLMHVKLYEDIARHGHIATTYAYPVEVAGRYVMDPSPTPKFDNPKMDDSPALQLFGAGREKRIYAVPPYTTVRSLDFEDHPFRVQRFDKPCALCGAEGVYLDEVLLDDAGGRMFVCSDTDHCEERRADGHTGTGGVEEAARA
>2595077186
MMSSMDKARCHSDNGYNFAYLDEQTKRMIRRAMLKAVAIPGYQVPFAGREMPMPFGWGTGGIQLTAALLGQDDVLKVIDQGTDDTTNAVSIRKFFQRTAGVRTTERTVDATIIQTRHRIPEVPLREDQILVYQVPLPEPLRWLEPRETESRKMHAQEEYGVMHVKLYEDIARYGRIVTSFDYPVRVANRYVMSPSPIPKFDNPKMDDCPALQIFGAGRERRVYAIPPYTEVRSLDFDDHPFEIQSWSESCGLCGSRNSYLDEIILDDHGKRMFVCSDSDYCLSRRETDASGPAAVAPEAGRETRVVRV
>2595219554
MNALTEGYNFAYLDEQTKRMIRRALLKAVAVPGYQVPFASREMPLPYGWGTGGLQVTSAIIGESDTLKVIDQGSDETTNAVNIRRFFARTAGVATTTRTADATIVQTRHRIPETPLTDRQIIVYQVPMPEPLFRLEPRVTECRKLHALADYGLINVKYYEDIVQHGSIATTYDYPVLVNDRYLTSPSPIPKFDNPKMHMNPALQLFGAGRERRIYAIPPYTKVKSLDFEDHPFSVQTWEHACALCGSHESFLDEMIVDDQGTRMFVCSDSDYCHSRRDDEEVQQ
>2595353113
MSSAQNFGYLDEYAKKEVRRSALKAVAIPGYQVPYSSREMPMGRGFGTGGLQLTLSLIGPQETLKVIDQGSDDSVNAVNLRSFIEMTCPGIDTTTKTAAASLIQSRHRIPEQPLREDQIIVLQVPYPDPLVLVEPSEDKRKQMHGEMDYSRLLVKLYEDMVRFDEITISHRYPTRINGQYVLDPSPIPRWDVPKMNHAKALILFGAGREKKIYAVPPYTDAEPLVFSDVPFRVEDFTDEAGNRRACRICGCRSSFLDEYNDSRTGETVYQCSDADWCQEFSQSSDLNRGGSHE
>2595589699
MTEYNFAYLDEQTKRMIRRAILKGLAIPGYQVPFASREMPMPYGWGTGGVQVSAAVLTPKDTFKVIDQGADDTTNAVSIRTFFQRTAGVATTTATSDATVIQTRHRIPEEPLHEGQILVYQVPIPEPLRFLEPRESETRKMHSLEEYGLMHVKLYEDISRHGHIATSYAYPVKVEGRYVMDPSPIPKFDNPKLGDMAAIQLFGAGREQRIYALPPYTQVVSLDFEDHPFEASKADHPCGMCGATDSYLDELIIDDAGGRMFVCSDTDYCEARQATGHKGKDAA
>2595603567
MTQYNFAYLDEATKRMLRRAILKAVAIPGYQVPFSSREMPMPYGWGTGGVQVTAACLVPEDTLKVIDQGADDTTNAVSIRKFFARVAGIATTEATARASVIQTRHRIPETPLAAGQILVFQVPIPEPLRFLEPRETETRTMHALEDYGLMQVRLYEDIARHGEIARAYAYPVRVEGRYVMDPSPIPKFDNPKLHMSPALQLFGAGRECRIYALPPFTRVESLDFDDYPFTPSKAAGQACAICGAADSYLDEVITDDAGGRMFVCSDTEYCSSRAASQQGDAA
>2595613787
MGEGYNFAYLDEQTKRMIRRAILKAVAVPGYQVPFASREMPMPYGWGTGGVQVTAACLKTDDCLKVIDQGADDTTNAVSIRKFFQRTAGVAVTEETARATIIQTRHRIPEAALSEGQILVYQVPIPEPLRFLEPRETETRKMHALEDYGLMHVKLYEDIARHGEIATSYAYPVKVEGRYVMDPSPIPKFDNPKLSGSSALQLFGAGREQRIYALPPYTEVVSLDFDDHPFQPGKADHACDLCGAGESYLDEVITDDEGGRMFVCSDTDFCRGRRAAGHAGRLAGEAA
>2595626249
MSDYNFAYLDEATKRMLRRAILKAVAIPGYQVPFSSREMPMPYGWGTGGVQVTAACLVPEDTLKVIDQGADDTTNAVSIRKFFARVAGVATTEATAEASIIQTRHRIPETPLSEGQILVFQVPIPEPLRFLEPRETETRTMHALEDYGLMQVRLYEDIARHGEIARAYAYPVRVQGRYVMDPSPIPKFDNPKLNMSPALQLFGAGRECRIYALPPFTHVESLDFEDYPFQPSKAADQACAICEAADSYLDEVITDDTGGRMFVCSDTDYCAARVAARQGDAA
>2595658958
MNTQHDIQHQGYNYAYLDEQTKRMIRRALLKAVAIPGYQVPFGGREMPMPYGWGTGGVQLTAALVGQDDILKVIDQGADDTTNAVSIRAFFQKVAEVDTTEVTTEASLIQTRHRIPETALQPGQILVYQVPIPEPLRFIEPRETETRKMHALEEYGIMHVKLYEDIARYGQIATAYAYPVRVNERYIMDPSPIPKFDNPKMDMMPALQLFGAGREKRIYAIPPYTRVTSLDFEDHPFEVQQWDEPCDICGATDSFLDEVVTDDQGSRVFICSDTDYCRQQLEQQA
>2595670750
MSDYNFAYLDEQTKRMIRRAILKGLAIPGYQVPFASREMPMPYGWGTGGVQVSAATLTPEDRLKVIDQGADDTTNAVSIRKFFERTAGVETTEETAQASVIQTRHRIPEEPLTEDQVLVYQVPIPEPLRFLEPSEIETRKMHALEDYGLMHVKLYEDIARHGQIATAYAYPVKVEGRYVMDPSPIPKFDNPKMSGMAAIQLFGAGREQRIYALPPYTQVVSLDFRDYPFEASKADAPCDLCGAEDSYLDEVIVDDAGGRMFVCSDTDYCRARRAAGHVGAQGKTEDAA
>2596431160
MIENTKYTNKYNFAFIDEATKKEIRRKLLKAVAIPGHQVPYSSPEMPISRGWGTGGLHITLAVIGREDVFKIIDQGSDASVNACNLREFVNRMTGCKTTFDTTEATLIQTRHRITEEELTEKQIIVFQVPLPEPLRMVERYEYKTLQMHAEADYAKMYVSLYESYVRHGAIMEGAGYPVMVNGRYVMSPSPIPRWDIPNLNQAKTLFLFGAGREKRLYAVPPYTDVEPLEFEDVNFEIEDFSNSGCYKTGYKKAFLDEIYADDGGRKFVISDSNFLDKKMERQETRQYSNKYIDQLQAYDL
>2596453655
MSTATQIHNPPQGVARDDHYNFGYLDESTKRMLRRALLKAVAIPGYQVPFGSREMPLPYGWGTGGIQVTAAIIGRQDVLKVIDQGSDDTTNAINIRRFFGRVTGVQTTERTVEATIIQTRHRIPETKLGAGQTMVYQVPIPEPLRWLEPSETETRTMHALAEYGSMHVKLYEDIAHHGHIATTYDYPVIVNQRYMMRPSPIPKFDNPKLDRSPALMLFGAGREKRVYAVPPYTSVKSLDFVDHPFTVEKWASCCAQCGATDSYLDEIITDDAGTRMFVCSDTEYCANRQATQALDQAGAAQ
>2596462970
MNAATATQDTTVVRDEHYNFGYLDESTKRMLRRALLKAVAIPGYQVPFGSREMPLPYGWGTGGIQVTAAIIGRQDVLKVIDQGSDDTTNAINIRRFFGRVTGVQTTERTAEATIVQTRHRIPETKLRAGQTMVYQVPIPEPLRWLEPSETETRTMHALAEYGSMHVKLYEDIAHHGHIATTYDYPVIVNQRYMMRPSPIPKFDNPKLDRSPALMLFGAGREKRVYAVPPYTSVKSLDFVDHPFTVEKWSSCCAQCGATDSYLDEIITDDAGTRMFVCSDTEYCADRQAGQAVKQAAGGQS
>2596580392
MNTSQEETDAPYNFAYLDEQTKRMIRRAILKAVAIPGYQVPFASREMPMPYGWGTGGVQVTASVLGPDDVLKVIDQGADDTTNAVSIRAFFAKVAGVATTTHTADASIIQTRHRVPETPLEAGQILVFQVPIPEPLRFLEPRETETRVMHALEEYGLMHVKLYEDIARHGHIATTYAYPVKVEDRYVMDPSPIPKFDNPKLTNSPALQLYGAGREKRIYAIPPFTRVESLDFEDHPFEVQHFSEPCGLCGAEGVYLDEVILDDRGGRMFVCSDTDFCEGRREAGHRGHLAAAMEEGA
>2596815357
MMNTAYNFAFFDEGSKREIRRATLKAIAIPGYQVPFASREMPIGRGWGTGGLQLTLALIGKKDVLKVIDQGSDESVNAVSIKKLVSDTTGVQLTESASEATIIQSRHRIPEVPLKKEQILVLQVPLPEPLRYFEPSEHETKKLHAEKEYSGAWLMLFEQIMKYGSMTTGADHPVMVHDRYVMAPSPIPRFDNHKMDENEALILLGAGREKKVYAVPPFTKIVSLDFEDYPFEGESFEGKCCRLCGSEGVFLDELIDEGTGETYYQCNDTGYCYEVLNKAEKAGVN
>2596824272
MTALGYNFGYLDENTKRMIRRALLKAVAIPGHQVPFGAREMPLPYGWGTGGIAVTASVIGASDRLKVIDQGADDTTNAVSIRRFFARVAGVDTTERTTDATIIQTRHRIPETPLREGQILVYQVPMPEPLFRLEPRVAETKRMHALADYGLMHVKLYEDIARHGHVAISYNYPVLVGGRYLMSPSPIPAFDNPKMDRMPALQLFGAGREKRIYAVPPYTAVRSLDFEDHPFQPVRADAPCALCGSRESYLDEVVVDDRGGRMFVCSDTDYCSTRQSHQEAAE
>2596847350
MNAPAYNFAYLDEQTKRMIRRAILKAIAIPGYQVPFASREMPMPYGWGTGGVQVTAAILGLDDVLKVIDQGSDDTTNAISIRKFFAKTAGVATTTSTHDATVIQTRHRIPEAELNANQVLVYQVPIPEPLRFLEPRETETRRMHALAEYGLMHVKLYEDIARFGHIATAYAYPVKVNARYVMDPSPTPKFDNPKMDNCAALQLFGAGREKRIYAIPPYTQVVSLDFEDHPFEPYRFNAPCALCGAENSYLDEIVTDDKGGRMFVCSDTDYCEGRQAAGHHGSLSAAPYKEKAGSHG
>2596896731
MSDLANYNYAYLDEQTKRMIRRAILKAIAIPGYQVPFASREMPMPYGWGTGGVQVTASIIGPDDVLKVIDQGADDTTNAVSIRAFFQKVANVAVTTHTKDATIIQTRHRIPEETLGANQVLVYQVPIPEPLRFLEPRETETRKMHALEEYGLMHVKLYEDIAHNGRISKTYAYPVKVAGRYVMDPSPTPKFDNPKMHLSGALQLFGAGREKRIYAVPPYTEVVSLDFEDYPFEIQRFGKPCALCGAEDVYLDEVILDDKGGRMFVCSDTDHCEHRREKGHAGEMLAPKEAAE
>2596928879
MTAQPTDIATYNFAYLDEQTKRMIRRAILKGIAIPGYQVPFASREMPMPYGWGTGGVQVTASIIGPDDVLKVIDQGADDTTNAVSIRAFFKKVANVAVTTQTAKATIIQTRHRIPEHPLGAGQVLVYQVPIPEPLRFLEPRETETRKMHALEEYGLMHVKLYEDIARHGRIATTYAYPVKVEGRYVMDPSPTPKFDNPKMHRSPALQLFGAGREKRIYALPPFTEVVSLDFEDHPFEVQTFDQPCALCAAENVYLDEVILDDHGGHMFVCSDTDHCEKRREEGHRGHLAPETHLAPEKMEPTQ
>2596930144
MKRASTRPAQGYNFAYLDEQTKRIIRRTLLKALSIPGHQVPFGGREMPLAYGWGTGGIQVTASIIGPEDTLKVIDQGADDTTNAVSIRRFFEIVTGVATTERAEEANIIQTRHRIPETPLQEGQIIVYQVPQPEPLRKIEPRETETRKMHSYAEYGAMQVALYEDIARFGYIAKTYDYPTLVNARHLMSPSPIPKFDNPKMESSPAIQLFGAGREKRIYAVPPYTSVRSLDFDDHPFEVQKWEQCCALCGSTTSYLDEVITDDNGGHMFVCSDTDFCNTRQREQAQAGEADDSAPPTALAATEIPS
>2596930195
MSGPGNKQCDTGDGYSFAYLDEQTKRMIRRTLLKALSIPGYQVPFGGREMPLAYGWGTGGIQVTASIIGPDDRLKVIDQGADDTTNAVSIRRFFEIVSNVATTEQTAEATIIQTRHRIPEAPLQEGQILVYQVPQPDPLHKIDPRENETRKMHAYAEYGAMQVTLYEDIARFGRIARTYDYPAMVNARHLMSPSPIPKFDNPKMENNPAIQLFGAGREKRIYAVPPYTSVRSLDFDDHPFEVQTWKGCCALCSSTVSYLDEVVTDDRGGRMFVCSDTDYCNKRQADRALTTETGGIVAPDEGAKL
>2596932714
MSPTAALVHKDDGYNFAYLDEQTKRMIRRSLLKALSIPGYQVPFGGREMPLAYGWGTGGIQVTASVIGPDDVLKVIDQGADDTTNAVSIRRFFQTVCDVAVTESTAEATVVQTRHRVPETPLKEGQVLVYQVPQPEPLKKIEPRETETRKMHAYAEYGAMQVTLYEDVAHFGRIAKTYDYPAVINGRHLMSPSPIPKFDNPKMEMNPAIQLFGAGREKRIYAVPPYTSVRSLDFDDHPFEVQTWKGSCALCGSTTSYLDEVITDDRGSRMFVCSDTDFCNTRQAEAAAAKAAVDKVSGEEA
>2596934719
MTALDAYNFAYLDEETKRMIRRALLKAVAIPGYQVPFASREMPMPYGWGTGGVQVTAACLTPDDTLKVIDQGADDTTNAVSIRRFFQRTADVAVTEETEAATIIQTRHRIPETPLQEGQIMVFQVPIPEPLRFLEPRETETRRMHALADYGLMQVKLYEDIARHGEIATAYAYPVKVEGRYVMDPSPIPKFDNPKLNDSPALMLFGAGREQRIYALPPYTKVESLDFDDHPFVASKADHACDICGATESYLDEVITDDQGGRIFVCSDTAFCRSRQEDAA
>2596959497
MSTHVSAAASPEAGYNFAYLDEQTKRMIRRAILKAIAIPGYQVPFASREMPMPYGWGTGGVQVTASILGRDDVLKVIDQGSDDTTNAVSIRKFFERTASVRTTTHTREATVIQTRHRIPEETLREGQVIVYQVPIPEPLRFLEPRETETRKLHALAEYGLMHVKLYEDIARHGHIATTYAYPVEVAGRYIMDPSPTPKFDNPKMHLMAALQLFGAGREKRIYAIPPYTEVRSLDFEDHPFRIQTFKDPCALCAATGVYLDEVIMDDRGGRMFVCSDSDFCEERRSAGHRGSMLADAPAALTGDSTHA
>2596981013
MNAPAYNFAYLDEQTKRMIRRAILKAIAIPGYQVPFASREMPMPYGWGTGGVQVTAAILGPQDVLKVIDQGSDDTTNAISIRKFFAKTAGVATTTATDEATVIQTRHRIPETALHANQVLVYQVPIPEPLRFLEPRETETRRMHALAEYGLMHVKLYEDIARFGHIATAYAYPVKVNARYVMDPSPTPKFDNPKMDNCPALQLFGAGREKRIYAIPPYTQVVSLDFEDHPFEPYRFNAPCALCGAENSYLDEIVTDDKGGRMFVCSDTDYCEGRQAAGHHGSLSAAPYKEKAGSHG
>2597125054
MTYAPQTPSESAYNFAYLDEQTKRMIRRALLKGIAIPGYQVPFASREMPMPYGWGTGGVQVTASIIGKDDCLKMIDQGSDDTTNAVSLRGFFKKTAGVATTFETADASIIQTRHRIPEKPLREDQVIVFQVPIPEPLRFLEPRETETRKMHGLEDYGLMHVKLYEDIAKNGHIATTYAYPVKVNGRYVMDPSPTPKFDNPKIDRMPALQLYGAGREQRVYAVPPYTDVKSLDFEDYPFEVQSFDKPCGLCSAEGVYLDEVILDDHGGRMFVCSDTNHCEERRAQGLTGPMAAAPTAAQLSDGNEPKPETRT
>2597207814
VSDYNFAYLDEQTKRMIRRAILKGIAVPGYQVPFASREMPMPYGWGTGGVQVTAACLTPDDRLKVIDQGADDTTNAVSIRKFFQRSAGVAVTEATAEATVIQTRHRIPETPLCEGQILVYQVPIPEPLRFLEPRETETRKMHELEEYGLMHVKLYEDIARHGTIATAYAYPVKVEERYVMDPSPIPKFDNPKLSDNPAIQLFGAGREQRIYALPPYTQVVSLDFEDHPFEASKAPHDCDLCGAGDSYLDEVITDDRGSRMYVCSDTDFCAGRRAAGHVGRLGQPGAAE
>2597245443
MNAHAVGGMPEITYNFAYLDEQTKRMIRRAILKAIAVPGYQVPFAAREMPMPYGWGTGGVQVTAAVLGPKDVLKVIDQGADDTTNAVAIRGFFEKTARVATTTSAVEATVIQTRHRIPETPLAEHQILVYQVPIPEPLRFLEPRETETRQLHALAEYGLMHVKLYEDIARHGHIATTYAYPVEVAGRYVMDPSPIPKFDNPKLDDCPALQLFGAGREKRIYAIPPYTKVRSLDFEDHPFKVQRFAKPCALCAATGVYLDEVILDDKGGRMFVCSDTDYCNGRQEAGHRGEMSGASPSPQPSPPRGEGADGALNLSPPGRGRPEGPGEGTSGVPTTPSSAGDPGSAGAAPSGMTGQGSHQP
>2597292350
MTDIATYNFAYLDEQTKRMIRRAILKGIAIPGYQVPFASREMPMPYGWGTGGVQVTASIIGPDDVLKVIDQGADDTTNAVSIRAFFKKVANVAVTTDTGSATIIQTRHRIPEHPLTAGQVLVYQVPIPEPLRFLEPRETETRKMHALEEYGLMHVKLYEDIARHGRIATTYAYPVKVEGRYVMDPSPTPKFDNPKMHRSPALQLFGAGREKRIYAVPPFTSVVSLDFEDHPFEVQTFDQPCALCAAENVYLDEVILDDHGGHMFVCSDTDHCEKRREEGHRGHLASETHLAPGNMEPAQ
>2597297391
MTALARTASGMPAITYNFAYLDEQTKRMIRRAILKAIAIPGYQVPFASREMPMPYGWGTGGVQVTAAILGANDVLKVIDQGSDDTTNAVAIRSFFETTAGVATTTRTRDATIIQTRHRIPEAPLRAGQVIVYQVPIPEPLRFLEPRETETRRLHALSDYGLMQVKLYEDIARHGHIATTYAYPVKVAGRYVMDPSPIPKFDNPKMDDSPALQLFGAGREKRIYAIPPYTRVVSLDFEDHPFAVQAFAEPCALCGAKGVYLDEVILDDKGGRMFVCSDTDHCATRQAEGHTGSMSAPYGEGQP
>2597811050
MTDIATYNFAYLDEQTKRMIRRAILKGIAIPGYQVPFASREMPMPYGWGTGGVQVTASIIGPEDVLKVIDQGADDTTNAVSIRAFFKRVANVAVTTETAKATIIQTRHRIPEHPLSAGQVLVYQVPIPEPLRFLEPRETETRKMHALEEYGLMHVKLYEDIARHGRIATTYAYPVKVEGRYVMDPSPTPKFDNPKMHRSPALQLFGAGREKRIYALPPFTDVVSLDFEDHPFEVQTFDQPCALCAAENVYLDEVILDDHGGHMFVCSDTDHCEKRREQGHRGHLAPETPPALEKTEPAQ
>2597917262
MNAPTYNFAYLDEQTKRMIRRAILKAIAIPGYQVPFASREMPMPYGWGTGGVQVTAAILGPTDVLKVIDQGSDDTTNAISIRKFFAKTAGVTTTTSTEVATVIQTRHRIPEASLRAGQVLVYQVPIPEPLRYLEPRETETRRMHALAEYGLMHVKLYEDIARFGHIATAYAYPVKVNARYVMDPSPTPKFDNPKMDNCPALQLFGAGREKRIYAIPPYTSVVSLDFEDHPFTRYKFDAPCALCGAADSYLDEIVTDDKGSRMFVCSDTDYCEGRQAAGHRGSQAAAPHKEAAHD
>2597954212
MAQLDGYNPGYLDEQTKRSIRRAMLKAVAIPGYQVPFGGREMPMPYGWGTGGIQLTASLIGEQDVLKVIDQGADDTTNAVSIRRFFQRVSGAATTLSTTAATLIQTRHRIPETPLREDQILIYQVPIPEPLRFIEPRETETRKMHALEEYGVMQVKLYEDIARFGHIATTYAYPVRVNHRYIMDPSPIPKFDNPKMHMMPALQLFGAGREKRIYALPPYTRVESLDFDDHPFSVQHWDQPCALCGSRDSYLDEVVMDDQGNRMYVCSDTDYCRQRQEEARHEH
>2598003779
MNAPTYNFAYLDEQTKRMIRRAILKAIAIPGYQVPFASREMPMPYGWGTGGVQVTAAILGPDDVLKVIDQGSDDTTNAISIRKFFAKTAGVATTTSTDAASVIQTRHRIPEAALHDGQVLVYQVPIPEPLRFLEPRETETRRMHALAEYGLMHVKLYEDIARFGHIATSYAYPVKVNARYVMDPSPTPKFDNPKMDNCPALQLFGAGREKRIYAIPPYTSVVSLDFEDHPFTRYKFDAPCALCGAEQSYLDEIVTDNKGSRMFVCSDTDYCEGRQAAGHRGIENAAPHKEGAHG
>2598060206
MNALTEGYNFAYLDEQTKRMIRRALLKAVAVPGYQVPFASREMPLPYGWGTGGLQVTSAIIGANDTLKVIDQGSDETTNAVNIRRFFARTAGVATTTRTADASIVQTRHRIPETPLTDKQILVYQVPMPEPLFRLEPRVTECRKLHALADYGLINVKYYEDIVQHGSIATTYDYPVLVNGRYLTSPSPIPKFDNPKMHMNPALQLFGAGRERRIYAIPPYTEVKSLDFEDHPFSVQKWEHACALCGSHESFLDEMIVDDQGTRMFVCSDSDYCHSRRDNEGDAGVEEVPR
>2598072901
MLTFDAAAPAASVPLPAPADGAYNFAYLDEQTKTMIRRAILKAVAIPGYQVPFAGREMPMPFGWGTGGIQLTASVIGPDDVLKVIDQGSDDTTNAVSIRAFFRRVAGVATTERTAEATIIQTRHRIPEAPLTEDQIMVYQVPIPEPLRWMEPRERETRTMHAQEEYGVMHVKLYEDIARHGRIATSFDYPVQVAGRYVMSPSPIPKYDNPKMDGCPALQIFGAGRERRIYAIPPYTEVKSLDFEDHPFEVQRWDDCCGLCGSRESYLDEIILDDAGGRMFVCSDSDFCRSRREAGHVGPMGGPTDGQASAKAGEDA
>2598370705
MSEVLTGYNLGYLDEQTKRMIRRAILKAVAIPGYQVPFGGREMPMPYGWGTGGIQLTASVIGRTDVLKVIDQGADDTTNAVSIRRFFQRVAGVATTERTPEASLIQTRHRIPETALREDQILIYQVPIPEPLRFIEPRETETRKMHALEEYGVMQVKLYEDIARYGHIATTYAYPVKVNDRYVMDPSPIPKFDNPKMHMMPALQLFGAGREKRIYALPPFTKVESLDFDDHPFSVQQWDEPCALCGSRHSYLDEVVLDDRGNRMFVCSDTDYCRQQLAQSSQEAQH
>2598516646
MNAPDTSLAGASTASTASYDSAADGYNFAYLDEQTKRMLRRALLKAVAVPGYQVPFASREMPLPFGWGTGGIQVTAAIIGRKDTLKVIDQGSDETTNAVNIRRFFARTTGVATTRRTVDATIIQTRHRIPETPLTERQILVYQVPMPEPLFRLEPRVAECRKLHALADYGLISVKLYEDIVHHGSIATTYDYPVIVNHRYLASPSPIPKFDNPKMHMNPALQLFGAGRERRIHAIPPYTPVRSLDFDDHPFEVQKWHHACALCGSTESFLDEMIVDDAGKRMFVCSDSDYCHERRGDADFDPPSRDAGKGEPA
>2598564332
FSRQKDGQPDTAYHDSETTYHYSETTYNYAYLDESTKGMIRRAILKAIAIPGHQVPFGSREMPMPYGWGTGGIQITASIIGPDDTLKVIDQGSDDTTNAVSIRAFFRKVTNVSTTEKTSEATLIQTRHRIPETPLKEDQILVFQVPIPEPLRFIEPRETETCKMHALEEYGVMQVKLYEDIARFGHIATTYAYPVKVNHRYVMDPSPIPKFDNPKMDMMPALQLFGAGREKRVYAVPPYTVVESLDFDDHPFTIQQWDKPCELCGARDSFLDEVVMDDDGTRMFVCSDTDYCQQRQSQGEKTS
>2598604188
MNDVLTGYNLGYLDEQTKRMIRRAILKAVAIPGYQVPFGGREMPMPYGWGTGGIQITASIIGRADVLKVIDQGADDTTNAVSIRRFFQRVAGVATTERTPEATLIQTRHRIPESALQADQILIYQVPIPEPLRFIEPRETETRKMHALEEYGVMQVKLYEDIARYGHIATTYAYPVKVNDRYVMDPSPIPKFDNPKMHMMPALQLFGAGREKRIYALPPFTKVESLDFDDHPFSVQQWDQPCALCGSHQSYLDEVVLDDRGSRMFVCSDTDFCQQQLDQKVPH
>2598700713
MNAVANYNFAYLDEQTKRMIRRAILKAVAIPGYQVPFSSREMPMPYGWGTGGVQVTASIIGPDDVLKVIDQGADDTTNAVSIRAFFAKVAQVQTTTHTAEATIIQTRHRIPERKLEAGQILVYQVPIPEPLRFLEPRETETRKMHALEEYGLMHVKLYEDIARHGRIATTYAYPVKVEGRYVMDPSPTPKFDNPKMHRSEALQLFGAGREHRIYAVPPHTDVVSLDFEDHPFEIQHFEHPCALCGAEQVYLDEVILDDRGGHMYVCSDTDHCEERREAGHVGVLGMQEAAE
>2598712897
MNGAIANYNFAYLDEQTKRMIRRAILKAIAIPGYQVPFASREMPMPYGWGTGGVQVTAAVIGPDDVLKVIDQGADDTTNAVSIRAFFAKTAEVRTTTHTKEATIIQTRHRIPEVPLSEGQILVYQVPIPEPLRFLEPRETETRKMHALEEYGLMYVKLYEDIAKHGEIATTYAYPVKVEGRYVMDPSPTPKFDNPKMHMTGALQLFGAGREKRIYAVPPYTNVVSLDFEDHPFEVQKFSEPCALCGATGVYLDEVVLDDKGGHMFVCSDTDHCEDRREHGHRGALAGHDLEAAQ
>2598735292
VTKALSGYNFAYLDEQTKRTLRRAILKAVAIPGYQVPFGGREMPMPYGWGTGGIQITASVIGENDMLKVIDQGADDTTNAVSIRNFFKRVTNVATTESTADATLIQTRHRIPEIPLTEDQILIYQVPIPEPLRFIEPRETETRTMHALEEYGVMQVKLYEDIARFGHIATTYAYPVKVNERYVMDPSPIPKFDNPKMDMMPALQLFGAGREKRIYAVPPFTRVESLDFEDHPFTVQEWEEPCAICGSHHSYLDEVVLDDAGSRMFVCSDTDFCRQNSEAASK
>2598758842
MNEYNFAYLDEQTKRMIRRAILKGLAVPGYQVPFASREMPMPYGWGTGGVQVSAATLTPGDTLKVIDQGADDTTNAVSIRKFFENTAGVETTEETEKATVIQTRHRIPEAKLRDDQIIVYQVPIPEPLRFLEPRETETRKMHSLEEYGLMHVKLYEDISRHGAISTAYAYPVKVSGRYVMDPSPIPKFDNPKLEMDAIQLFGAGREQRIYAVPPHTKVVSLDFEDYPFEATKANHPCDLCGANDSYLDEVIMDDAGNRMFVCSDTDFCRSRRAAGYQGRMAREEMQ
>2598771480
MANLSGYNFAYLDEQTKRMIRRAILKAVAIPGYQVPFGGREMPMPYGWGTGGIQLTASVIGESDVLKVIDQGADDTTNAVSIRNFFKRVTGVNTTERTDDATLIQTRHRIPETPLTEDQIIIFQVPIPEPLRFIEPRETETRTMHALEEYGVMQVKLYEDIARFGHIATTYAYPVKVNGRYVMDPSPIPKFDNPKMDMMPALQLFGAGREKRIYAVPPFTRVESLDFDDHPFTVQQWDEPCAICGSTHSYLDEVVLDDAGNRMFVCSDTDYCRQQNEAKSQ
>2598890238
MTQTEPGFNFAYLDEQTKRSIRRAILKAVAIPGHQIPFSSREMPMSYGWGTGGIQVTASVIGKEDTLKVIDQGADDTTNAVNIKRFLKKVCGVDTTEKTSEATLIQTRHRIPETPLTEGQIIVYQVPMPEPLFIIEPSRTEAAKMHALEEYGSMYVKLYEDITNFGQIATAYDYPVMVNDRYLMKPSPIPRFDNPKMNNNPALQLFGAGRAKRIYAVPPYTKVKSLDFEDYPFSGEKWDDKACEFCGSTESYLDEVVIDDRGTRMWICSDTDYCNSRRAQLAAKIEKKKPI
>2599009908
MTDQAYNFAYLDEQTKRMIRRALLKALAIPGYQVPFASREMPMPYGWGTGGVQVTAACLTPDDRLKVIDQGADDTTNAVSIRRFFQRTAGVETTERTTDATVIQTRHRIPEQPLSEGQILVYQVPIPEPLRFLEPRETETRKMHELEEYGLMHVKLYEDIARHGEIATAYAYPVRVEGRYVMDPSPIPKFDNPKLAGNPAIQLFGAGREARIYALPPYSDVVSLDFEDHPFTASKADHACDLCGSGSSYLDEVITDDRGTRMFVCSDTDFCAARQAQGHRGRLSPQGDAP
>2599052553
MNDLATYNFAYLDEQTKRMIRRAILKAIAIPGYQVPFASREMPMPYGWGTGGVQVTASILGPDDVLKVIDQGADDTTNAVSIRAFFQKVADVAVTTRTTEATIIQTRHRIPEEQLREGQTLVYQVPIPEPLRFLEPRETETRKMHALEEYGLMHVKLYEDIARNGHIATTYAYPVKVEGRYVMDPSPTPKFDNPKMHMSEALQLFGAGREKRIYAVPPYTEVVSLDFEDHPFEVQKFDKPCALCGAENVYLDEVVLDDKGGRMFVCSDTDHCEDRRAHGHAGAMLAAAAKESQEAAE
>2599099197
MSEGYSFAYLDAATKRMIRRALLKALAIPGYQVPFASREMPMPYGWGTGGVQVTAACLIPEDVLKVIDQGADDTTNAVSIRRFFERTAGVATTTHTQDATLIQTRHRIPEAALTEDQILVFQVPIPEPLRFLEPREAETRRMHALADYGLMHVKLYEDIARHGAIATSYAYPVLVEGRHVMDPSPIPKFDNPKLGDCPAIQLFGAGRECRIHALPPYTRVVSLDFEDHPFEATKAEAACDLCGAETSYLDEVITDDAGGRMFCCSDTDFCAGRRAAGHLGRLSEGAA
>2599134022
MSTAVRDLLVDDDNAAGILDEGAKREIRRAALVAVCVPGYQVPFGSREMPVARGWGSGGLQVTLAVIGEPDVVKVIDQGDDGGVNAVNLRRMISATTGCAASTDTREATVIQTRHRIPEEKLTRRHVLVYQVPVPEPLRGVQKSVVECARMHAENDYSAMWVSLYEDMVRNGVITKSTGYPVLVDGRYVLATSPVPRWDVPKLHQCEHLNLYGAGREKRIYAIPPHTDVVPLTFDDIPFEVEQVPGASCKYCGSTTSFLVEGGAGEYVCSDSDWCSERRPVDGPEWTLRVEGIGRVYGPGGADAVPGTGPEHGTATSPSTGAVVAAWDVSFDVAPGEALGIIGESGSGKSTALRCVIGDEPATSGSVYLAGVDGGGTDLLGLDSAQRRKLRVDTMAVVYQDPAAGLDLRVTAGGNVAERLTAAGWRGYRAIRKRAAELLDRVEVPLSRMDDPVVTFSGGMRQRVQIAKALATEPPVLLLDEPTTGLDASVAAGVLDLLRGLLSERDIAAVVVSHDFAVIEALTDRSLVMQLGRVVERGLTDQLFADPHHPYTQRLVAAARR
>2599142599
MQAHLKQTYNYAFLDEGSKKEIRRTTLKAVAIPGYQVPFASREMPIGRGWGTGGLQLTLSLIGDQDCLKVIDQGNDDSVNAVSIKKLVQSCTEAEVTTDSERATLIQTRHRIPEVPIRADQILIFQVPLPEPLRMVEAKERKTKQLHAEMDYSGIWLRLYEDIVKWGKISIGADYPALAHKRYIFAPSPIPRYDLPKLNRADGLFLFGAGREKKIYAIPPYTDVEPLAFDDYPFEVEHFDGCTCRLCGSNDTFLDEIFDETTGQKFYQCSDTGNCQKRQEKRHTP
>2599150890
MRDSKQATATSPYNFAYLDEQTKRMIRRALLKAVAVPGYQVPFASREMPMPYGWGTGGVQVTAAVLGPDDVLKVIDQGADDTTNAVSIRAFFARTAGVATTTHTAEATIIQTRHRIPETPLTGEQILVYQVPIPEPLRFLEPRETETRTMHALEEYGLMHVKLYEDIARHGHIATTYAYPVKVEDRYVMDPSPIPKFDNPKLDNSPALQLFGAGREKRIYAIPPFTKVASLDFEDHPFGVQTFREPCGLCAATGVYLDEVILDDRGGRMFVCSDTDFCEGRREAGHRGHLAGALETAS
>2599198192
MNTLSGYNPGYLDEQSKRTIRRAILKAVAIPGYQVPFGGREMPMPYGWGTGGIQLTASLIGDDDVLKVIDQGADDTTNAVSIRRFFQRVSEAATTERTVEATLIQTRHRIPETPLREDQILIYQVPIPEPLRFIEPRETETRKMHALEEYGIMQVKLYEDIARFGHIATTYAYPVKVNGRYIMDPSPIPKFDNPKMHQMPALQLFGAGREKRIYALPPYTNVESLDFDDHPFSVQRWDQPCALCGSHDSYLDEVVMDDQGTRLYVCSDTDYCRERQEAGHHESH
>2599264127
MANLSGYNFAYLDEQTKRMIRRAMLKAVAIPGYQVPFGGREMPMPYGWGTGGIQLTASLIGESDVLKVIDQGADDTTNAVSIRNFFKRVTGVNTTERTEDATLVQTRHRIPETPLVEDQILIYQVPIPEPLRFIEPRETETRTMHALEEYGVMQVKLYEDIARFGHISTTYAYPVKVNDRYVMDPSPIPKFDNPKMHMSPALQLFGAGREKRIYAVPPFTRVESLDFDDHPFQVQEWEEPCAICGSRHSYLDEVVLDDAGNRMFVCSDTDYCRQNSEASQS
>2599286839
MNGYNFAYLDEQTKRMIRRALLKAVAIPGYQVPFGGREMPMPYGWGTGGMQLTASILGGDDVLKVIDQGADDTTNAVSIRAFFERVAGVETTTATAAADVIQTRHRIPETPLEHDQILVFQVPIPEPLRFIEPSEQETRLMHALEEYGVMHVKLYEDIARYGHIATTYAYPVKVDGRYVMDPSPIPKFDNPKLDMSAALMLFGAGREKRLYAIPPYTRVESLDFEDHPFEIQQWDEHCALCGSDHSFLDEVITDDAGNRLFICSDTDYCLTRRGEVA
>2599332593
MTLPAYNFAYLDEQTKRMIRRAILKGIAIPGYQVPFASREMPMPYGWGTGGVQVTAAILGPDDVLKVIDQGADDTTNAVSIRAFFAKTANVATTTKTADATIIQTRHRIPEEKLKAHQTIVFQVPIPEPLRFLEPRETETRVMHGLEEYGLVHVKLYEDIAQHGHIATTYAYPVKVEGRYVMDPSPIPKFDNPKLDRSPALQLFGAGREKRIYALPPFTQVTSLDFEDHPFAVQTFSRPCALCNATGVYMDEVVTDDRGGRMFVCSDTDNCETRQADGHKGPGLPQLGGSAPTARETAR
>2599543271
MNLQAWRTQHQSESLHGYNFAFLDDSAKKEIRRSLLKAVAIPGYQVPFSSQEMPVARGWGTGGLQITLSLILPEDILKVIDQGCDDSVNAVNIKKFVAKVAEVNSTTDTQAATLIQTRHRIPEEPMSEGQILVLQVPYPEALREVEPSELETRRMHAEGDYARMWLYLYEDIVRYGEISISYRYPVTVNDHYIMDPSPIPRWDVPKLHMSEHLSLFGAGREKRIYAIPPYTRVEPLEFEDHKFRIEQFPVACSRCGSCNSYLDEIISDVDGSRQYFCSDTDYCDKRCA
>2599592738
SAPTSEDCSASGNNDSGQNRSGYNNSGYNFAYLDEQTKRMIRRALLKAVAIPGYQVPFGGREMPMPYGWGTGGMQLTASILGADDVLKVIDQGADDTTNAVSIRSFFERVAGVETTTETARASVIQTRHRIPEKTLSNDQILVFQVPIPEPLRFIEPSEEETRVMHALEEYGVMHVKLYEDIARHGHIATTYAYPVKVDGRYVMDPSPIPKFDNPKLHMSEALMLFGAGREKRLYAIPPWTRVESLDFEDHPFEIQAWDEPCAICGATDSYLDEVITDDAGGRMFVCSDTDYCQSRREEVA
>2599604320
MLEEVSFDDGLAAYNFAYLDEQTKRMIRRAILKAIAIPGYQVPFASREMPMPYGWGTGGVQVTASILGPDDVLKVIDQGADDTTNAVSIRAFFQKVANVAVTTRTKDASIIQTRHRIPEEELHSGQVLVYQVPIPEPLRFLEPRETETRVMHALEEYGLMHVKLYEDIARNGRISTTYAYPVKVAGRYVMDPSPTPKFDNPKMNMSDALQLFGAGREKRIYAVPPYTDVVSLDFEDHPFEIQRFDKPCALCGAENVYLDEVVLNDKGGRMFVCSDTDHCEDRRAHGHKGHLLADVKEAAE
>2599607117
MNPQTIREGYNFAYLDEQTKRMIRRALLKAVAIPGYQVPFGGREMPMPYGWGTGGMQVTAAVIGENDCLKVIDQGADDTTNAVSIRAFFRDLTGVRTTEKTEEATLIQTRHRIPEKPLQAGQVLVYQVPIPEPLRFIEPSEVETRKMHALEDYGVMHIKLYEDIAQFGHIATAYAYPVLVNGRYVMDPSPIPKFDNPKMDNSPALQLFGAGREKRIYAIPPYTDVKSLDFEDHPFEVQRWEQCCAICGSDESFLDEVIMDDQGAHEFICSDTDYCRERMANLEVTA
>2599692500
MTADTTTTSSSYNFAYLDERTKRMIRRAILKAVAIPGYQVPFGSREMPLPYGWGTGGIQVTAAVIGPKDVLKVIDQGSDDTVNAVNIRRFFQRTTGVETTTRTADATLIQTRHRIPEAPLAEGQVMVYQVPVPEPMQRLEPREAATRTLHALAEYGLMHVKLYEDIARYGHIATTYDYPVLVNGRYVMSPSPIPKFDNPKLHMNPALQLFGAGREKRIYAVPPYTPVESLCFDDHPFEVQRWDVPCALCGATDSFLDEIITDDRGTRMHVCSDSDHCHSRRQEQQQPAPAPRSEPEQALA
>2599700474
MNTDYNFAFLDEGSKREIRRATLKAIALPGYQVPFASREMPIARGWGTGGLQLTLSLIGREDILKVIDQGSDESVNAVSIKRLIEATTGVTVTDAAAEATIIQSRHRIPEIPLQEDQILVLQVPLPEPLRYYEPSEYETKKLHGEKEYSGVWLILFEQIMNYGHMSTGADHPVMVNGRYVMAPSPIPRFDNPKLNHSRTLILFGAGREKKVYAVPPYTRVVSLAFEDFPFEAESFQNRSCRLCGARGVYLDEIPDDVTGKTFYQCNDTSYCMRRLNGKH
>2599704750
VLDEYRRQRGVQRYNFAFLNEQAKREIRRKILKAVAIPGYQVPFGSQELPIARGWGTGGLQITLSLLGPDDVVKVIDQGCDGSVNAVNLRKLIVRTTGIKTTFNTREATIIQTRHRIPEVELTEEQILVFQVPIPEALRTIEASEASTRRMHAEMDYGRMWVYLYEDIVRWGDVTIGARYPVMVNDRYIMDPSPIPRWDVPKLNMAKTLFLFGAGREKRIYAVPPHTKVLPLEFEDYKFHVEDFSGKKCSRCGSTESFLIEVFDDVTRQKVYMCSDTNYCDLRVAGQKSEGIRRYSP
>2599718628
MTADLATYNFAYLDEQTKRMIRRAILKAIAIPGYQVPFASREMPMPYGWGTGGVQVTASIIGPEDVLKVIDQGADDTTNAVSIRAFFQKVADVAVTTHTKDATIIQTRHRIPEQKLTEGQILVYQVPIPEPLRFLEPRETETRKMHALEEYGLMHVKLYEDIAINGRISKTYAYPVKVDGRYVMDPSPTPKFDNPKMHMSDALQLFGAGREKRIYAVPPHTQVVSLDFEDYPFEIQKFEQDCALCGAHGVYLDEVVLDDKGGRMFVCSDTDHCEDRREHGHVGAMLATDREAAE
>2599733931
MSEYNFAYLDEQTKRMIRRAILKGLAIPGYQVPFASREMPMPYGWGTGGVQVSAAVMTPDDRFKVIDQGADDTTNAVSIRTFFERTAGVATTTTTSDATVIQTRHRIPEEPLSEGQILVYQVPIPEPLRFLEPRESETRKMHSLEEYGLMHVKLYEDISRHGHIATSYDYPVKVEGRYVMDPSPIPKFDNPKLGNVAAIQLFGAGREQRIYALPPYTQVVSLDFEDHPFEASKPDHPCVMCGAENSYLDEVITDDTGGRMFVCSDTDFCEARQAAGHIGTMNGKDAA
>2599816831
MKEETLAGYNFAYLDEQTKRMIRRAILKAVAIPGYQVPFAGREMPMPYGWGTGGIQLTASIIGQDDVLKVIDQGADDTTNAVSIRHFFEKVTGVETTTKTQEATLIQTRHRIPEAEINENQTLVYQVPIPEPLRFIEPRDIETRKMHALEEYGVMQVKLYEDIARFGHIATTYDYPVKVNDRYIMSPSPIPKFDNPKMNYMPALQLFGAGREKRIYAVPPYTKVTSLDFDDYPFEPQKWDEPCAICSTSGTYLDEVVIDDEGTRMYVCSDTDYCQSKVNTQ
>2599834065
MNTQAVQSGYNFGYLDEQTKRMIRRALLKGIAIPGYQVPFGGREMPMPYGWGTGGIQITAAIIGEPDVLKVIDQGADDTTNAVSIRYFFEKVAGVDTTERTEQASLIQTRHRIPEKPLDEGQILVYQVPIPEPLRFIEPRETETRKMHGLEEYGVMHVKLYEDIARYGHISTAYAYPVRVNGRYIMDPSPIPKFDNPKMDQMPALQLFGAGREKRIYAIPPYTDVRSLDFDDHPFEIQKWDEPCCICGSTSSFLDEVVTDDKGNRIFVCSDTDYCNDQQTQNALKKEQEEKRACQ
>2599846634
MSTATDYPFGFLDSYAKKEVRRTVLKAIAIPGYQVPYSSREMPMGRGFGTGGLQLTLSLIGEGETLKVIDQGSDDSVNAVNLRHFIELTCPSINTTTRTQEATLIQSRHRIPEQPLREDQVLVLQVPYPDPLVIVEPSETRRKVMHGEADYSRLLVKLYEDLVHFKEITISHRYPTRINGHYVIDPSPIPRYDVPKLHQSPALLLFGAGREKKVYAVPPYTLAEPLVFDDVPFRTEDFTDRVSGERRACQRCGSRDSFLDEFSDPNTGGKVYQCSDSDYCTQQQEQAHGE
>2599849786
MADVIDHPSRTAAAETRAATGYNFAYLDEQTKRMIRRAILKGVAVPGYQVPFGSREMPLPYGWGTGGIQVTAAVIGPDDTLKVIDQGADDTTNAVNIRSFFAKTAGVATTEKTVEASVIQTRHRIPETPLSEDQILVYQVPIPEPLRWLEPRETETRKMHALEEYGAMHVSLYEDIAKYGRITKSYNYPVKVNGRYVMSPSPIPKFDNPKMDRMPALQLFGAGREKRIYAVPPYTRVKSLDFEDHPFTIETWDQCCALCGAGDSYLDEVVTDDKGGKMYVCSDSDYCEQRREAGHVGDGGDPAYAARNQIPAGDAPAGDEPAGDEPAGDKQ
>2599926262
MAELSGYNNGYLDEQTKRTIRRAILKAVAIPGYQVPFAGREMPMPYGWGTGGIQITASVIGDKDVLKVIDQGADDTTNAVSIRRFFQRVSGAATTERTVDATLIQTRHRIPETPLEEDQILIFQVPIPEPLRFIEPRETETRTMHALEEYGIMQVKLYEDIARFGHIATTYAYPVKVNDRYVMDPSPIPKFDNPKMHMMPALQLFGAGREKRIYALPPYTKVESLDFDDHPFTVQQWDEPCALCGSRHSYLDEVVMDDQGTRMFVCSDTDFCHQQQEQQHAQ
>2599939829
MTDIATYNFAYLDEQTKRMIRRAILKGIAIPGYQVPFASREMPMPYGWGTGGVQVTASIIGPDDVLKVIDQGADDTTNAVSIRAFFKKVAKVAVTTETAKATIIQTRHRIPEQPLTAGQVLVFQVPIPEPLRFLEPRETETRKMHALEEYGLMHVKLYEDIARHGRIATTYAYPVKVEGRYVMDPSPTPKFDNPKMHRSPALQLFGAGREKRIYAVPPFTGVVSLDFEDHPFEVQTFDQPCALCGAENVYLDEVILDDHGGHMFVCSDTDHCEKRRGDPTSSSWGDRAEGAGGADGQSSPSSTPIPALRADPPHNGEGKEAE
>2599970407
MNAATQPRPPRDEAYNFAYLDEQTKRMIRRGLLKAVAIPGYQVPFGGREMPLPYGWGTGGMQLTAAILGAEDVLKVIDQGADDTTNAVSIRRFFARTAGVETTERTPEATIIQTRHRIPETPLHADQIMVFQVPIPEPLRFIEPSETETRTMHALNDYGVMHVKLYEDIATFGHIATAYAYPVTVDERYVMDPSPIPKFDNPKLDMSPALMLFGAGREKRLYAVPPYTRVTSLDFEDHPFEVQKWAHNCAICGSHDAFLDELILDDQGTQSFVCSDTDYCAQRVNEGRDGQ
>2600196772
MNDLATYNFAYLDEQTKRMIRRAILKAIAIPGYQVPFASREMPMPYGWGTGGVQVTASILGPEDVLKVIDQGADDTTNAVSIRAFFQKVANVAVTTRTKEATIIQTRHRIPEEKLSEGQTLVYQVPIPEPLRFLEPRETETRKMHALEEYGLMHVKLYEDIARNGHIATTYAYPVKVEGRYVMDPSPTPKFDNPKMHMSEALQLFGAGREKRIYAVPPYTDVVSLDFDDHPFEIQSFDKPCALCGAEDVYLDEVILDDKGGRMFVCSDTDHCEDRRACGHAGHMLARQEAAE
>2600309587
MANLSGYNFAYLDEQTKRMIRRAILKAVAIPGYQVPFGGREMPMPYGWGTGGIQLTASVIGESDVLKVIDQGADDTTNAVSIRNFFKRVTGVNTTEKTEDATLIQTRHRIPETPLTEDQILIFQVPIPEPLRFIEPRETETRTMHALEEYGVMQVKLYEDIARFGHIATTYAYPVKVNGRYVMDPSPIPKFDNPKMDMMPALQLFGAGREKRIYAVPPYTRVESLDFDDHPFTVQEWDEPCAICGSKHSYLDEVVLDDTGKRMFVCSDTDYCRQQSEANSQ
>2600376770
MSADLATYNFAYLDEQTKRMIRRAILKAIAIPGYQVPFASREMPMPYGWGTGGVQVTAAIIGPDDVLKVIDQGADDTTNAVSIRAFFQKVANVAVTTHTKDATIIQTRHRIPEQKLTEGQVLVYQVPIPEPLRFLEPRETETRKMHALEEYGLMHVKLYEDIAHNGRISKTYAYPVKVDGRYVMDPSPTPKFDNPKMHMSDALQLFGAGREKRIYAVPPHTEVVSLDFEDHPFEIQTFEQDCALCGAHGVYLDEVVLDDQGGRMFVCSDTDHCEDRREHGHVGEMLAPNQEAAE
>2600445415
MNLSIASGAREASAYNFAYLDEQTKRMIRRGLLKAVAIPGYQVPFGGREMPLPYGWGTGGMQLTAAILGRDDVLKVIDQGADDTTNAVSIRRFFARTAGVATTERTVEASVIQTRHRIPETPLSAGQIMVYQVPIPEPLRFIEPSEQETRTMHALEDYGVMHVKLYEDIATFGHIATAYAYPVTVDERYVMDPSPIPKFDNPKLDMSPALMLFGAGREKRLYAVPPFTRVVSLDFEDHPFAVQQWDECCAFCGSSESFLDELIVDDAGSKRYVCSDTDYCRQRTEENLQ
>2600451587
SGGLQVTLSVIGAGDTVKVIDQGDDGGVNASNLRRMIAATTGCSESADTRESTVVQTRHRVPEEALGEGNLLVYQVPVPEPLRKVQKSVAECARMHAENDYAALWVGLYEDIVRNGMITRTTGYPVLVAGRYVMATTPIPRWDVPRLHRCEHINLFGAGREKRIYAVPPHTDVEPLTFDDVPFEVEYSAGAVCRLCGSDDVFLVEAGPGGGFVCSDTEWCARHRLPDPDNRAGGVTTAPRRAKPLHQSDFQANSAEWMLRVDSIGKVHGAGGVYAVDGTGPDYGTAISPATGAVVAAWDVSFDVAPGEALGMIGESGSGKSTVLSCIIGDERATTGAVHVASVDDGDTDLLTLTDAQRRRLRVDTMAAVYQNPADGLDLRISAGGNIAERLTAAGWRSYRDIRDRAAELLDRVEVPLARMDDPVGTFSGGMRQRVQIAKALATEPPVLLLDEPTTGLDASVAAGVLDLLRGLLLERDIAAVVVSHDFSVIEALTDRAVVMQLGRVIERGLTDQLFCDPHQPYTQRLVAAARR
>2600494038
MNVLTCTDAREASAYNFAYLDEQTKRMIRRGLLKAVAIPGYQVPFGGREMPLPYGWGTGGMQLTAAILGRDDVLKVIDQGADDTTNAVSIRRFFARTAGVATTERTVEASVIQTRHRIPETPLSAGQIMVYQVPIPEPLRFIEPSEQETRTMHALEDYGVMHVKLYEDIATFGHIATAYAYPVTVDERYVMDPSPIPKFDNPKLDMSPALMLFGAGREKRLYAVPPFTRVVSLDFEDHPFAVQRWDECCAFCGSSESFLDELIVDDAGSKRYVCSDTDYCRQRTEENLQ
>2600628895
VTANLSGYNFAYLDEQTKRMIRRAILKAVAIPGYQVPFGGREMPMPYGWGTGGIQLTASVIGEPDVLKVIDQGADDTTNAVSIRNFFKCVTGVVTTECTEDATLIQTRHRIPETPLVEDQIIIFQVPIPEPLRFIEPRETETRTMHALEEYGIMQVKLYEDIARFGHIATTYAYPVKVNNRYVMDPSPIPKFDNPKMDMMPALQLFGAGREKRIYAVPPYTRVESLDFDDHPFTVQSWDEPCAICGSTHSYLDEVVLDDTGKRMFVCSDTDYCRQQSEALSK
>2600730467
MSQVQTNTHAQGVTGYNYGYLDEQTKRMIRRAMLKAVAIPGYQVPFGGREMPMPYGWGTGGVQITAAIIGQTDTLKVIDQGADDTTNAVSIREFFKSVASAKTTEKTVDASIIQTRHRIPEITLDKDQILVYQVPIPEPLRFIEPRETETRKMHALEEYGIMHVKLYEDIARFGHIATSYAYPVCVNDRYIMDPSPIPKFDNPKMDKMAALQLFGAGREKRIYAIPPFTKVKSLDFEDHPFEIQQWDEPCAICGATDTFLDEVVMDDKGNHMFVCSDTDYCSQQLEKHTIHTKETESHA
>2600770139
MNAPDTTMQTAAHDSAAEGYNFAYLDEQTKRMIRRALLKAVAVPGYQVPFASREMPLPYGWGTGGIQVTASIIGRDDTLKVIDQGSDETTNAVNIRRFFARTTGVNTTRKTSEATIVQTRHRIPETPLTEKQILVYQVPMPEPLHRLEPRTAECKKLHALADYGLISVKLYEDIVHHGSIATTYDYPVIVNGRYLASPSPIPKYDNPKMHMNAALQLFGAGREQRIHAIPPYTPVKSLDFDDHPFEVQRWEHACALCGSTESFLDEMIVDDAGKRMFVCSDSDYCHDRREQQGEQPNEGESA
>2600790267
MNAPDALQITAAEVASHETQAVSGYNFAYLDEQTKRMLRRALLKAVAVPGYQVPFASREMPLPYGWGTGGIQVTAAIIGAKDTLKVIDQGSDDTTNAVNIRRFFARTTGVATTRRTSEASIIQTRHRIPETPLTHRQILVYQVPMPEPLFRLEPRVAECRKLHALADYGLISVKLYEDIVQHGSIATTYDYPVTVNGRYLTSPSPIPKFDNPKLNMNAALQLFGAGRERRVYAIPPYTPVKSLDFDDHPFEVQRWEHACALCGSRESFLDEMIVDDSGKRMFVCSDSDYCHERREDIDARATTKSGETA
>2600814704
MNAPETLSGPAPHDAEGYNFAYLDEQTKRMIRRAVLKAVAVPGYQVPFASREMPLPFGWGTGGIQVTASIIGRRDTLKVIDQGSDETTNAVNIRRFFARTAAVATTRKTADATIIQTRHRIPETPLTEKQILVYQVPMPEPLFRLEPRVAETRKMHALADYGLISVKLYEDIVRHGSIATTYDYPVIVNGRYLTSPSPIPKFDNPKMHRNPALQLFGAGRERRIYAIPPYTNVRSLDFDDHPFEIQRWEHACALCGSRESFLDEMIVDDEGTRMFVCSDSDYCHTRRESAENCANTATGDAA
>2600824830
MNAPDTLPSTAAEVASHETQAVSGYNFAYLDEQTKRMLRRALLKAVAVPGYQVPFASREMPLPYGWGTGGIQVTAAIIGAKDTLKVIDQGSDDTTNAVNIRRFFARTTGVATTRRTSEASIVQTRHRIPETPLTDKQILVYQVPMPEPLFRLEPRVAECKKLHALADYGLISVKLYEDIVQHGSIATTYDYPVTVNSRYLTSPSPIPKFDNPKLHMNAALQLFGAGRERRIYAIPPYTPVKSLDFDDHPFEVQRWEHACALCGSHESFLDEMIVDDAGKRMFVCSDSDYCHDRREQIDAHATNEAGEQA
>2600856297
MSLPSYNFAYLDEQTKRMIRRAILKAIAIPGYQVPFASREMPMPYGWGTGGVQVTAAILGPDDVLKVIDQGADDTTNAVSIRAFFANTAGVATTTKTTEASVIQTRHRIPETPLKAGQTIVYQVPIPEPLRFLEPRETETRIMHGLEEYGLIQVKLYEDIARHGHIATTYAYPVKIEGRYVMDPSPIPKFDNPKMHNSPALQLFGAGREKRIYALPPFTEVVSLDFEDHPFEVQRFTAPCALCNATGVYLDEVVTDDRGGRMFVCSDTDHCETRQADGHHGPGMPQAAIGEQP
>2600875789
MTALSDLTRPWEAMSYGFLDPSAKREMRRAMLKAIAVPGCQIPYASREVPMARGWGTGGLQVTLTLVNPASVVKVIDQGADDSVNAVSIRQFVARVAGARGTEDTAEATILQSRHRIPEEVMREDQVLVLQVPNPEPLRPVEPNISVARQMHADADYGRLWLVLYEQIVRSGRIMQGASYPALVNGRHVMTPSPIPRWDVPKLNMARHLTLLSAGREKRIFAVPPFTPVEPLAFSDMPYRVEDHAGLTCDRTGVKGFFMNEIPQADGGSVHELSDSGYAVKHIRAAEGEGVAPGETWYVNGVMK
>2600878539
MTALSDLTRSWEAMSYGFLDPSAKREMRRAMLKAIAVPGCQIPYASREVPMARGWGTGGLQVTLTLVNPASVVKVIDQGADDSVNAVSIRQFVARVAGAQGTEDTAEATILQSRHRIPEEVMREDQVLVLQVPNPEPLRPVEPNISVARQMHADADYGRLWLVLYEQIVRSGRIMQGASYPALVNGRHVMTPSPIPRWDVPKLNMARHLTLLSAGREKRIFAVPPFTPVEPLAFSDVPYRVEDHAGLTCERTGVKGFFMNEIPQADGGSIHELSDSGYAVKHIRAAEGEGAAPGETWYVNGVMK
>2600938774
MRIQYNFAFLDEGSKREIRRATLKAIAIPGYQVPFASRELPIGRGWGTGGLQLTLSLIGKSDVLKVIDQGSDESVNAVSIKKLIDKTTGVPATDATEAATLIQSRHRIPEVPLRTGQLLVLQVPMPEPLRMYEPSELETKRLHGEKDYSGAWLMLFEQIMKYRSVSTGADHPVMVNDRYVMAPSPIPKFDNPKMNYSEALILLGAGREKKIYAVPPYTQVVSLAFEDVPFEPESFPGHSCRQCGAEDVFMDELYDSEKEETYYQCNDTSYCLQRMNAQPLV
>2600956069
MSNSTQQSHASIHDAPELALTSNTQAIQGYNYGYLDEQTKRMIRRAILKAVAIPGYQVPFGGREMPMPYGWGTGGIQITASIIGTDDTLKVIDQGADDTTNAVSIRKFFEKVAHADTTEKTDAASIIQTRHRIPEKPLKEGQILVYQVPIPEPLRFLEPRETETRKMHALSEYGIMHVKLYEDIARYGHISTSYAYPVKVNQRYIMDPSPIPKFDNPKMDRMSALQLFGAGREKRIYAIPPFTDVKSLDFEDHPFEVQRWEEPCALCGATHTFLDEVVTDDQGSRMYVCSDTDYCAEQQEKLSC
>2601505292
MTAQPTDIAAYNFAYLDEQTKRMIRRAILKGIAIPGYQVPFASREMPMPYGWGTGGVQVTASIIGPDDVLKVIDQGADDTTNAVSIRAFFKKVANVAVTTETAKATIIQTRHRIPEHPLSVGQVLVYQVPIPEPLRFLEPRETETRKMHALEEYGLMHVKLYEDIARHGRIATTYAYPVKVEGRYVMDPSPTPKFDNPKMHRSPALQLFGAGREKRIYALPPFTEVVSLDFEDHPFEVQTFDQPCALCAAENVYLDEVILDDHGGHMFVCSDTDHCEKRREEGHRGHLAPETPLALEKTEPAQ
>2601515265
MTVQPTDIATYNFAYLDEQTKRMIRRAILKGIAIPGYQVPFASREMPMPYGWGTGGVQVTASIIGPDDVLKVIDQGADDTTNAVSIRAFFKKVANVAVTTETAKATIIQTRHRIPEHPLISGQVLVYQVPIPEPLRFLEPRETETRKMHALEEYGLMHVKLYEDIAKHGRIATTYAYPVKVEGRYVMDPSPTPKFDNPKMHRSPALQLFGAGREKRIYALPPFTEVVSLDFEDHPFEVQTFDQPCALCAAENVYLDEVILDDHGGHMFVCSDTDHCEKRREEGHRGHLAAETHLALEKMEPAQ
>2601524958
VANPLTGYNFAYLDEQTKRMIRRAILKAVAIPGYQVPFGGREMPMPYGWGTGGIQLTASVIGENDVLKVIDQGADDTTNAVSIRQFFKRVTGVATTERTEDATLIQTRHRIPETPLVEDQILIYQVPIPEPLRFIEPRETETRTMHALEEYGVMQVKLYEDIARFGHIATTYAYPVKVNGRYVMDPSPIPKFDNPKMHMMPALQLFGAGREKRIYAVPPYTPVESLDFDDHPFTVQEWDEPCAICGSRHSYLDEVVLDDSGQRMFVCSDTDYCRQQSEGQKK
>2601624359
MNAATQPRPSPRESRDEAYNFAYLDEQTKRMIRRGLLKAVAIPGYQVPFGGREMPLPYGWGTGGMQLTAAILGAEDVLKVIDQGADDTTNAVSIRRFFARTAGVATTERTPEATIIQTRHRIPETPLHSDQIMVYQVPIPEPLRFIEPSETETRTMHALNDYGVMHVKLYEDIATFGHIATAYAYPVTVDERYVMDPSPIPKFDNPKLDMSPALMLFGAGREKRLYAVPPFTRVTSLDFEDHPFEVQKWAHNCAICGSHDSFLDELILDDQGTQSFVCSDTDYCAQRVNEGRTGQ
>2602131307
MSDQAFNFAYLDEATKRMIRRALLKGIAVPGYQVPFASREMPMPYGWGTGGVQVTAACLTPEDTLKVIDQGADDTTNAVSIRAFFARTAGVETTTRTGEASVIQTRHRIPEEPLVEGQILVYQVPIPEPLRFLEPRESETRKMHALEEYGLMHVKLYEDIARHGEISTAYAYPVRVEGRYVMDPSPIPKFDNPKLSDNPAIQLFGAGREQRIYALPPYTQVVSLDFEDHPFVASKAEHSCDLCGCGTSYLDEVITDDRGGRMFVCSDTDFCETRRAQGHRGRLAPEERT
>2602150823
MSELSGYNNGYLDEQTKRTIRRAILKAVAIPGYQVPFAGREMPMPYGWGTGGIQITASIIGDQDVLKVIDQGADDTTNAVSIRRFFQRVSGAATTERTHDATLIQTRHRIPETPLEEDQILIFQVPIPEPLRFIEPRETETRTMHALEEYGIMQVKLYEDIARYGHIATTYAYPVKVNDRYVMDPSPIPKFDNPKMHMMPALQLFGAGREKRIYALPPYTKVESLDFDDHPFSVQQWDQPCALCGSRHSYLDEVVMDDAGTRMFVCSDTDFCHQQQEQQHAQ
>2602163454
MSEVLTGYNLGYLDEQTKRMIRRAILKAVAIPGYQVPFGGREMPMPYGWGTGGIQITASIIGRADVLKVIDQGADDTTNAVSIRRFFQRVAGVATTERTPEATLIQTRHRIPETPLQADQILIYQVPIPEPLRFIEPRETETRKMHALEEYGVMQVKLYEDIARYGHIATTYAYPVKVNDRYVMDPSPIPKFDNPKMHMMPALQLFGAGREKRIYALPPFTKVESLDFDDHPFSVQQWEEPCALCGSRHSYLDEVVLDDQGNRMFVCSDTDFCQQQLNQEVPH
>2602297718
MSEVLTGYNLGYLDEQTKRMIRRAILKAVAIPGYQVPFGGREMPMPYGWGTGGIQITASIIGRADVLKVIDQGADDTTNAVSIRRFFQRVAGVATTERTPEATLIQTRHRIPETPLQADQILIYQVPIPEPLRFIEPRETETRKMHALEEYGVMQVKLYEDIARYGHIATTYAYPVKVNDRYVMDPSPIPKFDNPKMHMMPALQLFGAGREKRIYALPPFTKVESLDFDDHPFSVQQWEEPCALCGSRHSYLDEVVLDDQGSRMFVCSDTDFCQQQLNQEVSH
>2602305967
MSEVLTGYNLGYLDEQTKRMIRRAILKAVAIPGYQVPFGGREMPMPYGWGTGGIQITASIIGRTDVLKVIDQGADDTTNAVSIRRFFQRVAGVATTERTPEATLIQTRHRIPETPLQADQILIYQVPIPEPLRFIEPRETETRKMHALEEYGVMQVKLYEDIARYGHIATTYAYPVKVNDRYVMDPSPIPKFDNPKMHMMPALQLFGAGREKRIYALPPFTKVESLDFDDHPFSVQQWEEPCALCGSRHSYLDEVVLDDQGSRMFVCSDTDFCQQQLNQEVPH
>2602499879
MAELSGYNNGYLDEQTKRTIRRAILKAVAIPGYQVPFAGREMPMPYGWGTGGIQITASVIGDKDVLKVIDQGADDTTNAVSIRRFFQRVSGAATTERTVDATLIQTRHRIPETPLEEDQILIFQVPIPEPLRFIEPRETETRTMHALEEYGIMQVKLYEDIARFGHIATTYAYPVKVNDRYVMDPSPGSVADSQIR
>2602499880
MHMMPALQLFGAGREKRIYALPPYTKVESLDFDDHPFTVQQWDEPCALCGSRHSYLDEVVMDDQGTRMFVCSDTDFCHQQQEQQHAQ
>2602585435
MANLSGYNFAYLDEQTKRMIRRAILKAVAIPGYQVPFGGREMPMPYGWGTGGIQLTASVIGESDVLKVIDQGADDTTNAVSIRNFFKRVTGVNTTERTDDATLIQTRHRIPETPLTEDQIIIFQVPIPEPLRFIEPRETETRTMHALEEYGVMQVKLYEDIARFGHIATTYAYPVKVNGRYVMDPSPIPKFDNPKMDMMPALQLFGAGREKRIYAVPPFTRVESLDFDDHPFTVQQWDEPCAICGSTHSYLDEVVLDDAGNRMFVCSDTDYCRQQSEAKNQ
>2603052236
MTSFSQQATALDDSSLQYNFAYLDEQTKRMIRRAILKGVAIPGYQVPFGGREMPMPYGWGTGGIMLSASILGQDDVLKVIDQGADDTTNAVSIRHFFSKVCDIATTEKTEQASVIQTRHRIPEHALSNNQILVFQVPIPEPLRFIEPRETETKKMHALEEYGSMQVKLYEDIVKYGYIATSYAYPVTVHGRYLMDPSPIPKFDNPKLHQSEALMIFGAGREKRIYCIPPYTDVHSLDFDDHPFSIQQWDEPCSLCGSHDTFLDEVLIDDQGQRMFICSDTDYCQKQQAAQLGAEHDSVS
>2603111779
MAEPRIVYNEGYLDEQTKRVVRRALLKGVAVPGFQVPFASREVPMPRGWGTGGVQVTAAVIGPEDTLKVIDQGADDTTNAVSIRQFFEKVVNVHTTTHTEAATIIQTRHRIPETPLAEGQIMVYQVPIPEPLRFLEPRETETRRLHALEEYGLMYVKLYEDIARYGHFVTTYDYPVMVNGRYVTAPSPIPSFDNPKMHQSPALQLFGAGREKRIYAIPPYTDVESLGFEDYPFEPQRFEQPCQICGAEDVYLDEVVMDDAGAVMYVCSDTDYCQKTAEAAAAAGQEIPV
>2603595806
MTHDPGYNFAYLDESTKRMIRRAILKAVAIPGHQVPFGSREMPLPYGWGTGGIQVTASVLGPRDVLKVIDQGSDDTTNAVSIRAFFRRTAGVATTERTAEATIIQTRHRIPERRLTEGQILVYQVPIPEPLARLEPRIAETRRLHAMADYGLMHVKLYEDIAKHGHIATSYSYPVMVNERYLMSPSPIPAFDNPKMHMMPALQLFGAGREKRIYAVPPYTAVRSLDFEDHPFRPIRAPHRCELCGSGDTYLDEVLVDDKGGRIFVCSDTDHCQERQAMREAAE
>2603646069
MANLSGYNFAYLDEQTKRMIRRAILKAVAIPGYQVPFGGREMPMPYGWGTGGIQITASVIGEADVLKVIDQGADDTTNAVSIRSFFQRVTGVATTEKTEDATLIQTRHRIPETPLAEDQILIFQVPIPEPLRFIEPRETETRTMHALEEYGVMQVKLYEDIARFGHIATTYAYPVKVNGRYVMDPSPIPKFDNPKMDMMPALQLFGAGREKRIYAVPPYTRVESLDFDDHPFTVQEWDEPCAICGSKHSYLDEVVLDDTGKRMFVCSDTDFCRQQSEANGQ
>2603784927
MTLPAYNFAYLDEQTKRMIRRAILKGIAIPGYQVPFASREMPMPYGWGTGGVQVTAAILGPDDILKVIDQGADDTTNAVSIRAFFAKTANVATTTKTAEATIIQTRHRIPEETLKAHQTIVFQVPIPEPLRFLEPRETETRVMHGLEEYGLVHVKLYEDIAQHGHIATTYAYPVKVEGRYVMDPSPIPKFDNPKLDRSPALQLFGAGREKRIYALPPFTQVTSLDFEDHPFTVQTFSRPCALCNATGVYMDEVVTDDRGGRMFVCSDTDHCETRQADGHTGAGLPQLGEHASIEQETTR
>2603859968
MNAPTYNFAYLDEQTKRMIRRAILKAIAIPGYQVPFASREMPMPYGWGTGGVQVTAAILGPVDKLKVIDQGSDDTTNAISIRKFFEKTAGVAVTTNTNDATVIQTRHRIPEATLQAHQVLVYQVPIPEPLRFLEPRETETRRMHALGEYGLIHVKLYEDIARFGHIATAYAYPVKVNARYVMDPSPTPKFDNPKMNNSAALQLFGAGREKRIYAIPPYTSVVSLDFEDHPFEPYKHKACCALCNAEDSYLDEIVTDNKGSRMFVCSDTDYCETRQSQGHRGSENAAPYAESANA
>2603874384
MANPLTGYNFAYLDEQTKRMIRRAILKAVAIPGYQVPFGGREMPMPYGWGTGGIQLTASVIGENDVLKVIDQGADDTTNAVSIRQFFKRVTGVATTERTEDATLIQTRHRIPETPLVEDQILIYQVPIPEPLRFIEPRETETRTMHALEEYGVMQVKLYEDIARFGHIATTYAYPVKVNGRYVMDPSPIPKFDNPKMHMMPALQLFGAGREKRIYAVPPYTPVESLDFDDHPFTVQEWDEPCAICGSRHSYLDEVVLDDSGQRMFVCSDTDYCRQQSEGQKK
>2606015066
MIDNADKAYNFGYLDESTKRMLRRALLKAVAIPGYQVPFGGREMPLPYGWGTGGIQVTAAVIGRDDTLKVIDQGSDDTTNAINIRRFFARVAGVRTTTSTREASIIQTRHRIPETPLADGQIMVYQVPIPEPLRWLESSETETRTMHALAEYGVMHVQLYEDIARHGHIAATYDYPVQVNDRYIMRPSPIPKFDNPKLDGSPALMLFGAGREKRVYAVPPYTRVKSLDFEDHPFEIERWDDCCAQCGARDSYLDEIIMDDQGARRFVCSDTEYCTNRLAAGHVGADFSKDVA
>2606035168
MIDNADKAYNFGYLDESTKRMLRRALLKAVAIPGYQVPFGGREMPLPYGWGTGGIQVTAAVIGRDDTLKVIDQGSDDTTNAINIRRFFARVAGVRTTTSTREASIIQTRHRIPETPLADGQIMVYQVPIPEPLRWLESSETETRTMHALAEYGVMHVQLYEDIARHGRIAATYDYPVQVNDRYIMRPSPIPKFDNPKLDDSPALMLFGAGREKRVYAVPPYTRVKSLDFEDHPFEIERWDDCCAQCGARDSYLDEIIMDDQGARRFVCSDTEYCANRLAAGHVGADFSKEVA
>2606524765
MNEYNFAYLDEQTKRMIRRAILKGLAVPGYQVPFASREMPMPYGWGTGGVQVSAATLTPEDTFKVIDQGADDTTNAVSIRKFFENTAGVETTEETEKATVIQTRHRIPEAKLRKDQIIVYQVPIPEPLRFLEPRETETRKMHSLEEYGLMHVKLYEDISQHGAISTAYAYPVKVSDRYVMDPSPIPKFDNPKLEMDAIQLFGAGREQRIYAVPPHTKVVSLDFEDYPFEATKADHPCDLCGAEDSYLDEVIMDDAGNRMFVCSDTDYCRSRREAGHVGRLAEENAA
>2606533929
MTERVETQGISGEHYNFAYLDEQTKRMIRRAILKGIAVPGYQVPFAAREMPMPYGWGTGGVQVTAAVIGKNDCLKMIDQGSDDTTNAVALRNFFVETTGVDTTTKTKDASIIQTRHRIPEETLTKDQVLVYQVPIPEPLRFLEPRETETRKMHALEEYGLMHVKLYEDIAKFGHIATAYAYPVMVQDRYVMDPSPTPKFDNPKMDQMEALQLFGAGREKRIYAIPPHTKVVSLDFEDHPFEVTKFEQPCAICGAEEVYLDEVILDDDGNRMFVCSDSDFCEERRDAGHVGHLGTNPLEAEGND
>2608531380
MSAAIAQRPESEPGYNFAYLDEGTKRMIRRAILKAIAVPGYQVPFASREMPMPYGWGTGGVQVTAAILGRSDVLKVIDQGADDTTNAVSIRRFFAKTSGVATTTRTAEATVIQTRHRIPETPLTEGQTLVYQVPIPEPLRFLEPRETETRQLHALAEYGAMHVKLYEDISRHGHIATTYAYPVEVAGRYVMDPSPTPKFDNPKMDDCPALQLFGAGRERRIYAVPPYTRVRSLDFEDHPFRVQAFTQPCALCGARGHYLDEVVTDDSGGRMFICSDTDICETRVAEAAR
>2608538033
MSAAIAPRPESEPGYNFAYLDEGTKRMIRRAILKAIAVPGYQVPFASREMPMPYGWGTGGVQVTAAILGRSDVLKVIDQGADDTTNAVSIRRFFAKTSGVATTTRTADATVIQTRHRIPETPLTEGQTLVYQVPIPEPLRFLEPRETETRQLHALAEYGAMHVKLYEDISRHGHIATTYAYPVEVAGRYVMDPSPTPKFDNPKMDDCPALQLFGAGRERRIYAVPPYTRVRSLDFEDHPFRIQAFEHPCALCGAEGVYLDEVLLDDAGRRMFVCSDTDHCEGRRADGHVGTGDAA
>2609090508
MTDYNFAYLDEATKRMIRRALLKAVAIPGYQVPFSSREMPMPYGWGTGGVQVTAACLVPEDTLKVIDQGADDTTNAVSIRSFFEKVAGVATTEATAEASVIQTRHRIPETPLREGQILVFQVPIPEPLRFLEPRETETRVMHALEDYGLMQVRLYEDIARHGEIARAYAYPVKVEGRYVMDPSPIPKFDNPKLHMSPALQLFGAGRECRIYALPPFTRVESLDFEDYPFTPSKAAGQDCAICGAAGSYLDEVITDDAGGRMFVCSDTDYCATRVQEGSA
>2609097195
MSDYNFAYLDEQTKRMIRRALLKAVAVPGYQVPFASREMPMPYGWGTGGVQVTAACLTPDDTLKVIDQGADDTTNAVSIRKFFEKTAQVATTEQTRAASVIQTRHRIPEEPLTADQILVYQVPIPEPLRFLEPRETETRRMHALEEYGLMHVKLYEDIARHGHIATSYAYPVKVEGRYVMDPSPIPKFDNPKLETAALQLFGAGREQRIYAIPPHTRVVSLDFEDHPFEASKADHPCDLCGARHTYLDEVITDDAGGRMFVCSDTDYCAQRRAEGHRGRLSPQEDAA
>2609106007
MTGGGYNFAYLDEPTKRMIRRAILKGLAIPGYQVPFASREMPMPYGWGTGGVQVTAATLTPEDTLKVIDQGADDTTNAVSIRRFFQRVAGVATTTRTAEASVIQTRHRIPETPLAEGQILVYQVPIPEPLRFLEPSETETRKMHALEEYGLMHVRLYEDIARHGAIATAYAYPVRVEGRYVMDPSPIPKFDNPRLESAAIQLFGAGREQRIYALPPHTRVVSLDFEDHPFDPVKADAPCALCGATDAYLDEVIVDDAGGRMFVCSDTDYCETRRAEGHVGAAAE
>2609114510
MIVSTDNLEPGFNFAYLDEQTKRSIRRSLLKAIAIPGHQIPFGSREMPMSYGWGTGGIQLTASIIGKNDKLKVIDQGADDTTNAVNIRRFFKKVCGVSTTEKTAEATIIQTRHRIPETPLRAGQTMVYQVPIPEPLRWLEPSEVETRKMHALSEYGAMYVRLYEDITQYGYIATAYDYPVMVNDRYMMRPSPIPRFDNPKLHMSEALQIFGAGREKRLYALPPYTSVKSLDFEDYPFTIESWGKACEFCGATNSYLDEVVVDNHGGRLWICSDTDYCSQRQSAQRQNAAAVSVVNTSSVSPEIFKNGGNRS
>2609117343
MSDYNFAYLDEQTKRMIRRALLKAVAVPGYQVPFASREMPMPYGWGTGGVQVTAACLTPEDTLKVIDQGADDTTNAVSIRKFFQRTAGVAVTERTSEASVIQTRHRIPETPLTEGQILVYQVPIPEPLRFLEPRETETRRMHALEEYGLMHVKLYEDIAKNGAIATSYAYPVKVEGRYVMDPSPIPKFDNPKLSGTPALQLFGAGREQRIYAIPPHTQVISLDFEDYPFEATKAPHPCDLCGDDGSYLDEVITDDAGGRMFVCSDTDHCESRRAAGHRGRMSPKENAA
>2609137426
MWNLAPRRRNRGNDMTASDYNFAYLDEQTKRMIRRAILKGVAIPGYQVPFASREMPMPYGWGTGGVQVSAACLTPEDTLKVIDQGADDTTNAVSIRKFFEKTAGVAVTEKTAEATIIQTRHRIPETSLTEGQILVYQVPIPEPLRFLEPSEVETRKMHALQDYGLMHVKLYEDISRHGEIATAYAYPVKVEGRYVMDPSPIPKFDNPKLESAALQLFGAGREQRIYAVPPHTKVVSLDFEDYPFDPSKAPHPCALCGAEDTYLDEVITDDQGGRMFVCSDTDYCAGRREDAA
>2609225525
MTTAISYNFAYLDERTKRMIRRAILKAVAIPGYQVPFGSREMPLPYGWGTGGIQVTAAVIGPKDVLKVIDQGSDDTVNAVNIRRFFQRTTGVETTTRTTDATLIQTRHRIPEAPLAEGQVLVYQVPVPEPMQRLEPRETTTRTLHALAEYGLMHVKLYEDIARYGHIATTYDYPVLVNGRYVMSPSPIPKFDNPKLHMNPALQLFGAGREKRIYALPPYTPVESLGFEDHPFEVQRWDEPCALCGATDSFLDEIITDDRGSRMHVCSDSDYCQSRQQAQAGQVAPEEQQALA
>2609503593
MNAETGYNFAYLDEGTKRMIRRAILKAIAIPGYQVPFASREMPMPYGWGTGGVQVTAAILGRSDVLKVIDQGSDDTTNAVSIRAFFARTADVAVTTRTRDATVIQTRHRIPEAPLHGGQVLVYQVPIPEPLRFLEPRETETRQLHALAEYGLMHVKLYEDIARHGHIATTYAYPVEVAGRYVMDPSPTPKFDNPKMDDCPALQLFGAGREKRIYAVPPHTRVRSLDFEDHPFRVQSFDRPCALCGAEGVYLDEVLLDDAGGRMFVCSDTDHCEERRADGHVGTGGLEAAYV
>2609553315
MSTPYNFAFLDENTKRMLRRALLKAVAIPGYQVPFGSREMPLPYGWGTGGIQVTAALLGPDDVLKVIDQGADDTTNAVNIRRFFGRVAGVATTERTADASVIQTRHRIPEIPLREDQLLVFQVPEPEPLRTLEPREAETRTMHALADYGLMHVKLYEDIAQYGHIATSYDYPVMVDGRYLTSPSPIPKFDNPKLDRSPALMLFGAGREKRLYAIPPYTRVESLAFDDHPFEIQRWEHHCALCGAGDSYLDEVVVDDRGTRMFVCSDTDYCSQRRDDATEEAA
>2609557515
MSAAIAHRPESEPGYNFAYLDEGTKRMIRRAILKAIAVPGYQVPFASREMPMPYGWGTGGVQVTAAILGRSDVLKVIDQGADDTTNAVSIRRFFAKTSGVATTTCTAEATVIQTRHRIPETPLTAGQTLVYQVPIPEPLRFLEPRETETRQLHALAEYGAMHVKLYEDISRHGHIATTYAYPVEVAGRYVMDPSPTPKFDNPKMDDCPALQLFGAGRERRIYAVPPYTRVRSLDFEDHPFRIQAFEHPCALCGAEGVYLDEVLLDDAGRRMFVCSDTDHCEGRRADGHVGTGDAA
>2609563149
MNAPAYNFAYLDEQTKRMIRRAILKAIAIPGYQVPFASREMPMPYGWGTGGVQVTAAILGPEDVLKVIDQGSDDTTNAISIRKFFAKTAGVATTTATDDATVIQTRHRIPEAALHENQVLVYQVPIPEPLRFLEPRETETRRMHALAEYGLMHVKLYEDIARFGHIATAYAYPVKVNARYVMDPSPTPKFDNPKMDNCPALQLFGAGREKRIYAIPPYTKVVSLDFEDHPFEPYRFNAPCALCAAENSYLDEIVTDDKGGRMFVCSDTDYCEGRQAAGHHGSLSAAPYKEKAQETSNG
>2609582077
MNAHQTLPADDAKPAYNYAYLDEQTKRMIRRALLKAVAVPGYQVPFGSREMPLARGWGTGGIQVTAAIIGPDDTLKVIDQGADDTTNAVSIRRFFERTADARTTEATEEATIIQTRHRIPEAPLKAGQIMVYQVPTPEPLRRLEPREAETRKMHAWAEYGLMQVKLYENIARFGEVTTTYDYPVMVNGRYVMAPSPIPKFDNPKMHMSPALQLFGAGREKRIYALPPHTSVKSLDFDDHPFRIQSWNEPCGLCGATDSYLDEVVTDDKGGRMFVCSDSHHCETRREAGHRGAMLADASALHLVEEVKS
>2609742610
MNYLATYNFAYLDEQTKRMIRRAILKAIAIPGYQVPFASREMPMPYGWGTGGVQVTASILGPQDVLKVIDQGADDTTNAVSIRAFFQKVADVAVTTRTKDATIIQTRHRIPEEKLSEGQTLVYQVPIPEPLRFLEPRETETRKMHALEEYGLMHVKLYEDIARNGHIATTYAYPVKVEGRYVMDPSPTPKFDNPKMHMSEALQLFGAGREKRIYAVPPYTEVVSLDFDDHPFEIQSFDKPCALCGAEDVYLDEVILDDKGGRMFVCSDTDHCEDRRACGHAGHMLARKEAAE
>2609846118
MTQTIAHPATVARDDHYNFGYLDESTKRMLRRALLKAVAIPGYQVPFGSREMPLPYGWGTGGIQVTAAIIGKQDVLKVIDQGSDDTTNAINIRRFFGRVTGVQTTERTAEASIIQTRHRIPETALRAGQTMVYQVPIPEPLRWLEPSETETRTMHALSEYGAMHVKLYEDIAHHGHIATTYDYPVIVNQRYMMRPSPIPKFDNPKLDRSPALMLFGAGREKRVYAVPPYTSVRSLDFKDHPFTVEKWSSCCAQCGATDSYLDEIITDDAGTRMFVCSDTEYCADRQAAQAVEAAGVCQ
>2609873126
MNAPTYNFAYLDEQTKRMIRRAILKAIAIPGYQVPFASREMPMPYGWGTGGVQVTAAILGPVDKLKVIDQGSDDTTNAISIRKFFEKTAGVAVTTSTGDATVIQTRHRIPEATLQAHQVLVYQVPIPEPLRFLEPRETETRRMHALAEYGLMHVKLYEDIARFGHIATSYAYPVKVNARYVMDPSPTPKFDNPKMDNCAALQLFGAGREKRIYAIPPYTSVVSLDFEDHPFEPYKHKACCALCNAEDSYLDEIVTDNKGSRMFVCSDTDYCETRQSQGYRGSENAAPYAESANA
>2609937955
MNAPTYNFAYLDEQTKRMIRRAILKAIAIPGYQVPFASREMPMPYGWGTGGVQVTAAILGPFDKLKVIDQGSDDTTNAISIRKFFEKTAGVAVTTSTGDATVIQTRHRIPEATLQAHQVLVYQVPIPEPLRFLEPRETETRRMHALAEYGLMHVKLYEDIARFGHIATSYAYPVKVNARYVMDPSPTPKFDNPKMDNCAALQLFGAGREKRIYAIPPYTSVVSLDFEDHPFEPYKHKACCALCNAEDSYLDEIVTDNKGSRMFVCSDTDYCETRQSQGHRGSENAAPYAESANA
>2610171033
MANLSGYNFAYLDEQTKRMIRRAILKAVAIPGYQVPFGGREMPMPYGWGTGGIQLTASVIGESDVLKVIDQGADDTTNAVSIRNFFKRVTGVNTTERTDDATLIQTRHRIPETPLTEDQIVIFQVPIPEPLRFIEPRETETRTMHALEEYGVMQVKLYEDIARFGHIATTYAYPVKVNGRYVMDPSPIPKFDNPKMDMMPALQLFGAGREKRIYAVPPFTRVESLDFDDHPFTVQQWDEPCAICGSTHSYLDEVVLDDAGNRMFVCSDTDYCRQQSEAKNQ
>2610254136
MANLSGYNFAYLDEQTKRMIRRAILKAVAIPGYQVPFGGREMPMPYGWGTGGIQLTASVIGESDVLKVIDQGVDDTTNAVSIRNFFKRVTGVNTTERTDDATLIQTRHRIPETPLTEDQIIIFQVPIPEPLRFIEPRETETRTMHALEEYGVMQVKLYEDIARFGHIATTYAYPVKVNGRYVMDPSPIPKFDNPKMDMMPALQLFGAGREKRIYAVPPFTRVESLDFDDHPFTVQQWDEPCAICGSTHSYLDEVVLDDAGNRMFVCSDTDYCRQQSEAKNQ
>2610624106
VANPLTGYNFAYLDEQTKRMIRRAILKAVAIPGYQVPFGGREMPMPYGWGTGGIQLTASVIGENDVLKVIDQGADDTTNAVSIRQFFKRATGVATTERTEDATLIQTRHRIPETPLVEDQILIYQVPIPEPLRFIEPRETETRTMHALEEYGVMQVKLYEDIARFGHIATTYAYPVKVNGRYVMDPSPIPKFDNPKMHMMPALQLFGAGREKRIYAVPPYTPVESLDFDDHPFTVQEWDEPCAICGSRHSYLDEVVLDDSGQRMFVCSDTDYCRQQSEGQKK
>2610646602
MSNSTQQNHASTHDAPELALTSNTQAIQGYNYGYLDEQTKRMIRRAILKAVAIPGYQVPFGGREMPMPYGWGTGGIQITASIIGTDDTLKVIDQGADDTTNAVSIRKFFEKVAHANTTEKTDAASIIQTRHRIPEKPLKEGQILVYQVPIPEPLRFLEPRETETRKMHALSEYGIMHVKLYEDIARYGHISTSYAYPVKVNQRYIMDPSPIPKFDNPKMDRMSALQLFGAGREKRIYAIPPFTDVKSLDFEDHPFEVQRWEEPCALCGATHTFLDEVVTDDQGSRMYVCSDTDYCAEQQEKLSC
>2610985643
MRDLQDDDARSGAGYNFAYLDEQTKRMIRRALLKAVAIPGYQVPFASREMPMPYGWGTGGVQVTAACLTPDDTLKVIDQGADDTTNAVSIRRFFARMAGVATTERTTEATVIQTRHRVPETPLRDGQILVYQVPIPEPLRFLEPRETETRRMHALEEYGLMHVKLYEDIARHGHIATSYAYPVKVEGRYVMDPSPIPKFDNPKLETAALQLFGAGREQRIYAIPPHTRVVSLDFEDHPFEATKADAACALCGATDSYLDEVVTDDTGGRMFVCSDTDYCATRREASETGDSA
>2611195847
MHNTHFAFFDESSKKEIRRAILKAVAIPGYQVPFASREMPIARGWGTGGLQITLSIIGKPDVLKVIDQGADESVNAVSIKKLVHETTGVKLTDQTKDASIIQSRHRIPEVPLTKDQIIVLQVPEPEPLRKVEAKEYVTKKITCRKRI
>2611195848
MLFEQIMKFGRTSTAEDHPVYVHNRYVMAPSPIPRFDNPKMHQSDALMLLGAGREKKIYAIPPYTEVKSLAFEDYPFTVESFEGKSCHLCGATKTFLDEIIDPETGDAIYQCNDTSYCISRLNENEKSEVAESYV
>2611297154
MTDLATYNFAYLDEQTKRMIRRAILKAIAIPGYQVPFASREMPMPYGWGTGGVQLTAAIIGPDDVLKVIDQGADDTTNAVSIRAFFQKVANVAVTTRTEEATIIQTRHRIPEAKLGPNQVLVYQVPIPEPLRFLEPRETETRKMHALEEYGLMHVKLYEDIARNGRIATTYAYPVKVAGRYVMDPSPTPKFDNPKMHLSDALQLFGAGREKRIYAVPPYTDVVSLDFEDHPFEVQRFDKPCALCGAEQVYLDEVILDDKGGRMFVCSDTDFCEDRRAHGHVGPMLAPNGPAPNQEAAE
>2611383012
MAELNGYNNGYLDEQTKRTIRRALLKAVAIPGYQVPFAGREMPMPYGWGTGGIQITASVIGDTDVLKVIDQGADDTTNAVSIRRFFQRVSGAATTERTVDATLIQTRHRIPETPLEEDQILIYQVPIPEPLRFIEPRETETRTMHALEEYGIMQVKLYEDIARYGHIATTYAYPVRVNHRYVMDPSPIPKFDNPKMHMMPALQLFGAGREKRIYALPPYTVVESLDFEDHPFSIQQWDEPCALCGSRHSYLDEVVMDDRGTRLFVCSDTDFCHQQQEQKNAQ
>2611792108
VANPLTGYNFAYLDEQTKRMIRRAILKAVAIPGYQVPFGGREMPMPYGWGTGGIQLTASVIGENDVLKVIDQGADDTTNAVSIRQFFKRVTGVATTERTEDATLIQTRHRIPETPLVEDQILIYQVPIPEPLRFIEPRETETRTMHALEEYGVMQVKLYEDIARFGHIATTYAYPVKVNGRYVMDPSPIPKFDNPKMHMMPALQLFGAGREKRIYAVPPYTPVESLDFDDHPFTVQEWDEPCAICGSRHSYLDEVVLDDSGQRMFVCSDTDYCRQQSEGQKK
>2611863368
MNARIEETAMAEGYNFAYLDEQTKRMIRRALLKAVAVPGHQVPFASREMPLPYGWGTGGLQVTSAIIGRSDTLKVIDQGSDETTNAVNIRRFFARTAGVATTTRTVEASIIQTRHRIPETPLTEAQILVYQVPMPEPLFRLEPRVTESRKLHALADYGLINVKYYEDIVQHGSIATTYDYPVLVNDRYLTSPSPIPKFDNPKMHMNPALQLFGAGRERRIYAIPPYTKVRSLDFEDHPFTIQRWDHECALCGSRESFLDEMIVDDAGARMFVCSDSDYCQERRAAQEDA
>2611905223
MSLIPSYNFAYLDEQTKRMIRRSILKAIAIPGYQVPFASREMPMPYGWGTGGVQVTAAIIGPSDVLKVIDQGADDTTNAVSIRAFFAKVANVATTTHTADATIIQTRHRIPERPLQAGQVLVYQVPIPEPLRFLEPRETETRKMHALEEYGLMHVKLYEDIAKHGQIATTYAYPVKVEGRYVMDPSPTPKFDNPKMHMSPALQLFGAGREMRIYAVPPFTEVVSLDFEDHPFEIQHFTQPCALCAATGVYLDEVILDDHGGHMFVCSDTDNCEERRAQGHRGHLSGEELEAAE
>2611915781
MSEVLTGYNLGYLDEQTKRMIRRAILKAIAIPGYQVPFGGREMPMPYGWGTGGIQLTASVIGRADVLKVIDQGADDTTNAVSIRRFFQRVAGVATTERTPEATLIQTRHRIPETALREDQILIYQVPIPEPLRFIEPRETETRKMHALEEYGVMQVKLYEDIARYGHIATTYAYPVKVNDRYVMDPSPIPKFDNPKMHMMPALQLFGAGREKRIYALPPFTKVESLDFDDHPFSVQQWDEPCALCGSRHSYLDEVVLDDQGNRMFVCSDTDYCQQQLAQPSQEAQH
>2611935513
MTLHQIVPDEDTKPAYNYAYLDEQTKRMIRRALLKAVAVPGYQVPFGSREMPLARGWGTGGIQITAAIIGPDDVLKVIDQGADDTTNAVSIRRFFERTADAKTTEATDEATIIQTRHRIPEAPLKAGQIMVYQVPQPEPLRKLEPREAETRKMHAWAEYGLMQVKLYENIARFGEVTTTYDYPVDVNGRYVMAPSPIPKFDNPKMHMSPSLQLFGAGREKRIYAVPPYTSVRSLDFEDHPFRIQSWNEPCGLCGATDSYLDEVVTDDHGGRMFVCSDSHHCETRRADGHRGAMLADASALHLVDDKQAKDEVSKS
>2611956768
MAELTGYNNGYLDEQTKRTIRRAILKAVAIPGYQVPFAGREMPMPYGWGTGGIQITASVIGDQDVLKVIDQGADDTTNAVSIRQFFKRVSNAATTERTADATLIQTRHRIPETPLEEDQILIFQVPIPEPLRFIEPRETETRTMHALEEYGIMQVKLYEDIARYGHIATTYAYPVRVNDRYVMDPSPIPKFDNPKMHMMPALQLFGAGREKRIYALPPYTRVESLDFDDHPFTVQQWDEPCALCGSRHSYLDEVVMDDQGTRMFVCSDTDFCHQQQEQQYAQ
>2611994721
VASAKTTERTVDASIIQTRHRIPEITLDKDQILVYQVPIPEPLRFIEPRETETRKMHALEEYGIMHVKLYEDIARFGHIATSYAYPVCVNDRYIMDPSPIPKFDNPKMDNMAALQLFGAGREKRIYAIPPYTKVQSLDFEDHPFEIQQWDEPCAICGATDTFLDEVVMDDKGNHMFVCSDTDYCSQQVEQHTIHAKETESHA
>2612058506
MSQTQTNTHAQGVTGYNYGYLDEQTKRMIRRALLKAVSIPGYQVPFGGREMPMPYGWGTGGVQITAAIIGEADTLKVIDQGADDTTNAVSIREFFKSVASAKTTEKTVDASIIQTRHRIPEIGLSKDQILVYQVPIPEPLRFIEPRETETRKMHALEEYGIMHVKLYEDIARFGHIATAYAYPVRVNDRYIMDPSPIPKFDNPKMDNMAALQLFGAGREKRIYAVPPYTKVQSLDFEDHPFEIQKWDEPCAICGATDTFLDEVVMDDEGNHMFVCSDTDYCSEQVEKQQAEKMENYA
>2612150954
VTTNLSGYNFAYLDEQTKRMIRRAILKAVAIPGYQVPFGGREMPMPYGWGTGGIQLTASVIGEPDVLKVIDQGADDTTNAVSIRNFFKRITGVNTTERTEDATLIQTRHRIPETPLTEDQILIFQVPIPEPLRFIEPRETETRTMHALEEYGVMQVKLYEDIARFGHIATTYAYPVKVNGRYVMDPSPIPKFDNPKMDMMPALQLFGAGREKRIYAVPPYTRVESLDFDDHPFTVQSWDEPCAICGSTHSYLDEVVLDDTGKRMFVCSDTDYCRQQSEALSK
>2612196389
MDGYNFAYLDEQTKRMIRRALLKAVAIPGYQVPFGGREMPMPYGWGTGGVQLTASILGADDILKVIDQGADDTTNAVSIRHFFQRVAGVETTTATTAANVIQTRHRIPETPLRAGQILVFQVPIPEPLRFIEPSEQETRLMHALEEYGVMHVKLYEDIARYGHIATTYAYPVKVDGRYVMDPSPIPKFDNPKLDGNPALMLFGAGREKRLYAIPPHTRVESLDFEDHPFEIQSWEHACALCGSDHSYLDEVITDDHGGRMFVCSDTDYCQSRRGEVA
>2612222895
MNTAAPWEYNFGFLDENTKRMLRRALLKAVAVPGCQVPFGGREMPLPYGWGTGGIQVTASVIGRDDVLKVIDQGADDTTNAVNIRRFFARVACVATTTRTAEASLIQTRHRIPETPLRAGQIMVFQVPEPEPLRTLEASEQETRKLHAHQDYGLMHVKLYEDIARYGHIAASYDYPVMVNGRYLASPSPIPKFDNPKLDKSPALMLFGAGREKRLYAIPPHTQVESLAFDDHPFQTQSWEQACALCGARDSYLDEIITDDAGARQYVCSDSDHCRQRRDTQDNPQ
>2612252844
MTHSPMNTTQQRPVRDEAYNFAYLDEQTKRMIRRALLKAVAIPGYQVPFGGREMPLPYGWGTGGMQLTAAILGADDVLKVIDQGADDTTNAVSIRRFFARTAGIATTERTPEATVIQTRHRIPETPLHADQIMVYQVPIPEPLRFIEPSETETRTMHALDDYGVMHVKLYEDIATFGHIATSYAYPVMVDERYVMDPSPIPKFDNPKLHMSPALMLFGAGREKRLYAVPPYTQVVSLDFEDHPFEVQRWEQCCAICGSHDSFLDELILDDAGTQSFVCSDTDYCAQRVKQQENDR
>2616176431
MSQVNATPGAVARDDHYNFGYLDESTKRMLRRALLKAVAIPGYQVPFGSREMPLPYGWGTGGIQVTAAIIGKQDVLKVIDQGSDDTTNAINIRRFFGRVTGVQTTERTAEASIIQTRHRIPETPLRAGQTMVYQVPIPEPLRWLEPSETETRTMHSLAEYGAMHVKLYEDIAHHGHIATTYDYPVIVNQRYMMRPSPIPKFDNPKLDRSPALMLFGAGREKRVYAVPPYTSVRSLDFVDHPFTVEKWSSCCAQCGATDSYLDEIITDDAGTRMFVCSDTEYCADRQAAQAVKAAAGGAQ
>2616206504
MSIVNEADSGPTIAEYNFAYLDEQTKRMIRRAILKGIAIPGYQVPFASREMPMPYGWGTGGVQVTASIIGPDDILKVIDQGSDDTTNAVSIRAFFARMAKVETTTHTADASIIQTRHRIPEEDLKEGQVIVFQVPIPEPLRFLEPRETETRKMHAVEDYGLMHVKLYEDIAQKGHIATNYAYPVRVKGRYVMDPSPTPKFDNPKMHNNEALQLFGAGREMRIYAIPPYTDVVSLDFEDHPFEIQTFDEPCALCGGNGVFLDEVILDDQGGRMFVCSDSDYCEDRRDKGHTGPMAPLQETAAPPASSSQDTGRTDPC
>2616241900
MTALATYNFAYLDEQTKRMIRRAILKAISIPGYQVPFASREMPMPYGWGTGGVQLTASIIGPDDVLKVIDQGADDTTNAVSIRAFFQKVANVAVTTRTEEATIIQTRHRIPEAKLGSNQVLVYQVPIPEPLRFLEPRETETRKMHALEEYGLMHVKLYEDIARNGRIATTYDYPVKVAGRYIMDPSPTPKFDNPKMHLSDALQLFGAGREKRIYAVPPYTEVVSLDFEDHPFEVQRFDKPCALCGAEQVYLDEVILDDKGGRMFVCSDTDFCEDRRAHGHAGSMLASNGLASNGLASDGLPGGKEAAE
>2616249399
MRAAMRDDLPFPRTEVGKETEAYNFAYLDEQTKRMIRRAILKAIAIPGYQVPFASREMPMPYGWGTGGVQVTAAVLGPDDVLKVIDQGSDDTTNAVSIRRFFAKTAGVATTTKTREATLIQTRHRIPEEPLRDGQILVYQVPIPEPLRFLEPRETETRKLHALADYGLMHVKLYEDIARHGHIATTYAYPVEVAGRYVMDPSPTPKFDNPKMDMCAALQLFGAGREKRIYAVPPHTRVRSLDFEDHPFRIQTFKQPCALCGAEGGYLDEVVLDDRGGRMFVCSDTDFCEERRAAGHRGAMAADGDAAGETR
>2616253438
MTDDAYNFAYLDEQTKRMIRRAILKGIAVPGYQVPFASREMPMPYGWGTGGVQVTAACLVPEDRLKVIDQGADDTTNAVSIRRFFQRTASVAVTERTGEATLIQTRHRIPETPLTEGQILVYQVPIPEPLRFLEPRETETRKMHELEEYGLMHVKLYEDIARHGEIATAYDYPVKVEGRYVMDPSPIPKFDNPKLSGNPAIQLFGAGREQRIYALPPYTQVVSLDFDDHPFVPGKAPHTCDLCGAEDSYLDEVITDDAGSRMFVCSDTDYCGQRQACGHTGRLSASPVAGAGEMVR
>2616293988
MSDLASYNFAYLDEQTKRMIRRAILKAIAIPGYQVPFASREMPMPYGWGTGGVQVTASIIGPDDVLKVIDQGADDTTNAVSIRAFFQKVANVAVTTHTGEATIIQTRHRIPEEKLRPGQVLVYQVPIPEPLRFLEPRETETRKMHALEEYGLMHVKLYEDIARNGRIATTYAYPVKVHGRYVMDPSPTPKFDNPKMHRSEALQLFGAGREKRIYAVPPHTDVVSLDFEDHPFEIQRFGKPCALCGAEEVYLDEVILDDKGGRMFVCSDTDHCEDRRAQGHAGEMLAREAAE
>2616352479
MNAPDTTMQTAAHDSAAEGYNFAYLDEQTKRMIRRALLKAVAVPGYQVPFASREMPLPYGWGTGGIQVTASIIGRDDTLKVIDQGSDETTNAVNIRRFFARTTGVNTTRKTSEATIVQTRHRIPETPLTEKQILVYQVPMPEPLYRLEPRTAECKKLHALADYGLISVKLYEDIVHHGSIATTYDYPVIVNGRYLASPSPIPKYDNPKMHMNAALQLFGAGREQRIHAIPPYTPVKSLDFDDHPFEVQRWEHACALCGSTESFLDEMIVDDAGKRMFVCSDSDYCHDRREQQGKDNNEGESA
>2616396246
MNDLATYNFAYLDEQTKRMIRRAILKAIAIPGYQVPFASREMPMPYGWGTGGVQVTASILGPQDVLKVIDQGADDTTNAVSIRAFFQKVADVAVTTRTKDATIIQTRHRIPEEKLSEGQTLVYQVPIPEPLRFLEPRETETRKMHALEEYGLMHVKLYEDIARNGHIATTYAYPVKVEGRYVMDPSPTPKFDNPKMHMSEALQLFGAGREKRIYAVPPYTEVVSLDFDDHPFEIQSFDKPCALCGAEDVYLDEVILDDKGGRMFVCSDTDHCEDRRACGHAGHMLARKEAAE
>2616402033
MNAETGYNFAYLDEGTKRMIRRAILKAIAIPGYQVPFASREMPMPYGWGTGGVQVTAAILGRSDVLKVIDQGSDDTTNAVSIRAFFARTADVAVTTRTREATVIQTRHRIPEAPLHEAQVLVYQVPIPEPLRFLEPRETETRQLHALAEYGLMHVKLYEDIARHGHIATTYAYPVEVAGRYVMDPSPTPKFDNPKMDDCPALQLFGAGREKRIYAVPPHTRVRSLDFEDHPFRVQTFDRPCALCGADGVYLDEVLLDDAGGRMFVCSDTDHCEERRADGHVGMEAAHA
>2616409501
MTTELRPGSSIEELTSRLRPTDDRPTVLDEQGKREVRRACLSAVCIPGHQIPFGSREMPVARGWGSGGLQVTLAIGSATDTVKVIDQGDEEGVNAVNLRRLIRGTLGCGATGDTRDASIIQSRHRIPEDRLRADQIVVLQVPVSEPLRPIERSVAECRRMHGEADYSRMWVAMYEDLVTGGVVNAAAGYPVMVHHRHLMAPSPIPRWDVPRLNDSDHLTLLSHGRDKRLYAVPPHTHVEPLSFDDVPFEVEYTEGAACALCGSDDTYLVQTRGGDWLCSDVEWCARPSRGSGKSTVMRCIIGEETTTEGRVLLADVDDGRTNVLTLDAPERRALRIGTLAVVHQDPSAGLNLRISAGGNIADRLTAAGWRSYHDIRRRAAALLDRVEVPLSRMDDVVGQFSGGMRQRVQIAKALAGDPQVLLLDEPTTGLDASVAAGVLDLLRELLAEREIAVAVVSHDFAVISALTDRALVMREGRVVEQGLTDQLFADPHHPYTQRLVAAAGA
>2616427152
MNPNYKLPAAQDGYNFGFLDEFAKREIRRVILKAISIPGYQTPYASREMPMGRGFGTGGLQLTLAMIGPDDALKVIDQGSDDSVNAVNLRKFAELTCPGISTTESTTDASLIQSRHRVPEIALREDQILNLQVPYPDPLVIVEPSEARRKVMHGEGDYARLLTKLYEDLVQFDEITISHRYPTRINGHYVIDPSPIPRYDVPRLHHSKALILFGAGREKKIYAVPPYTAAEPLVFDDVPFRTENFHTPGERRACARCGATDSFLDELNLEQGGKAWQCSDTDYCNRQLAKTEAREVTQ
>2616429023
MTSAALNHNPGNPDDSQSDGQNDSQSNSTGYNFAYLDEQTKRMIRRCLLKAVAVPGYQVPFGGREMPLPYGWGTGGMQVTATIIGQDDVLKVIDQGADDTTNAVSIRRFFARTAGVATTESTREASVIQTRHRIPEMPLSHGQILVYQVPIPDPLRFIEPRETETRKMHALQEYGVMHVKLYEDIARFGHIATTYAYPVKVNGHYVMDPSPIPKFDNPKMHGNPALQLFGAGREKRIYAIPPFTRVESLDFEDHPFEIQGWDQTCEFCGSDHSFLDEVVTDDEGGRIFICSDTDYCNQRFETGARQEAV
>2616556026
MTELATYNFAYLDEQTKRMIRRAILKAIAIPGYQVPFASREMPMPYGWGTGGVQLTAAIIGPQDVLKVIDQGADDTTNAVSIRAFFQKVANVAVTTRTDEATIIQTRHRIPEAKLGPNQVLVYQVPIPEPLRFLEPRETETRKMHALEEYGLMHVKLYEDIARNGRIATTYDYPVKVAGRYIMDPSPTPKFDNPKMHLSDALQLFGAGREKRIYAVPPYTEVVSLDFEDHPFEVQRFDKPCALCGAEQVYLDEVILDDKGGRMFVCSDTDFCEDRRAHGHAGTMLASDGLPGSKEAAE
>2616570154
MTDAAYNFAYLDEQTKRMIRRAILKGLAVPGYQVPFASREMPMPYGWGTGGVQVTAACLTPDDVLKVIDQGADDTTNAVSIRRFFERTGGVAVTTRTEEASVIQTRHRIPETPLTEGQILVYQVPIPEPLRFLEPRETETRKMHALEEYGLMHVKLYEDIAHNGAISTAYAYPVKVEGRYVMDPSPIPKFDNPRLESAAIQLFGAGREQRIYALPPHTKVVSLDFEDHPFDPSKADHDCDLCGSGSSYLDEVIMDDEGGRMFVCSDTDYCATRRARGFRGALSSEEDAA
>2616587132
MTLHDQNYNFGYLDEQTKRMVRRALLKALAIPGYQVPFASREMPMPYGWGTGGVQVTAACLTPEDTLKVIDQGADDTTNAVSIRKFFQRTAGVAVTEHTEQASLIQTRHRIPETPLTEGQILVYQVPIPEPLRFLEPRETETRRMHALEDYGLMYVKLYEDIAHNGEISTAYAYPVKVEGRYVMDPSPIPRFDNPKLESAAIQLFGAGREQRIYALPPYCQVVSLDFEDHPFEASKADHDCDLCGCATSYLDEIIVDDAGGRMFICSDTDFCAGRQAAGHIGRLSGKDTA
>2616592412
MSDYNFAYLDEQTKRMIRRAILKGLAVPGYQVPFASREMPMPYGWGTGGVQVSAAVLVPEDVMKVIDQGADDTTNAVSIRKFFEKTAGVATTEHTRDADVIQTRHRIPEEPLREDQILVYQVPIPEPLRFLEPRETETRKMHALEEYGLMHVKLYEDISRHGAISTAYAYPVKVEGRYVMDPSPIPKFDNPKLEMAAVQLFGAGREQRIYALPPYTQVVSLDFEDFPFEASKADHACDLCGCNTSYLDEVIMDDAGGRMFVCSDTDFCRERRAAGHVGAQGAPYEEDAA
>2616617443
MTAMQHDPAYNFAYLDEQTKRMIRRALLKALAIPGYQVPFASREMPMPYGWGTGGVQVTAACLTPEDRLKVIDQGADDTTNAVSIRKFFERTAGVETTEHTTESTIIQTRHRIPEAPLTEGQILVYQVPIPEPLRFLEPRETETRKMHALEEYGLMYVKLYEDIAHNGAISTAYAYPVKVEGRYVMDPSPIPKFDNPRLESAAIQLFGAGREQRIYAVPPHTQVVSLDFEDHPFEASKADHDCDLCGCGTSYLDEVIVDDAGGRMFVCSDTDFCAGRRAEGHSGRLSGEDAA
>2616627175
MSDQAYNFAYLDEQTKRMIRRAILKGIAVPGYQVPFASREMPMPYGWGTGGVQVTAACLVPEDQLKVIDQGADDTTNAVSIRAFFQRVAGVAVTGATAEATLIQTRHRIPEVPLRAGQILVYQVPIPEPLRFLEPRESETRKMHELEEYGLMHVKLYEDIARHGAIATSYAYPVKVEGRYVMDPSPIPKFDNPKLAGCAAIQLFGAGREQRIYALPPFCDVVSLDFEDHPFVASKADHDCDLCGAGDSYLDEVIVDDAGGRMFVCSDTDFCASRHAAGQRGRLAPLTEGGL
>2616664650
LSHQYNFAYLDEQSKKMIRRIMLKAVAIPGFQVPFGGREMPLPYGWGTGGIQLTASLLGKNDTLKVIDQGSDDTVNAISIKDFFKTTANITITEKTEEATLIQTRHRIPETPLKEGQIMIFQVPIPEPLQFIEPKHTQTVKMHAYQEYGTMYVKLYEDIAKYNKIATAFDYPVQVNHRYIMSPSPIPKYDTPKLHQSPAMHFFGAGREKRIYAVPPYTDVKTLDFEDYPFELETWQEPCAICGSKNSFLDEIIMDDNGKKLFICSDTEYCQRVSKGKES
>2616684327
MTMQATDIATYNFAYLDEQTKRMIRRAILKGIAIPGYQVPFASREMPMPYGWGTGGVQVTASIIGPGDVLKVIDQGADDTTNAVSIRAFFKKVADVAVTTETAKATIIQTRHRIPEHPLTAGQTLVYQVPIPEPLRFLEPRETETRKMHALEEYGLMHVKLYEDIARHGRIATTYAYPVKVEGRYVMDPSPTPKFDNPKMHMSPALQLFGAGREKRIYAVPPFTEVVSLDFEDHPFEVQSFDQPCALCGAHQVYLDEVILDDHGGHMFVCSDTDHCEKRREEGHAGHLAGDAFAALQHNVPGDSGKKE
>2616692405
MNPAMTQSDQDRHEERGMNDYNFAYLDEQTKRMIRRAILKGLAIPGYQVPFASREMPMPYGWGTGGVQVSAAVLTPEDTFKVIDQGADDTTNAVSIRRFFQKTAGVAVTEATTEASVIQTRHRIPEAALREDQVLVYQVPIPEPLRFLEPSEVETRKMHELEEYGLMHVKLYEDIAQHGAIATAYAYPVKVEGRYVMDPSPIPKFDNPKLEMAAIQLFGAGREQRIYALPPYTQVVSLDFEDYPFEASKADHPCGLCGAEDSYLDELIVDDAGGRLFMCSDTDYCAARQAAGHRGADAAPVLEGMA
>2616711138
MSDYNFAYLDEQTKRMIRRAILKGIAIPGYQVPFASREMPMPYGWGTGGVQVTAACLTPEDTLKVIDQGADDTTNAVSIRKFFEKTAEIAVTEKTGDATVIQTRHRIPEEPLGEGQILVYQVPIPEPLRFLEPRETETRKMHALEEYGLMHVKLYEDIARHGHIATSYAYPVKVEGRYVMDPSPIPKFDNPKMEMAAIQLFGAGREQRIYAVPPYTKVVSLDFEDHPFDPSKADHPCDLCGAEHTYLDEVIIDDAGGRMFVCSDTDYCAGRQAKGHRGRLSPTEEAAQ
>2616721575
MMDLRENGPETATEMTDYNFAYLDEQTKRMIRRAILKGLAIPGYQVPFASREMPMPYGWGTGGVQVSAATLTPEDTFKVIDQGADDTTNAVSIRKFFERTAGVATTEETSKASVIQTRHRIPEEPLREDQILVYQVPIPEPLRFLEPSEVETRKMHSLEEYGLMHVKLYEDISRHGAIATAYAYPVKVEGRYVMDPSPIPKFDNPKLEMAAIQLFGAGREQRIYALPPWCRVVSLDFEDYPFEASKADAPCDLCGADDSYLDEVIMDDSGTRMFVCSDTDYCASRRAAGHVGAQGAIEQEGAA
>2616728746
MTSAALNHNPGNPDDSQSDGQNDSQSNSTGYNFAYLDEQTKRMIRRCLLKAVAVPGYQVPFGGREMPLPYGWGTGGMQVTATIIGQDDVLKVIDQGADDTTNAVSIRRFFARTAGVATTESTRDASVIQTRHRIPETPLSHGQILVYQVPIPDPLRFIEPRETETRKMHALQEYGVMHVKLYEDIARFGHIATTYAYPVKVNGHYVMDPSPIPKFDNPKMHSNPALQLFGAGREKRIYAIPPFTRVESLDFEDHPFEIQGWDQTCEFCGSDHSFLDEVVTDDEGGRIFICSDTDYCNQRFETGARQEAV
>2616769098
MIENTKYTNKYNFAFIDEATKKEIRRKLLKAVAIPGHQVPYSSPEMPISRGWGTGGLHITLAVIGKEDVFKIIDQGSDASVNACNLREFVNGMTGCKTTFDTAEATLIQTRHRITEEELTDKQIIVFQVPLPEPLRMVERYEYKTLQMHAEADYAKMYVSLYESYVRHGAIMQGAGYPVMVNGRYIMSPSPIPRWDTPNLNQAQTLFLFGAGREKRLYAVPPFTDVEPLEFEDVNFEIEDFSKSECYKTGYRRAFLDEIYSDEGERKFVISDSNFLDKKSEKQETHQYSNKYIDQLQEYGL
>2616780449
VTNALTGYNFAFLDEQTKRMIRRALLKAVAIPGYQVPFGGREMPMPYGWGTGGIQLTASVIGEDDVLKVIDQGADDTTNAVSIRQFFTRVTGVETTESTADATLIQTRHRIPETPLVEDQILIYQVPIPEPLRFIEPRETETRTMHALEEYGVMQVKLYEDIARFGNFTTRYAWPVKVNGRYVMDPSPIPAFDNPKMHFMPALQLFGAGREKRIYAVPPYTRVESLDFEDYPFAPQKWDQPCAICGSTHSYLDEVVLDDTGTRMFVCSDTDYCRQQSEALRK
>2616877274
MAELHGYNNGYLDEQTKRTIRRAILKAVAIPGYQVPFAGREMPMPYGWGTGGIQITASVIGDQDVLKVIDQGADDTTNAVSIRRFFQRVSGAATTERTADATLIQTRHRIPETPLEEDQILIFQVPIPEPLRFIEPRETETRTMHALEEYGIMQVKLYEDIARYGHIATTYAYPVRVNDRYVMDPSPIPKFDNPKMHMMPALQLFGAGREKRIYALPPYTKVESLDFDDHPFTVQQWDEPCALCGSRHSYLDEVVMDDQGTRMFVCSDTDFCHQQQEQQHAQ
>2616886762
MNDTAYNFAYLDEQTKRMIRRALLKAVAIPGYQVPFGGREMPLPYGWGTGGMQLTAAILGADDVLKVIDQGADDTTNAVSIRRFFARTAGIATTDATPQATVIQTRHRIPETPLQANQIMVYQVPIPEPLRFIEPSETETRTMHALNDYGVMHVKLYEDIATFGHIATSYAYPVMVDERYVMDPSPIPKFDNPKLDMSPALMLFGAGREKRLYAVPPYTEVTSLDFEDHPFAVQKWEHNCAICGSHESFLDELILDDAGAQRFVCSDTWYCAQRVKEKTQ
>2617277355
MQLEQWFADHDRAQAAPAGYNFAFLDQGAKKEIRRSLLKAVAIPGYQVPFGSRELPIARGWGTGGLQITLSLVLPTDVLKVIDQGCDGSVNAVNIKKFIATVVPGLKTTTRTGEASLIQTRHRIPEERMGAEQILVLQVPYPEALREVEPSELETRRMHAEADYSRMWLYLYENIVNFGEIRISYRYPVTVNGRYIMDPSPIPRWDVPKLHMADTLFLFGAGREKRIYAIPPHTRVEPLEFEDHVFRVEDFGGKVCHRCGASDSFLDELIDNAGGQRRYACSDSGHCDARCGR
>2617279002
MQLERWFADHEHTAAGPLGYSFGFLDQGAKKEIRRSLLKAVAIPGYQVPFGSRELPIARGWGTGGLQITLSLVLPTDVLKVIDQGCDGSVNAVNIKKFVATVAPGVKTTTRTDAASLIQTRHRIPEEPMNAEQILVLQVPYPEALREVEPSEMETRRMHAEADYSRLWLYLYENIVSFGEIRISYRYPVTVNGRYIMDPSPIPRWDVPKLHMADTLFLFGAGREKRIYAIPPHTRVEPLEFEDYGFRLEDFGGKTCHRCGAADTFLDELIDDDSGQRRYACSDSGHCDKRCGR
>2617284548
MKLKEWMNTTEHRGQNPEGRQKHNGYNFAFIDEGAKREIRRKILKAVAIPGYQVPFGSRELPIARGWGTGGIQITLSIIGPDDTLKVIDQGCDGSVNAVNIKKFVSAVTGVSTTTDTKEATVIQTRHRIPEEEMTEEQILILQVPYPEALRTVEPSEMETRRMHGEADYSRMWLYLYEDIVKFKEISIGARYPVMVNGRYIMDSSPIPRWDIPKLNMAETLYLFGAGREKRIYAIPPHTKVEPLEFEDFKFRVEDFKGMTCRRCGSADTFLDEIIDDTTGRRMYFCSDTGYCDKALESKNRELKTEADQCQ
>2617292721
MNNTNAYNFGFLDEYAKKEVRRAILKAIAIPGYQVPYASREMPMGRGFGTGGLQLTLSLIGPDEVLKVIDQGSDDSVNAVNLRQFIEMTCPGISTTTKTAESTLIQSRHRIPELPLTTQQIIVLQVPYPDPLVVVEPSEDKRKTMHGEADYSRLLVKLYEDIVKFDEITISHRYPTRINGHYVIDPSPIPRWDVPKLNDSAALILFGAGREKKIYAVPPYTRAEPLVFSDVPFRIEDFRDAGKRRACARCGCLDSFLDEFVSDSGSKAYQCSDSDWCDEHQRYVGDAEETGRGEVQGEAV
>2617296074
MNNTNAYNFGFLDEYAKKEVRRAILKAIAIPGYQVPYASREMPMGRGFGTGGLQLTLSLIGPDEVLKVIDQGSDDSVNAVNLRQFIEMTCPGISTTTKTAESTLIQSRHRIPELPLTTQQIIVLQVPYPDPLVVVEPSEDKRKTMHGEADYSRLLVKLYEDIVKFDEITISHRYPTRINGHYVIDPSPIPRWDVPKLNDSAALILFGAGREKKIYAVPPYTRAEPLVFSDVPFRIEDFRDASGKRRACARCGCLDSFLDEFVSDSGSKAYQCSDSDWCDEHQRYVGDAEETGRGEVQGEAV
>2617324291
MAELTGYNNGYLDEQTKRTIRRAILKAVAIPGYQVPFAGREMPMPYGWGTGGIQITASVIGDQDVLKVIDQGADDTTNAVSIRQFFKRVSNAATTERTADATLIQTRHRIPETPLEEDQILIFQVPIPEPLRFIEPRETETRTMHALEEYGIMQVKLYEDIARYGHIATTYAYPVRVNDRYVMDPSPIPKFDNPKMHMMPALQLFGAGREKRIYALPPYTRVESLDFDDHPFTVQQWDEPCALCGSRHSYLDEVVMDDQGTRMFVCSDTDFCHQQQEQQHAQ
>2617347578
MNAPAYNFAYLDEQTKRMIRRAILKAIAIPGYQVPFASREMPMPYGWGTGGVQVTAAILGPADVLKVIDQGSDDTTNAISIRKFFAKTAGVATTTATEDATVIQTRHRIPEATLHADQVLVYQVPIPEPLRFLEPRETETRRMHALAEYGLMHVKLYEDIARFGHIATAYAYPVKVNARYVMDPSPTPKFDNPKMDNCPALQLFGAGREKRIYAIPPYTKVVSLDFEDHPFEPYRFNAPCALCGAENSYLDEIVTDDKGGRMFVCSDTDYCESRQAAGHHGSLSAAPYKEKAQGGTNG
>2617377009
MNAPAYNFAYLDEQTKRMIRRAILKAIAIPGYQVPFASREMPMPYGWGTGGVQVTAAILGPQDVLKVIDQGSDDTTNAISIRKFFAKTAGVATTTATDEATVIQTRHRIPETALNENQVLVYQVPIPEPLRFLEPRETETRRMHALAEYGLMHVKLYEDIARFGHIATAYAYPVKVNARYVMDPSPTPKFDNPKMDNSPALQLFGAGREKRIYAIPPYTQVVSLDFEDHPFEPYRFNAPCALCGAENSYLDEIVTDDKGGRMFVCSDTDYCEGRQAAGHHGSLSAAPYKDKAQEAANG
>2617380766
MTELATYNFAYLDEQTKRMIRRAILKAIAIPGYQVPFASREMPMPYGWGTGGVQLTAAIIGPQDVLKVIDQGADDTTNAVSIRAFFQKVANVAVTTRTEEATIIQTRHRIPEAKLGPNQVLVYQVPIPEPLRYLEPRETETRKMHALEEYGLMHVKLYEDIARNGRIATTYAYPVKVAGRYVMDPSPTPKFDNPKMHLSDALQLFGAGREKRIYAVPPYTEVVSLDFEDHPFEVQRFDKPCALCGAEQVYLDEVILDDTGGRMFVCSDTDFCEDRRAHGHAGAMLAPDGLPDSKEAAE
>2617384399
MIPEQDDDFSDDYNFGYLDEKSKRAIRRALVKAVAIPGHQVPFSSKEMPLPPGWGTGGIQVTASLIGREDRLKVIDQGADDATNATSIRNFFTRVAGIETTTEAKTATIVQTRHRIPETVLSDEQILVVQVPTPDPLRRINPRVNETRTMHAFGDYGRLYVVLYEDLARHGQVSTSFDYPIQVNGRYVSSPSPVPKFDNPKFHQNPALVLFGAGRERRVYAIPPYTDVRSLDFIDRPFTVQKWNATCVLCGSDHSYLDELVTGDDGQVQFICSDTDYCETRQAEASGDAQ
>2617384426
MSAQATSHIDDRHEDDSYNFAFLDEQTKRMIRRSLLKALSIPGYQVPFGAREMPLAQGWGTGGIQVTASVIGKSDVLKVIDQGADDTTNAVSIRRFFQTVTDVAVTESTTEATVIQSRHRVPEAPLHEGQIFVYQVPQPEPLRMIEPRETETRKMHAYAEYGAMQVTLYEDIARYGHIARNTDYPAIINDRFLMSPSPIPKFDNPKMANNPALQFFGAGREKRIYAIPPYTSVRNLDFDDHPFKVQAWSQCCSLCGSKDTYLDEVILDDQGGRMFVCSDTDFCNTRQAQAATSGVEGGQE
>2617384440
MIDDIDIRQDEDGYCFGFLDEQTKRIIRRAILKAVSIPGYQVPFGDREVPLPPGWGTGGIQVTASIIGLPDRLKVIDQGADDTTNAVSIRRFFAHVAGAQTTEHTGEATIIQSRHRIPERKLEDNQILVMQVPQPEPLRRLITSEEQSRKLHAFARYGVMQVRLYEDIARYGHIVMSHDYPVRVHARYLSSPSPVPKFDNPKLNHSRALTIFGAGRERRIYAIPPFTDVQSLDFEDHPFEVQKWSESCALCGATDSYLDEALLDDVGTRQFVCSDTSYCNDRQSEGASR
>2617474209
MIAKPHFAFFDEGSKKEIRRATLKAVAIPGYQVPFASREMPIARGWGTGGLQLTLSLIGRNDVLKVIDQGADESVNAVSIKKLVQHTTGVSVTEKTQEADIIQSRHRIPEKALKEDQILVLQVPNPEPLRKVDAREYMTKRMHAEDDYSGAWLLLFEQIMKFGRMSTGASHPVYVNGRYVMTPSPIPRFDNPKMHQSKGLILLGAGREKKIFAVPPYTSVESLAFDDYPFTVESFEGKACKLCGSTDVFLDEIIDPDTGERTHQCNDTSYCMEQLNSEEKVEVENSYV
>2617516813
MSADNIRAGYNFAYLDEQTKRMIRRALLKAVAIPGYQVPFGGREMPMPYGWGTGGMQVTAAIIGADDCLKVIDQGADDTTNAVSIRAFFRDLTGVATTERTEEASLIQTRHRIPEKALKEDQILVYQVPIPEPLRFIEPSEVETRKMHELEDYGVMHIKLYEDIAQFGHIATSYAYPVRVNGRYVMDPSPIPKFDNPKMHQSPALQLFGAGREKRIYAIPPYTDVRSLDFEDHPFEVQRWEASCAICGSRDSFLDEVIMDDKGGHEFICSDTDYCRTRMEQGEIA
>2617533054
VNGYNFAYLDEQTKRMIRRALLKAVAIPGYQVPFGGREMPMPYGWGTGGIQLTASILGGEDVLKVIDQGADDTTNAVSIRDFFQRVAGVETTTSTTAASVIQTRHRIPEASLGHGQILVFQVPIPEPLRFIEPSEQETRLMHALEEYGVMHVKLYEDIARYGHIATTYAYPVKVDDRYVMDPSPIPKFDNPKLHMNEALMLFGAGREKRLYAIPPHTRVESLDFEDHPFEIQSWDACCALCGSEDSFLDEIITDDAGNRMFVCSDTDHCMTRRGEVA
>2617534488
VKTKTHFAFFDEGSKKEIRRATLKAVAIPGYQVPFASREMPIARGWGTGGLQLTLSLIGKNDVLKVIDQGADESVNAVSIKKLVQHTTGVPLTESTTDATIIQSRHRIPELPLKSDQILVLQVPNPEPLRKVDAREYMTKRMHAEDDYSGAWLILFEQIMRYGKMTTGAAHPVYVNGRYVMAPSPIPRFDNPKMHQSEALILLGAGREKKIYAVPPYTNVESLGFEDYPFTVESFEGEQCHLCGATEVFLDELIDPDSCERTYQCNDTSHCIERLNSKEAEEVEKSYA
>2617672125
MTESAYNFAYLDEQTKRMIRRAILKGLAIPGYQVPFASREMPMPYGWGTGGVQVSAAVLTPEDRFKVIDQGADDTTNAVSIRTFFERTAQVATTTKTAQASVIQTRHRIPEEKLSEGQILVYQVPIPEPLRFLEPRESETRKMHALEEYGLMHVKLYEDISRHGHIATSYAYPVKVEGRYVMDPSPIPKFDNPKLGDMAAIQLFGAGREQRIYALPPYTDVVSLDFEDHPFEASKADHPCALCGAEHSYLDEVITDDAGGRMFVCSDTDFCEARQAAGHTGKDAA
>2617673974
MTDQDYNFAYLDEQTKRMIRRAILKGLAIPGYQVPFASREMPMPYGWGTGGVQVSAAVLTPEDTFKVIDQGADDTTNAVSIRSFFQRTAGVTTTTKTSDASVIQTRHRIPEEALTEDQILVYQVPIPEPLRFLEPRESETRKMHSLEEYGLMHVKLYEDISRHGHIATSYAYPVKVEGRYVMDPSPIPKFDNPKLGDMAAIQLFGAGREQRIYALPPYTQVVSLDFEDHPFEASKADHPCGLCGAEESYLDEVIVDDAGGRMFVCSDTDYCDARQAAGYKGKDAA
>2617775957
MSESAYNFAYLDEQTKRMIRRAILKGLAIPGYQVPFASREMPMPYGWGTGGVQVSAAVLHPEDTFKVIDQGADDTTNAVSIRTFFEKTAQVKTTTRTSEARVIQTRHRIPEEGLTEDQILVYQVPIPEPLRFLEPRESETRKMHSLEEYGLMHVKLYEDISRHGHIATSYAYPVKVEDRYVMDPSPIPKFDNPKLGDMAAIQLFGAGREQRIYALPPYTKAVSLDFEDHPFEASKADHPCGLCGAEDSYLDEVIVDDEGGRMFVCSDTDYCEGRRAKGFVGAMAATDQMAATTMTKPTLEVL
>2617826432
MSDYNFAYLDEQTKRMIRRAILKGIAVPGYQVPFASREMPMPYGWGTGGVQVSAACLCPEDTLKVIDQGADDTTNAVSIRKFFEKTAEIAVTEKTREATVIQTRHRIPEEPLTEGQILVYQVPIPEPLRFLEPRETETRKMHALEEYGLMHVKLYEDIAKHGHIATSYAYPVKVEDRYVMDPSPIPKFDNPKMDMAAIQLFGAGREQRIYAVPPYTKVVSLDFEDHPFDPSKANHPCDLCGAEHTYLDEVIIDDEGGRMFVCSDTDYCAERQAEGHRGRLSPSENIEKAAE
>2617845200
MTSAPFSSSEAQSGAIADYNFAYLDEQTKRMIRRAILKGIAIPGYQVPFASREMPMPYGWGTGGVQVTASIIGPDDTLKVIDQGADDTTNAVSIRAFFAKMAKVKTTTHTGEASVIQTRHRIPEEQLHEGQVIVFQVPIPEPLRFLEPRETETRKMHAVEDYGLMHVKLYEDIAQKGHIATNYAYPVKVKGRYIMDPSPTPKFDNPKMNQSEALQLYGAGREMRIYAIPPYTDVVSLDFEDYPFEVQTFEEPCALCGGTGVFLDEVILDDQGGRMFVCSDSDYCEDRRAKGHRGALSPDIYESEESLSAQISQEGADA
>2617849866
MNSQAQQGGASAAAGYNFAYLDEQTKRSLRRGLLKAVAIPGHQVPFGGREMPLPYGWGTGGMQVTAAILGRDDVLKVIDQGADDTTNAVSIRRFFTRTAGVRTTERTVEASIIQTRHRIPETPLRSGQIVVYQVPIPEPLRFIEPSDSETKSMHALNDYGVMHVKLYEDIATYGHIATAYAYPVMVDGRYVMDPSPIPKFDNPKLNMSPALMLFGAGREKRLYALPPYTRVESLDFEDYPFELPKWEQRCAFCGSAESYLDELIVDDQGGREFVCSDTDYCQERRAGQEAG
>2617889631
MTEQAYNFAYLDEQTKRMIRRAILKALAVPGYQVPFASREMPMPYGWGTGGVQVSAATLTPEDRLKVIDQGADDTTNAVSIRKFFERTAGVATTEATQEATVIQTRHRIPEAELTEDQILVYQVPIPEPLRFLEPRETETRKMHSLQEYGLMHVKLYEDISQHGAISTAYAYPVRVAGRYVMDPSPIPKFDNPKMEMAAIQLFGAGREQRIYAVPPHTRVVSLDFEDYPFEATRADHVCDLCGAADSYLDEVIMDDAGGRMFVCSDTDYCHTRREAVA
>2617897206
IEGIATNYAYLDEQTKRMIRRAILKAIAIPGYQVPFASREMPMPYGWGTGGVQVTAAIIGPQDRLKVIDQGADDTTNAVSIRAFFEKVAQVTVTTHTREATIIQTRHRIPEAPLGEGQVLVYQVPIPEPLRFLEPRETETRMMHALEEYGLMHVKLYEDIARNGHIATTYAYPVQVAGRYVMDPSPIPKFDNPKMDRSPALQLFGAGREKRIYAVPPFTEVKSLDFEDHPFTIQHFDKPCALCGSTHSYLDEVVLDDRGGRMFVCSDTDFCEERRAGHVGELGVPA
>2617921540
MPDSYNFAFFDEGSKREIRRATLKAIAIPGYQAPFASREMPIARGWGTGGLQLTLSLVGKEDVLKVIDQGSDESVNAVNIKKLITATTGVAVTDATAEASIIQSRHRIPEVPLREGQILVLQVPLPEPLRYYEPSELETKKLHAEQEYSGAWLMLFEQIMNYGNMSTGADHPVMVHDRYVMAPSPIPRFDNPKLNRLKALILFGAGREKKVYAVPPYTGVSSLAFEDFPFAVESFQGKSCRLCGAKGVYLDEIPDDATGKTFYQCNDTSFCMERVKGKGTHLPGYR
>2617958976
MNDLTQTPARDPAYNFAYLDEQTKRMIRRALLKAVAIPGYQVPFGGREMPLPYGWGTGGMQLTAAILGADDVLKVIDQGADDTTNAVSIRRFFARTAGVATTESTPDATVIQTRHRIPETPLQADQIMVYQVPIPEPLRFIEPSETETRTMHALNDYGVMHVKLYEDIATFGHIATSYAYPVMVDERYVMDPSPIPKFDNPKLDMSPALMLFGAGREKRLYAVPPYTQVNSLDFEDHPFEVQKWEHNCAICGSHDSFLDELILDDAGTQSFVCSDTWYCAQRVKESNQ
>2617972224
MSDYNFAYLDEQTKRMIRRAILKGIAVPGYQVPFASREMPMPYGWGTGGVQVSAACLMPEDTLKVIDQGADDTTNAVSIRKFFEKTAGIAVTEKTRAATVIQTRHRIPEEPLAEGQILVYQVPIPEPLRFLEPRETETRKMHALEEYGLMHVKLYEDIAKHGHIATSYAYPVKVEGRYVMDPSPIPKFDNPKMDMAAIQLFGAGREQRIYAVPPYTKVVSLDFEDHPFDPSKAEHPCDLCGAEHTYLDEVIVDDDGGRMFVCSDTDYCAERQALGHRGRLSPPETLAEEAAQ
>2617978542
MSQVSTHTQAQGVTGYNYGYLDEQTKRMIRRALLKAVAIPGYQVPFGGREMPMPYGWGTGGVQITAAIIGQTDTLKVIDQGADDTTNAVSIREFFKSVASAKTTEKTVDASIIQTRHRIPEITLDKDQILVYQVPIPEPLRFIEPRETETRKMHALEEYGIMHVKLYEDIARFGHIATSYAYPVCVNDRYIMDPSPIPKFDNPKMDNMAALQLFGAGREKRIYAIPPYTKVKSLDFEDHPFEIQKWDEPCAICGATDTFLDEVVMDDKGNHMFVCSDTDYCSQQVEQHTIHAKETESHA
>2618002035
MNDYNFAYLDEQTKRMIRRALLKAVAIPGYQVPFASREMPMPYGWGTGGVQVTAACLMPGDVLKVIDQGADDTTNAVSIRKFFQRTAGVAVTEATAEATVIQTRHRIPEVPLTDGQILVYQVPIPEPLRFLEPREVETRRMHALADYGLMHVRLYEDIARHGEIARAYAYPVRVEGRYVMDPSPIPRFDNPKLHQSSALQLFGAGREQRIYALPPYTDVVSLDFEDYPFTASKADHLCDLCGSGESYLDEVITDDVGGRMFVCSDTDYCATRVQAGHRGALSPDAPGADADADADADAPVPEMMK
>2618006993
MSDYNFAYLDEDTKRMIRRAILKGIAVPGYQVPFASREMPMPYGWGTGGVQITAATLVPQDVLKVIDQGADDTTNAVSIRKFFQKTAGVEVTERTTEATVIQTRHRIPETPLTGDQILVYQVPIPEPMRFLEPRETETRRIHALADYGLMQVRLYEDIARHGEIATSYAYPVEVAGRYVMDPSPIPKFDNPKLDDCPAIQLFGAGREQRIYALPPHTGVRSLDFDDHPFTASKADHACAICGSGTSYLDEVITDDDGGRMFVCSDTDYCARRAEGVQ
>2618009356
MSTPETELATYNFAYLDEQTKRMIRRAILKAIAIPGYQVPFASREMPMPYGWGTGGVQVTAAVIGPDDTLKVIDQGADDTTNAVSIRAFFQKVANVAVTTKTREATVIQTRHRIPEETLTEGQVLVYQVPIPEPLRFLEPRETETRKMHALEEYGLMHVKLYEDIARNGHIATTYAYPVKVEGRYVMDPSPIPKFDNPKMHMSEALQLFGAGREKRIYAIPPHTKVVSLDFEDHPFEVQKFAKPCALCGAHGVYLDEVILDDKGGRMFVCSDTDFCEERREAGHVGELGVANKEAAE
>2618047266
MSLDQLTNEAPAYNFAYLDEQTKRMIRRAILKGIAVPGYQVPFAAREMPMPYGWGTGGVQVTASVLGESDILKVIDQGADDTTNAVSIRNFFAKTANVDLTTHTSEATVIQTRHRIPEEELQEHQTLVYQVPIPEPLRFLEPRETETRKMHALSEYGLIHVKLYEDIATHGHIATTYAYPVMVEGRYVMDPSPTPKFDNPKMHKSKALQLFGAGREKRIYALPPHTDVVSLDFEDHPFTIQEWPDTKCAMCGAEGVYFDEVILDDAGNNMFVCSDSDYCETRQSEGHLGPLNADYKERMQ
>2618053274
MLKEVSFDDGLAAYNFAYLDEQTKRMIRRAILKAIAIPGYQVPFASREMPMPYGWGTGGVQVTAAILGPDDVLKVIDQGADDTTNAVSIRAFFQKVADVAVTTRTKDATIIQTRHRIPEEELHSGQVLVYQVPIPEPLRFLEPRETETRVMHALEEYGLMHVKLYEDIARNGRISTTYAYPVKVAGRYVMDPSPTPKFDNPKMHLSDALQLFGAGREKRIYAVPPYTDVVSLDFEDHPFEIQSFDKPCALCGGENVYLDEVVLDDKGGRMFVCSDTDHCEDRRAHGHKGHLLADVKEAAE
>2618062746
MKAEPQFAFLDEGSKKEIRRATLKAVAIPGYQVPFASREMPMARGWGTGGLQLTCSLVGKDDVLKVIDQGADESVNAVSIKKLIRATTGIPVTERTEEASLIQSRHRIPEVPLTKDQILVLQVPMPEPLRKYEKKESVTKRLHAESEYSGAWLMLFEQIMKYGRTTTGADHPVLVNGRYVMAPSPIPRFDNPKMDHSEALILLGAGREKKIYAVPPYTEIRSLAFEDHPFEGEDFSGKSCRFCGATGVFLDELYIQETGMTECNDTSHCADRLGRQEEKEVQHATI
>2618084933
MTTTAQYNFAYLDEQTKRMIRRAILKAIAIPGYQVPFSSREMPMPYGWGTGGVQVTASIIGPNDVLKVIDQGADDTTNAVSIRAFFAKVARVATTTHTSDATIIQTRHRIPEKPLGQGQILVYQVPIPEPLRFLEPRETETRKMHALEEYGLMHVKLYEDIARHGRIATTYAYPVKVEGRYVMDPSPTPKFDNPKMHMSAALQLFGAGREHRIYAVPPYTEVVSLDFEDHPFTIQHFEDPCALCGAEQVYLDEVILDDRGGHMYVCSDTDNCEERRAAGHVGTLGMQEAAE
>2618119731
MANLSGYNFAYLDEQTKRMIRRAILKAVAIPGYQVPFGGREMPMPYGWGTGGIQLTASVIGESDVLKVIDQGADDTTNAVSIRNFFKRVTGVNTTERTDNATLIQTRHRIPETPLTEDQIIIFQVPIPEPLRFIEPRETETRTMHALEEYGVMQVKLYEDIARFGHIATTYAYPVKVNGRYVMDPSPIPKFDNPKMDMMPALQLFGAGREKRIYAVPPFTRVESLDFDDHPFTVQQWDEPCAICGSTHSYLDEVVLDDAGNRMFVCSDTDYCRQQSEAKNQ
>2618242666
MANLSGYNFAYLDEQTKRMIRRAILKAVAIPGYQVPFGGREMPMPYGWGTGGIQLTASVIGESDVLKVIDQGADDTTNAVSIRNFFKRVTGVNTTERTDDAMLIQTRHRIPETPLTEDQIVIFQVPIPEPLRFIEPRETETRTMHALEEYGVMQVKLYEDIARFGHIATTYAYPVKVNGRYVMDPSPIPKFDNPKMDMMPALQLFGAGREKRIYAVPPFTRVESLDFDDHPFTVQQWDEPCAICGSTHSYLDEVVLDDAGNRMFVCSDTDYCRQQSKAKNQ
>2618390975
MNHIARYNFAYLDEQTKRMIRRAILKAIAIPGYQVPFASREMPMPYGWGTGGVQVTAAVIGPDDVLKVIDQGADDTTNAVSIRAFFQKVANVAVTTHTRDASIIQTRHRIPEEPLREGQVLVYQVPIPEPLRFLEPRETETRKMHALEEYGLMHVKLYEDIAQHGHIATTYAYPVKVHGRYVMDPSPTPKFDNPKMHRSEALQLFGAGREKRIYAIPPHTDVVSLDFEDHPFEIQKFEDPCALCGSTGVYLDEVVLDDRGGRMFVCSDTDHCEAHRAREGD
>2618412692
MSEVLTGYNLGYLDEQTKRMIRRAILKAVAIPGYQVPFGGREMPMPYGWGTGGIQLTASVIGRADVLKVIDQGADDTTNAVSIRRFFQRVAGVATTERTPEATLIQTRHRIPETALREDQILIYQVPIPEPLRFIEPRETETRKMHALEEYGVMQVKLYEDIARYGHIATTYAYPVKVNDRYVMDPSPIPKFDNPKMHMMPALQLFGAGREKRIYALPPFTKVESLDFDDHPFSVQQWDEPCALCGSRHSYLDEVVLDDRGNRMFVCSDTDYCRQQLAQSSQEAQH
>2618553441
MSQTQINTHAQGVTGYNYGYLDEQTKRMIRRALLKAVSIPGYQVPFGGREMPMPYGWGTGGVQITAAIIGEADTLKVIDQGADDTTNAVSIREFFKSVASAKTTEKTVDASIIQTRHRIPEIGLSKDQILVYQVPIPEPLRFIEPRETETRKMHALEEYGIMHVKLYEDIARFGHIATAYAYPVRVNDRYIMDPSPIPKFDNPKMDNMAALQLFGAGREKRIYAVPPYTKVQSLDFEDHPFEIQKWDEPCAICGAMDTFLDEVVMDDEGNHMFVCSDTDYCSEQVEKQQAEKMENYA
>2618663603
MNAYQTSRPARPERDQAYNFAYLDEQTKRMIRRALLKAVAIPGYQVPFGGREMPLPYGWGTGGMQLTAAILGAEDVLKVIDQGADDTTNAVSIRRFFGRTAGIATTERTPEATVIQTRHRIPETPLHADQILVYQVPIPEPLRFIEPSETETRTMHALNDYGVMHVKLYEDIATFGHIATSYAYPVMVDERYVMDPSPIPKFDNPKLDMSPALMLFGAGREKRLYAVPPYTRVQSLDFQDHPFQIQSWEHNCAICGSHDSYLDELILDDAGTQSFVCSDTDYCAQRVLQQETGQ
>2618670289
MTAYQQAQPQRDDAYNFAYLDEQTKRMIRRALLKAVAIPGYQVPFGGREMPLPYGWGTGGMQLTAAILGAEDVLKVIDQGADDTTNAVSIRRFFARTAGVETTERTPEASVIQTRHRIPETPLHADQIMVYQVPIPEPLRFIEPSETETRTMHALNDYGVMHVKLYEDIATFGHIATSYAYPVMVDERYVMDPSPIPKFDNPKLHMSPALMLFGAGREKRLYAVPPFTRVESLDFEDHPFQVQSWEHSCAICGSHDSYLDELILDDAGTQSFVCSDTDYCAQRVIQHQVFEQQVPEPQEKGQ
>2618805324
MAELTGYNNGYLDEQTKRTIRRAILKAVAIPGYQVPFAGREMPMPYGWGTGGIQITASVIGDQDVLKVIDQGADDTTNAVSIRQFFKRVSNAATTERTADATLIQTRHRIPETPLEEDQILIFQVPIPEPLRFIEPRETETRTMHALEEYGIMQVKLYEDIARYGHIATTYAYPVRVNDRYVMDPSPIPKFDNPKMHMMPALQLFGAGREKRIYALPPYTRVESLDFDDHPFTVQQWDEPCALCGSRHSYLDEVVMDDQGTRMFVCSDTDFCHQQQEQQHAQ
>2618809879
MAELSGYNPGYLDEQTKRAIRRAILKAVALPGYQVPFAGREMPMPYGWGTGGIQITASVIGDADVLKVIDQGADDTTNAVSIRRFFQRVSGAATTERTTDATLIQTRHRIPETPLEEDQILIFQVPIPEPLRFIEPRETETRTMHALEEYGVMQVKLYEDIARYGHIATTYAYPVKVNDRYVMDPSPIPKFDNPKLHMMPALQLFGAGREKRIYALPPFTKVESLDFEDHPFTVQQWEEPCALCGSRHSYLDEVVMDDQGTRLFVCSDTDFCHQQQEQQHAQ
>2618828842
VMTATHFAFFDEGSKKEIRRATLKAVAIPGYQVPFASREMPIARGWGTGGLQLTLSLIGTQDTLKVIDQGADESVNAVSIKKLVQETTGVDLTEQTEAATLIQSRHRIPEVTLTEDQILVLQVPTPEPLRKVEAREYVTKRLHAEDEYSGAWLMLFEQIMKYGKTATGADHPVFVNHCYVMAPSPIPRFDNPKMHQSEALILLGAGREKKIYAIPPYTDVVSLAFEDYPFTVESFAGQHCHLCGAEDVFLDELIDEATGETYYQCNDTSYCMERLNSGERQEVVHNHG
>2618903767
VANPLTGYNFAYLDEQTKRMIRRAILKAVAIPGYQVPFGGREMPMPYGWGTGGIQLTASVIGENDVLKVIDQGADDTTNAVSIRQFFKRVTGVATTERTEDATLIQTRHRIPETPLVEDQILIYQVPIPEPLRFIEPRETETRTMHALEEYGVMQVKLYEDIARFGHIATTYAYPVKVNGRYVMDPSPIPKFDNPKMHMMPALQLFGAGREKRIYAVPPYTPVESLDFDDHPFTVQEWDEPCAICGSRHSYLDEVVLDDSGQRMFVCSDTDYCRQQSEGQKK
>2619132020
MTATMTAQSTAQYNFAYLDEQTKRMIRRAILKAIAIPGYQVPFASREMPMPYGWGTGGVQVSAAILGAGDVLKVIDQGADDTTNAVSIRKFFEKTSGIRTTTATAEATIIQTRHRIPEKTLTEDQVLVYQVPIPEPLRFLEPRETETRVMHALADYGLMHVKLYEDIATHGHIATTYAYPVKVEGRYVMDPSPTPKFDNPKMDDCAALQLFGAGREKRIYAVPPHSRVVSLDFEDHPFEPTRFDRPCDLCGARHTYLDEVITDDRGGRMFVCSDTDHCEERRAEGHRGDLLGEAPAAIAGVEA
>2619168083
MSDYNFAYLDEQTKRMIRRAILKGLAIPGYQVPFASREMPMPYGWGTGGVQVSAAVLTPEDRFKVIDQGADDTTNAVSIRRFFEKTAGVAVTEATTEASVIQTRHRIPETPLREDQILVYQVPIPEPLRFLEPSEVETRKMHSLEEYGLMHVKLYEDISQHGAIATAYAYPVKVEGRYVMDPSPIPKFDNPKLEMAGIQLFGAGREQRIYAVPPYTQVVSLDFDDYPFEPSKADHACDLCGATDSYLDELIMDDAGGRMFMCSDTDYCGARRAAGHLGAQGAPLAEDAA
>2619187917
MSDYNFAYLDEDTKRMIRRALLKAVAIPSYQVPFASREMPMPYGWGTGGVQVTAACLKADDTLKVIDQGADDTTNAVSIRSFFQRTADVAVTECTQEASIIQTRHRIPEAPLHEGQIMVFQVPIPEPLRFLEPRETETRRMHALADYGLMQVKLYEDIAKHGEIATAYAYPVKVEGRYVMDPSPIPKFDNPKLDNSPALMLFGAGREQRIYALPPYTSVQSLDFEDFPFAATKADHSCTICGAVDSYLDEIITDDAGGRMFVCSDTSYCSERAAS
>2619202538
MSEPRIVYNEGYLDEQTKRVVRRALLKGAAIPGFQVPFASREVPMPRGWGTGGVQVTASIIGQPDTLKVIDQGADDTTNAVSIRQFFEKVAGAGVTTRTDHATIIQTRHRIPETPLAEGQIIVYQVPIPEPLRFLEPRETETRRLHALEEYGLMYVKLYEDIARYGHFATTYDYPVLVGGRYVMAPSPIPSFDNAKMHQSPALQLFGAGREKRIYVIPPYTDVESLGFEDFPFEPQSFDTPCEICASEGVYLDEVIMDDRGTVMYVCSDTDHCERTAATKGALL
>2619206232
MSIAELLEEPETVPGLLDETAKREVRRAILAAVCVPGYQVPFGSREMPVARGWGSGGLQVTLGVLGASDVVKVIDQGDDGGVNATNLRRMIAATTGCADTTDTREATVVQTRHRIPEEGLENGDVLVFQVPVPEPLRGVQKSVAECARMHADGDYAAMWVSLYEDVVRNGVITRSTGYPVLVEGRYVLATSPVPRWDVPRLHQCAHLNLYGAGREKRVYAIPPHTEVVPLTFTDIPFEVEHVAGARCTYCGSSEVFLVDGRDGSFVCSDSDWCTRSPLHLLPDPGNRARTTVAEPETEPRERPPRASSTEWTLRVADIGKLYGPGDAAAVAGTGPEHGTAISPETGAIVAAWDVGFDVAPGEALGLIGESGSGKSTVLRCVVGDEAANSGTVHLCDVDGDVLAMDPARRRKLRVDTMAVVYQDPAAGLDLRVSAGGNIAERLTAAGWRGYHAIRRRAAELLDRVEVPLSRMDDPVATFSGGMRQRVQIAKALATEPPVLLLDEPTTGLDASVAAGVLDLLRGLFAERDIAAVVVSHDFSVIEALTERCLVMQLGRVVERGLTDQLFRDPHHPYTQRLVAAARR
>2619220825
MMIEPHFAFFDEESKKEIRRATLKAVAIPGYQVPFASREMPIARGWGTGGLQLTFSLIGRSDVLKVIDQGADESVNAVSIKKLVKHTTNVSVTEKTEEADIIQSRHRIPEKELREDQILVLQVPNPEPLRKVDAREYMTKRMHAEDDYSGAWLILFEQIIKYGRISTGASHPVYVNGRYVMTPSPIPRFDNPKMHQSKALILLGAGREKKIFAVPPYTDVESLAFDDYPFTVESFAGKACELCGSTDVFLDEIIDPDTGERSYRCNDTSYCIEQLDSKEKEKVGSEYV
>2619343780
MEQIVKNPADGASAYNFAYLDEQTKRMIRRALLKAVAIPGYQVPFAGREMPMPYGWGTGGVQVTAAVIGPNDTLKVIDQGADDTTNAVSIRQFFAKTAKVATTEKTAEASIIQTRHRIPEKELREDQVLVYQVPIPEPLRFLEPRETETRKMHALEEYGLMHVKLYEDIARHGHIATTYAYPVMVDDRYVMDPSPTPKFDNPKMNDMAALQLFGAGREKRIYALPPYTKVKSLDFEDHPFEVQTWEDECGMCGARDSYLDEVILDDKGNRMFVCSDTDYCAERQEAGHRGPQHHDQPLGTSKREEAAE
>2619359428
MTDQAYNFAYLDEDTKRMIRRAILKGVAIPGYQVPFASREMPMPYGWGTGGVQVTAACLTPEDTLKVIDQGADDTTNAVSIRRFFQRTADVAVTEHTRDATLIQTRHRIPEEPLTEDQIMVFQVPIPEPLRFLEPRETETRKMHELSDYGLMHVKLYEDIAKNGHIATAYDYPVMVEEHYVMSPSPIPRFDNPKLDRSPALMLFGAGREQRIYALPPYTKVRSLDFEDHPFEASKADHACDLCGAEDSYLDEVIVDDAGGRMFVCSDTDHCAGRRAAGHVGRLGAGTEDVK
>2619363645
VTDLATYNFAYLDEQTKRMIRRAILKAIAIPGYQVPFASREMPMPYGWGTGGVQVTASIIGPDDVLKVIDQGADDTTNAVSIRAFFQKVANVAVTTHTKDATIIQTRHRIPEQKLAEGQILVYQVPIPEPLRFLEPRETETRKMHALEEYGLMHVKLYEDIAHNGRISKTYAYPVKVAGRYVMDPSPTPKFDNPKMHLSEALQLFGAGREKRIYAVPPYTDVVSLDFEDYPFEIQKFEQPCALCGAEGVYLDEVVLDDKGGRMFVCSDTDHCEERREHGHAGAMLAPNKEAAE
>2619454121
MTTQHATVERDNHYNFAYLDESTKRMLRRALLKAVAIPGYQVPFGSREMPLPYGWGTGGIQVTASIIGRDDVLKVIDQGSDDTTNAINIRRFFGRVTGVATTESTRAATIVQTRHRVPETPLSEGQVMVFQVPIPEPLRWLEPSETETRTMHALAEYGGMHVKLYEDIAQHGHIATTYDYPVIVNDRYMMRPSPIPKFDNPKLDGSPALMLFGAGREKRVYAVPPYTRVKSLDFEDHPFRVETWTECCDLCGSRDSYLDEIILDDAGSRRYVCSDTEYCNDRQARQRPGQSPNEAAA
>2619546620
MTAQATDAPQQALASYNFAYLDEQTKRMIRRAILKGIAIPGYQVPFASREMPMPYGWGTGGVQVTAAIIGPDDVLKVIDQGADDTTNAVSIRAFFAKTAGVATTTATPDATIIQTRHRIPETPLKAGQVLVYQVPIPEPLRFLEPRETETRKMHALEEYGLMHVKLYEDIARNGRIATTYAYPVKVEGRYVMDPSPTPKFDNPKMHQSEALQLFGAGREKRIYAIPPHTDVVSLDFEDHPFEIQHFEEPCALCGAEQVYLDEVVLDDKGGRMFVCSDTHHCESRRAEGHRGALLGDEPVFGTTPVGDKEPAI
>2619574779
MANLSGYNFAYLDEQTKRMIRRAILKAVAIPGYQVPFGGREMPMPYGWGTGGIQITASVIGEADVLKVIDQGADDTTNAVSIRSFFQRVTGVNTTEKTEDATLIQTRHRIPETPLTEDQILIFQVPIPEPLRFIEPRETETRTMHALEEYGVMQVKLYEDIARFGHIATTYAYPVKVNGRYVMDPSPIPKFDNPKMDMMPALQLFGAGREKRIYAVPPYTRVESLDFDDHPFTVQEWDEPCAICGSKHSYLDEVVLDDTGKRMFVCSDTDYCRQQSEAKSQ
>2619606860
MANLSGYNFAYLDEQTKRMIRRAILKAVAIPGYQVPFGGREMPMPYGWGTGGIQLTASVIGESDVLKVIDQGADDTTNAVSIRNFFKRVTGVNTTKRTDDATLIQTRHRIPETPLTEDQIIIFQVPIPEPLRFIEPRETETRTMHALEEYGVMQVKLYEDIARFGHIATTYAYPVKVNGRYVMDPSPIPKFDNPKMDMMPALQLFGAGREKRIYAVPPFTRVESLDFDDYPFTVQQWDEPCAICGSTHSYLDEVVLDDAGNRMFVCSDTDYCRQQSEAKSQ
>2619653594
MRAEPQFAFLDEGSKKEIRRATLKAVAIPGYQVPFASREMPMARGWGTGGLQLTCSLVGKDDVLKVIDQGADESVNAVSIKKLIRATTGIPVTERTEEATLIQSRHRIPEVPLTKEQILVLQVPTPEPLRQYEKKESVTKRLHAESEYSGAWLMLFEQIMKYGRTTTGADHPVLVNGRYVMAPSPIPRFDNPKMDHSEALILLGAGREKKIYAVPPYTDIRSLAFEDHPFEGEDFSGKSCRFCGATGVFLDELHVEETGMTEYQCNDTSHCADRLERQDEKEVQHATI
>2619745038
MNTNEIYTRSEPASVVGGRSAGTGNCEVGYNFAYLDEQTKRMIRRGLLKAVAVPGYQVPFGGREMPLPYGWGTGGMQLTAAILGADDVLAVSIRRFFARTAGVKTTTRTPEATVIQTRHRIPETPLSGDQIMVYQVPIPEPLRFIEPSETETRTMHALEDYGVMHVKLYEDIATFGHIATSYAYPVTVDERYVMDPSPIPKFDNPKLHMSPALMLFGAGREKRLYAVPPFTRVVSLDFEDHPFEIQRWDECCAFCGSHDSYLDELIVDDAGTKRFVCSDTDYCMQRRDLEEEGEQ
>2619768710
MRAPVYNFAYLDEQTKRMIRRAILKAIAIPGYQVPFASREMPMPYGWGTGGVQVTAAILGPDDVLKVIDQGSDDTTNAISIRKFFARTAGVATTTSTTDATVIQTRHRIPEARLHGGQVLVYQVPIPEPLRFLEPRETETRRMHALGEYGLMHVKLYEDIARFGHIATSYAYPVKVNARYVMDPSPTPKFDNPKMDNCPALQLFGAGREKRIYAIPPYTSVVSLDFEDHPFTRYRFDAPCALCGAEESYLDEIVTDDQGSRMFVCSDTDYCESRQAQGHRGSESVAPHKERPHG
>2619775266
MGHAINFAFLDEYAKREIRRGVLKAICIPGYQVPYSSREMPMGRGFGTGGLQLTLALIGEEDCLKVIDQGSDDSVNAVNLRKFVEMTCPGINTTTRLQEATLIQSRHRIPERLLQAHQILVLQVPYPDALVIVEPSEEKRKTMHSEADYARLLVKLYEDIVTFKEITISHRYPTRINGHYIIDPSPIPRYDIPKLNKSAALTLFGAGREKKIYAVPPHCSAEPLAFDDVPFRIENFLDASGKRRMCGLCGSPDSFLDEFIDAHGKRVYQCSDSDYCAQQQERAHG
>2619778836
MNAPMEPVAMDLPADAAPVDGHFNFAYLDERTKRMIRRAILKAVAIPGYQVPFGSREMPLPYGWGTGGIQVTASIIGPQDCLKVIDQGSDDTVNAVNIRRFFERTTAVATTTRTREATLIQTRHRIPETPLAEGQVIVYQVPVPEPMQRLEPRETETRTLHGLAEYGLMHVKLYEDIARYGHIATTYDYPVLVNGRYVMAPSPIPKFDNPKMHMNPALQLFGAGREKRIYAVPPYTPVESLGFEDYPFEVQRWDAACALCGATDSFLDEVITDDQGGRMHVCSDSDYCQERQSHQADAADEQGAA
>2619788448
MTVHQTLPGDETSPAYNYAYLDEQTKRMIRRALLKAVAVPGYQVPFGSREMPLARGWGTGGIQVTAAIIGPQDTLKVIDQGADDTTNAVSIRRFFEKTADARTTEATEQATIIQTRHRIPEAPLQAGQIMVYQVPQPEPLRKLEPREAETRKMHAWAEYGLMQVKLYENIARFGEVTTTYDYPVMINGRYIMAPSPIPKFDNPKMHMSPALQLFGAGREKRIYALPPHTSVRSLDFEDHPFRIQSWNEPCALCAATDSYLDEVVIDDQGSRMFVCSDSHHCETRRAAGHRGAMLGDAAASGLVASEESTS
>2619793386
MTGIDDPRASGTEGYNFAYLDEATKRMIRRAILKAVAIPGHQIPFGAREMPLPYGWGTGGIQVTAAILGPADVLKVIDQGADDTTNAISIRRFFTRVAGVATTESTAEASIIQTRHRIPEKALREDQVIVYQVPQPEPLSKLEPRRAETERLHALADYGLMHVRLYEDIARLGHIAKAYDYPVMVNGRYLMSPSPIPAFDNPKMDRMPALQLFGAGREKRIYAIPPYTPVRSLDFEDHPFRPIRAPHACALCGSTESYLDEVLTDDAGGRMFVCSDTDYCGERQVAVAQEAAE
>2619809189
MLKEVSFDDGLAAYNFAYLDEQTKRMIRRAILKAIAIPGYQVPFASREMPMPYGWGTGGVQVTAAILGPDDVLKVIDQGADDTTNAVSIRAFFQKVADVAVTTRTKDATIIQTRHRIPEEELHSGQVLVYQVPIPEPLRFLEPRETETRVMHALEEYGLMHVKLYEDIARNGRISTTYAYPVKVAGRYVMDPSPTPKFDNPKMHLSDALQLFGAGREKRIYAVPPYTDVVSLDFEDHPFEIQSFDKPCALCGGENVYLDEVVLDDKGGRMFVCSDTDHCEDRRAHGHKGHLLADVKEAAE
>2620098262
MSDYNFAYLDEQTKRMIRRAILKGLAIPGYQVPFASREMPMPYGWGTGGVQVSAATLTPEDTLKVIDQGADDTTNAVSIRKFFEKTAGVATTEETAQASVIQTRHRIPEEALREDQILVYQVPIPEPLRFLEPSEVETRKMHSLEEYGLMHVKLYEDIAKHGAIATSYAYPVKVEGRYVMDPSPIPKFDNPKMEMAAIQLFGAGREQRIYALPPYCQVVSLDFEDFPFEASKAEHPCDMCGAEDSYLDEVIMDDAGSRMFVCSDTDYCASRRAAGHVGAQAAALEETAA
>2620101667
MTDQAYNFAYLDEQTKRMIRRALLKALAVPGYQVPFASREMPMPYGWGTGGVQVTAACLTPEDRLKVIDQGADDTTNAVSIRKFFERTAEVETTEHTAEATVIQTRHRIPEQPLEEGQILVYQVPIPEPLRFLEPRETETRKMHALEEYGLMHVKLYEDIAHNGAISTAYAYPVKVEGRYVMDPSPIPKFDNPKLESAAIQLFGAGREQRIYALPPHTKVVSLDFEDHPFEASKADHDCDLCGCGSSYLDEVITDDAGGRMFVCSDTDFCATRQAEGHRGALSPQEEYA
>2620307669
QMHETSPTTEATDNEQQESATTPTGVSDLLSESGAGMAGYNYAYLDEHTKREVRRGVLKAISLPGHQVPFASREMPLARGWGTGGIQASLSLLGPADTFKVIDQGSDESVNAANIRRLAKTTADVETTTDTTEASVIQTRHRIPEEVLTDEQILVLQVPTTDALRRVDGSDDANRRRHAHKNYSKMWVALYENVVKWDEIQISARYPAMVNGRYLMDPSPIPRWDTTKLNDADSLFLFAAGREARIYAVPPHTDVEPLAFEDRSFQVERFDESCHRCGSTDTYLTEVTGDDGVTRYACNDASFCEKRAEHPDLSKDHHLDEDDVAWGPETPDPILSDETGGEDA
>2620334132
MTNESENVTAYNFAYLDEQTKRMIRRAILKGLAVPGYQVPFASREMPMPYGWGTGGVQVSAATLTPEDCFKVIDQGADDTTNAVSIRKFFEKTAGVATTEETGKATVIQTRHRIPEERLTEDQILVYQVPIPEPLRFLEPRETETRKMHSLEEYGLMHVKLYEDVAQHGAIATAYAYPVKVEGRYVMDPSPIPKFDNPKMEMDAIQLFGAGREQRIYALPPHSKVVSLDFEDHPFDPSKADHACDLCGAEDSYLDEVITDDQGGRMFVCSDTDYCRARRVAGHMGAQGAPYEEGAA
>2620335226
MTERFTTGAWDAPWPFAYLDEFMKASVRLAVLRAVCIPGYQVPYVSEEVPIARGYGSGGLQVTLSLIGPDDRYKIIDEGDDETVNAVNLRRMVGLVTGAVATTDPERADLIQTRHKVPEVPLREDQIVILQVAFPDALRFFERSEAVARQMHAERDYSKLWLRLYESVIAHGEIMIGGRYPVMIEGRYVLDPTHVPRWDLPKLDHSPALFIFCAGREKRIYAIPPDTTVEPLGFEDHPFRVEDQTGRSCRLCGSTESFLAPALGPDGEMTWTCSDSAWCRKCRGETLEDMTWQTL
>2620436397
MSDYNFAYLDEQTKRMIRRAILKGLAIPGYQVPFASREMPMPYGWGTGGVQVSAACLTPDDTFKVIDQGADDTTNAVSIRKFFEKTAQVATTEETARASLIQTRHRIPEEALSEDQILVYQVPIPEPLRFLEPSEVETRKMHSLEEYGLMHVKLYEDISQHGAIATAYAYPVKVEGRYVMDPSPIPKFDNPKLGMAAIQLFGAGREQRIYALPPYTAVVSLDFEDHPFEPSKADHDCDLCGASDSYLDEVIVDDAGGRMFVCSDTDYCRSRRAAGHVGAQGAPYEEGAA
>2620501005
MKQTADPMPEKGRDLNDYNFAYLDEQTKRMIRRAILKGLAIPGYQVPFASREMPMPYGWGTGGVQVSAATLTPEDTFKVIDQGADDTTNAVSIRKFFERTAGVATTEETARASVIQTRHRIPEQPLTEDQILVYQVPIPEPLRFLEPSEIETRKMHALEEYGLMHVKLYEDIARHGQIATAYAYPVKVEGRYVMDPSPIPKFDNPKMSGNAAIQLFGAGREQRIYALPPYTQVVSLDFQDYPFEASKADASCDLCGADSSYLDEVIMDDAGGRMFVCSDTDYCRARRDAGQSGSTATRENGS
>2620523787
MSNYNFAYLDEQTKRMIRRAILKGLAIPGYQVPFASREMPMPYGWGTGGVQVTAATLTPEDTLKVIDQGADDTTNAVSIRKFFEKTAGVATSEETAQASVIQTRHRIPEEDLREDQILVYQVPIPEPLRFLEPSEVETRKMHSLEEYGLMHVKLYEDIAKHGAIATSYAYPVKVEGRYVMDPSPIPKFDNPKMEMAGIQLFGAGREQRIYAVPPYCKVVSLDFDDYPFEASKADHACDMCGATDSYLDEVIMDDAGGRLFVCSDTDYCAGRRRAGHVGAQGVALAEDAA
>2620818672
MSKYINYSYLDEDTKKEIRRAIIKAISIPGYIVPFASREMPISRGWGTGGLQITLTIIKEEDILKVIDQGSDDSVNAVILREFISSCSFCKTTKDTTKASIIQTRHRIPETPTTEEQILVFQVPYPDVLVTVEPDSYIQKKLHAFHDYSKLWILLFDDIFAVGDSRFTHRYPVRVNDGYVMDPSPIPRFDIPKLNNNKSLLLFGAGREKKIYAIPPYTKVEPLKFEDIEFKIELYEEIRCEKCGAKGVFFDIFEDSCGEKHYYCNDTDFCENRYAYRSKRSK
>2620821360
MNGAIANYNFAYLDEQTKRMIRRAILKAIAIPGYQVPFASREMPMPYGWGTGGVQVTAAVIGPDDVLKVIDQGADDTTNAVSIRAFFAKTAEVRTTTHTKEATIIQTRHRIPEVPLTEGQILVYQVPIPEPLRFLEPRETETRKMHALEEYGLMYVKLYEDIAKHGEIATTYAYPVKVEGRYVMDPSPTPKFDNPKMHMTGALQLFGAGREKRIYAVPPYTNVVSLDFEDHPFEVQKFSEPCALCGATGVYLDEVVLDDKGGHMFVCSDTDHCEDRREHGHRGALAGHDLEAAQ
>2620852739
MQTNTHFAFLDEGSKKEIRRAMLKAVAIPGYQVPFASREMPIARGWGTGGLQITLSVIGTEDVLKVIDQGADESVNAVSIKKLVHDTTGVEVTERTQEASVIQSRHRIPEVPLTEEQILVLQVPMPEPLRNVEASEYITKRLHSEDEYSGAWLMLFEQIMKYEKTATNADHPVYVNGRYVMAPSPIPRFDNPKMHQSEALILLGAGREKKIYAVPPYTEVESLAFEDYPFTVESFDGQHCRLCGATDVFMDELIDPVTGDATYQCNDTSFCVERLNEREKAEVETSYA
>2621044653
MTEVLTGYNLGYLDEQTKRTLRRAILKAVAIPGYQVPFGGREMPMPYGWGTGGIQLTACLIGHTDVLKVIDQGADDTTNAVSIRRFFQRVSGVATTEKTTEATLIQTRHRIPETPLTEDQILIYQVPIPEPLRFIEPRETETRKMHALEEYGVMQVKLYEDIARYGHIATTYAYPVKVNDRYVMDPSPIPKFDNPKMHMMPALQLFGAGREKRLYALPPFTKVESLDFDDHPFSVQQWDEPCALCGSRHSYLDEVVMDDQGSRMFVCSDTDFCQQQLAQASAQEATSPTEVPV
>2621048310
MLKEVSFDDGLAAYNFAYLDEQTKRMIRRAILKAIAIPGYQVPFASREMPMPYGWGTGGVQVTASILGPEDVLKVIDQGADDTTNAVSIRAFFQKVANVAVTTRTKDATIIQTRHRIPEEELHSGQVLVYQVPIPEPLRFLEPRETETRVMHALEEYGLMHVKLYEDIARNGRISTTYAYPVKVAGRYVMDPSPTPKFDNPKMHLSDALQLFGAGREKRIYAVPPYTDVVSLDFEDHPFEIQRFDKPCALCGAENVYLDEVVLDDKGGRMFVCSDTDHCEDRRAHGHKGHLLADVKEAAE
>2621095540
MSNAPMNTAQQRHARDEAYNFAYLDEQTKRMIRRALLKAVAIPGYQVPFGGREMPLPYGWGTGGMQLTAAILGADDVLKVIDQGADDTTNAVSIRRFFARTAGIATTERTPEATVIQTRHRIPETPLQADQIMVYQVPIPEPLRFIEPSETETRTMHALDDYGVMHVKLYEDIATFGHIATSYAYPVMVDERYVMDPSPIPKFDNPKLHMSPALMLFGAGREKRLYAVPPYTQVVSLDFEDHPFEVQRWEQCCAICGSHDSFLDELILDDAGTQSFVCSDTDYCAQRVKQQENDR
>2621101681
TTISRQKDSQPETECHGSDTEYNYAYLDESTKGMIRRAILKAIAIPGHQVPFGSREMPMPYGWGTGGIQITASIIGPDDTLKVIDQGSDDTTNAVSIRAFFRKVAQVSTTEKTREATLIQTRHRIPETPLKEDQILIFQVPIPEPLRFIEPRETETCKMHALEEYGVMQVKLYEDIARFGHIATTYAYPVKVNHRYVMDPSPIPKFDNPKMDMMPALQLFGAGREKRVYAVPPYTSVESLDFDDHPFTIQQWDKPCELCGARDSFLDEVVMDDDGTRMFVCSDTDYCQQRQSQGGESS
>2621102572
MHELSGYNPGYLDEQTKRTIRRAILKAVAIPGYQVPFGGREMPMPYGWGTGGIQLTASLIGENDVLKVIDQGADDTTNAVSIRRFFQRVSGAVTTERTVEATLIQTRHRIPETPLKEDQILIYQVPIPDPLRFIEPREVETRKMHALEEYGIMQVKLYEDIARYGHIATTYAYPVKVNDRYVMDPSPIPKFDNPKMHRMPALQLFGAGREKRIYALPPYCDVKSLDFDDHPFCVQRWDQPCALCGSHDSYLDEIVIDDEGSRLFVCSDTDYCRQQQEKQNHESQ
>2621106114
TTISRQKDSQPETACHGSDTEYNYAYLDESTKGMIRRAILKAIAIPGHQVPFGSREMPMPYGWGTGGIQITASIIGPDDTLKVIDQGSDDTTNAVSIRAFFRKVAQVSTTEKTREATLIQTRHRIPETPLKEDQILIFQVPIPEPLRFIEPRETETCKMHALEEYGVMQVKLYEDIARFGHIATTYAYPVKVNHRYVMDPSPIPKFDNPKMDMMPALQLFGAGREKRVYAVPPYTSVESLDFDDHPFTIQQWDKPCELCGARDSFLDEVVMDDDGTRMFVCSDTDYCQQRQNQGGEPS
>2621108538
MHELSGYNPGYLDEQTKRTIRRAILKAVAIPGYQVPFGGREMPMPYGWGTGGIQLTASLIGENDVLKVIDQGADDTTNAVSIRRFFQRVSGAVTTERTVEATLIQTRHRIPETPLKEDQILIYQVPIPDPLRFIEPREVETRKMHALEEYGIMQVKLYEDIARYGHIATTYAYPVKVNDRYVMDPSPIPKFDNPKMHRMPALQLFGAGREKRIYALPPYCDVKSLDFDDHPFCVQRWDQPCALCGSHDSYLDEIVIDDEGSRLFVCSDTDYCRQQQEKQNHEPQ
>2621151976
VTNNLSGYNFAYLDEQTKRMIRRALLKAVAIPGYQVPFGGREMPMPYGWGTGGIQITASIIGEYDVLKVIDQGADDTTNAVSIRNFFKRVTGVNTTESTSDATLIQTRHRIPETPLTEDQIIIYQVPIPDPLRFIEPRETETRLMHALEEYGVMQVKLYEDIARFGHIATTYAYPVKVNERYVMDPSPIPKFDNPKMDMMPALQLFGAGREKRIYAVPPYTRVESLDFDDHPFTVQAWDEPCAICGSTHSYLDEVVLDDTGKRMFVCSDTDYCRQQSEALSQ
>2621189270
MREVPFALLDEQSKKEIRRAILKGVAIPGYQVPFASREMPIGRGWGTGGLQVTLALIGKEDTLKVIDQGADDSVNAINIKKLVQKTTGVETTSRTQDASIVQSRHRIPEVPLTKEQILVLQVPEPEPLRAIERSEYKTKRYHAEKEYSGAYLMLFEQIMRYNQTSQGADYPVLVNGRYVMNPSPIPRFDNPKIDSNEALILFGAGREKKIYAVPPYTNVQSLAFEDYPFVVEQFEGKICRETGLSNVFLDELTDEKTGETYYLCNDTSYMKEVLARKVAVK
>2621233193
MQLHEWLADDRRQDDTARSSGYPFGFMDDGAKKEIRRSILKAVAIPGYQVPYGSREMPIARGWGTGGLQITLALVVPDDILKVIDQGCDGSVNAVNIKKFVAKVAGVAVTTDTGEATIIQTRHRIPEERMTDRQILVLQVPYPEALREVEPSEMETRRMHAEADYSRMWLHLYEDIVNFGEITISYRYPVTVNGRYITDPSPIPRWDVPKLHMADTLFLFGAGREKRIYAIPPHTAVEPLEFEDHTFRTENFAGKTCARCGAADTFLDEVIDNIGGGRSYFCSDTGYCDKRSVTWNR
>2621255445
MQQRYNYAFFDEASKREIRRALVKGVSIPGYQVPFASREMPIGRGWGTGGLQITLAIIGPDDTLKVIDQGSDDSVNAVNIKKLVVDTTDVEVTDATEDATLIQSRHRIPEHPLDDGQILVLQVPTPEPLRSFEPSEAATKRLHAEADYTGAWLELFDQIVRFDATTTGADHPVQVFGRYVMAPSPIPRFDNLKLNQARHLTLLGAGREKKIYAVPPFTDVKPLDFEDYPFAVETFEGKRCRLCGAEGVYLDELVDEATGETYYQCNDTNYCASRAAARFVGLSPQSSAPEAPSLTLRTTGNSRKGTSHA
>2621316814
MTQARNLATYNFAYLDEQTKRMIRRAILKAIAIPGYQVPFASREMPMPYGWGTGGVQVTAAIIGPEDRLKVIDQGADDTTNAVSIRKFFQTVAGVQTTTHTADATIIQTRHRIPEAPLRPGQVIVFQVPIPEPLRFLEPRETETRKMHALEEYGLMHVKLYEDIAHNGHIATTYAYPVKVDGRYVMDPSPTPKFDNPKMHRSEALQLFGAGREKRIYAIPPHTDVVSLDFEDHPFEIQHFEKPCALCGAEGVYLDEVVLDDRGGRMFVCSDTDHCETRRADGHTGEQDGLFAEEVR
>2622717373
MSDYNFAYLDEQTKRMIRRAILKGLAIPGYQVPFASREMPMPYGWGTGGVQVSAAVLTPDDTFKVIDQGADDTTNAVSIRRFFQKTAGVAVTEATSQASVIQTRHRIPEEALRDDQIIVYQVPIPEPLRFLEPSEVETRKMHALEEYGLMHVKLYEDISQHGDIATAYAYPVKVEGRYVMDPSPIPKFDNPKLEMSGIQLFGAGREQRIYAIPPYTKVVSLDFDDYPFQPTKADHACDLCGAPDSYLDELIVDDVGGRMFMCSDTDYCATRRKQGHVGAQGMPYEEDAA
>2622720171
MTEYNFAYLDEQTKRMIRRAILKGLAIPGYQVPFASREMPMPYGWGTGGVQVSAAVLTPKDMFKVIDQGADDTTNAVSIRTFFQRTAGVATTTATSDATVIQTRHRIPEEPLHEGQILVYQVPIPEPLRFLEPRESETRKMHSLEEYGLMHVKLYEDISRHGHIATSYAYPVKVEGRYVMDPSPIPKFDNPKLGDMAAIQLFGAGREQRIYALPPYTQVVSLDFEDHPFEASKADHPCGMCGATDSYLDELIIDDAGGRMFVCSDTDYCEARQTAGHKGKDAA
>2622844198
MSDYNFAYLDEQTKRMIRRAILKGLAIPGYQVPFASREMPMPYGWGTGGVQVSAAVLTPEDRFKVIDQGADDTTNAVSIRRFFEKTAGVAVTEATTEASVIQTRHRIPETPLREDQILVYQVPIPEPLRFLEPSEVETRKMHSLEEYGLMHVKLYEDISQHGAIAMAYAYPVKVEGRYVMDPSPIPKFDNPKLEMAGIQLFGAGREQRIYAVPPYTQVVSLDFDDYPFEPTKADHACDLCGATDSYLDELIMDDSGGRMFMCSDTDYCGARRAAGHLGAQGAPLAEDAA
>2622854517
TILSPHPEEPRSGVSKDAPARSETSFETKPPASPQDEGCGETKPAYNYAYLDEQTKRMIRRALLKAVAVPGYQVPFGSREMPLARGWGTGGIQITAAIIGPDDTLKVIDQGADDTTNAVSIRRFFQQTAAVKTTEATDEATIIQTRHRIPEAPLNPGQIMVYQVPMPEPLRKLEPREAETRKMHAWAEYGLMQVKLYENIARFGEVTTTYDYPVLVNGRYIMAPSPIPKFDNPKMHMSPSLQLFGAGREKRIYALPPHTSVKSLDFDDHPFRIQSWTEPCGLCGAGDSYLDEVITDDHGGRMFVCSDSHHCETRRGQGHRGAMLADASALHLVEETKP
>2622865030
MTQDYNFAYLDEQTKRMIRRAILKGLAVPGYQVPFASREMPMPYGWGTGGVQVSASILTPEDTMKVIDQGADDTTNAVSIRKFFEKTAGVATSEETSKADVIQTRHRIPEQDLREDQILVYQVPIPEPLRFLEPRETETRKMHALEEYGLMHVKLYEDISKNGAISTSYAYPVKVEGRYVMDPSPIPKFDNPKLEMAAVQLFGAGREQRIYALPPYTRVVSLDFEDYPFEPSKADHACDLCGSDTSYLDEVIMDDAGGRMFVCSDTDFCRSRRAAGHVGAQGVPFEEDAA
>2623163514
MSDYNFAYLDEQTKRMIRRAILKGLAIPGYQVPFASREMPMPYGWGTGGVQVSAATLTPEDTLKVIDQGADDTTNAVSIRKFFENTAGIVTTEETTKASVIQTRHRIPETDLNEDQILVYQVPIPEPLRFLEPRETETRKMHSLQEYGLMHVKLYEDISQHGAIATSYAYPVKVAGRYVMDPSPIPKFDNPKLTMAAIQLFGAGREQRIYALPPYTEVVSLDFDDYPFEASKAAHTCDLCGAEHSYLDEVILDDEGNRMFVCSDTDFCAKRQSAGHKGRLAGEVA
>2623227571
MVENIKYANKYNFAFIDEATKKEIRRKLLKAVAIPGYQVPYSSPEMPIARGWGTGGLHVTLAIIGREDIFKIIDQGSDASVNACNLREFVHQMTNCQTTYDTSEATLIQTRHRITEEELTENQIFVYQVPQPEPLRSVERYEYRTRQMHGEADYAKMWVSLYESYVRSGDIMLGAGYPVKVNKRYIMAPSPIPRWDVPNLNQSKALHLFGAGREKRLYAVPPYTTVEALEFEDVKFHTEDFKGTECYKTGYKKAFLDELYFDDGSKHFIINDSNFLDKPKQHENKYIKQLQS
>2623261801
MSDYNFAYLDEQTKRMIRRAILKGLAIPGYQVPFASREMPMPYGWGTGGVQVSAAVLTPEDRFKVIDQGADDTTNAVSIRRFFEKTAGVAVTEATTEASVIQTRHRIPEAPLREDQILVYQVPIPEPLRFLEPSEVETRKMHSLEEYGLMHVKLYEDISQHGAIATAYAYPVKVEGRYVMDPSPIPKFDNPKLEMAGIQLFGAGREQRIYAVPPYTHVVSLDFDDYPFEPTKADHACDLCGATDSYLDELIMDDAGGRMFMCSDTDYCGTRCAAGHCGAQGTPLAEDAA
>2623275448
MSDYNFAYLDEQTKRMIRRAILKGLAIPGHQVPFASREMPMPYGWGTGGVQVSAAILTPEDTLKVIDQGADDTTNAVSIRRFFQKTAGVAVTEATAQASVIQTRHRIPEADLRADQILVYQVPIPEPLRFLEPSEVETRKMHALEDYGLMHVKLYEDISQHGDIATAYAYPVKVEGRYVMDPSPIPKFDNPKLEMAGIQLFGAGREQRIYAIPPYTRVVSLDFDDYPFQPTKADHACDLCGAQNSYLDELIVDDDGGRVFMCSDTDYCSTRRKQGHVGAQGLPYAEGAT
>2623469014
VSDYNFAYLDEQTKRMIRRAILKGLAIPGYQVPFASREMPMPYGWGTGGVQVSAAVLCPEDTLKVIDQGADDTTNAVSIRRFFERTAQIAVTTATADATVIQTRHRIPEEPLRDGQILVYQVPIPEPLRFLEPRESETRKMHALEEYGLMHVKLYEDISRHGHIATAYAYPVKVADRYVMDPSPIPKFDNPKMEMAAIQLFGAGREQRIYALPPFTRVVSLDFEDHPFVASKADHPCGLCGAQDSYLDEVIVDDAGGRMFVCSDTDYCAGRQVDGHRGSDNKEYAA
>2623473007
VQVSAAVLVPEDRFKVIDQGADDTTNAVSIRKFFEKTATVKTTERASEATVIQTRHRIPETELGEGQILVYQVPIPEPLRFLEPRETETRKMHELEEYGLMHVKLYEDIARHGEIATSYAYPVKVEGRYVMDPSPIPKFDNPKMEMGAIQLFGAGREQRIYAVPPYTKVVSLDFEDHPFVPSKADHDCALCGAGNSYLDEVIVDDEGGRMFVCSDTDFCRSRREEGHSGALAAPFEEETA
>2623523741
MKMQVTDIAAYNFAYLDEQTKRMIRRAILKGIAIPGYQVPFASREMPMPYGWGTGGVQVTASIIGPDDTLKVIDQGADDTTNAVSIRAFFQKVADVAVTTSTAEATIIQTRHRIPEHPLTEGQVLVYQVPIPEPLRFLEPRETETRKMHALEEYGLMHVKLYEDIARHGRIAATYAYPVKVEGRYVMDPSPTPKFDNPKMHMSPALQLFGAGREKRIYAVPPFTEVVSLDFEDHPFEVQTFDRPCALCGAEHVYLDEVILDDRGGRMFVCSDTDHCETRRAEGHVGDLGEKAEAVS
>2624303086
MQKTVTSPLPPRDEAYNFAYLDEATKRMVRRALLKAVAVPGYQVPFGSREMPLARGWGTGGIQVTAAVIGPDDTLKVIDQGADDTTNAVSIRRFFARVAGVATTEATADATIIQTRHRIPEAPLEAGQILVYQVPQPEPLRKLESSEAETRKMHAWGDYGPMYVRLYEDIARFGHVATTYSYPVLVNGRYVMSPSPIPKFDNPKMHMSAALQLFGAGREKRIYAIPPWTEVKSLDFEDHPFEVQKWDEPCALCDAADSYLDEVITDDLGGRMFVCSDTHYCEGRRDAGHRGRLLGTDAGRALTRNEE
>2624357422
MQKSVGPPKRDEAYNFAYLDEQTKRMVRRALLKAVAVPGYQVPFGSREMPLARGWGTGGIQVTASVIGPDDTLKVIDQGADDTTNAVSIRRFFARVAGVATTEATGEASIIQTRHRIPEAPLRAGQILVYQVPQPEPLRKLEPKEAETRKMHAWGDYGLMHVRLYEDIARFGRVATTYSYPVLVNGRYVMSPSPIPKFDNPKLGMCAALQLFGAGREKRIYAIPPWTEVKSLDFDDHPFEVQTWDEPCALCGAADSYLDEVITDDKGSRMFVCSDSHYCEERRAAGHVGRLLGSETGQKLTGGAKE
>2624387377
MNETVSASGYNFAYLDEQTKRMIRRAILKAIAIPGYQVPFASREMPMPYGWGTGGVQVTAAILGPDDVLKVIDQGSDDTTNAVSIRSFFARTSGVETTTKTDEATIIQTRHRVPEKKLRDDQVLVYQVPIPEPLRFLEPRETETRQLHALAEYGLMHVKLYEDIAKHGHIATTYAYPVEVAGRYVMDPSPVPKFDNPKIGNCAALQLYGAGREKRIYAVPPHTEVRSLDFEDHPFRVQTFDEPCALCAAENVYLDEVVLDDRGGRMFVCSDTDHCEERREAGHRGALSGQAPYGEAAE
>2624438393
MTVHQTASGYNFAYLDEQTKRMIRRAILKAIAIPGYQVPFASREMPMPYGWGTGGVQVTAAILGSGDRLKVIDQGADDTTNAVSIRKFFEKTSGVETTTHTADATIIQTRHRIPEKTLTADQVLVYQVPIPEPLRFLEPRETETRVMHALEDYGLMHVKLYEDIATHGHIATTYAYPVKVEDRYVMDPSPTPKFDNPKMNDCAALQLFGAGREKRIYALPPHTKVVSLDFEDHPFEPTKFDHACALCGATHTYLDEVITDDAGGRMFVCSDTDHCEERRAEGHRGELLGEAPAAIAGAAE
>2624533089
VANALTGYNFAFLDEQTKRMIRRALLKAVAIPGYQVPFGGREMPMPYGWGTGGIQLTASVIGEDDVLKVIDQGADDTTNAVSIRQFFTRVTGVETTERTADATLIQTRHRIPETPLVEDQILIYQVPIPEPLRFIEPRETETRTMHALEEYGVMQVKLYEDIARFGNFTTRYAWPVKVNGRYVMDPSPIPAFDNPKMHFMPALQLFGAGREKRIYAVPPYTQVESLDFEDYPFAPQKWDQPCAICGSTHSYLDEVVLDDTGTRMFVCSDTDYCRQQSEALRK
>2624534230
MTALGYNFGYLDENTKRMIRRALLKAVAIPGHQVPFGAREMPLPYGWGTGGIAVTASVIGASDRLKVIDQGADDTTNAVSIRRFFARVAGVETTERTTDATIIQTRHRIPETPLREGQILVYQVPMPEPLFRLEPRVAETKRMHALADYGLMHVKLYEDIARHGHVAISYNYPVLVGGRYLMSPSPIPAFDNPKMDRMPALQLFGAGREKRIYAVPPYTAVRSLDFEDHPFQPVRADAPCALCGSRESYLDEVVVDDRGGRMFVCSDTDYCSTRQSHQEAAE
>2625211201
MKANTHFAFFDEGSKKEIRRAIMKAVAIPGYQVPFASREMPIARGWGTGGLQITLSIIGKSDVLKVIDQGADESVNAVSIKKLVHETTNVELTEETSEATIIQSRHRIPEVPLTKDQIIVLQVPTPEPLRGVEESEFVTKRMHSEDDYSGVWLMLFEQIMKYGRTATFADHPVYVNGRYVMAPSPIPRFDNNKMHQSESLILLGAGREKKIYAVPPFTNVESLAFEDYPFTVESFEGHKCHLCGSTDIFLDEIINQQTGEKSHQCNDTSFCMDQLNRKEKVEVQTSYA
>2626714259
MSDYNFAYLDEQTKRMIRRAILKGLAIPGYQVPFASREMPMPYGWGTGGVQVSAAVMTPDDRFKVIDQGADDTTNAVSIRTFFERTAGVATTTNTSQATVIQTRHRIPEEPLSEGQILVYQVPIPEPLRFLEPRESETRKMHSLEEYGLMHVKLYEDISRHGHIATSYDYPVKVEGRYVMDPSPIPKFDNPKLGDMAAIQLFGAGREQRIYALPPYTQVVSLDFEDHPFEASKPDHPCAMCGAENSYLDEVITDDAGGRMFVCSDTDFCESRQAAGYTGTMNGKDAA
>2628128347
VQVTAAVIGPEDTLKVIDQGSDDTTNAVSIRKFFARTAGVETTEKTADADIIQTRHRIPEHPLREDQILVYQVPIPEPLRFLEPRETETRKMHALEEYGLMHVKLYEDIARHGHIATTYAYPALINDRYMMDPSPIPKFDNPKMDMMPALQLFGAGREKRIYALPPYTKVKSLDFEDHPFVIQSWEDVCGLCGAKDTFLDEVILDDQGNRMFVCSDSDHCNERQAKGHRGPQNRDDSLTEEVAL
>2628220958
MTEVLTGYNLGYLDEQTKRTLRRALLKAVAIPGYQVPFGGREMPMPYGWGTGGIQLAACLIGRYDVLKVIDQGADDTTNAVSIRRFFQRVSGVATTEKTTDATLIQTRHRIPETPLMEDQILIYQVPIPEPLRFIEPRETETRKMHALEEYGVMHVKLYEDIARYGHIATTYAYPVKVNDRYVMDPSPIPKFDNPKMHMMAALQLFGAGREKRLYALPPFTKVESLDFDDHPFSVQQWNEPCALCGSRDSYLDEVVMDDKGSRMFVCSDTDFCQQQLAQAATQEVNIQ
>2628287845
MHELSGYNPGYLDEQTKRTIRRAILKAVAIPGYQVPFGGREMPMPYGWGTGGIQLTASLIGENDVLKVIDQGADDTTNAVSIRRFFQRVSGAVTTERTVEATLIQTRHRIPETPLKEDQILIYQVPIPDPLRFIEPREVETRKMHALEEYGVMQVKLYEDIARYGHIATTYAYPVKVNDRYVMDPSPIPKFDNPKMHRMPALQLFGAGREKRIYALPPYCDVKSLDFDDHPFSVQRWEQPCALCGSHDSYLDEIVIDDEGSRLFVCSDTDYCRQQQEKQNHEPQ
>2628306058
MTTTTLHSLAGPADRPGIFDELSRREIRRAVLSGIAIPGYQVPFGSREMPVARGWGSGGLQATLALVGEDTRLKVIDQGEDAGVNASNLRRLVVNHVGCEEESDTRAADVIQSRHRIPEQPLREGQVLVLQVPGAEPLAGIVPEMHEQRRMHAEADYSKMWVRLYEDVVRNGLITTGAGYPVMVEGRYIMTPSPIPRWDVPKLNNSDAVTILSAGREKRIFAVPPHTHVEPLTFEDRPFEVEFTPGAACRLCRSQDTYIQEPARDGGFTTWVCSDTDFCRRRRTGEAPASTHVGTPAAHAQALTQEEATQS
>2628330171
MTKARDDRYNFGFLDENTKRMLRRSLLKAVAIPGYQVPFGSREMPLPYGWGTGGIQLTASVIGRDDVLKVIDQGADDTTNAVNIRRFFGRVAGVATTTRTTEATLIQTRHRVPETPLKPGQIMIFQVPEPEPLRTLEASEVETRKLHAHQEYGLMHVKLYEDIARFGHIATSYDYPVMVNGRYLASPSPIPKFDNPKLNMSSALLLFGAGREKRLYAIPPYTQVESLAFDDHPFDAQTWEQGCAICGSRDSYLDEIVTDDAGSRIFVCSDTDYCQQQQEASR
>2628404180
MSDLASYNFAYLDEQTKRMIRRAILKAIAIPGYQVPFASREMPMPYGWGTGGVQVTASIIGPDDVLKVIDQGADDTTNAVSIRAFFQKVANVAVTTHTRDATIIQTRHRIPEETLGANQVLVYQVPIPEPLRFLEPRETETRKMHALEEYGLMHVKLYEDIAHNGRISKTYAYPVKVAGRYVMDPSPTPKFDNPKMHLSNALQLFGAGREKRIYAVPPHTEVVSLDFEDYPFEIQRFGKPCALCGAEDVYLDEVILDDKGGRMFVCSDTDHCEDRREQGHAGEMLAPKEAAE
>2628521234
MNARIEESATAEGYNFAYLDEQTKRMIRRALLKAVAVPGYQVPFASREMPLPYGWGTGGLQVTSAIIGRSDTLKVIDQGSDETTNAVNIRRFFARTAGIATTTRTAEASIVQTRHRIPETPLTEAQIIVYQVPMPEPLFRLEPRVTECRKLHALADYGLINVKYYEDIVQHGSIATTYDYPVLVNDRYLTSPSPIPKFDNPKMHMNPALQLFGAGRERRIYAIPPYTKVKSLDFEDHPFSIQHWDHECALCGSHKSFLDEMIVDDAGARMFVCSDSDYCQERRAAQEGV
>2628698385
TTISRQKDSQPETECHGSDTEYNYAYLDESTKGMIRRAILKAIAIPGHQVPFGSREMPMPYGWGTGGIQITASIIGPDDTLKVIDQGSDDTTNAVSIRAFFRKVAQVSTTEKTREATLIQTRHRIPETPLKEDQILIFQVPIPEPLRFIEPRETETCKMHALEEYGVMQVKLYEDIARFGHIATTYAYPVKVNHRYVMDPSPIPKFDNPKMDMMPALQLFGAGREKRVYAVPPYTSVESLDFDDHPFTIQQWDKPCELCGARDSFLDEVVMDDDGTRMFVCSDTDYCQQRQNQGGEPS
>2628804005
MSLSPQASAAPEQGYNFAYLDEQTKRMIRRGLLKAVAIPGYQVPFGGREMPLPYGWGTGGMQVTAAILGADDVLKVIDQGADDTTNAVSIRRFFARTAGVATTERTPEATVIQTRHRIPETALSGEQIMVYQVPIPEPLRFIEPSEAETRTMHALDDYGVMHVKLYEDIATFGHIATSYAYPVTVDERYVMDPSPIPKFDNPKLDMNPALMLFGAGREKRLYAVPPFTRVASLDFEDHPFEVQRWEESCAFCGSHESYLDELIVDDRGGKRFVCSDTDYCTQRRARQEEGEDAQ
>2628841301
DAADSLRTSRDTAQAPSPTASPTTVEGYNFAFLDEQTKRMIRRSLLKAVAIPGYQVPFGSREMPLPYGWGTGGIQVSAAVIGTDDTLKVIDQGADDTTNAVNIRRFFARTAGVATTTKTSDATVIQTRHRIPEAALHEGQIMVYQVPMPEPLFRLEPRIVESRKLHALGEYGLMRVRLYEDIVRHGAIATTYDYPVIVNGRYLTSPSPIPKFDNPKLHMNPALQLFGAGRERRLYAIPPYTPVESLDFDDHPFEIQKWDAHCALCGATDSFLDEVITDDAGTRMYVCSDSDYCGSRTAAKEVA
>2628894350
MHELSGYNPGYLDEQTKRTIRRAILKAVAIPGYQVPFGGREMPMPYGWGTGGIQLTASLIGENDVLKVIDQGADDTTNAVSIRRFFQRVSGAVTTDRTVEATLIQTRHRIPETPLKEDQILIYQVPIPDPLRFIEPREVETRKMHALEEYGIMQVKLYEDIARYGHIATTYAYPVKVNDRYVMDPSPIPKFDNPKMHRMPALQLFGAGREKRIYALPPYCDVKSLDFDDHPFCVQRWDQPCALCGSHDSYLDEIVIDDEGSRLFVCSDTDYCRQQQEKKNHESQ
>2629160334
MNTLSGYNPGYLDEQSKRTIRRAILKAVAIPGYQVPFGGREMPMPYGWGTGGIQLTASLIGDDDVLKVIDQGADDTTNAVSIRRFFQRVSEAAVTERTTDATLIQTRHRIPETPLREDQILIYQVPIPEPLRFIEPRETETRKMHALEEYGIMQVKLYEDIARFGHIATTYAYPVRVNHRYIMDPSPIPKFDNPKMHMMPALQLFGAGREKRIYALPPYTQVESLDFDDHPFSVQRWDQPCALCGSHHSYLDEVVMDDQGTRLYVCSDTDYCRERQEAGHHESH
>2629292015
TTFSRQKDDQPDTAYHDSETTYNYAYLDESTKGMIRRAILKAIAIPGHQVPFGSREMPMPYGWGTGGIQITASIIGPDDTLKVIDQGSDDTTNAVSIRAFFRKVTNVPTTEKTSEATLIQTRHRIPETPLKEDQILVFQVPIPEPLRFIEPRETETCKMHALEEYGVMQVKLYEDIARFGHIATTYAYPVKVNHRYVMDPSPIPKFDNPKMDMMPALQLFGAGREKRVYAVPPYTVVESLDFDDHPFTIQQWDKPCELCGARDSFLDEVVMDDDGTRMFVCSDTDYCQQRQSQGEKTS
>2629457403
MTDDRYNFGFLDENTKRMLRRGLLKAVAIPGYQVPFGSREMPLPYGWGTGGIQVTASVIGRDDVLKVIDQGADDTTNAVNIRRFFGRVAGVATTTRTTDATLIQTRHRIPERPLKPGQIMIFQVPEPEPLRTLEASEVETRKLHAHQEYGLMHVKLYEDIARFGHIATSYDYPVMVNDRYLASPSPIPKFDNPKLDMSPALLLFGAGREKRLYAIPPYTKVESLAFDDHPFTAQSWEQGCALCGSRTSYLDEIVTDDAGSRMFVCSDTDYCQREKQA
>2629482348
MSELTGYNNGYLDEQTKRTLRRAILKAVAIPGYQVPFAGREMPMPYGWGTGGIQITASIIGDSDVLKVIDQGADDTTNAVSIRRFFQRVSGAATTEATKDATLIQTRHRIPETPLQEDQVLIFQVPIPEPLRFIEPRETETRTMHALEEYGIMQVKLYEDIARYGHIATTYAYPVKVNDRYVMDPSPIPKFDNPKMHMMPALQLFGAGREKRIYALPPYTKVESLDFDDHPFTVQSWDEPCALCGSRHSYLDEVVMDDAGTRMFVCSDTDFCHQQQEQQHAQ
>2629514091
MHELSGYNPGYLDEQTKRTIRRAILKAVAIPGYQVPFGGREMPMPYGWGTGGIQLTASLIGENDVLKVIDQGADDTTNAVSIRRFFQHVSGAVTTERTVEATLIQTRHRIPETPLKEDQILIYQVPIPDPLRFIEPREVETRKMHALEEYGIMQVKLYEDIARYGHIATTYAYPVKVNDRYVMDPSPIPKFDNPKMHRMPALQLFGAGREKRIYALPPYCDVKSLDFDDHPFSVQRWEQPCALCGSHDSYLDEIVIDDEGSRLFVCSDTDYCRQQQEKQNHEPQ
>2629542095
VPGTATEVLNRLEPMTPPSSHSPIAPALPEPGFNFAYLDEQTKRSIRRALLKAVAIPGHQIPFSSREMPMSYGWGTGGIQVTASVIGQQDTLKVIDQGADDTTNAVNIRRFFRKVCGINTTDRTAEATVIQTRHRIPETPLREGQTMVYQVPMPEPLYFIEPSRTEANKMHALEEYGPMYVRLYEDVTRFGHIAMAYDYPVMVNDRYLMKPSPIPRFDNPKLHMSPALQLFGAGREKRIYALPPYTPVKSLDFEDHPFTVETWDQPCEFCGATDSYLDEVVIDDRGSRLWICSDTDYCHQRQQAQAIAPQTLG
>2629578779
MKHTTHFAFFDEGSKKEIRRTTLKAVAIPGYQVPFASREMPIARGWGTGGLQLTLSLIGKEDTLKVIDQGADESVNAVSIKKLVQQTTNVELTNHTEAASIIQSRHRIPEAQLSEEQILVLQVPTPEPLRKVEASEYATKRLHAEEEYSGAWLLLFEQIMKYGKTATGADHPVYVNGRYVMAPSPIPRFDNPKLHASKALTLLGAGREKKIYAVPPYTEVASLAFEDYPFSVESFAGHACHLCGTKDVFLDELVDEETGETYYQCNDTSYCIDRLNSEEPAEVGHYHA
>2629589354
MSEVLTGYNLGYLDEQTKRMIRRAILKAVAIPGYQVPFGGREMPMPYGWGTGGIQLTASVIGRADVLKVIDQGADDTTNAVSIRRFFQRVAGVETTERTPEATLIQTRHRIPETALREDQILIYQVPIPEPLRFIEPRETETRKMHALEEYGVMQVKLYEDIARYGHIATTYAYPVKVNDRHVMDPSPIPKFDNPKMHMMPALQLFGAGREKRIYALPPFTKVESLDFDDHPFSVQQWDEPCALCGSRHSYLDEVVLDDRGNRMFVCSDTDYCRQQLAQSSQEAQH
>2629996700
MSDYNFAYLDEQTKRMIRRAILKGLAVPGYQVPFASREMPMPYGWGTGGVQVSAATLTPDDTLKVIDQGADDTTNAVSIRKFFENTADVATTEETEKASVIQTRHRIPEAELSEDQILVYQVPIPEPLRFLEPRETETRKMHALQEYGLMHVKLYEDISQHGAIATSYAYPVKVAGRYVMDPSPIPKFDNPKMNMAAIQLFGAGREQRIYAVPPYTEVVSLDFEDFPFEASKADHPCDLCAAEDSYLDEVILDDAGNRMFVCSDTDYCRSRRDAGHMGRLSEEAA
>2630063196
MNAFTASGAREASAYNFAYLDEQTKRMIRRGLLKAVAIPGYQVPFGGREMPLPYGWGTGGMQLTAAILGADDVLKVIDQGADDTTNAVSIRRFFARTAGVATTERTLEASVIQTRHRIPETPLSAGQIMVYQVPIPEPLRFIEPSEQETRTMHALEDYGVMHVKLYEDIATFGHIATAYAYPVTVDERYVMDPSPIPKFDNPKLDMSPALMLFGAGREKRLYAVPPFTRVVSLDFEDHPFAVQRWDECCAFCGSSDSFLDELIVDDAGSKRFVCSDTDYCRQRTEENLQ
>2630132581
MHELSGYNPGYLDEQTKRTIRRAILKAIAIPGYQVPFGGREMPMPYGWGTGGIQLTASLIGENDVLKVIDQGADDTTNAVSIRRFFQRVSGAVTTERTVEATLIQTRHRIPETPLKEDQILIYQVPIPDPLRFIEPREVETRKMHALEEYGIMQVKLYEDIARYGHIATTYAYPVKVNDRYVMDPSPIPKFDNPKMHRMPALQLFGAGREKRIYALPPYCDVKSLDFDDHPFCVQRWDQPCALCGSHDSYLDEIVIDDEGSRLFVCSDTDYCRQQQEKQNHESQ
>2630136279
MGQTTISRQKDSQPETECHGSDTEYNYAYLDESTKGMIRRAILKAIAIPGHQVPFGSREMPMPYGWGTGGIQITASIIGPDDTLKVIDQGSDDTTNAVSIRAFFRKVAQVSTTEKTREATLIQTRHRIPETPLKEDQILIFQVPIPEPLRFIEPRETETCKMHALEEYGVMQVKLYEDIARFGHIATTYAYPVKVNHRYVMDPSPIPKFDNPKMDMMPALQLFGAGREKRVYAVPPYTSVESLDFDDHPFTIQQWDKPCELCGARDSFLDEVVMDDDGTRMFVCSDTDYCQQRQNQGGEPS
>2630149234
MTEYNLGYLDEQTKRTLRRALLKAVAIPGYQVPFGGREMPMPYGWGTGGIQLTACLIGRYDVLKVIDQGADDTTNAVSIRHFFQRVSGVATTEKTTDATLIQTRHRIPETPLTEDQILIYQVPIPEPLRFIEPRETETRKMHALEEYGVMQVKLYEDIARYGHIATTYAYPVKVNDRYVMDPSPIPKFDNPKMHMMPALQLFGAGREKRLYALPPFTKVESLDFDDHPFSVQQWDEPCALCGSRHSYLDEVVMDDKGSRMFVCSDTDFCQQQLAQATASEANIHDY
>2630170965
MSVLPQYNFAYLDEQTKRMIRRALLKAIAIPGYQVPFAAREMPMPYGWGTGGVQVTAAILGPDDRLKVIDQGADDTTNAVSIRAFFERTAGVATTTRTAEASIIQTRHRIPEAPLKAGQTIVYQVPIPEPLRFLEPRETETRKLHALEEYGLMHVKLYEDIARHGDIATTYAYPVHVEGRYVMDPSPIPKFDNPKMHMSPALQLFGAGREKRIYALPPFTRVRSLDFEDHPFTVQKFAGGCALCGATGVYLDEILTSDAGGRMFVCSDTDHCESRIAAGHVGPANGIAEAAE
>2630325128
MSQVNATPNPGAVARDEHYNFGYLDESTKRVLRRALLKAVAIPGYQVPFGSREMPLPYGWGTGGIQVTAAIIGKQDVLKVIDQGSDDTTNAINIRRFFGRVTGVQTTERTAEASIIQTRHRIPETPLRAGQTMVYQVPIPEPLRWLEPSERETRTMHALAEYGAMHVKLYEDIAHHGHIATTYDYPVVVNQRYMMRPSPIPKFDNPKLDRSPALMLFGAGREKRVYAVPPYTSVKSLDFADHPFTVEKWSSCCAQCGATDSYLDEIITDDAGTRMFVCSDTEYCADRQTAQAVKAAAGGAQ
>2630336462
MNAQSTDIATYNFAYLDEQTKRMIRRAILKGIAIPGYQVPFASREMPMPYGWGTGGVQVTASIIGPDDVLKVIDQGADDTTNAVSIRAFFKKVAKVDVTTETAKATIIQTRHRIPEQPLTAGQVLVFQVPIPEPLRFLEPRETETRKMHALEEYGLMHVKLYEDIAKHGRIATTYAYPVKVEGRYVMDPSPTPKFDNPKMHRSPALQLFGAGREKRIYAVPPFTEVVSLDFEDHPFEVQTFDQPCALCGAENVYLDEVILDDHGGHMFVCSDTDHCEKRADGHHGHLAPETHSASGKMEPAE
>2630363915
MNAPMETAVMGLPTDAAPVDGHFNFAYLDERTKRMIRRAILKAVAIPGYQVPFGSREMPLPYGWGTGGIQVTASIIGPQDCLKVIDQGSDDTVNAVNIRRFFERTTAVATTTRTREATLIQTRHRIPETPLAEGQVIVYQVPVPEPMQRLEPRETETRTLHGLAEYGLMHVKLYEDIARYGHIATTYDYPVLVNGRYVMAPSPIPKFDNPKMHMNPALQLFGAGREKRIYAVPPYTPVESLGFEDHPFEVQRWDAACALCGATDSFLDEVITDDQGTRMHVCSDSDYCQERQAQQAEAADAKGAGA
>2630375816
MHELSGYNPGYLDEQTKRTIRRAILKAVAIPGYQVPFGGREMPMPYGWGTGGIQLTASLIGENDVLKVIDQGADDTTNAVSIRRFFQRVSGAVTTERTVEATLIQTRHRIPETPLKEDQILIYQVPIPDPLRFIEPREVETRKMHALEEYGIMQVKLYEDIARYGHIATTYAYPVKVNDRYVMDPSPIPKFDNPKMHRMPALQLFGAGREKRIYALPPYCDVKSLDFDDHPFCVQRWDQPCALCGSHDSYLDEIVIDDEGSRLFVCSDTDYCRQQQEKQNHESQ
>2630377343
MPYGWGTGGIQITASIIGPDDTLKVIDQGSDDTTNAVSIRAFFRKVAQVSTTEKTSEATLIQTRHRIPETPLKEDQILIFQVPIPEPLRFIEPRETETCKMHALEEYGVMQVKLYEDIARFGHIATTYAYPVKVNHRYVMDPSPIPKFDNPKMDMMPALQLFGAGREKRVYAVPPYTSVESLDFDDHPFTIQQWDKPCELCGARDSFLDEVVMDDDGTRMFVCSDTDYCQQRQNQGGESS
>2630466202
MNSIAKPFLSDIQPNLLAVNSQDQSPTYQFGFLDSFAKKEIRRSLLKAVAIPGYQVPYSSREMPIARGFGTGGLQITLSILGKDDVLKVIDQGSDESVNAVNIRNFIGKTCPGVSLTKHTPKATIIQTRHRIPEFPLKLGQVLVLQVPYPDPLVIVEASEAKRKQMHGEGDYARLWVKLYEDMVKFSEITISHRYPTRINGHYVIDPSPIPRFDVPKLHQSFGLHLFGAGREKKIYAVPPFTDAQPLCFEDIPFRVENFDDVGRRRPCHRCGSTTSFLDEFLDEQGNCIYQCSDSDYCNTMLMQAKEDNYAANS
>2630475303
VTTNLSGYNFAYLDEQTKRMIRRAILKAVAIPGYQVPFGGREMPMPYGWGTGGIQITASVIGEPDVLKVIDQGADDTTNAVSIRNFFKRVTGVSTTERTEDATLIQTRHRIPETPLEEDQIIIFQVPIPEPLRFIEPRETETRTMHALEEYGIMQVKLYEDIARFGHIATTYAYPVKVNGRYVMDPSPIPKFDNPKMDMMPALQLFGAGREKRIYAVPPYTRVESLDFDDHPFTVQTWDEPCAICGSTHSYLDEVVLDDTGKRMFVCSDTDYCRQQSEALSQ
>2630704951
MTEVLTGYNLGYLDEQTKRTLRRALLKAVAIPGYQVPFGGREMPMPYGWGTGGIQLTASLIGRHDVLKVIDQGADDTTNAVSIRRFFQRVSGVATTESTVDASLIQTRHRIPETPLSEDQILIYQVPIPEPLRFIEPRETETRKMHALEEYGVMQVKLYEDIARYGHIATTYAYPVKVNDRYVMDPSPIPKFDNPKMHMMPALQLFGAGREKRLYALPPFTKVENLDFDDHPFTVQQWASPCALCGSRHSYLDEVVMDDQGSRMFVCSDTDFCQQQLAQVAAQEVNIQ
>2630714569
MNAPDHCAAAAPDTHAAEGYNFAYLDEQTKRMIRRALLKAVAVPGYQVPFASREMPLPFGWGTGGIQVTAALIGRDDTLKVIDQGSDETTNAVNIRRFFARTAGVATTTKTAQATIIQTRHRVPETPLTERQILVYQVPMPEPLFRLEPRATECAKLHAHADYGLMRVKLYEDIVHHGSIATTYDYPVIVNGRYLSSPSPIPKFDNPKLHMNPALQLFGAGRERRIYAIAPYTPVASLDFDDHPFEVQRWDAACALCGSRESFLDEMIVDDHGTRRFVCSDSDYCSDRRGGAQARADGDGDGDGEGNGEGNGGGAGEMPAPLAAEQPLGETT
>2630749352
MTDIATYNFAYLDEQTKRMIRRAILKGIAIPGYQVPFASREMPMPYGWGTGGVQVTASIIGPDDVLKVIDQGADDTTNAVSIRAFFKKVAHVAVTTETATATIIQTRHRIPEHPLTAGQVLVFQVPIPEPLRFLEPRETETRKMHALEEYGLMHVKLYEDIAKHGRIATTYAYPVKVEGRYVMDPSPTPKFDNPKMHRSPALQLFGAGREKRIYAVPPFTDVVSLDFEDHPFEVQTFDQPCALCGAENVYLDEVILDDHGGHMFVCSDTDHCEKRSPSWGGRAEGAGGGNGQASLSSTPTPALRADPPHKGEGKEAK
>2630774203
MNTLSGYNPGYLDEQSKRTIRRAILKAVAIPGYQVPFGGREMPMPYGWGTGGIQLTASLIGDDDVLKVIDQGADDTTNAVSIRRFFQRVSEAATTERTVEATLIQTRHRIPETPLREDQILIYQVPIPEPLRFIEPRETETRKMHALEEYGIMQVKLYEDIARFGHIATTYAYPVKVNDRYIMDPSPIPKFDNPKMHQMPALQLFGAGREKRIYALPPYTRVESLDFDDHPFSVQRWDQPCALCGSHDSYLDEVVMDDQGTRLFVCSDTDYCRARQEAGHHESH
>2630915490
MTDIATYNFAYLDEQTKRMIRRAILKGIAIPGYQVPFASREMPMPYGWGTGGVQVTASIIGPDDVLKVIDQGADDTTNAVSIRAFFKKVAHVAVTTETATATIIQTRHRIPEHPLTAGQVLVFQVPIPEPLRFLEPRETETRKMHALEEYGLMHVKLYEDIAKHGRIATTYAYPVKVEGRYVMDPSPTPKFDNPKMHRSPALQLFGAGREKRIYAVPPFTDVVSLDFEDHPFEVQTFDQPCALCGAENVYLDEVILDDHGGHMFVCSDTDHCEKRREAPTSPSWGGRAEGAGRGNGQSSLSSTPTPALRADPPRKGEGKEAK
>2630940975
MSTAVRDLLVDDENAAGILDEGAKREIRRAALVAVCVPGYQVPFGSREMPVARGWGSGGLQVTLAVIGEPDVVKVIDQGDDGGVNAVNLRRMISATTGCAASTDTREATVIQTRHRIPEEKLTRQHVLVYQVPVPEPLRGVQKSVVECARMHAENDYSAMWVSLYEDMVRNGVITKSTGYPVLVDGRYVLATSPVPRWDVPKLHQCEHLNLYGAGREKRIYAIPPHTDVVPLTFDDIPFEVEQVPGASCKYCGSTTSFLVDGGAGEYVCSDSDWCSERLRVEGIGRVYGPGGAGAVPGTGPEHGTATSPGTGAVVAAWDVSFDVAPGEALGIIGESGSGKSTALRCVIGDEPATSGSVYLSSVDGGGTDLLGLDSAQRRKLRVDTMAVVYQDPAAGLDLRVTAGGNVAERLTAAGWRGYRAIRKRAAELLDRVEVPLSRMDDPVATFSGGMRQRVQIAKALATEPPVLLLDEPTTGLDASVAAGVLDLLRGLLSERDIAAVVVSHDFAVIEALTDRSLVMQLGRVVERGLTDQLFADPHHPYTQRLVAAARR
>2630988112
MDIAYRFAFFDEGSKREIRRSTLKAIAIPGYQVPFASREMPIARGWGTGGLQLTLSLIGKDDVLKVIDQGSDESVNAVNIKKLVMKTTGIKTTEETTEATIIQSRHRIPEIPLMEGQILVLQVPLPEPLRNYEPSEYRTKQLHAEKEYSGAWLMLFEQIMKYGHMASDFDHPVMVENRYVMAPSPIPRFDNPKMNHSKALILLGAGREKKIYAIPPYTNVVSLAFDDYPFEVESFDDQCCSLCGATGVYLDELIDEKTGETYYQCNDTSYCISRLNEQTG
>2631098187
MTQDAYNFAYLDEQTKRMIRRAILKGLAIPGYQVPFASREMPMPYGWGTGGVQVSAAVLTPEDRFKVIDQGADDTTNAVSIRSFFERTAGIATTTATAEASVIQTRHRIPEVPLAEGQILVYQVPIPEPLRFLEPRESETRKMHALSEYGLMHVKLYEDIARHGHIATAYAYPVKVEGRYVMDPSPIPKFDNPKLGQNAAIQLFGAGREQRIYALPPWTRVESLDFEDHPFEASKADHPCGLCGARDSYLDEVITDDAGGRMFVCSDTDFCETRQAAGHKGKDAA
>2631172996
MENIPLPQSPAPNPQSPIPNPPETSFNFAYLDEQTKRSIRRALLKAVAIPGHQIPFSSREMPMSYGWGTGGIQVTAAVIGQTDVLKVIDQGADDTTNAVNIRRFFKKVCGVQTTEQTQAATLIQTRHRIPETPLREGQILVYQVPIPEPLRWLEPSSVETGKMHALEEYGPMYVKLYEDITTHGHIATSYDYPVMVHDRYLMSPSPIPRFDNLKMQMSPALQLFGAGREKRIYAIPPYTKVKSLDFEDHPFTVERWDKVCELCGSTESYLDEVIIDDQGGRMWICSDTDYCRGMKEAEGQGEQGQGAEGQGAEGQGAEGQGAEGQGAEGQGAEGKMSEV
>2631222077
MSDLANYNFAYLDEQTKRMIRRAILKAIAVPGYQVPFASREMPMPYGWGTGGVQVTASILGPDDVLKVIDQGADDTTNAVSIRAFFQKTANVAVTTHTGEATIIQTRHRIPEYPLTEGQVIVYQVPIPEPLRFLEPRETETRKMHALAEYGLMHVKLYEDIARHGHIAKTYDYPVMIEGRYVMAPSPTPKFDNPKMHMSPALQLFVAGREKRIYAVPPYTQVVSLDFEDHPFEVQKFKEPCALCGARGVYLDEVVLDDRGGSMFVCSDTDYCEDRQAKGHFGHLAANKAATAAKETVK
>2631341993
MSDLASYNFAYLDEQTKRMIRRAILKAIAIPGYQVPFASREMPMPYGWGTGGVQVTASIIGPDDVLKVIDQGADDTTNAVSIRAFFQKVANVAVTTHTGEATIIQTRHRIPEEKLKAGQVLVYQVPIPEPLRFLEPRETETRKMHALEEYGLMHVKLYEDIARNGRIATTYAYPVKVYGRYVMDPSPTPKFDNPKMHKSEALQLFGAGREKRIYAVPPYTDVVSLDFEDHPFEVQRFGKPCALCGAEDVYLDEVILDDKGGRMFVCSDTDHCEDRRAHGHAGEMLAREAAE
>2631362221
MTDLASYNFAYLDEQTKRMIRRAILKAIAIPGYQVPFASREMPMPYGWGTGGVQVTASIIGPDDVLKVIDQGADDTTNAVSIRAFFQKVANVAVTTHTKDATIIQTRHRIPEEKLGVGQVLVYQVPIPEPLRFLEPRETETRKMHALEEYGLMHVKLYEDIAHNGRISRTYAYPVKVHGRYVMDPSPTPKFDNPKMHMSDALQLFGAGREKRIYAVPPYTDVVSLDFEDYPFDIQRFDKPCALCGAEEVYLDEVVLDDKGGRMFVCSDTDHCEDRRAHGHAGEMLAREAAE
>2631393728
MSQNTTASSYNYAYLDEQTKRMIRRALLKAVAIPGYQVPFAGREMPMPYGWGTGGVQVTAAVIGPSDTLKVIDQGSDDTTNAVSIRQFFEKTADIDTTEKTKEATVIQTRHRIPEEMLTEGQILVYQVPIPEPLRFLEPRETETRKMHALEEYGLMHVKLYEDISRHGHIATTYAYPVKVNDRYVMDPSPTPKFDNPKMDDCAALQLFGAGREKRIYAIPPYTKVQSLDFEDHPFEIQSWDQDCALCGSKDSFLDEVILDDKGNRMFVCSDSDYCQSRRDDSKLPPVEHTLTQASQMQSVNAEASK
>2631422907
MLEEVSFDDGLAAYNFAYLDEQTKRMIRRAILKAIAIPGYQVPFASREMPMPYGWGTGGVQLTASILGPDDVLKVIDQGADDTTNAVSIRAFFQKVSNVAVTTRTKDATIIQTRHRIPEEELHSGQVLVYQVPIPEPLRFLEPRETETRVMHALEEYGLMHVKLYEDIARNGRISTTYAYPVKVAGRYVMDPSPTPKFDNPKMHMSDALQLFGAGREKRIYAVPPYTDVVSLDFEDHPFEIQRFDKPCALCGAENVYLDEVVLDDRGGRMFVCSDTDHCEDRRAHGHKGHMLADVKEAAE
>2631491034
MNTAYNFAFFDEGSKREIRRATLKAIAIPGYQVPFASREMPIGRGWGTGGLQLTLSLIGKNDVLKVIDQGSDESVNAVNIKKLVSDTTGVATTDHTTEATLIQSRHRIPEVPLKKNQILILQVPLPEPLRYYEPSESETKKLHAEKEYSGAWLMLFEQIMKYGSMTTGADHPVLVHDRYVMAPSPIPRFDNPKMHESEALILLGAGREKKVYAVPPYTKVVSLDFEDYPFEPESFLDKHCRLCGSTGVFLDELVDEGTNETFYQCNDTSYCIETLNEVEPFGVK
>2631764928
MSQTQTMPHAQGVSGYNYGYLDEQTKRMIRRALLKAVAIPGYQVPFGGREMPMPYGWGTGGVQITAAIIGETDTLKVIDQGADDTTNAVSIREFFKSVANATTTEKTVEASIIQTRHRIPENTLEKDQILVYQVPIPEPLRFIEPRESETRKMHALEEYGIMHVKLYEDIARYGHIATAYAYPVRVNSRYIMDPSPIPKFDNPKMDNMAALQLFGAGREKRIYAVPPYTRVESLDFEDHPFEIQKWDEPCSICGSTDTFLDEVVMDDEGNRMFVCSDTDYCAEQVAKMEANA
>2631877935
MTHAPINTTQRPARDEAYNFAYLDEQTKRMIRRALLKAVAIPGYQVPFGGREMPLPYGWGTGGMQLTAAILGADDVLKVIDQGADDTTNAVSIRRFFARTACIATTERTPEATVIQTRHRIPETPLHADQIMVYQVPIPEPLRFIEPSETETRTMHALDDYGVMHVKLYEDIATFGHIATSYAYPVMVDERYVMDPSPIPKFDNPKLHMSPALMLFGAGREKRLYAVPPYTQVVSLDFEDHPFEVQRWEQCCAICGSHDSFLDELILDDAGTQSFVCSDTDYCAQRVKQQENDR
>2631881901
VTNSLSGYNFAFLDEQTKRMIRRALLKAVAIPGYQVPFGGREMPMPYGWGTGGIQLTASVIGEDDVLKVIDQGADDTTNAVSIRQFFTRVTGVKTTERTADATLIQTRHRIPETPLTEDQILIYQVPIPEPLRFIEPRETETRTMHALEEYGVMQVKLYEDIARFGNFTTRYAWPVKVNERYVMDPSPIPAFDNPKMNMMPALQLFGAGREKRIYAVPPWTRVVSLDFEDYPFAPQKWDRPCAICGSTHSYLDEVVLDDSGARMFVCSDTDYCRQQSEALRK
>2631886454
MSKFPFAFLDEQSKKEIRRAVLKGVAIPGYQVPFASREIPIGRGWGTGGLQITLALVGQNDVLKVIDQGSDESVNAENIKKLVQKTTGIETTIHTSEATLIQSRHRIPEVPLRSDQIMILQVPEPEPLRHVERSEFKTKQMHAEKEYSGAYLLLFEQIMRYGQTSEGADYPVYVHNRYVMNPSPIPRFDNPKIHQSDALVLFGAGREKKIYAVPPYTNVESLAFDDYPFEVEAFEGKACKATGLTNVFLDEFTDEETGETYYLCNDTSYMQEYLEQKRGI
>2631922775
MNAPSDTIAQYNFAYLDEQTKRMIRRAILKAIAIPGYQVPFASREMPMPYGWGTGGVQVTASIIGPDDVLKVIDQGADDTTNAVSIRAFFQKVAHVAVTTHTADATIVQTRHRIPEEPLKEGQVLVYQVPIPEPLRFLEPRETETRKMHALEEYGLMHVKLYEDIAQHGHIATTFAYPVKVEGRYVMDPSPTPKFDNPKMHMSRALQLFGAGREKRIYAVPPHTRVESLDFEDHPFEVQRFDEPCALCGGMDVYLDEVILDDQGGRMFVCSDTDHCEERRDAGHRGHLAGEDGPPSSISEGGTQ
>2631959868
MNTAYNFAFFDEGSKREIRRATLKAIAIPGYQVPFASREMPIGRGWGTGGLQLTLSLIGRNDVLKVIDQGSDESVNAVNIKKLVCDTTGVETTEHTEEATLIQSRHRIPEVPLRKGQILVLQVPLPEPLRYYEPSESQTKKLHAEKEYSGAWLMLFEQIMKYGSMTTGADHPVLVNGRYVMAPSPIPRYDNPKMQQNDALILLGAGREKKVYAVPPYTKVVSLDFDDYHFQPESFEGKHCRLCGSTGVFLDELVDEAANKTVYQCNDTSYCLEKLNEVEKVGVN
>2631973364
MRYAFLDEDAKKEIRRATLKAVAIPGYIVSFASREMPIARGWGTGGLQLTLSLIKEDDTLKVIDQGCDGSVNAVNMRNFITSVTDNKTTLDTLEATLIQTRHRIPEEELQEGQILVFQVPMPDVLETVEPDTAKAKVMHANADYSKLWVLLYEDTSQFGDSRISNRYPVMVENRYAMDPSPIPKYDTIKLGDSKALQLFGAGREKKIYAIPPYSDVKPLKFEDREFKVETFEDKYCQRCGNSGVFLDQVYDNNGEINYYCSDTSYCDKTLEKKGK
>2631975389
MRYAFLDEDAKKEIRRATLKAVAIPGYIVSFASREMPIARGWGTGGLQLTLSLIKEDDTLKVIDQGCDGSVNAVNMRNFITSVTDNKTTLDTLEATLIQTRHRIPEEELQEGQILVFQVPMPDVLETVEPDTAKAKVMHANADYSKLWVLLYEDTSQFGDSRISNRYPVMVENRYAMDPSPIPKYDTIKLGDSKALQLFGAGREKKIYAIPPYSDVKPLKFEDREFKVETFEDKYCQRCGNSGVFLDQVYDNNGEINYYCSDTSYCDKTLEKKGK
>2631975413
LIQTRHRIPEEELQEGQILVFQVPMPDVLETVEPDTAKAKVMHANADYSKLWVLLYEDTSQFGDSRISNRYPVMVENRYAMDPSPIPKYDTIKLGDSKALQLFGAGREKKIYAIPPYSDVKPLKFEDREFKVETFEDKYCQRCGNSGVFLDQVYDNNGEINYYCSDTSYCDKTLEKKGK
>2632039323
LLFFDEGSKREIRRATLKAVAIPGYQVPFASREMPIGRGWGTGGLQLTLSLIGKEDVLKVIDQGSDESVNAVNIKKLVNKTTGVKVTQETDEATIIQSRHRIPEVPLNKNQILVLQVPTPEPLRGVEPSEAVTKKLHGEKEYSGAWLMLFEQIIKFGEMSTGADHPVMVNDRYVMAPSPIPKFDNPKMNGSEALILLGAGREKKVYAVPPYTKVVSLAFEDYKFKKESIEGKVCRLCGKMDVYMDELMDECSGQTYYQCNDTSNCLSTLNKKG
>2632112468
MSLPAYNFAYLDEQTKRMIRRAILKAIAIPGYQVPFASREMPMPYGWGTGGVQVTAAILGPDDVLKVIDQGADDTTNAVSIRAFFAKTANVATTTKTTEASVIQTRHRIPETPLKAGQILVYQVPIPEPLRFLEPRETETRIMHGLEEYGLIQVKLYEDIAQHGHIATTYAYPVKVEGRYVMDPSPIPKFDNPKMHNSPALQLFGAGREKRIYALPPFTKVVSLDFEDHPFAVQTFTSSCALCNASDVYLDEVVTDDRGGRMFVCSDTDHCETRQTEGHHGPGLPQSSIGDQP
>2632158501
MTDDRYNFGFLDENTKRMLRRGLLKAVAIPGYQVPFGSREMPLPYGWGTGGIQVTASVIGRDDVLKVIDQGADDTTNAVNIRRFFGRVAGVATTTRTADATLIQTRHRIPERPLKPGQIMIFQVPEPEPLRTLEASEVETRKLHAHQEYGLMHVKLYEDIARFGHIATSYDYPVMVNDRYLASPSPIPKFDNPKLHMSPALLLFGAGREKRLYAIPPYTKVESLAFDDHPFTAQSWEQGCALCGSRTSYLDEIVTDDAGSRMFVCSDTDYCQQEKQA
>2632475590
MDQTATSRQKDSKSETEYNYAYLDESTKGMIRRAILKAIAIPGHQVPFGSREMPMPYGWGTGGIQITASIIGPDDTLKVIDQGSDDTTNAVSIRAFFRKVANVPTTEKTSEATLIQTRHRIPETPLKEDQILVFQVPIPEPLRFIEPRETETRKMHALEEYGVMQVKLYEDIARFGHIATTYAYPVKVNHRYVMDPSPIPKFDNPKMDRMPALQLFGAGREKRVYAVPPYTVVESLDFDDHPFSIQQWDKPCELCGARDSFLDEVVIDDDGTRMFVCSDTDYCQQRQSTEGKQS
>2632863344
MKSHYNFAFFDEGSKREIRRATLKAIAIPGYQVPFASREMPIARGWGTGGLQLTLSLIGKEDVLKVIDQGSDESVNAVNIKKLVSHTAGIRSTEETEEATIIQSRHRIPEVPLKSGQILVLQVPMPEPLRVYEPSELETKKLHAEKEYSGAWVMLFEHIMKYGTAATGADHPVMVHNRYVMAPSPIPRFDNPKMDHSKALILLGAGREKKIYAVPPYTRVKSIDFDDSPFRVESFEDKSCRLCGSTGVFMDEIVDDQSGEAVYQCNDTSYCLAQMNKNMPVGGTSNEQV
>2633052950
MTTQYATVERDDHYNFAYLDESTKRMLRRALLKAVAIPGYQVPFGSREMPLPYGWGTGGIQVTASIIGANDVLKVIDQGSDDTTNAINIRRFFGRVTGVATTESTSAATIVQTRHRIPETPLAEGQIMVFQVPIPEPLRWLEPSETETRTMHALAEYGGMHVKLYEDIAQHGHIATTYDYPVIVNGRYMMRPSPIPKFDNPKLDRSPALMLFGAGREKRVYAVPPYTQVKSLDFEDHPFRVETWSECCDLCGSRDSYLDEIILDDAGTRRFVCSDTEYCNDRQAQQGAQQANQETAA
>2633103405
LPRWAPKGASSDDTACGTDTDADEQAAADPDSVDDLLDTEDSGMTGYNYAYLDEHTKREVRRATLSAIAIPGHQVPYASRAMPLARGWGTGGIQASMSLLGPEDTFKVIDQGSDESVNAANIRRLAKTTADVDGTTDTTKASIIQTRHRIPEEVLDDDQILVLQVPITDPLRRVDPSDDANRRRHAHKDYAKMWVALYENVVEWGEINVGSRYPVMVAGRYLMDPSPIPRWDVPKLHDADNLYVFAAGREARIYAVPPHTDVEPLAFADKSFQVERFDEPCAHCGSEDTYRTEIETDDGDRLVVCNDTSFCEKRLAKDHHLDCEGVTWGPATGGVEAASGHVDADGVAGVEGGDDQ
>2633205731
VQRNYNFAFLDEGSKREIRRAILKAVAIPGYQVPFASREMPIGRGWGTGGLQVTLSCIGPDDVLKVIDQGSDASVNAVSIRSLVHETTGVETTTSTADATLIQSRHRIPELPLRRDQLMVLQVPMPEPLRTYEARESVTRRLHAEAEYTGAYLELFEQIVRYGSTITGADHPVMVQDRYVMAPSPIPRFDNPKLDDAENLFLFGAGREKKIYAVPPHTKVESLAFDDHPFVREDFEDKRCCICGATGVYMTQTIDPATGKKAWQCSDTDYCSERLEEGESDE
>2633235203
MTDLASYNFAYLDEQTKRMIRRAILKAIAIPGYQVPFASREMPMPYGWGTGGVQVTASIIGPDDILKVIDQGADDTTNAVSIRAFFEKVANVAVTTHTKEATIIQTRHRIPEQKLGEGQVLVYQVPIPEPLRFLEPRETETRKMHALEEYGLMHVKLYEDIARNGRISTTYAYPVKVAGRYVMDPSPTPKFDNPKMHMSDALQLFGAGREKRIYAVPPYTDVVSLDFEDHPFEIQKFEQPCALCGARGVYLDEVVLDDKGGRMFVCSDTDHCEERREEGHTGEMPSQEAAE
>2633350765
MTPNTNATLNNKADAVRAIANDPATASAATVPRDEHYNFAYLDESTKRMLRRALLKAVAIPGYQVPFGSREMPLPYGWGTGGIQVTAAIIGTDDVLKVIDQGSDDTTNAINIRRFFGRVTGVATTTSTPAATIVQSRHRIPETPLREGQVMVFQVPIPEPLRWLEPSETETRTMHALAEYGGMHVKLYEDIAQHGHIATTYDYPVIVNDRYMMRPSPIPKFDNPKLDGSPALMLFGAGREKRVYAVPPYTSVKSLDFDDHPFTVETWAECCDLCGSRDSYLDEIILDDAGTRRFVCSDTEYCNHRQTQQRDNEAAA
>2633357118
MANLSGYNFAYLDEQTKRMIRRAILKAVAIPGYQVPFGGREMPMPYGWGTGGIQLTASVIGEADVLKVIDQGADDTTNAVSIRNFFQRVTGVATTEKTEDATLIQTRHRIPETPLAEDQILIFQVPIPEPLRFIEPRETETRTMHALEEYGVMQVKLYEDIARFGHIATTYAYPVKVNGRYVMDPSPIPKFDNPKMDMMPALQLFGAGREKRIYAVPPYTRVESLDFDDHPFTVQEWDEPCAICGSKHSYLDEVVLDDTGKRMFVCSDTDFCRQQSEANGQ
>2633448873
MKTSHTPGAAVERDDHYNFAYLDESTKRMLRRALLKAVAIPGYQVPFGSREMPLPYGWGTGGIQVTASIIGPGDVLKVIDQGSDDTTNAINIRRFFGRVTGVATTESTRDASIVQTRHRIPETPLRADQIMVFQVPIPEPLRWLEPSETETRTIHALAEYGGMHVKLYEDIAQHGHIATTYDYPVIVNDRYMMRPSPIPKFDNPKLDNSPALMLFGAGREKRVYAVPPYTRVKSLDFEDHPFTVEKWSECCDLCGSRDSFLDEIILDDAGTRRFVCSDTEYCNDRQAAQAEKEATA
>2633548344
MTDIATYNFAYLDEQTKRMIRRAILKGIAIPGYQVPFASREMPMPYGWGTGGVQVTASIIGPDDVLKVIDQGADDTTNAVSIRAFFRKVAKVAVTTETAKATIIQTRHRIPEHPLDAGQVLVFQVPIPEPLRFLEPRETETRKMHALEEYGLMHVKLYEDIARHGRIATTYAYPVKVEGRYVMDPSPTPKFDNPKMHRSPALQLFGAGREKRIYAVPPFTDVVSLDFEDHPFEVQTFDQPCALCGAENVYLDEVILDDHGGHMFVCSDTDHCEKRRADGHRGHLAPETPPVLEKMEPAQ
>2633560937
MNAPDHCAAAAPDTHAAEGYNFAYLDEQTKRMIRRALLKAVAVPGYQVPFASREMPLPFGWGTGGIQVTAALIGRDDTLKVIDQGSDETTNAVNIRRFFARTAGVATTTKTAQATIIQTRHRVPETPLTERQILVYQVPMPEPLFRLEPRATECAKLHAHADYGLMRVKLYEDIVHHGSIATTYDYPVIVNGRYLSSPSPIPKFDNPKLHMNPALQLFGAGRERRIYAIAPYTPVASLDFDDHPFEVQRWDAACALCGSRESFLDEMIVDDHGTRRFVCSDSDYCSDRRGGAQARADGGDEGNGGGDGEMPAPLAAEQPLGETT
>2633650321
MNAPDHCAAAAPDTHAAEGYNFAYLDEQTKRMIRRALLKAVAVPGYQVPFASREMPLPFGWGTGGIQVTAALIGRDDTLKVIDQGSDETTNAVNIRRFFARTAGVATTTKTAQATIIQTRHRVPETPLTERQILVYQVPMPEPLFRLEPRATECAKLHAHADYGLMRVKLYEDIVHHGSIATTYDYPVIVNGRYLSSPSPIPKFDNPKLHMNPALQLFGAGRERRIYAIAPYTPVASLDFDDHPFEVQRWDAACALCGSRESFLDEMIVDDHGTRRFVCSDSDYCSDRRVGAQARADGGDEGNGGGDGEMPAPLAAEQPLGETT
>2633833515
MNDLATYNFAYLDEQTKRMIRRAILKAIAIPGYQVPFASREMPMPYGWGTGGVQVTASILGPDDVLKVIDQGADDTTNAVSIRAFFQKVADVAVTTRTTEATIIQTRHRIPEEQLREGQTLVYQVPIPEPLRFLEPRETETRKMHALEEYGLMHVKLYEDIARNGHIATTYAYPVKVEGRYVMDPSPTPKFDNPKMHMSEALQLFGAGREKRIYAVPPYTEVVSLDFEDHPFEVQKFDKPCALCGAENVYLDEVVLDDKGGRMFVCSDTDHCEDRRAHGHAGAMLAAAAKESQEAAE
>2633942697
MTKARDDRYNFGFLDENTKRMLRRSLLKAVAIPGYQVPFGSREMPLPYGWGTGGIQLTASVIGRDDVLKVIDQGADDTINAVNIRRFFGRVAGVATTTRTADATLIQTRHRIPETPLKPGQILIFQVPEPEPLRTLEASEVETRKLHAHQEYGLMHVKLYEDIARFGHIATSYDYPVMVNDRYLASPSPIPKFDNPKLDMSPALLLFGAGREKRLYAIPPYTRVESLAFDDHPFEIQSWQQGCAICGSHDSYLDEIVTDDAGSRMFVCSDTDYCQREKQA
>2634030529
MHELSGYNPGYLDEQTKRTIRRAILKAVAIPGYQVPFGGREMPMPYGWGTGGIQLTASLIGENDVLKVIDQGADDTTNAVSIRRFFQRVSGAVTTERTVEATLIQTRHRIPETPLKEDQILIYQVPIPDPLRFIEPREVETRKMHALEEYGIMQVKLYEDIARYGHIATTYAYPVKVNDRYVMDPSPIPKFDNPKMHRMPALQLFGAGREKRIYALPPYCDVKSLDFDDHPFSIQRWEQPCALCGSHDSYLDEIVIDDEGSRLFVCSDTDYCRQQQEKQNHEPQ
>2634091972
MSQENAAITAGSGAGFHTVDGVYNFAYLDEQTKRMIRRALLKAVAIPGYQVPFGGREMPVAYGWGTGGMQITASILGVDDVLKVIDQGADDTTNAVSIRRFFQRTAGVAVSDATTEATVIQTRHRIPEQTLGEHQVIVYQVPMPEPLRKLEPREVETRKMHAFAEYGLMQVKLYEDIARHGEITTTYDYPVEVNARYIMAPSPIPKFDNPKMDGMPALQLFGAGREKRIYAIPPYTKVRSLDFDDHPFEVQTFEEPCGLCNATGIFLDEIIMDDKGDHMFVCSDSDHCRERRDEGHIGPRAAAAAEHGYGAGDGS
>2634643737
MSDYNFAYLDEQTKRMIRRALLKAVAIPGYQVPFASREMPMPYGWGTGGVQVTAACLVPEDTLKVIDQGADDTTNAVSIRAFFARVADVATTERTAEASLIQTRHRIPETPLREDQILVYQVPIPEPLRFLEPRETETRKMHALAEYGLMHVRLYEDIARHGEIAKSYAYPVRVEGRYVMDPSPIPKFDNPKLGDCPALQLFGAGREQRIYALPPYTRVESLDFEDYPFKASKPDQPCALCGARDSYLDEVITDDAGTRMFVCSDTDYCRERRDAGHRGLMAAPFEDDADAELPQ
>2634833874
MSAAQVNFAYLDERTKRMIRRAILKAVAIPGYQVPFGSREMPLPYGWGTGGIQVTASVIGPQDVLKVIDQGSDDTVNAVNIRRFFARTTDVATTTHTTEATLIQTRHRIPETPLREGQVIVYQVPVPEPMQRLEPREAETRMLHGLAEYGLMHVKLYEDIARYGHIATTYDYPVLVNDRYVMAPSPIPKFDNPKMHMNPALQLFGAGREKRIYAVPPYTRVESLAFDDHPFEVQRWDAACALCGATDSFLDEVITDDAGGRMHVCSDSDYCQERQQAAADVASAADREVA
>2634880519
MSKAINFAFLDEYAKREIRRSVIKAICIPGYQVPYSSREMPMGRGFGTGGLQLTLALIGADDTLKVIDQGSDDSVNAVNLRKFIEMTCPGIDTTTRLQEATLIQSRHRIPEQPLRADQILVLQVPYPDALVIVEPSEDKRKIMHGEADYSRLLVKLYEDIVKFEEITISHRYPTRINGHYIIDPSPIPRYDVPRLNHSEALILFGAGREKKIYAVPPHCLAEPLAFDDVPFRIEDFSDSNGERRACKLCGSKTSFLDEFIDEQGARVYQCSDSDYCEQQQECTHG
>2634950244
MNAPMEPAVMGLPADAAPVDGHFNFAYLDERTKRMIRRAILKAVAIPGYQVPFGSREMPLPYGWGTGGIQVTASIIGPEDCLKVIDQGSDDTVNAVNIRRFFERTTAVATTTRTREATLIQTRHRIPETPLAEGQVIVYQVPVPEPMQRLEPRETETRTLHGLAEYGLMHVKLYEDIARYGHIATTYDYPVLVNGRYVMAPSPIPKFDNPKMHMNPALQLFGAGREKRIYAVPPYTPVESLGFEDHPFEVQRWDTACALCGATDSFLDEVITDDQGGRMHVCSDSDYCQERQAQQAESAVEQGGAA
>2635033943
MTATTAAPTLETLVAESGAENRPVVMDEQAKREVRRAVLSGICVPGYIVPFGSREMPVARGWGSGGLQVTLAIGGPDDTVKVIDQGDEEGVNAVNLRRLLVGVLGCSATADTAESTIVQSRHRVPEEHLGNHQTLVLQVPQSEPLRAVERSVYECKRRHAEADYAKMWVALYERLSLTGVMGTGAGHPVLVHGRYLMSPSPIPRWDVPRLHQSDSLTLLSHGRDKKIYAVPPYTDVEPLSFSDVPFEVEHLDGVTCAQCGTAESFMVETRTGEFICSDVQWCLKVVRARAKVDPTEHVPPPAGVTAPGQDWSLRVDGLGRIFPGGRGSSEVVAAADVSFDVAPAEALGVIGESGSGKSTVMRCIVGDELDATGSVRIGAVDRGETNLLQLTPSERRALRTHVLSVVYQDPAAGLDLAISAGGNIADALVAAGWRSYHRIRRRAAELLERVEVPLNRIDDVVGQFSGGMRQRVQIAKALATDPQVLLLDEPTTGLDAAVAAGVLDLLRELLAERELAVVVVSHDFAVIDALTDRAVVMRHGRVVESGLTDQLFADPHHPYTQQLVAAARA
>2635100306
MTVHQNITDETRPAYNYAYLDEQTKRMIRRALLKAVAIPGYQVPFGSREMPLARGWGTGGIQVTAAIIGPDDTLKVIDQGADDTTNAVSIRRFFERTADARTTEATHEATIIQTRHRIPEAPLKAGQIMVYQVPQPEPLRKLEPHETETRKMHAWAEYGLMQVKLYENIARFGEVTTTYDYPVMVNGRYVMAPSPIPKFDNPKMQMSPALQLFGAGREKRIYAVPPHTSVRSLDFDDHPFRIQSWEQPCALCGAADSYLDEVVIDDQGGRMFVCSDSHHCETRRADGHRGAMLADASALHLVEDEAKP
>2635169053
MSGGSSSAVAGVVAGPAGTTEGSSAMMDGQAEAYNFAYLDEETKRMIRRALLKAVAIPGYQVPFASREMPMPYGWGTGGVQLTAACLRPDDTLKVIDQGADDTTNAVSIRRFFQRTADVAVTERTAEATVIQTRHRIPETPLREDQILVYQVPIPEPMRFLEPRETETRKMHALEEYGLMHVKLYEDIARHGHIATSYAYPVKVEGRYVMDPSPIPKFDNPKMEMAALQLFGAGREQRIYAIPPHTRVVSLDFEDHPFEASKADQACALCGAEDSYLDEVITDDAGTRMYVCSDTDYCGTRQAAGEEAR
>2635338059
MNAYNFAYLDEQTKRMIRRAILKGLAIPGYQVPFASREMPMPYGWGTGGVQVTAATLTPDDTFKVIDQGADDTTNAVSIRKFFERTAGVATTEDTGKATIIQTRHRIPETPLTEGQILVYQVPIPEPLRFLEPSEVETRKMHSLEEYGLMHVKLYEDISKHGAIATSYAYPVKVEDRYVMDPSPIPKFDNPKLSNCPAIQLFGAGREQRIYALPPYTRVVSLDFEDHPFDPSKADHCCDLCGSGESYLDEVIVDDDGGRMFVCSDTDYCRARRAAGHMGAQGVPYEEGAA
>2635363182
MTQIEQDKNAPDTVYNFAYLDEQTKRMIRRAILKSLAIPGYQVPFASREMPMPYGWGTGGVQVSAAVLTPDDTLKVIDQGADDTTNAVSIRRFFEKTAGVAVTEATAEASIIQTRHRIPEAELREDQVLVYQVPIPEPLRFLEPSEVETRKMHELEEYGLMHVKLYEDIAQHGAIATAYAYPVKVEGRYVMDPSPIPKFDNPKLEMAAIQLFGAGREQRIYALPPYTQVVSLDFEDYPFEASKADHLCGLCGAEDSYLDELIVDDEGGRLFMCSDTDYCVARQAAGHRGSDAAPTLEGVA
>2635491456
MSAATPETGYNFAYLDEGTKRMIRRAILKAIAIPGYQVPFASREMPMPYGWGTGGVQVTAAILGKRDVLKVIDQGSDDTTNAVSIRAFFARTADVAVTTRTRDATVIQTRHRIPEAPLHEGQVLVYQVPIPEPLRFLEPRETETRQLHALAEYGLMHVKLYEDIARHGHIATTYAYPVEVAGRYVMDPSPTPKFDNPKMDDCPALQLFGAGREKRIYAVPPHTRVRSLDFEDHPFRVQSFDTPCALCGAEGVYLDEVLLDDAGKRMFVCSDTDHCEERRADGHVGTGGMETAHV
>2635753236
MSEYNFAYLDEQTKRMIRRAILKGLAVPGYQVPFASREMPMPYGWGTGGVQVSAATLTPDDTFKVIDQGADDTTNAVSIRKFFENTAGVATTEETEKATVIQTRHRIPEAKLREDQIIVYQVPIPEPLRFLEPRETETRKMHSLEEYGLMHVKLYEDISQHGAISTAYAYPVKVSGRYVMDPSPIPKFDNPKLEMDAIQLFGAGREQRIYAVPPHTKVVSLDFEDYPFEATKADHPCDLCGAEDSYLDEVIMDDAGNRMFVCSDTDYCRSRREAGHVGRLAEENAA
>2635941947
MSQNTTASSYNYAYLDEQTKRMIRRALLKAVAIPGYQVPFAGREMPMPYGWGTGGVQVTATVIGPSDTLKVIDQGSDDTTNAVSIRQFFEKTADIDTTEKTKEATVIQTRHRIPEEALTEGQILVYQVPIPEPLRFLEPRETETRKMHALEEYGLMHVKLYEDISRHGHIATTYAYPVKVNGRYVMDPSPTPKFDNPKMDNCAALQLFGAGREKRIYAIPPYTKVQSLDFEDHPFEIQSWDQDCALCGSTDSFLDEVILDDKGNRMFVCSDSDYCQSRRDDSISPPVEHSLAQASQMQSVNSEASK
>2636601020
GMNVPTYNFAYLDEQTKRMIRRAILKAIAIPGYQVPFASREMPMPYGWGTGGVQVTASILGPDDVLKVIDQGSDDTTNAISIRKFFAKTAGVATTTHTEDATVIQTRHRIPETKLSENQVLVYQVPIPEPLRFLEPRETETRRMHALAEYGLMHVKLYEDIARFGHIATTYAYPVKVDGRYVTDPSPTPKFDNPKMDNCAALQLFGAGREKRIYAIPPYTSVVSLDFEDHPFEPYRFNAPCALCGAGDSYLDEVVTDNKGTRMFVCSDTDYCETRQAQGHRGSESASAYAEAIRE
>2636606635
MTPPSSHSPIAPALPEPGFNFAYLDEQTKRSIRRALLKAVAIPGHQIPFSSREMPMSYGWGTGGIQVTASVIGQQDTLKVIDQGADDTTNAVNIRRFFRKVCGINTTDRTAEATVIQTRHRIPETPLREGQTMVYQVPMPEPLYFIEPSRTEANKMHALEEYGPMYVRLYEDVTRFGHIAMAYDYPVMVNDRYLMKPSPIPRFDNPKLHMSPALQLFGAGREKRIYALPPYTPVKSLDFEDHPFTVETWDQPCEFCGATDSYLDEVVIDDRGSRLWICSDTDYCHQRQQAQAIAPQTLG
>2636609847
MTKARDDRYNFGFLDENTKRMLRRSLLKAVAIPGYQVPFGSREMPLPYGWGTGGIQLTASVIGRDDVLKVIDQGADDTTNAVNIRRFFGRVAGVATTTRTTEATLIQTRHRIPETPLKPGQILIFQVPEPEPLRTLEASEVETRKLHAHQEYGLMHVKLYEDIARFGHIATSYDYPVMVNDRYLASPSPIPKFDNPKLDMNPALLLFGAGREKRLYAIPPYTKVESLAFDDHPFEIQSWQQGCAICGSHDSYLDEIVTDDAGSRMFVCSDTDYCQREKQA
>2636668857
VANALTGYNFAYLDEQTKRMIRRAILKAVAIPGYQVPFGGREMPMPYGWGTGGIQLTASIIGENDVLKVIDQGADDTTNAVSIRQFFKRVTGVATTERTEDATLIQTRHRIPETPLTEDQILIFQVPIPEPLRFIEPRETETRTMHALEEYGVMQVKLYEDIARFGHIATTYAYPVKVNGRYVMDPSPIPKFDNPKMHMMPALQLFGAGREKRIYAVPPYTPVESLDFDDHPFTVQEWDEPCAICGSRHSYLDEVVLDDSGKRMFVCSDTDYCRQQCEEQKK
>2636720004
MNKSYNFAFFDEGSKREIRRATLKAIAIPGYQVPFASREMPIGRGWGTGGLQLTLSLIGKEDVLKVIDQGSDESVNAVNIKKLVSDTTGIRTTDSTREATLIQSRHRVPEVSLQQDQILILQVPLPEPLRSFEPSEYETKKLHAEREYSGAWLMLFEQIMKYGTMATDADHPVMVHDRYVSAPSPIPRFDNPKLDYSEALILLGAGREKKVYAVPPFTKVTSLAFDDYEFEKESFANRECILCTSKDVFLDELVDQDTGATYFQCNDTSNCLDIVNQKQSLGVK
>2636914423
MGQTTISRQKDSQPETECHGSDTEYNYAYLDESTKGMIRRAILKAIAIPGHQVPFGSREMPMPYGWGTGGIQITASIIGPDDTLKVIDQGSDDTTNAVSIRAFFRKVAQVSTTEKTREATLIQTRHRIPETPLKEDQILIFQVPIPEPLRFIEPRETETCKMHALEEYGVMQVKLYEDIARFGHIATTYAYPVKVNHRYVMDPSPIPKFDNPKMDMMPALQLFGAGREKRVYAVPPYTSVESLDFDDHPFTIQQWDKPCELCGARDSFLDEVVMDDDGTRMFVCSDTDYCQQRQNQGGEPS
>2636914844
MHELSGYNPGYLDEQTKRTIRRAILKAVAIPGYQVPFGGREMPMPYGWGTGGIQLTASLIGENDVLKVIDQGADDTTNAVSIRRFFQRVSGAVTTERTVEATLIQTRHRIPETPLKEDQILIYQVPIPDPLRFIEPREVETRKMHALEEYGIMQVKLYEDIARYGHIATTYAYPVKVNDRYVMDPSPIPKFDNPKMHRMPALQLFGAGREKRIYALPPYCDVKSLDFDDHPFCVQRWDQPCALCGSHDSYLDEIVIDDEGSRLFVCSDTDYCRQQQEKQNHESQ
>2637052489
MSDYNFAYLDEQTKRMIRRAILKGLAIPGYQVPFASREMPMPYGWGTGGVQVSAATLTPEDRFKVIDQGADDTTNAVSIRKFFERTAGVETTEETAQASVIQTRHRIPEEPLTEDQVLVYQVPIPEPLRFLEPSEIETRKMHALEDYGLMHVKLYEDIARHGQIATAYAYPVKVEGRYVMDPSPIPKFDNPKMSGMAAIQLFGAGREQRIYALPPYTQVVSLDFRDYPFEASKADAPCDLCGAEDSYLDEVIVDDAGGRMFVCSDTDYCRARRAAGHVGAQGKTEDAA
>2637136852
MSTHEAESALTEGYNFAYLDEQTKRMIRLALLKAVAVPGHQVPFVSREMPLSYGWGTGGLQMTSAIIGASDTLKVIDQSSDETTNAVNICHFFAHSAGVATNTRTAEASIMQTRHRIPEMPLTDKQILVYQVPMPEPLYKLEPRVVKYRKLHALADYGLINVKYYEDIVQHGSIATTYDYPVLVNDRYLTSPSPILKFDNPKMHINPALQLFSAGRERRIYAIPPYTKVKSLNFEDYPFAVQKLEHACALCGSRESFLDETITDDQGTRMFVCSDSDYCHSRRDGEEKAVQ
>2637345040
MNALTEGYNFAYLDEQTKRMIRRALLKAVAVPGYQVPFASREMPLPYGWGTGGLQVTSAIIGASDTLKVIDQGSDETTNAVNIRRFFARTAGVATTTRTADASIVQTRHRIPETPLTDKQIIVYQVPMPEPLFRLEPRVTECKKLHALADYGLINVKYYEDIVQHGSIATTYDYPVLVNGRYLTSPSPIPKFDNPKMHMNPALQLFGAGRERRIYAIPPYTKVKSLDFEDHPFTVQKWEHACALCGSRDSFLDEMIVDDQGTRMFVCSDSDYCHSRRDDEEVTR
>2637533087
MTHSPMNTTQQRPARDEAYNFAYLDEQTKRMIRRALLKAVAIPGYQVPFGGREMPLPYGWGTGGMQLTAAILGADDVLKVIDQGADDTTNAVSIRRFFARTAGIATTERTPEATVIQTRHRIPETPLHADQIMVYQVPIPEPLRFIEPSETETRTMHALDDYGVMHVKLYEDIATFGHIATSYAYPVMVDERYVMDPSPIPKFDNPKLHMSPALMLFGAGREKRLYAVPPYTQVVSLDFEDHPFEVQRWEQCCAICGSHDSFLDELILDDVGTQSFVCSDTDYCAQRVKQQENDR
>2637583320
MNAPVYNFAYLDEQTKRMIRRAILKAIAIPGYQVPFASREMPMPYGWGTGGVQVTAAILGRDDTLKVIDQGSDDTTNAISIRKFFEKTAGVKTTTVTSDATVIQTRHRIPETALNDNQVLVYQVPIPEPLRFLEPRETETRRMHALGEYGLMHVKLYEDIARHGHIATTYAYPVKVNDRYVMDPSPTPKFDNPKMDDCAALQLFGAGREKRIYAIPPHTKVTSLDFEDHPFETYRFDAPCALCGSGASYLDEVVVDDKGGRMFVCSDTDYCETRRADGHQGAGFGADHQVT
>2637585755
MANLSGYNFAYLDEQTKRMIRRAILKAVAIPGYQVPFGGREMPMPYGWGTGGIQITASVIGEADVLKVIDQGADDTTNAVSIRQFFQRVTGVNTTERTEDATLIQTRHRIPETPLTEDQILIFQVPIPEPLRFIEPRETETRTMHALEEYGVMQVKLYEDIARFGHIATTYAYPVKVNGRYVMDPSPIPKFDNPKMDMMPALQLFGAGREKRIYAVPPYTRVESLDFDDHPFTVQEWDEPCAICGSKHSYLDEVVLDDTGKRMFVCSDTDFCRQQSEANSQ
>2637606550
MGQTTISRQKDSQPETACHGSDTEYNYAYLDESTKGMIRRAILKAIAIPGHQVPFGSREMPMPYGWGTGGIQITASIIGPDDTLKVIDQGSDDTTNAVSIRAFFRKVAQVSTTEKTREATLIQTRHRIPETPLKEDQILIFQVPIPEPLRFIEPRETETCKMHALEEYGVMQVKLYEDIARFGHIATTYAYPVKVNHRYVMDPSPIPKFDNPKMDMMPALQLFGAGREKRVYAVPPYTSVESLDFDDHPFTIQQWDKPCELCGARDSFLDEVVMDDDGTRMFVCSDTDYCQQRQNQGGEPS
>2637606966
MHELSGYNPGYLDEQTKRTIRRAILKAVAIPGYQVPFGGREMPMPYGWGTGGIQLTASLIGENDVLKVIDQGADDTTNAVSIRRFFQRVSGAVTTERTVEATLIQTRHRIPETPLKEDQILIYQVPIPDPLRFIEPREVETRKMHALEEYGIMQVKLYEDIARYGHIATTYAYPVKVNDRYVMDPSPIPKFDNPKMHRMPALQLFGAGREKRIYALPPYCDVKSLDFDDHPFCVQRWDQPCALCGSHDSYLDEIVIDDEGSRLFVCSDTDYCRQQQEKQNHESQ
>2637955789
MNAPDTSLTTASYDSAADGYNFAYLDEQTKRMLRRALLKAVAVPGYQVPFGSREMPLPYGWGTGGIQVTAAIIGKNDTLKVIDQGSDETTNAVNIRRFFARTTGVATTRRTTEATIVQTRHRIPEAPLTDRQILVYQVPMPEPLYRLEPRVAECKKLHALADYGLISVKLYEDIVHHGSIATTYDYPVMVNHRYLSSPSPIPKFDNPKMHMNPALQLFGAGRERRIYAIPPYTAVRSLDFDDHPFEVQKWQHACALCGSTESFLDEMIVDDAGKRMFVCSDSDYCHERRGDQDLELPSYEARKGETA
>2638049241
MSAVQEARWDEAYNFAYLDEQTKRMIRRSILKAIAVPGYQVPFGGREMPLAYGWGTGGIQVTASVIGPDDTLKVIDQGADDTTNAVSIRRFFSRVAGVETTEATEEADIIQTRHRIPEAPLREGQVLVYQVPQPEPLRSLEPRETETRKMHGYAEYGLMHVRLYEDIARYGHIATTYSYPVMVNGRYLMSPSPIPKFDNPKMQGNPAIQLFGAGREKRIYAIPPYTSVKSLDFDDHPFEPQTWDESCALCGADNSYLDEVVLDDHGGKMFVCSDTHFCEDRRAKGHRGELGADPAALAFARTADEGEAQ
>2638071220
MANLSGYNFAYLDEQTKRMIRRAILKAVAIPGYQVPFGGREMPMPYGWGTGGIQLTASVIGESDVLKVIDQGADDTTNAVSIRNFFKRVTGVNTTEKTEDATLIQTRHRIPETPLTEDQILIFQVPIPEPLRFIEPRETETRTMHALEEYGVMQVKLYEDIARFGHIATTYAYPVKVNGRYVMDPSPIPKFDNPKMDMMPALQLFGAGREKRIYAVPPYTRVESLDFDDHPFTVQEWDEPCAICGSKHSYLDEVVLDDTGKRMFVCSDTDYCRQQSEANSQ
>2638170534
MTNLSGYNFAYLDEQTKRMIRRAILKAVAIPGYQVPFGGREMPMPYGWGTGGIQLTASVIGESDVLKVIDQGADDTTNAVSIRQFFQRVTGVNTTEKTEDATLIQTRHRIPETPLTEDQILIFQVPIPEPLRFIEPRETETRTMHALEEYGVMQVKLYEDIARFGHIATTYAYPVKVNGRYVMDPSPIPKFDNPKMDMMPALQLFGAGREKRIYAVPPYTRVESLDFDDHPFTVQEWDEPCAICGSKHSYLDEVVLDDTGKRMFVCSDTDFCRQQSEAKSQ
>2638276465
MSPEVPSDQGLATYNFAYLDEQTKRMIRRAILKAIAIPGYQVPFASREMPMPYGWGTGGVQVTASIIGPDDVLKVIDQGADDTTNAVSIRAFFQKVANVAVTTHTGEATIIQTRHRIPEQSLTEGQVLVYQVPIPEPLRFLEPRETETRKMHALEEYGLMHVKLYEDIAHNGRISKTYAYPVKVAGRYVMDPSPTPKFDNPKMHMSDALQLFGAGREKRIYAIPPHTEVVSLDFEDHPFEIQSFEKPCTLCGAENVYLDEVILDDKGGRMFVCSDTDHCDERRDQGHAGELLARQEAAE
>2638310309
MNTPVKSAAQTRPARDEAYNFAYLDEQTKRMIRRALLKAVAIPGYQVPFGGREMPLPYGWGTGGMQLTAAILGDDDVLKVIDQGADDTTNAVSIRRFFARTAGIATTERTPDATVIQTRHRIPETPLHADQIMVYQVPIPEPLRFIEPSETETRTMHALDDYGVMHVKLYEDIATFGHIATSYAYPVMVDERYVMDPSPIPKFDNPKLHMSPALMLFGAGREKRLYAVPPFTQVVSLDFEDHPFEVQRWEQCCAICGSPDSFLDELILDDAGTQSFVCSDTDYCAQRVKQQENAR
>2638371750
VTDIAAYNFAYLDEQTKRMIRRAILKGIAIPGYQVPFASREMPMPYGWGTGGVQVTASIIGPDDVLKVIDQGADDTTNAVSIRAFFRKVANVAVTTRTTEATILQTRHRIPEAELKEGQTIVFQVPIPEPLRFLEPRETETRTMHALEEYGLMHVKLYEDIARHGRIATTYAYPVKVEGRYVMDPSPTPKFDNPKMHMSPALQLFGAGREKRIYAVPPHTKVVSLDFEDHPFEVQTFDKPCALCGAENVYLDEVILDDRGGHMFVCSDTDHCETRRAEGHRGELAGEAA
>2638386727
MSDAADMLHTSRNTAQIPSPVASDATVEGYNFAFLDEQTKRMIRRSLLKAVAIPGYQVPFGSREMPLPYGWGTGGIQVSAAVIGTGDTLKVIDQGADDTTNAVNIRRFFARTAGVATTTKTSDATVIQTRHRIPEAALHEGQIMVYQVPMPEPLFRLEPRIVESRKLHALGEYGLMRVRLYEDIVRHGAIATTYDYPVIVNGRYLTSPSPIPKFDNPKLHMNPALQLFGAGRERRLYAIPPYTPVESLDFDDHPFEIQKWDAHCALCGATESFLDEVITDDAGTRMYVCSDSDYCGSRTAAKEVA
>2638412282
MNAQQTWPADDASPAYNYAYLDEQTKRMIRRALLKAVAVPGYQVPFGSREMPLARGWGTGGIQVTAAIIGPDDTLKVIDQGADDTTNAVSIRRFFEKTADARTTEATAEATIIQTRHRIPEAPLRAGQIMVYQVPQPEPLRKLEPREAETRKMHAWAEYGLMQVKLYENIARFGEVTTTYDYPVMINGRYIMAPSPIPKFDNPKMHMSPALQLFGAGREKRIYALPPHTSVRSLDFEDHPFRIQSWSAPCALCAATDSYLDEVVIDDQGARMFVCSDSHHCETRRAQGHRGTMLGDAATSGLVDPSPSAVIPGDRRETRDPFRNPTEQGSGMDPGSALRSARDDDAKVEAGAKS
>2638488276
MNAPDYNFAYLDEQTKRMIRRAILKAIAIPGYQVPFASREMPMPYGWGTGGVQVTAAILGRTDVLKVIDQGSDDTTNAISIRKFFAKTAGVATTTNTGEATVIQTRHRIPEAPLHEGQVLVYQVPIPEPLRFLEPRETETRRMHALAEYGLMHVKLYEDIAKFGHIATSYAYPVKVNARYVMDPSPTPKFDNPKMDDCAALQLFGAGREKRIYAIPPYTQVVSLDFEDHPFTRYRQDAPCALCGSNDSYLDEIVTDDRGGRMFVCSDTDYCETRQAQGHRGSESAPHQEHADA
>2638520071
MSAVRSETGYNFAYLDEGTKRMIRRAILKAIAIPGYQVPFASREMPMPYGWGTGGVQVTAAILGKRDVLKVIDQGSDDTTNAVSIRAFFARTADVAVTTRTREATVIQTRHRIPEAPLHEGQVLVYQVPIPEPLRFLEPRETETRQLHALAEYGLMHVKLYEDIARHGHIATTYAYPVEVAGRYVMDPSPTPKFDNPKMDDCPALQLFGAGREKRIYAVPPHTRVRSLDFEDHPFRVQSFDKPCALCGAEGVYLDEVLLDDAGGRMFVCSDTDHCEERRADGPIGTGGAGEGAAHA
>2638596912
MSSSLIGYNLGYLDEQTKRMIRRALLKAVAIPGFQVPFASREVPMPRGWGTGGVQVTAAVVGEDDVLKVIDQGADDTTNAVSIRKFFASVAGVSTTTRTDEATVIQTRHRIPETPLADGQVIVYQVPMPEPLRFLEPRETETRRLHALEEYGLMYVKLYEDIARFGHVAKTYDYPVMVGDRYLMAPSPIPSFDNPKMHMSPALQLFGAGREKRIYAVPPFTRVESLGFEDHPFEPQSFDDPCAICGSTGVYLDEVITDDRGASMYVCSDTDHCERTAADAARAHDEEALA
>2638635826
MTTAVAMPETGYNFAYLDEGTKRMIRRAILKAIAIPGYQVPFASREMPMPYGWGTGGVQVTAAILGQDDVLKVIDQGSDDTTNAVSIRAFFARTADVAVTTRTRDATVIQTRHRIPEAPLHEGQVLVYQVPIPEPLRFLEPRETETRQLHALAEYGLMHVKLYEDIARHGHIATTYAYPVEVAGRYVMDPSPTPKFDNPKMDDCPALQLFGAGREKRIYAVPPHTRVRSLDFEDHPFRVQAFDRPCALCGAEGVYLDEVLLDDAGGRMFVCSDTDHCEERRADGHVGAEAAHA
>2638709816
MTSAASNHNSDTESDSNGYNFAYLDEQTKRMIRRCLLKAVAVPGYQVPFGGREMPLPYGWGTGGMQVTATIIGQDDVLKVIDQGADDTTNAVSIRRFFARTAGVATTESTCEASVIQTRHRIPETPLSHGQILVYQVPIPEPLRFIEPRETETRKMHALQEYGVMHVKLYEDIARFGHIATTYAYPVKVNGHYVMDPSPIPKFDNPKMHGNPALQLFGAGREKRIYAIPPFTRVESLDFEDHPFEIQGWDQTCEFCGSDHSFLDEVVTDDEGGRIFICSDTDYCNQRFETGARQEAV
>2638726640
MANLSGYNFAYLDEQTKRMIRRAILKAVAIPGYQVPFGGREMPMPYGWGTGGIQLTASVIGESDVLKVIDQGADDTTNAVSIRNFFKRVTGVNTTERTDDATLIQTRHRIPETPLTEDQIIIFQVPIPEPLRFIEPRETETRTMHALEEYGVMQVKLYEDIARFGHIATTYAYPVKVNGRYVMDPSPIPKFDNPKMDMMPALQLFGAGREKRIYAVPPFTRVESLDFDDHPFTVQQWDEPCAICGSTHSYLDEVVLDDAGNRMFVCSDTDYCRQQSEAKSQ
>2638773442
MNAPLPATALAPSAAPAAPEGAPAFNFAYLDEHTKRMIRRALLKAVAIPGCQIPFGSREMPLPYGWGTGGIQVTAAVIGPADTLKVIDQGSDDTVNAVNIRRFFERTARVRTTTRTREATLIQTRHRIPETPLAEGQVIVYQVPMPEPMQKLEPREAETRMLHGLAEYGLMNVKLYEDIARYGHIATTYDYPVRVNGRYVMAPSPIPKFDNPKLHMNPALQLFGAGREKRIYAVPPYTPVESLGFEDHPFAVQRWDACCALCGATDSFLDEVILDDSGKRMHVCSDSDYCQERRAQQAQQAPQDAPAAQGGSPCAS
>2638961769
MNDAAYNFAYLDEQTKRMIRRALLKAVAIPGYQVPFGGREMPLPYGWGTGGMQLTAAILGDDDVLKVIDQGADDTTNAVSIRRFFARTAGVATTEATPEATVIQTRHRIPETPLQANQIMVFQVPISEPLRFIEPSETETRTMHALNDYGVMHVKLYEDIATFGHIATAYAYPVTVDERYVMDPSPIPKFDNPKLDMSPALMLFGAGREKRLYAVPPYTQVTSLDFEDHPFEVQTWEHSCAICGSHESFLDELILDDAGTQSFVCSDTWYCAQRVKENNQ
>2639032691
MEMARTISDQRVESETQGLCGYNFAYLDEQTKRTIRRVILKAVAVPGHQVPFSSREMPLPYGWGTGGIQLTASLVGPQDTLKVIDQGADDTTNAVSIRKFFEKTAGIQTTTRTEEATVIQTRHRIPETPLQEGQILVYQVPIPEPLRFIEPREAECRRIHAMADYGIVYVKLYEDIVRNGRIATAFDYPVLVAGRYVMSPSPIPKFDNPKMDRMPALQLFGAGREKRIYAVPPHTRVESLGFEDHPFQVEGWDAPCALCGSRDTYLDEIILDDEGNRLFICSDTDACSRRREGSVGLSVVGRRAESFFGRSGRAGADRDDSLRTRGGGDL
>2639056779
MTEIAETQGISDEHYNFAYLDEQTKRMIRRAILKGIAVPGYQVPFAAREMPMPYGWGTGGVQVTAAVIGKDDCLKMIDQGSDDTTNAVALRTFFVETTGVETTTKTKDASIIQTRHRIPEETLTKDQVLVYQVPIPEPLRFLEPRETETRKMHALEEYGLMHVKLYEDIAKFGHIATAYAYPVLVEDRYVMDPSPTPKFDNPKMDQMEALQLFGAGREKRIYAIPPYTKVVSLDFEDHPFEINKFEQPCAICGAESVYLDEVILDDAGNRMFVCSDSDYCEDRREAGHVGHLGVNPLEAEGND
>2639130639
MHNAYNFAFLDEGSKREIRRATLKAIAIPGYQVPFASREMPIGRGWGTGGLQLTLSLVGQDDKLKVIDQGSDESVNAVSIKKLIQKTTGIQTVDDTEDATLIQSRHRVPEVPLQEGQILVLQVPMPEPLRAYESSELQTKRLHGEKEYSGAWLMLFEQIMKYGGISTGADHPVMVQDRYVMAPSPIPKFDNPKLNSSEALILLGAGREKKIYAVPPYTRVESLDFEDVPFAPESFSGIQCAQCGAEHVFMDELYDAEAETTYYQCNDTSYCMARVNEQSSSMEEKR
>2639227453
MTEVLTGYNLGYLDEQTKRTLRRAILKAVAIPGYQVPFGGREMPMPYGWGTGGIQLTACLIGHTDVLKVIDQGADDTTNAVSIRRFFQRVSGVATTEKTTEATLIQTRHRIPETPLTEDQILIYQVPIPEPLRFIEPRETETRKMHALEEYGVMQVKLYEDIARYGHIATTYAYPVKVNDRYVMDPSPIPKFDNPKMHMMPALQLFGAGREKRLYALPPFTKVESLDFDDHPFSVQQWDEPCALCGSRHSYLDEVVMDDQGSRMFVCSDTDFCQQQLAQASAQEATSPTEVPV
>2639268372
MTEVLTGYNLGYLDEQTKRTLRRAILKAVAIPGYQVPFGGREMPMPYGWGTGGIQLTACLIGHTDVLKVIDQGADDTTNAVSIRRFFQRVSGVATTEKTTEATLIQTRHRIPETPLTEDQILIYQVPIPEPLRFIEPRETETRKMHALEEYGVMQVKLYEDIARYGHIATTYAYPVKVNDRYVMDPSPIPKFDNPKMHMMPALQLFGAGREKRLYALPPFTKVESLDFDDHPFSVQQWDEPCALCGSRHSYLDEVVMDDQGSRMFVCSDTDFCQQQLAQASAQEATSPTEVPV
>2639272375
MANLSGYNFAYLDEQTKRMSRRAILKAVAIPGYQVPFGGREMPMPYGWGTGGIQLTASVIGESDVLKVIDQGADDTTNAVSIRNFFKRVTGVNTTERTDDATVIQTRHRIPETPLTEDQIIIFQVPIPEPLRFIEPRETETRTMHALEEYGVMQVKLYEDIARFGHIATTYAYPVKVNGRYVMDPSPIPKFDNPKMDMMPTLQLFGTGREKRIYAVPPFTRVESLDFDDHPFTVQQWDEPCAICGSTHSYLDEVVLDDAGNRMFVCSDTDYCRQQSEAKSQ
>2639391637
MSDVGTAVARDPGYNFAYLDEQTKRMIRRALLKAVAIPGYQVPFGGREMPVPYGWGTGGIQVTASIIGPDDVLKVIDQGADDTTNAVNIRRFFARVAGVATTEDTGEATVIQTRHRIPEQPLAEGQILVYQVPQPEPLRRLEPRETEARLMHGYADYGLMHVRLYEDIARFGHIATTYDYPVMVHGRYLMAPSPIPKFDNPKMHMNPALQLFGAGREKRIYAVPPYTRVVSLDFEDHPFEIQHWDQPCALCGAEDSYLDEVVLDDAGGHMFVCSDSHHCRTRRDAGHHGSLSGEALAAYDRTVEQAHEPKGAEA
>2639412260
VANPLTGYNFAYLDEQTKRMIRRAILKAVAIPGYQVPFGGREMPMPYGWGTGGIQLTASVIGENDVLKVIDQGADDTTNAVSIRQFFKRVTGVATTERTEDATLIQTRHRIPETPLVEDQILIYQVPIPEPLRFIEPRETETRTMHALEEYGVMQVKLYEDIARFGHIATTYAYPVKVNGRYVMDPSPIPKFDNPKMHMMPALQLFGAGREKRIYAVPPYTPVESLDFDDHPFTVQEWDEPCAICGSRHSYLDEVVLDDSGQRMFVCSDTDYCRQQSEGQKK
>2639477051
MMKKKYNFAFFDEGSKREIRRASLKAICIPGYQVPFASRELPIARGWGTGGLQLSLSLVGPRDIVKVIDQGSDESVNAISIKNLIRATTEVELTTHTALATLIQSRHRIPEVPLKKDQILILQVPTPEPLREYEPSERATRRLHAEKEYTGAWLLLFEQIMKYGRVTMGADHPVLVNDRYVTAPSPIPRFDNPKIMRSEALILLGAGREKKIYAIPPYTKVVSLDFDDHPFETEDFQGKCCRLCGASHVYLDEIIDETNGRVSYQCNDTSQCLERLNAKGREA
>2639502187
MSAREAGTELAEGYNFAYLDEQTKRMIRRALLKAVAVPGHQVPFASREMPLPYGWGTGGLQVTSAIIGRSDTLKVIDQGSDETTNAVNIRRFFARTAGVATTTRTADASIVQTRHRIPETPLTEAQILVYQVPMPEPLYRLEPRVTECRKLHALADYGLINVKYYEDIVQHGSIATTYDYPVLVNDRYLTSPSPIPKFDNPKMHMNPALQLFGAGRERRIYAIPPYTKVKSLDFEDHPFSVQRWEHQCALCGSRESFLDEMIVDDAGSRMFVCSDSDYCSSRRAAQDAPGDAAKEAA
>2639518745
TVTPIAHNSLDHNLTEHHNADHNNPGHNPIAYNIGYLDEQTKRMIRRSLLKAVAIPGFQVPFASREVPMPRGWGTGGVQVTAAVLGGDDVLKVIDQGADDTTNAVSIRAFFAEVSGVATTTVTEEATVIQTRHRIPETPLTAGQIIVYQVPIPEPLRFLEPRETETSRLHALEDYGLMYVKLYEDIASLGHIATTYDYPVMVNGRYLMAPSPIPSFDNPKMHMNPALQLFGAGREKRIYAIPPFTRVESLGFDDHPFEPQRFDRPCAICGSVGVYLDEVITDDSGTAMFVCSDTDHCERNAIRTDEEVGA
>2639556222
MVQGNTSMQTSNSQSTEANSVNHGYNYGYLDEQTKRMIRRALLKAVAIPGYQVPFGGREMPMPYGWGTGGVQLTATIVGQDDTLKVIDQGADDTTNAVSIREFFKTVADVSTTETTTEASIIQTRHRIPEIALQKDQILVYQVPIPEPLRFIEPRETETRKMHALQEYGIMHVKLYEDIARYGHIATAYAYPVKVNDRYIMDPSPIPKFDNPKMDNMAALQLFGAGREKRIYAIPPYTKVNSLDFDDHPFEIQKWDEPCSICGSTETFLDEVVIDDEGGRVFVCSDTDYCRQNLEQQADQNQAIASAQATESASVAQ
>2639752549
MNAPMEPAVMGLPADAAPVDGHFNFAYLDERTKRMIRRAILKAVAIPGYQVPFGSREMPLPYGWGTGGIQVTASIIGPQDCLKVIDQGSDDTVNAVNIRRFFERTTAVATTTRTREATLIQTRHRIPETPLAEGQVIVYQVPVPEPMQRLEPRETETRTLHGLAEYGLMHVKLYEDIARYGHIATTYDYPVLVNGRYVMAPSPIPKFDNPKMHMNPALQLFGAGREKRIYAVPPYTPVESLGFEDHPFEVQRWDAACALCGATDSFLDEVITDDQGGRMHVCSDSDYCHERQAQQAETAQVEGGAA
>2639779383
MNDLKAPVRDAAYNFAYLDEQTKRMIRRALLKAVAIPGYQVPFGGREMPLPYGWGTGGMQLTAAILGADDVLKVIDQGADDTTNAVSIRRFFARTAGVATTESTPDATVIQTRHRIPETPLHADQIMVYQVPIPEPLRFIEPSETETRTMHALNDYGVMHVKLYEDIATFGHIATAYAYPVMVDERYVMDPSPIPKFDNPKLDMSPALMLFGAGREKRLYAVPPYTRVTSLDFEDHPFEAQTWDECCAICGSRESFLDELILDDAGTQSFVCSDTYYCAQRVSQQEQGQ
>2640053426
MTELATYNFAYLDEQTKRMIRRAILKAIAIPGYQVPFASREMPMPYGWGTGGVQVTAALIGPDDRLKVIDQGADDTTNAVSIRAFFQKTANVRVTTSTTEATIIQTRHRIPETPLTAGQILVYQVPIPEPLRFLEPRETETRKMHALEEYGLMHVKLYEDIARHGHIATTYAYPVKVEGRYVMDPSPTPKFDNPKMHRSPALQLFGAGREKRIYAVPPYTEVVSLDFEDHPFEIQSFSEPCALCGARGTYLDEVILDDKGGSMFVCSDTDFCEDRQAHGHRGHLSTNPAEAAE
>2640390525
MTTANAHTAATTATVARDDHYNFGYLDESTKRMLRRALLKAVAIPGYQVPFGSREMPLPYGWGTGGIQVTAAIIGRHDVLKVIDQGSDDTTNAINIRRFFGRVTGVRTTERTAEATIIQTRHRIPETKLRAGQTMVYQVPIPEPLRWLEPSETETRTMHALAEYGSMHVKLYEDIAHHGHIATTYDYPVIVNQRYMMRPSPIPKFDNPKLDRSPALMLFGAGREKRVYAVPPYTSVRSLDFVDHPFTVEKWSSCCAQCGATDSYLDEIITDDAGTRMFVCSDTEYCADRQAAQAVKTAAGGQP
>2640597208
MNTATLNARIGNASATFNTEETASQSPVGATGYNYGYLDEQTKRMIRRALLKAVSIPGYQVPFGGREMPMPYGWGTGGVQITAAIIGQPDTLKVIDQGADDTTNAVSIREFFKSIASANTTEKTTEASIIQTRHRIPEVDLQEDQILVYQVPIPEPLRFIEPRETETRKMHALQEYGIMHVKLYEDIARFGHISTAYAYPVRVNDRYIMDPSPIPKFDNPKMDNMAALQLFGAGREKRIYAVPPYTKVQSLDFEDHPFEIQQWDEPCAICGSTDTFLDEVVMDDQGSHMFVCSDTDYCREQQENNA
>2640610039
MSSLKPPVERDTAYNFAYLDEQTKRMIRRGLLKAVAIPGYQVPFGGREMPLPYGWGTGGMQLTAAILGAEDVLKVIDQGADDTTNAVSIRRFFARTAGVATTERTPEATVIQTRHRIPETPLHADQIMVYQVPIPEPLRFIEPSETETRTMHALDDYGVMHVKLYEDIATFGHIATSYAYPVMVDERYVMDPSPIPKFDNPKLDMSPALMLFGAGREKRLYAVPPFTRVVSLDFEDHPFEVQSWEQCCAICGSHDSFLDELILDDAGTQSFVCSDTDYCAQRASQQENAR
>2640654347
VTTNLFGYNFAYLDEQTKRMIRRAILKAVAIPGYQVPFGGREMPMPYGWGTGGIQITASVIGEPDVLKVIDQGADDTTNAVSIRNFFKRVTGVNTTERTEDATLIQTRHRIPETPLTEDQILIFQVPIPEPLRFIEPRETETRTMHALEEYGIMQVKLYEDIARFGHIATTYAYPVKVNGRYVMDPSPIPKFDNPKMDMMPALQLFGAGREKRIYAVPPYTRVESLDFDDHPFTVQTWDEPCAICGSTRSYLDEVVLDDTGKRMFVCSDTDYCRQQSEALSQ
>2640755151
MSTGYNFAYLDEQTKRMLRRAILKAVAIPGYQVPFGSREMPLPYGWGTGGIQVTAAVIGADDRLKVIDQGADDTTNAVSIRRFFARTAGVATTEKTREATVIQTRHRIPEMPLSDGQIMVYQVPIPEPLRWLEPRETETRKMHALADYGAMHVKLYEDIARFGHIATTYDYPVLVGGRYLMRPSPIPKFDNPKMDMSPALQLFGAGREKRIYAVPPYTSVKSLDFEDHPFEVQRWDQACALCGATESFLDEVVTDDAGGRMYVCSDSDYCGERRQEQGQ
>2640803714
MSIPTVAGLSAAAADRAAANVGVTILDEQAKREVRRAILAGVAIPGYQVPFGSREMPVARGWGSGGLQATLSIAGAEDTVKVIDQGDEEGVNAVNLRRLILGSLRCRASADTRESTLIQSRHRIPEDSLSGDQIVVLQVPVSEPLRDVVKSIREANRMHAEADYSRMWVSMYEDLVTSGVINKSSGYPVVVNHRHVMALSPIPRWDVPRLNDAKNLAVLSHGRDKKIYCVLPHTPVEPVAFDDVPFEVEHTEGETCVLCGSADTYLVPTADGRHQCSDTEWCSERPRTATGGAVEPQGRVPGQDLPGPPGLLGGDGGRGREFRRRSG
>2640857854
MMEPSRSEAGYNFAYLDEGTKRMIRRAILKAIAVPGYQVPFASREMPMPYGWGTGGVQVTAAVLGRADVLKVIDQGADDTTNAVSIRRFFARTSGVATTTRTTEATIIQTRHRIPETPLREGQVLVYQVPIPEPLRFLEPRETETRQLHALREYGAMHVKLYEDISRHGHIATTYAYPVEVAGRYVMDPSPTPKFDNPKMDDCPALQLFGAGRERRIYAVPPYTSVRSLDFEDHPFRVQQFDQPCALCGAEGVYLDEMLLDDAGRRMFVCSDTDHCEGRRADGHVGTGDAV
>2640873346
VIYNYGFLDENTKKEIRRKILKAVSIPGYQVPFGSRELPIAKGWGTGGLQLTLSLIGEGDVVKVIDQGSDDSTNACNIRSFIADVSNVKATKDTLEATLIQTRHRIPEEKLKSNQILIFQVPIPETLRIVEPSEVETRRMHSEEDYSRMWVYLYEDIVRFNDISIAAEYPCKVNDRYLMNPSPIPRFDIKKLNMSDNLFLFGAGREKRIYAIAPYTKVEPLEFEDYKFEEEKFEGKYCSLCKSTNTFLDEVYDSDTNEKYYSCSDTSYCEKVRLRNNGVYVTIGGAWNE
>2640974881
MLKEVSFDDGLAAYNFAYLDEQTKRMIRRAILKAIAIPGYQVPFASREMPMPYGWGTGGVQVTASILGPDDVLKVIDQGADDTTNAVSIRAFFQKVADVAVTTRTKDATIIQTRHRIPEEELHSGQVLVYQVPIPEPLRFLEPRETETRVMHALEEYGLMHVKLYEDIARNGRISTTYAYPVKVAGRYVMDPSPTPKFDNPKMHLSDALQLFGAGREKRIYAVPPYTDVVSLDFEDHPFEIQSFDKPCALCGGENVYLDEVVLDDKGGRMFVCSDTDHCEDRRAHGHKGHLLADVKEAAE
>2641114313
MTNAPMNTAEQRPARDDAYNFAYLDEQTKRMIRRALLKAVAIPGYQVPFGGREMPLPYGWGTGGMQLTAAILGADDVLKVIDQGADDTTNAVSIRRFFARTACIATTERTPEATVIQTRHRIPETPLHADQIMVYQVPIPEPLRFIEPSETETRTMHALDDYGVMHVKLYEDIATFGHIATSYAYPVMVDERYVMDPSPIPKFDNPKLHMSPALMLFGAGREKRLYAVPPFTRVVSLDFEDHPFEVQRWEQSCAICGSHESFLDELILDDAGTQSFVCSDTDYCAQRVKQQENDR
>2641177933
MNAVAQYNFAYLDEQTKRMIRRAILKAIAIPGYQVPFSSREMPMPYGWGTGGVQVTASIIGPQDVLKVIDQGADDTTNAVSIRAFFAKVAQVETTTHTADATIIQTRHRIPEKPLGRGQILVYQVPIPEPLRFLEPRETETRKMHALEEYGLMHVKLYEDIARHGRIATTYAYPVKVEGRYVMDPSPTPKFDNPKMHMSEALQLFGAGREHRIYAVPPHTEVVSLDFEDHPFEIQHFEEPCALCGAEQVYLDEVILDDRGGHMYVCSDTDNCEERREAGHVGVLGTPQEAAE
>2641236735
MNLSTASGAREASAYNFAYLDEQTKRMIRRGLLKAVAIPGYQVPFGGREMPLPYGWGTGGMQLTAAILGRDDVLKVIDQGADDTTNAVSIRRFFARTAGVATTERTVEASVIQTRHRIPETPLSAGQIMVYQVPIPEPLRFIEPSEQETRTMHALEDYGVMHVKLYEDIATFGHIATAYAYPVTVDERYVMDPSPIPKFDNPKLDMSPALMLFGAGREKRLYAVPPFTRVVSLDFEDHPFAVQRWDECCAFCGSTESFLDELIVDDAGSKRYVCSDTDYCRQRTEENLQ
>2641264116
MTMPMNLQTNSQTNAQADRHAAPVERDEHYNFAYLDESTKRMLRRALLKAVAIPGYQVPFGSREMPLPYGWGTGGIQVTAAIIGQDDVLKVIDQGSDDTTNAINIRRFFGRVTGVATTQSTAQASIVQTRHRIPETPLREGQVMVFQVPIPEPLRWLEPSETETRTMHALAEYGGMHVKLYEDIAQHGHIATTYDYPVIVNGRYMMRPSPIPKFDNPKLDGSPALMLFGAGREKRVYAVPPYTSVKSLDFDDHPFTVETWTECCDLCGSRDSYLDEIILDDAGTRRFVCSDTEYCNHRQARQPDSEAAA
>2641535375
MTALGYNFGYLDENTKRMIRRALLKAVAVPGHQVPFGAREMPLPYGWGTGGIAVTASVIGAGDRLKVIDQGADDTTNAVSIRHFFAKVTGVGTTERTGEATIIQTRHRIPETRLREGQILVYQVPMPEPLFRLEPRVAETKRMHALADYGLMHVKLYEDIARHGHVAISYNYPVLVGGRYLMSPSPIPAFDNPKMDRMPALQLFGAGREKRIYAVPPYTSVTSLDFEDHPFQPVRADAPCALCGSRESYLDEVVVDDKGGRMFVCSDTDYCATRQTQREAAE
>2641673760
MNAPTYNFAYLDEQTKRMIRRAILKAIAIPGYQVPFASREMPMPYGWGTGGVQVTAAILGPDDVLKVIDQGSDDTTNAISIRKFFGKTAGVATTTSTTDATVIQTRHRIPEASLHAGQVLVYQVPIPEPLRFLEPRETETRRMHALAEYGLMHVKLYEDIARFGHIATAYAYPVKVNARYVMDPSPTPKFDNPKLDNCAALQLFGAGREKRIYAIPPYTTVVSLDFEDHPFTRYRFNAPCALCGADNSYLDEIVTDDKGGRMFVCSDTDFCEQRQAAGHHGTESAAPHKEKAHV
>2641746620
VANALTGYNFAYLDEQTKRMIRRAILKAVAIPGYQVPFGGREMPMPYGWGTGGIQLTASIIGENDVLKVIDQGADDTTNAVSIRQFFKRVTGVATTERTEDATLIQTRHRIPETPLTEDQILIFQVPIPEPLRFIEPRETETRTMHALEEYGVMQVKLYEDIARFGHIATTYAYPVKVNGRYVMDPSPIPKFDNPKMHMMPALQLFGAGREKRIYAVPPYTPVESLDFDDHPFTVQEWDEPCAICGSRHSYLDEVVLDDSGKRMFVCSDTDYCRQQCEEQKK
>2641805349
MKTSQKRLGQTTVTGYNPGYLDEQTKRMIRRAILKAVAIPGYQVPFAGREMPMPYGWGTGGIQLTASVIGQDDVLKVIDQGADDTTNAVSIRRFFKNVAAVETTEKTRDATLIQTRHRIPETPLHEDQILVYQVPIPEPLRFIEPRETETRKMHALEEYGVMQVKLYEDIARFGHIATTYAYPVKVNDRYVMDPSPIPKFDNPKMNMMPALQLFGAGREKRIYALPPFTKVESLDFEDHPFTVQKWDQPCAICGSHDSYLDEVVLDDLGNRMFVCSDTDYCAQRGATASSQENGPQ
>2641849240
MTAETGYNFAYLDEGTKRMIRRAILKAIAIPGYQVPFASREMPMPYGWGTGGVQVTAAILGKSDVLKVIDQGSDDTTNAVSIRAFFARTAEVAVTTRTRDATVIQTRHRIPEAPLHASQVLVYQVPIPEPLRFLEPRETETRQLHALAEYGLMHVKLYEDIARHGHIATTYAYPVEVAGRYVMDPSPTPKFDNPKMDDCPALQLFGAGREKRIYAVPPYTRVRSLDFEDHPFRVQTFDRPCALCGAEGVYLDEVLLDDAGGRMFVCSDTDHCEERRADGPIGMEAAHA
>2641943774
PFLPDIQPNLLAVNSQDQRPTYQFGFLDSFAKKEIRRSLLKAVAIPGYQVPYSSREMPIARGFGTGGLQITLSLLGKDDVLKVIDQGSDESVNAVNIRNFISKTCPGVSLTKHTPEATIIQTRHRIPEFPLKLGQVLVLQVPYPDPLVIVEASEAKRKQMHGEGDYARLWVKLYEDMVKFSEITISHRYPTRINGHYVIDPSPIPRFDVPKLHQSFGLHLFGAGREKKIYAVPPFTDAQPLCFEDIPFRVENFDDVGRRRPCHRCGSTTSFLDEFLDEQGNCIYQCSDSDYCNTMLMQAKEDSYATNS
>2642021071
MANLSGYNFAYLDEQTKRMIRRAMLKAVAIPGYQVPFGGREMPMPYGWGTGGIQLTASLIGESDVLKVIDQGADDTTNAVSIRNFFKRVTGVNTTERTEDATLVQTRHRIPETPLVEDQILIYQVPIPEPLRFIEPRETETRTMHALEEYGVMQVKLYEDIARFGHISTTYAYPVKVNNRYVMDPSPIPKFDNPKMHMSPALQLFGAGREKRIYAVPPFTHVESLDFDDHPFQVQEWEEPCAICGSRHSYLDEVVLDDAGNRMFVCSDTDYCRQNSEASQS
>2642137560
MIDAKHYNFAFLDEGSKREIRRSILKAVAIPGYQVPFGSRELPIGRGWGTGGIQITLSIIGKEDVLKVIDQGSDDSVNAVNIKKLVEECTGVELTTDSEAATIIQSRHRIPEIPMRNDQILVLQVPTPEPLRIVEPKESVTKQMHAEAEYSGMWLSLFEDLTQYGEISISSEYPVMVEGRYVMNPSPIPRYDNQKLNNSDTLYLFGAGREKKIYAIPPHTDVESMCFEDVPFKTEDFEGKRCRLCGAQGVYLDEMIDESTGEKVYECSDTGFCRGRRERGA
>2642157273
MKMEVAHTYNYAFLDEGSKKEIRRSVLKAVAIPGYQVPFASREMPIGRGWGTGGLQITLSVIGEKDTLKVIDQGHDDSVNAVSIKRLVKACSNIETTENSEEATIIQTRHRVPEVPLREDQILVLQVPLPEPLRRVEAKEKDTKRLHAEMDYSSIWLRLYEDIVRWGKITIGADYPSMVNGRYIFNPSPIPRYDLLKLHQAKGLFLFGAGREKKIYAIPPFTDVKPLEFDDYPFEVEKFDGLTCHCCGSKNVFLDEIYDAETGEKRYQCSDTGYCQTQQKERGYVV
>2642402281
MNDMTQIPARDPAYNFAYLDEQTKRMIRRALLKAVAIPGYQVPFGGREMPLPYGWGTGGMQLTAAILGAEDVLKVIDQGADDTTNAVSIRRFFARTAGIATTEATPEATVIQTRHRIPETPLQAGQIMVYQVPIPEPLRFIEPSETETRTMHALNDYGVMHVKLYEDIATFGHIATAYAYPVMVDERYVMDPSPIPKFDNPKLDMSPALMLFGAGREKRLYAVPPYTQVSSLDFEDHPFEVQKWQHCCAICGSHESFLDELILDDAGTQSFVCSDTWYCAQRVKENNQ
>2642615115
MSAPRIVYNEGYLDEQTKRVVRRALLKGVAIPGFQVPFASREVPMPRGWGTGGVQVTASVIGPEDTLKVIDQGADDTTNAVSIRAFFEKVAGAASTTRTDQATIIQTRHRIPETPLVENQILVYQVPIPEPLRMLEPRETETRRLHALEEYGLMYVKLYEDIAKYGHIARTYDYPVLVNGRYVMAPSPTPSFDNPKMHQSPALQLFGAGREKRIYAIPPYTDVESLGFEDYPFEPQRFDRPCEICGSTGVYLDEIIIDDRGGAMFACSDTDYCERTAQQRTEQQSTDTKEVTA
>2642638031
MTDDAYNFAYLDEQTKRMIRRAILKGIAIPGYQVPFASREMPMPYGWGTGGVQVTAACLVPEDRLKVIDQGADDTTNAVSIRRFFQRTASVAVTERTDEATLIQTRHRIPETPLTEGQILVYQVPIPEPLRFLEPRETETRKMHELEEYGLMHVKLYEDIARHGEIATAYDYPVKVEGRYVMDPSPIPKFDNPKLSGNPAIQLFGAGREQRIYALPPYTQVVSLDFDDHPFVPGKAPHACDLCGAEDSYLDEVITDDAGSRMYVCSDTDFCGQRQACGHTGRLSASPVAGAGEMVR
>2642694639
MKTLYNFAFFDEGSKREIRRATLKALCIPGYQVPFASREMPIARGWGTGGLQLTLSLVGKADVLKVIDQGADESVNAVSIKKLVGDTTGIPVTDKTAEATLIQSRHRIPEEPLTEDQILVLQVPIPEPLRSIEPQEAVTKRLHAEAEYSGAYLMLFEEIQRYGTLAGGSDHPVTVAGRYVMAPSPIPRFDNPKMHFSRAPILLGAGREKKIYAVPPFTPVASLAFEDYPFRVETFDGKRCRFCGAQGVYLDEIPGAVGSAVYQCNDTGYCQSRQTGGNS
>2642696059
VCAKLEKVGNPVNNLYNFAFFDEGSKREIRRATLKALCIPGYQVPFASREMPIARGWGTGGLQLTLSLVGRNDVLKVIDQGADESVNAVSIKKLVGDTTGIAVTESMDEATLIQSRHRIPEQPLTEDQILVLQVPIPEPLRSIEPKEAVTKRLHAEAEYSGAYLMLFEEIQRYGTLAGGSDHPVTVADRYVMAPSPIPRFDNPKMHHSRAPILLGAGREKKIYAVPPFTPVASLAFEDYPFRVETFDGKRCRFCGATGVFLDEIPGADGGAVYQCNDTGSCRSRQARRGGGKE
>2642706161
MNNLYNFAFFDEGSKREIRRATLKALCIPGYQVPFASREMPIARGWGTGGLQLTLSLVGRADVLKVIDQGADESVNAVSIKKLVGDTTGVAVTESMAEATLIQSRHRIPEEALTEDQILVLQVPIPEPLRTIEPQEAVTKRLHAEAEYSGAYLMLFEEIQRYGTLAGGSDHPVTVAGRYVMAPSPIPRFDNPKMHFSRAPILLGAGREKKIYAVPPFTPVVSLAFEDYPFRVESFEGKRCRFCGAEGVYLDEIPRSEGGALHQCNDTGYCRSRQSRWVK
>2642715617
MNNLYNFAFFDEGSKREIRRATLKALCIPGYQVPFASREMPIARGWGTG
>2642716956
LHAEAEYSGAYLMLFEEIQRYGTLAGGSDHPVTVAGRYVMAPSPIPRFDNPKLHFSRGTILLGAGREKKIYAVPPFTQVVSLAFDDYPFRVENFDGKRCLFCGSTGVFLDEIPGADGSAVYQCNDTGFCQAQQAGGAL
>2643279610
MNAPDTTMQTAAHDSAAEGYNFAYLDEQTKRMIRRALLKAVAVPGYQVPFASREMPLPYGWGTGGIQVTASIIGRDDTLKVIDQGSDETTNAVNIRRFFARTAGVNTTRKTSEATIVQTRHRIPETPLTDKQILVYQVPMPEPLYRLEPRAAECKKLHALADYGLISVKLYEDIVHHGSIATTYDYPVIVNGRYLASPSPIPKYDNPKMHMNAALQLFGAGREQRIHAIPPYTPVKSLDFDDHPFEVQRWEHACALCGSKESFLDEMIVDDAGKRMFVCSDSDYCHDRREQQGTESNTGESA
>2643372845
MTDLATYNFAYLDEQTKRMIRRAILKAIAIPGYQVPFASREMPMPYGWGTGGVQVTASIIGPEDVLKVIDQGADDTTNAVSIRAFFQKVANVAVTTHTSDATIIQTRHRIPEQKLGENQVLVYQVPIPEPLRFLEPRETETRKMHALEEYGLMHVKLYEDIAHNGRISKTYAYPVKVDSRYVMDPSPTPKFDNPKMHMSDALQLFGAGREKRIYAVPPYTEVVSLDFEDYPFEVQKFDQNCALCGAHGVYLDEVVLDDKGGRMFVCSDTDHCEDRREHGHVGEMLAPSKEAAE
>2643476354
MTSDLATYNFAYLDEQTKRMIRRAILKAIAIPGYQVPFASREMPMPYGWGTGGVQVTASIIGPEDVLKVIDQGADDTTNAVSIRAFFQKVANVAVTTHTSDATIIQTRHRIPEQKLGENQVLVYQVPIPEPLRFLEPRETETRKMHALEEYGLMHVKLYEDIAHNGRISKTYAYPVKVDGRYVMDPSPTPKFDNPKMHMSDALQLFGAGREKRIYAVPPYTEVVSLDFEDYPFEIQKFEQPCALCGSHGVYLDEVVLDDKGGRMFVCSDTDHCEDRREHGHVGEMLAPSKEAAE
>2643551702
MTTTTEYNFAYLDERTKRMIRRAILKAVAIPGYQVPFGSREMPLPYGWGTGGIQVTAAVIGPRDVLKVIDQGSDDTVNAVNIRRFFERTTGVDTTTRTADATLIQTRHRIPEAQLSEGQVLVYQVPVPEPMQRLEPRETTTRTLHALAEYGLMHVKLYEDIARYGHIATTYDYPVLVNGRYVMSPSPIPKFDNPKMHMNPALQLFGAGREKRIYAVPPYTPVESLSFEDHPFEVQRWDTPCALCGATDSFLDEVITDDRGARMHVCSDSDYCQSRQQADAATSSDPVTDSAATVDGALA
>2643758347
MSAPVYNFAYLDEQTKRMIRRAILKAIAIPGYQVPFASREMPMPYGWGTGGVQVTASILGPDDKLKVIDQGSDDTTNAVSIRKFFVKTAGVETTTKTSEATVIQTRHRVPEQALTEDQVLVYQVPIPEPLRFLEPRETETRRMHALSEYGLMHVKLYEDIARHGHIATTYAYPVEVGGRYVMDPSPIPKFDNPKLSDCAALQLFGAGREKRIYAIPPYTHVKSLDFEDHPFEPYRHDAQCELCGAMNSYLDEVITDDAGSRMFVCSDTDFCEGRRAAGHGPVAAGAMETARG
>2643796386
MNAHHQASNYNFAYLDEQTKRMIRRAILKAIAIPGYQVPFASREMPMPYGWGTGGVQVTAAILGPEDVLKVIDQGADDTTNAVSIRKFFQRVADVETTTKTADATIIQTRHRIPETPLRLGQVLVYQVPIPEPLRFLEPRETETRKMHALEEYGLMHVKLYEDIARNGHIATTYAYPVKVEGRYVMDPSPTPKFDNPKMHMSEALQLFGAGREKRIYALPPYTEVVSLDFEDHPFEVQRFDKPCALCGAEAVYLDEVVLDDRGGRMFVCSDTDHCETRRVEGHRGEMGGEAA
>2643810910
MNETFGYLDEDSKRSVRRTILKALAIPGYQVPFVAPEMPIAYGWGVGGMVVTASLINEEDLLKVTDHGSDDTVNAVNIRSFFTRTAFVTTTTRTPEATLIQVRQRVPEAKLQEGQIVVYQVPRPDPLRAFVNSAKEASRMHAHADYGRVYARLFEETGSRGAVQPGYDYPVMVEGRYLMSPSPIPKRDNASLHRSPAIQIFGAARERRLYALPPYTHVESLAFDDIPFDPGYPDDGRQCVICGCATSHLDHLLQKDDGTSEWVCSDTECCEQRSKEVAGA
>2643814330
MTALADYNFAYLDEQTKRMIRRAILKAIAIPGYQVPFASREMPMPYGWGTGGVQVTAAILGPHDVLKVIDQGADDTTNAVSIRAFFQKVANVAVTTKTSEATIIQTRHRIPEETLGESQVLVYQVPIPEPLRFLEPRETETRQMHALEEYGLMHVKLYEDIARHGRIATTYAYPVKVAGRYVMDPSPTPKFDNPKMNQSAALQLFGAGREKRIYAVPPYTDVVSLDFEDHPFEVQTFEKPCALCGARHVYLDEVVLDDRGGRMFVCSDTDFCETRRAEGHRGEMLAEMKEAAE
>2643857573
MLEEVSFEETFADEGLATYNFAYLDEQTKRMIRRAILKAIAIPGYQVPFASREMPMPYGWGTGGVQVTASILGPHDVLKVIDQGADDTTNAVSIRAFFQKVANVAVTTHTKEATVIQTRHRVPEETLTEGQVLVYQVPIPEPLRFLEPRETETRVMHALEEYGLMHVRLYEDIAHNGRISKTYAYPVKVAGRYVMDPSPTPKFDNPKMHMSEALQLFGAGREKRIYAVPPYTEVVSLDFDDHPFEIQTFDKPCALCGADHVYLDEVILDDRGGRMFVCSDTDHCEDRREHGHRGHLLADVKEAAE
>2643866346
MNAPMEPAVMGLPADAAPVDGHFNFAYLDERTKRMIRRAILKAVAIPGYQVPFGSREMPLPYGWGTGGIQVTASIIGPQDCLKVIDQGSDDTVNAVNIRRFFERTTAVATTTRTREATLIQTRHRIPETPLTEGQVIVYQVPVPEPMQRLEPRETETRTLHGLAEYGLMHVKLYEDIARYGHIATTYDYPVLVNGRYVMAPSPIPKFDNPKMHMNPALQLFGAGREKRIYAVPPYTPVESLGFEDHPFEVQRWDAACALCGATDSFLDEVITDDQGGRMHVCSDSDYCQERQAQQAETARVEGGAA
>2643909559
MTTTAQYNFAYLDEQTKRMIRRAILKAIAIPGYQVPFSSREMPMPYGWGTGGVQVTASIIGPDDVLKVIDQGADDTTNAVSIRAFFAKVAQVATTTHTGEATIIQTRHRIPERALGQGQILVYQVPIPEPLRFLEPRETETRKMHALEEYGLMHVKLYEDIARHGRIATTYAYPVKVEGRYVMDPSPTPKFDNPKMHMSEALQLFGAGREHRIYAVPPHTEVVSLDFEDHPFAIQHFEEPCALCGAEQVYLDEVILDDRGGHMYVCSDTDNCEERRAAGHVGAQGVEGAE
>2643964816
MNAVANYNFAYLDEQTKRMIRRAILKAVAIPGYQVPFSSREMPMPYGWGTGGVQVTASIIGPDDVLKVIDQGADDTTNAVSIRAFFAKVAQVKTTTHTAEATIIQTRHRIPERKLEAGQILVYQVPIPEPLRFLEPRETETRKMHALEEYGLMHVKLYEDIARHGRIATTYAYPVKVEGRYVMDPSPTPKFDNPKMHRSEALQLFGAGREHRIYAVPPHTEVVSLDFEDHPFTVQHFAEPCALCGAEQVYLDEVILDDRGGHMYVCSDTDHCEERRDAGYVGVMGEAAE
>2643994334
MNAPMEPAVMGLPADAAPVDGHFNFAYLDERTKRMIRRAILKAVAIPGYQVPFGSREMPLPYGWGTGGIQVTASIIGPEDCLKVIDQGSDDTVNAVNIRRFFERTTAVATTTRTREATLIQTRHRIPETPLAEGQVIVYQVPVPEPMQRLEPRETETRTLHGLAEYGLMHVKLYEDIARYGHIATTYDYPVLVNGRYVMAPSPIPKFDNPKMHMNPALQLFGAGREKRIYAVPPYTPVESLGFEDHPFEVQRWDAACALCGATDSFLDEVITDDQGGRMHVCSDSDYCQERQARQAETVQVEGGSA
>2644004443
MTDLATYNFAYLDEQTKRMIRRAILKAIAIPGYQVPFASREMPMPYGWGTGGVQVTASIIGPDDVLKVIDQGADDTTNAVSIRAFFQKVANVAVTTHTKDATIIQTRHRIPEEKLGTNQVLVYQVPIPEPLRFLEPRETETRKMHALEEYGLMHVKLYEDIAHNGRISKTYAYPVKVAGRYVMDPSPTPKFDNPKMHMSDALQLFGAGREKRIYAVPPYTEVVSLDFDDYPFEIQRFGKPCALCGAEEVYLDEVILDDKGGRMFVCSDTDHCEDRRAHGHAGEMLAPNQEAAE
>2644026789
MMQTTVEHTTGHSSSQADPGYNFAYLDEQTKRMIRRAILKAVAIPGYQVPFGGREMPLPYGWGTGGIQVTAAVIGHEDVLKVIDQGSDDTTNAVNIRRFFRRTTGVATTEKTPEATLIQTRHRIPETPLREGQTIVYQVPIPEPLRWLESSEAQTRKLHAMADYGLMSVKLYEDIARMGKIVTAYDYPVIVNGRYLMRPSPIPKFDNPKMHCNPALQLFGAGREKRIYAVPPYTSVKSLDFDDHPFQIERWDQCCSLCGSKESFLDEIIVDDKGGRQYVCSDTDFCQDNRDQDHQQEQPQ
>2644052317
MTDLATYNFAYLDEQTKRMIRRAILKAISIPGYQVPFASREMPMPYGWGTGGVQVTAAILGPKDVLKVIDQGADDTTNAVSIRAFFQKVANVAVTTKTREATIIQTRHRIPEETLTAGQTLVYQVPIPEPLRFLEPRETETRKMHALEEYGLMHVKLYEDIARNGHIATTYAYPVKVEGRYVMDPSPTPKFDNPKMHMSEALQLFGAGREKRIYAVPPHTDVVSLDFEDHPFEIQHFDKPCALCGAEHVYLDEVVLDDKGGRMFVCSDTDHCEDRREHGHAGEMLARQEAAE
>2644057395
MNAPHEPALMGLPADAAPTDGHFNFAYLDERTKRMIRRAILKAVAIPGYQVPFGSREMPLPYGWGTGGIQVTAAIIGPDDCLKVIDQGSDDTVNAVNIRRFFERTTGVATTTRTTEATLIQTRHRIPETPLAEGQVLVYQVPVPEPMQRLEPRETETRTLHGLAEYGLMHVKLYEDIARYGHIATTYDYPVLVNGRYVMAPSPIPKFDNPKMHMNPALQLFGAGREKRIYAVPPYTPVESLGFEDHPFEVQRWDCACALCGATDSFLDEVITDDQGTRMHVCSDSDYCQERQAAAAATVSEGAPA
>2644072507
MNAPHEPALMGLPADAAPTDGHFNFAYLDERTKRMIRRAILKAVAIPGYQVPFGSREMPLPYGWGTGGIQVTAAIIGPDDCLKVIDQGSDDTVNAVNIRRFFERTTGVATTTRTTEATLIQTRHRIPETPLAEGQVLVYQVPVPEPMQRLEPRETETRTLHGLAEYGLMHVKLYEDIARYGHIATTYDYPVLVNGRYVMAPSPIPKFDNPKMHMNPALQLFGAGREKRIYAVPPYTPVESLGFEDHPFEVQRWDCACALCGATDSFLDEVITDDQGTRMHVCSDSDYCQERQAAAAATVSEGAPA
>2644121844
MTIRNPTADRDGHYNFAYLDESTKRMLRRALLKAVAIPGYQVPFGSREMPLPYGWGTGGIQVTASIIGRDDVLKVIDQGSDDTTNAISIRRFFGRVTGVATTESTPAATIVQTRHRIPETPLVEGQVMVFQVPVPEPLRWLEPSEAETRTMHALAEYGGMHVKLYEDIAQHGHIATTYDYPVIVNDRYMMRPSPIPKFDNPKLDRSPALMLFGAGREKRVYAVPPYTRVKSLDFEDHPFTIEKWTECCDLCGSGDSYLDEIILDDAGTRRFVCSDTEYCNHRQAQAAANEAAA
>2644131827
MSTPATDIATYNFAYLDEQTKRMIRRAILKGIAIPGYQVPFASREMPMPYGWGTGGVQVTAAIIGPDDVLKVIDQGADDTTNAVSIRAFFQKVADVAVTTETAKATIIQTRHRIPEHPLTGGQTLVYQVPIPEPLRFLEPRETETRKMHALEEYGLMHVKLYEDIARHGRIATTYAYPVKVEGRYVMDPSPTPKFDNPKMHMSPALQLFGAGREKRIYAVPPFTKVVSLDFEDHPFEIQTFDQPCALCGAEQVYLDEVILDDKGGHMFVCSDTDHCETRQACGHRGHLSPDILESAR
>2644144922
MTDLATYNFAYLDEQTKRMIRRAILKAIAIPGYQVPFASREMPMPYGWGTGGVQVTASILGPKDVLKVIDQGADDTTNAVSIRAFFQKVADVAVTTKTKEATIIQTRHRIPEEGLREGQTLVYQVPIPEPLRFLEPRETETRKMHALEEYGLMHVKLYEDIARNGHIATTYAYPVKVEGRYVMDPSPTPKFDNPKMHMSEALQLFGAGREKRIYAVPPYTEVVSLDFDDHPFEVQKFDKPCALCGAENVYLDEVVLDDKGGRMFVCSDTDHCEDRRDCGHAGHMLARQEAAE
>2644157899
MTDIATYNFAYLDEQTKRMIRRAILKGIAIPGYQVPFASREMPMPYGWGTGGVQVTASIIGPDDVLKVIDQGADDTTNAVSIRAFFKKVANVAVTTDTASATIIQTRHRIPEHPLTAGQVLVYQVPIPEPLRFLEPRETETRKMHALEEYGLMHVKLYEDIAKHGRIATTYAYPVKVEGRYVMDPSPTPKFDNPKMHRSPALQLFGAGREKRIYAVPPFTEVVSLDFEDHPFEVQTFDQPCALCAAENVYLDEVILDDHGGHMFVCSDTDHCEKRRADGHRGHLAPETMEPAQ
>2644169499
MNIAKYNFAYLDEQTKRMIRRAILKAIAVPGYQVPFASREMPMPYGWGTGGVQVTASIIGPNDVLKVIDQGADDTTNAVSIRAFFAKVAQVEVTTHTEEATIIQTRHRFPEAKLTEGQVLVYQVPIPEPLRFLEPRETETRKMHALEEYGLMHVKLYEDIAKHGRIATTYAYPVKVEGRYVMDPSPTPKFDNPKMHMSEALQLFGAGREKRIYAVPPYTEVVSLDFEDHPFEIQHFEEPCALCGATGVYLDEVILDDRGGHMFVCSDTDNCEDRREHGHRGKLAGHALEAAE
>2644191241
MTDLATYNFAYLDEQTKRMIRRAILKAIAIPGYQVPFASREMPMPYGWGTGGVQVTASIIGPDDVLKVIDQGADDTTNAVSIRAFFQKVANVAVTTHTKDATIIQTRHRIPEEKLEAGQVLVYQVPIPEPLRFLEPRETETRKMHALEEYGLMHVKLYEDIAHNGRISKTYAYPVKVAGRYVMDPSPTPKFDNPKMHMSDALQLFGAGREKRIYAVPPYTEVVSLDFEDYPFEIQRFGKPCALCGAEDVYLDEVVLDDRGGRMFVCSDTDHCEDRRAHGHAGEMLAPAKEAAE
>2644237630
MTDLATYNFAYLDEQTKRMIRRAILKAIAIPGYQVPFASREMPMPYGWGTGGVQVTASIIGPDDVLKVIDQGADDTTNAVSIRAFFQKVANVAVTTHTKDATIIQTRHRIPEEKLGPNQVLVYQVPIPEPLRFLEPRETETRKMHALEEYGLMHVKLYEDIAHNGRISKTYAYPVKVAGRYVMDPSPTPKFDNPKMHMSDALQLFGAGREKRIYAVPPYTDVVSLDFEDYPFEIQRFGKPCALCGAEEVYLDEVILDDKGGRMFVCSDTDHCEDRREHGHVGEMLAPNKEAAE
>2644293167
MNAPMEPAVMGLPADAAPVDGHFNFAYLDERTKRMIRRAILKAVAIPGYQVPFGSREMPLPYGWGTGGIQVTASIIGPQDCLKVIDQGSDDTVNAVNIRRFFERTTAVATTTRTREATLIQTRHRIPETPLAEGQVIVYQVPVPEPMQRLEPRETETRTLHGLAEYGLMHVKLYEDIARYGHIATTYDYPVLVNGRYVMAPSPIPKFDNPKMHMNPALQLFGAGREKRIYAVPPYTPVESLGFEDHPFEVQRWDAACALCGATDSFLDEVITDDQGGRMHVCSDSDYCQERQAQQAETARVEGGAA
>2644337016
MTDLATYNFAYLDEQTKRMIRRAILKAIAIPGYQVPFASREMPMPYGWGTGGVQVTASILGPKDVLKVIDQGADDTTNAVSIRAFFQKVADVAVTTKTKEASIIQTRHRIPEEGLSEGQTLVYQVPIPEPLRFLEPRETETRKMHALEEYGLMHVKLYEDIARNGHIATTYAYPVKVEGRYVMDPSPTPKFDNPKMHMSEALQLFGAGREKRIYAVPPYTEVVSLDFDDHPFEVQKFDKPCALCGAENVYLDEVVLDDKGGRMFVCSDTDHCEDRRDCGHAGHMLARQEAAE
>2644350899
MNIAKYNFAYLDEQTKRMIRRAILKAIAVPGYQVPFASREMPMPYGWGTGGVQVTASIIGPNDVLKVIDQGADDTTNAVSIRAFFAKVAQVEVTTHTEEATIIQTRHRIPEAKLTEGQVLVYQVPIPEPLRFLEPRETETRKMHALEEYGLMHVKLYEDIAKHGRIATTYAYPVKVEGRYVMDPSPTPKFDNPKMHMSEALQLFGAGREKRIYAVPPYTEVVSLDFEDHPFEIQHFEEPCALCGATGVYLDEVILDDKGGHMFVCSDTDNCEDRREHGHRGKLAGHALEAAE
>2644411136
MNATAQYNFAYLDEQTKRMIRRAILKAIAIPGYQVPFSSREMPMPYGWGTGGVQVTASIIGPDDVLKVIDQGADDTTNAVSIRAFFAKVAQVATTTHTGEATIIQTRHRIPERALGPGQTLVYQVPIPEPLRFLEPRETETRKMHALEEYGLMHVKLYEDIARHGRIATTYAYPVKVEGRYVMDPSPTPKFDNPKMHMSEALQLFGAGREHRIYAVPPHTEVVSLDFEDHPFAIQHFEEPCALCGAEQVYLDEVILDDAGGHMYVCSDTDNCETRRAAGHVGALGVREAAE
>2644494996
MSAKLAAYNFAYLDEQTKRMIRRAILKAIAIPGYQVPFASREMPMPYGWGTGGVQVTAAILGPDDVLKVIDQGADDTTNAVSIRAFFQKVANVAVTTKTREATIIQTRHRIPEETLSAGQTLVYQVPIPEPLRFLEPRETETRKMHALEEYGLMHVKLYEDIARNGHIATTYAYPVKVEGRYVMDPSPTPKFDNPKMHMSEALQLFGAGREKRIYAVPPHTDVVSLDFEDHPFEIQHFDRPCALCGAENVYLDEVVLDDKGGRMFVCSDTDHCEDRREHGHEGEMLGREAAE
>2644499383
MTDLATYNFAYLDEQTKRMIRRAILKAIAIPGYQVPFASREMPMPYGWGTGGVQVTAAILGPQDVLKVIDQGADDTTNAVSIRAFFQKVANVAVTTRTREATIIQTRHRIPEEALTAGQTLVYQVPIPEPLRFLEPRETETRKMHALEEYGLMHVKLYEDIARNGHIATTYAYPVKVEGRYVMDPSPTPKFDNPKMHMSEALQLFGAGREKRIYAVPPYTDVVSLDFEDHPFEIQHFDKPCALCGAEHVYLDEVVLDDKGGRMFVCSDTDHCEDRREHGHAGEMLARQEAAE
>2644540658
MNDLATYNFAYLDEQTKRMIRRAILKAIAIPGYQVPFASREMPMPYGWGTGGVQVTASILGPKDVLKVIDQGADDTTNAVSIRAFFQKVADVAVTTKTRQATIIQTRHRIPEEGLSEGQTLVYQVPIPEPLRFLEPRETETRKMHALEEYGLMHVKLYEDIARNGHIATTYAYPVKVEGRYVMDPSPTPKFDNPKMHMSEALQLFGAGREKRIYAVPPYTEVVSLDFEDHPFEVQKFDKPCALCGAENVYLDEVVLDDKGGRMFVCSDTDHCEDRRDCGHAGHMLARQEAAE
>2644602220
MNKTYNFAFFDEGSKREIRRATLKAIAIPGYQVPFASREMPIGRGWGTGGLQLTLSLIGKDDVLKVIDQGSDESVNAVNIKKLVSDTTGVRTTDSTADASLIQSRHRVPEVPLQQDQILILQVPLPEPLRDFEPSEHETKKLHAEREYSGAWLMLFEQIMKYGIMATDADHPVMVHDRYVMAPSPIPRFDNAKLDYSEALILLGAGREKKVYAVPPYTKVSSLAFDDYEFEIESFTNHTCILCSSNDVFLDELIDEDTGETYFQCNDTSNCLETVNQKQSLGVK
>2644613210
MTDLATYNFAYLDEQTKRMIRRAILKAIAIPGYQVPFASREMPMPYGWGTGGVQVTASILGPKDVLKVIDQGADDTTNAVSIRAFFQKVADVAVTTKTKEATIIQTRHRIPEEGLREGQTLVYQVPIPEPLRFLEPRETETRKMHALEEYGLMHVKLYEDIARNGHIATTYAYPVKVEGRYVMDPSPTPKFDNPKMHMSEALQLFGAGREKRIYAVPPYTEVVSLDFDDHPFEVQKFDKPCALCGAENVYLDEVVLDDKGGRMFVCSDTDHCEDRRDCGHAGHMLARQEAAE
>2644653073
MSDNVPETAGLATYNFAYLDEQTKRMIRRAILKAIAIPGYQVPFASREMPMPYGWGTGGVQVTAAILGPDDVLKVIDQGADDTTNAVSIRAFFQKVANVAVTTKTREATIIQTRHRIPEEKLTEGQTLVYQVPIPEPLRFLEPRETETRKMHALEEYGLMHVKLYEDIARNGHIATTYAYPVKVEGRYVMDPSPTPKFDNPKMHRSEALQLFGAGREKRIYAVPPYTDVVSLDFEDHPFEVQTFDKPCALCGAENVYLDEVVLDDKGGRMFVCSDTDHCEDRREHGHAGPMLATKEAAE
>2644674672
MNDLATYNFAYLDEQTKRMIRRAILKAIAIPGYQVPFASREMPMPYGWGTGGVQVTASILGPEDVLKVIDQGADDTTNAVSIRAFFQKVANVAVTTRTKEATIIQTRHRIPEEKLSEGQTLVYQVPIPEPLRFLEPRETETRKMHALEEYGLMHVKLYEDIARNGHIATTYAYPVKVEGRYVMDPSPTPKFDNPKMHMSEALQLFGAGREKRIYAVPPYTDVVSLDFDDHPFEIQSFDKPCALCGAEDVYLDEVILDDKGGRMFVCSDTDHCEDRRACGHAGHMLARKEAAE
>2644730166
MTLHTPVTQDAAQPAYNYAYLDEQTKRMIRRALLKAVAVPGYQVPFGSREMPLARGWGTGGIQITAAIIGPQDRLKVIDQGADDTTNAVSIRRFFEKTANAKTTEATDEATIIQTRHRIPEAPLQAGQIMVYQVPQPEPLRKLEPREAETRKMHAWAEYGLMQVKLYENIARFGEVTTTYDYPVLINGRYIMAPSPIPKFDNPKMHMSPALQLFGAGREKRIYALPPHTSVKSLDFDDHPFRIQSWNEPCALCAAADSYLDEVVIDDQGKRMFVCSDSHFCETRREDGHRGAMLADATSSGLVGESKL
>2644737793
MTIHQMPADTKPAYNYAYLDEQTKRMIRRALLKAVAVPGYQVPFGSREMPLARGWGTGGIQITAAIIGPADTLKVIDQGADDTTNAVSIRRFFERTADARTCEATDEATIIQTRHRIPEAPLKPGQVMVYQVPTPEPLRRLEPREAETRKMHAWAEYGLMQVKLYEDIARYGEITKTYDYPVMVNDRYVMAPSPIPKFDNPKMHMSPALQLFGAGREKRIYALPPYTSVKSLDFEDHPFRIQSWTQPCGLCGASDSYLDEVVIDDQGGRMFVCSDSHYCETRRAEGHRGTMLGDAAASGLVEETTP
>2644742987
MTVHQSISDDAKPAYNYAYLDEQTKRMIRRALLKAVAVPGYQVPFGSREMPLARGWGTGGIQVTAAIIGPDDTLKVIDQGADDTTNAVSIRRFFERTADARTTEATDEATIIQTRHRIPEAPLKSGQIMVYQVPQPEPLRKLEPHEAETRKMHAWAEYGLMQVKLYENIARFGEVTTTYDYPVMVNGRYVMAPSPIPKFDNPKMQMSPALQLFGAGREKRIYAVPPHTSVRSLDFEDHPFRIQSWEQPCALCGAADSYLDEVVIDDQGGRMFVCSDSHHCETRRAEGHRGAMLADASALHLVEDKP
>2644781640
MNDLSQPAVRDPAYNFAYLDEQTKRMIRRALLKAVAIPGYQVPFGGREMPLPYGWGTGGMQLTAAILGDEDVLKVIDQGADDTTNAVSIRRFFARTAGVATTEATPDASVIQTRHRIPETPLQAGQIMVYQVPIPEPLRFIEPSETETRTMHALNDYGVMHVKLYEDIATFGHIATSYAYPVMVDERYVMDPSPIPKFDNPKLDMSPALMLFGAGREKRLYAVPPYTQVTSLDFEDHPFEVQKWAHNCAICGSHDSFLDELILDDAGTQSFVCSDTWYCAQRVKENNQ
>2644881404
MNDVSQAPVRDAAYNFAYLDEQTKRMIRRALLKAVAIPGYQVPFGGREMPLPYGWGTGGMQLTAAILGDEDVLKVIDQGADDTTNAVSIRRFFARTAGVETTESTPDATVIQTRHRIPETPLHADQIMVYQVPIPEPLRFIEPSETETRTMHALNDYGVMHVKLYEDIATFGHIATAYAYPVMVDERYVMDPSPIPKFDNPKLDMSPALMLFGAGREKRLYAVPPYTKVTSLDFEDHPFEAQKWEACCAICGSRESFLDELILDDAGTQSFVCSDTYYCAQRVSQQEQGQ
>2644888918
MKNNKAAATATGYNQGYLDEQTKRMIRRAILKAVAIPGYQVPFAGREMPMPYGWGTGGIQITASVIGQEDVLKVIDQGADDTTNAVSIRRFFKNVAGVETTEKTCDATLIQTRHRIPETPLVEDQILIFQVPIPEPLRFIEPRETETRKMHALEEYGVMQVKLYEDIARFGHIATTYAYPVKVNDRYVMDPSPIPKFDNPKMHMMPALQLFGAGREKRIYALPPFTKVESLDFEDHPFTVQKWDQPCAICGSHDSYLDEVVLDDLGNRMFVCSDTDYCAQQLETASSQEANTK
>2644896918
VSELNGYNPGYLDEQSKRTLRRAILKAVAIPGYQVPFGGREMPMPYGWGTGGIQLTASVIGEHDVLKVIDQGADDTTNAVSIRRFFQRVSGAATTERTVDATLIQTRHRIPETPLAEDQILIYQVPIPEPLRFIEPRETETRTMHALEEYGIMQVKLYEDIARYGHIATTYAYPVKVNDRYVMDPSPIPKFDNPKMNMMPALQLFGAGREKRIYALPPYTRVESLDFDDHPFSVQRWEQPCALCGSRDSYLDEVVLDDAGNRLFVCSDTDYCGEQQQLQGQRPSPEEQQDPQEPST
>2644917974
MNAVANYNFAYLDEQTKRMIRRAILKAVAIPGYQVPFSSREMPMPYGWGTGGVQVTASIIGPDDVLKVIDQGADDTTNAVSIRAFFAKVAQVATTTHTAEATIIQTRHRIPERKLEAGQILVYQVPIPEPLRFLEPRETETRKMHALEEYGLMHVKLYEDIARHGRIATTYAYPVKVEGRYVMDPSPTPKFDNPKMHRSEALQLFGAGREHRIYAVPPFTDVVSLDFEDHPFEIQHFEEPCALCGAEGVYLDEVILDDRGGHMYVCSDTDHCEERREAGVVGVLGMKEAAE
>2644925477
MLEEVSFEETFADEGLATYNFAYLDEQTKRMIRRAILKAIAIPGYQVPFASREMPMPYGWGTGGVQVTASILGPHDVLKVIDQGADDTTNAVSIRAFFQKVANVAVTTHTKEATVIQTRHRVPEETLTEGQVLVYQVPIPEPLRFLEPRETETRVMHALEEYGLMHVRLYEDIAHNGRISKTYAYPVKVAGRYVMDPSPTPKFDNPKMHMSEALQLFGAGREKRIYAVPPYTEVVSLDFDDHPFEIQTFDKPCALCGADHVYLDEVILDDRGGRMFVCSDTDHCEDRRENGHRGHLLADVKEAAE
>2645020060
MNAPDLASATVSAGTGYNFAYLDEGTKRMIRRAILKAIAIPGYQVPFAAREMPMPYGWGTGGVQVTAAILGAADVLKVIDQGADDTTNAVSIRRFFTATAGIATTTRTAEATVIQTRHRIPEAPLAEGQVLVYQVPIPEPLRFLEPRETETRQLHALAEYGLMHVKLYEDIARHGHIATTYAYPVEVAGRYVMDPSPTPKFDNPKMDDCPALQLFGAGREKRIYAIPPHTRVRSLDFEDHPFRVQSFDRPCALCGAEDVYLDEVVLDDAGGRMFVCSDTDHCETRRADGHTGEAA
>2645035350
[truncated: 913,994 more chars]
