# Supplementary material for: Global and seasonal variation of marine phosphonate metabolism
Source: ISME J. 2022 Jun 23;16(9):2198–212. doi: 10.1038/s41396-022-01266-z (PMC9381506; doi:10.1038/s41396-022-01266-z)
Supplement: Supplementary file 39 — Supplementary Files S3 [file 41396_2022_1266_MOESM39_ESM.txt]

((2552156651:0.02105046543866538611,(2699887604:0.00424653828838402348,2732915716:0.02893951217019610778):0.08979828647284024412):0.39897323594202488417,(((2629066543:0.62984805104538899023,2824278461:0.54326772300219750012):0.11927901792828773941,((651724278:0.24285938728632031069,(2570464055:0.22232997735956519514,(2641420998:0.15051654494813487828,(2585378608:0.02972227150664292356,2862183806:0.03917570971644931260):0.15784882968333657782):0.04122625704133546509):0.07315344215819884199):0.54114320716917607701,(((2545977233:0.94928177148917114447,645977402:0.71105803362074271323):0.33053390366887452911,((2824323004:0.55387412879936892551,((2805015649:0.35084531320664730236,((((2777035997:0.01708114068352798234,2777439338:0.00000100000050002909):0.34412862644689939939,2768337029:0.29169466768516494337):0.03545981938807343109,2517958596:0.33421462226302051102):0.02939108479910448879,2873104765:0.25787412183816682543):0.02910903743543540728):0.05529118669403752101,(2646533395:0.46218490037166698459,2554031294:0.30670721287414759448):0.13415545864262407028):0.11294343637513407086):0.34481216138040482466,((((2753651320:0.04397223442474639671,2868059366:0.04665294354267930654):0.51636175652905191846,((2731978878:0.20468086669338791950,2766656690:0.14135484467513226292):0.08890010814270184192,(2767938707:0.14910100388824515383,(2856773741:0.27999312294100486831,(2777047920:0.00000100000050002909,651727637:0.01577726576218647925):0.09942538484226594309):0.08461216811914371028):0.07929322717864227543):0.40964270811350428358):0.10788327595097191303,((2650675438:0.59172312850723463029,(((2725085719:0.29656664454758507876,2753084884:0.45323518936189899353):0.19425121680257501078,(((2530553041:0.18975387801114049213,(2725288090:0.00786579673015056630,2766316304:0.00869495611398115285):0.08952276130536704346):0.30868424732402666155,((647682528:0.52739277412922946908,((2766443639:0.04450984646273906109,(2585378419:0.02499777902590813797,2768599299:0.03690522140388507316):0.03746874029353060298):0.07020615308480603056,(2766565009:0.05439936444364731200,(2753097744:0.05851208964030659571,2873050455:0.09391758397875361875):0.03380269150571797027):0.05975747786643081927):0.17039774646784966450):0.07706548961657547214,((2815269401:0.24734797033882266470,((2777593032:0.01612497966488949525,2768018597:0.00000100000050002909):0.09099985591532432083,(2777229765:0.01727049773620939130,(2807375674:0.01748344570311680113,2867669411:0.00405575415518268523):0.02276927932677694916):0.15060345578151029811):0.16342566772590655377):0.07027911690179727833,(((2804920882:0.21556351102975498946,((2777427919:0.06944134854267446089,2862807053:0.12462861256734544813):0.13655532749114543400,(2767913041:0.49029035267451515079,(2865206621:0.00181814945842419533,2547559743:0.03101052699204956756):0.25317530416561107032):0.08152956221220138133):0.04372184770190973985):0.04141528215847034566,(2566316507:0.20559662273495846185,(2798892958:0.22333911687682925229,((2746309810:0.15151489969606216079,(2813836318:0.05391004554372356289,(2862267876:0.04598029914758473141,2777412740:0.03647222191324608204):0.00752724142031935273):0.04887398090435504661):0.15481119436405216261,((2511597130:0.03183403425686835708,2767863808:0.02923410018038053587):0.12112904470829322090,((((2819245616:0.04525432243947429684,2807438300:0.31057564896779665808):0.07151551114940864207,((2775080214:0.00536953812387087545,(2862371466:0.00546848930696791462,(2602865249:0.03353340998194453970,2777589056:0.07392310462630856394):0.02463096682926928585):0.00602359207399827748):0.10862804781347976113,(2554259696:0.04536702999132857100,(2766254581:0.05439184279305595698,2814765529:0.00936663811636284302):0.01419099907756107316):0.04036374881065725451):0.05906262115614113739):0.01316265470474331165,(2547559973:0.37329748854427052818,(2585378822:0.04882906055201266526,2819696886:0.05630996633974070381):0.12286757549681481816):0.12590959442077609420):0.04877601082631576740,2741234491:0.22449502510794994148):0.13449992532409968393):0.03924897320074009072):0.09406202797017586270):0.03439126805102041273):0.04580339337235511676):0.04031691645212847480,(2776371652:0.15356466215695555033,2815283138:0.18839358113224879965):0.06271459069685057786):0.04783498298142856153):0.04104903826794732008):0.03262589948379247817):0.06825139272585599437,(2868134162:0.43171920178126504952,(2856905478:0.15118199742516957862,(2565386254:0.15786460668389190598,(2626639880:0.00000100000050002909,638103021:0.00000100000050002909):0.09728746056764665806):0.09297642830798395763):0.23701049629580370204):0.10488761847007320449):0.11811666283399487043):0.15227516984958511248,2862252003:0.40888978017709337598):0.14680067937690380320):0.03119943852249592448,((2862749501:0.13967733099240581263,(2772761636:0.02315233358743658265,2856813601:0.01956213886335310057):0.03895606350114025340):0.42618951062607268732,((2777551174:0.33238550195641969331,(2753266573:0.55478792736984894329,(2585376493:0.41917374497737508454,((2777134687:0.07170587502153784321,(2768527614:0.01717308917393732190,(2766247028:0.05433207765790762367,2777420774:0.00000100000050002909):0.02056839628127865582):0.02484963007140865085):0.04138086543053556832,(2777130786:0.10494731758272969613,2862297925:0.14842220730260083372):0.04112688985745743819):0.23710240914095948028):0.11904444275898010130):0.15741665692031756030):0.06168371153489267400,(2753259974:0.02824785073424268544,2776433951:0.08008753866251813736):0.30301629122705209252):0.18416444462289302542):0.12102772130426749098):0.07224687391213675813):0.09000716840929287588,(2635315652:1.09610300026141183061,(2868430825:0.23483352233421864175,2866822034:0.55798232880420051139):0.52932458133728654825):0.03772043406311884062):0.07419947242772766127):0.03943302099774500385):0.14631271452650007614,((((((2753210728:0.82337759178680303140,((2846553148:0.00526768268298297929,(637463664:0.02677926551403778457,(2846527480:0.02054874748525810368,2849632253:0.00210797631681607740):0.03400803478409328284):0.02263458493339883665):0.38580846054292478042,(2766720010:0.01460252961947695535,2576902773:0.01215906036811242874):0.24280720225775440091):0.18012440638528445791):0.11052581739795645788,((((2566154552:0.33188267274799593265,2824184454:0.30561081888823249386):0.08509438147232482874,(2641884748:0.54388701936110628310,(2862802186:0.07887426563270949487,(2866521744:0.04838992835155540850,(2518084903:0.05178587216409748922,(2635432592:0.02159210198472933176,(2777042588:0.00000100000050002909,2768405126:0.02286097808673176121):0.03413028808067167241):0.00615356800225939134):0.02080154300834337333):0.10956974423875219526):0.24673909066310573124):0.53777927370694067477):0.05381785421666989561,((2645452883:0.26873052767487098924,2753378854:0.24408403229755737396):0.32107720389713956255,2552117990:0.54671876718210310475):0.05718067449521343354):0.20925428037739118858,((((((2530233701:0.42562085681064237841,(2582248942:0.23102622912755343965,((2548620323:0.27256124849444435254,(((2839710412:0.01979258044060835595,(2840550778:0.00000100000050002909,(2581728019:0.01632701690567241182,(2839693491:0.04614371189045284732,2579896198:0.04361447957344065374):0.01798662969332003730):0.01067931961110740215):0.00000100000050002909):0.10092127537530595771,(2845667741:0.14786973237391062841,2845704870:0.13462492635808903652):0.08198465683759037503):0.10071777038634883994,(2832898190:0.22630602782294620412,(2632475584:0.00000100000050002909,((2776572206:0.00568305384899181476,(((2871262844:0.01527796834764934449,(644863754:0.00657851415851126459,(2871248366:0.03270567967120821540,(2527103680:0.00536179200207524426,2871281453:0.01088274995785935839):0.00683919160183593753):0.00876681638357941322):0.00545215270865777573):0.00648596523243769301,2628698379:0.00000100000050002909):0.01090240232124781161,2855164104:0.01040199127980229871):0.00000100000050002909):0.01072056412796176632,2629292009:0.00565095024438654059):0.04366221993030451609):0.09075720814379109602):0.08780881661002078176):0.11033656350197464102):0.08048860901476118102,2791797290:0.29364950205216211465):0.10385812457302040501):0.06960891831919230333):0.16757865638962379795,(637635927:0.10357826064923010556,2876209193:0.19046349976275758764):0.42987600372331141729):0.05466345812688601369,(2756861640:0.36850211908504576508,(((2684950020:0.02291421394923302476,2576182350:0.01810332587990246683):0.44288623483448252838,((((2814118211:0.01668777500460016591,(2733729119:0.00000100000050002909,2733757934:0.01688614917007040875):0.02950269939898865837):0.09915055682375464863,(2651141014:0.03291716764187969935,2668127154:0.01905383167402625866):0.05811904996463143624):0.09730082380790162910,((((2576915665:0.01124160792483608687,((2649839678:0.01713495755363115755,2844739458:0.00000100000050002909):0.01668648162911689006,2671166045:0.00000100000050002909):0.00551302294934346692):0.00526523840250817804,2599368057:0.00587119855636561005):0.06844604042697988167,(2521811718:0.05278008228916598182,(2562969452:0.30195021679513173174,((2794976562:0.06579415471758498501,2506914471:0.03531228620706875626):0.09729802263942309570,((2744187000:0.02909680312451044457,2774088210:0.05933883413608023044):0.00953666495231853331,(((2769516559:0.00562113854963215698,(2769505279:0.00556418905128258125,2769563861:0.01135650536857653325):0.00567338824797885936):0.00565402348616822481,2769562553:0.00560412400521530761):0.00540252969991406300,((2870330722:0.02073754013462920237,((2644625377:0.00555418263084875210,(2651121363:0.00856592324240741491,2641508960:0.00551861749910169831):0.00561874085957839598):0.00000100000050002909,(2675450930:0.00554856221846669866,((2705553369:0.01102749661075439966,2696699764:0.00548180574884781554):0.01108150160848143245,(2541828858:0.01123360325967374951,2760580007:0.00564684799599852929):0.00555923299247845695):0.00000100000050002909):0.01121309634454555927):0.03272733901775781024):0.01470558303886016285,2769555143:0.01135501771858420626):0.00000100000050002909):0.18645376822381165560):0.01799800931990696781):0.03557860081797484253):0.04376973834721295531):0.05558964940371980551):0.04710201771024613571,(2578977697:0.02125920249007066595,2754833003:0.03646112800957974909):0.12003504894936811720):0.08817603077565251690):0.10110782426245813748,(638002869:0.06219551389186580431,(2819409360:0.01080542604785048565,(2637239137:0.01083600397928312538,2794583460:0.01076218240226497862):0.00000100000050002909):0.04413519629941645844):0.44474879554652296809):0.23908428325085295807):0.09909955418561497420,((2792838566:0.60562192578610463123,(((2815763552:0.00000100000050002909,641923713:0.02306934835149452093):0.01089615350130187892,(2793716231:0.00000100000050002909,(2754957546:0.01138537220348077687,2810350380:0.01113869117334878242):0.00553628033674923720):0.04676506084258107154):0.14661495541929256414,(2754730778:0.06941635479633749550,2754779074:0.00258217362118710143):0.28348872434841088097):0.22201364576215412705):0.15972666207415489592,(2810348707:0.00576400623827817097,((2754304197:0.01891177813176130387,((2872320160:0.02212164586107176825,(2872313774:0.02569020521329879944,2754783780:0.01560037514193066480):0.07364331159088746692):0.05907425771617950960,640130850:0.00262544434377309658):0.03165738155947079441):0.01943905489181342247,(2815764317:0.00000100000050002909,641923068:0.04202377423521153066):0.00773994932509577266):0.01373870897641501360):0.32588401695395224911):0.04138150103999448104):0.01774432037684110786):0.11526379207320515408):0.05661830738795772811,(2717326741:0.70748128808275523305,(2648984613:0.11029441343884291427,2702766516:0.08807777526088914066):0.51895386644781182905):0.15268770128062830738):0.01748000628330551032,(((((2823578542:0.22523721430759249817,AG-426-E06_NODE_16:0.15248324375943134168):0.51171963105635842606,2752956751:0.37645072735912793460):0.10292597950179356581,2787801231:0.40897123139926266910):0.02931472114196268658,(((((((2667844985:0.00857500330950849120,2608201270:0.00710537753730172781):0.03045302382914079342,((2553539090:0.04108785629583013022,2717396118:0.03108280078873074462):0.03307844600147159114,AG-422-C15_NODE_12:0.04245440925918083502):0.01769781875036915281):0.19115755349095692184,(647613317:0.20781481548383198832,AG-422-M03_NODE_74:0.23075154556597712863):0.07356296731758642238):0.29475056753092632178,((2236436399:0.14834012555605888273,2236340621:0.21522460594541115153):0.13358655206067499011,(647649928:0.15582837330929888431,(2780291454:0.23826705656430005598,(2741338388:0.13057822365010307575,2741333468:0.16823019511438228046):0.07194352870661889499):0.03129328618140872487):0.04595064295503005491):0.14856687645957455945):0.04798744817450313616,(((2518284481:0.12506863012841434868,((2599544274:0.16270972877407904877,(2695190579:0.07786892073171564066,646815168:0.21363106081677352144):0.01505620126985441481):0.03014557524685256354,(2569033357:0.05195110410848828575,(2871082599:0.03277637916067117213,2871083384:0.01293782484252246553):0.01050608360510888947):0.04593491379861966428):0.03711574736141051017):0.03606279447489005308,649899614:0.09349061531877936315):0.14333058232102519058,(((2569033351:0.13904514653905128418,(((AG-426-P09_NODE_3:0.19716139062354237632,AG-447-D02_NODE_3:0.42422726897350748754):0.12733893606811097499,2602605528:0.08762430405614969608):0.03183242455018306383,2841931036:0.14470693211983867710):0.03555994451666896761):0.09068123595248026025,(((2786485170:0.17049739526400581324,AG-365-P19_NODE_12:0.11287561462250449151):0.03638880170278366993,(AG-390-P05_NODE_6:0.14773678942671128467,(2740265983:0.19631729974969752694,(2527578694:0.04303375754745187437,(2528240714:0.05012080874628549454,2527570709:0.04981617972707279296):0.01743099986416121044):0.02889944661464743936):0.02714466174008259985):0.04783495565614660078):0.06391209502297839906,2549013950:0.13178526494356998522):0.05977665255067086264):0.05339966884521682444,((2683682740:0.00179987630259593654,(2516294166:0.00504744853405352141,2810385415:0.08582567300115874487):0.00818954314217504482):0.17348101710818486509,((2702845008:0.07982585537969771883,2665304277:0.06448942778369615159):0.12500782522301684407,((2559320541:0.12653875486766488767,(2675677533:0.11202007002401874469,(2563229948:0.00000100000050002909,((2565701950:0.01208587234468132439,2563551662:0.00000100000050002909):0.02528571431532967290,2565702497:0.01304425927947859554):0.00000100000050002909):0.02392101884446610344):0.07579218536742390877):0.04418705969683156543,2807168805:0.22082760562855396902):0.00619128638695900721):0.07005770126080754223):0.22177075194316678286):0.03134708312354160531):0.06502074314095747376):0.00839467006709465960,((((((((2709639383:0.37221666803155695202,(2787336468:0.48862945143763342193,(2800785559:0.08791362728245691316,2799548011:0.06260195463354691070):0.36175469903733203925):0.04043510659899475501):0.07177724510644643841,((2779978972:0.41293729146118191009,(2636260755:0.45748698546224436656,((2786495084:0.19024240306527473443,2786463964:0.11658322941531920613):0.23584792834195725253,(2786443106:0.10948768273998357725,(2786437334:0.03366303090423151956,((2739868546:0.09954072606822293723,((2653637999:0.07223271297559033521,2778262070:0.13725805336867052953):0.04236663739759265190,(2609610832:0.01018521057304906316,2786468910:0.01553306424308534793):0.03210031429744865383):0.02575514548086024064):0.02427747391579140879,2636298152:0.07630519033162343201):0.02350003490517096894):0.12459000444053690282):0.10475087052629557249):0.04295557422798562675):0.06804900536459650151):0.09957054125072949124,(((2627483831:0.19795877698217068108,2627716819:0.19389054737175165366):0.31047200726074725141,(2785847933:0.24307433985054902048,2813116147:0.32531404872923042060):0.05033331898589237657):0.04330987950519189777,(2780280319:0.39738955116065660667,((((2722260888:0.22847126385121976910,(2785897119:0.20251271761404268656,(2710403332:0.17814860588306064004,(2710015188:0.08619385019793324165,2627775763:0.14527701000208639859):0.08638070987278868851):0.05786906870359376925):0.05108499419522379709):0.02492734832983975815,(2710330342:0.16631101104600587437,2711127737:0.43664704462785930428):0.04177721213491841779):0.10173396891417912924,2785839689:0.22554898851863861009):0.01365050695344749779,(2713370387:0.31259599270192556242,2710099206:0.33487992844468578157):0.18637030872771609413):0.03539403606412339087):0.05261229739297370450):0.03743167870230617450):0.06107615126634263064):0.01459029444455061872,(((((((((2832832909:0.16381657624624654246,(2652128631:0.12677028911721241466,(2595205166:0.03873475178781779493,(2657039526:0.06447308293995736295,2800902965:0.00895769667028113031):0.07880343872825590346):0.07634789372935477103):0.03695955141358651247):0.09118243289858057876,(((((650569725:0.43545350076626598845,(2820290678:0.31131155227737972169,(2789413035:0.02482288225028540449,2789430135:0.03773381918840627847):0.19006907622774063538):0.05634618256314055662):0.01576946758719857331,((((2820025144:0.43587691893923885544,(2565709885:0.25266371062060799524,2820632631:0.24431474629670521526):0.04865393017220311783):0.08046810540002596879,(647357296:0.00820859226560441586,2831340652:0.00797941251341444287):0.14979938499883080349):0.00000100000050002909,(((2820509035:0.15567921699633963106,2820279603:0.23093320290692720409):0.18771583510416434137,(2820448911:0.19279126296933632445,2820576015:0.24623976506002737130):0.11770002030168424945):0.04936781518249385575,((2511986228:0.01358338250239889654,2545759274:0.03147069348022540902):0.15840854842198173746,(((2599665465:0.06867255453424915557,2638379981:0.09380865471498135710):0.10946803631101152676,((2835067014:0.08903134132079167096,2790207552:0.12088418267999163913):0.03090153528270979735,((2789421494:0.06774089643471441213,((2842956049:0.10910272439038176673,(2705683526:0.08522617017998052047,((2842956233:0.06779800247180908790,(2586829614:0.10144838476813523853,((((((((((2558953107:0.16152629531533096996,2624757131:0.08188948828839756611):0.09142997057921008197,((2596805892:0.22702907828950441571,(2800092190:0.09374329096506922587,(2558743398:0.21024142404214282709,2800235765:0.12079900233248219710):0.04605265805853905187):0.09296514215877152432):0.04316523004162942795,(2657160308:0.21005625419464232784,2711656594:0.14136454176212998046):0.04758412103522405290):0.04069828188414429532):0.01781382801904644528,((651616215:0.03373663812966930242,(2861591611:0.09758276207226891652,(2861592241:0.00000100000050002909,644432145:0.02685371432239066353):0.09426628915779894369):0.00652068167420726767):0.09133243265798740573,(((2800704222:0.07880056293336362705,(2752726706:0.04911260205432383535,2526207882:0.07164603521533985386):0.02145870858170927098):0.02456032561043315632,(((2558930252:0.02948282190687584112,651617403:0.07981306509032842778):0.02208709378546241595,((2799847849:0.01155103833015279705,(2609145458:0.01890767942278117481,(2624784029:0.04549516265609571120,2800085818:0.01278178789538739722):0.01115895581098664581):0.03539506018785467528):0.03159127096939979423,2799938182:0.03814709140843892260):0.00869255839943374950):0.01779845402898972209,2799923228:0.17006651005794193310):0.02496137123599880339):0.01026984247420532556,(2799779397:0.14598224857705147106,(2799829437:0.10233528645449398164,2799741732:0.04163543213150672911):0.03832203137407279303):0.06635851685341125072):0.04006601320371232233):0.02334740486795891176):0.02833909145556905845,(2562005955:0.09996752145514214982,2608668086:0.22057928054289779873):0.03274860961735873849):0.03127046497099254113,2800238193:0.14401183733747213722):0.04972817792041740043,(2705736035:0.13151212943565770974,(2800218998:0.20491295467582645862,((2641229768:0.01605299521933224727,2632613404:0.00530933694686457850):0.06879431590151492693,(2841553026:0.01312587386406077923,2595461331:0.00347072778350353576):0.25869759190086172307):0.04617155535683564044):0.03607842757710424952):0.01888164288543455957):0.00649713239396539858,(((((2601091948:0.19382462501139377520,((2752719724:0.21641324847263729292,2595118097:0.14552065191592208904):0.02915413841969490341,(649835389:0.03485093451454913949,(2579386811:0.03016053285941162204,(2595167015:0.02108731153574740919,2654561949:0.01193645074254068988):0.04351139446268661309):0.01197014614116337361):0.12431685175728768300):0.03022974184843636031):0.03331577878668655346,2705757547:0.07780361912641940714):0.00846280709444732770,2558328161:0.06618808553697903829):0.02859895099311857841,(2558351617:0.01130548346338201317,2540926391:0.03769868017738139260):0.01383662996200418598):0.01125192610689385725,(2799702686:0.10491447754324702279,2595376745:0.03115857503403459891):0.03356228916080754993):0.02829447471968797242):0.01787751885444296279,2799774115:0.19652227455819770707):0.01965618621001779046,((((((((2800179190:0.00667261371762294803,2800094571:0.01076767735148119291):0.00534688292841442765,2799704298:0.01066225649613733277):0.01078828388294999531,(2800093856:0.00000100000050002909,(2800093826:0.02313724439109366218,2799703732:0.01589184564960588117):0.00398960476773892788):0.00536440222886310023):0.00000100000050002909,2624731398:0.05677834742862979817):0.01753340791155451328,2573549905:0.02616679252732191999):0.01612361284203082945,(((2595183522:0.09003604645973058151,2800656992:0.02551751567895923709):0.10299435806656798142,2525394696:0.27982118945153183764):0.01375418891881127585,2800005828:0.13306767029067442798):0.01931015171469948818):0.00605606111732234689,2799839601:0.08371212176924459902):0.05239237480557535492,((2800364689:0.02253072505777681256,(2800457323:0.12563422970764470676,(2800539389:0.04479399145610910710,(2800468000:0.00000100000050002909,2800513485:0.01588161162409930729):0.03792255243008778309):0.03165577419893818995):0.01962066792630034334):0.02271614290493088190,(2800450736:0.04851341700437403898,(2657196901:0.00000100000050002909,(2800473386:0.03181486470264852789,(2800491411:0.02116546110082018900,2800480600:0.01068394141554678510):0.00499374532583861559):0.00545774592592365368):0.01555446686471797547):0.04679201809938307588):0.01302252500495699322):0.01230453073873511230):0.03257080867364461202,(2855344318:0.11554868572935843296,2658532249:0.05589709967728020285):0.01579384335477414247):0.00894785479445697404):0.01276462904420763017):0.02144312967640918388,(2563259994:0.04367358725618169374,2793221989:0.09021247388943125223):0.02017581927737452374):0.00889241334165472019):0.01956318934000781870):0.01652442418398882701,(2705654573:0.11588555421329391204,(2799569096:0.09904161664258642750,2705697799:0.00000100000050002909):0.04898806747955607166):0.09379659835392355205):0.01538696696028804024):0.07595043975380193213,(2820405408:0.26078835597015531667,2814013917:0.14807447901987313976):0.05899967498339329930):0.01705101852376724250):0.03639877765365960582):0.01519303579277829844,(650763389:0.35549105378564854751,(((((2800281343:0.15957288739512912046,2800256916:0.12613661215898427925):0.11116075208426506871,(((2846507621:0.05112454828719694561,(644252386:0.01699104041124176526,2541461745:0.01602549770068223065):0.01106728033365745288):0.14470694418962939953,(2799549349:0.19294823852130274511,(2705716889:0.06248446742172045210,(2558991715:0.07035425175701884304,(2525472890:0.04662185030250189099,2595172634:0.01385224786205459940):0.04670866890425268148):0.04181615027048137673):0.03812056796139976639):0.02235031997861395420):0.00976086406346089730,((2800927017:0.01342502780224817324,(2558978142:0.05892514473218940507,(2565686881:0.03908395001432362487,2588055782:0.04992201179273957068):0.01344230083148546806):0.02554629387479190328):0.04326984064851924910,(2800026675:0.03513352772962141657,(2800029242:0.07581119120832557901,2800159095:0.02632524185064941818):0.03361747995170268066):0.07269581731249061263):0.04233191271780601533):0.07312825822313638591):0.08176168971600601687,2595384983:0.12862984177792438634):0.01876099155655863715,((2789983488:0.15254650001220987354,((((2525468828:0.15474975096931195551,2800654018:0.15654814390298676940):0.05963957066618082170,((2609145474:0.10846892665977055092,(2705629602:0.06885049856219263575,2799995947:0.14789532538086713753):0.01641419457609920307):0.02477775138907911331,(2526135018:0.07055363802864714207,(2525485988:0.00718931673625116882,(2624760926:0.02044775307267553827,2545782806:0.00593952672807853722):0.00914659966007219487):0.07321068586262460820):0.03873416153896819258):0.05577864382222039175):0.02683438532331009277,((2685519030:0.08815161197790775949,(2800897967:0.01844339581955511953,(2786838449:0.03247323265833426675,(2622833774:0.02311608696707733931,2800879364:0.02919199888927732564):0.00355905785634170546):0.02057758073946570204):0.04354858544544476517):0.06538412996646963959,2558957032:0.22103828289650981342):0.02869378771272537709):0.03768277989943423500,((2525479153:0.08675702377014754552,2800084241:0.11127726492084288878):0.00892333938772971874,(((2799560618:0.14131175459701206254,(2523622944:0.12259294390995285895,2588064759:0.06119204857234664813):0.03089677117119013841):0.01941959659982299066,((2839226075:0.10366978411406777005,(2834331579:0.05343729512507582741,2558975871:0.08603592785446126379):0.03568522646113469338):0.01503808075846238719,((2705629375:0.02507950316284754400,2624754867:0.03428262849327848305):0.01977482535074691350,(2596389364:0.05891240684000175615,(2608457176:0.07262194086302489748,((2563186209:0.25610874736960709264,(2561460074:0.07994117973566475244,2562628644:0.10715756884492048939):0.00000100000050002909):0.02606314526485443636,(((((2799792134:0.02064205647698871479,((2595458512:0.00928480580489803552,((2799966998:0.07206787369846413827,(2752748663:0.01950695546077516052,((2705745924:0.09686742421826304017,2800759347:0.01001139086261910484):0.07187000677467282606,2799992198:0.01589166036121848063):0.02365800547404298126):0.01864479359024560912):0.02468017916816855895,2752750313:0.02703364589132552231):0.02667937512745487821):0.01027275687274199073,((2799791721:0.03221821675969838844,2800207987:0.00000100000050002909):0.01613338934859914753,(2752735043:0.00000100000050002909,((((2847165002:0.05753780697478291101,(2800043979:0.08645999244713660492,2799925431:0.15731870244776680057):0.01644078386343743314):0.07547737639383345076,2800916531:0.01001909047134080626):0.01671415147037373650,2595443907:0.01426193108175396670):0.04115887906094102544,2800206693:0.03182645913026056067):0.01286172530322132225):0.02191977646358016230):0.02865913860722366091):0.01980808920874407505):0.01806748240039906389,2585086086:0.04865346875573448027):0.01175861072106954702,(2558424836:0.01649569303774828938,2799892166:0.01611151388746099103):0.01041256980542204676):0.00559524135995532676,(2595465089:0.04742127373016771785,2799720164:0.05748083395243088617):0.02252477543811091942):0.00000100000050002909,2595381743:0.02697422485573746156):0.01024820212067496100):0.01200774546108154817):0.03298659648701522673):0.01438501171475852977):0.05931641108243507210):0.02476253022975484150):0.01785248442275207820,((2608488893:0.14691192999598093327,2846149530:0.23067756943162254224):0.04253701996637056226,(2566175917:0.11192587512862856025,2705728757:0.12075669017750907674):0.03283769674088191093):0.01038194509253599455):0.01489552900394560189):0.03213893643827075985):0.06371704883717663193):0.02180754472963498947,((2800221875:0.16259896693048714322,((2657152342:0.14955059487502497806,((646081490:0.03672080667610553434,2538035333:0.01841241670740683886):0.14136747486661513373,(2533131638:0.01357440233651545716,((((2601480651:0.03503257750619199334,((2834304289:0.00809185160244527656,(2514456549:0.02145591676555711966,2721387455:0.01019466957468129382):0.01799879251527539484):0.01021476844371219106,(2533133527:0.01550631545260560719,(2532896663:0.01870805696657506373,2719166043:0.02152573196815463566):0.00657892258767238478):0.00751256751061145540):0.01807641574082289454):0.01739727526313613118,646085050:0.01117879324867790229):0.00695422129745482728,2689563294:0.03159760176435508910):0.07370265471126605239,(2526283361:0.01058878539662239625,650191615:0.00515734027769987943):0.01533262588777487001):0.01924575025037053230):0.19550263789448654728):0.02153999430347033894):0.03045804492930338433,2519064382:0.17666856708232464568):0.03295795599481415178):0.12165744561842030402,(((2813315040:0.03514051657231196529,(2846163924:0.07114976473820260050,2854008184:0.07000682787777641469):0.03766661896668704185):0.10259590956615789736,((2743911497:0.10467021745637217212,2820715561:0.09072611801601059012):0.15856479442141088732,(2601109469:0.12613065063500827900,2849742797:0.10210071341543772161):0.01103704323231891049):0.03378960219349071842):0.02630387910494118645,(2649424564:0.09563194175522178597,(2563249926:0.01527092051532262518,2514580893:0.00000100000050002909):0.14665539294803964232):0.07422795402630737172):0.01499603783687822843):0.01645759545125648204):0.00811409441469996065):0.02496659197803980171,(2525447459:0.07022261210346165961,(2687275165:0.04286478988801704221,((2685279769:0.02084332523673551596,2860387970:0.01054154547518534879):0.02083935905543480779,(2654723397:0.00511821976112085495,((2844473048:0.00501118749583949821,2703009425:0.01030712770246531608):0.01553486337390462373,651272678:0.02066106403384875001):0.00000100000050002909):0.00000100000050002909):0.02330983098964031081):0.03066402477726637085):0.12630796944354791278):0.04942347340981022297):0.04631130347706222811):0.04028623058410066987):0.01962302119571117040):0.03629679566006649427):0.03249128795833100547,2657161609:0.22564258476386045427):0.04672495551413603093):0.02327166331053851303,2820316845:0.31479387485333271135):0.02728997973567912072,((2820311194:0.31620373962537040580,(2820699418:0.18188350670591452163,2820304054:0.16180509468239112625):0.07684537542015157374):0.20026081241383023035,(2854021423:0.17058471121810173110,((2752729389:0.04796782702936705500,2752732428:0.12990677058865940374):0.29255755022453100445,((643100380:0.34725583194482728677,(2562008719:0.23810644442212855476,2653172516:0.19742786742949067214):0.05722121706358655746):0.15187612685336235319,(((((2790299047:0.31798929175002998981,2820813392:0.22078339365068019862):0.11250863435971299176,(2624754438:0.18071798084190696110,2820944247:0.46356090239861647007):0.05400637551333994230):0.05123708024427794244,((2800155292:0.02145122673034472599,2800213645:0.03499407626719062275):0.15215861216497986175,2800250866:0.24686486901927190418):0.04003089352560523784):0.06066942298030825187,((2820285966:0.15272443616043002157,(2820522631:0.10149945252894586323,(((2820378496:0.07517579912937924491,2820492239:0.08044305226303108403):0.02557431900162084396,(2820667078:0.12599029210792073163,(2820564900:0.02920248714402782012,2820563459:0.01587650575011085793):0.06549204466362006094):0.07180208274137295232):0.03363753160933111858,2820522069:0.07980455126328471482):0.01731678280961901004):0.05816480738969222186):0.05291432849101358055,2820684418:0.06552446646102755290):0.18948025749321523170):0.06011380163605112986,((2820871905:0.03547048127602338286,(2820940193:0.02314351507638264319,2820893893:0.06741904381465430030):0.02088873783387322144):0.18677504239209419268,(650574589:1.79417281527597571866,(2558087611:0.37725492821567530033,2588287791:0.31046901829238937598):0.19205437812386419449):0.18982436150318843238):0.06591863685816713725):0.21203418926286565771):0.05589507734685399132):0.06388624316365981715):0.04710745840904547593):0.01476052055673406430):0.02091906832384043610,(2722234781:0.12406907167380494539,2508848090:0.10413834172255284627):0.17619894635248670167):0.05137509760291560090):0.09619141534233938140,2743053985:0.27272766647838592169):0.03962170138561661031,2265148442:0.37181708081492992335):0.04482807920069196983,2587811315:0.14145732069002397990):0.04186016495017743505,(((2553221556:0.03114975888786233535,2578830335:0.02138540479062628341):0.10490639025568428144,(2677161741:0.07352751184895674197,(((2516117255:0.01776105901122406946,(2713642825:0.03277374148971952394,(((2561451664:0.02688042891453234703,2773167901:0.01196967571596588634):0.00000100000050002909,2689906296:0.00518666843204068553):0.02222266473972268896,((2852877574:0.01051799483685915935,2609357602:0.00509641259284373659):0.04334619634887832557,(2706335584:0.03289832392691270646,2620583987:0.07717246682507500344):0.02937670391277562645):0.01990914884263373513):0.00497485125117111231):0.01571150256887762081):0.01087021296709254903,(2706350362:0.06736837518205600339,(2546356674:0.02760112758905725050,2742574066:0.11233770374128305980):0.02996712825649188935):0.01284752188597733033):0.01332911232237148774,2776973620:0.08740627569428011112):0.08158851546089118667):0.06377529556983362047):0.04273291708406588146,(2776994709:0.10047595150052386626,(2809652888:0.04898984271081928410,2562236688:0.02899544715766564501):0.04870930280633498782):0.07585037622051050976):0.02355303177935550926):0.03262175126959407367,((2706247396:0.16954981574881189399,2641303278:0.25107024952453615985):0.07925646118053994438,644401640:0.20969209730634000288):0.02372497017109090334):0.03010477891083654031,((2628441759:0.01514769045551563401,2694241810:0.01083961758304461363):0.12633522431006402598,649727667:0.24769179265056529005):0.05728940186827987530):0.04880422324824275349,((2709169802:0.36722717541093718996,2716823568:0.30425375720120118039):0.08878123637350938957,((2710524153:0.30974103526736546099,2709911227:0.21782626607779900785):0.23281691275359003845,2752680969:0.27276567384512445669):0.04835852107333372257):0.04630931263795077385):0.01583656084574977876):0.04931910931217561855,(2744674998:0.42340103214705554491,(((2709120746:0.35235771122172843128,(2744075025:0.26012742533904259501,(2265112483:0.33398011581306769058,(2642791977:0.26840055888976277476,2705701155:0.55964083976645240259):0.12054599737630830592):0.11801392942371791150):0.05127377418863503927):0.00498200208400138584,2713270985:0.47749205591211318911):0.05093719549264201507,((2713296031:0.33256009978354972301,(2752608650:0.35575116275013601852,(2515865778:0.22054879619601475138,(2622735729:0.14920644582409653411,2690110553:0.08192350377883228507):0.04893948858428470022):0.16619418853118958501):0.05144488968052040451):0.07133274460963849595,(((2688235016:0.73230399690541070346,(2792909839:0.41856149751330651299,(2540751280:0.01049264936650365528,2546605517:0.03777425965674269248):0.79790697654921904913):0.75079425720191383942):0.26977861006728592885,(2837650912:0.10379607692737498337,2837693421:0.08488355529006039180):0.47032908615015905918):0.12898261006170122500,(2633892346:0.13751572669758321821,(646264848:0.11210773925314597432,(2815882402:0.17252201028119487636,(2687932976:0.05063609750967807549,(2665249319:0.00000100000050002909,(((2657668918:0.01031871542952454181,2688024916:0.01028164035622960992):0.00516405737977055235,2821825735:0.00000100000050002909):0.01038749377463302377,2660560689:0.01566350601792224420):0.00515800446422273132):0.04224427130631029648):0.14584387620627384252):0.04361495448462771041):0.07191967823464884280):0.43415500250064797960):0.04400828216903568402):0.03275569250458228859):0.01465311213092079443):0.03398050300595620299):0.03218120378216444977,(((2627435110:0.20639000375803104315,(2713354277:0.38116723580530809112,(2710303024:0.40539411541284170459,2511473619:0.14203621040129574271):0.05495768438787570348):0.04050981809141108309):0.02370917845470912888,2709423130:0.24235796115725341537):0.04024623868513083763,((2658376852:0.29524419573325827448,2619924774:0.18973864660926043069):0.06110128808479935864,((AG-319-P13_NODE_1:0.30160628332635402993,(((2823582769:0.21242058610424555121,AG-915-P07_NODE_31:0.12356069160889493475):0.10976857952127261342,(AG-891-J16_NODE_7:0.44675713160754343400,AH-326-L15_NODE_37:0.30546403709188157949):0.10828262098742696962):0.30833157821090734219,(2788190114:1.48901499538011394819,((((AG-343-J05_NODE_23:0.27884912429742275686,(2823152091:0.17109212282255420456,AG-430-J04_NODE_1:0.15912658154182390824):0.05483678714859058917):0.05250355427890969484,(AG-919-I15_NODE_31:0.23826352426119162820,AG-414-B07_NODE_12:0.51401722259338755716):0.08752412521969299419):0.13113997518820913468,(((((AG-430-P01_NODE_1:0.24619161137192541178,AH-287-D15_NODE_1:0.19180073861675875357):0.31464141816644852767,((AG-422-G03_NODE_9:0.08840940047220161024,(2823153941:0.06437974435890263247,AG-891-D10_NODE_3:0.11592792272662648390):0.06267346897189843280):0.09376641927219155070,(2786419046:0.13785603075838759324,(2786418981:0.03789957858527948087,AG-913-C18_NODE_12:0.00410643997513512101):0.21727961153218577905):0.01926924124571494784):0.20769104737382820813):0.07626447004023723109,(AG-325-N07_NODE_16:0.00000100000050002909,(2717176020:0.02643541377825469468,2823150514:0.01537412001315175553):0.03312414936088321771):0.43302730017458779255):0.05491882326757614036,(AG-390-M15_NODE_2:0.29954872194603454627,((((AG-360-D04_NODE_12:0.21163792863682698298,2717228556:0.15375994577718815615):0.08138642833241765961,(AG-410-D23_NODE_46:0.14255282957028664326,(2708396206:0.22099786902601450955,(2739417009:0.08174092523768726470,2708380726:0.05268522655392919585):0.16967067317035650076):0.05311989292761738757):0.02341050988681745923):0.02212866977312388794,((((((AG-333-A18_NODE_1:0.19866219225950274008,AG-447-B20_NODE_7:0.12551178902372159274):0.07729408751177963000,(AG-891-J07_NODE_1:0.62672828568248839520,AG-410-L19_NODE_9:0.28815674401124086179):0.12687717369878864782):0.05319820643988540376,2738645166:0.28217449629073793060):0.12561253808220884665,(AG-333-J14_NODE_3:0.39689353471768185067,(AG-920-C13_NODE_37:0.27138093671447488520,2727579860:0.18427132217634689670):0.08196759373476661392):0.03926293686599214433):0.02297335870668740232,AG-439-L02_NODE_4:0.30563670300637363342):0.01668532715095550831,((AG-457-I17_NODE_1:0.12998392672035716244,AG-439-C20_NODE_6:0.23316485218031729465):0.04032778277154967089,(AG-313-K22_NODE_14:0.18274623614504745261,(2823152994:0.28301753565370768584,(AG-464-O15_NODE_1:0.33485289839150778057,AG-461-A07_NODE_1:0.27141768229947660362):0.04146061406414371098):0.00952830921373039146):0.02358129042536705189):0.05007366394963948253):0.02761673089668092648):0.00526457550497610918,(AG-365-K15_NODE_2:0.38128874903843718025,((((2786180787:0.18122883236317871569,((2748084234:0.10664316813278294782,(AG-422-N22_NODE_6:0.13864839050363886308,((AG-896-P03_NODE_43:0.14028651363672989261,AG-917-D14_NODE_5:0.13278928227080805113):0.02832481521904620450,(AG-447-J03_NODE_3:0.05650565995599665658,((AG-901-N02_NODE_34:0.05659259438625394156,AG-422-D13_NODE_34:0.05477819323348205593):0.05784655048293582680,((AG-447-P18_NODE_4:0.05948084924896777231,((AG-435-B08_NODE_1:0.16902593603867993588,((((AG-470-M18_NODE_39:0.08223541946647486278,2717186836:0.11181566876794481191):0.03088743458949380280,((AG-422-C20_NODE_11:0.04831627552756667665,((AG-915-K07_NODE_22:0.11471410573234010200,2753826324:0.03875719947397891080):0.00591848663926633316,AG-359-G17_NODE_6:0.05758741935026844005):0.01821024671013821844):0.01433850236246940989,(AG-914-L03_NODE_6:0.05420928563883090773,(AG-337-I18_NODE_14:0.09724980982139594388,(AG-893-P05_NODE_2:0.12472500701136086942,2562555535:0.04787593629607054396):0.01067163335401515034):0.01355133019609537637):0.00632371160872682078):0.01962082936941538652):0.02432548936101865816,(AG-453-O10_NODE_3:0.04550873687769366183,AG-464-K18_NODE_2:0.05188098919216088678):0.03708742923214796566):0.02446499612950763305,(AG-896-F06_NODE_1:0.07224823102293471966,AG-422-K15_NODE_20:0.17750400359495907554):0.05231569686125610297):0.02069871988028756243):0.02238576084702989175,AH-287-J18_NODE_8:0.11295419465186364028):0.00000100000050002909):0.01015090392941364952,(AG-333-C20_NODE_4:0.01964840193149338873,((AG-908-E21_NODE_2:0.01020719738002373068,AG-390-M02_NODE_9:0.01568877008575074797):0.06491335861125559215,(AG-365-F20_NODE_15:0.01040241662516911032,AG-430-I15_NODE_1:0.00538057725194435003):0.03367904490246586419):0.03100193658813783087):0.05030624091546228444):0.01366885699695108598):0.02223004638010660922):0.02134919527962202829):0.00000100000050002909):0.02655157591026610989):0.02839338926980786854,AG-900-I09_NODE_1:0.09095306485806720076):0.05265592228454046841):0.05720926010036379156,(AH-324-K11_NODE_12:0.11740493489419707995,AG-905-M05_NODE_2:0.11497992968884093723):0.04012582704553139396):0.04603795410093464158,2717476897:0.17503856110040028060):0.10998999209822173106,(AG-916-I05_NODE_3:0.10901558406004253909,(AG-907-A11_NODE_2:0.21504706239930476697,((AG-903-M03_NODE_6:0.04905408436435677172,AG-912-A04_NODE_5:0.05919534739959619873):0.06426213536746144817,(2717184235:0.07064989544652673648,((AG-349-M13_NODE_8:0.10694364290897223624,(AG-435-J14_NODE_32:0.17275438270512288863,AG-915-A06_NODE_4:0.12621252332191659762):0.05172432818907349295):0.03780382798888157203,AG-903-D04_NODE_3:0.12106791918920253859):0.01370069755925084655):0.02740001582412604150):0.05075432353004646208):0.09502105124336868158):0.10194189455767034558):0.06888119758672497928):0.07697688508351865910):0.01806859879940685143):0.06966423438487158448):0.00771189326175876488,(AG-912-A14_NODE_28:0.30274669181381619332,2717491243:0.27882264255078942350):0.07250040570481350310):0.03339940044004763298):0.06788218383189723037,AG-905-B19_NODE_6:0.32972656469411038005):0.21602964082046804961):0.06193052590444573374):0.15146917161309461641):0.13747029026589882572,((2667732767:0.28337624305970487981,(2717350378:0.24016374526732214845,2717299869:0.47912557868983485232):0.10464757564476649676):0.21722918982259334375,2713826333:0.42845597341787089452):0.04355627301974717563):0.01008705651059710155):0.04918880069137131911):0.03104520099827485016):0.00853293248727542662,(2786432006:0.35073539546935228461,(((2509400387:0.21619490695766177546,2515843836:0.18299074396868333925):0.05168034910429067375,(2721876175:0.27909378802139783726,2722236774:0.10715993369635780363):0.03749161120846000034):0.04710381037770927648,2835196248:0.17869687485047300313):0.06148899009133844407):0.07609809044238914633):0.04513907544944817385,((((AH-287-C20_NODE_25:0.34040878754336728607,(2717400551:0.25922830257062207115,(AG-907-B09_NODE_4:0.28388747190952423605,(AG-908-K15_NODE_14:0.09198134904121997579,(AG-894-A09_NODE_1:0.13952376695501464421,AG-916-G19_NODE_1:0.09818207915678310582):0.20249055892856479555):0.13780763766440240481):0.17984724814209651633):0.03977621361627289853):0.07493935731830633773,((((AG-464-I06_NODE_31:0.24062742734573333570,(2823626622:0.21789601045598477880,(2739846148:0.01084024895628763092,AG-908-C20_NODE_1:0.03343688729874744886):0.13804108577809659497):0.03863125009216723804):0.12434579550737584475,(AG-325-F08_NODE_113:0.40351534502723379605,2799629573:0.17271346482975824532):0.10935566046620352754):0.02870834864340716941,(2831568666:0.34531684003064239130,(((((2721741219:0.10922398471940418518,2836791286:0.03596108401073178779):0.05722044085182075718,(2839783270:0.07262414713737468108,(2776221341:0.10824829499392454868,2792118213:0.04240166179480651248):0.03856124590328378204):0.08881733584072735999):0.03602896275764715106,((2619962910:0.15627315930324470195,(2848703281:0.08429569544744432152,2667838739:0.10291733508605468983):0.19931250279006229587):0.07644979303850968355,(2654138228:0.18217572448394611651,2583644531:0.66728919306171385895):0.05779588088993849876):0.06736046443081092350):0.03461049971552732085,((((2718732449:0.18608200298771179759,2597047638:0.15481459415660692169):0.04288243135355351843,(643172441:0.01854348714016961289,650383331:0.02928902709801752338):0.16611132739303882677):0.01325433500206066317,(((((2752879184:0.14514135439928393945,643642572:0.53360139473814616196):0.05704517829586981670,(2563813915:0.05539726918043927362,2664211793:0.06396068241044099156):0.03662067679453231278):0.04707084031627643134,(2717590046:0.20075297959005944382,2598169593:0.14545477387759647714):0.01147790638042264777):0.01808389956597586390,2831694507:0.09238975729434295570):0.02546662553490176145,(2600355199:0.03229956020731527405,2599295368:0.00000100000050002909):0.11606045719891669443):0.00705110114553688175):0.03558967989182630631,(2529053440:0.19556447230039525342,2641495065:0.16388680330351465542):0.05391470373073316974):0.01631872062795384701):0.07576945787752727146,((2597049054:0.10937598213670976510,(644406518:0.10940704984152357926,2595078051:0.13029949556692632662):0.13709890431481966400):0.10116258277343880001,(2752567059:0.29795499666943808803,2596410802:0.26223959677677388669):0.07555621190215287830):0.05486354430179426339):0.03628242647646495039):0.04738521579440629211):0.01116505120652957865,(2807565494:0.47263317175210461940,(AG-913-K07_NODE_1:0.01819508321886450716,AH-321-B21_NODE_5:0.01443101193592862506):0.51128895899060378127):0.12625912953531354121):0.01164202176416563421):0.05457144194218327415,(2644491658:0.37972891786773138589,(AG-439-O23_NODE_16:0.41951449174148064403,2713976105:0.24223131519851270888):0.06784328678576230509):0.07130024195467250803):0.03341258991846364490,((2503007027:0.22945147977979760134,(2714129413:0.20464444530887607177,(2780001651:0.21800781511283395808,639154395:0.10235752191173901060):0.08981335628696318629):0.03315914315058902245):0.04982603621620215750,((646847087:0.23613079959578692213,2712786444:0.56147712539909155893):0.16554091298696280155,2688751335:0.25373657405644867158):0.07295629526701669088):0.08330683219703811926):0.03128725486294178793):0.05616282109140843110,(((2658550069:0.27562750803582464210,2709442756:0.19628176144004408354):0.05247559571468622674,((2597458630:0.07919041030986141705,AG-319-C06_NODE_26:0.11114070952150414962):0.08176062843587478257,(AH-287-P14_NODE_1:0.20805209554643611103,2663976468:0.30028781575411683802):0.04412871597580027283):0.05936745699221733508):0.03241115363830920221,(((((2536072975:0.00479927894651560431,2578749035:0.03259855725837209478):0.10016264948603971485,(2565658718:0.07358134874012008109,(2578708962:0.06547678425575247096,2612345861:0.06065470329482235134):0.04033399774941146682):0.02172516358999362907):0.03106824932235706382,(2517120147:0.16009406903483866524,2513817993:0.18612904068692048831):0.06209032501872954746):0.03694133292414194386,(((2800611893:0.14073334280812510588,(2625234123:0.30372683980008929883,2800580936:0.09107431532566857835):0.04687682490587753020):0.03164037856617380601,2800523631:0.13763822128287078739):0.03767184019731528027,(2585348003:0.03651714893714145399,(2558943032:0.06717389080011353097,2706111646:0.02696830279789482268):0.01886124107195772531):0.08773483330806557123):0.02473970731446483579):0.03521173958074793470,((((2820019376:0.10719720501778562394,2819998582:0.03994552346623332639):0.15921144656239138993,(((((650877333:0.11873049822529928299,(2742473143:0.11284337103636284116,(2820073349:0.04408798132999316999,2820069534:0.04371329337132615067):0.14741761903989875071):0.03428497726343974344):0.03054698889620361194,((2819994657:0.00764068703173894845,2509798131:0.04158179195115794397):0.13177423246869804374,(650882413:0.06824431427098122394,2559414603:0.04819559989908873271):0.03668155443545265126):0.02113850369624210510):0.04017055534147709328,(2752611334:0.40886634481153261156,((((2597049884:0.00633328165850390382,(2541313110:0.00000100000050002909,2530785262:0.01598278382687692151):0.01544741358127697285):0.02380629398569258232,(646164886:0.03506890776488011396,2621258458:0.09837939049620110510):0.03389470593709494051):0.05351944449088450600,(650839951:0.07971954674589683265,(2800290994:0.11286016867402161312,(2600596091:0.11030073663376734061,((2800949913:0.03043625692153894766,(2585365393:0.06562951479090148310,(2558943217:0.02284534802404923973,(2800953603:0.02626669802522818564,(2800942075:0.10632014964009450786,2861311084:0.02513272941846167452):0.01079428819187193932):0.02730032166456543979):0.01527433104906374649):0.03923761430274251560):0.05751784065571228372,2775761147:0.04768212668167591539):0.02501222945321779009):0.02735058327142685444):0.06470813538597897097):0.06286611621113309678):0.06703677679743749729,(2505691789:0.20638532242355506208,(650508971:0.06079529339919394898,2658351772:0.07725128670858250057):0.18145312620887849020):0.05249933852476305896):0.02472198257631942273):0.02673261886268532908):0.03679860193846391792,((2812427095:0.05490804239746274046,(2752617470:0.10564875340367768652,2752769202:0.04347320855545357826):0.05138360072994823530):0.01735618259143117612,2758025589:0.15180520078728895750):0.00938267053550338216):0.12618235015296744295,2843114093:0.11298559328795437784):0.09978727272561707662):0.03102457614087428608,((2839648734:0.05236886378922563090,(2612424683:0.05615130030511435860,(646277472:0.10733628465508965322,(650042833:0.00000100000050002909,2541375923:0.02683837645083086282):0.02596252073821055106):0.02753187779063699311):0.03409015147093046733):0.09411563532306103930,(2800528495:0.07401658924696817576,(2800323677:0.12602525468854272606,(((2800957225:0.01245055508178784937,2801086707:0.04218409478027805581):0.06595897357179955622,((2538824665:0.01310073529504278932,2587161875:0.00852948565360878673):0.18660358746452376799,2801016767:0.09089918779363378998):0.01767883740709496818):0.07660087191151097874,(2705667787:0.00000100000050002909,(2558268487:0.04992509961534704471,2800477789:0.02976433153110904020):0.02829092151473924441):0.08484844818564592217):0.02462479964022595488):0.04620784883476593968):0.07323835518081449336):0.02707236098434702073):0.09879757210113661314,((646230026:0.07291748052434322835,(2566303647:0.14494624159205754532,2620818225:0.12011086922769330376):0.03738586067780975269):0.02120253681993542264,((2705733821:0.00336663590189316625,(2701126682:0.01522102240278208098,((2705674834:0.12735444534445269915,((2800402436:0.08314970980420327562,((2595571808:0.02808734058048835761,(2562751690:0.00720407087901480357,(2608627253:0.03679984753042300077,(2624539750:0.01898373298617872171,2801000735:0.01345350189182274205):0.02960788334803666003):0.01543503942102658795):0.00819337269938480439):0.00882149369055356541,((2800593368:0.01995245682538544438,2801058845:0.02928914254072719978):0.08570216346271702923,2800406730:0.00472549291878384976):0.01793125530558564371):0.03967379072288640396):0.01815024054114500532,(2800962539:0.03181844787642953282,(2752685731:0.05013979605630010383,2538507328:0.03645503073438447622):0.02944209422424221012):0.05827138051590209644):0.02029524310118993591):0.05861614187427888201,650418684:0.01079044996877474329):0.00606414481639492870):0.02295444889310280928):0.12041484775038753530,2813600310:0.16627790391753108357):0.05812162590278330265):0.04417958767756029193):0.01507097342049174352):0.08662561249475468628):0.25862427325167980374):0.03933387748630587377):0.06805054394186405009,((2791864648:1.54935264324380184142,((2730459165:0.03521285499197933377,(2597413831:0.02620447651840740466,(646680130:0.17064524760419255700,2816394580:0.00000100000050002909):0.00000100000050002909):0.03867165560780022604):0.19128956214650102985,((2813816348:0.06620449469110953333,2813952277:0.09832183715869621810):0.20138249959143830758,(2638754548:0.26381150303589129269,(2513186549:0.10512820392752765530,(2773747978:0.14172665342725837556,2546185072:0.11998176224771116283):0.08009012652117494802):0.07023957096407587586):0.04352749855579730875):0.05518733073718452842):0.08803932823799116847):0.03321007244831915284,(AG-893-G16_NODE_8:0.47022574167677083645,((2831666863:0.04191218274595563675,2752806839:0.08046236749559321222):0.19054426764178283848,((2859847119:0.18767414279256297571,2643814214:0.16725615397376902838):0.72187052238410542859,(2754231608:0.09255754263610851962,642417270:0.00000100000050002909):0.56121458465437390473):0.11136108671077570020):0.04879625546386176516):0.11415473884816741690):0.05163118575723886494):0.04144259167616375084):0.04605778548568571773,2558102470:0.57999510927938768834):0.12343001691621939553):0.03192885937293552662,(((2612205541:0.17136074699427111812,((2528838045:0.21780418885925884043,(2645622604:0.03441617024117306356,(2657197853:0.00531785333681330467,((2634840547:0.00000100000050002909,2668600747:0.02144451837145993495):0.01618841207489143605,2634906747:0.02186599286227259784):0.03273643321124069389):0.02052866485406180247):0.13558045653458819513):0.04097320672007223608,2687402150:0.30137901844315095889):0.01409282088420183050):0.05002889588971855955,2812529296:0.26518013464402051538):0.11281532401928145992,((2667891930:0.40448939813739087645,AG-404-A15_NODE_17:0.43020438587946718823):0.10657833077261785748,(((AG-912-A22_NODE_2:0.30874551686094225955,((AG-907-A13_NODE_3:0.04231769303694106477,AH-324-L09_NODE_1:0.06425815232376562436):0.35464317544638057633,(AG-430-O05_NODE_2:0.27334627038381370534,(AG-410-K13_NODE_1:0.04577701822571915435,AG-918-P15_NODE_14:0.05042952953573017622):0.20717985270762476202):0.06306673918631777731):0.06923168607210708481):0.09344236686136044023,(((AG-464-C13_NODE_7:0.22168095652902361503,((AG-422-J20_NODE_16:0.01543342733333677094,2717202637:0.00000100000050002909):0.24999473698937663135,2823111739:0.13639379064992798729):0.04962336626699501846):0.07258426192272532385,((AG-903-P17_NODE_1:0.18874934235231360935,AG-918-A19_NODE_1:0.11765701201448421076):0.21659943612374341071,(2717472665:0.22020923666824832043,AG-912-M05_NODE_26:0.14356960006187799439):0.09206170213020653526):0.04467013993130961730):0.11435476853627943306,((AG-319-F18_NODE_2:0.41404710106777997680,(AG-390-P19_NODE_20:0.55187889799629141763,(AH-324-J22_NODE_4:0.18883279443233408346,(2717457288:0.00000100000050002909,AG-349-P23_NODE_5:0.22897846591862050514):0.19502298615020755013):0.21449703318039844979):0.09527772898605965657):0.03905613221562562187,(AG-337-M06_NODE_48:0.34629806528040546487,((2739679827:0.10911170430792453689,(AG-447-L20_NODE_43:0.03613555459571089062,AH-326-F06_NODE_9:0.03424626080892137492):0.13170104541843483115):0.11600844129053639042,(2737759797:0.17427739895058211306,(AG-901-J10_NODE_7:0.06350286120279145796,(AG-390-C19_NODE_1:0.00000100000050002909,AG-414-K14_NODE_3:0.12505919420459457592):0.05011974891919648151):0.26216658718783408810):0.10309145034815854480):0.06760705129233458843):0.06240946843861094884):0.09247273467891441168):0.05959836613146499151):0.13821641040287888091,((AG-447-M20_NODE_28:0.67906945822271891355,(2717770132:0.47343680622217493292,2717355815:0.32494323235189814802):0.05212843903103485388):0.04164703626949436965,(AG-453-K06_NODE_12:0.31731134537309174659,(AG-349-C13_NODE_6:0.12173996391020013019,AG-470-J19_NODE_3:0.22413063619354453571):0.12311450744210832020):0.05471773648122314759):0.04489321294867450879):0.02205025671454112490):0.07940393873431218774):0.08981430220975480938):0.14499867882896896876):0.07408945820335778587):0.22924613715381109147,(2656854613:0.40251343634807823513,((((2724701902:0.37938853364606051066,2710732687:0.36921316165291295786):0.09473489767374819459,(2627375595:0.39158223880330694788,2711239158:0.44729064966641590706):0.09025328361109544173):0.12257796405229538783,((((2780996745:0.10954871735794342869,2789268112:0.06731892850986935517):0.32450837450056546629,(2781001868:0.53248618202286446266,(2787671521:0.29585195987603579715,(AG-893-A15_NODE_10:0.05565086304956131519,(2787691477:0.08769775750723481089,2787653044:0.23398481597918902031):0.07752975419371414822):0.28252727363856888765):0.22164271017471010028):0.13157274942997040923):0.10069959745493152481,(2788995518:0.39521867042221181521,2741390551:0.27589279108946779262):0.09726619020443816321):0.25438565589710776527,((2787018457:0.21684356924064066008,(2653662775:0.05953387618894185468,2787008479:0.07252259150179164726):0.09433554263044401089):0.02410354997808338701,((2653664777:0.24134257801806208166,2534345810:0.19764506651842708718):0.05659843277293414437,((2672290704:0.07227368929347202653,(2731790723:0.10052996476659779856,((2658482286:0.03941463425638309925,(((2640438185:0.00000100000050002909,2264264083:0.02652427946166225139):0.00660924335983745052,2682015099:0.02053862517958829348):0.00992113703950750145,2636228868:0.00536385479927422443):0.05329199919421875875):0.06838360194698926697,2786995570:0.04652359840297307092):0.02160761283578329847):0.06569115807196183876):0.08024499018009359497,(2791105721:0.16077513800942283551,(2787014400:0.03694032468220901505,(2682019365:0.07183529313436730346,(2791102726:0.11549580449834295770,2653671464:0.04560535610025269471):0.01112911986785943344):0.03575127640638195436):0.07921726740008143419):0.10216030408338623581):0.02528073803863604627):0.05496135765246923377):0.13554917717490624907):0.04001475209145629458):0.11175496314313539126,(2558012655:0.31065093099814128363,((2846785521:0.32606630670522801507,2695588579:0.17498408362364736846):0.16232712567814092108,(2582534403:0.20801449389842857629,2550080277:0.44164570684841863990):0.15305535681523024794):0.30747262287752263887):0.43669560486379732644):0.01600463289658556054):0.29596700092454020226):0.28389731664363337948,2667925865:1.37987874531841003822):0.54148045217094886716,((2656138510:0.87573268394132441905,(((((((2672138553:0.46206771079223002419,((2540609436:0.06211449230472352451,(2537555425:0.01717485621970128370,2789607523:0.03081553782533819064):0.02649692803825325765):0.19712692904669276706,(2848871053:0.16502741889362698702,(2811511385:0.12171009965347262538,(2778207667:0.05173661489159158550,(2793717222:0.01712079719022574498,2815759400:0.01600526827886317172):0.04213351201905540105):0.14258998714945503306):0.09872992472297600908):0.05607443816163743683):0.10993123991141877382):0.04379499403865710211,((((2655006748:0.11099910499740739400,(2848580849:0.10505204119737199253,(2792426389:0.02928467177333671581,2632350489:0.02619040548573998983):0.07655895762369853419):0.10130357380851248705):0.06650326226810332475,((2585019434:0.04540729343108052679,(2631583457:0.09040352388762219749,(2815017150:0.01187952473527775256,2767734592:0.03753264151555450040):0.07913682960380259701):0.06351014338616664534):0.13520895530685553276,(2506902376:0.01647469389432754810,2631877014:0.03883200450461810754):0.10021112584506648713):0.02023216575596745864):0.55658944458838233160,2807981458:0.27259084264495747618):0.11210036197493920829,((2524204781:0.45601258630330637756,2602504437:0.33334387337816084873):0.12011084537694108332,((2847087071:0.04359029226827918629,2599925375:0.04465643767445140466):0.22949511059397176282,((2858458341:0.02255243643555050401,(2639227672:0.08919984146724285745,2639266762:0.00000100000050002909):0.00352900472740985032):0.14785786433414835339,(2834864111:0.09310103692947273302,2852212433:0.04381200655348709005):0.05926815160258376569):0.08838014309392640266):0.20516812565570705096):0.07472996823262530175):0.04554252711346329363):0.06334495059981415377,(2848518826:0.64022374894198996742,(2552800770:0.36297708825566660229,(2558681115:0.13793721674436237867,2790434215:0.14507681348848308622):0.26737377641837950515):0.06568350579318849025):0.08933069539268877202):0.05134545391623115962,((2728490155:0.49599014627074400341,(2867689577:0.23584280927816600459,(2806992266:0.29176513714772606134,2552113607:0.23567058430925127976):0.08046466794295349667):0.25640762172330350266):0.51524036918697058152,(2631337463:0.44918195543920630408,((2799494304:0.56721845114776936470,((2839447434:0.22997435448034803107,(2844768520:0.00000100000050002909,2847684706:0.01650870769478589642):0.19764089068021278850):0.04540740786739348028,(((2509144750:0.03564738485248324790,2513612301:0.06482850810600265801):0.11557864834923296804,(((2733972358:0.03475097501137124761,((2733970572:0.01108174880872227382,2597912331:0.04043900505362078152):0.01104790133869929837,(2598002395:0.23991829012480575534,2733940186:0.00285175048973527502):0.01391000144411358615):0.00000100000050002909):0.10447962395537879754,(((2823767496:0.09126340167696643524,2728717621:0.09097848615741332967):0.01706809936809852019,(2617898386:0.06687975414112391770,2756642870:0.09021950280306299808):0.02934691331369312928):0.10341041101973073857,((2513930590:0.10713580263431113360,(2834433427:0.00594266334501875656,(2551690761:0.02500966793748971365,(((2848982360:0.00000100000050002909,2850637391:0.03306768426616248785):0.01092060531977987782,(2513620618:0.01680678624832657522,2517565014:0.01646371015332058138):0.00000100000050002909):0.00547717332775833274,2633837803:0.01089539898790378020):0.00889388093054270003):0.03864508620746238271):0.07066026694044325041):0.07050208065758427345,((2724074207:0.03976917278413485274,(2509112330:0.11732562023733963952,(2515611154:0.01118070761090649012,(2799316772:0.04873166840023007707,2792624396:0.03364724478128171270):0.01104299043956629735):0.05547248769530082474):0.03475755153876242814):0.02879281343116166236,((2852392623:0.08534006424873320784,2850846905:0.04814446671634824843):0.05358642689282946264,2850105984:0.15781024512636565582):0.01007138073034468534):0.03875022844095522140):0.05066469932435239965):0.07665808131247155155):0.06595677774386510261,((2513573100:0.01113121964389634025,2725946006:0.01130617124670706825):0.05636060572309337102,((2806383647:0.08153877885821018967,((2601503247:0.01634255993446862357,2818332139:0.03508977224776044235):0.03845408818475403584,((2672877233:0.05203323242620219030,(2672876703:0.05990995458620881897,637080207:0.02906823189112167291):0.00714807537383086930):0.03360909370426998222,(2596930703:0.02667608166899707728,2874172861:0.02912052390075318964):0.01276288774285998240):0.01731168093446206271):0.05299796590926911244):0.01244107945253659919,(2738965649:0.15715823055049091272,(2512531054:0.03823317854197975235,2850643951:0.01827798681247936458):0.16650869482686128653):0.03581676072398484040):0.00517005133245949672):0.05919389953992208048):0.06533266402404770690):0.09036938728555017619,(2616688332:0.20958624763413982728,(((2876373920:0.02371175762170767837,(2650923589:0.01657993020352151528,(2630749713:0.01679838398528852791,(2648117267:0.02254453373609329944,2729218807:0.00560144686772305698):0.00534479120250925133):0.00567382586409791775):0.01021937859575214845):0.22298845966467117918,2729220266:0.16111798147594497133):0.03528235245974086637,(2818332047:0.09098278043064296494,(2802531755:0.15964043380441189646,2509142679:0.20176005950148659385):0.04888699571060674959):0.04023549966141120454):0.05067941455702741627):0.02320511182907395234):0.02004203790686078304):0.07712273730861221588):0.05687073837261793358,2616551416:0.37133574719425105348):0.06301688766108626272):0.15862898957226106988):0.10186433714423992480):0.05014168688572852306,((((((2652368816:0.03281212731095453639,2554910225:0.01365146860629764397):0.01089950486633409557,(2641055111:0.01584513067655516499,2647601730:0.00000100000050002909):0.01037639345775617609):0.00225947336754128052,2784386916:0.00851572409262649037):0.07581070005084721009,(2635160158:0.06448580122148141192,(2841485330:0.00538029785522975250,2638776014:0.01304022636743593262):0.02804987222904170227):0.06480530480795575199):0.34110694059799900879,2686762878:0.40705861393918313373):0.09204358704864518126,((((((643652273:0.35448751277138534910,((2741144784:0.33211749264675871629,(((2523929474:0.03030140127830401042,(2821449845:0.04850091315307987483,2639392897:0.03002766591889213799):0.03200948163393750601):0.05901801552724673244,((((2828364937:0.03300955521279461818,(2566017300:0.01109306208329876448,2574445714:0.01170090258902121635):0.05808749044422750057):0.01050292064058962541,2585874262:0.04263803429788477761):0.02590892892835271535,(2718863539:0.04301320735399610795,2596822879:0.21707740507928005580):0.01613098447836214949):0.02156081965631704775,2514357943:0.08923148923509145736):0.03156097348157681226):0.04489588645361664021,2760300595:0.20961101173491814009):0.02052200830427365272):0.02160292206273779422,2648355376:0.41916158632414474150):0.04683898188631308718):0.06228822772261710661,(2842335556:0.22511024422920458687,2546941494:0.23165915435380973753):0.03186389427283834591):0.05411192580856457462,2739886949:0.34556163582854970695):0.03832807052433240963,((((2823588539:0.29064278798231607537,(AG-365-C10_NODE_16:0.06269088557230177716,2807644220:0.07951315283404102041):0.33683952594738736375):0.12397418496624591777,(((2785486890:0.36895246165057477006,(2790319081:0.22510462579269147065,(2635338048:0.33732851305218164439,((2686557630:0.06193209600704034645,2525925712:0.04261099454943784171):0.06998762832579728810,((2839765901:0.00851095330504666667,((2760215992:0.00000100000050002909,2837365481:0.01668859940028448799):0.03967330083285062342,2685991902:0.00549692412189031233):0.00850836015359121046):0.09386247494044418216,2790392274:0.13373685543495528183):0.01664295565541463670):0.08414087740618864109):0.07765824063565340829):0.11115026906458069789):0.11081109386295054375,(2736037348:0.21305217481889079933,(2778615521:0.06731649115698802588,AG-439-I07_NODE_1:0.05009818788968874864):0.08184223378737946752):0.14746922699175188387):0.05329108717974768289,2682240467:0.38961975317975822142):0.00702246383287286058):0.03896845302147477347,(2778693468:0.41714570006248080647,((2805295003:0.25408408288623107740,(AG-365-M19_NODE_32:0.08299296837930571213,(2778701385:0.04310108204172510143,2778616302:0.01915932000863536724):0.05010054339268130846):0.19924855711838734829):0.05330457257192409981,(((2788077340:0.02806819967280601083,(2805286199:0.02173442149693362649,(2779009764:0.05167019476242298848,2805157248:0.03822809747506176331):0.01138572456813457569):0.03193015365398189920):0.22084835763084589844,2711258130:0.13678326196248999369):0.05002253143829540893,(2711399359:0.24111186369525433593,2713038441:0.16559529380200491144):0.05038228553143514477):0.00495842679323806480):0.05922906187764578889):0.03241303756267931158):0.02744818296674261804,2779022535:0.35037247587875736121):0.01638092870531021247):0.04073806037655765960,2837212378:0.24972213144523480732):0.03061559539971515226,(((2548247800:0.45798223802814391759,2790401672:0.69730133789814974232):0.18141681653848643063,(2717529791:0.05670670171466705989,2717796353:0.06365757573622811416):0.58224628264210842588):0.07519763879449541111,((((2817867565:0.15499465827927552675,(2653713044:0.09144073261845196698,2653715628:0.10929737474755733817):0.08084421430203653225):0.13577812857463231189,((2709555264:0.29438715670232867838,(639756215:0.21175517008227201510,2514803210:0.21800662512499482948):0.05290581128903565356):0.02239877615582836629,((2719499389:0.08097958337991259525,637750213:0.06824288120845661831):0.26235685793345031591,2747898753:0.27779386821581042444):0.02446972673062583134):0.06158006999377575730):0.01464279433597262363,(2709989424:0.36191699856539594204,2787377223:0.36923838750316473334):0.03119965599743369095):0.02895912800406946416,(((((2717807211:0.19126444593843111575,(2788019193:0.14481361758716337906,(AG-365-F14_NODE_9:0.16626998977072390828,AG-457-K17_NODE_8:0.22632838597581539375):0.14032406703368224821):0.06625167501391958369):0.07430238469359688736,2624350380:0.13970543338352092722):0.06136165803117079459,(((((2788065136:0.06762141009080580023,(2788042560:0.06441084560041671070,(2788054861:0.07010035189852503734,2739770863:0.05925857988644086388):0.02030459327332148622):0.16148600347433478275):0.12572412067686877801,((2713094527:0.13804872530632555927,2712736173:0.11860428537606183819):0.04075344773226644013,(2711397138:0.25637195618280628207,(2711101866:0.20344654073300871833,2709628424:0.11023816657539881048):0.03169397457327797346):0.03438772666146910212):0.00877635835539940061):0.04765505116696602123,2684223990:0.23055366074544722532):0.05861940563893230233,(((2638792108:0.17197428814841045353,(2807480616:0.01062789470731338552,(2589226132:0.09990062903673127548,2833232869:0.06734920557874127245):0.03070685137402967904):0.28719066876396553978):0.05805431678205043300,((2758577375:0.05612934559366809795,(2804890713:0.04619957673458013198,((2776128484:0.02169397429435660288,2628361889:0.01057882556603448668):0.04838244018558476162,((2631156859:0.00668968602608885615,(2791293140:0.01154963140744066918,2837704678:0.01554207022988420700):0.01578612651129177383):0.02597663724613261116,(2833624637:0.01102353949716577616,(2843040433:0.02140394739566883406,2631174884:0.00527528392278779536):0.01071883853079172270):0.00663959006956820960):0.03523177241402723758):0.01500160764999402575):0.01737839713533500391):0.00000100000050002909,(2512513971:0.07368868259160421541,(2776171877:0.05120489181784323995,2510030840:0.09781230478491101388):0.06101855517677528401):0.03161242459955423273):0.08953443929149432212):0.03206187468009386032,(2709731421:0.16885329327846357317,(((646691939:0.00706061235726207926,2833004755:0.02127001576345887920):0.03073809574636455696,(2612336799:0.01188726277649393252,648071849:0.03288920664445561109):0.04429652056725464498):0.08044456066198774069,((((((((2706153718:0.02206532365971746595,2706217312:0.05017970403346613123):0.02997129675497096218,(2671605781:0.02417796990384991906,((2856300737:0.04100545038268416098,(((2774283099:0.01103979722240538454,(2775520873:0.01666950646752202517,((2852766704:0.00560844436336908371,(2719643851:0.01663524070461440407,(2709067352:0.03875290833829195952,(2852805294:0.00545719160578240960,2852797630:0.01077391561070618550):0.00824812662516126449):0.00267373810860341071):0.00558283043608167467):0.01102162309752433705,2687595443:0.00524086714911367688):0.00559165900136797574):0.00000100000050002909):0.00558263643469099000,((2546960908:0.01091986958397806254,(2710201500:0.01095648108643001301,(2773951379:0.01083712585360110947,2773576930:0.00542809586943312789):0.00000100000050002909):0.00000100000050002909):0.00542769900690525352,((2509122675:0.01111745502333184345,((2682437511:0.01636749207873632733,2688772966:0.00000100000050002909):0.01106835041447384871,(648209521:0.01114697222248178105,2518905125:0.01091922931792290753):0.00558121883110026997):0.01102646137017663196):0.01643409183939931878,2844731554:0.00000100000050002909):0.00545599390733960462):0.00535680766041885231):0.03010328664334672305,(2756873138:0.01799583709319415442,2654005270:0.00979818980322273367):0.01544911727094542934):0.00463085329912363806):0.02550939276379584827,(2653815214:0.12790630641625813646,2653763640:0.03896422724771057139):0.00728259801513811769):0.01976442313440522625):0.01368990281279147160):0.02240176858330741524,((2551921889:0.02757188119361142151,2743576744:0.00000100000050002909):0.00785722547663776638,(2723149344:0.00517404216171717980,((2832578263:0.10536448213114547878,2648171832:0.00613885078726117504):0.01151436465277523233,(((((2558649194:0.02219847089459995454,((2837096813:0.02195568251890041983,(2551940078:0.02844502475815562786,2563938873:0.00534209194058858985):0.00553527384707979807):0.00547168243073449523,2628839690:0.00526971993926615614):0.00000100000050002909):0.00557392315462343271,((2656624623:0.01648367565627568629,2840580097:0.00000100000050002909):0.05009215043183291166,2807186923:0.00000100000050002909):0.00543491124139829779):0.10212822721946121507,(2616172329:0.01069888676987591943,(2552779243:0.01085649592850480676,(((2596466851:0.01653197586935905433,(2852381885:0.02172204538446541669,2640390958:0.00000100000050002909):0.00531570865894534766):0.01108920288019373847,(2596455227:0.01636426326521754973,2802647000:0.00000100000050002909):0.02207396196684947853):0.02630871855397131504,2652625723:0.00651081349266634506):0.00561233902883052568):0.00000100000050002909):0.01216225360777696378):0.02097932262709945039,2682282878:0.05035840859059691199):0.02303841178449343371,2609845858:0.02653374640523561978):0.00618118168727397818):0.02880180663705522032):0.01941257279992260332):0.01919616792139975173):0.02086204184334259151,((((2710224126:0.02797815172683552551,2721717249:0.00000100000050002909):0.07644462821183081735,((((2656189236:0.01635059224507691075,(((2580610516:0.01626648103444010632,2710166340:0.01074650855513486353):0.00543025621019088515,2772852062:0.02159806175928697183):0.00000100000050002909,2501083924:0.00000100000050002909):0.00542818473927284429):0.00545970900337753012,(2516017608:0.00000100000050002909,(2676348312:0.00279948894235339599,((2843964538:0.00531959357473530021,2580958657:0.01119709605679650166):0.01651355641613212050,((2630299204:0.01115827715044380788,(2583266275:0.00548241564756957612,2766745048:0.01102345349064724755):0.00537872842410473499):0.01093243479072689150,2583270740:0.00000100000050002909):0.00000100000050002909):0.03695374887336919795):0.02063801450251292677):0.00542910327122010216):0.00000100000050002909,(2756482337:0.01103869876293450680,2600823817:0.01114875771481014556):0.01069109741820698477):0.03103025331353853958,(2656923645:0.00544576189088086336,(2792835330:0.01092485134033162504,(2643279532:0.00544898099221733344,(2514053029:0.00536270355843989147,642595592:0.01096907316007849666):0.01103545676191436571):0.00548990472232070703):0.00000100000050002909):0.04220759902926452672):0.02354381838548128339):0.02455644048647783254,(2550377075:0.05798102140755713452,2752930745:0.02487161037212393816):0.12121095755662257554):0.03364882704730464552,((2726945598:0.00824201914079226820,2758128786:0.00810865031287890531):0.01774615060709268041,((2645512889:0.01077141659764540432,(2611858001:0.01088800988949217667,(2628519853:0.00000100000050002909,2758208707:0.01630919294464916111):0.02185028695960881950):0.00000100000050002909):0.04847635424072059551,(((2726917159:0.00542769579727541990,(((2637198569:0.03939426217144183229,2726939664:0.00542543949353924485):0.00000100000050002909,(2637138085:0.02184930688055079090,(2645750688:0.01093400166093913897,2637910202:0.00535604085679555232):0.00549731756687935058):0.01084192171990803165):0.01086595526511948892,(2726901128:0.00542091165459868476,2651011442:0.53613819383746252889):0.00000100000050002909):0.00541481729067753905):0.00546158939742373388,2612025728:0.01084724345956336426):0.00000100000050002909,2637540018:0.01167320448799816224):0.02766309658955561773):0.01735269089298168213):0.02403949620526604769):0.00921520666691689160):0.03359773506095664608,((2732712330:0.01092346121444918994,(2846729328:0.01092212811203316890,(2555987285:0.01642419161724952351,2630325020:0.02198573953321811617):0.00550889604826681426):0.00000100000050002909):0.07629475128615019475,(2838888676:0.04802420072870630663,(2793749047:0.05322622980292597561,2856302116:0.06304449135801713788):0.02397233784747245314):0.01452368739280011055):0.02693953466676216046):0.00948204435744869588,(((((2816007490:0.01081885654170736816,(638151377:0.00539208861042144404,(2877407252:0.01634834748898921983,2860473452:0.01081289895155195316):0.00000100000050002909):0.00000100000050002909):0.00541316081852262574,((2811730283:0.01017152856299998950,2811227588:0.00661637004293235114):0.00486309476903106462,(((2826366194:0.04774929578996167656,643878182:0.02645070109177181591):0.10244252391675726099,2793687609:0.00000100000050002909):0.01627388265594856623,2793710282:0.00000100000050002909):0.00539974604017010029):0.00000100000050002909):0.01556310494139508463,((2815764410:0.00543656865646907368,((638970996:0.01079940494210867262,2754821023:0.00544258314073211170):0.00538744454407348670,2754958725:0.01084801882802336088):0.00000100000050002909):0.00535092659982349360,(2635808683:0.00541389181543650098,2872320265:0.01089574567322255071):0.00550378003724793976):0.00619341907692332484):0.00552180385511533405,2766166011:0.00610573194963844566):0.02061409798158868323,2579628947:0.03745332056692746853):0.04035422440521004711):0.02451883621539435731,((2775002872:0.01931039038231809751,2585378485:0.05005124415679518962):0.21136745548084751034,(650720979:0.00000100000050002909,2710208599:0.02193208457280593909):0.08895326263577171821):0.01407170048658524554):0.05683717769425285227,(2566049302:0.16340435585278453856,2586327413:0.14041574153941255299):0.06642759719132211582):0.02274218637201044432):0.04925262555857726904):0.02503502651132648305):0.02701377415575004215):0.03085932817450895774,2773484131:0.11260931751132741141):0.03687259767833217516):0.03571047576509573523,639003153:0.22821317326348533605):0.15574416731043658202,((((2713328706:0.30177753476506813390,((((((2716595967:0.54759859415872946808,(2779647492:0.34670834312069187533,2716840961:0.23059535260270064283):0.05531273321744915178):0.13177770980486891439,2619915119:0.15265796399540951245):0.06488075211759558591,2791902836:0.08916950588243625908):0.01736696865282458604,(2832616675:0.05376523512374230956,(2774660175:0.01765451601656467182,(648172309:0.00882120301697610597,2547354448:0.00741812548677025889):0.00958428838138460776):0.04067584267697939987):0.15719387333996590050):0.02853445133615853738,(((2710091895:0.43879942235190416699,(((((((2515798945:0.19688775697892113570,2632861239:0.06540158160234542384):0.02126434680365745303,(2637312981:0.21971507670914544597,2513793929:0.09547808048109054924):0.03426244181654966581):0.04005984482650450790,((((2549873614:0.01859398220833019186,2547540250:0.02663050703924816492):0.03334204680387021363,((2753809100:0.03843607137723739631,(2688912507:0.01078121798193145200,(((2581203539:0.03224045487705801821,648172703:0.01686277615113232139):0.02183611094403811390,(2730137327:0.02729015059735164644,(2541383748:0.00523094260533123363,(2600849896:0.00000100000050002909,2595313529:0.02701604061467282464):0.01084143283921944548):0.03295683624234913706):0.00644434778025883802):0.01580339372108630763,(2581289908:0.01618217430714537566,2646048090:0.00000100000050002909):0.00534467640170091952):0.00000100000050002909):0.00000100000050002909):0.02129569720435102800,2511571449:0.01679760805895051320):0.03002159480851818163):0.08825831093612976352,(2793195935:0.05969807584153589280,(2793168746:0.04255208002534026368,(2848046668:0.04127575579477468087,2698205502:0.05692822185092757253):0.00601077402874950362):0.05053782844777488653):0.04005346402673064937):0.08173344162662489476,((2547388663:0.01302474927471162364,(2839869018:0.03692508327309154681,(2618094329:0.01632891593531159841,2587436348:0.00000100000050002909):0.01004907096172937345):0.00619797082839108112):0.08128336678289349582,(2693398371:0.14395079868119173283,(2677159635:0.03371322179088918208,(2784712221:0.01701022525504057928,2784704970:0.01582783414518288898):0.01454353185077855715):0.06687769216339763123):0.03756464706352333899):0.02435367058126862091):0.04459267896500077738):0.01572324687143245026,(2547581378:0.18485227872726567311,((2815234176:0.00030229121771476771,2815192977:0.19101587082833462738):0.16133765902956462290,(2656473165:0.07522710802881246717,(2745695282:0.05298342766148670530,(2745700082:0.02178187274252877184,(2745688376:0.01080340305800654536,2745680354:0.00550557821518894448):0.01056462499295769165):0.03673710840786904852):0.05358788653118707473):0.13264478740926041733):0.07632185752104211907):0.01705927414062204453):0.02971375253282391646,(((2841278378:0.02327410125968553886,2538983869:0.05554557144782713840):0.19135977716930049897,(2698145553:0.31692353487930424727,2794478138:0.13480152485757612713):0.04448821882803705857):0.01729533382656832374,(((2517929812:0.10741153095409454454,2545554938:0.19776685106230462718):0.02572316681394517038,((2673057919:0.15978284887023333494,(2621275615:0.03015576010437822502,2573040934:0.03119558887191627508):0.05957488480970672684):0.09397386945828212212,(2632491526:0.14116009206192703385,2524317552:0.14823230198058875984):0.03034164774038162690):0.04335229005164565469):0.03685318189497770874,(2737524048:0.11864480039090202768,(2735924330:0.09929342684689079768,(2784610349:0.05309160853219969944,2684402444:0.03036314179769367128):0.09128621569204084518):0.02953368183545006243):0.05698697191155509961):0.01636926601023475786):0.01779720995882137780):0.03421939897673632186,((2690405423:0.03226943954277312898,2756138756:0.01591037112350094165):0.12127269881320661138,(2709076127:0.04731170913543935458,(2646313850:0.03509615013247290027,2799302749:0.04438584082752902032):0.01882907963586935227):0.08690256649553762536):0.15502549237020876727):0.02083563783828964316,(2694847726:0.14643766556957982239,(((((((2511843462:0.01387499488924094290,2624517821:0.01392507347152232948):0.08978236754837071176,(2739234776:0.05695059681445791694,2769295937:0.06966854996092589070):0.10488355307085102386):0.04796462795227852266,(2744451360:0.13963002748577510448,2506741204:0.13844811389077024688):0.02360074309745262625):0.01913083758561096026,(2794470583:0.10772226049936567405,(2861432594:0.24162303879351545999,2640244792:0.09520949079004581428):0.03481508174963125757):0.06550586866850277579):0.02673671867098660268,2525227116:0.08938650374268196364):0.01955179188762432713,2631587284:0.15028915103889495253):0.01626999648679130009,(2631488643:0.14295869360223537048,(2553236547:0.01524017381079864446,(2598498038:0.00000100000050002909,((2732869178:0.00532833423573622362,2858575591:0.01085472603318710615):0.01097120078655455105,2829798049:0.00537657556130066456):0.01134486478230843642):0.01803052909830732062):0.05270992513614893710):0.04587074125037388095):0.03991491411600452816):0.02815586932585476335):0.02482519422802593675):0.00687736604391794761,((648174425:0.18370296885235665174,(2772081834:0.03766005742801874223,2812530831:0.02840188652976079545):0.14046157728653116403):0.03562456647466359649,(2820385102:0.18247549272049731761,((2820361268:0.01582224290585089801,2820374270:0.05863499036922476676):0.21350976995894774269,2653175186:0.06155875875352915388):0.09770128828141394495):0.73972701779487903817):0.04373690356882375257):0.03538072544845936862,(2656473057:0.15656036701358025387,(2647241006:0.09024469793583253518,((2837085331:0.07121627512228644041,2719735025:0.05519328898930605382):0.02907102102365323112,(2587417883:0.05886820716764652045,(2587914580:0.04828764298300342039,2621186862:0.09111597414746930301):0.03092695089448075155):0.04906346653441776007):0.09058732028762174482):0.03968987930395263819):0.06188388869250808361):0.02843166125582864689):0.02071974694362187924,(2747984437:0.27187159679377265187,2636334780:0.15037037602396646774):0.06954811006434061249):0.02010604581577815977):0.03599313376284410393,(2716630121:0.28771352639693303921,(2558085020:0.33689744618203304460,(2634940901:0.11217662091086040566,(2778178887:0.07026415582537759441,2842488147:0.03394862198566354905):0.13133637708732490146):0.19366790559306715225):0.07258651723059375560):0.02728922882780869530):0.04196814869464805808,((2587368604:0.30204462555310523930,2727133890:0.37748054192320956712):0.12483418785069243240,(2719015082:0.54768959504662895199,(2789029845:0.27671015542745480698,2722338453:0.18854840595642519130):0.07842177772732504548):0.02063107608007477140):0.06454398961906818166):0.02809078825066378335,(((2639697343:0.30533389167104529882,(((2820016726:0.16700960613609977523,2722271305:0.15673420381995789574):0.11023820231781893131,((2518938751:0.18773119334117016610,((2752247060:0.13185830651494995225,(2787992064:0.18682908439849199578,((2787996535:0.03374917568705410043,2787993118:0.00000100000050002909):0.08892478625680630411,(2752243211:0.00000100000050002909,2752245009:0.04553973624919164381):0.08579747886566237158):0.02139854502556415294):0.03721365778900434518):0.07791188332986433152,(((AG-447-D03_NODE_1:0.00535650286768895624,(AG-426-E05_NODE_3:0.00529344421998119170,(2778481392:0.00000100000050002909,AG-447-O13_NODE_9:0.01595692805763605782):0.00528509112497464392):0.00524863684774401051):0.07272183208715550518,(AG-453-B18_NODE_12:0.00521140223867528046,(AG-365-D20_NODE_25:0.01075707268900619878,(AG-343-I11_NODE_4:0.02133358457249198356,2739779500:0.00531845062270151943):0.00535527377480474274):0.00553808927695338769):0.08594661623023092112):0.10552117982637848614,((2667472265:0.06968508604021333985,2609731137:0.09767856168889214874):0.09415609272907422833,AG-435-A22_NODE_12:0.12273765213138750074):0.04206777952778292806):0.11341751528002627647):0.13097468096214273658):0.04176263593892846210,(((2636209163:0.08569043954626834325,2682228803:0.10376071443636190883):0.03565717676410005976,(2597409140:0.09049959054402077763,(((2619756703:0.04863570119305545003,2691600431:0.00710673883267762003):0.01205668413270431782,(2833485425:0.05895130247252120675,2691456767:0.04890953292325234819):0.01087525369657880644):0.04343049739370374168,(649661026:0.01982896386253578391,(2727870201:0.02124011013743912907,2727867646:0.00637980305187854126):0.03365625887015180617):0.03849109745187592746):0.04685721237991016114):0.02897404134984036053):0.13088928054866066919,((2557371707:0.23604872197537757339,2652247773:0.14173729495170939163):0.08172389998105904219,((2656241716:0.08167219537491522685,2656253841:0.04937313696407697600):0.06030376996259452504,(2615894560:0.16909671237001133726,(2615875139:0.07368161322571070704,(2656257702:0.02764265451969551840,2656271007:0.03467615231590574776):0.05255020375582335895):0.05998982597251611981):0.01001769757807725175):0.10619467965380682828):0.04434458989788066241):0.00910340102358746933):0.03920427212886488932):0.04330379558761209002,((((2510023084:0.06019962637332493954,2507474610:0.02953534599612234884):0.18000346479060386207,(2821477411:0.19338051596394478793,(2775951810:0.14976653431691919205,2792373022:0.03948331923308642105):0.06605442233527614171):0.03306690741099959502):0.04485854856513640104,(2711119244:0.40351390811561599348,641096132:0.26653751366747102658):0.07437078197786968492):0.03268387045570144561,(2724632214:0.12763084710199837368,(2825680631:0.03040862303811936104,2719058704:0.02049039677584783142):0.13577041160884553705):0.04568224441526351487):0.06702841747051883903):0.05188586796268842422):0.02459872611831168468,(2506605764:0.18171230890424577842,((2620020319:0.23667714366291064954,2775801025:0.08570035001610641634):0.05240050872812316435,(((2872824081:0.00462839159763087874,2580707633:0.01185148480796937263):0.07321056922321560190,(2660087497:0.06499963627754484774,2860721233:0.02382300133080823834):0.05504809360366338944):0.27902977685813790121,(2770808930:0.12898536635810911588,2646040483:0.08471026865833139463):0.08690190750405263342):0.10108122023903005904):0.03923303842962318211):0.04418020995465708756):0.05801682296422232266,(((2790684219:0.08641376271410533549,2546734369:0.12057837561006147509):0.02139451371401560054,(2787908469:0.22998344964606620699,(2634927243:0.13387224486917484456,2756999594:0.04018587945403598316):0.09781783154861964369):0.04306315238127954304):0.08550637445416654769,2740259189:0.28346041174009234398):0.06111811320263939307):0.04875327969510206971):0.04470124598124915194):0.05147221575822494288):0.05186141688792612892):0.09585408909832189572):0.06145591344529825056):0.04599596921122887233):0.02895890332379900262,637926977:0.62653816493923786268):0.05402346573966992915,((2687012647:1.26135701342373818257,2824271923:0.25912291309203078216):0.22066513908814508471,(2585376769:0.23302047925384639093,(2588049289:0.23542738631647480707,(2855184690:0.34887053284681474041,2656765894:0.14337431246461765366):0.11100932522810029457):0.11128163132517145117):0.51540863243355927725):0.10377728482704205726):0.06350459082465835514):0.03852439687345475539,((((2585375275:0.28904878257798977126,(2634749714:0.39524309694848874797,(2753073391:0.07568034822575633869,(2775036029:0.01630739881184381165,2563895360:0.01054243011051316306):0.14068516999720517835):0.23670765136600699363):0.05097467021537019360):0.05722790004960937038,((2620438891:0.33270002159280459564,2758631379:1.13600112836775202219):0.12244162331577776448,((2585378632:0.01966748492889764180,648868158:0.00886186336964480889):0.44428422750658430607,((2870851898:0.29955480136652340439,(2753317820:0.17176782836692314205,(2641421807:0.04164859329306275226,(645408883:0.00000100000050002909,651728130:0.05727699025926788479):0.06708231803783580582):0.24513398685802667565):0.13614380915671836503):0.13610129220361535940,((2776353127:0.04149212976923465773,2718306628:0.03966084117509650897):0.46062957523740916121,(2870521589:0.18300587015253014234,(2776345395:0.18906401632401290125,((2647055248:0.07074733951261835685,2733039447:0.00534551824610370128):0.13688011569565888825,((2856898552:0.01766699278658079644,2865721408:0.01009536031580318162):0.12907851363794889399,(2552113302:0.10793329071633032956,(2514657742:0.01100841699017929970,(2814721688:0.01124029891386315282,2587504077:0.00551470973083150687):0.00000100000050002909):0.07793607957470378989):0.06889879523041145259):0.08528981127405400875):0.22329679349412556721):0.04983333901181813408):0.08639506507892621978):0.11075353752964300913):0.16983497357526586291):0.07500997615593520129):0.05861719038130315529):0.26742153035642091119,(2585375332:0.39062013307736187517,(2596754566:0.28782171130488809485,(2766414076:0.13801189535212171622,(2818468803:0.02845521101837461195,(2777293327:0.03274690907544974133,(2768267032:0.00000100000050002909,(2818573045:0.01122846519167747421,2818512435:0.00550422609968832972):0.01670418332809612064):0.06896134170527826179):0.02959937492348570925):0.10914859648006827730):0.12001761430886796755):0.31647158714315276606):0.13657380729741355752):0.06445542962799821751,(2547298198:0.79494408625145029923,2833882466:0.72207539107376350618):0.10408432568567227428):0.05482985541449190287):0.40204455349398138253):0.23022548989843955036,(((((2504155824:0.48234060191041439047,2636165856:0.44237089367175097543):0.08227271700062485649,(((2716962165:0.72925172715168795623,2786189913:0.38030755252093734198):0.11996754787890176464,2785887193:0.44235155958758887174):0.14581823112864522596,(((2706402180:0.27428081249648422757,(2722381400:0.34131811955026031269,2658375373:0.30153664862558327009):0.11200705954773207407):0.06062375705686968985,2737742364:0.27722091010519317456):0.06166450359419886618,(2712797899:0.53846636290128480073,AG-464-G19_NODE_19:0.32586024458293116890):0.14831299557132399114):0.03606764435666783009):0.11727407348077377447):0.07115573831486397827,((((2502671559:0.16204025885975184562,(641315776:0.19271593969579103867,2758441260:0.14889531553206011849):0.09998646252417525693):0.04985826171797486800,((2637747086:0.16528033321407736844,2781002753:0.39802702896471220395):0.07046568443520580260,((((2787671980:0.29009610333807223093,((2658566934:0.11483036364014714836,2636267883:0.08843781033018338622):0.07676892094187280635,((2727773200:0.06199159378626686867,2636197198:0.05712904180562149853):0.04477757513801926964,(2695175012:0.08270199268210794152,(2741290572:0.03447671040577201390,2524184490:0.05555853922152416413):0.05480776492966623475):0.06631142332535090722):0.22895510217760267624):0.04036946197324110808):0.04235342996373676894,((((2513474259:0.12811211485273241162,2636312728:0.11041213704713423449):0.04150648236860579599,2636197960:0.02251316886615653198):0.02399216127208017579,2667455846:0.04400658931916275052):0.09878448484947557895,(2791103637:0.00802141442476634464,2788952814:0.00734705452275165576):0.23046410789497800975):0.03748816549044246133):0.08537561127572040887,2731910085:0.28794679943247014631):0.06030696517573239102,((2637746240:0.25813991419223647483,(2788951943:0.16454563996864030040,(2637746897:0.01904734870321486348,2650250939:0.02817309398086743563):0.16493576634408965709):0.11687020531114498956):0.08201405587472417047,(2708350494:0.36415913370279068273,((2513476368:0.04213845505847600009,2708364492:0.03024405162100082811):0.07347005575378978692,(2667468231:0.04106308413982212580,(2658556905:0.01944544416487259397,AG-439-M12_NODE_2:0.02669263886904470195):0.06580436306265895208):0.06772322579897703532):0.10285964749859340117):0.04557520268168035321):0.00915472532198915306):0.06836280086104866427):0.04071943731303083458):0.12627139680164856106,((2636207349:0.10391628514952162832,(2685846649:0.02832403269189195938,2708380020:0.07484117611850914231):0.12504174069469459196):0.07483035168801087378,(2524182577:0.15115548763566608037,(2636225260:0.02390370657333370716,2524171606:0.02873918905320243383):0.07664341504731374266):0.06138270568660735699):0.39416861246957757281):0.46323857708252436094,((2798843559:0.29191779449857085948,(2676794965:0.94214743492832120353,2745696516:0.33326705751445490078):0.09655354865309680179):0.15255255294666947297,2732612541:0.62420611368735956503):0.08511395911359326272):0.16600092331175775318):0.05350533703220585607,((2831747094:0.22239417075774392529,(2815158379:0.32654509909907253329,((2860834107:0.02335203193738492194,2555267222:0.01893087554403557332):0.13360849731154411657,(2685009465:0.15518881111294768882,2581802445:0.15375029016070582144):0.03607990842527264430):0.17835112458762777954):0.12796281317053498361):0.42763515763467302433,(2710888306:0.87147222847236083254,((2773983346:0.01582417479273163022,2606213909:0.00000100000050002909):0.45379852777772267114,(2805394193:0.52065314903255877077,(2546461243:0.29511486214470133982,(647381596:0.05100494280855805834,2586325141:0.03357433032829855446):0.12458562411451332141):0.15982264864137843419):0.04588719741079758108):0.09486897354357087808):0.09466541273163005255):0.05295883750843236037):0.10629857399495142023,((2738869403:1.03768004152651660554,((2732296568:0.29144374251762927841,(2744867882:0.43441213172068005033,(2587864643:0.23018722462687665753,(2641426326:0.05343949180653677355,2767877980:0.01762497296840355443):0.18240070913565908928):0.03685429527559225954):0.05729796138025942259):0.34928468249455335570,((((2867677278:0.04532996071961011009,(2644015170:0.09497674411860669574,((2524980556:0.12768200506754040502,2744049908:0.04914013246163559390):0.02166407304021304020,2685077481:0.12330835406006304678):0.01031401705494673117):0.05150306634291355184):0.01830416406133282547,2585371599:0.04951520762625976485):0.27220665515315650707,2870724272:0.42647569075901597957):0.08462035754968166845,((2870811795:0.17768044405167890409,(((2766430507:0.05334156925851062103,(2660024596:0.03804637779051298768,(2585376405:0.03401776778915928390,(2777055528:0.02323472251727097884,(2812345783:0.04724701639713146245,(2768040226:0.00544851059025215374,2562408204:0.01748255067282060427):0.01748216705691980552):0.00568842744905906968):0.01189368412125232054):0.01058527408499551278):0.02481876162217549336):0.07875598593473963349,(2873110990:0.08253988761162267540,2804911702:0.18857600905051946638):0.03517658574767315582):0.01137588044330230599,((2777258678:0.07255560134348106038,2815286068:0.24351621066760203993):0.01161303090412294133,2638329203:0.08058252373877544672):0.06286880210461512353):0.08289375228330900236):0.05720659247539960912,2524455132:0.56677390225451851347):0.08788820287630760841):0.09004919257262654353):0.08672513534421888437):0.19025956479863267989,(2578532882:0.37302616224748214036,(2868437952:0.36123774756722765167,((2676425648:0.23400425372696972981,2867242048:0.13927659323496338617):0.03127999627270835331,(2862360204:0.23682306078179829467,(((2671239966:0.17395503931788655616,(2585374875:0.00701501960640647879,(2767989496:0.01132732167338648330,2804969584:0.00546839042145623542):0.00440541719419860773):0.17986504109664169793):0.03307239139513231535,(2862488535:0.16578473017558759128,(2766302316:0.03022792122138638626,2865668683:0.12841427968374932722):0.11952734994560094972):0.09754483398753845125):0.04469889215251331843,((2585376195:0.04282832773011237965,2768548918:0.03064506769127008784):0.15792557608989518658,((2766349741:0.01330655477463579123,2868036637:0.04344463620724980241):0.02067582929506941655,((2513758681:0.05688395338676131840,((2585378571:0.00551943455896527092,(2768543566:0.00543892702373411589,2768138500:0.02289006538658292303):0.00556187236957569886):0.00967347322298233239,(2766235033:0.01659056233597954941,(2768130372:0.02818466489035775444,2872902231:0.00000100000050002909):0.02200600660527713553):0.00388446786410642916):0.01148042807193340974):0.04044560145405911439,(2777111048:0.04660349546846586505,((2707372682:0.07021716010769217531,(2767848985:0.04155665313131801097,(2865335517:0.02888125517934835018,2777071267:0.02466626831254707317):0.00766862486013843419):0.05759403136214581026):0.03228915924682132510,2863189523:0.05408455011410537999):0.00882909885340500862):0.05066933309823040688):0.03405501570240062476):0.04914358127577000968):0.04539473169572511013):0.02406283841558155834):0.05584488096126728057):0.09626711134574443551):0.14487704185861269290):0.23330903438189565247):0.05735473315559545815):0.05284786805739938309):0.05916292367535302965):0.14716787946203394033):0.07246378081037395391):0.06317319327496873083,(2660159169:0.54352160031658647288,((2873106873:0.32735186913977509793,2862780770:0.16650545345779696471):0.13744324602313834349,2772412695:1.10310629792346381883):0.09101534573485016433):0.37530209398907915519):0.19176623978251655656,2799382177:1.17310392017983011748):0.0;
