# Supplementary material for: Global and seasonal variation of marine phosphonate metabolism
Source: ISME J. 2022 Jun 23;16(9):2198–212. doi: 10.1038/s41396-022-01266-z (PMC9381506; doi:10.1038/s41396-022-01266-z)
Supplement: Supplementary file 40 — Supplementary Files S3 [file 41396_2022_1266_MOESM40_ESM.txt]

(AG-918-P15_NODE_5:3.75436909371350058251,(((AG-325-E08_NODE_13:3.96408956791202715664,((AG-325-N07_NODE_16:0.50046181487676089095,AG-337-K13_NODE_11:0.50576681070614948332):3.39151951104555671179,(AG-894-A09_NODE_1:3.56157430207928538124,AG-907-B09_NODE_4:2.53558080118169781869):0.93154484871395759615):1.25300964391118774266):0.47262619149166573695,((AG-916-G19_NODE_1:3.80024021591796978825,AG-426-E06_NODE_16:5.19220415682387326228):0.67613770204461143276,((2667925864:1.88677746453243244673,(((((2788995519:1.00295601809050149988,(2504155825:0.66284934196070133261,(2717529792:0.17030534254962406693,2717796354:0.29338666885591391242):0.93976126854648611708):0.13809932652603512659):0.12403809871608161008,(2785839693:0.97674927457995042168,(2712797898:0.93329888983035114158,((2711239157:0.55806732450978890903,(2627375594:0.43822218605365798050,(2710015189:0.33783669010265909849,2627775764:0.31350654302931674211):0.07166646335909780674):0.08824885003988759691):0.36315071024603984284,(2709120747:0.77971826904722019158,2722381399:0.93921297704527106909):0.21816350981416188226):0.18603161683994415276):0.19761906549354010809):0.21195506368017688614):0.03926472952582699127,((((2706402181:1.14127963865867898541,((2713893441:0.45993037798960573204,(2738869405:1.37377952719044515995,(2807442083:0.37853193528424922132,2804911698:0.46964229388940714749):0.16441466209997698811):0.25637810904626778807):0.89913921885257686029,(2787671520:0.64201223774803573008,(2781001869:1.01348177183317189609,(AG-893-A15_NODE_10:0.18123738582310514045,(2787653045:0.44818530428705055657,2787691476:0.23064626962718212666):0.03320825022265569415):0.52492715663573974449):0.15946201443282526089):0.87815016699141734691):0.21273467349640257096):0.13686329429800583868,(2789030681:1.11583505107745684093,(2563893931:2.04400046734806473125,(2791104996:0.36348781782357469927,(2786996286:0.17808166117988755150,2264263528:0.09207690184123662469):0.43925008593855296990):0.84741731817339627231):0.00571631253445693301):0.25690019197025126818):0.30736384279729772606,((2636165854:0.81099633342024524119,(2787259522:0.99881080000419297793,(2521611593:0.43139136200694866430,(2563965402:0.13209788641752803762,2563955281:0.12219063630307235024):0.33313795250916977686):0.31064739896163479083):0.10096953608703834737):0.09839869381166768680,(((((2711437102:0.03617053934320763747,2713098728:0.10584427927036556272):0.28066976838696994223,((2712914014:0.13866121244257165190,(2721867303:0.13138339191398437644,(2710809443:0.05209382851569651501,2713003441:0.02359802837436433820):0.06967291039578603351):0.05595199123924281953):0.21708185301163665515,(2747969560:0.18932478939986160937,2653245091:0.16389093589070088952):0.15359611192706684735):0.14490396927626111867):0.40698778660841961052,(2609729136:0.40164466891769506907,2716875821:0.26875890621709713768):0.23234879388090312613):0.12661750699157997557,2656339875:0.82687153133240831604):0.12628134608096450164,(((2787372760:0.00000100000050002909,2786903393:0.01301969099189622704):0.57975222701819595361,(2708350496:0.35600996438556237189,((2636312726:0.03515132140978048658,2513474257:0.09385773395903675154):0.25034996862948794005,((2779023764:3.68414904953357291717,((2689655220:0.02030021516787036684,2636268579:0.00000100000050002909):0.18452012082646770952,(2717893654:0.04595592565748767705,(2636207351:0.07126113355272674366,2708380018:0.04553932619988678571):0.07394470447363142573):0.36294477602578195663):0.03290024653111134345):0.07297658241217332142,(((2731910087:0.45493278204767728656,(AG-439-M12_NODE_2:0.23647314645780354025,((((2658566932:0.10119970304889494561,2741290574:0.21431876752259496066):0.02746240397847096032,(2667468229:0.12078207921438428862,(2513476366:0.02645387351287524155,2708364494:0.03680080720958756740):0.07947987273794317187):0.11525595057424083134):0.05998447622349836750,2636197958:0.14310691294616478819):0.12216670788340000531,2667455844:0.12604345830704641318):0.02829646849464737338):0.10066065881069291565):0.04737488836269138776,((2524171597:0.09112808399014726835,2524182821:0.33245137910691724414):0.29136499726321379855,(2658556907:0.26507256897564390741,((2758441258:0.21619607544563407275,2502671561:0.37554901624253483883):0.09287645137362476877,2727773202:0.50411599551394692398):0.07191071047630120949):0.06030336299039174008):0.04347212526081755540):0.07137453709182324524,((2524184487:0.27573504177994279107,(2636194006:0.04336581461491054862,2636197196:0.03536873423607391626):0.09792037490987948178):0.06927670595132644216,(2695175816:0.10383585416170473814,2695175010:0.03120579172326992667):0.28139770038915523642):0.05123612546923433236):0.09038424898565414201):0.06665271462137195568):0.08522977402211787123):0.37462716195447443024):0.34328954436331132749,((2686762920:0.73036207559947941004,(2713044979:0.44638109773701301064,(2723656870:0.25804700777507694198,(2733252615:0.00071071327002653767,(641351688:0.02699784134190067603,(2563709673:0.01288136128580899195,2733260611:0.00000100000050002909):0.01242177815915779422):0.03369226534624158997):0.16894481309809811220):0.47227866081099623141):0.39384480708101221591):0.19323082682216344286,(((2710451921:0.43043355591045251440,(2653665647:0.28272446552757229954,(2534343888:0.22723540352681670385,((2264263529:0.03800169088904543913,(2640439313:0.00872376372196527472,(2682015294:0.00588753621819549169,2636225493:0.01705102736255512813):0.01249383396371745066):0.05382171075921505371):0.25834166082836773626,((2653669396:0.13068676349583258078,2791106452:0.11403417502397185379):0.08043152761384564364,(2682018760:0.10281038324727324873,(2653670871:0.03825714662274400796,(2653671666:0.03832095516169488347,2791103383:0.08709387575345235721):0.04440366295481956715):0.06196132880975537688):0.07456727800135040662):0.08615926968117747220):0.10909385620714526222):0.10542990454794290422):0.21165308665168686142):0.16429350580423598971,(2684302247:0.28875480527245273032,2684281785:0.20570665137921281818):0.26000184026590744679):0.07256958230102607266,((2641365088:0.10683390802567341304,(2686678100:0.16403912378263943439,(2691600843:0.02137493660590062197,(649658898:0.12460487684874317627,(2619757547:0.01707709208384193544,2691456565:0.10617673288424579747):0.02443452439222040459):0.01961428286241713101):0.05780678810474699364):0.02770047089457310097):0.24179989670469620444,(2597409674:0.34110531690308820707,2682230781:0.14531356972256528892):0.16289421194529668524):0.39293916294490738306):0.12204398708655928019):0.13309125316290920660):0.08142432738656139868):0.10267457318020269119):0.14651657609936216686):0.04208556765966772750,2786208496:1.75344079968213284459):0.07432757506470424880):0.04578779541838513129,(((AG-365-P19_NODE_12:0.40534142113347332304,(2717326743:0.69572817587356727831,((2740265981:0.24292362032380379611,(2527570710:0.15032234709413719309,(2841931037:0.34557035241459599373,((((2729506058:0.12129579149010386030,(2871082600:0.09019594325398190560,2871083383:0.08333460256521567355):0.05404037753869754546):0.04552083121752506512,2695190580:0.09644876375335452445):0.03708008688449432322,(2602605527:0.25166807823230297192,(2518284480:0.03296514176445816680,2538571753:0.09648508800212697578):0.27083064803743189808):0.05549712340687936590):0.01885270222673460574,2569033358:0.14354841083748232089):0.03567559760217545173):0.09958550922240008707):0.06700777880758140848):0.07052578236076120777,649899615:0.28592745021828358531):0.16609744725161418311):0.13353323986060716688):1.47114150251718434070,(2653175188:1.27256667201423590008,((2820385103:0.50990133171540863444,2820361267:0.33098329024791606212):0.12288493825972540696,2653175187:0.73234575313329630664):0.02067814292491317041):0.89770752894380245746):0.38243252181598907935,(2823578540:1.55348645491912984440,((((((2635315653:0.75609617179218924221,((2597912329:0.05001479181874088353,(((2733951228:0.07089270283898681246,2733972356:0.14684860184826631357):0.09140901954821205322,2733940184:0.05493413156844715456):0.04045534179567609329,2733970574:0.05813337092700116698):0.11909057941890661969):0.37579704262909346957,(2598002393:0.33258084546641702994,((2841942036:0.09142174938262562223,((2670383488:0.02134265006860271152,(2721435546:0.01984448044995541782,2805922776:0.12458423095506576672):0.02258189043124590734):0.01256145719032910994,2841965213:0.06565808780920909249):0.03770364482525939698):0.16286084732818437160,(2647450223:0.16063456642502768612,2513721024:0.12494791960865674063):0.09181240056749410960):0.17627928223506253436):0.21641712046628169830):0.65259975666026703855):0.15985450297074177417,((2649589238:0.02253249947416919446,(((2660185729:0.00000100000050002909,(2795924527:0.01066495948752029486,2870743919:0.00683312854127233853):0.04516926165443160140):0.01692927878736482511,2772476051:0.06495851307660675811):0.02476036224475200442,2525019892:0.05084520804263326782):0.00345806577621659292):0.77727400606781493764,(2753266565:0.76899175240650707863,(((2862749500:0.16418812941875102207,(2772761635:0.11222959191560398506,2856813602:0.13285491329881021771):0.14805394532749885372):0.42709978837370804472,(2868059365:0.52477573394846488419,2689128239:1.61237978491444011730):0.31469081231745610339):0.05479048540900110370,((((((2772417373:0.43967348376135628740,2602342497:0.37264519494674058775):0.07681470416595734263,((2732260653:0.37950690193725583610,(2515916560:0.10653075053134676564,(2777366172:0.07406029098158581347,2862253220:0.20370909166918887978):0.08027047027632207288):0.26268170380668048880):0.09150896691836063468,(2861787670:0.45311774036442031832,(2819469846:0.39756296127258394790,(((2866092720:0.21961111720847240059,2778378825:0.24861568985704196599):0.04856589835651738130,(2517162755:0.32432835308156343634,(2597944149:0.07364264507945990357,2873062801:0.10869179976409445998):0.22468014857616783186):0.13931057419392894881):0.11471919651539111418,(2554416975:0.13009466364850921782,(2515500094:0.15407277573521857561,2839064518:0.12957410958831944159):0.02959824692351126219):0.19949502036824082185):0.10480067392847645935):0.14768306200000863582):0.05516770407296907319):0.10184387012061939248):0.20728712598366538788,2862252004:0.54506498213004028752):0.08537303149933966884,(2725085720:0.76543682606684204650,(2753084885:0.50519262023666855477,((2530553042:0.28834981001303872095,(2873184499:0.11279495713054538131,(2766316303:0.10542505067431505450,2725288091:0.10117356469905529337):0.06621147124522039351):0.10250347532069221945):0.28266811538160335759,(2856905479:0.34357026329602041725,(638103022:0.08138506679550516765,(2626639879:0.03513838864399709133,2565386253:0.25477687750175381787):0.04465061788752117816):0.19259270131747957544):0.27952650898151792935):0.13395807519464145163):0.10252066511579428776):0.05257095131565240470):0.05543839071046399031,((2777551173:0.43881114294415513033,(647682527:0.45803336326417321001,2777511349:0.83678183671461825455):0.06625000671681889608):0.15462416111803797825,((2753259973:0.30506317027748597326,2776433952:0.18717374110219450745):0.30204136989371488387,((2585376494:0.18114011865394530343,2753075539:0.31740915868609942407):0.19704799779530957071,(2777080728:0.30835349130087413849,(2777130787:0.16601100851533032166,(2862297924:0.21774554380092428496,(((2585378554:0.13269533177445150263,2766247029:0.17796036104386578347):0.01869475786928665242,(2768527615:0.06274810514204207101,2768740731:0.01808474830014383458):0.02756751571322367880):0.05766745722745264535,2777134688:0.08778524216181239626):0.04494519115285485616):0.04837285267905380021):0.11914838716049967748):0.12151135944590930882):0.30824564745575749880):0.10419852820739004817):0.12026367362361121971):0.04178610347456768181,(((2731978879:0.31333085539014521315,2766656689:0.31021035026469112594):0.09441794794922298006,(2856773742:0.38510236214661425214,(2767938708:0.29388399794875669224,(2777047921:0.00712641861189640055,651727638:0.02733373678082144653):0.22126001474954920534):0.04234917130659803658):0.04568495369580274912):0.47404449398988007802,(2824323005:0.54096304856148091922,(2646533396:0.58944418702845347013,(((2660164350:0.16620408672469536016,2768337027:0.24561780364874286064):0.33876540903641283453,(2873104766:0.33495962586711452991,(2768408547:0.11713322394784153602,2777439337:0.09611042834391683720):0.33058697172389717167):0.10494536073042534663):0.05974504247366459186,(2517958597:0.51645576233277412648,(2805015648:0.09452476031216633379,2805037829:0.10140562953037854377):0.47792513754848403584):0.09891701271527257588):0.12186794750664987907):0.10796658721652664659):0.27358059874802326261):0.10246108661129242623):0.03472458809003170499):0.03018773744789273947):0.12358374987138057155):0.09279494847021761694):0.18210683424048659806,(2656138511:0.62355833935312088290,(2790401673:0.93230135775110134499,((2660087498:0.08631488189016994772,2860721234:0.04778662259242046767):0.16299795107454828624,(2872824080:0.02858995308736522051,(2580707632:0.01836473766192053825,2516431319:0.05549353387783391434):0.04307447584663079421):0.20283492647173953505):0.71073028389052250731):0.08898488308921301271):0.18247046361167618134):0.08184253929205016764,((2545977234:1.16051638627931086312,645977401:1.07915715034476100698):0.33124144763680135606,((2868437953:0.42912572863361864162,(((((2585376196:0.04146486688824303768,2768548919:0.02537761219612776759):0.16663242662331861910,(((2766349742:0.02978729951531784020,2868036636:0.05488483808772672001):0.11402574483439834041,(2513758680:0.06904576977335742660,((2768130373:0.01529510368911591971,(2872895717:0.01269399063319705256,(2768735511:0.00920657154205620915,2872902230:0.00307355507797363965):0.00000100000050002909):0.02588248875288034698):0.03559100413690710618,(2766235034:0.03223057740068141497,(2768138499:0.03019215657585967716,(2585378572:0.00000100000050002909,(2768543567:0.02916515488890134705,2766553032:0.00591953973367543781):0.02058909972220518067):0.02790951229321975147):0.07536634802517938603):0.01134417771983450667):0.02144258703344307723):0.06469766907115501176):0.03532877234928710058,(2863189522:0.19031803761431537181,(2707372683:0.10289356177767984557,(2767848984:0.02395172541294495958,(2865335516:0.09176225285997582914,2777071268:0.01749319569016918180):0.01897592311784773028):0.10478024930773820189):0.04288875407461486405):0.03897177817955801288):0.07414331226831850918):0.05204221678982282745,(((((2804969585:0.00000100000050002909,2766407162:0.04652708399962830060):0.02978289868053375297,2767989497:0.01617225429322793548):0.01351267118183993414,2585374874:0.01561622572435238110):0.21977102276276888615,(2862360203:0.31648944182511740131,((2766302315:0.07763963625689901393,2865668682:0.14407780058262925627):0.09686697123703194579,(2862488536:0.11873828891495187554,2766352668:0.55759217674297367751):0.07630693848429234705):0.08751818598098391744):0.01985795964752760934):0.03338342784638203414,2671239965:0.34692346535239776406):0.03162716441758965658):0.10536945440086825654,(2676425649:0.33155222014940877173,((2819696883:0.13923776984558702829,2772736443:0.09949039375187733458):0.19215452989733802780,((2651467870:0.01693870695599943368,2692746364:0.01423193542959226565):0.20383779627058684625,2867242049:0.20658707396766831654):0.02005670931435396542):0.04665854240365744504):0.03774107760039515508):0.06015528877760973475,2578532888:0.20502777177559092237):0.27022303697694433078):0.18711500398246899701,2840918639:1.05597622156660975179):0.07201072689598328469):0.11011337224350233044):0.08466835367349365149,((((((2817867566:0.21279509196537049753,(2653715627:0.17745584890060844829,2653713045:0.22524049243839244783):0.10850081539183972779):0.25843091715452004564,(2740259188:0.54141666595577386811,2787377224:0.63911386193034991354):0.08086999201905208101):0.13490488535040470741,((2585375333:0.48872245382048595808,((((2620022817:1.07226202752301302823,(((2811511386:0.40656293769385382086,(2540609435:0.05536649657335766112,2567065701:0.24675190121856624414):0.28640290029321624488):0.10427134647859120919,2848871052:0.29500764242067306631):0.12096218974204486774,2672138554:0.54515286454235523106):0.18311270962546977170):0.00000100000050002909,((2858458340:0.01617871207575600004,(2621046868:0.10186284672307188703,2639227674:0.00000100000050002909):0.03838225918474692799):0.14049722046926227392,(2834864112:0.18623433767836528041,2852212434:0.13094954886335399835):0.13101887480837670630):0.56095049818731146374):0.07366017372378058647,2848518827:0.68229219094610549234):0.18706693715816027912,(2552800771:0.59017705744086579323,((2870851899:0.32175713839950775830,(2753317821:0.17218496773686131629,(645408882:0.03861835727970518856,2641421806:0.07325937641694357794):0.24476296838462635597):0.10098278756300303749):0.12824449350498834388,((2718306629:0.51444359778066861555,(2552120836:0.42508150810629247163,(((2814721689:0.00952867477539409181,((2772859926:0.01460974767971390600,2514657741:0.04604615980572204087):0.00509912644810629409,2587504076:0.02311778082005510118):0.00855962393712954468):0.10023000056422971815,((2647055247:0.02460854481114475509,2733039448:0.02656480323354409520):0.11238757621717308799,(2856898553:0.03162616104365813252,2865721409:0.02075645639063960698):0.05906327375731921375):0.05473861989569609593):0.15190076563947854660,(2776345394:0.18266342144134353753,2870521588:0.18110065309597642158):0.02291193497907949295):0.10645415079129678937):0.04661207057992441949):0.05264350205573774949,(2585378641:0.04634981259933802084,2860657846:0.02676065579587827772):0.36049601736496811322):0.06202905139256918721):0.24416640513823040237):0.05754741560735784911):0.07065166372948075701):0.06382069707611129350,(((((2524443153:0.01338640052397065648,2745075762:0.00938548734666588488):0.49429876498732333578,2630412592:0.61126020481933285300):0.07424160932517750999,((((2599925372:0.09522871243919016349,2847087068:0.08964873800025160988):0.58291624171978229096,(2823568621:0.42343629841988922324,(AG-365-C10_NODE_16:0.08808742437358778321,(2807639755:0.09300313373049848287,2807644213:0.15403576930208351392):0.01055787236775092286):0.50896153169138758088):0.07182092019015846873):0.06753777124015379607,2778693810:0.60921689343170448705):0.09607748944539826197,(2616551414:0.41444437498175884516,643652274:0.24687797445141246300):0.19958273076899191167):0.05419659707301106855):0.09455027361793785778,(2648355377:0.62888368595965316032,((2842211604:0.04087443921315941919,2631337464:0.00148158769237312338):0.64232443627261504027,(((2635160159:0.03938062295901838955,2841485329:0.04451229585901764901):0.22900550139352662815,(2583088888:0.08499652988173439505,(2554910226:0.06143373586878076581,(2784386915:0.04229283590535345277,(2647601729:0.02288505246576036031,2641055110:0.03055975591274384673):0.02411216246042191882):0.01818522867484479236):0.03510882282341958732):0.11767229011393298688):0.48406670473338325733,2524204782:0.82754689081342114321):0.04217489104362599078):0.08546267670485116486):0.05958174798548052098):0.05948967550935616716,((((((2658728123:0.00386601910099793229,(2834998580:0.01440718811122072320,2760215991:0.03729469925388383122):0.00604327187892960381):0.05495636682397131434,((2839765900:0.00000100000050002909,2711600782:0.02196255333583805799):0.01608055472838176500,(2685991903:0.09559531115497459097,(2837380393:0.03939603461566459214,2840337595:0.04775250469515406743):0.00983919611935370718):0.02688571947079398256):0.10539916429751407245):0.20206218595408897976,(2790392275:0.14973885414542961736,(2686557629:0.14007931425670266945,(2817781555:0.03843991428181092740,2525925711:0.04909868911233133959):0.10715700565267310962):0.11038205625683174260):0.04389403449017522524):0.21157004640818163899,(2635338047:0.30209718639888355485,2790319080:0.24581984784275998090):0.11317362514871039114):0.12544295030254101753,2785486889:0.56317416148760424122):0.10999433447275694387,((((((2818468804:0.05993026802666728825,((2768267033:0.00885350153737347011,2818421477:0.01237350091383279151):0.00541908096623433533,(2818591550:0.00867646089577686457,(((2818599917:0.04301882409482426367,2766293767:0.00764931102870641550):0.00858241557053908942,(2545386293:0.01180014427896665732,2818538893:0.01562145024600253805):0.03813422355371905159):0.00659077527092741689,(2818573044:0.01663389540021302168,2818512434:0.03447265564391260168):0.00000100000050002909):0.01999311421643848105):0.01065674648917599825):0.05692349610434387086):0.10649897924515905334,(2596754567:0.36694653403860777452,(2766414075:0.02086974372744541256,2766457708:0.00000100000050002909):0.17355735254523771416):0.03652958535192860762):0.20269409726856524312,(2739886948:0.24918495307786697746,(2682240468:0.23616984542883651121,(2778615567:0.09639691025994581719,AG-439-I07_NODE_1:0.11582875729426816980):0.19768166162201877833):0.14246035298737239061):0.02294059386700269057):0.07870459361495261985,((2711399360:0.23905857297821489493,(2711258129:0.28090827399849965795,((2805279280:0.32625185624095853765,2805295004:0.28569157932726874094):0.20659604169130812990,(2805290856:0.40332812462773670603,(2779009765:0.06273832584514059396,(2788077339:0.05100789461230289396,(2805286198:0.03584407294606078986,2805157247:0.00864577776567515208):0.02478038826774735942):0.06299457168164210308):0.28047434779669144778):0.06642601526611527363):0.05305879791401902495):0.05919261212109087900):0.05860380181060812627,2727891270:0.22988202284380504503):0.10971298857850923791):0.05440694120726934091,(AG-365-M19_NODE_32:0.12295017700817270634,(2778701384:0.05597624216145318660,2778616301:0.03373576351021296410):0.15696369943094895527):0.30784507414970979644):0.03418514835975854094,(2546941495:0.29283280486287771582,((643642575:0.78934434901945438323,((2639392898:0.06706224719650165367,(2523929473:0.04236180980688057651,(2639394591:0.15621140261758917345,2821449844:0.05121603901447015911):0.05390214833758075891):0.04795268601855930818):0.13893512287448703257,((2644949024:0.01421377535712419100,(((2741137604:0.01147655650108790615,2760300596:0.00286142894787831670):0.00000100000050002909,2744016480:0.01445410309836015622):0.00445733458384300115,2645085131:0.00417143413353716734):0.00306106396477546843):0.26533636957218031949,(2596822880:0.16670445634798289336,(2514357944:0.22277598966368278299,((2776316800:0.03500898413284186245,(2718863538:0.01854803219655219021,2834385913:0.00120207401420294115):0.03058443279153648039):0.09788309520435828359,((2566017301:0.03165261977521944409,2574445715:0.05156656978601391328):0.04673418160634942864,(2828364938:0.05880630304062279406,2585874261:0.06145953707270489924):0.05235809980766795158):0.04049230350535560491):0.01985911953490673842):0.02900899842220615657):0.03483159191390552967):0.05412246533040642599):0.03767362743449503837):0.04040624778279614665,(2842335555:0.25564848859072203391,2741144785:0.53258828824791448753):0.10500605623936108690):0.03876602854452566166):0.05940537323380782470):0.04768127612222862466):0.03760459192761984176):0.03955406085033613683):0.14791272436640964805):0.11821072718370273513,(((((2667472264:0.25283608229605009088,(2667472628:0.36249092151229073133,2609731138:0.22752397303168095388):0.10887316378809235029):0.09087630884928596386,(AG-435-A22_NODE_12:0.38804229076994600778,((2654308620:0.01001088943374608964,AG-447-O13_NODE_9:0.01174560107942963436):0.10364738015294749918,(2739779499:0.00340582739581330590,((AG-435-I17_NODE_10:0.01357198296843596143,AG-365-D20_NODE_25:0.00544097092152913669):0.00253751919583708593,(AG-365-L08_NODE_3:0.00270960561280591617,(AG-343-I11_NODE_4:0.00814208159975003155,AG-453-B18_NODE_12:0.01636059445598351050):0.00264418144266831889):0.00551035222227614328):0.01590465860413086199):0.10801688186405078440):0.44277257028665178984):0.11932745372839892450):0.40788855512564503591,(((((2518938752:0.02881347614513079039,648111131:0.00576475997113933079):0.44027239715351795812,(2820017670:0.09941864822917367839,2820016727:0.01378944778816838801):0.37942934820678708707):0.17839702095125276049,((2557371708:0.54532952621810870664,((2656241718:0.17293915562563294541,2656253842:0.04998069465357021790):0.11445952695992762937,(2615875140:0.07487675667116190648,(2615892913:0.17887880996677502088,(2656257701:0.06918935234154903469,2656271006:0.06476915650382902845):0.04018158501618095124):0.03136275751656641270):0.10143650978274952601):0.32873652048762619371):0.05073191515657154288,2652247772:0.60551804170999956600):0.03710461118738044711):0.04094915075279199207,((((2236870703:0.05440955275083701054,2639697344:0.07631285150158202690):0.29431910952815787397,(2507474611:0.26559395726992013342,((2724632215:0.12186467279195478675,(2825680632:0.00623791718426876425,2719058703:0.04208618633123557135):0.17047322104454418201):0.03334695969035689905,((2775951809:0.17385162777864199279,(2512991372:0.01275464515343983744,2792373023:0.01603646711062464356):0.10220881789460541100):0.11460975215142546468,641096131:0.23338665878326472769):0.02441439540808412051):0.06896940597043381416):0.16151380489955138864):0.10866412281606589729,(2722271306:0.36824266288841683847,((2770808929:0.14492998322749986451,2646040484:0.16318113754084903610):0.19629580098827811852,(2506605763:0.46261107570315324056,2775801024:0.25702786536301702736):0.05317956196439582728):0.10196723522173221921):0.03382268732377580883):0.04180933465614309480,(2787992065:0.41852243640368441691,(((2752243212:0.18473587947642319818,2752245010:0.13485901597961794107):0.19373308030070238162,2752247061:0.39151787586032510413):0.07243160173711911398,(2787996536:0.09897405251241522817,2787993117:0.07657262561282515700):0.32892619409975815126):0.03466632857589163619):0.08504607791040966203):0.02283461136425096391):0.04619090435479327600,2787407187:0.79080379787159871263):0.06037231231592936342):0.07686767964874827164,((2719015081:0.59892944448238549793,(641692642:0.50183450291135378585,2722338452:0.50783085585346421365):0.12184322793543050922):0.16472189515357890666,((2546733576:0.46565852364386950413,(2787908468:0.53442683355310083293,2790684218:0.41895221003346388988):0.06578283500033291209):0.13485596695938273371,(2684402446:21.00197482216854893977,(2634927241:0.08645690563455568634,2756999593:0.12398621930266578994):0.00000100000050002909):0.36533803959467681111):0.27384836539607221306):0.10491700534024649138):0.08298548234844044247,((((2807480617:0.08971048802000342048,(2833232868:0.09416656209618257112,(2773274311:0.11728435624432234641,2589226131:0.03604752645744681294):0.09624545589594783734):0.07293426653642923196):0.33985180915223467402,((2586327412:0.32904862463939710260,2566049303:0.18301507733549013390):0.06814930636792099206,((2775002871:0.03103114572061396390,2585378486:0.04048163079585249263):0.26880556612648154324,((((((((2784267337:0.01440346859625345546,2715170515:0.00910134031191691187):0.01133751573339527967,((2611858002:0.02741554691256529661,(2715150617:0.01836038832104203156,(2645512890:0.00938920887197457199,(2852084996:0.00874430334608907595,2688999982:0.00588964824758153073):0.01417975438065186694):0.00632243180089262467):0.02962667536565003271):0.00629424853994300926,(2628519854:0.01278815764434920732,2755410296:0.01970436397394744951):0.02818099598765498939):0.00356603722058821543):0.05263115903724426003,((((((((2715156469:0.03562216005504141580,2715138800:0.03338917503659044606):0.02598067785919241923,2637344396:0.01013902697357804174):0.01766447964873463922,2715174470:0.02594340527177093139):0.02847568544705136526,(((2595212453:0.05950361701061208930,(((2726913682:0.03227078584322620736,2579669207:0.01927385832805967106):0.00000100000050002909,(2651011445:0.03243272122031141957,2715143875:0.01979661880887557956):0.01959247770845163467):0.00557176959549440364,2793757516:0.05467177594759038695):0.01277168117096384205):0.02722073920931864649,2726901129:0.02704080705778696622):0.00921570866635898489,(2598056887:0.09047423016116526440,2746299503:0.02250918379095397451):0.01231257692978981327):0.01392316215849896677):0.05575456500779393115,(2637540015:0.05325135051249026141,(2637198568:0.05472992034568034680,(2726939663:0.05200084592992795102,(2637910201:0.01360074436454154941,(2637138084:0.03608600754383534809,2645750687:0.03098603726406976358):0.02214704314608995431):0.01365012134274401837):0.00624666082893954831):0.00351060258725369168):0.00544500394776889843):0.00514115612604307704,((2777000941:0.01151535168848357576,2655223998:0.00651146008527986493):0.02863504231321384319,(2726953284:0.00882075706808377151,2726917160:0.01771717982229658803):0.00838109428436736338):0.01303100178952979089):0.00722105883928107848,(2726873037:0.00513999912276479672,2612025729:0.03793746160591668359):0.05481400506640157072):0.01777973209209618433,2726931615:0.03974750067034581863):0.02956932651868900488):0.00850953684595483033,(2726968820:0.03063894634865154537,((2758128787:0.01887187694955252612,(2713635312:0.02621542581839384975,2726893446:0.00980413561352661174):0.00285749453810178701):0.02014344341029780314,(2639502076:0.00891112042602279150,2778300429:0.00296570122226066544):0.01745988005503259360):0.01414381156970223770):0.00695453286575819455):0.00476092882021007802,(2726945597:0.01446221763043695034,(2726877858:0.02521115882731477659,2616330749:0.02316092760620157634):0.00297626675410519884):0.01894894227353873320):0.15729445618639678606,((((2838888675:0.12188631194089535881,2856302117:0.10377264105170802555):0.01187732424073316244,2793749048:0.12548894218472037010):0.06928461797089202623,(((2758091125:0.03654586272630250959,(2766745047:0.02190600917080631413,((2583270741:0.03299507874733265816,2583266276:0.02682842337164423677):0.01659883995355966244,(((((2756497505:0.01452255902800968744,(2501071367:0.01765844229873392637,2766827171:0.02335487605829960137):0.00000100000050002909):0.04443031436682920443,(2600823816:0.02887440025037266503,(2772852063:0.01529506913105070989,2516017607:0.00519646591320646178):0.00577284535881185043):0.00382788395416782485):0.00000100000050002909,(2770232099:0.02630446719899447866,2756482338:0.00875626543667118278):0.00290186205131676015):0.03116797364201054701,((2656189237:0.05211497431995505691,(2580610517:0.01377538342719654071,(2710166339:0.01758001657716263058,2845635631:0.05129084356782510207):0.00384179345030730927):0.01144020230606384962):0.01203532018040409483,(2630299205:0.03210398878806851319,(2843964537:0.01725472143505492675,2580958658:0.01706831628513348631):0.01906142655945628275):0.02968951960711385327):0.00736150185881574194):0.01101514715454202445,2676348313:0.03703405755464912741):0.03407800877780509802):0.04451265532683414822):0.01047697555608987675):0.06038829034776174026,((2706153719:0.15592747746741383863,((642595591:0.01220353628928666848,(((2792835329:0.01273300438523818079,2656923644:0.00849328998001889698):0.01827915237116777697,(2643279533:0.00962571320419724000,(((2616352594:0.00763722373226296408,(2775203451:0.00583665106887774725,2563063951:0.00584482211265726238):0.00412915236038706706):0.04714466745229821398,2713556665:0.03192205052956585687):0.00229292240901867589,2841673820:0.00324338264881147108):0.00595930558307101142):0.01632478940604679268):0.00293823245348741758,2514053030:0.00297675215193682688):0.00947089107834141880):0.07298700833149554534,(((2756485123:0.02664242923357109868,2690674283:0.01127188227424975528):0.02283837164116961360,((((((2856374443:0.00000100000050002909,2521672013:0.01175218768896701266):0.00957949398770181065,(2733419401:0.01460848979852855806,(2509122674:0.01468633283461281275,((2848623260:0.01195299484439604591,2688772967:0.00000100000050002909):0.00602370698443668254,(2513963318:0.01519707766166544273,(2509126936:0.01200695252861821299,648209520:0.00000100000050002909):0.01512290755515721327):0.01209408822704477471):0.00484281051169580326):0.00707227706435938509):0.00586884665762896305):0.00921510206301520696,(2600832739:0.00291266935588562143,2773951380:0.02092326435279924859):0.00399594730114179522):0.00724480718209012577,((2546960907:0.00878159473598812829,2690219912:0.00285862159257944471):0.00657847794334392479,(2775520874:0.01606568911676117470,((2774055805:0.01695502154164523975,2598516593:0.01010946684309164782):0.00662583549118305956,((2710201499:0.00703228303369327241,642617059:0.01678809674938750232):0.01927444641580999471,((2781192392:0.02093442903817939807,(2773970964:0.00875176622265498062,2773576931:0.00586708137873691565):0.00000100000050002909):0.00292545693029412591,(2774366638:0.00476300699478913753,(2710180246:0.00840899007310882789,(2844722736:0.01185038904989872861,(2583098034:0.00000100000050002909,2710238701:0.01180567887507696055):0.00000100000050002909):0.00356683780237353415):0.02663233891468342815):0.00402021814481850950):0.00398051085865377789):0.00862174535368248444):0.00579926818299171531):0.00765004312431664078):0.00902762607755590134):0.01836516675257188549,(2852819937:0.01424959703707829456,2852771716:0.04306686369437674050):0.03521760593320379801):0.02994754042292228913,((2554975602:0.01210566482551856185,2527076771:0.00000100000050002909):0.04967435107983146636,(2710213562:0.03835193790801481872,((2706160770:0.00304274440469468749,2842332761:0.00881089620282576695):0.00899360623607557870,(2713547487:0.01474221031170343255,(2671593115:0.00290617102938647062,((2687595442:0.01474024958827967885,(2741126228:0.00000100000050002909,2756915461:0.01194575670567472186):0.01479176022566354269):0.00297350094999415454,((2774283098:0.02599360242592702042,2843954020:0.02072830302686478818):0.00376852568086254993,(2857682823:0.02104225322698598591,2656934645:0.02976162690789749959):0.00309997782633804559):0.00315960577904018285):0.00000100000050002909):0.00000100000050002909):0.00315440075835031475):0.00383459267090057680):0.03875890824197009144):0.00796429614133079694):0.04864227795099229645):0.01896983370709368760,(2852766703:0.00415381076077747050,(2709067353:0.04296057918382367724,((2852779558:0.00895430989960506810,2515682030:0.00594018464939232837):0.00887769521908757936,((2852805293:0.01515069210415673565,2852797629:0.00898383900666287552):0.00885872350011059073,2719643852:0.02707166020815314142):0.00000100000050002909):0.00548941238706835994):0.00859518506331776073):0.00949925214755867331):0.02416857917916023779):0.00934985764668313547):0.00801329904752676354,(2653763639:0.06461957367476932335,((2856300736:0.05120445304348730797,((2756873137:0.01557190853527159677,2698502026:0.00837839913344588273):0.01661965423130583666,(2654005271:0.01718185410126204724,2695455443:0.03078574516111670309):0.00161313302870949387):0.02044138640821038452):0.01542534402412209030,((2710224127:0.04340329984420258219,2721717250:0.04009186531803786424):0.02915527579158070509,2671605782:0.04188920968001721284):0.01231135855561830798):0.01325773214831224220):0.01633444826444791984):0.01745381172559487895):0.02573240507023736787,(((2732712329:0.01314416052114608137,(2846729329:0.02530508674150436232,(2555987284:0.00599752481806244304,2630325019:0.01203320223416944924):0.00804421882707534452):0.00277749587762867811):0.09107732640274267266,(((2743576745:0.04842244236464051527,(2648171833:0.00000100000050002909,2554443868:0.01307073949935746819):0.06917922719859959102):0.05639491978926591126,(2723149345:0.03752549222486198377,2551921890:0.11034331401588529098):0.01857618036570240008):0.04872634115123612719,(2767741670:0.09415413459985208511,(((2552779242:0.00532629496902808572,((2640390959:0.03624743404838298710,2596466850:0.03723688066139020647):0.01401608565418249047,(2652625722:0.04039196125204147503,((2596455226:0.03714296728677013437,2802647001:0.03269500335781106576):0.02253112484577138308,2852381886:0.04006086717365603400):0.00853077394423163229):0.00662051687162486420):0.00607544991220226524):0.01206146220685025937,(2743189070:0.00803040569519503263,2531644669:0.00489184575000198903):0.01050945859330685607):0.01130016068192872015,(2616172330:0.02463503886659836051,2609845857:0.07517825525274837717):0.01454528904151246999):0.06063548846507380019):0.04337563790795692653):0.01529996595254036647):0.02670738120649417818,((((2553304254:0.00000100000050002909,2577224466:0.01228493101638721170):0.03868773109097669444,(643878183:0.03459891703944986685,2689303655:0.01836646021478219315):0.01561806706498618420):0.08883683778779917495,(((2778205034:0.01933920809580480168,(((2860458089:0.01799513069816251198,(2635808684:0.01990662156836679395,((2793715421:0.01123206673437446637,2810350295:0.00999076961221432094):0.03825091793074138213,2766120725:0.03236139783896888056):0.00116417777303541906):0.04048490649035626360):0.00000100000050002909,2872313863:0.00899039147167193797):0.02183434247757235977,2754958724:0.02668194620180957752):0.00704696388069827543):0.04705132095492381428,(2815764411:0.00000100000050002909,641922965:0.06646241542153016879):0.03030930046991648155):0.02491229399072196135,(2754523197:0.00355097746924222003,2754877770:0.00844099575164853309):0.06389783686213265645):0.02472563155604638394):0.03009514220099255427,((2811546512:0.00874372160816755395,2811073728:0.00613029314382372136):0.00340056207990099358,(2811354987:0.01102352578972162073,(2851322507:0.00654347834256104825,((((2811612996:0.00853367161314448446,((2811118466:0.01778717200155922537,(((((2754740631:0.01051368518291622561,((((2754712476:0.02109476645257367736,(638762198:0.12244135712059082965,((2793666391:0.02796832412236959289,2754892708:0.02897965585203976513):0.01169098208496485714,(641683785:0.03294402479264127437,2578980794:0.05027391327416445149):0.00494326550984339457):0.03547857358555323720):0.00530608756695121093):0.00772589560013914409,2793767399:0.02077697392273048643):0.01804145378777150671,(2581105265:0.22529578077056358620,641650508:0.00036917402909375459):0.02209026121064112946):0.00903504268770214010,2813957832:0.01947743037283548515):0.00698127880834192773):0.02301893845412546213,2811128975:0.02095609469605665826):0.00000100000050002909,2810929837:0.02089066897783595222):0.01573040811089685895,2811433304:0.01629649930561806112):0.01495278685680892505,(2811288650:0.00596380196145295926,(2811604149:0.00593405221975411897,(2811477888:0.01195730709675208933,2811174075:0.00598238420570309203):0.00000100000050002909):0.00000100000050002909):0.01024185311612870776):0.01306416898963846246):0.04168800677160190010,2811635824:0.02145862784416997446):0.01047311160265864891):0.00453909019493367594,(2810902352:0.01207200175302636062,(2811181012:0.01493181883080985095,2811388447:0.00000100000050002909):0.00289423111529339000):0.01769879373958379437):0.01331461620569175143,2811227587:0.00355841126465584719):0.01018391253294157958,((2552799252:0.00603730100689947504,(((2527196093:0.02769600019742473121,2754778643:0.00590742961751773883):0.00597483331001967630,((((2817393893:0.02089229878286033223,(((2793694150:0.00922602496020437021,(2754319430:0.00906874173673409209,(2793738433:0.00597647868559522677,((((2872275563:0.00298773707563108849,(2875051147:0.00300686672991296727,(2599735335:0.00903810242930191965,2819632243:0.00294896775397119606):0.00605077652919112745):0.00903948825213445051):0.00897697776541754242,(2793710283:0.00908376717572932646,2870105332:0.00601825369046624786):0.00297338804405872150):0.00299407209726736687,2877407253:0.00000100000050002909):0.00599253980545545305,(2793687608:0.00299213303611154833,2754756042:0.00905455298527924404):0.00595802107929282922):0.00000100000050002909):0.00000100000050002909):0.00000100000050002909):0.00323554247126633552,(2633535266:0.00594020556137312989,((2754794370:0.00897534207832352549,2599743454:0.00302360117388881947):0.00595663547779103509,((2754487002:0.00298611984106023033,2646922722:0.00888157969959225274):0.00294856089642158998,2766150642:0.01208193714619120764):0.00297197832004994760):0.00000100000050002909):0.00266905397195913363):0.02848835992476656670,(2598939439:0.01213604279481976002,(2662414661:0.02089173458460839156,(2631386090:0.01515409133801874121,((2793674310:0.00893042655928052813,2793702108:0.01192978979179963421):0.00299615129017133776,((637766764:0.00596118496535266891,2735851584:0.01192048424873801658):0.00297658430249920234,(2793629688:0.00899356292835491213,2811370062:0.00296621701027905598):0.00000100000050002909):0.00297812772537811446):0.00291757909880195881):0.00620907567253847943):0.00596331521231354463):0.00000100000050002909):0.00321629365882208007):0.00669733392290866331,2754638396:0.01516575151602093594):0.00317138149233096725,(644245673:0.00593862439822030481,(2538711304:0.00590048413030061329,(2813976797:0.00896498525799275907,2754973310:0.01484089098077821973):0.00293828926664591733):0.00591370330877251296):0.00592321260295710673):0.00643546153429485398,(2754628964:0.01011958171669178307,(2612092896:0.02063939676401638570,((2860473451:0.00622491644690880905,(2825658333:0.01435772590322823526,2754547166:0.01131567077119039616):0.00394720069116321140):0.01199259728493668430,2521978519:0.00325606834077645391):0.00557879938676864376):0.00306544552604327012):0.00846134154158842237):0.00000100000050002909):0.00635925843366683466,2579628946:0.07189326548903555991):0.00318805903171627504):0.01688725902203631196,2766170654:0.01271978025799289959):0.00667244161023333726):0.00341675664133593310):0.00387449844944758514):0.01024000594557178921):0.05011420098068291445):0.05248371296978035505):0.02351208955798813477):0.04089573823391961377):0.01367885526184749005,(2653815215:0.28946628471524193937,(2752930744:0.02929541500873204807,2550377073:0.05810600212494197725):0.19161910407468202289):0.03881984683460315555):0.03436811831328872441):0.01188741478183903515,(2832578264:0.16643032194697840453,(2599763186:0.01326559739515057422,2710208598:0.00798856127526668437):0.16551174177594346615):0.04665985005716287437):0.03866078274811921706,(2807186924:0.00806903238280534847,((((2551940079:0.02547260484951404530,2656624622:0.03286525561255456557):0.00671192950051887043,2840580098:0.01589453868807877424):0.00537058365315053708,((2563938874:0.01675766285833376126,2572974383:0.02402814767971193921):0.01189936126809356710,(2686965656:0.00217012068696810370,2628839689:0.06376330232671950649):0.00409662206652223939):0.01239126989009521965):0.00000100000050002909,2837096814:0.01541708278216205770):0.01707698365668849916):0.15715578783450784295):0.05414465112603925045):0.08595721615700646634):0.09824396841839511119):0.04539303434321178415,2638792107:0.53636151267634324391):0.03518437634025400190,((2624350381:0.38661181028684676875,(((2712736172:0.26615042000403371647,(2684222777:0.48800245990338947388,((2709628422:0.20581490551361084074,2711101865:0.20848120845695433667):0.04221662304921723619,(2788065135:0.18421270081763077564,((2788054860:0.14297068994443784540,2788058647:0.08831110408453210492):0.01849027255742195439,(2739770864:0.14545237900333263248,(2788042561:0.01033004571156252195,2788055502:0.02447795004150430179):0.06668287961111270257):0.05407185832920503865):0.17292577294094291229):0.11691458836200009641):0.09997044772001867363):0.02047015578957977686):0.07559142911474535376,((2775978948:0.18994997750835798667,((646691938:0.01405322027445760243,2833004756:0.02875235115369490640):0.09230968397619494781,(2612336798:0.03155788000668841714,648071848:0.04297723816978864242):0.08544522589538257329):0.06488848147011848366):0.25467650984563283689,((2512513968:0.09033326569023590602,((2804890712:0.04471387167200960300,2758577374:0.05475317598849965828):0.04701278703745842558,((2776128485:0.03355177340685340515,2628361888:0.04735465128471794821):0.07833464737637160780,((2791293142:0.05881572359190141014,2776634893:0.02360560775549117724):0.01778855253993574109,(((2837704676:0.04709742358208893892,(2631174886:0.02078732499258803199,(2843040430:0.06045884779009949583,2833624634:0.05586859773588741945):0.01310246195945241089):0.04792018437432171707):0.00652815766528704738,2845884180:0.02594178789279615385):0.00710951422544224033,2631156858:0.01026880591559230574):0.01920422781270495968):0.09926596887060232244):0.02235348063601211299):0.04392024398032817745):0.05361586737139375364,(2510030839:0.18836242784228784952,2776174267:0.12387686768747882549):0.07501779873894666439):0.14584859161127053384):0.06893015193519398676):0.05721142906405774636,(2711397137:0.36173580069418270755,639003154:0.44240985850670777602):0.05549415752557152609):0.07151131558107128028):0.05688615409778158272,(((2788019194:0.40818063939361010073,(AG-457-K17_NODE_8:0.60172103075340754863,AG-365-F14_NODE_9:0.42973137335759742372):0.15846638917949515402):0.18997560968105811630,(2787332575:0.55188635076727898809,2717807210:0.46912521218892788699):0.06205738533715187549):0.07875952924537804600,2773484130:0.32249810026727293577):0.03897708696362777586):0.08567063886714675058):0.22115161144953593420):0.05335352390300636405):0.10224056612303683567,(((2716840962:0.50573221702442894276,2779647493:0.59137951987123160702):0.23538289730327505156,(((2727133891:0.78636861140550851079,2716630120:0.55988635019229460177):0.12413204421758879115,(((2772081835:0.07712629188566728911,2812530832:0.09707236952510531203):0.25882649551874675753,((2505691790:0.29029775567953575166,648174424:0.33547322205293822472):0.11459139504860409164,2758025588:0.37527971411598537443):0.06447925298367593316):0.24581040935669357106,((2709248471:0.39244747532412926905,2636334781:0.43608036886136719579):0.05323396334479095493,(((((2587914582:0.06253394607241755110,2587417885:0.09417146837606851784):0.35468265775800433826,(2621186863:0.32857137056374802198,(2837085330:0.15142615907381168361,2719735026:0.16076627104042492955):0.17662877203443649865):0.12386086090438415408):0.17199535091297085687,(2647241007:0.35077910784040111647,2656473056:0.23082364950161798900):0.05984861189565185424):0.01503079492690033263,2791902837:0.34381572738069826611):0.05742475930987180066,((((((2694847727:0.27936043959560952210,(2631488644:0.18685222991179045726,(((2553236548:0.00559949207126750857,(2732869177:0.00843418824062429698,2858575592:0.00279097912556172537):0.01134859507526316327):0.01416974509198443838,2729313413:0.00000100000050002909):0.01277956529884029420,2598498039:0.00139059988755708963):0.07252125091730193818):0.04195412132668230321):0.04759134888127151269,((2841278379:0.06963272876918073784,(2745169089:0.00553278334285064316,(2611805080:0.00827315281826076186,2817619591:0.01431986086314676783):0.00000100000050002909):0.06192084016144395325):0.25055791152376033493,(((((((2793195934:0.07508561582858712391,(2793168747:0.12138312542654150494,(2848046669:0.04827932115345869718,2698205503:0.04088934291887488109):0.01924727245272481527):0.07512550411135544837):0.02042178914842890727,(((2646048091:0.01089572868147278828,2581289909:0.01668373636891952796):0.01744880475360237326,((2688912506:0.03027842962519427042,((2581203540:0.02116370570410448793,2547540251:0.04235773308312626440):0.01017352888051111653,(2753809099:0.01223350735741261797,2549873613:0.02479556820517621329):0.00730732066730261677):0.00470631541410567854):0.02266991303830145563,2511571448:0.02298802775095048004):0.00811389290540699692):0.01110222135321529968,((2595313530:0.03131848866068070308,(2541383747:0.04147150857345245634,2600849895:0.02016020557942751340):0.00848993411058170284):0.05468656568775492888,((2816870621:0.00541789394449336461,(2556937858:0.00541225854635775210,2730137326:0.00821635379410321637):0.00000100000050002909):0.02254717297339272133,648172702:0.02772638846991571510):0.01518131945021047348):0.00318019588703466428):0.02901486373246665862):0.09471375944602600239,((2618094328:0.03030621595668643586,(2587436347:0.03285788720388723577,(2547388664:0.02489839037217304873,2744846969:0.02116148494344537515):0.01208643810506030911):0.01745283269129048812):0.06630091586008250715,(2693398370:0.15161191185808442494,2794478137:0.24357548895252195686):0.01013867957652901317):0.02594661187720955983):0.01981062531324122647,(2677159634:0.02087356435970006210,(2784712222:0.02281066785408129155,2784704969:0.03099289287971103077):0.05043303114899119061):0.06884181966458695345):0.05380530759433100468,2637312980:0.32801367348769316923):0.03615209373407455434,((2517929813:0.17684772843271012732,(2673057918:0.23652959341841425789,(2621275616:0.01995580203236415121,2573040935:0.01855648962983758726):0.08175970904829117647):0.17750248461483750240):0.05628746312938302104,((2523494934:0.02285091213860830639,2815158562:0.00000100000050002909):0.22367593213676867370,(2656473166:0.08746335261877723199,(2745695281:0.02885901700402443773,(2745700083:0.05444792690969722793,(2745680355:0.01868462717869923476,2745688377:0.00293795692835323568):0.03318134251229855336):0.03731537206065118489):0.03764486849763446635):0.12647203430689532566):0.05425664738438124718):0.06503689312419734525):0.02695824375351338342,(((2513793928:0.17630015501244300502,2771915617:0.17781979360625635445):0.03574907742732634508,(2632491529:0.17144466419029041893,(2632493293:0.11101772307197067813,2524317555:0.06140039413927659423):0.10926335104813432453):0.08965657639459048700):0.02205994260439681637,((2547581377:0.19062639382186466475,2632861240:0.12504597401315664662):0.03260317413891771626,((2698145552:0.37952477237223791739,2515798946:0.17808899322628068962):0.07629078988850995779,(2735924329:0.11430129821884840724,(((2784610348:0.01761512290095643141,651609274:0.17316481863337693237):0.07538101524846002599,651609273:0.12559727329794811990):0.14946244291311247543,2737524047:0.25567427426523642309):0.02848894636820168899):0.07781531014159041859):0.04059267042892548277):0.04879880980282293862):0.02818699247047882703):0.01626981409944509849):0.05519733789344691277):0.03376776695321242333,((2690405422:0.05247592054426755692,2756138757:0.02644129324233168363):0.08684357556613733764,(2799302748:0.03473589757229964686,2709076128:0.05566029668596204905):0.10644648832054173782):0.15742036731486808154):0.07277355038267795118,((2794470582:0.25474440049889546245,(2640244791:0.24758770474454350197,2861432595:0.29250068801108058958):0.04670290342833897240):0.05394723332123359250,((2525227115:0.15371161519464740519,(2551796338:0.00794308277965736186,(2511843461:0.03344111993401124860,(((((2770576619:0.00829629629436805932,2636506757:0.02559275956178458031):0.00000100000050002909,(((((2638739043:0.00959486464344696047,2624517820:0.01048229688335055275):0.01209805347394197518,646757048:0.00386820004351112441):0.00274047709471286673,(2630086776:0.00550147283002892350,2714143860:0.00553251759568825548):0.00386475810753712269):0.00160366631070679678,2522443541:0.00552581606877078964):0.00277762848448635975,2644719985:0.00825131235035071742):0.00000100000050002909):0.00000100000050002909,2677699107:0.01114543596593309954):0.00274824644402915088,2650747441:0.00276154832447564986):0.00000100000050002909,2644721568:0.01660117186139897782):0.01259511305365402546):0.01847209488770483118):0.18483874035602673724):0.03722657613550234279,(((2631587285:0.27431520376904028335,2506741205:0.21138843539654267323):0.03914447825941220344,(2744451359:0.01367726673995662244,2794445900:0.00314660329183560124):0.34060826648546382867):0.01571023539080962719,(2769295938:0.12686248753336246131,2739234777:0.11818306789762843267):0.10347097131222732225):0.03392682445673633057):0.04267811979817268814):0.06845764360204335819):0.07641897022230915992,((2713328705:0.46559703147202069484,2619915118:0.24673824188687554226):0.04692548114436902867,(((2634940902:0.26152824369177074537,(2778178888:0.06501415690567589889,2842488146:0.10301227814177664477):0.16000543051198165556):0.51909934068349083969,2558085021:0.59825974598715547792):0.16726993298192674442,((2832616674:0.24137383749170998604,(2774660174:0.00998827727210722938,(2547354447:0.01928539969703119486,648172308:0.01023560593957250839):0.04059105975809160216):0.17941176269155775791):0.21779122193202929414,AG-426-P09_NODE_3:0.50201081225471833047):0.07410326879868230077):0.04312393889518432999):0.04345157990032440243):0.02798297271308067616,((AG-447-D02_NODE_3:0.62174935682857634944,((2683682739:0.05584184833824943489,(2810385416:0.20036062844268062721,2672789602:0.02104928651439041953):0.08301304120444343015):0.36808813834696230138,((2675677532:0.17559238137991708961,(((((2565701951:0.01422598047534743768,(2563551661:0.05938424292668020854,2702854778:0.03045260605486175068):0.05462185775229617957):0.11051102866979581330,2874976467:0.01729857422863727637):0.07085729007596407170,2555741541:0.01045275216359515744):0.01051806694169019930,2872209581:0.08926277145309695349):0.05206141176357138162,(2563229951:0.05224283120872077329,2563231099:0.06857134680894522161):0.01307456523905355626):0.06258877106499041720):0.18406568141388804372,(2807168803:0.23951013798154019430,(2559320544:0.26900598308721523910,(2665304280:0.22458018251126646292,2702843498:0.23060749308544342684):0.18643721993347836530):0.07476265906461743160):0.05305089893822634295):0.07611554324548419626):0.32848358384823234113):0.07921219190595607529,(2599544275:0.18714972577748617555,646815167:0.24113850406137887772):0.12353268855164066531):0.05279209116012612002):0.06514379383913655730):0.11720391101476250462):0.11474899746124292421):0.09373024617249858803):0.05267873160545727407,2710091892:0.78137392346302980695):0.09289873953076620283):0.19838286611055372388,((2558681116:0.19586038047431242326,2790434216:0.14265246082022464691):0.69772090319935342606,(2859847118:0.48255817868952144423,(2643814215:0.00824881715755562336,2829942926:0.00920721390535187388):0.29807422237536729259):0.59640122423970365340):0.30658904551920401760):0.06328803006753015714):0.12182528644318915689,(2716596942:1.08309685412699940876,(2728490151:0.89177636206076249525,(2867689573:0.26932015109924795082,(2806992262:0.46593633619688917813,2552113604:0.26067198532865493155):0.12582555932376396357):0.24845565875263919686):0.47036727155223451158):0.12914298239433774640):0.05732934902711313285):0.10916497668137174759,(2620020322:2.04377843623972488274,((((2556955498:1.35878129676487113819,((2684254734:1.21711169656869966360,((647671474:0.14440063284086965267,2837125945:0.24621004935145510140):0.67432273537069786773,(2778704962:0.51205564777484746664,(2780997358:0.03762078297065332699,2790350216:0.04991515341338336603):0.61667335962503444513):0.16956551658928412096):0.33738154957110616516):0.19440101664933545633,((2781001922:1.07907932066107203894,(2787677205:0.44746619576126966944,(2790348770:0.16145334129321842198,(2780998454:0.08122789598361851438,2787673766:0.12405813494438006073):0.10020956609139382298):0.21065957332589213546):0.55879779216030467381):0.25760617836816751547,2787654047:0.74898659083303786854):0.12725106698113955450):0.18307148028220554536):0.34248925695805587655,((2585375315:0.60053803171705266717,((2676425697:0.21395264223067075871,2646536159:0.15195721118996843857):0.55546783851715197944,(2647052156:0.43487395643714549243,2784734896:1.06550621923222221810):0.39685299219520869807):0.42278086756990990169):0.39752646333389807243,(2634749445:1.22744061108288038398,((2518688008:0.56120773118694444737,(2795536375:0.32284681767692102738,2795427500:0.28439023293556447980):0.14637966908545416156):0.78930976586901702152,(((2790153101:0.23331659038802801676,(2717771197:0.07207375982885544374,(2236279170:0.15412824415760817409,2813147336:0.03816679894396485251):0.06819069635982427657):0.68036154998876197109):0.25053559727997315454,(((2820144601:0.42232648931157013017,2831744367:0.55574835185932702775):0.38198108710337036475,((2839214738:0.17424510457097744376,((2624356428:0.18995754409438794785,2624302692:0.14531329510518783965):0.11564029992270988267,2624330707:0.28135202227190031499):0.09224219134156733113):0.23807971503509517408,(((2839213786:0.42804026969813041559,2843399566:0.68864604269868279207):0.07209625717024843727,(2844322012:0.01948644461312641976,2847956372:0.07095775479858740242):0.48534584431920563263):0.10401455366343805020,(2788705127:0.55109655659430456520,2546940537:0.28033841624930899705):0.12724371722110761063):0.05656904686396619503):0.16482634093483769511):0.07938065596193583096,2823551302:0.72202107575827578767):0.10089663467078582859):0.64029727529620583670,((2790153208:0.06922320571633718000,((2624331988:0.15055690101309443518,(2624431672:0.04004878825532394437,2839212470:0.10529506999888058050):0.13212281776518322585):0.10073055266408213748,2624357487:0.34236482110328025907):0.15874792756715186415):0.82753059035884324324,((2860676929:0.33190338527648721723,((2741132553:0.00000100000050002909,2756920445:0.08042518056953668060):0.09705687786355768343,((((((2770231343:0.13456981001317663837,2501081030:0.01330449072671127664):0.11557015402404607896,2860492420:0.09258780545368738846):0.04565055865845234900,(2580952083:0.10352680989394859312,((2819761055:0.14407161950732563782,2558907290:0.34226763732068626878):0.23165706663791432729,2705864543:0.11243280802159054399):0.15054252465251294346):0.06396448032890511559):0.12335636570021965563,(2790259238:0.21648207730444476993,2551253787:0.29140586189520384375):0.13446126580632841718):0.02105324302635101091,((2739243704:0.11286388384913410843,(2547298974:0.13818669482258325032,((2831486112:0.20455855293039335030,(((2782346737:0.04243636683565368134,2745032622:0.08556149851483252355):0.43858044560944808854,2644244089:0.16230486940893060210):0.06047818894553370211,((2704255468:0.03443950878046210529,2707092427:0.05275734345439879458):0.12555669573313082976,((2651784760:0.16135591779246361011,2765662793:0.10235066134891514233):0.08235467298265684855,((2765695679:0.15572572834966616484,2776677331:0.19384911506899554778):0.09159195842014916655,(2804951575:0.14782662099657259414,(2554064905:0.04418042226953592527,2785249255:0.16611676591439772377):0.31891039430628392859):0.02785498686952826014):0.06415472536357644251):0.03939003598003571610):0.08647425017816594284):0.03544269730803319141):0.03751840695000748654,2752214093:0.25720859008021518255):0.04460295412982859947):0.03835215045210321055):0.04477753755497570348,((2644119994:0.11352538206987906888,((2697042338:0.01586739899930638548,(2682329490:0.11124526047589576583,2641264025:0.00393285256943314444):0.02778038486974236665):0.05645401509269144802,((2805368168:0.00000100000050002909,2643860166:0.07315764575721210583):0.09063350725847245382,2857698353:0.11069980398669654331):0.03783258705972384478):0.08093325423709685218):0.12966343029283119992,2756693081:0.14519422116227087560):0.04391376939708251798):0.08984816327318696783):0.14409030845017459233,2716758158:0.17737986267147434760):0.02682080204016609390):0.21119680365335791183):0.13954751084821306883,(2835094536:0.02696173427697513489,(2845779722:0.01155945598820485101,2815635848:0.02172646955721625750):0.05552380102455921340):0.23516950743517242572):0.09619855454334400036):0.42418344764512505574):0.36832334348244111233):0.22633094908239567711):0.14234973280972551546):0.12504641299167254531):0.00000100000050002909,2868430836:2.31580501825106788161):0.11382409337652389658,(((2773983344:0.05047740718493833045,2606213907:0.00627100693632790581):0.64730779771079038909,(2805394191:0.73712978841367693406,(2586325143:0.02385693694828401948,647381594:0.09960029490820025699):0.47677068071116379677):0.13485555831420095729):0.34120606129957392616,((2798843851:0.53538590282937359444,((2741234501:0.34556124932353904367,(2819245626:0.12780835440319102125,((2772949301:0.03184128182115191635,((2554259686:0.05162475893304378088,((2766534858:0.04949542229061234394,2766254571:0.03161150002822876032):0.04218411504996511657,2585375196:0.00711546037110246180):0.03913188507587360421):0.06642280391174397447,2814765517:0.00000100000050002909):0.04469426873940891831):0.12412467755464215435,(2777589070:0.12376678989342006221,(2602865259:0.08389185643955821003,(2777402979:0.01892556775625557977,(2775080204:0.00818972183796041683,2862371456:0.01516376252253385723):0.00793107777676672031):0.05266418420283499463):0.03803278108027471210):0.03490425700879768584):0.08841565714740021176):0.12631268197098624584):0.12527897366977577831,(2524455134:0.94784760894435948764,((2815286066:0.28734831838649976810,(2638329205:0.08997089617370575276,2777258680:0.16551868123431370816):0.08861454214898867310):0.07708471443127973277,((2873110992:0.15478463961220054190,(2766430509:0.02678265955908649271,(2585376403:0.10038569428925803173,(((2660024594:0.05397277176855436870,(2562408202:0.03554563075478488210,2768040228:0.05038182376023962739):0.00000100000050002909):0.03813328305762765658,2862701768:0.02113980118908784234):0.01174753206703019713,2777055525:0.01116473201777867449):0.07090715658911794783):0.07643795687799004313):0.07640853301333457026):0.03796043724890628412,2870811793:0.40082852702783455801):0.03869162552760568863):0.07554005087581308620):0.04001710375026208688):0.31971410543003059290):0.04755931765185017479,((2870724273:0.65976010820418173886,((2511597141:0.20725637375082250902,2767863797:0.13136865512204137785):0.09929507631391683298,(2685077482:0.25341953934686367589,((2744049909:0.12334911889695325538,2644015169:0.08446006741188419320):0.10290142728452277010,(2524980555:0.09397889979865921284,(2867677277:0.14758883692309107682,2585371598:0.08568022183125088842):0.10472051232252661823):0.05083557908019439853):0.12715006784627999603):0.12755974321382235193):0.31233489796080216028):0.19607041422224211202,(2738869404:0.72069646119342567481,(2732296569:0.40825855827932999720,((2587864642:0.35408380840157432923,(2777369074:0.24429196303110320421,(2767877981:0.12037736733771466080,2641426327:0.04300565245889807764):0.02277840619879757666):0.23234392496681072204):0.15452066759631985504,2744867883:0.74719506146015146619):0.09601152152668891715):0.16158161777438662110):0.10456092901943526974):0.18847577658874437034):0.12660369792447986881):0.49031054383877720193):0.13335739075798316855):0.18163153918300933842):0.14924670967461978188):0.02216462832312083089):0.06780989345091302523):0.21494682005352125365,(((2711127736:0.65816291912211832837,(2710330343:0.42301437733956720466,(2724701901:0.54691343598308617135,(2710099207:0.67804108433417731305,2713370388:0.46928457706736909083):0.08304669033679322465):0.12229916058418803526):0.16159216228517642167):0.23340047077814921050,(((AG-464-G19_NODE_19:0.94525888266000057669,2788190115:1.20463646268809587703):0.41602311122480278849,(2236436395:0.31267992959913970541,2236341451:0.41861512079369772588):0.24069073218983563778):0.24554301277458492891,(2744079408:0.88827930072941729822,(2722260887:0.50119072923086915861,(2786189914:0.42305331417691716123,(2785847932:0.39447481978894649579,(2741390552:0.33724763112476968674,2656854614:0.31457922908858054756):0.19337275378971380269):0.03911975139764502923):0.10349294944413396646):0.14567577641778670094):0.07265976335666760044):0.05949725831082966487):0.05586176777507247115,(2688235015:1.04046178962420476921,((((((((2741338389:0.41465685095866494647,2741333469:0.24855030601130120860):0.14035213587299241733,((2780291455:0.43007638803173398045,(2527578793:0.04815704688132770722,2528240713:0.04091712408876139323):0.14830901944425678440):0.12338767752623829022,647649927:0.30924581201890466442):0.04598248743145193912):0.15684963194988194024,(((2636209164:0.34523008237135216492,(2691456766:0.19323049474740583431,(2727867645:0.19842109701671378774,(649661025:0.05375766369526192162,2833527456:0.03150607111159929585):0.16580438326901605905):0.11623762727568409669):0.15377593811629425291):0.08386048424715057681,(2752956750:0.63497807451343724061,((2721876176:0.65911906236074735421,(2653662822:0.09711108908335759626,2787008075:0.11971311337246577644):0.24273081564537371535):0.10179220035993903626,2787018030:0.35539030709567032140):0.06499827961285814526):0.07657510457882141242):0.05080806926712327226,((2831666864:0.25053029244102476003,2752806838:0.21101979252791225328):0.25298208709524061533,(2787801233:0.71927675392642531627,(647613316:0.45987010643889059125,((AG-422-C15_NODE_12:0.12987092116092679994,(2608201271:0.00587703815705521455,(2717330586:0.00264578227641611456,2667844984:0.02465902311919668591):0.00792565463965961940):0.13465096476017460181):0.07923795711841877254,((2553539091:0.36706581928354958810,2717396119:0.09548933980183298142):0.03437359645082155996,2553539092:0.16363733547409137215):0.04113214645053341750):0.44203799181052744194):0.22534932558289405558):0.03599846124614360793):0.07912099936113975440):0.05237654395840118937):0.06997527568240702323,(((2786485167:0.63270385067270829005,((((650877335:0.30684429834682819260,(2820073351:0.04159328554208401030,2820069532:0.05531157290378348190):0.28447898550688321961):0.09962203982811114467,((650882412:0.13597390633680583871,2559414604:0.13894847599227086454):0.17952303330495550382,(2742473144:0.25664045536632973388,(2819994658:0.05458731857826466805,2509798130:0.02302710978062283420):0.22264870767369032700):0.12625471960073902933):0.04514522210614374531):0.11777800770127204444,(((2800290993:0.34258126445821390771,((2621258457:0.25134991010172585968,(646164885:0.20219490398978484658,(2597049885:0.05902862854555720323,((2530773091:0.03550412506810557423,(2537435403:0.01467998405267039765,(2530780816:0.00275664439296005852,2541313109:0.06310461483012372308):0.01374418250380872453):0.03183212508062965851):0.01599309053920222601,(2530785261:0.00754785807717082372,((2559111760:0.00624363378286440108,2539066434:0.01231678593049642147):0.00260602004144201531,(637160293:0.00431074178216203814,2530777624:0.00924304186092971859):0.01483178105034874995):0.02061624609146717538):0.00972700510140897534):0.11173777005721918787):0.08939596829308922576):0.08214414897446749297):0.12555764177936978854,(650839950:0.23987293223803288211,(2800942074:0.12870034434383767485,(2585365392:0.05568957129456832134,(2558943216:0.03393899545863129918,((2800944110:0.05448016146712589963,(2800953604:0.00000100000050002909,2800949914:0.04409782290588537546):0.08222390132854050238):0.05730573113361325799,2861311085:0.11471566383723216798):0.01977372633790703757):0.13748404122530447080):0.09716179655320844599):0.06383403924516857508):0.07373029787196229423):0.07748427030438528873):0.05534158747896077146,2600596092:0.29213029073180973860):0.05908170480168058875,2812427096:0.34821634132680140405):0.04134380648963183885):0.05211813489972757368,((650508972:0.14554674040683479586,2658351773:0.11562546138843729504):0.36860686031376466154,((2752769203:0.25451342830339196421,(2752624883:0.37592752241871285612,2752611335:0.74342996752347922929):0.12643738264214665623):0.06859930830352056752,2752617469:0.30736098191573191230):0.05894231753683831787):0.05593285140706533848):0.14986488730242733536):0.09465970764202170928,(((((2799683326:0.23488474176430146345,2743053984:0.45058836506881133621):0.47238202836828691034,((2705667786:0.07130400469683577380,(2558268488:0.09590049156593594137,2800477790:0.07242942794481302404):0.03485747075353678309):0.24441511328539461401,((2820019372:0.12399949748273161876,2819999466:0.06900090857644138043):0.38673139256132615937,(2839648735:0.25978031845523047449,(2843114094:0.33866335299831923367,(646277471:0.21311014433464695039,((2541375922:0.00795764031568190443,2650972090:0.01489712886449578826):0.15235259737575265748,(650607187:0.00558355306500446427,2612345912:0.01395751928657100287):0.15161503053607389147):0.03025216688538879747):0.04990375077334879839):0.04625410591269923932):0.05932384784665897109):0.04416662200281599310):0.07447461124728044224):0.07163049144516567268,(AH-287-C20_NODE_25:0.78497784696976413699,2835196249:0.58452678573763716674):0.11848818498924255926):0.03732701978568757351,2709423129:0.54832828466327243611):0.03172330398397655432,((2513817994:0.34922355382130115808,2517120148:0.37716003011588350446):0.36971966929741212349,((((2536072976:0.06917636165418560024,2578749036:0.01936653499657467817):0.32337261984824372529,(2565658719:0.26598478913395823264,(2578708961:0.22398583943055491718,(2576918659:0.02525488275011425129,(2612346765:0.02777919847808990247,2568913296:0.00031306157995332799):0.00872875961184388718):0.25662705575463989893):0.09048876969386697444):0.03163844641770517663):0.10186538373040592009,((2800580935:0.31799867818401700292,(2800528496:0.21192018487489350242,((2538824664:0.01266357446381355910,2587161876:0.01889849568726504128):0.42137519236723897098,2800323676:0.15185192615961690121):0.08055419234188734845):0.05233458918529229620):0.06870991828177114291,(2566303648:0.35537068706368596382,(((2625234685:0.30925601415593689802,2705654572:0.23872709750026824271):0.17410317858713225680,2705683525:0.33167326473999148018):0.04749645774777331436,(((2800403051:0.23115010012336606460,2705674835:0.17035993448504979653):0.07595012778599571912,((((((2701126681:0.02732353736844977607,(650418683:0.04950734770522614847,(2701133935:0.04176928551886338603,2705733822:0.04060304152136161998):0.01745634467049179267):0.01934816908503905405):0.07018984185855674240,2800457322:0.30465962364438109455):0.02174006978088506223,(2800962538:0.09298752525613415698,(2752677066:0.01955213231260750570,2793221990:0.04936296769571460463):0.09929594927987571429):0.03845946711368467691):0.05154960992728597341,(2800473385:0.15355692216523855742,((2800364690:0.17264101863031813822,2595571809:0.06740753457062699516):0.04008568859737646900,(2800480599:0.05086688621812518463,2801058844:0.02545326313866061105):0.03405258196543315546):0.03324859697093415778):0.03829171245230083426):0.02913892747272506592,((2563259993:0.03279555120755690834,(2752685732:0.10033368197362613206,(2538507329:0.05799028752453465330,2813600311:0.06709499620018531674):0.04933560245207251060):0.02433661762451161045):0.16648660480958710206,(((2800611894:0.16559405053728712409,2801016766:0.19166865855262923968):0.05117321386374027586,(((2578472441:0.27084852982814688893,(2567065709:0.41053468503596235450,2537555434:0.12997374988602911072):0.22653514746623959475):7.26768390501120720160,2800957226:0.00000100000050002909):0.16101290911348289936,2801086706:0.04965982357284735166):0.10801792454201591953):0.02550640312825937922,(2800450737:0.12870026207298809751,(2608627251:0.09761977432750755523,(((2624539749:0.01133097470598742884,2801000734:0.00691180767038071606):0.08341222148420046612,((2562751689:0.02891149270705011681,(2657196184:0.00939910432103960650,2657196900:0.01148247499986400182):0.01694246780993868134):0.01727708103123112154,(2800491410:0.04023736912409967698,2800593367:0.02074032043952259499):0.01463068225905868498):0.01348882278176771407):0.00934821160833890046,(2800406729:0.03786752460793731123,2800523630:0.14620793844448440324):0.01485571045202918085):0.00556709770549731336):0.02115191408435407316):0.02998443568430756226):0.04404474272986094036):0.02365034128047494716):0.06384322605918725524,(2800539388:0.11046509965432481370,(2800467999:0.00643478258718608448,2800513484:0.00875115714467023832):0.08479559816702741948):0.11474657718078569435):0.02154025241051037154):0.03919930638125355277,(2620818224:0.19952475070089198406,646230025:0.20176513106367383044):0.11640962661894789509):0.02405211590288960921):0.05674656134249395079):0.03402145798559987055):0.01705169481784388208):0.08034971282438647944,2800208001:0.62895126229685627273):0.04675317377224777471):0.09022788603458609114):0.03477354491851240154):0.03963118813137053026,((((2503007026:0.44910887190348797171,AG-439-O23_NODE_16:0.62820923432123687569):0.07364069110960085041,((2688751336:0.44734571005055945303,(2717299870:0.84343886008304524982,2780001322:0.38250070943824371339):0.06987899564391615581):0.06137987556075701762,(639154394:0.35189894807991878301,2714129414:0.28108400248595893922):0.07002104165170228156):0.07566200848086981900):0.04449804494709846958,(2713976104:0.49664730194688311293,(2644494830:0.35360857816406643384,2644491659:0.30747049712150814615):0.17064584931745607754):0.23130155607151858810):0.09918026864756430971,(2722236775:0.26957625679637370331,2515843835:0.37308683541089926461):0.19745714023667987336):0.05784588762119004246):0.06098601093473687146):0.02304981136281867432,(((650574588:0.59330074884014394332,((2790299046:0.56464596849590353855,((2820944246:0.62429202898776769981,2820813391:0.38166121475381348249):0.17343579989585292123,2624754439:0.49981874619482430377):0.08713022916284308972):0.12211376276548542574,((2558087610:0.30205321266400075864,2588287790:0.35293112012164945535):0.25449262682984291617,((2820940192:0.18963518617854518977,(2820871906:0.17300135726136414704,2820893894:0.19902040309646271132):0.12032210115977912124):0.26159025428031840166,(2800250867:0.37621683894751317689,(2800155291:0.10728178444561924099,2800213644:0.15067359763339535639):0.16649766540601279585):0.07648831690627749813):0.04672866168942878956):0.07090303613635860758):0.07731007143028871542):0.22587002126730848506,(((2709911226:0.53115100426075911866,2710303025:0.51991574044686428291):0.06315901876262487724,((2627731088:0.04987546158816882902,2713017806:0.03689579194355391278):0.64205083709439603190,((2744674999:0.78512011256242464352,((2638754549:0.39931693502335385837,((2546185075:0.46252238961684916108,2773747977:0.34348334728036383767):0.14514092455692206851,((2513186550:0.25111517562602647669,((2597413832:0.10401462190961670295,2816394581:0.07754338680170629050):0.03934330834769753094,(646680129:0.16825537512521376859,2730459166:0.27506179132126168385):0.07666761719696041366):0.14581964230480984335):0.09048125715356224175,((2813816347:0.01405208467907116156,2777095578:0.02527746111487059327):0.17256332513844843679,(651726257:0.03304871863539535215,2813952276:0.00933633371495826668):0.19382582782648349884):0.24497147297268551114):0.06125642450147358864):0.16337879236300592578):0.36589191635181833595,(2712786445:0.61087070888815575564,(((2717400550:0.30897419612257848165,2717350394:0.49489922810464298530):0.29381832341828928445,(2667732766:0.38123975380201441387,(2848703282:0.25129622924280120566,2667838738:0.35434172387467605114):0.15189114857357960409):0.08632955589740438918):0.17830722654002556515,(646847086:0.37041705049186673948,(2619962909:0.28462896442532764629,2654138229:0.30478699729276015340):0.07383341809507400211):0.10690390764580999516):0.09182610272553537456):0.10408220666116395348):0.07212101803834010394):0.11227624208024375441,((((2667883767:0.56068525645889588649,(2723114065:0.38761242953719493576,(2778330510:0.28735685557006235280,2625223384:0.30352854908415621837):0.31239313009973818103):0.10986160452482088279):0.05955283778697316455,(2598880479:0.69018448524016273726,(2800507242:0.23544562436504606895,2800513467:0.26116470951453152338):0.36689292092947295432):0.12874700463735197498):0.05221577774567108532,((((((2831975808:0.21936162385510737938,((2771787630:0.00000100000050002909,2536981347:0.16593724464537201735):0.10268739388232539511,(2646384394:0.00762266515183851381,2586797450:0.09521563258337172042):0.26111206329198077825):0.05446481933781858326):0.03005125013244194440,(2840329574:0.18376578068318966119,(((2608659316:0.15664393320426017731,((2800775167:0.07519404007364088871,(2800266697:0.15856361280023145710,(2595520651:0.07617285787007210818,2800203569:0.21217351788938332291):0.09584596456238443640):0.03702514135398842637):0.06340677017354610923,2799963356:0.08411892070017068512):0.05132081790606994598):0.01161767324005121005,2705741462:0.18359379667217437526):0.02942900892759124296,2662167270:0.12066781121544560562):0.07002812075162812011):0.07889393164160901639):0.11001706294834767696,2606106480:0.17302980279247653916):0.27765791262981548426,(2752663058:0.48483077099824578582,(((2586798275:0.00435000458400168662,(2515953309:0.00855091760689860071,2810449677:0.00754323511589506061):0.00644202126407874675):0.00732634442280152148,2841775601:0.00134136280774181963):0.19836323205401440450,(2858551720:0.00270914021057922080,2624599273:0.00936588387939931051):0.30397977738037734730):0.08904975922886580741):0.08071880667628521244):0.14231581061410997213,2776534532:0.47943644873005253348):0.09114273241373513357,2820439640:0.52364684725037580204):0.10399075036446533971):0.32759526678976463865,((2583644530:0.71048455019140765998,(((2602504438:0.02931127026029226382,2770214412:0.01865046616214700859):0.98127648050958304893,2791864649:1.19721562950809112813):0.21310545704656896904,((2578472433:0.07035869499832339558,2520897583:0.02865093143597769940):3.01970417399282897719,(2520897588:0.18110748138434096255,2567065706:0.57205454129098121108):3.63563129541158192026):2.53129836174575917340):0.03212793871353034764):0.18501155678472061550,(2837650913:0.39530665189710972873,2837693420:0.34874386242759009003):0.73329775172888889134):0.14373737270313780012):0.09929737615281788998):0.03361923570615330675):0.04560379370285164158):0.02386806639197759650,((2752680968:0.62294848525989310328,(2705701154:0.60556834078987342718,(2705697797:0.15486360935588805443,2799569095:0.20421983945778235392):0.33360004029859113839):0.06077064192855326924):0.11643056894054158723,(2636222826:0.39902013977777933684,2789276134:0.73724746595197510057):0.10269847699587354717):0.10378450830967235474):0.05749696168166532756):0.06807979668205235702,((2713354278:0.46666556179853491138,(2800785558:0.26474366536628107793,2799548010:0.15582872400179989536):0.37052169533172107929):0.11678929865936420185,(((2813116149:0.42461764332363199914,((2641303279:0.51674783399402357542,((2628441758:0.03589971278262438920,2694241811:0.03679455200624481143):0.27791502413966701068,(((2776994708:0.15978151470014845259,(2809652887:0.05128302765592358814,(2562236687:0.00933639306897803001,2698139321:0.02063622912477226443):0.04134629540702904060):0.15868493568313365993):0.14120040833266056524,(2553221555:0.04355150677966554418,2578830336:0.04259843801108680744):0.22830490307835063502):0.05206533968723750516,(2587811316:0.27417346181728646792,(2776973621:0.37774673382707724123,((2678063130:0.04745294186252495272,(2525474690:0.01871442852453853931,(2875118200:0.00861297686938748870,645509748:0.01240394164479451632):0.00863887421471554000):0.04764511300921961401):0.29175417614060239480,(((2706350363:0.02416086610609013627,2757003651:0.01807729186677505331):0.18447752887355267637,((2706335583:0.14192734499960354966,((2565350397:0.00991721873713806608,((2853081565:0.00298143988556608857,(2851743886:0.00897960350413660145,(2685975692:0.01544323028685981591,2773560502:0.00299690445265056405):0.02132367829464680911):0.00904602199648096156):0.00298990063586130998,(((2686048857:0.00892100008222722861,(2775554610:0.00301244625625453994,(2746743371:0.03744243195436791627,2775580122:0.00996960670776438421):0.03410474856511944847):0.00589492250701897143):0.00000100000050002909,2516529894:0.00595529896086088081):0.00000100000050002909,((((2609441454:0.00861259525703093366,2706286304:0.00283866189583726952):0.00284777103184954495,2516524876:0.00571623141377639206):0.00288825200271669146,640774556:0.01441911643661821993):0.01513018980514491477,(((2859894648:0.00597794755171027290,2686497693:0.00897988874317898894):0.00292020156532886909,(2561451665:0.03694814921895502730,2708410779:0.00596435084794013758):0.00000100000050002909):0.00296048143570853918,(2703695052:0.01197818569531481671,2706302406:0.01789535389199779086):0.00000100000050002909):0.00296312199881503631):0.00000100000050002909):0.00293648798266223955):0.00000100000050002909):0.00606501769805054686,2773167900:0.00000100000050002909):0.15642470696352142601):0.02548822375074721175,((2713642824:0.16712400417002951092,2516117254:0.09232788643764627823):0.03516681875642667376,(2620583986:0.14625625334407862943,2852877573:0.23065663126811133954):0.04177751133596826344):0.01876433326707447821):0.06106554009835092611):0.06187304129517783718,2677161742:0.20916252892185344114):0.05145265558971363201):0.05466561733520301780):0.07389227386686883503):0.03339011137600291640):0.05487660717257954179):0.02287008951505333995):0.05327041370501475054,(2706247395:0.43174553776105017988,649727668:0.58937555742674774262):0.06075388252593168226):0.02041370076435581465):0.05161428913553626346,(((644401639:0.42170644361007741940,(2710549892:0.48343261848565199923,(2710732686:0.74350454277158239957,2716823567:0.24644283981861225818):0.07832677012899856572):0.06894860175573094829):0.07015282000989075950,(2658376853:0.51493936262701056616,2511473620:0.41819020134437295821):0.10110461420021228662):0.01777841382886177768,2709639381:0.55320526828906757544):0.00658572151301477313):0.03763941721975014310,((2709442755:0.40234262222170519285,2627435109:0.31670563962515346779):0.12198682064297833305,((2711119245:0.41555774718055771277,(2713296032:0.65485670266855822153,2637747574:0.41267719065804120415):0.06870286726811938860):0.03692706992531484544,((2265112482:0.32330947377800556275,(2787336467:0.62448998440626812823,2642791976:0.74129643675558321014):0.06575048898800205099):0.22136380190797799727,((2709169801:0.50473078486867362091,((2709989424:0.08468219833740324443,2710962252:0.02020142735497078290):0.38767983216382889688,2752608590:0.54421190668752039699):0.05683976078026856116):0.08515953604539185096,(2627483830:0.31641966715289215895,2627716820:0.25567983549441325453):0.20077040549111305201):0.03420586255656429819):0.03258527531467263899):0.03178599627157093627):0.01521137083138817715):0.03746044839117266406):0.05026767074283473163):0.04478072609291090800):0.05850421234241303531,((2619924775:0.65352260257247107855,(2713829199:0.61766689738625868422,((((2636260754:0.27230391593548491924,(2786432008:0.42013161501483869964,(2786443105:0.32606242179295025219,(((((2786471183:0.04577990843289943268,2636298153:0.07481535371338424167):0.06229791636149258766,((2609610831:0.20658726925021578258,2786468909:0.01423142539820991363):0.10443782931533911185,2786437333:0.06729854630965549644):0.02427910510384105602):0.04084458444444936942,2739868545:0.26512620436358746989):0.04140735833061334747,2778262069:0.20835951625354007244):0.06590843302912105517,2653637998:0.15442342867508068727):0.13500605522838693417):0.06064409098017455729):0.06303999788209962984):0.10685035591648690823,(2786495083:0.34003363828002181046,2786463965:0.25669466928913847736):0.38147835133952257003):0.14725698866891567818,(((2595078052:0.40200483982486512335,((2831568665:0.42101871489833847528,((2839783271:0.46993008915410311443,(2776221340:0.25080459062122156810,2792118214:0.21918164554874408623):0.15700102580801197916):0.15448659101125034043,2596410801:0.51811655888150665028):0.06962866579346657647):0.04900618197356890193,(2597049053:0.34966039276696347926,((2836791285:0.35924110914130563676,2721741220:0.32591738692643812403):0.20573533674019459094,(((((2831694508:0.27917441170411250173,(650383330:0.01690031350033579377,(643172440:0.00000100000050002909,643172023:0.06078243896975581151):0.04530656739601079952):0.29733122289851798836):0.08358709998891539206,(((2598169594:0.28919592577632374786,(2718732450:0.36102941269359950516,2641495066:0.32512079669484261757):0.08212743572869128650):0.10158036554006444341,644406520:0.40875512848244216491):0.04247513983076994099,(2600355200:0.03128374226476110520,2599295367:0.05072969635281356776):0.23512678486140103917):0.03311478525311716686):0.05540400247048307691,(2529053441:0.49563266428748392611,((2563813914:0.10048917323019490588,2664211792:0.13648348296838663796):0.16972135797311643790,(2717590047:0.42750698788346902512,2752879185:0.38458376021923967869):0.04081687301953124125):0.12566807804310092811):0.07403402352377157214):0.03384921204194718536,2752567060:0.44131345524860693397):0.04474684807351468618,2597047639:0.38073943443528163177):0.02547740384211366615):0.05413028972787559817):0.06193119810937051939):0.06947211760386411139):0.15929616591860285002,(AG-464-I06_NODE_31:0.45042867245138668020,(2823626623:0.66947399452490052862,(2739846147:0.06389019276654725465,AG-908-C20_NODE_1:0.03699550332936244607):0.26933393126954535690):0.15359610386829528061):0.07654236551788180798):0.15324516612771310609,(2779978973:0.79965048651507042443,((((2807565493:0.93025927332563052019,(AG-913-K07_NODE_1:0.01613114554849541180,AH-321-B21_NODE_5:0.01949554202142898818):0.63703719307556894158):0.15647739345209840667,(((AG-333-J14_NODE_3:0.49314483686043597555,AG-905-B19_NODE_6:0.44372615584736063710):0.06729814593755899244,((((((AH-324-J22_NODE_4:0.38149130643472622948,2717457287:0.41467773536872859497):0.07860732005975047676,(AG-908-K15_NODE_14:0.27589908762682063825,(2717176635:0.06101546287426982962,2823150511:0.07444619439948697848):0.22181502297855756889):0.22393770703557014379):0.04894129133527815728,((AG-430-P01_NODE_1:0.45038851960081593973,AH-287-D15_NODE_1:0.33030151906987814669):0.30155769111586128162,((2717202639:0.01017091334790286294,AG-891-A17_NODE_3:0.02697348903511682938):0.39628728237690419300,(AG-464-C13_NODE_7:0.37141756271776182885,(AG-903-P17_NODE_1:0.25087944260851474665,AG-918-A19_NODE_1:0.27960782496425290455):0.12971481941896617629):0.06301836521842217598):0.05337654617136497470):0.03208146866724530255):0.02506463801515624451,(((2786180786:0.34816253061279606174,((2727579861:0.31791130177890125630,2823152996:0.31276823054612795660):0.09241111002818669373,(AG-390-M15_NODE_2:0.34927333883067013254,AG-365-K15_NODE_2:0.33057075374557493008):0.20563885627050759730):0.05450044892157707849):0.04645897624431647582,((2717476896:0.29976037335286992436,(AG-422-N22_NODE_6:0.18172036613999242860,((((2717186835:0.06025742804888607751,((AG-908-E21_NODE_2:0.02944887034658805886,AG-390-M02_NODE_9:0.02038618614845390600):0.05430837629374359043,(AG-333-C20_NODE_4:0.05617511845591378200,AG-447-J03_NODE_3:0.05642026040368455786):0.01031773441292712680):0.02781279898856725205):0.05490838528627317583,(AG-913-L07_NODE_3:0.11006757644494660764,AG-365-F20_NODE_15:0.11664222857112188647):0.05604316515680037025):0.02203738114709934831,(((AG-447-P18_NODE_4:0.14066254639016523287,((2562555534:0.01064112984944139834,AG-422-C20_NODE_11:0.00948575461571708745):0.06275307013464652417,(AG-914-L03_NODE_6:0.06257527756490066650,AG-915-K07_NODE_22:0.10321732009497186500):0.01342900163314233661):0.05964089967049752972):0.06476349663907350618,(AG-896-P03_NODE_43:0.24776819180769593665,((AH-287-J18_NODE_8:0.19296880459609264125,(AG-453-O10_NODE_3:0.12034901260160858760,AG-464-K18_NODE_2:0.06859891510309767959):0.08338467629223152155):0.02321958953531761544,(AG-893-P05_NODE_2:0.24501717932489414098,AG-435-B08_NODE_1:0.23927166218742512704):0.01642841434229128442):0.01218298341795799426):0.01803323157312783018):0.00944743608123677948,((AG-337-I18_NODE_14:0.13811713078894455320,(AG-900-I09_NODE_1:0.17224180315935946894,AG-917-D14_NODE_5:0.27236913373479898492):0.03427029521078719249):0.02228479446387041443,(AG-896-F06_NODE_1:0.16317627652787475290,(2753826323:0.09432943453518595478,AG-359-G17_NODE_6:0.13553132594840630598):0.01674536247520777218):0.01849291154748750748):0.02054366610002629143):0.00612359449948480725):0.03203667278889430620,AG-422-K15_NODE_20:0.27952797213845503865):0.01746901857690072446):0.05364337319035206164):0.22458681788433587645,((AG-457-I17_NODE_1:0.47743716223888743588,(2717228555:0.34349369261675755105,(AG-313-K22_NODE_14:0.27546208817238798661,((2708396205:0.16864088383115238834,AG-439-L02_NODE_4:0.18340436677854160541):0.07449120041415113747,(((2739417008:0.11001158667630572818,2708380727:0.18854905456725118418):0.17135561160926301993,(AG-907-A11_NODE_2:0.38380834083838633042,(AG-903-M03_NODE_6:0.36529474054227240032,AG-912-A04_NODE_5:0.20830871696273794980):0.09728851070244390331):0.15424142517883426828):0.05192864900890371144,AG-464-O15_NODE_1:0.24339212738151821958):0.03516013592307123958):0.03394228491826582761):0.04179979680760469163):0.05185550187526771077):0.01944182523382999642,((AG-903-D04_NODE_3:0.32491020529523884086,((AG-435-J14_NODE_32:1.14716240414008807669,(AG-916-I05_NODE_3:0.28408131801856456589,AG-915-A06_NODE_4:0.20862451950349208962):0.00812333487008386201):0.03158870157455954258,(2717184234:0.01702331136722493379,AG-439-F03_NODE_3:0.00968129836453503027):0.20701179114316198282):0.05769050954931718295):0.09403667389270020660,(AG-349-M13_NODE_8:0.28805161035628068511,2717491242:0.54184887996287722789):0.06504176568434548444):0.05807508138746308307):0.02842897780358055390):0.03678870207676255416):0.03430068583381023356,AG-439-C20_NODE_6:0.53744169675457453828):0.03018311850155388013):0.01153094306115030367,(AG-461-A07_NODE_1:0.41741282381842675919,AG-912-A14_NODE_28:0.33952795234212235220):0.14031532037593610895):0.03590492411352973895,(AG-410-L19_NODE_9:0.59278055849230992802,(AG-333-A18_NODE_1:0.40266340365982278282,(2738645165:0.38366296387857545813,(AG-319-F18_NODE_42:0.51274757663741410418,AG-891-J07_NODE_1:0.55922926883500734263):0.08367006085894522494):0.04524649699410521891):0.05909976771725544004):0.09185848710353301805):0.01604154594791882063):0.06376926032590760074,(((2786418982:0.14418953381151505821,AG-913-C18_NODE_12:0.08925956303846020734):0.28374741294255523272,(2786419045:0.38396289322534360444,(AG-422-G03_NODE_9:0.24665128191195828666,(2823153942:0.15520935159972457096,AG-891-D10_NODE_3:0.17971844112214471756):0.06543032440231316693):0.08785948837721969940):0.06782203402279235460):0.25682990819223117107,(AG-447-B20_NODE_7:0.84973984726884566054,((2823152090:0.36532299233480169942,(AG-343-J05_NODE_23:0.38229640228481276409,AG-430-J04_NODE_1:0.33856364648232795123):0.11115539249702226232):0.06737572148399771643,(AG-414-B07_NODE_12:0.58476999497091974867,AG-919-I15_NODE_31:0.33526901759500232769):0.10030979518357757696):0.18475284197082117443):0.23501042431494401086):0.03267117011880985022):0.24525731286841698231):0.12318432695667684562,((AG-891-J16_NODE_7:0.75067476751422579362,(2823582770:0.44706298515035214347,AG-915-P07_NODE_31:0.32170158696649847618):0.17603515432591121392):0.15180588070806289025,(2792909838:0.62325940015649072823,(2540751281:0.04138721374274730719,2546605516:0.03070193641509842003):0.64519588941227723478):1.23047368873896889596):0.15444630670590547838):0.11458589653243698991,2780280318:0.61770624616868741175):0.02446321794928703330):0.07466874975885484655):0.04050292187191330967):0.03077870698140033195,((((((((2657197854:0.06273672184208585467,2645622605:0.07855415894286567335):0.18959135222441203528,((2634906746:0.00313065164582313057,(2634860183:0.00487821948821803505,2516198347:0.05073915712539901063):0.01626216898799055094):0.06146294798327176651,((2668600748:0.01012819363111248060,2518932664:0.01412158232209382962):0.08028277911583403537,(2634840546:0.06009810180420141479,(2585911526:0.00268243086963217093,(2516552331:0.01326948424191757951,2582277683:0.00264889285368731433):0.00790876250294587045):0.02171111033616493144):0.03862159519463442131):0.02720630830829572425):0.11040609722126340508):0.19403748494587486073,(2528838046:0.36169220691802761447,((2687402151:0.44049142853090900163,2812529297:0.36616468042014249651):0.11072976998362732415,2612205542:0.35790450529796796753):0.07783481153241859907):0.07219777688067005594):0.20374737025543124269,((2619157806:0.86449013662027018867,(2754304198:0.04797278943391897893,((2810348708:0.02170778951478665245,2815764318:0.01191539477790411888):0.03527552119846697615,(637570054:0.00574898984588162985,(640130849:0.00578975960861049209,(2872320161:0.00865391986865870350,2633565695:0.00287067017118996506):0.00288717986912923790):0.00000100000050002909):0.08648592977848269803):0.04487779241212771358):0.51684700537784011853):0.11739975752549981769,((2530233700:0.64636502925713035239,2548620324:0.60046703151371616514):0.20054659639395189252,(2791797289:0.45668239970813778728,(2582248941:0.57384417932908993176,(2832898189:0.30736352646467185457,(((2871248365:0.04203221013927091465,(((2632475585:0.05497783580869102654,644863755:0.06669110427938176877):0.01156884158010470197,((2871262843:0.00584591178357301428,2855187393:0.00868702589589724107):0.01822347298144324362,(2598564337:0.00455889096412784734,637376945:0.01281947370218155732):0.00439722265715266139):0.02260815950359100143):0.00642770415976297305,((2855164105:0.00774659552405818335,((2621106109:0.00312541777843051939,2871266238:0.01150889798470102095):0.00611218071473472544,((2628698380:0.00625477809152457168,2621101686:0.00525611273229163820):0.00578310317722096658,2518761267:0.01149545166089637263):0.00000100000050002909):0.00316645146129718950):0.00453831904979439850,(2776572205:0.00402237440713058055,2843153960:0.01368800548047774922):0.01159003409664366435):0.00824744845924456002):0.01175533303665946862):0.01658834369026919789,(2871281454:0.00994261805069184684,2527103681:0.01357793153399314973):0.01402149032082571772):0.30415705692070610366,(2845704869:0.10128117538191692970,(2845667742:0.05742908636873655243,(2839693492:0.04785375920325288940,(2579896197:0.03675493408659725320,(2581728018:0.02066347124964329138,2840550777:0.04136652168946112346):0.02120986759574383998):0.04408938940616431712):0.03364177684985025785):0.10399796919302677078):0.13706035877907057907):0.04573349877466253294):0.17791258238593843366):0.06821349390483155695):0.10284194105102219263):0.05152556146953119615):0.16907069285607101428):0.16198684035655910862,((2717770131:0.82675022814147147709,((AG-453-K06_NODE_12:0.50704364249573208312,((AG-470-J19_NODE_3:0.54632442802587688480,AG-349-C13_NODE_6:0.22136954727429775103):0.22601342985760664028,2717355816:0.37417905842677190442):0.12386354665971802125):0.08423461483819334739,(((AG-430-O05_NODE_2:0.30313517968593828300,(AG-907-A13_NODE_3:0.03929094059040790649,AH-324-L09_NODE_1:0.07749482462140917793):0.20948418267362572953):0.30033372999043944640,(AG-912-A22_NODE_2:0.57096431854594398292,(2717472660:0.31384536348964692243,AG-912-M05_NODE_6:0.28268951945638087775):0.14838995819221093009):0.07572947511420127786):0.22062703665501814942,((AG-901-J10_NODE_7:0.17863356403729221955,(AG-390-C19_NODE_1:0.00000100000050002909,AG-414-K14_NODE_3:0.03524421420980816677):0.10188910129875607125):0.33827928549479241438,(AG-404-A15_NODE_41:0.50052252089083071329,(2739679826:0.20962837463798839055,AH-326-F06_NODE_9:0.27819866782099628155):0.15545679553376010040):0.10664703336158178060):0.05923511530566933497):0.18703197571307272895):0.07589280313316246196):0.04089314272077351764,((2648984602:0.28853648451710967038,2702766505:0.13395676554163993277):0.76965161727104980383,2667891929:0.78916147805088077138):0.17088053660157473401):0.01967832962454652349):0.09851413008124262904,(((2743910464:0.55022910994964047138,((2687932975:0.12050837273969244867,((2690936544:0.00303948551915648102,(2688024915:0.01221910186656720819,2657668919:0.00599711463791971575):0.00911531767511715614):0.00553815787765152626,(2821825736:0.00000100000050002909,(2660560688:0.00905686004705861039,2694233395:0.00605436339312815860):0.00911940500107222100):0.00362487262395402203):0.13918182425031846994):0.11061522434875904752,(2815882401:0.34663549662788600836,(2633892345:0.43443849679403434560,646264847:0.22221266387821411725):0.23391698884045178386):0.06568887476575137330):0.58029196017202633318):0.22874631757221688955,2814949721:0.58208737572256774584):0.12927335087296631944,2509400386:0.67376218541733412515):0.08350262908722692889):0.06471762703954592189,(2558102469:0.66770610192429591390,AG-893-G16_NODE_8:0.74192675701371668673):0.07951941956012555102):0.04830166890668538549,AG-319-P13_NODE_1:0.65795306084051297102):0.09472554389623878690):0.02506060738673974650):0.04568042636155722480):0.03539773363579129528,((2622735730:0.39557903209930811439,(2515865777:0.49386315632228677819,2690110554:0.37060955588563049279):0.05841541230844297938):0.13870224301618067075,((AH-287-P14_NODE_1:0.46617231435253519978,(AG-319-C06_NODE_26:0.40616553852569886596,(2597458629:0.25039938492349966825,2663976467:0.23749973822262682166):0.10279700281177589494):0.08828778484478337629):0.09023701680345720677,(2658550070:0.37392858558792818613,2265148443:0.47609117555156216239):0.10714135287493724291):0.11924657120189556536):0.04463755339963960261):0.04289425454012649880):0.06092790238929382540,2710524152:0.65196903160668273625):0.03976316585456419334,((2722234780:0.37094796319002160123,2508848089:0.39690521321496752272):0.33002422803117958949,((((2854021424:0.37296697475132006838,2799629575:0.60579438964770404574):0.09743496033587452365,((((2511986226:0.09356323704754786197,2545759275:0.12731871980837436431):0.37871575362345183402,2835067012:0.41399495503714939248):0.11079444551562617205,((2820699400:0.45605498797635984909,(2820311191:0.37778267314922603370,2820303779:0.39985634124534358280):0.12713634319494973579):0.14500365901894893272,((((2566175916:0.39053936311990777863,2799560616:0.29032640694886613364):0.08131965259395566858,(643100382:0.44669246017850061659,(2599665467:0.15836860192163837446,2638379979:0.27295742878379014584):0.12328306539261141284):0.06234841032695586510):0.02658272584029470684,((((2525469278:0.01662516948714782075,2562246417:0.00506650119802062957):0.27399262470294732941,((647357298:0.05149027714492544067,2831340654:0.09485113181766717527):0.30912390117497862141,((((2565709886:0.39786593693611616018,2624731396:0.32519990714569169121):0.09117710580791825448,(2657161607:0.37914704492402329095,(2814013919:0.40668642925692938261,((2519064380:0.64939760394989787251,(2653172518:1.57791921567928694614,(2653172519:0.66285463916101439175,2562008720:0.34961409554060646210):0.05582346394456386834):0.05447205215921772925):0.14765774087091462774,(2820268467:0.36391768932096557609,2790207550:0.17839479199118185582):0.08089990355594524341):0.03704886345077328114):0.04767663215727183101):0.03873903183670935474):0.06083153190231715274,((2800079641:0.24094665435709072820,2800005827:0.22090112220513466457):0.07110456943504174510,2789421496:0.39011620044505657123):0.03756372438219376941):0.03083626247154887604,((2561460077:0.31236666149144232119,(2799774450:0.44539699874159294213,2601091950:0.27734318222921472419):0.08450165054086956895):0.02939803852394574230,(((2523622942:0.20393647535753803290,2775761145:0.15346381718839421926):0.03377236041526240906,((2526207880:0.20827477469723576498,((2525479179:0.00000100000050002909,2559050421:0.01547200050860451578):0.20116116098484512764,((2800281345:0.21440115491393421654,2800654022:0.23581942405744787949):0.08153703822454384798,(2596389367:0.04397512760755652172,2596388042:0.05102019516596031229):0.13897048166144532200):0.03774381981440249473):0.04127351769270152376):0.00967041595976292183,(((((2641229766:0.24412535409110230900,((2588064761:0.28201180673526454745,2842956235:0.16717810481765360553):0.05614185498236565902,(2558975869:0.16234012994352775561,2705728756:0.19288982680961300198):0.05008401450203122524):0.01303311323693339893):0.01020750492627925561,2799925430:0.17570613158015324640):0.01344783328165117739,(2800704224:0.17464291990030342272,((2839226074:0.26291671709266833945,2588055777:0.07135373487166793427):0.06431763433101442273,((((2800207253:0.01002918132369817229,(2799805024:0.00632901724563309301,(2752733529:0.01231178657786984564,2626530636:0.00000100000050002909):0.00906670416586550371):0.00918852217893118169):0.01316390812302638096,(2558930254:0.07458926050756421733,2595354576:0.02250512550452139077):0.01116252522701772880):0.03953739510377839161,(((((2799966995:0.05643408151771241860,((2799792135:0.08536452242320261008,2595465094:0.07342342598292413147):0.04362831290431671422,(2705629370:0.07193964091134481820,(2526135030:0.07396815282294856575,(2624760928:0.10660130992886558687,(2545782804:0.03137141249120639630,2525485986:0.01513214801392247580):0.06203447875470306794):0.01975173934878893256):0.03817295818012329117):0.03715888433283768416):0.01839521236912935662):0.01872570880226715612,(2558978132:0.07279040343810601332,((2585086085:0.09695961355625674905,(2562628640:0.10868235653939228857,2596805890:0.23947540152211799214):0.02662821683083319360):0.02598389633708669821,((2608457175:0.07221008940803276543,2624754870:0.07039544628733961085):0.01580281795476233542,2579735357:0.17361660682589494242):0.01170083920903182938):0.00979122590502649014):0.02333483490705412847):0.01400656292867200059,(2609145481:0.08874658731058018835,(2565686876:0.07047708621660155048,2799984546:0.06823889366898630571):0.01301957246053475105):0.02015320684349843419):0.00921543328681207786,((2799892165:0.00403032563439473246,2657232824:0.01136711775106183375):0.04576902554551863511,(2558424837:0.01361783772817756581,2608585660:0.02690206153091904973):0.08626601777689017758):0.06791642030158764887):0.01628175359708365633,((2585348001:0.11876218057510075365,(2595376743:0.06861841459043020730,(((2800927012:0.06477927854686933717,((2558328162:0.13367102740304728781,(2562814666:0.02660031409966407551,2595443909:0.01519181877881079119):0.02412024944079067812):0.02775359587793391203,2800919304:0.05739519044796706493):0.02713397966325942906):0.03216551107613419003,2752742199:0.12725419243904792510):0.02719312961628396474,((2800914346:0.50174324717330798240,2800916530:0.03359856416514039185):0.04655522834776353036,(((2573549903:0.06337266408453630373,((((2799720166:0.01156055146019360769,2799862877:0.00674796086401232252):0.03241559056957458301,2799995948:0.07083373207860159393):0.02458830707632789908,2558351614:0.02226724126350334773):0.01108228737634782413,2540926394:0.04457293941695592010):0.04960045099791023787):0.03849369815264397365,((2800027656:0.04722266706586500384,2799918210:0.01475003405180857173):0.09779194297265690616,(2800029241:0.11139438770953838387,2800159096:0.11557748345576404625):0.04370161110582551633):0.04026669645554214333):0.00715206509420109396,2706111648:0.10329961911524815354):0.01191850636462500612):0.02431179076528309363):0.01722978236313739767):0.02415404915275906964):0.01333131937981934557,((2799703734:0.09536050561839887196,((2800093858:0.07522269824812748140,(2799705396:0.06625100658843569024,2800179188:0.03233579370777121126):0.03274896677000433548):0.02751568916272226564,2800093824:0.11290639005856470400):0.01692362602370637778):0.02626938860564338035,(2834331580:0.08580060724446704479,(((2800256914:0.29829969661906891032,(2752750314:0.04444863859549520735,2799992197:0.05057288596031966205):0.06752070908842905395):0.01673985080678073653,2595458511:0.07153736964043752589):0.04065580967534848655,2847165001:0.10922860997095479307):0.01581877028748175998):0.01816036410559019806):0.01751622234855198385):0.01378400385751363949):0.00230126464404900328):0.01674957281705601389,(2799839400:0.13212484951345071504,((2799791722:0.19698096589605601503,2595381742:0.16229560474373747048):0.04919133773075222427,2752726704:0.14522688609944392479):0.03040879796847997113):0.01123649122749157889):0.01890422720686093030):0.01932196664569552774):0.01041781042485350958):0.02894000834418614457,((2800758868:0.06843177377446224563,2705745921:0.13135738403363367288):0.08628727494093978156,(((2799702684:0.27176972375979974172,((2586829616:0.05928499105774034245,2598981547:0.00132260490900913056):0.18159181418450839884,2624757133:0.30453216534636490254):0.06150543085677551147):0.03394002433613418218,(((2855344320:0.19158363059168428966,2842956051:0.15471944100252973953):0.02983891193113208037,2601107387:0.24293816207525165130):0.03134836052864421047,(2657160306:0.26514080006421247848,2711656596:0.07637257437418942807):0.05826222205949609795):0.02225850306473505652):0.03431685174019812740,(((2620724900:0.16998757723697499600,(2622833779:0.08878739672406271710,((2800879369:0.15983104420854765682,2786838454:0.14701027309457390113):0.03923376422676561753,2800897962:0.09795662740645183497):0.02811680871936381859):0.09521797617008012637):0.04212694764532579766,2705736037:0.13397332815938090000):0.04948519203697040320,(644271012:0.28412509155658793869,2658532252:0.06323948272051869990):0.02302936274911216927):0.02997641464305846742):0.01618619632717713253):0.01757993280971364980):0.03399157870743091392,((2846507623:0.00000100000050002909,2561350850:0.01854019563663375850):0.22693344121412567516,(644252388:0.11567841561451985832,2541461747:0.11522274948882760270):0.03739871655875714324):0.11498625342200384514):0.00993306518060151598):0.02182420894955805143):0.02577746869165278842,((2800092188:0.17438565117821988593,(2705716893:0.23105670684902129830,((2558991713:0.10434539219901940721,2525472888:0.33235040332776033534):0.07524688905404418315,2595172637:0.12980846190950906527):0.06139371136100429255):0.03563966021898697101):0.10380089737186812271,((((2799923230:0.24340305880725437992,(2558743396:0.41537575976749702145,2752719722:0.18248586032171279503):0.08626463950645781031):0.05329427981415075372,2705757581:0.18402134054731267288):0.04684897899887136008,2563186208:0.14143251427608519166):0.05134379276105924261,(2800043978:0.31073692464512220335,((2595118096:0.00597601501471312947,(2826148153:0.00660228737077001374,2799877798:0.00984339416954598152):0.00394703431820290097):0.39342101719256417081,(2820405410:0.68237790697740696721,((2654561948:0.03366182305479798603,2595167014:0.02525939350584125928):0.02504885379875404841,(649835390:0.11775145874458640971,(2540924427:0.00952446161021767990,2579386810:0.00306976460114371207):0.05298479761589797860):0.03278117668590324607):0.10954880250625254057):0.07462805661724662698):0.04132159039185424876):0.03409274584222364568):0.04096685037690735859):0.01796834652354540804):0.02268282778541743164):0.03447579490841795602):0.02864712108284458644):0.03772112705441321712):0.03741272549287059240,((2562005957:0.37194220580550085842,(2841553024:0.05527640076088663479,2595461329:0.03586944475249331798):0.36790477111820812928):0.07365740741506508760,(2558953568:0.37251220465956347283,2558957037:0.28432298306919473463):0.03297814728560828634):0.03242181015643253589):0.11954780147615479136,(((2799847537:0.65923638974066089968,2608488892:0.41894779817916860676):0.13099100052267770300,((((646081241:0.00000100000050002909,2538034443:0.01662875201978501749):0.36247183065403432156,((2533131631:0.11419816984993763631,(2532894468:0.00917670880283168872,(650268247:0.01381538369821066516,650191607:0.02680403556988856725):0.00400575045651969247):0.11727800583574377047):0.07274197749040689498,(((646085043:0.00956040259721666758,2540068861:0.01000051049871533010):0.11960852036868674375,(2719166036:0.09470424473760816197,(((2834304280:0.08109745665246932689,2601480645:0.08843502195837948943):0.03349557170874276069,(2721387448:0.11539337388372299109,2514456540:0.10163573408646986440):0.01426616622435761261):0.05319266167123767181,(2533133539:0.03421898066489729301,2532897074:0.21968789440568231575):0.07974768230656276158):0.03210812306422528017):0.14257331480967669335):0.02053139582681609218,(645481800:0.02719303599881836564,(2689543158:0.01310257118779855137,(2689563288:0.02009055606731377855,(648811512:0.01366498462557869630,2834301892:0.00880360741077940157):0.00668487251859275957):0.00510196612700743526):0.02149894599639708484):0.11611264754561403945):0.11405855160810132731):0.31577444422058387197):0.07764827549253994210,(2800235762:0.38560886623864143452,(2800221878:0.26024607000058808115,2800238191:0.25919614804322299584):0.13370701752123684281):0.10279850766848699917):0.08305998141386916611,(2861592239:0.29220359373819915216,(651616217:0.01033365508640183596,2514423702:0.00583595231005297390):0.26343334387286199139):0.35013759410245903769):0.02980287946448280725):0.03939543808919360179,(2525394698:0.38080915099491446929,2657152336:0.45039762068393890404):0.05597087927516600225):0.06174178318940788668):0.02536768923442224433):0.03627127244454984162,(2608668084:0.38573928186043593414,(2595183280:0.12011357793284047069,(2800656475:0.00827561976210226639,2595180140:0.01043671659305591901):0.10652163661996860711):0.27676023306712699279):0.12063143029610753909):0.04260879770195926536):0.04656968603956230385):0.05662321279626752329,(2820576016:0.58511141704457825252,(650763387:0.63546145782702589955,((2789983489:0.47598586033943351969,((2595384981:0.59052939021338335390,2601109467:0.45900160973642711859):0.19924400573566433681,((2525447460:0.12190706920980072525,(2687275166:0.12674040247887630173,((((2844473049:0.03159203701521106494,2716044726:0.00594783366528555194):0.11448298658827338325,2654723396:0.03756126063438627177):0.03730344255523184577,((2658090970:0.11450726745633575676,2860387971:0.01069354555321387103):0.06706299200422810580,2685279770:0.01573238833758977898):0.00500951225378716038):0.02294806033449471594,651272679:0.06116782632280795551):0.04823535528869130062):0.14812189599674485674):0.31347504349947669100,((2649424562:0.59924282781884130600,(2649424563:0.43921666627760941326,(2514580894:0.00000100000050002909,(2563249927:0.02446080495270870625,2791815758:0.00578900205763973816):0.00890931640194592145):0.36836459709678581742):0.07060833824759830957):0.22281495386098704170,(2820716209:0.50614540296736809655,(2813315041:0.16305917924240379002,((2846164322:0.02008242922610066136,(2854008182:0.02649824281067796397,2849761681:0.00000100000050002909):0.01298292971149824990):0.17116854666230318927,(2846163923:0.03822490818401234891,2849760671:0.01589169396951786023):0.13925633742610107890):0.04155276894770421059):0.29006757943117167375):0.12725369173914211074):0.03449117616727867541):0.06241199372542757806):0.10790546727840458208):0.32666110562029093689,((((2752729391:0.14227072049926489661,2752732426:0.12299490093708199956):0.61574295723963112792,(2752750457:0.22931854420862979316,((2799777614:0.25842439844437709029,((2799741669:0.10792391295936702711,2799829206:0.12982860295116355198):0.15653290430417227119,(2609143829:0.20321138611623190684,((2799713259:0.00906875932842647094,2799794173:0.00342462469975796449):0.11649621777335759931,(2624782484:0.04338351235535867212,2800084618:0.04456482397400458872):0.06412061915142870661):0.03014368488715581801):0.08323309513999621601):0.06909684640103903874):0.08323360188621142797,(2799937412:0.17656613842145624238,2799743407:0.25245189900056003163):0.08342953432779043332):0.09324173143074079850):0.27997417285302722556):0.15081685284013932047,2820584347:0.63559845406683135316):0.12272304551809692930,(((2789413033:0.09760164977630138294,2789430133:0.07746741409935557765):0.29037134491460875330,2820290680:0.60812144456548933302):0.07998178540286421390,(((2820522070:0.23819268033686380459,(2820492240:0.16612180901154041668,(2820522632:0.17712800913316634199,2820378497:0.22470759498141834598):0.05016874731199712917):0.06101517282864819813):0.03284679682847679860,(2820563457:0.26846408018953787922,2820667079:0.25434545809671604832):0.07764502268238317184):0.06544729251828083905,((2820285967:0.30169702722421110064,2820684417:0.31167538345059708771):0.05080188016539443491,(2820632632:0.15905360038075658236,2820380396:0.17996351923840545051):0.11228598541747644712):0.04984578398620714834):0.18087880428704800062):0.08396413482393211281):0.06724707673190134793):0.03066128285678777418):0.03670179381204684288):0.02493005763607978806):0.05035005888926897405):0.05274981436005130725,2820448912:0.96600906333400693438):0.10301739874556194165,(2832832910:0.61642782320467881529,(2652128630:0.27601185845893122517,(2595205167:0.16549706867628771745,(2657039525:0.18091624157820926366,(2800902966:0.02848752280274991985,2800889405:0.05827411911521252624):0.07490930121820552068):0.08208037219311116461):0.24732167339028157671):0.23519116717829210983):0.08839887266910471941):0.04167401928349569878):0.18200965660165735471):0.06909629921421364673):0.10590787978118217094):0.10940905458837513198):0.00509470139615399425):0.44809298778466027935,((((2788951942:0.33218832725337005263,((2524184488:0.21053651993369135176,2636197197:0.03664128818752792477):0.67848517347262460309,2636197959:0.41906398165399483258):0.16307902129070875330):0.19609050602039670985,(((641515593:1.08619863852471021382,(((2717893655:0.40214566154052877600,2658556156:0.24315593518436451337):0.19860008722449148943,2513474258:0.34757084304691787668):0.29378874519880932015,2731910086:0.29333241249898417413):0.17548723137991911747):0.08636503645076477886,2758441259:0.26452095362456073957):0.22805253712634937502,(2787671981:0.29532182381807475791,(2788952815:0.02015673985879068084,2791103638:0.00000100000050002909):0.26016484153136509860):0.13504346264171049330):0.12812265633478003846):0.08079216361318249107,(2695175817:0.12862229068998501380,2727773201:0.57030131799921790492):0.10336485643908360776):0.15813451134427347622,2708350495:0.33573266943566720810):1.75484977629209160099):2.46573641358064810092):0.39077426166878798108):1.02357736146586408843,(AG-447-M20_NODE_20:2.99932818710718240851,AG-470-M18_NODE_37:3.96296906575118201843):0.61918686024925873035):0.91197817840695960534,AH-324-K11_NODE_12:5.03799766190394660015):0.0;
