# Supplementary material for: Global and seasonal variation of marine phosphonate metabolism
Source: ISME J. 2022 Jun 23;16(9):2198–212. doi: 10.1038/s41396-022-01266-z (PMC9381506; doi:10.1038/s41396-022-01266-z)
Supplement: Supplementary file 41 — Supplementary Files S3 [file 41396_2022_1266_MOESM41_ESM.txt]

(((AG-908-F08_NODE_17:5.58186335077956030659,AG-908-K15_NODE_23:3.74622481501202075904):0.67609070064852594406,(((2779143858:0.04759879794128725472,2807559228:0.02180881018175447397):0.04291032209498898964,(((((2739786205:0.00975382772224918197,2717178080:0.00000100000050002909):0.36562677224554634980,(2717486061:0.01352125905378747349,(2748008469:0.00770380928460810341,(2717468279:0.01185050584764567663,2717180766:0.00774358392912659343):0.00237286852127470806):0.00587198660027523234):0.33785530086265502803):0.35653812498162096301,(((2598759617:0.28946173320385221173,((2840896591:0.17882806047397323268,((2627882879:0.00849320910972956901,2627887510:0.00161737852140971905):0.35975780208034791041,(2837143821:0.10854026558487703258,(2813178038:0.10758706001050749590,(2817905407:0.03597405000679948506,2627892923:0.03467328376101537490):0.28456700869176909663):0.04584544713398201049):0.06973077952457493178):0.05441380816130952924):0.07098179774983161272,((2813200485:0.00562930368155349636,(2813094828:0.00937486141964372771,2813128820:0.00264340608253449492):0.00000100000050002909):0.65315349217589768749,(2502304581:0.02098650236429822069,2678739304:0.00925895122768058583):0.19873110210534886133):0.08262829483205028080):0.07957517742938388650):0.09757424880596890504,((((2513674240:0.06301011243564924591,2671121531:0.04903061895894642030):0.03236454098415281894,(2876835775:0.05490228197615892869,((((2876829882:0.00249349910751639351,2659736579:0.01012233796259104195):0.00683829554664219016,(2636524697:0.01292445461539257212,2793073762:0.00559484643840914460):0.00533920335685716084):0.00746603944301671516,(((2655411252:0.00848987281092426251,(2513659651:0.01803339494280640706,(2513862679:0.00504673789923474909,(2665775964:0.00508202588390894560,2517893339:0.01529989200379064385):0.00254479312573513373):0.00257375933144754834):0.00156287057132185056):0.00299794696662207972,2656901483:0.00556539465317631293):0.00864486591554639895,(2655423419:0.01766344677328197249,(2776818070:0.02300829060523088346,2641672042:0.00785452553451469575):0.00312065148265084583):0.00479753987279525618):0.02011345633896232526):0.01001121809065795218,2693390278:0.01192925384338608917):0.03499381016953157647):0.05554436883063480768):0.05736146935699672211,(2694650588:0.05610956251291323443,(2790829547:0.13300684550443261922,2847909654:0.02442762269235175532):0.01895378561609701445):0.05120293385877773551):0.18974142946069569304,(2790988896:0.10814942510390627983,((2688919040:0.00511711162585303404,2802698995:0.00519516297020096961):0.04507100405561282469,((((2505836236:0.08349957150341300038,2802699877:0.09918892459198720701):0.09670516114219517012,2638369495:0.20098831274723105711):0.04176786403219878013,(2829781367:0.02466316972844487601,2861415761:0.02515024840060815087):0.10317368777802904400):0.06109475766155544191,2712393823:0.06267546720147083861):0.02442601566865406151):0.04523321780455278468):0.31831439736605932067):0.06473498992309906219):0.09702206310724723060,((((((((2683682738:0.04065186783756930683,(2516294168:0.09628360721025662483,(2810385417:0.24058392664499780866,2672789603:0.01907914998350062480):0.02882532917408955203):0.08894014368851183017):0.66685217940354479804,(2675677531:0.23354258135872552060,(2874976468:0.07537726995339019687,2872209579:0.03543254132733000827):0.11248419234589412952):0.40620821633177389698):0.47189455252813716779,(((2528232948:0.23661848648274230733,((2599544276:0.34135454544200033444,649899616:0.29415672160461908691):0.02348929728721900825,(2538571752:0.31608378814245291499,(2569033359:0.22115593741162481445,(2695190581:0.14010429125917781001,(2871082601:0.03518583992304822466,(2871083382:0.01951840397117705211,2729506057:0.11679379031203801498):0.01682699829436307831):0.03697204706394285195):0.02924011514459651587):0.03272243960210517028):0.08666914369577685684):0.05931219943196120586):0.03120208919183521667,646815166:0.31573449149031840300):0.31114619446783364776,((2709246614:0.52616480538743315432,2636334783:0.43662559314905097230):0.11636908448846408626,((((2621186865:0.60138404390851196712,(2837085328:0.25674805720322518843,2719735028:0.22777965736528160701):0.21658515248056639524):0.24000354003027488115,2791902839:0.40726605863819598241):0.06271132218253028245,2656473054:0.53419767745152557659):0.10096253240277616725,2647241009:0.50800525657961281834):0.05482041856901354038):0.05369451274587442452):0.23738503684918876857):0.18979832858775977367,((2713829200:1.19865542139026270974,((((2713296033:0.84827796369663444054,(2713976103:0.64587644659553833382,((2644491661:0.76375124991254439433,((2787691478:0.73548761755367109139,2787653043:0.59353613291629259141):1.26850526063281066058,2752608591:0.90702634630523193415):0.17772184510857855222):0.09310943047744912882,(2688751337:0.60045469267881612652,2714129415:0.45143176290795811179):0.10201079380851603429):0.09778915305509644496):0.09302761311721251258):0.06897049866188151301,(((2717350393:0.30829988932372326405,2717400549:0.59578356689009825953):0.54896129405764826359,((((646847085:0.46238447359886047927,(2563813913:0.16948304180139536768,2664211791:0.21272258144345565500):0.28810153464184129479):0.10180066055987090079,2503007025:0.54526931490022279014):0.07704374072514613703,((2236436403:0.88586088560807796366,2780001323:0.53273969029026813082):0.03926262050959179045,639154393:0.31938125300784825367):0.08606072502874613506):0.03194131984512595807,(2717590048:0.58321457556744282780,((2619962908:0.26512247854080256415,2654138230:0.45098488067756026254):0.31053828660721150001,(2667732765:0.46237966989589979194,(2848703283:0.37529602784098797796,2667838737:0.37070377071092036614):0.16178150229418150619):0.24125512494664502761):0.26110504256251526600):0.13163818615892627917):0.20005889608514151878):0.23813388973986079900,(2717299871:0.89877112348644783157,2597049052:1.01528237722691483391):0.19686547851986993529):0.05725164287785172029):0.06957428351722723392,((((((2595078053:0.84686121303755446110,(2597047640:0.69792834378910861837,644406521:0.42116036305708809406):0.12053725250050745244):0.11827405180389065353,((2600355201:0.08565310008407557574,2599295366:0.24904887685366045025):0.35584850421461600156,(2831694509:0.51497396773570047745,(2641495067:0.58335731735748774796,(643172439:0.02897319606315589338,650383329:0.05915392124042812005):0.35216691963674023880):0.09560093422769389004):0.14133470750772783586):0.08705197451764275229):0.08586099888919147827,(2831568664:0.77040981338930991651,((2839783272:0.69410048033728377614,(2776221339:0.50652312102645791203,2792118215:0.44514058288485908177):0.11871484813761612465):0.41677072440876289372,(2721741221:0.72407315792296234047,2836791284:0.54984599150972424120):0.22475228938947924839):0.10014693738107431631):0.08287668421958641063):0.01896638534900993781,((2529053442:0.90872504082452543184,2596410800:0.68674803132807216155):0.06728110466612123586,2752567061:0.82894787548131088073):0.14474554732350514152):0.08136980906395471780,(2598169595:0.62183685518276443638,(2718732451:0.00233606452167365490,639787856:0.01739822735457034059):0.76470136955258849465):0.15304205323246131143):0.05503924049255556894,(2739846146:0.81993647032241612216,2823626624:1.01271691275146458189):0.37563423611437007921):0.24330462101538652409):0.06198152168707298654,(2744675000:0.84959490442125829013,(2739873622:0.40304050835741861425,2739886835:0.42925076843060561149):0.80077177784427500118):0.08556769796847069065):0.12834966105847545048):0.09834130315605536798,((2653665506:0.81109638060904876156,(((2712797897:0.85263274729993432377,(2709169800:0.76686455157414024075,(2627375593:0.61675676811268598243,((2710015190:0.30885430085921805610,2627775765:0.42612593405991888718):0.15323226257758729152,(2710732685:0.51350316505595328120,2711239156:0.45663969367532331045):0.17875262245454151544):0.08009040172469593377):0.18710445673315517778):0.36154380442914724192):0.13145752141345151687,(((2583644532:1.22268671356681690732,(2837650914:0.53261993896435078089,2837693419:0.36939414507602946758):0.85781146498085525387):0.36195607349250885632,(((2805015647:0.65304831400088692028,(2646533397:0.88675718926459690117,(2777439336:0.60917122008909663222,((2585375326:0.50031221966732786210,2873104767:0.20310130615717802982):0.42077210332536224557,2517958598:0.76852091218096962866):0.09213770825887715454):0.17946238489461904808):0.12934011139734397089):0.26247089485537522524,((2753084886:0.69460778412119661418,((2530553043:0.36496138703036423712,(2766316302:0.02485211677049019643,(2725288092:0.07827964276739009242,2873184500:0.07791904440313969504):0.04159057076527493402):0.23871290868171801680):0.43911130920687996282,(2856905480:0.38283076772593127579,(2565386252:0.12990385899236930878,(2626639878:0.00534348102083551969,638103023:0.01127478221017739861):0.12762078981830587976):0.15313989771541952623):0.38969297521305579224):0.15203114931220529371):0.12428500190326659258,((((2731978880:0.66320602315765542212,(2766656688:0.69452725303083617803,(2767938709:0.59012130407958529599,(2777047922:0.17928959845131114959,651727639:0.11632804376774727451):0.36050623319328106708):0.14928810563752736851):0.03190402352981013684):0.18589130003736095698,2868059364:1.64022180118643845503):0.22136129214647690122,(2862252005:0.84640755945145851324,(2862749499:0.16486123506093761093,(2772761634:0.06828959711262903853,2856813603:0.15506352048105270791):0.06620313169115868424):0.56268170869205358375):0.14576238044769229685):0.03105858784682695786,2777551172:0.78450884406748666589):0.19525870126315228448):0.33528286044030375379):0.33536460271643425690,((2754231609:0.13900860087603547632,2754798332:0.15770044232293006781):1.20123308317060484285,(2817867567:1.76050916158573311776,(((2638754550:0.78828343726044369788,(2513186551:0.40834388622911821365,(((2730459167:0.37034888529327852913,(646680128:0.25398578628096946108,(2597413833:0.25673659685980004808,2816394582:0.18235372661717447196):0.09783964578267752288):0.15423254408302958240):0.20137271569309175834,((2813816346:0.04231723257031472230,2777095579:0.05531935232143517928):0.18297866610945351384,(2813952275:0.07295846156877688893,(651726258:0.15396540207949677148,2551974082:0.07927074879803444607):0.03114300163857705930):0.14778743360746296465):0.33929676742144171397):0.12988631150056048624,2773747976:0.46095251286874616703):0.04661409451897668282):0.13402059643265992750):0.43590857541207467252,((((647613315:0.63408019955645411603,((2717330587:0.02782603323020421682,(2667844983:0.05222918955888709858,2608201272:0.01336823660064481549):0.03040501742077308944):0.31450032053538690135,(2717396120:0.11598519381646196780,2553539093:0.19567234947782022325):0.13781152415241942899):0.39317526326967405792):0.34095194555840435680,((2787801232:1.22606719988047285774,2752680966:0.87069467498987529464):0.12531803298002613944,(((((2789413037:0.35744738854366581160,2789430138:0.22764258248856675260):0.51107173212870493639,((2820940190:0.50949564547718295682,2820871908:0.38562373871346344867):0.44054087564393384913,(2800213643:0.79666625970977433813,(2800005826:1.38220864995757608540,(2820684415:0.65694216609169697740,(2820522071:0.51691260032138042213,2820522633:0.72581595965389988923):0.25076759259725617257):0.15604830273438236032):0.13363076645454538549):0.10056025884770865286):0.11209611578362331519):0.06617024856493618212,(2800250868:0.75328980063187023219,((2558087609:0.49755596943654623043,2588287789:0.82335033329821538661):0.18748535083166317783,2624754440:0.79390993375749174810):0.11292198894715313462):0.24759223942801428242):0.05711523231936552203,((2508848088:0.50975191902209493477,((((2800364691:0.39592315469202438161,((((2793221991:0.18438885075788075119,2800450738:0.27957566784936871418):0.07815088939696775150,2800480598:0.18147769187896414800):0.04479983547575418223,2657196899:0.21505383236628317078):0.01099348874861817184,((2800491409:0.19278219254302969565,2563259992:0.15573886858983257420):0.06953898068292659052,2813600312:0.41126603544031886672):0.09636396400749895619):0.07619014736582067904):0.10173912130180706725,(2705683524:0.32315850692478431672,2800457321:0.50747937324741398957):0.12280829537205813218):0.07812974495095970084,((2800611895:0.24861466432592624343,(2800523629:0.30863132776783280820,2800473384:0.27529067348330549247):0.05347666828211553036):0.06784154789929230933,(2705654571:0.59946640903630254993,(2800539387:0.17231317921130079318,(2800467998:0.11562551921450128778,2800513483:0.04992515029879796701):0.14536583977415803992):0.11035107500122100233):0.06550932452159639874):0.09329409901882036726):0.27967558716392559859,2790207551:0.50944876244043479918):0.05695124553389274008):0.13366957091892417431,(((644432144:0.27161728973465909531,(651616216:0.12410946808334552549,2514423703:0.00555305532111617130):0.57646745875421867567):0.59946019022993191072,(2814013918:0.68857559362400599934,2820405409:0.83062379330595526028):0.07142617318565831763):0.10041823115134644595,(((((2657160307:0.45110349784809161688,(2586829615:0.03685999066614360081,2598981546:0.05773715726568405537):0.35640140303106504494):0.07172292714172968930,((2705736036:0.47654493325426194872,2657161608:0.79536415455330777835):0.17157499317036498110,(2595376744:0.33688119353151213531,(((((2711656595:0.38610605443020673544,2585348002:0.25481302554373680413):0.08027177319835758496,(2641229767:0.00994898555687608391,2632613403:0.02370372312924788963):0.52212821019077693130):0.07065788623844246330,((2800092189:0.26052128592374146354,2573549904:0.24295558311594284140):0.07686038312055651356,(2800179189:0.34990329315645146702,((2752719723:0.56320683960401851653,2705757546:0.24397069476243540831):0.24500501585832606954,(2540926392:0.08636927681595257811,2558351616:0.14833510769449101407):0.10200996586482330430):0.05838573459418510553):0.03833054180516847625):0.04303778601950769556):0.06454933697991246944,((2658532250:0.35935080818225301202,2842956050:0.30560986438438847435):0.09468243177746082928,(((2799995949:0.34203419137212093259,2558943033:0.46053880975362138095):0.05141238739405488978,((2789421495:0.47668187322206156953,(2706111647:0.42625013604220562957,2799702685:0.39740448248101384321):0.08823820930038298038):0.03418199086991008384,(2624757132:0.47670653679885799381,(2608668085:1.02580346856135373734,(2624760927:0.20921756401504057465,(2525485987:0.12803104758497008131,2545782805:0.06848918149009890211):0.04647344439854955711):0.42108165372099259915):0.12760998298777725957):0.09077925012915093184):0.03825157767921112673):0.03744947123770551306,(2752726705:0.34179832713910035524,((2800704223:0.30124344834774358093,2799923229:0.36294971308405965527):0.11947136715396115825,((2799938181:0.27608781818858901813,2799839599:0.39527532701847251095):0.06503221679578052861,((2624731397:0.28277531888097706680,(2526207881:0.55721045872287999767,(2525394697:0.53879251061489941144,(2595183523:0.20196633382670983736,(2800656993:0.01820370776929157788,2595180618:0.07666405142950261098):0.22855170980869338182):0.54027967906671436893):0.14787714017102840391):0.08721988403327289585):0.10116429105056681803,(2799847848:0.31535771008303681295,2558930253:0.37872664105826930880):0.04670652066061102559):0.09269670682260167105):0.04118946833929638257):0.04922458118247643316):0.12541991705704119697):0.03028329525096941019):0.08851351024250275756):0.02333135239455957910,2855344319:0.37576322474642753768):0.05391780816641835589):0.04596917735843607244):0.01114819707485544334):0.03561233905174404635,(2601091949:0.45846450560177454125,((2800238192:1.01156862277709103104,650574586:0.69246627355225420786):0.27086936221852542239,2558743397:0.55859779827236855088):0.05844629190908608163):0.11086822733665638308):0.06810689536229033725,2565709887:0.59591561977535667527):0.08116338190863228719,((2562005956:0.87452548743505642559,2596805891:0.80810665689764671349):0.12307382561180614522,((2841553025:0.05314267003425945934,2595461330:0.06666748398103182482):0.73146315419809782021,2820311192:0.95326141634836403238):0.09696916638390308540):0.09434154259663946052):0.07499394461497961573):0.01994635369652737050):0.09827747261623474839):0.07783997211979089281,2790299045:1.24349625360321702772):0.35477048677000350141):0.07144497582345439579):0.04481501972202035083,((2788190116:1.69240787706192130635,(2831666865:0.48095227568932580331,2752806837:0.36158410292784359807):0.33074936505848334667):0.12595016661560673454,(((649727670:0.59846926321989157849,(2752956749:1.13310713144373664818,(((AG-891-J07_NODE_1:1.36691012362532071656,AG-410-L19_NODE_9:0.87751181187115878668):0.16213439899443807257,(((AG-365-K15_NODE_2:0.45130397577098341211,AG-390-M15_NODE_2:0.40612532445829535588):0.15281475180430575955,((((2708396204:0.31352678872593459092,AG-439-L02_NODE_4:0.30117078072869679639):0.05831251333567116779,((2739417006:0.36534010750272222223,((((((2717491241:0.39159864101386709923,AG-461-A07_NODE_1:0.43609305909238049725):0.07741892634742801593,(AG-905-B19_NODE_6:0.35642623405434908923,2727579862:0.31953868570831317486):0.05280557748895454290):0.06381397101306798825,(((2823153943:0.56151567796503520924,2708380729:0.56694638040702749482):0.24688822553893990941,(AG-903-P17_NODE_1:0.25699528185714531903,AG-918-A19_NODE_1:0.22423735487167867353):0.34964164632858207860):0.05494381016606197932,(AG-333-A18_NODE_1:0.37834838803209630553,AG-457-I17_NODE_1:0.30921501877153600990):0.15101582797108126233):0.04231823598504944745):0.06322878459054022404,((AG-893-P05_NODE_2:0.27166413995756222288,((2717186834:0.10572027371073704216,2562555533:0.13570798561982946873):0.02654707600611300525,2753826322:0.08456899995400381231):0.09525359324734854194):0.35109061323617496431,(2786419044:0.40034247986022519772,(AG-907-A11_NODE_2:0.34714167192193173817,(AG-903-M03_NODE_6:0.24275646455097923959,AG-912-A04_NODE_5:0.29310893712623892204):0.06039683500769325170):0.05552125070784620642):0.07502250048811022476):0.04519413994730261258):0.08672611954914945243,AG-435-J14_NODE_32:0.55115766374716890219):0.03013379873932236358,((AG-903-D04_NODE_3:0.03018403368271165357,AG-908-E17_NODE_10:0.16089952219003411660):0.24950916416833249234,(AG-915-A06_NODE_4:0.24212383249963198573,((2717184233:0.14036726433847548923,AG-439-F03_NODE_3:0.05834871769576482209):0.21387801536271466851,AG-349-M13_NODE_1:0.16498384592762407874):0.07371367279578197595):0.06705948719362518629):0.07762406175878895642):0.01302031156985544898):0.07059333930155163583,AG-313-K22_NODE_14:0.33497896876630955942):0.02425461130088142625):0.06572162408516021848,2786180785:0.39486433258801983959):0.04658756207109050057,(2717228554:0.02272871705102779208,AG-430-I06_NODE_4:0.07051736874310100822):0.49317600820928092498):0.07355988602015971212):0.21235609543785252673,AG-916-G19_NODE_1:1.07633332990535190987):0.13682209564244682265):0.29220415912918118462,(2780280317:1.25824949961355714301,2823578541:1.40577256930287486369):0.11296909323873133291):0.09568981456326342006):0.08274097712715058894):0.18210863049703851502,(((((2813116150:0.74358424421218904943,2785847931:0.58009157754931472972):0.16374202920745356549,((((2709120748:0.48838828046570043062,2711119246:0.45840374399120320525):0.07740349076030331177,2642791975:1.04431652604359470615):0.09169043406595622780,(2627435108:0.41666203025785142344,2716823566:0.69595665447974874862):0.03886158667999103228):0.05459309896321153099,(((2724701900:0.75743669714685402106,2658550071:1.03528545912961100761):0.10367114641239068284,2741390553:0.38390394871491972939):0.06438255379074515894,2713354279:0.68076925107954988636):0.09887450875356915136):0.07275361928544073209):0.04240741994248890812,((2710524151:1.14202094297606282502,2711127735:0.48843160033194010783):0.22727574863207894440,2709911225:0.60403403123206056424):0.13119248308240200052):0.04539640483592507353,((2709442754:0.78773791397088654964,((2779978974:1.04978675282885980380,2619924776:0.52245206792471410306):0.13487271948620596640,(2511473621:0.61137001810019087067,((2597458628:0.42489540701708761183,2663976466:0.28962826800862445653):0.51828811828622078917,((((2625234122:0.99597495496042964813,(2513817995:0.73961024952314191605,2517120149:0.56048765126455790675):0.30508540988057064602):0.10745588731371054358,(((2565658720:0.43278176251108396722,(2568913295:0.06456105482695945197,2578750302:0.04366918664951335849):0.37794848193949553972):0.13156223179607748341,(2620818223:0.88361076873856458924,2536072977:0.57717968262915075872):0.07594878510084253354):0.09083468782861817137,2566303649:0.85619789141004720712):0.08341906634225047801):0.02344001676571220300,(2800580937:1.06302346527781477192,646230024:0.96081557640851666946):0.10798480154262338204):0.27273992446034511783,2709423128:0.71187875670455025290):0.07489493473122962874):0.05707942879156213678):0.14322687524347826882):0.02554306828857649814):0.04323229164173298528,(2658376854:0.51113876110036438050,(2710303026:0.67765489196495143354,2787336466:0.67883838041050625911):0.20411978238185285450):0.01245164197997256257):0.05637292087496869469):0.07172932753371193126,((2515843834:0.72589447236405035824,(2527578695:0.84556785632324549251,(2823582771:0.41362299976589983475,AG-915-P07_NODE_31:0.53231639021476861995):0.43991475824302445075):0.15727745222479630471):0.06820513200878744464,((2741338390:0.54561857630552212939,((2740265980:0.59534175415936474440,647649926:0.51498018950939383753):0.12028605940273434660,2780291456:0.53589418689928480788):0.04365734854429375450):0.03456371672661673333,2741333470:0.56145797826154431043):0.09169536671184297383):0.07243343551596072294):0.04386718077945706007):0.09856060864958865464,((2722236776:0.78008383711909612401,2509400385:1.07315277945048870301):0.32577029756176095754,2835196250:0.65780926588966048829):0.06951743240476015995):0.05802821885532949420):0.09688630637455943051):0.23828958366233338184,2811903071:1.31058996873424149499):0.02917062555217115119):0.04832704465271048244,((2705701153:0.96184504642378498840,(2705697798:0.65805949596044877037,2799569097:0.74155762038649009060):0.40679367974710844980):0.40490951140880965253,2721876177:1.11146515065527951016):0.10727371116768659454):0.09597531073763253262):0.09553814793892399793):0.08299265756039933550):0.09760430028626733423):0.11108511482654670477,(((2596754564:0.04065107084057464210,2807399102:0.07862603232724400815):0.25120102579058073422,(2766457705:0.23618239583432393269,(2818468801:0.12264875478594577940,(((2818421474:0.06007053112477317436,2766293764:0.02329906714245507868):0.04828789806728169681,(2768267030:0.05608466168310379668,((2818591547:0.02202601913160746189,2818573047:0.03676775548975806662):0.00862165840483638049,(2818599914:0.05254448303262503062,(2818512437:0.00797127711367836243,(2545386290:0.05489365392671753663,2818538890:0.00000100000050002909):0.00258395101734981833):0.04902775123032812599):0.03101604524426530840):0.04125759727835182078):0.05072337169302377352):0.08780683623039878261,2777293329:0.09866776285277360781):0.01189132920586872567):0.17168652436836684405):0.09573995213954260286):0.50098639234072295245,(2686762907:0.84975292927609880067,(2585378638:0.71369143860689865377,((2776345398:0.33029493631592010683,(2870521592:0.32609729428624567582,((2814721685:0.14675030303995154068,(2587504080:0.07867960537709313418,(2772859922:0.06409957609869390560,2514657745:0.14389078952612818774):0.02916173530273788103):0.05993388688855758040):0.16520961066541811624,(2733039444:0.15020356011321622791,(2647055250:0.20997787508610776808,(2552113299:0.11309256976954833174,2771807093:0.11610011317113218265):0.13444946275577485117):0.08478504944308691560):0.13861226581866498142):0.27550123701338552484):0.09404256663234318581):0.29214827537441900862,(2870851895:0.60655505253031472002,(2753317817:0.40917489426445713407,(2641421810:0.19457293198776803855,(645408886:0.10990633467103351484,651728127:0.08749275074198149815):0.08428586394216054656):0.34482960635384807269):0.10973164942285297541):0.25293818149622560032):0.30643180734773978191):0.24899149506550077859):0.13370671551319235348):0.37292720663608791565):0.21911336109084988966):0.06383345681756001644,((2631587288:1.27616365933560937940,(2752592689:0.82865521379811268865,2716627049:0.79035285060287419068):0.14450314107846029543):0.08982659543646477618,(2653051885:0.96205797756670841103,(2524182537:0.71300892122916581517,(((((2636267882:0.16885979496927250310,(2658567139:0.11023137181189456013,2636207341:0.13557869714595363608):0.08520108017090492758):0.14513115615333868624,2524171594:0.35816624445763489692):0.05239747207707058652,(((2650250938:0.35096917179848707846,2788951944:0.29742464930911538534):0.05583267198520009550,2791103636:0.29435254781726188922):0.08911596550730709054,(2731910084:0.45315247059757524095,2781002752:0.27694216194503973316):0.20044394661411096825):0.05160736784842653857):0.15113774953825986902,((2502671558:0.02918377760893095182,651419945:0.18551359752020318838):0.28393061528642915547,2787671979:0.38257854857143591687):0.04368813231341978770):0.02659242596423246063,(((((((2658556904:0.08082477828508034812,2658556154:0.11529991407407123860):0.11979377115605718829,2667468232:0.09461728508415685746):0.03710056885884525230,2708364491:0.30466790121094039501):0.02757417281067801873,((2513476370:0.05225067382889603956,2517873441:0.14261289675463426074):0.23402076675403046813,(2513476369:0.16252944809531319481,2636197961:0.10802435922254739753):0.01151628125217340863):0.04474818885547697522):0.11568834193904457830,2636312729:0.10401283066874275618):0.09973305174122916450,((2667455847:0.22015600928798365055,2524182823:0.29142914025716448734):0.05309102946100289350,(((2524183833:0.26717846810129841639,2636197199:0.41606358552343469803):0.10745419239380543663,(2685846639:0.07117360106475331682,2513473496:0.05315432169478726682):0.07659851886090951467):0.06075020776294570019,(2741290571:0.27839520416666807545,(2695175013:0.04407889685836165194,2695175819:0.00843747784955820555):0.21301563160405176389):0.10406581633629864714):0.10388519276685363735):0.04922379027476819768):0.10262721283425987884,(2758441261:0.20246968934122275274,(641315777:0.20561086320663998772,2516650690:0.18888730201479703164):0.10106088008405073042):0.09562360993424727507):0.03036107540546036793):0.23240524370769338747):1.55706114401247708301):0.25330915190878189325):0.07766955936867925292):0.13368381076837754229):0.11327632667328828286,(((2778262068:0.21727333276684920871,(2739868544:0.36020041597887847429,(2786443104:0.37622201753546147263,(((2786437332:0.13357185699948337376,2653637997:0.22179990480783540185):0.04462004217261158340,2786468908:0.12184689817428195902):0.04340937295447908767,2636298154:0.13855378578134180945):0.13491212135764724112):0.06013644756042605538):0.08420138762148320077):0.30364318476674262426,(2786495082:0.40746730893226779102,2786463966:0.29802423126025001654):0.30341402033063386012):0.56318970251927213955,(((2641303277:0.55209695203908815131,644401641:0.42454198436560858232):0.20854754757608784388,(2790697266:0.84992561936773658449,((((2646967161:0.09169220818860146505,(2840777877:0.20605352538173676846,(2776321265:0.08509189342158117453,(2834372564:0.06572073892660124095,2758604709:0.05017602222762218567):0.02001925307778365526):0.09294842791823192119):0.03021520933036632092):0.08658298820244049454,(2840576512:0.24203774486519072373,2739234447:0.12110171070084926881):0.04861303426808454009):0.33512395275171796838,(2757740609:0.15422594740601786034,(2793179006:0.11987924940020482090,2848035316:0.18499387305037076623):0.07727151266110678096):0.51111208023294396607):0.06529094557121108144,2709091785:0.63197923802171485086):0.09658392260584600097):0.11185945059863137974):0.27480991278932670463,((((2835067015:0.59734518165120764621,(2599665464:0.26625366327520844090,2638379982:0.36647755204881332647):0.24028237679937464177):0.19030604417622176694,((647357295:0.10190956550765133126,2831340651:0.08229745359432674712):0.61709655746804481513,(650763388:1.05050669587612377498,2854021426:0.59675915412715119235):0.10600347406679239137):0.08129611165662305183):0.20505678942303204315,(2752729388:0.11481457816070310407,2752732429:0.22321059365457809887):0.85411977918727055581):0.04883688377275592629,(2832832911:0.74202990424899939459,(2652128629:0.35703848467609589079,((2800902967:0.23732095643352971170,(2657039524:0.20966070308115403176,2595205168:0.20255667517432252023):0.09029622121861352602):0.05703211627753818763,2800889406:0.12620508062582888598):0.21921523459721919957):0.29628741958459142714):0.12589989041604143782):0.25489296300449565402):0.13731875531084314357):0.23491454082785845348):0.14779539883204262374):0.15442564346666146080):0.31118629186534674247,((((2776286360:0.40551539022343480179,((2788711979:0.23243327518318379621,(2691380416:0.20164843332133500220,((2873576161:0.13784815332866851012,((2844200484:0.10760157940464717963,((2834880751:0.04189376286959402979,((((2645811904:0.00785530017637118411,(2651463540:0.01050695496758733208,2638268538:0.00259532070331006332):0.00263012966502884551):0.00000100000050002909,2616261002:0.00790618025694524509):0.00277569532601118583,((2647432781:0.00827858301173133894,((((2549786400:0.02143076309323696874,(2839361619:0.01319345580252036763,(2619354137:0.00783242753868051284,2769868971:0.00520611406573875078):0.00793039307339584235):0.00811433205954966742):0.00529916747935115472,2528323302:0.01575422263184672253):0.00278612564110958943,2562174409:0.00262870519961102720):0.00484588055566766412,2844219860:0.00312451711959722735):0.00261679189853785896):0.00352625543339216618,(2557427125:0.01738061991840142428,2688135435:0.01274974005703925772):0.00435551041842072249):0.00417645222640497006):0.06908759787093826654,2739412696:0.09485611053705410300):0.03675328228846198864):0.02117513953409856306,2810435344:0.07627838261255961982):0.02577248376449989276):0.04871556674032640616,2753478358:0.23412031467956490038):0.03258648163653258406):0.02526578317722998762,((650861765:0.01070850850081868019,2737783266:0.00296102604094802130):0.00000100000050002909,(2731800054:0.00796997006800608497,2691478586:0.00570934019209047312):0.00274088108443421062):0.13811555731834754268):0.05179696859826547067):0.06349013070331677167):0.13661691458169905600,((((2823846755:0.01287272183262329339,(2540434627:0.00576087808382150235,2844110943:0.00795616656300902024):0.00683993224167974909):0.10438435072631460643,((2682360061:0.03017617965875740715,(2552972156:0.01902079644004347689,2553496069:0.00845851153452698880):0.00708531457822300127):0.07219570038833300618,((2841758281:0.00431290100375588716,(2774433259:0.00000100000050002909,2770375116:0.01658960913884167943):0.02296933920394543874):0.01535982971645397620,(2851226049:0.03653227988283395955,2819614154:0.01735025801844001722):0.01814640906160591011):0.08449237341143406299):0.04536759150980290700):0.10418337086669078595,(((((2819593717:0.03225978344694584166,2550692814:0.03935589782498281203):0.01729927276907840261,(2620948730:0.07370546885689874261,(2655479317:0.04022947226471161597,(2758635299:0.05071871261079931303,2511250359:0.06912828753145701388):0.01824322773162201719):0.08843503185265767785):0.02616868986231668873):0.05151235705525331748,2511386684:0.18014305207813888221):0.02374006096668762264,(2839097351:0.07664611401966280047,(2732445867:0.03244630530455844264,2809151142:0.04130372646961771171):0.04038279884535407593):0.04812305245626970901):0.02297542435180742124,2655273824:0.13675523286644905574):0.04519799303180530026):0.11923316237898870518,((((2719897563:0.16881907911471694117,(((2831369900:0.02494597318789660775,(2690587245:0.00541295256148323790,2824797799:0.00551120661272733181):0.01331109838679002573):0.05312403629211949474,(2831865226:0.02730772517632220481,2600598868:0.03718656126029042802):0.02616324122514707834):0.02168016686389324238,(2831472298:0.07808646039276777306,2732746209:0.10423756973508524482):0.02720351433802749297):0.10979813530679513600):0.06912250779411335810,((2688182668:0.00507285256263095494,2841506822:0.00885256570517047904):0.24950988058915107848,(2643557694:0.18219193382686804661,2772026611:0.10819260521820588117):0.06052689413999117612):0.05143763857025757807):0.04091541938505502407,((2758161853:0.06230976543536394241,((2738883020:0.05452333570424191395,(2704251568:0.02164263038150575358,2689696513:0.02126109415416836332):0.05631207063318557221):0.04028853247340053595,(2689754357:0.01067108415414235942,2609763490:0.00288768334446846183):0.05586723171624768947):0.02946214671795789261):0.10908573477503979987,(2799077416:0.22360344623300923428,2821108126:0.27902067762215215785):0.05399984173005015209):0.04983278571011644925):0.07715504107693124669,(2556980565:0.28075232945844269539,(2858915071:0.14524912195185474273,(((2562798779:0.00516044143701829133,(2632583853:0.00515744303227424518,2524228615:0.01034720394544955645):0.00000100000050002909):0.05971085211040393081,(2770875572:0.01914289225902616673,2835301957:0.01822579944502921226):0.03717073866744957655):0.16360177542330145428,(2791363427:0.01580565287026100552,2633351213:0.02928953094605117602):0.09753428906684441513):0.05367207511246372548):0.09991785217093485105):0.05084186501472002379):0.04874619230200341602):0.05712995002780860837):0.18082780027525630073):0.08326128837131992200,((2556941769:0.23451500992429055725,((((2831473757:0.12011255947810606237,(2732457603:0.04097542558608731345,(2831243609:0.00481554173495929352,2834452173:0.01501680125996822900):0.01934532589039758554):0.10710499206704394981):0.02195854746949121167,(2571057342:0.21318735783895850777,(2689699662:0.10509752465466667970,((2616377527:0.10655743186972195524,2609828226:0.07322145148043732177):0.04460911068454703754,((2738458747:0.01657927672694861632,(2855909278:0.00301286771639483562,2839298507:0.00756484304388779002):0.00999208631948241173):0.04297695376643390075,(2606081925:0.00780127483262659308,(2629314220:0.01343021877797936220,(2823734918:0.01860511541759625118,649885378:0.00269379350887051549):0.00266325425596062324):0.01963843581697364768):0.07237232523355678626):0.05630928365716023759):0.02934961844530310435):0.03680808119740567458):0.11887859971920604341):0.01748087030515202769,((2523937581:0.10706116484341750283,(2644063025:0.03862222924992099460,2757831928:0.02528582668629149668):0.02175014477606253271):0.08192922012030562362,(2739247408:0.10404244652422015016,(2772026622:0.12838246418442086916,((2689696256:0.01032514355926605898,(2802771605:0.00400665722113295597,2704251334:0.00645392529713540494):0.01925827145351436190):0.08731147469608044331,(2844198996:0.12334629820677836531,2732577557:0.07136535700343946131):0.01664959624946560704):0.05362785919235744242):0.02808080431989732478):0.01351177363035978643):0.03293673881254769592):0.02959619875831447089,2644302558:0.15249918202868689709):0.03070201947751478866):0.13511081495338514435,((2689488479:0.13291570267780924985,(((2557428591:0.10198231967718432434,(2643557698:0.07963890612132373814,2844308088:0.02300209502966936090):0.04839893271109140666):0.04581176865628176081,((((2643555448:0.01912116650849598337,(2831275073:0.01033086918337723474,2599691950:0.00286482918476607716):0.01458624070951533222):0.07134471996963963336,2689736106:0.02453876036016405804):0.01592263166879144889,((2758162704:0.05496898463924994316,2738883066:0.02977709949850988053):0.01738206036649337510,2791320927:0.06831773891173287261):0.01090999313039171977):0.02646380135142560944,((2738455999:0.01879003895425862547,(2839301651:0.01344818126674688676,2804955583:0.00000100000050002909):0.00796770742109220546):0.08691383823138815190,2518267216:0.05516775446227647345):0.02356553519420010595):0.02575164933059551423):0.04200665296226747253,(2652627332:0.13382502075246582862,(2732711043:0.04444294676661075805,((((2846738357:0.01032521961780546657,2513952655:0.00598523802927449118):0.00930374747549149450,(2858749477:0.01913316322770907546,(2766808067:0.00795524307044685047,2855597773:0.00266324864972493618):0.01634451452584158998):0.00097644217438957331):0.01088879117601826950,((2858733350:0.00781878659698087911,(2846716755:0.00266820064060587165,((2766777450:0.01693808914387165063,(2848617432:0.00991790474417842717,2855641065:0.01415678851723222234):0.01081796548233328846):0.01317536962633123962,2858718207:0.00534558672640677700):0.00797971961963016632):0.00611772423671391122):0.01118793125142502655,2858742802:0.01829749783125214982):0.00666627258433994969):0.03278465061646823608,(650988996:0.03085201324572836926,(2858674256:0.01828419797481013048,2753471691:0.00584546100351643599):0.01329516288934680900):0.02234421512250093708):0.03679264213572157327):0.02703186619183652745):0.03925856091910376322):0.03477993056176229003):0.10153109603804634509,((((((2835300529:0.00312847767503727364,2846873908:0.00733868494130968455):0.07788380585520496280,(2562799010:0.00567841442090327546,2632581252:0.00761162697632808416):0.07431977721574929696):0.15811838570201580678,2648574477:0.31376240210561912036):0.05487801669626494322,(((2739295203:0.15099531180244371575,((((((2506023585:0.01735332677794839892,(2758183402:0.03453672033102145322,2757790297:0.01991390827385168538):0.01605023507314109338):0.05534812902355019243,(2632987864:0.12872763921981461577,(((2644189089:0.02839577673044653416,(2655763125:0.02637384264367732822,((2639780207:0.08575523121590628017,2616888814:0.06370553039789619842):0.01293062649864604001,((2637776856:0.02590550837197734546,2809215253:0.05600452775158545893):0.01084002187974034137,(2810175766:0.04848834897138518812,(2718634348:0.05482525252119730547,(2687792296:0.04445770059289214093,2758153666:0.00677765126925980541):0.00892372443462558992):0.01260324565877264484):0.01793296862404805680):0.00000100000050002909):0.01261803157890271400):0.01348917585769898730):0.00736956246680221024,2639015549:0.10811971963276501008):0.00606917019680068386,((2511309640:0.00599304039712861801,(2511255976:0.00969122755820168470,2794789267:0.01125914558254349600):0.00264578371229311996):0.01808153682505122054,((2794556343:0.08393581621701651230,(2525345731:0.09951967768669775505,(2562415310:0.03658118549992325080,2808392707:0.03723025043052138883):0.00846874105801432957):0.06606132400326886200):0.03149584819715010170,(2557103590:0.05346644417104085001,(2566771981:0.08198536565770842000,2620396671:0.04476188874325234823):0.01873151929526183437):0.01583464419630728481):0.02008986533828641119):0.01031299775253723822):0.00842699096717085608):0.01628506806937687207):0.02636366375527497349,(2667640968:0.06662280110477661332,(2716152905:0.04117457669499348383,(2511322025:0.00191026145609509649,(((2747930909:0.00782791779615800952,2511304781:0.00784813096471916397):0.00263234026282372713,(2637111322:0.00261629454374239434,2643957018:0.01842604659594057268):0.00260611032055978013):0.00258935869347537472,2794923897:0.00786428460867294975):0.00600186603698906872):0.00580113536954742198):0.03894779889662706301):0.02914669016266753857):0.00993311910586801988,(((2553175078:0.01043392518236035439,2671080268:0.00542407684318464266):0.01099039985765370812,(2547568993:0.01063934571467188041,2520391831:0.02166361935885072545):0.00234438630885378018):0.03585755252424257383,(2745773282:0.02354191600347515720,(2567251216:0.00805344713508490857,((2586967363:0.00523681272366341346,2686043098:0.00529542122387549087):0.00522480520998253907,(2642401649:0.00523577366985674472,2784971979:0.00782030292630896476):0.00000100000050002909):0.01046361087850053440):0.01753583411072863127):0.05270271399871818280):0.01930980693922836056):0.02244000862228835366,(((2506359814:0.01646223890650694993,2716158137:0.00999416114665160893):0.01189522372351766930,(2731842355:0.01397598455213821568,((2681827110:0.01833886930578761815,(2758165612:0.00901728243205089479,(2653160739:0.03245728591719357348,2819419888:0.00266216043856271024):0.00682812423601128222):0.01220435228703946676):0.00582384973543196779,2745637707:0.03427369255864690795):0.00547778185140938845):0.00939386253759919194):0.00629246738743948018,(2655924090:0.03272361109590079392,(2620397271:0.01946185988440976913,2617431832:0.01582662537526302940):0.00759637608684765684):0.00981723977759046441):0.05838075864354765054):0.02382226472520387536,2794560464:0.10327096084924929087):0.03688084294761834192):0.03903375468245325747,(((2745383004:0.01079326216110113382,2532028648:0.00000100000050002909):0.10698640128576786257,(2609735807:0.15498370254801616119,(2523730369:0.03785948360470944851,(2706226508:0.04913074374259762678,2872575117:0.04826328107390956412):0.02079136366792117691):0.03239031424821575689):0.05191318303125567329):0.02945612379625730387,((2824218398:0.05981997244082477155,2667577833:0.18402564192731071802):0.01537506661605182907,(2514376548:0.11783193187658332068,2769606932:0.08223745397619094954):0.03887303310490797942):0.04015393448125115228):0.01826327828902296266):0.01291331947682251673,(((2540739819:0.02043729832948785324,((2671791650:0.00822651606328748952,2581921561:0.00265325896659010605):0.00457640617788750582,(2663027492:0.00817166696703809994,2743559624:0.01366735933626661743):0.01295113241592697056):0.03074409660225116761):0.04630915543783871435,(((2765583635:0.27975163603404223922,((((2731459182:0.11655133929887219468,2646511875:0.00000100000050002909):0.01033538157953140489,2784973148:0.00300237260940865863):0.00567764956328077001,(2554223033:0.00000100000050002909,2731466828:0.06241463419529524881):0.01130788754366425508):0.02444391085264972091,641548374:0.02417562557649097568):0.03755569657752517304):0.01725959708428389042,2611060233:0.06843550714664486945):0.02781468156972234998,2667513586:0.06318640151370089053):0.03643098982977584221):0.04422554567504470568,2708630316:0.06230833062150130386):0.08842098076780147142):0.03471596153070911212):0.06739232413765260110,(2669214672:0.00828173869594356522,2811617275:0.00736182345173903678):0.17400179691784423142):0.06598634168686171031,(2819545038:0.25241958302376510392,((2655273818:0.08327751414852448131,(639849905:0.10984530182421900490,2550695030:0.05419043849409292679):0.02545996952279099002):0.05677112422969081418,(((2677209749:0.03833121865846830095,(2752383504:0.04653482537862342616,(2689070368:0.17246820143119556690,(2609802048:0.01389495539406010102,2609816586:0.00156760921407294489):0.08118044238140374735):0.00246220702833266922):0.02211961199607293677):0.01876506575969009646,2686684907:0.02919003610216659023):0.01386951880257730231,2689499152:0.05031715661320071420):0.06120849052508524346):0.09088337186581539606):0.07442235897455586058):0.09812413574079094369):0.09628565710630321295):0.06822918130101696121):0.01460844796281161179,((2840576744:0.00599126822835422280,(((2558647886:0.04514132107335704774,(2628841066:0.01263348458557507666,(2815336724:0.01342713169907109629,2686964308:0.00314990377074172599):0.01697882689353882174):0.01960773240544468402):0.01328911183493369959,((2686889124:0.01512779081484971928,2837098518:0.01271601218492654159):0.04762941269447200365,(2551940037:0.00695511555859439166,2840581959:0.00845541664208735409):0.05086639246031754436):0.01304333174076712648):0.02294723857652808743,2656623338:0.04353026753702737839):0.02113608087381561168):0.29829609609210616661,(2755584599:0.05604739148770735563,(2580959107:0.04270143680299676864,(2756912062:0.02176545502342280142,(2706161034:0.00000100000050002909,2842325405:0.01060701370676314648):0.00790878146348005830):0.00416911732012658492):0.01968007466720880783):0.22893424024763353586):0.09587563543373522901):0.07934328288163294829,((2757604548:0.01175156647530375617,2757581712:0.03209534469524024519):0.37392404584725308370,(2774876392:1.36519180382722660205,(2508594523:0.62845560146257206657,(2582926649:0.52365808471560182369,2624584696:0.79996201942183486899):0.39891054090014010924):0.21668654847604462699):0.40128300415036310955):0.11014854759299801124):0.23046749529048432548):0.19586484187299579851,(2832961861:0.58361512201026599644,(2649616868:0.70163375673787653497,(((2689305157:0.09024858424017298542,(2654668726:0.00000100000050002909,(((2577223406:0.01574578253598863525,(2553303726:0.01044828436229927604,(2826367965:0.00780167339532296129,2629975065:0.00261459274046556148):0.00000100000050002909):0.00260903670005761855):0.00261909694343471274,(2826595670:0.00997558206054751338,2583069838:0.00351093920236117320):0.00499514837514999747):0.00255266608565446083,2651298897:0.01049282280598302919):0.00265223319559933267):0.11079343621848335155):0.13744755117890428142,(((2843964472:0.01854513437843089904,2580956526:0.01556625394695789442):0.01486550573211675545,(2690677527:0.03470709968440701537,2773951197:0.05255099192878788517):0.03019962318804707974):0.17855282310576570115,((2710167681:0.04918995200509253957,2580606194:0.02025473128099317816):0.10685014885777932570,((2754979624:0.01960979718338630093,(2754287541:0.00466663594228716467,2813913008:0.01789642834426015058):0.01336546422448221458):0.04979143441112862667,((2563030921:0.01944196314119666161,2774112511:0.00000100000050002909):0.04190940856453533730,(2662414014:0.02531917951569400554,(637767399:0.03494747787924104565,2754640719:0.01558923618519738631):0.01751333225679179914):0.01366151348253067353):0.01928289203175651001):0.18273598157374923434):0.13644688553268841114):0.04098660337012101362):0.14594415642967761837,(2829983999:0.23304609256525996019,(2511511849:0.00490376649676363754,2864655461:0.03327139661108916707):0.39711197029893180455):0.17322073975202326168):0.11750780505162419787):0.15093014556578865371):0.05956390483526149970):0.08003112416292472442,(2730516576:0.39771290891185101524,(2654369765:0.43274995448099468076,((2714140915:0.33847352092334859197,((2668522721:0.00874035057103564154,2668529189:0.03677762625495577253):0.37562817708523599247,(2611990971:0.23192438958450461994,(2659957909:0.02357149085331296592,(2570331241:0.01777790400535978269,2850899433:0.00533381482472763783):0.01142100008289808830):0.27121943840921619584):0.11860147716549525321):0.08135001259100735349):0.25061251649312937806,((2649241111:0.19085937147343551290,2611994082:0.26123051867162833117):0.38527465624495849106,((2682622830:0.00720772906531799533,((2587179817:0.00790551478101129794,2546916211:0.01151304370512724190):0.00258772489583006552,2857316398:0.00524754965802273765):0.00329385745743087299):0.57836093446092284864,(2788905195:0.53274729116790353611,2788872612:0.40320013453701464279):0.15426136265620621346):0.12243692207060993815):0.14560809996544402112):0.10534911207554757684):0.14949177013107839418):0.07572916612214673771):0.04409541704237666948,((((2628125578:0.48517797207113150249,(2805293011:0.43282624417746795586,2636246649:0.54492338494396075355):0.09494204870669376017):0.03369178739531961120,(2551911538:0.28753556335863050819,(2698421646:0.24136847032701830296,(2516923537:0.18943143871306689086,(((2837191246:0.06861191043394783418,2619133496:0.11581759613892828042):0.04297227561755011249,(2645181486:0.18346455261164182349,((2645180979:0.10939476981264163735,2829893104:0.10715727817796116828):0.01243761515686779041,(2732512858:0.09605622696578923481,(2683345978:0.02074700639885926345,2633610879:0.01757386966995468786):0.14713120778734226080):0.05270102205622941710):0.04984683758335975434):0.03191865182809452972):0.02874169039074393750,(2821091859:0.12951543397464337914,((2616396009:0.00858334241587118026,(2753415975:0.00778479984183112154,2609742943:0.02111829071651083467):0.00168630185077046197):0.07032232859503653732,((2644047856:0.05013222706178832588,2585167277:0.02902099902876582524):0.14433216438945037363,(2839267718:0.07160149683741683091,2574144092:0.09358805142418787082):0.02636552694723312204):0.04509227831972785483):0.06875147577122618647):0.03341515291294288453):0.06930874111587789765):0.08773742617936333699):0.10777021955253553165):0.06542191135946819058):0.06882309883169600295,2739678755:0.39251498123692496467):0.11672043061056465441,(2778696468:0.81390193551334588662,(2532511853:0.55648903048477837974,(2788703344:0.24322656881361937042,(2624329611:0.30233910060863927738,(2874611361:0.19433562785617389257,(((2714726942:0.06067829169898175667,((2851184711:0.01795192503782764432,(2644743872:0.02573994202955266070,(2635101202:0.02277226539357246268,2851247686:0.01098766004262742742):0.00573868183942283835):0.00725133616253114538):0.01736789769895344393,(2676846205:0.02289320255283430056,(2799267546:0.01108023093951812817,2819716940:0.00000100000050002909):0.02854052516603884648):0.01501376796678322717):0.03563706756410445903):0.03850695910410298350,(2861310069:0.04923603038789165637,2622855949:0.04703258146991357719):0.01480370481379174666):0.02078802777215468800,2611932738:0.06050761153811952398):0.06202193320243357816):0.12975347708190496099):0.05867339186825945574):0.13416294480183282856):0.02201401081147830174):0.04471593927408289149):0.03195981175379081912):0.10948143486303925365):0.23948910089033403903):0.49493660670113637234,650782107:0.30677235622836590556):0.21186237567981769381,2503356163:0.06745095740259543504):0.12987717618089547611):2.79437269172404034734,AG-337-K13_NODE_11:3.88589815931961979345):0.74070785470633659919):1.07178025603566218216,(AG-404-P20_NODE_10:2.50411059023147641867,AH-324-J22_NODE_4:3.55274067500297707767):0.54984093332889083516,AG-422-A05_NODE_10:2.85710145360298817252):0.0;
