# Supplementary material for: Global and seasonal variation of marine phosphonate metabolism
Source: ISME J. 2022 Jun 23;16(9):2198–212. doi: 10.1038/s41396-022-01266-z (PMC9381506; doi:10.1038/s41396-022-01266-z)
Supplement: Supplementary file 42 — Supplementary Files S3 [file 41396_2022_1266_MOESM42_ESM.txt]

(2823582768:0.43780277125317845766,((((2813116146:0.50133488752955079892,((2636298151:0.44561320226516870635,2785839690:0.25171003112670492508):0.04939032532717183704,AG-319-P13_NODE_1:0.64672946274686449186):0.03077321412241039791):0.03614970069380254308,(((2717515774:0.58231640580576271571,(2739886836:0.46374367443593389471,(2739873621:0.26143655522164332972,AG-430-I09_NODE_58:0.14213603440542016410):0.17692761488478125909):0.09784598066651060966):0.36806241222824936932,(2616551426:1.29503725321653995195,((2637748937:0.58698203249119096370,(((2667455828:0.08973265421988889379,(2524171618:0.03211608409487103077,2636225103:0.03702246403484847626):0.05085251060939587758):0.02061281491486603029,2731910107:0.07713791152342966417):0.22885517839696284392,(2524175024:0.45259340634426786787,(2787671978:0.31767863964147302624,((2636219065:0.03715706625008132619,(2517874079:0.04479055529336919972,2513476363:0.00525478975280325826):0.03567328446053391611):0.19145198587203823837,(2708364497:0.31709585082222624397,(641315773:0.18358258473776917219,2516651018:0.14865024489560993426):0.11182328669405794397):0.07194927707704483477):0.03772448888289416796):0.02090026952115059747):0.05257281426475839126):0.07395374654634449818):0.06044439606314258584,((AG-900-I15_NODE_18:0.69639587900474486659,2717477472:0.49067686422053274908):0.40036104635488806158,(AG-439-A19_NODE_44:0.50705762706319212896,(AG-905-M05_NODE_2:0.38072926852863314684,(2562555536:0.27663004584313938272,(AG-903-O08_NODE_1:0.22225630167903440149,AG-430-B09_NODE_2:0.24015167194007649987):0.08433278787775690122):0.09611412095928877075):0.10402561298299181636):0.19731561319917434449):0.22981694277678726968):0.17096040744070015172):0.42683565699052250508):0.10934422131763439634,(2823626620:0.45619151119225748170,(2739846150:0.02967551843872016232,AG-908-C20_NODE_1:0.02643608008169799975):0.39856994021405195427):0.44159396811511231196):0.06041961232648539182):0.16172817342686790498,2636212284:0.64746136502150541947):0.12595643392048147535,2717350377:0.63523438780838492601):0.70442061635181441037,AG-891-J16_NODE_7:0.45399300895675109846):0.0;
