# Supplementary material for: Global and seasonal variation of marine phosphonate metabolism
Source: ISME J. 2022 Jun 23;16(9):2198–212. doi: 10.1038/s41396-022-01266-z (PMC9381506; doi:10.1038/s41396-022-01266-z)
Supplement: Supplementary file 43 — Supplementary Files S3 [file 41396_2022_1266_MOESM43_ESM.txt]

((2872996906:0.38686709515370748536,((2646533394:0.35792147806164581469,((2873104764:0.23160453889975721187,(2870743597:0.01851470579195871324,(2795926393:0.01594608130578564070,(2660181972:0.01520937722707188695,2772479634:0.00573484303138094374):0.00749892812732630594):0.01804424523352765944):0.23447999263307278683):0.10472055444188001216,(((2768408545:0.05367907579851830674,2777439339:0.02650112814273510031):0.27095528260005125043,(2554031295:0.23737255961984926600,2660164351:0.31372589044461574037):0.09438486003662460710):0.04477193188917184125,(2824323003:0.58214757057942634333,2517958595:0.35658574508229712308):0.05852485298521630658):0.03006209768535507074):0.08110055242260794106):0.07245905569994709472,(2805015650:0.01283978008720468821,2805037827:0.01914159471706736865):0.29509975090065598824):0.23153934797970010528):0.24342123415650532281,(2717400553:1.45183117162814534495,(((AG-453-P15_NODE_4:0.21025934435197657368,AG-905-M05_NODE_4:0.28243351485005946389):0.45340347142378095713,(AG-390-F17_NODE_8:0.32057732043720077453,(((2739417011:0.09222107761370673673,2708380724:0.05695001342217950735):0.18729543991344094200,(AG-907-A11_NODE_2:0.22146196965009237734,(AG-903-M03_NODE_6:0.09432963604481039988,AG-912-A04_NODE_5:0.11426281600239160396):0.14972032788176597995):0.11649082802014389115):0.15196495448078936596,(((2786419050:0.12723618804581021680,AG-414-D07_NODE_3:0.31311752116214414121):0.07948451704689607489,(AG-422-G03_NODE_9:0.09239627629276601917,AG-891-D10_NODE_3:0.12147380949798684824):0.07409431437836133671):0.04905365712503491349,AG-913-C18_NODE_12:0.22300005451078230845):0.18317389541815318199):0.06867841518303763326):0.39568737135156206719):0.23300398233367566880,(2686762908:0.49877796340286673082,((((2585378639:0.04365258090100100630,2860657844:0.01762875936841220431):0.46126355463484441932,((2856905476:0.19062450144137749186,(2565386256:0.12033534824988603718,(2626639882:0.00000100000050002909,638103019:0.00264261612615537258):0.09741440958027257346):0.10380631180834669347):0.35954435321000294268,((((2514657744:0.01169916833731983637,(2772859923:0.00662651019443233433,(2587504079:0.02170657207339238629,2814721686:0.01701169373913163571):0.00519882929128841903):0.02739803823816648262):0.19243091613409810114,((2647055249:0.02568342089051379659,2733039445:0.02398323561528854092):0.14939228123784420443,(2552113300:0.13978286496088099256,(2856898550:0.01768725638874888914,2865721406:0.02998438912449884197):0.09818118387392334168):0.03206187759107199248):0.06443254896995316561):0.10886775798289981265,(2776345397:0.22810019998799754837,2870521591:0.15866201595350812314):0.03329122322138102635):0.20133171243934394612,(2870851896:0.30326476988472245155,(2753317818:0.39546522014399554390,(2641421809:0.07874172449407691732,645408885:0.02876901481600673688):0.21254382395640064596):0.11647004704573075962):0.18065515727400016655):0.10953142080707846395):0.11332749961378077441):0.21238548783480584725,2585375329:0.55794662352110935277):0.04120219026269720392,(((((((2818573046:0.01271955733364828721,2818599915:0.00781204304706346019):0.00260954947470584415,((2818512436:0.01014189280905009038,2818538891:0.00937400128511457764):0.00371716394247787124,(2818591548:0.01293519607971210447,(2768267031:0.00248014852064651304,2818421475:0.01283495716994925012):0.01288147935701138523):0.00764441617564132550):0.00265513141330674367):0.03827556350091703558,2818468802:0.06136028765578938060):0.03360353156017037435,2777293328:0.03364178491548275307):0.15719831285872187809,2766457706:0.17571133426489543572):0.17614508279091450893,2596754565:0.22681808336421904748):0.19973883716984935921,2856773497:0.81523200598262424155):0.08039186078075345743):0.23085412024989040991):0.44836326036739082568):0.03416639817423453018):4.08969146067974076431,647682545:0.44644599331085110805):0.0;
