# Supplementary material for: Global and seasonal variation of marine phosphonate metabolism
Source: ISME J. 2022 Jun 23;16(9):2198–212. doi: 10.1038/s41396-022-01266-z (PMC9381506; doi:10.1038/s41396-022-01266-z)
Supplement: Supplementary file 44 — Supplementary Files S3 [file 41396_2022_1266_MOESM44_ESM.txt]

(AG-414-B05_NODE_12:0.18615703010558282138,(((2778697553:0.42267865614049882073,2799293134:0.45054685691256024516):0.07242395977667868967,((((2862218444:0.65195919206165553472,((2578404274:0.26241651575252256112,((2765606417:0.05256186060629546714,2595658598:0.02894386300332118037):0.57505408025142024098,((2815013569:0.02091042820060721313,2580095327:0.01650467180361598132):0.04508826881819356230,(2578343198:0.11275403129705473260,2765668402:0.05061196583741121857):0.06795388345422924414):0.16646328514878294680):0.04404926675365163080):0.03790584622234667578,((((((2658220204:0.00451777243260367053,(2729245559:0.01550069724902592566,(2562797940:0.00885791591183101266,(2846864880:0.00893957240354419785,2524228490:0.00451606938662807780):0.00000100000050002909):0.01329531420171970943):0.00000100000050002909):0.00251086409490179933,2693320672:0.00737193759145242378):0.01224353151024270246,2846870111:0.01332132718095849558):0.00881063730691199892,2841105480:0.00000100000050002909):0.14804122280994966299,(2635305270:0.11361645578292023373,((2765689612:0.01080409464173499000,2579401490:0.01786166467843372171):0.11422589128901353139,(((((2618670496:0.03938580586321869387,2758185071:0.11031629681819256350):0.08031787796183116612,(2687100566:0.10346586320559363059,((2722918741:0.06975527345214535546,2765637529:0.04236327450506948561):0.10366570895979641820,2855769016:0.08230926529953765114):0.01472204594789201793):0.07557598830088486930):0.04145556131863583488,2785491142:0.18079101864549473877):0.01224941839730842898,(2655274396:0.18518424644925562950,2788603205:0.17779844698421484739):0.02642012198588218966):0.02100481687722738008,(2765665651:0.14309920029169509448,(2528370622:0.15629462347597980476,2722723904:0.19401966787678029402):0.04287578188521878886):0.00069999411894181322):0.03942535678218934969):0.01872822700148493030):0.05293333926142020779):0.04625609451232179370,2831483902:0.10936402202715946042):0.03490926179575705446):0.05457721465914320419):0.04965774817001856328,((((2701878364:0.01077550769312895194,(2675341662:0.00000100000050002909,(2669117521:0.02854289172059765872,2531021949:0.00461961263073559000):0.00946173064622527794):0.00544694987006125089):0.03347797509669474952,((2858916899:0.01863568175858810322,(2677825747:0.00458588566993581824,(2633448693:0.00917564517171364814,2655278768:0.00453654146263119968):0.00459680427340511399):0.00000100000050002909):0.03182960522067603687,((2745743363:0.01621772368884291313,2655655493:0.00540022966812134936):0.00541154492544818847,(2745730353:0.00924963460907736630,2855724735:0.00461883376510421884):0.00000100000050002909):0.02067396546281171851):0.02945446200240370987):0.03509980570845586123,(2791368468:0.20280778881373651146,2584239816:0.06104071527599230773):0.00124880255448202261):0.03513320525337342015,(((2697041553:0.02150068438241724625,(2847434157:0.04959687293000909075,(647465565:0.00442760056276047653,2682329344:0.00893579750444352394):0.06014243757312352778):0.03730155061849303733):0.03458843844515660515,(2516411699:0.00493981825504498807,2834735589:0.01790276168721056591):0.10426240916485818300):0.01941992802604932886,((((2858841750:0.01505651671920074999,(2701869472:0.01503256363500367170,2858954091:0.00610679130537162326):0.02203786534083387177):0.01541418203857984094,649715448:0.04985548129874245449):0.00935280901301704937,(2619451021:0.08790060923212143773,(2814441781:0.02895181439297329212,(2792687239:0.07484317371223903059,2858932800:0.04013857454617680148):0.01857837302505253863):0.01570270176553359778):0.03227495214508434296):0.01131379988026183503,((2839282763:0.00901364141224379224,2855749867:0.00449782965880505918):0.00449167571002205990,(2855801031:0.00449412052109066616,2847438863:0.01815654403941959621):0.00000100000050002909):0.06570911355404122911):0.04528381099424533957):0.03578588176817901201):0.10782760955529421820):0.30278977199469508941,(2788703164:0.31019649498548135247,2740211652:0.35116767785302571703):0.14378226939633118042):0.01877182929984018075,((((((((2834433405:0.03285904480653163706,((2599054584:0.02194611281360869803,2511503545:0.00914917618829268545):0.00518855904678133112,((2513620602:0.00852223512772922430,2633837819:0.00501330925992809432):0.00451482846287537716,2551732949:0.03633119641661634869):0.00000100000050002909):0.00000100000050002909):0.12648437482556407208,((2513932219:0.02347260684818194137,2601503266:0.01368805612622590873):0.04217166521859998934,(2616688614:0.04601412687917244559,2596930717:0.06348261497804398579):0.00599181873621354791):0.01691080080600664698):0.03405828697925723098,((2671594187:0.05692228987099615112,(2617386625:0.09483060301910102574,((2850083542:0.03428439213108545880,((2714037804:0.13750409038292821240,2517565009:0.05801361713995614733):0.00738393155545373839,(2799049391:0.04630977711524920937,2792580781:0.07550527085402088112):0.00998854730541352820):0.01254637609877364002):0.02175136665177435091,(((((2694798465:0.09426571787769208455,2695394860:0.11404268282229493292):0.01690118871691134381,2850846924:0.05566350021593251263):0.01631832313506706433,(2850105965:0.05000281091102315445,2551690777:0.12896795696144597310):0.00678919092976660709):0.00529284835628249413,((2840765370:0.02417531443794175561,2840765399:0.04033696838684421027):0.00808864973137693281,2776267989:0.01391941865540357627):0.00462355210058603729):0.00451495936827606484,2842526656:0.01368427475401268363):0.00448399879156246520):0.00000100000050002909):0.01994202731169493828):0.04248075550968398451,(((2617354142:0.02980836657356056296,2657053017:0.01962274474833802101):0.10088482091631659210,(2581474862:0.12659143454741292323,(((2728751223:0.09825527336734618533,((2733943440:0.04344294172856875275,(2841986017:0.03267747304148681253,2641675536:0.02433877105090436616):0.06711658368486153603):0.01390619706607475366,(((((2806525074:0.05314802634717720464,(2656912725:0.03154494913654821986,2654877882:0.04991333132363451330):0.07467579825926098924):0.02948551501592990703,(2655287788:0.06792895800181707189,2636524816:0.06573185439583177636):0.02575721856671855589):0.00000100000050002909,2874605964:0.07239284337284455917):0.00467299553495096904,((2842044613:0.07610667840142647245,(2513698621:0.04773096322667775421,(2733969223:0.01532975734751117029,(2876817485:0.02837168011540047372,2723844431:0.00965875067271094491):0.00890878221587990127):0.01762541639385230979):0.03181043653128590859):0.02269678598494068167,(2513641578:0.07351518168982895673,(2515631634:0.16937768480894602185,2509150632:0.08160545105309988112):0.00000100000050002909):0.01063353691957173025):0.00214347924796370664):0.00943364521928798105,2665780109:0.13885884943448945084):0.00322509061240169913):0.00264017059398273047):0.00192465764441573494,2513612305:0.23608741793537202369):0.00916125901690671360,2655406027:0.10865787301532792153):0.01174467853013692192):0.02252814600814480664):0.06950654115692567192,(2550661176:0.02361363478321956699,2656908751:0.04129072047793996142):0.14360886940288097868):0.04730996757301745431):0.04632502589029807716):0.00939352011356923283,((2847684692:0.04544592635154964116,(2844768501:0.07928847442918274258,2729220252:0.15645875934582895161):0.03667031133786715497):0.21799463668398458283,(2877409169:0.03137239436721012131,(2810903965:0.00507084084898948208,(2811491570:0.01462713318721135976,2811599119:0.00485552202537239182):0.00444147890384298701):0.02921408664406093328):0.14753963721142626664):0.02480301486117954257):0.04203873926817378037,2807187004:0.22037005344672938589):0.09914175376157648156,(2617897727:0.31140793740079347751,2756642846:0.23555159520071364265):0.12216546167234422493):0.05434012465781650619,((2874626492:0.22989153358492880885,((2585341122:0.06703292950655931337,(2551910614:0.07394869959020185235,(2593177303:0.07601853500023407484,2710741774:0.04917308632171981525):0.02460219160148349390):0.04269575259494045455):0.40689499035217890910,641429382:0.16762174193981271841):0.05883654649194641761):0.06705702950890139735,((((2756646257:0.10938040346714150708,(2850637376:0.11292070362166398145,(2672876688:0.00000100000050002909,2818332155:0.01307530981621985930):0.16484436715142578023):0.03067469695632505863):0.03852737956568017680,(2874172875:0.00764269835407632801,2818332190:0.02842816267106761802):0.12424750830494034337):0.00796734899087609208,2509144781:0.10246169615142594611):0.03747916847830441017,(2802531749:0.23930802989148439175,(2650923601:0.01269560866201530080,((2876374135:0.03147443566687750660,2729218795:0.02650908300642236190):0.01526988960658032767,(((((2694639254:0.00524514236274081433,2694631811:0.00367972746027707886):0.00887513710593026972,(2630338010:0.01250601423056054221,2630912411:0.00253759181340209574):0.00656996879425700460):0.00467146313955773673,2630749701:0.00488787922547005965):0.00887844516290372220,2633547564:0.00841308216890486113):0.01397545697172335524,(2648117279:0.01323639051738224187,(2694796136:0.02740628968252334721,2655464007:0.00000100000050002909):0.00470147352404588510):0.01843835463742621653):0.01383931556059778654):0.02867559190748954559):0.17227894560181716832):0.04295801277276284358):0.03630944572936398163):0.02822484331866685278):0.08948893669771332271,(2838104453:0.32620632539650079584,(2790126648:0.00000100000050002909,(2790131562:0.04411557990341961888,(2519490161:0.01415185421835117065,2744700476:0.01452489422528002380):0.00466215549805824685):0.01421599006533468337):0.46622598644846119376):0.15026009057660907886):0.20006661714932474916):0.05715587717748340374):0.68226031057551583814,AG-410-J22_NODE_1:2.19325756558945439423):3.04186324447603029242,AG-313-D16_NODE_1:0.06992441956139967829):0.0;
