# Supplementary material for: Global and seasonal variation of marine phosphonate metabolism
Source: ISME J. 2022 Jun 23;16(9):2198–212. doi: 10.1038/s41396-022-01266-z (PMC9381506; doi:10.1038/s41396-022-01266-z)
Supplement: Supplementary file 45 — Supplementary Files S3 [file 41396_2022_1266_MOESM45_ESM.txt]

((((2561453637:0.02737758351748368485,(2686049760:0.01544365074175157136,(2703695919:0.03272963419761265591,((((((2595063954:0.02971372487776739388,2690514686:0.03160764822684773018):0.01116064346758617945,2620583644:0.03767492985603645289):0.00221405687899496649,(2853092724:0.01143861768073085351,2554728923:0.04531799872533898849):0.01770509036051747670):0.00708979419114719352,(2773167034:0.01442517509125456655,2686498596:0.02941527927738087425):0.00359228738351898610):0.03361038734653856719,2516522506:0.03311870748981734364):0.00694949599831321853,(((2565353986:0.02834625489507688195,2708409843:0.01798120573047189488):0.00338327367785033143,2685974789:0.02028944982330952579):0.00378746865241393667,(2609440557:0.01219150805279853138,(2746744318:0.00000100000050002909,2775555561:0.03271378132356136947):0.00346273581601064077):0.01090818338654727868):0.00342529088956230673):0.00396466614946909286):0.00000100000050002909):0.02286292363758380200):0.58874711204916130303,((2831612527:0.52452729878500437000,2514486592:0.29264260020550147967):0.15870769783505811468,(2841204550:0.51977546249014139335,((2657004645:0.10015886622637643066,(2624608179:0.01445720773179566022,((2799636298:0.01079287969770372987,2799655017:0.01250611449630708617):0.01560338262932071431,2799646532:0.01296443777240960556):0.00490772891523578135):0.05893584145171398836):0.53062176191409471393,(2792649677:0.41178440250301440173,((2536982041:0.02492179051387494876,2586792924:0.00000100000050002909):0.44779624721332578208,(2624601727:0.00446385948662376963,2858548989:0.06999051154638520622):0.25544784669468106886):0.12687515980429911466):0.12325088252115204424):0.11240602940428524870):0.14247629281760768039):0.19291180085009393408):0.23385076911725563575,(2524774567:0.68425666854171462994,(2503595512:1.12891327417758446927,((2650811871:1.23121208325995201704,(2596799576:0.59889452949496724266,651578928:0.28361487320252004585):0.21001516422099747450):0.14922219049997859086,2600928288:0.85359149524886135385):0.10591329744843835936):0.07709727746136824100):0.21716014225036275875):0.51609456952891208381,(((((AG-349-E15_NODE_15_745001_6177:1.86630570358405623033,(AG-892-A09_NODE_1_62680_1317:0.85324114566991371422,((AH-287-F08_NODE_6_62680_1317:0.03066395657572644137,(AG-337-O11_NODE_10_62680_1317:0.03744166532439738987,AG-343-E04_NODE_2_62680_1317:0.01453339977088751248):0.02848250062852204431):0.12507346590962623023,(AH-324-P04_NODE_9_62680_1317:0.12368921887010639327,(AH-287-E21_NODE_3_62680_1317:0.01414656857257504292,AH-287-P14_NODE_4_62680_1317:0.00910335622594529020):0.01486308329666309602):0.20527813264338432009):0.55254359008657016883):0.81997576650858861047):3.29206780200106807754,(((2788348681:0.26170043766908818172,(2788349216:0.02699869919822994735,2814941429:0.00021819244889421680):0.28681866847061304737):0.21279302918928683086,(2716855024:0.66413246580015083964,((2636267113:0.48251785226343496538,(2808621083:0.13589391355776522796,(2623256559:0.06961725239973164114,(2523299712:0.05446054557723847833,(2837432212:0.04954598374938225941,((((2595662541:0.01030937668499614518,2835199630:0.03855124389988823230):0.01532697638400645074,(2592974046:0.01258084458815818783,2635107361:0.00316806118681979164):0.00000100000050002909):0.00333465323079598901,2744165978:0.02527092851121159542):0.00632338727838333958,2792179157:0.02543840960623687877):0.00693095197758911413):0.01365267310755873681):0.03907221117288536133):0.03623027544670258393):0.37810523695123660071):0.43494224569107697853,(2682236680:0.34622886211993392225,2814893149:0.28591034287353261911):0.13751116179809902418):0.08551327706591320410):0.02994091527026831318):0.36439200792026205100,((((2786192204:0.02290713501948225470,2787382757:0.04264330174183413036):0.62839504045869631899,(2787388494:0.44634008133123326267,(2739762914:0.39067981798776824087,((2787378180:0.09685175402209196538,2787414592:0.11140380307460383269):0.22341874206026535177,((((2817923319:0.26152669021327623611,((2817929107:0.12342774407805810755,((AG-447-E05_NODE_48_74201_2067:0.01006883965498937307,(2817862305:0.00240832510847001748,2817862866:0.01101694252860103973):0.01522649514452928052):0.03366844409717729275,((2817859905:0.00000100000050002909,2817878428:0.00000100000050002909):0.04504463390252416710,(2817856764:0.00000100000050002909,2817710521:0.00000100000050002909):0.01645044895591271303):0.00414987590631354323):0.08479720272716328999):0.09076139111977411800,(2817742302:0.09490671177633855371,((2817730549:0.03843790038004311904,2817874802:0.05724224847148867701):0.02917252857496740320,(2817688571:0.05853862391872577398,(2817713131:0.00829808715692581696,2817855197:0.00786055822919667392):0.02897066956222686673):0.01537610678387130517):0.02050745229214306214):0.05648555267523466816):0.24233987628102346412):0.19384901629518672128,((2684260952:0.00000100000050002909,2684261490:0.06812484829738180148):0.48289153585658933787,(2787412635:0.53805032763973070775,((2695200253:0.10625689075179552134,2817714210:0.11625200332394663993):0.07960582041813624166,(2788369457:0.09476356189110593520,2788363086:0.18986714550212557828):0.05759415403013311285):0.32001104516737305383):0.05079938035877384211):0.03802356316508650330):0.06034594022458505957,((2788325109:0.41560842096700562065,((2585419861:0.13142420529256998440,(2612409793:0.29259138311231147611,2788376182:0.27738606381268743339):0.05671913981454794473):0.31152877874265244573,(2653678722:0.07076425533905124354,2739829205:0.12896316346056835300):0.25632666356763561533):0.10256921941653573960):0.04323399372015063191,((2789329704:0.16562811322407147707,AH-324-P18_NODE_26_126_247:0.14905251382762094159):0.24191083861352824513,2789302569:0.31963172349009216777):0.08068934268174517144):0.02687515265560075362):0.05565167652025080486,((((2861700828:0.21462608178977043982,(2612358434:0.03533105561219022223,(2612386216:0.02008798553841817380,642335036:0.03548617819095175457):0.04752182368838767795):0.18069284132234869622):0.22625473439107152140,(2779702820:0.23627248460694352805,(2653709138:0.00295640304564170377,2779690879:0.00000100000050002909):0.32321835267464649188):0.19299444757203837453):0.06713253850812213319,((((((2739588936:0.05444655579219213198,2789385284:0.06302999288042153425):0.08420366194082770650,(((2849169109:0.06725965615518972318,(2738756407:0.11861213651154359217,(2678958042:0.01814935017247532728,(2700394866:0.01911776294651573727,2622862210:0.02788542188327028035):0.01774149766689599866):0.04116015973225128910):0.03187780405428916608):0.01680573794853823175,(2690502404:0.01303593725688146666,(2823759722:0.02475633552891161326,2849187562:0.03683841965337258939):0.00885116751092026623):0.02790890985820576944):0.00877386818509444041,((2623198111:0.04932546139145076169,(2524412757:0.01818172196412483690,(2776612561:0.01449289957670068206,(2743770323:0.02638401461301603107,2738760444:0.01550698341326824797):0.00270164098577730218):0.00130641944269868832):0.01741371602929769891):0.01972751045583354471,2609587955:0.03354501820062122386):0.01583921903753330099):0.02378126000219143305):0.01222820232677626628,(2631872341:0.22396477992224236853,2644801898:0.09564915719488040202):0.04652638004751064038):0.08198079982858982873,((2828585239:0.15905456146123703176,2620491437:0.34203635872916643423):0.11158269906578463515,(((2730478469:0.02438139862460886667,2757664436:0.05477472969389473451):0.03254175758307487065,(2628451426:0.12775677866410323213,2628642570:0.14331115834891525185):0.02824921603217651553):0.03331118913796666386,(2837739410:0.14148270947956886889,2516425164:0.08458097884537374433):0.01790139079770725755):0.03451786442306710445):0.03923964717304880695):0.10257687869527984392,(2843494390:0.04819399769953477963,(2638983687:0.03165035138263834480,2839166609:0.03866166558399446174):0.04695072873727448165):0.10777175533848243338):0.07951776945881182390,(2839173321:0.01762001618495905031,(2819576286:0.04333843015298383117,(2596561569:0.04589907304013225026,2821142514:0.03755138036180379751):0.01395769873754218286):0.01813632577181812158):0.16590422310449670640):0.12663077931143301713):0.06453167351691678488,(2636244463:0.51068356569639927756,2684317793:0.40285387577331105424):0.06443220941352015285):0.02175172841016463632):0.05600518524749079768):0.03709696846750341198):0.11160194634610870468):0.06910139714043646297):0.29203570776890480643,((2723654033:0.30691320158788837347,(2856846649:0.08786612474917482318,(641346759:0.06080371531364700544,(2841208486:0.02213633341257859738,(2563704235:0.01585413422115065224,2733256039:0.01579089124262575070):0.00401604862512528783):0.03266493864616822063):0.04802223781908682848):0.15272495905400954030):0.48270521064359656060,(2820932330:0.97241983044381741230,(2816502781:0.86736750902566517318,(2866731171:0.35926855570203597434,(2844353262:0.39772140083119283949,((2677004991:0.08831737855256485692,(2840977337:0.14512480606252650683,2525749390:0.12494816073366241116):0.04840274540452945556):0.13277333497994767142,((2645062084:0.07282766539529801630,(2645422504:0.01224307739345309454,((2848397610:0.08585462027470125435,(2643783763:0.05750199690738731773,2708762297:0.02915238876363207901):0.01692615752068564808):0.04559798583743258221,2644749063:0.01366914725611661184):0.01065175485539610924):0.18483677580133878182):0.12345242279060321400,(2840002375:0.22802388164615627897,(2834509674:0.26318903442489399724,((2866500670:0.01321001483717667950,2866504095:0.04808678271698330065):0.02733302258697125134,(2720463337:0.04482684209190017366,2867156000:0.12229378211513389219):0.01511976235746484779):0.12355343097447976652):0.10633102650383377541):0.05462953354813115253):0.16497816321321193134):0.08273503366314209628):0.12257710230785104355):0.22353764411675700052):0.21720905988184327495):0.10029624005400723796):0.35343160221496161544):0.06792271768288428435,((((((((((((((((2622855945:0.01420396096960373569,2622856591:0.01458132075445649559):0.08046374641939761652,((((2819721822:0.01517505916243450104,(2799266259:0.00891134234210384790,(2526430003:0.01901110272037599344,(2644732909:0.02148091239709664507,2782309012:0.01046252316583884921):0.01128570046366884211):0.01163150676395659743):0.00218155164532537983):0.00537979724190103866,2714725280:0.02935989080492504635):0.01369610092183448126,(2635102452:0.03987957612790295897,(2861310454:0.04830365554924322818,((2851247682:0.02845897707133846974,2644743878:0.05739815664279847296):0.01326420007089138507,2851184707:0.05461547805483209228):0.01503913754813866743):0.01048988613846167477):0.01309202500033819841):0.01974852654930727563,(2611933735:0.04470868938828781447,2644729792:0.02539993233619057891):0.02293939489326208767):0.12833851383851696548):0.06257474585815951673,(((2516923538:0.16303889596741358292,(((2585167278:0.03191216935402800547,2644047855:0.08275048386570162118):0.07513937021580777142,(((2609742944:0.01411858329547906535,2616396008:0.02427707837751057196):0.10034866572056545808,2839267719:0.34122308589885574914):0.00224644831563635588,2574144093:0.07556795041124324264):0.01432190587707453909):0.00936770395763439172,2821091860:0.18153108087851860253):0.02303007815796447033):0.03020420458709369496,((2829893105:0.07923541107973536279,((2732512857:0.10155890290584838886,(2633610878:0.04140243485883446373,2683345977:0.03588529180076741737):0.10844106541316414494):0.14225416586728636958,((2541185795:0.02593241825137297327,2791942685:0.04288013329165657472):0.02469902161859809098,2645181487:0.19151028679918019604):0.00790781538933525707):0.01295010622020974222):0.05055684910277824518,(2619133495:0.11465473580692094047,2874611365:0.12336770717060147051):0.01589644590630096346):0.02421122190090412019):0.00855636591858908134,2837191245:0.09911492331022185576):0.08018689668336442811):0.15129049324985358038,((2611932734:0.23449991062991881741,2756641604:0.46594369460863849230):0.04006437609630969510,(2694661231:0.14884086125097809039,(2785490733:0.17675609650616025403,(2856310448:0.12545195629280744831,((2778170300:0.05423242035808828465,(2852798814:0.03501635564145783724,(646771061:0.00842042731713254188,(2852765224:0.02657416941833885132,2852756516:0.00340476972397811941):0.00670540555655597253):0.01243452209458277037):0.00679828071840107503):0.07285489819188231686,((2756496191:0.03246291008299525410,(2600821927:0.02704620130950462220,2772856778:0.00308253980491069671):0.00963111828566209395):0.03436477777192802757,(2709061297:0.06384990310809175729,(2843963884:0.05826266277854487419,(2630296948:0.05260983693308075165,(2580959463:0.00739102341457153426,2843967467:0.01061871174323735650):0.02350541561824679229):0.02783142568216885951):0.01472175448737985531):0.01649082278057583187):0.02762325369851246354):0.01861964826322906608):0.14116374630041519933):0.09194922405855165959):0.07494303356782487657):0.06516330938711584198):0.01149112117687358346,(2790155782:0.32607285613289294091,(2788150231:0.18384803301997365566,2837191430:0.21243695726682579328):0.04242144253405763510):0.06470098332726613444):0.03295307029108891089,2582519119:0.14512614772054843737):0.11277660929852266480,((2624431027:0.09515956894169919078,2839211217:0.06423897870699206425):0.28673068690982755902,((2698421645:0.17282819169729624065,(2847902674:0.05588288900710169926,(2694650587:0.03056957561699102932,2539108756:0.03449858140531098655):0.01348645660035213689):0.05298432140097241588):0.06779233902663207856,((2876835776:0.07333460794642572556,(2636524696:0.03589898227930039820,(((2876829881:0.00697540809394656906,(((2513862678:0.01059811729602751565,2665775963:0.00682726569983937298):0.00293958563672649682,((2656901482:0.01743904699878902689,2655411251:0.00000100000050002909):0.00706928780825144109,(2659736578:0.01472499225781706035,(2513659650:0.00582876809871107210,2655289875:0.00875338843164840015):0.00000100000050002909):0.00523206772547618344):0.01315684940296724462):0.00961116851851483503,2517893338:0.01506848480535996453):0.00220424154670202438):0.03358755727968770755,(2776818071:0.04155476091097217578,2655423420:0.01676045796186296372):0.00419366606010044586):0.00541092690186267735,(2693390277:0.01605704315127769177,2793073761:0.04499703804323911677):0.01068318091454609903):0.00250661806406432368):0.05209771122930274140):0.05586690370345206297,(2513674239:0.09637484680297316031,2671121530:0.06087551051990443968):0.07054104468190257327):0.01644565389162212093):0.12012875282015443579):0.13342468401992471638):0.15055668107809680456,((2585344783:0.22672677908950650272,(2710742142:0.13445314911104946920,(2551908855:0.12999367764188232699,2593181820:0.09128828214294947008):0.03057243505494836033):0.05149887579659107040):0.22558825744939856039,(2787309325:0.38621785414276832427,2771865969:0.44237004029520160531):0.10132573412082133968):0.04770745711739066142):0.05370703147168465197,((650782110:0.20245369181579001006,((2779143856:0.03000398812356276992,2807559226:0.04258216382385234672):0.11685817407708132265,(((AH-287-A19_NODE_14_1655516_18795:0.03682111266418509193,AH-326-K23_NODE_4_1655516_5094:0.03420668033532646424):0.05059432193915801290,(AG-439-I19_NODE_5_1655516_925:0.03118707507583740046,(2766679238:0.07489115156619238767,AG-365-F10_NODE_10_1655516_925:0.02893072427944529471):0.02158085083937046414):0.06891082878259113809):0.06132359488888031868,2503356165:0.12799757931973346214):0.02330039779074392220):0.22376104827781337359):0.86908514671567504983,(2688355713:0.40162879057288375373,((2805198999:0.33097062494821261058,(2701107629:0.05433321372838957608,(2650527761:0.03406468121523206077,(2654329474:0.03098011067999783402,2805275832:0.04083597601077261496):0.03613280023178079559):0.03076561728362367867):0.36410350462619256451):0.31841281505104435112,((2805205531:0.00314407097025192666,2789901028:0.00703825973569570992):0.17389103219272469825,(2708387633:0.13483125642656562659,2805305182:0.09200119132351891604):0.07008298054899123053):0.25039159395850241197):0.03216027543088014612):0.09260930430935054858):0.08413955387564368837):0.02362733738064972874,(((2587194848:0.20782067708515022941,(2558101996:0.22932229964410286160,2628127268:0.13896728319738271828):0.05882216454143515683):0.16593401274658522992,(2653700203:0.37801505367800775081,((2805291009:0.19278376310964462359,(2549015049:0.08511491375595593711,(2739773837:0.02107451494857043653,2779849867:0.01772409589121299797):0.00772425110874599367):0.22584280810974011189):0.10961456454583427822,((2788075173:0.07326437055523285502,(2779011569:0.05569604459628815785,2805286635:0.05005135374119781128):0.02714273537464167996):0.12562541892843037683,2805294784:0.34224119253415286046):0.04008359522340334408):0.04603256259474722278):0.09583851647956025122):0.06878661486587260565,(((2595655493:0.20016238532134866812,(2513217322:0.30764685638342914586,((2790432550:0.18787689807262314412,((2833276703:0.13518226227465826583,(((((AG-891-D09_NODE_1_1648492_4836:0.02572500170148444079,(2817892701:0.00000100000050002909,(2813123000:0.00000100000050002909,2627888398:0.00850758428252645568):0.00000100000050002909):0.00960317506260124389):0.08899280920940844108,(AG-319-F15_NODE_9_31989_156:0.04778713212179511866,2817746405:0.18499933207337104779):0.03133408321282477038):0.08879876530275811197,(2789658660:0.10210328952483625764,((2698433521:0.04776500171632663827,(2730545320:0.02176998959460189551,2791936811:0.03227955517027625981):0.02142748333323260881):0.01438835760454557425,(2832175879:0.13777512733124055999,((((2817906261:0.00000100000050002909,(AG-461-K02_NODE_32_31989_156:0.01739835724249131146,(AG-390-B07_NODE_6_31989_156:0.00000100000050002909,2813183576:0.00870146179382961203):0.00000100000050002909):0.00321842315404805013):0.01862407698038943613,(2817904987:0.00920513473927538593,2781067371:0.01109668515532050322):0.05063169721757217884):0.02603268659675772589,(2813127099:0.01457608502918867829,((((2236448173:0.00571110593178246386,AG-896-A01_NODE_22_31989_156:0.00857363323276262579):0.00000100000050002909,(2654293515:0.05288930994974736649,AG-897-G20_NODE_2_31989_156:0.00000100000050002909):0.00581750565466431814):0.00000100000050002909,2813094637:0.00000100000050002909):0.00000100000050002909,2813200934:0.00000100000050002909):0.00281165228414859223):0.03036783666238610305):0.27814888689492600626,2647582336:0.08620585413030086575):0.03466724119444150598):0.03435799089822018371):0.01996459302555082457):0.07222291058815535902):0.04063358153801218536,(((2789799068:0.20973255756582720455,((2236675818:0.01454472723247704491,(2813174893:0.01458179583814942469,(2817779174:0.00000100000050002909,2654280260:0.00868237974817587591):0.00286202634392533975):0.00000100000050002909):0.03963434904003550890,(AG-461-P07_NODE_21_31989_156:0.02700193828896568782,AH-326-L19_NODE_15_31989_156:0.02169347835085105522):0.04400085067976646641):0.11315836724606277708):0.13766905696913644963,(2653693463:0.23167212847901885731,(AG-918-G04_NODE_12_62654_2539:0.19570947866003221560,(AG-917-E19_NODE_3_62654_2539:0.23510589750228996775,(2813146008:0.04268786925020410378,AG-891-L23_NODE_80_62654_2539:0.13795983453934906882):0.04994361822666046336):0.03664453045844769802):0.03476364117950913463):0.04025767447666369486):0.07901919684251068610,2694936670:0.10520476129668927812):0.04150828203890775947):0.03424447647000999906,2795698823:0.16866412429803800954):0.01644227484619063123):0.05379552009167611754,((2776592642:0.12168243905742087696,2833395512:0.05663056279409991317):0.04964103074946627642,((2558677316:0.11169032815640068945,2651086559:0.10836382914277432887):0.04327755271711290069,(2656607063:0.07679501349902642660,((2521518014:0.05571206210443450241,(((2729845730:0.13983583153163658963,(2711904592:0.05128502880604242364,(2502307035:0.00555219494700248933,(2838816311:0.00000100000050002909,(2711911712:0.00596894494667953978,(2838817676:0.00600677522493057829,2834518626:0.00000100000050002909):0.00777109115493507079):0.00726167697947163043):0.01241987808071382503):0.07909666579035953826):0.01530563365317524731):0.04655605019153234714,(2840612911:0.04175952364037885389,(2616721536:0.06626247587051210808,(((2792407874:0.05497709235340453304,((((2521637929:0.03600160721712519080,(2692601121:0.00837504278338761961,2696490488:0.01527749050157650029):0.01796009491492439950):0.01850156434382984813,((2715049196:0.01637373907669686934,2521647328:0.02844816291395877925):0.18327343831872433544,2836646898:0.05877266709347049589):0.00727961950411248632):0.02268487921950426006,2598759618:0.09020411394498091540):0.03017147814958651836,(2730668045:0.13412133775344720066,2791889184:0.08154038802961952048):0.02397931428674917459):0.01446307871224368491):0.03276492486092612288,2620100399:0.07692534879492908539):0.01917910301095848702,2647116682:0.09770005818355642635):0.00618135222158237591):0.02579155186249064424):0.03080888878592890484):0.09571730473989893684,(((2834249216:0.05446813863608820222,2837144237:0.06238366992505350178):0.02742580842303850991,(638835830:0.02672854274037511635,(2790777715:0.00000100000050002909,2790770642:0.00000100000050002909):0.00000100000050002909):0.16118807123413803062):0.04333957709349280096,(2728044252:0.01023242510982019966,2792417156:0.03983853502290411741):0.02362856661231165639):0.01741418297622080932):0.02464127040982247094):0.02281864186578352535,((2806769549:0.10571549367132723751,(AG-461-K23_NODE_3_1648492_4836:0.01415883992898297854,2781070179:0.00328976354508569817):0.19559956742443163069):0.05841271879234526121,((((2752987595:0.09342071514740084293,(2524265707:0.02552521217041473292,2668155112:0.01453346493076944010):0.05483785024277988002):0.04907766308169304870,((2512613008:0.04565765045563574542,2718373759:0.05272040082633529245):0.05818008918858708772,(647777281:0.06193171885366178381,(2698134203:0.01187180627681438602,(2682263832:0.00572760884763062316,2682264925:0.00841133314873412571):0.01375569061931638908):0.05512477297471939097):0.02409880550506791203):0.01919943095621677587):0.01459578106188577293,(2840896219:0.07625872884714121613,(2831605673:0.09978391081371146276,2682201833:0.10091786065817573426):0.02645484432834015187):0.03184369633574753167):0.06588047150407937147,((2693017607:0.01036480653837763659,(2657708764:0.00883621278718766355,2668945900:0.00591088991265087058):0.00446784651523978588):0.09196989310398773210,((2821732928:0.04745024979812242222,2778074860:0.05683978486070136171):0.01165017243658076664,(2689996773:0.03655253871407051353,(2741304254:0.05425078022152710761,2574319007:0.03517053572388748051):0.03289924729358159605):0.00846677053963720838):0.03445362130540262358):0.05060674157615234481):0.00951792533631852164):0.02215902758995152988):0.05448978162355401500):0.05506294947175864596):0.06027168736023220258):0.03590837581044811766):0.04246269941281106963):0.05067544774105229438,(((2525924170:0.02827965555922531959,2817780998:0.01163008191697584293):0.11910003690024423273,(2719048637:0.15003602825423170697,2833611186:0.14939256185884369765):0.06766398395584691250):0.05585384818788620420,((2821446533:0.29113946356092723633,2789895285:0.32946309997415984538):0.05426029125134695930,(((((((2647257489:0.03185458984590468917,((2644612566:0.01124381136913146784,2850095886:0.02519464837257614706):0.01754673448417349430,2644147182:0.00304263483126271817):0.00785788796547511569):0.00658577083490172275,(2753434662:0.03836061971162909451,2753440734:0.01533416813171747939):0.01138138264226473684):0.03798130683188347817,((2600194484:0.01581115812835059975,(2526422130:0.00258075521556547704,2774143961:0.01151742334475166531):0.03083377754556152275):0.02152611242787895104,((2585167291:0.01443408982129082418,(2722908069:0.02540415608941566997,2712393816:0.07982095347066016366):0.01460930406048358172):0.01256228286018640054,(2739021314:0.02677600212919777414,(2688918479:0.01900039886334973713,(2839558198:0.02448413630463308621,2558278935:0.02124227310785295475):0.00583231784618575694):0.00343362302277312129):0.01079998099431504939):0.01196489734386956862):0.01288454464911092598):0.03308325046191135099,(2616551428:0.13884323069563742070,((2823965118:0.18728385758276366868,2858633475:0.05697512247923535583):0.01462962208265208668,2644191915:0.03529456679004574354):0.02547766061084496755):0.03372505383818006491):0.09295321059350705739,(((2861729281:0.01339726817723471859,2772035705:0.00000100000050002909):0.05271182608973692951,(2854886215:0.05946590459084769714,(2790990888:0.00326635696315410702,2844224594:0.01088491174884363699):0.01163047735791650390):0.06411776838018801161):0.10520120427560546161,(((2821095161:0.01281714075728823329,(2689669435:0.01128825548121358338,2821102322:0.01870701149391468948):0.01954044659697068767):0.04302639727613596921,(2514592744:0.09130970203860032386,(2597293076:0.02902602424995131061,((2760297234:0.01922253604643346311,(2509117373:0.01405667327059234410,2557114266:0.01495554278940750340):0.00296912737267888928):0.00344342492549679817,(2753689692:0.01220192806935910083,(((2514035926:0.01760911548457973208,(2509398313:0.02710992112025430861,2503203973:0.01189926838350002618):0.01159688291249520373):0.00275246184331785163,(2871461806:0.02062613456272566897,2510316891:0.02386441418600705397):0.00259533078264545872):0.00223122338006383463,((((2869235689:0.01156008567181292072,2871456549:0.00575717247493467716):0.00568577821832697960,2512964029:0.00283672883725999067):0.00000100000050002909,2513931036:0.01435736149896283884):0.01382511566213700388,((649875146:0.00000100000050002909,(2857369679:0.01419549303634351327,(2509133951:0.00272321798093199839,2856330175:0.01131698188075714630):0.00844927987947819911):0.00858849322029107964):0.01458985494121282055,((2856326300:0.01421062168014027363,2869284076:0.00282752305782480590):0.00859894024906678565,2714743948:0.02381494223073944011):0.00808310367558288251):0.01169967692054502822):0.01389835985950165637):0.00288011366009622996):0.00000100000050002909):0.01197657267664383428):0.07901024564618515378):0.02509974304187218702):0.01515649736841359965,(2790421160:0.03419946377483723543,((2785405799:0.01358884144946216448,(2517465728:0.02238222587135062225,2861409836:0.00947777014346174243):0.00859133179578495249):0.00000100000050002909,(2739305809:0.01061596496008053794,2829783316:0.02489037712210348183):0.01440622424791866522):0.00503571547522724174):0.06711483948687002599):0.02748322805696298832):0.03395966094481338987):0.02374926513299243855,((2505833349:0.02850881825678339490,2802699879:0.09000782800107615111):0.07515228741913775046,((2690059071:0.01246122221784933676,2841731597:0.02722901974800657349):0.05728406680638486320,(2638369488:0.04857923450220070355,((2643770247:0.02711347549169347212,2643840398:0.04887533754719529389):0.04083363466380414419,((2790988898:0.08510742290746239891,2802698993:0.05945929467529283141):0.09625887741669358899,((2574142809:0.02608946719796349095,(2844766412:0.05926532741028863599,2847684367:0.02781058804618004310):0.01175724756487496643):0.03458527949105775351,((2694798174:0.03952931046523481401,((2856369320:0.03438793593676604810,(2876378808:0.01902367350362703727,(2630750579:0.01479120724874326796,(2694636576:0.00289911575798053756,2650922216:0.00868683998259341464):0.00580827530107791597):0.00000100000050002909):0.00782801777382607054):0.00744666101620810976,(2770896238:0.06340125329270135390,2729220723:0.02363890579896453167):0.00621433405682883955):0.04442219893152200838):0.03401385334055495591,(2565983139:0.02811508823800932394,2832187823:0.04687916567648593713):0.08098385384680127641):0.02588636982851585597):0.00527061935082960824):0.02008744554833597623):0.02108963779299341187):0.03062021363017634543):0.04808642030682967750):0.03504760079631525499):0.01905791558969892330,(((2512529111:0.04168505557297972480,(2515612496:0.01726878860143156100,2524449835:0.01663858694090091656):0.00484340972979288402):0.00000100000050002909,(2519415491:0.00864119733282697408,(2855828771:0.00884087207346203469,((2844160512:0.01866341828247135987,2551710036:0.00764242961353193626):0.00459455829618222230,2524016984:0.02808779481522482788):0.00051728882716527234):0.00285886815008490249):0.02411885128816798618):0.02559468601918081510,(2517565918:0.02867778665245530184,(2855833790:0.05198601554529617280,2858826409:0.00000100000050002909):0.01031576183625931321):0.06139158651441778414):0.09143285893206015702):0.04221113611184545283):0.01241887008882003145):0.06306527546562107345):0.04726764385141960650):0.05435824922881313942):0.07413661056581936915,((2521730344:0.41877426498252773301,2841594034:0.40454596358735889217):0.43583673010774437451,(((2807640411:0.07381762038485020772,(2807642285:0.00578834691130356363,2807645337:0.00842707433727291934):0.07044380199358102335):0.33419152742801289113,((2774612392:0.07701408531868211838,(AG-313-A14_NODE_7_41295_2543:0.08891042496794152039,AG-333-O11_NODE_1_41295_2543:0.10801253650246681048):0.10343912415924139125):0.25824743025081486891,(((2807642455:0.12115780196120816414,(AG-464-I09_NODE_11_41295_2543:0.10763088430233669346,2640447824:0.16644894485311395593):0.02150775639872018474):0.01843983286434121988,((2786453076:0.01205185051279241901,AG-414-E06_NODE_3_41295_2543:0.01103596754393733857):0.07573971573064239293,(AG-453-I22_NODE_6_41295_2543:0.07236500825527400482,((AG-439-N02_NODE_17_41295_2543:0.04945091233924107932,(AG-325-E10_NODE_2_41295_2543:0.05997872676499749894,((AG-918-M09_NODE_4_41295_2543:0.01438677807290011067,(AG-920-K10_NODE_8_41295_2543:0.00852780817646930922,(((AG-899-B06_NODE_14_41295_2543:0.01135050824383886624,AG-916-I19_NODE_2_41295_2543:0.00286071952114383367):0.00570185188357095769,(AG-892-J17_NODE_2_41295_2543:0.00851125222723491358,(((AG-337-F02_NODE_1_41295_2543:0.00563615364648441600,AG-337-D08_NODE_7_41295_2543:0.00849912013259153040):0.00282309096334886845,((2748008473:0.01473241132167568343,2717468283:0.01701263052822824320):0.00000100000050002909,2717486065:0.00559331970182143975):0.00286450713865373397):0.00000100000050002909,(AG-895-D04_NODE_1_41295_2543:0.00569034971443251221,(AG-337-A07_NODE_11_41295_2543:0.03556206652750005387,AG-898-A14_NODE_1_41295_2543:0.00848266211320600726):0.00000100000050002909):0.00000100000050002909):0.00000100000050002909):0.00281679404957406324):0.00000100000050002909,AH-326-G03_NODE_27_41295_2543:0.00593607660249616254):0.00285389825403902864):0.00284096277446716644):0.00284631282024323242,AG-892-A10_NODE_5_41295_2543:0.00000100000050002909):0.01999472648214058873):0.03353166900651188137):0.01636918642613512456,(AG-426-C22_NODE_5_41295_2543:0.01382167046830836722,AG-404-B13_NODE_2_41295_2543:0.00931362911799271838):0.02138725492997919225):0.13839845110170070908):0.10041474759308438580):0.02553981300176308075):0.08365624347026844043,((AG-905-G23_NODE_21_41295_2543:0.09331024473729554458,((AG-390-E23_NODE_1_41295_2543:0.10289425790183018283,(2807566782:0.00000100000050002909,AG-457-C19_NODE_8_41295_2543:0.00000100000050002909):0.15707688208865772106):0.04836224180518915172,(AG-319-E03_NODE_7_41295_2543:0.06300979024294348085,(AG-319-D07_NODE_1_41295_2543:0.06118404056845588163,AG-447-P14_NODE_26_41295_2543:0.04308933951512635557):0.02100002260125556283):0.05613466628654428803):0.04673902096359305869):0.14378826094865143626,(AG-897-F06_NODE_1_41295_2543:0.00000100000050002909,((AG-894-P02_NODE_1_41295_2543:0.00548341341629817250,(AG-891-G23_NODE_1_41295_2543:0.00551245522847015456,AG-404-P08_NODE_2_41295_2543:0.00853474876785285594):0.00269330857666705325):0.00272416530672574611,(((AG-915-I10_NODE_3_41295_2543:0.01374964046826876451,((AG-337-C02_NODE_10_41295_2543:0.01098342629515191779,AG-470-L07_NODE_27_41295_2543:0.00545886359183450891):0.00273459023565882347,AH-326-N10_NODE_1_41295_2543:0.00823175831822457217):0.00000100000050002909):0.00000100000050002909,AG-430-E22_NODE_1_41295_2543:0.01135444118500157640):0.00000100000050002909,AG-891-G06_NODE_2_41295_2543:0.01137211888529190973):0.00272764058849799722):0.00272789075198978485):0.30184702425183868035):0.07439580521879798902):0.04293740191805988510):0.12512362773840049468):0.39685393284795067448,(2814949004:0.35669765381039242325,(2817908104:0.00116259526047654744,(2817908133:0.00787197114449701349,AG-891-A21_NODE_7_31989_156:0.00619730291100246532):0.01880406266290286094):0.75713978631453859869):0.05087110429279996515):0.12544100773200814181):0.11439714325331123979):0.13725695617847738506,(2789890837:0.14049488227043979705,(2717451521:0.00817385416407898947,2789892190:0.00559915212447353264):0.14402432517493113373):0.31053702375733499563):0.15462130372392121624):0.06005982118203213177):0.01953354514680904347,(((2515727276:0.06431161110905614375,(2635941445:0.01450083747836381116,(2832232257:0.03296051735122281640,2631394892:0.00000100000050002909):0.00354639345745343202):0.03718806790733057005):0.54483951264657426439,(2739873592:0.34699150312186127776,2682024276:0.33037672029793846429):0.16639439251031262756):0.05417359580039724648,(2824284923:0.39212080580660657603,(((2737766332:0.25380748222572152573,(2805273871:0.00057411026085065159,2805307389:0.03175337643757567690):0.31932067172029043878):0.26377200161320918381,(2788016613:0.26557985628615965457,2678983792:0.29367278885110481568):0.12368474934316660285):0.07288743693076724095,((2778692573:0.30489428688682224111,((AH-326-N22_NODE_28_41295_4969:0.06985049567335512022,(AG-426-L03_NODE_54_41295_4969:0.02418278000914012016,(2779021324:0.01208614504951270943,2779014397:0.03322445244724131497):0.00726735589868467147):0.01444097601708504465):0.51357673241044388135,(2717173207:0.01137244768192091811,(2717783701:0.03123762942930473005,(2717785361:0.01584606549541760223,2778641407:0.00000100000050002909):0.01722938915628167630):0.01226322036645759520):0.33100251927898782789):0.08754775520896707075):0.15192886716054487817,2656415798:0.34948662900314486635):0.05427953422491373775):0.04512913899208804980):0.08924022483537794037):0.02474207024378937206):0.03901170334307026144,((2788701617:0.36881835749290792226,(2558303261:0.17805172418791029298,2667986623:0.23100225540402180568):0.21990436419581091410):0.05291613296618370710,(((((2752234373:0.27069549583777746671,(2771577686:0.24841501477475194659,2831638591:0.16154751535852382438):0.01983368834270759357):0.04216652389061828488,2644305169:0.14248175917962568882):0.03990966376900508678,(((((637944341:0.08016968267088375732,(2732745732:0.05520978113579491642,(2616380213:0.02344220241581309455,(2511245433:0.00606631975573589978,2639080688:0.00859339491552672807):0.04859034490260490113):0.07249347456207705376):0.04114951760956880866):0.01518200168404447090,2609828652:0.04401625883314510407):0.08291705272608917987,(2688084889:0.21202189665922890893,(2574412300:0.13493287350048749351,2632151120:0.11082430734327967936):0.05231897933293303687):0.04891006257475663532):0.07609695132453417332,(2739472353:0.18996896903121912592,(2757581704:0.13653603669046165958,2757598965:0.18609174368943626199):0.05586323090353065984):0.11127575979713597021):0.02686567945507876282,(2582923820:0.10960812997223011445,2582926540:0.15276015696871403371):0.37853274619754495589):0.04328355656666937890):0.06103437401728391276,2595265343:0.23398017895952136214):0.12343900933115078966,(((2722009003:0.36645717350524470435,(((((((((2710224132:0.05989707779117866421,2721717307:0.11714106903129893611):0.15567116291814631079,(((2671605939:0.13233105188197530344,((2656923276:0.02598512823609015060,2792836779:0.01505285180827013215):0.03418678591551635448,(((2643278252:0.02043786216633590100,2812794692:0.00299778848173722643):0.00629609126220789881,((2713488579:0.00570873103118640490,((2616353075:0.01719977245502104721,2657098346:0.00571752238957194594):0.00572209385830702109,2600775132:0.00287499792796686200):0.00860580366941603343):0.00318558663723409689,2713557287:0.00538698888028730886):0.00863146038367139205):0.01930155899442810574,(642596796:0.06684850288006594088,2514054292:0.02924820834345393666):0.02086299345074418485):0.00567093389588919049):0.09299101583825188089):0.01724995335353415177,((2856300466:0.05640555454705965116,((2698504287:0.00714048083267610195,(2756873383:0.02255639210000866257,2755585290:0.00231164402662136859):0.01544559005586386424):0.01410242757048617464,(2653998986:0.03619505751979793656,2695456801:0.05153461612453378443):0.01039496439949854842):0.04455675807737146527):0.05082298526451580617,((((2746085422:0.06564600265928105527,((2774056160:0.01217486439862985534,((642615876:0.02121800544911148570,2710200281:0.01160460349252901563):0.00446019186646826396,((2710218097:0.01144913744072340901,2781192086:0.00276463096951993538):0.00000100000050002909,(2773577278:0.00856937758672138457,2774366975:0.01147467958005842815):0.00286383948357388923):0.01123193163489794900):0.00716962757734011628):0.03957124166385543595,((2546960681:0.00906190236976762292,2690219659:0.02667300283137083450):0.01280229517141634986,(2775521090:0.04139197546392912874,(2598516950:0.02198609445884569871,2508680108:0.03797993137275551545):0.01390195498585495779):0.00395248624210760117):0.01466820917673685234):0.01881768607432577137):0.01128576249073845808,((2847697125:0.01502309785580661222,(2819618910:0.02766263251503283879,2656940286:0.00292908538440253595):0.00337453377950267972):0.11515843914744525178,(((2687595296:0.02989275083619981691,(((2774282674:0.03297595104743236000,(2756915127:0.01334790533036518852,2741125898:0.00485150043415550573):0.01692528676090289397):0.00497322343753003795,2706160567:0.04126556333554908668):0.01849144277904002723,2671592893:0.00680198359657537780):0.00345768801834489851):0.01424696410070949888,2713551226:0.02077551355944469089):0.01192346526518486133,(2857683047:0.07042853604855067728,2843953823:0.03110403915854855969):0.00558689142678554275):0.01202090205213490227):0.01553990162199519152):0.00316614684317808150,((2710240624:0.03153055002267746848,((2710183975:0.02027523338544704942,(2844723096:0.04567190860026510563,2844730931:0.00874272401825392648):0.00975907680450886078):0.04326656365744557114,2583098354:0.03887402910221089691):0.00415261529599917408):0.04790727420946974680,(2753566390:0.04330814229987555580,(2756485402:0.10894266781432480895,(2709065585:0.04914339033257734968,(((2719644099:0.03678957129413637506,643180723:0.05599048250024165480):0.00807711259962761059,(((2852751016:0.01050737987710262909,2694818083:0.00268288944768721623):0.00261604356059795496,(2517026171:0.00867145958906312755,2852803642:0.01153192085106752827):0.00280871080313868128):0.00776049133312848964,(2852766362:0.01847513703390794501,2852758999:0.03714728884842078555):0.01446865653488246459):0.00323058056124819228):0.01110940287364726130,2778172530:0.05401835178572918922):0.03697721662938580761):0.07691404921963949926):0.01287891740354461453):0.03038432605193731526):0.00952201243118153302):0.02127212631257893033,((2509123536:0.03267245953077076159,(2682435875:0.01715420505486309893,((2521672490:0.01348132594928608090,(2847667516:0.01767195546031302342,2582266967:0.01412171349401248992):0.00927655534372423193):0.02978774404760922007,2856378171:0.01597000646829473472):0.02386034263808786693):0.03159531343339234966):0.01846161224786570937,((2518905451:0.00549742999115662798,2527076434:0.01099304712080676448):0.07617313878686207684,(2848624603:0.01165876849588841184,(642427556:0.00619565989600480167,(2738834971:0.01114041442187728437,2522928303:0.00553000349858599055):0.00212377007019237674):0.01693394724915914598):0.02525142539284277662):0.02048911372077975510):0.03885067896821466082):0.06186971917225466550):0.02332614507476395843):0.01880916896333128044,(2784458987:0.08335169047758943239,2653763554:0.10321154982863507688):0.03713054142353808956):0.04059462617467054363):0.03593776532653401162,(2860492079:0.12148068966250628875,2856309352:0.18387547833443246281):0.02524668232107205729):0.04899043138497144456,(((2856286114:0.05150829892487619743,(2553408760:0.00527902495481446729,2600814531:0.01719204422826864712):0.01073587508063296794):0.08774414377703095014,(2856304577:0.22617921710405086699,2793749363:0.26319188433760709600):0.02853597200191391320):0.08732013390403724207,((2527196992:0.04883118368475546089,(((2754974310:0.01119702533578029180,2813940676:0.01421405423282416126):0.04754546812203232914,(((2754488472:0.01382017226045463391,((((((((2793628318:0.01290340248180734534,(2793700735:0.00571571481578107485,2793725380:0.00757626054199609603):0.00262446777577521502):0.00285351613162425138,(2793638909:0.00787042507860860087,2793667781:0.01086775864246548179):0.00000100000050002909):0.00784428880191493684,2793747073:0.01857931041437364816):0.00000100000050002909,(637765197:0.01568755437332471775,((2870103573:0.00259234539909233928,(2875051995:0.03518658277840699261,(2634063002:0.01045056577921845559,(2732181751:0.01037430964939716621,2599736051:0.00259383868559395509):0.00000100000050002909):0.00763306893537418416):0.00572500858519409562):0.00000100000050002909,2793708356:0.01313267455302511572):0.00273670454267710027):0.00255148373434418377):0.00262278869868461844,2735846561:0.01580507181434648994):0.00261768166518569967,2587548664:0.01316158289628447872):0.00290689442613398501,2766151931:0.02806905931530023421):0.00490403174540359268,((2611612674:0.01887972843614141999,2662416073:0.01335496925544835296):0.00555321285802180559,(2805005803:0.01351571955058616242,(2599747972:0.00740671799592415060,(2633143643:0.01921855348963551896,((2870073742:0.01404599936643258391,2598941531:0.01009985648335868375):0.01266896215942532253,(2754639879:0.04163419600541054533,(2793766355:0.00825265944324061161,((2693408710:0.01058011091005548257,2870055646:0.00810666343189261028):0.04381554163128895812,(2540308371:0.00768625643875043164,(2754815066:0.01233512442261819157,2754278841:0.00656646744914628558):0.01369692920532949824):0.00587670734426759284):0.00579250964777710663):0.01044435901646421569):0.00446945147954582161):0.00000100000050002909):0.00267508627316357739):0.00732832746529463695):0.00608476231322972651):0.00779258027248503141):0.00850021394709861607):0.01461337766090173296,((2705865358:0.01896198154089177162,2860474831:0.00542792473353409261):0.01536478283502643385,((2851354566:0.01050779717593157414,(642419196:0.01041036606235141646,638152501:0.00518986321682265300):0.00247299835243139756):0.00817145419999573512,((((2754231375:0.00768443341909481707,2754792274:0.00692288565508914541):0.00966925210754903015,(2754590836:0.03095026277509152143,2825659568:0.00907086018707270979):0.00764216260136342702):0.00705887567310976155,((2633537158:0.00938214374485725651,(2774114329:0.02898276750376832175,(2578980499:0.01396202776902491505,(641652059:0.01666963192177913639,((642438391:0.01939133870546386890,(2631381505:0.02475030299839596840,2877405800:0.01248987563726129679):0.00263786820508131849):0.00932140720822475718,((2817356018:0.00789894081977965748,2793682110:0.01074000473761138608):0.01222963517107275924,(2793732334:0.01615838723053279746,(2872277011:0.01637928491650804050,(2793695269:0.02150515650238569651,2546958408:0.01320385644509419927):0.00258480288817477220):0.00513201044934919956):0.00630889142534661780):0.00794040928382345676):0.00329225013684559262):0.00253363433795956300):0.01087060983817396062):0.02112351186739510819):0.01245838359018692880,2641460486:0.01814091243017616414):0.00280978466337218060):0.00000100000050002909,(2817303880:0.07828807167810294954,(2754629993:0.04893417637127413927,((644232396:0.01296099080772073787,644249965:0.00787202504074748302):0.00686229339750620091,(2642239005:0.01061751956101984404,(2538708265:0.00524112143379601002,(641317725:0.01059915178037658216,2618412396:0.00527370266346016605):0.00527304408504848578):0.00000100000050002909):0.00659374165410255442):0.12619684885506191052):0.00591606879889690785):0.01572961579464146609):0.00530881609569558519):0.00258159754007566185):0.03878810203197512879):0.00000100000050002909,(2754574038:0.01028909818726530742,(2754968594:0.00512301940409932814,2754244670:0.00769517791406957447):0.00000100000050002909):0.05409381813882583462):0.00727378667962810116):0.02200155235797150721,(2766172061:0.01204177781913255869,(2810985689:0.01054886865093537969,(((((2811230640:0.06487308702148596173,2811291826:0.00000100000050002909):0.00785510148616180848,(2811523603:0.00748891518155584898,641905390:0.00683100745512455268):0.00155334084014851679):0.00261349316799457674,(2811604535:0.00263082051392512714,((2811056570:0.00788228135472169959,(2811493461:0.01046765800685360570,(2811134407:0.00522134475745966373,((2811004598:0.00791918823173430597,2811544960:0.00779511771061356523):0.00261009594649973644,((2811026249:0.00787316282874678600,(2810975618:0.00791646380944307712,2811387701:0.00521106621107137770):0.00263566698278088754):0.00261061215381722805,(2811079249:0.00784941327436830018,(2811520188:0.00729624042584056578,2811573375:0.00795894741387502373):0.00264352975499271888):0.00000100000050002909):0.00000100000050002909):0.00260669387770393578):0.00000100000050002909):0.00261656470705651624):0.00000100000050002909,(2811166672:0.01329281035746780228,2810888225:0.00261243514788171011):0.00539396491607315939):0.00264788287100088627):0.00000100000050002909):0.00522290830780106682,(2811357432:0.01054391490000077675,(2851323934:0.01056198981973864581,(((2754603359:0.00765469031261244940,2754700418:0.00538685998501657951):0.00914775857635567562,(2813934694:0.00606093508521090424,2552800711:0.00918167645611056051):0.00299496230702901668):0.03667109107600585033,2811226200:0.00770490978476770765):0.01938709364606687816):0.00264350746159443652):0.00000100000050002909):0.00261282874950530567,2811449175:0.00529280478849837328):0.00000100000050002909):0.01229668716598178967):0.02960357549732016078):0.04318722523318684059):0.19096240197669669958,((((645063911:0.03500119672432055323,(643203633:0.04155337489999287592,641970266:0.02873331615106031536):0.01152408338783167049):0.01129833726723828563,2778204900:0.04550957722397041411):0.02094930648405670184,(2810350051:0.00292576094425116805,(2810336003:0.01451803378294946704,2754958097:0.00449316753472829827):0.00826999046919176493):0.00619892561154695900):0.00833120371284677003,2815764593:0.01099292108270120798):0.19619498078751576586):0.11638221596708561711):0.02575229212258993775):0.06238625007249556237,((2616331919:0.00922359934128624999,(2726881667:0.03727883849752513384,2726948590:0.03071438887384774288):0.01079484663662402116):0.06287246114732211733,(2726966894:0.05828365942705617669,((2645517502:0.02418611911006156995,(2715151673:0.03825113013241267235,(2810317370:0.00540079266253335258,2689001512:0.01190814318016343229):0.00932035276517213622):0.00847851327562103123):0.03078897523075956044,(2628515916:0.01666938843848677840,(2611862748:0.03518953657206899677,(2756862335:0.01081472061991060191,2715165190:0.01677098471482213818):0.01510439662878824800):0.01735906587336381868):0.02601917332330400817):0.03649528272187819306):0.03415160942259027471):0.14514333108234994674):0.05984754238927465081,2832576727:0.24197974454930251675):0.11767792262994317132,((2755584597:0.02591606272191400093,(2741127194:0.01547736903559643849,2698056670:0.00581915033156660440):0.04957100630707719086):0.37251286857803239672,(2649140824:0.14261106324043351656,(((2656623854:0.02793876003015939927,2840577278:0.02503054433506582410):0.03399647336306756834,(((2807187903:0.02171922701588489130,2628841319:0.00832338459140444242):0.00324747357762795617,(2563938399:0.05348256846661358227,2551938808:0.05441616645798230678):0.01153132920560129976):0.00634000717398259736,2834223042:0.03489884060756217460):0.01642868367690342862):0.01473639452242226332,2572975237:0.02848344264508378271):0.12083520437303413297):0.05869864919829936162):0.04002321903550611071):0.05078488616441902831,((2514551577:0.02802323687199374802,2579507116:0.01613016372259038628):0.04202711533585230114,((2648801078:0.01303960315941876322,2563138130:0.01353703390101927695):0.09343002165588272512,(637693155:0.08972867221500777091,((2732714029:0.02409903044321204391,2846726190:0.02996290092655368165):0.04098550487457710417,(2630325254:0.03760188406764556485,(((2858675410:0.00287663104369599880,(2753472512:0.01472251853943893664,650990101:0.01743030076373087642):0.00000100000050002909):0.00284149016569746086,(2514025347:0.01168474350090291033,(2815171096:0.01750004226954311390,((((2855642001:0.01515328531310846522,2846720640:0.03594120562406663555):0.00283826716721294553,((2858734298:0.01260209010989931516,((2766773412:0.01544485600539003724,2688185110:0.01799811114029562301):0.01204317417650140574,(((2824168887:0.00854854113864883004,2855598618:0.00571511687421178381):0.00466764763286828081,(644751677:0.00872302927218402552,2850564010:0.01150679165035705352):0.01137582462233407109):0.00094915951648134932,2858762685:0.01773228025337400884):0.00367075051241584150):0.00593233000247048777):0.00475424696182542850,2855616087:0.00631703184668523047):0.00373507720482405599):0.00623139714925113712,2852375492:0.02266681241397291990):0.00502108394272409581,2858743702:0.01219787433063828502):0.01409260315119868247):0.00000100000050002909):0.00313751585937281250):0.02490750023712059308,2574402579:0.02185125244624762028):0.01505546752029166165):0.02620970864782960763):0.02152755371768416345):0.01803299564618827261):0.01589271834989012394):0.15510212470600748258):0.03726510635087591089,(((2831484242:0.08596725494838082515,(2583095028:0.09312383639385234113,(2706161272:0.00393106562881593603,2637954109:0.02339022403298104263):0.02342062177085214164):0.02792066389306167851):0.16921266112982857877,(2579625449:0.07872661784035932253,((2766176502:0.01298949838190300958,((((2811526959:0.00887980616238140917,2811611288:0.00886340948882872667):0.00295942777610380507,2851320756:0.01189993987833242242):0.00000100000050002909,2811224817:0.01188670730188487110):0.00000100000050002909,(2630403116:0.01200549001653955679,(((2811186624:0.01198172782336709430,(((2811329331:0.00899057275940541058,2810981223:0.00929346747424373079):0.00589032868673816830,(((2810889472:0.00896148214159004156,2811076880:0.00596955758070538169):0.00298861205411422338,(2811174269:0.00897070039806420992,(2811727783:0.00895452273924416710,2811005239:0.00594829240189818052):0.00600093278023530914):0.00000100000050002909):0.00000100000050002909,2811285739:0.00595793071744402884):0.00000100000050002909):0.00298471155352174637,2811234440:0.00898667094463174998):0.00000100000050002909):0.00000100000050002909,2811432534:0.00898252709084619051):0.00298062788982513547,2810938264:0.00894026599967055746):0.00000100000050002909):0.00000100000050002909):0.01927578015158110114):0.02240194604596516467,(((2746089085:0.03059962967843117554,((2690215702:0.02106669621355531860,2774055314:0.02452292125870990033):0.02325070200026063336,(2857682566:0.01520641535050325927,(2671598191:0.02133840973119353543,2698056278:0.01239279083228016221):0.00722853087788606716):0.02529598851567583032):0.01578251238364648118):0.03410012015219525405,(2509123582:0.07682227680387747337,((2656922444:0.02403799840201086002,2792835199:0.00523620370582580669):0.02019504284733740496,(2514051202:0.04043845485739584050,((2812790499:0.01204635242726276485,2600771120:0.00895993727228904489):0.00295287115613498919,(2841678156:0.00000100000050002909,2713558630:0.05099539051152460895):0.00602591978157861804):0.03133799678544956641):0.03566583045643568345):0.02270697748061845447):0.02289031223496772183):0.08630227457418714054,(((644250862:0.00724604380115749687,(2598444680:0.00891239040162938000,644236850:0.00702064085458865839):0.00352550998990946995):0.03525522817483910804,(2813919106:0.01224699102650923105,2754976006:0.00304103778124945176):0.01243033840799789153):0.00648446241659362231,((2552804311:0.01104981495559745341,((2754743588:0.00589681622064822542,2754599556:0.00888436993722091159):0.00293553572525775009,(((2754909640:0.00881233411548315061,2754776327:0.00881277226939473739):0.00000100000050002909,(2754732378:0.01177229443273697732,2754440464:0.00292395585299373576):0.00292472038097258726):0.00319619856699745455,2754499341:0.01180572879715474990):0.00000100000050002909):0.03926252024543588209):0.03424706642172078985,((2587549287:0.00000100000050002909,(2754812251:0.00874847313945914182,((2877405587:0.00718585176611742822,2611615269:0.02021892820193973636):0.00513593773475113594,(2631380647:0.00292607858289219624,(((((((2875049244:0.00581718110198636493,2793747201:0.02415292946924403258):0.00575047614578551476,((2599741926:0.00891138070887203572,2819635890:0.00588081067033741599):0.00574215128181915311,((2793643331:0.01155107865385795150,2811376413:0.00319375651881682182):0.00318649230448817726,(2793707819:0.01764956822769312220,637764816:0.00627310583212459076):0.00308499077957078089):0.01445372179011869193):0.00294687459826534258):0.00293076724049457947,2766148842:0.01164858900549875162):0.00576754461388247729,2662420033:0.00587430835857019693):0.01162587785801114104,(2754534524:0.02579984045779272830,643349362:0.00281080327136227484):0.00281406773605751915):0.00603205511715847794,(((2546953169:0.03618488517369111701,2793730285:0.01185437294215191048):0.00383285332790622409,2793650441:0.04568082594167854893):0.00507053691013437634,(2540307450:0.00872872729323351769,(2870053406:0.01059762231909122839,((2693405137:0.00865298160948091769,2872274127:0.02076972478218618717):0.00023974625640536237,638015810:0.01051328555229216581):0.01048310286040921892):0.00213945943379233649):0.00521598941751113838):0.00521726918135676215):0.00664900436531876311,((2870069763:0.01800574877978899230,(2599744460:0.02092470714973643925,2598939030:0.02140771797523235986):0.00286150442170115095):0.01810271542541545819,(2633148868:0.01465505696243609574,2805011657:0.00888356942769089747):0.00582873159569960355):0.00553843323157740802):0.00490209643796756314):0.00000100000050002909):0.00382903036595013627):0.01547952764660425092):0.01168042136690640095,(((((2754486802:0.01160764974208235677,2810342750:0.01185889669673454577):0.01485073715853126031,((2521974313:0.00882641951695423491,(2705861367:0.00875053528996914097,2646916608:0.00000100000050002909):0.00582444258837258935):0.00291673013411663379,((642439051:0.01456115108036564257,642414756:0.00935975112629143340):0.00539440833296367470,(641682855:0.01990028027965783444,(638151036:0.00872698369093639383,2851354188:0.00576185968922587020):0.00000100000050002909):0.00778686377546663859):0.00382329866688732979):0.00391728692208396199):0.00549806626420684674,2633538898:0.01975098523445745907):0.00436203445738809602,(2810384227:0.02295966286343460033,2754225298:0.00536018397143485370):0.01952971485829307907):0.00496405450912271954,((2754575885:0.00886353080930726497,(2754967779:0.00875974251822669858,(2754691200:0.00589031385374101917,2754546373:0.00873668616062141246):0.00000100000050002909):0.00874998498069877104):0.00588408714428120642,2755002926:0.00000100000050002909):0.00316430942223548586):0.00920800700028433401):0.00626188417310245393):0.01178633642226158129):0.01770946226172367965):0.04799113524605019832):0.07003637318078700935):0.13717427116555980238):0.15145002473999058523,(2723243002:0.24595251772109455457,2656891119:0.18656220751376784150):0.09608688083617629438):0.02208059324003051882):0.09376789196794882431):0.04263601839864478854,((2776286359:0.49791852699766109280,((2831473756:0.20789679581070114045,((2732457604:0.03242942127865299645,(2831243610:0.01409938760466990584,2834452174:0.01638846900385220601):0.04361008177569311584):0.13023492416962909046,(2772026621:0.12197508815805946369,(2644302559:0.13449499930279851245,((2523937580:0.06854862339909670310,(2644063024:0.00394924243287876186,2757831929:0.01383840909611305098):0.04840453704808921759):0.03425361486231189717,(2739247409:0.09335545857048108132,(2844198995:0.13487902083520236785,(2802771604:0.01352528826589080579,2689696255:0.00506080992577002346):0.08583318650674673367):0.03894795011230562515):0.02308955406935548141):0.06205370874969620004):0.01835689485523956180):0.04139695588352494682):0.01414804359529072894):0.08127915368448329625,(2571057341:0.22827792054650228315,(2616377526:0.18386127178263908521,(2609828225:0.15181857524788736069,(2629314221:0.02298976143776892619,(2606081926:0.03143109088904218196,649885377:0.03807763831837263774):0.01139999866258655653):0.10301316683597389057):0.03752908033671553678):0.06505739312521788276):0.05020922953020291041):0.04223915395823478469):0.06282037669732805363,(((2851239318:0.09898613693198922425,(2806035720:0.09461699572426900129,2839089721:0.06807693602259337617):0.06967266948993984521):0.13981292374985057614,((2674584241:0.05103525087386761444,(((2677208095:0.01946398855707707695,(2752385224:0.02003216006276669139,651045131:0.02272731671533534045):0.02126428229938419692):0.03256392340549028874,((2676230628:0.02171152457382114279,2628878525:0.04710744381740398362):0.01063432591916160970,(2686681399:0.02095910827932757903,2827217389:0.03250587060365897618):0.01661875845274312855):0.01393673624838640164):0.02982069838961555822,(2609804384:0.11141175176189185847,(2609808123:0.01323168547240405508,2819544621:0.02076988905915868114):0.02571867810844156305):0.01127814702942249100):0.02116224615629349118):0.05403114331153761191,((2550695028:0.08522809965691796608,((2686684909:0.04185286239044407747,(2609815554:0.02582200192561108498,2609816024:0.00777943930418462277):0.01684639334404991820):0.01582400743365509552,2752383502:0.03703649511953373968):0.01185418456168306142):0.01955117678271481654,2655276449:0.09894394095668720968):0.05342225935417671545):0.10210041669524992647):0.07989905285268344981,((2826372037:0.16445378873131122344,((2620951783:0.16545360995245503299,((2547565658:0.04940139533491998136,(2620396684:0.02821823858108805233,2758185069:0.03175898541038430639):0.04265648843861995915):0.08663458413094458910,(2689001886:0.11230835350634968406,2611857598:0.06895504106826157165):0.02653850045798931273):0.04143902686875070018):0.04258330337408423871,((((2546965566:0.03958196288140227587,2522927285:0.01319736170804296747):0.03196879195258064965,(2726950482:0.06095893941714523173,(2715161871:0.07090785184090164783,(2655229324:0.00292555715270993982,(2511778841:0.00877697368604996725,2777007770:0.00884287707412412076):0.00292494416768454947):0.03181394478920047952):0.05665921704400209841):0.03278818048556549070):0.01738669301793408992,(2643278646:0.04498759770546123526,2508684217:0.02902726015421824846):0.01123109475388181684):0.07398909576205715821,(2726960441:0.20069476853685089268,(2598059692:0.06633924251800930871,(2595213598:0.04420332001109841813,2726912141:0.07905302676298672782):0.01383952373443984342):0.07926022602360849323):0.08388980745379519266):0.04182201861485086714):0.06543583689436370532):0.19741421577085871419,((2536360094:0.19352269353557630116,(2689488481:0.12861060588066186572,(2652627329:0.19096445985023063896,(2732711048:0.06865487328975070080,(2855641071:0.00652382273631153722,(2766777455:0.02762025774018170635,((2848617436:0.02412649716319695617,(((2858742806:0.01673290312311901881,(2858762742:0.01358234577159278533,(2824168931:0.00345818124201095973,2766808736:0.01189387719441807253):0.01463717302830392503):0.03627587025594748021):0.02150443788638159784,2858718202:0.01215687612016733664):0.00289637476652337836,(650989001:0.00887971184036487164,(2753474156:0.00365059425893321738,2846719686:0.03348985225828050166):0.00299565604262466657):0.02502869189769252323):0.00936378659964014724):0.00300145500146732072,(2858733355:0.00922985395210650789,2513952652:0.02115942636985798653):0.00000100000050002909):0.00609763401265795910):0.00546117258217338353):0.02940419847568390838):0.04152688611031815635):0.05004419940181130400):0.08236521259232720826):0.07519939636228466229,((2684142333:0.20920953213145715432,(2776676024:0.18965070829468233526,2645005905:0.16617556351888598809):0.03749533949228387592):0.05686724336680085840,(2582912370:0.26717162366632440929,((2745473372:0.01280838560351352066,(2516604912:0.02042735719137114825,(2585028375:0.03967908637011368506,2839755534:0.04871492925196510559):0.01158679744146942116):0.03187764655074966369):0.00584047305441464260,(2517139412:0.00843259677827282172,2563379867:0.01912668435313907150):0.00000100000050002909):0.34835855399931386911):0.04915586961736255478):0.05191682972333319657):0.03319716280645746559):0.11990975075474696876):0.05407582218499654148):0.05081413439431411300):0.04126659651674188106,((639848876:0.06066797874718929395,(2758634697:0.04075095183539063914,2655478320:0.09861678151956419780):0.01443257318536625422):0.24641692743720441938,((2732741709:0.08094925093558638651,637942887:0.09227809483387927614):0.25078163233523659281,(((2848830564:0.01142132498738627697,2852375516:0.00907305337557388729):0.04739692220278288182,(2858691193:0.05834285833051162246,637695308:0.00961135118243547359):0.01322061110200768198):0.22166774935006042235,(((2873570592:0.04147052583334904369,2873574239:0.02171001688817391154):0.09944740589398677610,(2557428589:0.10768135559138604374,650804130:0.04485260938892426247):0.05177827786495723533):0.01235801471374249269,((2556944119:0.07086806590459773791,2609828375:0.07070982996275469723):0.02499032706649484056,(2757830940:0.08423352133418035570,((2518267214:0.01196054996808970650,2732569576:0.00712435436703154259):0.06247165216135906751,((2844302062:0.01467959536427844609,(2738458305:0.01350701914424726896,(2644468914:0.00660001804904663918,((2839301233:0.00325771583611153418,((2738455997:0.02409462834046833396,(2844308090:0.03712478775603376274,(2839301653:0.01772725487329861183,2732567710:0.00636619534133731849):0.01197462245268689392):0.00666811482720738261):0.06121251297690911974,2804955581:0.00521257197153443975):0.01671640933282372496):0.01764889793713509888,2804951472:0.00331106222525072826):0.01099992916654412602):0.00306625120558935964):0.00889792388757954140):0.02832422323157876218,((((2689697427:0.00000100000050002909,(2802769065:0.00000100000050002909,2704249357:0.00495371230108458682):0.00996387643123526970):0.01843410988851734017,2732576067:0.15675325572677023533):0.01080627585551262315,(2629317268:0.01770865734494639701,(2609223550:0.01249922087357720722,(2606082256:0.01209179705788033903,(649884973:0.01138113929013999034,2823735354:0.00843816973879975632):0.00091969370352450457):0.01830609076540376870):0.00000100000050002909):0.03374662594580687264):0.02956521443714037189,((2643557686:0.01281402058759718507,2791321272:0.01393616739529562540):0.01624813998549573188,(((2735496516:0.00542857083046129583,2735493721:0.00957463083956086765):0.01871102461372349535,(2643555446:0.04241267348057040087,(2599691952:0.01408712205263897010,2689726527:0.00417381817281035558):0.00892502488800931901):0.02471941882566751694):0.02237090561012571380,(2758161940:0.04454545846572025014,2738883059:0.01131059366709040274):0.01835732984644479829):0.03288375193818438014):0.02522092299739417398):0.01211315378713143272):0.00378791697068556589):0.03318157811797364798):0.02912037834397795608):0.04233745471195798221):0.05627234192155895071):0.05768618545561934874):0.04863108978714462266):0.04947673966620597108):0.01848394859699012058):0.02137344467406562462):0.05962252809949816074):0.04107616215308670937,(2620010090:0.46199488044884240434,2806828338:0.42088534643116654044):0.14053521105361571619):0.05221241400876576455,((((2872950603:0.12868154546394039439,(((2862543007:0.06143427085774426366,(2768276303:0.01890709959966392281,2768290000:0.03042169181873401532):0.04248944787520451960):0.09220517421974951111,(2808452399:0.24881153258562621611,(2862310362:0.08411292234601058793,2872997489:0.01609820273656717426):0.12403833832570632101):0.02359885559101321598):0.03535089649931211220,(2866933711:0.09989798220409487617,(2768375806:0.05666896798569156374,(2867468557:0.09734270196189490076,2794181167:0.06085260173356286245):0.03577372255124582762):0.15847697803246627024):0.03796251506382898600):0.05159880394095609640):0.25676963255924584173,(2558906124:0.31975165732081722858,2778338741:0.26623066607934448013):0.08903447001192668631):0.04521911267341147123,((2644587978:0.18744615170824185935,((2633385378:0.11098547851460595359,(2867450767:0.08375091664855439932,(2865850481:0.00909991381415805115,(2844851457:0.04026241880020500763,2866425451:0.02991293255093865899):0.01603093036832624330):0.06244246296193577128):0.05603088009918731627):0.09403048927336900287,2771336275:0.27172769675550517698):0.03564681513287693698):0.19453198488616962880,(2671834936:0.68176809187529852085,(((2870840286:0.18770701420788848957,((2515771577:0.16055624242170743465,2862596828:0.13484209453698700609):0.04807840249548830241,((2862530164:0.10192126656805212959,(2785720812:0.03871962872722330834,2867761269:0.08139067173091255047):0.05315253825166190577):0.09908614249299527166,(((((2618700614:0.01422148159262443846,2769644321:0.00286831185724796761):0.20516525854132824924,(2645701987:0.04155167647082550625,(2847998094:0.05173821450724280790,(2529300507:0.01353151009155557222,2712236254:0.01491830686520292069):0.03791491739863685206):0.02946667627924952348):0.10416165259993953596):0.04657577134141731995,((2774549410:0.22273514728120527573,2515288964:0.10545267413673592438):0.04380903308071547320,(2804501381:0.22857113367077278032,2809856863:0.20272189661227163482):0.06462517617295976402):0.02676290310315120394):0.01519771423911667543,((2809999163:0.10749885679758841572,2810021537:0.07053106146616200389):0.12700281292103049458,(2652641619:0.09052878534059290161,(2865936220:0.04360474924216018594,(2796842451:0.00801722087845767491,2638295086:0.00922039363170766742):0.06607179040561957095):0.08064806887906715571):0.17788173610489743659):0.04362718820852224538):0.02150701204389157337,((2647128352:0.03448193799130746390,2647128381:0.03693994292918876404):0.10688546615827156094,(2643766927:0.13683620253167186331,(2827950388:0.05194534876889637942,(2867529680:0.02447419972679610450,2867535819:0.02692222601905782178):0.04113277655617466472):0.10839959964131715142):0.05932009167843226016):0.07992194982317521457):0.03001317733245906921):0.04923516134861183335):0.03279148263028314192):0.06254676875796395807,((2866499561:0.02756809523663223543,2866502275:0.04467495114536711859):0.05142597400225804721,(2720463225:0.04545350067580233855,2867155748:0.03872211309992331513):0.03055970514603805616):0.19904707235216245742):0.05613253636688808612,2845006979:0.28154412851003057794):0.06757141858212911689):0.03128885331707280393):0.41374790318281717827):0.02036340570744087433,(2852737697:0.28457882648310789397,(2676451508:0.34719126371389741337,2868090949:0.39757003298291515581):0.11994961477289624308):0.03529106218507273990):0.12487173687145493306):0.16532969991710388946,(2710809397:0.06200307995409569395,(2722493347:0.12890886498344411581,2721864981:0.09671119668046956885):0.02473061799362168481):0.45665166326710238121):0.13499827465001507099,((2684303384:0.44793234803728332327,(2636215182:0.55831138135004132472,2684282412:0.43861644235198060660):0.12022763967402481933):0.21177331459022727400,((((2667640883:0.09228756867109487450,(2655763124:0.08469484541702289315,(2557103575:0.04243016667462048974,2794556341:0.10497067852804052579):0.02428008923579538098):0.04178845188366086399):0.18171192785786477453,((2620662415:0.00555345228621868890,(2719019279:0.00879457868454979093,2765645480:0.00597731305293251313):0.00327460801226765958):0.22075347386683527584,((2793096686:0.28838871816394412440,2846873914:0.29120552997482246349):0.37871665163708134738,2821104074:0.30857152512095836761):0.04743327737684378126):0.05335439483933900745):0.34619824867666809665,((((2859112025:0.44140128981804299668,(2827998680:0.40763253127197657255,(2599717828:0.07626121543357945731,643644415:0.16011920532673457052):0.23179306279076195008):0.08799849018764124842):0.05714507673645644048,((2828001228:0.36544748998713660892,2776267927:0.30841795201838251295):0.15028126168243921557,(2598002384:0.40570810031717535749,((2835231041:0.06038532402391701831,(2788606714:0.05763635992329754071,2791799940:0.07686273523269930574):0.05556397765475203782):0.35435876759674511671,(2758422432:0.16519278151503810625,((2597912320:0.07405280588367700589,2733970583:0.05195344025484158190):0.00396366264670186888,(2733972350:0.06054676071298373957,2733940175:0.07893434937892927772):0.01267100019884343474):0.15540517868429543080):0.11210358592040665926):0.07088668789822089034):0.08880484108541208954):0.07732996857666556145):0.04456272931069824722,((2838103696:0.55423010408084516509,(2514361289:0.14456118533035028362,2792254492:0.18989965983412382400):0.49350310337604003097):0.19800964195396361656,(((2570310311:0.24707119121631257452,2832856050:0.43894888751420119144):0.13206111099133116538,(2829735203:0.47570198821509784848,(2521728758:0.19947964925518343882,2620501312:0.11799648853878075272):0.42290946307631521739):0.16533412233059352481):0.06007845703620326439,(2837193922:0.24052595972068777086,(2802699870:0.41259614443134851047,((2782309009:0.00000100000050002909,(2676846717:0.00861774758885569016,2644734888:0.00568159429904000705):0.00851099424691295105):0.23279912137384825566,(2845812620:0.11950407668492973867,(((2644727535:0.11540736745383539663,(2619132063:0.13857280807758229346,(2714726983:0.08183035430553957379,2798974702:0.06592193406781060583):0.02285823594053190341):0.02577450666734304799):0.03184145504242163333,2755618664:0.10145621005381101620):0.01440766207343821895,2741049123:0.09030866042180828168):0.08347120696003133833):0.13574057624876054162):0.04840627539262241236):0.06036036048134892779):0.35052987758430270704):0.03734531634140281914):0.01612260039094053077):0.19533582966724385988,((2523104066:0.30003185701174245326,((2799056504:0.31115011019460603325,((2829871625:0.16330802606641414698,((2513676158:0.11660220215110715658,((2861708557:0.03678515669267174576,637925446:0.03077702662974637557):0.05395485851291632884,(((2516743788:0.01675861498120304049,((2516713131:0.00929119579458372209,(2516688863:0.01217695516707285007,((2516787266:0.01523750560934655600,2841788924:0.01202984558285228982):0.00336071918776793474,((2516753430:0.00780922853974750503,(2841799399:0.00737819226539601029,2516726319:0.00782969059226356484):0.00302318992399698040):0.00733361974672981642,(2516734699:0.01851331033148368582,2516784962:0.00915637564585775748):0.00000100000050002909):0.00598220801774715892):0.00000100000050002909):0.01826128570247165933):0.00417165115207040506,(642714140:0.01508155156115427616,((2838992237:0.00908713698899483308,2516685369:0.01207281753149725897):0.00298535783166329087,(2516671277:0.00604433653166648599,(2516706678:0.00602217143008198542,2516774462:0.01516029337947829257):0.00306090209040680346):0.00301191338454480416):0.00000100000050002909):0.00504581821229225548):0.01263796427096037026):0.03571072372904773168,2516699399:0.05253850593514767381):0.01768748555379930087,(2849996508:0.07266151360240620527,(2741184362:0.08179463119807420246,2638489627:0.08076110524670014612):0.01763449240911020219):0.00749444975529610282):0.03434209905339154212):0.02005071024537728383):0.02249344202343605409,2715904104:0.07348973636158691314):0.08517358966878800508):0.06988923595288167034,2829926092:0.44608338628118121560):0.03191201551133956288):0.09377186726803556083,(2653087039:0.35243289241042929927,(2743537738:0.05799886236894108427,2513676734:0.03585507335568167975):0.17679784245270627197):0.12610681524351957661):0.36714043943487778554):0.07365299040113414131,((2539104011:0.04165055310157405460,651233286:0.05485917881934924967):0.34119101849936689375,((2513654016:0.04940985556390797839,2529085033:0.05398710580400039455):0.06186131312082901457,(2698061868:0.11113636729085990540,2562186153:0.08693226087950822745):0.03601293980164115699):0.18485610936562982265):0.25147696004605141207):0.05336071086950743697):0.05080340006264483232):0.13749033528184848030,((2789288544:0.27584639917308845236,(2789243701:0.15999236581193196360,2789325976:0.14369915798141075225):0.21834993143182532260):0.49412948936973666303,((2682234043:0.76404086763731282606,(((((2596878504:0.08419009896685979155,2799518496:0.13393643287363726779):0.20899124225506163222,(2752213193:0.21527456169783348860,(((2732432793:0.07239417611481885340,2596698640:0.22200434386558554056):0.05259194076407944229,(((((2771840579:0.00000100000050002909,650086902:0.02046005658969681992):0.59368490173816279576,2578400346:0.08862138900436694611):0.07412727173765809585,2557465005:0.16377834587477618777):0.03659278599926684555,2828471498:0.16949758653879051784):0.02467705211860539427,(2670451653:0.32068806384669124032,2810099099:0.09028953573768405683):0.04080857484762928644):0.01712061502389710874):0.08143142602967030907,2554443459:0.21371946582080356136):0.09901856806278593048):0.10597866989795008685):0.08777722196580324543,(2709611342:0.09393081745849528319,(2712963465:0.11249625610080621341,2713063530:0.10997834703151687652):0.06230789912620506715):0.06232746970985487966):0.04776163694527452153,2743780758:0.19749075487944336982):0.23295963821435528018,((2709214897:0.16609235035314995343,2747973156:0.13524242859559065799):0.13704597183050434839,(2650511743:0.36777710112461581282,(((AG-426-E09_NODE_11_131190_3027:0.00360987276795039259,2654238354:0.02141612730906686593):0.13815421337964070569,(((2717213489:0.12731463727976860545,2654230755:0.07707278917101506588):0.04447035487207976617,2823553888:0.06890412140389218232):0.00841775449695828827,2823538425:0.08384467456158964382):0.07460280595514226509):0.19284273065050494544,((((2682032416:0.00182569594644300384,2663969266:0.01247625508406974629):0.03054883596479788729,(2639839730:0.02391812726478757811,2708393218:0.01537026875306415907):0.04561906050496725845):0.06838865872750124475,((2640437748:0.00386210268432667049,2682039655:0.02864800331003563433):0.07796415887766469655,((2682021398:0.01336530835338256562,2740197745:0.00950162622100782402):0.01050950699316591415,(2505303076:0.04690891045750446992,AG-319-J17_NODE_28_131190_3027:0.04655263214883584993):0.00489244257861634006):0.09208095097859159139):0.08188471997218250975):0.16985122466652433082,(2805282077:0.22200984672727328006,2778698207:0.28984201504489048862):0.04629850481158713504):0.02416638649399304589):0.13636911474843577130):0.22684492710350173672):0.06144129142345523126):0.10378435574743588576):0.14850130399593272634,(2636245912:0.77825286845234031841,2787656540:0.29133397990245785136):0.11345663239263643896):0.14074632292286040625):0.07312615784867994295):0.04889342638131648905):0.19211992624993087797):0.12759358040135079793):0.04070950470941031574):0.44084438104010698067):0.36484480817556419474,(2518686561:0.81796506585817474466,(2795570096:0.60516264900459770804,(2653829272:0.80397833503478122186,(2698326069:0.75005885733674415583,2795438629:0.60120160365511099432):0.13000473710371696079):0.13462764637925669908):0.09121409017943876707):0.74115646875024732143):0.20830714370022765380,(((((2626632745:0.96083325756536897000,2735999642:0.92616836361080889795):0.13772928668892095438,2656852258:1.05032879374459531263):0.16521310635901231834,((2682209652:0.60627518763680587899,((2780996605:0.10373068282934665152,(2787674116:0.01943025980487029722,2790348514:0.04200524228010512479):0.03532528992115905458):0.24733628843213703585,(2521611414:0.19952079022136007258,2787870413:0.19143037627354853036):0.38081183502610616021):0.26071990475560535838):0.28276592534707750692,(2684349890:0.89547328605150355862,((2780994703:0.51081927845776931019,2787678061:0.62466850164209342111):0.59418098758848114649,(2620551697:0.19882162041969944632,2684308619:0.32628156285518800095):0.38596597342839622513):0.10497638378388701730):0.11591750976601765399):0.36518244513912395677):0.12833695023959221237,((2713098807:0.30758529630520670128,(2653251621:0.49631173798857319834,2747972018:0.44092269948316836770):0.22694907261976260404):1.39566078108211066855,(((2524230373:0.24400570323459730426,2617279336:0.47668273840797648067):0.93851291485371723944,((2870786978:0.51651888165173476253,(2805280680:0.19167018250376474664,2805281311:0.35876283933622232780):0.20162329973063405908):0.81820396799935224408,((((648602334:0.59642929280455003749,2866496119:1.11315856875397245496):0.12077771186598486308,2528199805:0.52334696737917696385):0.15717065812976804828,(2617279337:0.73213486941823657794,(2717341856:0.01571465791793979355,(((2667825453:0.09995532405052549862,2655750067:0.03191852484531468997):0.05936404191106797734,2640669493:0.00379338425430942195):0.00400291469680251911,2655756664:0.00729925120548073191):0.02035524086362689930):1.07925668493678350579):0.47604023992098432050):0.14710640197048399647,((2599729243:0.69432542698871679843,(((2757727695:0.14689516989569184613,2616770228:0.10811472179033765340):0.05793581381000351832,((((2671576282:0.11107242339988590563,2846139562:0.36896750143247725173):0.04364747652454666754,2824413221:0.25827812698228741484):0.04418729706142242308,(2590835757:0.15390713158127394822,2840673283:0.14349421628829217568):0.21805978751656310277):0.07261506745630719184,(2843460050:0.04748863207325434294,2852266426:0.07840670186817542964):0.04022563160226500650):0.04785377010553384242):0.72990482081088103872,((2688237433:0.47950225382699490639,((2525333970:0.25396139783713095328,2688045821:0.15486073395130828256):0.40401453938424364276,(2639026436:0.46264505968481317577,2687389523:0.41607390585221321055):0.37086452075979581267):0.28876529681737422850):0.25614590286982402700,2727815343:0.71516154840602608189):0.16781852886685072468):0.28637592550295704052):0.19662516088708209550,2517615741:0.81563921051216292657):0.12134799954915152786):0.23446246014027158355):0.18795359375294828919):0.36574133302582173544,(2682215970:1.05236223479819157589,((2265137610:0.04971276027356193172,2743944891:0.12617622579335704969):0.18821272248692955120,(2684236340:0.37262786610558745748,(((2744092535:0.13016349803454957401,(2684247638:0.05156455058561476568,2744094784:0.03025283125908286366):0.01840801485663281015):0.01559492515289959830,(2265146936:0.08476192223316640628,2684257629:0.12929691536541268460):0.06307228118795867033):0.05261068950522264365,((2765486035:0.17996403475636765790,(2760551865:0.37693883790617266349,(2684275873:0.25083527377457420782,2684235239:0.38485226404672789879):0.13688881546043127346):0.04102884860480508766):0.05895757000096676914,(2684243181:0.05768577174243686573,2744085851:0.05886841921991521620):0.11607480725773691721):0.02974429355796655988):0.11108527936582901496):0.19425564688222449194):0.57599032976813779872):0.15861392121788306375):0.13964352772735333374):0.07921467209381494179):0.14968229461928586610,(2713133669:0.34145911896376979211,2786997974:0.42923983191859960140):0.77505792686320418294):0.11014658920018080557):0.24448625714351537863,(2263233299:0.04932513143840241282,643624535:0.07308739501243097236):1.50731953674632479512):0.74153176437875201188,2578982188:1.24071177212141292578):0.0;
