# Supplementary material for: Global and seasonal variation of marine phosphonate metabolism
Source: ISME J. 2022 Jun 23;16(9):2198–212. doi: 10.1038/s41396-022-01266-z (PMC9381506; doi:10.1038/s41396-022-01266-z)
Supplement: Supplementary file 46 — Supplementary Files S3 [file 41396_2022_1266_MOESM46_ESM.txt]

(((AG-453-M22_NODE_35_118884_2798:0.29181773174111153013,((2641848276:0.13720971481480281895,(2609507597:0.01097198277676644969,2690951189:0.01542498113822924136):0.15366979297911631530):1.43436159081416447769,((2798979620:0.29694295018639260686,(2603597755:0.15449536489953957785,2848491155:0.14264569204107227507):0.20633508019725813054):0.34315856843432968049,((2682240694:0.88729612381678901745,(((((2686762870:0.85287632183308215161,(((((2790392276:0.43887412741565573482,((2760215990:0.01122364823007534693,((2834998579:0.01589785020685708858,2658728122:0.02017695230159000444):0.01339068933072148915,(2837365483:0.02262095677950733130,(2839765899:0.02212965547334030947,(2837380394:0.00845034683445049922,(2711600781:0.00919067750374732984,(2840337594:0.00465022069067151829,2685991904:0.00953496495015626437):0.01045601227693626969):0.00692880865189349042):0.00698269427267575633):0.07398437341030511538):0.01293714302107442336):0.01547211842853115846):0.28505518984288541473,(2686557628:0.14545642113170209608,(2817781554:0.17744232648128985264,2525925710:0.08408312577874024751):0.03783442442089555990):0.29762536821049490054):0.14903339221837669237):0.28058415189838914472,(2635338046:0.56227088537390979006,2790319079:0.60013624927675701670):0.18405787590155803235):0.21716399570487765480,(2785486888:0.73662727295650209935,2656138514:0.76588075011481537846):0.13019089348008347495):0.09877291728360734768,((2558681117:0.33992406231747612777,2790434217:0.30095498758906741310):0.66154312269705140004,(((((2821449842:0.14470241312253309673,(2523929471:0.07310613507232915920,2639394593:0.11446044065552923863):0.08860278124360153329):0.05733300728418925379,(2524441655:0.01266232526069926631,(2745077957:0.03345975562923287489,2876761610:0.01869837839542566604):0.00327007341125214223):0.67354476133914509273):0.11255305084866834564,((((2566017303:0.10928620561991912730,2574445717:0.13737642636099434146):0.04521886899799199000,(2585874259:0.16532958054564972361,2828364940:0.11737124642380739048):0.03868996043735947743):0.08075867458286721534,(2596822882:0.25366134217896452174,(2634640983:2.88013599174141576853,2514357946:0.15587344789789667199):0.13458675681773485389):0.08463421210252559945):0.04108218997216207119,(2540897154:0.00895439352168334382,(2776316798:0.09582813275645227225,2718863536:0.02001817617124403842):0.02752137345710538308):0.18540511493155459322):0.07912291561187330402):0.17900416144994493739,(2760300598:0.01057550831555335163,(2744016482:0.00757818560948847215,((2741137606:0.04262967865039640064,2645085129:0.01915700061178061617):0.00758585019254412810,2644949026:0.01891500509700298413):0.00747449696722481561):0.00828932695729632171):0.36802449206131038206):0.07133420665472174627,(2648355378:1.29213845856405318280,(643642574:0.95376958630052566246,2741144786:0.61250432488915051987):0.11884812029720230597):0.09737805833538477895):0.17417872908742415561):0.06269525886895108147):0.08550569414737482776,2629462849:0.68734391095232971747):0.06089539052878776421):0.07029383431085227396,((((((2710091891:1.00260544694057762705,(((((2711334084:0.33805219761146726443,2653251620:0.24851322389502492061):0.09067830471796514691,(2722492623:0.12871282602104178183,2710810083:0.09886308100506896457):0.19582707684299935358):0.07114729931566987631,2709214266:0.16178140405383256706):0.94169586257088444547,(2780996744:1.47219422377858988327,((2636165852:0.88622460498885868851,(AG-410-J22_NODE_1_213483_7348:4.46152074255760222599,(2709989423:0.75669716731353398043,(((((((2833232867:0.22398189118654537877,(2589226130:0.36238241003966875642,2807480618:0.33128190420364467261):0.14522938618327263516):0.40279350940258057401,((2586327411:0.41929851814508617425,((2585378489:0.07128952670489156762,2775002868:0.07931686901092294129):0.48581885777838262896,((((2856302118:0.19304007791955415940,(2793749049:0.31552867744323215282,2838888674:0.19615012705402720683):0.04158609778499389870):0.03713923356258847647,(2706153720:0.32563925916249397696,(((2824178027:0.14039277848177297847,((((2552779241:0.04796875417664908658,(2743189069:0.00396247878239799466,(2743195705:0.02172775133385789620,2590845352:0.01398107033563153988):0.00501283235337064009):0.09139237011728759685):0.01781139549659709748,((2596466013:0.42401964889320908902,2652625721:0.02692983123370213186):0.03235507212975942404,((2596455225:0.05920210426707083612,2802647002:0.05168230550768856957):0.06425403285627664940,(2852381887:0.03331357000670029378,(2596466849:0.03148941560796121586,2640390960:0.02284684549200935791):0.01726615261801708184):0.04751166493674632840):0.01804264323295740047):0.06765467731878896385):0.03355773204147222827,2609845856:0.09422741442075346918):0.01735531059886367966,2616172331:0.08031321551975141582):0.07890615263358015385):0.06865760599355215377,(2554443869:0.10305613179225699139,(2743576746:0.02656048159247087828,(2514550819:0.02249444552663350597,2723149346:0.01724115646727571866):0.01473623735463096447):0.06054072787907466280):0.04803655012361472687):0.04512653588378163355,((((((2766170653:0.00833594580716787679,((2811586277:0.00395490822536414058,(((((2811030434:0.00000100000050002909,2811049514:0.01183854672563469136):0.00393056083316821719,(2811590559:0.00801622027574511870,2811433303:0.01581833116562002955):0.00000100000050002909):0.00393192456599165789,2811237243:0.00797248758830045902):0.00000100000050002909,2811181013:0.00792865606422892000):0.00394426268231268251,(2810949050:0.00788240856257069709,(2811118467:0.00805783342576133800,2811416651:0.00814765767367567340):0.00000100000050002909):0.00394129989123264898):0.00000100000050002909):0.00391260182680087595,(2811197419:0.00792635464415654065,((2810984364:0.00394964459907876705,2811174076:0.01581299860841428595):0.00000100000050002909,(((2810915040:0.00400304664729633688,(2552799253:0.01205135317264892196,(2754543984:0.00805218408609492502,(2754439445:0.01245710040165296829,2754740632:0.00397473335663918546):0.00400994394944817652):0.01645213926044629058):0.01216578397297756430):0.00403157699235805796,2810932953:0.00794693020697175012):0.00000100000050002909,2811227586:0.00795902116623057286):0.00403681740053173262):0.00793137156746676238):0.00000100000050002909):0.00776565556385543174):0.00835626110720579310,(((((2521978520:0.01595413478225340617,((2705863797:0.01228574608882999214,2860473450:0.00787229314122944203):0.00396792182972640663,(((((638762197:0.32258414730418016880,2527196092:0.00328696863057168723):0.03318485038500209455,(2817302994:0.00982985246211328170,(2817283194:0.00802585445060472955,(2817399320:0.00795400074068040516,2816069586:0.00793046360172823712):0.00000100000050002909):0.00713402710137877108):0.03205152441623862480):0.01624548803407320843,((2754220164:0.00800167283868180416,2754227295:0.01204391579702076588):0.00799826227670896554,(642442531:0.00903802201138870220,2633535265:0.01967906218753992520):0.00444512665332761833):0.00440999782245003139):0.00000100000050002909,(((2825658332:0.00398507683345912956,2825675908:0.01197368421972878558):0.00390905209202201381,((2646922723:0.01192219367986682710,2754487003:0.01189156967370541898):0.00394874176249919700,(2872300270:0.01192580155410013533,(2754554768:0.01210567294148167175,2754712475:0.00401595712499322119):0.00000100000050002909):0.00390658955085813366):0.00396105190399282520):0.00000100000050002909,2754628963:0.02397947863862236878):0.00395226081768884196):0.00000100000050002909,2810380539:0.02011212402870642471):0.00408636315388523352):0.00819268206910231389):0.00421452990641933353,((2805007228:0.00000100000050002909,(2633142264:0.01170702089190401619,(2598939440:0.01010884282823313121,2599743455:0.02329130721998290063):0.00437069089864037391):0.00625305878382228196):0.00396342511694575562,(((((641650509:0.01198170350917382443,2870054462:0.00791520933999632220):0.01200675268801922914,((2870072837:0.02000511889362727516,2611616874:0.01997528404427149559):0.00393160496099520876,2587542685:0.01995525529368561563):0.00000100000050002909):0.00778940668285474282,((2819632244:0.01601974328306644130,2599735336:0.00387655670451878508):0.01204305465922929190,(2634068155:0.01190417722436434324,2875051148:0.00807003925799081208):0.00000100000050002909):0.01199439097031372060):0.00000100000050002909,(2662414660:0.01351883039785825059,((((((2793738432:0.00792338138564513753,(2540309784:0.01197554904248985218,2578980793:0.00792942019223270844):0.00000100000050002909):0.00000100000050002909,((2546954991:0.01187458303743863831,2872275564:0.00787933508112736991):0.00000100000050002909,(2793731159:0.00794803349277562431,2793694149:0.00396710748667786217):0.00391813209887195788):0.01173576892531657048):0.00394600943629241311,2912491860:0.01608888057777689909):0.00379427608802506127,(641683784:0.00389592431113598659,(642417519:0.00778424881678580968,638151375:0.01173528194723160931):0.00393554352833964949):0.01591006486055868488):0.00398677953433094600,((2754812580:0.00395436594739725054,((2754756043:0.01174970383449150911,2817354110:0.00392122777893351513):0.02590936843598141970,(2766119333:0.01188457060216506836,((((2793637328:0.00798853077703578530,((2793724064:0.00394216739570367718,637766765:0.01191939688199451092):0.00792876743176690151,2793614061:0.00795468797650373746):0.00000100000050002909):0.00000100000050002909,(2793702109:0.00465657749770419151,(2870105331:0.02333550751677965565,2793710284:0.00466058805237937884):0.00792158099840034949):0.00327400985262077046):0.00398475063517283058,(2766150641:0.01994599120593202810,2793741197:0.00000100000050002909):0.00791965059101815659):0.00395245113685645331,2735851585:0.00395921784840545278):0.00000100000050002909):0.00793987112442599147):0.00000100000050002909):0.00418726681825270976,(2754327015:0.00796137457873203128,2793598532:0.00795181480065915332):0.00397417586776777684):0.00000100000050002909):0.00414813604565863504,2793767398:0.02835548898319044733):0.00415254283728729717):0.00388937140157671543):0.00386922589520004388,(2851303654:0.02419568329167916601,2631386089:0.01614183311493164186):0.00371505059334894258):0.00384322313214403074):0.00388768625502665475):0.00580649323903525277,2877407254:0.01600990458771583969):0.00588848933675432604,(2598439458:0.00791803494709081464,(644245674:0.01202482045549034886,641318772:0.00791191631877873752):0.00392924338407436239):0.01239343394433752542):0.00766937188312148514,2754973311:0.00493342235785324944):0.01832341794008477201):0.05936779282510410566,2579628945:0.06840888508778457389):0.05879448420278771126,(((((2815764412:0.02724009501533293867,(2754958723:0.00520533604286507051,(2793715420:0.00792801421327947106,2810350294:0.00793576322375453766):0.01073210232748063840):0.01202944479014133455):0.02093551177849106715,(2633648290:0.01181010775355285751,2632122186:0.04423530996725700409):0.01186903296840418655):0.00000100000050002909,(2754791309:0.01589940499906341426,2778235720:0.00393384162385305644):0.02826115886406326341):0.00669276422077095222,(2766166009:0.02491031456835720789,2754523196:0.01193352166671838958):0.15954231944268243426):0.00453229966051376179,2766120724:0.01997429846885699981):0.01563932713228290139):0.02865574640690658412,((2629974651:0.00450693435263016182,(2654668491:0.01204027570792517467,650773916:0.00805677004167012351):0.00749470841542803409):0.02755058308266072897,(2823432148:0.03937044890974689820,2568581226:0.00894130347313549026):0.05523302292746262027):0.16578069845263354587):0.09985462904093175829,((2846729330:0.03256566623849430769,(2630325018:0.03998115766066542148,(2732712328:0.04913170054263516634,2555987283:0.02481548416870161047):0.00486223420237967031):0.01890868185568934934):0.16794287902811502744,((((((2687595441:0.01574713456837146391,2774283097:0.00791254268520067729):0.00000100000050002909,(2706160769:0.01926397149981378537,(((2857682824:0.02768012811907060236,((2656934646:0.05132936388717973530,2773951381:0.02719873793929442757):0.00352142898398030224,(((2509122673:0.01511337290554368162,((2513963319:0.01576938389866059179,(642423500:0.01128788140893629763,2848623261:0.00752533443461985297):0.00385974551665595536):0.00171507488464770321,((648209519:0.01609526096093718758,2509126937:0.00447300168006368754):0.01187794029881517055,2527076770:0.05070384151733731831):0.00391154634540085127):0.01269850952825981802):0.00574546339322261519,(2847669781:0.02669542562982721301,2521672014:0.00000100000050002909):0.01335081962142864800):0.01146609705982041573,2600832738:0.04508983746844810042):0.01341934171088208019):0.00390100123970424373):0.00366539435440026715,((((2844722737:0.01366198226275574905,(2710238702:0.00770320674167057108,(2583098035:0.00774302538473420864,2710180245:0.00803591187978163965):0.00398358670670755175):0.00178691868674771877):0.03489490344108789333,(2756485124:0.02635590179974589900,2690674284:0.02580490905476338220):0.02141672416812667387):0.00494187424714988451,((((2781192391:0.00768764944194122533,(2774366639:0.01550776671743953061,2773576932:0.00775990261324292514):0.00760826703820809396):0.00000100000050002909,(2710213561:0.01540646791213570038,2773970963:0.01156015733449726295):0.00382150150354257584):0.01149957488142992930,((2710201498:0.01397371496825988366,642617058:0.00393672594045444812):0.00923333069998692052,2774055806:0.00382042463019726438):0.00382291154587955035):0.02338401589038601944,((2709067354:0.03381901900675662181,(2719643853:0.05224290864063450834,(((2852805292:0.01539404113588449877,(2852797628:0.01188558182362970533,2852827348:0.00383943517007225054):0.00393222767331611375):0.00000100000050002909,2694820098:0.01142639611823609465):0.00388522958570715901,(2852766702:0.02755309186194810148,(2852755357:0.00767467089999937253,(2852779557:0.01160262168520697669,2852771717:0.00384143085162468555):0.00385265831827157285):0.00000100000050002909):0.01967280448801685469):0.00000100000050002909):0.03618865386718538024):0.04325700817612622429,(2598516594:0.01925876902317718437,2508679815:0.02101953953157539509):0.00904269698667951351):0.00829462036586260318):0.00404764244411032464):0.00946530740053129656,(2546960906:0.01224304225623433842,(2775520875:0.03036912979390773981,2690219911:0.00862103690147960830):0.00769494846487675608):0.01071923250972479404):0.00494451535770009613):0.00471412663648154880,(2843954019:0.02310532007555185507,((2713547486:0.01538737840059633058,2671593114:0.00766823602132502263):0.00000100000050002909,(2756915460:0.00379140439080188430,2741126227:0.01538829167208607268):0.01150781490114031504):0.00380611958744716834):0.00380717759682361280):0.00000100000050002909):0.00459403717146684206):0.08902666740613759955,(2653763638:0.12375023711945441762,(2856300735:0.05143573207684360576,(2695455444:0.03461645198508958576,(2654005272:0.01301064653752031022,(2698502025:0.02675964871541205645,2755587387:0.01454504183998113834):0.01234477671489327306):0.02770153061360226127):0.03674995353462514464):0.04568443547024993168):0.02748038137337716763):0.05345415275881951200,2671605783:0.10490491100632530486):0.02153546108211159757,(2766757863:0.06991969933578395802,((2583266277:0.03639787062636695714,2583270742:0.06708561301457349746):0.03291606075642228985,((2501083926:0.01960366595051795183,(2676348314:0.03139743470343982906,((2600823815:0.02241105266394392143,2501071366:0.02064466140025502522):0.01911764223985360639,(2772852064:0.01898596978098299193,(2756482339:0.02432208896603464329,(2756497506:0.02702451241236463256,2516017606:0.02719094924913056932):0.00373047226871808411):0.00392847897002686700):0.00391543214905558899):0.00399279217181082273):0.00751387920449181259):0.01928145661519114692,((2656189238:0.03069573238289303660,(2580610518:0.00764014063747093901,(2845635630:0.03563415019486429469,2710166338:0.01924050330882433324):0.00360974772775343906):0.00690391949178729980):0.03072015166581557044,(2630299206:0.05028836339625518403,(2580959377:0.01783788805620007550,2843964536:0.02293849856777725044):0.03190269764570262401):0.01853620498534876843):0.01526061617439292660):0.02794522423021613550):0.04044628959047929379):0.12362060411714290153):0.01397296122600835341,((2710224128:0.04330120956275665400,2721717251:0.06026134542716986287):0.06308901803607513958,(((((2812796350:0.01920409182794942729,2643279534:0.01150724209190694472):0.00762123320527857088,(2713556666:0.01516290184824985871,(2600774607:0.00752046902048092783,2616352593:0.01134387389679687025):0.01144784467426289594):0.00000100000050002909):0.00000100000050002909,2841673819:0.00756033798460698653):0.00698837104080729694,2657092593:0.00102847714825108163):0.04823737356627288975,((2656923643:0.01860902350683521153,2792835328:0.01956299578498758851):0.04343899021855174986,(2514053031:0.03512108906019413557,642595590:0.06149214994310059357):0.04926582625755723116):0.01921707030326296958):0.13243106730292431017):0.02343166582616208055):0.02890290336334324500):0.04479216518615172088):0.02123696899995101278):0.01653321362912903852):0.03202075263127952126):0.07331065716431849066,(((2550377072:0.24351626383858029912,2752930743:0.08530907856956067292):0.40947438082791520753,2832578265:0.29004240496122274395):0.06410274872349569497,((650720978:0.02768246892103893089,(2599763185:0.04850304509189894836,2710208597:0.02424297816750383902):0.03170476855325939092):0.36018634672731314472,((2558522789:0.07239845130163560794,((2656624621:0.03133093132814334519,2840580099:0.04157883657914698133):0.02212813328974633578,((((2628839688:0.01967890896752473584,2638387611:0.02009694928941588299):0.00744836579149332073,(2551940080:0.02686515427914496282,2840583278:0.01401294268562970277):0.03738328755017227695):0.00862445800428797080,(2807186925:0.05053202668736508918,2563938875:0.02400730024134267726):0.01513749134386373901):0.00580067607027674216,2686892789:0.03098787645407105606):0.03065493548624931633):0.01977843186688711327):0.17910270545553091948,(((2628519855:0.01850763171384310971,2755410297:0.04562452719820997427):0.05755233584539408420,(2715150616:0.07603601168963572410,(2645512891:0.03548605541098218130,(2810322394:0.00853688122112007328,(2852084995:0.01602204815780106442,2688999981:0.00000100000050002909):0.00763746543620653223):0.04974159353681067985):0.01091909449942932500):0.03897220472593714014):0.14864024642758974504,((2612025730:0.06292040263400643096,2726873038:0.01148186848301058043):0.05145251532042975640,((((2715143874:0.04942464160401665446,((2715138801:0.00756145662647093528,(2637344395:0.02576354651974696597,((2651011446:0.07768461220748214269,2726939662:0.02066494741446630451):0.01927167926231249107,(((2595212452:0.03967920081291449741,2726913683:0.01346251990767798577):0.01988583580050054533,(2579669208:0.00000100000050002909,2746299504:0.03646209865951972884):0.01716838504784474681):0.01440375180443798780,2715156470:0.02545066054400518113):0.00506728881655048660):0.02085688641285926223):0.01925239474613267207):0.01419911552606941373,(2793757515:0.05007256408611069493,(2726931616:0.04159248569930611844,2598056888:0.01260769471110977091):0.02403678347264156037):0.02747182945379413738):0.01597473141846646877):0.00861993619031281057,2715174471:0.05463296804133447454):0.01868422616808596698,(2726901130:0.06257924229347555656,(2655223999:0.05410056163073401897,(2726917161:0.04145517141997377003,2726953285:0.03813933633436177723):0.02164412519385454717):0.01935863353719162808):0.00528436219877070467):0.03333779152288111197,(2637198567:0.10026408980840792462,(2637910200:0.06445559513853388323,(2637138083:0.07913518706484617971,2645750686:0.04817398433196691532):0.05848257698555837936):0.05368988579817646212):0.01318316803475514179):0.03065236873024195646):0.07231451735782408463):0.10934571250537164500):0.11418408543432834179):0.03106253969508398702):0.03749105382366851175):0.05557780038659866639,2653815216:0.61189098621930282373):0.09136582656569323946):0.12608606121989421323):0.06666165290618104866,2566049304:0.41145539502781636187):0.07593316380106375496):0.09884734044611651060,2638792106:0.70325780506155077809):0.08686652485983201166,(2717807209:0.77599056571487901035,2624350382:0.61031314929533697633):0.18917519263412704844):0.11140827688245664995,(2773484129:0.57117991294677084024,((2712736171:0.64403344866753209352,(2709628421:0.36154591582332834543,(2712814165:0.49709186883690908987,(2788065134:0.23689854965642070939,(2788054859:0.11483969227391037371,(AG-426-A03_NODE_33_1224_4911:0.11191639987568549608,(2788042562:0.14883852553334989133,2788058648:0.13093016989412648021):0.03797786322934756931):0.07925602311351963303):0.25121341339317598829):0.25865022055523761990):0.16702396168062516590):0.11385954238730823518):0.15379330744975083789,(((2833004757:0.04049787999274093858,646691937:0.04024142657031330728):0.20687353956868251292,(2612336797:0.04328403697944657735,648071847:0.05018164955828825768):0.19170411927460825896):0.22649481016371644793,(((2628361887:0.04855963266385322080,2776128486:0.03958767287294209097):0.13104520076024331332,((2631174887:0.03534361478089848713,((2843040429:0.03893952416600546945,2634121007:0.05756940589726528695):0.07285362517468434163,2833624633:0.03963564806004359065):0.01833897652592171579):0.04036240496190569155,((2791292234:0.02730595231126576108,2845884185:0.03316936579486468029):0.04592739400004031830,(2837704675:0.03475288271148375269,(2631156857:0.02660270386605060808,2776634894:0.05424046873174131339):0.05960588604012219405):0.01580213257158763138):0.08817925627823197665):0.07528016970938113117):0.03032246882954637776,(((2510030838:0.26390426300639974189,2776169201:0.21803006872652938575):0.22956240008615186321,2512513966:0.15941315893331084452):0.03339162306459202839,(2758577373:0.08154317467870551839,2804890710:0.07882764753764612276):0.08859159357911826349):0.02339098955203025923):0.30807100450209295994):0.08781416267713761103):0.11074544830010235597):0.06817469555717663166):0.10658030597454051791,639003155:0.57417002254340898659):0.19062832796768197641,(AG-457-K17_NODE_8_1224_10702:1.15983891678823858307,((((2609731139:0.32005911579484302987,(2654132903:0.15391848177193653835,2667472629:0.07000778384692898926):0.31175104142294146614):0.36096391531470511937,(AG-435-A22_NODE_12_119518_3275:0.59695670142159984461,((((AG-426-E05_NODE_3_119518_3275:0.01732357608792730458,((2654308619:0.00694463102277444785,AG-447-O13_NODE_9_119518_3275:0.01037086411603179922):0.00663579836192777859,2778481390:0.01051470306237544013):0.00000100000050002909):0.00762156398937632006,2654314145:0.00632050539403279654):0.00564368632649324062,AG-447-D03_NODE_1_119518_3275:0.01501108251688713577):0.26213935722454223542,(AG-365-D20_NODE_25_119518_3275:0.00559531969995583772,(AG-435-I17_NODE_10_119518_3275:0.01374971574560904415,(AG-453-B18_NODE_12_119518_3275:0.02529369908921798998,(AG-343-I11_NODE_4_119518_3275:0.01105227167817421537,AG-365-L08_NODE_3_119518_3275:0.00690806535110901569):0.01234779580471432464):0.00907890412498371310):0.01302979607203189755):0.15537404345306701781):0.54861595231084570035):0.15745368655037275674):0.45538763123805936495,((2752247062:0.57082268707418371001,(2752243213:0.18621797323085423348,2752245011:0.19784575241800589351):0.29410212930572127155):0.15268918773211118123,(2787992066:0.62179103712808414528,(2787993116:0.12057692742122899654,2787996537:0.12747538882880038447):0.44411438856354995552):0.21866627351962869552):0.16610442253255477962):0.16509163981286426037,((((2507474612:0.35065236526552701068,(2724632216:0.25469543246254416902,(641096130:0.23274866435991198310,((2775951808:0.32811100312060531570,(2503243935:0.01558700484820693330,2792373024:0.02076789163619763637):0.18563069420730243797):0.21503162443703513484,(2719058701:0.04917553614300646664,2825680633:0.04166686878758275175):0.18925712455080564989):0.05735331921209725625):0.07099546137599339890):0.06132010942367102646):0.25731536460061482652,((2236873068:0.06622486485318829219,2639688874:0.02371147745205578680):0.52982470951811844184,((2820017669:0.53737092549982379275,(2518938753:0.01250220743650127392,648111130:0.00636561356264710426):0.40087643489344026992):0.18308138935280035553,(2615892914:0.22486005343019072056,(((2656241720:0.09500424394888327961,2656253844:0.07852172460436318557):0.24233977425169911379,(2656257700:0.08238675532128203471,2656271005:0.06015529869030634968):0.05094820265227104072):0.04920460763494386575,2615875141:0.14834545904682852613):0.06216315608515832203):0.45731830601415951465):0.08251711722268402494):0.07738395313655339891):0.07977586693720728483,((2557371709:0.63089834733312655235,(2510281234:0.02993830498816030597,2652247771:0.01150351904309488901):0.91162256760325177662):0.19954690376750358616,((2646040485:0.20775231732312710031,2770808928:0.40637566141351810778):0.65228483238042211934,2506605762:0.74989745570797106122):0.23679355618051040056):0.12640933998467221433):0.03689824831828648899,2775801023:0.80470043223380482988):0.08596225461989670524):0.24987840444892264746):0.05678661033839445954):0.12944557313789778474):0.16385820424838420939):0.07335048613788824889):0.18454508601484068131,(((((2713044980:1.24669633190686823809,(2684281786:0.31215654022633232412,2684302248:0.29408249414526432819):0.26224385228315361118):0.12952740126357467632,((2789030679:0.73289740497354627369,((2711353943:0.24145173353028268060,((2597409673:0.07065369762871488712,2787201125:0.10183641940179198604):0.32531193045988682222,(2608961371:0.29437999725265201478,(2682230780:0.32883102385319545879,2636209121:0.34379533053725147562):0.07274477042142679650):0.06988943823836146763):0.10086845783018318079):0.01808997179655350007,((2727863621:0.14549451572449970116,(2833525352:0.00866765312547243365,649658899:0.03687717269096424388):0.14033655221741775376):0.07307439009549708542,((2833484694:0.12121478871189843296,2641365089:0.13454419806859788111):0.05998225183031011959,((2686678101:0.12505529225029607399,(2691456566:0.09732927741270860911,(2619757546:0.02560412023894749478,2691600844:0.04367078112335344431):0.02708284650398805338):0.06302947822789924104):0.06642463792227706887,2758563805:0.12965602510613816190):0.01084887736354759984):0.08606852617572911812):0.09339747350725167985):0.41674820181045935108):0.19940092978785106670,(2710451920:0.81843525630734392795,((2653249949:0.11565766510597480510,2747968996:0.11884566682286229478):0.03923771826263031809,(2653245090:0.09481065377681510697,2747969561:0.17877631632017940144):0.03928708219811555963):0.53912120677553820869):0.10649905136432823161):0.08300487163750983055):0.13534453188680853342,((((2716875820:0.74418079430312900069,2609729137:0.99782712208013257804):0.18230379717734207512,(2710393394:0.90269910555339716307,(2716827580:0.30181930389332994880,2787259521:0.47909947276400710603):0.26030650807771460453):0.41545902027665521095):0.07215734801086862160,(2656339874:0.57639626995713677537,2812558952:0.65237659516136237148):0.42958290219574613023):0.14183576203879763589,((2870724265:0.78094423254685163549,(((2718306616:0.29995105863949744762,((2795923690:0.01252472183937318115,((2660181616:0.01147292092403667807,2772476059:0.01052756771893159984):0.01900000663491577257,2870743927:0.00987629382076316183):0.00607625690297435451):0.01979832147108117127,(2525019900:0.05290347237509121503,2649589246:0.09900824420222506528):0.02258178355170165422):0.61977035391704238254):0.13669265314387180066,((2840023113:0.06568733726051263766,2861738148:0.09044332007768503268):0.13228929362444208362,(2863206572:0.04470448661923053651,(2856880251:0.06658775166983264826,2732345648:0.12728348034747521966):0.06371750463240496987):0.29442799953429105164):0.08816451095821337125):0.09850640985552461260,2517162764:0.35635941771150686508):0.30736962919937882432):0.75909460997205280286,(2534345926:0.55611557516695941938,(2653664755:0.60843932152890134457,(((2786996727:0.00000100000050002909,2786999559:0.00859323000325996900):0.15644366398320133649,((2682019892:0.05346431249514563971,(2636225415:0.01342664070322657256,2658482053:0.03065346636213557227):0.03890304483467540986):0.03622346043128060050,(2682014234:0.04863682408891810416,(2731781721:0.05716266168558740979,(2264263602:0.03062446356784088650,(2636232638:0.01869451753005658273,2640437923:0.02314097828691576847):0.01124836357132884615):0.00929600518450075450):0.01418619524889895393):0.04073992277413931995):0.16407544166283022369):0.25798222041696483586,(((2791101958:0.24935513977727577495,2787013980:0.09294875339361588495):0.01500780664886718595,((2653668598:0.02569385635680501018,2653671596:0.03244166586015980597):0.17167213743187556552,((2636133318:0.06726430746736297706,2682017805:0.07005834506132486983):0.01972495688945566025,((2636216320:0.13735036346075082947,(2791105485:0.16771850189223116989,2791104933:0.17177446662465845062):0.07711868377850703005):0.04712129219821020731,2653670350:0.14425583595910573820):0.18077786040132098888):0.03936810981670907372):0.00769814333331968453):0.04813424086350628212,2653670950:0.12444567896913863447):0.27357275889471704966):0.15521192454593890631):0.14268326200506817325):0.19287480133641285440):0.05484899160062836621):0.06165351115742655208):0.03298226325659314728,(2790403294:0.55256452357512886309,(2727133887:0.89902547320792003394,(2723648231:0.25374191689815800421,(2856848881:0.05115067946592894571,((2733253712:0.05248247445218096746,641349068:0.04527344846914906767):0.01023045012698941408,((2733256223:0.00819063550454344515,2733274152:0.06383125860955855824):0.00700045419881284350,(2563706878:0.01967329193346513752,2841211476:0.03909843724338438881):0.00507685747506277270):0.02638698257595259444):0.03712989912622984001):0.12261620182584742622):0.84127247905489865865):0.17356606566230137201):1.80754605909412724429):0.18448765213738135826,(((((((((2776371655:0.31129015985110020104,(2804920885:0.35142609107854699824,2815269399:0.27811248557328799302):0.06889091339194980401):0.10035065851617178123,(2753073390:0.33899898352793411682,(2563895361:0.12988231629807289735,2775036030:0.03790628987647048226):0.29607315431647379667):0.24682773638707267150):0.04039648669654739843,2620438890:0.73011313493063445534):0.05490857446214171544,((2741234497:0.39217142346396843822,((((2554259690:0.07893589418962630722,((2585375192:0.01782903874324991492,2766534854:0.02635477824978097600):0.03250045742823656075,2772949297:0.07024247903494207357):0.02334707119257442565):0.15501602809777906278,(2511597134:0.32881778945048678597,2767863804:0.39565255458808307187):0.36121206050911042196):0.06655344566455294320,((2602865255:0.05648398255404440266,(2862371460:0.00579995897188188836,(2775080208:0.01618357679708139554,2777402983:0.00000100000050002909):0.04134274706431324137):0.09634277938169015509):0.22802719995776046802,2819245622:0.19218178464740298672):0.02057178374382580624):0.07749765402902032696,2807441415:0.37894766849758848570):0.11053460626243179210):0.19709579352971925981,(2566316502:0.21780192241192591895,(2798892954:0.14287986548914677343,((2865207693:0.04016623847133964087,(2547559748:0.03133606100445619769,2692748547:0.01684394837918041718):0.05188156958126309559):0.62836855673896974128,(2746309812:0.23588547323875835859,(2862267884:0.05155507629653926366,(2813836326:0.10284631221548007352,2777412732:0.01531753644869596025):0.02060479655019407247):0.04643391333676484545):0.12585388552381718275):0.06815798681957647986):0.14264883637701306074):0.13647375010972867537):0.02994015525334002906):0.06713570188253216442,((2547559972:0.02882923521771051795,2651467872:0.03814770109985721191):0.39111806330014531330,(2772736630:0.16773617449806751956,2819696899:0.22106459105491327310):0.14468064415104386899):0.21507536869128682233):0.20445925349271121263,((((2784733418:0.64783326088169157497,2578532889:0.42463707407287604179):0.15018607299822658852,2671239964:0.56447883130346221403):0.04127176394483825228,((((2585376197:0.07825067375585201268,2768548920:0.06298665826971108772):0.33710850991794627518,(2863189521:0.25472071968903287065,((2707372684:0.18393034287486359490,(2865335515:0.06748569109025939761,(2767848983:0.06110288046951228846,2777071269:0.03926682189555635166):0.03234914850539518522):0.11472359358793755846):0.04597008715983444405,(((2768138498:0.07996870234713954195,(2768543568:0.07135963154226837579,(2585378573:0.02083844493808092654,2766553033:0.00580981966210410150):0.01870400590894287854):0.01999417726708874188):0.05194510562161194084,((2768130374:0.03102154247973694379,(2872902229:0.00363114313314528070,(2872895718:0.01462894705656036555,2585378531:0.00000100000050002909):0.01085349659039222189):0.01814201189131347744):0.03847539075254024360,(2513758679:0.14106787685260999132,2766235035:0.05163148073043850872):0.01684612883445296000):0.01781322131599764880):0.07524034125891163050,(2766349743:0.06872682167337931802,2868039250:0.13230859822871579579):0.19294820390998815296):0.04899598612048550877):0.05688114174651811433):0.08785873582039278873):0.16143048784542315954,(2766407163:0.04502776069563312750,2767989498:0.05451728981339932362):0.32823366924816349544):0.04521382281931710795,(2867242050:0.37553131779270215729,2862360202:0.43262156008143320962):0.10918086291027941093):0.05141177425502482801):0.07507653112068188306,(2862488537:0.31517184748685034279,(2766302314:0.18563325981585412916,2865668681:0.17529827166765382662):0.12982201677586949207):0.13657396770218335758):0.20284240247937521118):0.16840263252476034284,((2665626108:0.00000100000050002909,2840918638:0.04683913444529674841):1.18097253272905100552,2868437954:0.76351637684232054326):0.24264072978164163974):0.13829941116697322401,(2545977235:1.73621344379028119675,645977400:2.19394356889182118309):0.66531948284231101631):0.38112658909253310791,2709236926:1.33382749503853648143):0.08075568589251037876):0.05570641137271241383):0.06027209240054556133):0.15698518477399434068):0.30471251742739158264,(((((2653663992:0.18150352073911008022,2787008067:0.13209339023235064370):0.64474786899796121542,2706402184:0.40892828228117272804):0.11121226977848042150,((2656854616:0.44490095133035789665,((2678987771:0.23987489269121581303,2790283420:0.25048422019278010486):0.32209631491001494696,((2819990989:0.52130243658459252121,(2820028226:0.12599909218372892794,(2820022960:0.02404769830839599901,2820024486:0.01770624266625890966):0.14554489435864051416):0.09713610761581661923):0.55459102966916506983,(((2799824683:0.54542736127148105929,(2519043503:0.32516979093591164007,(2660408940:0.19516733971059224695,2743529210:0.12091050604784911449):0.16081258516587992879):0.09258233658699913105):0.24493024161792481541,(2820324612:0.25626584206240482500,(2820358559:0.01323330969459790736,2820359194:0.08725515772879791077):0.43435346074244091108):0.10165305790312817447):0.12347505307774747640,(2799683019:0.25187610185235753679,((((2523622945:0.17219048979019660472,(((2588064757:0.22414231621394112293,((2834331578:0.15235758133020052552,(((2799720163:0.00423717103128635857,2799862880:0.03653936152128114956):0.07156314672023962598,((2558975872:0.22238423933202045024,2608457177:0.06955678266845613522):0.01719743953005710077,((((2595458513:0.13081538188466323991,(2752735044:0.03391108653240617471,(2626528976:0.02494263186716443384,2800207967:0.03257180902110565213):0.00890019850437697227):0.06244235708601644091):0.07925946045019850728,(2752750312:0.07559062634545080095,(2752748662:0.06082418826492560354,2799992199:0.07390813578775561055):0.05905658502172476954):0.03355354410887959049):0.02766907933583722529,(((2657232826:0.00000100000050002909,2799892167:0.02666500149844215975):0.01957812149372083893,(2608585659:0.00881274366458797108,2558424835:0.07133713443948060118):0.01023127058055780733):0.08535993090338024614,2800621329:0.13618899383209637222):0.01735162927594518373):0.02603454796179931890,(((2799842933:0.32287625710338796470,2752742197:0.06107549610760913683):0.03079915004998824354,(2800919302:0.02100598981459596282,((2562814669:0.03949891061878139931,(2800913889:0.04212688607614552272,2595443906:0.01714585548531872769):0.00695097849414315003):0.00000100000050002909,2800916532:0.01023265772675545186):0.00726662762586619340):0.03714769351154740412):0.01891776650596940085,(((2595381744:0.14034878201863756897,2799791720:0.12489978617927770255):0.04322644365578042630,(2585086087:0.10933324871286749513,2800279355:0.04742515838159377245):0.02634378028844660755):0.00733414844651260247,2800207986:0.07051767036786342480):0.04398512484596733135):0.02986426964710137827):0.04134944409163809204):0.00976963982809444728):0.03664554107280389855,(2800029243:0.07819901016089828016,(2800027655:0.15301688092764670346,2800159094:0.03399144802612535238):0.01758660959271280202):0.06892824635984899639):0.03299127835542934456):0.02155757647833067212,(2847165003:0.09190251039990283977,2800043980:0.18926230651363201707):0.04104308336007200797):0.04048914163274205946):0.04826769956865670230,(((646277470:0.17711076800838948531,((650607188:0.01488690888178849196,2578738056:0.01258656481602423924):0.00000100000050002909,(2573865254:0.00937323783956755391,(2578708809:0.00857377088858206349,(2611743540:0.00632898234565796008,2612345913:0.01610969820126613092):0.00762876430486959453):0.01505910506594526285):0.00955045252095208623):0.13694817833387892825):0.09255977978999545275,(((2801016765:0.22849358788115556318,(2800527620:0.14894642549081804628,(((((2701133933:0.04785212162522146928,2705733824:0.05349293085450983892):0.11340661890975475834,(((2800593366:0.11544608447594488509,2801058843:0.11976052588053830161):0.05746426807715384472,2800406727:0.08775936709795635615):0.01713945174096489013,2801000733:0.08334366289320478682):0.02797806139489830007):0.02336874347299811028,(2800403054:0.15565593377539260755,2705674838:0.07608390252662347586):0.05263149933907938088):0.02834280027219427192,(2800957227:0.06724002387700499239,2801086705:0.04158926771697617208):0.08413509289913490008):0.05514024179775636053,(2800962536:0.03334343305310739913,2802430543:0.03298037334878026888):0.11016084553257643464):0.14682985037647744431):0.03574391147304717409):0.05808690258493495739,(2558268490:0.06744503392253370366,(2705667784:0.03983207703550511319,2800477792:0.09121894458885465573):0.06441978005200693636):0.11514614346914010812):0.04350992383817591652,2800323674:0.17450160765977618116):0.06506552380496258281):0.12220851474995328423,((2525479154:0.17541665549131862933,(2800079645:0.01678546290355429488,2800084242:0.02230657687398261008):0.24539338859416209848):0.07684750769497721012,2799560619:0.31754893672229517199):0.04852487880702516937):0.02421078356252465147):0.02770253123090920047,(2608488895:0.50586806516646642962,((2525447461:0.20148860390878131632,(2687275167:0.10657406611225166138,(2685279771:0.06244899825551913225,651272680:0.08048427435956478915):0.05991157106278490602):0.06056674680296950802):0.12853194055928818251,(((2820380019:0.19184902715420557029,2820632630:0.16101513075599765967):0.28664402599846566799,(2743911496:0.20360489235153195198,(2820361265:0.49155920463675606413,2820715932:0.16406347055006970104):0.05408507630141905220):0.07419899317481939982):0.15681207501909846802,(2849742798:0.01459175781407881164,644271014:0.02817907313929966101):0.22103119802479184730):0.02452632453630034653):0.03562463730388060884):0.02278495022488799537):0.05810606925839345571):0.02269064405945912452,2601109470:0.30253445178790755454):0.05619000453587304211,((((2558957036:0.42163853178165811020,((2558991717:0.25677589326674921111,(2525472892:0.16681989825816873063,2595172632:0.16519290706136338653):0.04051594095836501264):0.08234459711194574982,((((2800654020:0.19252174223259471697,(((2562628643:0.22721167153690685625,2799966997:0.20017120748693939536):0.04099619967810146787,(2561460075:0.14640019550443583718,(2624754868:0.28502502324926032307,(2525469276:0.00739830499891536413,2562246415:0.01896807990885870585):0.10206498504349256762):0.09377272547476357689):0.04078439936568502289):0.06032416609818919834,2705745923:0.20427660737599270813):0.11159215164186819802):0.04437497890831235831,2705716888:0.19250838493454341949):0.03267218332656630225,2596389365:0.18916767734223918773):0.07246648163485445993,(2561350853:0.20771176722691087058,(2541461744:0.07648891418570710754,644252385:0.04076718613776211808):0.10601116738509723525):0.05665098645559998175):0.04770845774460887728):0.12701304423086981488):0.11846367288367311288,(((2533131635:0.06030295967148718156,(2526283363:0.04117598451970589518,(650191613:0.04907225991323022757,2532894463:0.03277482499919844722):0.02887324475041566987):0.04835090135441753867):0.05522744642828918138,((2514456547:0.06424484727112646232,2719166041:0.09727794834420465386):0.02400663146541848897,((((2689543164:0.01084793794509629483,((645481807:0.01096779346275251685,648811503:0.01075335605628027595):0.01461082406986708750,2689563292:0.00720388273712484900):0.00000100000050002909):0.01020216572114625297,2834301884:0.00421377263128531153):0.11797872634423940685,646085047:0.09216899315694047912):0.02432142930084701948,(((2601480654:0.04552715146280977149,2834304287:0.07555808318107379296):0.04891935231713365889,2721387453:0.08127928078983415183):0.01515089206049007563,(2532896666:0.05337694892025636462,2533133529:0.06278930151104805679):0.04302673315766207540):0.01704885941870998983):0.00785922692330775184):0.10477094758637715832):0.41398111471784460047,((2538034441:0.04426289119321255572,646081243:0.03842287100202013139):0.39921611060714035091,(2657152338:0.21266939995127956409,(2800221877:0.36150831350682222087,2519064384:0.52236056866513369545):0.09552824021205306992):0.09351010099229248307):0.06350164092731955257):0.11519525833232900636):0.07286270307085747355,2595384984:0.38986487994070023744):0.07623494821778435682,(2601108022:0.35970152115109194080,(2846163921:0.11203964914756228688,(2813315043:0.16264550789475851200,(2846164324:0.02796107422417467084,2849761684:0.02513693739136392200):0.10615664240356946502):0.04634527078217366702):0.09437782336445681153):0.10215461116356737425):0.05273323620356641650):0.05905382600909254986,2520496933:0.42356960271188620615):0.04648833050708776199):0.01766729486023567094):0.09661888736219033380):0.13039971322105259333):0.63418166076827298117):0.04769387362172478051,(2504155827:0.67378171346650461704,2716630118:1.10895907766675461126):0.20277425120036376982):0.08212153810679502508):0.07799475886564602445,((2713328703:0.66854669469280247895,2609608336:0.67211621866091264543):0.11299590339326807953,2265148444:1.20374934243580233861):0.30126498979649896093):0.08714661921954953983,((2634940904:0.28915063492871495576,(2778178890:0.11500628233060530836,2842488144:0.26857269292714663900):0.26022136201662554589):0.87319151055056942745,((2558085023:0.99873372446115016299,(((((AG-343-D04_NODE_4_2184343_2055:0.62248614848262073806,2779647494:1.32239283433672571988):0.61436888541498535510,2636260751:0.76352493619844197248):0.20387517886746048257,2656170118:0.81214206074548911385):0.08527052214903403649,(AG-439-L15_NODE_3_2184346_2055:1.02401671245435599289,2698145551:0.40142131034906297637):0.16760481353840006591):0.07090203843835235498,(((2832616672:0.58278347693984433597,(2774660172:0.01445010465457845054,(2547354445:0.02458817264307192746,648172306:0.00526683682304263188):0.02414987158817826982):0.64075876176135315720):0.52959925325566670207,((AG-447-D02_NODE_3_49546_3289:0.99859408401710636483,(2807168800:0.51012288210088008178,(2563551657:0.03248094703485539247,2563231103:0.01882647119029472182):0.16782205826166685103):0.81200941594509701282):0.21106162772494180269,(2587417886:0.21791834831037892872,2587914583:0.37617991148168195004):0.75087786303997317017):0.11111071888883279624):0.09987266415598790303,((((((((2739234778:0.21163915333097305105,(2511843460:0.01660702104291727696,((2644721569:0.00937583561386915766,(((2819708722:0.00245183742435871061,2650747440:0.01148615688316864843):0.00495249271871724475,(2644719984:0.00621717232989781824,2677699108:0.00495890459512832692):0.00158100147183610996):0.00092366008407933527,((2522443540:0.00246667789590947120,(2636506756:0.00750345397576062008,(646757049:0.00618798327397055564,2624900837:0.00246213537051557727):0.00371500674767861853):0.00122210615340363846):0.00619472023818181620,2770576620:0.00623101407061875043):0.00121534577346412288):0.00182987036902027629):0.00630028614151030043,(2551796339:0.02274406049062421137,(2638739042:0.00793533599718222911,2624517819:0.01720593568364186393):0.00170654854891436774):0.00356221533104717891):0.01626545132533890534):0.20147913043920798182):0.01293185747076079986,((2744451358:0.01569794360145082904,2794445899:0.00000100000050002909):0.26359694054155985432,(((648174423:0.24912241169637883154,(2566175915:0.29509219647594142621,(((((2509798129:0.16137317508986248615,2505691791:0.35712026407802072159):0.03163978457767602226,(((((2600596093:0.13633378040107474449,(2819994659:0.19467118270620462073,(2621258456:0.07781300081774776556,(2597049886:0.02320781454911156894,(2530785260:0.00227333319067803737,(2541313108:0.01180763409688838014,((((2530780817:0.00243731825685342997,2530777625:0.01017339925977460251):0.00458124968821084673,2530773090:0.00212024014801465502):0.00130071376445753894,637160294:0.00459039052742475986):0.00000100000050002909,(2559111761:0.01082366725275576459,2539066435:0.00759460703553336419):0.00444419522591975053):0.00344508499425882605):0.00696473776995102777):0.02479586597768962744):0.04955975985923419258):0.08529703131166981034):0.10174582784351007825):0.12335917417202396651,(2558943215:0.00612034389579545462,2800946641:0.01368420064186278221):0.03489429512550718676):0.28422026447421167017,((2775761146:0.09317221053235370809,(2742473145:0.28993171387200072919,((((2752769204:0.46463027057212508142,(2758025587:0.12851679919052091949,2812427097:0.13648513031753159441):0.34642830198451313173):0.09038921372057322212,2752617468:0.69117645685749140583):0.25240716825588493943,2752624884:0.10505208794609564860):0.02837883557047947772,(2559414605:0.10302735372598151309,((650877334:0.24072948435699681458,(2820069533:0.29083682747596306672,2820073350:0.34241344999401235327):0.38064783312211364352):0.13126648339817931221,650882411:0.43057541927200143617):0.28377479853715037450):0.02169836669686718220):0.18639213037661883643):0.12904243764351264190):0.08596407558879631816,(2800949915:0.01366370688734061187,2800953605:0.01843605339835691428):0.02363401925716457005):0.30287917985907764074):0.19678283652699574136,2861311086:0.27221800434751253217):0.46820148903245650818,2800942073:0.06782424555756125240):0.14479235173085647226):0.21662807544086801204,(650839949:0.51235622647008960406,2585365391:0.49181683609179399630):0.22929318969720219323):0.28407299257425316918,2800290992:0.19954580065563201630):0.09484802845083060985,(2658351774:0.02293659619166911814,650508973:0.08215349645487400598):0.66803882905894373945):0.06755179574639280649):0.06705542104645356716):0.05618689868735089743,(2772081836:0.44892980175770641482,2812530833:0.00000100000050002909):0.20402929879537920477):0.38956602301754250650,2861432596:0.28277670271890398279):0.07941558764589817798):0.02341789955641757418):0.28554603696480340691,(2631587286:0.39366729189379956466,2769295939:0.18719518604535717587):0.39955101679232957190):0.09662532581498270434,((((2829798047:0.00556800471976146363,((2598498040:0.00782242413363176334,(2732869176:0.00393719330507646872,2858575593:0.01571125793564961959):0.01266066026366730046):0.00226291639468315098,2729313414:0.01022702089027587892):0.00232404282245012375):0.00700992013412086480,2553236549:0.54237428156111655575):0.14740301752941920022,(2506741206:0.21838322679248814429,2794470581:0.21467129306971699521):0.03362789125273294571):0.20510971453627965810,(2694847728:0.43206709835063394909,2631488645:0.53800012349538040013):0.18988569275393646363):0.04328982510190127614):0.23359890119339335457,(((((2513793927:0.26536844250771735032,2771915618:0.27885012069395814782):0.08702488656859941329,((2524317556:0.12385787813281060044,2632493292:0.09369521732003846526):0.33076087532285453063,2637312979:0.37710190813884841843):0.04740430938749017747):0.02425048725603498948,(((2515798947:0.29104650897127548603,((2735924328:0.18038789481724712416,(2784610347:0.05834522716922463381,651609272:0.06247544589975925072):0.26669072112993064128):0.04205370987004516947,2737524046:0.36571616414924490446):0.08902888652653795365):0.04354067740443359757,((((2611805081:0.01648590282134122786,((2538983867:0.01034129632579142664,2817328289:0.04624005536426054747):0.00395589951495845405,2847026542:0.00507230299367357647):0.03221132921261197352):0.00663221552489157672,2745169090:0.01782810671628723420):0.13336400321766317401,2841278380:0.09313212971723178191):0.26634384993387533180,2547581376:0.28558928244082681935):0.04705800307211734784):0.06073062083018206103,(((2693398369:0.30413570743671886065,2794478136:0.41189024279906261139):0.05299433651591799882,(2677159633:0.04167067100295124282,(2784704968:0.02215186931298453177,2784712223:0.03050244100240203163):0.06366884381044798924):0.06048287178053977919):0.04522085162394997443,(((2547388665:0.05719606936323626267,2744846970:0.03840859362053092307):0.01258981393978775114,(2587436346:0.04741590697534758814,2618094327:0.09637460248917699424):0.02791073592265613454):0.16479971041793026187,((2793195933:0.10223463420423462011,((2549873612:0.02639269367672239172,((((2581203541:0.01359233737348032253,(2688912505:0.00678397352822223115,(2581289910:0.01700773724909515963,2646048092:0.00753241840109555340):0.01280708052271437893):0.00669711495297943722):0.00669856811732426338,((2730137325:0.01388717550750034890,2556937857:0.02045968726000165980):0.01713284430793439103,2511571447:0.02119671714127473877):0.00268413159366462113):0.00620758054788420142,648172701:0.01650284367834833898):0.00756713562755429760,(2547540252:0.02753110370910091462,2753809098:0.02019164045865436824):0.00379747290003246054):0.00609248478542101686):0.02660261634342866652,(2595313531:0.05086432462550398437,(2541383746:0.02498871269313037921,2600849894:0.06210072802071593678):0.01550922873941587392):0.01638030386369995761):0.06787968451737017017):0.04294940048862352228,(2793168748:0.13126318427302446912,(2698205504:0.12088632781029952368,2848046670:0.11561092508131678991):0.06133834252785044100):0.11827118764097359349):0.14971333082555104976):0.01756758035638470924):0.09911247078858829995):0.04393098440845115416):0.02367713572727497828,((2673057917:0.41475128064531879835,(2573040936:0.02682134417413537669,2621275617:0.02873152424504310173):0.14606947335675657396):0.22412356917500417253,((2517929814:0.23515720135640849620,2545554939:0.40091094735605053989):0.18701885284884686711,(2815158563:0.37360510574324912181,(2656473167:0.11692347133093446143,(2745695280:0.07217053786712537833,(2745680356:0.03908220417651501327,(2745688378:0.02039929878843561167,2745700084:0.07391841967201202845):0.01956419549884896164):0.05508280549127430453):0.18735550278568105509):0.17715550040898583872):0.18933070475453261938):0.03923054236553252805):0.05669146251576052259):0.11071180668467182906,((2690405421:0.03455130529765230302,2756138758:0.03844538524024002785):0.11363126542263023155,(2709076129:0.04202368519183533047,2799302747:0.04941146729835834556):0.14953662661392075339):0.33407953753323033075):0.08975024559598386575):0.17425477374904921324,(2525227114:0.29447640493060034395,(2841931038:0.90469658785755957542,2602605526:0.10528395581739173614):0.37185947294099980232):0.29458262912346538931):0.13066561730959888599,((((2511986229:0.08064404168526620453,2545759273:0.07433075341624845178):0.39075002228323463260,2743053983:0.42722978796430743920):0.08831515766936205714,((2523299714:0.09530549224224266203,(2792179155:0.04934897750335869721,((2595662539:0.03090655429207609523,(2837432214:0.06929399739163820404,(2592974044:0.02022661548748341809,(2744165976:0.06489211045059964378,2635107359:0.02401558386749932245):0.01834113469611784591):0.01023438874526644803):0.02128214813590493040):0.02271178813423891177,2835199632:0.02584749885822864440):0.01007211922459526170):0.03964492922097889033):0.07212459473472995763,(2623256561:0.10112034515588617933,2808621085:0.18949461104632359110):0.05660026320810839645):0.41123593059999563604):0.05677567647529514760,((2587811317:0.32786773480237807465,(2578830337:0.16920487304162934450,(2776994707:0.11516714659428960166,(2698139322:0.01437295304551040702,(2562236686:0.01253954774728878625,2809652886:0.07119925783021065213):0.01622461397316585230):0.16611679360196229815):0.14889001160639880883):0.06074931080792117521):0.05831069983273379914,((2628441757:0.07835957354924048823,2694241812:0.08526124351420277803):0.26129412958595943373,(2677161743:0.20675281942167247906,((((2651194968:0.00000100000050002909,2678063131:0.01921870914436360142):0.02761674236781339054,((2742574063:0.00338458488840878658,(2546356672:0.00683019828700049021,2525474689:0.01027493817208108284):0.00310036561999850946):0.00336365161425725362,(2875118201:0.00687678870701556935,(645509747:0.00936651667699088704,((2554717815:0.02748280737788776074,2655263598:0.00378648136100963187):0.00381702461633772134,2723861535:0.00947831988820911631):0.00649060368751403025):0.00425939173265770313):0.00657430739466649278):0.00281471724758827107):0.01021107372168808883,(2701015473:0.01364359327497051931,2621070974:0.00336125022733474790):0.00000100000050002909):0.36420562322376259790,(((2561451666:0.07047289678732583662,(((2706304765:0.01600211120050065022,2685975691:0.02191195776278268698):0.01760988422738372222,(2708410778:0.03862310751177590318,2851743887:0.03423560245149623316):0.01358327530602198956):0.00000100000050002909,((2746743372:0.04842776852370583168,(640774555:0.00035900932926667114,(2595067084:0.02758544391604856108,2773167899:0.02016859426621097837):0.01278848102460838562):0.00987075023411095737):0.00547981276994663393,2853097833:0.01757647346413929515):0.01271846520979322617):0.02818985135764510638):0.25599990912202774673,((2620583985:0.15416504685148701981,((2609357600:0.03960580665241620474,2852877572:0.04970764531681987758):0.19184683331216925706,(2713642823:0.13527984842318505065,2706335582:0.15900345057514445046):0.03116382903932849932):0.02866247414937778473):0.03222187314286426713,2516117253:0.11626385203748772212):0.04345535036271416796):0.05134031764225999162,(2776973622:0.51215706076105815825,(2706350364:0.04116810373173060422,2757003650:0.03126834983419420760):0.15783473456140195701):0.05684641046399474540):0.03455645185191357632):0.05420126678081493843):0.11823069713116302060):0.03443712423425026453):0.14529985830302349914):0.05280504425350952130):0.06522795629615529833,(AG-426-P09_NODE_3_2_2433:0.63171784499699412674,2640244790:0.35199938741156833188):0.37096918519096705458):0.06512608701352584628):0.11442365955155837931):0.35682419351935462659):0.10800965378309826392,((2620020320:0.88817490973061286041,(((2515865776:0.22027373485054962954,2789888456:0.40312401528332586498):0.22962267309608186405,(2622735731:0.50706408803922364825,2690110555:0.34568512784716004527):0.31089397188621659129):0.85452846055068465425,(2820019374:0.59636106004641975531,2619915121:0.45835103681637096029):0.17869044770489725393):0.08834448217709217621):0.18853636297154269252,((((2512047991:0.55811045814777260343,(2787908467:0.98983857776300576692,2790684217:0.61441255649622827928):0.20728662878484721555):0.38484259606729276371,(2634927239:0.20196931227563971745,2756999585:0.15368759123115155463):0.45033669918916607866):0.19078115679013935013,((2722338454:0.58473856690416248227,(((2654262310:0.01249306344690248594,(2654255992:0.02812595364933894934,(2654231967:0.01040905582298715625,2654260155:0.01041867196978520961):0.00000100000050002909):0.00862522858180104351):0.04694538388924451161,(((AG-404-G02_NODE_3_131190_3027:0.09428484522485894304,2780913657:0.11834216470970849999):0.03757814971533378345,(2636316520:0.03541818856181660341,2636212547:0.01791153160925931104):0.01935930460824792851):0.01815151463846352564,2636256153:0.01906839554578704937):0.09489970495164926079):0.11017616282917225279,((AG-439-C09_NODE_1_131190_3027:0.11475609248528141626,((2736041128:0.00723641072581071056,2741333753:0.00720280953097358120):0.03363449666716025743,(2737443617:0.03390073430470268850,(2717211342:0.00835550610355266857,AG-319-J22_NODE_15_131190_3027:0.01780810738918643665):0.00646557490183070991):0.01312247992397271544):0.06033110139689431412):0.06805187992230596339,(((2639839467:0.01638342013335980507,2708354498:0.02528921126300013103):0.07971403625917955482,(2682039907:0.04623586119395581284,(2505307725:0.01743721883268620904,(2682027975:0.02168349444549239752,(AG-319-M03_NODE_16_131190_3027:0.02130119167310842374,2740197198:0.01043729001661415634):0.02359972749219220109):0.00359853590663900425):0.00428049821204277287):0.06780905708626322470):0.04309312385468605511,AG-439-L22_NODE_34_131190_3027:0.24962581398615230066):0.03056655864325841243):0.04610017687117570068):0.31036344554544603724):0.23364770039206644858,2719015083:1.50300560636912972079):0.12795025401127158027):0.13537748049635767167,2713273332:1.08680746195360988793):0.05133147859086039516):0.06215131332164712530):0.01457715092898477852):0.12951646825455176426):0.33829162157231656982):0.23794699143319861245):0.34854082961820986863,(((2775730318:0.19587140651903517385,(2775689898:0.00889307560481108865,2775694597:0.02022679951171467427):0.30189313177069115879):0.49573519735731824687,((2789292540:0.35105899546503221975,(2789316512:0.40821580943803020824,2789314984:0.31296474852912709030):0.10816572789003134347):0.29863765283111859405,(((2817929105:0.16557300782637421332,(2817862303:0.14781440384449701098,(2817859907:0.11012554294318946391,(2817856766:0.01113221431567640654,2817710523:0.02068505102601582782):0.09322942151765296892):0.04869734461866471326):0.06039893914806373360):0.13051569277569871619,((2817730547:0.04265490825596929964,2817874800:0.05355729990281183489):0.13077773170377107737,(2817742300:0.10674139998163065246,(2817688569:0.04212075327904895444,(2817713133:0.02235515443551307907,2817855199:0.04094588109155041650):0.01020026090072166658):0.08542640416563060390):0.05592640448743357862):0.07459132796194228865):0.32587867705393519513,((2787413444:0.50225017182385889303,2789320901:0.45501985982586651280):0.04681324549193470463,((2752224212:0.61541138304651776814,((2653677921:0.09960270050934028063,(2739830057:0.02164603295142741163,2740246936:0.00636561523521143174):0.15006163631572208561):0.30369876533321660261,(2789289324:0.15681643940444364715,(2789243521:0.10313326605114567225,2789325641:0.06240954463433958516):0.16034493833360999315):0.28107239978359521704):0.07104250412368597056):0.13196872359177774792,(2790354036:0.47835544840023264124,(2790020825:0.16883257390573469525,(2790056976:0.09259715848581565045,(2790015752:0.00305915156011339574,(641112099:0.00961654716218291426,2517614608:0.01280741693588387936):0.00655429721585530038):0.05403174094902396529):0.14625261816579948615):0.18895671314928338957):0.06922069137575505293):0.03781010807867104390):0.06746807278025469812):0.10110999348103547057):0.04016782647652712701):0.05375349199273139061,(((((((((2574519157:0.12067116194272897722,2654362622:0.08218282679461971774):0.28459005791641328598,((((2515872471:0.00000100000050002909,2778188291:0.02825885230966746625):0.38503392090934301928,((2641105266:0.03257008700194751610,2648178584:0.05278875643874741258):0.53171605647330744127,2837150510:0.35109429569804995186):0.06399618795401043614):0.09780447744658302134,((2621152813:0.33598251936554357489,((((2526389170:0.00832173866418258953,(2813584923:0.03282378288345837170,2813242850:0.04194157479712228020):0.01230281887630486036):0.01139641901787202989,(2831954084:0.01504759470666180987,2813714933:0.00518198016443163680):0.01265693868723270082):0.36724964399703541318,(2649790659:0.18799657655185608718,(((((2641555058:0.01901056928219317654,(2708861950:0.00996987661378337733,((((2852508005:0.03056497339500916996,2844062410:0.01498882436569404751):0.00662704429861053768,2692695234:0.00711708682630896820):0.00956642513071698924,(2844067414:0.00997684851065483783,2530506816:0.01328396794177375516):0.00336174396274744464):0.00000100000050002909,((((2530518087:0.02050631943096125828,2530500330:0.01351094241806846327):0.00335908501522946996,(((2652840710:0.03462975818412485779,2852468544:0.02683479172694048023):0.00319127773461101065,(2847839499:0.01021674593813117794,2633913975:0.01269213279056881707):0.00415186578874756837):0.00333686752087583019,(2645866974:0.01010326931318687033,((2553548834:0.02687661106830997043,2641767171:0.00338289663530561913):0.00750989275955724327,((((2849067373:0.02735838058161372752,2563672556:0.00674481085128002342):0.01051200954032159920,((2631860400:0.01008910560713090383,2566967168:0.01067931917462923951):0.02045885508150880466,2553375643:0.04911974980640840954):0.00400480422733618963):0.01658078251958882907,(((2579653298:0.01012215298389133183,2864765896:0.02050768347163675967):0.00693095937846995979,2530511725:0.01332917684509066399):0.00671068967381313088,(2553371171:0.01318854517392234992,(2640691823:0.02344387329116547763,2851269518:0.00613580944844835992):0.00394665528731760144):0.00664777041165720214):0.00000100000050002909):0.00693793275394128869,2793107058:0.02356553737468623441):0.00327664714817444249):0.00331746822007299288):0.00332156342867490203):0.00329412310846181975):0.00000100000050002909,((2582242601:0.01744385568319208740,2653107133:0.02710186204366823309):0.01679666457420212616,(((((2525955820:0.03409574026104356115,2553367228:0.02936254850074467015):0.01086832724947108669,2553362152:0.02486696379829236164):0.00267551210623924451,(2649732049:0.03117649716063012819,2652299615:0.01711739507744696603):0.01010613322337489996):0.00000100000050002909,(2864770997:0.03454407478412128280,2649706623:0.00619959649463741169):0.01061646319258372287):0.00675094272422264909,2553356953:0.01695222973626473936):0.00000100000050002909):0.00996325123401555282):0.00664523954577334389,(((2823481031:0.03417128385735701546,2744882745:0.00663093442451614425):0.00669276715658833916,(2864800205:0.02999638785898834162,(2647420309:0.05368052086143844381,((2708913527:0.02030930693179250693,(2587447884:0.02359327124123125966,(2648075208:0.02377772130418421420,2793112294:0.01682546741812562460):0.00662194768178804832):0.00000100000050002909):0.00360174998077435801,((((2612261420:0.01000303152705044572,(2687645477:0.02054121830071370391,2723964946:0.02032641527056875189):0.00671498328762965696):0.00000100000050002909,(2729004970:0.01345095602026009918,2657820132:0.02283564944723901619):0.01380660967123596532):0.00691055698695726937,(((2553010571:0.01235150208943535700,2647979798:0.01970607928499653119):0.00184054420622622593,(2633395386:0.02127176850457217910,2859379711:0.02227016499538197677):0.01068667079773239804):0.00000100000050002909,(2847834812:0.01798703631814153880,2632949456:0.01365533217959326306):0.00660789237764663247):0.00332672804914733089):0.00333468828316043102,((2587457845:0.01260213209404651910,2635722314:0.00506460432753666999):0.01284366440839374533,(2630116112:0.02032105215829734662,2567053578:0.00868238061684213289):0.00912285256693776483):0.00000100000050002909):0.00675110578686484355):0.00000100000050002909):0.00368753971560536239):0.00319818267945474240):0.00000100000050002909,((2642233823:0.02333161684492600016,2619537877:0.01184876058936135124):0.00185537292144079789,(2611902240:0.02364442075019685188,((2847843191:0.01339711711523928345,((2587463299:0.02035858267751704601,2688796808:0.01004104668114846194):0.01004949238163827842,(2526373357:0.01011517535357133596,(2670854304:0.01340563693770907734,(2545548807:0.01704908418481173790,2551780968:0.00672760102149175254):0.00672341802395060376):0.00000100000050002909):0.00000100000050002909):0.00331545771592582335):0.00000100000050002909,2688619966:0.01362996582571802603):0.00332417909252084951):0.00000100000050002909):0.00331697370669827626):0.00000100000050002909):0.00664049798049222949):0.00000100000050002909):0.00438353443269134078):0.00375898959131862461,(2770346459:0.02749271179203066628,2648935075:0.02051200793131975966):0.00900099936592197065):0.01324380923082393510,2518327409:0.02468082159223092611):0.04072768273477513773,(2793132736:0.06570754060606695535,2640910219:0.06235309186855249319):0.02597525504489053491):0.05748702746882927705,(2792882667:0.14161765228149375551,2574244032:0.10051136435276447623):0.06741103656982765091):0.10973628543647905020):0.14060835367566393295):0.17666824930629559942,((2719635239:0.09464283242497141535,(2548616675:0.00000100000050002909,(2565541552:0.00711179862897978309,2823460131:0.00720654142167684829):0.01442935364699229547):0.05162646627424060525):0.18915020472942645213,((2776520543:0.23851879947097573420,((2792879863:0.02373205828598693584,(2688893997:0.01090378364780706863,(2517283337:0.00762136112379498826,2647346211:0.01813650214329330657):0.00467629481785091297):0.05113257717923255091):0.13226435434469721586,(2785377788:0.15966387205145093908,((2682340741:0.05047520037664955661,(2807182951:0.07906308350243862471,(2611913525:0.04511851985043233149,(2813317975:0.01070843112639945256,2847710605:0.00372525446450525837):0.00703721296548094621):0.02984208295438336642):0.02661407700127130932):0.05736550641992833877,(2774634231:0.08889268541643342847,(((2869532084:0.00354343859138512391,2772438677:0.01071180731479539835):0.00000100000050002909,(((2784278369:0.00715022066019188260,(2555200949:0.00714265270761396936,((2688323495:0.00000100000050002909,2859322870:0.01442640848846291589):0.00716348558725866513,2847741553:0.00711477724708060692):0.00000100000050002909):0.00354780971848832945):0.00421385025859273305,2847720367:0.01443766407393441524):0.00297303589495804014,(2851260807:0.00714573292868706748,2851097657:0.01069894334042255021):0.00000100000050002909):0.00355632556312325456):0.00000100000050002909,((2745155984:0.01065124484547224498,2668785386:0.01075550385648331962):0.00357604868722369513,(2871838638:0.00713052237902586997,2555075544:0.00711968216051162006):0.00000100000050002909):0.00354636409809256335):0.02646668133590213828):0.02289763727916720865):0.05133650863351746363):0.04691742227041796609):0.07789446612928760394):0.06193903387777456582,((((2548763059:0.16384661755102863934,((2871685350:0.07594809509136073167,(2534247335:0.00349660403952385115,(2581708764:0.00699189741250502966,((2572006847:0.00698010618295000305,2559634713:0.01047853672087814894):0.00000100000050002909,(2733897933:0.00696724441850087462,(2559919127:0.01049073463154995278,((2726213936:0.01045687586385199430,(((2545880280:0.00310686949781743393,(2646998116:0.00000100000050002909,((2559865551:0.00698539668312306034,2547201339:0.00696671464750426347):0.00347576497178334791,2559798585:0.01057552765398177795):0.00000100000050002909):0.00000100000050002909):0.00311795404557233587,(2589229395:0.00696138547407951051,2536112202:0.00697059153554969568):0.00000100000050002909):0.00311601029833601193,(2543116035:0.00000100000050002909,2555844447:0.02925506503174020098):0.00312003813018148614):0.00000100000050002909):0.00000100000050002909,(2726179126:0.00698686919192568860,641875300:0.00696713223527302937):0.00348898716829898134):0.00388339255220175594):0.00000100000050002909):0.00000100000050002909):0.00000100000050002909):0.00385070842499901341):0.05741494556374983349):0.01537461425361893314,(2588745772:0.06920744713757183419,(2652427649:0.03063324037328744864,2732464394:0.04315517911446194871):0.05937772671220956783):0.02118329195351261254):0.04041748649116418818):0.04387081673880550980,(2547801379:0.20320458998289822605,2793513816:0.13234131114438849042):0.01920701685939728634):0.06471575806786557250,((2789594650:0.18101531031824591444,2792899645:0.15157041287434433463):0.08765767934966492425,((2757617575:0.00638015990215997676,(2824592169:0.01045540185655526207,2813651151:0.00331102166918766398):0.00373014799063857471):0.14373565478769265158,(((2835095257:0.01068197891106199837,2815376961:0.00360652263148942024):0.23421202775580052258,(((((2785230868:0.10604249735157571244,2786864409:0.04279213338174224501):0.01394698051803367790,(2726641143:0.00358600604943932338,2834049370:0.02494353656622757057):0.02293760047880509523):0.01796353629729981541,(2774003266:0.03601914749026909057,(2791798215:0.06558177193875261435,((2561346788:0.00336834822419676203,(2573768366:0.01746757135304089978,2729264454:0.01022728144244531255):0.00000100000050002909):0.01075576221389835073,(2636668392:0.00795713604177512163,(2641747124:0.00378723305989907494,2659279104:0.01755882832286393899):0.01389320737360705965):0.03251043685852667009):0.03024983548864046759):0.02284343758890913789):0.03057859960107448677):0.02204877393973265348,((2639411847:0.01751250911842116773,(2725892516:0.01773673635887158470,2665562227:0.00000100000050002909):0.01100155752197879908):0.02350979201242188107,((((((2768985130:0.01069277497525756779,2659275329:0.05402877801167324523):0.00350229109929412006,2566183488:0.00351720911540720797):0.00000100000050002909,(2768869918:0.00348748269021768951,2768925321:0.01057459517275467081):0.00703742144352222706):0.00357604752817790262,(2666829428:0.05141974307177695630,651549141:0.01335908252057906899):0.00000100000050002909):0.00000100000050002909,(2769022622:0.01062023306373451742,2769087387:0.00707575575943132813):0.00704183302705985517):0.00000100000050002909,2720290102:0.00699406018049401716):0.01578473703703988165):0.06468467670330267649):0.01113733743982786920,2788892266:0.07158200418810906074):0.04290055108569042208):0.00830762372794873784,(649674634:0.06303921808634511958,2574568108:0.18859666888400603013):0.02051888838542314034):0.04449485765509186147):0.02287045614768802582):0.01917186139995564684):0.06154686631003981889,(((2565762332:0.01859543602169035428,2788614796:0.01342468119705173685):0.00231546330948466991,(2565759410:0.01238133167104007136,(2841262640:0.00433466012566982497,(2565751018:0.01017560324729139924,643145286:0.02046447309491203348):0.00581309085173875410):0.02959956670422231664):0.01839260700512850011):0.12234689755037317371,((2691280856:0.00000100000050002909,2843783024:0.01338256599966980431):0.20228098853811155022,(2746266545:0.10794800273026201876,(2788716877:0.05481974408441359775,((2852079799:0.00684372899654811170,2562986446:0.01044761172391066480):0.00725419830219017642,(2818398198:0.00594810772879187689,2850118496:0.01937899693436861276):0.01262113810291408053):0.04350640454287469511):0.09290760854726350104):0.03209658711567908024):0.04383067399809500303):0.09489498433234393182):0.05786148362093550962):0.06555531767088521033):0.06942430807914659607):0.07297151603889499849):0.18810606671018717528,((2582578723:0.54799974229862014052,((((2632467415:0.15969491689402201540,2633633222:0.15184512626058449536):0.12898694087264636621,((2688071332:0.16938308840931937116,2731058879:0.09829297087268124011):0.19415226894326798046,(2619388045:0.24357110956710772975,(2832395874:0.30294172339302216646,2532565948:0.29980673378484962166):0.09053055029207629500):0.11009169257441214773):0.10671032016025779054):0.13357639967856638208,(((2678059240:0.10565857036524360646,2731093850:0.12025101402042658039):0.15115644034446704125,((2687072928:0.07664561585335732952,2817853324:0.09040551090981333027):0.32077900372720302702,(2699492346:0.00000100000050002909,((((2869391270:0.01371672618566988078,2505177879:0.00683640371811191760):0.00340827103043329221,(((2817555926:0.01369839379988126854,2629401885:0.00681004746722453300):0.00000100000050002909,2841350749:0.00681232052389121791):0.00341094760927862766,2776794602:0.01719481557768940197):0.00000100000050002909):0.00341885543492858072,2844041809:0.01427719641919111652):0.00343309694629004162,2673868307:0.01026525714845085042):0.00679155751815647621):0.30729455464719551694):0.08262272535507500515):0.13209360469064951316,((2869387334:0.00000100000050002909,(2804904537:0.02083216871643680385,(2778197178:0.00805633589681751215,(2683252599:0.03454430260097116762,2640808640:0.04089149119097663237):0.01472256064521615566):0.00875052008729567711):0.00072074384060554831):0.31053304599894221427,(((2871507603:0.01625757499068873624,(2817759044:0.01279101845257703089,(2742215975:0.00000100000050002909,(2789394799:0.00707155570201027650,2641838075:0.03580798140240180893):0.01427233203389456119):0.01570430645729045671):0.02317757045872475413):0.00996373695654860329,2869378130:0.00535046719531404209):0.25579661495456706977,((2753729669:0.00695947751772215458,(2753744123:0.01718108620817124926,2646986976:0.01371904130120905375):0.01761299843758930631):0.19812177656160440131,2847764397:0.26792397525428085503):0.11683581231438856796):0.07564565111125549912):0.10764661612783033018):0.05886095313009952201):0.03520017749692851833,2792118895:0.49070033879102875618):0.05539716980536226604):0.09079169626653374459,((2672470562:0.21919277215090210431,((((((2719618173:0.00000100000050002909,646184652:0.01749038663487159639):0.00000100000050002909,2720507504:0.02101037564372049138):0.00000100000050002909,(647219328:0.00695160586104630589,647240177:0.01466293678118468086):0.00692454755237633703):0.04507503903428075609,((2562845774:0.00704742617627595030,(2744877928:0.00350743454869010879,(2678179977:0.01051317130391107163,((((((645457399:0.00607969850358686895,645430213:0.00612740047157341733):0.00000100000050002909,(((2665288682:0.01426642870893984026,2693695820:0.00699888104626591231):0.00351784962564536579,2715517825:0.00711303180008235596):0.00000100000050002909,(2522057836:0.01833534348978650003,2526628793:0.00362943786988136410):0.00352438367341021633):0.00338859146019353848):0.00738079055679324511,2530013514:0.00697047831071717552):0.00000100000050002909,2612452028:0.00697779856814457686):0.00000100000050002909,((647192558:0.00702626267838242068,2696554274:0.00700455589075499926):0.00350402990583631186,2705602364:0.00702289351268799676):0.00347828207638018437):0.00000100000050002909,(((641019153:0.00353292648189567401,2712332241:0.01060499472171999233):0.00732672790983999577,(2694001451:0.01411263280366658289,645447861:0.00000100000050002909):0.00395225030075129890):0.00000100000050002909,2532978440:0.01052435198242558483):0.00391684630329958150):0.00459440476900736198):0.00943849214931233825):0.00469835315255253197):0.01930690063678543525,(645452193:0.01130872764824973273,2538147256:0.00559963130609977388):0.12853382396368717711):0.04947951210369706809):0.12890074903464360245,((((((((2794362855:0.35182338402696450297,650367640:0.13279836103362882560):0.06746803319363332829,(2818457947:0.01269623152706984837,((2637127568:0.00990540760384994376,(2712486109:0.04539421944952034410,(2619179926:0.01377065942163520698,2582031177:0.00720219004366739850):0.00000100000050002909):0.00341174949548471960):0.00000100000050002909,((2548070204:0.01721060449003516263,2631821786:0.01016582719815685432):0.00000100000050002909,647171854:0.01357637338959380435):0.00350191075325474678):0.00487372149432523799):0.05109036912811033143):0.04982639912831665630,((2852540043:0.03608477770273556956,(2631766146:0.11593194683738308748,2794379869:0.08740093383165833951):0.01476571068939327644):0.02895667077531115935,((((((2812844434:0.00714682982611753413,(((2565821283:0.00716723371043700638,(2743618145:0.01061485720873459916,2663466597:0.00708067291873285942):0.00000100000050002909):0.00352082219739853182,(((2502905889:0.00679054908531173500,((2668845235:0.00706980737762890558,2771369225:0.00704716864147762051):0.00000100000050002909,2693735197:0.01061475230997368374):0.00000100000050002909):0.00337982951624037986,(2712271074:0.01087013423646839352,((2570335832:0.01779887671891914117,(2670987413:0.01055103785940844814,2675037288:0.00351646176419134803):0.00356064502011078400):0.00348028736559213457,((2647607916:0.00703983429170175218,(2662582999:0.01055723637901377458,(2652957314:0.01768783164306043237,(2662389335:0.00351752417253215670,2691755839:0.01061264515838620734):0.00000100000050002909):0.00704020868273923933):0.00000100000050002909):0.00351079650550084870,((2695786347:0.00735277921531063850,(((2628581872:0.00349422723808256270,(2747869866:0.02125973131789314630,((((2860785026:0.01081362663659024038,2659951029:0.01407491548349629716):0.00344936948902855754,2719760526:0.00702166530397037216):0.00351503281755638107,2662719266:0.00349811754670030159):0.00349214190887534980,2818932518:0.00699564387249260958):0.00000100000050002909):0.00350621605290043700):0.00357511437913400317,2670865478:0.05249622398917656863):0.00000100000050002909,2615941626:0.02461214517373466748):0.00000100000050002909):0.00000100000050002909,(2642052772:0.01072210264391928146,2553345752:0.01419857863288672556):0.00349276260659696228):0.02006842820697614382):0.00000100000050002909):0.00000100000050002909):0.00000100000050002909):0.00000100000050002909,(2673790618:0.00705014663103756874,(2712265454:0.00707189089547948652,(2573284391:0.00705655204800625067,((2732529663:0.00706234971667687571,2652790535:0.00706263806886933340):0.00349556711921288369,((((((2702743803:0.00702548237730602366,2702746290:0.00702634802293619631):0.00355947755264476254,2649078892:0.01057641334516373072):0.00348298519460762002,((2536726444:0.01065718899508408084,(2629831107:0.00701211719294769342,((2647314910:0.00703868190541793483,2745785222:0.00702748553851218708):0.00351827648167086973,((647148914:0.00000100000050002909,((2669301324:0.01058554482443701920,(2562521863:0.08685450166841392206,(2637380898:0.01059354621213121420,2547486560:0.05162558669057366184):0.00000100000050002909):0.00712855469443711767):0.00000100000050002909,2661772323:0.01057646137735585370):0.00705721712125430278):0.00700202779158284275,(2850900686:0.01408127356092529238,(2549862167:0.01047285703422246549,2538063735:0.00697557503488240114):0.00348680096072323401):0.00349403320438950674):0.00000100000050002909):0.00705162442957881636):0.00000100000050002909):0.00000100000050002909,(641032056:0.00336295536748229497,((((((2692345984:0.01405631479315306610,(2743614072:0.01419359562835695830,2743608656:0.00705958285763771780):0.00479442056285391688):0.00244002339233892604,2598627100:0.01407361332762450609):0.00000100000050002909,(2747865515:0.01055851271065702882,((2775213192:0.01054488577564228514,2646215048:0.01059440681064720453):0.00000100000050002909,2631988629:0.00702584668226695526):0.00000100000050002909):0.00349785402225911198):0.00000100000050002909,(2580198354:0.00700102866488125190,((649922144:0.00700867214285074303,2693211271:0.01059283743542009659):0.00000100000050002909,2552950637:0.00701868726104605198):0.00000100000050002909):0.00349411398812102258):0.00000100000050002909,((2580633722:0.00703716499600274062,(2668852436:0.01062647456642528028,2553102579:0.00709775155446299485):0.00343980020821244015):0.00350583808253136266,(((((2666254984:0.01061074378356297900,(2692544008:0.01049435913488652554,2673432295:0.00366797017502477722):0.00349407882390851418):0.00350515328185115570,((2661879994:0.00705598958698300509,2687757098:0.00703481680363619161):0.00346162528005200922,(((2659034887:0.01051050154635318513,(2502887030:0.01357323153539398072,((2660825542:0.01406021847941463405,2683197241:0.00350241828188880286):0.00705236431515547310,(2548926492:0.01433414983061229858,(2660886186:0.00350798629844482597,(2653048062:0.00707979726277147003,2658976973:0.00704193677989442719):0.01065122802669600868):0.00352469780156220791):0.00000100000050002909):0.00348532122678713334):0.00000100000050002909):0.00336507853611065074,((648322287:0.00700616080352074819,2720696175:0.01052777625741823514):0.00000100000050002909,2664521121:0.00701290992188325323):0.00000100000050002909):0.00677097890758211491,2694417618:0.00000100000050002909):0.00336264444213909327):0.00000100000050002909):0.00672871723654454995,(2598686506:0.00702516791904704910,(2660781214:0.01050335910928971127,2694218037:0.00698866952789597377):0.00000100000050002909):0.00000100000050002909):0.00337618041368394767,2628614648:0.00700419536040310185):0.00000100000050002909,2548924862:0.01065766154206258462):0.00000100000050002909):0.00336320558851933805):0.00000100000050002909,((2669989107:0.01053396779510304068,(2554339522:0.00700135799346046812,2691810364:0.01476835959449342324):0.00000100000050002909):0.00000100000050002909,(2661121855:0.01058023321912076112,637470573:0.00679180598131021770):0.00000100000050002909):0.00336109396222624736):0.00000100000050002909):0.01019916649370283812):0.00000100000050002909):0.00000100000050002909,(2649618718:0.00702265264530813581,2712282332:0.00700167099161740254):0.00352333499818636943):0.00700904958092325812,2714074190:0.00702393310146111945):0.00000100000050002909,2621147632:0.00700938506580160020):0.00703491439227787053):0.00000100000050002909):0.00000100000050002909):0.00000100000050002909):0.00706995266974497390):0.00778995686208242607):0.00000100000050002909,2581542611:0.00352137640577602573):0.00383255762051158905):0.00388517496112984837,(2662544068:0.01409910108183715267,2674777874:0.00357677639827263562):0.00352593287404488103):0.00000100000050002909,2725232158:0.01076297898035363798):0.00392088425344319993,637365024:0.01008982136821694013):0.01709981936504147496,(2655516565:0.01923394723696668016,(2629909550:0.00916284660321867520,(2645822102:0.00488947102646377588,2794376799:0.00915464905668613924):0.01068083166890555942):0.00000100000050002909):0.01426979404151305746):0.00673796257284877808,(647194482:0.07464599765001221632,2712550945:0.06369121319757126143):0.01060401628615970093):0.02622689062624367073):0.03127461914037241858):0.01529228617849124651,(2600846709:0.14048290719761594159,(2648748063:0.00627558379065191931,2677860244:0.01817454054833666718):0.13519170207834574349):0.03262967427036464474):0.02361656426310481532,(2586952903:0.10730877607729130685,((2808323081:0.01695772197741114706,((((641058657:0.01075581689382171767,(2742126953:0.02815754731205408548,(2845272440:0.00709513549523000525,(2794268001:0.00697505367486427746,2529785323:0.01745834086167746824):0.00334911739010879074):0.00336934550410509766):0.01762664035921911176):0.01470264684348856696,(2551486600:0.01378804136140421473,(2769251493:0.01040379885361747414,2728975437:0.00342585982553804706):0.00345403349729469025):0.00000100000050002909):0.00000100000050002909,((((((2551648459:0.01036441592933747338,(2652977206:0.01038574009145751612,2728229591:0.01035974770565514270):0.00335490977565383250):0.00345142740062432101,(2794265008:0.01391831225348126588,2817992782:0.00685459038313274843):0.00000100000050002909):0.00000100000050002909,(2646080616:0.01031543249069867725,2805697972:0.00690304759184338489):0.00000100000050002909):0.00000100000050002909,(((2782174673:0.01394934625038408114,2781482239:0.00341970892102824633):0.00342435583939262834,((2685025153:0.00694331771822607070,2647195971:0.00686907460823170824):0.00000100000050002909,((2648018639:0.01032474110860358806,2691369664:0.01046480615457860870):0.00338485279096635127,2646769501:0.00685045791779674909):0.00000100000050002909):0.00000100000050002909):0.00000100000050002909,643498436:0.00680210237942686230):0.00339426857905426437):0.00341368004270984921,(((((2807744658:0.01381255498892565610,(2551606638:0.00346315368990608805,2794356572:0.01379265612970367004):0.00000100000050002909):0.00343354665294832127,(2782163579:0.00691261197393235310,(((2551558127:0.01034518874973267173,2551521701:0.00689545042872632789):0.00689161741580807292,2551534066:0.01375457350318904509):0.00000100000050002909,(((2808136682:0.01039541409878876749,((2808162644:0.01041043594575738300,2551661339:0.01734130047749755585):0.00000100000050002909,2808156609:0.00690648741589661250):0.00000100000050002909):0.00343815943601748523,2807880385:0.00685595373487481695):0.00343203950532011953,(((2769241721:0.01377562437959233867,2808126307:0.00685813875782703957):0.00000100000050002909,(2551624811:0.01025758131491583472,(2794255491:0.00683024082407221282,2794339625:0.00682468123317502093):0.00344041055170195981):0.00341422875460194479):0.00342227243506680861,(((2649120703:0.01375814642919026554,2551636203:0.02126231987294711565):0.00415019110414559071,2550075748:0.01047575278945654317):0.00382641596635366213,(2808260566:0.01034983440018192452,(2551657256:0.00694893494510569979,2549991953:0.00690792962846418016):0.00343804727826487475):0.00000100000050002909):0.00381452481156514247):0.00000100000050002909):0.00379367556964098004):0.00000100000050002909):0.00000100000050002909):0.00000100000050002909,(2807953479:0.01028994910748830954,(2808285980:0.00685994106892953356,2781494590:0.01376535807102039106):0.00000100000050002909):0.00342108744506728919):0.00000100000050002909,2807841748:0.00684222905624548572):0.00000100000050002909,2684998409:0.01030133692482240390):0.00380235448329285016):0.00000100000050002909,2794275928:0.00687119182941252522):0.00377845332571823253):0.00338240363146021092,2769247286:0.00343315398429694602):0.00144474600614356288):0.05137831386841228143,((2551553192:0.00682073415563255042,643382079:0.00680789608878109784):0.17051049876141025075,2850905310:0.16137371878790365831):0.02938308547152861799):0.02971960396941106253):0.03861128364837294880):0.03464244671880947063,(2568560740:0.07951012444086257014,2725256580:0.07075352178639662815):0.05825839107950023243):0.02855938670559715967,(((((2501725296:0.00462750130181654312,2833010240:0.04363051922990991011):0.02659576932971009083,((2547623774:0.02078391215285251004,2776138402:0.01526290839016092825):0.02691498815073500514,(2553210579:0.02739602260033847589,2839690309:0.05931247752325912587):0.00650112274333173711):0.01576235892404797070):0.15559382530505552755,(2815542390:0.00417154215523334905,(((2551453550:0.01391086654804889362,2815433143:0.00686034795573058683):0.00351110354458527554,(2815373064:0.01395309039554358359,(2815465181:0.00690350669540346941,2815680848:0.00691745578010090345):0.00345301720405389841):0.00000100000050002909):0.00343433294204907808,2815531753:0.00000100000050002909):0.01000596863311805328):0.20392475809464832848):0.04373831741291771963,(2523726414:0.01948379232684302118,2525709319:0.01488195806028428866):0.18559005801877931363):0.02284412432348521815,(2794240432:0.26544838752525246051,(2794347279:0.17163735202895077925,(2600734755:0.11309100476320398110,(2794386256:0.01345100564948021118,((2775371140:0.00691722068954341018,2732523282:0.00689147099988107661):0.00000100000050002909,641120985:0.00689813261250098522):0.00370768161922473052):0.01107985546138810784):0.12507311323190567487):0.03989537757772646659):0.04030002580898663089):0.02163853924259722186):0.06240608081146559877,((2714692383:0.01812852855610048997,(2718670745:0.00339647149200734619,(2602094088:0.01009202734738015583,(2554675954:0.01702029739812357945,((2682387138:0.00671333255638944821,2714689256:0.00671121697736211907):0.00336922625834958338,2546698879:0.01013863806699392967):0.00000100000050002909):0.00337753224232515033):0.00674437903605206758):0.00246135724075780948):0.12278616467976519178,2600835259:0.25210860798913026226):0.03978388669040860276):0.03544598961657494801):0.01182587910861424008,(2772419722:0.00000100000050002909,2871222226:0.01381258598586891824):0.26781678708797873600):0.03842548656356625097):0.04363305733183509005,(639797867:0.23366013583775752105,(2526096749:0.13298054110939963590,2501718319:0.15699774647441638864):0.09088749752016710148):0.18655491521881115147):0.10489339456752359847):0.02177956989068214472):0.05892984384825735583):0.06270006645736267425,((2712253723:0.14637101380065176137,(2628653818:0.05216368585709808825,(2525297491:0.03614205355901261435,2855134459:0.04010613460326828417):0.06366749162963462882):0.11850540845677019763):0.13690767117346247517,((638943121:0.00681125731477994541,(2617232396:0.00000100000050002909,2699678572:0.01683691448316948155):0.06050655036311566870):0.36606550033560530943,((((2725246164:0.02866913752813985555,2858403023:0.00967145966913847237):0.31729268352930856123,((2637497438:0.01357115686365427572,(((651295203:0.00329509178123111104,(((2858385488:0.00661538779513010534,2677809891:0.01007596883144484291):0.00329966652811452708,(2815728200:0.01678445792447610940,2855106654:0.01693235341913418984):0.00324384631784048081):0.00000100000050002909,2815144725:0.01000869072931126133):0.00000100000050002909):0.00000100000050002909,2868886331:0.01665072517477146977):0.00959897686547236083,2844254998:0.01377269255670348844):0.01834603288686227976):0.06576291227281923224,(((2772569826:0.01748342087645474510,639050225:0.06140000735598000192):0.00622248557954591195,(639014959:0.00334694543420246569,2772723014:0.01005750942408890382):0.00520595654776323958):0.00078306378623220073,2868879296:0.00735425309452877873):0.10345541860936846579):0.09059693614197877887):0.07771628963909613108,(2714140395:0.14636982788414612533,(2639551194:0.06424800045428336048,(2858377167:0.08645069083531951859,(2647547536:0.06247874468569346307,(2700887037:0.02256335257905248137,2858396258:0.01686464474718822604):0.03980982440403764422):0.02116531809699160119):0.06644825822500410872):0.05207158075043496342):0.03797969875980181792):0.02511591073168858990,(2725197385:0.02672921754937644320,2858408438:0.04550666021159775060):0.15536732570030226119):0.11640404685749100588):0.08997756609235334213):0.07013592459920875433):0.04686244534324364441):0.06350270440205406375,(((2668262025:0.32294514393854389933,2742327623:0.30274863557083359078):0.35767387876756673304,2609040812:0.51716334230711569209):0.12819131486392626451,(2788871050:0.34928197707308278330,(2861660858:0.12685688575503800690,(2832219615:0.09749432748377309665,(2506770577:0.07336506437249770696,(2595659445:0.01189877299803217096,(2512365888:0.01798128435674766976,2520466197:0.01297448968107778496):0.02261018291587374093):0.04356174300947958378):0.03407604194943562870):0.03524802639127885134):0.39945322987522963176):0.17705806903326559709):0.06172448504296106780):0.09072193639028851286,((((2518889856:0.01177438014356955651,2638711599:0.02140667045924114775):0.53225581570985835977,(2774559854:0.32011807745296833039,2742340960:0.54144959276444815099):0.05056865833940388938):0.14223663028673869113,2788907998:0.63579214661615846005):0.08500825669007976149,((2790441020:0.46732985212432143207,(2653809311:0.25528419688703946067,(2589238443:0.37732257360760673714,(2861804850:0.05353670438760178840,(2546242483:0.07533327683402563091,2637065175:0.04870317499191639810):0.02737168840157216954):0.15342353395939295480):0.08845652166157902396):0.47476970963683612359):0.16695074485926722496,(((2788361969:0.02559493391233576276,2788383945:0.02603903175007218906):0.37618835590302157623,(2585419205:0.27641562580889089684,(2788344182:0.24348749588778087483,(2814939941:0.00240689786310953812,(2814918114:0.00364860154766716294,2788351187:0.02226129281456290174):0.00852549788416489922):0.19926681439949986419):0.20785285796174449158):0.10612072445863975079):0.25374241273535913521,((2735955695:0.18983650204266486194,2787347626:0.13213407748501676542):0.37894087456050085105,(2709091266:0.77792073532593686291,2789304603:0.45971549841325898278):0.16622270832543831198):0.04321153087517658892):0.11022735351126503045):0.04917425224163125136):0.03027999133174003391):0.06993916681934717050,2688355709:0.53327275093163650777):0.04302566546799045655,(2758046484:0.54068828863360152148,(2507136243:0.34864073146356039379,(2559157562:0.18299947971741334363,(2647606340:0.02939060946249924880,2688208270:0.00000100000050002909):0.09805624981022967313):0.24715525165132765095):0.28965975566991358781):0.13556821785801703717):0.02350746443933621199,((((2571096569:0.45614985672506558334,2523530630:0.39866103863326157741):0.14283638166852033469,(2831565581:0.46734852698846662822,2524230386:0.55186875467530527306):0.07277974638225649662):0.06397981617290712797,((((2612206441:0.03720950244673964374,2833563509:0.11037242244912488787):0.49192033861740891432,(639703669:0.39181805429248323103,(2574159584:0.18325622492362134142,2731395417:0.11289837019792317574):0.31889950958007196036):0.09775596932888565294):0.06400875789300002061,((2834731884:0.29942649328558690325,(2541021750:0.08863104393249643387,2638627611:0.13114787458667470643):0.10964166228970469164):0.27219940951481735869,(2508667502:0.19159335933754892412,2689586404:0.16981024882603681925):0.16696876490829271056):0.08588647500939126933):0.03579789407881956570,(2572191773:0.19761195528633851426,2523309739:0.19164100424304891801):0.33544801337734436730):0.10028068633030180756):0.04226825391226385342,(((2758057850:0.39086126965013956447,2814150566:0.30715736173290303368):0.08831710789424784824,(2599544561:0.45468543187504173453,2788442011:0.37066681501161580226):0.07321258516253655035):0.05239845522536294709,2747962817:0.48547391754012969578):0.04248906088168662165):0.06973905026075873093):0.04185869118215142237,(((((2531454969:0.40013287245054540708,(((2820821308:0.43692398479388089294,(((((2820216203:0.22696505496405552926,2820214343:0.11641006421474818511):0.06929589552267088892,(2743911961:0.10206762289496439100,(2820716074:0.09647302547212380230,(2509791662:0.05818376658593162748,(2820718342:0.14152148749543039252,2820717288:0.05742082823453995705):0.04894186085949035064):0.05997964937991848156):0.07542518549415717921):0.24392148424424076048):0.01525343843379676004,(2820856253:0.26473268827081025689,2820831784:0.26898832027550340085):0.07293153364026846996):0.03031256486934914840,((2820582394:0.09688624410707305512,2820688612:0.11122279214695104943):0.26805387540731412388,2820853347:0.36668366302649180177):0.08840132315812262997):0.03910108596915243956,(2820824570:0.41080563774471945404,(2820272722:0.19916809384026967766,(2820596739:0.23940696204883077369,(2820493745:0.13772261525463527776,(2820707895:0.11523597587901364403,2820692371:0.18640500703862580845):0.04130902014782670412):0.18331716271002748697):0.09521016280732440273):0.10546491119016419835):0.06172357700768443117):0.03986008288906457697):0.02796634001785487308,(2820857465:0.39994127146222785418,2820926201:0.30217361447855051182):0.03439046424460516505):0.06511367869505163553,2820807694:0.37632110601900581326):0.19675787984877071701):0.24776331195796588713,(((2566724223:0.24530332073331453935,(((2554570143:0.00564632659972608055,(2538851814:0.00260512026597250297,((((((2552432671:0.01852754252006538066,(2583470182:0.01096729462906340102,(2558502908:0.00549644358452388432,2689299069:0.01125711325464807955):0.00536722816798541977):0.00000100000050002909):0.00540798106242922332,2629938350:0.01087892709221201931):0.00540724396627938371,((2729380697:0.01092878996902239136,2673490619:0.00270545170875781914):0.00539591841632417520,((2688050629:0.00305783538655492008,(2661154315:0.00536780539281623247,(2851910006:0.01213364677609068271,2598164536:0.01457262800585053773):0.00290197447714587217):0.00267760765680920927):0.00287266003187042424,2658315172:0.01202226159429523218):0.00525638774945945148):0.00268897924269035499):0.00000100000050002909,(2569596861:0.01127487168040373564,(((2568270653:0.02165918848954104595,2669682474:0.01572503603612227310):0.00606875079488264444,((((2567822205:0.00607055244281811106,2581116027:0.00907303610236131000):0.00629704485637337576,(2577296934:0.00878288392394952454,((2660486156:0.02735928345507141271,650423206:0.01360560301276095979):0.00295026318736572174,(2691620463:0.01091399662638899148,2696323067:0.00568250917693320385):0.00543598055628298753):0.00000100000050002909):0.00268838529889792654):0.00511560174694390864,(2581996402:0.01090429508783220987,2657712273:0.01359672675480592778):0.00269567575509729960):0.00538195727379721378,(2641324178:0.01084413357618106699,2574820861:0.02454912866648662276):0.00541785870278167075):0.00000100000050002909):0.00269468012552135597,((2521549843:0.00541817231557572068,(2567674715:0.01215707584379327640,(((2567481862:0.00908788099120624512,(2660473125:0.01360537564234804049,(2567826938:0.00906143339918536427,2533189995:0.00539370575873620098):0.00268762531267652911):0.00000100000050002909):0.00537106053588675206,((2785818878:0.01631391878649387714,(2530859621:0.00810929606320147899,2656060748:0.00537348787194400629):0.00811897433158165031):0.00000100000050002909,2725618048:0.00270934149756279835):0.00267546659178697190):0.00536799626369499887,2880047376:0.00000100000050002909):0.00806171143519023546):0.00000100000050002909):0.00536839236199091862,((2702520705:0.00820608885834209212,2530847916:0.00272050671601233029):0.00541716457445017355,(2667229180:0.00541969786033362835,(2530878087:0.00541791283092000336,((2851891283:0.00280671089218875605,(2552684618:0.00303325536030526772,2583367266:0.01527238310657232784):0.00610105852385925233):0.00834852109068606393,(((((((2548198596:0.01548959053304646560,2582398156:0.02753488860832574436):0.00318936363349635365,(((647831901:0.00000100000050002909,(2533161715:0.01115965834120487450,2534269034:0.04459549968330545761):0.00000100000050002909):0.00000100000050002909,((641591022:0.00536777221845379481,(2503760626:0.00816442451115994595,2579886344:0.00543211650879855089):0.00272408925166849709):0.00539657417772717099,2661441063:0.01377115922503309789):0.00536347147530594291):0.00299373570794547348,(2580211808:0.01825878718475764176,((2530863491:0.01223564672486570325,2570565138:0.00306618609942334829):0.01222721368180299320,2677282178:0.00270972333075248425):0.00275291530946234972):0.00531013437147496558):0.00297378033386699620):0.00000100000050002909,(2567755101:0.00270741899950657783,((2552747316:0.02437640192479075679,(2568260372:0.00914333666430306412,(2566571973:0.02715133720247629029,((2686948497:0.02178752518686841166,(2662843423:0.02149907203932876001,2648823063:0.01011254593745628157):0.00260574750751425182):0.00282391447387245849,(((2631537793:0.02124321907981436414,(2534319044:0.00906253875930086543,(2725741855:0.00602313925642767971,(2690915719:0.00902723869142244527,(2665641555:0.00000100000050002909,(2774598456:0.00300773148900655880,2574729977:0.00911942026782755488):0.00783496113816201274):0.00300255512368249313):0.00299947310439621379):0.00601386454780351853):0.00913193227050061729):0.00628301783624009638,(2533172357:0.02582519699310411102,(2566640566:0.00909243673898661557,2534325593:0.01503339726402481112):0.00888730675109655407):0.00325360567891199099):0.01075493955472985215,(2567639224:0.01914752566823089280,(2583326764:0.02209945667980764070,(2585206635:0.01870026855089372206,2785822791:0.00819683315287474470):0.00609020257190518235):0.00270636733110223406):0.00336290059067514925):0.00467221559358647811):0.00262387744723966906):0.00261414886848888818):0.00803070257194214189):0.00000100000050002909,(2567626025:0.00277290595641446150,2568281924:0.01086149964777284073):0.00541985684910195175):0.00267069250946835217):0.00267523159549009617):0.00000100000050002909,2538406735:0.01090038811653657076):0.00297211256205584268,(((2661018162:0.01368481189718408729,2567472738:0.00541547621689747634):0.00540449586239040783,((2552694516:0.00724984743888095091,(2658100618:0.01846356869052503957,2772300633:0.02642323218583416539):0.00530607429138904227):0.00358608043060570057,((2566710126:0.02863743985721512592,2729240683:0.02066103119342900529):0.00167607513630259439,2539495598:0.00000100000050002909):0.00539926563599882597):0.00000100000050002909):0.00268456088207934089,2538412809:0.00559559245453922736):0.00000100000050002909):0.00296660552927587853,2552705068:0.00908465364456103978):0.00000100000050002909,((2583371511:0.01603845479404191962,2554462356:0.00486028911913907909):0.00807190534651674486,2568242987:0.00852919891954698195):0.00323565582315613011):0.00296816560620292037):0.00000100000050002909):0.00000100000050002909):0.00296677203321443067):0.00000100000050002909):0.00296188942397094222):0.00000100000050002909):0.00296604851569697361):0.00296273248425538366,(2567652838:0.01637413541724868499,2669323396:0.00271664373050505741):0.00000100000050002909):0.00298529811158651168,((2652828871:0.01096092396329225414,2587493443:0.00543960236219357893):0.00807172994386021192,2567707082:0.00273116763540371538):0.00540631357300468997):0.00311745304515960095):0.00598293992603489162):0.15560443678168420223,(2566559415:0.05318094608971079412,(2566608686:0.00299699804063882549,(2646303047:0.00748330587434826652,2566651600:0.01497863171024096766):0.00733630015251736291):0.02560812091559194412):0.12908656060733053605):0.07501956771579296190,((2810304461:0.00964650268938595928,2810329853:0.00412222820171516662):0.21914358898802555053,(2566739724:0.24361958350408333129,(2814668202:0.08711721002381551948,((2880075938:0.01135149411662138806,(2769361689:0.03169636701747798047,2769355909:0.01971368045283206430):0.00286834784479695617):0.04093350123762586751,(2769345873:0.01394914162809328048,((2794516008:0.00633335514001619453,(2546629361:0.00632040183508819804,2644362827:0.01371656926056257289):0.00000100000050002909):0.00000100000050002909,2566761101:0.00631216512764100953):0.02105693622497593898):0.08077187554577161532):0.04977767324045202085):0.06471087760314762904):0.05773779229551994491):0.08219723767037732942):0.14472524412581375119):0.51409749775789825854,((((2624518370:0.02142383661864925848,(2644725878:0.03536271248269874656,(2644717066:0.00756853186011231371,(2624902028:0.01188399868052756291,2714145839:0.02361744178863461191):0.00260321263437627171):0.00688154897964340321):0.00000100000050002909):0.30784134619802433486,(2569912394:0.23644862983194442352,2732624444:0.28084829241218717266):0.06558848553707422036):0.09725013680192377830,(2809668782:0.42220042517383510328,2579777834:0.70254207291282222414):0.10626056520902879554):0.04964647915223255326,(((2642153712:0.32148769569587870576,2777728398:0.31160224412430886920):0.11386753107767325077,(2674680118:0.42546059108452954911,(2850940241:0.13116017297827808896,((2550803816:0.06322741610869495044,(2587540096:0.08564897426418260906,(2611428529:0.03532421497882452799,((((((644605773:0.02499558897674522204,(2539319615:0.01803130060840853546,2746000244:0.02169366262445494159):0.01333046727271568373):0.01217624202195688454,(2514139778:0.02524408283368697117,((((2777642477:0.01490931052874394300,((2555189349:0.00893674597569339008,(2562276351:0.02312833278088794603,2511580840:0.01068675032901467321):0.01298634692643030851):0.00164030703743863848,2632442999:0.00355624748181956494):0.00692602948655098635):0.00347934469716975649,2547630878:0.01472898439770243921):0.00294748950696736888,(2650593619:0.01429050607531978830,2777782884:0.02303150441023991274):0.01075213567731407756):0.00351628483957905705,(((2710678274:0.01417541647231626567,(((2788639443:0.00354957560364169969,((2714664055:0.01083299610545354966,2625005798:0.01557386945124353793):0.00740140883633131578,2625002826:0.01427350440884921252):0.00000100000050002909):0.00369544108993428901,2650731521:0.01069352298022164388):0.00000100000050002909,2705951703:0.01447734992422823955):0.01869894763469473128):0.01508812323046615153,(2729028144:0.00709116690370350296,(2519371045:0.01452633322619143255,644594115:0.02224051262103008200):0.00000100000050002909):0.00723318870196747784):0.00691016890665241846,2650709434:0.03973594264117067537):0.00472354086361814231):0.00000100000050002909):0.01749624286583602653):0.00462918829194549231,((((2684886136:0.02530957847011659073,2744205887:0.04363198077317113205):0.00000100000050002909,(2860849629:0.01839589360531221005,(2870297233:0.00680748329468743810,2571427068:0.00725219766670998078):0.00355684581861980681):0.01043033023628422984):0.00578052907957610999,((639748401:0.02201380487779313819,2637673691:0.00351708080479761192):0.00572310856457209412,2667044421:0.02079864898124119885):0.00346218674428234877):0.00817366833874087415,644489451:0.04121789936667572679):0.00360969639175193766):0.01729840808509367986,((2870309901:0.01403013745330991720,((((644460639:0.00736679609748784863,2650768575:0.02039105870059705269):0.00699471260774661187,(2689187380:0.00823678824490329912,2705930611:0.01450308236883827116):0.00752835058805887726):0.00450998925954315850,2534033403:0.00474310393436416528):0.01013426779983794129,((2656498483:0.00804449033003440221,2823227255:0.01790675407890551102):0.01080655196579004274,2529840225:0.01768603515039398472):0.00380917973320964555):0.01225974466757379783):0.02509403478735840881,(((2519652703:0.00718862439182898876,((2519555498:0.00718787165482448823,2822921041:0.01105866547711272831):0.01140015305257523551,2822278836:0.01081851989425528481):0.00000100000050002909):0.00334835129217535884,2822809397:0.01816899612779378920):0.02785533766607401276,(2519376680:0.05540046230056067805,(2777733826:0.01056152319437642789,2777854965:0.01618515329128757466):0.03996692702571874589):0.01061883682657296241):0.00954035164286695311):0.00937757588765414374):0.00778972470198271635,((2533245303:0.00708299793840416660,(2519578783:0.00355716088232422645,2626487477:0.02650448573836933566):0.01419392433189425179):0.00349015795693597992,2795939196:0.00377183613757133343):0.02137501142228116074):0.01601034961501161466,(2580869974:0.03364205721965841250,((2539440880:0.03246939154209225326,2778990876:0.01139691311492917539):0.00721712400802045507,(2706010751:0.02165225391555760520,((2539454797:0.01438080476067689177,2534060442:0.01314501191987021284):0.01225794383836260534,((((2626495607:0.01501997559593433972,2744207196:0.01070927112221016671):0.00712107510719936759,644517182:0.00357786361934467724):0.00708988696533449300,2532788938:0.01081072953003947568):0.00701842055164085456,2539427887:0.01447795901268314304):0.00706772381210345104):0.00462927639320436651):0.00747787321444367582):0.01775371156560240013):0.00130102283040269212):0.02351323085425406634):0.07732324323313312375):0.03772194681898177748):0.01992802916912531086,644562761:0.05160700787691233776):0.06883293814995608551):0.24012479574849290853):0.15595937097827980433):0.10121559757631655441,(2731160682:0.27549947387513051833,2582343205:0.32745171633693870294):0.24515297198944710488):0.05607971274286535635):0.08861478364543169672):0.12555804904863607230,(((((2526441387:0.06557844121154469963,2559417720:0.07368339830791451051):0.58810944201160819667,((2859141820:0.01024884185033778788,2813253568:0.02477608250741080917):0.03377012147747783521,(2812962443:0.09041697587876106057,(2841650323:0.01416024959095279513,2562976509:0.02939636005934413709):0.03314586993234335671):0.02255848219469930652):0.43541624943212620114):0.12781738598208161606,((2646838742:0.00769649137276060338,2813231660:0.02178657700517613177):0.01403990039905808618,((2651627739:0.01070666072729973585,(2633825235:0.01774364965375210823,2813325079:0.01048594960384447231):0.00335673699093670978):0.00685833309624934561,2812775957:0.00427647006475789706):0.02380655614917527585):0.67139469159060949366):0.11501349029681533220,2776040786:0.74648678445770089152):0.06804370895881600712,(((((2542846160:0.00493546894153704899,2542708845:0.00526247458893887646):0.00278706181013524011,(647528212:0.01640703651739514740,(2640872709:0.01692984520745760210,(2542444833:0.00308289195346945610,2743135739:0.00501857673327728813):0.00906687202402666967):0.00494219039663431128):0.00865764701262009169):0.42841802726591704520,((2820949440:0.05309829659837964067,2820950163:0.04265219133153622111):0.39267853279635905883,2563818828:0.68507740365804559168):0.10990053685126294214):0.20111004364702481095,((2830023138:0.53990843365870866410,(((2514715944:0.01022643093695125779,651555638:0.02659710933308770744):0.20012784437018943384,(2632385265:0.27977664703831611748,(((((2520590885:0.02737304094547737127,(2698266006:0.04230884826714780000,(2694868299:0.01003595411612005078,2669334240:0.00890659378610049977):0.02188218743832108515):0.00489118331372662054):0.02553092099764677977,(651543852:0.03992274897379720355,(2848006713:0.01038812430577555970,(2677441859:0.00738453331257769505,(2695106070:0.01157336496548935952,650010774:0.00367574313604278812):0.00383803143846160209):0.00508295366915671298):0.06811774049709369561):0.03209828955198624351):0.03285080876387745652,(((644169700:0.01098595392018050267,(2600894387:0.01099750940559564120,2532998172:0.00372868570770919705):0.00000100000050002909):0.07892429582372935404,((2578751207:0.02358979605876735525,2536075268:0.01504950442598940348):0.03479895617116478962,(2538179830:0.07196602141661943841,((2514908216:0.02484168081985219101,(2515397006:0.02018420809908622396,648905978:0.00383206878698349020):0.01871966636734455347):0.03779400606386366934,(2587008634:0.11517538354470062412,(2807244339:0.03625971988802018098,(2565668701:0.02583671728573076753,2695127039:0.01293979926187385429):0.04163816971452719007):0.01650086704948557081):0.00714920765510000666):0.03633269739722012892):0.04748362489330172631):0.15286169975005581279):0.06546191227464018270,(2532794190:0.06824023324460608275,(646227591:0.01167152738947201118,2565671090:0.02593351770951229235):0.04385942978604605302):0.10645689693922162633):0.02608138056513734440):0.03177309614825277878,(2514293434:0.01025973595986958559,2834196813:0.00466409746737167334):0.09034591010448439485):0.01382227364072921225,(2789505873:0.22481737309637583877,2530574854:0.09700664328178841556):0.04676625594326394575):0.05700206624080084855):0.10792762831289498537):0.08814151875470042918,(((2793217467:0.00936837764896214682,(649966847:0.00410080031144297898,(2793211406:0.01591553049880525816,2793205372:0.01911131231504839198):0.00387488723550836718):0.02465285142104457414):0.03390456438015238688,(2732150186:0.07012324655046478505,((2793221922:0.11960578012718418861,2807329434:0.06990942308140260519):0.10515220235576255847,(2641257871:0.09207837083136041767,643039613:0.09905495681212608816):0.02110883725418062629):0.02718814329097981458):0.02350333118328123624):0.21459182834146450780,((2845958577:0.31116705009705697416,(((2589980994:0.00404592626943186835,(2854182884:0.02709358102806259591,2662165644:0.00389118500694470536):0.00749788284152483851):0.07392430110842813928,((643155134:0.01420264895102190186,(2531043237:0.01098474048781572336,641044786:0.00422153450547131746):0.02295290504883825897):0.06276119518612861825,((2651079365:0.05387301787086697102,(2868531687:0.04406495942682078781,(2828652708:0.00538921454185076285,2854202338:0.00984391524343893563):0.01333132084415572169):0.00640553620059104711):0.00232975016981731712,(2792563430:0.01797262094960256837,2621282010:0.12778891003915990310):0.01459546040030846627):0.05943626191205928638):0.08749292218685927880):0.07523285113746010222,(2791114868:0.10572054618338534715,2834504173:0.32575365098678138454):0.05270041469373158705):0.12789975006428103144):0.07656241336315630641,((2509744405:0.04086661350899093575,2789028574:0.07747033070850133096):0.27816381088515967912,(2846455005:0.25061902193539581374,((2850010531:0.00000100000050002909,2854664498:0.01546461386738622913):0.00916060159516792968,(2854688284:0.01219135986402985865,(2858150258:0.01776473191792907885,2850279545:0.00539285414631234580):0.00383840750049059629):0.00549006963820793895):0.19337439919316629089):0.09962110025694051463):0.08632580317888520482):0.27647512073912994257):0.07085113129068444648):0.19615438968207671300):0.14604936812985586103,(((2832421759:0.00449549433200719262,(2832406353:0.01396723271219241919,2833269107:0.01119923838724918436):0.00987765013528772891):0.36837327667604180537,(2732608817:0.32803529910262041458,(2744864058:0.05108633567342306392,(2792114005:0.08098356966932741818,(2574323248:0.01009670216752281587,2744860578:0.00335324426164259606):0.00811662329957949652):0.01394328390690200217):0.22158459674495406544):0.17150839368405523810):0.64509282180731586376,((2789983490:0.66365432785876876665,(2563249928:0.00965640418590692391,(2514580895:0.01089159405290721430,2791815757:0.02318587455961930444):0.02009186385009551976):1.08427806527427450511):0.43274979503192023689,(2837675263:0.18893963989159542893,(2820373304:0.54136721589879932548,(2820907595:0.13882681828539622515,(((2820833661:0.81516753069977043733,2820412511:0.07923839832827307694):0.02920712537546246365,2820910625:0.17527926973717583570):0.03370022365051886931,(((2820340523:0.13400805989821079622,(2820346477:0.21554468688089339912,2820354925:0.10494738565582233114):0.03747866775090961944):0.01542866437449726298,(2820553646:0.10789602551157918831,((2820579789:0.03696264091497461490,(2820394827:0.38384678827439305815,2820349045:0.39447438615883173574):0.15287972759689386071):0.37760883545822654384,(2820416476:0.08779523633713927355,(2820337017:0.08020372835790808008,2820579989:0.06942626338193987057):0.02125677873235651272):0.00701847911423747039):0.04471316771825906144):0.03018855266259804285):0.01899649826823378296,2820733059:0.14198905279050463846):0.02583589674553196311):0.03822892822303623761):0.07623787680425052338):0.36914040875781417572):0.43301129414018096897):0.08211525887251899802):0.10849113438657401187):0.07280125068956683210):0.13870730439423534230,(((((((2633083453:0.15522291521029465966,2701499320:0.17827190158983147183):0.13754178612396364412,(2657744089:0.35884793999650405061,((2682400403:0.11449233358062897714,2768862670:0.15039951855773647793):0.13711964144049146319,((2668805090:0.01977847748327090163,(2684955305:0.01925682565213186759,2669016953:0.02138953564712288077):0.01718603782186332168):0.04172861163481768332,((2574224961:0.03170555941077077278,(2696008757:0.02716576068625180945,2731293583:0.03229547211348068880):0.01633731283313837046):0.12101014335976098546,(2701466486:0.22609241258957554765,((2662585683:0.06987623594823347273,2810327497:0.06118869679993921978):0.05546165588393657531,(2775239326:0.09035038385433939723,2666610092:0.09546808656074151633):0.03888945926992190549):0.02479925273676429967):0.05283115850417015313):0.04740328446676658064):0.27097860672591289610):0.04004000828865050127):0.03067892444175372366):0.18131772001486767820,2847057917:0.80363990848557176339):0.09638825720363418392,((2701496367:0.31317345819877168145,(2817502711:0.06078421090039146796,2817932062:0.01780672650623163836):0.29531453436535293200):0.42853924595236775330,(((2793802752:0.03681814956429804719,2793805239:0.04773764534904716833):0.13726794494853503115,(((2701974090:0.08649393865588998753,2631620714:0.13416912895817612039):0.04386705312587912964,((2572637442:0.00422146830442472840,((2561421890:0.00700444781766596750,2745537919:0.01402971617624896965):0.00000100000050002909,(2793807971:0.00703217143628598763,2546738392:0.01090294022560383408):0.00834391590892486108):0.02371469165709487806):0.05285192981408955853,(2597907686:0.01335323112670902188,(2812823882:0.01069229174859118343,2518420213:0.00369965533871136803):0.00501669321159167649):0.03959577563148316409):0.10859655605322891814):0.04140231039135750662,(2565719113:0.14686098243154493970,2565718199:0.19158148050654036365):0.03660261287691794069):0.05304290921384819529):0.37860758140592537524,(((((2523925199:0.37012693640422938968,(644284918:0.04200934223518017208,(2668911139:0.17611916399109603382,(2514352617:0.01148095771601795149,2701514837:0.00922457058785344439):0.13216733837807595475):0.07788726207057088124):0.39311529523397059638):0.07766526679104038267,(((2666733867:0.01588061653210698712,2731388122:0.00000100000050002909):0.73358942740001165106,(2713994936:0.66453992162507247166,2666510379:0.65270125101228759767):0.04889648259199541602):0.29307733734999624753,((2723978637:0.06179979755791722984,2743528898:0.26703245778738421423):0.34746959317318182325,(2701444520:0.29438374938950101489,2672474288:0.24854618471425155013):0.25755853129436806492):0.41782944702491509048):0.09678876857049871496):0.17885667281031852882,(2659097772:0.63571930661665765339,2660410414:0.37887473312540870252):0.17858393175721895552):0.06475028355674639080,2657995183:0.78357840761376629235):0.10936308462193342073,2701518435:0.69815258736257379546):0.04732848034972211848):0.11636071351573865074):0.13431650436641068280):0.23125028971921515741,(((((2571062663:0.63953997937178708177,2557463344:0.52215443027592800540):0.24935923855693664652,((((2519045719:0.29020374120222958148,(2790895321:0.00595514680007553417,2834101641:0.01554079606785210670):0.14906335981690826964):0.24276148027630803372,(650352607:0.48800638504044779875,((2771840421:0.00966404348433548034,650087413:0.01148947368460195330):0.41590541535786290650,(2835063561:0.45745446363917291466,(2514650401:0.20875982245195712217,2833029912:0.25720530539397995495):0.15712117325686333902):0.07797605953750523511):0.11427811301055294801):0.13394671304364413889):0.21482154975495373894,(2620358697:0.61989207172610505392,2688967333:0.46119460763376463053):0.30252313567085270529):0.05251807086169855282,((((2561282947:0.00407818692606605471,2608578883:0.00982729959186241092):0.09210248767262531333,(2813007963:0.12214512434681430719,2561292276:0.12702902300026361337):0.04173815748320993529):0.23309396144602326229,(2561305927:0.17707233911393632786,(2532285504:0.00756686198000974548,((2561207798:0.01832267132379878163,(2543424404:0.00657229363114494609,(2561117654:0.00360038340511213001,647720219:0.01056943006253168935):0.01003103932832360989):0.00422709608404520792):0.03659192622687897078,(647204358:0.08665132579144155245,((2561045070:0.01795414800596942598,2561149368:0.03770594797749576843):0.00664436163856318464,(647717422:0.00697868117772023136,(647724752:0.01332478206129971560,2538492183:0.01557337124794871616):0.00322973923735368111):0.02853922927755189395):0.01188266692105527898):0.06887278512311323375):0.01272862735125086971):0.38549776784818479136):0.07083921414332683408):0.24783757628183186728,(2543489959:0.44554675238372071222,(2682470637:0.46501419878836974808,(2608583735:0.03462095150858345016,2559627672:0.02939427652169240845):0.37202344360952338542):0.07707166188087108405):0.08166583581477598885):0.27500172645553416784):0.05196612032593312530):0.03691217603979220219,((((642325949:0.50618583052509791287,((((2524574683:0.23911412274675766798,(2846174276:0.47724086811686822207,((2791271117:0.08107220209543565537,2791287357:0.05490618329206577164):0.10155797329836360743,(2789682203:0.11816785185727493590,2789970234:0.06058474913967882430):0.14974308530456592603):0.07023058349479797957):0.02791449030553028524):0.08941978622397261933,(((((2586827874:0.00464042081266587830,2858547587:0.01066423858366486940):0.14784463241619977270,(2771784231:0.02156862471012585547,2815640759:0.02453688374313356402):0.11983246832632046819):0.07340005730326845668,2867051697:0.49371611440325857689):0.12106086235070977197,2642610986:0.55816888145395404663):0.07163132121519120987,(((2756781566:0.18013283701168864015,2837666320:0.23746046596799066930):0.15346606518293237631,(2621258177:0.36166501721773802736,(2514565660:0.37717210779429938272,(2809615024:0.34752935308970150929,((2793250438:0.07738567339460279693,2793264146:0.03888821741500825269):0.12665363980492294615,((2662450955:0.01751917742147575396,(2850400825:0.00753910030344248725,2598752244:0.00399420273495043436):0.01861020433666619317):0.16339781139369127794,(2598859780:0.04556788164026255583,(((2793237291:0.01467818838242913697,2862018733:0.01798227353729281441):0.01662848676367729289,(2793244694:0.02798472689494706928,(2793256225:0.01813287817770342994,(2793239980:0.01770303839322466544,2862028378:0.00575023154523842533):0.01379060509860648674):0.00903555520166827303):0.00370232787546298210):0.03147856086712458312,((2598799474:0.03242322925225850361,(2793254001:0.02958474097345993939,(2867277459:0.01896255103058581623,2598070316:0.03956943361212118815):0.00910458338589731353):0.00395830480701459160):0.03091751339842403398,((2702347101:0.00644675454015214162,(2707427612:0.04199142118596894957,2865968402:0.01138078846161615261):0.00539321094664353771):0.03256452668396252886,((2600505930:0.00617072256541323014,(2862024018:0.02557872963568189745,(2793247129:0.01772954866103336122,(2793242921:0.00809626294642482557,(2598779022:0.01262456985528084483,2793257726:0.00631632864069662115):0.00787621323471875655):0.01639165653450055243):0.00426090283231135396):0.03382838365743049552):0.00805122408390680777,2793235316:0.01385979966479812531):0.00658181444552242891):0.02195350646768670991):0.02107492777171449463):0.02376020974788275661):0.10928252679850532225):0.07039482794808335497):0.11135977455985983375):0.16744007592079018787):0.08935782372447766131):0.11851948475992063470):0.04904828163910048694,(2646840562:0.24090391819537484985,((((2790218954:0.10516535277559213579,2836769106:0.13551080102521223525):0.04897351523367458881,2831420511:0.02783718895645733230):0.01413566247981143560,2790546834:0.04032109397675637946):0.04562670553543982099,(2789425997:0.13532947773584652618,2802549623:0.27538716428946247161):0.03488895387143661070):0.05299545058862593222):0.18083388012536316669):0.06748491328197891992):0.04641131789275820124):0.03335598695238062295,((((2731288401:0.22883580609170717235,((2805630810:0.10738051122842148799,2588168143:0.31111773098862660625):0.04213850521644234987,((2753519958:0.04330357722287971750,(2743240225:0.02861655447653565706,2791259082:0.02228412996010237929):0.00959245567077700485):0.07341108240301176535,2790943885:0.17553271419418570165):0.03629297008495356580):0.04838748849262340668):0.10737572825535156296,(2641293435:0.28367892300502073333,(2586845454:0.24449311311028013027,(2810297840:0.21008567956088691764,2826987213:0.17101501276217143110):0.09574215518136594549):0.04717140519096584689):0.07788777322422574256):0.05226908541465076496,(((((((2791275533:0.31067416358318239444,(2791227546:0.04581590733855216840,2791230984:0.05982629962026737858):0.13145715208797534301):0.08429738229366390279,2651649751:0.29373847558072307962):0.06129037365075305777,(2861337861:0.18905719511655047493,((2791266857:0.16584235068923824929,(2515951284:0.02997514710964355178,(2850206081:0.03024983617872139749,2743245011:0.05515200285399240315):0.03131441361293067077):0.17652866859441151970):0.05786168868142498728,2790957364:0.10035462813703921459):0.01278067215613958203):0.01723044197786932630):0.02481804354188162087,(2791282412:0.25449781907358876021,((2855343755:0.41998761935840578374,2531897872:0.40681192088656975558):0.24364722847466588340,(643917309:0.02600535003118919358,(2855262332:0.01404310846758386085,2855312430:0.02691622471065288971):0.10715654652855409468):0.15444075235134491209):0.09548918590125229922):0.07787557270301205536):0.04180006519037663543,(2839453636:0.33276562347748916970,(2651256216:0.12784585049877275620,(2789946260:0.01142915312434871628,2789967886:0.01144946719750997155):0.02390986342968420483):0.12689303699954965210):0.07667087615525272626):0.04741028620297975393,((2840330277:0.10858538809805963476,(2563326824:0.01977359772362628429,2752892841:0.02213351449302040225):0.05184789165430365304):0.14369381336030331853,2832053124:0.15177863490340764985):0.07045443882899554700):0.06248967311311278555,((((2601086241:0.01362438460013577768,650074398:0.01217005768399345017):0.10550630009185649194,(2684762733:0.12794640634914050681,(2514666398:0.11383594134087092475,642322966:0.13605079691144322807):0.06203303041593524053):0.05406232970689087147):0.25585666753912145177,(2836827820:0.13787176922938926271,(2586814778:0.03112175336968363640,641897163:0.02887983758949820567):0.07018165649651837701):0.21872108033435630481):0.06745336941968650690,((2841769500:0.18491678667649930068,2576822040:0.19974077792931693720):0.04329069849463768743,(((2656989910:0.10665695492770767283,(2642138501:0.06518241633018957704,(2684767025:0.04829224161985459091,2586841648:0.02502667550328169233):0.03402346360124983843):0.09110071059130891991):0.04907853518205489846,(2833118839:0.13728824632580535758,(2525464134:0.13867992457515856963,2849825759:0.26238332837979327916):0.05200983888473737632):0.04642689113234666626):0.08320401187109935370,2743055508:0.28745154703533054574):0.02025376157555908163):0.03527815404178406139):0.02345776031030502931):0.01993052557156586163):0.05192355232493581219,(2808271514:0.33379496526522450806,(2791263169:0.02968269057941283831,2791280236:0.01386387731372537221):0.21198998120556933333):0.15607821610851571603):0.01325768174549257425):0.08901695981642353261,(2832229938:0.38699270462896284695,2831881259:0.34658504162670533688):0.04755670234805783880):0.07715992333271071146):0.07404205682259688837,(2832378236:0.30260241290378214751,((2650797372:0.02444597394354459247,2847174937:0.00695062406877621376):0.02371191287296570832,(2642675381:0.00384477111131120491,(2624596153:0.03287216044937967679,2841252314:0.01040030813248929258):0.01190682655670490669):0.02619840286108771413):0.31476255857961549234):0.13655333925251597615):0.02547199635417655289,2820939766:0.79925407188214969700):0.03041811914580251283,((641394345:0.49789765837214627897,((2837047230:0.01191705542787261686,2838905133:0.00958293930141990158):0.27201829377525937881,((650014160:0.09541987746264059267,(2848745325:0.01435539552609183846,(2536974380:0.00948257057718084398,2639476662:0.00711424773920975306):0.00566859445806748314):0.12559209704162385690):0.20302038119311671682,(2562925804:0.11120763676155416555,(2545646480:0.02969399127002474159,2559621263:0.02182951275728951812):0.19132557848643330645):0.09973059778382982465):0.09706433453208203332):0.16617534582005341615):0.13487549964243880640,(2820471522:0.56171975452228561920,(2600961350:0.05546254928822139801,2792911306:0.14822014709470290872):0.50312514066783675659):0.13563192402881452114):0.08116893962273179219):0.04175731989943492345):0.06938898806953550102,((((2709073465:0.09787148868453766914,(2799301796:0.05892392753067646899,(2616182500:0.02871654420274307243,2858490670:0.02681987331360602064):0.02875551150626939195):0.03196250578800406694):0.09216047694971586657,((2855354748:0.00714704380993543258,(2855315893:0.03033242522745831227,2792598666:0.00291963735597105178):0.01756543796404890292):0.16419212432288346482,((2587887804:0.07914591381795871294,(2550870280:0.02545859921464874859,(2520890920:0.01737859413755362195,2855292025:0.02788716665268688166):0.03967350874783969611):0.02479335999651227293):0.04229492749419955927,((2647594166:0.05309377049544983240,(2817608122:0.05245914489530764668,((2587869804:0.00890970655062359868,(2587418084:0.01012823850742400680,2603696915:0.00678567909936422017):0.01564566250308664294):0.01294660966883589247,(2579989792:0.02772725666605328765,641574359:0.02108210316091389466):0.00324215683827149687):0.00000100000050002909):0.02547905031479659466):0.03689704057925104891,(2791221356:0.05329321469336736894,(2731504079:0.07395105284242338428,2823663093:0.02917443180624464810):0.05154230702206937659):0.00829891169716660132):0.00874335410602382519):0.07907950919759551556):0.03384674405453190482):0.31741930803904611080,((2549875965:0.53013032337848287057,(2551025586:0.49992957771748786078,((643726430:0.30998659513855786329,(2583923618:0.00358862138620239792,(2817994786:0.02458569064142507310,(2817959072:0.02106532362587113655,2818036576:0.00715156281470990737):0.00358659323547945224):0.00356097155964372938):0.38522205808867887589):0.12107431121986045319,((2778015079:0.23089075198932690336,2826071344:0.17752440931791971246):0.23468969810670903264,((2805470451:0.23697161513487932649,((2825568897:0.03092506630451336350,(2724119822:0.02565099845626730990,2633409988:0.03509171376108187468):0.02162798981303949708):0.03173334444329881099,(2825594868:0.09342049937695390271,(2814999680:0.00789463555936372949,(2814985599:0.03695428407363195167,2814978272:0.00712564279097237328):0.01586995651794015014):0.19575049931724436414):0.01985121475549446457):0.09315578614637165522):0.21176476690278223103,(2805722239:0.34557065286666155401,2602321592:0.30683744521686023843):0.14353743771675958607):0.09346882934876631077):0.05117879033146444101):0.18588882375955365078):0.12986211731496372090):0.06538139367617407105,((2744447125:0.43674636727592275331,2630761845:0.36992407591602638472):0.10236852260710382900,(2687467248:0.00163611657654199770,2839652814:0.01280893151982114009):0.45913986202149364990):0.05841225941992917586):0.05346722738241352357):0.12070542949835064150,((((2631896364:0.00720256906402396303,2678062918:0.01265856416710532152):0.00249548767022209940,(2525476506:0.01126185985068705805,2701015233:0.00729231050638898173):0.00000100000050002909):0.00000100000050002909,2723861784:0.01856076167553297879):0.29761371741796438517,((2563823770:0.36023113888968527618,(((2511474474:0.06780612545947364844,2821863772:0.09657800845238009857):0.17978550024109032912,(2603581809:0.32315536733638550171,(2623273173:0.22538966160513362880,2735963450:0.26658846764204796598):0.05568628194137724419):0.05792682942242247113):0.10437168880438346674,(2587851538:0.35287090666021447838,(2562762248:0.45143925111479732415,(2588252649:0.36743918752011539564,2758035302:0.88912929037940302557):0.11307936872693388763):0.04714007892217566414):0.05270722140353226171):0.03464287886162946417):0.08015027065084040503,(((2524153224:0.21573987827259993866,2649168886:0.17936626155194096421):0.11183768912579417076,(((2776887701:0.00852264284940676582,(2509343028:0.01796166249942951834,2507048089:0.00343304901296364413):0.02427336680774629801):0.14246250176267186149,((((2776874143:0.01906478738794479752,(646360438:0.02485391717758138330,2639149926:0.01230031583313405570):0.00813933098109110263):0.01164293244890740944,651513380:0.00467646606372870786):0.00736928044129028358,2849115272:0.02009185331490725632):0.02620321554956145035,(2808060128:0.13535704560550948505,(2647516463:0.05189747096858240288,2653000100:0.01820068959592998498):0.04495374848405752494):0.02717647727244457134):0.06519803441488607187):0.05394918345473183330,((2563444681:0.01851714685801097646,((2827179853:0.02425731764426614437,2545550601:0.01040096037238728670):0.00678237673098027339,((2643603173:0.02279580401393311445,2639397833:0.02844475099866563064):0.00934586876617858782,2541792279:0.02085022677007281056):0.00351277454287320145):0.00663931099620022891):0.35361173862360878450,((2698208481:0.03772827803766852506,(2757465957:0.03439149448758563321,2824362243:0.06081622407202313951):0.00814126040870737783):0.13545301531271092266,(2618799064:0.31574460596687037306,(2714999316:0.06730497257670552125,2848044109:0.03674513660791420278):0.13863893612910649367):0.05098653797989605857):0.01949748016303167256):0.03272708063700954795):0.01517662956707623197):0.08214010235904421753,(((((2728732513:0.09816954528820073800,((2646211407:0.14364704905325018092,2652925085:0.08837078052765995340):0.02318438239034157147,(2846075735:0.30725325032434996908,(2777638321:0.14114292455939123072,2744453461:0.09697151374428833459):0.04140032947832177762):0.03226051429903312173):0.01945845539369395194):0.02451388278813488447,(((2652917443:0.09232471106979339703,2855380888:0.12892705830822021040):0.02675189716051853267,(2646967156:0.15725815480330357365,(2681992424:0.62651175244305801204,2631956398:0.06140418410726524584):0.07325453236701803816):0.02507222702633573469):0.03864556090660423160,((2776321270:0.08209752185178068040,2758604704:0.07922838824387523626):0.03681726538634783052,2840777872:0.17462855111431627164):0.04131908814915787737):0.11082028261452675499):0.01462911421572150004,((((2595091436:0.02564513742049480405,2695208970:0.00970595292553357719):0.02395352473154322911,((2777644584:0.04704193624990708061,2648188807:0.02817895450206027094):0.00764415136545355377,(2777744463:0.02397480008422158554,(2777825585:0.02486074044080298709,2777809049:0.02475720792628759159):0.00392975492946381726):0.01074031903001927517):0.00691553176746325521):0.19188933790572451632,((2573581971:0.01911091924560187963,2861334244:0.00265383167520151205):0.09422731906210146668,(2636720752:0.04941861889005152303,2728732224:0.03195979703553743223):0.01395115878352047416):0.03607718776313009051):0.02756090197442216325,(2739233611:0.10327828024846560928,((2688512521:0.11551162951529718448,(2729290124:0.13584712550974917256,(2843467334:0.01835444589619742925,2846630431:0.02606722171718499001):0.18883439600969958994):0.02569421582121541453):0.04454739238774529930,((2644602284:0.05386189922104726857,(((2728892301:0.05653441204086702421,2807224596:0.05033093589701907039):0.09268991426915342002,(2823419563:0.01769550522971890041,((2647859094:0.00357900102851665524,(2777717088:0.01788196713202290511,(2777620102:0.00443047477046995455,(2777841876:0.01727901440302094180,2644597859:0.00799411769571534842):0.00723467603030534395):0.01233873469220129852):0.00537854384884100221):0.00365958898498703732,2503912722:0.00720655379687422382):0.02024820535332164453):0.00934335897050792875):0.00426559577326498726,(2708920286:0.02556271701458450590,2777848946:0.00369697732175692595):0.01139255915166615535):0.11280908885132082120):0.10567555558509666991,2587595731:0.22027913739991525355):0.04911135206163551314):0.03531424792279469482):0.03461752396478446486):0.02597355798039194599):0.02321417511481812732,(2648627307:0.21558276108078641697,((2777768730:0.19074717642331071032,(2769330622:0.27606491266267896290,(2725844632:0.02541714081380621812,2551767374:0.02544995659338172844):0.22357250324090544025):0.04545336238166703541):0.11146712708398641423,((2834372569:0.08636348136107611928,(2619216565:0.12410969755621864552,(2629577540:0.10234298747036381372,2792257772:0.16348294155517092974):0.03576361047519441977):0.12716446766645281286):0.09220049930694497464,2734893960:0.29321733335783140006):0.03766749971525699958):0.04726435382250956246):0.03547425463672933960):0.05485608940171955022,(2654681491:0.03154708262444184952,(2638036950:0.01086348731317945265,2645795007:0.01105099145735441435):0.02754712000177598694):0.16481332327192593779):0.05514713045172119077):0.17692763437431502371):0.07118160830837169661):0.11525491442686755517):0.10592501727732372974):0.20129610254127458524,(2710921923:0.34690724695925273524,2710986359:0.57361267217060729617):0.56112126406559470482):0.06833712184317479454):0.10705380359088308151,(((2824445405:0.11364297050181851323,((2617997734:0.02743402441478654322,(2644947741:0.01844435082829042408,2776864946:0.02443284176593456605):0.09049062535345452074):0.03163084114986111639,((2757475363:0.17286609122743271105,2688908597:0.00000100000050002909):0.01396203746298339474,2646049819:0.01114090443710424524):0.06225184771203653988):0.04974772544371090094):0.46061511567657942301,(2771924350:0.39616648179561264609,(2633519798:0.34790618154927505090,2839886825:0.27039826133414002207):0.14582594987315664059):0.16402825891971098415):0.12873885485690189645,(2695020526:0.79681739083207381302,646430455:0.75734579934217260977):0.21417409771864939771):0.07260748084469932639):0.07088426433773194202,(2793595384:0.50754716280181211285,2667289202:0.57012543281125849237):0.28708751208651195341):0.03814667073460481506):0.06734542074646107657):0.12222183961765535620):0.05356317668133733778):0.06510640620277063917,(2789342835:0.38986529882981268980,(2698310011:0.34042461453219408085,649773751:0.32062473079260084274):0.09259278634992113011):0.22761080897198579520):0.05931591238639737779,((2820447862:0.51676020505030684227,(2658544577:0.01389876412131849440,2701084046:0.00928751927098962760):0.38713965590499110903):0.09437671755544790875,2515342707:0.50666789114619226186):0.07789859603247716036):0.05949600198617915892,((2718344104:0.39136431907828383991,(((((2647242822:0.23795370626442477469,2635349386:0.24076189881577547691):0.11476372101587611896,(((2546422591:0.00640686916029063053,2647065945:0.00790706308951068075):0.12451976958228222481,((2655592765:0.02512588078995889318,2854282615:0.00716831587418253688):0.11738931718665081283,(2854270516:0.08312427026634365557,(2652397980:0.01328446733330862321,2851179151:0.05279496969876431439):0.10133517279228709818):0.04547789745930676947):0.04880622334323356237):0.09703678186094284730,(2547584341:0.24706346067167994640,2851222028:0.23168255128941442345):0.06374050264624644968):0.11808811979982034024):0.07773079337492404262,(((2546424373:0.01629035947902798473,2606284464:0.03453640181321573216):0.44440782476847756621,((2793195157:0.32961079225457950992,((2668227957:0.08378558464079012558,(2690446723:0.10002314330303686829,2848020307:0.08441328324961062946):0.03802718991194486975):0.16187340971498162534,(644861322:0.23156299588070833329,(2848035860:0.26050265348760348605,2595326665:0.27608877606778936542):0.02874386991632715133):0.02941423408323957586):0.14763806882714375357):0.12662109589520795239,((2652397802:0.07862595509620884382,2851178037:0.13568903816178054522):0.11730604043819468918,((2655594404:0.03951852744070755152,2854284841:0.03769635519009073565):0.15592048635546587598,((2744820701:0.03971380602595740023,2854272024:0.01788883163801982534):0.13075063028160313627,(2854280288:0.05624131980700021460,(((2818403934:0.01691039989841734356,2645078608:0.00000100000050002909):0.01021511498180577640,(2771835469:0.02777387159678139025,((2655150489:0.00674025737822604980,2851245901:0.00679315266236753083):0.01353648322671032952,(2774827763:0.02624862957530563895,(2854257910:0.01788847689840797339,(2656094983:0.01249650566444940845,(2851229582:0.01940057698927992111,2839034485:0.00813843692517464933):0.01016652072783119989):0.01415088889390061014):0.00510035328809300623):0.00631349460415056574):0.00333439982828885508):0.00341948038492532027):0.00345347927378502565,(2512640073:0.01387539159700022957,(2851200661:0.01723145240143856075,2817553913:0.00927204571976809368):0.01788873575460783044):0.00670586229637126253):0.02713254522494659010):0.10167491607903955675):0.04018489513511121908):0.05089012891367944436):0.15245123687666164991):0.06477855350743709495):0.06599547838249304743,((2563406546:0.26570606590996814766,((2850741034:0.26074652993826341607,(2690466708:0.03045704026047862598,2690592207:0.05657027872319243811):0.18577677583165985720):0.12622632056903407283,(2839869907:0.00000100000050002909,(((2673819096:0.01018721320395681376,(2581434034:0.02702284002170641034,2618094670:0.03467090098656673558):0.00778151869706497634):0.00334263626875371325,(2587434696:0.01864429981844474560,2547388267:0.01700083608804418833):0.00000100000050002909):0.01013250927782966861,2744844973:0.01010485044630755024):0.00999630265975010902):0.29922879345736896894):0.05360326894964911881):0.14749165638410430268,(2851218445:0.53717083878489457760,((2595313283:0.05959668310543127928,(2541380106:0.03149508366999294318,2600854664:0.03338826638408148861):0.04489473082435126161):0.35198832224905107768,(2674152204:0.46497845080955890751,((2514105112:0.01561191801767893364,650954852:0.00000100000050002909):0.50776182712692141674,(((2639134066:0.04600839951290473795,2694845307:0.06145132589466301143):0.39225027356868713557,(2646279672:0.09712590886977023885,2648602416:0.18224254591623970101):0.15891176423526082173):0.21767415944551404827,((2649986316:0.03916758197393448854,2710247905:0.08212583584858151875):0.32265398077210433181,(2676267037:0.19796509215097490841,2824367485:0.27973841334084342813):0.14298599055195307383):0.08231868678660651806):0.11238254710838424533):0.07549911835194299259):0.11375080074421876908):0.04835269030992602607):0.05207691634595944252):0.03835895095046955999):0.03437245629936760971):0.03906451993822505214,((2745683727:0.01314421339270522779,2745688876:0.01539723023689130652):0.07978427834349172132,(2793181106:0.07468428397753333614,2819672019:0.13167813663263816526):0.06922649974972559794):0.27841485026812784476):0.08994365301724926987,((2793174587:0.09758994464441249350,2819670847:0.09296599574489533557):0.34421819292784966438,(2517927097:0.23713801860835975743,2710175968:0.23306189859242362750):0.19435007526669625944):0.08156786387023154394):0.08655417666090001183):0.03331756058734934578,((2628683766:0.49095386917652861225,(2514123356:0.54740531430667138668,((2676314670:0.37320502611079492405,2852114864:0.31333257400534875181):0.11715346383561209276,2636539071:0.30127248098294395762):0.04436435125915941247):0.07491994990105035890):0.19544753939858708347,(((2547648189:0.26157472430072375991,2600926864:0.16733159857757853861):0.26849404910386076573,(2795757319:0.35781932200842381242,2600924519:0.28891460950086389481):0.06022049295537245522):0.03141261574130829737,(2708925109:0.17385350003859656454,((2529264782:0.08614819785875293956,2529265919:0.09163902691399383738):0.06917299014685233949,(2777725616:0.18316812904009729945,2678829594:0.12274959172640111105):0.02575754556363191866):0.14167010283925435266):0.23760339769223001727):0.05692544621945306443):0.11902416230175547063):0.00906579942758307597):0.09788727246016912242):0.08495570074181754694,(2820091681:0.53208737148428197905,(((2510278601:0.01122910314044496538,2514403779:0.00268887993081337161):0.14956304051249769138,(2501762814:0.00340572633326976940,2718987675:0.02999910116243660607):0.09366823929875328636):0.44117898731666066459,(2820005171:0.52449065510120485012,2790207746:0.45515804175668084230):0.07857714432560627960):0.09939520379263751260):0.22781693086037482776):0.10454565224844158955):0.26452977788284243177):0.10291868954766300592,(((2787407186:0.68232769041290786127,(2504099605:0.02975218092799658542,2862977663:0.01859372052651621712):0.76539874492987658439):0.14128591468503143291,((((2787671436:1.89573087316810773295,(2788325450:0.11016578590123851655,2788326167:0.14121604545435331723):0.52701823197757879935):0.22926795906597358110,(2582959930:0.57332493588175947874,((AG-404-B10_NODE_20_74201_2067:0.01799849304124190308,2653708506:0.01033108984465202357):0.26608933266259271466,(2236430434:0.03757387725889146934,2779702051:0.01842206126036446609):0.30509283983820562058):0.28939211825836219649):0.20882525668033932731):0.10389426887048382186,((2787390172:1.06825139080011921600,2752188163:0.62186092127362668780):0.09742166455315259821,2778096774:0.46526067807936938303):0.13737380248376870884):0.04190502200337033190,(((2636349997:0.72175421834808295429,(((2843494388:0.16141119899749065136,(2638983689:0.14527194133012846788,2839166607:0.15515128933451619031):0.03372337988428154160):0.15376879632886775173,((((2730478472:0.10633624686482347210,2757664433:0.15280007249948882042):0.07426361507733438005,(2516425168:0.29769370494927532844,2837739406:0.14160050860470349554):0.11256392945646978565):0.07869811286632827363,2628642566:0.30804802792040653081):0.02502359748123155272,2628451431:0.18664128470546345606):0.12224716821700547242):0.43982179344350458283,(2739813804:0.39441933476483520549,(2771288166:0.73277490518784016427,2582961383:0.45168586255356035775):0.11795087374845723838):0.16621201177039959807):0.13447004850719382341):0.11882789252791220447,(((((2510830366:0.35607448441208977563,((2737866998:0.44757886197767243752,2619835448:0.39535426129823192376):0.10731494629904614335,(2752197985:0.34885127542657284883,2773020099:0.24881356998976089656):0.11130227699679665077):0.06854499006391666371):0.06769682123908167537,(2540574083:0.45263064813824027688,(2814203249:0.30656685256888782654,2814208847:0.26957159591322071845):0.24731344214129188930):0.17513418674368433359):0.03462571582887560839,(2775713945:0.06937777251798454836,(2775696052:0.01143244677083220424,2775699230:0.01734189551471075619):0.07479194421655031844):0.53835138395372061915):0.09544968852232718626,(2603085245:0.66132730828432428893,(2787378178:0.10801013996325503630,2787414594:0.10809528789457142905):0.43498684691144434700):0.06867448925905486612):0.06816599556946918714,(2787388502:0.60426830373797935092,(((2709637522:0.46246271923214099520,(((2817718279:0.05616000404223302905,2817866865:0.02358791016364746376):0.36691293921723755478,(2788369459:0.30030528259664762691,2695200251:0.28518816534272500851):0.10887025683887011085):0.24490062155862102333,646480495:0.60560544584270226132):0.12145684443012319531):0.02127813997786410713,((2789329701:0.06861288914246894965,AH-324-P18_NODE_26_126_247:0.06978041778953524010):0.36187305301935540625,(2786192206:0.03469474789214097715,2787382755:0.02095416370661188493):0.53866767267871007441):0.07278483594649948207):0.06232821393713973424,(2787374412:0.31373670587652696673,2787399588:0.36438497293804078536):0.22645974326629131346):0.03649233680762305893):0.07702613868578267464):0.02652479962796127494):0.01156185154504198696,(2684317790:0.82263122227979146306,(2789227054:0.53077683087107851989,(2653713046:0.44809476236818468475,(2653715626:0.28688892054244613528,2817924053:0.41590290239488636459):0.24902147364003163199):0.05483238110419318828):0.09540900387550212136):0.06718788823414363620):0.04530427906456566817):0.08511668496545252149):0.05357241329439310640,649909251:1.01602234992010265202):0.08752418171879790265):0.17566530619818190861,(((2596823090:0.09143988926443609444,2641533321:0.09768582312272805490):0.80499823755267974068,((2551719822:0.25972121258700403557,(2509073618:0.33333780319830180749,(2694687196:0.02943361330093354974,2512531078:0.00846478515424634211):0.22260142568051380363):0.17811641993696214481):0.58527315311391781005,((2778132978:0.08953558293942921742,(((2805922710:0.01777148984460205985,((2847933490:0.02210335348960993512,2513622800:0.00778342428616149874):0.00463562649126290915,((((2874613717:0.01863956049958754441,(2657054901:0.01720048143079630498,2841963822:0.00566844333141131550):0.00291127946577427995):0.00904001335172912451,(2617353399:0.01541343192058599113,(2841974146:0.00403482028103306894,2841976720:0.01074598741179310854):0.01117956926575080188):0.00399498223007441373):0.00663816681993847912,(2656203867:0.03128986259292951266,(2653856772:0.03101597091404098908,2847920524:0.02422986159347826143):0.00705603561719288837):0.00629375802026787591):0.01224723035877772238,((2874642018:0.01251026503528446417,(2656916788:0.00774297943528442102,2514015881:0.01327759588478603058):0.00328081395940537984):0.00289758878893214226,(2874622124:0.02123370575313971234,(((2670385489:0.02080481699663095513,(((2596849034:0.00000100000050002909,(2696277435:0.11935586626551489275,637369639:0.00000100000050002909):0.24395637925897131759):0.04533488747132385227,2847940426:0.00000100000050002909):0.01524282857691360363,2721435682:0.00977929614046984391):0.01708134800736609699):0.00754239562399744868,2617379409:0.01300809790743376326):0.02453355560092117943,2654872836:0.03802703109907936557):0.00682543961299924944):0.01100636777969970191):0.00457044816523724095):0.00201485779018789569):0.00396123073406805075):0.02766421182435008230,(2641671876:0.00393977187064392664,2655424156:0.01535412574055288956):0.07434141832197892208):0.01554024426973259383,((2793066136:0.00794736895824420773,2517890797:0.00376126034918312707):0.02706799628477810429,((2655408503:0.00650678274551838663,2656908901:0.00978803101215576683):0.02146158326677921266,2513659709:0.02383894278227500704):0.00191279885492374774):0.01759179615666681129):0.06593751147343160368):0.36381428437234081263,(2568582083:0.13182580848159167197,((((2518906556:0.00964112138990234208,(642599305:0.02957055601009812851,2656927067:0.01090715293856271521):0.04605148275118139262):0.17311576774274831103,(2514055502:0.10397210444866167300,2792841377:0.08414702408466682992):0.02202885975727875492):0.08942900006793226553,(2753569192:0.12093601518173102694,(2515685602:0.02243559336912366239,2852766115:0.00000100000050002909):0.31074743884600958266):0.05777750544993037057):0.26363671156992263267,((2710184157:0.15637239561283683420,(2754522789:0.08831865726526988425,2766166322:0.03666580057549839733):0.13475150388087225872):0.05732921745172557537,((2535948311:0.28218278668346191695,((2647602305:0.03822390670487348097,(2659602455:0.00683343118424720522,(((2860522045:0.01243829681612796008,2872407340:0.03308616372150820217):0.04866882352560106262,2851368521:0.03457509839190339024):0.04002168477505384236,2675553214:0.01307099639542244444):0.00760948064864694611):0.01212945315807513469):0.14987373056482397593,(2514782797:0.05503181436540933308,(2635829241:0.00421905367001077034,(2668360202:0.01352172035622655269,((2639407973:0.01848452318619453472,2641055663:0.02738818785162907068):0.02016572114452256856,(2772906384:0.07706971621548426576,2677406039:0.00347833052317727924):0.01973975255676036974):0.00718855549972112137):0.01061877912614936532):0.15321711256629699793):0.05372660387387007824):0.15245797399844698838):0.13623005215585340388,(2586331466:0.14593092090424908402,(2714656961:0.02713436847225968521,((2714650096:0.00894790044420031364,((648877254:0.02404163077607385235,2565241322:0.05656845502321999897):0.02330465543022497421,2638310692:0.00901099675537060142):0.00000100000050002909):0.01795376695069512279,2565235649:0.03113355266480722500):0.01218037331934692692):0.10612898224870476183):0.27514709487067129379):0.10577401600160225847):0.05000271746153030911):0.04330810450049390331):0.45967317886935782356):0.70186021884730565024):0.20310025563032710338):0.66273679682234665211,(2672138557:1.01395777013904520025,((((2858458337:0.03386512433843929387,2639266758:0.04364739716719649720):0.37876448359329500937,(2834864115:0.25254558410527933043,2852212437:0.17917068223031748508):0.25033840779452476433):0.67821263614700255662,(2734634568:0.59020206718050205463,((2648986883:1.14603096824277428389,(2540609432:0.15805661739882093109,(2789607525:0.11573890543639873962,(2567065703:0.01308629963051917942,(2578472435:0.01332702173002964230,2520897585:0.00604438023316505521):0.01706647618635689576):0.02932968979682587865):0.05622879106851041281):0.22745390266980508587):0.27670222394750615402,(2811511389:0.34514238296707544507,(2754822836:0.05659292164075895026,(2810351367:0.02029905123916780907,(2793717219:0.02277080193327241445,2815759397:0.06682119106143319387):0.00739638394397536432):0.14622857872246414201):0.35457923496264553975):0.25051635953761608455):0.10575226047897610948):0.46506513336847982165):0.14173469278618658351,(2648984610:0.37890982882628776451,2702766513:0.59120839319202000972):1.29938716432912237941):0.11840804954681503902):0.60653983208891038004):0.24036100919568367806):0.07649263312216872390,((2524204785:1.94447174794187560565,(2599925371:0.07891826284383236800,2847087067:0.12357087265766569795):0.81249976397399603645):0.26103881552970809032,((2823568620:0.01062372969036086585,2823588541:0.00000100000050002909):0.95236881261030337242,(2807639757:0.24865615292173651185,2807644216:0.25418556904790318152):0.57002872132267856653):0.28685506994821274862):0.22580728537133420986):0.18856873004618579515,(2711396221:0.85008533103493999494,2740273756:0.71062045793033179475):0.08259597192616875694):0.05493349345287409924):0.08689189243600191348,2778693811:1.06151708041237458069):0.04149196868420768763,((2682023999:1.36736478187377397120,((2806835382:0.38380190446671036408,641433843:0.45068448833651031382):0.28683570703317551320,(2676303563:0.53340106493482308814,(2502334389:0.62717700902448458855,((((2776733401:0.27906193443557747447,((2668061049:0.04284974139837536417,(2671518019:0.16002139997899142432,(2664303963:0.00631734506640304651,(2562786896:0.01254309823154355769,2859932303:0.01564860777164732777):0.00296346644119900755):0.03203929601323789178):0.03348362444592049153):0.07878104833833224352,((2812368885:0.11693170525907474466,(2575378916:0.02126782324327573109,2864850798:0.00291157972091010426):0.06908271602355250951):0.03735647033009290019,((2668144809:0.13608244912779457469,(2690044494:0.09542377121487742586,2730887872:0.11225859717544445227):0.30880950198115775240):0.04296040481663123550,((((2808395474:0.01227456434647911099,2730112093:0.03703200796044900378):0.00626583671681657517,(2562413680:0.04669242520312382599,2525348515:0.01834490339180974358):0.00363481568149935695):0.01027484341784843519,((2652659440:0.03748142979897872012,2814834105:0.06912224064641450672):0.00852080904862424597,2860883131:0.01330263208222434365):0.00455361909069050986):0.05794777875727429722,((2788763293:0.02076947660586835054,2555248465:0.00331822992447038155):0.08169313732628646907,(2640304716:0.09287071132578136878,((2777896696:0.05565562535997352345,(((2643955530:0.01860844265607910358,2647275252:0.00000100000050002909):0.03649571867178466600,(2637773354:0.02738085348005592570,2557103596:0.02344129081374448156):0.00964752908509568935):0.01464817420753599178,(2511255980:0.00913301205940197404,(2758176290:0.00603139484353937966,2719784550:0.00603128170595004266):0.00606580543763964291):0.02053035840361858502):0.01130309288089494796):0.04729223724735782952,((2566771968:0.02080104840708119421,(((2511353951:0.03465317922419276775,2689425739:0.00314933428016955352):0.00915651296681425919,2712352624:0.01596644944587997245):0.00601700780058612560,2795301514:0.03302449143292796735):0.02028058406898790994):0.02191601697941568047,(2643842115:0.02470895612268913730,(((2647526855:0.00517470430297571529,2777900569:0.02531716348747488354):0.01465236546002063323,2794924305:0.00752902863291274316):0.00285025547713156115,2520061202:0.00764960456324687618):0.01821180112604441070):0.03062655298617659658):0.01173467820070027597):0.04077266401965500692):0.00865823996061078870):0.04187711172136755755):0.08100741387335100296):0.02390397665716004899):0.04713574064109677525):0.12002899433262702311):0.06735143350807477891,(2859096646:0.49343363962239117360,(2678173402:0.20544321992631150997,((2792825793:0.05852703304407212703,2753642548:0.05382321336360897795):0.04544791248074833007,((651684267:0.00664637411206806666,((2753638329:0.02243999247250560991,2586995788:0.05385594025303237775):0.00418419327037171645,(2578486899:0.02985131992401871687,(2502674032:0.02721258738783789016,2765608894:0.01306459170464642147):0.01560128229534993305):0.01231583693981580171):0.00973539867189734086):0.10175624191760633541,(2548966759:0.09304366689191828632,(2582533131:0.04816912792976629776,((2556988486:0.00291310674908143875,2620094817:0.00935970621082361440):0.06020565365816964165,2612010901:0.05878374002781378005):0.02035373911788504464):0.02142800328775957414):0.01397710141864176754):0.01645876976904282404):0.05582758550848736928):0.21397762566767014603):0.16603536462979837096):0.18645124346473590515,((2558101997:0.27089041700500521292,(2587194824:0.18833292933234882516,2628125333:0.11127221736587515621):0.20001540785364801955):0.12431960106590499160,((((((2583262536:0.07049439649035377231,((2766832159:0.05712085359852908661,(((2756498000:0.03426778662360410038,2756481032:0.01675810114861775099):0.00661313443981415266,((2516022799:0.03128128035876943935,(2600825592:0.02983506599598583636,(2501410828:0.00000100000050002909,2511102658:0.01302466478994965260):0.01559828763848351146):0.01608279541942902319):0.00690896778863078417,2772857679:0.02038008035284725669):0.01024110555639270830):0.02030767052843481316,(2513555892:0.04907976840214420267,2676343860:0.04600179009344755598):0.01325587067324528190):0.03130298820243491986):0.03619727514849341299,(((2580951257:0.02145232484739701892,2843961804:0.01550428024916193463):0.02295730964297525503,(2766716396:0.07437587868208296593,(2710165036:0.01879529679168727430,(2580604395:0.03954437135972932449,2845631335:0.05849842363881874174):0.02431078994695780315):0.05992974466733797662):0.03488348064132218429):0.01589241338367576931,(2630300575:0.02621664280499678285,2847677710:0.03504642008537992709):0.05155753304112361407):0.07131342478060749557):0.03524712482361502808):0.01294693321586771334,2583272175:0.08362086156492617994):0.15598644781330489595,(2778304311:0.17151175244548200194,((2654003697:0.00559786124952382693,((2698502985:0.01914221938368716389,2755586398:0.01381173142582714855):0.02995001285515912215,2695454517:0.03373983652552128842):0.01307666474676851681):0.05687219176022315081,(((2682436247:0.05529796967862762869,(2582263906:0.00497122689879511866,(2521670120:0.00775498192959906286,2856378555:0.00801328217647306711):0.00290933661419993722):0.04358937673393761814):0.04678731078112280395,((2527074946:0.01616037563784772368,2518901509:0.00337617220005222932):0.07912167632011496421,(2738833487:0.01359715996497136599,((2848621151:0.01113999079652373478,642427137:0.01133299712576571298):0.00262315349458068937,2688771016:0.00540935092768752169):0.00000100000050002909):0.04937269005229943247):0.02098071501893004551):0.08036245622897089658,(((2600828693:0.06565636074941366696,2773949906:0.07721791712953642028):0.03869283126774818171,(2709061670:0.04338959254447821018,((2517018621:0.01229644149068874308,(2852791604:0.00800191768781343196,(2694817696:0.00792806921591419737,2852750821:0.00522712176950201456):0.01051775086045340403):0.00981735699865814680):0.05624404990999780363,((2778169218:0.05154934966033625221,((2852764186:0.01610892148844504310,(2852775940:0.01225377739554172132,2515685200:0.00833225757288756294):0.01054244501798189994):0.00931579979002484203,2719640338:0.06214286017565402026):0.01327937513053382979):0.00154805821675874523,643180467:0.02755289154406457761):0.02284076735908745562):0.04075919406297377756):0.03703327586196900056):0.03733876500998761783,((2710234036:0.02301942563914147546,(2710182000:0.04484960112247353414,(2583093170:0.01038136086922118381,2844716352:0.00914675417295616328):0.01091680629954107189):0.00530333774098618906):0.10624639112392403328,(((2774049718:0.04356155544773118726,((2773965022:0.00868622130563059987,(2774361560:0.01050107395330871808,2773574179:0.00587269044793865217):0.00540968168064864894):0.03852333638903044505,(2710206050:0.02758900900339624970,642621701:0.01224856767904290537):0.01216378828037644431):0.02111124318450176632):0.01013080608561079191,((((2546967704:0.01039814145169863646,2690216001:0.01795489360988994365):0.01009487981666367350,(2598513072:0.04258192399548689500,2508685360:0.02970955317390180581):0.01766096919560691467):0.00552454257668062287,2775517502:0.03674674242548977426):0.00687128757843881877,2746086997:0.08243896945864961912):0.00631187114078624566):0.04846551447003839830,((2690672400:0.04156203095157256361,2756486649:0.06971546081020049690):0.04557270167350917223,(((2698051194:0.00816207363791103188,2741132657:0.00847311912961076254):0.02345251283351774615,(2843955368:0.02904156995907158229,(2671598654:0.01485166006250432033,2713546329:0.00960655152072932214):0.01501376330870688933):0.01020936919648092293):0.01232694947267794737,(((2706156119:0.01762144890185050189,2637951053:0.03873906051923695776):0.03812810406773788074,2774279131:0.01934304219966346411):0.00546570914557024164,2687591735:0.01708835262408126346):0.00723399594914204708):0.04069593354549035785):0.01833203399108937828):0.01414259278013244372):0.01446930344174638533):0.00509869742848535930):0.03557079154922379582):0.05531997790066236348):0.03344958486071031994):0.13488475827700088794,(2821446532:0.15765181496437624675,(2846443219:0.01764270139216204264,(2843327858:0.01984713019165400619,651562224:0.02446968502563179673):0.01148725350993334837):0.46705064560657405526):0.04737221218818326446):0.07956893728484241979,2595655492:0.27945306884224008215):0.05950180506463665503,((((2814109458:0.12039249863473011626,(2728181445:0.12281462042143016788,(2755137434:0.04999658951670152979,2699550937:0.00928220339348390967):0.11576418030541783810):0.06051640191510448269):0.13483885957327826355,(2802443007:0.10417579368754713298,(2706039029:0.15662640850139017412,2758545538:0.09802688082178248608):0.05656340659592009462):0.07740886864142194901):0.05612901175988117830,((((2813146009:0.32357726324663682593,(2790317898:0.14911602484124339418,(2609090983:0.24265507703560001973,(2790783755:0.19651528399449486040,(2771345818:0.00000100000050002909,(2752691337:0.02244787675510221542,2837714778:0.01791601753739710534):0.01180062530752975028):0.21216996132097876160):0.05754309755389266229):0.06288843281005847274):0.13402572919192254353):0.05092645384464573183,(2684377195:0.21493578944519881047,2598759474:0.23367834706064591344):0.08120810580687806701):0.02604632638723034313,(((2599099945:0.01382763650335521420,2654859221:0.00253965729099423290):0.47222823468742497477,2684420928:0.20475102894112842677):0.05425186158619589583,2806767681:0.23128555903688205464):0.05458459326175291171):0.03810460083084898919,((((2833611187:0.21066857329556409884,2719048636:0.20746183853171010214):0.11671827753839893183,(((2789895284:0.28756244540625419681,((2772035706:0.00518551341267948444,(2551834358:0.01397926166273070515,2861729282:0.00281014322741177840):0.01359735309885391243):0.16450490959970881510,(2854886216:0.03612200840268332130,(2790990889:0.01816168420530912819,2844224593:0.00578922731861841299):0.02096026522874483433):0.08696657090808747326):0.08867411245547113241):0.03041894732464175619,((((((2694630925:0.00291151871312912962,(2630750580:0.01166621666242985238,(2650922217:0.00877143172812881386,2876378807:0.03445855373957368295):0.00000100000050002909):0.00294033077568433979):0.01182510432494392021,2856369319:0.02730347542865196181):0.01434233451766845496,(2694798173:0.04930861382051442837,2729220724:0.03468611176450742128):0.01064554870295223582):0.03015506211721628860,((2512964028:0.01212374506795786504,2514035925:0.01468783518707196534):0.00616548561380261817,(((2760297235:0.01253446981527705888,(2509117374:0.02787428919067779301,((2597293077:0.04245460490232835782,(2714743949:0.00887318125079260452,(2856326299:0.02034897406097909214,2509398314:0.00582833774618928685):0.00692083829214627539):0.00508622036285844535):0.01083332881007175071,2513931037:0.02407649125559123068):0.00863469591014944145):0.01588202976411626915):0.00746773864014223503,(2557114265:0.01791727991160426206,(2753689693:0.00885923746939447712,(649875147:0.00588613109419571477,2844016035:0.01180161232436902075):0.00000100000050002909):0.02113320762970183342):0.00000100000050002909):0.01594017232800801903,2503203974:0.02926432868183413694):0.03365074753706073091):0.04402709583548593958):0.02602305773547041248,((((2847684366:0.00934034465602443312,(2579984209:0.03963969440273350242,2574142810:0.03336587816572378351):0.00891305419420012311):0.07675590866754096464,((2505833552:0.14668851804761118274,(((2776592641:0.11613594561031652386,2833395511:0.08572807359401976579):0.05253639490989186339,((2558677317:0.11012769963674030882,2651086558:0.09797052889749181814):0.05831362470648053520,(2656607064:0.07984540414138142916,(2752987594:0.10829142874814925990,(2524265708:0.05829371072833201828,2668155111:0.03547578765795474098):0.05200735600650938789):0.09191200766708074177):0.04863136707116570007):0.02146138764461960266):0.03922072323765730256,((2795698824:0.15925955217016563026,2833276704:0.12590623035916337358):0.03853265660965132788,(2832719018:0.16663911961935012895,2836940840:0.14279056771411066662):0.06340056062794501013):0.02590562307407152931):0.08055793029488846069):0.03430263722027260959,(2565983138:0.01681929125010623097,2832187822:0.02167472940102590714):0.10523461049735743922):0.05189133854206376406):0.02625277220339426731,2755620067:0.22333799791859612616):0.00934826897430443560,((2638369487:0.09327123284488145205,(2770896237:0.12814025311843998955,(2643770246:0.03592438933774571436,2643840397:0.07357575174175766397):0.01775405369835020980):0.01593467400244395760):0.02990832981845548827,2690059070:0.04833129230029076934):0.02060066535224859205):0.04021844772994768308):0.06088540123262365517,((2829781664:0.02712123458935247408,(((2517465729:0.01439124105076354347,2739305810:0.01899777028835258202):0.00624416208050924439,((2861409837:0.02387618604705931194,2785405800:0.00299417352940592463):0.03172649103746554011,2861417069:0.00000100000050002909):0.02292613392903125602):0.00332194389948616345,2790421161:0.00829090127338267570):0.01034957611340193984):0.05161785328489946340,(2821095160:0.03643124009966151877,2689669434:0.07370686506305937358):0.06918559618083053309):0.02721920314911499550):0.04306861390442686538):0.03684759283262960955,(((2855807315:0.00905354943025637668,2513606594:0.00275202125506173552):0.03741786861328746244,((2524449834:0.03023567638906338520,(2515612497:0.02101225369081278355,(2513882522:0.01197440233239569635,(2551721774:0.00000100000050002909,(2519415492:0.01475459250320143231,(2511497953:0.00000100000050002909,(2551710035:0.08039886175667421142,2551691684:0.02444520246581506281):0.03620178032018465247):0.00297435249361347820):0.00297784053277615982):0.00297142248587304149):0.01206535832873618409):0.00000100000050002909):0.00937118223716186700,2512529112:0.03013783603440734968):0.02820085145689797679):0.07896229979691839207,((2644191916:0.07767763048808705439,2858633474:0.10121638073472612185):0.05060082485509630190,(((2644334750:0.01257802667059672308,((2753434661:0.01009911813593943053,2753440733:0.00772525735922181388):0.00942133603012106427,(2647257490:0.01928499885596361707,2792636412:0.03231151650925530999):0.00794053877247578345):0.01172392031610003035):0.03151086286065948872,((2585167290:0.03528575478057285886,(2712393817:0.05005319630662179164,(2558278936:0.02472237935983514351,((2688918480:0.03066878035137882499,2839558199:0.05675805517612724643):0.01314422079187266973,2739021315:0.02195387409875034987):0.01954016356523387635):0.01512752887635973771):0.01184002737880389226):0.00497578854207008422,2722908070:0.02766497252038358293):0.00738017951518956002):0.01996500730544608845,((2600194483:0.01777597857960786648,2757660501:0.00896957378843528733):0.00755033608160219066,(2753415242:0.01695674551995466836,(2526422129:0.00807446837175073914,2616394849:0.01286854471305474458):0.02053705551890845291):0.00663199535132963716):0.01645537169448976419):0.05096169538174934177):0.05385315186126543585):0.12876405612451150007):0.06527032377180513878):0.06893048542207898255,(((((2792407873:0.07467457154300650990,2834249217:0.04862704586350875130):0.08361605050011092222,(2837143600:0.12168094129954915017,2791889183:0.07454798104554356819):0.04565162745834559777):0.01929744924591554611,(((((2821732927:0.12765408048340889935,2730668046:0.11551864639400361012):0.03624423082213442532,2620100398:0.11278801082339139084):0.00608896141449105210,(2689996774:0.05393660951011329530,(2647116683:0.07591991692261228220,((2729845731:0.16458064668592084501,2778074859:0.09512857716229965177):0.03532861804936245076,(2741304253:0.12761160128523205137,2574319008:0.06498003740894688074):0.01165293701551100083):0.02055452879115285750):0.01338192042063064517):0.02037792061242620079):0.01748501275839907734,((((((2836646897:0.05843510425572165379,2521637928:0.04601186246785696904):0.02400738018396192733,(2715049195:0.01390149735019898837,(2521647327:0.00603754783299148470,647616515:0.00624176684293923940):0.01424992891237235673):0.11637654453664902920):0.01555449107099853533,(2692601122:0.01493003288049128512,2696490489:0.02396271187014773971):0.01694173293753247281):0.04059383397318326592,(2693017608:0.01461335666213715682,(2693276285:0.00609174647202227835,2657708763:0.00597599678969339999):0.00498119429917585378):0.06320401728425857624):0.02883959979310011384,(2840612910:0.06756516582734159448,(2728044253:0.05576138101885058651,2792417157:0.06110783266979704503):0.04333070574696062938):0.05041027125329540504):0.01855229588948228980,((2711904591:0.06375186054757332743,(2502307034:0.01517124871136610320,2838816310:0.00309877375604940752):0.08507562689079181673):0.06530812165532164093,2521518013:0.14371727913660506393):0.01827746166270393172):0.01009143624949894631):0.01266640601117732801,(2682201834:0.10860629365157138670,2831605672:0.09363656950786218569):0.05298180709943690891):0.00555516340312763035):0.03847801170250904346,(2616721535:0.17650958130371904864,2513217323:0.24347838634363622168):0.04026091945021457313):0.01930290285691951130,((AG-461-K23_NODE_3_1648492_4836:0.01119294967930052447,(2813179653:0.00000100000050002909,2781070180:0.00300393199095644412):0.00363708319489185325):0.16720246655485718201,((2817906260:0.00000100000050002909,(AG-461-K02_NODE_32_31989_156:0.00916474173755932320,AG-390-B07_NODE_6_31989_156:0.00559304452011230406):0.00303459658439172737):0.06645464720264365743,((2817904988:0.02198211904625244767,(2781067370:0.00298612032434857457,2813119821:0.00891616463519518364):0.02288148270770304013):0.06651361519311645154,((2813200933:0.00310844953126564790,2813120268:0.00893149266310384188):0.00294109578862848924,(AG-897-G20_NODE_2_31989_156:0.01323402143283669737,((AG-896-A01_NODE_22_31989_156:0.00259620054791246052,(2236448172:0.00667872814192406461,AG-917-D08_NODE_7_31989_156:0.00765773961762362433):0.00732965380989750431):0.00000100000050002909,2813127098:0.02443326422534175882):0.00259521879875796281):0.00000100000050002909):0.08568291416845802422):0.01783379008995069140):0.28127160393696787333):0.10081683087394571752):0.01837543534498047720):0.03414102431646556801,((2524484971:0.18708596176648534248,(2616206288:0.23906549750204378335,(2617844937:0.10927704693035961148,2833560426:0.05532596739765694577):0.09960948491805544924):0.11272886183191038745):0.06478327447566724351,((((2832175878:0.16693408096549167130,(647777282:0.18024714617248563386,(((2698134204:0.04655967461644513333,(2682263833:0.04150250056452014363,2682264924:0.02628270141646781716):0.01936390359710721265):0.09107057611832997113,(2512613009:0.05678763386602832253,2718373758:0.07382812969388269364):0.11150830283029082579):0.04789268281185045384,2840896218:0.12816959381891210312):0.02916030766584511505):0.03114396901665422365):0.03896148706401294376,((((2647582337:0.15950060110211006226,2790432551:0.25530734986937037023):0.05842302536032721594,(2698433520:0.06734099836915674597,(2730545321:0.04163329033025150311,2791936812:0.06675295791168922577):0.03035074247026168029):0.05555240440491489295):0.03682435839239809466,2833083122:0.36379932248024887675):0.03453466638236787206,(2694936669:0.14789144287510957998,(AG-319-F15_NODE_9_31989_156:0.20961844786651279149,(AG-891-D09_NODE_1_1648492_4836:0.04260317591931046116,(2817892702:0.00000100000050002909,(2627888397:0.00799241026983212380,2813122999:0.00000100000050002909):0.00393929950721862154):0.01797218696969001689):0.10985290445482426280):0.18391901601468024774):0.05606953704231951163):0.06158765229681958941):0.01441536005750076316,(2789658659:0.17458675433019449352,((AG-461-P07_NODE_21_31989_156:0.04520605502329304304,(2236675817:0.00000100000050002909,((2654280259:0.01167637569577401925,2813174892:0.01457586323816965380):0.00290031675514275389,2654282882:0.01445060254488138296):0.00000100000050002909):0.07215861050559432832):0.06208248471023448956,(2789799069:0.12519958359341429310,2817746404:0.25117598971855881196):0.07009919778642224875):0.27330056515469253187):0.06783484548609816644):0.05929952102173936118,(2790777716:0.00000100000050002909,2790770641:0.00000100000050002909):0.16761238332960584629):0.01268606395710701086):0.03773972694761791591):0.06236835269727942360):0.02967833569610431668):0.05654543324669141641,(2525924169:0.04490426322831622685,2817780997:0.00200952933798956681):0.32452979563698453047):0.05393297384609745809):0.12211817288528095671):0.12808517635097546594):0.16014712481182186155,((2618603647:0.12525459780938696941,2623357952:0.24684753482990581808):0.30302732107324026334,(((((2836916277:0.01410503795107249068,637833410:0.03255132640913955405):0.17119968172951918750,(2520612936:0.20115906410616646305,2832517015:0.12487715635728027785):0.06423153202829892661):0.28236966369911481456,(2857773625:0.70866719267568722973,2831806031:0.29777367806076787682):0.08184693564421383072):0.11479012390204310079,((2833481304:0.17803045682634216496,(2636410531:0.14366976034376757743,2524097722:0.11931511165106997718):0.06780204524735375382):0.14813983757724083490,((((2730516583:0.10320074641810195182,2635216618:0.09484702332011363257):0.01705061574143178563,(2547378847:0.02551111259799367786,2684506726:0.00000100000050002909):0.06111530724268396386):0.03128919324234268745,2617516802:0.05846385636875015002):0.11615092066367747881,(2599608675:0.32125407325663440927,(2694895054:0.06503742356157951598,2735120634:0.06818023126667480116):0.46158677671134085152):0.06332136192925919005):0.10117422001804292353):0.10675431675533943177):0.04591226453240989519,(((2841421104:0.02081712223556625788,2855218995:0.02740338241176344669):0.20036734469064471087,((2617462181:0.09315250422036587541,2618020517:0.07530109534018633588):0.04524600823220700785,((2834668438:0.01463030276171547669,2855211351:0.02019302532534760636):0.10491721075100064742,(2526261157:0.07254671961983701067,(2582617842:0.03222859779450105294,2757630052:0.02062957216773716670):0.14629240207728724799):0.03627804174135598053):0.06364982404058888710):0.06267553737697846572):0.24131907982716763184,((2579639332:0.19163950363020998413,((2565949942:0.05549580724607414833,2832301241:0.05848168662044248706):0.23939863490453913708,2631329552:0.19555447381201990220):0.13429491731473922056):0.17360705474686691230,(2526280751:0.21924089401427929169,(2553484969:0.13157092253219013211,((2790268542:0.00000100000050002909,2790273022:0.00000100000050002909):0.00749692289313914732,(2791520416:0.00735584921972979710,(2598887612:0.01043208880773005900,2649106347:0.00891248782438555653):0.00623260572457646177):0.01779223361662026284):0.24624201973165993351):0.10656252575569245822):0.31759678288777803967):0.06263646575802789274):0.05788826053275861194):0.09822249305796830476):0.05261301782051163584):0.08639421707584094001):0.11695424936345778788):0.11286648763023465758):0.03902485798369734193):0.02875171271133386205,((2514185078:0.72594234275091429343,2558100620:0.56870962529230828508):0.37069451293800581571,((((2644997437:0.08985961104829921775,(2645169549:0.03231906753377477431,(2645026444:0.02300687347647975209,2645180974:0.03123008327353481509):0.04172156405725268441):0.05763264733977508519):0.21639806811251921514,(((2649226010:0.01433890643204977812,(2660411762:0.00827708191529101869,2501815552:0.00000100000050002909):0.00718207948979706495):0.10171077783733320499,(2708483289:0.07021178109976518311,((2581255370:0.01993389905172405357,(((2553182758:0.00934337534236838116,(2671793103:0.01697845035288289908,(2864928789:0.02039850418796997425,2743559023:0.00611219692387358817):0.00653691861147527760):0.00997951031008737985):0.01309738971010966646,(2540739158:0.04050195335348322212,2663027076:0.03077005494637865060):0.01558071322020871015):0.02640831504144190364,2664311956:0.08741967593244485968):0.02802223068964782016):0.02545537929800837165,(2708633217:0.01664227624045488269,2563007768:0.02511297906760527263):0.03009796921795761596):0.03448733694319187915):0.06268677582362069955):0.11578715766004347987,((((2667577831:0.11016618301767794330,2739295214:0.12460439627239960902):0.12260367832903748542,(2532509572:0.05994425212358139160,(2586222612:0.05981075464834918753,2814118269:0.05895005496444309656):0.00782170479267443527):0.03566830280246609947):0.01904301465967421503,(((2586182721:0.18554181683098192046,((2554664088:0.44503505885174904355,2555248535:0.01576929996351344662):0.04143784622803253076,((2558035832:0.02278489148763844854,((2687193650:0.00783666289950909860,2774093868:0.00929347462812399848):0.01104768488740783330,(2666713574:0.01370102117723443098,((2558194781:0.02064637339545196543,(2745846257:0.02052791517435934715,(2638730595:0.01375818251278477372,2518033679:0.00000100000050002909):0.00685397853874686498):0.00681953550503415148):0.00000100000050002909,((2644904871:0.02855964089386381702,2809038368:0.02057962896492974980):0.00000100000050002909,(((2670793134:0.00339862420158357085,((2659817105:0.00673584955659639779,(2521371381:0.00674390311560226462,2586176847:0.01358382598961276749):0.00000100000050002909):0.00338257992678585393,2523791485:0.02435683581494861930):0.00000100000050002909):0.00337248190642131830,(((2547441569:0.00322114065051229198,2702802114:0.01035542868657782223):0.01739997514806800386,(2546033094:0.01013426914133836246,2683172929:0.00686939623861795422):0.00340934369491940458):0.00339698947812222887,(((2554226703:0.00633104387637197993,(2583823084:0.00387230946568939589,2646514994:0.00987868344572483299):0.00684999752637923624):0.00390615817033086862,((((2618656433:0.02083697279019992160,2808866605:0.00684931535201717227):0.00351382319183700777,(2540999571:0.01749778915343994101,2611058201:0.01481786453713143659):0.00336298682004594314):0.00689715642976589018,((641623248:0.00683888272821605789,2524555258:0.01394304004345381896):0.01426472599748923251,2669461867:0.02801402259526157221):0.00345223981450993927):0.00324401568282901712,(2521889065:0.01365641917088688401,2523526297:0.01029304469011440432):0.02798831062065712180):0.00693476222274436518):0.00335711642610881256,(2794830678:0.02330855895250267401,(((2812707762:0.01154847304923021893,(2777875220:0.12178198414045388054,2666485518:0.04128266062398149722):0.02854799330084924897):0.02452365557045122976,638002494:0.03250009864555056943):0.00975036271184232320,(2558214215:0.02039849181417898241,2819408933:0.00498331719639544517):0.00703585810592656426):0.00816942224106963384):0.00773832675456359066):0.00000100000050002909):0.00000100000050002909):0.00342971618230821212,2646761893:0.00339584268283295472):0.00000100000050002909):0.00344470983876009633):0.00792142602516209514):0.01872069922899990274):0.00712798000588266319):0.01085423561911473371,((2640493938:0.26979856103078470042,2586189737:0.27752898913088369648):0.06043983973449836011,2702784250:0.08436949041674743355):0.02998325267306247918):0.01616352364637614961):0.01732883764347139741):0.03305425786726131493,(((2523732377:0.03146648575047306107,((2671160930:0.02093926737579290126,2808583893:0.03376522297737954287):0.00671967532225351948,(2637764880:0.00974463678349641975,2870316279:0.04606669702164226110):0.00657543037885023433):0.00668156768034007618):0.00484956624333516498,((2706227607:0.03115112553567085663,2598614275:0.00492851088965874217):0.01252679072777178500,2872576542:0.03227389105167743216):0.01043455664924416819):0.01639684603380681463,(2663488853:0.00654524437516704801,2702788832:0.00709029524743433510):0.16768288948630483137):0.00514155629157232816):0.01841556003229668018,2769583611:0.07307092383840683991):0.02743623316213317578):0.04759313817093623750,((((((((((2689235955:0.00701027343880190803,((2599806092:0.00340420252488729969,(2599487583:0.01028519567988186827,2809045182:0.00615594567883238908):0.00425105401243454969):0.00689269306474814790,2808592754:0.00692301804449355768):0.00337708709125288413):0.00684435716964441800,(2597858979:0.00698717930932823018,(2756734659:0.01388607264098726431,2521763807:0.00348564491303321802):0.00701930262100789511):0.00359160339376571975):0.00348286531780615978,2511266298:0.00356684598272527520):0.00737362233351067722,2794683169:0.01342467967901565806):0.00352981411554184740,2794668183:0.02038154668179311541):0.00748278701533673478,2716112927:0.00700418847904200718):0.02359330860883800465,((2743738501:0.01031002803752524045,2794779511:0.00344552497580390745):0.00803286458749846374,((2580805062:0.04287486720279379965,(((2638966607:0.01546974022755138144,2639114508:0.00819517972819743847):0.01576026822012611961,2512325581:0.00297024135478154332):0.00875582813925336254,2583793073:0.00850921033762014160):0.00438669050218310017):0.01395294391070741116,2671148317:0.00362840750946121860):0.00641966705870946480):0.01035134184956908350):0.01820887140451540875,((2632588762:0.00595143676842856562,2719678831:0.01588778822522104311):0.03999380248778550834,2600366802:0.01616113059884424427):0.00509132943493604585):0.03405423140411897864,((((((2712352425:0.01983904376761814331,((((2733432503:0.02459590195458057765,(2639779766:0.02063850858645774680,2643843669:0.00344240614517102609):0.01360650190483782447):0.01372927423817381018,((2777929109:0.05810794609028182428,2809674655:0.01056929042364078419):0.00285515628957510237,(((((2503651853:0.01293269615528637798,((((2582246508:0.01022861829249966693,2639722238:0.03165134404118730149):0.00710179439112509914,(((((2617432142:0.00341193170572057572,2653156871:0.01033000486861260746):0.00679343495439487400,(2739313625:0.01734082218086892974,((2620396860:0.03161929551131202609,2635690460:0.02077101331331579134):0.00360366367074448904,(2506361642:0.01020319806865753985,((2511415070:0.00000100000050002909,(2819421560:0.01022505888325517254,(2788621965:0.01028422209552274334,2629057851:0.00342380119706136568):0.00674144922075850354):0.00340606993863934449):0.00680530225969620730,2758167584:0.00685311635673696660):0.00337275961748965654):0.00000100000050002909):0.00680030209301075994):0.00000100000050002909):0.00457417063823510259,(2745635065:0.02930623994659386708,2758204432:0.02089911156319130756):0.00923674445675698799):0.00427678219914672236,(2716158458:0.00889175700680506186,2511372210:0.00481996755112956265):0.00690685010638766080):0.00493526115486626806,(2718634816:0.02951056236239772354,(2667989784:0.01568977234306268009,2676047187:0.00633925506248684927):0.05306784019162660154):0.02123386084762776335):0.01112460574094593056):0.00703891964043978566,((2774135158:0.01392502734397654991,2527236060:0.00693493562259298816):0.00344976121564242663,((2511293526:0.01747470862283011586,2521746822:0.00687075886697801914):0.00694631541963797085,2784265231:0.00342221346508942348):0.00694548754757574362):0.00353019260126340509):0.00332153547390547305,(2638530672:0.01044984329296247752,2813382859:0.00343969375315040203):0.01051775460516292567):0.00138159030499300462):0.00588530460681453357,2580619586:0.00776431682697987721):0.01262324824014775075,((2550637706:0.00679854369229353390,(((2640276434:0.00465492975228614173,2649268183:0.01671530657050720667):0.08639447534431163311,(2777915840:0.00679376378559090784,2715753669:0.03090298467814111411):0.00000100000050002909):0.00382855470203258708,2645631889:0.00676606764590986266):0.00000100000050002909):0.00000100000050002909,2681828236:0.00682264300720562041):0.02206984917900374141):0.02300856564817145219,(2522894277:0.00396969877077978529,((2794818227:0.00684417929795047651,(2624481567:0.01039658069553513892,637743559:0.00340746483806464960):0.00345197514733963911):0.00617147184488536782,2715756100:0.00763768631782940632):0.00373994840725317594):0.01549167489744867829):0.03454309240605697717,2777898499:0.01345276342050595250):0.00609553264735594041):0.00701655793173374624):0.00796359623001480915,(((((2511351112:0.00904013842953768458,(2637111708:0.00695085996865501318,(2640238984:0.02791299541871184939,2643953975:0.01728765297669848655):0.00670176219297468397):0.00666957666938392674):0.00486757941498302486,(2739201360:0.01034156392163960644,2757758362:0.01038368117210227565):0.02122152050651232233):0.01020447695807801154,(((2511320904:0.00472322558314865453,(2714669775:0.01578517516557013250,(2511334198:0.00855344599959718607,2794899772:0.02660983459173851123):0.00551330397774673318):0.01722659132841823995):0.00934403323658865130,((2808820335:0.01374863772614219430,2511315119:0.00000100000050002909):0.00475837910014375448,2739259653:0.01599474925570289544):0.01036849574260326375):0.00753804171590748660,(2667642402:0.03750798053672869947,(2511303102:0.00344265683854262173,(2747931452:0.01060787012578237598,2520060378:0.00694163780303629682):0.00339475696252226379):0.00828044918794728323):0.00755110413704159107):0.00618021648487727601):0.00000100000050002909,2777903496:0.00701083549934697348):0.01375900924499508932,2716153241:0.01394466703416035076):0.00682875505506856662):0.00506166970278503110,2644883739:0.05097485279174937545):0.00554672698197787757):0.00993320936830552163,(2566772086:0.01369737502933382131,2511358787:0.01318317623290193169):0.00420380345724343050):0.01294618079909307801,(2640305117:0.00912479473730913072,(2585865821:0.00000100000050002909,2667625331:0.01367113499819959214):0.01856055711141920903):0.02592303335890082036):0.04978719388112669286,((((2655767035:0.01730195470709369743,((2774087067:0.03506166017625660797,2744187157:0.00627025433491301513):0.00098955970743182177,(2664402491:0.01007307676276331457,2809214181:0.00346347475281940558):0.03902299383946541966):0.01360445720232735835):0.01006795346439076297,((2601676895:0.00683800150369360746,2511338673:0.00677625757627178717):0.00675382551862255438,(2668339714:0.01357214892307579378,2639731776:0.00337441682596641970):0.00334362562950551610):0.00364401774634046712):0.00674882805500206292,(((((2523573825:0.01582743992577889322,2511278773:0.05851116198185340317):0.00867589021931391979,(2647276429:0.01974942444366388841,(2584260527:0.05167312182972241125,2758154444:0.00751027242671976035):0.00000100000050002909):0.01131599514007473710):0.00623209967422401045,(2689423486:0.02761845158418599344,(2795301668:0.00669153422896072349,(2639124600:0.00674838661388559198,2860344368:0.01006557305596058292):0.01712706229600218649):0.00000100000050002909):0.00000100000050002909):0.00335186723626060105,(2638561434:0.00674829563776381883,(2637776525:0.02025546579924660667,((((2633440582:0.01342209007209794504,2650647581:0.00335568023250118301):0.00334362073579037898,((2824523207:0.02312582048263240805,(2511327403:0.01005060546000749108,2511256511:0.01011985506446453492):0.00716230077719977321):0.00332050347293422893,2511363981:0.00964911393455664818):0.00381553296724193060):0.00449130005389151554,(((2795034679:0.01003420977173510864,2823491275:0.00662703362796737520):0.01008204966028059500,(((2518214521:0.00667541023143058531,2624493140:0.00655322344604520636):0.00663283728484444658,(2518973732:0.00334603839702325061,2643482706:0.02012849790767205424):0.00000100000050002909):0.00645756074016431113,(2521813080:0.01370438663457460363,2230706208:0.01002083137315006901):0.00661958012214236818):0.01026342249782287094):0.00000100000050002909,(2513896736:0.02681030707455791737,2511273893:0.03044027842582189974):0.00460529646345050458):0.01341903057345668164):0.00920016746520298766,2582488047:0.00336773253616815286):0.00335848178290516688):0.00000100000050002909):0.00000100000050002909):0.00334749710656770437,(2639192222:0.00334993135503521607,(2774119246:0.00678488817925355491,(2644185432:0.01020977011366737928,2647527755:0.00681264765555609619):0.00330599361633036968):0.00340871704392884658):0.00000100000050002909):0.00350782563429978284):0.01561462591021455307,(2557105774:0.05407525520459514901,(2609733002:0.05214105405327978254,(2808537517:0.02707980766662632446,2794676173:0.03479790915596502054):0.02809112782500527289):0.00449692839696822291):0.00940151640851947211):0.01118069464718970084):0.01318045710492867645,(((2639016021:0.02096534599647159949,(((2517505586:0.13529922737364336038,(2670145627:0.09156263341030208835,(2784153805:0.00735490845198059212,2785750218:0.01275982549752883825):0.06404031416997815751):0.02025573309317830681):0.04718427719842802071,((2635479137:0.02340902138471744748,(2631909539:0.00910202731924640400,(2666782372:0.00741821705581968780,2632923107:0.00603390003556294931):0.00368419609598103414):0.00932424444707557164):0.04488292089219143854,(2675686562:0.00760145779640274653,2728670509:0.03472045644659085134):0.10225434331349678163):0.01460656415791817576):0.01433883769847746174,(2645836836:0.04342810168885446326,2687793763:0.03967270033643206795):0.01814183891067270432):0.02950665842321406607):0.00930239426296050435,(2632988027:0.05329529280903399363,(2738616834:0.04931457242629677662,(2825549066:0.01442186593295065322,2815198799:0.01594656344534983727):0.01703461277772585353):0.00000100000050002909):0.00717848174629977676):0.01590576260020126753,2640274202:0.04665942059841766965):0.02235771959998508404):0.03422219607000379082,(2541834623:0.16272642562200800853,(((((2784146488:0.00711954114644759457,((2621298859:0.00000100000050002909,(2740974924:0.01025781756331812199,2654652183:0.01023738610499480041):0.00338423061887804105):0.00648793448193278610,2738859540:0.00712295953703000022):0.00339655156046661218):0.08820723231726489144,2794733421:0.04027518820995543841):0.02639887939088299967,(((2648356405:0.03983561960890436709,(((2702917234:0.00493094568937692528,(2540611389:0.01027763501955688760,(2670060579:0.01013260974273236421,2703145202:0.00336318426121395538):0.00314213851775921836):0.03835711664878468929):0.15733270271241839300,2657689560:0.09880307740209244571):0.01077441885581669964,(((2548904113:0.06084652883925471822,(2631455164:0.01280991636403446855,(2714297196:0.01617807928868526465,(2655687769:0.00318324990957680317,2864858168:0.01876249056415830313):0.00000100000050002909):0.01017788176943182354):0.12989878790537784381):0.03057625137082413055,(((2552240682:0.04681093851167927866,((2794550340:0.07176500937855653794,(2640092451:0.01787507550129836809,(2677900681:0.00689652982222943405,2805345861:0.00969943034333308092):0.00382841099567034172):0.11651269197066685401):0.00404577097303647666,2639759078:0.09821771363824709222):0.02077236588907044323):0.01552251227655513863,(((2640450303:0.00694741973253786872,(2599397807:0.00647416068253150491,(2599892045:0.00649785195989901251,2599452253:0.00646087879361725501):0.00000100000050002909):0.01218812802496226262):0.05596646719562799882,(2638957577:0.02717262581716032091,2660425867:0.03348106581475575327):0.01107745894145054956):0.03704765364323855947,(((2567073927:0.01498399983705138612,2506365743:0.02222422747986103550):0.00317650805688575932,(2583892272:0.10046588563940618555,2769619822:0.01420898552809787309):0.00244122988938027868):0.00489570508553322827,2554807203:0.01859304806283846104):0.00926180050967062053):0.01246179610115987629):0.02154106991514625341,2814927816:0.07537240257451660597):0.01729883296626524847):0.01990623485151716415,650143756:0.11441065583561922658):0.01307194314692546738):0.01622323386679510801):0.02905417555046810318,2655713583:0.06490600418035551156):0.01645196779430284015,(((2870329409:0.02412305416007437531,(2860871137:0.00651558581241318876,2872557826:0.00674045014054140256):0.01908153625479464335):0.06631312985145025596,((2664868321:0.02818435550393130762,2807705113:0.01041801161941756718):0.01694284523433414388,(2769556374:0.03749012879259511904,(((2769518902:0.01360492932732471419,2769501678:0.01025868440925448155):0.00666541735304476950,2769564346:0.00676736212928419172):0.00000100000050002909,2769506279:0.01024003992503184045):0.03524175570893427201):0.02137598312351203511):0.03786498432325893782):0.04777390476709305472,((((2602490807:0.01715035500393954568,2805218756:0.00000100000050002909):0.02889469167555352991,((2549948797:0.13935487228394191628,(2718428079:0.00787366254450624047,2775268825:0.00605559388275470328):0.01597787692407535987):0.01428720069060285605,(2580714749:0.03934949613366311993,2686386590:0.04577630220272183720):0.02216720530348404578):0.01072014602226522249):0.02122699737794688304,(2794755619:0.03078003455479040584,((2639184293:0.03732277775992288299,(2689553104:0.01478474395495794728,2745593412:0.01498497665144315864):0.05285474881098561895):0.02902680869531804389,2844761667:0.05431480158170996081):0.01401269752070695082):0.00827198751598405557):0.00466023860918356615,(((2808979056:0.02831609370001602136,(2640353585:0.03096802165708280666,(2599880949:0.01033039920135168585,(2599949934:0.01088306277647569167,(2640004070:0.01307351977407725067,2769573411:0.00389895194299609907):0.01372419104922766898):0.00962004689313221591):0.01378305561391825890):0.01047435094663162237):0.00000100000050002909,2716165716:0.00681732079106870444):0.02476557622235533301,(((2637841142:0.02818856134397770830,(2597870444:0.03057997102642000947,(2805298239:0.04001773029073631832,(((((2518321364:0.00000100000050002909,2597864636:0.03585717529072671161):0.03470253406059807533,(2586026443:0.02146441858200541855,((2696701818:0.00981648694561904588,(2629273886:0.00328424968827260508,(2705552594:0.00657933024280245651,2692136003:0.00655987430855519988):0.00326651525697218420):0.00375570258444355657):0.01991127543949832226,(2644622769:0.02574015753765161382,(2641513802:0.00751510859057583341,(2574530223:0.00655751617151601081,2777922107:0.00663341273806836162):0.01229866243516557905):0.00672367821150600224):0.01133196742591595189):0.01216298879705864783):0.00527940285167639769):0.01953090521427417250,2694518650:0.05028900372124770618):0.01496390798023977849,2742379453:0.02670443609624970072):0.01455431533838615586,2541830145:0.01405894351760837539):0.00702958367216819507):0.02158584219512580185):0.01510708503185484268):0.00649922898348540782,(2639623846:0.02072409697467261086,(2641199876:0.03143366374373027933,2667942148:0.00338253984861803083):0.00000100000050002909):0.00695033676006195575):0.01848053536190458548,(((((2651688474:0.01646689475787296505,(2769483554:0.00677298583923084240,2769543975:0.01925445160861506341):0.05913669885840644458):0.04483706162897337782,2777934440:0.02418496862925020863):0.00433845985313064623,2758187598:0.03401148343389891887):0.00996029509417368716,((2758145724:0.09078865377757158739,2580306897:0.01454143649469495300):0.01098747188942981318,(2724196185:0.09552967957409874700,(2755221933:0.07771277980160747056,2703153534:0.08594576009024952612):0.00688351054409394678):0.00731878030051409320):0.00735478027203933377):0.01291396742695358028,((2506022367:0.00345435018900621576,(2617960858:0.01002542591448874962,2667519187:0.00686396550985790034):0.00677941757631284753):0.03702762650347449225,2757792024:0.04950154416369848681):0.00790615748434537850):0.01446805988363758164):0.00726641277893782037):0.01146148167631609940):0.01482724452812616764):0.01157370841981138730):0.00495455344404998037):0.04589608746404051642,(2547563375:0.00557224354286702146,(2553176123:0.01141288957148350706,(2520387030:0.00673514042602758878,2671083652:0.00675379316184766734):0.00265851367357420329):0.01086793335779362088):0.01513824958872887240):0.02028237057748021738,((2649194672:0.00656174491817956927,(2597809378:0.03406612339447626092,2639751399:0.01358596631197319174):0.00339924849128711440):0.00692397326592704247,(2586966323:0.01137412638753301092,2567253078:0.03099856188013046590):0.01199951477693235978):0.05161483927268085969):0.00777726128580702707):0.00771804631610095541):0.02171635289880263428):0.01501697986856290364,(((2581769072:0.02351328561753292939,2672153680:0.03820906186574220265):0.01690935179419497669,((2649839988:0.01198955036463473720,(2687677649:0.03601749357307784671,2671164222:0.04401995897256880813):0.02208408980753948786):0.06337569133112321007,(2576911752:0.03815188978586468715,(2635740116:0.01313329004953061110,2716068823:0.02138287457793994553):0.02982994415219566639):0.01749374688449543622):0.00966281999014851137):0.04352451110295525033,((2651139001:0.04690519190924332532,2735823940:0.02744002466835899351):0.03452473172276059044,(2563872198:0.12804471224801378115,((2668126986:0.01281347950272892014,(2550651332:0.00636093446754051276,2667656185:0.00641034448948158211):0.00323492532695075470):0.05303021464827496062,(2635792771:0.08799898203863874835,2554846858:0.07931072847749134902):0.03123835963672173463):0.09249807328880946256):0.11589728142887127660):0.04041829618474396951):0.01877362834085285342):0.01725413723014360828):0.07417329218710720651):0.10187417069967540095):0.19785919947976102207,(((2851239313:0.07529709348866105156,(2806035725:0.08448006320785909906,2839089716:0.07155260509408627179):0.06402076916380187999):0.07881892019356459556,(((2609804386:0.03589007365201728195,(2609799249:0.01338352590325629123,2609815618:0.00762385236487714626):0.01990462814359919910):0.01249766966106897505,((((2609808121:0.00950780996510704364,2819544623:0.01611583995107283840):0.02132497225994531634,(651045126:0.00000100000050002909,(2677208090:0.01576922767793873664,2752385229:0.00313410584602547395):0.02621615754546767485):0.00923183375788565359):0.01153317696499111047,((2686681394:0.03750216854854588472,2676230623:0.01985051970410898689):0.03502962531314208344,2628878523:0.02287747017984206183):0.01645866027267296403):0.00796282054098328661,2674584236:0.05574353715318943608):0.01203586189536847914):0.12821324238513001625,(2655276454:0.12756769151838875942,(2609802038:0.00912189814090971079,2609816576:0.01860570531002999489):0.07660139976589384891):0.05567276880197440797):0.05079602507147993468):0.26178775246920554798,((((2758634702:0.05109630904555804987,639848746:0.09529875709828335151):0.24925171153080358244,((2595265346:0.38252145250956387512,(2732741705:0.05167490924298067528,637942883:0.06477487622835570447):0.13599779233920161747):0.12228644408949819467,((((644250858:0.00582778483153133502,(2598444684:0.00644575431443872478,644236846:0.03099511441305328324):0.00791579538868548982):0.05004489930468766085,(((((2631380651:0.02587018881670098344,((2521974309:0.01658910115361209026,(2633538894:0.00816871377456717188,(2755002922:0.01158662693086283044,(2872299449:0.00986319169625364013,(2754594824:0.00658018658526026388,2754551762:0.00657185875777896271):0.00000100000050002909):0.00481861997475946120):0.00995865607128078312):0.00504634728648895286):0.00000100000050002909,(2705861363:0.01673044554348175963,2646916612:0.00653906261960660734):0.00667843673923720210):0.01915693605865013624):0.00955250550179033084,(2634067599:0.01604147906516070060,((2611615265:0.03025850454758837599,(2662420037:0.02319045374254745731,(2870101920:0.00327385256903954406,((2793707823:0.00782713228565131910,637764820:0.00538141914750855238):0.00327753714905042919,((2766148846:0.04842640263694513586,2735852429:0.01025715845993927823):0.00949808519494477720,2793700334:0.01145853571447593214):0.00394574095353979193):0.00449697838396123303):0.00327494472943663795):0.00322643015514151353):0.00383337838062671517,(2587549283:0.04448702928935097112,((((2581103533:0.00329910938380535137,(2870053410:0.00668530374090004799,(2702370188:0.00664270042827685547,2578979641:0.00662714165127749853):0.00330732408736199301):0.00333109445420142272):0.01113366968620325623,(2563024788:0.01106743475639560860,((2754276376:0.00327303419439843417,(2754322645:0.01415898575443882978,2754832945:0.01314588542745701895):0.00968958244445890758):0.00333448170281569175,2754827221:0.00994722303615073848):0.00539015147426307253):0.00332980194846517604):0.00779979458655715926,2754812255:0.01087359694009860066):0.01000188733538155683,(2793734397:0.01670087048834336535,2540307454:0.01301223831870593033):0.00463877134438008595):0.00562346439160753189):0.00945055336852433127):0.00335714724231462106):0.00433715239499479766):0.00365582807573933697,2754636326:0.01571993706513172273):0.00687925510877698820,2877405591:0.04614504841522124728):0.01725395725752570247,(2754976002:0.01196045684916366252,(2598454210:0.01351759730821281563,2813962630:0.00322725301108069606):0.00516082222622757034):0.03673578455206111953):0.01052048354692449068):0.07537036052537018915,((((2774055310:0.05187949259943065022,(2690215706:0.03687566099883372167,2746089081:0.03654713848016066802):0.00373894790005746980):0.01918203888007184721,(2857682570:0.05544105335111677163,((2671598187:0.01846531980045650057,2713547953:0.01401248841952281408):0.00850533681516096526,2698056274:0.02046351862073255909):0.00447350252571068838):0.00517774819376678325):0.03337363967876779552,((2775201556:0.00672054748859038376,((2713558634:0.00943077714610453775,((2656922448:0.01648278282120956006,2792835195:0.00000100000050002909):0.04197362515994174786,2509123578:0.09887689723383485951):0.03049523656603551902):0.02969726339711937363,(2563056460:0.00962609569134382538,2841678160:0.00674637422056213482):0.00325945221286104946):0.00000100000050002909):0.01069068577386991445,(2600771116:0.01064903339527266575,(2812790503:0.02862618961735240858,2514051206:0.04794317822958769210):0.01282727275969061144):0.02387038033785999699):0.04472614022965443192):0.08277097910457706376,((2732576062:0.23668558654004631658,((2832261219:0.00000100000050002909,(650804125:0.01512412929161912473,2651788827:0.06567622734643632776):0.01367253183466737854):0.13827884247020966191,(2873570597:0.07872072451406114668,2873574244:0.10839897530989855978):0.08336512807785670387):0.03518940374799230802):0.04999138699233881405,((2556944114:0.08451431642320833548,2609828380:0.05055015047149972324):0.02697947189465425138,(((2526403314:0.02286840031887654029,(2689697422:0.00662708591737278235,2704249352:0.00977815264622400836):0.00287749163905186419):0.08328327574099990416,(((((2609223545:0.03389961171121309846,(2823735359:0.01567325680687420980,(2735493716:0.06497024433810598409,(2831271407:0.02525994865946949719,649884968:0.03384936903697919469):0.00359895470694181424):0.01743732348214010672):0.00386603112593494370):0.03091773313106254556,2629317273:0.03008739304804719863):0.01352462361451777298,(2738458300:0.02088415033911725574,(2844304178:0.06446697165586262601,(((2791321277:0.05575790374199149357,(2738883064:0.04848162927210036138,2758161935:0.03281450423047930359):0.02419580546565197610):0.08392121556823690931,2643557681:0.08021563116439460461):0.03287297762849955562,2644468919:0.02408151969261618577):0.00316770032672960373):0.01538580852904428836):0.00119989202522942482):0.02162971224480851606,2855908715:0.01696391481006938665):0.01127648058323569603,2606082261:0.01741725283991278975):0.01128353293077917832):0.02559059101220174937,2757830935:0.11561458507464883461):0.05392042549759940712):0.03710415615783171223):0.04214679988793908899):0.02811348746946995547):0.11149269704711457785,(2846725395:0.57526074783861680384,(2858691185:0.02130044157253993195,(2848830569:0.04523073170021591621,637695303:0.02826834655978717123):0.01681120904343152631):0.03733794821558154842):0.12840111771466328205):0.05716156906636894741):0.08644035405752220624):0.11166537966716583163,((2823791150:0.18584210111147200783,(((2617292492:0.11377454523114532980,2789576009:0.19745617928057374035):0.11043824600529741908,((2753217200:0.08426873777509746866,(2685993440:0.07014116860492215777,2619989814:0.20470549228668125097):0.01968149540349323559):0.08537623293075358166,(2619974249:0.11027764817077666260,(((2619977721:0.02238270138963202940,2832653333:0.04032274536292372591):0.00854192400974703760,2772021789:0.01541688804546864806):0.01962504342186176601,2524259193:0.03433918150408217518):0.06455622573545574672):0.07809123948773240287):0.03544269825788511075):0.02996389943857567448,((2550606032:0.00000100000050002909,(2795734727:0.01754290934405566479,2514162347:0.00370837712067047286):0.01491505460060583120):0.33913258102832000151,2841166654:0.19004011462604600280):0.05660557812138203304):0.05010680689435963175):0.14142365992225694460,((((2563138135:0.01449557314228150026,2648801083:0.00534445107125953913):0.06427257047810652768,(637693153:0.07154018292288465142,(((2732714024:0.03516472124390121468,2846726195:0.01904939723109995084):0.02332153269787834785,((2815171101:0.02335983127854514632,(2858675415:0.00990785428874325913,(650990106:0.01304546979776581399,(2514025342:0.00685302408970200460,2753472517:0.02316319251819173516):0.00661072181701457227):0.00361531486873933666):0.00328260688444091198):0.01653010900882114290,((((2855598623:0.00526042211228581764,2766810204:0.00950850906357408182):0.00484286326068880668,(2858743707:0.01311372931506387014,2848618359:0.00652084350516824156):0.00000100000050002909):0.00325625707111908136,2846720645:0.01984952739324562579):0.00000100000050002909,((2766773407:0.01317150644741563181,(2688185105:0.00662566904298065879,(644751682:0.01323111720691010421,(2846718607:0.00327943806814545063,(2858734303:0.02315522533528383692,2858718141:0.00992931598599919828):0.00000100000050002909):0.00659058808256585311):0.00000100000050002909):0.00659940492173090743):0.00326160762762938913,(2848830593:0.02986859370731511851,2855642006:0.00654645427168783559):0.00326289552388854672):0.00327352164244690833):0.01024675777191544693):0.02640553249033269004):0.03825630384651495380,((2514551572:0.03531966184087752952,(2579507121:0.00974431960174830698,2743580229:0.02574158589034519773):0.01110152112830105516):0.03408757527222903982,2630325249:0.03641126261899926830):0.01020785153352600505):0.01788322165663737071):0.03257641783934302204):0.12557130018191436927,(((2551938810:0.03321027037145765637,2840582475:0.01392813812139553215):0.04701470553793844764,((2834223047:0.05720445986255152243,2840577273:0.01984680450261374837):0.02022227298266700279,(((2628841314:0.01329272366303967980,(2638386739:0.01314483805210693405,2815337199:0.00325541518593173030):0.01745159431254603849):0.00653559516325178010,(2558648392:0.04371811467906932397,(2563938397:0.04088043200431665247,2807187908:0.05053012974159930976):0.00310622554468049017):0.00328574740772672553):0.01176656125382316044,2656623849:0.02477229399666609072):0.00000100000050002909):0.02159597500453227029):0.14423137251852982677,(2649140818:0.13649522788306819865,(((((2766164347:0.00806423322538459691,2754523833:0.03557663372761912801):0.23515025790408500272,((2815764598:0.03168198152425255598,(2754958092:0.01845319704526447030,(2793719351:0.01484996458662788017,2810350046:0.02238134522318062369):0.00000100000050002909):0.02757333726806371343):0.04682218875677700287,(2754307099:0.04567495730524367276,(((643203639:0.00536462192961129850,(2633566031:0.00835373365204972185,2672310688:0.00590324846051304333):0.00357041640971001318):0.01605348705409119850,(638973701:0.00744134145138574885,2650061432:0.00723958407391324214):0.00000100000050002909):0.05322254433737085705,(2632122396:0.03367320924367935703,(2766122088:0.02423816684594061466,2754784832:0.00728720167638756151):0.04092163491876277953):0.00395006571750057371):0.04430873050069419894):0.01218781134429684429):0.10176561342802784016):0.10620092372213800480,((((650773167:0.01440055644275677581,((2583068017:0.00713522643723455818,(2826280832:0.02457080536866860718,2654669810:0.01076101609032150894):0.00353786784602779739):0.00352590425962647815,2629981054:0.00718303525511965624):0.00000100000050002909):0.01010650757696085998,2577227427:0.00415669978343579955):0.11728818722331425806,(2568580532:0.02283542866483783546,2553126767:0.08504355577827348023):0.10506105621542256856):0.15513548466987253649,((((2552800706:0.03255291669839351781,(2754469826:0.00356944244468733940,(2754441687:0.01437665736547772896,(2754745056:0.00408651796384385414,(2754871277:0.00714434309771876542,2754729148:0.00713368085289887988):0.00356906177233866275):0.00000100000050002909):0.00815790585054429127):0.02706277629329415998):0.07585351114045134346,(2875052000:0.02576132085374767747,(2634062997:0.01475335838631599422,((2766151936:0.04416113463669191219,((2793667786:0.00351061813060418206,(637765192:0.01772066546406836710,((2793700730:0.01414229052708062748,(2793725385:0.01060362349702632760,2793615358:0.00352596448120317965):0.00000100000050002909):0.00350726471327872597,2793708351:0.00704998816317170020):0.00000100000050002909):0.00350039501644272295):0.00350430813592260762,(((2811371593:0.01416996409172428285,2793628313:0.00355727026427937743):0.00345069612092867729,2793622959:0.01676186327906242779):0.00357621454453948455,2793672994:0.00707604066782069243):0.00000100000050002909):0.00955771798951815868):0.00839949009583948643,((((2631381510:0.02205522285882983990,2754639883:0.01816417101161693637):0.01136748508609098339,(((((2583249206:0.00713304512870710679,((638016361:0.00357598815181223335,2693408705:0.01074551159538005181):0.00361521713062560495,(2870055651:0.01437278099172547251,638757720:0.00717807188216367745):0.00355742026289688085):0.00358468456573185880):0.00000100000050002909,(2563026762:0.01196708188823025418,2912493195:0.01401825143516863444):0.01354709081968523236):0.00292687597156861701,(((2754815061:0.01065210743855789753,2754834692:0.01064963054786061993):0.00000100000050002909,(2540308376:0.01805207030020929138,(2754758466:0.00000100000050002909,(2817356013:0.01713218559033592714,(2793682115:0.01136650719546854031,2754535552:0.00992539099735220004):0.00357785089469769835):0.00422400547710812587):0.01072791634533448897):0.00348973017775242988):0.00699247902712531264,((2546958413:0.01797829567191694053,2793652460:0.01083845621064490061):0.00000100000050002909,(2793732339:0.01783901158722807703,2872277006:0.00960593719338567568):0.00819907527289275885):0.01313378156470143554):0.00594522641747601693):0.01393460113547023184,(((((((2825659573:0.01072030326601348255,2755004941:0.00353052406655332855):0.00718213475128038660,(2872301422:0.03322472561074244629,(2754691767:0.00356893232643639216,(((2754574043:0.02532512597507727628,(2754590841:0.00352621594201814196,2754968589:0.02191657204747426285):0.00356478938113369542):0.00000100000050002909,2754556761:0.00711571808650371222):0.00355139496963813479,2754772334:0.01074528765632882729):0.00000100000050002909):0.00705822040440479918):0.00365808050746491359):0.00000100000050002909,((2810379490:0.02584387851778286241,(2754231370:0.00755538637997757185,2754792279:0.00683301429630744656):0.01050830974038704374):0.01095571870816376518,(2810343072:0.02798004161131620315,2754488467:0.00530332158259609002):0.01289643602434172205):0.00776790829007126520):0.00714453661553660340,(2646922950:0.03340362097961954019,((2860474836:0.01080831076814529716,(2705865363:0.01009230371277360962,((((((2816050246:0.00725123622256497631,2816028440:0.02187601420931559529):0.00362029147256811776,(2816055535:0.00361731145219412352,(2817463042:0.00729440400135455188,2816030716:0.00723191301317958543):0.01102596712355635722):0.00361930881767747294):0.00362514887909245196,(((((2817285496:0.01092513519971351210,2816044823:0.01094423220778840619):0.00364332443932224208,2817401045:0.00361305382752768502):0.00364794998325995582,640183878:0.00821561721924799100):0.00411902718832021179,2817246870:0.01454521809614770650):0.00000100000050002909,(2817424828:0.01094183327635217876,2817311832:0.00738745735833832001):0.00360951696124396041):0.00000100000050002909):0.08843381828079351081,(644249959:0.02690983207772267363,(644232401:0.01082532844895910985,(2598440629:0.01806671353684931314,(2618412401:0.01076121124671956981,2538708260:0.00357566541527896183):0.00000100000050002909):0.00357793168366378478):0.00610597522540816656):0.09985562170465615839):0.03010301110662210594,(2754629998:0.01446665648570171978,2772822064:0.01076351798653459209):0.06347286349325083343):0.01366461090756312773,2527196997:0.10552387219317124756):0.01037959771667961752):0.00482543947419928135):0.00809108316269234983,(2521979919:0.01450447265072992223,(2633537163:0.04234500513140682099,(2754974305:0.00978280925274027831,((2598457082:0.00726235866891736508,(2813957950:0.00726875771876753229,2813913759:0.00711620509624100433):0.00358342932839809036):0.00360842880151301731,(2813940671:0.00359070581161925750,2813976230:0.01522064389816094043):0.00348383344506142910):0.03207189583819839568):0.05315262732034842924):0.01237951683802465848):0.00344199880226377531):0.00399063498976914323):0.00407662927067622364):0.00000100000050002909,((638152506:0.01808902767630041902,(2851354561:0.00713521091309003881,641684946:0.01062507785447701705):0.00351461259105028800):0.00718897813152105832,(642438396:0.02162754739654836056,642419191:0.01788416847897024778):0.00033539487909650824):0.02562517612882827048):0.01215184605731596014,(2611612669:0.03326561126904777066,2662416078:0.01749625938199373190):0.00412295130725270388):0.00814265239071502479,(2877405795:0.03233216026469887955,((2805005808:0.01425124900448355818,((2598941526:0.01421239405006620785,2599747977:0.00366750672686014722):0.00355677906913695347,2870073746:0.04067089131389162171):0.00363034216532083683):0.00359564649777560728,2633143648:0.01067786117217448157):0.00945657174862023220):0.00172767941469487412):0.00806137062928840090):0.00558041260252612262,2793764870:0.02036745657214055275):0.00733943533942744020):0.01956100101019852405,2793747068:0.00757281071732510049):0.00395261707771909707,2587548659:0.01139972866539811121):0.00752787248057457201):0.00353959560533937496):0.05280928606497237859):0.05370168342426666352):0.02072348277402983815,(2810985694:0.01077039580532747343,(2811600499:0.00707472951597046262,((2810888220:0.01420822386467952142,2811399593:0.00353142707880266336):0.00353378882384673340,((2811473037:0.00709333082405093698,(2811632608:0.01068035779554088460,((((2811523598:0.01090887797162967861,2811230645:0.00704573457120423376):0.00351769866132185111,(2811126439:0.00703928448006743961,641905395:0.01419762584458599333):0.00000100000050002909):0.00352429325633120188,(2811699239:0.01423320295172455195,2811334101:0.00354261311880609952):0.00708873773819013175):0.00000100000050002909,((((2811678141:0.01054685203670646144,2811123026:0.01061232130644966520):0.00348063909328662473,(2811449180:0.00704617095803075980,2811432308:0.01056590963598275264):0.00348289025899944362):0.00349640877425032390,2811544965:0.00000100000050002909):0.00711060938887687725,2811349266:0.01058608992766362118):0.00000100000050002909):0.00000100000050002909):0.00352937314712582773):0.00000100000050002909,((2811238729:0.01067758864341025911,(2851323939:0.01817585629735388869,2811226205:0.01074444821676605842):0.00715904882355347400):0.00354398965186393175,((((2811064575:0.00706604685303837896,2811050860:0.00706143209353519725):0.00000100000050002909,(2811056575:0.00706779962207552351,(2811412001:0.01063333429559381801,2811079254:0.00352512310267509912):0.00352335256344391131):0.00353698666091300899):0.00000100000050002909,(((((2810968604:0.00355881599737628129,2810931347:0.01090262276768330998):0.00355058789808299861,2810915333:0.00715820357907570072):0.00356490598697740317,2810933313:0.01060212293886118179):0.01068300632837552999,(2811395333:0.00708874315798917274,2811653191:0.00709705515893193587):0.00350977139160587670):0.00354048549617631695,(2811604530:0.00703601058156021805,((2766172066:0.04273347305159597154,2811615868:0.00702026897416166938):0.00443771080775708007,(2811493456:0.01057340193946313366,2811286442:0.00702675538737832558):0.00350477365165964604):0.00000100000050002909):0.00354989575691119297):0.00000100000050002909):0.00000100000050002909,2811732421:0.01069537653304125299):0.00353169263566949524):0.00000100000050002909):0.00000100000050002909):0.00353594061298087917):0.00339093857851487535):0.05858758815714541074):0.04752649179702270882,2579627678:0.09556677772429637840):0.13643048203415170105):0.09202763812821890266):0.09769554619701040221,(2856309358:0.16968532430766722352,((((((2856300472:0.06612770613504966033,(2653998980:0.05930909855530756142,2695456807:0.05191243193018692942):0.03763641545315994652):0.03029356224004487938,((((2598516944:0.04462822457597454689,2508680102:0.02410508368321979261):0.05715534297215982273,2774056154:0.05424768774998650622):0.02806291390631951085,(((2857683041:0.05946280718756775940,(((2706160573:0.00345860043736008612,(2842332218:0.01038322467675081677,2710228987:0.00340760466007906850):0.00690790419193497342):0.03783960694189682228,2774282680:0.03736529797189747787):0.01214076344037136324,2687595302:0.04101770259135577301):0.00833777271159774798):0.00049522700662836669,(2713551232:0.02504718154906318203,(2671592899:0.02646364027796233379,2843953829:0.05840207418555278668):0.02115195515495546519):0.01873489153446306066):0.01037475306445027196,(2756915133:0.01026625427767352723,2698055483:0.01031428226920076685):0.03427035585133251377):0.01257485815225056411):0.01260301673075737462,(2710183981:0.05298893086522665080,(2844723089:0.01833380068087883674,(2583098348:0.02932338585059332536,2710240630:0.02321628466373423794):0.00365460536868339111):0.01401763580330921480):0.13257983716100596450):0.05007997068868320217):0.02400149709991840699,2860492073:0.17809623778267774652):0.02752817198219897205,((((2856286108:0.01884105091565567089,(2600814525:0.07873164412316838168,(2553408754:0.01999341781403850965,2580575789:0.00322351792925087760):0.00000100000050002909):0.01592286873803056002):0.16261379090444874618,(2793749369:0.22614862104007346644,2856304583:0.19881807014050054128):0.08736371525529054716):0.07032765275064234434,(2721717302:0.13762531682554859924,2710224137:0.08908169612826880024):0.09129923250631143128):0.01724507277545178283,(2653763560:0.08513351265705464133,2784458993:0.06316308750431136321):0.06276410580447083776):0.02477167504466058073):0.01511711350808850329,((2656923270:0.03541918905392985040,2792836773:0.00555002979416230335):0.05192908488403179257,((((2716753055:0.00615757431894559202,2713557281:0.00619200569686597421):0.00632568384760725036,(2657098340:0.00604100395478558618,2600775126:0.01378354235097661515):0.00000100000050002909):0.01054120429786091495,(2643278258:0.02162177873366902606,2812794698:0.01587349900970295644):0.00793543685785536544):0.05414581376941280527,(642596790:0.06409390224705122097,2514054298:0.02131876261494569311):0.01695744137223049661):0.01669861304415663078):0.08622050399974329205):0.02001762332442764275,2671605933:0.08266391823640655001):0.03454374505580111443):0.07468178748427586888):0.04829369722005067561,((2726948595:0.03824017885297828490,(2616331924:0.01669523994045163037,2726881662:0.04180463932047305542):0.02755512494804448348):0.07662965579016341178,((2715151668:0.07765637962925805993,(2645517497:0.04777503573811500009,(2810317365:0.01279757037026514437,2689001517:0.01757960736901801116):0.05221530722699735394):0.01776474665927080254):0.03803217130765845083,(((2628515921:0.00316494513954083479,2755419744:0.01734527952988493271):0.02415508792650946160,(2611862743:0.02566434060783039789,(2756862330:0.01754330878925899895,2715165195:0.00650137662924621992):0.01364277757305064689):0.02643594970644035438):0.01007201478762042267,2726966889:0.06060657741661708287):0.01847870971192761003):0.06987923328740422435):0.20341822733095221709):0.24272821034107541771):0.04875373339633671393):0.05656822316179547366):0.03291465002661091155,(2723243007:0.19342265144136194799,(2583095033:0.06674126403321141432,2706161268:0.07851800666638396320):0.32500237784764501869):0.07767220323010885774):0.12292600343821688536):0.14115187219262356755):0.08545981435281291283,((((2831638586:0.10830421439373044690,2787785142:0.20436945675122744626):0.05639235891535457346,((2743780753:0.13892765939370668726,2771577681:0.18960551602877395716):0.05481014145499010087,(2752213184:0.11426451127572942457,2752234368:0.11001981374806729663):0.03584018670087242564):0.00981816679435970965):0.02817087705243232279,((2739472358:0.19177340952513269312,2757598963:0.18066044528592126173):0.07745991059394410905,((2582923821:0.08593172436692857186,2582926539:0.08100471263935940525):0.14311083403030294692,((2582877320:0.10562069639496235451,(2713803130:0.00000100000050002909,2724706277:0.00000100000050002909):0.12205098992369967092):0.01927098609631703457,(((2732745727:0.02340251766560351443,2609828647:0.11066311524139767208):0.01749004124963838419,(637944346:0.06152739479990256694,(2616380207:0.01790477030422722368,(2511245439:0.02052484653754586483,2639080682:0.01308744769300995876):0.05955583847926764623):0.07194191841933141041):0.00994250770421841595):0.05258879262954687522,(2688084884:0.13925967372294903446,(2574412305:0.04973900225640050937,2632151125:0.08479470512091460965):0.04872221939395636470):0.08747093384320799025):0.04004200615699241711):0.03502069992519150909):0.04655392252913338746):0.07971489967033951185):0.07401016619311680256,(2644305164:0.27157489424785885568,((((2771517489:0.16723011716715882602,(2510553767:0.02833417200471110772,2553573207:0.02781559606332136003):0.13752960616742823663):0.03889535669623579717,2648546200:0.11946049021626993503):0.04203553582747730777,2802459893:0.15018719263358146221):0.04188870814803256210,((2870363988:0.24589322033225333164,(2792021795:0.03125202499471249618,2792024478:0.00000100000050002909):0.35519623771939973222):0.20348594181138662806,2523478734:0.35303517634054187857):0.06439215202317699616):0.08323429471939297608):0.05111084866397178766):0.23936408593954411339):0.10373215456329552830):0.06862494411591692212):0.10176345690574492564,(((((2769871457:0.28928224312509698279,(2823782877:0.07950131861100070974,((2587730745:0.02313333175812281456,2823905944:0.05655045240428308029):0.03022512161985171919,2588293814:0.04872497882373293121):0.02092739716310755907):0.12989228741338137985):0.06959981551165375646,((((2843761660:0.38184893768611022358,2824425250:0.40491982330663234269):0.14249715654399272569,(2624838007:0.04547228784678194330,2624859466:0.01751791302104419717):0.02464322949892442174):0.11547189078431892295,(2774760439:0.03937552060127950948,2824305256:0.04765913947537211287):0.21597001388576178571):0.19704789310585402173,(2539415863:0.28073817747104046205,(2836682250:0.19072321717730345014,2832034992:0.32770126610723981919):0.03824259893183189207):0.14551329335515064689):0.03321359830157963322):0.08272773178519497728,2524920510:0.29316056844384635882):0.19546585958472426081,((((2556977755:0.44734046930370602313,((2526009939:0.01884174069891967479,2527116487:0.01450715420318487818):0.25684383567980922924,(2524525103:0.03147755620745971289,2524915434:0.07622495089517816735):0.09490361699977922783):0.05792192931825140834):0.10097309818014056637,((2690325624:0.16155388669194309381,((2704275079:0.01575178066937320265,2641830095:0.00179114339672527506):0.23574584546565302556,(2517280982:0.08936216271517276322,(2771819486:0.18377924408837337245,2586229126:0.13454336429610339043):0.04002559648191936909):0.04735097743370025869):0.04665839187944825078):0.16952291333392002781,2861655583:0.18347568095715435788):0.09678324217893891079):0.04940583007412691768,((2667505288:0.29476302477898519427,2794749376:0.26430731579501504092):0.18223135119364503032,(2778080322:0.03730316746932618721,2802683867:0.00000100000050002909):0.31760360198116471819):0.07299424686052038980):0.03213712436490358954,((2649257879:0.16185325856242518960,2861607539:0.18664577546860977586):0.13610991355163204464,((2830057507:0.44116069039525801498,2568533803:0.11835370093977470862):0.03195753683823938235,(2566022255:0.11993540722758348760,2719898847:0.18982261254926419136):0.05422891543847195572):0.04242825634916218974):0.04752140517515489326):0.10102294831950724141):0.06679286753179221325,((((AG-325-E08_NODE_13_1655516_925:0.36690251490023623182,AG-910-M21_NODE_10_1655516_924:0.28455805600930655919):0.46303178842026615492,(AG-891-A17_NODE_3_1655516_925:0.52590077183907180114,(((AG-464-I02_NODE_6_1655516_924:0.63875747138624971999,AH-324-J22_NODE_4_1655516_924:0.63744606976560225231):0.05733025268899192423,((AG-404-A15_NODE_17_1655516_925:0.44124961477076996008,(AG-349-C13_NODE_6_1218_1754:0.49581510654672822369,AG-453-K06_NODE_12_1218_1754:0.63110227358224246785):0.47789290618796204102):0.10545021460580913941,((AG-447-M20_NODE_28_1655516_925:1.01970181226128353558,(AH-287-D15_NODE_1_1655516_925:0.61148151354360813503,AG-430-P01_NODE_1_1655516_925:0.37486096902451243595):0.17895856268712179160):0.11457207986840056702,(AG-333-J14_NODE_3_1655516_924:0.65306698768706217262,(AG-912-A22_NODE_2_1655516_5094:0.74409340808434765169,((AH-326-F06_NODE_9_1655516_925:0.50976874013275874642,(AG-390-C19_NODE_1_1655516_925:0.15290697921359253098,AG-901-J10_NODE_7_1655516_925:0.10471618830323739524):0.28283644340777669424):0.12330624986659652342,((AG-410-K13_NODE_1_1655516_925:0.12849719986665894544,AG-918-P15_NODE_14_1655516_925:0.14088115116054353293):0.23519104846230090566,(AG-430-O05_NODE_2_1655516_925:0.54845364958609099659,(AG-907-A13_NODE_3_1655516_925:0.19881316653655742299,AH-324-L09_NODE_1_1655516_925:0.10557811332177181873):0.14558161039617456556):0.12401245389232637417):0.19774959634641905981):0.08900390584044877429):0.05883789220020484156):0.08074784252782568617):0.05358770875471038225):0.10942384756922739208):0.15141589943774713678,(AG-337-K13_NODE_6_1655516_925:0.29185561474810844951,AG-909-E22_NODE_18_1655516_925:0.18474320395223164937):0.36240810553320074172):0.17325690478158090047):0.32489429598792057829):5.88675977106188597077,(((2685830221:0.03936279110401948167,2831741512:0.02729616698342440806):0.29530195136570963621,((2730311956:0.20556916238030034649,(2719159502:0.04306413129530529960,(2722919552:0.12566452042436090930,2765676554:0.08297200620677901151):0.02535433092510473371):0.08706600123042647354):0.27066911602162807560,(2791367103:0.21115976989185702983,((2584240952:0.07370748196571771937,(2531024418:0.01722018816695186985,((2855778091:0.01235080169734337208,(((2858919742:0.01384993611267434400,((2678852228:0.00690232227410004714,(2658926396:0.01370862310126900671,2655280674:0.00678414103479057454):0.00330465828007814712):0.02320301704798430342,(2666220006:0.00697729884201002491,2677825322:0.00944866523610842987):0.00853324924162195998):0.00799245973183807662):0.02006849424272654295,2669115820:0.01044146293895881726):0.01186289943785022970,(2655654520:0.01022662481999690384,(2857302974:0.00340450642750907010,(2695698634:0.01371280676966193934,2745724182:0.01023831678443511140):0.00000100000050002909):0.00682036423355788200):0.00000100000050002909):0.00590130918147327259):0.01020886475015071043,2669057539:0.01637109361244646136):0.00623098172664645223):0.06238029716679038827):0.04182255088386317016,((((2847441429:0.01366253925115874790,(2847428482:0.00998829602501685558,2855803110:0.00364238250632874802):0.01035074589933743759):0.05732183778811842517,(649711517:0.02635113723673031608,(2633048259:0.02045361771495582404,(2701873469:0.00671507162077441318,2858952797:0.00679291758835507634):0.02127754514676554951):0.01627840946842705819):0.02172616600836158735):0.07752352243890657524,(2814439899:0.04353641914271461077,(2844504283:0.04228764823275508317,2619451533:0.06832403395689198855):0.00541404478871173201):0.02385165641848138729):0.02672447530295663648,((2644124750:0.04236802813030648290,(2514500814:0.04484080895383846938,((2792680217:0.01048478756245356698,2746137507:0.01672375105101189807):0.00812518097228086093,(2857701664:0.01019213504540688632,(2643862722:0.01351853906316551751,2805365836:0.01358624472025301080):0.02003107157629974502):0.01805892552107345519):0.07691284656824620702):0.02308773135518631461):0.02759548265572729642,((2682326141:0.07616506939508857488,(2791360865:0.06453784967652080595,2516414624:0.04932136626335816704):0.04270496138349312576):0.05330088154407375961,(2633352988:0.08587725898352978338,2697036723:0.03713240616742287392):0.01332306427036102081):0.04067335050834714610):0.01983646725808563271):0.06660848586010688355):0.05355525456758390701):0.17760745619678061646):0.28930037302031541557):0.09782546800685278099,(2520607204:0.46518647452721245683,(((((2576847193:0.05902147307290551287,(2619793133:0.11695360650369478195,2828372052:0.11968350241521344413):0.06533313273025970203):0.20169530171122909690,2829853042:0.61647301430549206192):0.08370592281839167592,(((2828365134:0.16718478805743275384,(2585871359:0.12021030577772032211,(2566014673:0.05204428923849224731,2574447625:0.02854204814583429992):0.12627185196507659248):0.05457767753671642630):0.11945593435938774152,((2834365236:0.11151205738581375371,(2792270176:0.07106888018273085916,(2792252561:0.12329940448034187872,2514524847:0.06039668806634720249):0.06064520498469420234):0.05446002414720564622):0.09473944252061179683,(2514362055:0.15432308615481846181,2839978313:0.14379897964437496349):0.10829176746129572095):0.11257973733923305748):0.09692507002501363211,(2770869911:0.33331588178447851822,(2776315698:0.00000100000050002909,(2540894024:0.01159399066484276611,2718862424:0.00386053698832240170):0.01159044445690364869):0.20625500397246512851):0.28019047796644780401):0.08636745507353053852):0.04286554614355155002,(2840042698:0.21345261684695984727,(2836993355:0.12643859745487964763,(2624535136:0.03837990613987257715,(2571043576:0.06285807872904329574,2641531313:0.06112216836217389954):0.04270677431151895243):0.10972589360926225666):0.13101478377653641427):0.06467308429389977131):0.04811503823335922664,(2848492616:0.24006554911807620467,(2603594023:0.30827359800965192793,2735792191:0.12069418808664836296):0.06481654159046194852):0.44283358161614455595):0.09204485080231256111):0.18402048406167911820):0.71761153873319916130):0.10579272759975369422,(2691629918:0.65635245003316589063,(2820923884:0.55132455205694952394,2820912901:0.43641512476322247283):0.26994450892289628685):0.29189578862990273045):0.24231805587960111859):0.05336637216032878023):0.09765148954741645348):0.05197393502477802574):0.10770878836139254064):0.10309615605488355039,(((2805294410:0.59051930439432431807,((((2805291008:0.00000100000050002909,2805297311:0.01530599754706954765):0.26686624647869972016,(2653700202:0.26692231728525755985,(2788075172:0.03633163121470842083,(2779011570:0.14664316231919741207,2805286637:0.05626109066661785785):0.03268392270055814341):0.20996078578978896734):0.03352069819752215296):0.08115807051493599544,((AG-426-E09_NODE_16_131190_3027:0.01921364666928456616,(2654238779:0.03278662486017301647,2654256762:0.00305482413572462841):0.00375792600485029289):0.36786422216009462272,(2549015050:0.09845962358703644335,(2739773838:0.03130083042323539982,2779849866:0.03093076755394666422):0.05051360779761936842):0.20117966494102657027):0.06655035655587071552):0.09559656069505764742,(2713038166:0.45449844965621072346,(2711399926:0.32959212539341592452,2778886143:0.25508862657112690853):0.09672824089507853218):0.06569236865868402497):0.05541689153271021906):0.07940018778733827498,((2546941048:0.35699933133005490316,((2517136684:0.53657070884278990075,(2848865348:0.21617256776686941122,((646554444:0.04118708388994202219,(2647886017:0.07014673114216581074,(2512036961:0.03144729177568836992,((2756584763:0.01604112131360403704,(2843709949:0.03680540828828843258,2553480818:0.03425404832539772487):0.01398401764182061191):0.00811049669461301297,(2846969255:0.04102967285821786103,2623525852:0.05598553384237783120):0.00136040456452464790):0.00384556371633744095):0.01022387255033157909):0.00669105496785206248):0.17156498765763075753,(2840931328:0.22395254956374671673,(2546906645:0.11152599925843269257,2840953505:0.13127420203844994417):0.04973462496667323263):0.05027901320875026447):0.06250296783655426291):0.10970595610384153984):0.06491991685526408984,2788701616:0.31804563005731778524):0.05506785361981398480):0.07134052639303359311,((((((2737744167:0.00707611508418929443,((2740206919:0.04350549171886649441,2739675792:0.01029216929816546833):0.01399436934511765970,2740225305:0.01677937705816410011):0.00705102170788181066):0.01143126024092983375,2739754584:0.00650639929563046580):0.10595984929565031851,((2636236214:0.00340882573039599920,(2740234174:0.00990129611767385891,2658546013:0.01001871322604989782):0.01071537550756960361):0.09607042360731744834,(AG-365-F10_NODE_10_1655516_925:0.07172351972437583656,AG-439-I19_NODE_5_1655516_925:0.06239060046506008511):0.15211868871126837943):0.06309041675940724181):0.14090249030453746992,(((((((AG-447-C07_NODE_2_41295_2543:0.06088654058444181033,(((AG-343-B14_NODE_1_41295_2543:0.07397337508696005814,AG-426-J08_NODE_3_41295_2543:0.00344380313152298743):0.03270479616924464733,AG-414-M20_NODE_20_41295_2543:0.04411150029897180358):0.03862671480716306505,(AG-435-D10_NODE_4_41295_2543:0.03191465682665631937,((AG-447-L18_NODE_2_41295_2543:0.02379552762719915407,AG-447-J18_NODE_1_41295_2543:0.03048608953979851238):0.00858169946184735195,(AG-447-A02_NODE_11_41295_2543:0.03997554186708146551,AG-447-O15_NODE_7_41295_2543:0.01856803146839483207):0.00987593129140166941):0.00367247141888366177):0.02070548074075502509):0.04178654116526697021):0.02374730550945030813,(AG-390-K23_NODE_1_41295_2543:0.04466247267699567647,(AG-319-C13_NODE_22_41295_2543:0.02911717424414047434,(AG-333-O07_NODE_10_41295_2543:0.02121976286335689951,AG-457-A08_NODE_12_41295_2543:0.00725279412159217027):0.01902006814535601303):0.01077672587520189969):0.01720186087604341080):0.02606238806028525826,AG-313-N13_NODE_1_41295_2543:0.05013579384023283958):0.13948162720567044981,((AG-914-N08_NODE_6_41295_2543:0.01391701594609295878,((((AG-913-M07_NODE_2_41295_2543:0.00699300633767066786,((((2748008465:0.02019335548897534249,(AG-914-I22_NODE_2_41295_2543:0.00985701062488287226,AG-914-O14_NODE_2_41295_2543:0.00321502551963696046):0.02440194785585762458):0.01061966866015851864,AG-453-N02_NODE_3_41295_2543:0.01413300223411206522):0.00000100000050002909,(AG-893-O11_NODE_12_41295_2543:0.00345200773526111674,AG-453-C10_NODE_1_41295_2543:0.01055656922125165417):0.00345827506036203462):0.00000100000050002909,(AG-333-K22_NODE_2_41295_2543:0.01052207581115867721,AG-461-E22_NODE_3_41295_2543:0.00695856502373869146):0.00346351239083730411):0.00866176352770796874):0.00000100000050002909,AG-916-A17_NODE_14_41295_2543:0.01396454094534984626):0.01022316575248174118,(((AG-894-P19_NODE_15_41295_2543:0.01046185064739674035,(AG-916-O18_NODE_5_41295_2543:0.01042562486863814024,AG-349-O15_NODE_44_41295_2543:0.01040051567551526952):0.00000100000050002909):0.00348679656864189259,(((AG-457-F14_NODE_2_41295_2543:0.02108530624330240758,(AH-324-N06_NODE_9_41295_2543:0.01778848273663996907,AG-891-L03_NODE_42_41295_2543:0.03002450411113861961):0.00705881996986879902):0.00347343933096182613,((AH-324-F15_NODE_5_41295_2543:0.01035226123576282915,AG-891-E15_NODE_15_41295_2543:0.00687487210157395213):0.00000100000050002909,(AG-904-D05_NODE_13_41295_2543:0.01388696189888055134,AG-337-B07_NODE_11_41295_2543:0.01392385065008070952):0.00000100000050002909):0.00000100000050002909):0.00348328149808949236,AG-422-L18_NODE_17_41295_2543:0.00696004503134937513):0.00000100000050002909):0.00346395011440511595,((AG-895-O08_NODE_3_41295_2543:0.01718935025044847353,(AG-908-B02_NODE_7_41295_2543:0.01034233070941806103,((AG-891-K05_NODE_1_41295_2543:0.01984623043020269928,AG-914-F14_NODE_4_41295_2543:0.00697168008039090840):0.01863918224554027628,(AH-287-M11_NODE_1_41295_2543:0.02480435563464767831,AG-325-B13_NODE_18_41295_2543:0.01795031489088613416):0.00000100000050002909):0.01527324786201555810):0.01608297309591067564):0.00759768323409973443,(AG-912-N10_NODE_4_41295_2543:0.01408190402133365458,AG-910-K03_NODE_1_41295_2543:0.01052732022915290125):0.00339098281251462401):0.00352012564307136811):0.00000100000050002909):0.00354043470512473623,AG-897-D18_NODE_8_41295_2543:0.01042298538254581887):0.00000100000050002909):0.09343996248941573157,(((AG-337-I02_NODE_1_41295_2543:0.00432976384123438373,(AG-337-M04_NODE_3_41295_2543:0.01135917442655779222,AG-457-D17_NODE_6_41295_2543:0.02662095977485871845):0.01075353739784941191):0.02460844092281191942,AG-470-M17_NODE_10_41295_2543:0.00378692786268929656):0.04362004524597627025,(AH-326-B08_NODE_10_41295_2543:0.04125101372438453456,(AG-435-I14_NODE_1_41295_2543:0.02132571352438022289,(AG-333-D23_NODE_6_41295_2543:0.02407359966544329877,AG-365-O06_NODE_2_41295_2543:0.02535554332262143773):0.00275422701848712127):0.01076492040467867672):0.04191059866212595852):0.03457637972768553419):0.07177772523998926513):0.03840283933598061944,((AH-326-B09_NODE_1_41295_2543:0.00943914084532232293,(2786453072:0.02081186925030788920,AG-343-L17_NODE_5_41295_2543:0.00738579431172296796):0.01623223963697813244):0.12442687991746168019,(((AG-435-L21_NODE_2_41295_2543:0.04800541386718889386,AG-453-I22_NODE_6_41295_2543:0.09787364865529624147):0.07704798560757697423,(2807642288:0.15692339676837926965,AG-435-J03_NODE_3_41295_2543:0.12564108186149050561):0.05602010850316693075):0.02237801755638954213,AG-457-D20_NODE_7_41295_2543:0.16043100904477008983):0.03486207099512345781):0.03183656865370168565):0.10011326917072663201,2739740523:0.25235242079363173762):0.07670151744264935845,(2640447821:0.02878782657356188102,2682026713:0.07332490590388443530):0.14447912870346232839):0.06713393810020090724):0.71443094237773685506,(2739874093:0.28864154865614827239,2778615127:0.20714306400909138217):0.18732722930034806375):0.11742247964408961125,((2771865968:0.42775515937214608764,((2593181819:0.13085877201504639289,(2551908854:0.08465427657770034642,2710742141:0.04448838291422999025):0.05745856702834335056):0.23501399526474112123,((2772098246:0.23706958447787357391,(2582519120:0.24751729099870375950,((2622856590:0.08765327994341685913,((2714725279:0.07147357918544694488,(2611933734:0.04379114193059342741,2644729791:0.06480468303914480033):0.01634871783404763523):0.01266104683314238019,((2861308696:0.05455829669499581702,(2635102451:0.01351838320669533980,(2526430004:0.00681452603352923972,(2676841732:0.00688598950297473339,(2582560848:0.01023683558795111803,2819721823:0.00250409022952009439):0.01085156509943510650):0.00317658344515442392):0.03873040518786976388):0.00572139935179668494):0.02349688190815505187,2644744973:0.10284269916159220759):0.02841328158079544849):0.03494103349969347738):0.09885685161409545063,((2541185796:0.03520820750568644936,2791942686:0.03252550259574812919):0.10589731936360191611,2829893113:0.29786020792722273098):0.04580125898293275349):0.07653602325578615084):0.05720073297520028577):0.05896250900939854767,((2788150232:0.13941488336695587180,2837191429:0.26741594339581070683):0.17109022471567839063,((2695396330:0.01166920456824337843,2690560006:0.00600262933775520639):0.14647485332200094188,((2706214473:0.23695696375029884351,(2715168861:0.02094059867726778476,(2611860536:0.08007313855342319819,2756858189:0.01485672164298752068):0.01285832727811033784):0.10161775415576163040):0.10029384385294853876,(((2706161277:0.02003480272040761984,2842325549:0.05329545551563055761):0.08606138182710172668,(((646771062:0.01285652384997445184,(2515681654:0.00927052800721531178,2852765225:0.00612739235423073909):0.00253501441701601583):0.00804367850356759936,(2778170301:0.04828382396808660743,2852798815:0.04917640698435119667):0.00337140301348420402):0.08081501860869069742,(((2772856779:0.02499409045086983805,(2600821928:0.03871654587176292378,2756496192:0.04027919271887342445):0.01528512099173367882):0.04319381854538500987,(2709061296:0.04198042511378909103,(((2843967468:0.01522309972238262976,(2580960018:0.01192729068440495296,2843963885:0.00302899197713472944):0.08519932043724096071):0.01462144261548278291,2580959464:0.04698768822522154942):0.01523040219715046661,2630296949:0.02992222060041676429):0.02001009829751421859):0.04824791417693803652):0.02746553956815358383,(2856310447:0.05792500121724551004,2758084667:0.06837669451412727029):0.04457639358906216598):0.03206251828481661986):0.04935781242867900986):0.11583340229636421292,(2785490732:0.11841640243782584896,(2639505193:0.08279329144300824617,(((2713637112:0.00397277353419942837,(2758131610:0.02464796772931905633,2726898197:0.02212896349414479255):0.02208263704382672915):0.04327093596166046302,(2726947151:0.01264619014398058947,(2616333719:0.02808360445617249374,2616336839:0.03345066608013879533):0.01085323196607498354):0.06714349945989168955):0.06950889886360175907,2726969011:0.05187719397806973831):0.03099708215689378835):0.15196125984916136753):0.03321965484060921542):0.02565430785169320674):0.04812591523699540075):0.04256080542353282703):0.09897409227341862070):0.05766973435024456279):0.10340369830257510608):0.14202573238143562095,(((2824284922:0.31581514932954918295,(2515727275:0.04792909756099900109,(2631394893:0.01674625195774127884,(2832232258:0.04739923540166281202,2635941446:0.00744089569864110796):0.00681809235924622954):0.06175663164369902397):0.26065494514064413423):0.06976593559084097451,(((2805305183:0.24391708452052662803,(2789901029:0.00573580167837568246,(2805205532:0.04076365574791009083,2805204038:0.01338438919553156144):0.00421689532677595180):0.13734983178625503886):0.28773678286468890031,2678983794:0.37462558857313005278):0.04713477036915577484,(2805310312:0.29883438376050597274,(2805199000:0.37546806584951036845,(2701107630:0.08450968034761306702,(2654329473:0.04754582522568704533,2805275833:0.01760081655108573437):0.05247808516422008268):0.27336152403109287290):0.16518534302696177840):0.13261890897345013363):0.07626867814513672850):0.06219658292748567879,(2558303262:0.23968899693103279391,2667986624:0.22095634388672830140):0.26248559824836775745):0.06411483278273898134):0.06485333026895123698):0.02399091899110882692):0.04990200667601676215):0.02756504122401342433,((2778616734:0.09095482916601708989,2778701383:0.07940125759913217729):0.71367345130791182140,2788016669:0.36501968989962396694):0.10729032831384972824):0.07566645999335933070):0.06042722338170350427):0.33717857115283561553,((AG-914-P14_NODE_2_62654_2539:0.01464379345371061118,AG-920-D06_NODE_4_62654_2539:0.01025597267185206218):0.66604595943090982857,((2733244072:0.45790793973667132111,(2597474809:0.19996312138942901049,2817799128:0.29750255405834313827):0.22598634100548017911):0.07660563487012880812,(2835218034:0.61033144344564349559,2792131237:0.35430251020400138628):0.06629844518414615417):0.22740516545730748987):0.60038196663476139925):0.29098669014046130155):0.42092177929014568116):6.38026546696616669863):0.11326914398420218077,AG-453-J21_NODE_20_84993_2019:0.38938503383656242196):0.14763243919135984883,(AG-390-E02_NODE_7_62654_2539:0.21726320722834593924,((AG-894-E05_NODE_7_62654_2539:0.78091560041331986586,(AG-333-K16_NODE_14_62654_2539:0.07246892885790431893,AG-911-D10_NODE_2_62654_2539:0.11009494931283630992):0.28540021317141589519):0.03733733791307724398,(((AG-343-L10_NODE_6_31989_156:0.00000100000050002909,AG-414-C21_NODE_44_31989_156:0.07258115096048568804):0.17701655461301973871,(AG-349-J18_NODE_27_31989_156:0.04241806924696251563,(AG-430-P14_NODE_2_31989_156:0.06638808679610000429,(AG-359-E17_NODE_4_31989_156:0.04337987605964314236,AG-916-C10_NODE_28_31989_156:0.02780215446506870483):0.05482329814786519873):0.05682106550316937815):0.17863832514612415503):0.28201057144204577654,((AG-313-C04_NODE_8_119513_12567:0.04198223937439696934,(AG-319-P10_NODE_9_119513_12567:0.11176906037391691473,AG-319-G15_NODE_3_119513_12567:0.06677385794020372634):0.03501137339199236059):0.31764764659172534111,(AG-919-D04_NODE_39_31989_156:0.38587888898483974076,((AG-343-P05_NODE_8_31989_156:0.05198159137720761297,AG-422-J09_NODE_42_31989_156:0.01226512741727974788):0.26534193281693246869,((AG-390-B07_NODE_16_31989_156:0.03700775366550809742,AG-461-K02_NODE_27_31989_156:0.07754145169888974898):0.20772167240324826420,(AG-319-F15_NODE_5_31989_156:0.20268825809178123154,AG-899-G23_NODE_50_1648492_4836:0.19205065832763323908):0.03446335469979942140):0.10610308203894598666):0.12570265724857240808):0.21688867818775553475):0.13658161719747613505):0.17630534519620477685):0.12429911854281051886):0.25235006296912754209,AH-326-N16_NODE_2_62654_2539:0.49501859702555933707):0.0;
