# Supplementary material for: Global and seasonal variation of marine phosphonate metabolism
Source: ISME J. 2022 Jun 23;16(9):2198–212. doi: 10.1038/s41396-022-01266-z (PMC9381506; doi:10.1038/s41396-022-01266-z)
Supplement: Supplementary file 47 — Supplementary Files S3 [file 41396_2022_1266_MOESM47_ESM.txt]

(AG-453-A04_NODE_16-131190-3027:1.80720962367888748901,((((2565718198:0.28911176244534553259,((2565719114:0.10770789355440139878,(2793802753:0.04777731298979922409,2793805240:0.02865496298651211415):0.13127209844453394116):0.02558822646399588202,(2701974089:0.11956241543483674128,(((2518420212:0.00450179409119057065,(2812823883:0.00370282382659445266,2545539305:0.00737728194455391194):0.00657493450100516807):0.01705073684276836934,((2667530853:0.00379846190339542785,(2572637441:0.00752840007622795990,2612393726:0.00375641073685982832):0.01128241926284844279):0.00000100000050002909,(2667530081:0.21431386214214132035,(2667530082:0.23299108758493733418,(2667530084:0.00000100000050002909,2667530083:0.00000100000050002909):0.01186277563705824024):0.21587132024242991490):0.04084890437878625769):0.06250290158532684215):0.08360494940355216176,2631620715:0.12310854191448034056):0.06814191321748715169):0.03887380973567278880):0.13799679969662212442):0.30702320716000430778,((2701518436:0.67053974203849497915,(2660410415:0.43876910530784696274,(2734674610:0.50434615969165608185,2731388120:0.64864079796508877784):0.12224548962497468196):0.05698820075088479459):0.07407752241236517654,((2723978638:0.39339954222243989079,2731291769:0.29786183785513947742):0.10678079645598038960,2651191693:1.27962009718552494064):0.06532638568417417635):0.22495378513721520086):0.37531060415054440238,((2847057916:0.79447060657880164136,((((((2835063560:0.42388572540754310136,((2771840422:0.00099948230433969049,650087414:0.01112188095891432360):0.30756660196284640874,(2514650402:0.29640968924535282536,2833029913:0.18551665683443721577):0.23607284156712224354):0.11294211049024498184):0.10525151955403203030,650352608:0.55151746529991152457):0.15554195401012338440,((2820939858:0.72840437060763629784,(2820359190:0.70953443149794115374,(2820824571:0.33575838539824742757,((2820704232:0.17784510291861710396,(2820692370:0.15999405526676024891,(2820493746:0.12394260452279237672,2820707896:0.13893455001148011241):0.04793264908919245976):0.06191432121117384363):0.29848996402284594387,((((2820831783:0.45182689282529814312,((2743911962:0.23630145823907194869,(2820716075:0.07905803160957175502,(2509791661:0.11359290427570541138,(2820717289:0.10866924438513098083,2509794476:0.09235478564631295628):0.03111034071382963798):0.02111225709919040475):0.07454741003981409098):0.14133687666871325161,2820856252:0.22179198305847244721):0.06178104644349901448):0.02615394606445511569,(2820926200:0.38102342356721413674,2820807695:0.39853559732028814855):0.06058139480742359695):0.03750693312624583942,((2820922458:0.51899405183863389635,2820857466:0.46250322228665041724):0.14348860533844220999,(((2820582395:0.23273538684015951383,(2820674403:0.18271753152392714026,2820688611:0.18113196509050205618):0.04631809639888578856):0.23804008560530912075,2820272723:0.28203412381780440521):0.06676673074943641206,2820821309:0.52517438657869897067):0.09852545589874156517):0.03853732894411000115):0.03360613081507137639,(2820915508:0.50341585624137152877,2820214342:0.16376156752865916877):0.09340640777099971925):0.06000766651711805788):0.07525223319989911286):0.08133133467893674529):0.15858738466291005809):0.07314092304248380472,((((((2824445406:0.07299443228980803666,((2646049818:0.04450177169456061288,(2688908598:0.01471255497652681349,2757475362:0.07942516157251354458):0.05039341985545569419):0.02379268946526507181,(2617997733:0.03151261291359461897,(2776864945:0.01903477112413021546,2644947742:0.02524250236918176848):0.02744247212092644841):0.03034776991628231058):0.04708762869595137235):0.29577796320527788287,(2771924351:0.36361580533116788505,(2633519799:0.14252804145844802375,(2850741781:0.22038770147260983157,2839886826:0.15857054189621577756):0.04124505074309136460):0.10968802789579244761):0.23095085796335015904):0.31057066604967753509,(2752546365:1.24592393120621425240,646430454:0.56212286272612788096):0.23203159005522688840):0.07380317544097855786,(2820005170:0.64958515926071458413,(((2790697267:0.61030406562631489553,(2635114065:0.95857815903901077981,((2718009659:0.17571882247714137870,(2701118341:0.02362592459949410320,2744174607:0.03661170286308089439):0.10153256112941586031):0.53358687033438234604,(650353528:0.34320906547879209691,(2799824680:0.35371057036266495555,(2792649994:0.20715963958133509770,2808011751:0.31826193914979089561):0.08221298226563730771):0.07917338407595078675):0.12903117777306408187):0.08059799353772482966):0.19535863166446179595):0.21736001514224190245,(2790207745:0.38106851524253221308,(2510278600:0.18848642016703950897,(2501762812:0.04133985729058921310,2718987674:0.01564144748169673388):0.01877964670912442638):0.41626898359298963870):0.14839777917490412640):0.06144858050728947696,(2709091267:0.57531630810652767405,((2520496931:0.61746434027183605409,(((((2718344103:0.36801438983865214505,(2709091786:0.39164262321871351480,2642313314:0.63798661030870329469):0.13812597821032393530):0.05951802748347196498,((2793174588:0.07388483456615617395,2819670848:0.07373054176047269537):0.30876880844846044116,(2517927096:0.15134991832974159509,2710175967:0.22597606415165447102):0.15983388623441968646):0.09408950797611981276):0.06779688915889514611,(((2546424372:0.02422540735548761245,2854301916:0.02851969466305269083):0.30861224061432301902,((2851178036:0.09077252507530979286,2652397803:0.05546538585747171762):0.06643863975060422533,((2655594405:0.01389901045488692831,2854284842:0.02008765852053267034):0.09649983495751189577,((2744820700:0.02040365373353962217,2854272025:0.01859596409540688680):0.12134561411317015822,((2839034484:0.00808315080377935459,2656094982:0.00402223904976629042):0.00804414541188245777,(((2851245900:0.01221725789994078208,2655150488:0.00000100000050002909):0.00802463470821687327,((2645078609:0.00401824512990664462,(2512640072:0.01230071973922235509,(2817553914:0.00820173261154323943,2851190994:0.00389282084951734662):0.02873983255877239976):0.00394908643462684849):0.00403098116006378633,(2854257909:0.00813038770998230145,((2854280289:0.02086198949121440688,2771835468:0.01692006820124637365):0.02080724982086502514,2818403935:0.00797896676461434633):0.00016673788066904542):0.00407619799781932298):0.00000100000050002909):0.00401168735661226131,2774827764:0.01216923134193044660):0.00000100000050002909):0.06854826757215860822):0.04153037167066756657):0.04657607697255631424):0.17690450066887344893):0.10496738503293563671,((2647242821:0.32425722166509407529,2635349387:0.28774675407683919515):0.08544065125512728676,(((2819672020:0.12130775759719225615,(2793181107:0.12091558883095766819,(2745683728:0.02870474613947255477,2745688875:0.02079583047952860905):0.09111852196804538784):0.02195107855654957266):0.24480888952732557384,(((2708925105:0.11188803355348302115,(2678829598:0.08617902739514812782,((2529264786:0.04355221993513275214,2529265922:0.04493680795313193671):0.11636410096247912227,2777725612:0.06602486116508854419):0.04062609824425054972):0.04410893514057759313):0.04230345826578294638,2638181239:0.34892516700718917422):0.07678444134865745896,((((2635197608:0.44912257303582886481,2795757326:0.19116012279622657255):0.08460087929846055177,2523958317:0.11781152188997193186):0.05348003757069414582,(2600924509:0.12636584405673240150,(2547648191:0.26646215738525474981,2600926865:0.10606651757753259024):0.22832479231016580834):0.08598695495458082150):0.08235424136189009592,(2547584342:0.14452723358765165451,(2851222029:0.13694070010058956299,((2647065944:0.01274028072591494240,(2606287440:0.00885031971070313582,2546422592:0.00362819241154450130):0.00849361468121105634):0.03193843704391245708,((2652397981:0.02770001273259515076,2851179150:0.02250806892778201354):0.01923801769784866736,(2854270515:0.03450081119012392283,(2655592766:0.00808715669550202215,2854282614:0.02064316908900722461):0.04556787793321055019):0.02799927378720797402):0.06667964911802319594):0.05207799974040874108):0.06380298779285333011):0.03747882402487951597):0.02037423609509659422):0.09574615014728536655):0.10642858144918183882,((2851218445:0.35574998699404519753,((2541380107:0.00460760364661208857,(2600854663:0.03221881940720239951,2595313282:0.05179219707735072120):0.02642909650889473799):0.01695204505696099387,651572489:0.00518681729478961181):0.33290010084381504996):0.06159573213622616256,(((2690466709:0.07879640423093461910,2690592206:0.04826571065235697733):0.16932782917099842290,((2581434035:0.00000100000050002909,((2587434697:0.01996200617600530497,2618094669:0.02827145316336994799):0.00446097766191313593,(2673819097:0.01697479733833788876,(2547388268:0.00754501325107475359,(2744844974:0.01177730770272055784,2839869908:0.00000100000050002909):0.00820298581413588142):0.01144220949669790856):0.00417081566992292055):0.02754572332556084677):0.20064093626163292949,2563406545:0.28470689876999483170):0.06780376546376579161):0.10863154210285561052,((2793195158:0.24930680745342864713,((((2668227956:0.05946627347894047760,(2690446722:0.07604944902646695870,2848020308:0.04262194660311266481):0.04529685077551975220):0.04601588605914621460,644861323:0.20894402789410107535):0.02077898103312483119,2848035861:0.14518304633887066379):0.03608399715719628337,2595326666:0.16366934689085471666):0.04898113106243834336):0.15379275025804101107,(2674152203:0.41275503009848546476,(2514105111:0.33442870932842122533,(((2639134067:0.02469023794099261052,2694845306:0.00836237796642182694):0.28198007285568849056,(2646279671:0.07989525402409299037,2648602415:0.05551916537423493697):0.20129102423319630844):0.03398524290432368422,((2649986317:0.02004113514341476429,2710247904:0.02651951646178837135):0.30701565335362296372,(2676267038:0.15882995244221917441,2824367484:0.20607967952600284023):0.14949874040051461255):0.06161137354775105685):0.30975026156637991415):0.07052796260195995370):0.09214178280375009966):0.06022087284896116693):0.02452741745498168702):0.03178659543957489814):0.00930688551760558772):0.05279823556619109293):0.02107313596875287978):0.04728077198986446739,(((((2507136244:0.23405483939495086432,((2647606339:0.00826190259841879347,(2752696798:0.00815510432698845350,2688208271:0.00795221155385922307):0.00763021909921930176):0.14733716392260570727,2559157561:0.14364163742228733267):0.08143232967276148315):0.72602225660812180763,(2739813806:0.59414424830569145808,2771288167:0.93046822253845795636):0.18158699688819124329):0.20985624158712545828,((((((2730782646:0.22290179008636715197,639703670:0.43528033660669196436):0.13356586613246104744,((((2595077219:0.25354928836760043387,(2612206442:0.05882648447379468931,2833563510:0.08337689958345562147):0.23400861231318395572):0.29357542124950741780,2524230385:0.47204975168878826608):0.09946061809525798270,(2758057849:0.39180299863239659297,(2831565583:0.40618996304988319590,(2705031494:0.56281875809855741455,(2523530632:0.43635778775009004260,2758051453:0.42386742511354369434):0.02644198427849512451):0.05357769006913890020):0.06832582170644464770):0.04670269954049809796):0.05716744610397157811,2571096570:0.55997694036922884830):0.04618528063213266088):0.00000100000050002909,(((2508667504:0.20213151787238051171,2689586402:0.11613841002000009628):0.16492959983636709675,(2523309741:0.05699845698745882594,2572191775:0.17967059270648463865):0.33931581814872324721):0.03634930249556531795,(2814150567:0.36078838535222801376,((2834731882:0.20361057805420179623,(2541021752:0.10955802629059060993,2638627613:0.07771095635572310145):0.09825524856942724483):0.30861470796336659683,(2574159582:0.20172722646461113682,2731395420:0.07586103880150184275):0.31174804448699672266):0.05045717284655315549):0.00518931873209800207):0.06915840019869530508):0.06713320596575821086,639702500:0.49107992263946748102):0.08024123977301768351,((2514388851:0.04751722155370043110,(2508699553:0.06726991778265974109,643539014:0.05978951635370848006):0.02008644947014357265):0.36350877351161536843,((2676911918:0.39135702150549905864,2686628276:0.44517918675451895183):0.98211685837607576310,(2753574053:0.10674144766942439411,(2514488127:0.01357855070400750160,2563205284:0.01141660791829238707):0.03579102586955306559):0.47122224985440075429):0.09112877511872465031):0.09427113082198772254):0.14319845440829476191,((((((2773022975:0.46402168502825641427,2730420986:0.26031144687718194008):0.18605355668224438093,((((2775737465:0.20037559880175853655,((2603085246:0.20477820505721033850,(2775710117:0.00000100000050002909,(2775695356:0.00664490295280572608,2775727270:0.00000100000050002909):0.00608847234633098922):0.24663294357074488916):0.03399172676582019187,(2265139512:0.04183524298194071095,2743945242:0.04105548679663437173):0.07450938122702893684):0.04542256879125450980):0.06524657121720606190,(2747961698:0.28470257277975818955,((2789288090:0.06600171832019630092,(2789248776:0.04097220148127300732,2789326334:0.05557315514407291240):0.13911326319488492853):0.15006862162950382333,(2789217784:0.22543565561016420951,(((2778682185:0.98960300795412847741,2546936432:0.22303289896207531551):0.06233753750531707133,((2787785136:0.20339447124238374531,(641433271:0.09414584372067907880,2716855540:0.16731416343143282188):0.31079452049759659360):0.07109092489765987677,(2722009004:0.10246724333706434817,(2711438147:0.11127572610750990911,(2713000571:0.02794015795879773237,2721866675:0.03297268744950690444):0.13608138670749916899):0.07481200601828812136):0.11738009724972536807):0.02509346486828587311):0.19076676182670623816,2787399587:0.39826742080202937046):0.05897401939302803625):0.06784709065819627405):0.03067061510121657508):0.04184250846132641505):0.04559861928664515202,2752197984:0.31420432809396092733):0.05009034880500787962,2636194807:0.37966575970629679038):0.07631491651508383323):0.08866231203062847899,2510830365:0.50089382545378902112):0.06295552428859574334,((2814203248:0.25087075537087166754,2814208846:0.24498727053335830894):0.30256333778130029000,(2540574084:0.38854394106523898467,(640893114:0.15123260638504157360,(2771263226:0.01539411570229217395,640597432:0.03833459062201922951):0.19254456434846861645):0.27836646026327516168):0.21475129899193662331):0.14845558116396931347):0.05356350314589598122,(2811908345:0.68120232359515975329,(2619835446:0.60784592762060873916,(2636349998:0.71021388740205604329,2694714379:0.51054102952078450617):0.07186708320190693389):0.05671222033248667083):0.04398975875598214180):0.04303097396051871332,(((((2624322685:0.60751471225379016783,(((2789257859:0.38841554444331477525,(((2790592011:0.07681051368666362567,2790594670:0.01890138676671335519):0.30276019649878194162,((2752835866:0.34175454751308642631,2694723019:0.45905904015562731812):0.04462025247368327230,((2775690657:0.04108912187763383989,(2775694809:0.00000100000050002909,(2775718694:0.00769404550678576792,2775707650:0.00766215468104743634):0.00384498466579628580):0.04060134880826849618):0.23645682852551633268,((2789308298:0.06909013652132320327,(2790575541:0.05740577440146191895,(2789278607:0.01783078655523045314,2790582877:0.02856482299039634146):0.03103842325111318134):0.05411756132039913236):0.12183221668276815464,(2789263268:0.24407168404846707466,2790599933:0.09541837290460679355):0.08891693438489742252):0.15641897297395129796):0.33912493225642870165):0.04338011023896633928):0.08123886379462404161,2678106457:0.71960596841662294310):0.05258967468797513811):0.11927877623571198074,(2550579063:0.46707915714408093644,((2582832821:0.85060660697810119846,(2582687130:0.66530203222357586768,(2582762880:0.22190543100416199040,(2582671397:0.24247759487436690296,2582723058:0.20072849390178729156):0.15725455485156636382):0.14519309059612417467):0.19463577360236336555):0.10127909895838545229,((2582698315:0.52205989496505023073,2698260855:0.33612872905208218688):0.06228048723026490679,2687239546:0.43135761818870099749):0.12710007175947363178):0.08217343996312093113):0.09662408783791448519):0.10656007143519867497,((2582747720:1.10254081846629214958,2811903082:0.63842207871031242394):0.07329234394941812336,2789242021:0.52660989716973383157):0.16686558675802362628):0.06712539262064939893):0.10307130506671528802,((((((((2799077417:0.22913446938201484371,(2738883019:0.11357027605821505556,(2758161852:0.07184967173380532590,(2609763489:0.01181262937267158787,2689754358:0.01459778413588106068):0.06512203384099009285):0.06481859375992840566):0.11022450025973674903):0.05306961467880792066,(((2536361455:0.24327978478044853805,(((2666219747:0.00290965138965611518,2858915070:0.01296899889789667783):0.19544222506923317195,((2633351212:0.01648739891849744163,2791363426:0.01995454182486072411):0.10743779205143592914,((2843645543:0.01127517808854430412,2770875571:0.00827136110743062307):0.02496874378003468772,(2524228616:0.01754696348669688988,2562798778:0.00694151123119411944):0.03080461333190050166):0.18064989893456084857):0.03500076068590533829):0.05413392310711802324,(2611049238:0.03826157169285678006,(2836725188:0.02694054068109355202,651422564:0.02531446563767688826):0.03905485801398845408):0.26398080018925307311):0.04019130739545351272):0.03868081668127894973,(2821108127:0.28661913579249859163,((2831472299:0.06023856347385992543,(2831865225:0.05033947145738017909,(2732746210:0.05730818782169918441,(2831369899:0.05939077971606433054,(2690587246:0.01218494893393641358,(2824797800:0.01621262593831566609,2824803694:0.00802838120703425195):0.00415063434536090767):0.04568199650005513868):0.03930845529725227744):0.01117721951529453660):0.01811485261862139443):0.15303514688082553441,(2688182667:0.31110217411282187205,2772026610:0.19340768739972691304):0.08955314895503277417):0.03310594800455489428):0.02207357059817725495):0.01971664398089933642,2719897564:0.22679037317214506553):0.02528835626111120699):0.01163011017824627444,(((2788711978:0.19569321566978234439,(2691380417:0.17096207170625959959,(2753478359:0.17340658623581203801,((2873576162:0.07728690827637539618,((2691478585:0.01061106566139984921,2731800055:0.01264837252187904840):0.00000100000050002909,(2737783267:0.00406258132026077017,((2612137072:0.00062360907081223120,2612144098:0.01620694256307454034):0.01619511382585563097,(2722884900:0.00807320347318220624,650861764:0.00402323431850361637):0.00000100000050002909):0.00816816955965598765):0.01025055435063999473):0.10089034257286196017):0.05752564656716941532,(2742549475:0.09954196118838991303,(2844200483:0.10086573076111698954,(2810435345:0.05586696442899669740,(2834880750:0.04542200652702384212,(2739412697:0.06864194094533260238,(2557427126:0.01289204995855854421,((((((2844219859:0.00776174322566262464,(2637253999:0.00772355662629437955,2638268537:0.00385313400432445944):0.00780490742549854941):0.00378584182456759202,2839361620:0.00389323359148841842):0.00391597046532638892,2562174408:0.01158759646447942923):0.00000100000050002909,2688135434:0.00773170154262594733):0.01169595267085864025,2528323301:0.01205487526084753937):0.00768648307271065524,(2619354136:0.01160368836695818869,(2549786399:0.00783448489215358632,2652801647:0.01179332634181656098):0.01549025048164775868):0.00000100000050002909):0.00655028425246477128):0.05998733665136015553):0.01708042029052545333):0.03231515554924056788):0.01757515572670619378):0.02818152366523166835):0.03500774178379134627):0.02874465344953792620):0.06679386960646666038):0.04911241053716568217):0.07006268362921838633,2556980566:0.41944528718294904479):0.06383301099959666491,((2511386683:0.18308480526024389912,(2824518891:0.21345860624431212127,(2824520302:0.18792162260256609074,((2758635300:0.02140569013369100423,(2511250358:0.02292073077450396124,2655479316:0.01851513096227970154):0.00820510538622323815):0.06224325848282406815,(2620948729:0.08494980762166808030,(2647992510:0.00000100000050002909,(2550692815:0.03148761757911387738,2819593718:0.01130543273442083732):0.00910285144538748939):0.03335597414555966506):0.03275006904515975759):0.04226192923517886613):0.04692217035665884051):0.05002747692502772930):0.01477711776883580165,(((2844120225:0.02020777891494148978,2719586489:0.02087478961339350736):0.12903016001494443943,(2735966768:0.15504718935001154945,((2552972155:0.00075424278844573645,2682360060:0.01868169146878299533):0.06511652266969282510,(2844110942:0.09006276380648205182,((2819614153:0.03086172019320180399,2851226048:0.01805710784838340105):0.01827781917455242877,(((2553939692:0.00000100000050002909,(2521558616:0.11916813139027201962,2805183494:0.00777630967636639987):0.01229079840202066190):0.06794485771036946897,2841758282:0.00000100000050002909):0.00131388273503055481,2770375117:0.01034185648019166764):0.08055781591654675999):0.04782197595829171949):0.02244467540382035636):0.03519899993843907116):0.01862933910992147640):0.05215669866749705202,(((2765569727:0.01923500844714275126,2839097350:0.01494882212779103173):0.04544881448470867308,(2732445866:0.04104509733706267205,2808981896:0.03300550134120747853):0.03583772475788753187):0.04967518652051783334,2655273825:0.20221453603868072557):0.03424114560709969057):0.01273340738381122800):0.08883908416076555237):0.03693682970414745997):0.22197004878342754819,((((2514162345:0.01970833875103973967,(2795734725:0.03103115428564256345,2550607570:0.00639860186520216975):0.01151622132217986448):0.22628338928123348239,((((2823791152:0.21313618569456752039,(((2619974251:0.07669634571955775970,2524259191:0.06098966079254098532):0.02953681375538566925,2772021791:0.03312196955729346248):0.01299071763381011262,2832653335:0.07937361786704578981):0.07329104795785974791):0.05373611850132355150,(2753217198:0.10379906086911695751,(2619989815:0.12884217590968990996,2685993439:0.13632317858655723652):0.05009222670120216936):0.05320022132329575021):0.02211450848981015224,(2617292490:0.10652243898471513983,2789576008:0.11026715804541642463):0.11281347730897012260):0.06724008924824358135,((2713783255:0.07341244157392722014,2756148894:0.17907131406085838310):0.10164448253485820761,2788969934:0.28370778761368331544):0.02922477699277149440):0.06237435320821765883):0.18653086935093532439,(((2730516571:0.17950770417081657326,((((2682622831:0.00391847546257274599,(2546916212:0.01176517395418837271,2849012520:0.00949413825051687379):0.00268110924451895813):0.00000100000050002909,2587179816:0.00784496576954358399):0.00792304277375003099,2857316399:0.00396607018558626720):0.00789773579466836705,2568637884:0.00000100000050002909):0.24017403776254059311):0.07529308615933502646,(2524649679:0.25872006564364591341,(2611994083:0.35519147080073815159,2649241110:0.14660542943197876764):0.11928150364314954457):0.08289205037951263844):0.06907860889409486727,((((2621152814:0.24489199647001275162,((((((((2719635238:0.07774302486879319796,(2548616676:0.00000100000050002909,(2846089154:0.00734725938378880724,2823460130:0.00431600596966207496):0.01540605721609378601):0.04628496061276179269):0.11866104887439873905,(((2815376962:0.01016295058004748793,(2845782811:0.00790605254795205548,2815632688:0.00394487483930232828):0.01028229941926930326):0.10827161059757159367,2793513815:0.07254443639494782825):0.02716866844969721001,((((2652427648:0.03992167646253966945,2732464393:0.03523176258814264550):0.01683318912165806397,(2871685349:0.03662661759306905240,2547801380:0.14253741622941312750):0.02670828897954871314):0.00961539462946621459,(2588745771:0.05846904910170028224,(2861008989:0.00378265947970149886,(((((2543116036:0.00379628923201022397,((((2559634712:0.00769512111479481609,2648607686:0.00382741408907859553):0.00769096390448653286,2559798586:0.00765530589089620950):0.00000100000050002909,(2726213935:0.00383209396894549454,(((2719296338:0.00000100000050002909,(2577736587:0.01531781377618354756,2694437138:0.00000100000050002909):0.02172580404723545994):0.06241638779994141545,2565308879:0.00000100000050002909):0.00763690893540849326,(637639330:0.00761129846859187782,2861027160:0.00761010679427857623):0.00000100000050002909):0.00383719392185184836):0.00000100000050002909):0.00383235891821443950,2533320419:0.00762951375584485468):0.00384436826900989240):0.00000100000050002909,(((2642128614:0.00380868415734093163,(2730825204:0.03058737920273694663,2870434541:0.00000100000050002909):0.00765601610427021299):0.00765619511905234803,(2640898682:0.01155844621743557822,2559919126:0.00759296942310645241):0.00385794538819508263):0.00000100000050002909,(2849904216:0.00379874320038001406,2851931683:0.00760719861281103707):0.00000100000050002909):0.00382398578669443552):0.00000100000050002909,2572446212:0.00761856874646361405):0.00380514464885609287,2825488015:0.00379367582778194091):0.00000100000050002909,2565313686:0.00766284741622797003):0.00384664154674044679):0.05865584490522188221):0.02385596021677427458):0.01255271203822717202,(((((2618903472:0.01187047827670403496,(2639411848:0.01173860406836020782,2601525924:0.00000100000050002909):0.00000100000050002909):0.00836247012498669492,((2611792860:0.00000100000050002909,2721668353:0.01168548846729141298):0.00392150471338014762,((2559141172:0.00387655252769930929,(((2694411085:0.19878748950447658328,2519292042:0.00000100000050002909):0.00387733783928147615,(2550849496:0.00773414258916711121,((2742808274:0.00773184311982282393,2720290101:0.00384302209391963485):0.00386702598565009112,2548666849:0.00776036722760069068):0.00000100000050002909):0.00386507981279007873):0.00779689815799766792,2778801926:0.00778102656429717921):0.00000100000050002909):0.00389197639713562311,((2660251028:0.00386703791992527683,2589815271:0.01173798113413503617):0.00390002819573111083,(((2565303994:0.00000100000050002909,(2505111934:0.01970232457176612079,2768954466:0.01188826795032659964):0.00387835048688796920):0.00388822524005355942,((2666829427:0.01174704836071908433,(2769111255:0.00388803019750771570,2768985131:0.00775946549733381660):0.01589620746498672868):0.00000100000050002909,((2674558947:0.01169670757701324511,2768921308:0.00387442665840195084):0.00389538406489044935,((2769127119:0.01174718188793616794,2516391585:0.00776880587034043096):0.00000100000050002909,(2768975481:0.00388195770795782312,2555655304:0.00776604573139118119):0.00000100000050002909):0.00000100000050002909):0.00388095068307875912):0.00000100000050002909):0.00388366790366891437,(2539006240:0.00389148004109940611,(2610623647:0.00778204701959175210,(2570411726:0.01173761125546710776,2715798839:0.00000100000050002909):0.00388165486984239604):0.00389829163916415077):0.00391073408372195810):0.00000100000050002909):0.00000100000050002909):0.00385134509222834079):0.01534486475434720248):0.01918383488244676874,2785230867:0.06581798281287631891):0.01494495954821695172,((2786864408:0.05579323822053074838,(2841019578:0.01924004380527532393,(2850200148:0.00383974216886687203,(2726641142:0.00773706196009004039,2588757414:0.00378726329882148006):0.00389466756777736298):0.02377466270437102874):0.00979883916557608946):0.01614157246994970402,2788892265:0.04415279548148078048):0.00885987362317091319):0.01715498317380378598,((2791798216:0.06574867993846687797,(2561346787:0.00000100000050002909,((2659279103:0.00774584751892615306,(2547167846:0.00000100000050002909,(2691134277:0.00769406821628063238,(2580322780:0.00769423705770252465,2641747123:0.00396697325625897188):0.00385504407591978019):0.00383063034356375840):0.00772914753290746687):0.00389626685778842602,2533400950:0.31157093131851343326):0.00000100000050002909):0.01934736072427582429):0.02499939985657347735,2774003265:0.04866107756632126469):0.01832489043169589771):0.00475178426146645721):0.01781558858543114826):0.00790338725011268707):0.01436762643673371309,(2813651150:0.00797636312331284625,(2824592168:0.00772823482741078101,2757617576:0.00768306656720563804):0.00353025257001510651):0.07520242587241819654):0.01131636854140134762,2574568107:0.08035009167878517933):0.00857106816974981083,649674633:0.08673074199546537688):0.02314168646295367698,((2548763058:0.12311404434457558221,2776520544:0.19181325679204247470):0.01074628151872406533,((2841262641:0.03329501852379861127,(2788614797:0.02130681625248817893,2565762331:0.01013073787521470009):0.01363765409853677849):0.04674842590458003905,((2746266546:0.07247319907136315353,(2788716878:0.03268983447728124325,(2562986445:0.01030486603045185391,(2852079800:0.00522138260909759885,(2850136095:0.02304446278167921608,2850118495:0.00382571405945974358):0.00248190660045993598):0.01971847839198264535):0.05273355765047917781):0.06058464890119701074):0.06393903058108216242,2691280857:0.12384009712853291663):0.03240049314403771474):0.11771179451445756836):0.02764235025333519613):0.03506711032689893009,(2792899644:0.08774708214772229675,(2789594649:0.01149101003328940711,(2789617719:0.00765967031910472565,2789614027:0.00381665476082432547):0.00000100000050002909):0.08409603679464422443):0.11461759319455440409):0.02875822878200242835,((2792879864:0.07374671375806141072,(2517283338:0.00800812707182359251,(2647346210:0.00793931013984327041,(2859366570:0.01595044446610150227,2688893998:0.00792066648371398882):0.00000100000050002909):0.00394613892041166623):0.04157294410029498122):0.06298291340415045070,((2774634232:0.10799013618797019542,((2552673022:0.01580119847750796960,(2859342922:0.01969318140344069115,2688323496:0.01172435068534820671):0.00000100000050002909):0.01186295397902496773,((2847704772:0.00779207307103719354,2784278368:0.00777795667239576834):0.00778831832458822242,(((2668785387:0.00384111890650258537,(2745155985:0.01580770888202893271,(2618414668:0.00000100000050002909,(2849059776:0.01172650745125774531,2579040824:0.01176720220778562989):0.00000100000050002909):0.00000100000050002909):0.00790478238154203143):0.01181942717739404604,((((2869532085:0.00394945463123382197,(2670752269:0.00785078556709196441,2555075545:0.00389359847329395249):0.00789874309118538016):0.00387025706377161450,2706055897:0.00393594193342424684):0.00391023278176568650,2851260808:0.00390064109609339653):0.00000100000050002909,(2851097658:0.00793149740276926501,(2577524362:0.00795401555743849992,(2859322871:0.00000100000050002909,(2851265978:0.00782016348645048036,2579314525:0.00390054283808468185):0.00787286023853957413):0.01181239017327269727):0.01187823200327894554):0.00393228456941952312):0.00390103332826673664):0.00000100000050002909,(2714301116:0.00000100000050002909,(2555200950:0.00774614117032791216,2753693600:0.00773418553227984192):0.00387948417772016529):0.01178491601138570086):0.00386309546047228355):0.00777692996483832309):0.01646846233432869289):0.00868822574563955091,((2682340740:0.04415239223415883679,(2807182952:0.05506579603535455975,(2847710606:0.00410398437402339535,(2719074969:0.00000100000050002909,(2813317976:0.00757001939358695024,2611913526:0.00759946695312127725):0.00378145939508484638):0.00737779000288166058):0.03979044806699646997):0.01249829776410739390):0.02105708710599661637,2785377787:0.10815917320692150505):0.01424625074315460753):0.03495693707196794592):0.09582412185718904019):0.06371880173177404960):0.05248920875897874344,(2649790658:0.19587793760273738974,((((2598020340:0.00786701902303335414,2813584922:0.00390166383275221884):0.00000100000050002909,(2813242849:0.00784748575839133190,2813714932:0.01181976126849830153):0.00000100000050002909):0.00000100000050002909,2831954083:0.01193160702642432833):0.24891213500231504363,((2574244030:0.09203453140276217359,2792882669:0.06609794960911760664):0.08155120737276023990,(2640910217:0.04537713942313982562,((2652299617:0.01616910007452693199,(2649732374:0.01213716828898686942,(((2849067371:0.04577006801388536911,2563672558:0.01201484146688750441):0.01954854828090631449,2649706625:0.02383444815171961717):0.00562179579260740307,((2744882743:0.02014904920531215490,((2653107131:0.00974802433410739549,(2553375641:0.00979359691779549922,2553371169:0.01013527968037617778):0.01216053029032720771):0.01024999365409173281,(((((2864770995:0.01221942711669727483,(((2844062408:0.02042734838718391135,2823481029:0.01215739105109145402):0.01238679978656343113,(((((((2633913973:0.01618501442381193797,2648075210:0.00810558556628453337):0.00408054680686367917,(2641767173:0.01222979921825488939,(2530518085:0.01217014598363813128,(2793107060:0.00804215053767751847,(2852468542:0.00398819664782810741,(2516656412:0.00797258033658381805,2852508007:0.00799540675788311221):0.00804359569737289962):0.00401943216851791997):0.00808264709924026367):0.00400326679579976821):0.00000100000050002909):0.00399594987262905012,2864765894:0.00406289332960266779):0.00805045843189747604,2526373355:0.00399825252837034475):0.00000100000050002909,((2688796806:0.00399797325646865029,2708913529:0.02019570349892548661):0.00402807851205306666,(2688619968:0.02441662512791348619,2692695236:0.00404213050142593431):0.00394928473508776839):0.00000100000050002909):0.00000100000050002909,((((2648935077:0.00794217295370805258,2847839497:0.00394821636553806515):0.00396213435009038287,2553010569:0.01191503851149734727):0.00400301661853854490,2619537875:0.01194397278286475107):0.00000100000050002909,(((2847843193:0.01599261675237982974,2670854302:0.00395459946314808287):0.00400233896342309936,2708861952:0.00398650947828177536):0.00000100000050002909,(2645869300:0.01200196569601973476,(2770346457:0.01210548582188277975,(2530506814:0.00809335902195653170,(2851275153:0.00793538126141733226,(2530500328:0.00399466356693702323,(2642233821:0.01235119603640455650,2551780963:0.00711875008554528101):0.00000100000050002909):0.00398610603788497088):0.00000100000050002909):0.00000100000050002909):0.00396666902749560381):0.00000100000050002909):0.00000100000050002909):0.00411159251456753253):0.00400207329773382553,(((2611902238:0.02845093594394453723,2641555056:0.01216273665558814145):0.00396674934211504668,(2647420307:0.02425048137794919012,(2633395384:0.02115435500341072278,2851279790:0.02473079825754471647):0.00382054754370835317):0.00409201385899597789):0.00000100000050002909,(2545548809:0.01220985311554362816,2612261422:0.00802767833138651188):0.00000100000050002909):0.00000100000050002909):0.00000100000050002909):0.00402387488561223045,((2687645475:0.00399416841092281680,(639714517:0.00810174125118018340,2793112292:0.00812981249684809407):0.00409900295949775645):0.00402488449421944516,(2587457843:0.01611898097950646355,2657820130:0.02450071759898639345):0.00000100000050002909):0.00403687115983782183):0.00398864727644377120):0.00000100000050002909,(((2844067412:0.01614888183810194236,(2847834810:0.02459079119547745093,(2640691825:0.02022874895823678632,2630116110:0.01616055971775262265):0.00000100000050002909):0.00399658056994962006):0.00000100000050002909,2579653300:0.00805290618915450659):0.00802669910613799421,(2587447886:0.00000100000050002909,(2632949458:0.02850136104617024060,(2859379709:0.01748505053392968717,(2647979800:0.00558271013007606565,2518327407:0.01883066517178211968):0.00793232699516680309):0.00664779830956456919):0.00000100000050002909):0.00799248879626441103):0.00000100000050002909):0.00800177565652405477,(2635722316:0.02013465586481682362,(2553367226:0.01627342619479226968,2864800207:0.01619531405247008962):0.00398223489194926041):0.00000100000050002909):0.00480841515555654759,(2641067041:0.00478771670885255220,(2530511727:0.00394562736460336849,2553356955:0.01200186898493676990):0.01522297198609219408):0.00801027866400928247):0.00317750652936236392,(((2567053576:0.02455814012340506308,2587463296:0.01215303899778802550):0.00391737877975378412,(2723964944:0.02002914391984211839,2729004968:0.02881856787051941329):0.00000100000050002909):0.00398260442401280907,(2525955818:0.01601517848297931770,2553362150:0.00795369968713066297):0.00000100000050002909):0.00000100000050002909):0.00792044388797658212):0.00405267553636879177):0.00000100000050002909,(2631860402:0.02317594170943759052,(2553548836:0.01927494364212924485,2652840708:0.00893114878913959208):0.00395987362616766810):0.01289197975529104805):0.00000100000050002909):0.01211498061157160154):0.00417716669428439425):0.03617728899166845064,2793132738:0.04781870416410430313):0.02505392182956214450):0.04659844598154676970):0.09453330507774655722):0.06887708465570516192):0.11822507288305968143):0.05916236724531865471,(2574516432:0.26580571716400364091,((2659957905:0.00707403114983734104,2850899429:0.01213214183769821021):0.22443969444674011227,((2668522725:0.00180342716990522728,2668529185:0.00927954406139682060):0.11779470420188525859,(2691061157:0.01381631070789616882,(((2857251713:0.00745689345870639408,((2848571125:0.00375041778257436320,2857246334:0.00751941189896237604):0.00371405427108211384,2852307078:0.00746612872111652569):0.00000100000050002909):0.00372284705436512096,((2852298992:0.01118337278729246258,(2843767216:0.01126595526562576034,2697830895:0.00376008718368638344):0.00748512825003101474):0.00000100000050002909,2611728038:0.00000100000050002909):0.00000100000050002909):0.00272713393600009131,2743791250:0.00848831098171681786):0.04180768728849543897):0.07194029166999149627):0.12258452255577916012):0.13131331270374749232):0.13484053769647180721):0.06252889976684170015,(((2857773631:0.39532678262309395301,(((2772419721:0.31769869328020905463,2582578726:0.26212184772413099632):0.07230882293576620934,(((2641838079:0.00000100000050002909,(2742217076:0.00741897112970373983,((2745002613:0.01092688610748506969,(2817759040:0.00735141846722668895,2869378126:0.00733030267543960650):0.00000100000050002909):0.01096095260620098995,2871507599:0.00358372742696802006):0.00365870976180620059):0.00734936345875006510):0.13565053262824514069,((2869387339:0.01118642261967619199,(2683252603:0.01826294035026350404,(2640808644:0.00000100000050002909,(2778197182:0.01130763896815019029,2804904533:0.03905077908306392453):0.01531944083532822513):0.00469813973553228313):0.00000100000050002909):0.23013859821260687633,(2847764400:0.06340257047528860546,2646986979:0.15018058262784525492):0.05821120300632880856):0.04614707191958787591):0.03956740718216848057,((2841350738:0.00000100000050002909,((2551821606:0.01133322543397131087,2776794610:0.01146369788629927368):0.00377797385873998408,(2844041826:0.00373689318834457412,((2869391728:0.00376240176878761372,2505177873:0.01138833323320798119):0.00751422814294795943,2699492340:0.00756727270821418337):0.00000100000050002909):0.00000100000050002909):0.01132861778541283462):0.12461169101387871427,(2687072923:0.16122925310695429557,(2678059246:0.08546614721842762941,2731093855:0.08810056616171488275):0.07211126122313195330):0.08804550644650299684):0.11834098481283150672):0.06951547481093180159):0.03450131835816348108,((2792118902:0.28429670042903215643,((2532565951:0.13232852604708750244,2619388048:0.11912815494595896393):0.03065892843231967160,((2632466220:0.05848117610086832341,2633634976:0.08261850882796496764):0.12048389748759993911,(2832395878:0.11768093343349560198,(2688071328:0.03000163746762515501,2731058875:0.05199537278921062544):0.15384091018316414790):0.03299982084930255105):0.04623681093538752757):0.03816922756419635632):0.14007511905975136846,2632469940:0.25724060265303166917):0.03656339511656177960):0.16780938240172482701):0.05276906608221261508,((2515872469:0.00000100000050002909,2778188288:0.02762189547200775974):0.25396921199251337731,(2641105265:0.01548435496174394368,2648178585:0.03521202345184204496):0.25951987361136497068):0.06460988940288513172):0.01110828496610089325,((2837150509:0.38529329548774460257,2788871052:0.31552692763451939406):0.08161214987314219238,(((639797869:0.10528265213011790691,(2501718320:0.11134981078615455163,2526096750:0.12812954166884407692):0.09442950804866152847):0.15099062739459304106,(2618559141:0.12431544267153610273,(2850905308:0.13000270745941086559,(2551553194:0.14499956988204110164,((((2523726412:0.14534085562315413043,(((((((2815465179:0.00788320343680978461,2815504916:0.00789871366088478952):0.00000100000050002909,(2815433141:0.01987491671108746263,2815599583:0.00778137956276697858):0.00039188271396786841):0.00397217741955934768,(2815531755:0.00790920509549156853,2815542388:0.00786561823958500765):0.00000100000050002909):0.00000100000050002909,2551453552:0.00796813267686666792):0.00216774569816107149,((2815373066:0.00793345182872130447,2815647358:0.00392041622922235846):0.00000100000050002909,2815503949:0.00785770646099080879):0.00575288415098142679):0.08856595939782718752,((2632787011:0.00000100000050002909,(2640984588:0.00785149730230148661,2629735813:0.00387073507313308047):0.00786897965486258247):0.05892228599531514066,2600835257:0.12501364776805676260):0.02123957797357049412):0.07871088712425630685,((((2714689258:0.00000100000050002909,(647180629:0.01164564007787830847,2714692385:0.00777556152150233118):0.00382546854745236886):0.00384670773170063367,(2647226700:0.00769431957843174155,(2554675957:0.01172466146707709655,2546698881:0.00774300615487886514):0.00776007964108979195):0.00000100000050002909):0.00000100000050002909,(2602094086:0.01182663220144812566,2718670743:0.01171205867098098520):0.00385484699527943861):0.08577776751620763696,(646184654:0.01647173468373475461,(((((2532472805:0.01394888918503008057,(((2696554272:0.02703279711651870518,(2744877930:0.00780151344491954082,((((2581031385:0.01161682626192446499,2665317836:0.00000100000050002909):0.01161628665797283244,2526628795:0.00774007087185635267):0.00383153451443197851,((637049876:0.00000100000050002909,(2696860018:0.00000100000050002909,(2693643626:0.00000100000050002909,2694170801:0.00000100000050002909):0.00000100000050002909):0.00000100000050002909):0.00000100000050002909,2612452031:0.10962375886819489268):0.00384130687431255601):0.00387311714415159575,(2693695822:0.00386318557263668188,((2632458050:0.00383698831395760378,2695775255:0.00766798938674200306):0.00384778993523567439,2663238490:0.00778040376799726471):0.00000100000050002909):0.00385573388846427272):0.00000100000050002909):0.00393347567681810902):0.00000111042094564833,((((645457397:0.00383550061945786645,((2522057834:0.00768655827688700943,645430210:0.00380126758916485676):0.00766897608418256119,(((2538147257:0.01547724963577153112,(2733479996:0.00766551588048226297,2531943264:0.00381918331496660865):0.00386736596607298528):0.00765427216730485763,2538120429:0.01147570603795321567):0.00000100000050002909,2744918145:0.00765055899435688417):0.00000100000050002909):0.00383152266800326118):0.00000100000050002909,((2715517827:0.00385286476959551937,(2697559022:0.01162322628508618248,2523083002:0.00392948856925552214):0.00383328650347470852):0.00395109252348335716,(2536987379:0.01159662324933456203,(2530013516:0.01156404010624504167,641025656:0.00386009253836260740):0.00000100000050002909):0.00387465130202100435):0.00381724737667224218):0.00384678074248615909,(2665288680:0.00383619066460863176,((647240179:0.01946641393643157650,2522061792:0.00774146843517100822):0.00000100000050002909,(2678179975:0.00764734118988277031,(641019155:0.00764014464019912350,(2659683685:0.01543303654524642334,2639333506:0.00762987873831147759):0.00000100000050002909):0.00000100000050002909):0.00383278838793065001):0.00000100000050002909):0.00384007279969121509):0.00000100000050002909,2769253227:0.00776689420216451071):0.00382752338477505925):0.01686660030923245110,(2694001453:0.00000100000050002909,(647192560:0.01166404846005677023,2683260090:0.01158524417084171552):0.00000100000050002909):0.01569221418803213447):0.03543299235132164882):0.01029253253272597625,(2720507502:0.01178430149748948760,646180903:0.00800037008783090198):0.00391440956516276011):0.00400892645298978230,647219330:0.00780558176284280696):0.01177922818311923081,2719618175:0.01581046287054667029):0.00387075872551308946,2571269133:0.01166531510427178120):0.00725538628118733032):0.13823707426024550715):0.06418405154418037328):0.03359637040048587403):0.02510890554615819587,(2586952901:0.12308978141149667929,((2742126955:0.00778492591400587602,(2529785321:0.00776999546874120300,2844779909:0.00382428521547366253):0.00392341442043514423):0.00563157557714836707,(641058659:0.00779185807568566913,(((((2808121659:0.00781218151288134380,2549991951:0.02390904416702180693):0.00000100000050002909,(2551515191:0.01176340439737007422,(((2844770327:0.01169560809753989253,(2794246693:0.00787647560365358802,2649120705:0.02772964643511452790):0.00372749587780026341):0.00388459392711651853,2552980298:0.00384784421575436273):0.00000100000050002909,2684998407:0.00772881847066909065):0.00387650742067189094):0.00000100000050002909):0.00388540211280277888,(((2782163577:0.00784526512486552995,(2812655758:0.00786448762599335077,(2728945318:0.01576806645080411351,(2685025155:0.00391712858905125718,2640491292:0.00781373718030132537):0.00000100000050002909):0.00390438146094531160):0.00391366864325456455):0.00791155257529320768,((2781494592:0.00386836586581800835,((2551558125:0.01191643022714603158,(2728975439:0.00748766714770796645,2794319752:0.00538275712644856533):0.00676852677084454919):0.00393400766480855521,(2794339627:0.00388430435999226852,((2817992780:0.00774170070667881509,(2782174675:0.01173246187279249932,2652977204:0.00392498796976601446):0.00317816882791493267):0.00472755593494810812,(2551624813:0.01179061510872029053,((2912640181:0.00000100000050002909,((2551534068:0.00799143319111701375,(2817986339:0.00388157941031043018,2551616754:0.00778704868206356142):0.01153653608534016550):0.01058831935316754611,2551648457:0.01517052192676247337):0.00162723863951677529):0.01176118612881164177,2551606640:0.00781924693537765746):0.00388840655168259724):0.00000100000050002909):0.00000100000050002909):0.00393838814570001469):0.00387664986711963068):0.00784336189144896508,(2646080618:0.01171862035342578420,(2805697974:0.00777752256799534806,2810378359:0.00385495221291250493):0.00776222731783936942):0.00815005906962280695):0.00000100000050002909):0.00000100000050002909,((2551636205:0.02765632118493854819,((2769241723:0.01556415466393657777,(((2807841750:0.00776135067218538047,2807953477:0.01188059789620731638):0.00000100000050002909,(((2808136680:0.00386900122720198764,(2807880383:0.00774481135488870945,2551647103:0.02338212372749253962):0.00388600003089148915):0.00389421750201313826,2807970800:0.00782348824674978724):0.00000100000050002909,(((2551657258:0.00773842223403471002,638938263:0.00771286144181129035):0.00000100000050002909,643498434:0.00385066951182886546):0.00389330701652189099,2808156611:0.00387894823754557534):0.00384632832457049113):0.00389872146878009977):0.00386850032805176585,(((2808126305:0.00779009335897748977,2807982193:0.00766401236868988287):0.00395086523211144337,2728229589:0.01623092089017070735):0.00375916779892025580,(2807789609:0.01172959155916849551,2808162642:0.00386937319473633357):0.00387135195250971637):0.00000100000050002909):0.00000100000050002909):0.00385046807410494192,2781482237:0.01179482447991825854):0.00785405337077057716):0.00000100000050002909,2794265010:0.01178274183154761311):0.00390666189787618797):0.00000100000050002909):0.00788520808247326031,2845272438:0.01181686769327020166):0.00382255555204208310,2794268003:0.00776332012822130314):0.00000100000050002909):0.00611706776276434595):0.08289323853452346125):0.02803280958304525672):0.01993916602708934588,((2794347281:0.09497380456106528646,((2611990985:0.34340265895964849907,(2612060887:0.00681789596740619425,2618550555:0.00509956760691740365):0.04176655264095471831):0.04016123561047889312,(2794383793:0.00789781148247038420,(641120987:0.00792843255480656789,2732523284:0.00394594207695050936):0.00000100000050002909):0.06346521361260200333):0.04347134888637971956):0.07841408307556901880,(((((2631766144:0.08320453049280986113,(2511732816:0.00783489501628820487,(2555175338:0.00392085761189706582,2852540045:0.00784481480978025530):0.00000100000050002909):0.01612228186222007878):0.01168886344114899306,(2794241863:0.20223209340640488363,2672470563:0.09338597013652659429):0.04255831423479635583):0.00778385900322951362,(2731173065:0.09062953431504093549,(2725256577:0.07674856869122526071,2568560742:0.06113715252274491696):0.04516599156418723421):0.03638222224031251173):0.01357342349176619486,(((((((((649922142:0.01193998142886975103,647194480:0.03230764428995171883):0.00000100000050002909,2548924864:0.00391516830376941686):0.00392466498253294088,(((2502887028:0.03210896873358147496,2732529665:0.00791804660866061299):0.00000100000050002909,(2553102577:0.01597603504829320578,2652957316:0.00000100000050002909):0.00398165367990744624):0.00000100000050002909,2747865517:0.01186738493255693090):0.00393654458293582216):0.00000100000050002909,((2712486111:0.02533685115413773434,(2631821788:0.01583796557777924358,(2674387379:0.00392464060262396556,((2637127566:0.00780744291503579664,2582031175:0.00389460547506631201):0.00492734634637624971,(647171852:0.00637355818459453115,2619179928:0.01053248928736296407):0.00385485630871793645):0.00676483396375231454):0.00395918767861737613):0.01176903206531830157):0.08473897354680681726,2712550942:0.02004031917714622565):0.00383610877412683942):0.00392027042136280056,((((2794366112:0.01594071460669345061,((2554339524:0.00000100000050002909,2731230566:0.00000100000050002909):0.17752495327132269964,2702758485:0.01601204597415021094):0.00000100000050002909):0.00397989722426317621,((2664958216:0.01182601395179614170,(647148912:0.00000100000050002909,2659958588:0.01186800794704518866):0.00393936131443422578):0.00000100000050002909,(2595470431:0.01192151375163834001,2673432293:0.01594492496042141175):0.00000100000050002909):0.00000100000050002909):0.00396453257731137296,(((2702765958:0.01591199599998627603,2702754593:0.01187513859220530946):0.00000100000050002909,((((2502905887:0.02010124889475889062,((2547968151:0.01189445792835852611,2665680056:0.00397048243580930445):0.00394233276843996769,2535656403:0.00392941371307321818):0.00000100000050002909):0.00394615819024533420,(((2598686508:0.00399158883957504481,2794379871:0.05390844657476565049):0.00804960613338161386,(2572077840:0.00395647908352726729,((2712271969:0.01780412209714785088,2719852086:0.01592431445931107026):0.00000100000050002909,2600754372:0.00396975430598836034):0.00395602485924780554):0.00000100000050002909):0.00395899125909223142,(((2743864305:0.02016627529041410335,((2621147630:0.01189319482246059372,2661772321:0.01194234542017620984):0.00000100000050002909,2745785220:0.00000100000050002909):0.00000100000050002909):0.00395433977077910229,(2647342584:0.00774571770752588949,(((2815290007:0.00784738815126378129,2531865647:0.01592440451027615084):0.00000100000050002909,2718499366:0.00391253907935158567):0.00000100000050002909,2641454267:0.01187713263999148200):0.00017567696182700722):0.00386524557374233989):0.00000100000050002909,(2674328883:0.00792067521107619674,((2702731404:0.00394277859689918641,(2712282330:0.00789217510460348687,((2743618147:0.02048563675764248845,2712287269:0.02016813128958477516):0.00391671887346543672,2684821644:0.00793672672210651506):0.00392537623998075094):0.00000100000050002909):0.00396513091565251722,(((2730898729:0.00394595286806566619,((2645759984:0.00799095841064018098,(2637380900:0.02422201704119572932,2812844436:0.00677237437367725521):0.00114360013824070820):0.00000100000050002909,2629831105:0.00789162288468236994):0.00396621922187163651):0.00000100000050002909,(((2649078889:0.00793069578871686068,2538063733:0.00791557767891849957):0.00000100000050002909,2549862169:0.00791133148958652645):0.00396529053362324520,((647141390:0.00787075036219411946,2640554611:0.00391682355296447005):0.00000100000050002909,2660314458:0.00786710582561637138):0.00394200730495787403):0.00000100000050002909):0.00000100000050002909,((2551477323:0.01190253036879886789,2743608654:0.00790618935562604520):0.00000100000050002909,(2666210093:0.00791759042811079720,2572927187:0.00790619944592934470):0.00000100000050002909):0.00394952002059662053):0.00000100000050002909):0.00394622663520296634):0.00000100000050002909):0.00000100000050002909):0.00000100000050002909):0.00394611370269431789,2569977691:0.00790187680791434865):0.00000100000050002909,639125951:0.00396455927555135201):0.00000100000050002909):0.00000100000050002909,(641026710:0.01194355546744160605,((2570335830:0.01573367571154385414,(2728938432:0.00788130050214016185,2572630725:0.00391427756752370151):0.00000100000050002909):0.00396593196135965661,2547279560:0.00789350368463005193):0.00397266785341441036):0.00000100000050002909):0.00000100000050002909):0.00394196467593026841,2615941628:0.02785986907897590112):0.00000100000050002909):0.00000100000050002909,(((2581542613:0.00779529381137113262,2702737143:0.00777349108811753366):0.00391779176364056778,(2667221877:0.00781753042810956651,2649618720:0.00388208204213254379):0.00000100000050002909):0.00076063620238291628,(2512507331:0.02337968433586383107,(2645822104:0.03563608672632213176,2655516567:0.02035106008786407086):0.00416483755064454494):0.00406226678374667881):0.00344102024721736760):0.00000100000050002909,((2743622933:0.01621403043033757194,(((641036342:0.01096288857197661587,2642309774:0.02377349189367063478):0.06822762162641053674,2634764577:0.00000100000050002909):0.01231117653903660535,((2598627098:0.00000100000050002909,(2743603425:0.00813680192969840586,2720696177:0.00825824656833441632):0.00389792883176292562):0.00803861054461579155,2536726446:0.02873592935696717837):0.00400374378903625358):0.00786534036606286770):0.01630784162786436814,2553888301:0.00000100000050002909):0.00393437877610303653):0.00389843511379386757,2535993731:0.00394907160814791588):0.01221724251626478928,(2775213190:0.01946886614019915224,((2719760524:0.00785703878523735973,((((((((2584050081:0.01184943607832095874,((2704994669:0.02022706804591701754,((2659526042:0.00789972515628540629,(2692345982:0.01594180695790822083,(2670865482:0.00791510945617566151,2693735199:0.00396642825015167729):0.00391532822996061396):0.00000100000050002909):0.00396285905558395064,(((2628581870:0.01584402666450874728,2662582997:0.00000100000050002909):0.00394850694410246207,(2553345750:0.00787979853215501833,(2701999299:0.00787913573973253629,2663807812:0.01208887865050905369):0.00000100000050002909):0.00000100000050002909):0.00395072031738123546,2659951027:0.00395136260421791088):0.00000100000050002909):0.00383513269001423259):0.00408544903560583393,2653048060:0.00794381921514243639):0.00000100000050002909):0.00394461325054400874,((2693743791:0.01193791119927530356,2694417616:0.00392152742494100790):0.00398679972839395894,((2663466595:0.00788926890098279494,2666447363:0.00394605352838524760):0.00000100000050002909,(2661952023:0.00797239371050050168,((((((2662771863:0.00798146251976566100,2662853398:0.00397065880076131594):0.00392879945600726858,(2687757096:0.01193343208656082351,(2577748258:0.00393362922648258020,(2552950639:0.01609605164959963808,2618818520:0.00785511427383124919):0.00399400597000949212):0.00000100000050002909):0.00394217907278385411):0.00000100000050002909,((2771369227:0.00804208284294784595,2669989105:0.01205633204900915731):0.00000100000050002909,2647314912:0.00796077692951837300):0.00408592785596068389):0.00395591489751926078,(2677760683:0.00791113972008470646,((2695786349:0.00394899461527949396,(((2666254986:0.00790086777497014774,2683781635:0.00393473832790597073):0.00000100000050002909,(2662871175:0.01587424829606838561,(2818932516:0.01197931131072051993,2701904207:0.00392563347370634107):0.00400327515337776507):0.00000100000050002909):0.00394834099432769380,(2580198352:0.01193009079753164052,2683924650:0.00788726498870211991):0.00000100000050002909):0.00790057072271230579):0.00396320256332326031,2652695774:0.00791508693105715151):0.00000100000050002909):0.00000100000050002909):0.00397092899535317085,(2661121857:0.00397299285717213346,2565865724:0.00792345636497142347):0.00794668620194433073):0.00000100000050002909,2668845233:0.00000100000050002909):0.00399812012353485680):0.00389189727294447221):0.00396401018428393578):0.00000100000050002909):0.00394866899611632030,(((2723952217:0.01598885783643955172,2670611429:0.01201896930637578152):0.00000100000050002909,2655156955:0.00393768820925792604):0.00791809479541620564,(2660781217:0.01203581680463195955,(2870265773:0.00390072046535607604,2642052770:0.02062301485376897073):0.00409417115683417820):0.00385449903812999824):0.00000100000050002909):0.00000100000050002909,((2600895984:0.00790721968845925494,2543397887:0.00394311148906767439):0.00395750550075097806,(2691770215:0.00787693479953869430,(2670987411:0.00391424224198340474,((2612446201:0.00789029156730867466,2669103071:0.01580636687831043705):0.00786923591337935352,(2580184004:0.00785487356219887953,2543402668:0.00785706272552445795):0.00392833109792488106):0.00000100000050002909):0.00392307642912547230):0.00000100000050002909):0.00393452050906333266):0.00000100000050002909,2664521119:0.00393591487569775519):0.00394313651460247768,((2662544071:0.01183664125548555823,(2659499452:0.00783931862655132608,(2665257454:0.01179584095441847495,2565815387:0.00391048772787240973):0.00000100000050002909):0.00392062029834803431):0.00000100000050002909,2668850486:0.00394162859707850900):0.00000100000050002909):0.00395155306486334214,((2692544006:0.00796314776924159085,2701407396:0.00799924325655993439):0.00414523139630461768,2691755837:0.00395106948437059548):0.00393181044831628339):0.00386405169673441481,2658977770:0.01594686929472430986):0.01619065729962879119):0.00000100000050002909,2667360982:0.00783201775981645469):0.00822622229611751250):0.01608063258289364403):0.01638103463177259522):0.03796261042967544186,((2794362857:0.28338262180509049548,2600846707:0.10024470024621828790):0.02117247611598530033,650367638:0.06407881137515174241):0.03669944347813450247):0.00731033361302164345):0.01360459712200981497):0.02049900983707641025,(2648748061:0.00601233629189798415,2677860242:0.02172645894876800918):0.08651260562930181142):0.01581238555185106656):0.01188689641060926110):0.02812637485886175862):0.07446878419558224105):0.11597281707522776040,(((2833010239:0.04664079706240348289,2501725298:0.00544436591934995776):0.02004374707720463916,((2839690310:0.00783892501420828218,(2840317055:0.00777170208206520545,2845680008:0.00386684819688306930):0.00000100000050002909):0.03025596200918856740,(2553210577:0.00981891992679185220,(2547623773:0.00395939302758551402,2776138401:0.02013755448066401749):0.00575116611539483458):0.01934956634085354191):0.00244230613512021882):0.16920679945408334532,((2712253721:0.11438025538650316293,(2628653816:0.03368313114386385643,(2525297493:0.02114317263475312333,2855134457:0.01222461470285069428):0.00927580947976890287):0.10516387655182328487):0.08731645029715673356,((638943119:0.02963364980791966669,(2699678570:0.01016562974960270871,2774889616:0.00568449828114890067):0.00431285910431737814):0.22635394731302277416,((2725197382:0.05373600584088333160,2858408440:0.03283573052061938141):0.08022922105230813339,(((2725246165:0.00810754537742486465,2857263176:0.01885885787546629985):0.19087304192707696404,(2637497436:0.01694448030192667945,(2815728197:0.00366134638016214330,(((2855106656:0.01969564036739941335,(2815144723:0.01980047065761238526,2858385490:0.01185843414492089576):0.00764784878650498663):0.00798375661783944264,2868886329:0.00000100000050002909):0.00384919756643350205,(((651295201:0.01174605851692270102,((((639050223:0.03172696129507225626,(2772569828:0.00775731954675613466,2858401961:0.00769608968034247651):0.00770619445567881194):0.00786507608051190653,(639014961:0.01689097853817191422,2868879294:0.02287847373766880438):0.01506864974072637947):0.00380646236016843548,2772565036:0.00774987519638564541):0.00400132836493408313,2871193208:0.00000100000050002909):0.10368546429558994637):0.00406280730331779784,2815129551:0.02349530050388149230):0.00401749592884849578,2677809889:0.00391132386645244145):0.00394556901395374648):0.02430573452054861014):0.01280940391682257491):0.12381920823144357269):0.09144200706950697533,(2639551196:0.07711321931194080326,(((2700887039:0.00782805216061802957,2858396256:0.01171438069438888313):0.00000100000050002909,(2647547538:0.02686847155675136864,2858377165:0.08513305812671927153):0.00538554046272844960):0.05011915565446920656,2714140393:0.05712217769835987308):0.03138257783728069100):0.04349372855532345622):0.01831966768564383466):0.04957277740980489678):0.07212551424792920662):0.06307817547977449812):0.04293251573651581110):0.07299845170903861147):0.08863310223497884721):0.02473927856728106583):0.06786741655950205565):0.06752742070082637382):0.12316775616271218030,((2861607540:0.20333506648349111701,(2649257880:0.07527836058206648084,2734634725:0.05107598311213955300):0.10694974269963164470):0.24141791828327996416,(((2719898846:0.13223302504054801343,(2566022256:0.09042514082155192479,2568533804:0.08052830506388256038):0.08086139783088726329):0.08591552785622083577,((2524920511:0.20021414042290391899,(((2769871456:0.01002139980151389373,2832931964:0.00662098439491403193):0.17820081401221080086,(2823782878:0.06595511484126559409,(2588293813:0.04475434011232475723,(2587730746:0.01834892821728075288,2823905945:0.02270179920913268506):0.01393951508107779333):0.05406786296511035400):0.12224128321905684824):0.06675400312528582958,(((2774760438:0.02626395681255768930,2824305255:0.03631704820770671055):0.20685022850126102978,((2624838008:0.00829711480701667697,2624859467:0.02114430503822277430):0.12730781457091697173,(2824425250:0.01635219972527573659,2843761660:0.00817411475478554451):0.11923398789600457570):0.06863442362590488344):0.09187975274492578281,((2836682251:0.17110394630091907420,2539415863:0.18546810399710594863):0.06434057398088967317,2832034993:0.26824780386760993522):0.04338570391473763749):0.02294310188580456211):0.04993083912601816582):0.06908730459783483935,((2667505289:0.25369212478204383743,2794749377:0.14240081335074358804):0.08715104329559664187,((2771819487:0.11683615901798247161,((2517280981:0.06490760656262922756,(2690325625:0.12946180269217089087,2586229127:0.06370026896047595311):0.01751462806287132010):0.02040689428199460656,2861655584:0.26757984921536537293):0.02678558595449656576):0.03104487118357377243,(2641830094:0.00379430075141102066,(2704275078:0.00782358007826163687,2836919534:0.00785584963815887452):0.00801714659419089891):0.11477328282982156293):0.13389038383128856746):0.03707485748640249046):0.05841528612334611487):0.02213805601648250604,(((2778080321:0.01818362647035804899,2802683866:0.00922544307260659766):0.12197307883862761047,2830057508:0.39172087274175421134):0.05004503452641084760,(2556977754:0.22916420085028485487,(2524915433:0.07328585563182481166,(2524525102:0.03978868420164211051,2526009938:0.14189428428889280798):0.02643366348274950664):0.09946687542458108877):0.07291277613461365215):0.05533646868660067886):0.05509196532241085464):0.06554247030589419043):0.03432605531273175831):0.05038382080005795322,(((2793096563:0.55072406422144049021,(2729246787:0.00859628577692860343,(((2835285143:0.01616148377397763625,2524227856:0.00000100000050002909):0.00799326512182353330,(2846862589:0.01191416670408356783,(2632583028:0.00000100000050002909,(2834939489:0.00000100000050002909,2562795148:0.00398158711055233289):0.00807401982057491183):0.00396225965604973720):0.00000100000050002909):0.01622938799753390754,(2693320403:0.00000100000050002909,(2770874765:0.02397278232125027789,(2658221976:0.00791578505760034967,2843644719:0.00393441526838011688):0.00359456345077052491):0.00454170052680667822):0.00799939169915852601):0.02806452018563727197):0.42675923627821693573):0.22756743682124550010,((2586287535:0.15862684759010173274,((641721948:0.09284006415795123535,((2578341800:0.16298493400104774320,2765667414:0.11064674701138457746):0.06731527443640659969,2580093195:0.09761671010198649800):0.04274447015571700148):0.07774160693718240589,(2765700588:0.12319649608006939812,2765659536:0.09464722218762455785):0.02348441661015180856):0.02300786469403392695):0.07605555001197995824,((((((2654807053:0.01200448422775848324,2815067626:0.00789445889928153642):0.03399496365541163773,((2791360187:0.03336131221526832114,2771932647:0.00937909327643092136):0.02133841421478471431,(2697039383:0.00000100000050002909,(2682326946:0.01975952658023933523,2847431576:0.02361526397507405714):0.01648117035693089441):0.04633146973274705066):0.00832218089396177287):0.00985092586704094247,((2514498531:0.01244091182940726577,(2684438642:0.03130636875072461550,((2746134584:0.00000100000050002909,(2857696897:0.01235035733965567963,2809031751:0.00580011659915827434):0.01100169851359516539):0.02737010892387678473,(2643862033:0.04295020197981351540,2805366539:0.02735343269865623400):0.02315221077758177967):0.04286694076469983045):0.06726655918980310733):0.02196432854935325210,2644122377:0.01213416966673496605):0.01934725505183041219):0.04402804851109619333,((((((2855746487:0.02720963848319028072,(2633052690:0.00473178290390057626,(2701869238:0.01666900355683915980,649712457:0.01515960639458436426):0.00396667456091942452):0.01414491138842224882):0.05280592418579817954,2814443442:0.01538105133045839130):0.00709538278248238868,2619456426:0.02704349533883586287):0.01044397836065871429,2792689604:0.03641193478689311314):0.01042304393027353865,2844503246:0.03082171783862450512):0.00988581049915484081,(2650821057:0.06291240668976851025,(2584244671:0.04033872745358741546,((2745733513:0.01238528407562738791,(2678851922:0.00412004041025098005,((2657937304:0.00835741923954894626,2858848024:0.00413934795880813253):0.00830646074746812201,2658928693:0.01257317446337505480):0.00000100000050002909):0.00000100000050002909):0.00836420357107294128,(2555607669:0.00417897474268083199,(((2857303332:0.00829310427954091552,((2719379232:0.00838098665001337818,2855775945:0.00844356466086509244):0.00415200656619220485,2695699989:0.00414227768524852782):0.00000100000050002909):0.00414586356853322447,(2745739291:0.00831964638880147017,(2745728390:0.02094160421845498235,(2675344770:0.00821272768746531337,2531025113:0.02105473807324461516):0.00411773421305996774):0.00000100000050002909):0.00414002688094127023):0.00000100000050002909,2655655218:0.00414274986762976950):0.00414319445363945261):0.00411262641556971956):0.02919681185855242667):0.01910463001839882505):0.01920000215549003825):0.00456287900950774847):0.03231307036291509310,(2765664156:0.11087300881973460864,2791368193:0.04317144479789043060):0.03421793237889793338):0.04263072944031042616,((2719017009:0.01221610779454514531,2579399496:0.00000100000050002909):0.15041863847431069523,(2765722778:0.07393543311598513301,2691380519:0.10687733867968376988):0.11824266326864674159):0.05284083472114319696):0.06821506763888000868):0.11744078200110817656):0.11703637803406626017,((((2632246913:0.15591279140604638598,((((2684954596:0.00839282347293509104,((2632690271:0.00808465093097106985,2648836878:0.00400959482152539199):0.00750031875312575334,(650775775:0.00807984865121256363,2647535542:0.00812837586404177408):0.00871303012877173121):0.01326303923746308989):0.06754623460053474360,(((2703151283:0.01192444674504021009,(2645039766:0.01240134492853900254,2649019645:0.00397243494752346112):0.00000100000050002909):0.24998852330796095256,((2812366817:0.01927745415411749597,2632410411:0.01189457958207392092):0.00526004230313644166,(2664375627:0.01156840815669258997,(2864851922:0.00387241085013014267,(2580032626:0.01227154459543694856,2575379026:0.00000100000050002909):0.00847407914766703727):0.02994496595322339305):0.00564690560976099584):0.04658295256390494743):0.01923247902033742990,(2769605982:0.16501990878578670641,(2757753698:0.06424407491217645760,2554073996:0.10345562409620873145):0.01421390925168230721):0.01583953060660499290):0.02496166919447627766):0.01468642036218540357,(((2525607816:0.04082519788792899479,2671349013:0.03263575190761074801):0.04389792965542475833,(2824219527:0.05943561115575858589,(2600001284:0.00467801349643664783,2600049054:0.00761503335353316130):0.05722197305984126625):0.03805339785412643200):0.03756393450652655008,(2688810348:0.03301380699493292742,2725825663:0.02522794959462525480):0.05109154171575852610):0.01529666963196190527):0.03628061522885083628,((2586184948:0.02734104314464395891,(2721251968:0.00420380874912837203,(2733748312:0.01209043772087404177,2733727364:0.00407306676875046885):0.00793824786659831291):0.03733178203948391699):0.12904002518661458754,2667619648:0.11807684927295933330):0.01782488116692016247):0.05158503529476856503):0.06482557206379402359,(((((2791520417:0.13363659855108103724,(2859107873:0.00962189996428893142,(2712497880:0.01210687010808098214,2805315628:0.03797896636647453417):0.00717167947141600370):0.48083463918041358109):0.04613373761680421292,(2859096645:0.23318427729358986999,(2753612560:0.05933413603151382887,(2678173403:0.10047547279017449151,((2612010902:0.06583571568230871252,((2753642547:0.05191446954071268077,2792825792:0.02947457354897802320):0.04491835609798949108,((2556988485:0.01152815689045807827,(2582533130:0.01135057428774578596,2620094816:0.00772545714984491146):0.00387707200420979491):0.02993118258446551133,((2586995787:0.01562956204597064011,(2753638328:0.01967253284578343933,651684266:0.00000100000050002909):0.00782602314413601875):0.00411619287328430540,(2578486898:0.01088669753198501580,(2765608893:0.01705439571066293472,2502674031:0.01071409398961799611):0.00985385697649959584):0.01441724735647081056):0.04555922340235134954):0.00604856845126760471):0.01838716399823272715):0.01751857249563423466,2548966760:0.06342128740047775493):0.02411159935425975093):0.02796453875163925837):0.08139728250420520672):0.07687488587144140906):0.04451287527254079585,(2526280752:0.10129180685155873831,2771478021:0.09383070682360132586):0.04122535449945322061):0.01023996729576329145,2553484968:0.10210975855987124150):0.11211341595268542459,((((2651139002:0.03625027490617449555,2735823941:0.02932819502960492056):0.02484745373717467398,((((((2769583610:0.03178097475885497541,((2706227608:0.02236435376103121722,((2637764881:0.00698157639714522184,(2584321563:0.01717698292017129022,2870316278:0.03233951995357099707):0.00735659601399582183):0.00471368794426178014,2671160931:0.02001944524923922678):0.00554096221280764127):0.00396455445129636173,(2598614276:0.00000100000050002909,(2523732378:0.01329207155553276988,(((((2523791486:0.03184655744347562878,((2666485519:0.00529859421128043000,(((2586189736:0.00000100000050002909,2670122714:0.01168264889614741182):0.19894652948540200721,(2602554701:0.00952555380958068805,2640493937:0.00283335935508885169):0.11354785722426509464):0.06139276923728703705,2689195737:0.00000100000050002909):0.00678892238463920175):0.03728692606202208687,2687193649:0.01201863260767034244):0.00380655208726014523):0.00000100000050002909,(2558035831:0.00784483558197422888,((2618656434:0.03195543688466015442,((((2546033093:0.01561831231294816789,2666713575:0.02806582299024348165):0.00000100000050002909,2683172930:0.00390321161549183910):0.00391333830430834733,((641623249:0.00395978988186946983,2644904870:0.01971008851633218248):0.00388432825902213516,(2524555257:0.00786669148989985884,2647218652:0.00392868802790149237):0.00392659900184294617):0.00000100000050002909):0.00389387965286969390,((((641546950:0.00786239430353300600,(2784977134:0.00389967160237784981,(2547441570:0.00392273333107149257,2552320414:0.00789630740843881053):0.00782136281863787808):0.00000100000050002909):0.00389447155181481394,(2720464984:0.00391477130929610354,2745846256:0.00784362881282086449):0.00000100000050002909):0.00239522789662042048,((2659817104:0.00787063786616037236,(2546088844:0.00388334331382478044,2521371380:0.00781475080723701039):0.00392939000765944908):0.00783560295540878908,(2521889064:0.00780507741633749107,((2646514993:0.00386324619307192767,(2808866604:0.00777267466389362262,2611058200:0.01559295902531698114):0.00000100000050002909):0.00000100000050002909,2555748576:0.00772529685452193020):0.00386704572266864275):0.00389011045749189464):0.00358497700067206358):0.00186768350772553195,(2669461868:0.01175260350142710852,2702784251:0.08634699809896138889):0.00000100000050002909):0.00391434084620592964):0.00000100000050002909):0.00386078162758623621,((2558194782:0.01575323216132587523,2809038369:0.01557637759737846329):0.00383110567657923709,(2765583004:0.01177265644179805761,2540999570:0.01174229451857574345):0.01569675363395993048):0.00779957334132384134):0.00797605006575332481):0.00000100000050002909):0.00390784009276306903,((638002495:0.00781331160432723743,(2807455882:0.00000100000050002909,2558214214:0.01183182919108021966):0.00390938169621000454):0.00390835241103929584,(2554664087:0.02210521671470117716,2555248536:0.00000100000050002909):0.00784539433973225481):0.00389620511701784704):0.00000100000050002909,2812707763:0.02845917456738395607):0.04134636800315966837,2872576543:0.00804069093384878440):0.00802981605849774870):0.00284587934468531149):0.00634748585943834421):0.02246228031603218073):0.01928228324502949051,2777875221:0.08853433283915967955):0.01599699848980720013,2586182720:0.05645582804027395041):0.01952190942711900384,2663488852:0.08123485796997613473):0.01513960145167332454,((2532509571:0.02881484175166973763,(2586222613:0.03385295298212322168,2814118270:0.07411485640165887956):0.02170183029216265352):0.01187952761243078054,(2667577832:0.08816821858196058348,2739295213:0.09134683123422900064):0.03104220057457906384):0.05027266749899776677):0.02555606930503760699,((((((2635479138:0.00762273556285866707,2666782373:0.00792131192130551484):0.07604079884322460792,(2645836837:0.05009765533569517093,2687793764:0.00000100000050002909):0.02343044722197271806):0.01202603501256304351,((2640274203:0.03909072936874271459,2517505585:0.07159481547614654495):0.00797345882306032053,(2639016022:0.02412194277366792525,(((2825549067:0.00389469815497767288,2668130864:0.00774417231630944360):0.01509454138569516109,2738616835:0.03598810617535185691):0.01259292903742517504,2632988026:0.04352966387906000850):0.00232442916934024000):0.01184258600349215144):0.01146597590459760146):0.02030309086957561571,(((2784153804:0.02315949911141415227,2785750217:0.01758138835854158866):0.01366845249882709876,(2728670510:0.02332960702493233965,2675686563:0.00414698169533518363):0.06346680322679873476):0.01704514516806817856,2670145628:0.07252080430467131023):0.00000100000050002909):0.01687517795523999636,((2609733003:0.01159394096398835491,((2644883738:0.00000100000050002909,(((((2809674654:0.02381042527820681140,(((((2584260526:0.02620644000938649604,2712352424:0.01426953034050137958):0.01000473490195528600,(2639731777:0.00389834886743054779,2511338674:0.03220472496863708428):0.00299928060789177078):0.00606726160266416337,2668339713:0.00383535741910114155):0.00789292071574941578,(2733432502:0.01171046608096494926,(((((2664402492:0.03746954877536382705,(2795087812:0.01568438258342119695,(2794818228:0.00776966527907872826,((2860914306:0.00781286130343943237,(2624481568:0.00769592492053669443,2522894276:0.01160231921924575679):0.00000100000050002909):0.00387106181171481588,(2769615015:0.02367455520405258029,2511288274:0.00385378839017359127):0.00000100000050002909):0.00386307456560551184):0.00785640671048684625):0.00410366756125138139):0.00391403776729075826,(((((2745635064:0.00386901094604568882,((2580619585:0.01575380009223774705,2582246507:0.00383724605778818818):0.00390876115789463591,(((2639722239:0.01952176559230367828,2813307769:0.00775722812108413980):0.00389007938708811661,2511293527:0.00000100000050002909):0.00386196562349549501,2774135159:0.01164838047218048206):0.00000100000050002909):0.01175213960787605330):0.00835957236138851201,2635690461:0.01551416888152654452):0.00387857832739869164,((2777915841:0.01533733372639107043,2550637707:0.01167109419381091688):0.00336619858446197875,(2715753670:0.01550441934730093299,(2640276433:0.00767920014243177705,2649268184:0.00382644982594412169):0.01982710881269576439):0.00520457747682812315):0.02255367826047766783):0.00442035260124135944,(2718634817:0.01506579940205433205,(2667989785:0.00907854558902673400,2676047186:0.00651043406376102234):0.01394424294553341798):0.02687357713215355465):0.00391192643531773545,(((2739313624:0.00391681248200346360,((2511372211:0.01184863770852946467,(2653156870:0.02381960557067643036,2617432143:0.00779142597863032027):0.00797931911101729466):0.00788326819736362948,2506361641:0.00000100000050002909):0.00782097001325920797):0.00390604512060801611,2788621966:0.00796504858038860238):0.00162803795471992327,2620396859:0.00729991774898230885):0.00276889786714848386):0.00406027225598289999):0.00000100000050002909,(2774087068:0.01970146045937060456,2744187158:0.00377420399706553415):0.01981825398021201320):0.01523344095044109649,(((2824523206:0.00387389571066734098,((((2511273381:0.01663542306582864796,(2860901483:0.00000100000050002909,(2795034678:0.01954007120345171294,2518214520:0.00773415459138843565):0.00384273972931088552):0.01164768893021023155):0.00669061466585934086,2513896737:0.00647016013987860173):0.00183960429422594862,(2655767034:0.02357935937471025700,2521813079:0.00769613979226703351):0.00380784957890362673):0.00774250667725823703,(2633440581:0.00384148517897259321,(2511256510:0.00765658911823067188,2511327402:0.00381559873910373472):0.00386231942586080833):0.00766030627527058017):0.00772512000853667249):0.00029014399547524431,(((2667642403:0.01952098402762929633,(((2795301667:0.01956729230456868626,2637776524:0.02780033709657366708):0.00384958141593779411,(2758172850:0.00781777937467728265,(2647527756:0.00783120130980682373,2774119247:0.00384029487389851449):0.00391623270868569819):0.00000100000050002909):0.00773874648521169668,(2523573824:0.01577099887298408915,2647276430:0.00000100000050002909):0.00388712714952918828):0.00000100000050002909):0.00390824608069098405,2511278772:0.06656836703181998049):0.00000100000050002909,(2689423485:0.01156636711252123119,(2582488048:0.01443307990227973847,2638557759:0.01106950322657654882):0.00815765551808959183):0.00961803855287348373):0.00792611499217607020):0.00749767088256011842,(2639779765:0.01952008019817806292,2643843670:0.00000100000050002909):0.00780611513162803548):0.00156918475784813705):0.00649220841477436608,(2639124601:0.00640023639414010609,2860344369:0.00580863400922299652):0.01574494337317630666):0.00390803411702604457):0.00000100000050002909):0.00400506924471395135,(2637111707:0.00385931785845706555,(2511320903:0.00385653598283151834,(2808820337:0.00388561043461824619,((2643953974:0.00783252068044979974,(2747931453:0.00778639381617872873,2794922215:0.00388881519333118516):0.00385071202432689906):0.00774599732092647129,((((2714669776:0.01549159279034317306,2520060377:0.00664358377516659302):0.00115309658625832373,(2757758361:0.00739824024556470176,2739201361:0.00539652168024088580):0.01903875972126215302):0.00394004358594480728,(2691014558:0.00789393600861934205,2511334197:0.00388256653958853450):0.00393089189634654012):0.00000100000050002909,2511352612:0.00392271526696433368):0.00388276883507193433):0.00000100000050002909):0.00387611916998046018):0.00389834991005203911):0.00774724020865222556):0.00393882561754233841):0.00000100000050002909,2777898500:0.01581911355715889811):0.00555587463797913884,(2777929108:0.02004939095016761499,(2585865820:0.01818253485826766894,2640305118:0.01917226630318507111):0.00616721598187876946):0.00767358452052575597):0.00554159414058051376,(2511358786:0.00473124889521544210,2757747548:0.00694792853710035456):0.00389285485011342698):0.00863168324945660405,2716153242:0.01155484868771256522):0.00393935080457834264):0.01053759234911645290,(((((2672153681:0.02395576998253076684,2581769073:0.01250007556532409941):0.02106756552978034103,(2576911751:0.01833753816551404389,(2516933308:0.00781433365918844137,2719411997:0.00384806955483195249):0.00391987718953960840):0.00645998971523595224):0.01191902956562895452,(2671164221:0.02986822052947429515,(2649839989:0.02751062036564066657,(2687677650:0.00771874257906614812,2688880020:0.00390652686639776908):0.02530341639354604516):0.01247965600213787017):0.01401292714377437749):0.03748544374222075037,2557105773:0.01148991685678582737):0.00612616460327988777,((2794676174:0.01750102300085540005,2808537518:0.02700556064208656931):0.01983011859329656193,(((2586045077:0.00385196005590119879,(2639114507:0.00771590458720829587,(2638966606:0.01193842314645126093,(2671148316:0.00386709674583562285,(2743738502:0.01153649879771912953,2794779512:0.00000100000050002909):0.01952043316075574575):0.00375242257376216370):0.00386964241983536478):0.00000100000050002909):0.01164951849088721042,(2794668184:0.00774790175582765629,((((2808592755:0.01167189510852838057,2599487582:0.01160474487031244555):0.00385903185320123771,2809045183:0.00385321428719367053):0.00383965453369644908,(2689235956:0.00778278944755805401,2599806093:0.00780585876849845643):0.00386073777046608497):0.00775146911202300500,(2511266299:0.00000100000050002909,(2580805061:0.03196659480263888686,(2777910583:0.00768526035404089054,2794683170:0.00765512583598525805):0.00378680885195815074):0.00384443534096483861):0.00000100000050002909):0.00383626095551000334):0.00375279797697692210):0.00813791979201044895,((2632588763:0.00787782549114786519,2719678832:0.00376572450157178738):0.02799834762348532916,2600366803:0.01189293057301754088):0.01131493232920581862):0.01134798521110025153):0.01392008051363352594):0.01162796062743602990):0.01315383733210960179):0.01611405513378181414,(2541834624:0.10634089747919120428,((((2755221934:0.02177340352427909950,2703158474:0.03660284660255527095):0.00605297595528340657,2580306898:0.00773605864519137827):0.00769811294546410025,((2655713582:0.03563680462289108702,(((650143757:0.04081376114496623742,2758145723:0.03169117994522727827):0.01124056375396373895,((2689553105:0.02781935062109952908,((2657689561:0.04659761953677318130,(2640092450:0.01163848552188940892,2677900682:0.00000100000050002909):0.02823690212776739511):0.01364714215732491277,2648356406:0.02757126284166514993):0.00378910138826768538):0.00371141986121009074,((2724196184:0.01165799725305580528,(((((((2549948796:0.04420400145205247155,2758187599:0.00382356035188744425):0.00383507344320600622,2777934441:0.00771492239813928969):0.00386148704194778100,2769483553:0.01947607485622693604):0.00000100000050002909,(2602490808:0.00781289135952894717,2648770022:0.00391356415876919096):0.01172589072186086892):0.00375099341671862032,(2686386589:0.01161063853082780137,2548904114:0.01165616373152707740):0.00000100000050002909):0.00375160682375338386,((2554807202:0.01918179390517314037,2769619823:0.00000100000050002909):0.00381011203045170544,(2638957578:0.01556478871409742136,2660425868:0.00765139330313826214):0.00764312964828617325):0.00000100000050002909):0.00383075094232206018,(2583892273:0.01191101273874770397,(2744281248:0.01946129357274876612,(2640450304:0.00000100000050002909,(2599452254:0.00771108546140880213,2599397808:0.00380019487801083831):0.01168895368041475771):0.01554170304871013535):0.00000100000050002909):0.00388705263095691584):0.00000100000050002909):0.00370903940615864049,(((2639184292:0.03289212264182166806,(2757792023:0.01591289624534840755,(2506022366:0.00389746702584386085,(2667519186:0.00774054602707748268,2644783340:0.00769066520070230044):0.00382095360470398240):0.00780463410750351170):0.01571291135856915655):0.00368928044811938022,2580714750:0.04372587226649952974):0.00401012061303343201,((2718428078:0.02013950529615276056,2857693288:0.03113688490462798372):0.00376490682662755649,2794755618:0.03552185902304143272):0.00423915027998696039):0.00377634690847171526):0.00424980824874313101):0.01515265396184501366):0.00000100000050002909,((((((((2702917235:0.03601859486423712731,2543177320:0.01835055649254900209):0.04619903673034961994,(2740974923:0.00394619252422764941,(2621298858:0.01148266809716276364,2654652184:0.00377717561017482540):0.00363075049245095227):0.03486038583801051582):0.00627588819133603152,(2631455165:0.00000100000050002909,(2655687770:0.01543754964932790227,2631805829:0.00762441240822055340):0.00382993229914644706):0.03152553331296222006):0.00667726206089135511,2814927817:0.04543828675090461067):0.00392647418494634914,(2794550341:0.07080481582066945612,(2639759079:0.04705066253183200903,(2794733422:0.05110873937228558456,2552240683:0.03837068336506776339):0.01409771522392897110):0.00426623881764396588):0.01217921743581332379):0.00379949486184780368,(2640353584:0.01147017568657926825,2808979057:0.00756796112024209124):0.00765164530862161990):0.00377690254638071102,(2640004071:0.00769129062072787355,2599880950:0.00763208726874714440):0.00762860232713708387):0.01158847334656658637,((((2639623845:0.00000100000050002909,2667942147:0.01528658492554387655):0.01914872692487479267,((2618653341:0.01148793410585677646,(2694518651:0.01563511566278442608,((2860871138:0.00868357303536860040,2870329410:0.01082925334345825538):0.03312711537914487386,(2664868320:0.02040073284700479050,(2769556373:0.01153837490525114022,(2769501679:0.00385391423935521702,(2769564347:0.00000100000050002909,(2807705114:0.01476744189809789734,2769506278:0.00574721721762136168):0.00681008522177404402):0.00787034587848550564):0.01162314788858551801):0.00515719302944071291):0.00560460239939775118):0.01402728170326725254):0.00000100000050002909):0.01152625854976734900,(2643871334:0.00379319612833399922,(2641199877:0.00762067106562601231,2597870445:0.00763084498186567244):0.00000100000050002909):0.00765792543532339744):0.00000100000050002909):0.00766217984362007644,((2601690071:0.00755431441153338323,(((2696701817:0.01153194331163706621,(2518321365:0.00378964641434855658,((2641513803:0.00766730908455520027,2651119898:0.00382136971077929981):0.00380044650439569651,(2777922108:0.00771608326084964689,(2644622770:0.01154130572559888823,2574530222:0.00000100000050002909):0.00383760391442840038):0.00381821820878424766):0.00382224705345648444):0.00381417092894769912):0.00380775599453240989,2760575716:0.00764670197966956563):0.00000100000050002909,2541830146:0.00377752245975192160):0.00000100000050002909):0.01168543642068956348,2637841143:0.02327846114536218439):0.00374714636217504541):0.00000100000050002909,(2597808399:0.01196194527267520520,(2639751398:0.01588001241718858467,2649194673:0.00000100000050002909):0.00778592305944982022):0.03158532597913894097):0.01154536134070740377):0.00000100000050002909):0.00389111777209440093):0.00376425894308472482,(2646391266:0.03486744269852749822,2651688475:0.02023721479940325876):0.00496104592207944218):0.00000100000050002909):0.02767483090750297650,(2547563374:0.00646774489238552842,(2520387029:0.00469891764153659592,(2553176122:0.01138155868820331026,2671083651:0.01441515747472122723):0.00521415121444561598):0.01223114265516159378):0.01504461073527437950):0.01625156208909037461):0.01792353404843317205):0.01932566982159868163):0.01778554930950890928,(2563872199:0.02942064273605154295,((2668126985:0.00763367012139318929,2550651331:0.00389794150269432826):0.05718448578879360700,(2554846859:0.05564061781220123321,2635792770:0.02220786702977840810):0.02439130101730344058):0.01516345043268319155):0.04697442190557010733):0.02105822029799580414):0.02516865014256904759):0.07399598565787636473,(((2611060236:0.08594102075397104523,(2670790585:0.03432034063643042698,(2555748227:0.00785686042069156862,(2784973145:0.01574605540747348043,(2808866958:0.00000100000050002909,2583822048:0.01579415845769398946):0.00785081284749253663):0.00000100000050002909):0.01423351467466240500):0.04602059655741235628):0.02356908656899195029,(((((2540739159:0.01180018474292746956,(2743559022:0.00302661710642538944,2553182757:0.01563002363982354120):0.00911841032215019928):0.01182384605056949374,((2864928790:0.03628552128928997506,2581920153:0.01183964102677038770):0.00000100000050002909,(2581921564:0.02066937968117559671,(2663027495:0.00802341543450260306,2743559621:0.00395821189719686942):0.00367008678286378023):0.02468540757298726476):0.00802616038255101610):0.00000100000050002909,2540739822:0.01582022475857221624):0.01830970119721466241,(2581255369:0.01565160024424837315,(((2664311957:0.08128157357880345935,(2665830972:0.00414280951738646777,(2664417703:0.01615439100704584713,2563007769:0.00404994935664480717):0.00383775249236518491):0.02407155133169964004):0.01798938462885374401,2708483290:0.07536443218603129657):0.01430978217473770873,(2628804345:0.00396227411108100638,((2559382569:0.00789767543345919892,(((2688763359:0.00410181078791321645,2568564736:0.00394713883753619078):0.00394140384281026039,2725442701:0.00000100000050002909):0.00000100000050002909,((2501815553:0.28740780256864917330,2510608497:0.00000100000050002909):0.00395480908760960023,2540676670:0.00789099486441064910):0.00000100000050002909):0.00000100000050002909):0.00394628391106457890,(2649226009:0.01189924105092105173,(2720961409:0.00790225603330819634,2580557373:0.00394968273680343894):0.00396996666132562112):0.00000100000050002909):0.00000100000050002909):0.05999569328224230863):0.01254326989270138429):0.01857586727901344714):0.00930081869327667801,(((2523730372:0.05849481676664308044,2667577836:0.10935440600519531762):0.01727765644337867987,(2555245926:0.00702305470011767990,2667513583:0.00495676166846432866):0.09088776819447134947):0.04466580734718530316,((((2769606933:0.04636486036831553165,2514376549:0.02795261107196378783):0.03157541992559945859,(((((2562413678:0.00618956509245896687,2562415313:0.02728031019841690649):0.03857292617375970845,2860883133:0.00754355365787574665):0.00861245116176704087,2652659442:0.01209689491820028356):0.00000100000050002909,(2814834103:0.07566450676412118936,2730112091:0.02813556946146941046):0.01316717360913396105):0.03030913015879880060,((2520297461:0.01139365864387229497,2859932301:0.01636213821862596632):0.05934334902275313628,(2824218395:0.07783383817932790216,(2532028645:0.01156865782183441084,2745383007:0.00467728596857891650):0.09221667515803813608):0.01015235830953614520):0.01873639472190324201):0.00619005253329221045):0.01854265905851714552,(((2525348513:0.00808765291589808553,2525345730:0.01598626372312503957):0.02540262674263531542,((2575378914:0.00000100000050002909,2580034612:0.01210650589720670307):0.02476205900948490538,((2730887870:0.04920962667188880091,2690044496:0.04187117183576465757):0.20849281260949023564,(2632413282:0.00421913263421450167,(2664377228:0.00812458158671952244,2812368887:0.00408150694338698522):0.00793959034802022186):0.06560711823901921314):0.04183814714397650347):0.03861267822852995635):0.00000100000050002909,((2639780204:0.02276653933306801644,(((2757790294:0.03614506128911212923,(2758183399:0.02302215876669604089,2506023588:0.01752838020647138825):0.00843395901137833533):0.03087394385165592725,((2809215256:0.03325233526908360354,(((2567251219:0.01443852792946284831,(2784971982:0.02965777000799242266,2649195607:0.01383490348841664649):0.00397095266232849915):0.02689953480402278857,(2553175075:0.01102660063721348435,(2520391834:0.00786050831425305803,2547568996:0.00396399606480055729):0.00488272019428543595):0.01594819534756740029):0.03576164724941148509,2718634351:0.04164901455962041754):0.00936730660209044406):0.00924410095756940386,(2632987867:0.04788609758804697469,2557105859:0.04515236404680358223):0.00641045303476165795):0.01158756022480047707):0.01134572567356749440,((2616888811:0.10365502193431642974,(2667640965:0.02788705400587246364,(2716152908:0.02308787332659476346,(2794936328:0.00398036653747111096,2511322028:0.00786521464558996228):0.00461842985194042214):0.01509834027737243060):0.01635928441266587541):0.01341965801713644255,(2655763128:0.01188126021353894807,(((2758176289:0.00398171265876048550,(2511255979:0.01996530487382819699,2511309643:0.00398031269706695511):0.00394575879314894643):0.00389734717446613838,2719784549:0.01200362501325342307):0.00796962530664466900,((2758153669:0.02795039777648615498,((2557103587:0.06552567691573633890,2810175763:0.04503784435467052261):0.01534550463838059431,2644189086:0.01801010943052645460):0.00269059171847509321):0.00393873334806168780,((2643842113:0.02279323326306028491,(((2719784552:0.00888363224403596052,(2511309646:0.00480963805287338252,((((((2777896694:0.02859448991827120284,(2712352622:0.00789342106553100886,2689425741:0.00393840602683443331):0.00000100000050002909):0.00390635868740303073,((2566771984:0.04516734218947981994,(2566771965:0.00391273884463246187,2757746136:0.00784911559209893264):0.00381350001865691591):0.01215362706863274897,2511353953:0.00794730852610184973):0.00818268354964478070):0.00401174264680459729,2795301512:0.00000100000050002909):0.00700509193783319193,(2647275254:0.02015495695630861728,2643955528:0.00797152746019102500):0.00937877202220477844):0.00581055122535661765,(2647526852:0.00799464271523638373,2777900571:0.02443428809038062505):0.00969466151764817978):0.00804917223358549670,(2637773845:0.03269610036171424067,2620396674:0.01049114328845581791):0.00763918606783044185):0.00889309206023522827):0.00799699123637293528):0.02618036875183891998,2557103594:0.00770553837079992077):0.00738058490824421674,2747936430:0.01876833763657377932):0.00380760482296137095):0.01311878062494510090,2640304714:0.10798794833523091274):0.01669708471134588937):0.00399087218411901552):0.00398940199716029103):0.00617412926099408354):0.00911179790449991901):0.01211779428977648176):0.01861027742628390547,(2794572428:0.00790510468474988487,(2716158140:0.02470138275393266372,((2617431835:0.02897938075046904011,(2635690184:0.00395453710335590038,2655924093:0.00797895622622815485):0.03305387755035680414):0.01219567722095488138,(2758165615:0.00814006159548604814,((2681827107:0.02012197837795938471,(2653160742:0.00799672395123801616,(2506359811:0.01603417075634386638,2788616500:0.00820035621184803630):0.00809205328429694198):0.00000100000050002909):0.00000100000050002909,(((2511415443:0.00000100000050002909,2819419885:0.01201019473646319780):0.00401768605158299083,2731842352:0.00801391592237407288):0.00000100000050002909,2620397268:0.00810260526260639206):0.00399722372796485446):0.00399599377732184121):0.00000100000050002909):0.00802607447750932311):0.00414508223967929943):0.03309812485855481018):0.04499643087598918095):0.00405146265891052904):0.02111634672325748974,((((2668144811:0.08492106407010860392,((2671518021:0.06661478390686297046,(2668061047:0.00000100000050002909,2769600084:0.01189009593794991375):0.04223420992371870047):0.03361861821565291508,(2562786898:0.02873971649318391927,2664303965:0.00844366718632253571):0.04050807939587969947):0.02639191979149719744):0.00963538099349158135,2669214669:0.09313888228128940072):0.01410355472653585657,(2648574480:0.13579594367993669257,(2632581255:0.02624084273796779485,(2835300532:0.00763305877597381544,2846873905:0.01969126765503878204):0.01751439521090142684):0.12016152534761455339):0.07118768222646607025):0.03201679836427517856,((2776733400:0.21137305127176023167,2555248464:0.08114137744626200022):0.03298159119461196997,2794556346:0.09225887069513658001):0.00738154278223041027):0.01915670023320820495):0.02063033811596200195):0.02169443692608120228):0.01876736745047317273):0.03289891542834109256,2739295202:0.11689282606965427369):0.02605798912370392573):0.03269800146674915753,(2644997438:0.05527081627309613637,(2645169550:0.03732929402591701751,(2645026445:0.04249685774854217862,2645180973:0.03713297408206069072):0.00839724331504128341):0.04375975890537290441):0.13339661462435009609):0.05058514405236508998):0.07515339675629960359):0.05247882788938694476,2799144395:0.29176909621773788883):0.04276455333941368842,((2722720000:0.01203981051206397951,2730319870:0.00000100000050002909):0.04745989968941836945,(((2570849997:0.01629493467013490640,(2859187625:0.00406384210659849459,2695612091:0.01225106086116612564):0.00404849020462034852):0.00404292500672747985,(2541800372:0.01649933043387152853,2655892790:0.00000100000050002909):0.00000100000050002909):0.04192664500614896178,((2596454361:0.07058517849284709489,2590843424:0.03161386769425604537):0.02613748355012466759,(2621331345:0.00538859656884608379,((2558852750:0.00792618856916897825,((2599447939:0.00707029935602979717,(2743566811:0.01191597662078278282,2712204499:0.00826388711766509049):0.00956677062453041051):0.01178047943930028013,((2522283789:0.01360147286339281718,(2637560303:0.00391387669354092711,(2637547475:0.00398258535878081178,2723830799:0.00793991916949288862):0.00800931660703164787):0.01818986578329962259):0.00357390391419751046,2859186024:0.01186468015168886357):0.00000100000050002909):0.00788681797457453301):0.01192159173293639955,2825949737:0.00000100000050002909):0.00664907401603989211):0.03719996770118176588):0.01497176316299809150):0.07826965852136717749):0.10816351668439934397):0.08061063175359953203):0.18911400559365068585):0.21546104034854185461,(2649616867:0.82552712148713724982,(((((2580956527:0.02154536701224723724,2843964471:0.00746105021831037964):0.05683947077774233886,(2690677528:0.02334094296260314644,2773951196:0.04821338055664368960):0.03907282667106484059):0.10693024481280337390,(((2651298898:0.01223644359285478572,2809005502:0.00800415821790327955):0.00000100000050002909,(((2826595671:0.00402395353573218369,2583069839:0.00806750099166925541):0.01275806417221869542,2577223407:0.00379045753531391484):0.00402849057667110932,2553303725:0.00421082354643728674):0.00000100000050002909):0.06250206136217438535,(2553126502:0.10640652646858769770,2568582710:0.02951625205819130224):0.04062550074592115312):0.11915647825681105476):0.06674642708594373530,((2580606193:0.00324221569497456672,2710167682:0.04260241165541072544):0.14064613181820923016,(2754979625:0.01624062990992096792,(2598456312:0.00000100000050002909,(2813913009:0.00663760019866900790,2754287540:0.00640194490084535200):0.00644957263256833342):0.02839005827254304642):0.16674208366302628592):0.06536860319425955024):0.06092034558301140379,(2829984000:0.15760100992186742985,((2756135072:0.20361748620449329761,(2832719019:0.20657412008544076554,(2600875732:0.03477923512156535363,2836940841:0.00510454086046249842):0.15759149522014470612):0.09065267158534144609):0.06264027183883665029,(2511511850:0.02056969904831175769,2864655462:0.01499214986438540155):0.23822839796718042749):0.02580313357786876913):0.06062013448651789455):0.21893661184730456304):0.18249279704302620586):0.05622805493648847658,(2723647340:0.78791752950027738045,((((2788477592:0.00746065960189079558,AG-896-P05_NODE_6-41295-2543:0.02541753834374327684):0.78463671859518668850,(AG-920-K09_NODE_6-1655516-5094:1.64877620702421801013,(((((AG-912-I11_NODE_18-1655516-925:0.01160146109382262716,AG-907-F09_NODE_2-1655516-925:0.00773742498572619480):0.00386148235582010847,AG-435-B08_NODE_17-1655516-925:0.00870604417833797418):0.00000100000050002909,AG-903-N10_NODE_4-1655516-925:0.00000100000050002909):0.02690246111686149175,((AG-899-P18_NODE_14-1655516-925:0.00385605387933836983,(AG-359-E10_NODE_20-1655516-925:0.00773715122835297135,(((AG-912-F16_NODE_14-1655516-925:0.00772802620183809900,AG-430-E20_NODE_4-1655516-925:0.00385211490491342004):0.00000100000050002909,AG-918-L21_NODE_37-1655516-925:0.00772271774005523024):0.00388971181964265075,((AG-414-L09_NODE_6-1655516-925:0.01164168618264516813,(AG-910-O03_NODE_1-1655516-925:0.00771850122680375374,AG-917-A09_NODE_8-1655516-925:0.00385094021509307461):0.00000100000050002909):0.00000100000050002909,AG-920-J04_NODE_11-1655516-925:0.01555512585775636371):0.00383704685756434873):0.00388158944523833748):0.00000100000050002909):0.02596886210305476839,(AG-899-N21_NODE_2-1655516-925:0.01559809801455218706,AG-911-M05_NODE_1-1655516-925:0.00006014999542221071):0.01412493946444136166):0.09819637333922573430):0.08425955670749972481,(((AG-919-B14_NODE_3-1655516-925:0.00000100000050002909,AG-914-I03_NODE_4-1655516-925:0.03262317403777008351):0.00380440848135029470,(((AG-915-K07_NODE_2-1655516-925:0.05874443227450761029,AG-426-E04_NODE_1-1655516-925:0.00000100000050002909):0.00000100000050002909,AG-918-C15_NODE_7-1655516-925:0.00000100000050002909):0.00380154412117710960,AG-895-B19_NODE_2-1655516-925:0.00761818862282950121):0.00380983372774618178):0.00145820301434505936,((((2562555513:0.01278091432169642730,2503353294:0.00259830435171422812):0.01079571080105976369,(AG-891-A05_NODE_6-1655516-925:0.00378520910301826264,AG-891-D05_NODE_6-1655516-925:0.01145469037515361652):0.00591991248606285863):0.05187009644322598811,AG-909-G06_NODE_11-1655516-925:0.02150749986246814488):0.01373358964583485525,AG-916-A10_NODE_10-1655516-925:0.02428365303394991806):0.08087674190975498167):0.06670106690285859674):0.59196670245922000664):0.52878895394515479378):0.42741220735833768130,((((((2694895053:0.00000100000050002909,2735120635:0.01612521552557851304):0.40786235481648364098,(((2523463539:0.02090085251002667122,2636410530:0.06079051664975302499):0.07466460083613887799,(2524097721:0.10644505769211133617,2833481303:0.18515816159727482848):0.03783038211121015487):0.15159789102855167342,(2599608674:0.27905266184871313495,((2635216619:0.05935705000408077192,((2547378848:0.02237108164260196916,2684506725:0.00615863617745278195):0.04661862574528397724,2617516803:0.07972986019763925181):0.01280592693147788660):0.01537171438218763730,2730516582:0.07944632766147063929):0.09305626221701018830):0.07293595350759554674):0.10419435712196167820):0.11491176863691560106,(((2832311917:0.19970785238313945587,((2520466196:0.00607355760036479893,(2512365887:0.02081934773131110042,(2595659446:0.01451692575816711413,2506770576:0.05834736371349744793):0.02599665662338519756):0.03325954137473279004):0.03264560487674950107,(2832219614:0.07264799780304985466,2861660857:0.10754675879770561608):0.02325302958408818899):0.10081957599541722936):0.21486862638709691709,((2774559853:0.30087258005334610589,((2742138418:0.01546600861516620080,2742340961:0.03562048596272307521):0.41445917525438957796,(2518889855:0.02891246553355538221,2638711598:0.02392033000522472350):0.41325401312625603678):0.13885762712952740006):0.15259549917257789198,(2668262027:0.23528112166601392041,2742327625:0.17274890449721944097):0.42260408404050886499):0.07308935460067664258):0.08363370118055002411,((2502334390:0.35456840388841870393,(2618603646:0.15113191973724490746,2623357951:0.24592101296207288796):0.10523140669247046941):0.11645216833077670637,((2836916278:0.00535448703158026857,637833409:0.01495285290344980020):0.19402246734602734968,(2520612937:0.05166710595015293339,2832517016:0.08189697913230457871):0.18163265373263537406):0.29511894716470926658):0.01925979845426471770):0.01842610247816840047):0.02843171635028808944,((((2831806030:0.29564766453746488262,((2841421105:0.08780377360539136367,2855218996:0.08515281142789704605):0.19018027889257635432,(((2834668437:0.02739401156615508745,2855211350:0.03617188358291398981):0.09951343728091170682,(2617462182:0.07104339763784016382,2618020516:0.08684725154789350865):0.07149017795335184389):0.04122728732852162098,(2526261156:0.12147648911148194173,(2582617843:0.04275630006806974831,2757630051:0.01441771720109800460):0.16766419996626957811):0.06058977847487301283):0.08546531611373474335):0.17175683369983518745):0.08088335541121971506,((2565949943:0.01965940000621055339,2832301240:0.02782183308476977868):0.19614691555637836506,(2579639333:0.16390985333677784985,2631329553:0.10224177503904902098):0.10119190825105094100):0.17318965420911092146):0.03103002387945878737,2859111750:0.39017209325156299027):0.05964034020060983432,2788907997:0.58397385984682581572):0.05239985922938187463):0.05706182261332983646,(2556965038:0.36827077227781657154,((2814668201:0.03186284090920808026,((2769345874:0.02305430526528046142,(2546629360:0.00770781894086663196,(2794516009:0.00000100000050002909,(2566761100:0.00383379083848881235,(2644362828:0.01158479958802812078,2824223299:0.01150528555337072129):0.00000100000050002909):0.00769414691921008111):0.00766987313352152696):0.00794611296612404358):0.01132773906180650943,(2769361688:0.01967098022319987288,(2769355908:0.01560290537000471288,2880075939:0.01158898062292735946):0.00381539255289732289):0.01666072833571287728):0.01922897126746908256):0.07104706340958814870,(((2810304460:0.01130281260469622948,2810329854:0.00412392444788927531):0.07597283976742334743,2566739725:0.18581628824853091420):0.02791052554042969258,(2566724224:0.20585718552317883168,((2533172358:0.01956861972223267881,(((2658100619:0.01556044393114836694,((2566710125:0.00757026374866229691,2772300634:0.00381633648102199397):0.01942935445967864522,2581795259:0.01147945557868895392):0.00395078060530191372):0.00000100000050002909,(2574729978:0.00000100000050002909,(2534325592:0.01172756722296894663,2566640565:0.01567641167905975755):0.00000100000050002909):0.00772680587436851314):0.00381821446552726334,(2535928279:0.00000100000050002909,(2581116026:0.00768460490651527196,((((((2533161714:0.00777484026649300376,((2567560745:0.00401950606559269615,(2568270654:0.01184912481582366291,2570181691:0.00379367144280350500):0.00395502363136469165):0.00387237354354271228,(2587493444:0.00387277767280660556,(2691620462:0.01574339927063370809,2688050628:0.00776362432198577333):0.00000100000050002909):0.00000100000050002909):0.00387372483918575674):0.00000100000050002909,((2534269033:0.00778632231215439698,((2629938351:0.00391073389228418361,2669682473:0.00775163862220681725):0.00780829365215779479,2860749309:0.01573832950677951995):0.00000100000050002909):0.00000100000050002909,((2648823062:0.00389483432845407797,2673490618:0.00780904601510646387):0.00000100000050002909,2598649999:0.00780534512269024944):0.00390002235359648885):0.00000100000050002909):0.00000100000050002909,2569596860:0.00388282863227259111):0.00388754449137361860,((((2566571974:0.00782856531792129433,2582398155:0.00776386295029898778):0.00000100000050002909,(2552747317:0.01566073153977762603,2631537794:0.00376356172984631350):0.00398371925905192589):0.00386801358120294862,(2581996403:0.01555956208139759253,2538412810:0.00386808043206026417):0.00783342777290435208):0.00000100000050002909,2689299068:0.00387477155776121953):0.00000100000050002909):0.00774842663743956044,(2574820862:0.01096905129359482083,((650423207:0.01165109854193855168,2552694515:0.00384730355256501094):0.00462792935986852585,(2583326763:0.00786616227838883575,2657712274:0.00758986885802175396):0.00700487846780230121):0.00389373226486329580):0.00447592857399482357):0.00000100000050002909,(2568281923:0.00770555957846558517,((2567639223:0.00772823890893388401,2567626026:0.00383946911249795917):0.00000100000050002909,(2583470183:0.00383513706244088424,(2669323395:0.00764975012290318099,2503760625:0.00768115183451193242):0.00000100000050002909):0.00386478293191263320):0.00000100000050002909):0.00385258007360797560):0.00384289526655388946):0.00383273445800427943):0.00386756358385276526):0.00759407218806714465):0.09665638338015107578,(2566559414:0.06067480426178065156,(2566608685:0.00754330997860999230,(2566651599:0.01142086186792072057,2646303046:0.00754800805805756585):0.00000100000050002909):0.00552358193567157284):0.07172928060259682603):0.01715335357382751988):0.02080564353863080529):0.02401985362765262158):0.34136314183656785159):0.15791344245615784869):0.04182991279368066667,(2845828845:0.55769017124354081094,(2834404907:0.26637726854502219442,(2520453793:0.28014866842413688186,2691582120:0.29689104076631744888):0.11957980174360430259):0.31453519643895644364):0.24133210520502590413):0.10066663887745634642):0.06279570615794399790,(2574116518:0.84278740622601067134,(2832961866:0.48237679994863225108,(2517136683:0.37206638898225341539,(2806835383:0.21718622468987919261,641433844:0.24348523189812573686):0.18518313537511385536):0.06365170562510021057):0.07480393281648857473):0.05551454263759518504):0.06663694089153784916):0.02727285358079025238):0.08409105912615533196,(((((((((2525378900:0.32610432346040474361,(2624358906:0.21297895622446808006,2839211455:0.14281112958463124119):0.12198477100575179366):0.10180284407487620590,(2785495337:0.34421877402154726910,(2502379777:0.00000100000050002909,2651828804:0.00000100000050002909):0.14007163454383200762):0.05480425487087522279):0.03597696547362703307,(((((((2600825591:0.04022464475758575492,(2501075464:0.01684828037780566543,2501410827:0.00000100000050002909):0.00790806267792401249):0.00927153773669881116,(2772857678:0.00959960816526109033,((2756498001:0.03702834413533822450,2756481033:0.00000100000050002909):0.00831615229594523733,(((2501079022:0.01184770486474223151,2676343859:0.01704545265922628727):0.00820786037551184296,(((((2580604396:0.02055315966461197796,((2656185385:0.00000100000050002909,2766716395:0.01228984092878909230):0.04130678483736138773,2845631334:0.00420858723461752134):0.00485735392995428547):0.00370542745683719857,2710165037:0.00379287231591566654):0.01323602785941468962,(2847677709:0.00425926690239904204,(2630300574:0.02925014791616042595,2580951256:0.04166519711541757931):0.00431512768187199830):0.05495973553057810490):0.02035863103839083768,(2583272174:0.03016164872060285787,2583262537:0.04590249710296022412):0.02182155317149220633):0.02328271632989365250,2513555893:0.05940644680196515565):0.00000100000050002909):0.00859183259713790400,2516022800:0.01652022377817309248):0.00386908101562346467):0.01912993804900642303):0.00780516893205610539):0.05132522748742476826,((2639502263:0.00408660982244798791,2778304310:0.00792670127493286768):0.08290524156295636660,((((2698502984:0.01464648518326792069,2755586399:0.00899181509659660767):0.02148355942843047789,(2654003698:0.01854884716874726294,2695454518:0.02154759275807757377):0.01740675961585682816):0.05967023406020338649,((2690672399:0.02773270615541617232,2756486648:0.01638011473415765251):0.02642586518661275974,(((((2773574178:0.00792605964250113482,(2781196596:0.00792088319111388349,2774361559:0.00395315662783314505):0.00000100000050002909):0.00396383766761176058,(642621700:0.01203357437838785404,2710206051:0.00790262368037958698):0.00387545398013678473):0.00390422223066142242,2546967705:0.00392824880118271616):0.00390364359034480130,(2774049719:0.00793251371237951516,(((2710181999:0.01209005089821461702,2710234035:0.00000100000050002909):0.01460784615210677755,(2583093169:0.01329957677856233832,2844716353:0.02701607818018312082):0.00393005536160713313):0.01749639481736441418,(2508685361:0.00746671398423284349,2598513071:0.02327259661606460167):0.02661895443117353807):0.00382599247252374828):0.00393591515595011644):0.00000100000050002909,(((((((2687591736:0.01602667281737839983,2843955367:0.02030934963009458152):0.00369249273514789256,2698051195:0.00785938424886060451):0.00000100000050002909,2774279130:0.02389500062828859780):0.00788269819963554295,2671598653:0.00391448554673754119):0.00387019444890618998,2713546328:0.00392965846685302926):0.00745976965554537210,2746086998:0.05993069787286262745):0.00305454334997973557,((2518901510:0.00418569245360844808,2527074947:0.01194892060014741964):0.03921157787504406245,(2848621150:0.03645606829579139951,(2682436246:0.01559785734848941237,(2582263905:0.01177134047434752993,2521670119:0.00000100000050002909):0.00837735882963881219):0.02406406610691586359):0.00822385912747476341):0.02590044631423559993):0.00705239996962118022):0.01445555420568350909):0.00820617041761170264):0.02487139818623378129,((2709061671:0.05448382131963312724,(2852764185:0.01198284063455975525,((2778169219:0.03265022628271496696,2515685199:0.00000100000050002909):0.00790454955914091269,(((2852800604:0.01586588471928150612,2517018622:0.01182833383222522787):0.00786008791005017235,((643180466:0.05895878322188343595,2694817695:0.00384127303673988075):0.00811851310600600860,2852815864:0.00372101207529078456):0.00413596468739467742):0.00000100000050002909,2852791605:0.00392422388456841256):0.01583897401769717231):0.00000100000050002909):0.04982784319013180280):0.03923873000541004685,(2773949907:0.05692731066376204713,2600828694:0.04523916563455275541):0.03132693033830518531):0.01651480931382234493):0.04858733422826409104):0.05678690777638333714):0.23618026594160962395,2693433068:0.24938043401428486301):0.03983688891332379245,((2647454942:0.02581983878230806675,((((2513969500:0.00431845017318225645,2689717980:0.06119397421167661194):0.01260695342719651835,2874635078:0.01205106810535925242):0.01219450089561216824,(2799292739:0.01265666932059018000,2511397135:0.03008878466201979698):0.00595412315862072460):0.00616335580826129180,2841959744:0.01327680015009572757):0.02292956586657346127):0.18576085871406208816,(((2601506711:0.01478373445021054396,2601512816:0.01367536484061952079):0.03890058520410417942,(2723576154:0.05006710999884260438,(2756676975:0.02397410079057920446,(2861140917:0.03127163946275057782,2792752916:0.00576005041836631475):0.01763264333791655231):0.06317277541151961051):0.01517762515549293811):0.17273027654829811728,((2799088092:0.04536352573975174773,(2517475930:0.01129795444867838852,2597246121:0.00681513017836422440):0.03250088499903892175):0.09210181059772286349,(2655429916:0.07618200789336943002,2755620068:0.07737898591825814743):0.14007959295582164683):0.14160503997466786230):0.04328976604465707007):0.06450606239178208190):0.02487143555983289608,(2846443218:0.02178256235025945522,(651562223:0.04820326760231132684,2843327859:0.00324948151116357092):0.01130759730910635766):0.35560771616512576454):0.13120212150441498689,((2788096804:0.00000100000050002909,(2788092976:0.00409100600378037998,2788100931:0.00000100000050002909):0.01226517183742184373):0.16293206096950285655,(2828307639:0.20250739216983507096,(2663673241:0.12744212962487649898,2772098244:0.19131029896633944265):0.04352281496188322579):0.05915650293442226842):0.05301061201089087710):0.11417782333593221034):0.03479156284894256018,(((2838105346:0.35020241765903847853,(2695078858:0.35598177699703131838,(2806826327:0.27796218533115507610,2667907893:0.17319734676387321670):0.19876640612624935089):0.05830608286576780680):0.04500840136188278412,((2520606807:0.25109439740690597809,((2596824448:0.13929081972043741433,2603598922:0.17788026748421359446):0.05889311792306595877,((2576847890:0.16811347928269251839,2619791833:0.12122921449422527362):0.09184069749527866422,2735792477:0.28581698511576320021):0.02356050172370201257):0.23452319518344683091):0.14369726160292836670,2526042598:0.26979440914155106146):0.03551400311552453670):0.03751498695378677195,(((2624431165:0.21877980076732522763,(((2645597567:0.06741379277460464448,(2739695808:0.00796356236729523458,(2644498900:0.06124413769205121899,2585164563:0.04168010135660179388):0.01755102076197583016):0.03067289293195440275):0.06929499401392662239,(2609580448:0.13189046860450659437,(2739716863:0.14319102699745214768,(2825165039:0.03970483643407470703,(((((2825291266:0.01680873275112667112,2825297022:0.01254202829530401062):0.00000100000050002909,(2739504604:0.02107148742569880939,2825054517:0.00416647848232535624):0.00000100000050002909):0.00420224122564390960,((2511194051:0.01278893956307399632,(2585223350:0.00988069293775331592,2739710476:0.00424416020301983214):0.00986107431682566732):0.00498688265153352916,2870863172:0.04331128410585081967):0.00495329384625447372):0.01261196773211931133,2824851472:0.02602073015175243240):0.00788373305344564242,(2824951148:0.00734908032827960057,2824989171:0.00551848145436303287):0.03088972100810145199):0.01746506483557240183):0.06988769975860227579):0.03190674174507904248):0.02823669993078482474):0.03801506852761412508,(2624387501:0.15304034862518042792,2718315882:0.32298506522787606698):0.11054178407758495639):0.05221257202294835031):0.08342141956533646874,(((2833083121:0.19898229456475818866,(2771345817:0.00832927571458081002,(2752691338:0.01245156006850686205,2837714779:0.00414645996988530219):0.00000100000050002909):0.17066401544643700072):0.06727596976074552704,(((2517908174:0.26020638736221879395,(2778705545:0.24443752535978219287,(((2778627921:0.12240297903507653399,2789873455:0.07722581946094356220):0.37997162828674041490,(2789807407:0.01850741075887528050,2789870927:0.01648912553742052506):0.38057628732972370589):0.04805393270918944387,(((2788253790:0.07123360049615207190,(AG-893-D14_NODE_2-62654-2539:0.09626064837812488284,AG-470-P03_NODE_41-62654-2539:0.06904423867343469079):0.05612451344165507450):0.31815589788507442348,(2813143540:0.58312950246912587104,AG-894-E05_NODE_3-62654-2539:0.61656822912295794481):0.23758503968131650108):0.22547484135036324759,(2655595082:0.35136482583629868870,2790154425:0.22840342335414698383):0.03161042714624607425):0.08653287438747551963):0.02534598674695688267):0.03026147316586602284):0.04402032342562643003,2609090984:0.19760836017703678480):0.05328461174880053108,((2775920863:0.15991823525237325310,(((2706039028:0.16793301897575291237,(2802443006:0.03382732839431410593,(2758545539:0.08321138073662182055,2684420927:0.17709851088196457147):0.03712588347690449347):0.04106363744093785573):0.02501258637754916539,((2790317897:0.16129174186779610123,((2616206289:0.16235675408513752793,(2617844938:0.05899135633573418525,2833560425:0.06548365222026703014):0.11330664666927306450):0.09485124496367723645,(2700335165:0.14389279153207967799,(2597124603:0.16498147642037513938,((2814109457:0.05039067518242520971,(2811862969:0.10516936229709525352,(639943067:0.02086783556901190481,(2811502025:0.00512727201125593064,(2719168778:0.01339697546978794833,2742397335:0.00293290156466559588):0.00417057465070845221):0.05343449070203754037):0.06070446433961499549):0.02819679557173295631):0.02709978178740459973,((2755137433:0.00371395144569328355,(2699550938:0.00408694448611313620,2915220193:0.00803574366480685337):0.02102892194312056331):0.05636256682111782934,2728181446:0.15195011416640982760):0.03275025076100321342):0.04098872293222066004):0.04523028813372213103):0.05633696138265554404):0.03438831756466204786):0.04083932132342797672,(2684377196:0.13314917029156350670,(2512597620:0.31786931717068322989,(2792400274:0.19362225918949099723,2524484970:0.11710656388032372743):0.03903544797156214413):0.04416140807938900847):0.03288448078437066630):0.03733846977924702021):0.05420492267692666316,(2523408792:0.01323118372950564045,2599851459:0.02056678733111771615):0.16973166274057036040):0.02457844139015123372):0.05002168422308022472,(2512364360:0.06929458419907538747,2833393317:0.14301027674316901805):0.10147290490172490574):0.01746762713262874772):0.00788926001058775674):0.05257836200833320567,((2790783754:0.32726855721275321942,(2668026195:0.19596214758322580418,2694871071:0.22373462391524359671):0.15993006183441685342):0.16514487557730600509,(2618006432:0.17230783199478258427,(2846710949:0.25713424151111236027,(2741180664:0.34532935719982627010,(2599099944:0.03909000466987742201,(2697909979:0.00792319292297069544,(2579117473:0.01189682483377318446,2579171571:0.00792318584894215368):0.00000100000050002909):0.04455592321207901829):0.05131940443202252788):0.21336163467780894232):0.07588484664437751548):0.01454697230815969224):0.02804623747484505034):0.07273099330442196753):0.14552712985634885801,((2658294356:0.00000100000050002909,2733503354:0.02425417784692671802):0.18549446640436126343,(((2839555966:0.14027382059133960968,(2828296940:0.13667299237213181851,(2821019920:0.00000100000050002909,(2806541767:0.01211349903310474443,2821035230:0.02859896165263089984):0.00384330518021892440):0.08483864912316750606):0.01279073658708032059):0.04252071822790558231,2741034912:0.16577908207248054362):0.06568092731031660580,((2522287699:0.24584538219850615715,(2585334956:0.06879047277538433147,(2842485390:0.05160319686598046490,(((2616552783:0.03202242534711802896,(2616238368:0.03687271395276514596,2585855462:0.02913774605346690361):0.01600011314447558411):0.01375893902480415133,(2766075855:0.01243694630653827300,(2806416353:0.00807850152935633836,(2806381590:0.00816641787820182076,2825066325:0.00397480966294909248):0.00410728391564541950):0.00401995514615542931):0.01179586675517705144):0.01429677262389156614,2617381366:0.05604703693709810891):0.01287462236271925270):0.02070210836083511211):0.05759170294339263640):0.06817232445104361160,2531524997:0.45255024081601369357):0.02597831077681752796):0.13009760865004332819):0.04637478643164364561):0.05987050105390688548):0.01623334812379331055):0.03660080006486973042,(((2562816702:0.06188548110694621490,(648043855:0.10322036007616786080,2828000600:0.07727574426530599283):0.05786898634766490801):0.26404676271892230099,((2832095746:0.06366978695469356631,(2831944434:0.16359240604744942904,2771530619:0.07486371655326769237):0.05829626127967599963):0.12832724946892820617,(2798973460:0.19477384987979495801,(2677137129:0.05024447975156632468,(2851187903:0.01570598029259605635,2851250078:0.01780229720179243857):0.04030275904993305819):0.13142604151406958590):0.09167390752445507551):0.05125771478326590636):0.03884410654843491878,(2639718400:0.51639411530531265093,(2841046175:0.06172521268786294868,(2837188707:0.12501024464459506436,2619131865:0.06886056955906173782):0.07565519534070619390):0.19253650220409562754):0.08365155718973556198):0.03892794990182930903):0.08688827211234291525,((((2519813611:0.01091805999068576338,2545744315:0.00921379102765173749):0.09114781960601554822,((2686911788:0.11102097493975764120,2864971274:0.06932370691886532987):0.12833403191653020015,2574182858:0.23561256628901042220):0.04295081872698021386):0.16736393046468392432,(2802459892:0.20862329134869311842,(((2553573209:0.13880185464960154151,2771517490:0.07192688526697842144):0.03136676620069010768,(2864874335:0.07475152913798596699,(2554064491:0.01183851716912050905,2785252362:0.01234380093964964654):0.06785109858820696782):0.29200735994395649042):0.03238590929070478408,((2635223459:0.04790822832346038063,(2563549799:0.02131178388294465570,(2841502542:0.03359229641782291581,2635346258:0.02689508927862365936):0.02709457653900095714):0.01968107333183068478):0.13170998855765417290,(((((((2870363987:0.23329837938796341157,(2792021794:0.03354828401033465440,2792024479:0.00640817264131794337):0.50218376464404124171):0.28005769613826769771,2753190536:0.08326724871881367729):0.03703538003823756558,(2799273890:0.08038385813707449312,(2689741253:0.05573418094351174218,2739251341:0.14191979364674511821):0.02541348308061294053):0.10362019113928815084):0.06341197562208612803,(2616601460:0.22318940567037170997,(2788711992:0.10939342644278295114,((2864942144:0.00730226268608844507,(2739245105:0.01548447604036520646,2816474525:0.01301613287348966745):0.02561749070920470855):0.04943880258417536477,(2645306180:0.03147390100513942912,(2644992585:0.04964673357380031127,2772031288:0.01890363685872493288):0.00954474618825460787):0.07458246182461374107):0.04766092496394977451):0.09937555381384709230):0.04303330814351099404):0.03748507905638098769,((2831364450:0.02921790887738714634,2832071445:0.04181683048023621813):0.05588846723566705949,((2512558066:0.06859785912954388665,(2690539817:0.07378743643499900695,2824505352:0.03725618134634919865):0.02670400726025678323):0.06501460162287411859,(2733709036:0.07655095261321662181,(2708926802:0.01853206516676010607,(2553567821:0.00800058039636337287,2771597450:0.00411544509202411805):0.01124058774250984681):0.03165371303676645098):0.03852570752389629372):0.02663512721305619571):0.05743611275649672387):0.01264842419326770578,((2689700001:0.00000100000050002909,(2526409922:0.00786607232030491453,2802770763:0.00786649048062446586):0.01192089870989537087):0.06404327976143212031,(2513228439:0.05825391471345717220,(((2738457511:0.02472769642442078017,2844302812:0.00530103645185493483):0.00919556775699421035,(2732564328:0.01770269691616511640,(2855910663:0.00000100000050002909,(2839299200:0.00779431076147637548,2804950557:0.00394200864331159615):0.00784437944673694980):0.00609159002601813299):0.01616127347946668194):0.06073419266650933318,(((((2838055324:0.01206214670955874091,2831269327:0.00397849393521514279):0.01191299853803710375,2823721708:0.02867786822431353869):0.00409748089149627754,(2819601263:0.00790299938768066791,(2825236194:0.01200581537964126241,2520439054:0.00394884219866047451):0.00000100000050002909):0.01592654855498616684):0.00431436851715069018,2599690246:0.00762636677680877950):0.01795968160614313039,(((2745654857:0.03940334736768730944,(2735497263:0.01207360272846087594,2689733380:0.00000100000050002909):0.04006686272955095607):0.01822517141636126672,2798957855:0.02217068760540974459):0.01095108743889277626,2609228058:0.02966971936375728189):0.01674759419455308998):0.01843987433243694102):0.02667243514644676919):0.05343897726099387790):0.07479465459147886797):0.01764589477108628734,2648546198:0.11008351676728271584):0.03330477229401365702):0.02222089180952449908):0.06476196695790131796):0.06969882778147465374):0.04376664913052664974,((2508594525:0.38764673568563967621,(((2584316011:0.20046342568000294349,(2582923814:0.04552698855139029888,2582929271:0.09057180397413315542):0.15225454031814913969):0.06789970310084116056,(2757599812:0.44925032104294759794,(2834087420:0.21362273300313569524,(2841311467:0.10150739762061677940,(2624584698:0.11307918587761828233,2757590560:0.07623492836747289281):0.03835082997525985499):0.12627675351520653568):0.19862460438155363218):0.07289727722688209288):0.33960887084570873240,(2790243589:0.06095367976688360195,2790244640:0.03824760322919401601):1.05883670183793188180):0.13845231122536630353):0.10557911987359364092,2646642026:0.37347064927967738024):0.04674902901075563694):0.06394691649429552760):0.05365617099669769963,(2774876390:0.49410240246292502775,(2593267733:0.15218169640911330398,2799518498:0.21702889052383333990):0.31202829798258058247):0.46712564320676391860):0.11610117474580712582,(2592449397:0.12172638581563396953,2629462940:0.26497857489530429742):0.33578727025869559153):0.07487704636020200977,(((2828010108:0.67450948281613254398,2630694765:0.24338943057076464771):0.07300660957773089099,(((2732801152:0.39440482496953221947,(651490720:0.12385699152887617858,(2776587251:0.06952844826747461848,(2776581191:0.12397486066274560068,2523703899:0.16653307989882590312):0.07837153793401054058):0.04564721694526633483):0.20494995571201177209):0.18673837642833315820,((2713666517:0.15139010207542702435,(2710123329:0.13410890549358814305,((2829809023:0.05025905386843722983,(2722127958:0.00828893090384969639,(647573563:0.00806916141434414411,2710041759:0.01290687169331647746):0.00835224521871949337):0.00000100000050002909):0.06425150057651897451,(2735864869:0.01284545035799075988,(2791081887:0.00000100000050002909,(2668334100:0.01707016876338886616,2829751866:0.01294382796877401216):0.00427157031591627896):0.00860150304075857179):0.08829893159297337590):0.04298519926509073580):0.08406891528082892362):0.41164502039228900721,(2739791844:0.52008334239376752262,(2686815970:0.61322587530593086758,(2704302729:0.20745707803770449540,((2807280988:0.08455534665024033725,(2654588885:0.09888485740546862357,2810359866:0.07565049847202823252):0.04411007013817593025):0.10836622540549664673,(2597481206:0.09464902630709037812,2644837524:0.15624363795888412954):0.21958779525575114477):0.18696513412832099776):0.11550781753415427511):0.09253832035011438917):0.10081174768759997018):0.03244840572146823199):0.04776354639206923519,((2690338422:0.38252442452462959155,(2522253419:0.44493823645791036325,((651319810:0.29404076261914363632,2579164127:0.18685371755263940896):0.10896674040249447468,(2573895692:0.28280523703495419330,(2515451987:0.11494592215230446663,2597242241:0.13868790885709003646):0.13201262098560120894):0.08448730944284853217):0.15145813395490254072):0.05564818425978033944):0.08166259467459111021,((((((2851163549:0.05397562468010928816,2843553740:0.04415292209899950721):0.03568944654358901375,(646755223:0.08482299310016901128,(2814842725:0.04297760634956886150,2838783154:0.04375984764393803933):0.05139179693058420345):0.03785458276648823867):0.05111362606722159863,(2834082644:0.09270589681708728269,(((((2776470976:0.14300829262496403405,2849364404:0.08859419592305439739):0.02064366941266677566,(2843742852:0.01260806194942034990,2851137692:0.03646021855305506959):0.12717205185650154453):0.01207845778294381472,2851151195:0.21697678567530404026):0.00560102874384259177,(641563486:0.10335589955691990016,2522232447:0.10354410500173741316):0.01615311642601605091):0.00926814632991244253,(2792463234:0.05869260116042492731,(2677564898:0.06248852029525352875,2849578797:0.03336039466412380611):0.01607440981245536471):0.08362926315286739465):0.02087901263508680494):0.02498832853137156543):0.07355278608751805725,2851153177:0.08679176465467293433):0.06349069981273475216,2511120394:0.14738196355443758390):0.10483791814408441323,(((2649615050:0.16637050681303916511,(2636456774:0.01196634591118928524,2656564065:0.00917340734874966604):0.32157452943213910013):0.26583740863331145610,(2663669270:0.30742731454191146723,((2841517324:0.00659527894853847909,(2621308225:0.02840387545202793795,2786843950:0.01051100366048119718):0.01385606650522689005):0.15445930169150259847,(2829982218:0.20236273238464830282,(2523340516:0.27280470624933927937,(2565355562:0.07762966349620985251,2597042141:0.08873198779070862185):0.14955745157999358885):0.05614338903363397248):0.04698859662605240489):0.10514040646907149568):0.01284309892359637197):0.16582294594464180859,((2547550309:0.24675471057302852951,((2549936986:0.00469498343371769263,2549942016:0.02825767095349313376):0.07860942113165698963,(2647721831:0.01290003872757880185,(2529083931:0.00400536729054437254,2547545959:0.00802196054664549088):0.00326990460131807792):0.13469840306144140185):0.06317745588317645600):0.02718255298002943826,(2848693782:0.17306912454553391445,(2600202902:0.05534473897718633628,2753767266:0.05957134363286210876):0.18150331486579557305):0.04737137298898940613):0.07134027581933456708):0.01558014331857158520):0.08356712028388904590):0.03229045161536468755):0.03316389772489358040):0.22288826269979433725,((2516946914:0.48382963505100373691,((2523928622:0.03360121612684383724,2639390332:0.15085579613519936593):0.31367135575390553415,(2546906644:0.21436117260467946188,(2848865347:0.11066949154175217962,(2840953504:0.12058242896790093146,((2623525851:0.01165390359610980059,(2512036962:0.01621614405617929910,(2553480817:0.01564760720980680822,((2843709948:0.00415403384651031552,646554443:0.04049082212213681725):0.00850699419082376167,2756584762:0.02800646396560496632):0.00786868050382416237):0.00859059296144690926):0.00833926934414110262):0.00906838233877882427,(2846969254:0.04235042604819649892,(2840931329:0.04920668970727590241,2647886016:0.02855801479343681587):0.00888861896496204174):0.00896809018229860998):0.09198585378063346696):0.03556081047887170443):0.05920439055390894212):0.16650571871487601650):0.15266103576429645994):0.09536035218027551219,(2838111140:0.46869603973514861739,(2558100625:0.66138068486631140797,(2676303564:0.35499333004888317111,2514184711:0.55311008585934617887):0.07925766354425085869):0.08795354023024401502):0.10437218143248606916):0.07375945813577124144):0.03643478928967647940):0.05871968123718483701):0.14215584770259079295):0.03281321389268009037,(2582959324:0.82092616644925164859,(2624295647:0.51256705342665853653,2684144250:0.50468457008386402585):0.55455740223185923110):0.08741539276311170725):0.02015449413140306748,(((((2790354037:0.48395536685694212631,((2789316513:0.18346748769220724840,(2789292539:0.32302233963866694433,2789314983:0.21708956185823011231):0.10089910104371599409):0.34647659881258069392,((2790020826:0.11807871497076781464,(2790056975:0.04111086233077084623,2790015751:0.06028828335718857540):0.12761471655472697573):0.29097266288435108539,(2789272450:0.23918249679302308608,2790469910:0.43228292760579117848):0.50219722952575307495):0.05637362255300231578):0.10319340153390224590):0.09542877899961625665,646479483:0.59012234769686122693):0.10665980925137638624,(2550724720:0.66949909870489765495,2752224213:0.54407817490507692781):0.13104255848222590153):0.04088942322389982342,(((2596708900:0.58749604851059256116,(2523914465:0.42786066771997194325,2587816943:0.49137532985103227201):0.03232197884318776387):0.17402586203615569294,(2624725345:0.09206787248332755358,(2837676688:0.13701543253773279529,2820324610:0.17718309380660501873):0.11729981395311078751):1.82652717891395721672):0.07227058572228425848,((2788288726:0.36271023059220597329,(2836868429:0.13441787264211743635,(2600930226:0.02660349964608255818,2673168489:0.01406933834572181991):0.18431557474254184337):0.12960399439493627827):0.28394044438017651544,(646789345:0.51028894745610631212,((2533945164:0.42008892811199927131,(2534779790:0.11480035317830838970,2727928845:0.14258289789479741683):0.30532728910359013819):0.02339849006523132130,((2789828636:0.28412789955147282894,649979971:0.39409079299231813964):0.14235187601930165968,(2839687726:0.30278602285023897833,(2837334170:0.09026271120967976902,2839741375:0.09667126905395315162):0.37711207761640636038):0.13762714136498990780):0.04879483293336223104):0.18471036588060349426):0.15764928999502761386):0.09951032327393213861):0.03731202317627087955):0.07847692282128355956,(649909250:0.66224000219914236354,((2651592884:0.36611613289165811924,(2861163256:0.41082655921439004132,(2504099599:0.00000100000050002909,2862977657:0.03129402110101860146):0.33799749529847683549):0.09906729598460731201):0.62451707205251083543,(2737866999:0.43517877353283851427,((2636246650:1.45455383587669384582,2599544556:0.27517938460477314733):0.29831086048938648680,2758046479:0.75533402920416126136):0.08334343452201406488):0.15945495551466376538):0.08087716310671577702):0.04407988894545586400):0.04094968633216181791):0.09263758270294430996,((2582877027:0.08087787610571171848,(2713803132:0.00000100000050002909,2724706279:0.00783117120481137755):0.04762265250811408002):0.60230575077472203738,(2787390171:0.28618834994865627319,(((2787376486:0.18907520822754539380,2814889479:0.19149440431775402449):0.03478327708009762431,(2739678754:0.24050274707862751011,((2805310311:0.11606586884842796936,2805274150:0.19466801370480835143):0.02384122482466854986,((2805198998:0.08385228778942682704,(2650527762:0.01979650767654249008,(2701107628:0.01921762085144977303,(2654329475:0.01574389682265306400,2805275831:0.01158932984004051869):0.01076129901531429518):0.00549536845420599013):0.08402740713327164213):0.06660357911291936439,(((((2682027974:0.00825344560233132706,(AG-464-F20_NODE_1-131190-3027:0.18386787111976973796,2682039908:0.01445463824098083480):0.00559959212666578162):0.00343433260264991696,2505308373:0.00403109225555604075):0.03482418341918458449,(2737443415:0.00000100000050002909,2741333063:0.02762446160238508225):0.01132343148522338416):0.01001585263451077248,(AG-319-I09_NODE_3-131190-3027:0.01184100571582296334,AG-319-I10_NODE_73-131190-3027:0.00000100000050002909):0.01389113877825079273):0.03184470949781366411,2639839452:0.04627810957173393580):0.08184797870234078454):0.02221622839538341804):0.06727968178512183650):0.01510596535497876584):0.02513882131632823660,(((2739675790:0.00386251860648289267,(2636236213:0.00778659463780571361,2740234173:0.01268538502695997112):0.00000100000050002909):0.06528544121451126947,(AG-343-K04_NODE_51-1655516-4755:0.07465101504698869184,(2739740526:0.02400426291368927198,(2682026716:0.01719774702133542235,2737755161:0.01532333536605701152):0.00405865736478908026):0.04181815086686541810):0.02210702564619897170):0.09445577946373488742,(AG-892-M06_NODE_2-1655516-4755:0.00000100000050002909,(AG-904-D18_NODE_11-1655516-4755:0.01152099079264941490,((AG-895-F07_NODE_3-1655516-4755:0.00768867158297186718,AG-909-F08_NODE_12-1655516-4755:0.00767333999004857562):0.00000100000050002909,(AG-893-B07_NODE_4-1655516-4755:0.00760704493230290879,AG-414-I04_NODE_10-1655516-4755:0.00379255124867566851):0.00000100000050002909):0.00000100000050002909):0.00763779581343030332):0.35275497572804498381):0.06433937115115671845):0.07591143692029468648):0.17269382454519227599):0.51104346831496016978):0.06996010436944398447):0.05871749879336142508):0.08227902190822294903):0.09299725353247127735,((2581202928:0.02084465318368922820,(((2547353089:0.05078912250647766441,(2730137955:0.01201704501783474981,648168405:0.00000100000050002909):0.02974338999945664794):0.01986790618218025814,(2511572145:0.02145080815859323059,(2581285980:0.03294390243835221971,2646047975:0.00000100000050002909):0.00681932530882358237):0.06279701936837657483):0.03157510243914626868,((2549868803:0.00000100000050002909,2774658959:0.00845598735902719847):0.07881255763542577286,(2753811824:0.00814216888894590818,2547541045:0.03265059211413159218):0.00411022011497027585):0.01570507996936024858):0.01660336838043171073):1.57327830364413334685,2776040784:0.50700234331453886139):0.27418699228689247249):0.13935154287528384032,(2647244094:0.02325763716763826899,2742580107:0.00000100000050002909):0.37043275121291541208):0.03974476976067893574):0.04615754352040654651,(((2579777833:0.59024715343920908239,(2813231661:0.00503494944035123675,(((2633825236:0.00694839961787498562,2651627738:0.00873263424639678619):0.00782923312091433378,(2812775958:0.00000100000050002909,2813325080:0.01573116287322750759):0.00883998191526852613):0.02327596126779798297,2646838743:0.01618406481812490957):0.01944055857806786455):0.76948784225777544510):0.26996507817229037363,((2795757327:0.58965020237646403878,(2547648663:0.23542880839528801395,(2739235025:0.22782244344377161616,((2646415731:0.09641332320476971030,(2644602524:0.02318336869034885034,2804744883:0.00802724449859488695):0.00373208642725671733):0.05422034907261027992,(2807223107:0.18231664896098095929,(2728890391:0.11580388284447971914,(((((((2823482672:0.14487339079106029138,2777622105:0.00773784842336755225):0.00000100000050002909,(2649668731:0.03189514358526901461,2682670691:0.01977662318732978028):0.00355324028930974244):0.00384478780761013904,2777843733:0.01946700806776425347):0.00000100000050002909,2517082401:0.00385060706770686597):0.00384597122434214784,(2816865111:0.00778424268747903055,(2777718837:0.01974576336572318735,(2649534471:0.01975828140074343056,(2503911983:0.00784118467219478178,2777825016:0.00785037439487462282):0.00000100000050002909):0.00841688856763676656):0.01208703128545158406):0.00000100000050002909):0.02038701682486291494,((2672335517:0.01159542922600498814,2690212221:0.00383688832602413661):0.00385806041742523019,(2777848632:0.01164589181173910845,2708923332:0.01577135183601585319):0.00774563345418968416):0.00786365895526633385):0.00894922850318486882,2823415776:0.01571012603401997915):0.02911668096292440583):0.07549244081474906776):0.02512165569368233001):0.13731622966140655251):0.04686518114454221728):0.15733452900317379530):0.16631865272673479472,((2852114862:0.30701390456371768778,(2636539069:0.26276456058888958411,2628683768:0.43542517855942325378):0.08365696590685799128):0.03009328873360748308,(2676314672:0.38607946789682634492,2514123355:0.39583127521512806446):0.05531508910168516507):0.09819870324477771029):0.06308068534823600693):0.03364552630486761925,((2674680119:0.37350050546176810640,(2850940242:0.12080662868457237025,((2611428528:0.06291245063758491018,(((2777733825:0.00809128334958682596,2777854966:0.02156185546611652862):0.03234604192109677423,(2519376681:0.04981111631912339688,2511580839:0.03331317582747649747):0.05047300247661572203):0.02239688157500430155,(((2539454798:0.02132705131439787544,((2539577352:0.01365183401707262267,(2539440879:0.02081180380024620635,(2795939197:0.01636834913598527244,((2822245948:0.01202699568275932343,2558571216:0.00000100000050002909):0.00394278441756711669,(2822809396:0.00000100000050002909,2822931756:0.01634916549518788259):0.00861426213744950070):0.00396961247970885941):0.00396906033012923466):0.01068989911264019155):0.02199415037170797740,2706010750:0.01356750761748217772):0.00985675970405155630):0.01904920102550242827,((2534060443:0.02436898537402047010,2532788937:0.02525849265616405756):0.00409715295625959208,((2739210024:0.00000100000050002909,((2729037346:0.00398887543020683740,((644611639:0.00841321931766589315,2626495606:0.00000100000050002909):0.00391805871997411535,2744207195:0.00805059295736221085):0.00395249877726562213):0.00785842401561400762,644517181:0.01182262509183474100):0.00000100000050002909):0.01987418198594612800,(2539427886:0.00791696543753114823,644483765:0.01277478186205640263):0.01215249374389843796):0.00451401761939088184):0.01162857562398543834):0.00929119688480894816,(((644709077:0.00000100000050002909,(644715842:0.00827959975668448971,(644653855:0.02022051899074962800,2534033402:0.00000100000050002909):0.00000100000050002909):0.01556252146129621407):0.00403204882566428856,((((644500510:0.01290622466769046281,643468925:0.00797301565011790565):0.00398119779705494344,((644660476:0.00387338325946624948,2870309900:0.00601591270667315142):0.00595086249063793687,(2705930610:0.00817754537586833433,637418119:0.00986632601870437997):0.00000100000050002909):0.00385126805935631254):0.00382451140754168622,(2529840224:0.00798019135298210988,((644678798:0.00394682416194632162,((2579947113:0.00397105497733218904,2640281262:0.04037324751690422181):0.00392979845666630110,(2656498482:0.00000100000050002909,2671633167:0.01283322099340250023):0.00791964646073689896):0.00393535623485450139):0.00396075617084186253,2823227256:0.00798869383916962078):0.00392246246200079595):0.00000100000050002909):0.00390708766963101910,2689187379:0.01206476777345498290):0.00364971147930590782):0.01873593910011083982,(2539319614:0.03638104635409556559,((2778990877:0.01381986850854341302,(2533245302:0.01667132090330027822,(2519578784:0.00400153792316999216,2626487476:0.01266816710080609365):0.01619010605681992995):0.01943942298014796760):0.02042706724361408044,((2580869975:0.00800774265172779671,2638597984:0.01341475122983453241):0.03047755393770293711,((((2777642476:0.03228473530337076097,(644594114:0.01609857218536217549,(2729028143:0.01594577926439119664,2684886135:0.00396812000012126010):0.00000100000050002909):0.00396178272238743509):0.00000100000050002909,(2650768574:0.00389604310513866304,(((2719652724:0.00393689179592345961,2729156062:0.00801895968941627492):0.00386569524687985135,2503664000:0.00389527468225539563):0.00000100000050002909,(2656783131:0.00813144171479543779,2562884288:0.01202043100674666555):0.00000100000050002909):0.00381886859964804303):0.00384065245171170315):0.00386578128994908904,((2519371046:0.00000100000050002909,644605772:0.00483157121136047838):0.02074182324289132115,(2777782885:0.02029294673866826465,(2650593618:0.01621412566075805875,(638452422:0.01220577030539415388,2729083747:0.00000100000050002909):0.00401880084832034832):0.00404784695520301815):0.01612498611395125903):0.00411427130658647156):0.00395733212388310867,(((2729035747:0.01715945565468440792,(2788639444:0.01610012761481736943,(644478046:0.01236200240270158950,2714664054:0.00000100000050002909):0.00000100000050002909):0.00000100000050002909):0.01502457677929518003,2710678273:0.01638911198043049161):0.00000100000050002909,(2744205888:0.00760580169066725573,((644489450:0.02790541704933307415,((2547630879:0.00000100000050002909,2562276352:0.00841465765403500744):0.01259834286902029518,(2667044422:0.01223904353789958578,(2514139777:0.01636535931494540949,((((2637673690:0.00405547007797031709,(2598361696:0.00501981399553831295,644703064:0.00799463994732494722):0.00402297714648295387):0.00846183405518672292,639748400:0.00787130429845610789):0.00000100000050002909,644528417:0.00393862633211619021):0.00000100000050002909,2646363556:0.00800755443775477693):0.00000100000050002909):0.01244291289437356174):0.01327607512796379237):0.00514834842616616016):0.00526798382481154497,(2586048656:0.01618078392604331561,(2870297232:0.00854144829974797480,(2860849628:0.00798960626753253758,2571427067:0.00397275839155531059):0.00000100000050002909):0.00385537844408584537):0.01251794159596203611):0.00832139907452472856):0.00834705326037473404):0.00497419649030965850):0.00697258133333971894):0.00791474489076943871):0.00472333911487771325):0.01039704851025551394):0.00925517701081167952):0.00622866946511975786):0.02631896409487448005):0.05057627695479093022,(2587540095:0.10620549793733025101,(644562760:0.05728114703690714848,2550803817:0.03769988555900962574):0.01219069138189888928):0.01549386036821735410):0.03980077910669271857):0.14480692119932545014):0.08326022049437924177,((((2642153713:0.36593318062271235069,2777728397:0.25660625879930254456):0.09537294901723632201,((2832406352:0.00000100000050002909,2832421758:0.01560802192552091655):0.31145405574715034902,(2732608816:0.18610376031355488347,(2792114006:0.03890317575887431573,((2574323247:0.01616099947555517044,2744860577:0.00000100000050002909):0.00577846961844092743,2744864057:0.03244932592968197832):0.01040210881188229596):0.15483627645487202384):0.07707897666220391020):0.56510750870654680167):0.03140791763299899397,((2732624445:0.14989654869666199644,((2644725877:0.01200130734479706342,((2644717065:0.00812434684494879773,(2624518369:0.00398759128495230781,2691449179:0.00795568996729286229):0.00396705960187526338):0.00398498128569662203,(646759475:0.01203770388311502064,2624902029:0.00406334587107015210):0.00397490828236155870):0.00000100000050002909):0.22653202339969158441,2569912395:0.07823788506923773367):0.05120522314421425275):0.07441709957502611050,(2731160681:0.19372482557765419164,(2582343204:0.00797511692141757156,2618831306:0.00000100000050002909):0.28742581483889201310):0.20865348783145032385):0.11315164288041133778):0.05282870812462870519,2809668781:0.40422992299954707551):0.07727510591878432311):0.12909349493594399205):0.06962529954504871610):0.05310275944962362243):0.06087856338452785759,((2518936728:0.78895325233419566491,((((2856195762:0.01544743901553849441,(2841650324:0.00763379094094470811,2562976510:0.01146013032046558702):0.00000100000050002909):0.00523001187342504292,((2859131689:0.00767913834534039458,(2859141821:0.00382772162690851432,2813253567:0.01160294059072135286):0.00000100000050002909):0.02289151864868128189,2812962442:0.09977146389999638765):0.03235043532151223034):0.42327340708177452200,(2526441385:0.10868988617183145129,2559417722:0.02808482238365437797):0.45001170069419649256):0.12797195244877848652,(((643039612:0.08678451702968181802,(2732150184:0.03457501767440201990,644147185:0.00000100000050002909):0.13543821487698387562):0.19242849767210021272,((2532794191:0.04873092156200894975,(646227590:0.01994250717928002306,(2565671091:0.00000100000050002909,2566303699:0.02717616776898026248):0.02441303332802514936):0.13292857701398536063):0.07469171563213317100,(2684070369:0.22269165423780734603,((((2538179829:0.00459159806461009821,(2587298224:0.08208591795905029187,2813275221:0.00000100000050002909):0.01167159893537106190):0.07457919258441238208,(((2848004321:0.01644952087558044368,2536064830:0.00000100000050002909):0.06370969045413356346,(((2565668700:0.02870227129347284467,2695127038:0.02141507024660945988):0.01790458236378496965,(2515397005:0.02853790451540915221,(2807244340:0.07730527557077268574,(2514908215:0.02903871837802641728,2576924932:0.02155952296366633880):0.02083618643005473794):0.01307017698502651454):0.01662185240311329915):0.02598088760774282940,2587008633:0.12255597987901374613):0.04705046261204082203):0.01366135390099803247,(2571236217:0.00534536115961792811,2568914327:0.00712249617804734149):0.07329475848519531600):0.05286082973869273699):0.24016543650720098557,(2830023137:0.61223642107432874049,((2509744406:0.05795284105072980030,2789028575:0.02487560231810227382):0.24501175172921832446,(2834504174:0.37908288723776978335,(((2815082790:0.01079699509458679173,2845958578:0.01826520570064267546):0.25432501424244013943,((2702058805:0.03858205415447717168,(640767135:0.00814165229051545640,(2854182883:0.00403836830275772392,(2589980993:0.00818398921364387431,2849635511:0.00409684890711935375):0.00000100000050002909):0.00000100000050002909):0.00232784424417334813):0.12380500994075273324,(((2828652709:0.01273209103092660596,2868531688:0.00407113925706327311):0.01455461422447431631,(643155133:0.00660498235506131424,2849603447:0.02701608725688189189):0.06544936757090263901):0.01598771734761401941,((2621282011:0.03703906409202696592,2792563429:0.00940547326861132689):0.03793051241731950490,2651079364:0.03590656428733819683):0.00829653930680418830):0.07270954116639236076):0.06573089968130413352):0.06118320238373081699,(2846455006:0.16095105683327745605,((2854688283:0.00779763149036300819,2858150259:0.00860162651118682141):0.00778891515938532047,(2850010530:0.00539310031971724016,2854664497:0.00719453969883306500):0.02648859128956656400):0.17612186009834168710):0.09362303559070379866):0.01136186753422618531):0.07536821639683254082):0.16336556939414656475):0.03405091783818554180):0.10413740739850535499,(2514293433:0.19093649093118147952,(2675891977:0.00723399152754619201,(2600894388:0.01643622872011549566,(2813030188:0.00394907243683785894,(644169699:0.01189371869354858419,2532998171:0.00395733992905916362):0.00395902560737510217):0.00392399522999138141):0.00469904111448584631):0.15081958784898114034):0.08008930114776735554):0.04237952854592046820):0.03889859048166496164):0.17650440207558876216):0.30249378444159785717,((2820269599:0.84009656841993929355,(2667289203:0.56564423832553945015,2793595385:0.27410782714129627857):0.18346075198861425126):0.08988590089076656242,(2710986358:0.47932437636662050817,2710921922:0.44492354969410391474):0.44129267991885562372):0.08192583715906198716):0.03743055245214975402):0.05257756128239050863):0.04324671063656247705,(2676321449:0.52705570270074941774,(2731188274:0.44499852752957774760,(2757740610:0.13232629558725328422,(2793179005:0.11614397533340477253,2848035317:0.23947499531424071284):0.13150739811863421114):0.17413533819840529282):0.10056856715968680305):0.22295717489629002239):0.08260591923389268287):0.03428720857140118289):0.05846810647722097687):0.01545125470547872686):0.09175371077294536271):0.05241477998832376473,(((2551025587:0.00495304861828242508,2745127985:0.00729842640712760268):0.40023989568476786571,(((2818036575:0.01409053718881021246,2817959071:0.00264979845853638213):0.08552524608524937622,(2645747706:0.01851748196367014945,643726431:0.01119180686643056304):0.07807292247123047424):0.30503053140522534692,(2602321591:0.24573922767210312768,(2805722240:0.27059958331951933230,((2805388870:0.26375327316277902279,((2825568898:0.02343625026274654202,(2633409989:0.00358090205196289488,(2825594869:0.01664016484533551235,2825585903:0.01177405598634927511):0.00783809767620763896):0.02057488937655888722):0.05025936503166253400,(2724119821:0.08717814052654826451,(2814999679:0.01543987411630778038,(2814978273:0.01165650535260508679,2814985598:0.00385095646047856153):0.00771619306445180120):0.09221825249685780546):0.05112021813385777408):0.04105292514967719131):0.08415560574541698646,(2778015080:0.16205509106266038910,2826071343:0.19759395819149641604):0.24387449247305204025):0.09995041890656619632):0.02771431874857347571):0.12866273934411712188):0.11218779479069496130):0.10629122627350334751,(2758035303:0.79903452259081608755,((2687467249:0.33893312630747246539,((2587417081:0.02969735047902176753,640619895:0.06362401335352513287):0.28494410887724141990,((2630761846:0.22735813370893379060,(2744447126:0.27086132685323793812,2549875964:0.25977903650105405031):0.09644898107744111215):0.06862205694102033182,((2855354747:0.01746078518133151528,(2792598667:0.00790468993462182037,2855315894:0.00392511613308900355):0.00660102342997775406):0.09235696119233949286,((2709073466:0.10238250589510615451,(2799301795:0.03704669545914091033,(2616182501:0.00941539153852324201,2858490669:0.01898171600326016561):0.02843329725798149354):0.03919330009150308325):0.10290325031742200701,((2731504080:0.06384205807945399214,2791221357:0.07358242899139527671):0.05788930937501037682,((2647594167:0.05768513596742544380,(2587418085:0.02494400219573306501,(641574360:0.03124009430119792027,(2579989793:0.01960377326510531412,(2817608123:0.02201300237526602338,2587869803:0.02749319465929878428):0.00470375210725912634):0.01580899102269455250):0.01054277602904890761):0.03178510915569413009):0.06261261260871918422,((2587887805:0.00389234618996437678,(2819625753:0.00800442035195282273,2855362565:0.00785226901931751660):0.00000100000050002909):0.05190284411670342823,(2731419263:0.05858890917542646654,(2855292024:0.00000100000050002909,(2520890921:0.02725252003642835916,(2631401141:0.00751831496069401903,2791212138:0.00375554612852052562):0.00375335147269436264):0.00384140592091481749):0.04122434636351295090):0.05044178262509253080):0.02544892670913017144):0.03376127199134933837):0.04786879412244250676):0.06310313710187327729):0.20421485626860017004):0.06371617929920822543):0.02008679218932876015):0.08054637129130289008,((((2655261825:0.00492602968727860659,(((((2632036477:0.15755116505240898683,2723861783:0.00371715833718223128):0.00006133386033555215,645509870:0.00753420221807136765):0.00763543798990292972,2525476507:0.00000100000050002909):0.00000100000050002909,2631896365:0.01174352856564064157):0.00976147183699237544,2546354715:0.00509188607743813089):0.00377440086805079251):0.00390537875384977138,2701015234:0.00384950296490889007):0.23478413668716741070,((2563823771:0.34610967343052811973,(2531454968:0.40436176275593377349,((2623273172:0.22908915698680201722,2735963449:0.21539842257496602529):0.04352231025656109337,((2511474475:0.11175582243610715505,2603581810:0.30416616619076908279):0.01933757975227473613,2821863771:0.10815368857812522607):0.05285142949548419372):0.06583730305212068257):0.03563252057344703377):0.08109207972343480952,(2587851539:0.35004177889074866714,2588252650:0.24015024792458089520):0.11913508280094607661):0.03951769999044774107):0.06974159398878336524,(2681992423:0.50811970262025152323,((((2729290125:0.24052029293574475610,((2646211406:0.12788959416042341988,(2840576517:0.17706729318935052198,(2777644585:0.05988566093866602019,(((2648188808:0.01147920244822366390,2695208971:0.03459021739448597116):0.01490737873964287710,(2777744462:0.00379154404189110559,2777809048:0.01511556769892722328):0.00370388971897438321):0.00368620460392979094,(2777825584:0.00749388031617465641,2595091437:0.01127512910247767224):0.00000100000050002909):0.03427196481010333362):0.10104476306989515488):0.01370795571195598458):0.02670166963516454675,(((2644602285:0.00000100000050002909,2804746388:0.06686526792381949913):0.04387652810561909478,(((2823419564:0.02314411626671879565,(2777848947:0.00670689278895473390,2708920287:0.01523060414969700481):0.00524886706602964177):0.01599464539126298213,(2744432079:0.03955083837705397620,(2823484834:0.01156446261925134049,((2682672649:0.01554464464017748723,(2503912723:0.00000100000050002909,(2777717089:0.01181476192088892936,2644597858:0.00390811676903475829):0.00776617208296054816):0.00530078529093826710):0.00662909722092825619,(2517086063:0.03719069241087213928,(2647859093:0.00776661312225403275,2649672365:0.00407838724477541624):0.00000100000050002909):0.01179415298767591894):0.00520193260159823156):0.01181642438947877981):0.00905555289884006978):0.06528805008038178481,(2728892300:0.03109370599376850078,2807224595:0.04358495139036189930):0.05274536155916459412):0.08685184903668603795):0.03788924157556668865,2688512520:0.13091378743973464127):0.01078056495998313755):0.00480931204932659190):0.01379242783483973327,(((2728732223:0.05566032591706429611,(2573581972:0.00000100000050002909,2861334243:0.02263989924306077095):0.09642600454403968402):0.00640108123183351536,2636720751:0.05679336590680225672):0.01739366088343162475,((2843467335:0.01442734604992284946,2846630430:0.01300253065432886712):0.26396614537392693034,(((2731194954:0.14351554779049938149,2739233610:0.04447239937076504640):0.01744933739158527689,2739234442:0.04459515932741345279):0.02332510675101524822,((((2652925084:0.06566462213466434106,2846075736:0.22503574892866820556):0.01903230370652521722,((2836820326:0.64159731298490418894,2777638322:0.06302792825396975884):0.01281497022802373029,(2744453460:0.00742731513527709365,2794445759:0.00387642095273823921):0.08164969334737751105):0.04129019014061140191):0.01354263149573815828,(((2776321271:0.04349763485668509122,(2758604703:0.07157976870912464984,2840777871:0.14714920759768335135):0.02846750739667981006):0.02773437277773924819,(2834372570:0.03937000978584330457,(2619216566:0.04531451634182713517,(2792257773:0.15899665485537931020,2629577541:0.06462736601839305650):0.06613026006796977885):0.19008223666157395004):0.11883799681490685163):0.13191982347978015166,((2631956397:0.04770381985424656385,2646967155:0.10787772132027118044):0.02765743701055454681,(2855380887:0.08289506529155034331,2652917442:0.08706120868986300110):0.01269454054082548577):0.01730456239911026817):0.01849687338266954237):0.00788792447824545988,(((2648627306:0.05056973893211549193,2744435258:0.04614051956365843032):0.09511737082167069646,(2638036951:0.00762266501530812785,(2645795008:0.01103760568151378359,2654681490:0.00000100000050002909):0.01169106610431404868):0.15692891131474490107):0.02904184024155942109,2728732512:0.12275591194558031771):0.00455807716874197851):0.02708749052071555627):0.02466225547336420645):0.00204953819708802304):0.00954679327442694951):0.03759236920582462865,(2587595732:0.14130214101740101729,(((2524153223:0.11549901754879471349,2649168885:0.07340370410316145178):0.07313042017858327470,((2776887702:0.03215560982327673317,(2507048090:0.00411029335894071233,2509343027:0.02405821972794248281):0.01359216753252310596):0.11710775362078827688,((2808060129:0.01781287575458231909,650065479:0.00147015792747380255):0.03777562361435047450,((2647516462:0.02903249704528165429,2653000099:0.02643686457207752513):0.05314915099532301762,(2639149925:0.01565268010733750909,(2849115271:0.02362279388470744576,(2776874142:0.01531972135807636859,(651513379:0.01536355315953131205,646360439:0.00395739458939568887):0.00381193845254867514):0.00387151184647912400):0.00734601248129147094):0.03585025396604998166):0.01494217467222033573):0.05888098283733166766):0.02358880590647548584):0.02575067265968163793,((2618799063:0.27385216729528533142,((2757465956:0.01945901392581618136,(2698208482:0.02844605303094720553,2824362244:0.05074056902955272064):0.00779931956344839198):0.17694721187084908043,((2639397834:0.01879472377680110537,(2643603172:0.03490119226909858124,(2545550600:0.01870675698735318679,2827179852:0.02273640301828228419):0.00382475928094704043):0.00360286889896380353):0.00000100000050002909,(2541792278:0.00000100000050002909,2563444680:0.01490113188525372251):0.00747086735392829635):0.15328545601918208696):0.04445260475699106678):0.02776414529712021434,(2714999317:0.03744636782054966417,2848044110:0.04498761022857549613):0.10253888921454447358):0.03274784516427472342):0.03713149603484969946):0.02235227821266966633):0.03424990577572024908,((2725844631:0.02696705166742951326,(2551767373:0.02134676208060917388,2812747320:0.02133877510456032994):0.01801757779979538260):0.18346640212245543533,(2769330621:0.34407230674001193504,2777768731:0.13852169812106057689):0.04182619405055484907):0.09848158251695825205):0.06200170842312677927):0.03194616710797892195):0.14263241756767419677):0.05047168443074340205):0.04745152131310777927):0.06440742369901941711):0.05002079733475260637,(((((((2684762734:0.16013741312000065453,(2601086240:0.05072692495373541666,(2734489113:0.02105329345773686647,650074399:0.03631814605189184059):0.06574345752669036314):0.13897073684215319189):0.13233815602416362789,(2514666399:0.10895390869948141932,(2805421936:0.00447781031670109117,642322965:0.02382733508182218254):0.18861791811874625835):0.12910031491057308295):0.24235205919022828613,641394344:0.56736935004218724821):0.11176706002081236713,(2820471523:0.49356762455852370985,(2600961349:0.05264322116755200398,2792911307:0.17685905638729815248):0.44155372697116707092):0.07456839216241344104):0.09672423614019932947,(2571062664:0.56347216455026782889,2557463343:0.44156996002202841822):0.11171720086440863062):0.05355990709724766513,((((2646840563:0.01335467067849226142,2789182231:0.00920619150752815911):0.34392474697928016036,(2802549624:0.36235244154139611972,(2789425998:0.19604349705779522406,((2514896293:0.01324554815419837564,2836769107:0.01281467972238247224):0.18891418860726427731,(2790218955:0.12649800467295810313,(2790506564:0.17798526862908539692,2831420510:0.07185786188377289718):0.06185824010689266322):0.05416035718672000676):0.02541268907044094694):0.03912532643614614891):0.03872368274088518192):0.09193401225125814868,((2621258176:0.23699692168111100021,2514565659:0.23400823056647124254):0.14697410992192797008,(2809615023:0.30897010822342946268,((2793250437:0.02891115162625965823,2793264145:0.00921479791062690401):0.23824223088434218210,((2662450956:0.02212654929529471112,(2850400826:0.01699322621377732934,(2806789146:0.01701579204243457502,2598752245:0.00421479838691320077):0.00422873458176489369):0.01646504442692937192):0.13540513223148042954,(2598859781:0.09133785810360335600,((2598070315:0.01679738134818128947,2793261338:0.00000100000050002909):0.03282306145608942377,(((((2793237290:0.02244803392457162677,(2862018732:0.00998910234958262817,2867272347:0.01532080628962021775):0.01243347102323298821):0.03145216928973464110,(2793244693:0.02065548054523937832,(2793256226:0.03250342423827452115,(2793239979:0.02431718269268850000,2862028379:0.03121891930230809298):0.01289835157486329993):0.02235607762859656913):0.01656943072259415076):0.11440054971937628492,2862023247:0.04659128713228281177):0.01921351448989245397,(((2793247130:0.00843386971593263098,(2793257725:0.00412341708969790870,2598779021:0.00825654791754913513):0.00000100000050002909):0.00000100000050002909,2793242922:0.01666105051338347479):0.02236841773839549907,(2600505931:0.01219779411839183418,2793235317:0.01685533303177334102):0.02853048259172183063):0.01904190622783560882):0.00230989933328151591,(2598799475:0.07583530814092312444,(((2707427613:0.04933458684330720156,(2702347100:0.00988812282882997259,2865968401:0.01255589124251135780):0.03063663758905623563):0.03231705105360789532,2793254002:0.05471927267416475810):0.01408216645158401337,2867277458:0.06962036915579696006):0.00971991402886633951):0.02492956030090447139):0.03012854337807222352):0.05109443818631126399):0.05271702656466658449):0.03859084147989625541):0.10758431774672003178):0.10346587146402475010):0.11954957297048535159):0.11191002859378067213,((((2836827821:0.06099111562292787447,(2842952523:0.02808241905167341984,(2586814777:0.00610512232156640560,641897164:0.01874432606202144566):0.01473547911350625399):0.05570194971178185628):0.27446824398114966215,2841769499:0.23567973559300023356):0.05593592417282270551,((((2656989909:0.14777901759285397287,(2642138502:0.12233225677294196077,(2840344465:0.04239152921575665978,(2684767024:0.01354534090712969548,2808185463:0.02349013899495481714):0.02420857306550397783):0.04937633039626677933):0.19520619156691057516):0.06532274919676739344,(2832053123:0.25281052455805480550,(2752922601:0.00047238315713701921,(2752892840:0.00399725990128241108,(2752911868:0.01617684718627497228,((2840330278:0.26937531208451737097,2563326823:0.00000100000050002909):0.01218890167209246873,2651843539:0.00398391006904062761):0.01309244142558449280):0.00000100000050002909):0.01191518935001069195):0.23356144524760136250):0.14370630484586846554):0.05958065638512483053,((2525464133:0.13774498252680059118,(2849825758:0.28297058840159167170,2833118838:0.25545850919749885088):0.06205919912288448970):0.12599193671997377386,((2545646479:0.02926398196793165637,2559621264:0.01474222592618004007):0.21140772268968816006,((2524574682:0.43536198215869270634,((2791287356:0.11265639172810086588,(2791271118:0.13408997208180561955,2791272227:0.05118007242841098037):0.01781096462858128629):0.10810306866126485892,(2789682204:0.14660977327096988421,2789970233:0.07646673720417432318):0.09758839467558527714):0.15747633662550991618):0.12298302263513345711,2743055507:0.40304306118362737132):0.03465423304602514853):0.02309607351566367317):0.04854590150657327186):0.05346086125728241600,(2576822041:0.23857966331324745313,(((((2832378235:0.33062563892599078352,2832229939:0.23220101050545002841):0.06495323664650855255,642325948:0.36824637389957654010):0.04926876836023471457,((2791275534:0.25627075898142298582,(2791227545:0.02291506396690283151,2791230983:0.02044427993455365591):0.09757226802209774397):0.05645867871881518618,(2586827873:0.15475260739135754395,(2771784230:0.02069000725823478756,(2646386655:0.07005858030653780433,(2815640758:0.00799756451931712790,2839441069:0.00812500911046594443):0.00000100000050002909):0.02349233034700941997):0.11450073671100106931):0.17791343768993883590):0.13531179807452237140):0.08377856202839072119,((2519043711:0.27496753137537327527,(2834103848:0.01194872793436353026,(2790895438:0.00859091760151540519,2841203407:0.00436669857246682093):0.01010880305112990193):0.14044493402706340057):0.68512450335578922722,((((2753519959:0.05774819024159466574,(2743240224:0.02534550342245313684,2791259083:0.03869930254300139871):0.04015424704855024424):0.11634014083176344445,(2731288400:0.00000100000050002909,651333097:0.16100337806475517599):0.32585775977125541747):0.07602816128477303537,2790943886:0.17236421990149286554):0.04036957852055120949,(2805630811:0.01418481281457634538,644156968:0.03201219488616967312):0.19810847932638850355):0.07168284901850516255):0.06628589414469485130):0.04591205759526388597,(((2641293434:0.32854843072250206060,(2810297839:0.25158183704197217834,(2586845455:0.25751276811813866852,2826987214:0.11569910645047799813):0.06037832158831163420):0.04936838995332533397):0.08707168217697262846,((2808271513:0.18000248755482706198,(2791263168:0.04983354100813616044,2791280235:0.01529946249979282670):0.32986399829710827403):0.10749391202408092871,(2642610985:0.48557240375723992321,(2831881258:0.28597449079558640017,2812839157:0.26258531627488906901):0.13566741631883769137):0.08134233372135499240):0.12000904172026559402):0.04695017189396485935,((2867051698:0.39848916412429236100,(2839453635:0.00869616480164668582,2840342797:0.00391491195415899929):0.29708974915675478989):0.17238205304663983819,(((((2861337860:0.23154600100208697078,2790957363:0.09882145137967091042):0.03344743309290036659,((2844278582:0.00000100000050002909,2531897872:0.02148749013181897732):0.18461600064576721980,(643917310:0.04199384787959250381,(2855262333:0.01707295955892994613,2855312429:0.00833769807279299661):0.04331487137941279070):0.19451914886103649494):0.22129776313042945346):0.04587918296456675732,(2651649752:0.16852180886844836394,(2791266856:0.21957514503137642858,((2810450791:0.00832933408582115301,((2649415375:0.00000100000050002909,2850206082:0.01268096139027924570):0.14234447003986078206,(2743245010:0.01052866100807514985,2758613414:0.00202483636478101910):0.07041473263647987646):0.03779960660502479364):0.00413289556355355640,2515951285:0.00000100000050002909):0.35093717537875263046):0.09875891606814822532):0.03043434721841589696):0.02322749745866932447,2791282411:0.33193204183486629821):0.09909762942572883371,(2651256217:0.11325969052723706965,(2789946259:0.00467951104178610661,2789967885:0.00877383980015204908):0.06081280238121495457):0.14064010148549874191):0.03057928994672567263):0.04100000159906246056):0.10854339759376033236):0.00991022167046339518):0.04835134478531988994):0.03737865415810764924):0.05222325952908821872,(((2650797371:0.01222666201916999991,2847174938:0.00000100000050002909):0.00718901905585859861,((2642675382:0.00403014654053667886,2744031454:0.00806497297860358370):0.00406965019846470492,(2624596154:0.00799839177626227027,2841252315:0.00808676220834688049):0.00804088399172090719):0.01333086582223309835):0.31240257486360462069,((650014161:0.08024351788638368899,(2536974381:0.01585824206521680921,(2848745326:0.02020711528389555409,(2657017229:0.00792612918229034132,2723853172:0.00789005492061573346):0.00397985063740498562):0.00424120166409485896):0.07500307918910742444):0.21933544070132890424,(2562925803:0.25377276765224360267,(2837047229:0.01711573833090078087,(2840528845:0.03714420468467074382,2838905132:0.00000100000050002909):0.00739208969350013245):0.26647453090718925539):0.12860060042245496925):0.16886527405586204686):0.02169482140356701963):0.07797710917170520839):0.08594425556189987103):0.02584447575963338961,(2519045720:0.26290233924985506597,(2841203666:0.00000100000050002909,2834101640:0.01201960326973063389):0.14232182269739077074):0.40425665568994650911):0.08731966576411598346):0.02009439391566975389):0.02558072948738758165):0.06493196731902028951,((2688967334:0.40139263986148382424,2620358698:0.56842672729914101026):0.22302099420766008375,(2846174277:0.60954855897573068102,(2756781567:0.31434879737559962010,2837666321:0.32673941151152291473):0.21041127686045091316):0.07458995243103995476):0.07506021045832292349):0.04848072152415574404,(2543489958:0.57610275505405650343,((2817671940:0.01689324834440211059,((2608583734:0.02007964965115666134,2546298008:0.01587213898756975258):0.00357725385816164403,2559627671:0.00403798576905535153):0.00811718357784192018):0.53562350491876997705,((2813007964:0.04879011786734421818,(2561292277:0.14947482450805821275,2561282946:0.06978088253027897592):0.06104987718393649343):0.43241257207609196112,((((2560942886:0.00798660972780246108,(2561120032:0.01200959286658460738,2561125194:0.00000100000050002909):0.00397902192896215732):0.00000100000050002909,(2684734674:0.00801497607265258712,(2746371764:0.00802970652298280567,(2532266820:0.00801234003027443374,(((2554719736:0.00398006032967913696,(647724753:0.01127105255248391641,2561021471:0.00000100000050002909):0.01012468061867428069):0.00398806994321452852,2561045071:0.00397572124925092436):0.00000100000050002909,2514785310:0.01209153877585187470):0.00399148211057893682):0.00400428997855679664):0.00804967224578439534):0.00399123685862741353):0.02445681434343900326,((2561207797:0.00795564591621715153,(2560915519:0.01581129269338075322,(2543424405:0.01345953534059991623,2576303835:0.01581123935432104596):0.00000100000050002909):0.00436242626007987949):0.00000100000050002909,2532285505:0.00397438010588554037):0.02686556645603568189):0.30892811800351294149,2561305928:0.46048638703043176523):0.09784570758055290141):0.27121990265602119452):0.09907306656891266827):0.12211099575265610406):0.11260798315726308627,2682470636:0.59434186626951357457):0.15679242211584309974):0.07560129832827106044,((2701496366:0.31962512678725824022,(((2817932061:0.05466487031128723639,(2817656985:0.00792376156476036313,(2693046375:0.00423858676816232099,2817669137:0.03022033660630696686):0.00755705998523390973):0.01107332504078344972):0.00350643215207293397,2817502710:0.00395525683662291058):0.00000100000050002909,2678291658:0.00750399300881345824):0.42476282055682418326):0.41498961325429883917,((((((2668805091:0.00000100000050002909,(2684955304:0.01358337211113722943,2669016952:0.04015332252570771865):0.01445275519541894781):0.09227151280819902157,((2662585684:0.05584559306406951945,2810327498:0.04596967791124250552):0.04043541833910714589,2666610093:0.07882161328878442563):0.01594396815189906558):0.01124710837384571178,((2696008756:0.00418560686028076299,2574224962:0.01194016657800422120):0.03778061331372478682,2701466487:0.17559191013702774020):0.04417578384242500794):0.02184685550188541353,2775239327:0.08374094024583154938):0.28564568604343260061,(2657744090:0.35537567323507562866,(2633083452:0.22548743590503572687,2701499319:0.17365656806962548320):0.33646521076891533486):0.09619753842710698777):0.10403038446691266483,(2682400404:0.10386685299099990276,2768862671:0.20877301308149565084):0.21439902736987037635):0.19384344431879071968):0.08574266195400699619):0.03902308846039546919):0.38950213694511948148,2780000727:1.74375857096667696844):0.51721917817139351214,AG-470-E04_NODE_83-1936988-320:2.26132764007951747587):0.0;
