# Supplementary material for: Global and seasonal variation of marine phosphonate metabolism
Source: ISME J. 2022 Jun 23;16(9):2198–212. doi: 10.1038/s41396-022-01266-z (PMC9381506; doi:10.1038/s41396-022-01266-z)
Supplement: Supplementary file 48 — Supplementary Files S3 [file 41396_2022_1266_MOESM48_ESM.txt]

((((((2861700831:0.31256615589458969229,(2612358431:0.02843989120506676752,(642335033:0.02977802028256506389,2612386213:0.01203162942965214054):0.00259764999178477545):0.31278530651843872157):0.33063314866081411347,(2612409795:0.52395128196904616757,(2788376183:0.39382971459457888352,2585419862:0.21929449969315423230):0.10472708684250263411):0.13193082632069386140):0.07215604165303048101,(2817923318:0.32193843314991554827,(((2817855198:0.01635569909286443621,2817713132:0.01801819967126499708):0.00508748671034061056,((2817742301:0.04788904935429199455,(2817730548:0.03660977364092422165,2817874801:0.04003400384780819027):0.01322756705025046955):0.00354636685431699563,2817688570:0.03971693234695036767):0.00719839248561457683):0.03324666876562181600,(2817929106:0.08859869192997069098,(2817862304:0.05887399765028282494,(2817859906:0.04691578646730362040,(2817710522:0.00000100000050002909,2817856765:0.00000100000050002909):0.04567688550682114795):0.01568448553283918745):0.03496219639241655852):0.08472583891106612308):0.43567066645538327085):0.06820197544624695407):0.10018863131698951818,(((2787382756:0.00814545634842751831,2786192205:0.01328225280760799744):0.26344386054268831288,((2817714209:0.11316974230112580857,2695200252:0.10673202121528907460):0.08837347159402196561,(2788363085:0.17741163815628621658,2788369458:0.07760060474866704860):0.12018510109004561237):0.14640854033940950418):0.07013594264771171038,((2789329703:0.06770399467967644358,AH-324-P18_NODE_26:0.03793272905734772910):0.24401575817829346260,2789302568:0.29638137559662547371):0.05193743124245307069):0.04777328990533659392):0.04076087417350478248,(2787388503:0.40944257295611596881,(((2739762915:0.53528764878846479824,(2684317794:0.39801260508193642140,(2787378179:0.06607024338179652567,2787414593:0.07321325890675019210):0.25856196469852271713):0.10784014781624888524):0.02341905817086802413,((((2788348682:0.26776915233951120721,2814941430:0.34617405733823353176):0.22160636686016799146,(2716855025:0.57485031025089494694,(2814893148:0.25112794180434255820,(2636267114:0.40407695793510367555,(2808621084:0.09860477283638799384,(2623256560:0.04912712396483658039,(2523299713:0.06050289483833078824,(2835199631:0.02343883690755626734,(2792179156:0.01530877677172487288,((2744165977:0.01296617816636138135,(2592974045:0.00830162987126731311,(2837432213:0.00855449959490925220,2635107360:0.01187261185023693807):0.00305969428543070420):0.00433438097195351039):0.01764764156152298299,2595662540:0.00000100000050002909):0.01223916079299259413):0.00696089349112253772):0.02308745970752542828):0.02724473049413209808):0.06728033716386845609):0.24937823901270186888):0.20278944355288339163):0.06212067197866896762):0.07201488366193514734):0.61135966962461074647,((2820932329:0.85704036004328743026,(2723654034:0.46454868585839942385,(2856846648:0.05217658046589387227,(641346758:0.06653910330449080979,(2733256040:0.01004551705833995646,(2563704234:0.01576898597611959413,2841208485:0.01647170024215316789):0.00630672332336001604):0.06142745557107975873):0.05529414735190423674):0.24192187399939868442):0.31537658752858438449):0.22940917772449709311,((2788701618:0.37332628787834282180,(((2558101995:0.16533193534019999249,(2587194850:0.20466767364190302514,2628127267:0.09744944469269242737):0.06736408638174265495):0.18511008453106617133,((2688355712:0.43465864092806233421,(2805286634:0.04225518933876114269,(2779011568:0.12251167681433362822,2788075174:0.07255398379632850558):0.04799922724668131968):0.26155303873825791472):0.07949535668407246847,((((2824284924:0.17538399125108777854,(2817780999:0.00650022309917463927,2525924171:0.01179480433579591613):0.26144428427218058264):0.05415008596906895066,((((2595655494:0.18659071131075952166,2790432549:0.34866295502206473556):0.06523669232718984357,((((((2515612495:0.01202254655678640545,(2512529110:0.01501479674737146892,(2524449836:0.00298881131499796138,(2519415490:0.00603933991545758508,(2599051028:0.00908859634333737329,2844160511:0.00608146127653844126):0.00290127624803593635):0.00600596045968530313):0.00599876104702204947):0.00000100000050002909):0.02084393287269346515,(2855833789:0.02374397959131781255,(2517565919:0.01210444326206496814,2855852971:0.00995609337072517718):0.00304096090907619203):0.02948782836533262244):0.10736494787171707577,((2644191914:0.04120238153409441079,2858633476:0.05985234710244177747):0.04051094210784370736,((2850095885:0.00816041963748199116,(2644147183:0.02272219144679242520,(2753434663:0.01613700384432385088,(2753440735:0.00910349785242757156,2647257488:0.00911447239041427229):0.00190154931648748725):0.00605879782169209836):0.00602663592995428612):0.02399259825996372456,(((2817378602:0.01109076728695736029,2526422131:0.01027896245834087480):0.01400099102497682005,(2753415244:0.01017938055539680496,(2600194485:0.01727574077688442608,2757660499:0.00705392050835005821):0.01072257876762627328):0.01458550804149035852):0.02803487103267045949,((2722908068:0.03518406121050009910,(2739021313:0.02013791399784134462,(2839558197:0.01232933387478041959,2688918478:0.01538378099954322738):0.01085911127847152997):0.00677469894879198769):0.00784393539328083825,(2558278934:0.01780473163099885806,2585167292:0.03545795574141697576):0.00753287490374680239):0.00812787983123911852):0.01895525488444473050):0.04305949509108180501):0.03426977235195801524):0.04004531761306582421,2712393815:0.08598134625372501338):0.02323850710202321826,((2790988899:0.12135657404636171486,(((((2841731596:0.08940136822010506801,(2579984207:0.03047429448395027468,(2574142807:0.02966689727845706059,2847684368:0.01328949543037416872):0.00621122820673485499):0.05450623889170531922):0.02048197285754948735,(((2630913729:0.00000100000050002909,(((2694636575:0.00624978703972424617,(2630750578:0.00876186103986183532,2856369321:0.02953592515359519319):0.01075796219437276033):0.00000100000050002909,2650922215:0.01499508769482244680):0.00308926100223124627,2876378809:0.02130719307555667408):0.00312503617027326671):0.01859048156501534946,(2694798175:0.03483930544793983897,2729220722:0.02862228606849829063):0.01426700303536891992):0.07441677268055195416,(2643840399:0.02917984347242407947,2643770248:0.02809209654215346491):0.01423292511141237456):0.01004181426468207620):0.02686657551962692847,(2565983140:0.02401511261547369103,2832187824:0.01274342968784636029):0.11662504212340983611):0.01247249010969585584,(((2638369489:0.08268039773694728367,2770896239:0.07008642297381791064):0.06098264207962579564,2802699880:0.07721707392332252673):0.01936285858756649214,2505834026:0.03431327843194422605):0.01617622678321252797):0.01485834430202190477,(2688919043:0.01191801370618518312,2802698992:0.01264335643324911683):0.05220147480899568759):0.01832852248796556713):0.02305053177081314505,((((2597293075:0.04354547170161567060,((2874144695:0.02777008027304393029,2760297233:0.00916632589756518484):0.00849806033216971186,(((((2514035927:0.00587589567769263455,(2509117372:0.01513536231532387581,(2856326301:0.01809086409765453887,2869284075:0.00299138691638606768):0.01201028830568137869):0.00299512164082960585):0.00000100000050002909,((2688600693:0.00486168436066604630,(2876401817:0.00785624595412937228,2874132052:0.00716431730747629260):0.00599903323884602453):0.01023980472420355468,(2513931035:0.01562441991658121247,(2869259489:0.00716802466457988792,2510316890:0.02013376328347793107):0.00735147146213729549):0.00724457272995065148):0.00296279716989178866):0.00300370766393624755,2714743947:0.02427348296099127167):0.00000100000050002909,2557114267:0.01197527508109368956):0.00455626600029517340,(2512964030:0.00296970345292357513,(2509398312:0.02147808614474374517,(2871456548:0.01535321686219337858,2503203972:0.01600676848945390210):0.00293593509423991641):0.00293933598346524539):0.00142818851952307966):0.02400242616879748325):0.01620138447593784045):0.02241537374086223847,(2514592743:0.06547451015690138043,(2821095162:0.01826349624620394671,(2821102321:0.01864943329131308822,2689669436:0.00547597771976535141):0.00895979500038180353):0.05320226008917160188):0.01772654323311625632):0.02150139885423031985,(2829783315:0.01264075660962812007,((2790421159:0.00591489596218655340,2829776389:0.00887850066609656430):0.01198374997312749539,(2785405798:0.00297587237629641120,((2861409835:0.00722774515239987640,2517465727:0.02900082334214360014):0.01166733524337376822,2739305808:0.01790143134065161692):0.00307924431560259622):0.00422301590696362496):0.00440645534143205373):0.03112611185284862650):0.05185490402902178525,(2772035704:0.02390538228077090238,(2854886214:0.02089600481352810180,2844224595:0.00701115362547192079):0.06644241929114237666):0.12678089765328853789):0.02893600533564850974):0.02280303550155430778):0.08725265863118319976,((2833395513:0.05697172120666859491,(2651086560:0.07125275811750994559,2558677387:0.19312898370577849527):0.05640887449672178644):0.04276544778211480852,2776592643:0.06518299464877957972):0.26103294738138033138):0.01816719300573440068):0.04312907867966892655,(2821446534:0.32003982645468692647,((((AG-461-K23_NODE_3:0.13832754042904255032,((2752987596:0.08680656843366253705,2656607062:0.08482389116920191485):0.05911954238492919678,(2521518015:0.08197709074087260184,(((2806769548:0.12818386648079668766,(2790770643:0.00000100000050002909,2790777714:0.00000100000050002909):0.08039180352313549105):0.03787579668323787230,(2711904593:0.02015536638425242250,(2502307036:0.00782999498053932666,(2834518625:0.00000100000050002909,2711911711:0.00551842061108341175):0.00549073349504053225):0.06842234570530689175):0.02551386758954243827):0.00799957973001419291,((2616721537:0.04628785340605603982,(2778074861:0.08234727760792424911,(((2689996772:0.06579418858344411591,((2821732929:0.04730039266987214053,2513217321:0.09631142536657226472):0.01562628805498163242,(2574319006:0.03650698037163509213,(2741304255:0.07762263743896745394,2647116681:0.05096715429156900568):0.01225084364134552094):0.01472291721731602832):0.02130229692278202969):0.01817378104101008071,(((2730668044:0.10409761453116506136,(2647582335:0.08392342796426714713,(2698433522:0.01951750547197248983,(2730545319:0.00686411583302900998,2791936810:0.02363523728867717930):0.04098261965832469128):0.04423102475779090020):0.03890820913025369587):0.03988178701180711272,((2831605674:0.12149168365912335621,2682201832:0.12576124064693755544):0.04805614400940533965,2840896220:0.07075724239213937450):0.01324534005879873279):0.01510188956223844012,((((2813094779:0.00000100000050002909,2813120266:0.00593273738800840361):0.00296674700336464672,((2813127100:0.01200401132183885264,AG-896-A01_NODE_22:0.01506227365702561202):0.00000100000050002909,(AG-917-D08_NODE_7:0.00594685406256227362,2813200935:0.00304282489060397031):0.00000100000050002909):0.00000100000050002909):0.01676705269125050926,(((2817904986:0.00300478355856707456,2813119819:0.00435323504284344451):0.00521345845989332635,(2627893851:0.00000100000050002909,2781067372:0.00000100000050002909):0.01173436534479849365):0.04410094775308755904,((2813183575:0.00000100000050002909,AG-461-K02_NODE_32:0.01824767312477244482):0.01059517311802245926,(2817906262:0.01504147007639945050,AG-390-B07_NODE_6:0.00938489842200062284):0.00812527298536493484):0.03068333595430808650):0.01414201712606410685):0.11480584759055888211,((((((2682263831:0.00988154795914717929,(2698134202:0.01499931930740616530,2682264926:0.00293319088842359903):0.01474262013463763579):0.04347628679712649269,(647777280:0.09529672890088278225,(2718373760:0.05639608457885380427,2512613007:0.01004271678256560101):0.03465931774571831547):0.01820352202531118346):0.01912209239271929137,(((2620100400:0.10078939951111316742,((((2693017606:0.00608119935906308029,2693276287:0.00930454008909837801):0.02996790337185573083,(((2715049197:0.01970519527403163246,2521647329:0.01524994637179393105):0.08949568203056773585,(2521637930:0.04816478508519895368,2836646899:0.03025064581738043726):0.01125435150032639241):0.00780305422669066474,2692601120:0.04183635051177248682):0.02320352364808739645):0.02839379635314192435,(2840612912:0.03825773534763447781,(2792417155:0.02272440705888801801,2728044251:0.02255907593754183371):0.02688876631356551181):0.01276562995477623953):0.02851161563819542069,2598759619:0.08177519432793750598):0.01231522002797956310):0.04063532181949355143,2792407875:0.02882677510237549937):0.02357047411642852405,2834249215:0.03151448379350516027):0.02757989574939042829):0.01896935437858646503,(2837144238:0.10556461930487157086,2791889185:0.08428944596353749041):0.02699554372557671014):0.00832936768328818716,2832175880:0.10690469989116399563):0.01417280651126588513,2789658661:0.05673839051014552964):0.01864601842649093316):0.01718058392283110941):0.01292611602537643151):0.02840836935583990197,(2524265706:0.01428600490801011473,2668155113:0.01002846194708179386):0.04656370795927358697):0.03083575003553155544):0.07262442886491064786):0.08422029759616098121,2729845729:0.11209210732432398072):0.02754971525293431478):0.01682746764353842614):0.04283405961853692379):0.01918124499342178588):0.03178644769648041046,(2795698822:0.20020188985664205683,(((((2813146007:0.06976582102101690219,(2789799067:0.07139000187676824982,((2813174894:0.00896427046848375340,(2236675819:0.00890062679162837746,2817779175:0.00000100000050002909):0.00288009211029958967):0.02388761058779150306,(AG-461-P07_NODE_21:0.01426464345876726596,AH-326-L19_NODE_15:0.02234846857049017227):0.01200184376323550246):0.04952902861587145378):0.08978689884501390994):0.02864744225180799325,(AG-918-G04_NODE_12:0.14086770239505697067,2653693462:0.08286671814714789697):0.02670769292512599480):0.04656989736293340454,(2814949005:0.47590952491999682916,2833611185:0.08157812883078030541):0.02945974547453981615):0.04096394089715989228,2719048638:0.13797558819496472116):0.02962475377374509597,((2817746406:0.13044848919878107574,(AG-319-F15_NODE_9:0.03020530065293402372,(2817892700:0.01217979909785015316,((AG-359-A03_NODE_135:0.01484382277954452746,AG-891-D09_NODE_1:0.00305529844971727050):0.01853115267785336237,2627882885:0.00297214286876483795):0.00304652078967638899):0.02364442491913557737):0.02725889814987532064):0.08657780089629553422,(2833276702:0.10004045361099968281,2694936671:0.09039879605031267418):0.01626784263366936115):0.00602612150374475224):0.02740685190714975752):0.01494084173312131870):0.03423364602613841040,AG-891-A21_NODE_7:0.55648489587966942782):0.02223451553860738422,2789895286:0.18383376301523435270):0.13675779829914855301):0.05864395011072714992):0.02733845696617758295,((2774612393:0.10228508944138664516,(AG-313-A14_NODE_7:0.06846467047095980418,AG-333-O11_NODE_1:0.06019470577608238004):0.07305620476072466341):0.34817622229345251972,(((AG-337-A07_NODE_11:0.02131445018403683306,(((AG-896-J18_NODE_3:0.00573348408322873083,(((AG-453-I22_NODE_6:0.04727738023701150843,(AG-439-N02_NODE_17:0.00876148506310390346,(AG-426-C22_NODE_5:0.01161142409991157594,AG-404-N08_NODE_5:0.00858874173695573472):0.00289052452432989656):0.01442728694077925061):0.03452727291989324265,2717468282:0.00000100000050002909):0.00582889155043127792,AG-325-E10_NODE_2:0.02334676536649295600):0.00279807372868880492):0.00000100000050002909,AG-907-D22_NODE_1:0.00867811161319213820):0.00575983223307703976,AH-324-C03_NODE_7:0.00287897241477939317):0.00807824214554717090):0.06440911547920491476,(((2807640410:0.04341145554057480871,2807645338:0.03166375794383863296):0.21567286291152851230,(((2807642454:0.03798656605618005999,2786453075:0.07393826936406545924):0.01421019235627231023,(AG-464-I09_NODE_11:0.08189366068738279658,2640447825:0.11055406115397259370):0.03713842363062853230):0.04608416816767493818,((AG-319-E03_NODE_7:0.04357139013990079385,(AG-319-D07_NODE_1:0.01624145780022297203,AG-447-P14_NODE_26:0.01014507309883650593):0.00697224366765985225):0.06149121081685764850,(AG-905-G23_NODE_21:0.07231124507831955539,AG-390-E23_NODE_1:0.06581475373613436541):0.00954355814188978697):0.01259529033548171216):0.03174366010730406834):0.02606055612644566505,((AG-457-C19_NODE_8:0.01604497556822302023,2807566783:0.00000100000050002909):0.00000100000050002909,AG-894-F19_NODE_5:0.00762218262319949106):0.05958992546257191325):0.04247771688812371216):0.03515330888938603127,(2739786208:0.00861104171802198372,((AG-919-D10_NODE_3:0.00285801759967450365,(AG-912-C15_NODE_1:0.00866099097330420668,(AH-326-N10_NODE_1:0.00572731756493452624,(AG-899-O08_NODE_16:0.01452420826848309712,AG-908-G17_NODE_8:0.00287825201293757721):0.00866370697717376050):0.00287840236390688332):0.00285500591692635676):0.00000100000050002909,AG-470-L07_NODE_27:0.01156256335758477395):0.00288260043660838869):0.27478338352497316821):0.09212910510363647720):0.14076855129675308609):0.03035421369214642492):0.26229402354480557680,((2771865970:0.10380488536116690146,(2515727277:0.06897970671620808070,(2631394891:0.00987255172252378757,(2635941444:0.01455408568705880701,2832232256:0.00927235080329155172):0.00831230973910758453):0.05419583283371923188):0.07137168346300958033):0.16819517920442786374,(((2805291010:0.15184761280025205199,(((2739773836:0.06377404030421474079,(2780911418:0.09296562518093623440,2779849868:0.04980082367283435868):0.00683672882734997090):0.08764294949205286844,(((2717213488:0.14349498791630255212,(2654260477:0.04784943984980706555,(2654254338:0.00346810571236268444,2654247212:0.00000100000050002909):0.00000100000050002909):0.04149414421969321171):0.03013353055944258119,(2823538426:0.04737966043089234663,2823553889:0.04425466122797359902):0.01233253291368817568):0.03825923727831100768,(AG-426-E09_NODE_11:0.01348291684820439491,(2654238355:0.01421063315065724218,2654256923:0.00000100000050002909):0.00170279120841913497):0.08768220445749327907):0.17039324269640462872):0.06204963208517651208,2805283619:0.26893651572554366780):0.02633592377250321484):0.03409169750525446740,2653700204:0.20815139449488631596):0.07838058410919615526,(2678983791:0.22383618814788702744,(2788016614:0.15161254544878868811,(2805305181:0.11270286545192059746,(2805204041:0.01248084350838593419,(2789901027:0.00168044801682871048,2805205530:0.00329517998131784911):0.00073548659323249409):0.05330174180643641735):0.25021749722491198886):0.04342093725427124268):0.07528131803038522196):0.06811769932105267433):0.04109800096649877943):0.03049107627788334024,((2551908856:0.02453348132869764137,(2710742143:0.02237343180679155635,2593181821:0.04787914983529379526):0.03695306182898424469):0.26801843174096506850,(((2756641605:0.31410131683299985506,(2598002391:0.60766141058997102942,(2597912327:0.07444270176164739794,(2733970576:0.06456448836066555619,(2733940182:0.04189437363077784526,2733972354:0.08087814210308648388):0.02533837767697572421):0.04000223501511633584):0.16468701342517769182):0.42398918687431613739):0.08414907841341251471,((2837191431:0.09663173135673759628,2874611366:0.18085321910450574689):0.10528038714667764530,(2582519118:0.12238318078570241398,((2690560004:0.09442098547652637286,(2785490734:0.10387119260534609377,((2778170299:0.03400163235120744198,(2852798813:0.04058773877824779774,(2852765223:0.01306436653030503513,2852756517:0.00811689480798355976):0.02169358980676614618):0.01109860250469374247):0.04230480880753566264,(2856310449:0.09386180107446703835,((((2843963883:0.05849141815663254362,2709061298:0.03859207958269977173):0.02222604351612637863,(2843967466:0.00338006371436721555,(2630296947:0.03567788741942993364,2580959462:0.01454908898831819460):0.01142275447442354409):0.03055205281167922352):0.01139537828653349426,(2600821926:0.01590168259415477778,2772856777:0.01426587322019836658):0.01051177929094442541):0.00703311375728073954,2756496190:0.02938691039571417196):0.01187494424938003584):0.01817274864241870749):0.04994276776545491375):0.06201804467752203287):0.05462720777615147350,(2788150230:0.10543034306699984592,(((2644047854:0.03911527668404179287,2585167279:0.01677944686240885608):0.08647828510816957248,(2619133494:0.11238304643615795730,(2821091861:0.10870264413909287715,(2574144094:0.08148517577417137281,(2609742945:0.02442709360249215728,2616396007:0.01340935438840778690):0.05521154840539115038):0.03337382142550510133):0.02194662172201642530):0.02006756041779563307):0.02131247698996044035,((2837191244:0.07978852222789428739,((2829893106:0.07662207207354100602,(2732512856:0.12405488671268652401,2683345976:0.07910024904113602262):0.05227145703160922946):0.02618370417046120974,2516923545:0.08105139535850751364):0.02124038890344208397):0.01060402754530407818,((2541185794:0.01235709495243280179,2791942684:0.00644354850619659712):0.02559117443172881368,(2622856592:0.05385303824461704775,(((2644743877:0.04055659623069964720,(2635102453:0.02989518616265230896,(2851184706:0.03232601055586763195,2851247681:0.01097107850570426708):0.01298231350391991328):0.02306687386130071640):0.01018454447840253137,2861310455:0.03439933232918094413):0.00370388801113172858,(2644729793:0.03538410108698981926,(2611934294:0.04358130433597666442,((2526430002:0.01543650617237746214,((2782311527:0.00339623374810796253,(2644732908:0.01516330128065290078,2676846796:0.00399153187051872697):0.01231753170756932046):0.00570983424918200880,((2582560846:0.01242902159862967551,2819721821:0.00931950556847284915):0.00619410456177397952,2799266260:0.00299526946956059099):0.00306478123293656276):0.00629878739034967026):0.01491071860747422706,2714725281:0.02284921267340239356):0.00448845955482566304):0.01619544294056297212):0.00841318115002651946):0.04958593026266722159):0.06173101769086760532):0.01095325080949667226):0.02045154901929237962):0.09582016490842323875):0.02333882390090647602):0.02816807144403266766):0.02252366022808319213):0.03575355466805153065):0.03254432996617355467,(((2671121529:0.03096776943684094105,2513674238:0.07161785548933642664):0.02672434164573079390,((2776818072:0.02428640587790617186,((2659736577:0.01822116655405760233,((2513659649:0.00604181610616000720,(2513862677:0.01222090622837752882,(2655423422:0.03445159527393787391,2655411250:0.01245747236883141228):0.00992889222221407346):0.00000100000050002909):0.00303417056573138371,2876829880:0.00598866552876270442):0.00309937154600326047):0.00303975194057856234,(2665775962:0.01218109652180856053,(2793073760:0.00962262957461196625,(2636524695:0.01910489752522637891,2693390276:0.01547430119185103613):0.01222469660116325303):0.00877215880363701322):0.00000100000050002909):0.01332692556107660867):0.00909869430125054626,2876835777:0.01769778164706152165):0.03806806642410116154):0.01974255243921292646,(2790829549:0.06071450961626188164,((2847902675:0.01261474371475796580,2694650586:0.02699001711536487200):0.02387763647408146575,(2562186151:0.16030358392830632019,2698421644:0.05909001752414991260):0.01149014504095098241):0.01893060567203308162):0.03236280812704757370):0.12001599270305841893):0.12596815714419981602):0.08761419654139522561):0.09927052875785295771):0.04297755556643042402):0.13407193230588010380,(2558303260:0.16227159399228147096,2667986622:0.12982621605456576286):0.20387301030112434108):0.03810309432405781932):0.06723357479755634469,((2595265342:0.27125913146446228863,(((2752213194:0.30321109735841467181,2743780759:0.14359259280329678132):0.15814830475773822283,(((((2557428588:0.06310977838086616332,(649859113:0.01181172427038499305,650804131:0.01993003571267075447):0.05566123719100295186):0.04383436262130721572,(((2873570591:0.03635088280692721358,2873574238:0.00661762181904144379):0.19567655510219345016,(2609828374:0.06195889385257723203,(((2791321930:0.03099613501663429568,(2735496517:0.02547275062166587042,(2643557687:0.00850922049088753858,2831271413:0.00647990140146360860):0.02019385761138541360):0.00683277058262801457):0.01912840870996414949,((2757830941:0.05616576126230772570,(2758161941:0.01077006275052315443,2738883058:0.06237300775007122849):0.05442934407415793430):0.02325343477951878970,((((((2804951473:0.00815832938248637826,(2732567711:0.00302015184247400505,2644468913:0.01211007165917678263):0.00413517119940380942):0.00793699524695385371,2844301772:0.00760418354162726174):0.00699010090698281173,(2609223551:0.00955193097690069069,(649884974:0.00899522130992897601,(2606082255:0.00900056092518758052,2823735353:0.00599947648126338863):0.00000100000050002909):0.00256670425186082945):0.01246942228356200805):0.01171114885314043265,(2802769064:0.00931505590300909375,2704249358:0.00000100000050002909):0.04187609705252862830):0.01934646194382383388,(2518267213:0.00895421378349266044,2732569575:0.01223808697249829588):0.01881506812371949375):0.01264612405250730917,2738458306:0.02197194307547956429):0.03033246477830691193):0.01717983058025467080):0.04082723390331492730,(2643555445:0.03062701160981907977,2599691953:0.02162485759315471365):0.04103753433825314823):0.00728623087761581974):0.01474074019315192198):0.00953429397630113640,2556944120:0.05547275259581107426):0.02576571555336890432):0.01746788386344061070,2732576068:0.12359240464755677502):0.02540291274928715287,(2689488477:0.12077539965609075667,(2652627330:0.08293551664993106809,((((2858718205:0.00298431726607775597,((2858688016:0.02486331020545680046,(2858674258:0.01065826443529716006,(650988998:0.01363684510804124422,2753471689:0.00726367361089633613):0.00902928195227168350):0.01320168395660072276):0.00304238668472023516,2858733352:0.01507181449650964178):0.00290863605781966706):0.00594110976384144840,2855641067:0.00595009372802609432):0.00599007711147224887,(2846716757:0.01775841298641209209,2855616019:0.00000100000050002909):0.00591401050924041018):0.00361284361643772391,((2766777452:0.02292583280017699079,(2732711045:0.03636156047967746552,2858742804:0.02461023958820750951):0.00412518127514147070):0.00588297925018263501,(2513952653:0.01515932944231234217,2846738355:0.00579126280826469924):0.01378201981657045140):0.00499095910560663249):0.02074206921937356632):0.02541080211746870460):0.02741263423929207396):0.04613813444117063206,((637695309:0.02956655381875973945,2848830563:0.03570880308312017470):0.10246800821191009989,((639848877:0.09767364629475687454,2758634696:0.07263921466488915124):0.16199220130115257743,(2732741710:0.05178919669535486658,637942888:0.04635213835554941736):0.11896819617907825051):0.06767694219373526776):0.04498577415903137061):0.04212893041233450181):0.14296056676389651274,(((2550695027:0.05427774054506326329,(((2752383501:0.01207742495673395054,2609816023:0.01872922480237202911):0.00304155911488521863,2677209753:0.02450300971933051797):0.00655382957643133209,2686684910:0.00549940136375155590):0.03165378962857004486):0.04852198064688261619,(2609804383:0.04083852520174639095,((2628878526:0.01877639454326407442,(2676230629:0.00371685221290011386,2686681400:0.02493234733950344326):0.03175244446401651738):0.00898034088505197080,(651045132:0.00659417411123057982,(2689070736:0.06816061280007454370,((2752385223:0.00304577004629910664,(2609808124:0.01562845036940119572,2819544620:0.01554569030398232285):0.01213627455587503075):0.00306525655975077539,2677208096:0.00934758685000740969):0.00553190626593480679):0.01276996533288573057):0.01262440363576138036):0.02807792723472439869):0.06995108172149450132):0.05901838236101116658,(2839089722:0.10830802153134268251,(2806035719:0.11669701354871546417,2851239319:0.08039077577642768369):0.02612219741840017193):0.03306506254050440435):0.16822325653215330910):0.05743907927474699998):0.06175911035858165643,(((((((2656922443:0.01828183129371457188,2792835200:0.00558083983369967070):0.03575974262233501400,((((2857682565:0.01855698861291026763,(2756915911:0.01817601300258752176,2746089086:0.03730992856793120815):0.00571305726371694553):0.00686799736165940623,(2671598192:0.00000100000050002909,2713547958:0.01500858455854144589):0.01092019657425532739):0.01263627871411795826,(2774055315:0.01519434023926307178,2690215701:0.04829749050150881906):0.00588786339801304019):0.03670113380005989717,2509123583:0.09305305670997181255):0.01764453480966804780):0.01273977522313496716,(2514051201:0.01675049981327625392,(2812790498:0.03095494162213290393,(2841678155:0.00364640608728919154,(2616356294:0.01579844336536315869,2775201551:0.00825931844589351295):0.00299035520055655497):0.01170570392301677372):0.01034919923917001702):0.01388464833253454621):0.06657209882819885294,2579625448:0.06108948897648167065):0.01645554262417274483,((((2552804310:0.00774279312128728706,(2754499340:0.00907208961123040329,(2754467198:0.01203487048452340710,(2754743589:0.01800416121106042724,2754909641:0.00298608842287954868):0.00000100000050002909):0.00300363996662095277):0.01618775543322559934):0.01957704295710961662,(2766176501:0.02526440301117609949,(((2811517269:0.01201101381180136492,((2811358117:0.00602970070103654547,2851320755:0.00920146170474820009):0.00938702513053772496,2811490992:0.00300261076628018618):0.00295605712810918754):0.00302758864684636066,(2811234439:0.00599074363059722871,2810981224:0.01526496030247856753):0.00000100000050002909):0.00702996895363355162,2811224816:0.01395047134257221613):0.02195482810251759426):0.02417062033633237544):0.02111869845739204610,((2813912455:0.02435470165635427245,2536145630:0.00000100000050002909):0.04650803084322582132,(((644245722:0.00754483398817929786,2642237056:0.00757315776957713863):0.02100583968397326876,2538710830:0.00616282398230901148):0.00252604438139488558,2642238196:0.00608858052293112257):0.02635111774161133166):0.01212562220330387630):0.00684980325024199619,(((2912491801:0.01402102605922101418,2662414596:0.02139499594811484356):0.00397971019383015854,(((2810344350:0.03335741231086202657,2793644468:0.00302451112630029890):0.00295880744594317164,((2634068064:0.00000100000050002909,(2732179172:0.01279165919350898524,2819632316:0.01465770508130899777):0.00000100000050002909):0.00836885834426144212,((2793629777:0.01894166181429038018,(2811369996:0.01623680183242586991,((2793613971:0.01442179430698340911,2793637418:0.00518418891438626479):0.00734469226140199802,(2793723993:0.02060700781305144919,2793702173:0.00308936900445047971):0.00293628729228161437):0.00646161455098040027):0.00693253343161419951):0.00805464424157977324,((637766836:0.02274747069316091289,(2870105241:0.00806283898126150880,2793710352:0.01278974581182407491):0.00586998728537818388):0.00423145690836150470,2754638336:0.02706304972170243614):0.00613253873420223881):0.00000100000050002909):0.00592580249382457583):0.00599206601248354967,2793666322:0.01192994485056877475):0.00000100000050002909):0.02151941786797232151,(((((2633148867:0.01195656078128879037,(2870069764:0.01196048181471236031,(2599744459:0.01193035645036336252,2598939029:0.01197874158549586815):0.00590282936995827935):0.00000100000050002909):0.00588154203629316554,2805011656:0.00595737390952883090):0.00892562673597364388,2563024793:0.00297226725938203474):0.00292436469586249050,((((2754832940:0.01191366124136138474,((2754812250:0.01496335263915677706,2540307449:0.01204861658292500672):0.00146066644896818143,((2872274126:0.02069453965676535875,2546953170:0.01760951551146094571):0.00410157780664953571,(2582477634:0.00901991357804150622,2693405138:0.00604115865895068702):0.00898929375990274553):0.00305730105533595815):0.00445858594519831734):0.00300141332574157095,2793650440:0.01818670142311894222):0.00000100000050002909,2793730284:0.02418206404641002130):0.01509051133577997417,2793680163:0.02095780538046265393):0.00304124549500112314):0.00790834713087233514,((2766148841:0.01866297624334683006,2754318551:0.02258622628963689177):0.00989800281530554653,((2587549288:0.03642931958265422515,((2735852424:0.02426534708446695041,(2875049243:0.00294224699034557197,(2732183161:0.00598503296970039848,2819635891:0.01203957006702026551):0.00600450092561784395):0.00598310080673495909):0.00000100000050002909,(2793643330:0.00892537875117152893,((2793612830:0.00892980841261189519,(2811376412:0.01489851144211640742,2793722868:0.00297891904635235903):0.00290651800653665866):0.00295559274725338585,(2870101915:0.00588805687572535163,(2793707818:0.00863270374085114978,((2793763963:0.01457682124583961451,(2631380646:0.01143469113020285401,2754636321:0.00335609880207985095):0.00595374584239813549):0.00332334678233812747,((642439052:0.01192885410502655605,(((((2633538899:0.00305876036481033276,(2754967780:0.00597363806378726787,(2872299444:0.00597722295260421938,2825663017:0.01197739468680238811):0.00288010844170179768):0.01198667197499392496):0.00621626187893055751,(2754230675:0.01135425784241754672,(2754797958:0.00298740444999165628,2810384226:0.01188858708437782151):0.00445252895488349766):0.01294606653720581022):0.00719741992107332442,2641460427:0.01203377669962012869):0.00250894074991970173,((2810342749:0.01503882958476281118,2754486803:0.01207362603230525099):0.02338966181967977453,2646916607:0.00241725751267989064):0.00434391563211567779):0.00636826537149958252,((2705861368:0.00903244911827491212,2860478535:0.01495034453663982715):0.00300317662361929659,((2851354187:0.01872783704961807419,638151035:0.01892954356154167087):0.00599354654560164003,642414755:0.01547509621705241839):0.00569497140604224763):0.00297095979045367345):0.00000100000050002909):0.02449677642540766531,637764815:0.02137653752743607499):0.00248422149377411838):0.00148982095157332707):0.00167016220170378041):0.00591765056774615390):0.00000100000050002909):0.00592203038603387587):0.00608711906271357066):0.00292778719252146779,((2793745791:0.01125755915326598008,2793741255:0.00898627651793785717):0.01104442181493982440,2662420032:0.00617428536999292503):0.01163996727357795996):0.00330377821767860718):0.00410227284064404972):0.01093216083041562148):0.01537653669533487616):0.01860863772398662491):0.15283996121939874557,((2746087591:0.05521840690549436464,((2583095027:0.02894609116261946669,(2831484243:0.08029748003902523190,(2706161273:0.01242890588114153698,2637954110:0.01176179580646201372):0.01059908309824346938):0.01428102127401725818):0.05716307061457386041,((2713547181:0.02439062978440227972,2671592973:0.03566980145913854067):0.00521977892667487616,(2741126030:0.03144226330619394327,(2774282948:0.05932582971310234460,2857682971:0.03722084259482766333):0.01223216808100788949):0.01298027633091044901):0.04666492249127648928):0.02685908245075965817):0.03262598344249362237,(2509119540:0.14607312786162440776,(((2775522183:0.04833358182595322294,(2546965159:0.01684952879963662678,2690221501:0.00705967100683234806):0.03399020422557243182):0.01730605237699598883,((2710210311:0.00716957962300087195,(2773972612:0.00902637712830697304,2773575511:0.01826747228420778565):0.00400202656621227986):0.00924275018058836988,(642615464:0.01989642756996610681,2710199825:0.01414308990712117610):0.00882051105497705552):0.01741377384508381934):0.00981967689760436351,2774053448:0.01046248240500987844):0.02037211694889470154):0.04675054206340941571):0.05127305338069977625):0.11279033093993576231,(((2644305170:0.17183594362271667477,(2752234374:0.20985103627621565225,(2831638592:0.20368498524043668341,2771577687:0.15066421053016496034):0.03947080827790745705):0.03398332663108160484):0.05781983682954131010,(2688084890:0.22759762894866031324,((2632151119:0.10546229006605943590,2574412299:0.07239377352821833866):0.03942555233068158888,((637944340:0.04763875517281188077,(2616380214:0.04048122830981075448,(2639080689:0.00739376333938904749,2511245432:0.01324694749699793957):0.03566095880721548844):0.02054463941599237592):0.11213872707306875298,(2757589421:0.11520275228593383765,(2757600929:0.15390153879288839822,2757581705:0.13267137129238704141):0.07849643902922616434):0.13613460425161469369):0.05618447085669930202):0.04193112768702789150):0.07250828947247511813):0.08956424109138144685,(2723243001:0.27651958934229337039,(((2754304200:0.05160798274323574047,(2650061797:0.12293490241954836695,(2810348710:0.03119792652593260038,2815764320:0.00898281615922781780):0.05148579363597292208):0.04039163386563546926):1.05103234497152686622,((((((((((((((2810985688:0.01512604788114787005,2766172060:0.02147118594569516481):0.00000100000050002909,2811226199:0.01221390047583539168):0.00307182254605549345,2811123020:0.00902151824568299746):0.00000100000050002909,(2811291825:0.00599840217585260928,((2811523604:0.01527636138179964617,2811541709:0.01215145313322149589):0.00000100000050002909,((2811573374:0.00898785803024570659,((2810908958:0.01528534889637943317,2811126445:0.00602646641742082562):0.00298089899502081970,2811732415:0.00599081098443916826):0.00299681843557928493):0.00000100000050002909,(2811632602:0.00908785260081863312,2811199657:0.00601854748174666856):0.00000100000050002909):0.00299967040945671969):0.00298995735548903156):0.00000100000050002909):0.00000100000050002909,(2811678135:0.00604921387459051232,2811594598:0.01214287436724884039):0.00294692372815039952):0.00000100000050002909,(2851323933:0.00900332314610743575,2810915339:0.00600271720731685755):0.00601996069855299711):0.01850128027647472348,((((2754639878:0.02129638734146593534,((2875051994:0.02486928181348615693,(((2732181750:0.01883007837270385398,2877405801:0.02092016554915238080):0.00600640763356299727,2793766354:0.01160618914921701487):0.00352820046874135519,(2793747074:0.00901604430584073552,((2735846560:0.01203247993816254288,((2793667780:0.00603325759637218795,(2793700736:0.00900405714118249732,2793615352:0.01202668492292870671):0.00000100000050002909):0.00600237202847146104,((2793725379:0.00901016235762242164,(2870103572:0.00601307373124295146,2766151930:0.01549231042866233178):0.00602177468867848113):0.00301607939580908696,(2811371587:0.01509784267559876984,((2633143642:0.00874169902816581204,(2631381504:0.02534132363473525634,(2870073741:0.03415736754856108642,2598941532:0.00000100000050002909):0.00373301554040433511):0.00522954031130454765):0.01586145071285726890,(2793628319:0.00601950342616235264,(2662416072:0.02364203265192944131,((2611612675:0.01033919416439780040,2754320743:0.00495302605333854118):0.02073696082588000894,(((((2546958407:0.02652746835240734138,(2793732333:0.01230261012046982017,2793652454:0.01142676887431903071):0.00318882220387473785):0.00626446229503941580,(638757727:0.01497762484838961565,2872277012:0.00904312808702555440):0.00000100000050002909):0.00296866525953277862,(2912493189:0.01199214923943614682,2774114328:0.00298175529088469176):0.00891164630989860207):0.00000100000050002909,(2540308370:0.02411834528076389414,(2793596823:0.01029654120311035599,(2754824082:0.01371505033341047924,2754815067:0.00423362002640919385):0.00594175743188037238):0.00468951493399399032):0.00297636724764499625):0.00000100000050002909,((2754758460:0.01234871919452205577,2817356019:0.00582306672737274017):0.03475437257282663894,2582472946:0.01427498806310482232):0.00681961815714393193):0.01776491093061089224):0.00406976524049193922):0.00359144680105772524):0.00000100000050002909):0.00603693355983355145):0.00000100000050002909):0.00000100000050002909):0.00606442719258764446):0.00000100000050002909,2612094303:0.00910053432949981846):0.00000100000050002909):0.00906298224048899571):0.00000100000050002909):0.00604112432407095598,((2860474830:0.00402152651318419662,2705865357:0.01127502883878890236):0.01503805036635451342,((2646922956:0.02737756758516305192,((2816005556:0.00454200218122392720,(((2817292422:0.00613223075518087336,(2817285490:0.00943289547473447412,(2817372473:0.00513196088657303165,2817303881:0.00986265723618237611):0.00305822318813756336):0.00837358798133953398):0.00898883085270139014,2816028434:0.00332429714799636943):0.00583772988741022500,2817463036:0.03660479477344538018):0.00156712233902282132):0.03423397261246710621,2754629992:0.03845382676729779126):0.00807685328010858752):0.00526277940083550930,((2633537157:0.02138508464807251444,((2754488473:0.00892345584304087176,2810343078:0.00902267008958703050):0.00913215470146773456,((2754221699:0.00905579678677496946,(2754231376:0.00301642901291725250,2810379484:0.01218211764903841948):0.00299005216651919382):0.00602510990148757541,((2872301416:0.00600181536566074970,(2754968595:0.00597171481144625170,(2754707293:0.00600652351959341316,(2754556754:0.00831220674890435426,2754574037:0.00771836675058585643):0.00205042707148184178):0.00300677926258085355):0.00903152090050378560):0.00606611613444259755,2825672013:0.00904422549077039256):0.00295814339850024050):0.00300569008405797379):0.00606616032861005249):0.00298481974109746822,(2521979925:0.01523493447822231103,((642419197:0.01209243844884144888,638152500:0.01514272598104912659):0.00295420427788169702,642438390:0.02467084129981874166):0.00907480092649141229):0.00000100000050002909):0.00299383394444924494):0.00906304168552564751):0.00906550254226913023):0.00324734859060304189):0.01239205662278793432,((2754974311:0.00000100000050002909,(2813913765:0.00844032335583094588,2813976224:0.00725467893987081711):0.01193545747811374999):0.03810374461024380183,(2618412395:0.00000100000050002909,(644232395:0.00301323733867102069,644249966:0.01219940287292897371):0.01514563070452229140):0.04200813996572493048):0.01321916609437137624):0.02452319253189842035,2527196991:0.08442326839099899283):0.01683198592595004997,((2552800712:0.00601251713455362193,2813934695:0.01204163420739744368):0.02455350507625500209,(2754538464:0.00309256429324671197,(2754469820:0.00904191023408292688,2754499791:0.00904526135368255088):0.00300463492591990103):0.00000100000050002909):0.03670783183339430128):0.00313673319963259003):0.02197309541736355495,2579627684:0.10468397874906081035):0.05902445098514512434,(((2815764592:0.00606316935893186533,641922873:0.00923400167142068504):0.01557862535762239049,(2754958098:0.01858677289509104782,2793719345:0.00602528939699500336):0.00306568040586897503):0.00663444134311200542,(2778204901:0.02379658809570974962,(((2860457874:0.01792128169739443805,637569787:0.01885149092713284472):0.01023037570276164217,2872320399:0.02047174337518244819):0.01033999125518623476,2872312498:0.01865981903216250293):0.01599955316609290301):0.01024401116962525213):0.09104976104637273193):0.06338692546704242925,((2611862749:0.03998600649962245901,(2715165189:0.02561706076974961180,2784273442:0.00811575409801085570):0.01987856132971148673):0.01762262754985797000,((2628515915:0.00827329031194781045,2755419750:0.00684288563640590014):0.03771560418286161454,((2726966895:0.06315127381015572805,(2616331918:0.01239734699397604563,(2726948589:0.01771393511089165707,2726881668:0.01230865873511568023):0.00592388874819007975):0.04975034035638749297):0.01721371909734461733,(2715151674:0.04896035900058449963,(2645517503:0.01020332167058847668,(2689001511:0.00881453794456632522,2810317371:0.00584222908026067658):0.01355042798638979133):0.01115122696972006486):0.03025929620871472756):0.01331017566586394432):0.01170224552013169987):0.09679407558045738380):0.03235330423814807010,((((2671605940:0.07766075781321914173,((2656923277:0.02180023701225866986,2792836780:0.01963746030654443114):0.02931802917927893090,(((2713557288:0.00964118372517769849,2775204598:0.00519234995163205936):0.01566219589267580856,(2812794691:0.00652447113845841791,2643278251:0.00555547149465739163):0.00494460637500983551):0.02100519318038216593,(642597916:0.03170056756743856036,2514054291:0.03520383519522920363):0.00792904162106636973):0.03391042873786505318):0.05831231126329037423):0.01605101140325221679,(2653763553:0.09785537038594947779,2784458986:0.06570979626610018443):0.02211050653322970544):0.00606671022806424837,2856309351:0.12561465109319808198):0.00658274226468102529,(((2844730930:0.00258606761804599638,(2710240623:0.02565324693703279618,2710183974:0.00991645120804667858):0.00608940313867683668):0.02395984070229590854,((((2775521091:0.02412451149099369141,(2598516951:0.01486955732953506616,2508680109:0.00889934906494900882):0.00593802753010912610):0.00000100000050002909,(2774056161:0.00931897237018620636,(2546960680:0.01468625094511294589,2690219658:0.00630515347209640621):0.00875918685156548867):0.01173399053245530871):0.00596923714807281666,(((2773577279:0.01196392313693520754,(2710200282:0.01495370848919159654,642615877:0.00296272068081004621):0.00000100000050002909):0.00589579656327720702,2710218096:0.01193295551437223087):0.00000100000050002909,2773969927:0.01188825947180150756):0.01184864148606453935):0.01212219910564407525,((((2509123535:0.01307573977794296988,(2682435876:0.01619433158740549508,(2521672491:0.01139299578722196768,(2582266966:0.01213637532610405134,2847667517:0.00608233471070674953):0.00682650376292280332):0.00928351460657647967):0.01712844452942180115):0.01285883002344759968,(2527076433:0.02967700843811506631,(2688774559:0.01183829035992473716,2848624602:0.00351096703901457004):0.02998852771951446283):0.03812621469905549260):0.04555214762859707833,2746085421:0.02410305645593049245):0.00342064378090821061,(((2710228980:0.00277424814816758366,2706160566:0.01510913859049546962):0.02426489208644689449,((2698055476:0.01257045273726524123,(2774282673:0.00868862551348981160,2857683048:0.04263932047689487220):0.01491838191623591145):0.00259456066830472632,(((2713551225:0.02102843584146019129,2671592892:0.01482503790594221459):0.00598193262911317879,2687595295:0.00594332399276741464):0.00276472199610529107,2843953822:0.01504418779556190335):0.00307583603725599015):0.00316568499717358913):0.01728276341919613227,(((2852766363:0.01201825331199810054,(2852780409:0.01190945154957564339,2852758998:0.01492564507188796560):0.00900552077111174860):0.01065033212352791206,(2778172531:0.06069163422210319819,2719644100:0.02814024262510732288):0.00833074860991409039):0.06986570304284109301,2753566389:0.04791197181080848050):0.03380759189357211009):0.00674818877001038056):0.00606400766070488029):0.01554706151371381545):0.04650061501636752748,((2856300465:0.09330593404809421620,((2856286115:0.04457772578356820198,(2553408761:0.01347397540054835752,2600814532:0.00786091031477285408):0.02079767522780912731):0.09545585279851695470,(2710224131:0.06536674902424166600,2721717308:0.03114303563232444227):0.06553173564542626173):0.01936662586882209602):0.01996571334137073675,(2653998987:0.03193842322816288493,((2698504288:0.03470006562325426980,2756873384:0.03025234314167269886):0.03799084427150625776,2695456800:0.03083342276290923847):0.01530126084031419205):0.01822703981479768809):0.01521055148957113287):0.01077183680754935369):0.01980510209361905152):0.01812245160632064769,2860492080:0.12595804608570090877):0.02626456081168651244,(2793749362:0.13758868218501452141,2856304576:0.12330363919729185607):0.06320289274002371949):0.06269701570546545866,2832576726:0.25601291498515815759):0.07312760540004324683):0.08092172302272833406,((2741127193:0.00000100000050002909,(2756912059:0.01219624677490284588,2755584596:0.04975626566308179871):0.00606484417838986517):0.24046814723367671007,((2649140825:0.08821233711097792307,(2558648398:0.02300127063710345754,(2840577279:0.01826717704214757265,(2807187902:0.01620032416716781290,((2837098005:0.03104070847456303836,(2628841320:0.00000100000050002909,(2638386745:0.00894833027262567637,2563938400:0.02468207687967767516):0.00906118725011858736):0.00604308317291969103):0.00946197824596164277,2551938807:0.02056053586355657825):0.00433448215985965564):0.00575808387611919867):0.01840646701686764197):0.10353770387895165628):0.08456869571249547857,((2571057343:0.19067691424610574980,(((2606081924:0.01536725965062254139,(649885379:0.02232970053299792104,2629314219:0.01427019158682990042):0.02039297214663099087):0.13719191330819219266,(2616377529:0.11746956514502392144,2609828227:0.11059744930405375485):0.05589974946857102778):0.06531784130805066979,(2776286361:0.69913768833259148927,(2644302557:0.10931228880011234494,(((2844198997:0.06997871016833080715,(2802771606:0.00318303978601262643,2704251333:0.00306588309430871377):0.09495993773514958824):0.03649200227079757441,(2739247407:0.06772714948697136639,2776676100:0.09814111224259039479):0.04947085977901020254):0.03487766911701618844,(2831473758:0.12904060351081791946,((2732457602:0.03403900503474723005,(2831243608:0.00000100000050002909,2834452172:0.01847895392787500882):0.03581737255880732690):0.11489611356285046873,(2772026623:0.11940532093549538484,(2523937582:0.08095741850729219757,(2644063026:0.02003450274788729987,2757831927:0.01919620715659865751):0.01633784334028220292):0.03951060989227770520):0.03234256708658844737):0.02705323663711319687):0.02593763893993362296):0.04138697379443188190):0.02587094267165881284):0.03339435839687696084):0.04981232194357310822):0.08204466978183092007,(((2514551578:0.01651785656541763722,2743580235:0.02415326745958086552):0.09776305331710985480,((2815171095:0.00333434161578676728,(((2858743701:0.00828923837932575222,(2574402577:0.06322780537956618208,(2688185111:0.00591144608309686435,(2850564009:0.00895539050469782230,(2858734297:0.01220418482457616069,(2855642000:0.00595458994550603169,((2858686622:0.00787042062642032310,(2846720639:0.00844975581379257129,2848830587:0.00639396408568024006):0.00293579922955287433):0.00397888621697508812,2855616088:0.00594067727431326058):0.00295451965607871399):0.00000100000050002909):0.00295555416730409548):0.00000100000050002909):0.00348510747946250863):0.00675501190981746182):0.01495873449209217561,((2630325255:0.04378737201260649720,(2732714030:0.01039702822215842794,2846726189:0.01703071132870178847):0.03121522235761068492):0.01501310283366073285,2858675409:0.01391047039241823449):0.00638718016539220352):0.00606484270908751351,(2514025348:0.01198951652977851487,650990100:0.01209582889336239739):0.00215012874571747069):0.00337859283716251133):0.03645246599651284086,(637693156:0.01825837079987081835,2858689647:0.02228597808661638910):0.04031393204661423008):0.05427512621022995837):0.01182766668129248827,2648801077:0.05645320533917475014):0.09406402741169091197):0.03047290971447192548):0.04737037352987683025):0.02277769952061878961):0.08966404711216208190):0.03760631042016668313):0.08942645842692237279):0.10349732700319456968):0.07651736160913086282):0.44659516806763038810):0.09692127992609977927):0.62158482197580000594,((2779702821:0.24317216521604317903,2779690880:0.28586515326308492568):0.22827450381476080410,(((2638983688:0.09385450398067993194,(2843494389:0.10530525716477094622,2839166608:0.11172256789065106164):0.04752183828429093482):0.09376174795856560829,(2819576285:0.08939775069811235764,(2839173322:0.09061312989919619032,(2821142513:0.07299520748600475673,2596561570:0.07888736512854790939):0.03554606774526943014):0.07055312581458968169):0.41419391178079079108):0.05152682921239971903,((((2623198110:0.11060670554338761229,((2776612560:0.07144157064174551375,2524412758:0.05421863343789738027):0.00982329116567540357,(2738760443:0.04997181951794214816,2743770322:0.06892249201493236277):0.00722836283374300812):0.06413683054257687810):0.05567520956891305189,((2849187563:0.03325822473156052339,(2823759721:0.07510734143169092714,2690502405:0.03277406603896463461):0.02779083039031238211):0.06113674326419706040,(2849169110:0.11840741164288004494,2609587954:0.05232976967775479493):0.03977861338459331292):0.03218282933049407962):0.02701022080323433813,((2678958041:0.03984644605258187006,(2700394867:0.05579191922739268339,2622862209:0.05324884315290462355):0.02723303451990410212):0.04620631426755848759,2738756408:0.21799390970803078638):0.02940019314474495715):0.13861251389357673314,((2837739409:0.12969404001131090709,2516425165:0.17756441173543049961):0.07523052595155849120,(((2628642569:0.21048732969033939755,(2757664435:0.05908109877759078199,2730478470:0.08834908228552891540):0.04174757826452760862):0.04694962845144245306,(2828585240:0.23846556391298645572,2628451427:0.19635334666286519134):0.03528493559046749772):0.04870506736118229707,2620491436:0.53017889438201204477):0.06481939751850528120):0.02996288569210771302):0.08556112477679420070):0.14568236741433338022):0.06297607838765935384):0.07204056687721971386):0.07932860325972984628,(2653678723:0.07978438605318109722,2740245567:0.08193925542704791343):0.44128053467369332541):0.04449329533529924191):0.00901070153333862270):0.09686158038723501063,(2684261491:0.02856864587398092251,2684260951:0.03131996863454787616):0.49111127117239727902,2787412636:0.75468218865887259916):0.0;
