# Supplementary material for: Global and seasonal variation of marine phosphonate metabolism
Source: ISME J. 2022 Jun 23;16(9):2198–212. doi: 10.1038/s41396-022-01266-z (PMC9381506; doi:10.1038/s41396-022-01266-z)
Supplement: Supplementary file 49 — Supplementary Files S3 [file 41396_2022_1266_MOESM49_ESM.txt]

(((2687033453:1.29341042087533386606,((2653596661:0.16085122909062127272,AG-365-O09_NODE_2_84993_2019:0.09503458691984939533):0.97974454211659101066,(2574264411:0.16905130536896254001,2681974921:0.28188938617898695593):0.93587814542669933715):0.26594654204665318931):0.07100671059962776477,(2859096647:0.93948441644011992935,(2599606894:0.70120959082953782104,((2547379861:0.08024035943821267169,2684507222:0.04469082298844977846):0.31482453254120662534,(2556965223:0.18171638046819318935,2684387834:0.29375074727943101260):0.43880754922080011937):0.16566170546243902395):0.35299706818944776021):0.18353079553417500636):0.21342956237196750169,(((((2624426441:0.63248356468280098053,(2617609327:0.73915535539298049539,641159165:1.03445983360280235885):0.25591085971901261775):0.15561756393152867406,(2704189783:0.64923920048349526013,((2652637529:0.34136247085528736989,(2638755567:0.17227014168746404565,2727073252:0.21313388134405042429):0.31606062306948368157):0.09149635702391534231,(2865365175:0.38045477091360213606,(2638294002:0.28553032385347337785,(2804491654:0.15461527265426894262,639803566:0.25605583745974247467):0.18209674163544781189):0.23798509958860467051):0.07303464118880780009):0.14809963179894305996):1.06272150062975812013):0.14063112490916898634,((2698118430:0.74409350613785418815,(2845932372:0.35231072433509952324,(2717501746:0.36669900066991967247,(2832306460:0.32619611549037530462,(2655610363:0.60048123201646619318,(2837739411:0.31906315604885682191,2516425163:0.38363793014208064092):0.03576621441496891790):0.05223588650113902832):0.02601634485730457830):0.09456503520580210320):0.17813284393915493342):0.29088372326460237849,((((2775748365:0.92829691775075307003,(2774722837:0.89934861533145615820,((2766097549:0.14143840118623518531,2601790874:0.35292845600864292122):0.07990417030819002564,((2692023255:0.10904382559817732412,((2561984325:0.24803188603059339590,(2547427876:0.18294366080313662071,((2662745500:0.04497313161988598929,(((2663501422:0.09298047496665252931,(2670924184:0.17301303181187349667,(2558438696:0.13725390740464904482,2661194071:0.13654426461326768516):0.03748640621831046682):0.10388343576952531466):0.02476501843847243520,2552918726:0.05510769159578536580):0.02440763578129829386,2696515848:0.08328834944194417333):0.02026887859136328532):0.09274050092670890755,2663830810:0.21506896140869363743):0.05455405938082800998):0.08734693446277348727):0.08681093814523674346,2807249233:0.17794742734349444646):0.21866027999886164523):0.10649206146710979426,2656555344:0.18938668327369473365):0.06069761663730042361):0.24741486523991509938):0.60860593043633881560):0.30185762432061746807,(2582785159:0.37319207042323587764,(2519195699:0.02017816328702431647,2588039877:0.02646126666345607892):0.15459072449627470069):0.64740255489729992000):0.19763410395542935216,((((2832547928:0.11030045852686728991,(2595695821:0.04593126462671867638,2802616299:0.04428427256780913951):0.06208904689018412276):0.12309124274491858864,((((2562455739:0.35699919587288397871,2730527394:0.13259434674837095036):0.04705754992495751743,(2829975197:0.23494155437532879271,((2515732446:0.11155132103035665658,2515839986:0.06101536823924722658):0.16108749788005713444,(2515910652:0.16787488423344762434,((2623408868:0.11133038499043500236,(2776297733:0.05243479433751464108,(2729646421:0.04021407023457162361,646496970:0.03762696059180144215):0.06127472758768887778):0.11532641452347847100):0.04134483003580279731,2600232881:0.15761263806086805994):0.06913954358518550891):0.09666114849323678704):0.06938114559099749223):0.07092500023688234900):0.09022298787958236976,(2517147502:0.48099886116527895696,(2538745350:0.08055921709176951107,2832108120:0.12903549050731974446):0.17507419037765067915):0.05212438462390178717):0.09414465905265329004,2789098271:0.34188308240081138889):0.08990872599295038348):0.13860449289696083475,(2861395800:0.41969754069648229633,(2506486413:0.34028218693449574506,(2525255661:0.08134066067715345349,(((2832452275:0.00000100000050002909,2832968543:0.03406818566620135880):0.02209057362227319701,2505793281:0.05757768112439672764):0.04290921507561272497,(2528305396:0.05746123258165759806,2827970246:0.03278887833625506593):0.10249846813646192045):0.04665249395255566256):0.34767286459584662017):0.08838165959045150843):0.23484424784765903227):0.16769160004203612080,(((2582809804:0.34585126915230252065,2582666713:0.30351492612380909231):0.33895188826074146293,(((2509856032:0.43876574511407706591,2832837400:0.23537443386246661992):0.52605876321616895641,((2596231062:0.23200971819267102170,2864836712:0.16209530269908423161):0.39839898484227043163,(2623616096:0.41263869020360904871,2635155263:0.36492028458602837615):0.18483582842137871727):0.08275200003939117699):0.18239771105535998452,((2676898561:0.44148297878450154519,(((((2589238610:0.27968241966410589683,(2653808429:0.21968715762317492235,(2861803607:0.07501409973336342629,(2546245470:0.07271565032394369799,2637064889:0.05288418512806974253):0.05039759201729099303):0.11769985777428867979):0.12923506383687582977):0.21845686482568724140,(((2828446143:0.09287292691737225603,(2640014942:0.05972051650184233978,2725002106:0.14490703397565529720):0.03751520890617703746):0.11570726646087896305,(640618118:0.27719184249773159978,2700207800:0.03571895602002561620):0.09818358239087289496):0.09339271897411835499,((2832067563:0.19121901731678400682,2792492805:0.27746600568391671660):0.06895908763406992381,(((2748062797:0.01267274560551762651,(2540982708:0.04273227050907153768,2523991928:0.00593591792571769149):0.03726897595091522436):0.26831900685676018936,(2623225201:0.43223298010093696986,(((2838753264:0.14042314162070002048,2523278560:0.18810390678102681394):0.07112953400709641494,2671176065:0.10260179733180917194):0.05845966294467010160,2730469964:0.19669671946743583213):0.06991421607678657835):0.02431333497861225615):0.09689795666232883797,(2517714475:0.34536524450380312601,2814623548:0.27063013241711536550):0.19149720058064284567):0.06124959338910756362):0.05861424250658214818):0.07489738628860655167):0.07548340300611487697,2638765642:0.42799842290428330438):0.04997771498578412741,(((650145661:0.15051951866705462479,((2755218251:0.06131702024286785069,(2664870229:0.04550928455899907327,(2807706987:0.00000100000050002909,((2769508836:0.00598519534199479838,(2769561376:0.01197836349584447888,(2769503012:0.01197267325720960569,2769566279:0.00000100000050002909):0.00594743726549085919):0.00000100000050002909):0.00494193412203348514,2769519335:0.01187276361389306284):0.00736490993024810445):0.01337582009531590801):0.08291739085117344477):0.02574254055464502908,((((((2857691297:0.01207550926437266949,2844763738:0.00000100000050002909):0.02426028540086379651,(2814929452:0.05519752864300848938,(2552238377:0.02290804261803103606,2794548850:0.07373861975640934319):0.03101763120512988567):0.01386380863274602228):0.00000100000050002909,(2617956591:0.04740496469098501309,(2689555191:0.01773447832318919906,2745598349:0.00591831110271225265):0.03222090171754939808):0.05618132613925957280):0.01183057952625629280,((((2548902846:0.00627329913702782092,2550569256:0.00000100000050002909):0.06334028272729753939,(2686387950:0.01943795858697354786,2744279438:0.00000100000050002909):0.10383980879740284387):0.00000100000050002909,(((2637836764:0.06821458624490710221,((2639627819:0.01201329377883078933,(((2601693494:0.00000100000050002909,2760577845:0.01183840983649304957):0.00586929328630672251,(2675454990:0.00582145070284587930,2562293011:0.01189909007764399299):0.00000100000050002909):0.00579139071650922651,2541829087:0.00585924412870542175):0.00574839857132479221):0.03015154587050961066,((2794731593:0.03106188094022211896,2738859149:0.03619431709566840044):0.07130100674523824622,(2644620118:0.02457332557219674141,((2597866581:0.00602684319217433682,2651121884:0.00585786687207306544):0.01202616606735732417,(2574528098:0.00606029927792462245,2777924214:0.00597356942694047838):0.00612724635107217940):0.00597545104105463420):0.02087085809958566865):0.02003440385724870876):0.01196820431240478919):0.01435986143221084678,(2549948281:0.06065914647214867145,(2655689525:0.01209748813005256940,(2864855854:0.00569638080308350597,2714294239:0.00590527983157726217):0.00573327173021769259):0.13218949242036817648):0.02354597782984410928):0.01454757045122863184,(2769480184:0.10085014689832580426,(2703156311:0.13132079652289929683,2580302830:0.05783836742234962219):0.01415043566669189207):0.00000100000050002909):0.02035317478689542547):0.00000100000050002909,(((2757788514:0.01232438576424031186,(2655715329:0.04565025891039640321,2597872438:0.07728618432504977265):0.02664761444947828448):0.00594602135293571029,(2639182232:0.08542715538174751322,2794752933:0.01058945052012548113):0.05719504569142723482):0.00000100000050002909,((((2547563783:0.01199674325975500812,(2520392212:0.00000100000050002909,(2687312879:0.01205023406610177157,(((2586962002:0.01883878098376018384,2717928289:0.00000100000050002909):0.01214656026101791284,(2642399798:0.00000100000050002909,2567252048:0.03690488964625477514):0.00595962751046840399):0.00909172755170394725,((2639749080:0.01326688071587084697,2597806150:0.04323861274119186748):0.01223811954952506303,2649196233:0.01318803930850520785):0.01051052391538048747):0.03437880362454219518):0.00000100000050002909):0.00594983087524206603):0.00000100000050002909,(2671081737:0.00595136276256305434,2553175637:0.01842040222309299091):0.00598370072592752100):0.02445977655519824059,(2724194175:0.03088440452095927991,(((2667519700:0.03226554672789135741,2506024436:0.03531438935078676233):0.05942630790768971272,((2644782329:0.01898940429644459943,2659348153:0.00000100000050002909):0.02975810691733721952,((2640006068:0.03141895962605126269,(2599878988:0.01174988904312150410,(2769545732:0.00624297738178553139,2599950801:0.01785095254705301032):0.01209598628499334270):0.00000100000050002909):0.03086963647876102973,(2657689902:0.07898092516476411251,(2640090838:0.03091402717707123979,(2677897076:0.02530367911069388021,2805347417:0.00000100000050002909):0.00598292963565571524):0.03819451437647258807):0.01248043401204916754):0.00598731274905324202):0.00000100000050002909):0.00597693379934952779,(2640352672:0.03084674249244242702,(2716161156:0.00599075287404044962,2852616302:0.01398870367825486363):0.02108390621021988265):0.00708070105021780648):0.00590241627264901161):0.00589210758756868788):0.00000100000050002909,((2758184010:0.03101198581008876923,2777936476:0.03066846668908410067):0.00623522534713697590,(2702915920:0.10123474821231284726,(2638959621:0.01842101298416931598,((2660428967:0.11395656253807463776,2640452293:0.00598723782937066445):0.00000100000050002909,(2599449914:0.01191128466490547905,2795324727:0.00595766236227937042):0.01219716742080195065):0.01788438355875832456):0.02516996988426880785):0.00409708041282686418):0.01237990096826842822):0.00581924880177439510):0.02609319168570172626):0.00961554090576203016):0.00000100000050002909,(((2651690444:0.03351160620939420270,2769540577:0.04095138951714783621):0.03309413606366271021,(((((2703143355:0.01072927261000780966,2540612975:0.00000100000050002909):0.00000100000050002909,2769521514:0.01076169305552350866):0.01833303472182749166,(2670057833:0.11006180580106830758,2543175577:0.01629301488737778386):0.00947090323307779938):0.05493369448697436874,2639761217:0.06711722938991486476):0.03208119211530355286,(2616890423:0.00587092403640610862,2805214350:0.00607231551555328063):0.03146993039581302831):0.02992137014891186123):0.01443999218502114643,((2580718479:0.02944293362036988493,(2718422857:0.01089196217719482981,2775270780:0.00953850111065448515):0.02041755503214743445):0.00829352618450710996,((2602490453:0.05536905477137010062,2583894184:0.05640243969403134494):0.00620993115174909866,(2769621843:0.07349079320526238912,(2506365591:0.01153807880603198964,(2567068352:0.06833891379385564901,2554811521:0.01180599758992942339):0.01468843038038983827):0.03080970711098187167):0.01289094663728156120):0.01545778441664360896):0.01473482859829503694):0.00486873533603956760):0.01273678513376862859,2648358375:0.06231737549412910693):0.00723674366968016670):0.01431250697639515138):0.04620591212085990718,(((((((2586047274:0.00630456703608937765,(((2632590712:0.03364959588231251214,2719680710:0.04523583558246139363):0.09452653066902844126,2638964715:0.03009577979579141499):0.01525617522197398636,2639119003:0.00000100000050002909):0.01877647178186627602):0.02636775170641721122,((((2794683957:0.00000100000050002909,(2511263301:0.01256971606764313229,(2599485932:0.00623892718610713840,(2809047181:0.01884271421941246388,(2808588450:0.00000100000050002909,2597860832:0.01905751946056147283):0.00000100000050002909):0.00618192746214408367):0.01249278205205836371):0.00000100000050002909):0.01251220911488024924,((2521765477:0.04404112925634563747,2716114740:0.00597237679500049745):0.01914056911359484844,2777912509:0.01591995589099347991):0.01864268723046886775):0.00658438452684593362,(2689237863:0.00000100000050002909,2756732759:0.01846346906686836820):0.02526932438040358636):0.02137917687907766109,2671146367:0.02557241918526544783):0.00523394880637959720):0.00000100000050002909,(2743740374:0.03611331048495918655,2794777880:0.00000100000050002909):0.02378498360947763762):0.00659993123874946710,2580807664:0.01212670445614128824):0.00949206708277351881,2600363596:0.03630903170049775558):0.03033693491566080355,(2541833636:0.20117953367508301099,((2581771258:0.01162550607793436455,2716093228:0.00717493084445564727):0.09938422446866039539,((2688881815:0.06517207870990945895,((((2819704348:0.01273021132010693571,(2599369108:0.00000100000050002909,(2716070661:0.00626145473142021829,(2719414309:0.01260583637002963588,2516929388:0.00000100000050002909):0.00624321072629331099):0.00000100000050002909):0.00000100000050002909):0.01268295448131872075,2637628431:0.00622405316385459071):0.00603584363827646287,2635741762:0.00613901578623010733):0.00550268414159206087,2576916606:0.05300896976026853863):0.04233808425108531726):0.01133024223309947107,(2671162253:0.04506047007219939754,2506351608:0.00607877631246222638):0.01759796884912983791):0.04055938830662766947):0.02812233953921747590):0.02505261845039542107):0.04392571217652079668,((((2758134891:0.00000100000050002909,(2511318687:0.03226932741849729280,2511314395:0.03292505641823396945):0.00563913963192402400):0.02261440302861619442,(((((2511333627:0.01982114761899142832,2667644687:0.02474993517718574246):0.00599638678968180804,2757758745:0.03769399647191245400):0.00478153639474607466,(((2637112723:0.03743242565945496814,((2691012855:0.08574540364005410475,2640234484:0.00597442206892121689):0.00604692076961869506,2794896818:0.01808326033902226890):0.01849849587659214284):0.00601789782981198597,2716154396:0.02466543249567144241):0.00608419333024020573,(2643955683:0.03004536124084835128,2511349316:0.03634955740426312060):0.01244106232994124199):0.00581682200883554875):0.01209360504714410318,((2714668455:0.03706907213818243924,(2637776093:0.13671371752073829819,2584257504:0.09728788855175117545):0.04040827858421774249):0.00659297284447323256,2777903909:0.01970940225685427136):0.01224419274903928295):0.00612973854334583970,2655767883:0.04304357955216474990):0.00239658614163678610):0.01346500487219917143,(2795297655:0.07316215107793823391,(((((2523569360:0.05736303855025018383,(2647276174:0.00606598451272467518,2758152693:0.00602890902743567682):0.02343211449880737082):0.02714685620435470029,((((2639778083:0.06192786267013911106,(2585869786:0.02003423268700693302,2667623472:0.02968881634506517070):0.06492625659425722839):0.01434370100510931438,(((2511302864:0.05708804835863034999,(2794932934:0.00600262364168289899,(2747933161:0.01805417991567098354,(2794919727:0.02816776794162908701,2520063834:0.00000100000050002909):0.00674054242562305804):0.00692082394798304319):0.00258032941928641084):0.03584335168693713464,((2809670305:0.05723942355204873073,2788783907:0.04192243303209768068):0.05380083184906074567,2777926860:0.01349489775984252619):0.00832286171996696189):0.06504187310710847492,(2757744755:0.03504781502010767547,(2566768910:0.10549099696442634788,2511359335:0.02928957963869781994):0.01947036883184481010):0.01736711305130271207):0.03705719985307379810):0.02316651457031613029,(2640306886:0.04507885760864134561,((2664404971:0.01815059725315570222,2809217134:0.02439773128052989681):0.10070407595876879059,((2532507306:0.17173368636796693121,((2667576301:0.16486708288988041748,((((2671157108:0.02487288342537864391,(2870314718:0.06264590400427157146,2743593511:0.00000100000050002909):0.01844132754919307338):0.01185407116755372338,2637766487:0.02533469280872777465):0.01576468415662964084,(2706229543:0.04861831399807419601,(2794555827:0.06100800025590642078,2872573001:0.06855489313643328697):0.01651484841502211601):0.09013532898084901379):0.04342289419297550024,(2586178773:0.14611492854052274271,(((2558191572:0.00000100000050002909,(2669464235:0.11534692171786212200,2809039819:0.03518985105013301001):0.05526678165347205518):0.07533892606252357016,((2788761367:0.01327263739872470288,(2555245800:0.00631071809573914566,2667512351:0.00650081591350237884):0.00619971503258223700):0.06111456504055015615,((2666488682:0.01542242715508806115,2689197316:0.07838029832770966598):0.08831876844304054064,((((2646759846:0.04056344243735381799,(2611058398:0.02779754106497449653,(641550323:0.03745777365122376912,(2646510318:0.00981678138768600668,(2555750207:0.01634603214384592468,2731459514:0.04501157512970088009):0.01250093921054424781):0.01713715691363108459):0.00689614370043550775):0.03807840173530559896):0.00000100000050002909,(2745843950:0.03135773398801907502,(2518037049:0.00883552621709324075,(2554229838:0.05559613113223779712,(2638727707:0.00644564725862572119,2720469124:0.00000100000050002909):0.00000100000050002909):0.00489129517193528061):0.02291798337821079889):0.01216275213758796249):0.01468609646507998932,(2523787087:0.08857543033762442508,2635899189:0.05991530677724125203):0.02005877086957406213):0.02417547894854597812,((2540997777:0.00899524328078948540,2765581461:0.08068250886581872228):0.04172304984048001708,(2546029341:0.02084000939568624380,2666715264:0.04657094884530003920):0.03469056614758435353):0.04970556610263213854):0.00082283713371590736):0.05383322539059048201):0.01534536465212816420):0.03444715325857569677,(2812704102:0.13090561674911407875,(637999398:0.09598449575146758561,(2774090450:0.00642522716924551294,((((2558211398:0.01216345165274579712,2807454433:0.00000100000050002909):0.04491329737487253365,(2637235021:0.00635339977655956841,2819411040:0.01256212384512333559):0.02523981609560108086):0.05909132335183794188,(2558037218:0.01260213394220087435,2794587318:0.00000100000050002909):0.00621274873476958082):0.00630070047016960746,2687192175:0.00000100000050002909):0.01241772839042255827):0.07914958962816467936):0.06648273588628546282):0.01358420569552433628):0.13365921308142986179):0.03773192630903308281):0.06475548803945495313):0.02429910911098646237,((2807163834:0.06280549048727372685,2728672431:0.01458401033011040571):0.12897986441262221380,((2825550679:0.01175750993070577566,(2668132682:0.00000100000050002909,(2815195732:0.01194305752216768754,2758234368:0.00601463999278756788):0.03453855344980756581):0.01311206181364724284):0.00840237004591786255,((2784152711:0.02344989998811190454,2785751281:0.03565242127599765887):0.15390697047694712474,(2738618306:0.03587452458417522694,((2645833649:0.04401250140092703017,2687790601:0.05815796204499350253):0.06685702180299003816,(2632986737:0.01274280714821105984,2639012892:0.02299059471990186690):0.04908234445134483648):0.01188316943695491741):0.03384292179858421762):0.02628641736080125288):0.04765809423830534575):0.10594304666335499499):0.03964116421887447367):0.03674447156551033378,((2651144130:0.12131585258371646585,2735819457:0.08286209862581861429):0.07347859301995032788,((2554843508:0.06942993300201695528,(2635795169:0.13393964617934375760,(2668125334:0.01745591140890362727,(2550650246:0.00813138789160139375,2667651973:0.01764251722783794982):0.00809723556701018830):0.05127146192657310031):0.02834434212777680456):0.08008934959493999028,(2563873769:0.08440524619874326118,(2667571761:0.00678077619057280718,2687712348:0.01825812964345146019):0.16641473740412451865):0.03454406524167181330):0.06094720673701321118):0.08837305912213444525):0.04872237187626253518):0.03556745639985794266):0.01249847952448803617):0.00965538748836516393,((((2653155742:0.00608005383373034797,2794571180:0.01213619212749670988):0.00737816285069761192,(((((2511295534:0.10092528447410790970,2580623133:0.03917559414522824718):0.00673542080059560781,(2813385390:0.07547531479170196955,2819655081:0.01916578471760171584):0.02742199797736619843):0.01742774587339814343,(2503655103:0.03062977880754168963,(((2723266386:0.05209008506649499132,((2639724697:0.00678424940708153602,2813311246:0.07198599634283481263):0.00688873283317966573,2620399275:0.08462646319393332672):0.00302066638264791550):0.01067018953650395070,2774135620:0.06639030981309748669):0.01328729607793997791,(2521747787:0.00612499921969461483,(2784261870:0.02419057351751946125,2527232318:0.00000100000050002909):0.01830837013350126302):0.01893700951955841136):0.01253773709269013874):0.02472956953334013233):0.01624027340511007694,2582245714:0.01241065664169630801):0.03859102549342095789,(((((2511413011:0.01892246407633483771,2758164266:0.03162366786992863027):0.01269622030537199617,((2745633267:0.01208258297668971491,(2617434715:0.02473769042441282748,2819423360:0.03080927724269301796):0.00000100000050002909):0.00613243777716353071,((2506358347:0.03843020420358896072,2716160265:0.02079089713183684268):0.00688047498127808410,2629056045:0.00589347774775954292):0.02093672771482900374):0.00568929938975395837):0.00000100000050002909,2731839514:0.02508032157147457863):0.01348444813568890066,(2788618478:0.05195424986603620204,2739312555:0.04921685038524904743):0.01878726055814275084):0.00657019929519327313,(2655926518:0.04232117385551353861,2511372452:0.02515731005573196288):0.01448699220047781205):0.00000100000050002909):0.01914096968780551467):0.01090349568624502871,(2777917410:0.03363055443756529650,((2667991482:0.11190076402946069756,2718636564:0.02648646043002299971):0.04391005936231055090,((2715749881:0.06899509507290273180,2676045281:0.03833959978936472834):0.02463686499856293510,(2681829969:0.01428962711257596684,((2645630417:0.01199087496461872029,(2655490236:0.00000100000050002909,(2650259637:0.01851162614828672642,(2640279719:0.00615406654251124310,2649270042:0.02003120472302486257):0.00654839604038800430):0.04418624255640241083):0.03045051270816299255):0.00000100000050002909,2550635980:0.00595939938211519429):0.03000806699320478915):0.01921453450336391838):0.01867994513436231629):0.03241868776363473342):0.05158023744870747496):0.02646544439043298919,(2795084092:0.01349949292092786357,((2860916062:0.02442224191195943583,(((2808601806:0.01189687620736418032,2511289355:0.01785602489930289416):0.00000100000050002909,2794817413:0.01204451329463159491):0.00000100000050002909,(2844726061:0.00249126335575807455,2794801139:0.01685776788186058722):0.00447032844990751400):0.00585977413676668814):0.02683129019795617298,(2522896078:0.01830538044504233935,((2624483363:0.01190197355249039864,(2606077503:0.00657109784073826170,2715756270:0.00517169355078636681):0.02464620430689233241):0.02274410882695102054,(2769615607:0.00000100000050002909,637745284:0.01864095108589952296):0.03578691225285569183):0.00862279336921797056):0.01157806603903153812):0.03687460291590387296):0.02058566136581404388):0.07777317267942647494):0.01771265975197284029):0.01206610602526967703,(2668343683:0.03609737015131940507,2511336882:0.04308921454477455254):0.01124447348988723977):0.01197516322725496185,((2511272479:0.04463866387113614442,(((2860903255:0.00000100000050002909,(2518971350:0.00000100000050002909,(2795031149:0.01691357946854855215,2518218120:0.01458832813906954864):0.01904182813553380316):0.03880453075819794567):0.02893754544013449684,2624494884:0.00414787859618668663):0.08468701073179965566,2513897712:0.01961548206804724151):0.02128868331384111204):0.03524416704193445576,(2511324884:0.03182466040778571259,((2633438967:0.01262462054037962085,2650643830:0.03198520299974828146):0.00601574786431361905,(2665351558:0.01298967979953833882,((2511360944:0.02554768957627107442,(2691525004:0.00000100000050002909,2824525003:0.08128513696597898519):0.00813897606940424193):0.01652849892928491896,2511254077:0.04555140704057843853):0.00000100000050002909):0.01255624929625456625):0.00000100000050002909):0.01844245583955070669):0.01304127661482877912):0.01007327103606774597,((((((2644884293:0.07485395832283066320,(2733433331:0.07143794046876841830,(2643842915:0.08718157432024681297,2712353807:0.11736496892628242583):0.01075274311621463898):0.04901121089708327522):0.00000100000050002909,(2511277607:0.08199189819752900066,(2511344846:0.00636698865886019694,2601678271:0.00635836415899750443):0.05439262183094720204):0.02139953083814477228):0.02626563976311763193,(2758172340:0.01218427192201965506,(2774118429:0.01395254350685898141,(2794793756:0.01187054605210589690,(2639187921:0.01707208835868940372,(2689427768:0.16218246955344511884,2719786935:0.00753886865178624976):0.00000100000050002909):0.00614027388666377877):0.01840627612507516123):0.00438936549584966786):0.01692414999523117122):0.01878792538414100072,2774083423:0.07186709298301034721):0.03229196900182641772,((2744182015:0.12108672882101523260,(2582490105:0.01153751189766058331,2638557167:0.02985653433998394432):0.02152202598045008242):0.01463534814963694114,(2511307622:0.02541412815639445058,2639733596:0.07002507707318725294):0.00707513847957273300):0.00000100000050002909):0.00822650641242464974,((2644184535:0.03585434944104528426,2647524910:0.01404608384695287156):0.05838945200824230408,(2639120783:0.05485041371374005381,2860341664:0.05627416384607849403):0.06806856798701779732):0.01457579433731556393):0.03071129573087421141):0.00877712516242497645):0.00449637977176127902):0.03621425818973365851,((2609733541:0.12666692962608733231,2794559159:0.09075888088118562458):0.08428132520078732148,(2794676646:0.05918922402463841492,(2808533308:0.01535882336557927927,2808581472:0.00915531056069812839):0.05005591075987814165):0.04755669927065520053):0.01951028795504280294):0.04478066645182565003):0.06636855737264177324):0.24338280521122088174,((2651922092:0.23738098968346504902,2582814542:0.41671086959688963258):0.09261623176387817624,((2619918419:0.44195722848894064549,2651956774:0.31005349248347668922):0.03577344114884267040,(2597109424:0.16309505161140905316,2596317848:0.07356732705410172490):0.03419567653828955306):0.08369952120250458150):0.01412240937167055441):0.14368642472906287266):0.09154300319053139401,((((2628449173:0.57543787933608225860,2629043913:0.39872987819133987042):0.31542092714402580889,((2832858320:0.06014837173797140529,2843068859:0.03562639421972788739):0.27062352681049023362,(2738729514:0.12040008046427175259,(2506618508:0.07693605795342910170,2599728052:0.09927331444927227355):0.06787588386352653991):0.43646498286686269408):0.09499542312441264236):0.06008820764831850070,((2582670771:0.46039061307715212212,(2727815348:0.42516795098585491441,(2776464697:0.38080212622178510884,2623476542:0.27738584786210535027):0.13994763323867437377):0.07443613101410970212):0.06308069449830525088,(((2639024000:0.02775957283363362366,2757664879:0.12668634471865167224):0.45008557051392411585,((2738758806:0.25423922396006903845,(2738762367:0.17816006203684614517,2743771177:0.11631000456891801842):0.28955034434861565140):0.30835616231887047478,((2688236699:0.23183274031106743118,(2678957036:0.10789983786296258872,2690501733:0.27613936081980938742):0.08488790605074666984):0.30310049805121003219,(2638981613:0.19983667468084254093,(2730479261:0.14475450055211025457,(2757669191:0.11811439942015625193,2639025927:0.16097291758989454302):0.10706765708000580417):0.25877994958018951666):0.14586585711870009296):0.09853163860883135117):0.08791024530478869226):0.09605502395847637098,2806913600:0.47829929732304332646):0.13333771238559261052):0.01841072664483913920):0.03171330022378025110,((2752945719:0.18762081763152108072,(2771168783:0.02794115382349473056,(2595639332:0.01150810944577478762,2771167411:0.00564661960694673361):0.02969056482187045279):0.21984137074513607213):0.22858559129836747426,(((2634891092:0.03560334687474625559,2634954093:0.00000100000050002909):0.26560559437337466493,(2694967731:0.00533865471469164958,(2510057675:0.01143396878483079679,2516227328:0.00000100000050002909):0.00605405430401261945):0.35869466822848400378):0.02326185075062897969,2729653200:1.04436249777599354793):0.07214446749188208052):0.16336229925847817190):0.05391238388750079630):0.03226151959762613847):0.01052242542129869923,(((2719483729:0.05763396670774020153,2860290896:0.12417972781926464587):0.00372559021788805914,(2792389497:0.12870129304754115984,2848473238:0.15304331938393156420):0.08316452507775509706):0.24594295120652512332,((2506646084:0.13068109296296329114,2775567058:0.11454061899758492815):0.16689155723519802366,((2671154324:0.02008859393550358960,2849167352:0.04295063457852231481):0.20491516897657754970,((((((2775678575:0.05113728203428286739,2829968480:0.04942453602031888354):0.02814283068780488312,(2731631948:0.23946558456161298745,((2586881269:0.03799071222882596105,2802703804:0.01467913676204866263):0.22800380248311144515,(2690425055:0.04652085406439973592,2738853059:0.00881091866058138218):0.14920677664816001107):0.08015482356382763740):0.05081982447174811235):0.03844292797029630337,(((2846145123:0.12163322067895043777,2846635380:0.14050711591470216311):0.02672821684494690320,((2846640023:0.17590514432964274305,2852626242:0.10612536843946214493):0.17077748535402359487,2843086211:0.09663087197951827911):0.07414823733822666074):0.04033903982142503231,2687248985:0.17222995092827839136):0.01905397549826997813):0.04338512494094798333,2623227694:0.22007651097475705582):0.12116622219198910915,(((2609591491:0.09728352590008815248,(2597214191:0.03832587260518494077,2849197103:0.02971206264563880026):0.09343220451886401212):0.06480099930526786456,(2671577618:0.09916317692383590232,((2824415534:0.05874963412544221414,(2686407029:0.06028068406469758861,2849321632:0.06934549602394109169):0.01466538713393747764):0.05509598315282007025,(2849175877:0.07726330283383138486,((((2840967234:0.06249074412852294313,2823743345:0.00561051663746980032):0.00802686887555899460,2599479428:0.00559223017839147706):0.02109077861720518379,(2852265392:0.03531561413974920738,((2616771373:0.01749979408957203289,(2653792927:0.02376205552108171665,2843460438:0.00582038805931477023):0.00588850450806292346):0.00544324953013257135,(2757727195:0.02358182013476223249,(2840673946:0.03328201880751141539,(2590838345:0.01956251213167556000,2596432906:0.04134266218995023834):0.08399887297154078059):0.06389289118736944662):0.01804804384106016915):0.01843140419832790811):0.00000100000050002909):0.06354214639468583337,(2690498144:0.01690778649289648855,(2823760284:0.04086939716179385090,2849192343:0.02965396440469158026):0.01110302356950780035):0.04630031604982900312):0.01362584247056606787):0.06260228789604736777):0.04819519387045642644):0.08398197744460204894):0.03794434657081045825,2824263041:0.27356707599339358250):0.04380683565786876177):0.03037416413247412753,(2694976475:0.06991825258615794181,2728053888:0.08028234311534350465):0.23148806814567907120):0.02845526365647932376):0.04000473664632383380):0.07345005984662442144):0.17487941190938358083):0.05863159013882807830):0.01671093573080804570):0.05270072420290081161,2790438436:0.83991664996349557626):0.04454306986702145227):0.07528614610852993327):0.16019994924290512084,(((2788904739:0.59046797072391854488,((2832403470:0.02710613084682310381,(2771780305:0.07941662722129559648,2836907641:0.14226458735168320824):0.04577983065814069524):0.30035270467664842986,((((2840599348:0.00000100000050002909,2848856948:0.05000286963519579714):0.03284391995512232071,((2846035897:0.11216846826883503097,(2629457407:0.03169500638921934899,2721282429:0.00000100000050002909):0.00994285708751143152):0.07323757921300545759,(2776460786:0.08249579850487726018,((2633942693:0.00000100000050002909,(2845986462:0.02038205790318383878,(2843697559:0.01330267616845797439,(2846012821:0.00662491609366198941,(2651549675:0.02000647389174288818,(2846024076:0.00000100000050002909,(637452639:0.02154797507703587120,2628330167:0.05018969435214774844):0.03338646061947547067):0.02233065136163151637):0.00000100000050002909):0.00000100000050002909):0.00716987048060135305):0.00000100000050002909):0.00000100000050002909,2636609843:0.00679526682000575720):0.03041649420180526572):0.00739991720689715197):0.01961667585622750218):0.03982207528968931959,2848470616:0.02735091185091048302):0.02394107639583085284,2579021985:0.03245260270459179863):0.15932574203462712692):0.50255999524902683628):0.40111169349135999962,((2739295196:0.10363775567417336798,2757753701:0.10818104977024775581):0.11786854630550884504,((2725825660:0.06414822881027446022,(2688810345:0.01389017371035226010,2708875779:0.00711021345470169708):0.15463037194088155579):0.11666224645202685761,((650775772:0.02167681102469380672,((2725022651:0.00592086491766501220,2773771068:0.01289027103521381799):0.01866327967368508825,(2647535540:0.03520012596052261855,(2632690273:0.01124012226480878597,2648836876:0.01952414121456361520):0.03218259096631775201):0.02071364225008141477):0.01664417890452177251):0.18197551967570352316,(2525607819:0.24412059654661871777,2671349016:0.24943129790260007428):0.14834345802244536250):0.09033366943962267692):0.09188876031791480548):0.57757247915113762993):0.19544430725857078746,((2788485556:0.02015136094776421444,AG-360-O02_NODE_21_356_4282:0.00000100000050002909):1.41488533707733710187,(2775753678:0.00878963029278819440,2775803158:0.00401526683969065379):0.57773841081926358143):0.32963504671328563989):0.12922160285865677554):0.06069162509381471893):0.14115423242786775959):0.17689924447831267829,((((2753744125:0.69157522801424486936,(2871507601:0.03240187848763871614,(((2817759042:0.00554103904727632369,2869378128:0.01104541375350858758):0.01107701385647354153,(2641838077:0.02210418363811444617,2789394801:0.00000100000050002909):0.00000100000050002909):0.00000100000050002909,(2742217074:0.01294747282688547656,2745002611:0.00558300321390295742):0.01134082570913228644):0.00754004237222212232):0.57267347111343913646):0.27489659618006323516,((((2817555932:0.04624906841346156788,(2673868317:0.02678965351252146979,(2551821608:0.01498744423528230139,2844041823:0.03596824064727354581):0.01280953268789953789):0.00852606533435657475):0.01644109431437174723,((2841350740:0.10751792202827326062,2699492342:0.03746056205694801855):0.02379711000357211809,(2629401890:0.01225624905840635645,(2776794608:0.01873377282098958457,2550711715:0.00619036826003045194):0.01241294933186185001):0.00173237187570338472):0.03006893769662288482):0.04068904976087186348,2505177875:0.00000100000050002909):0.82850395683636568478,(2632467749:0.09896505316749135139,2633638060:0.26020751977997413906):0.68373122785607498564):0.18201037604530970193):0.18812675231311307145,((2836916282:0.07817389820614489837,637833405:0.12281109305328996584):0.49558715466628627810,(2520612941:0.33904383396046305910,2832517020:0.20234653093428084381):0.21092745023046260977):0.76655003700358859131):0.10316583004456360284,((2792118904:0.93338834055193442563,(2832395876:0.60209185210226157103,(2688071330:0.37241648811508143435,2731058877:0.30516365208917173302):0.38450489543611848786):0.41471343337728239220):0.34447137804975647146,(2520453794:0.73339888010939380258,(2691582119:0.75501952012598960717,2834404906:0.82518289108733511306):0.12431401297821426111):0.34147074985519715318):0.11420612327488446902):0.29456805257710216850):0.11365484437085796032,((((2739774395:0.00000100000050002909,(AG-891-L09_NODE_4_131190_3027:0.03549522772668122633,(((2549015551:0.37961760396888410973,AG-897-B23_NODE_13_131190_3027:0.09103675710939718169):0.08432007569524731239,(2549013923:0.00662826952383432574,2780913101:0.00671494391269369852):0.22780281121539017186):0.04185192276151535051,2779849743:0.06015990305823356449):0.01078479448890271725):0.02789584621443811849):0.75885673462018232716,((((2514809437:0.30928571773355922891,((2814892219:0.49454541601063745082,2694713639:0.46209657006568211068):0.15409704576980851054,(((2694717173:0.16739684873001106635,2814888549:0.16285521103629943540):0.45486847631031401828,(2265139774:0.03531066710707846112,2743946468:0.05718622694816876545):0.21343682710044689643):0.12313880747751697331,2712890602:0.23243913948566588545):0.08698160496323130431):0.07648866956689766294):0.09914874681407741253,(2788349398:0.00718869808285391935,2814939762:0.03584807850665237133):0.64648127491562890068):0.13463699501774936684,((((2582872740:1.09026008630427151402,2655145022:0.57038372420533078877):0.33266228496493721600,((2573895695:0.22158327357427082260,(2515451984:0.13513954476958964235,2597242238:0.19309047621241662296):0.10612071500046395267):0.43763889571836595005,((2710123330:0.18627051802704971961,((2713666518:0.03518777107722548259,(2710790953:0.01731595307725478788,647574016:0.00000100000050002909):0.14142108534232300521):0.17079694032571285378,2690337855:0.14379207715795586098):0.10173559648357009821):0.24436242430401158843,(((2829809020:0.01265006633437012855,647573566:0.00505854133781330050):0.06497148616209680316,(2668334097:0.02218646015877331554,2791080208:0.01782266701787527455):0.01565633891916034387):0.08179323790152109863,(641563485:0.12928509379394934053,((((646755222:0.06497435626488483329,((2843553739:0.02562785672198769973,2851163550:0.07299974890562616059):0.07468482598388842542,(2814842726:0.03816504564033767338,2838783152:0.04977132217783421242):0.08679337654844938854):0.01766383559891157237):0.21090929225323012952,2849364403:0.18646299512812589128):0.02816041693023987186,(2511120555:0.10253387415922367298,(2522232474:0.00125168175261715776,2730437057:0.08953515284570816302):0.15357005187617847608):0.03508745352371518689):0.04571575752586576336,(2851151194:0.21019950258130998266,2834082639:0.12070921486373972775):0.05237298712770185188):0.01110081480295510570):0.15047454445568525516):0.21924886476511606936):0.09757699000548267221):0.20328661232464811937):0.14362679064580324839,((((2518889854:0.00000100000050002909,2638711597:0.01774806668932559992):0.91965274086731607639,(2774559852:0.51845040309765244579,(2742141551:0.00941897543065842863,2742340962:0.04057260839612603087):0.63262822745894131682):0.21049832782586982982):0.14727462668059768114,2522253496:0.82141061763010270180):0.19044315202412590016,(((((2806826991:0.77445145200367371263,(2526260679:0.10497053946501597177,2841421809:0.13861747805646221221):0.39177464607692591425):0.03885005443615886789,((((2618019255:0.35608644644408221636,((2701083648:0.02660732653694578356,((2636220605:0.00000100000050002909,2636263749:0.01125370395161751080):0.06087752520122068078,2658544659:0.01737858495388211813):0.01693770796052760166):0.06791363938251802901,(((2528291113:0.03494443131754809695,(AG-319-D05_NODE_5_119513_12567:0.05125588138253744236,2741301794:0.03891152021327497906):0.04740749524534314946):0.05755081118125675299,((2505312841:0.02864329303580006800,(2739896729:0.01967618994600562471,(2740218388:0.01366786081800616497,(2682031859:0.00573300747083763020,2236677994:0.01765781992887921481):0.00355749836576773346):0.00580954214196925927):0.02081445362862814619):0.01890775456804338200,(((2658545080:0.01717375086887476185,2695190750:0.01843406422940722586):0.01343459497327006633,(2682026468:0.05172278450708162056,AG-464-I17_NODE_4_119513_12567:0.05317531470965953383):0.03443206481910696115):0.02193512546394917745,(2654132190:0.11209144301984168279,(2682037309:0.10421474223317962748,AG-464-B02_NODE_4_119513_12567:0.05056001662059020352):0.07798206167305174463):0.00952502180531339913):0.01274688588926679682):0.01547568494491712542):0.05633238542700658158,((((2236341974:0.10832765172089908745,AG-319-K19_NODE_17_119513_12567:0.02927758878010440838):0.04119939380876717211,2528296858:0.11552069957859857630):0.05728720798850728269,(AG-319-P16_NODE_34_119513_12567:0.02797517790344640834,(2236340056:0.00548248077343353908,(2687804051:0.01114318022136536086,(2817498988:0.01241443703761330175,2236436039:0.00547899991966271926):0.00000100000050002909):0.00552937552475015262):0.00511522455850799574):0.13937191997334200111):0.06568941392314661676,(((AG-319-F04_NODE_8_119513_12567:0.03367200119015338611,((AG-319-L17_NODE_2_119513_12567:0.00000100000050002909,AG-319-D09_NODE_4_119513_12567:0.01727084347377999540):0.00000100000050002909,AG-319-B05_NODE_1_119513_12567:0.03555073224904818641):0.01985457167928852268):0.02870914697044875050,(2741296230:0.04079219062986343819,(AG-313-C17_NODE_5_119513_12567:0.01719563431831866440,(2792887843:0.00583338431717861459,(2792888044:0.14989472985318516574,AG-447-G04_NODE_10_119513_12567:0.01228394071821890116):0.00537029187332000845):0.01765182782395448638):0.01432622728372225096):0.01528453914994256507):0.02610094030362477766,((2654127844:0.01049999629011803132,2654129999:0.10061877922958148424):0.04189139495325187867,2788020332:0.02443077412503595267):0.03164261287967280040):0.04080155052864236492):0.06572957043026968205):0.09554215759567429023):0.35347642230009451714):0.11796049204126335397,((2790268561:0.00000100000050002909,(2598886518:0.01091586377463090764,2649106371:0.00000100000050002909):0.05706648677282388782):0.27477976508352025542,(2595658887:0.09871588940077170859,(2506767449:0.08054594601828930778,2832312543:0.07680141191615673379):0.03437072110269201453):0.25973703205246861936):0.44929352674469857920):0.06840699073270027630,AG-918-C11_NODE_40_131190_3027:0.78160706628877296698):0.07377625036191390318,((2789895282:0.48334620997073879378,((2832175701:0.20407481517569603380,(2742168671:0.01624379301217969418,2817749162:0.02250868388916445889):0.25274439234226109274):0.10065354453060484929,(2628127513:0.29030439712761590965,(2515726658:0.12567957368169377363,(2832230962:0.01006136326987462290,(2635938810:0.01924276308237718794,2631394538:0.03104704237836954789):0.01416536830501270369):0.12955226614767617610):0.15020663293526759219):0.08967706336374779708):0.04896343776791416830):0.04285417726217222167,(((((((((((2876378030:0.00000100000050002909,((((2630917814:0.00534615385697997502,(2694635933:0.00000100000050002909,2694633032:0.00000100000050002909):0.00536921515383872398):0.00000100000050002909,2648118484:0.01082756971865380703):0.00533619854472312371,2650922978:0.00534927666244020602):0.00533927822638380692,2630750307:0.00539841536929265824):0.01607909561619448591):0.01078705817718508299,(2857351039:0.00540075654124210977,2792777504:0.01625842631912283176):0.00525399905694676553):0.00537616636366347600,(2856369574:0.03826910859477420518,2792739567:0.00558844660867642389):0.01085188325413608858):0.01385702623911253852,(2694792891:0.02765340039063656288,(2729217508:0.03307179125988177898,(2792786861:0.02366624300791012395,((2847692361:0.01047836787811986733,(2792737384:0.01045290274761500812,2792719428:0.00000100000050002909):0.00522660519141891679):0.00000100000050002909,(2792732503:0.01035861486445305985,2795894468:0.00517925251178778800):0.00000100000050002909):0.02451712950695192003):0.01667510347728458353):0.01591940409899852277):0.00726542696193601106):0.00544233611221858760,2513613269:0.01438688783947903935):0.00604271117303295611,(2792758049:0.18119445500488581824,2847675715:0.01337491665706379805):0.01472172949736525079):0.01941163954718803583,2871494426:0.01518185147803053324):0.04558262774645546744,((2509133029:0.01069292408187962930,(((2871461562:0.01044539051772013817,((2874115543:0.01585979648251490889,((((2844007299:0.00000100000050002909,((((2874174683:0.02223898019872362977,2792749366:0.00000100000050002909):0.00852786514298973369,(((2557118374:0.02739067459702948168,(2512959197:0.02732139397194503772,2514033767:0.01075420730683015504):0.00495737681538137992):0.03060591094470432177,(((((2675413329:0.00557594173056108217,(2675378968:0.00549839107835007647,2685261349:0.00549974016682344431):0.00000100000050002909):0.00000100000050002909,((2674659149:0.01095544406597714557,2675842343:0.00000100000050002909):0.01109173751578565112,(2707238789:0.00000100000050002909,(2707342339:0.01101954188241174686,2707189443:0.01099582470482991098):0.00000100000050002909):0.00000100000050002909):0.00542621959764185303):0.00000100000050002909,2707170538:0.00543616827031927381):0.00549565658967014932,2707255718:0.00000100000050002909):0.00000100000050002909,2707322259:0.01116457986489677139):0.04017345174378018913):0.00304654388089583119,((((2714747221:0.00567889847976694746,2760297825:0.02262187695892061215):0.01116784501397775041,(2817578020:0.00350220088057493590,((2699570170:0.01118996086434730260,2671990097:0.00000100000050002909):0.02101843140809997804,(2513931654:0.01687287926370249075,(((2517705555:0.00552456059155508050,((2818329059:0.01099085898353809564,637074471:0.00000100000050002909):0.01094316935020128202,(2588517195:0.00000100000050002909,2792804535:0.02230420506850390450):0.01103812666483322720):0.00000100000050002909):0.01099911514500700321,(2792813345:0.01125447337481447034,2792764245:0.00550633020584297746):0.00558268515582918852):0.00000100000050002909,((2874145998:0.00559523599565688382,((2509396429:0.00563964440196408883,(2707291922:0.01192071030148205736,2699355909:0.01696165837255913036):0.01118511388093671420):0.01834497557610479182,2869285055:0.01201272022642901026):0.00000100000050002909):0.01147956069290004960,2509118831:0.02243914336289912215):0.01117188146418664728):0.00545918198458102567):0.00142729325572589884):0.01031469393733543995):0.01366421033096236297):0.01404083350700588428,2601513759:0.04014659331301181217):0.01781306369076678109,2723575500:0.01353887045502060946):0.01097685756499002831):0.01578057418051108732):0.00000100000050002909,2861140003:0.02795664558268158920):0.03396684143495851127,2756675342:0.01145112140589407690):0.00000100000050002909):0.02045835472872144234,2644153379:0.00000100000050002909):0.03275183713283753850,2871455878:0.00536225114053982647):0.01046930463325095907,2869262698:0.00000100000050002909):0.00000100000050002909):0.01048103316372004691,2707309630:0.00000100000050002909):0.01065574626070055729):0.00530486195382971152,2857369187:0.01077242870230950972):0.00000100000050002909,2876401466:0.00000100000050002909):0.00000100000050002909):0.04264290908836092242,2597291240:0.01273441969461868405):0.01568394931838213921):0.12783824462831178126,((2695399767:0.04942196316738567408,2694658333:0.03588065033115128005):0.06036198160764750381,(2565977056:0.08932471042397735483,2832190848:0.05260906367600718531):0.07119841950466337943):0.09793534050374787248):0.11907263040450956348,(2776585042:0.26766537644825844078,(2641781349:0.05532964804009485316,2855904158:0.00000100000050002909):0.20769289002164353919):0.31971527573439095793):0.12355261327674861571,((((2687451054:0.16279248013351249602,((2574140301:0.02817792704611519344,2847683083:0.04649487603456481377):0.13498775670696078199,((2551927290:0.00680464014802743822,2756666130:0.01407039046554977614):0.15891985044942100180,(2585901669:0.05861519478797353605,2821092733:0.08828305869314838350):0.05569248314475852557):0.02509746621689064663):0.06232910619828044979):0.08299882527846613733,(((2837141714:0.19007667816363285618,((2840896229:0.18352974195724860995,(((2616789256:0.00706261839395168258,(2817756742:0.00000100000050002909,2817847847:0.00695086652714520335):0.02011010203966104304):0.32658160833605642814,2805283740:0.53846230965591834750):0.12762482198996683014,(2513218869:0.09020634429259916098,((AG-470-P20_NODE_48_31989_156:0.30041825859576665181,2574320168:0.05259683521134559531):0.01099745654654199663,2821732175:0.05748905561070056375):0.03734071409218649856):0.05280059736456946956):0.06467312879575071172):0.03851316839941586884,((((2731909724:0.45174051781020813090,((AG-900-D17_NODE_4_1218_1754:0.00000100000050002909,(((AG-893-M04_NODE_1_1218_1754:0.00522449026371842561,(2655750391:0.00520513706048554917,((AG-426-N14_NODE_7_1218_1754:0.00520928180266875488,AG-895-D03_NODE_3_1218_1754:0.00519948423303643985):0.00000100000050002909,((AG-898-G03_NODE_7_1218_1754:0.00523980564217875998,((((((AG-914-D09_NODE_8_1218_1754:0.00527363617575853094,(2667788575:0.01063657618275908219,(((2667866141:0.01065998495489365455,2717717322:0.01593499145921904725):0.00000100000050002909,AG-895-M21_NODE_17_1218_1754:0.01053377366863035049):0.00000100000050002909,2667802172:0.01066160924035759391):0.00000100000050002909):0.00000100000050002909):0.00000100000050002909,2717342095:0.01059814246019153035):0.00000100000050002909,2647699963:0.01125209077770854965):0.00000100000050002909,2649198537:0.01069003250573034337):0.00000100000050002909,(2717333534:0.01049974153534541377,AG-898-A19_NODE_13_1218_1754:0.00000100000050002909):0.00330704557157256336):0.00000100000050002909,2655753710:0.01584244644534799420):0.00182242398829131238):0.00000100000050002909,(2646668308:0.00526609916005688072,2649315422:0.00522315603907332494):0.00514292519312128851):0.00000100000050002909):0.00000100000050002909):0.00000100000050002909):0.00000100000050002909,AG-891-L11_NODE_6_1218_1754:0.00521237773499362480):0.00000100000050002909,AG-891-B08_NODE_5_1218_1754:0.00520624150318462452):0.00521940400158962467):2.07240054433831266678,((2691036353:0.13695689396218199696,2616717879:0.12029120427931072612):0.02550667066328807589,2730669348:0.13538232757194271216):0.00000100000050002909):0.04451710281435728583):0.06463362395944956262,((((2701179252:0.04769223104131983804,(2521415961:0.06163839111614647509,(2684617294:0.02388938829364764885,2728149971:0.03504936160904065928):0.08919826740988161251):0.02583030193242880079):0.08909567874195355175,2653696278:0.10260327282614456479):0.01636078980453283677,((637290846:0.13023558446088714935,2834658665:0.08222215616679626193):0.04422736243126142858,((2843423867:0.06700165048795231337,(647668891:0.07017286626598545629,(2834210204:0.01082410917869163977,(2700130783:0.01066629640971017250,2698135628:0.01063758367977288809):0.01047973508674438295):0.05398610379486196847):0.01196690943574510099):0.00000100000050002909,((2666092584:0.07177093775814630261,((2661076131:0.02161473768983720317,(2840612414:0.02052425333643118771,(2694940346:0.06050604360885535049,(2792417338:0.01039245538812376413,2837122979:0.00513347455078608499):0.01999509073852619168):0.01241941251993777633):0.00629320831061825139):0.00504906842750128988,(((2715061674:0.02639878545190263090,(2728045521:0.07457460011213493112,(2715018085:0.00000100000050002909,(2837128985:0.01550934576617804539,(2598759787:0.03304285555016581860,2715020497:0.01029904867089992057):0.00503824256326803731):0.00000100000050002909):0.00000100000050002909):0.01032546982669758744):0.01046682100536394829,2635755317:0.01558779047623167283):0.00990166749062939243,2735474332:0.02548617233367072785):0.00133249114243413078):0.01042206364558477885):0.00000100000050002909,(2834192906:0.01578239297439500144,2840899519:0.01043799857678881157):0.01572002492296336804):0.00523401484122954994):0.03022504266076223370):0.01886512401558542579):0.03727114539435530394,(((2502302643:0.00000100000050002909,2678737399:0.01519711650297983323):0.13092303959125328738,((2778628213:0.08606087655360154798,2789873780:0.06053388059314013248):0.11476894752266493527,(((2620100983:0.08183510257305251501,((2620522086:0.05323140944901994659,2791890555:0.20380318801735813894):0.04095834458168021164,2729901337:0.05157114728867534525):0.05729771808103002739):0.04938230387862659054,(2636808409:0.10727472324925023395,2839785799:0.06636703163733884137):0.07683788457740205191):0.05275848525275362438,2814110354:0.18642785321731406012):0.02212442186320867643):0.02687922053390218863):0.02627414218303170818,(((2512614784:0.05930934735879942604,(2521636562:0.03050811509112068623,((2692598489:0.00688407666993848776,2696486039:0.01396098780125858314):0.03192420694015581095,(2836638631:0.00519006438938245194,2836643703:0.01015057367430313023):0.04293258354299169660):0.03493087033133720348):0.00638819267232826858):0.02888950624940143236,(((2711901458:0.09254853521299705177,((2646474704:0.11146938694118049828,((2729844582:0.05507605940431656300,2742837705:0.07715353887711483283):0.03569246439821255334,(2698404780:0.14027363684515545272,2684379977:0.06894845758412747327):0.01984637965111869795):0.04527982715561186533):0.11228245759508893864,((((2689999969:0.07905335924325844477,(2647116649:0.13096477315714813439,(2617672196:0.07584138683121821600,2839575406:0.03952007509995018875):0.05117886168372121763):0.04377991234552935929):0.05832126317209795213,(2813108100:0.20788117139300002489,((2813174818:0.05917073353857933010,(2236675619:0.00746368044711245501,(AG-390-J19_NODE_23_31989_156:0.01012188286075355395,2654281591:0.00000100000050002909):0.00271907739624612302):0.03142461353908417021):0.17431262596113383800,(2627893138:0.14434585716800868438,(AG-461-N05_NODE_37_31989_156:0.05410571979294996614,(AG-390-D20_NODE_1_31989_156:0.03519992237408420960,((2654301183:0.00489782124909140127,2236447163:0.00486634753890571002):0.00492214476908173736,(2813201262:0.00000100000050002909,2813093209:0.00000100000050002909):0.00974773798271959084):0.00513769234646762728):0.14548726771149467218):0.07166264523423049315):0.12163157308607611129):0.12461884296436002983):0.03879973356880521418):0.00269799220714572047,(638005629:0.04900675404503206101,(2742817896:0.00000100000050002909,2742396529:0.02066164561343313694):0.06837104850448828819):0.04048913230993798212):0.03341673089412620229,((2789663186:0.13850818952573293319,2813143728:0.24175637061255553228):0.04347842535029321220,(((2839542306:0.07906535481021848000,2845910843:0.09449979255830578961):0.01007039018121848838,2834142710:0.19871462784625623654):0.00726208060033372953,((((2817784646:0.00515400071596950737,(2788089906:0.01022276990776734180,2817846220:0.00509812613092259798):0.00000100000050002909):0.03661360281804845046,AG-337-I11_NODE_44_31989_156:0.09925180839804401134):0.04170213245062138335,2521516993:0.05159881568555713116):0.01007806974348990012,((2818122600:0.06094499427194410845,2730682418:0.02757303323006097054):0.04598456041754987733,2836745284:0.01632446515703801435):0.03725311272702989257):0.02709353090696323477):0.03964535864891334527):0.04077230412352080002):0.00963269278262782018):0.01433849023169904251):0.02228403742602273405,((2792408158:0.05573910002042090084,2834246341:0.07299647793346401847):0.01395568379636209083,((2715045683:0.03070859580298158573,(2558536096:0.00000100000050002909,((2678679308:0.00537484866767479197,(2776499602:0.00000100000050002909,(2815352268:0.01062677649701451212,(2776495712:0.00522141185856301974,(2719802230:0.01275337654485672600,((2707817172:0.00520575841221519210,(2629996963:0.00521384632901702397,2707819764:0.00520494795462634816):0.00000100000050002909):0.07577289077889619306,(641475342:0.00000100000050002909,(2815416217:0.01067950510312224571,(2815474786:0.01062584322332612609,2725335087:0.00528551483781952366):0.00000100000050002909):0.01089264037045012921):0.04998232818220728346):0.00892246506304783353):0.00926646885954638365):0.00521361120034762992):0.01059177124442838881):0.00516818403610262624):0.02061921302079361765,2814775932:0.00156226962060163695):0.02142131739042721361):0.09942619493943377629):0.04113761414277636308,(640652572:0.03332609815931516367,(2648045244:0.01414871093373420291,2832666193:0.02034224182623760313):0.02398883029360819943):0.00801338590218869835):0.07356740600794889340):0.01384342057171010498):0.08343239324786606848,(2715049865:0.05790727398141984339,(((2657626620:0.00493503255463576158,(2512539188:0.07368319548082376269,2693017270:0.00836662173217266394):0.01230202849163248256):0.02056821438407093264,647617836:0.01025987518126404013):0.00468265609086133787,2521644917:0.01043014511030170011):0.00700021703458620585):0.01933386926779461640):0.01249662683913251027):0.03116666656753918144,(2789807370:0.00000100000050002909,2789870361:0.03162695329486624185):0.35390552600040825482):0.02507493373991602492):0.05772472242024448419):0.00756502024526634932):0.03606736409494481349,2725536784:0.06904913494109496397):0.03798034173661012786,((2833275160:0.08792742429499066092,(2688355379:0.44464129885741171533,2682025374:0.26138004492433603021):0.09013473754053105691):0.03161028893800384154,(2694935075:0.09619829765729791260,2835133627:0.21942785024017996687):0.05349713770559488130):0.03965108486257340470):0.03881105025692797861):0.04478339270537981531):0.03219961068941017829,2682201080:0.20906016450729414391):0.04737955792674605066,(2656606233:0.22327254264952162144,2719050767:0.17178156370943933884):0.08160810091647159592):0.02757341818632276162):0.03310836407146273280,((((((AG-891-B23_NODE_11_62654_2539:0.00751410118101497257,AG-913-A21_NODE_38_62654_2539:0.00734497423968765058):0.38718011896472126487,(2653895635:0.08504663704650966549,(AG-915-B21_NODE_2_62654_2539:0.01034942881639048899,(AG-898-M18_NODE_33_62654_2539:0.01799602767682278656,(2813189072:0.00593633161940843729,AG-895-B13_NODE_37_62654_2539:0.00593810641278216117):0.00000100000050002909):0.00778110260687012948):0.01566380877857358883):0.30549514490009810341):0.30036542276806560414,(2813145220:0.14232356463943635072,(AG-911-K22_NODE_15_62654_2539:0.00683240028156541744,(2778638641:0.00000100000050002909,AG-913-G22_NODE_3_62654_2539:0.00585543696729763034):0.04236879820246074180):0.19197417009066125582):0.30183308255793556141):0.14651492648319988654,2814920747:0.33308486290516653439):0.12668488819502918274,2833611196:0.15521630706528066757):0.04042160296024518984,(2843961323:0.28339145273849086770,2671603742:0.18350155932730743968):0.23864929388979647107):0.01691611201868351705):0.08943302113635062667,(2526280755:0.16695126320670450326,(2553484965:0.17696284263849812457,2765608493:0.20195931267308597779):0.13236065005100505765):0.50134370204121603276):0.08022224080026275905):0.09274816988502448956):0.15525005171050645925):0.08496866971840308369):0.08315896944374767674,((((638943534:0.02871706691566364503,2699679358:0.00000100000050002909):0.00000100000050002909,2774888625:0.01106413700452841230):0.49992278515700272479,(2735955229:1.06306244235657088026,((2858409911:0.05275808795971032722,(2725196511:0.01228528160811821930,2850906050:0.03478884305820873629):0.03432519542358635628):0.39883296957741065647,(2776139211:0.08589196612482467852,(2501727504:0.07332452983773202204,(2553210447:0.03610922849354281788,2547623234:0.03414428250985023644):0.05452873178156441430):0.09184407546917797149):0.17861007363774480949):0.21202516253406109015):0.43225291200200433028):0.27290571172889577234,2805280691:1.33557396728294253130):0.06972542658377328673):0.06242919003051830562,((2784113618:0.31589945679841685555,2837150518:0.05762955104068377687):0.45385813702334038000,(2678986428:0.51242816806448376887,2653635717:0.24354400060545952633):0.22965546668939912367):0.18607674005231175651):0.07126565850624902443,(((AG-365-B16_NODE_2_1655516_925:0.11072581368595939277,((AG-365-E14_NODE_20_1655516_925:0.00976754644156529843,AG-439-F08_NODE_5_1655516_925:0.02164054634918393186):0.00904807753082731425,(AG-365-A04_NODE_1_1655516_925:0.02282935844928489499,AG-404-I11_NODE_3_1655516_925:0.00432297607775300116):0.02308902215658025295):0.18394625051476704014):0.04779626947950314092,((2724420369:0.04462510220016378121,2737768964:0.03437979062477918013):0.18499710752158904370,(((AG-439-L02_NODE_2_1655516_4064:0.23585906637160986010,AG-464-J13_NODE_5_1655516_924:0.14345424769164483170):0.07027891519280533850,(2823154106:0.20778413732132486325,2823114883:0.15654638542004800650):0.03048397113263350694):0.02723904275083406656,(2740215355:0.08804120332359625933,((2658575403:0.00746445175030463134,2236673395:0.10743586149583585210):0.02159184488235031674,((2636249632:0.04758711943390839944,(2739675775:0.05955472018653826943,(2708352437:0.07759240610927890802,2740225547:0.07582981084472420474):0.01503155223334190493):0.01276787659346058888):0.02349187832277113350,(AG-439-J06_NODE_6_1655516_924:0.07663107406142655176,(2737756904:0.00675814174975178112,2740251940:0.02467912803859460824):0.02910470622352254524):0.03175335852870912745):0.00000100000050002909):0.03492520489246511706):0.05051262838355990992):0.01677711149851176392):0.10032997507309954210):0.01046469041298674074,(((2823155274:0.28825311980626794339,2740233739:0.30294743186896383458):0.15848790982291710572,(((AG-404-C04_NODE_3_1655516_925:0.07446294249361147533,AG-439-C22_NODE_6_1655516_925:0.12412058048348190153):0.16263346543274470601,(((AG-464-D08_NODE_3_1655516_4064:0.11858793961060816458,(((2740276756:0.09406054053197550335,2717221981:0.23301203676294471312):0.04271587889687825101,(AG-404-E02_NODE_20_1655516_924:0.08922716622199675096,2717207024:0.20214688802861741079):0.02288710137000536660):0.00817397615653178353,AG-464-D21_NODE_26_1655516_924:0.17271505807365250540):0.03713903031326711013):0.02242580624938789180,(AG-464-I02_NODE_1_1655516_924:0.05965996256248258522,AG-464-I13_NODE_5_1655516_924:0.02415482930010710155):0.06932649103130539281):0.10283216227251609776,(AG-404-I22_NODE_2_1655516_925:0.26471553456638807766,2636236665:0.13101313093340657967):0.12510041197238333521):0.05722806490138195035):0.08986643356968589125,(AG-414-N18_NODE_4_1655516_925:0.07989795493669345217,((((AG-410-O14_NODE_34_1655516_925:0.04388438300599062369,AG-464-P13_NODE_1_1655516_925:0.01927367064096786528):0.06570849230946676500,(AH-321-G14_NODE_16_1655516_925:0.13755962579757796682,(((AG-365-B18_NODE_4_1655516_925:0.05785498021043199851,((((AG-426-J21_NODE_1_1655516_925:0.01246844681403955560,AG-390-J08_NODE_52_1655516_925:0.03800399447164100331):0.00574914243113680730,((AG-422-N14_NODE_12_1655516_925:0.00000100000050002909,(2717490487:0.03113162969879209457,AG-414-K04_NODE_15_1655516_925:0.01848424911825365460):0.00620230338312333790):0.00610530683676453485,(AH-287-J07_NODE_21_1655516_925:0.05037105570781782310,((2717477143:0.04338672058808965004,AG-447-L04_NODE_5_1655516_925:0.01169708045280393877):0.00698669196637809967,AG-410-M08_NODE_9_1655516_925:0.00000100000050002909):0.00000100000050002909):0.00611221659339822657):0.00616104238239914299):0.00537121472135131638,AH-324-G08_NODE_16_1655516_925:0.01964492405052756588):0.02072499159518213091,(2717224767:0.04227263079201981633,AG-333-O23_NODE_18_1655516_925:0.09569863035543237084):0.05447093470710728802):0.03084972358104869083):0.02284994314410729310,(2717186059:0.10419397238559895136,2766679332:0.05931075892221725904):0.03289308207705162607):0.00566598552988974852,AG-435-C13_NODE_4_1655516_925:0.07143723024731017668):0.04117208035074980399):0.03420153095001406823):0.07461386809802308950,(AG-414-D15_NODE_5_1655516_925:0.04682845030356103805,AG-430-K07_NODE_5_1655516_925:0.02832468231019999796):0.22223819820842760642):0.12128923848183491285,(((((AG-390-G10_NODE_8_1655516_925:0.03811177249361925867,AG-404-L08_NODE_1_1655516_925:0.01753827273387023947):0.08548473887943273952,(AG-365-O14_NODE_3_1655516_925:0.03126354001233452862,AG-404-A03_NODE_3_1655516_925:0.00000100000050002909):0.13375705785170369233):0.05699532807315909472,(AG-365-L04_NODE_5_1655516_925:0.13302246442062354292,2823156849:0.07929215223823304903):0.02891222805829622017):0.00886819623703917828,(AG-365-F10_NODE_38_1655516_925:0.13251710924953435944,(AG-464-O13_NODE_24_1655516_925:0.13173084133711093768,(AG-464-O08_NODE_4_1655516_925:0.04077149307690989405,(2740216432:0.10132092115160991341,2737768304:0.02908199912996528580):0.03618488248644679411):0.03022524794718900107):0.03153650550675204944):0.05311472973552615329):0.01328128291967776119,((AG-439-C20_NODE_1_1655516_925:0.06823890257385656355,(AH-321-B08_NODE_1_1655516_925:0.04520253356231607178,((AG-365-P03_NODE_1_1655516_925:0.00000100000050002909,((AG-439-N15_NODE_7_1655516_925:0.01217122068019494720,AG-390-G09_NODE_5_1655516_925:0.00000100000050002909):0.00610192299805143498,((AG-414-B07_NODE_28_1655516_925:0.01229149021643288243,AG-343-C02_NODE_11_1655516_925:0.00607112597889964811):0.00610939568688055861,AG-430-J09_NODE_6_1655516_925:0.02468717651362796126):0.00000100000050002909):0.01234562408883984122):0.00640529672097951003,(AG-414-M02_NODE_13_1655516_925:0.00602864628987712352,AG-461-K03_NODE_7_1655516_925:0.00608134539148926824):0.03071034647662857636):0.06869168102084881322):0.03259679169729268883):0.03015254450737293174,(AG-390-N18_NODE_1_1655516_925:0.14932279859347999396,((AG-414-F21_NODE_3_1655516_925:0.15398114612338445473,AG-439-K16_NODE_2_1655516_925:0.11416187927829099524):0.03354604013265274909,((AH-324-O04_NODE_1_1655516_925:0.12506326194782232952,(AG-914-L03_NODE_1_1655516_925:0.01243758491135511964,((((AG-915-O08_NODE_10_1655516_925:0.01270638615824721748,(AG-892-N17_NODE_4_1655516_925:0.01281129329995398837,AG-892-J03_NODE_5_1655516_925:0.00000100000050002909):0.00631903158115423077):0.00000100000050002909,((AG-893-N07_NODE_3_1655516_925:0.01258906656591131726,AG-908-J10_NODE_2_1655516_925:0.00000100000050002909):0.00630093127055683568,(AG-910-K02_NODE_1_1655516_925:0.01290568521613137329,(AG-910-M23_NODE_5_1655516_925:0.01294779094029402215,AG-899-A06_NODE_9_1655516_925:0.02625288030545533738):0.00603952641046148851):0.00000100000050002909):0.00000100000050002909):0.00000100000050002909,AG-359-G17_NODE_13_1655516_925:0.02549957323173730056):0.01281447481665001775,((AG-916-J16_NODE_1_1655516_925:0.01279138719999869077,AG-917-G09_NODE_7_1655516_925:0.02564303999864894074):0.00615798998300359692,AG-908-P04_NODE_1_1655516_925:0.00000100000050002909):0.00614562875771621116):0.01391108257175786150):0.14284068090993548572):0.16883535772744578951,(((AG-333-C17_NODE_11_1655516_925:0.07147021828724070547,(AH-326-O04_NODE_9_1655516_925:0.05253153612820360419,(AH-324-J07_NODE_1_1655516_925:0.04669561743611481963,(AH-287-E09_NODE_9_1655516_925:0.01821695573459482936,(AH-324-A02_NODE_10_1655516_925:0.02401305131817446648,AH-287-B05_NODE_12_1655516_925:0.00086679809028198036):0.01715785848960638474):0.01366132804074310717):0.01906897550975758179):0.05438039781989222055):0.12412859651355194479,(AG-414-J19_NODE_4_1655516_925:0.10503790910124508051,((2717188584:0.07609782229426999278,AG-333-A04_NODE_1_1655516_925:0.04773475743126556065):0.05484741347607334505,(((AG-464-D14_NODE_1_1655516_925:0.09578381988197041952,2717788052:0.07171025963477856147):0.02042706541521263630,(2511464421:0.09264277742801309279,(AG-319-K16_NODE_2_1655516_925:0.10743145935874147401,(2717479447:0.00604480133670918986,AG-390-G11_NODE_6_1655516_925:0.00593416960220123114):0.04204600882276828683):0.01571018333867992695):0.02792219024637926719):0.03242155142666899165,(2717323914:0.04988030423946592656,(AG-313-O22_NODE_4_1655516_925:0.02659917450354275931,AG-457-O21_NODE_10_1655516_925:0.02316610444954202500):0.04442432604879262281):0.01799312080242559606):0.05826817360895781422):0.01194851967297200918):0.04278965467320808985):0.04332608351102317651,((((((AG-447-K11_NODE_13_1655516_925:0.01216808821049419898,(((AG-899-E07_NODE_16_1655516_925:0.01216229966179407582,2717481616:0.00603192380903133218):0.00604345373360721649,AG-447-L02_NODE_1_1655516_925:0.00602760255778873703):0.00000100000050002909,(AG-422-F22_NODE_1_1655516_925:0.00604138583068749256,AG-390-N14_NODE_5_1655516_925:0.00607625817414812926):0.00000100000050002909):0.00000100000050002909):0.01213677742521852669,((AG-897-P04_NODE_14_1655516_925:0.01220226874363776991,((AG-457-K21_NODE_1_1655516_925:0.01222188636437431149,AG-447-P18_NODE_10_1655516_925:0.00606974734465412329):0.00000100000050002909,((AG-390-P04_NODE_14_1655516_925:0.01219856083033086548,AG-390-L21_NODE_7_1655516_925:0.00605927097585940138):0.00000100000050002909,(AG-908-K15_NODE_3_1655516_925:0.01836467109903512293,AG-898-M09_NODE_16_1655516_925:0.00605553593702302505):0.00000100000050002909):0.00000100000050002909):0.00000100000050002909):0.00606054756093256375,(((AG-404-P09_NODE_13_1655516_925:0.00604254246044229424,AG-447-O14_NODE_9_1655516_925:0.01227721378518987182):0.00612018011994407054,AG-439-G22_NODE_1_1655516_925:0.00000100000050002909):0.00000100000050002909,AG-447-L10_NODE_1_1655516_925:0.01212226238176087809):0.00605826530461617361):0.00000100000050002909):0.00606339774232093377,(AG-422-J14_NODE_5_1655516_925:0.04406577543024785271,((2717178329:0.03054226439958624903,((AG-447-J09_NODE_4_1655516_925:0.00606248153389419252,(AG-447-I05_NODE_8_1655516_925:0.06720822940735021733,AG-447-B21_NODE_1_1655516_925:0.01211464140013550003):0.00000100000050002909):0.00000100000050002909,(AG-422-G03_NODE_2_1655516_925:0.01212786062605414848,2510909645:0.00604129327906466774):0.00000100000050002909):0.00000100000050002909):0.00399016653464861690,(AG-447-N02_NODE_1_1655516_925:0.01213209050146014413,AG-891-I18_NODE_4_1655516_925:0.01846645063820560179):0.00242112057642972049):0.00593351968478017609):0.00000100000050002909):0.01258202618002639793,AG-390-D22_NODE_1_1655516_925:0.01869976559754537443):0.00000100000050002909,AG-422-J05_NODE_2_1655516_925:0.01934822253819706503):0.11825664182843348415,(AG-426-C16_NODE_5_1655516_925:0.00000100000050002909,((((2753826490:0.00603113644311217573,AG-919-A02_NODE_7_1655516_925:0.00604055857290849638):0.00000100000050002909,(AG-919-I15_NODE_13_1655516_925:0.00000100000050002909,(AG-900-N13_NODE_11_1655516_925:0.00615756366338954687,(AG-359-E07_NODE_22_1655516_925:0.00617870480041665671,AG-905-O08_NODE_6_1655516_925:0.00609058716629478844):0.01231598602394961585):0.03096747194500356834):0.00603465030615891584):0.00000100000050002909,AG-896-J21_NODE_12_1655516_925:0.01828075075563337717):0.00000100000050002909,(AG-910-E20_NODE_1_1655516_925:0.01862402641078366936,AG-919-I11_NODE_10_1655516_925:0.03127663307983708646):0.00578692700526580155):0.00584692591008087372):0.20435363674398904221):0.01778959774806855576):0.04459715897167744469):0.01808966014173692127):0.08257741752935589263):0.03521566236101131286):0.10194676301283737974):0.02941726742003834480):0.01980886988929719816):0.09398437269226034285):0.07722444803180575357):0.17208088630775192351,2517434503:0.40667959221737892683):0.04460787575477822425):1.37914344944313782548):0.17603032228619638899):0.05823456898238951046):0.07290783287929659962,((2668262026:0.35545630516417819900,2742327624:0.37804286125522412743):0.88044054931379289730,((2811907709:0.55965198401611437884,(2624295645:0.66224377707142245697,(2585416578:0.27383399752969522778,2603748559:0.30010138080063847310):0.20871193942250196307):0.24013072923997397234):0.17967331793177507282,2861551961:0.48291548739072664986):0.08665728607639648640):0.07597995540621228783):0.04127145849571775549):0.03007833276941726530,(2779005081:0.02884160002435360443,2788070556:0.00000100000050002909):0.92062769470256555771):0.01812829801130432308):0.07619636312115381227,(((((2681878628:0.20978738507240030087,(2574116516:0.00000100000050002909,651660997:0.01692605256678113290):0.49167097305971274590):0.36054600220404436905,(((((2649465563:0.66905747776156065942,(((2756149469:0.61138081009431233248,2807412797:0.35943361605973267459):0.13020973139223254722,(2771515217:0.54562089668858126945,2831640353:0.33197825433013006258):0.06851706021242874589):0.14266607126728014787,2587757187:0.36069930284557549793):0.12303441901678009718):0.46901263743364590697,((((2517865508:0.55861937103492642631,((2556977759:0.73158894084779935163,(((2719898850:0.22854262556260968031,(2568533800:0.23594714144940659439,2566022252:0.22566668940929832110):0.05804420432703875921):0.13941657738108947928,(2861607536:0.33623184535862288280,(2649257876:0.07899273730963915496,2734634733:0.16920400850769642953):0.30256767103870307878):0.17774784535017190690):0.06729910058005225681,((2861655580:0.41201734240572246426,(2526009940:0.00000100000050002909,2527116486:0.01753101469826075579):0.28817581107214451652):0.19491782989200831522,((2524525104:0.06232748375603871377,2524915437:0.06473592865311408873):0.31882488649247214818,((2586229123:0.24323353596251723330,2771819483:0.22122256218521516025):0.07767010961090251020,(2690325621:0.33551824379618810923,(2517280985:0.24189471220142599872,(2641830098:0.02345259684011826232,2836919530:0.01500255785941797051):0.22763507427040460818):0.10341669127201665035):0.05393785326036276001):0.12400931225476288788):0.09384672838321501953):0.04671884892366459652):0.07902879217060618244):0.23653862264799938031,(2524920507:0.30966541263436775377,((((2588293817:0.05654003636936370814,2823782874:0.04951139202093586544):0.04298804726341388244,2823905941:0.03033211798333923515):0.01859847965841929240,2587730742:0.00949475729467093126):0.49740564980006335416,(2836682247:0.28882624592563987953,(2539414947:0.20395471270221846027,2832034989:0.65966544647039393467):0.13771724112363992187):0.13267370231887845589):0.15970199358796027811):0.10875832634748862360):0.15091082018117707442):0.03707021442065313449,(((2519813950:0.01959355280071184771,2545744092:0.01220901640530747470):0.55473457098900169626,(((2776674747:0.35748437892236561986,(2688194213:0.49134144179295630162,(2609225532:0.11910903096570026050,(2831275125:0.03786853438669437327,(2599692507:0.03212562960162761161,2689728474:0.07301644776792150238):0.01928297909747633820):0.07961293761340720865):0.22894278324571964989):0.06752347406309532063):0.04486744870404889979,((2757588560:0.14769355227234789996,2757594294:0.07940355378326612035):0.48438831889740657788,(2714751020:0.52275164703812071476,2682284852:0.21023405942393588730):0.11712176030863742648):0.04872879478014718185):0.07363949289290436240,(((((2547299478:0.26060733711920974764,(2755214343:0.06567815634057240504,((2514531553:0.08109773243009335553,(((((2710370105:0.00647515421059741657,(2727999108:0.00604807885583953393,(2760283893:0.00607558652610706417,2709942440:0.01219111624821458094):0.00613363474623719422):0.00608978516213078309):0.00000100000050002909,2714350181:0.00000100000050002909):0.00609792373523052739,2643866338:0.01855354435981280969):0.01823570883939825554,((2839295800:0.01009583678538022652,((2757622494:0.01839494671978898765,(2520054317:0.09502353964070314740,2834742430:0.00000100000050002909):0.01217580525934237705):0.00610219007278894540,(2639752541:0.01853490029563095720,(2644293159:0.02408874003687708557,(2721806616:0.00636642121448202387,2755875400:0.01774482098563497437):0.00649238702772034562):0.00671087139467827637):0.00000100000050002909):0.01689272360768798859):0.00958017626992201630,(2643994326:0.01821706308657333045,2695474783:0.01813934890107626874):0.00591206918391458652):0.01860610003682870717):0.00000100000050002909,(2755247457:0.00709291983627269914,2634950236:0.00000100000050002909):0.01315908995461677507):0.03035164285077383145):0.03985257988324213824,2855764107:0.13895388753600176890):0.02198667669914047829):0.05968040428765539890):0.03587542312882439910,(2619778844:0.09005146948516758176,(2720045769:0.12939304099937037895,2630363923:0.07810490483471996259):0.01376591407912669020):0.13468694110946638487):0.08487536645358892406,(645556678:0.13169069551516282557,((2809605364:0.01500277147027407991,(2809609962:0.01473427304592402065,2809601620:0.05301182139009123079):0.00574876085033730264):0.14106864335361032903,(2527246012:0.21400902491680573458,2677164720:0.00000100000050002909):0.03638224651065737753):0.07090130186096965659):0.23364886684937372086):0.04435333095449051771,((2739241673:0.05047029247280057640,2816471023:0.01988082720306764972):0.04920433394727129900,(2864940813:0.05798812707416563933,(2644057403:0.00000100000050002909,((2757829598:0.04752241512188824790,2644072498:0.00000100000050002909):0.00638718974919934551,2849359001:0.02025046120237772307):0.01361909607510320558):0.02909452544964105311):0.04485625306837643517):0.18247419924222732512):0.08707039546399357455,(2758534366:0.41825006994381802583,(2732441932:0.40197370733386650343,(2843637505:0.47284537869364007268,(2522888816:0.22572179000444278496,2757591542:0.17015680487637510621):0.21224239157004354261):0.02358308777262036957):0.08016084110218907322):0.10806203378020477757):0.03788597726641679264):0.02212872917546677282):0.13186280801701844023,(650938235:0.53070727307021003938,(2839526126:0.05544595199449982997,2839535066:0.06804181197701016093):0.28313116449903896754):0.15520249872785063516):0.06878488840013602390):0.03932720357099377118,(((((2654669816:0.00000100000050002909,((2651297823:0.01248342105138743920,2577227433:0.00000100000050002909):0.00000100000050002909,(2553304842:0.00000100000050002909,650773173:0.01236769253296411339):0.01900571395751129641):0.01258836161880417213):0.08422315966539194176,((2553126773:0.00643185622720473735,2823430715:0.00625115594409568140):0.07931045173909904988,(2568580538:0.00679142913005392670,2689302907:0.00622305607222690526):0.05526794541633860136):0.04140772901424179947):0.18842196157365381781,(((((((2726904193:0.05237390863173058825,(((((2726918750:0.05728653818622158472,2726955540:0.03695669632348771994):0.00959166185490751416,((2777003472:0.00423751310583060301,(2655227333:0.01170566617254666097,(2651053806:0.01784044654419784243,2511784216:0.01212645336242021768):0.00000100000050002909):0.00740588783480641832):0.07713155846895079770,(2715145992:0.05445536093276372169,(2726908652:0.07031805242100309938,2715180532:0.05397195440837457281):0.04300192531892788744):0.01105624134263291994):0.01283196620093676396):0.02149217728271353434,((2715138173:0.09213755308932723709,((2715162914:0.07255844915302865628,2726939285:0.04030227961713675477):0.00581230399086404316,2637341155:0.03058874997538469157):0.00620717609542575759):0.01279811738659150828,((2793759935:0.07737782528386311087,2579669814:0.01476562585800043903):0.01702889404742762361,2595212273:0.06403370840471263314):0.01213293608265782718):0.01248347277668562273):0.00607329624721266587,2746300650:0.09469531258842033006):0.04372679859517740464,(2598060117:0.03347466375317133258,2726936061:0.02587964881822412549):0.04683372455804193230):0.01741087207972801670):0.14736583184611998232,(2639502551:0.15067528579385686127,(2599816032:1.21281840784367611619,(2713631800:0.06548094956789224375,2726892781:0.09854551802764623114):0.07846807635897239119):0.05816984558842211439):0.07488044052441886200):0.06859316011457117224,(2726874682:0.24721895903409105144,((2726948588:0.03036843276090842383,(2616331917:0.00000100000050002909,2726881669:0.02570727736451449558):0.04898231214359125701):0.10328470993480122486,(((2628515914:0.04374351632757926545,(2611862750:0.03059162025483733865,(2715165188:0.02789995666815998573,2756862337:0.01212183653100116359):0.03339812259530260119):0.01423254430269108028):0.05341459413489544478,((2645517504:0.05342685439279368231,(2810317372:0.01193772357383553022,2689001510:0.00588519396894998919):0.06139322818589299652):0.08796757367548725670,2715151675:0.15905630557576236339):0.02165410156915619638):0.03348476290206972572,2726966896:0.12003958810252877976):0.07955710719228097083):0.11363861609112546613):0.11453474664529396387):0.06481502626060559047,(2649140827:0.23120988731398378624,(((((2686889674:0.00621843960150233414,2834223039:0.01264572547350930470):0.06656787577123517152,(2551938805:0.02595876476557502921,2840582481:0.02002259433836403243):0.03483552818670547502):0.01235659398922724257,(2638386747:0.01961456102697863371,(2840577281:0.04603023589701219637,2628841322:0.00446539294395590248):0.00856398413699478375):0.00658282621875835253):0.00609037435841750397,2563938402:0.02687915836949222870):0.02309052798952521482,(2656623857:0.05899288067510472661,(2807187899:0.04829841049339725356,(2569892481:0.00645074602747007248,2687764638:0.00636498171630858842):0.07064724046989644124):0.02372084587477987783):0.01006001615249444044):0.16198460682001683542):0.03409903083708987204):0.04162634159541221679,(2723242999:0.47029148167995127316,(2832576725:0.30579327359320940261,((((((2860492081:0.21459104693948249931,(2653763552:0.13470838123950604204,(2784458985:0.09812730122832137580,2671605941:0.15156244117104900049):0.04688479267236392301):0.01104712332922517908):0.02817413305040815039,((2709065584:0.10023313949049195148,(2773951714:0.08854236534886740506,(643180725:0.03615781314128210105,(2694818080:0.00000100000050002909,(((2852819009:0.01178299463168349000,2852751019:0.00582508161245838367):0.00587326740128658355,(((2719644101:0.01793147462187630325,2778172532:0.05639961203153308344):0.01216566657159403458,(2852766364:0.02357419851764103874,2852803641:0.00603201850809102769):0.00000100000050002909):0.00000100000050002909,(2515685958:0.00595667800981437498,(2852780408:0.00586975045803303595,646768205:0.00591656604346161956):0.01180505133644645273):0.01184013642357452031):0.00599195796012120391):0.00000100000050002909,2852798343:0.00000100000050002909):0.01216094764153323980):0.02513976363581595097):0.06016494915655831721):0.02797681389002676031):0.00830008025730679701,(((2753566388:0.11097697177252471845,(2843953821:0.02417839006209776889,(((((642427640:0.01187227302578073955,(2522928305:0.00561024622260670666,2688774558:0.00568657873812829836):0.00526871078907851891):0.01074264311588466955,(2848624601:0.02240025531653788704,2738834973:0.00672793355711542775):0.00389770836278665635):0.06924171869540202140,(2509123534:0.02025281765394888051,((2682435877:0.01759252197207483021,(2582266965:0.02181421959103676741,(2521672492:0.01169360563671155602,2856378169:0.00000100000050002909):0.00883578210709286792):0.02977344603000370987):0.00000100000050002909,2733420065:0.00576793376747053964):0.07415022440194031506):0.01091829544585439307):0.03209416381202018914,((2518905453:0.01958655885872610455,2527076432:0.00605497371548179442):0.05338546102057015186,(2513961339:0.03901432776127152641,(2509132619:0.01714680989127585764,648210867:0.06213039157924255679):0.10070274841022218426):0.10718674620830395683):0.02090768958542104858):0.04219141200618867910,((2706160565:0.00604529238762147991,2842332210:0.02445074505818959840):0.01192462416359801186,((((2741125896:0.01230069739797626412,2698055475:0.01214699286129060016):0.01183183226228211142,((((2774282672:0.04851880761588223123,2713551224:0.00715210538708129645):0.01203371740294018229,2671592891:0.01950631446273927427):0.00712087708892594241,2857683049:0.08963651894647929608):0.01592622787588427249,(2656940288:0.00766498947486854779,(2819618909:0.00701340283595897236,2847697124:0.00552182927817971344):0.01865591064671599450):0.13097828904406336181):0.00000100000050002909):0.01240479120325363623,2687595294:0.01243098423038491683):0.00600665852991253378,((2710183973:0.04137552936959825595,(2583098356:0.03581985138195856178,(2710240622:0.05127291717635607676,2844730929:0.00000100000050002909):0.00703738274052053640):0.00905512595122241921):0.07162585787534946069,((2508680110:0.00989345559512253350,2598516952:0.04584403351195202869):0.04283890953847927646,(((2774056162:0.00795732121363328625,(2710200283:0.01973977932274502411,642615878:0.01202701575272029089):0.01107821026994307463):0.00715175032422343381,(2773969928:0.00000100000050002909,(2710218095:0.03017086387234761691,2773577280:0.00591311276761146299):0.00581501988604136728):0.01144767640544564619):0.00481669802883080266,(2775521092:0.03518714729010331138,(2690219657:0.00614938938364878538,2546960679:0.03195782038961166027):0.02251081740316665872):0.01303883366010069253):0.00942350914670737547):0.04104916534927866012):0.02808350002017674998):0.00000100000050002909):0.01730309278187942834):0.01127971050018515900):0.01332742408928595801):0.01354370821466154527,2746085420:0.13359768354539600099):0.00190120033316206589,((2690674543:0.08185038291625244822,2756485403:0.03895754990208238899):0.05167177038127141603,2600832900:0.05035582029920251251):0.01499316769580711847):0.04680229232188463928):0.05136573369883887935):0.02638637858985021928,((((2643278250:0.01225609237592821359,2812794690:0.00000100000050002909):0.00722961027722301801,((642596798:0.07684446913321586747,2514054290:0.07536948776337397404):0.02154911714410185156,(((2713606994:0.00593466536341330248,2563063345:0.01212442358465568373):0.00596780617713217783,2616353077:0.00000100000050002909):0.00000100000050002909,2600775134:0.01205947673237689997):0.01781803212195626554):0.00612977985005610897):0.05229650516895088808,(2792836781:0.03448693607746091544,2656923278:0.02393124327916151470):0.01704174626613994339):0.06238707192222115588,(2710224130:0.12659764076168178448,2721717309:0.05232399540350450573):0.15151025694300615521):0.02477968975217706427):0.00000100000050002909,((2698504289:0.01770100200198218912,2755585288:0.03003644458686182891):0.05360063531653126712,(2856300464:0.09225088328519417957,(2695456799:0.04559495230824799766,2653998988:0.06431016461074895441):0.03073438545435943151):0.00690729668649083754):0.04327940985403212065):0.03364842746617863201,((((2766744953:0.09495041987874595912,2758091189:0.16181859975748208447):0.06713023994069523825,((((2501085699:0.01291011516876492196,(2756484585:0.01928055950618231401,((2772852113:0.00640304089440304081,(2516017544:0.00633061069049277707,(2600823770:0.00626756648466917071,2501076392:0.01262197035323875741):0.01271897792658365466):0.00642427308862563752):0.00637986000607474336,2756499648:0.04546002558376456559):0.00637206555407006901):0.00640206743267046456):0.01207166344030258590,(2676348347:0.01910903148137473376,(2513551686:0.00627146782288858385,2600790099:0.00641168263636047227):0.04321840816769791094):0.01014643367138499258):0.04435367408194875599,((2766717948:0.01352338209720374204,2856291863:0.00555645014273561423):0.10486997380783409650,((2630301583:0.04009007828386308009,(2580958143:0.00000100000050002909,2843964404:0.01927066493673950873):0.01942423936006650725):0.02927535299293484647,(2580611704:0.02424367608473631044,(2845636679:0.04231721112181231065,2710169412:0.02350436585862964584):0.01508304581539044072):0.03219856903863731884):0.04295662635988803379):0.04608660622819939212):0.02252774198129366828,(2583267542:0.03965565328932066369,2583273503:0.05129291468713149948):0.05788239347231181192):0.12675256545174712342):0.07740460474078962594,((2856286116:0.01152165479299222146,((2600814533:0.04159294080790754133,2580575935:0.01479166022169289135):0.05166875331611206490,2553408762:0.00000100000050002909):0.05353890014643677281):0.27396956205114025851,((2838884501:0.29178234887071635706,(2856304575:0.18183112054505026767,(2515689498:0.02374356664576287787,2805952246:0.06817604210184113889):0.24158152051769860025):0.04368362759212248564):0.02569965358840832145,2793749361:0.16974197643592967011):0.15792944351264265324):0.01824100137141015238):0.03370503146081596513,(2766166342:0.05977898171376393177,2754522828:0.03366112712088462772):0.44321846047776797262):0.01565058425788658572):0.05130424535718077633,2856309350:0.18299758945695379642):0.01784671428697991169):0.06111196175883464032):0.03118976182202303979):0.04915333192181128158,((2619621192:0.86886493460083791263,((((2742476828:0.00615286675208848687,2723829963:0.00595719657320008776):0.00000100000050002909,(2637551857:0.01199924224936511907,2637558080:0.03790512399906491997):0.00589412138135513020):0.01727186869677441172,((2599448271:0.01197892091147445201,((2558852690:0.00593248797061665233,(2621330135:0.00596878349760879539,(2843983374:0.00612207236728163316,2633885054:0.01233902873122385765):0.00000100000050002909):0.00598719222593448609):0.00595206996643035061,(2859181041:0.00595910958042836572,(2688498357:0.02451493860632922642,((2522281121:0.01213414160347384835,2528943353:0.00000100000050002909):0.02443998493079844320,((2859172052:0.01488645211578377807,2825646445:0.01825490935192101635):0.02133834741220588110,(2743568292:0.01264524068027189120,2712202530:0.00591758467065342433):0.00616506263866562539):0.01415790098332586101):0.00594622079071000908):0.00000100000050002909):0.00000100000050002909):0.00596010862800910087):0.00000100000050002909,2825946176:0.01808705539304064983):0.02730186558642767533):0.05863087295346495337,(2570845898:0.02945742956162406348,2598908007:0.08277726168676009799):0.08030805011210727373):0.00790355755196868112):0.10398140383658463493,(((2754307106:0.00713094860948829904,2754819798:0.00602513811882544100):0.09923514842173292161,(((((645063909:0.09250437096053229502,2635808809:0.00000100000050002909):0.00654996445036409164,2632122389:0.00668460419937339650):0.04789099267592050041,(2633566024:0.00632479763744822534,(2648508881:0.00637762698297400163,640130530:0.00638787558464134868):0.00649542849848410049):0.04656644704506970878):0.00721552984544571174,(2754784839:0.01271897090152786410,2766122081:0.00000100000050002909):0.01338260494871091645):0.03446433845624877201,(2815764591:0.05893920991321269925,(2754958099:0.01833388610560981319,(2793719344:0.00671588970493824499,2810350053:0.00675764806419747351):0.04462465798256976673):0.03163998253451217463):0.01589218990383256883):0.02198839485380667605):0.05033781827856613489,(((2754871270:0.00000100000050002909,(2754538465:0.00629761423447565850,(2754441694:0.00628152105874863961,(2754745063:0.02799828660196480509,(2754777354:0.00631908767289888432,2754729155:0.00630574222088004996):0.00627751523099411100):0.00000100000050002909):0.00000100000050002909):0.00654399844577898803):0.03503284579489196471,(((2766172059:0.01947341205833822905,(((2810985687:0.00641343221663842177,2811329979:0.00644141472316750192):0.00654571349225149552,((2811226198:0.01993127050325562907,(2810968597:0.00000100000050002909,(2811357430:0.00642563426339211232,2810915340:0.00645781919867300519):0.00646150233379607329):0.00652976091230746212):0.00648570163525934162,((2811584190:0.01298796317148535537,(((2811349273:0.01959317778362229881,2811134409:0.00000100000050002909):0.00652948369292024027,2811473044:0.00666691987360465248):0.00000100000050002909,((((2810888227:0.01296403433864944978,((2811166670:0.01300352778090477050,(2811678134:0.01294252896883160871,2811432301:0.00000100000050002909):0.00646117329526633977):0.00645892187266901199,(((2811387703:0.01315881113217182673,2811395326:0.00000100000050002909):0.00644370791615451240,((2811449173:0.01324681502716565720,2630401159:0.00000100000050002909):0.00648752464648468842,((2810975616:0.01289107024339072871,2810947355:0.00646398991968281846):0.00648356411850947115,2811064582:0.00646616521712836418):0.00000100000050002909):0.00000100000050002909):0.00644576022370492701,2811604537:0.00000100000050002909):0.00655527480520509079):0.00000100000050002909):0.00000100000050002909,((2811110195:0.00648441215381709811,(2811050867:0.00644181602087802972,2811693441:0.00643292032379346249):0.00000100000050002909):0.00000100000050002909,2811600492:0.00646564434058881886):0.00644554208862519341):0.00646823974493308893,2811238722:0.02657230629446600406):0.00000100000050002909,((((2811004596:0.01282586157176067963,(2811541708:0.01264442265353323859,2811334108:0.00000100000050002909):0.00642318057824638276):0.00000100000050002909,2811732414:0.01294635470979811284):0.01297577806916999123,2811079247:0.01299420571350421924):0.00000100000050002909,(2811286449:0.00650994030829213019,2811184680:0.01302417348125803169):0.00000100000050002909):0.00000100000050002909):0.00000100000050002909):0.00000100000050002909):0.00658633984851053449,((2811230638:0.01294427169304508858,(2811291824:0.00000100000050002909,2811523605:0.01177893836485842567):0.00653648322386640983):0.02617188502654303403,2811199658:0.00000100000050002909):0.00642864252561479738):0.00645665220226921289):0.00640630913583260450):0.00642111334471286328,2851323932:0.00639883037438543183):0.01299955524816400962):0.01126987551162788107,(((2793638911:0.01276181566305427222,((2793622952:0.01286459499344837047,(2631381503:0.01921034218231774254,((637765199:0.00638325704137270369,((((((((((((((2582472945:0.03210178816277290542,(2793732332:0.06555086966418222083,(638757728:0.07353925318372447895,2578980497:0.00000100000050002909):0.01637765294427767290):0.00459402637384293336):0.00620742473511079734,(2581102844:0.02546902561435138157,(638016368:0.01911166299447574976,(2870055644:0.01909254877289974506,(2693408712:0.01930331944419140175,2702371374:0.00628719333736765980):0.00634404367876170109):0.00606752022982195126):0.00607052471403528911):0.00000100000050002909):0.00608543687715523869,(2563026769:0.00000100000050002909,2774114327:0.01248861573067783920):0.04526923717319356055):0.01207829821604572418,(2754834699:0.01911115460883522701,((2754278843:0.02577373440108528951,(2754824081:0.01244653879014119210,2754815068:0.00621394090018016678):0.00000100000050002909):0.01818109872513170092,(2793737015:0.01242402008479352726,2540308369:0.00613154008077680147):0.02488631320940079897):0.00000100000050002909):0.01208016174818258431):0.00000100000050002909,(2817356020:0.00000100000050002909,2754535559:0.01260063971627840493):0.06881224047820334866):0.00622603480467357438,(2872277013:0.02537543890968995894,(2546958406:0.03256869652229739398,2793652453:0.03855086953679964096):0.00541333922547268618):0.00678765207818018794):0.01247943058767499690,2793700737:0.01878693360447115587):0.00000100000050002909,(2793615351:0.02529546864049211224,2793645840:0.00626713551943566729):0.00000100000050002909):0.00197242124438053602,(2755004948:0.00000100000050002909,(2754691760:0.00633561146367171008,2754707294:0.00639674197693702960):0.00635457598479817389):0.01765575249747969311):0.01305538474807786675,2766120088:0.00632813422856935790):0.00000100000050002909,2735846559:0.01270902849684743541):0.00000100000050002909,2633143641:0.01282297292185695901):0.00000100000050002909,((((2754639877:0.00633679238876264789,2851305216:0.00633678835532433017):0.01266796538537113583,(((((2646922957:0.01915717400206005602,(2754231377:0.00638533701134160088,(2754792272:0.01976458057311452493,2754221698:0.00000100000050002909):0.00660484018185835894):0.01944766267556345338):0.00000100000050002909,(2705865356:0.02595009528759888509,(642419198:0.01913446173165951267,(2851354568:0.01919707472398586925,(638152499:0.03121544721176627499,642438389:0.02639507945999184854):0.01450370579511604460):0.00000100000050002909):0.00631520208823914842):0.00637604930925594025):0.01273130049968463490,2754488474:0.00634385367660392826):0.00000100000050002909,2810343079:0.03201509525002788070):0.00637085299433921056,((2793766353:0.02543027877421415520,(2598941533:0.01961358752200008035,((2813976223:0.00000100000050002909,((2536146937:0.01911320685930175192,(2813913766:0.00624730432528864711,2754289458:0.00628842971898995861):0.00000100000050002909):0.00630246020938064755,2813940678:0.00632318697917517211):0.00634950994271548871):0.03928913078412653997,(2754629991:0.04432459229660261346,((((2817395020:0.00646605437332109772,2817303882:0.00645953339218520179):0.00000100000050002909,(2816050253:0.00646852398641577751,2519460458:0.00682382728251508790):0.00646299810172265218):0.00000100000050002909,(2817311825:0.00644205894662350752,(2816067508:0.00649175945729962324,2816055528:0.01302432157061213236):0.00000100000050002909):0.00646827686985823342):0.00433230991895799857,(2816037317:0.00646187004878318906,((2816023463:0.01311171924966391539,2816044816:0.01305813713182099774):0.00639077479766533146,2817424821:0.00641620554906408014):0.00000100000050002909):0.00220090000806714417):0.10413800362392033882):0.04444715981450392261):0.01925101453428545301):0.00631350970930776283):0.00000100000050002909,(2870073740:0.03853585645275455634,2860474829:0.03266045239495796865):0.00000100000050002909):0.00633822346181763755):0.00000100000050002909):0.00000100000050002909,(2633537156:0.01912751213833407266,(2825672014:0.00879522037144516398,(2825659566:0.01263083739452105017,(2754590834:0.01271334897993298303,2754548600:0.00632510964955399369):0.00641537335515311030):0.00520908324977418895):0.01138376793893575156):0.00646042123519976075):0.00633744338908770639,2875051993:0.03288144071658141016):0.00000100000050002909):0.00000100000050002909,(2870103571:0.00000100000050002909,(2732181749:0.01977913289262201238,(2599736049:0.00653901633650818929,2634063004:0.00644314230736806135):0.00638247386717579780):0.00642223292147363692):0.00638325575051396261):0.00000100000050002909):0.00000100000050002909,((2877405802:0.01958253104990257190,(2793747075:0.03357935020967222489,(2662416071:0.01262778116726478994,(2611612676:0.01315481544067447980,2754320742:0.00000100000050002909):0.05390996829602961310):0.01310254108314281782):0.00630691763418233728):0.00618055954996587272,(2599747970:0.00000100000050002909,2587548666:0.01283352426248897740):0.01281995853511745144):0.00640409418638395941):0.00646686733201162246):0.00000100000050002909):0.00000100000050002909,2793628320:0.00000100000050002909):0.00647957293809698232):0.00000100000050002909,((2641460484:0.01287538865292288219,2521979926:0.01928534438010692104):0.01925818819808874927,2766151929:0.03909452823512736541):0.00000100000050002909):0.00686367409599462474,(2527196990:0.09836300923941602992,(2754974312:0.02460332420992383112,((644232394:0.01281929441248820349,(2538708267:0.02041205098366946982,2642239003:0.01279427941971107707):0.00000100000050002909):0.00645780230733352962,(2598440636:0.01286624091959657178,641317727:0.01292597080221347637):0.00000100000050002909):0.05509462617318482136):0.01256833989223058758):0.00834409030182628290):0.03536142165620811961):0.05069799331456522479,(2552800713:0.02039580888515380927,2813934696:0.00515522663659587991):0.03947913028875457003):0.01291382522036429656):0.05000801940478926538,2579627685:0.13765048364339801945):0.19320276940302819058):0.04633123360823211689):0.05878938673630703521):0.03177575185841519101,((2569402665:0.22629901476246125358,(2806274172:0.00232820346126943762,(2775354408:0.06468098730832884391,2551253734:0.12832942981213604772):0.04677052451321146026):0.08387554383174690431):0.53347706026634766907,(((2802766609:0.00000100000050002909,2707096888:0.03489673729934966717):0.02180612413510557915,(2704253287:0.02900677113513342592,2526404788:0.00000100000050002909):0.00321446609822368702):0.36909415390212629848,(2523785203:0.03275791048154802487,(2554665773:0.00461760317238952590,2841506824:0.01333106817046674115):0.08673703731132204053):0.16937488744166812049):0.31192875127653207912):0.13124050905672587919):0.04525859643478651745):0.14678412048205405349,((2851239320:0.14943108551143396978,(2806035718:0.19503893447965103825,2839089723:0.09819125271135618893):0.23862155590041453368):0.21353089068201766554,((((2609808125:0.02583369603052520017,2819544619:0.04351506118033666992):0.02616941204774910976,((2609804382:0.04534497486321067972,(2609801831:0.02185509850386915462,2609815555:0.01349944240938505402):0.03042397157229894886):0.02532341833272668680,(2752385222:0.04477159163099403427,(2677208097:0.01311823403874254682,651045133:0.01294679198359157887):0.02696447444993069209):0.00000100000050002909):0.01692650644175559826):0.01831906579377011457,(2628878527:0.13514596380349930271,((2686681401:0.08944365956468791623,(2676230630:0.05287398104748777111,2827217391:0.01284351705278577102):0.00038188392063870803):0.03527553405795796904,2674584243:0.10416671459397669475):0.01343553017670339605):0.00741606537104310716):0.11812431981206858445,(2861622089:0.26819116071208470853,2655276778:0.13372767639094162995):0.07056540024232293984):0.15829494953492045939):0.11293056632627739011):0.07588289903861941688,(((((((2757600928:0.33446037183844912200,2739472351:0.27715904334531998865):0.03971669615543602094,(2757581706:0.05651798935098784754,2757605245:0.04893285656099543440):0.26934465163462495418):0.09904381406001534771,(2771577689:0.30110221050143270993,((2609828653:0.04463435194715580784,2732745733:0.09430448391370961636):0.03130322633214361466,(637944339:0.10166767231041853869,(2616380215:0.05510178906539796306,(2511245431:0.00653631265144952265,2639080690:0.01310927175452293592):0.03488050357946579499):0.02627508432757565127):0.02104890439473102934):0.12498441178528846285):0.07267174713816212939):0.04798550421906293967,((2644305172:0.14349825480821939983,2743780761:0.19885753447780560310):0.15588861683226054589,(((2648546205:0.21122505479859224331,(2616601466:0.31030649463603815486,(2772031281:0.03608969026442590544,(2645306187:0.10582600717382212308,2644992578:0.05037338824608514343):0.03267708307684392965):0.09922904472465640668):0.01958401140412394797):0.03317288611524466663,(2553573202:0.18866169959912257315,2753190543:0.22654276849522572701):0.11322558831697444870):0.02068834739341105650,((2689741259:0.12639453677611162119,(2739251335:0.16426694194411833871,2799273896:0.07643791842238260859):0.02848278709644437925):0.11505601548979908777,(((2831362676:0.02478005015774779884,2832071451:0.05868651253064696705):0.10674657084725575062,(2864942151:0.08295683113612403736,2739245112:0.07648789563626642862):0.08703538290407224209):0.07031533503013950859,((2824505358:0.04445612517344770670,(2512558060:0.05899601886367099313,2690539811:0.03673900455405439136):0.03783578288458028932):0.14465211745030562285,(2733709042:0.19039473593344005686,(2708926796:0.04627120180715690173,2553567827:0.01634751333616496841):0.04210619461535317770):0.12473020968825843102):0.03878049813798668810):0.01103050281111160949):0.03235486596779508367):0.05186814512350636924):0.04372348718818395291):0.06581024250472351789,(2688084891:0.21184330168668935590,(2574412298:0.26559132159640003179,2632151118:0.16958367058138101857):0.03708514508126740244):0.04485878570983264924):0.10823069881109080581,(((2765692594:0.01087430357929262785,(2687100210:0.10826714490580245653,2855773339:0.09323123475863746845):0.05876104673498439013):0.72957627674660552319,((2691380515:0.17984655587745521088,2765722782:0.10009058278974790335):0.05072188967007874860,((((2719017005:0.00000100000050002909,2765644588:0.01182122626545737201):0.01979422639212712054,(637109529:0.00588437554781735383,2547938207:0.00588393411487144261):0.00000100000050002909):0.11054387738741226765,(2765683872:0.18693445226966762251,(2650820045:0.05536876735103679614,(((2791368189:0.11428390803763104067,(649712453:0.00819792843922848360,(2684438638:0.01581670203505308042,((2514498527:0.01196038801269794921,(2643862037:0.02412870769829010553,(2792682605:0.01170467450597723058,(2809031755:0.01773390600073984982,2746134580:0.00000100000050002909):0.00000100000050002909):0.01735487034295555078):0.01209942087807838913):0.00929039247677528740,((2654807057:0.02329053165772046810,(2516413289:0.00577143276867710022,(2791360191:0.00000100000050002909,((2644122373:0.01756831107852319107,2584244667:0.01745591374378674746):0.00590638694789143073,((((2745739287:0.01162592099997879040,2719379228:0.00574306426590242246):0.00000100000050002909,2695699993:0.00578121796842956739):0.00000100000050002909,2555607673:0.03109763015347127152):0.00525147527131471399,2669056395:0.00574077143457119628):0.00529932534881610330):0.01575519333010410791):0.00523881586910447932):0.00000100000050002909):0.00530266239855008755,((2633052694:0.01722445346599862231,2839279601:0.00000100000050002909):0.01147236386343336925,2633348925:0.00565679012739543196):0.01757130392994094362):0.01238504350913791595):0.01051108822494948962):0.02235107295633322402):0.00618291016608501793):0.01110918808008612077,(2619456430:0.00833709455069482977,(2814443438:0.04250521798404872237,2844503250:0.00000100000050002909):0.00919773030557311660):0.01864952947470998115):0.01637785729490001674,2792689608:0.05800583443784070731):0.02229858349170785875):0.09772960748625190985):0.04186847251904743383):0.05117886981739910163,((2586285427:0.00000100000050002909,2640885087:0.01249559630653087998):0.24534763512341153935,((2765659540:0.04494707098211603302,2765700592:0.07706836047944930213):0.07646377974926060750,(641722939:0.18751471842982012084,((2580094322:0.00267782886984545233,2725750730:0.05976350772246464410):0.05616032141413425383,(2630381738:0.04972537374471557026,2765667622:0.03819908087227712884):0.05795222975561729883):0.04935521383639195070):0.01794214516805316129):0.09726748041524957422):0.05026681607952512842):0.09711807664923984007):0.15957787080325699924):0.17016133690714826954,(2520439059:0.00000100000050002909,(2823721703:0.02854036238015430008,((((2735497268:0.00000100000050002909,2690303486:0.01249522290426135183):0.02380976808582833601,((((((2816464525:0.03382924486172225742,(2841507469:0.03485485630916114463,(2643546830:0.01353140172383065012,2518268401:0.01317865384369898245):0.01338348256519937725):0.02820954046858413500):0.01010997908580313180,2528365050:0.05266781455352290836):0.07927910060558406025,(2758158562:0.08256369300678187417,(2689699996:0.00000100000050002909,(2526404400:0.01284456469076473983,2704253127:0.00000100000050002909):0.01950360065280461533):0.10838389274126808415):0.01519928895815396593):0.03100648231259898330,((2738884171:0.10337019758747004183,2609758734:0.01847707299856262558):0.04431212496270797024,(2844302817:0.02081783402663777219,(2738457506:0.01822488401108408179,(2855910658:0.00648619979716300553,(2839299205:0.01302137533980237023,2804950552:0.01306391951120430307):0.00000100000050002909):0.02324245238340408998):0.01198900359733293119):0.02400809469593134099):0.01335249004280999498):0.01815485294208672024,2798957850:0.03799298122072308076):0.02181846249285901776,(((2606084236:0.02439743260527658247,(2629314980:0.02009266203241396806,2513228444:0.02144893048377048694):0.01349604515578410428):0.00793587469856553776,2823736925:0.00649105809867699026):0.03526943994087838874,((2745654862:0.00000100000050002909,2791322975:0.01954636617995414785):0.06333254480745564852,2609228053:0.02924139115622977417):0.01550926765091066931):0.01085309002171458426):0.02547297000561174474):0.02643159398550433761,(2599690251:0.01258132551891825469,2831275785:0.00000100000050002909):0.02848732266305954372):0.02355606857791124609,2643553783:0.02071887639632432818):0.02160157880221813195):0.03063663384241103321):0.48159130276819722694):0.17219535426875251516):0.03837311252711464449,((((2832261226:0.00780566222818086103,650804132:0.01347008130804202772):0.02096999203319844726,(649859114:0.00000100000050002909,2651788834:0.11598596811745159885):0.02192787972784931289):0.19443672177509074839,((2873570590:0.12044045692455178365,2873574236:0.10152862794110162348):0.27307521065264983573,((639848962:0.23212859352196429930,2757830943:0.13420292391336505200):0.04979873430791249833,((2732576069:0.19758440733362231390,2556944121:0.07687951110605552307):0.04943674539317086808,(((2609223552:0.02208903381900697432,2606082254:0.05594860227844993678):0.01567172909436045578,(2791321270:0.03918080137737263435,(2735493723:0.00000100000050002909,(2689737238:0.00000100000050002909,((2738883057:0.06923594049852058174,2758161942:0.02325839735948347781):0.12035803385873942994,2690309107:0.00000100000050002909):0.01686643427172633547):0.02291091437720714150):0.28380272236302106492):0.03200346156212507953):0.04082801519720968830,((((2802769063:0.01951858840061662312,2707092217:0.00000100000050002909):0.05671289985443860732,(2738458307:0.00595899856038629994,(649884975:0.04318207260069013842,(2823735352:0.01608942169285153961,((2804951474:0.01767118263344139364,2839298014:0.00000100000050002909):0.00000100000050002909,(2644468912:0.01177244766472854490,2643557688:0.03705259306636953659):0.00576704560871995741):0.02336354465502847588):0.00173334010376299049):0.02457722952446931425):0.06482189536692568865):0.00804206146201605528,2844307190:0.06231466549971317881):0.00912548453014308883,(2629317266:0.05205877724801081380,2831271414:0.07726401923873307820):0.00789109703437744330):0.00000100000050002909):0.06683854138475418816):0.03511873459474049164):0.04993730316679632908):0.07547058242315803078):0.21550573731171818181,(2824518889:0.24424063804842008341,((2735969455:0.12244459380650531133,(((2521557175:0.03726921032876655965,((2851226594:0.00000100000050002909,2682361436:0.12954234045660495411):0.01625372378836736909,((2553939441:0.00000100000050002909,(2805182927:0.01654730643168622964,2841756673:0.01154341896421533752):0.00728871566852798327):0.05713307821877768033,2819618668:0.01171888331860883661):0.01030245656663042117):0.03824370987587601828):0.07085055208791485315,2844111994:0.06686877948806914385):0.08920109275875991173,(2844118510:0.01165460075169293640,(648084190:0.01167498898382916817,2719585027:0.00000100000050002909):0.00000100000050002909):0.12969906344639306472):0.03856840791280109759):0.09111374011386809413,(((2765568302:0.01252191988072980967,2839094838:0.00000100000050002909):0.15194772400618686281,(2732446459:0.03036130749156029998,(2808983627:0.00602729211793383464,2809149654:0.00591070578411237012):0.03913623789436562056):0.10550932801308010589):0.05367618782691813833,((2550695605:0.03201400058102964186,2647992303:0.04236988432233786822):0.13330385134498803912,(2620948506:0.08538890039649660313,(2655478321:0.03958310894655923257,(2511249391:0.03085569591297886508,(2758634695:0.03152653943164027833,639848878:0.19290821991265574842):0.03669411261731270885):0.01238113887243423583):0.10706786155555961249):0.06553378443036744772):0.05009000074900999550):0.06896906232237225154):0.08183374249227522157):0.14259927423891727294):0.04729163874291508057):0.04383942377574420735):0.08341980044084751356):0.11598898093970265444,(((2806859280:0.35075788243402711286,2806802515:0.39612662626147104872):0.06229502131046742858,(((2509846683:0.09881503674152955496,2579005117:0.12020596916836617796):0.19430753723202520700,(2629542099:0.20322859467849480053,2524364044:0.21606906155851568485):0.09994321595415711634):0.25513084946383268736,((2508647901:0.84475272613064433802,2507089009:0.36096923589235779817):0.03015263129456234245,((((2587702885:0.25444633149448864229,2587702002:0.30585744317370766598):0.26462182485815088917,(((2663544628:0.42427995893016751117,2628059615:0.54636533457463942742):0.08284845834553054844,2831765624:0.40331051647373022950):0.07747348868501628683,((2578014948:0.01316813223149295581,640019226:0.00484242539696479440):0.36786442703929389531,2598890233:0.33234003531185907221):0.06874748201503194656):0.02175285403593422290):0.04714369746870879230,2743870445:0.63898279073856145693):0.09559781079844265061,((2776201766:0.44136792156774018459,((2509808306:0.22338999250093663496,2505802747:0.13748577473107684299):0.07242003780600948792,(2776212153:0.10420412548275873044,(2804824783:0.06619577281324673379,(2776647503:0.05478800500120718092,2845927647:0.15069339672490383863):0.02655356393330482456):0.02527144336411639783):0.07530097299863233729):0.03304019501151715665):0.10050345085587088223,(2582742266:0.00792871582689349576,(647106389:0.03409394532391065574,2730906039:0.02544517296371329174):0.00000100000050002909):0.35605997468341776813):0.11136772298362275502):0.06691558683445335276):0.02098141343533881098):0.09886556446856605007):0.08482297625713122735,2832961870:0.83127460604917269293):0.05463217570168717174):0.06631798801952458466):0.07635080083743665813,(((2664312319:0.11130456270129761298,((((((2685772434:0.01112949258982236754,2741786842:0.01116557140054092942):0.00000100000050002909,2585925823:0.00000100000050002909):0.00000100000050002909,2741477840:0.00555272111053432306):0.01205554468039379823,(2649224430:0.01726092141281810460,2572045523:0.00556655515362744317):0.00453507543710071799):0.00041823158893027079,2628804397:0.00610913957894132498):0.13339815634993740234,(((2540740001:0.06792085215922169517,(2864927941:0.02418706290839765100,(2663029073:0.01105235540359869248,(2743559516:0.00553715634275462384,(2651791709:0.00640113690971170438,2553181585:0.02816786948324758247):0.00619143685168092092):0.00631054916376379109):0.02888111255097685140):0.06848217221617708406):0.04292412469102570988,(2581255671:0.08704270292229066008,(2708630244:0.04205869988855769070,(2664419511:0.01114488572382424554,2665832892:0.00000100000050002909):0.02244690140902025691):0.03195910034900382307):0.03442839947879996337):0.01944607490971808975,2708482004:0.10498445045596595249):0.03089346253448537263):0.04189876703386929968):0.17369128052823054609,((2514376952:0.03817899520640537919,2769608445:0.09166539801079087724):0.35998308290415192978,(2667508735:0.02926190090821081252,2805126495:0.00000100000050002909):0.22627125091131181089):0.16137314017087109330):0.45341520510976229819,((((((2579507800:0.01662273112944539014,2743580858:0.01438983486157371233):0.06208341888013458459,2648174613:0.13805530199968327199):0.02466256778724662535,(2514552872:0.03108946501499822157,2723150476:0.03795653164620739484):0.03698041462221589998):0.03031156442305311255,2551915492:0.05471305957917797780):0.16401434851535900972,(2722724216:0.19397399821495386885,(((2584239499:0.10346329120746812491,((2855778151:0.00054137354473760642,((2855727062:0.00650253456767343595,2855753496:0.00649189467734353955):0.00000100000050002909,(2655657466:0.00000100000050002909,(2745726159:0.02645687222149800677,2745733072:0.00685401030649357597):0.00647685329494198780):0.00645954233100671377):0.01278221824606367435):0.07318852172358993047,(2858916651:0.00761351452711056271,(2555611259:0.00644681321652682427,((2677825911:0.01287807889315604679,2658926728:0.00000100000050002909):0.00648755975311778900,(2702277840:0.00657098267261544029,(2633446319:0.00642305545587912741,2657754582:0.00646139618065272835):0.00000100000050002909):0.00644251077245602561):0.00000100000050002909):0.01836060086334907401):0.06846172253031755639):0.04294473006260322856):0.00752234000671993253,(2669118309:0.08224350854502054942,(2531025455:0.03514765428580007151,2669057886:0.01454590280601130228):0.01366411633894667153):0.03149048527716448442):0.16942679780723227112,(((((((2514028492:0.01918581977628311050,(2858674739:0.06715938732810675105,(650989459:0.01264718555712988912,2753474046:0.01273064256884853286):0.00648082288821322412):0.00000100000050002909):0.04708493914253145118,2574401641:0.10172552389266029116):0.04442317971034533131,2630325119:0.03789113148349881194):0.00872054605945022862,((2858699160:0.04347366380018825860,637693612:0.06923907377500666815):0.08763133246395184150,2616176422:0.06351657609826241724):0.00879462259755747766):0.02105059144999888929,((2524481164:0.03906904807671719021,2846729119:0.02930749537352160539):0.12858212894955106664,2609842224:0.15186920649156729346):0.03401665748040197390):0.02493713725718894533,((2552778463:0.04040245227408068712,(2531641323:0.00586888819144991414,(2743189951:0.01798579011510986758,2590844254:0.01196196723219751165):0.00000100000050002909):0.09667357891426006655):0.08740167808133601779,((2652628839:0.09387003658518082438,2596453647:0.15724122160195624920):0.05258444886117996653,((2596462978:0.12460456585859008838,2852379318:0.13903851667261285519):0.01654748818523069098,2640390517:0.12401301788429847095):0.01752646005760268716):0.04894531874988423265):0.05107006683033232797):0.03059795301664312156,((2824175076:0.00587536948096724441,(2767747686:0.00583579300451280390,2767738304:0.01764200394622664203):0.00590421988565251708):0.00000100000050002909,2682278499:0.00584426861227843684):0.13810438343300021624):0.01302306346430731968):0.05064721948297182946):0.06198089585597309215):0.10347947829249524998,(2522287697:0.27734777646576552756,((2687103491:0.07111328705236456826,2855770539:0.10726633242044145145):0.22271485061145199214,((2765635293:0.00577441761822148573,2765718940:0.00623677200684017493):0.07302724720251625723,(2730312182:0.14799602337537348662,((2765637109:0.01312633608510500871,2765710735:0.01698964887959790449):0.04205857016860869990,(2722919348:0.07861604329340723951,(2719159209:0.03748523462534789075,2765676221:0.06870360332557977345):0.03625862384894203150):0.03999857846867072714):0.06003938922546261242):0.10351813667729628521):0.13469128136631089432):0.18619469530188501039):0.05093045856477454447):0.22279685275872532224):0.19578864459961753397):0.04938690563707148762,(2646642031:0.93280547989255879759,(2582660302:1.33894341808082462109,(2757599818:0.92005110778384702197,((2774876396:0.63248906712268238017,(2593267739:0.30219922940005861101,2799518505:0.33613017643107911958):0.15969102136715923601):0.30526540759138687253,(((2776286362:0.84137509163458368278,2508594519:0.54851987779103839049):0.13452941490825592874,(2584316005:0.58010818921010776084,(2582923808:0.14583283533604915472,2582926645:0.12920693725313056599):0.35020326360745201999):0.17531508347729066188):0.12502427627461670800,(2841311461:0.56598495814934646209,(2522888843:0.61762935631941362491,(2834087426:0.03749296678479920042,(2624584692:0.08288820656926410013,2757590557:0.13817053545201385401):0.09623317300595157775):0.25485266143478246814):0.07363611161594733889):0.35850936898682989051):0.10219898489576106915):0.34430138847064784002):0.13297533079219173158):0.06289259783007160320):0.09828882877355964165):0.04210999811278241106,(2667904741:0.43850888615864397346,(2790131139:0.10580871370791737618,(2744704688:0.00575357005728748764,2519488863:0.00604701061623696880):0.00000100000050002909):0.85782216779317943534):0.38627291010366882062):0.02540360045431963587):0.07370177844829876868,((2563812324:0.73197337079151902905,2592449396:0.64360391354675594577):0.28180931483285698302,((((((2717453896:0.32680842201342485964,2789889752:0.44929987247359587377):0.18684843139242263144,(2778615289:0.61572146075522071751,2806827401:0.44338080192423362513):0.06129410813617537646):0.16823775935999138453,((2717782759:0.02681286826537149226,2717784611:0.01869787745679870467):0.40495063972890105175,(2779012859:0.02954704370968230451,(AG-457-O08_NODE_2_41295_4969:0.01161380995096653046,((2817777569:0.00589353882520452996,AG-914-C16_NODE_12_41295_4969:0.00000100000050002909):0.01746790820665020810,AH-324-F23_NODE_4_41295_4969:0.10043111840265026014):0.00000100000050002909):0.00000100000050002909):0.46559546214875602299):0.58601191505581751162):0.06568406675932098038,(2752710739:0.47763882403176904923,(2838104519:0.67054941954446956043,2785495585:0.41327116379044992467):0.11469234700914279768):0.17261754936419068662):0.03527472413972299742,((((AG-909-D16_NODE_3_1655516_925:0.02277164940813791033,((AG-905-O09_NODE_15_1655516_925:0.00580492891814372251,(AG-893-N22_NODE_1_1655516_925:0.01753475103911051464,(AG-908-D17_NODE_4_1655516_925:0.00588426831683151654,(AG-359-E10_NODE_20_1655516_925:0.01179263210166724141,(AG-894-M23_NODE_20_1655516_925:0.00586823361951300821,(((AG-414-L09_NODE_6_1655516_925:0.01179925689647560311,AG-920-N08_NODE_1_1655516_925:0.00601245924834930418):0.01188016725388562136,AG-908-I10_NODE_1_1655516_925:0.00586449972347681536):0.00000100000050002909,(AG-917-A09_NODE_8_1655516_925:0.00586499635800223976,AG-899-P18_NODE_14_1655516_925:0.00586323032447225514):0.00000100000050002909):0.00000100000050002909):0.00000100000050002909):0.00000100000050002909):0.01217825403687686908):0.00000100000050002909):0.00000100000050002909,AG-915-G10_NODE_6_1655516_925:0.01168669257576779134):0.01338954184182426094):0.04699583867284178734,((AG-916-A10_NODE_10_1655516_925:0.01288860736543019463,AG-426-E04_NODE_1_1655516_925:0.00000100000050002909):0.01687939700857028422,((AG-891-A05_NODE_6_1655516_925:0.03032601993287615746,(AG-910-F07_NODE_3_1655516_925:0.00846589776922212177,AG-918-C15_NODE_2_1655516_925:0.00935764372406116055):0.02443483955542741920):0.02635097034719279668,(AG-891-D05_NODE_6_1655516_925:0.03018956365522531063,(AG-909-G06_NODE_11_1655516_925:0.00589912152649521831,(2562555510:0.00588561515250906730,2503353291:0.00591820944190303566):0.00592791453038759696):0.01781323180594551747):0.04987850319617855716):0.03135931009005338277):0.03630405719087302641):0.63769977640275732345,(((AG-390-E23_NODE_1_41295_2543:0.01152565145493187476,AG-426-C22_NODE_5_41295_2543:0.01457975704545772834):0.06776940943134170114,(AG-447-P14_NODE_26_41295_2543:0.06674818030051957174,(AG-319-D07_NODE_1_41295_2543:0.03138252695034053630,AG-319-E03_NODE_7_41295_2543:0.02403854267832817443):0.01125116775421962888):0.04422437955745201627):0.10447214340435745372,(((2786453071:0.00000100000050002909,AG-414-E06_NODE_3_41295_2543:0.01206300674897811849):0.25410188746491285672,(AG-447-P01_NODE_1_41295_2543:0.14120728267744631079,(AG-447-I04_NODE_24_41295_2543:0.16394675890836438170,(AG-905-G23_NODE_31_41295_2543:0.00000100000050002909,(((AG-898-A06_NODE_8_41295_2543:0.02798147475645188648,((AG-915-C06_NODE_11_41295_2543:0.00561624601309560802,(AG-899-M17_NODE_1_41295_2543:0.01118636709062849170,AG-891-A23_NODE_14_41295_2543:0.00000100000050002909):0.00562728208287480679):0.00552789690657172830,(((AG-916-I19_NODE_2_41295_2543:0.01132787819702604434,AG-337-F02_NODE_1_41295_2543:0.01124116217766050162):0.00000100000050002909,(((AG-891-P20_NODE_8_41295_2543:0.00556756057938443110,(AG-893-G20_NODE_5_41295_2543:0.01119591133529696837,AG-360-A17_NODE_12_41295_2543:0.01130995984201511005):0.00000100000050002909):0.00000100000050002909,(AG-892-A10_NODE_5_41295_2543:0.01121544983167637073,(AG-891-K21_NODE_4_41295_2543:0.00566716736747388539,(AG-891-K19_NODE_1_41295_2543:0.01129724009262974768,AG-414-N23_NODE_1_41295_2543:0.00000100000050002909):0.01117885392778728525):0.00000100000050002909):0.00555999401654882434):0.00556326753000969433,AG-893-K02_NODE_50_41295_2543:0.00574049377897844441):0.00000100000050002909):0.00000100000050002909,AG-898-I03_NODE_6_41295_2543:0.00558492337797073489):0.00000100000050002909):0.01157661759183131397):0.00576785886889244221,(2717468274:0.03278820542433294460,(AG-404-B13_NODE_2_41295_2543:0.04249945211947736556,(AG-325-E10_NODE_2_41295_2543:0.00524925796604364808,AG-325-P09_NODE_4_41295_2543:0.01234678093644530489):0.04439654020559333225):0.02762967557599868909):0.01584040119338961730):0.00596231629331132103,(AG-891-G08_NODE_11_41295_2543:0.00563728385935493605,(AG-894-F19_NODE_5_41295_2543:0.00560713107758242964,(AG-918-M09_NODE_4_41295_2543:0.01125030926104267533,AG-907-D22_NODE_1_41295_2543:0.01274384938234759436):0.00560333609522101900):0.00563176447509299190):0.01103701927484220836):0.06862480050014846400):0.17580119928365675608):0.04224233466827713446):0.08448493243951797627):0.05203750857984337785,((2682026706:0.04748274922963219291,(AG-464-F19_NODE_6_41295_2543:0.03211923484337540075,(2640449047:0.02958349703338807035,AG-464-I09_NODE_11_41295_2543:0.03269255696045639259):0.01498573206088343358):0.01923996959883580299):0.11837775638504259568,(2807640408:0.18990654171625209745,(2807642402:0.15677270607181273410,AG-404-D18_NODE_3_41295_2543:0.08727504270623008542):0.07178939444264734182):0.03888767201464704559):0.06807234083914426304):0.04891570219233302291):0.41433039853478059733):0.37879224831721641786,(2682023622:0.90027596423706535145,(2744675981:0.18517096502622390486,(2791950785:0.03463128029526098967,(2532215486:0.01227187138469732625,2676726988:0.00480524051211977075):0.12927163104959429885):0.28349534424811956290):0.24050978353951291133):0.18320131830993144351):0.08957416343365968980):0.09917668049789710172,((2786430950:0.43240645569010122129,2779003118:0.37725811516162738313):0.30801539967181446045,(2546937884:0.78829370671228471412,2788700626:0.44872430250664957496):0.19344476373539812308):0.03873588161881966890):0.09630299939348171967):0.03617159890333124239):0.05595737503412767655,(((((2582687131:0.51546511221176571915,((AG-319-N08_NODE_3_74201_2067:0.26672580334597989493,(2236433153:0.06535239529526036539,2779703100:0.02690398939997354702):0.32554002357624134412):0.42203787389141134145,(2678106455:0.90387210305820564482,2789300967:0.37201162261255521502):0.23456055991626173496):0.09054594949741442966):0.06086615961460144913,(2582833134:0.77640768444004470972,(2582672148:0.10259930719245220765,(2582724855:0.20289418618933988125,2582727347:0.07487102526371276767):0.06873460775589522453):0.44785132498581120553):0.19346650774924126215):0.17344000818023430632,2788326337:0.60059000935710527003):0.45915931820492861259,((((2790592013:0.16305402911908251085,2790594668:0.17533136513849603699):0.53136544160685206251,(2653677920:0.30407713301147754059,(2739830058:0.02846247431840298256,2740246935:0.08065037626919353830):0.09795224158662489689):0.64954920194265008959):0.17135109044280266710,(2619847653:0.83869541720875406821,(2558303258:0.30244659443938831656,2667986619:0.36514233944597929149):0.30144147693646428099):0.14448289455825261141):0.04259256502586305365,(((2667448451:0.86884830914675370561,2624358550:0.53033967839852624859):0.22207515606513017481,(2828001678:0.50707488478219953087,2806865314:0.39092701121967199374):0.13932474584635765047):0.00000100000050002909,2729895637:0.40326009270739082702):0.34154465789657156849):0.09818709817308376997):0.00000100000050002909,(((2788075955:0.08600240697808579637,(2779010160:0.20198477312691884289,2805284918:0.09640242154242233130):0.10018168106660628458):0.73772611301672186279,(2520606808:0.72649240697680661505,((AG-898-B13_NODE_6_62654_2539:0.00000100000050002909,AG-891-E19_NODE_5_62654_2539:0.09045333934438722079):0.72566021854256013146,((2765720411:0.52589227570975660697,((2585343723:0.14927660392793351551,(2710742578:0.07980092309732904343,(2593178967:0.09640363755059552786,2551912714:0.13636754452929078507):0.04188556537591446582):0.06023004271138704402):0.31767679544436283612,(2639718406:0.68440116323731403636,(((2739791849:0.18127373853268324844,651319808:0.33867341719577187531):0.10476847651842695341,(2522234363:0.31353449537003996728,(2843740631:0.07421151408709079911,((2843556203:0.00000100000050002909,2851139576:0.01079619174296486510):0.08598204118879113067,2851165723:0.10852863381173931401):0.04486496804727251042):0.21716773895750854373):0.12726067077205827083):0.44563844999690699344,2779693876:0.34354033448970044962):0.09219989360024093139):0.09499108874783034062):0.16585687301783141878):0.18664556977711879715,((2576847894:0.22576165660176134020,(2735791965:0.31478164490919824381,(2603596126:0.30439478315338930337,(2836995131:0.31884403177648296124,(2596825278:0.07761287878942180196,(2624538131:0.03759003195514611789,(2571044507:0.04664246434430514843,2641532871:0.01347341416516637837):0.03678836905552630016):0.06780788245808656856):0.10098523034904031970):0.08182519735421685259):0.07053260970449773404):0.04191713386671487573):0.07886707286350536084,(2526043290:0.20103918518105565183,2829850980:0.16837880837320914895):0.06879869720067201266):0.12563080617213387424):0.11635146136778698467):0.11923906061436970183):0.03570417754197994370):0.03057372962240688732,((((2698260857:0.48399879305527276907,(2624322683:0.60532792473204233286,(2582698317:0.49188790289974360093,(646786362:0.56765357733885402070,2550579065:0.35668125533143635320):0.07069760878557963812):0.15837635391749385616):0.05788900712182060843):0.06775169689964975761,646481974:0.54538876082948206658):0.05259160163577166619,((2789257856:0.60179732821137377208,2582817083:0.44691259831036250771):0.17263976091010410641,((2789263270:0.18808509173040346973,((2789308300:0.10738610861964748011,(2789278609:0.00976188209400151788,((2790575539:0.02347000332277973667,2790604359:0.01089325589830092075):0.05071192977101622590,2790582879:0.00605871736723278750):0.02704785961227183441):0.15064816779334350150):0.24682662458499912694,2790599931:0.30803083987769658281):0.15137673808865301228):0.49616494278709782906,(2752835929:0.37166075356315669831,(((2837330437:0.17811140427610275272,2839744036:0.10588735154996688215):0.38090662348004278304,(2653681619:0.51336663568550067183,2789828211:0.48974224524636511546):0.06872135659347736181):0.10408153604845281348,(((2816428949:0.00000100000050002909,2816440599:0.03102354087814087821):0.24512629598463728242,(2844601896:0.18021092147024456165,(2812377722:0.01856195628176783227,2816438086:0.00000100000050002909):0.12575652456411121061):0.54127469535981909132):0.19305004615541074275,(2582777776:0.56284089320017038904,(2677153377:0.53895154777869513918,(2582670620:0.33842087893988392899,2582886484:0.25209593479676339900):0.27751752917220307015):0.11317024126244774884):0.18074724727178764772):0.14925866806446275170):0.03960682084179292795):0.03357545892162736717):0.08863230889370091181):0.06232593244294107326):0.05977324852975815506,((2788288727:0.41907488919286872697,(2582663616:0.35470640713154300006,(642223362:0.17373420906968647937,(2600930225:0.01933866427813400735,2673168490:0.03539982769313945038):0.09878111071020100054):0.15038060750681406241):0.33275487064664660553):0.15736251359485486923,((2789292538:0.46728089656152194120,(2789314982:0.23530156893677298124,2789316514:0.30112270464625079391):0.16657771268774707041):0.31118487388355692280,((((2790020827:0.21750047750231021881,(2790056974:0.04890924152947878634,(2517614606:0.00000100000050002909,2790015750:0.02662317272934415502):0.07873328381540357912):0.25865305615319927890):0.33313121706790477239,2789320902:0.68890265046791032688):0.13710726510262793987,2790469911:0.40925216948775439141):0.09859821181054498340,2790354038:0.48161796752057783877):0.19391176713414434718):0.05562508801850053058):0.07528523733788139438):0.10802859336112169419):0.05173716591137950821):0.03375025816872243012):0.09766751455857493325,((2550725914:0.50566579614781559382,(((2732454803:0.08416174076349959565,(2831245092:0.00000100000050002909,2834451607:0.02055852983947091192):0.04842411020192688431):0.69950869991881903243,(2624305004:0.73147283403970864146,2806944889:0.54140614277712129088):0.12028101843402010107):0.13520810821137338453,((2517958441:1.21230573150874798571,((2840015365:0.24625049022209580252,2861744786:0.23998778578280469120):0.12732343831063586137,(((((2653084887:0.21254556651550227109,(2867471834:0.19336293000404022879,(((2766267593:0.08362758595583925925,(2676248320:0.02257550598486441143,2602857992:0.02548317892986277575):0.01023632969026377210):0.02678056624645336684,(2519817938:0.07283203177119097760,(2767873530:0.05928536871350441328,(2567282742:0.05282430440281201539,2777369416:0.02230140009274741986):0.01273643545012345495):0.05936470300038333703):0.04312046804134002376):0.16223597719034529852,(2862252772:0.35304522448382164024,2766499760:0.10627305694578463580):0.05037656121681843846):0.05763730690247065303):0.04333203676627232770):0.08549171794937275581,(2862179745:0.10526549175941789238,2862302067:0.08247611676969499039):0.12919186881390723465):0.04860148154092933104,((2777423459:0.02685281225117469583,(2744049256:0.01979410561698783516,2768746707:0.01421806320972305963):0.01676854461132833846):0.05692693775665737255,(2768531058:0.04971345126475390508,2766248581:0.09110517109101383404):0.01513514161274019144):0.21042536002320955113):0.06983311540780050286,2766349636:0.16218752695448412915):0.30386188665962216016,(((2772478388:0.03784490276315069512,(2660185530:0.00883734922890553644,(2635427539:0.29500958879848754313,(2870738781:0.03992158080756487426,((2525018920:0.08064596056754567976,2649583848:0.03648275193512000997):0.01041779078882847792,2795927027:0.00997960242363923888):0.00717131990277853747):0.00991602508761140269):0.00406742466286909646):0.07629338143121125460):0.15097224945581994016,(((2777231328:0.09635923590108697034,2873108425:0.07880375608294888645):0.05653811703838491909,(2867675040:0.10720950671516681074,(2862778537:0.12693508081578097624,2777190852:0.07565839656919508271):0.07111596802688764651):0.02995853027755993048):0.04385159739114430355,(2768450759:0.00000100000050002909,(2563393695:0.10933370884140108936,2767971376:0.12033867135492226641):0.02500327464402786470):0.18168000069728770796):0.02892784087987952321):0.14103754241198179775,(2552158647:0.34844014275525203583,((2545977353:0.09655945184539223292,(2647053556:0.04417081989882318260,2733039790:0.04529470473393897023):0.19512154930246849993):0.05321636669648288631,(2699888359:0.15247235191525679299,(((2514659486:0.01991958332579764346,(2814723197:0.01296206139036184223,(2587503980:0.04054286245281867734,2772866906:0.01990241323944072840):0.00000100000050002909):0.00000100000050002909):0.09082524141171051391,(2552109265:0.15086614521863953020,(2856898726:0.03413250570871800837,2865721593:0.03164086789722719839):0.09033595504487720862):0.05497379879083125198):0.08522321428086553075,2565388697:0.22162702530416306113):0.00000100000050002909):0.07721231426791037855):0.03240096329536372444):0.16446762761248948093):0.12813266392071839817):0.06577780788306024362):0.20012112603156373414):1.02722870065737392764,2775778599:0.94242058532799888315):0.03885123858155255239):0.17830560829177186100):0.13696888253746677955,((((AG-319-O23_NODE_4_84993_2019:0.68225550678895707790,(2546941257:0.31937454032232887036,(2639391166:0.01473146443741032464,2821450086:0.05586288248457377953):0.46033612907447057916):0.09761275897089288778):0.13857728595821727779,(2667910741:0.29658611996165928915,(2806836482:0.26629684132277364750,641431561:0.33338441643885152743):0.34678674165725503764):0.05054954840481429984):0.25232270124234068565,((((2824286937:1.25174369303054389135,2821322311:0.66059032795008520988):0.00000100000050002909,(2642729804:0.37574920962952296222,(2651936136:0.45228989459091500924,((2650295186:0.13535311169847069612,2650348914:0.17051806230949215215):0.33028503883253962359,(2582975268:0.37510424710466910847,(2651934767:0.12052741922278142894,(2583046998:0.10296655641841929996,(2650356027:0.01771016249883611629,2739435414:0.00020219040854088164):0.08636676661300153601):0.05072109588945540593):0.26719765322216704195):0.09972778864432563228):0.06915126593149573120):0.15959762204378710737):0.52323902376476927323):0.11008787209142882613,((649747693:0.18814772725823850075,(2508672191:0.11753157271188106880,(2689961252:0.05815015733319632563,2774842999:0.01806250763893742575):0.03451862553441120696):0.09474303357437001416):0.69279981259954515060,((2668178694:0.24594742318795864700,2660073923:0.28542556754754688786):0.14297041099036114642,(2510326757:0.34680382457812392039,((((2574495112:0.17775966047901589628,(2753136270:0.12838593249652596739,2785525829:0.22502407726704382052):0.10810935815513181280):0.10548164732465427351,(((2672385798:0.05614363602964047434,2674852916:0.10848377928972982587):0.04780339838700665978,(2676785291:0.16331519838785910070,2856759197:0.12438615574296697786):0.04866643981124884472):0.15340476141843178981,(644953870:0.21093508116864104207,2574397909:0.16163955296447221621):0.08262619358143086234):0.09741663911769375683):0.06525300994998230186,(((2586351517:0.01321994231566535685,2644387742:0.04097975831285438630):0.08612935972819361907,(2862302573:0.10581693516101289831,(2866933600:0.13043163018425019128,(2862604165:0.12432681601143832917,(2862633321:0.16613068391621460540,2862356006:0.15272676489351327822):0.13066624377733662699):0.05066061587611395134):0.06159996060171714360):0.05571510605101118868):0.13800845441018633197,(2861788761:0.20203123043038043183,(2866837755:0.24327225021876502931,2635243511:0.15854846160589974868):0.09587297114983626967):0.12994448022436549950):0.08199468736604488550):0.06342267118849410912,((2861458786:0.48785290482303250714,(2732892620:0.19192873857611353339,(((2753781930:0.28887900972014374235,2676282103:0.04781437652175258429):0.06572127343236555674,2738515448:0.07182202764626281766):0.03906519053019513049,(2716545695:0.09575262244561649760,2727967683:0.11628406584573947047):0.04882488915634219245):0.14925437119425005728):0.51449798728101869827):0.30568101468903069451,(2516052648:0.31628491671990721645,2766305643:0.27243428870758451543):0.10204683451642722336):0.07340294692746916760):0.09792651971458896099):0.07666659252572699534):0.12294447581516000645):0.13321693629138303683):0.07733976690120075714,(2755420633:0.54421714089067274589,(2684795949:0.11231037408510703701,2774991388:0.10330402971395161171):0.87922593831664841435):0.28326955408671739001):0.07199997548024412997):0.04097333206593666011,(2595265589:0.60500040859798198678,(2832094982:0.18294697737699994189,(2771530890:0.23330309168226812111,2831942536:0.21668410204042942713):0.05544036722038597764):0.38120484338942073332):0.10866150876506439071):0.05532433850579719647):0.07835250776998907429):0.02191750446184869902):0.06791119655448706049,((AG-913-O20_NODE_2_84993_2019:0.51902585790103961116,(2546186116:0.34091801585620906678,2567193034:0.50492568699937534493):0.17274985533724029896):0.29113422673209193858,((((((((2775715462:0.17588211792263158673,2775725043:0.07909928297792769014):0.60488717230319333229,((((2775690301:0.00000100000050002909,(2775719057:0.01574907077164529670,2775693294:0.01115796354661016503):0.01048183287720556682):0.07250154611186246378,(2775707026:0.05630881762520205391,AG-410-M18_NODE_10_265317_1486:0.01495142217957475504):0.04684746389582376130):0.93910657011682929785,(2265139857:0.24283479816765440873,(2684238995:0.37375515007362497544,(2765485447:0.12855676676057051222,((2684243888:0.02885556854505739316,2744082504:0.10276175780510980740):0.04017953860092640661,((2265144856:0.04500251506367051318,2684258043:0.07616544582165485355):0.03663774441751663224,(2684251469:0.06662304385826026132,2744095743:0.07064308830933103966):0.03205633212850141772):0.03497641561076244437):0.04516940875790931981):0.05624659498389026485):0.09905727962083127336):0.11364982692472051784):0.10504597749383548511,(2790017392:0.20370470968704904036,(2790054137:0.04293206778661515927,(2790014948:0.00872019154175249049,2517611833:0.00198439745712735783):0.04360745718895103762):0.17576053936655625098):0.47073959260647812997):0.02529800449743600799):0.04064651336443476232,(((2619225818:0.60821273545852261311,2619227455:0.64873849386393500627):0.66034012934736141531,2789287319:0.59828623370374767187):0.09004516517688870847,2790596432:0.55631165882014355084):0.06756763638521701143):0.13576660940220272589,(((AG-893-P13_NODE_3_1218_1754:0.01612606262019530487,(2655756668:0.00000100000050002909,(2655750071:0.01056163958483677737,2640669497:0.03288992149205421933):0.00531222186377169111):0.00000100000050002909):0.16559733252257582969,(AG-917-B09_NODE_21_1218_1754:0.00515805863598813724,(AG-426-I23_NODE_16_1218_1754:0.00514302527075364158,2717717408:0.01037884137555899859):0.00000100000050002909):0.04294397921653763522):0.67849349263091163209,(2779701506:0.69475852192712139743,2779691810:0.56935196562727374836):0.24501801461213254529):0.10576952614299468813):0.15409457123021622071,((2650532468:0.36846073822718167223,AG-426-N10_NODE_60_118884_2798:0.48206431551179074191):0.12360968879525668918,(AG-891-L09_NODE_66_131190_3027:0.87649555662821598823,AG-453-M22_NODE_36_118884_2798:0.81054996683203239805):0.11306859632994907539):0.27623888676037755552):0.06682815670805473951,((2552029443:0.26002252948191534321,2552168770:0.19576878101115927078):0.16451896969486631828,((2711648916:0.00000100000050002909,(2639796146:0.00000100000050002909,2686543716:0.00000100000050002909):0.00524082978662654062):0.43298443027646477121,(2633905184:0.13148455976507011922,2745620719:0.11844553458314052707):0.31248210285654559604):0.12466175886951387508):0.35685809969873494296):0.10993652184446298103,((2779868504:0.69714226899006181970,2606507491:0.94103037829697888661):0.12703240641502125396,(2525749713:0.41601026436133281550,(((2865545532:0.16170532666271705824,(2865407889:0.00000100000050002909,2865415157:0.02687841226403645672):0.23069836380322572555):0.11192762657808177917,2810794598:0.16676651561648472843):0.03636347466238045584,2809924094:0.11728207119001476944):0.43352680236486423881):0.26665875233324815019):0.17793725936307130953):0.13634443731561390889,2787377446:0.85532291347081301769):0.00263891063071121455):0.14668842971985834867):0.19625206183206664323):0.00889760399669748195,2585376770:2.24443548089036148951):0.0;
