# Supplementary material for: Global and seasonal variation of marine phosphonate metabolism
Source: ISME J. 2022 Jun 23;16(9):2198–212. doi: 10.1038/s41396-022-01266-z (PMC9381506; doi:10.1038/s41396-022-01266-z)
Supplement: Supplementary file 50 — Supplementary Files S3 [file 41396_2022_1266_MOESM50_ESM.txt]

((2810209442:0.00000100000050002909,2654693658:0.42637221329450536444):0.29553446000587263454,(2862811414:0.37480784513874831898,(((((2816510429:1.10138940237458804461,((((2866790139:0.32409786980934651712,(2676521810:0.14660135331769721945,2870612980:0.10616035785318622686):0.05960666989085577211):0.19438178587093854488,(2866368669:0.36957773005590699444,2794179241:0.51782431259908012766):0.11739285447608845125):0.13060403364865236231,((2628306060:0.30024665541694928184,((2863309757:0.30681954839794317591,(2865218283:0.15655373245712819741,(2873216043:0.08638507001940616548,2660220653:0.09165230367557676561):0.66973882107996174362):0.07473068126645797393):0.04034016607412732602,2862224287:0.26133724732699953330):0.29922170952361343277):0.30198112400560256363,(2628306059:0.83744308316509108447,(2863309756:0.25807913457577597027,(((2660220654:0.14163540088659645755,(2872845674:0.03644360064595345700,2873216042:0.01952595829140103129):0.13440540218554733465):0.70372196132074127384,2865218282:0.32035862890896621424):0.05318108341541618461,2646945809:0.76515810238730685988):0.11671218829904130010):0.15483736241947304579):0.49872997837817778510):0.20954767228235934851):0.29253881318141078394,(2653596650:0.93305598643426779226,(((2635033944:0.92438953018543690288,2845002000:0.26422781737586242823):0.37620279333333861427,((2820982323:0.83317264456334327871,(2523097763:0.81823475479458440685,(2616409502:0.15130345958579383137,2861753259:0.21443069337350670334):0.36404740381115052728):0.17481024168270739572):0.11646973917451916569,(2835116239:0.79047592221431273174,(2525314429:0.58021060244737387990,(2640803713:0.69658631552801086873,2865178891:0.39583727974394250504):0.21875696100893454732):0.26612111989506043175):0.19045820755440104333):0.12284340901377543975):0.75991436245212051759,((((((((2545977173:0.18725881160806717718,(2856436011:0.08630290623044484244,2515140893:0.11137479908560928010):0.05004661172982807077):0.10318490894697120164,((2558911936:0.26597430481984613015,((2809801356:0.00000100000050002909,2862828125:0.08965786816003951110):0.20992464566794302727,(2809925862:0.05740646830013983182,(2809976075:0.07554191684472351398,(((2772222650:0.06913067400678291063,2728014058:0.04405901769332051798):0.04491764939012678204,2865434084:0.09675088852743669865):0.03667603586787075709,(2862819980:0.08414212831228473632,2865195127:0.11957073765703507551):0.02511646314454970066):0.00000100000050002909):0.03291889891084910647):0.15594394210056172767):0.04766874485725957483):0.06158177709964147289,(2777191418:0.06515039096612562641,(2793977366:0.09393810394541239617,(2660218373:0.03641254172523831351,2873215736:0.01514879422130497970):0.04910081615229854729):0.04327558493661112088):0.12631514224548856529):0.02790944275884745668):0.02153706816981263913,(2865227350:0.03632081343119289429,(2866246542:0.05570091602134274317,2834465891:0.02860321832231509792):0.04343079116233571069):0.08818167613982713648):0.03460100582254397455,2795818529:0.17336014148232148369):0.04025986128446840812,(2866987566:0.20815879847420054594,2771824776:0.09900696686234621013):0.36988434787740287479):0.06521653204423343009,((2816511082:0.06762299471567179143,2840981965:0.12806943489822364413):0.05397077406221334472,2677057905:0.69935076950395613782):0.12351676776094032417):0.07299369966333382753,(2619206233:0.37345947872279239288,(2630940976:0.07838743491570554500,(2599134023:0.02431800911382024644,2671420406:0.13403400378200605592):0.03666446670016067222):0.12702454869191290299):0.17137880417915427045):0.16686610415917738082,((2699882706:0.19046711690896833691,((2745033337:0.11967305370520774088,(2546569597:0.26181475974105022919,(2844352475:0.12090355405846235637,2676275590:0.16923964836991683969):0.04784595922621831532):0.02660279829557950920):0.03335902561776630387,2782346919:0.03510112312665966683):0.08510625167181588846):0.08418663647332015609,((2505935287:0.18898278453486705430,2867075989:0.11757376840085061176):0.06963238581677849703,(2799363144:0.08372820306226431974,2734553090:0.05613862907924999784):0.11650300379133472772):0.17287805683872894957):0.20273359918669769941):0.22673265710935577855):0.19397383280282221030):0.23482190372383704435):0.23123927659470361329):0.41228890440927407068,((((2775392364:1.40505626844920294971,2524881238:0.53383717641441208457):0.78705889745360302356,(2566127058:0.85145650286397256412,((2789076088:0.26982078342123172465,(2620307668:0.33093533530742724746,((((2512894061:0.10102849056029007679,(2512898916:0.14714208554310151400,651268598:0.01431086624575409784):0.05811222565830218706):0.27122132117800618056,(2795457662:0.13929810737745765281,((2795582065:0.16368936986024809621,2795520034:0.20541958801643106503):0.09710488062874596260,2656727213:0.28854569036763400014):0.10793558158014728010):0.04433605421978990824):0.02907390359460094303,(2667958619:0.28045172681693264494,((2853967025:0.03282657644870076719,2816382935:0.04346577473441250172):0.11499058002034902304,((2652996454:0.19435947696644587102,2695051372:0.13840875587636655708):0.07185123324492891095,(2870880013:0.37203827186542781646,((2508581672:0.02737260672799392627,2776404732:0.01468845328550215205):0.22824522897004823063,(2556194644:0.06372125987814850068,2667594580:0.02543600575970548019):0.02766719044659611895):0.07490545925197994448):0.08350514616763828057):0.08579949664275578203):0.01842204839195210261):0.01353990204553861577):0.20465877134851215291,(2512904542:0.22220886703823627961,2540570489:0.26970491038322458310):0.18426349219199011920):0.06127124460646778126):0.10017151769725354815):0.05716233282011988492,(2633103404:0.35527717766422239887,2656143397:0.67290579402136663223):0.09476866937301364757):0.84552644655119935102):0.17697712681104083021):0.10175790848929038013,(((((2731203568:0.47323733276172441631,(2861596935:0.12586838839195219064,2840606797:0.14270747034582456636):0.29255525739157955956):0.23674747953141569989,(2511574452:1.18867831781853916517,(((((2809665472:0.27051490396560351481,((2769299562:0.05863074435885452101,2642157272:0.26919545147270501628):0.33079302070433447280,(2652749529:0.17577722671287687728,2752821672:0.45387260458551959008):0.07144065501101753979):0.04605327897097758610):0.10662169438360555307,(2792080414:0.36080733148575566682,(2712198272:0.37409916093560752204,2599142598:0.33033465678938822574):0.29353279196160780851):0.18672276712689092615):0.08939827594937001243,2522805593:0.80735679766401913238):0.08159182802321433836,2771912523:0.42673518592183140585):0.10740706793692438026,2693402193:0.58650919359999531544):0.06321903439886937537):0.17891117008198673122):0.12832259729415790295,((((2820346121:0.33241978938152255685,((2820372471:0.16880794201566406976,2820284366:0.20204483565416417323):0.18440888481993022996,(2820336458:0.33966156752338033664,2820684387:0.19520950675007733843):0.18526820231612353695):0.10912683795590100155):0.76363863891360217462,(2802604356:0.72506691705783532509,2820423612:0.90018792662019719852):0.16376691070208079792):0.20138980107725265589,((2756631066:0.56691573713299980852,((2820350608:0.24182586420460075449,((2588242320:0.00000100000050002909,2805702565:0.03372865972340969437):0.47331074359757158154,2510777661:0.15210645440839523634):0.06109519996698074135):0.11731500225710335406,((((2820342069:0.32753967527649724412,(2820732564:0.22515985563208792963,(2820357207:0.24538233828795241731,2820327378:0.16144926056385577873):0.04170346885340538851):0.02725150063407742046):0.01864282819978404018,(2820337012:0.18256358047136764244,(2820731333:0.23833993102743497583,(2820872966:0.51888857804193044831,2820416748:0.08716810271720687453):0.03809288000574719696):0.03985117194783133199):0.03738929339528745260):0.04687339480621883353,((2820365225:0.27427900189455806101,(2593259709:0.22668296966224332767,(2587836501:0.33548888868761617132,2590647728:0.46724866780730284210):0.12688512070119409292):0.09806313077644920884):0.05923375182495511926,(((2820823060:0.33586273153423229498,(2820005256:0.13134955525016780986,2820413547:0.23245231508465141745):0.04093801422415642433):0.04171881267395977783,2820077231:0.13963922585165677859):0.04226668669026332342,(2820667403:0.31874531653591936520,(2820926194:0.23149653666267644425,2820875458:0.28506223152847315339):0.18531056539956758389):0.15471862956091950170):0.04986963618962506062):0.07131493591369597596):0.03985377745599463783,2820354919:0.26415069954206144009):0.05779704474999563385):0.33073735161069567345):0.22366841697857239857,(2837675272:0.68852052952383868689,((2642137561:0.05006340862147656140,(2586840156:0.02063005194268554762,2684768405:0.04182328040907175998):0.08066016464919635587):0.03843876894826225854,(2791270588:0.21018432212388757363,(2656989689:0.13222385156995136724,2588164930:0.18894796256812362856):0.05890689895339483451):0.10620515041013431357):0.33133529728552729710):0.48450946486177015604):0.07740461752540370166):0.39344707980867182906,((((2820813169:0.10218155077514089191,2820811659:0.23073795400448032789):0.41062153922963673391,(2831950505:0.18140179189250701941,2831415459:0.12002496583991413559):0.07854972936049937904):0.19281218522543236427,(((2574214468:0.25535843889338505353,((2866202953:0.12614315470502893146,2866347111:0.13576171071772641374):0.16378026312273022413,((2866203784:0.08815199817542940242,2758478059:0.08473205016849398585):0.04955098231202108294,((2776092623:0.01774788349396710929,2805444427:0.03877650574740084538):0.05569679597052300951,(((((645023208:0.01292249299213632519,2621255446:0.16991413196119339868):0.02568066591733965745,(651510053:0.00000100000050002909,650046001:0.03572772031642307278):0.09731143636530927010):0.03423612630563738213,2839382568:0.01941587120230783489):0.10964090983400040513,(2792292724:0.01002316535566192233,(2790298092:0.10443973140967012514,2790297118:0.10156645132076784488):0.05242152577309404371):0.02736070369755362608):0.00513865234928810328,2866207710:0.11260895415931204688):0.07244651317072310637):0.02443824448876870045):0.06151740493764937950):0.13170440253983622947):0.25018895089313702984,(2866339778:0.59013455646266288479,2866336233:0.21790679093191675508):0.25009386471058553392):0.08688055369076339018,(((2514565076:0.04258860584046335329,2848500337:0.03735735495228555136):0.28868478963552129946,((2840800675:0.29400654052479585632,(2791359234:0.22087882542552186860,2791331079:0.13652403823523845405):0.10710005902674574196):0.06643393707048984853,(2633205732:0.37433667889361921244,2792677385:0.51276337953867123787):0.19569856902460044945):0.07432978885233081090):0.60578972668604336160,2820916832:0.45426497535817739193):0.20458641179689138201):0.05217708909529074346):0.52510816399434778745,(((2847191839:0.49348195523452670352,(650012905:0.14702884221950046628,(2536976407:0.04789667503638336127,(2723850761:0.04342981451682238064,(2848748077:0.10769307073990880275,2846268696:0.03992464034922090649):0.01181345297808905973):0.02208549581589103195):0.09695297681889243624):0.31136427874352590184):0.14334278390376678503,(2552812759:0.49111956307432169666,2590619716:0.64812398472754062517):0.15551642549885424938):0.19417689647171385015,((2588076722:0.84764791831494279428,(2752615893:0.56682739094931855472,(2526232214:0.80054280002868261068,(2642715616:0.08974490936937228047,(2642706162:0.10748773678792471198,(2642696058:0.14037383601116285026,2642694640:0.10683323944283495965):0.12040002836334703917):0.24996230714859127287):0.64939892701656931617):0.26769463385858016657):0.16455417324650351008):0.04568683381580192909,(((2574349745:0.51934144692351302819,2557097619:0.37581655347812936707):0.42735637778887092253,((((((2789338453:0.16223860407884377333,(2617921539:0.14386181715418905336,2599700475:0.28224053148420630288):0.04871700054562300847):0.10414793647135318910,(((2507126163:0.11579868306022542135,(2834445776:0.04894639986257212638,2834462435:0.04472513747039652543):0.13824443111346304547):0.14862722389635377174,(2508508436:0.21184826583499077879,(2514675923:0.05609672578019248707,2753177540:0.09797573683098885489):0.07991386516088887226):0.04746769618044363592):0.03870778878431772180,(2718344089:0.41757482062952094859,2587774372:0.21351667464530216245):0.13148737562257639677):0.06745845011117200529):0.03389989618910665276,2649178830:0.42194887410571529918):0.11938773900084763413,((((2632863345:0.24199959753616037683,(2539162284:0.24656128412244515680,2646211468:0.14184685672095162512):0.06167522387024775010):0.14398751683089303088,(2851176426:0.34029865475449228018,(((2547583448:0.11305708100767487834,((((2563401425:0.06968944153445352785,2819676148:0.16059417283084023720):0.05639717634896668219,2600938773:0.13726297896249273212):0.04332531286349152605,2793179241:0.20229017886429431772):0.03285286287149911250,(2835156515:0.26952426135467616453,2639130638:0.28497164151790255193):0.05192565869403384382):0.13617145521523288387):0.17431498385636079451,(2698204222:0.06764770767750881431,2824359519:0.04563457403737184587):0.35730336424550257490):0.16600432097824718847,(2745670479:0.16228055385869014082,2630988113:0.08222345641850431486):0.18495691554174725768):0.02309240099338956062):0.03823078833625007111):0.02501444214246389963,((2808063499:0.20036871549819768035,2523961653:0.19616434566288248886):0.19727584793495042681,(((2708920303:0.03920832258796647096,((2744432094:0.07588007645407549018,2777846375:0.01864393352745761026):0.01581079986973521131,(2503912736:0.03477383361060099737,(2644602219:0.09357660335724971024,(2682672636:0.05776956826297771630,2823419579:0.01452856530265487014):0.00972032366567000816):0.05583575255602491599):0.03610884819098371390):0.00262586731458105960):0.15092473443264947663,(2573579832:0.13887563961065871321,(2861332106:0.02857342859744778363,2636720005:0.09370471281617731574):0.06058601229799708693):0.03533095029929523428):0.21506347562217309477,((((2648003597:0.04004753509678621315,((650037573:0.07346433661689877326,2771043592:0.00775717463859253338):0.03110034703105259840,2569330716:0.01532332302958558726):0.04493796024938676720):0.20350838943007665272,(2770284108:0.07343690653314698114,2596815358:0.09443437459718483085):0.06054536145031859384):0.13291445969223639190,((2738816280:0.04208761210430810723,(2845618779:0.04104673134552375841,(2631491033:0.06958140761107706185,2678833416:0.03550956705330843288):0.02350149476929131592):0.06820928089751915335):0.06551318991760095301,((2631959869:0.06304688341586614508,2648963324:0.08693532563436744132):0.07717753663773742334,(2547530168:0.16372580669188857572,(2543435701:0.19322278311348847768,2547618107:0.14166083574610974227):0.05444113289914742637):0.09168503225757022868):0.03886802649219944783):0.06136340211767002395):0.04944120959216805750,(2794486060:0.31710688912870882428,2799332266:0.18024714435850611172):0.04090683928668245595):0.05961509380427962301):0.14996167770888019222):0.08871558275136504079):0.06835240869903977390,2525894240:0.09985768572481727723):0.09891106154126250161):0.14162395956897586013,(2526081157:0.20670257407853637188,(2861674841:0.07715179640007870099,2557398803:0.22057425861636870135):0.15104684405589524632):0.10518391648643582448):0.04448934522780115253,(((2744446601:0.13043558628394349985,2517913842:0.09546070623764311980):0.30320105183437706664,((((2855381677:0.07594129485227374410,(2806153418:0.20256630404386832822,2631886453:0.11830718597318741481):0.06870358142249513578):0.03583626485136071765,((2855357092:0.01561713568275775905,(2792597069:0.02065168070974014031,2855317681:0.03672592617037873097):0.02325717190430551945):0.18112905155069347618,(2792604453:0.14120381129676445875,(2792595276:0.10158276674267865958,2621189271:0.11597928405337024071):0.02946407195116282351):0.07641271353244594167):0.28745044548476972324):0.45930266826934895708,((((2521911040:0.11142577818717031013,2775323670:0.07203284673330034860):0.12015444959649473899,(2648523549:0.15116910841100428264,2520468512:0.36240870447702216994):0.09064717501796983046):0.14006415072422198631,(2741277497:0.30536022729651979279,(2523748676:0.21092635557403285884,(((2664124550:0.08833242820021589004,2772004790:0.04105334251520549593):0.08193059423521839579,(2525061351:0.05934955507471877806,2861264915:0.04829224855544820422):0.00954423229798145693):0.03429004844140532554,2753009363:0.01635003223552169982):0.08548087930995910966):0.21579375569896511178):0.10940737362451764814):0.43998526018830552697,(2839789743:0.93659116143217102657,(2553493791:0.64047551917468814597,(650788301:0.24184319901411008291,2792211774:0.21292088903074005146):0.30612787937370272706):0.08345484401901041849):0.20426403067175089023):0.28584238783567822439):0.23960066714331856863,(((((2840863094:0.02637337350341215775,((2846625060:0.03751164234593559743,2843467568:0.01520701821313052114):0.01430544012555961565,2848793694:0.03665472986741914047):0.01573600779965733665):0.21853967289364686910,(((2738840735:0.11639968419700587321,(2690404803:0.19682739344544292193,(2652917693:0.08771652059557318026,(2756138454:0.07961193709885321101,2625211202:0.07787448476737031389):0.04154657385364252109):0.05207929992554075072):0.05137169193653721294):0.03783969145029802278,(2536739379:0.09673241702731781577,2753308106:0.07397733949143338317):0.16602613240339422762):0.05978440883909377779,((2758603682:0.14607403191881376814,((2834369657:0.19296888741558321234,((2777609863:0.12938195527216009295,2582340810:0.12275093209577728204):0.08429797094655017142,((2840565033:0.01712641008482298707,2574689709:0.00652969885676079557):0.13872267089800491280,(2792261811:0.10754009011360982084,(((2724066861:0.06082319559699284062,2551871857:0.02634862018323396587):0.03338178291163050593,(2838859181:0.02280832290372853885,2807463172:0.06968492820166372059):0.05131870568955399642):0.01601508574387221912,2848734427:0.02240195615401134946):0.03124126347051587108):0.13698782605812456770):0.10091918602736923982):0.11703160384865601840):0.06154798103096844469,2839380328:0.14847897435501572483):0.02980313190760042544):0.02581961092924154461,((2739234112:0.13144126536613445766,(2776319255:0.18496106572618042918,2549879040:0.13690255753918723070):0.09025912116754848669):0.02510756117536767917,(2620852738:0.17641386014589136022,(2611195846:0.30315633097304983679,2657145443:0.25966361071168353458):0.06251358831384570824):0.02685630588873284125):0.06634291572678364945):0.00664280028929361416):0.08486957597659208763):0.00000100000050002909,((2617474210:0.12391435222954111373,(2619220824:0.22081022798736241186,2519854937:0.03496199925273187764):0.04485358949499481523):0.10062132136922552483,(2617534487:0.14046462807122306327,(2671088170:0.06998875467012589946,2771604454:0.10932088177332865975):0.11850873499593649052):0.04935806772826589056):0.25101253891490976633):0.06524781164350762497,(2668562603:0.38182772574045426017,((2520180059:0.25374340510455717368,2771761329:0.61597326038907429524):0.07387149815781622608,(2769332639:0.53300499205950324644,(2731161180:0.34058667459847202785,2777771613:0.18095834762678564278):0.05277313322264430562):0.07913611234632698943):0.04938294532537075565):0.12005224690170045176):0.06245372316559021780,(((2528335225:0.01280920224999198415,637324616:0.04432712047452244675):0.29886861490233745942,2792272097:0.19768694078670714931):0.04623944889227310506,((2618062747:0.10972957717694513391,((2744779829:0.04201493462900387360,2539019817:0.02855379616328376086):0.03306835431849394075,2619653593:0.06308769738731405397):0.03644499801495323932):0.54499805285480462658,(2829729148:0.24044761913359322114,2853956853:0.26151653291050697137):0.02983363550922582541):0.03363239551851118780):0.09240158376414193964):0.22495244953718623870):0.15967357059736850267):0.20909508537307183729,(((2536946738:0.67766549295176736756,(2678063709:0.00000100000050002909,2632039322:0.74660650063958100553):0.33953942264990510935):0.16053062419217944967,(2587815570:0.15661090535128305290,2509570458:0.19245364078526941420):0.32685853822601640406):0.04606244991224295315,((2820395933:0.67944885395287735186,640782049:0.50498063319857033893):0.15221696492832084702,2714680484:0.26867406357582218623):0.04990603065383842490):0.07419089094697337017):0.06284704137454538708):0.09096774350996719716):0.04863806347797312857,(2772083287:0.24883978091590000514,2812530755:0.25149671338807194632):0.69234065000306166393):0.07314972439027395135):0.09337453361218461811):0.27716379342962721433):0.36320897285315234537):0.28400375499617241948):0.23292283235965663413,((((2617384398:0.36547875341679791905,2841981428:0.30954565611637963052):1.07256919139612527658,(2827996831:0.64676742913081863851,((2806490516:0.20269643970372497321,2876809413:0.12486105370090945510):0.27487528540203404193,(2840765382:0.23412859690517517919,2617384441:0.23302895565856257543):0.39312396964762036378):0.33997708944070414994):0.22403491588464993778):0.21809895263369691309,((((2576782633:1.10074810089066210672,((2515194781:0.17163386790919787916,2526265650:0.07175367640652485779):0.57234626333633942252,(((2616664649:0.00647031701059170173,2524511380:0.04767647204484280754):0.35212392004419823532,(2758046493:0.16655007656549200568,2713239749:0.18499145210460776756):0.32623624418560381866):0.05873956348327565719,2515942483:0.57928244081379742791):0.10021061704636806400):0.62954725322657201225):0.21314675076965147738,2656131093:0.65037475693467516891):0.12373784275665540566,(2639032692:0.68345951887032574401,(2583206450:0.14992737167354619476,2588170163:0.10042987184235649400):0.63472153261262231894):0.18470830866845178164):0.12037160904091673275,((((((2806799346:0.18963794260877087083,((2579005111:0.04727469498184209279,2509846676:0.09644869998287639024):0.07989035732498796227,(2629542094:0.13970763216650736172,2524364024:0.13617941657133655897):0.03658729380305873052):0.13381256460943186104):0.10229837550647763456,(((2507089015:0.38299911454529356192,((((2831785456:0.00000100000050002909,2522380562:0.00000100000050002909):0.03511153985459301158,2582742268:0.00732776563925784542):0.01808908808675415911,2730906041:0.02056129277931354263):0.26457678697090170061,(((((2776647500:0.05706282605185008378,(2845927644:0.03450780714400959737,(2804824785:0.01513295582910150622,2776212155:0.09634098239484113757):0.01974136819952543309):0.01574960185136667704):0.01060503062656447358,2631172993:0.09622186718777052394):0.02088202473097318379,(2505802744:0.09804860164387556309,2509808303:0.04525034307912356030):0.01158900743350696483):0.03874480061756687549,2504132831:0.17545032877569985419):0.02156411116374117726,(2745817094:0.04823229601939825473,(640023506:0.10023834403805798043,2813300233:0.00000100000050002909):0.04390731399995281836):0.05052777036925920617):0.03340695701869803025):0.05528760477842449561):0.06697006271079476714,2663546402:0.33529003229208564907):0.07742379199610399665,((2831764684:0.31956922892317496387,(2578014939:0.02892716337431878657,640019235:0.04909460663288722770):0.25621052431942581418):0.07952730703240891430,(2609114511:0.17096662118591246515,647579668:0.19137707436066941913):0.15846332726206788233):0.03065989770859854635):0.06331193934037579463):0.21854245232264918331,2667448445:0.38916504684735936381):0.21659502540805009030,((645000054:0.11323413024458210685,(2875780516:0.00683026895196968669,2676911869:0.00644786477364846494):0.10797074277855091273):0.24648965517062265684,((2806193045:0.41918643850305914444,((2562183375:0.00000100000050002909,2514481754:0.03551286229369602504):0.30978389284387430891,((2772462994:0.01531198873994482623,643138478:0.03217954848159081810):0.31453927573378209770,(2791377219:0.51329089549310191742,2789963875:0.27236891684327091401):0.08079489758895301577):0.09994297333114363080):0.17718691740682659952):0.46530521663271146027,((2820069260:0.10359234631463366816,((2820060224:0.14472594950989461915,2820123891:0.14579818438938399461):0.03733508825271345671,(2820042604:0.15679613408227924265,2820066379:0.11998733650829694619):0.04128438315768417216):0.03523814677401503753):0.20297369983365440294,(2583134656:0.49784744956848081543,(2523307377:0.22072874329301170326,(2791374522:0.07470202396632538711,2834734557:0.06574968912180031988):0.24199682397170096948):0.17351204687060670095):0.08552444996874063177):0.19018923613363147851):0.08392857748757957814):0.12797623805510852102):0.06652678435367871679,(((((2523340553:0.19654034215528612406,2582767787:0.17856440115291377646):0.10067845958900427383,((2790825620:0.01811641493095186156,2710121812:0.01347501119319489092):0.17285454457623683489,(2686816040:0.18051144011301720194,2553243722:0.18951298759424253793):0.14853603361337092137):0.10964472437474805100):0.39912166721303038441,((2813207331:0.02004882813509113390,2640755150:0.01089274760064492045):0.38551733882830757638,((2828010100:0.54681882149207017285,((2635100305:0.04372004781230950932,((2861308787:0.03323002673032245113,(2644742988:0.03193247456425929443,((2851248868:0.02073685495980917212,(2757813826:0.02679509168379468759,2677137594:0.02035464423411284529):0.01752537972006623299):0.01628044101543795613,(2851185801:0.01997522216112969373,((2841919970:0.06115883958835878487,2798973532:0.06975614671574389969):0.00471067471117891500,((2644730167:0.00837772081925603970,(2755619659:0.04737890483762895177,((2718701645:0.03866305266241275990,((((2609582076:0.01004547183065983111,2741053276:0.03721167406793481069):0.07291173317132473852,2622854516:0.06627440750279502135):0.03129472885294264789,(2688306568:0.05984442864613827989,(2645708191:0.06758368428568507780,(2708850802:0.05508425966479762320,(2799270276:0.04141123978406684170,(2714726832:0.00000100000050002909,((2644737794:0.00993240244966522162,2526428892:0.03552086623296705353):0.00935516176977480712,(2758625478:0.01977769833191654614,2676845631:0.01667556858928532365):0.01445330813794910851):0.02192347148132539961):0.00657346331737033301):0.07543151213480658868):0.07581377933402203007):0.01982736901879314853):0.02177240982051303550):0.02009220880907813464,2655428315:0.04624414928863750801):0.00623773739851555577):0.01858458731770795680,2638412283:0.02160383684831922516):0.00732656655031603109):0.02820616049789215207):0.05433762529268046371,2611935514:0.04701714139230777495):0.01689974229488952831):0.05259684337413806504):0.01182362076293065264):0.02232446643802787900):0.00593238181202802081):0.02968110356328767033,2844097406:0.03953418313766880743):0.00608779150778178922):0.09962042620562261419,(2624357423:0.15019016805841556295,2624303087:0.12818892588630678708):0.12885418536913678667):0.09748671093226357609):0.24896240734565022734,(2830029749:0.02818571495208141084,2805224332:0.01080507625162424774):0.61163080638515232579):0.16412283159117196929):0.04754409053617798808):0.04916070467525436583,(2752636207:0.34212652824317135725,(2676305520:0.27489157823266674452,2838113431:0.26418462458416647198):0.22307373200108937539):0.03960976244103615179):0.08772269164809648467,((((2563971482:0.12898405178616786926,2563960296:0.02256511798922710213):0.49305531979724931402,((2523931053:0.00841073399120076740,(2639396702:0.02969632290637177346,2821446719:0.06214877972234802983):0.04503705056946043228):0.18717877352764036858,((2634091971:0.43050062140286976531,(2778698462:0.39396271442724395406,((AG-899-L06_NODE_11:0.09978627870548997802,(AG-891-K05_NODE_6:0.01029519629330711075,(AG-908-B02_NODE_1:0.01214835949894880508,AG-895-O08_NODE_2:0.00926535560813610687):0.00423227436866420795):0.02429650884682995476):0.32227423286907819211,(AG-894-I22_NODE_1:0.04055534952800448484,(AG-359-L07_NODE_7:0.01064025149499481064,AG-896-P05_NODE_3:0.01012415192834048745):0.01430143544281414943):0.25306299510243618345):0.80181377336876991091):0.16403158092645178656):0.09149985707284044589,(2638049240:0.26991291691274521547,(((2799498612:0.02959211426584070978,2852387967:0.02857112671455531300):0.37212456780363395437,((2512531040:0.06490523066067557800,2848982344:0.08372411850986388737):0.05304547223620698082,(2850643972:0.17188737794689540328,(2512963105:0.12790198053587734095,(2672877253:0.13816688045593378265,(2515611167:0.05905215378174593494,(2724074193:0.03058129076281170672,(2799316759:0.02508631103399071305,2792624409:0.01818564525686826305):0.01245947081758839135):0.00902169767319480759):0.06852606405089993469):0.05186228356094653436):0.03153054597872818887):0.02399034109195260708):0.42838150164375871087):0.16669532166187853162,(((2513930256:0.24789570396603943792,2786846861:0.35886082403749419711):0.06270740552621069386,(((2839447428:0.67420496126222884126,2596930143:0.37441382806904904834):0.07182205137695792108,2596930196:0.16308397241469757555):0.08860400922845441951,((((2840764325:0.11167599385662345390,(637080350:0.06736735427957460387,2513936246:0.05300462758821256753):0.06360124170519255993):0.03554676139429225473,((637080239:0.06073129849007739139,2840765314:0.16337070643797743652):0.11481524414592571282,2617384425:0.57729867850740135271):0.05324008925717111512):0.01409489240996428770,2733952249:0.29725874980326816299):0.01548858490047068208,(2596932713:0.05537886094062775127,2840767009:0.12683929865918122659):0.04862858947959874945):0.06283369792519490071):0.02843583164001134769):0.15889711681554510858,2756645671:0.22154631777802363812):0.05242226547537958553):0.12304912625550046279):0.11306995945249917468):0.06904498942066282507):0.08440453472422856929):0.05544688828751889037,((((((2587757240:0.24979472830186713606,(2831640359:0.25839487354310619605,2824502217:0.33007834770556515602):0.13552949500328867471):0.07766582755489727374,(2649465556:0.41408139757920436885,(2771515212:0.38650311802156894769,2807412805:0.30113992788207788465):0.11252022644121920103):0.03602601521351376374):0.45898107194301107636,((2687033166:0.36017181059338965188,(2757599380:0.29175354804776776341,((((2634833873:0.09332169214890613518,(2547301712:0.14267587312609381067,((2638773443:0.28991054530452953220,639850719:0.16489954517909768961):0.06120600361591926192,2714751028:0.16546932308984155235):0.01847558858660999434):0.03883676193089471290):0.02388981038723829442,(((((2709365621:0.03121033955457214182,2732724914:0.01849758518586398434):0.06387125945168180274,(((2755214352:0.05287538381479021249,((2630363914:0.05204346813505679459,(2619778835:0.05746752620325842192,2720045760:0.02086543522378217497):0.01606220761607097744):0.01598811748141793290,(2514528152:0.02315500749020329985,((2855764116:0.03097731214536460220,((((2643866347:0.02880842409613211530,2710370115:0.00000100000050002909):0.00549155605595170668,2695474774:0.02265513282486214530):0.00553308858152889212,(2839295809:0.01144615060571244416,2757500646:0.01134153751958327620):0.00000100000050002909):0.00000100000050002909,((2634950245:0.01125200227566534525,2755247448:0.01283101598199416424):0.00000100000050002909,((2714348221:0.00560651249614587711,((2834742440:0.47685084227611862495,2644293168:0.01107867717099694782):0.01160267005850098426,2760283884:0.00761342375991508943):0.00732237788931653852):0.00000100000050002909,(2709942431:0.00558485371498596440,(2755875391:0.01114320465564167147,2639752550:0.01121351168120139109):0.00560095002835444677):0.01114377968769191332):0.01476840177329190144):0.00662151734350918935):0.00622225502227557493):0.00602065608382231637,2727999117:0.02892086117609590085):0.01209987407346229359):0.01422375693554575951):0.01466201480367293475):0.01418310137339950407,(2809605355:0.05838159124109120607,(645556669:0.03222055281024722995,2677164711:0.02793597311035217468):0.08094188305776997550):0.04305047246293079721):0.03836381250560113448,(2757829607:0.02989074969671561346,(2849359010:0.00000100000050002909,(2864940822:0.06063959426245691536,(2739241664:0.00578166825541565673,2816471032:0.01720750340329192316):0.01380002468049245160):0.01507774922125596287):0.02419563986015951101):0.05935855086571891620):0.04761960979021991752):0.01110834860170591826,2522888804:0.17835683449536748890):0.00835502866772662445,(643656232:0.18739348883367329401,(2732441923:0.13477675013085668732,2843637496:0.07640531141328500697):0.05656736080960513696):0.05141389260514164783):0.00592227175895323511,2758534375:0.14814427209960420728):0.02412141582663928155):0.03035670429293430700,(2855789905:0.29928458673229602072,(2810114757:0.07997593160227473019,(2776674757:0.06122050267771765586,2839307089:0.09642023796134062408):0.04605906418540694353):0.02680516802843307608):0.02506230113121075964):0.03010778718223718065,((2599692499:0.01313773413810683660,2689728466:0.00966975183528222086):0.07801950034040927573,((2609225524:0.03943567786043634255,(2688194205:0.08281252366142530241,((2518271315:0.01093424871987330738,(2528370601:0.00860480552886252331,2643551701:0.01233997422259589492):0.00902254187714052192):0.00000100000050002909,(2841508998:0.00557403495385968336,2816468703:0.02843170366530791901):0.00555655483419544970):0.08376544110853785530):0.01037842966412522681):0.02747348467333461317,2682284860:0.21374869521638051317):0.02016876319571451678):0.04761963763285767537):0.09488668370613519143):0.10091615821714694512):0.10502688204621118961,(((((((2515688709:0.03940761343320244026,2805949793:0.05706907865763584387):0.05974583101225706960,(2513958155:0.06511635455272736517,2671594130:0.48272019082556005820):0.03553551644428602080):0.19753167733364174197,((((2766164589:0.04908129164259612820,2754878797:0.02029670430329914843):0.13251738456482817230,(2754782502:0.04650894812122195049,2633560936:0.06398091041582236460):0.06588288211327782140):0.18166981774994314658,((((2860492807:0.19137217869220837785,(2710218816:0.05954544304609319522,2721715567:0.03502410008191441521):0.05035545603789311903):0.03924739172563279643,(((((2706159554:0.01673530111767626560,2710227076:0.00535676330354413477):0.04021209419216655728,((2784461189:0.18125499588167717779,2774281318:0.01082350874467710375):0.02156953933334452428,(2741129033:0.02162395500753145489,(((2843952799:0.02740287676342557585,2671595118:0.02734074246490375212):0.00000100000050002909,2857684157:0.06184490635639167816):0.01073082253680852222,(2671602239:0.13041221044769565895,2687596967:0.03292585534049479595):0.00000100000050002909):0.00541097227582464004):0.00540737877168965143):0.00000100000050002909):0.01543532350574630327,(2508679867:0.02231167625197093968,2598516647:0.02163171969099159792):0.00564331573996933004):0.00577513032051975381,((((((2856295909:0.06935760502123830551,(2654003830:0.01458562759570543842,(2695455566:0.05682569398544547873,(2698505307:0.01688321767318278974,2756872946:0.01682059011593610084):0.01655058914400752562):0.02063858805383936637):0.05056151997170253015):0.03528451508947021836,2856312443:0.16995583856502824438):0.03136185021446794702,(2709065755:0.02937957974371838837,(((643180093:0.02154226848042637907,2719643984:0.02142762033093728244):0.00000100000050002909,(((2852803850:0.02165544171232889475,2517025931:0.01088238572033881600):0.00535633110936078842,2778172327:0.02756310311423732992):0.00000100000050002909,2852764533:0.04373239385534433837):0.01065734590635040134):0.01436253797808828211,(2694820234:0.01645281564026991605,2852755283:0.03045612968811801935):0.02297295499912065109):0.02242798484632891123):0.05052407804921141277):0.01299183368175062941,(2746091177:0.03560496292808056767,2773951487:0.07594214490035908205):0.00897164111003212472):0.00601283700704313522,(2546960858:0.02209835976851026729,2775520925:0.05638283625247444281):0.02063994630903234762):0.00538465619850683665,(2774055871:0.01141489938495600202,((((2710238755:0.02031244459433294292,2710180193:0.03802343332035151846):0.00850200379062079209,2844731475:0.01057185225064531144):0.00589701996444784785,2583098092:0.01633431309123610162):0.04697394627876295969,(((2819620453:0.00550891978601286518,2656934704:0.01617749695386240180):0.07991597424428979746,2710201443:0.01069670756873846579):0.00547040414711022754,((2773576983:0.03245262857479713076,2781192341:0.01077801542855834002):0.01068022850212895815,2710213511:0.01081107180353179688):0.00546647632923848766):0.01671215696582287885):0.00527414027181099913):0.00000100000050002909):0.01646656581595025773):0.03754081873647030498,((2643279611:0.01598310594175592070,2812796470:0.00538330793240935843):0.01126317404823543207,(2841675004:0.01061948209771895052,((2656923595:0.02523668925066195265,(2514053997:0.02949811519349492678,642595545:0.06382266063956090751):0.01873420150570676707):0.00760076569062197518,2563061142:0.01635880989043157763):0.00000100000050002909):0.01526094084607908762):0.08383669109476507564):0.00585413007433795672):0.02706480855973171853,((2553405783:0.01631446668652984308,(2600814705:0.00000100000050002909,2580571568:0.06296775052889688751):0.01606929688045044546):0.00273356491574338429,2856287822:0.01913582579437316661):0.18176897261999958033):0.01841813105076792537,(((2583266444:0.05205550709451774866,2583270628:0.06572935111311122014):0.02900959936763127661,(((2600824829:0.02590145234175290564,(2501413173:0.01092875102577074015,(2756481414:0.02193209211478765533,2501073270:0.00554514357702743429):0.00549798097194584799):0.01236927262977991805):0.02290035846946759934,((2766827007:0.03556603999214316691,2676344324:0.03439688454162873749):0.01435991445044684268,(2600790266:0.00000100000050002909,2513551853:0.01978557097989306138):0.01965278503686383391):0.03860333685023709105):0.04565633902340762718,(2843964909:0.02653263842832225688,(2856291049:0.05564904119102824509,(2710164311:0.01974879003954252421,(2580607227:0.03244678779539395680,2845634778:0.05793550701203090819):0.02050356072395225632):0.03863878950559390679):0.02877268415023703091):0.04229349554762772134):0.02877131663269939452):0.05889118483528805320,(2758087776:0.12015110292145034232,2766755930:0.11326186140004203262):0.00879192630702815663):0.04495971807215311256):0.04556810654142066236):0.03281486899652490824,(((((2628521235:0.00472840437929901696,2758216305:0.01699173865161355060):0.03284161892886316991,(2611863367:0.04072359460237868350,(2784268523:0.00709559452445417474,2715168037:0.02039013106039837611):0.03879162591788750530):0.02834212649400306289):0.12428029710062099555,(2715155708:0.02541898054325037945,(2810317824:0.01544212942656451350,(2509120279:0.07701590147697169597,(2682437384:0.05616320682167091904,2645518213:0.02269313882235537636):0.01024046240327531297):0.01796451004305916685):0.04023779039979243077):0.10914157926439684021):0.05249553486645185119,(2639502186:0.13501094107044814274,(2758127347:0.04365222009401518305,(2713636760:0.03445961426613464162,2726894585:0.01620110704776171751):0.02887853359057283159):0.09128096294379635378):0.02440338248789987452):0.03079122624775806893,(((2637136853:0.38944110792868436022,2655227422:0.00000100000050002909):0.05049702018299839779,((2726957210:0.00496061408380079737,2726919688:0.02239151155423527162):0.02222066342059249647,(((((((2715162657:0.02762234309649065633,2637345039:0.01129946082029457781):0.00179659326988633418,(2726939213:0.04487590141239094360,(2746301514:0.02680733782274070942,(2579671182:0.04061716616915248684,2793759305:0.02719019213749637037):0.00085671104597559303):0.01612615346858293358):0.00693493094726554439):0.01009336413011709989,2715149511:0.06228912640562458969):0.00625079722155705980,2715138248:0.02228613412812041616):0.01582966902811315524,(2726912880:0.02854953866705776944,2595219555:0.02776265405189477786):0.00517003874158793696):0.01131083546245347828,((2598060205:0.01381526192745352946,2726936310:0.02282685840401206187):0.02626507192885041420,2726905993:0.04485407380742362921):0.00611506772560049556):0.00557082068946348347,2715178535:0.01121353124794059568):0.00630026377726183775):0.01247586268542212953):0.03798273739543087113,2726873691:0.10535370470908661522):0.04214536565355293113):0.13471369124472237777):0.07189671813590443883):0.11203180588681214969,((2586328366:0.49034023998564618685,(2754789725:0.09785421614333066065,(2815762556:0.03497554984890363650,(2793714379:0.01087212588812652009,2810349487:0.02208938781202449825):0.02947791935083454717):0.04050002700298752784):0.21756258524158236800):0.14049291973369035236,(2522287690:0.33124360614811027004,(((((2730312174:0.08200505792641032965,((2765637121:0.05161681829233873142,(2765676240:0.03034782142618499060,2719159227:0.02733312837653820854):0.01202287418079380811):0.00714842952658860560,(2765718933:0.09824150064893415191,2722919356:0.05964483262121979268):0.00561770797282243588):0.03412865275440609553):0.04331105696199282623,(2687103484:0.03859963001406842981,(2855770532:0.06840794474743212839,2765695838:0.05159753482627327248):0.02355954392974242070):0.26940741408321883243):0.02162833091407685704,((((2648800780:0.02801985016600230805,2834645654:0.05400752499915609933):0.09497684262390607146,((2858743280:0.03938005128989733455,(2855641537:0.00000100000050002909,(2848830162:0.03469615721706116596,((2850563543:0.02682723368582801138,(2846718123:0.01426163929381040439,2858733817:0.01026692564148551888):0.00777492900934613831):0.00537892925522078392,(2858724817:0.01741509009200158109,2858688437:0.00577226626653331784):0.01762575954564839925):0.00572332234734155426):0.00000100000050002909):0.02119992573629300020):0.00720600347709249908,(2824175069:0.13400979930394696371,(2574401633:0.02285125367339647592,((2616176430:0.00799482420133995619,(((((2802647663:0.04302885396518110750,2596453654:0.05209523455361114025):0.02883305665289976477,(2852379325:0.07415869336045798066,(2640390524:0.02833408818273114999,(2652628846:0.03747701747012925633,2596462971:0.03905278299028664551):0.01707228279141993418):0.02007719217335610790):0.00463623350615130232):0.01585940430513450503,(2552778455:0.01614860866348132376,(2531640568:0.01954257066903938855,2730430504:0.01154165146150491240):0.04999436199914056994):0.04221788774058293781):0.04781960866700277896,2609846117:0.01322623563406409228):0.02233408751333345113,(((2846729111:0.01186163370761215974,(2524479855:0.02646998881612566343,2732716279:0.01492390065879646739):0.00680102847609652048):0.04094399818588528861,637693620:0.09343914231193858888):0.02320623304868603062,(2630325127:0.01321615519418847806,((2858674732:0.01735731331079083672,(2514028485:0.01529027682954136116,650989452:0.01723227353752487465):0.00000100000050002909):0.03212899463831975222,2815173324:0.02366584145435963668):0.01829627655914925835):0.01028017419957264096):0.01497098854170513839):0.01747107118898759068):0.03513469187795106863,2555991863:0.01995244880435588161):0.01409614629046462841):0.02919337448284436282):0.01178850948944485701):0.05479195020595993559):0.06407837619384271211,2722724209:0.15897681995702445112):0.02452355190001729787,(2648174625:0.04094762873766390893,(2551921983:0.11492521986991215133,(2551920601:0.04280082921116005329,2723150492:0.01770430076216504209):0.02978667659809335067):0.00131253655261880033):0.10111867304106014753):0.10251433689174829778):0.04387234163478798826,((2765684461:0.03239321423861863530,(2508616841:0.10366740693618332891,2765662326:0.09886455266011405507):0.04362379891070596732):0.08037539381062633326,(((2765697866:0.03900060881488495029,2765659960:0.07280268493380691319):0.20284036339410949079,(2606015067:0.14703583512527665378,(2580091988:0.01739976080509844647,2725751865:0.04942386660615392252):0.07446028406544639988):0.11612289731922600944):0.12138118807182879388,(2791370911:0.05254673033780055125,((((2791364711:0.02354422252136664784,(((2641264115:0.06974576230547933908,2847434433:0.04301166540068667582):0.05374149984632389798,2654809913:0.02355042071585321597):0.02628047645064044216,2697038518:0.03008802774179816439):0.01742701406887440380):0.00000100000050002909,2771936162:0.01757333058129684558):0.02333016780584494868,((2584241681:0.03490977318224732645,((2678850546:0.02326459164714763175,2858915928:0.00000100000050002909):0.02190678774298713757,(2531022167:0.00000100000050002909,(2669059289:0.01151795500600573049,2857304751:0.01743310060328598712):0.01159873900761678074):0.01519095228872450500):0.01070002267648318545):0.01803416695388570384,((2514497906:0.06167852943015293687,2644121845:0.08140500527316665846):0.03011496463538486032,(649715713:0.01102483429168063522,(2855804324:0.03521411235346006557,2858837366:0.01159808463804426308):0.00586929328492830776):0.01211022639027355824):0.00664796585529514594):0.00552945769106064598):0.00552771503984785494,(((2814445176:0.01733549442492869283,(2858933304:0.01750466800060893752,2844506761:0.00581727721557373078):0.01813017935139573864):0.00587796082268295193,2619454122:0.02354150603261457794):0.00000100000050002909,2792688149:0.03001476400636313852):0.03179818942549333949):0.02806579416517770292):0.08275876699553663673):0.04520369753010387154):0.05118706781157222191):0.07019100945010200987,(2691379046:0.06894385107752352970,2765721410:0.11628822792773835237):0.12878607126667415694):0.05559372241411759952):0.11365079596661249728):0.29753603506561432379):0.05236392639968824592,(((2638386728:0.03214711503146751304,((2840577259:0.03273836027656405745,2656623836:0.07549412505523853123):0.07737005726901773073,2628841302:0.06847692322119176833):0.00477471567036810880):0.01726210139648010414,((2558523548:0.02889559862489708697,(2837110327:0.00000100000050002909,(2569892462:0.00000100000050002909,2558648381:0.02538083765409320652):0.02806088342413977713):0.02074301493778192562):0.10639470384546260984,(((2837098025:0.02322749096145496420,2686889651:0.02121996687438492193):0.06888466357074020385,2807187921:0.07972562344620912067):0.02112824400824671323,2563938386:0.02890109854358272751):0.01752083094170196059):0.02253736765745235904):0.34308268028821659046,(2771776006:0.29168512699556881085,(2861622952:0.29028343202211942531,2644026790:0.25274486066055146249):0.11546382295849605404):0.25209101800048067110):0.10655751823738028594):0.03046079330296695004,(2517865500:0.31671395641810029531,((2609553316:0.06459022488702216569,((2792430448:0.09303346669488869736,2839983133:0.03182244365762431498):0.02638095383906395933,(2792443680:0.09218363400215168202,(2849265529:0.09427251984967423282,(2849259223:0.10955256073858032906,2849272615:0.01301184215534552206):0.04356362372327651777):0.08625463741743337465):0.01090960246451123244):0.05049572003826050676):0.24511815153481317231,(((2832403475:0.05784757681017223263,(((2848470621:0.02800580624828439766,((((2727721637:0.04817885718608672097,(2846035902:0.00000100000050002909,2843407391:0.11758262945062858407):0.03449136938303622169):0.00515746861790409086,2714098142:0.00606257010882851888):0.01834870638806370899,((2843407390:0.02244348904732418673,2632158502:0.00595434503235095763):0.03167830968595858332,((2848856953:0.03679051204516580603,2840599353:0.01345996692589343166):0.01933374332922666375,(2714092663:0.04818655919662587911,(2846042294:0.01772824710102405971,2776460781:0.05311557939733657641):0.01750803664279694874):0.00773297470517842877):0.00598732655729172867):0.01816199745600040327):0.01105366112451474508,((2845986467:0.01104981690946517554,((2846024071:0.02824585487562409139,2636609848:0.01107293380354821936):0.00555416633906841498,(2633942698:0.00000100000050002909,(2846012826:0.04119271216324196794,2628330172:0.04233473713872432098):0.02298516859700299939):0.00555608587850437482):0.00557044833273102544):0.00551742937970600353,637452644:0.01110043599824742447):0.01727837015734646695):0.04136516334669075590):0.02229928047022699047,2579024716:0.01753869525227454845):0.14143628661618751208,2771975973:0.25045295153763980078):0.06853878737279686661):0.04239757663705512325,(2655300845:0.01550972846847896956,(((2834273884:0.01171430772978783452,(2843693951:0.01769353987998533231,2547373442:0.01166956437634702158):0.00000100000050002909):0.02268254883581894907,2864861382:0.03965836478404344972):0.00907588994655383376,2848515087:0.02933258035049174373):0.01047309141912771899):0.14552850473003908771):0.05716851374646726713,((2744818294:0.01323346677746852461,2795743852:0.01992922179992911991):0.19004672048449472443,(2775337562:0.03281877577665918977,2524300855:0.01582993949545729098):0.24345434750655323142):0.04382659010858921955):0.14216701889751218180):0.25101643449964311516):0.10257695245945573637):0.01456687920207665188,(650938228:0.12077658209489644525,(2778266050:0.25516142234598504501,((2839535072:0.00669979452280304501,2839526120:0.02207541442641500901):0.12900448729562474792,(2582878874:0.17383325296157844941,(2753203388:0.16670153788171945819,(2773017387:0.04584477293606819409,((2724704274:0.01092225525490942914,2716918791:0.00000100000050002909):0.08469346167360772282,637914980:0.05506616440637719656):0.01026966691449097795):0.05464556792623562892):0.03569075998185233800):0.19514624947719361181):0.07928515791588877648):0.07440970520547394995):0.33543208633602106250):0.03221352680273155411):0.01797647200791481492):0.09760678493625632446,2520606858:0.41773120924591911063):0.07016636459887087840,((2771542697:0.55305957157554530568,(((((2717784616:0.03166665188827246652,2717782754:0.01952047413978987012):0.20636475865487491355,(2779012854:0.02731431723759493099,(AH-324-F23_NODE_4:0.02984645310626274362,(2817777564:0.02430753002126209011,AG-914-C16_NODE_12:0.02227971167999139371):0.01301424743171717899):0.01854335330795453193):0.19153471377843239720):0.20518089165301445220,(2806835603:0.27933226587020010268,((2599849787:0.12830486833932217006,641432386:0.15978547844842280745):0.05478270182038507546,2525376525:0.31409154452603671448):0.02363324232734111477):0.08414492832316072812):0.04516880136920795041,(2788700620:0.41030637136623709926,2516946910:0.60830141677352600471):0.07328672206655374721):0.05916205219738970150,(2744675986:0.10714568390553781685,(2791950790:0.04319717183055570009,2532215481:0.02118579219842798428):0.12502731046351828192):0.28166632798007668059):0.03879670042338421998):0.00512489152258242472,(2786430955:0.36272303176808962100,(2585345173:0.15252964474815705609,(2551912775:0.18127838265143303431,2593181957:0.07746795834870641440):0.07631978621247535732):0.51605514101809457639):0.10407560754949557458):0.06223376559175226863):0.00966636639321860960,((2790130911:0.01378874571805068297,2790123836:0.01479063721703441012):0.36806437610813808048,2546937879:0.43437204981094640344):0.15318424773530128769):0.02586620362436367962):0.03607454162820065285,((((2839676836:0.55439908821937167183,((2685832156:0.04065323644920090101,2831741495:0.05560993395910999310):0.31070076568562476904,(640554843:0.24545810614289909068,(2756610298:0.77002677511389272524,2681878622:0.19403939428278368928):0.10572437246024474211):0.28912636584849948918):0.10770965553857232699):0.09141316700234985992,((((2571818895:0.03822508302659095858,2510788347:0.02835769516211515684):0.85672782674602820929,(2684795945:0.08206150179899034114,2774991392:0.05802551010533919806):0.17242042343748809063):0.67238343560666513632,(2771532129:0.17730262987689640597,2832098588:0.17844114483775344593):0.23631959871173660592):0.15682478660041732077,(((2566017244:0.03428011037322645227,2574448415:0.08981828276498943220):0.18718992992387764596,(2828366787:0.10879779090872866709,2585872571:0.10841291081687039199):0.06003645412104891693):0.16497836323953643523,((2735791127:0.35174711132726715901,((2603595807:0.26195371824841362507,2848493890:0.15208517229217943800):0.06413523320424710517,((2840044204:0.11653350172350193659,((2596824271:0.04406848175570646925,(2641535374:0.05252130800153503865,2571042610:0.04831836855807686293):0.04010878901515498030):0.14333387263289565361,2836992710:0.12316597296552074525):0.04920706174913197506):0.03618265280333436695,(2526044954:0.13990449512181296621,2829851850:0.21406871450038952864):0.24750357384764315460):0.05409936071814339803):0.02823943131037150861):0.02316593568683391474,((2828371462:0.08373038856460512935,(2619793387:0.10909649740567506360,2576845212:0.02412660459734543988):0.06431387219886906814):0.17531187977750811724,((2839979608:0.09638618567816736871,2514358990:0.11180738274550292011):0.06142098054190904544,(((2792252353:0.11550069985464346545,2834366441:0.38311304317108690887):0.05059733149068468966,2514526145:0.06112670084571362322):0.05202137984316563407,2792266269:0.12651374975706447534):0.06105746972396148414):0.17253723717969254858):0.04817473614390492542):0.11464967556338727384):0.04077806325185660830):0.06484094181218605368):0.11693369866591608874,(2806827396:0.43455344847789073581,((((2788071416:0.05331531812127122266,2779006069:0.02594546462785075197):0.57605663396294948253,(2667910507:0.97798575098851836529,((2789895270:0.24322960360537770885,2771867435:0.23590106608025071533):0.15331300980673961964,(((((AG-911-L03_NODE_3:0.18075118162840639324,2813143531:0.21139935834717424323):0.10975105726876478729,(AG-895-F06_NODE_18:0.22017312902840718847,(AG-915-A21_NODE_2:0.03587490831309016193,(AG-893-G16_NODE_5:0.04070742488425199701,AG-893-M18_NODE_13:0.05033592304275475576):0.00000100000050002909):0.22920206176285673472):0.06422940002317902020):0.06664199753054243780,(2817848924:0.48931557755304228019,((AG-917-F20_NODE_10:0.02617831891177985551,2813169200:0.00000100000050002909):0.34280426409124292730,((2778638751:0.00875780169481983964,AG-896-C14_NODE_6:0.01679397521616940100):0.18961943581154497296,(AG-895-B13_NODE_19:0.02904957210792369002,AG-913-L10_NODE_29:0.02613124629016113851):0.23479024132695611171):0.13275041740551707381):0.08738114032864668923):0.04622460706408927644):0.02758631120901236869,((((2817908138:0.00000100000050002909,(2817908099:0.00000100000050002909,AG-891-A21_NODE_7:0.02630007287375600231):0.01222345875739540288):0.45591348280670590531,((AG-905-N16_NODE_13:0.01227375621811259941,AG-899-B02_NODE_3:0.00787015564090135823):0.01521813962739729416,(AG-898-D17_NODE_1:0.02227472681311717245,AG-904-M20_NODE_39:0.00045158071625422529):0.00915113535476388441):0.35532236023234836653):0.13138070384909797395,(2778628550:0.03470351879139856738,2789874507:0.07969240943966536539):0.43685943127829524046):0.04551175282835243086,((AG-895-L09_NODE_7:0.01069045927319033258,AG-895-P05_NODE_8:0.03434968171824780148):0.22371917420820550126,((2806920000:0.12343690877495919200,((((((((2650139307:0.02659866460604116967,2682188894:0.00628413242043734076):0.02977330239143564233,((((2510235216:0.01281916102692341394,(639635785:0.00000100000050002909,2694924627:0.02970182661980461103):0.03396259336257190231):0.01926500100210591995,2843398251:0.07014830200574873054):0.00000100000050002909,2829972193:0.02964746517516185509):0.01737382164720428085,(((2832178642:0.05002356032519648249,2835133061:0.00593264223865905532):0.00723271962700261159,2805293543:0.02742678878367272102):0.02799674891338369345,((2622720172:0.01921914717052098862,2791946166:0.02489897169840225855):0.01243023467658037166,2595589698:0.02520608669922395212):0.00000100000050002909):0.01595900317247980066):0.01323053175062947895):0.01894850719260002259,(2585877165:0.05586605529813993415,((2694939564:0.08585340833833118857,2661074106:0.01567641234956772614):0.01936802117556148464,(2580991996:0.06642428864433218283,2831531711:0.06298809706782534934):0.03894136979795220083):0.01000530207809237696):0.01013693751803097960):0.03535462900919436602,(2599733929:0.02996107980801358470,(2626714261:0.04368760224129831365,(2834829922:0.04968480963566977715,2831809606:0.02539976961602223235):0.00708359832344847545):0.00643415791347213932):0.08299786894220545497):0.03152872198686531430,(((((2698405947:0.12125221516294119872,2758545561:0.20419996726927081010):0.04104380683210461650,(2789993968:0.16055328741777014079,2617673975:0.06883089595787289516):0.03055609905408813651):0.00784267410936899910,2617672127:0.05398949596681754115):0.03152931884448212374,(2617775955:0.11626013416627299646,2829992831:0.16163501832825119542):0.00767854872455088662):0.03568194040740259310,(((2791938171:0.01937808239151281656,2829988180:0.12031475919267312080):0.03681637941305947875,(2832773967:0.06856269032924475204,((2695030459:0.00990029731569385535,2631098186:0.02571599331880524905):0.08104877190803873310,(((2836745762:0.03784842861509391670,2752982065:0.05083300761774760257):0.07552849915284018389,(2677085501:0.08025839398739480213,2664116060:0.01958954291028957781):0.06356659484629338663):0.01348701254789857681,(2646473500:0.16618820155649810522,2701218089:0.11654126477512541382):0.04406763406185255916):0.02825792131086230993):0.03478974265964224905):0.01173434608095271121):0.00766581155172022140,(2789664697:0.09652833818231791596,(2541035928:0.12715400232675627690,(2651343208:0.02628559919998862265,2676841496:0.01849551578485246484):0.07788213748471051190):0.03481509118932810815):0.01588141209891204275):0.01424745323552579525):0.01748236597665777520):0.00683372442075415223,(((2776046301:0.14365269251243187321,2574316621:0.13157470838281151715):0.04295331289802861718,2623469013:0.15277072238797906323):0.03340365805777537056,2695084354:0.11927030762117950269):0.04018581154328190047):0.00886280819120708468,((2790319461:0.11243854383630287608,(2699774863:0.15821053879431165590,2735475517:0.14808004229917787198):0.03417291281650496060):0.06026158756969537261,(2676913975:0.14868229136163610415,2585042658:0.10114243553630425376):0.04261043517016607773):0.00610246634811396297):0.04259677737330849062,((((((2843433890:0.01214328828438845063,(2637052487:0.01220184519673888149,(2828478024:0.01803149909943475848,2792015110:0.00609120483843052143):0.00569317125640845818):0.00000100000050002909):0.06261612780257139188,(2620501007:0.04864709723730661906,(2790111826:0.00580423057986683127,2774650875:0.01214913605424048151):0.04235642086764565550):0.05663144721779448526):0.07974313515087752546,(((((2620098260:0.07424864911278736268,((2620523786:0.05326723090265373523,(2647620790:0.03449050718894779849,2729903015:0.07785040156087609520):0.03201826626592457065):0.03454882902777815790,2684617771:0.04202081961238226387):0.02181188048959788184):0.01837134732598855527,(2616721574:0.08576424248228455005,2730671341:0.09575990983160155567):0.03371340670047281995):0.01415234159016908085,(2583645568:0.14997409569265812701,2647585531:0.11101489706498181287):0.06545365728947478978):0.04142223866318606867,(2691035570:0.02725421542073858464,(2574317223:0.16860375532988408631,2653692891:0.21655763261878971382):0.04387051975551428673):0.08576916748871223073):0.03988280644163847560,(((((((2574250625:0.01799817346818549310,(2815354406:0.01942095369262247448,(2678680196:0.00000100000050002909,2776493578:0.02566774034144688951):0.01901394214643454747):0.00778638075131854804):0.01246447622699416342,((2814778097:0.00000100000050002909,2558538452:0.01990592753888771951):0.00615836631370104536,((2707822169:0.01328368514369723807,2629996699:0.00611762302889633409):0.03206079276371881503,2719802489:0.08589131418456469325):0.00479279671858469283):0.00700627483423372447):0.04354356213427838102,(2693016568:0.06054666115068676330,(2512536750:0.01922735753768101824,(((((640650313:0.03483506134548483568,(((2521657864:0.03753020717245891119,(2832666073:0.03897295403680760967,2648045356:0.01660929437298279757):0.01043366543450387381):0.00000100000050002909,(2715045817:0.03079630026075909008,2791899156:0.04390536273805165784):0.02229844596357421702):0.01476643533132411187,638929984:0.03057244429701557950):0.01325702656266134621):0.03853079001430585737,(((2834659876:0.07628507873752657376,(2840902681:0.01651919506462744616,2834190302:0.00928586021028046313):0.03656391945392944293):0.05790594446931947303,2524485050:0.10475744955435606354):0.04442401820156473280,2834654316:0.06187863180068887275):0.02500462166185403109):0.01627608502813808131,(2521634926:0.04683191888763792859,(2692597092:0.04300174612532284973,(2836642185:0.54266210891961652596,2836640024:0.01487105985263049643):0.03274427599314673476):0.01219797857013384459):0.00800801119706969801):0.01593045822242122184,((647619156:0.00881205150458591428,2715047786:0.01361221643022040260):0.02065930350820388908,2836642186:0.05678361079421891111):0.02092755464806669505):0.00000100000050002909,(2696487891:0.03512619399312876672,(2693276565:0.00000100000050002909,2657707955:0.02990766707630137730):0.06737114741569620591):0.02670625593899597985):0.00694087151939270022):0.02445263303539196159):0.02478180266288077319):0.03820013845982971751,(((2817799464:0.04553217268671226614,(2791870419:0.03589442524842112459,(2817770658:0.00000100000050002909,2817787887:0.03353633586999228700):0.05822944267271838031):0.03092187712953695794):0.16036376433951637921,2623163512:0.23017390874185830740):0.03875156936625910598,((2689845121:0.04036625266113057914,((2730682715:0.01210580526850672280,2806929059:0.01175562400062471827):0.02374293868059810034,(638005221:0.00262037691105151656,(2818140499:0.02390503842701735202,(647803856:0.02930754742227089510,2504809374:0.00709040952927899020):0.00851753251668645357):0.03944749418130105711):0.05362492192694225113):0.03717502893102092587):0.05866918077241776996,2715031942:0.24297243102093321609):0.04049113305215555625):0.05022625673855367345):0.04942154826195031825,((((2792419005:0.04186616135408192246,2715062380:0.08654031761688558977):0.01058746486124397153,(2725531979:0.10842013350122141346,((2728045129:0.06605325713703114054,2843424351:0.02602050370057836653):0.02121687354031841569,(2666093926:0.09645002426032485421,(2635753234:0.03506207523472386345,(2837127440:0.01330158081628197465,(2715023284:0.01309238274407434170,(2837118603:0.01240213396717879633,2715016108:0.03077820143634215147):0.00000100000050002909):0.00601821838772644783):0.06258187308627664869):0.00733403688521289902):0.01762109229580233888):0.00000100000050002909):0.01033929009011314883):0.01300695460232412400,2598758844:0.09267432064521480273):0.04381820833955098193,(2698137004:0.02561054399952034447,2834210598:0.01014536571828742947):0.08562463730690791919):0.03911204134465564447):0.03983566883015142446,(2617889630:0.05923414794350941731,637287962:0.03284075553905792255):0.06149246982139416201):0.04001775041401206545,((2742838685:0.01883793896512010041,2684378755:0.09931342860646036330):0.07630666859529115775,(2622865031:0.13347920092387299817,(2616592413:0.11985935844757586444,(2727917749:0.09242667064273726862,2837658784:0.08156587855616842520):0.01522062964866129076):0.04106809797594674488):0.05260708123846321443):0.07110620315487942156):0.00000100000050002909):0.04809996829969675342):0.01196016249771931182,(((2742206947:0.03811339021085643347,2620334135:0.01293819843189528314):0.07109076158345545293,((2623473009:0.10994636115846705138,2728742056:0.15491226514452924312):0.12481333081958420617,2792401231:0.04879940149766283375):0.00923670434651383682):0.03153685505158770191,(((641155695:0.01924635304368351937,2701329597:0.00000100000050002909):0.07238273855530998058,2730461720:0.11769683621309856569):0.03328308792820107442,((2838955420:0.18104509816783004306,2837137234:0.16499167924018720566):0.02889428749619430206,(((2789638643:0.06051858199124433152,(2840909959:0.18412661268867400177,(2523945758:0.19923741224426161356,2790786304:0.17000987461917996257):0.04931394677387098552):0.04440671590150072762):0.02326073230296379565,2695076171:0.16717317698340494747):0.01561213345603866716,(2694985420:0.04837764133645146986,((2620436394:0.02962353778079349423,2742367353:0.00000100000050002909):0.06128877809663922649,(638911370:0.01784287389758886649,(641133257:0.01822343539242440857,(2790781495:0.01836862419674534577,(2579755137:0.05837123692709404038,2518557054:0.00000100000050002909):0.01692410481507933620):0.00762482510980090709):0.00769365613024400579):0.01607186190656509708):0.01998968738167532233):0.06603952573206284260):0.03560558611509688498):0.00683085543564463694):0.03931219185909786556):0.01726249409933971329):0.01720450634764038311,((2778045026:0.16424396856377249110,(2831394712:0.12929249352163266207,(((((2844189968:0.01074022180117933586,(2519254518:0.01752407219138706063,(2557389383:0.02413508435245545480,2775390416:0.06511588488226900673):0.00631259766647741284):0.02126909632493066346):0.08139619999821336160,((2698720950:0.05473658732236947461,(2752990251:0.05896484020255206293,2832267528:0.03868712206964819433):0.02170437850281096634):0.11347700608727338822,(2844184744:0.02503413631939901962,2723110257:0.24522950305066981702):0.08205593412067371806):0.01602518047359155831):0.05081551008266638192,((2623275447:0.11595099731478211713,2576119658:0.10607824621588712866):0.03751310876583383719,(((2622717374:0.09604723033374645835,2512597627:0.03039432378429897386):0.01449452094935773858,(2832668926:0.03667207876824155055,2737514384:0.11431223236917260888):0.01993631323779072873):0.03245983416767893315,(647644677:0.07302479649538276552,2510757920:0.04303238698953963659):0.01755393150894381943):0.01439299508792532545):0.03502005206158523981):0.00907783642733170706,2517497890:0.07651208020034924728):0.02654290257098483596,(((2790906420:0.00748762290712631090,2790930730:0.00998385980569147478):0.05538869691424971875,(2623261802:0.03242753252184540219,((2790926746:0.01299729220735194694,(2790919854:0.00000100000050002909,2790916100:0.00000100000050002909):0.00216118174175667808):0.00521599713925466509,(((2790910207:0.00000100000050002909,638832618:0.02373106473231557934):0.00000100000050002909,(638840284:0.02446984253547371951,2790915122:0.00628026528164865767):0.01096824488384101452):0.01381934309511123789,2581958292:0.00609039340138438183):0.00000100000050002909):0.01089141710901436744):0.02575681553543730101):0.04316004879056919291,(2712501649:0.08750400871625393928,(2710622517:0.10305065613510627776,(2839519226:0.06895396474598806946,(2731934301:0.02391195909992376717,2835145557:0.02712232988395960748):0.05853776128947471569):0.02971283868970534675):0.04869661175415156834):0.02029984508799404647):0.01703177873163943742):0.03580870843058753250):0.01367883466764358534):0.02964304964611410090,((641466294:0.04007005173459924491,(2635363183:0.02959210319263582203,(2742295855:0.00671082277095952362,(2841331147:0.03215639564621062402,(2616692406:0.04601330282728176291,2742160159:0.01500790847032046522):0.00000100000050002909):0.02054102993729649621):0.00090698106629659035):0.01201985622911598203):0.14956481595071413615,(2775231117:0.05243298682833512359,(638900931:0.03495749956463759661,2521727983:0.02278281036020522385):0.01427634694157000131):0.09804679209887436075):0.00911918713378259693):0.06225783543191482083):0.00512897607856247113,((((2634643736:0.29168613593444758791,((2835215797:0.09894681026750298813,2676890162:0.05850415630282678608):0.13814770366911688360,(2565720849:0.29896858432924844351,(2727933275:0.04456376105558714634,2791985396:0.06093485958418873999):0.15494589430846403277):0.04088683895541103674):0.26858195243424398679):0.11200900591482300384,((2854650276:0.21890722180400432051,((2837586465:0.09846936167600252310,2609106009:0.06190016015986905817):0.12145545286024916898,(2841905393:0.10803664712860983066,2831950024:0.07496861501859827803):0.07065216900272809630):0.14020615548453094212):0.04328597838403205195,((((((648930223:0.24641002326558469893,(((2597207816:0.03055640834495554001,2835165901:0.03813138269220794907):0.04944217759356393793,(2616253439:0.03374843777618963259,(((2833182263:0.03044358719681262634,2521738147:0.00000100000050002909):0.01365744855874869920,2836775229:0.02586335160915267939):0.00716751291724667360,2642638032:0.01170188537396029543):0.01162730826637120921):0.12625708898600912500):0.03460229913144217961,((((2790385656:0.13979672488253203078,2789636813:0.10839620960801261973):0.02758082476877717071,(2790461028:0.18146192532620350479,(2710457589:0.12494099041570067010,(2833736187:0.12083073398357883910,2839752583:0.11997540643308272912):0.07121762601854998709):0.02987153041330070299):0.07604446671073754327):0.03970778709301110015,(2847273825:0.08822632557312996837,(2715500879:0.07987252246434316250,(2524265616:0.13194415529839911838,(2836877461:0.10683962149915823825,(2831642891:0.09041612181083055755,2831673538:0.04715932917661035811):0.04109732585320050036):0.06510171767241758334):0.04574125083764827432):0.02692102936507323810):0.03794218537548382092):0.02232348883449736601,(2843099354:0.00000100000050002909,(2843091896:0.01270395539659803508,2831508923:0.04228839503446447934):0.01595450811823311346):0.08209861006833718555):0.04482341935163746544):0.02243333138512318761):0.02493860741152850377,(((2841595216:0.07875180129145688268,(2646234318:0.00680005993770588235,2653334587:0.07335832635192911233):0.12835593745650206166):0.10957004575648875144,(2616627177:0.16536558103083706661,((2724056092:0.14694442097953033799,(2602131306:0.05801991374160193893,(2664250935:0.05184729447405363872,(2843012911:0.01072821161411824029,2835251393:0.02731648645852276236):0.03961404478919386407):0.05555173490131451453):0.04887050476858900011):0.04624825568044530627,(2741028793:0.14549325715173111462,(2740539005:0.13281356953253517506,(2741177753:0.06573708893104777962,(2654859087:0.00655920449779223615,((2697909479:0.01189476515269685675,(2701392774:0.01752014172221845467,2579169898:0.02058201743965651018):0.01277782253436134975):0.01530694498956349306,2579115293:0.01754259937450385054):0.06403016152659447846):0.04668929547745957059):0.06025756332056265985):0.04363672961968109026):0.02466176786993630465):0.11378853165444734186):0.04168162061166948151):0.04037102174450907938,(2834597354:0.12370617487650853450,(((2528274918:0.01308878060754545963,651452996:0.00628272887841339889):0.05759157562857553092,((2724870750:0.00658783294540696805,((2599009907:0.00676871180505961550,(((2834579032:0.02599642212833635016,2681873250:0.00637089714358679733):0.02145966785661560655,2855059648:0.01302853384310106305):0.00000100000050002909,2715495542:0.01926449641109567387):0.00659045879615398345):0.02027743338686134600,(2509357723:0.01952793562423567331,2504981585:0.00666458941385497054):0.00633555188547345501):0.00652927058714090295):0.00674617538498597374,639772084:0.01298384247717290600):0.00839599565727662707):0.02071609642611848753,((2684543684:0.03611318753587762498,2525539687:0.05654058103817900804):0.04259553310125127612,(2858321196:0.07134772368519937125,2843177358:0.08787361035969544487):0.05718795772679277634):0.01652629245308843281):0.01434842236579459557):0.03357311498992001514):0.04706699141845119977):0.03399978690726215835,(2529190682:0.10194400702653395874,((2617972225:0.05208017244833518244,(2735527029:0.01268045713275166991,(2617826433:0.03843627165660397360,(2729472194:0.02044065295428430795,2805077721:0.01883906758518026983):0.01305136003201254162):0.02721601623911243037):0.02210464022461764919):0.01933102036775641297,(2737641840:0.01175526911504630977,(2520218545:0.04068898715248382009,2616711136:0.01932812320307487897):0.00706755316917091151):0.05071809751280009770):0.11852370133054737633):0.17466792596707003682):0.02068669766203099294,((2770174990:0.04715515877415502738,2694812544:0.04136455086072490794):0.32685092987452840640,(2595613786:0.16070547854712369240,(2619359427:0.35909715508870576617,2776030317:0.18353597492009285364):0.04862012923758571997):0.03416477968234672008):0.00855048311515139992):0.02477981911505126866,(((2596934718:0.18827212191457809443,((2668027006:0.14129306614046630020,(2817723238:0.04032778821393450536,2694870268:0.01453062954379824752):0.02847760036292189614):0.26754278575758078107,2619187918:0.18533787233303355979):0.03759751355597928946):0.03874459940532420932,(2548753575:0.42792208716986818162,(((2618006994:0.08906853891838641124,2727849076:0.08115410119853772031):0.07976166005765009115,((2684565038:0.04032875338625784706,(2855026299:0.00000100000050002909,2805401820:0.01857843120083652391):0.01927535415959903339):0.10774140304385497469,2676864170:0.15669765111651393075):0.02840434220439327917):0.03996735460542916868,(2753496895:0.09073936226124561244,2846710005:0.35222338060220775846):0.08438676678706706624):0.13319345327476081464):0.07684257405539771102):0.05140234210821632843,(((((2609090507:0.09527487090094112487,2831658372:0.09906135141624983209):0.11089677958460562868,(2595603566:0.10636417880313757400,2595626248:0.14254580644131950584):0.16230955994133475229):0.34707974275290448540,2618002034:0.10485859594270172113):0.08226210433240288555,2739619047:0.22129357571221333623):0.07341327347207500520,(2795824146:0.10482578411024391640,(2828514841:0.05016787173400923810,2832338623:0.09213044041189139000):0.20092357225242710173):0.02246733494208029425):0.01770589418149140504):0.04149665674111848584):0.02508110893419740819,2688630966:0.19046993550597454692):0.03487058056012495855):0.02241528379385845579):0.04991006355467085542,2635338058:0.14072688548412939924):0.02122817472001059177,((((((648278404:0.10037338560418211653,(2545719417:0.12807489944141092764,(2664220490:0.21757493228809010599,2790325661:0.09865479917709084334):0.03743180346955012061):0.04455326428172209918):0.02546853026401293268,2840884226:0.11171275875369066077):0.05006566651404445456,((((2609117345:0.08705787386109009596,2609097197:0.05140343745586995611):0.06605522928735439725,((2610985644:0.15447154829519285646,(2523512070:0.27236659113422467815,(2792222272:0.21823977888374879175,2635169054:0.09455995698281577377):0.04457603862917514786):0.03838281018535333322):0.08213502302516413611,((2700157566:0.19963957187272404759,2832848777:0.16462191800219558302):0.04491237860011215027,2792569880:0.08465533072170654261):0.03351599022642903075):0.01291767163052653759):0.01408401633852128867,(2837360113:0.16548682761922778317,(((2758479748:0.11059900193738110563,(2790136940:0.00841518310008965154,647844058:0.01361720598081447853):0.03392774667606613531):0.02745063556995679110,((648287353:0.01218768470812524318,2779695869:0.00000100000050002909):0.06889406871629011331,2616587130:0.19560483242281337390):0.01251947979446275255):0.01439704682391636757,(2616570156:0.10417536400599601565,(2620101665:0.02842995565577177697,(2832938527:0.03469087938122777243,2746514167:0.08968121868590180068):0.00854587485295096178):0.07488308908136319386):0.06398745219803633755):0.05004729033335705152):0.05071010189324536011):0.01488987957583807163,(2731938015:0.06172182529446325339,2685880921:0.04307581367218089180):0.14269178607613663967):0.02098953513696243112):0.07063791696602403358,((((2795813516:0.08981504932256566265,(2806258297:0.09313017907869181045,2795699685:0.07339763002774982170):0.01833568736805198801):0.02660572928378579158,(2706038960:0.13389420642644350723,(2802441454:0.14862398291212483570,2795763322:0.06972240937474812050):0.04354648895487874677):0.01457884330298522303):0.01941253196557270883,(2735526018:0.18369760818834160454,(2735940585:0.03174087543391203303,2834456021:0.02197233219047870639):0.23254938988878540163):0.01260194283366437157):0.02092452158742358695,(2695045874:0.20461670944605886424,(2832214172:0.05978310328075098906,2582565985:0.02108894638504390032):0.15476620021664208582):0.05871052958311206993):0.01498889870135353998):0.03019545458475160482,((2790432533:0.20301332668366625644,2839785922:0.18974651114329427193):0.05655952025075070000,(2790673787:0.21295457409423557138,((2830029708:0.00435478467533722928,2646751044:0.02023988979366156057):0.09143481886782506285,(2579418682:0.16399876021586337616,2791918690:0.12747328021157014466):0.00524412696938795705):0.04873027292423345869):0.04783897514049725158):0.02865392579045390742):0.04474614289207230755,(((2664194708:0.07827279787830006275,(2646927229:0.05237369308190978345,2558679057:0.13342562640058433510):0.02596484196295206076):0.01640950525555250755,638883126:0.06828589726018167994):0.04892319860974295859,((2837372321:0.03482508634754283294,(2724219797:0.04478945334554437774,2527027813:0.04713800865988831967):0.12886064879357075896):0.15310592279015056150,((2746670872:0.05402958370417321188,2831520235:0.06221863501091085685):0.10725884110505889968,(2789676545:0.12325259195723155259,(2609137424:0.02567444405769636617,2756774660:0.10021107447739285856):0.03854317850089114539):0.04533265014181696306):0.07996002596625297054):0.01326553263395111731):0.05078620170097201958):0.01988615238076320291):0.01945864797264812776):0.05531434264994259525):0.05481350356967807508):0.06252715097888060514,((((AG-919-E16_NODE_13:0.02011350256984041282,(2236277956:0.01886563752951102291,(AG-359-O10_NODE_2:0.01117485780013975118,((2717775883:0.04797271058431439028,AG-892-C19_NODE_3:0.00000100000050002909):0.01629764627866217563,(AG-892-I13_NODE_7:0.00319441912705617373,AG-910-E22_NODE_7:0.03122470946284041510):0.01450137926665818859):0.01565975825060589299):0.00352819307678460406):0.07984407603759972882):0.25780717395801910907,((AG-893-B07_NODE_4:0.27695644661556473309,((AG-909-G06_NODE_11:0.01748639894083357793,(AG-893-N22_NODE_1:0.01158623045393378757,(AG-920-N08_NODE_1:0.02258850683237181856,AG-359-C09_NODE_4:0.00576627453031037986):0.00674927965050408241):0.00000100000050002909):0.01895676648290511163,(AG-414-C04_NODE_46:0.00000100000050002909,((AG-916-A10_NODE_10:0.03479771145011983230,2503353281:0.00000100000050002909):0.01839085988226025689,AG-905-F19_NODE_8:0.01307211170143657113):0.01882496260791767517):0.01286264234967857828):0.22807599244866116894):0.12522636565253200680,((2788489599:0.00000100000050002909,(2807578369:0.00000100000050002909,AG-891-J06_NODE_4:0.03004864074120446038):0.00863709016166059294):0.02114038783326356585,2788454539:0.00000100000050002909):0.62289322607832386947):0.03737600924692621729):0.26809636179874130057,2743789628:0.26067672204175545980):0.10489079111394589150,((2838011840:0.05350261382125132831,(2831848678:0.03051144106500411693,2831728283:0.03403462171456266006):0.04094318060580273005):0.18971799109215176093,(2790770107:0.01818344045141132015,(2790777959:0.00000100000050002909,638836774:0.01715104645823116447):0.00786816441176235726):0.10758869053285315120):0.06867850587623584857):0.05131368533786008490):0.04895005174255268043):0.05718920248253741428):0.08545622382641186732):0.19101268729149797898,((2631393729:0.00000100000050002909,(2832233058:0.03338783458566758205,2635941946:0.04225458546100033241):0.02846205380040820257):0.24759165765323695729,(2792518535:0.09043088359287865252,((2790854136:0.00000100000050002909,(2790862090:0.00000100000050002909,2839175826:0.02958991507523633241):0.00000100000050002909):0.03445353647881622267,((((2790860102:0.02530599319620140120,(2619343781:0.02705586245080400173,(2829836328:0.01467901811540225920,2790855244:0.00000100000050002909):0.01437865549678829340):0.00485451443576074074):0.02034025277518503039,2774820276:0.01042010198288296358):0.01768428627081964147,2790873385:0.03360461977298933450):0.00000100000050002909,(2790875522:0.02643323840530998822,2725494550:0.01002937262556321228):0.05975548510283747866):0.06794404421051630782):0.07716842867045206611):0.28552137820127221346):0.16952049958038106769):0.07731447004638479503):0.09382670142630698817):0.06413155951833084123):0.03307689622499398324,((2517134801:0.63359219286322254749,2811889336:0.46671666424738322831):0.15352847761456875353,2752709475:0.46427343331497727963):0.07043876614237061518):0.05698932748298043971,(((2516653867:0.41652913999445251303,((2579132363:0.05057394739060334238,649744990:0.02315013876396024642):0.30368074544530743175,(2758419122:0.26125387030598001825,(((2841046307:0.14546220803776116481,((2837251736:0.00000100000050002909,(2735929294:0.05482629497186047862,2624438392:0.11473278907533482340):0.04443836828758124941):0.11558166932477460798,(2619132019:0.17528359605786145159,2837188864:0.10178117510038622862):0.06307313979195129650):0.03801125798873775108):0.17444234483903681143,((2643758348:0.20775035200760613718,2832911017:0.18354468257042960699):0.25418616051445985793,((2539113687:0.06446714678134760068,((2861716801:0.05598342212287073932,2637583321:0.02775870362017078888):0.03355090361521870929,(2790827247:0.05742176751128141160,2573518915:0.03426093252969414360):0.05353455527759772709):0.01339486645614550164):0.07004688702012318302,((((2715902947:0.15436272332810282992,(2861712012:0.04852676466735627442,637924394:0.02099553458882437093):0.05625034932364215978):0.03812445671633517275,((2569148629:0.00495457451689719757,(2741161533:0.02863287918786781849,2516721766:0.00000100000050002909):0.01787935425246652346):0.10804484458574677153,((2638488277:0.02309172779347102439,2844135208:0.00000100000050002909):0.03692787229025758927,(637885995:0.02118150192675059482,(637964031:0.03219112435904067371,639320739:0.04206711282693494092):0.00900920176415531335):0.01775077234763518946):0.03315031270831411692):0.05030117289212413662):0.04319372002993392828,(((2743553586:0.04310207218436301613,(((2513675193:0.03453390981313628899,2524468494:0.04119039070090128873):0.06015210423107778676,(2513888263:0.04954904701577805826,(2509152075:0.10784664005573343926,2820117477:0.24373425412942759105):0.04270836008407937617):0.03894209572541156017):0.03325734253614066188,((((2733939419:0.04493283454628831108,((2876810541:0.02865509768724789491,((2733977318:0.04642990836910143582,2793076388:0.01124009510675911747):0.00557168025344867944,2733958118:0.01702584174781425486):0.01146935833759928254):0.00000100000050002909,2651929525:0.01122953403436240463):0.01213454690816022190):0.00543395380551120813,((2522997621:0.03590904567730129199,(2694653033:0.03739969021592358389,2690690380:0.02244370274983605723):0.03896188446101493674):0.01567742126007569403,2847901792:0.02115073986992739227):0.01369449131762472127):0.02327536156895225472,(((2698418462:0.04727296200487084155,(2700448839:0.07734214196129848840,2698184668:0.05792351230615064295):0.00789213611118261445):0.03057366283868308623,2700934339:0.04078219256249915325):0.02029176500812002182,(((2636601019:0.21529839750600732184,(2685529242:0.00000100000050002909,(2760291243:0.01123283177338036364,2603859969:0.05121212512445158516):0.01089568495433122092):0.08384874823859896076):0.09917037642260347063,((2619768711:0.09735303997073831150,2562185549:0.04714631838539330710):0.01555705955855820645,(2695379942:0.00000100000050002909,2743997757:0.02253833888185037548):0.04653866792551185350):0.00000100000050002909):0.02288409700430240473,2751130974:0.05377718776914221926):0.00660910973227445825):0.02817983703611833327):0.00714971154334245306,(2723846852:0.01161562779490475303,(2733970498:0.02856827578728647621,(2513697960:0.02293556264895832766,2874611188:0.00563995980797754766):0.00000100000050002909):0.00563098624072532004):0.01143183312230857708):0.00694970998163743549):0.01954245011097240428):0.01182186761006137100,(2728752611:0.03424647231498552380,((2776816856:0.02778254780813937605,(2693396381:0.01749675419374481858,(2524537593:0.02356296851832916789,2793066316:0.02835820663468862149):0.00445264659339009942):0.01135942498856854464):0.00000100000050002909,((2876797440:0.00561153059208350027,2671120122:0.02255433919771654416):0.01122345794164338224,((2655404205:0.01115406837532503630,((2513857810:0.01689289585338114158,2659733383:0.00566441604396262805):0.00558709076683411906,2665776871:0.01112949183309535836):0.00000100000050002909):0.00557957019789059264,(2655419281:0.02279838475111589310,(2806518986:0.01231113046592745633,(2636526526:0.04695481299253156243,2641673761:0.00664897204070639611):0.00561430885815601341):0.01050337610984278594):0.01119448556598719863):0.00000100000050002909):0.01148912830596901177):0.03638505833367184500):0.01938070060719486454):0.02444526046174144013,((2553991108:0.02696736510807619738,((2516709023:0.00564550177824828161,((((2741182292:0.02948014276923033999,2849995677:0.03481497673951130384):0.00000100000050002909,2516789513:0.01721194070029739842):0.00556310506368230817,(2645842917:0.01701620330390864536,2838996028:0.00564967458130074401):0.00000100000050002909):0.00566546027140281665,2516774249:0.01122647391724025667):0.01711174525055587925):0.01481582401196659439,((2516725542:0.00000100000050002909,(2516756024:0.10576449828355941052,(2516733130:0.00000100000050002909,2516760233:0.03989621068047074365):0.00000100000050002909):0.05898154652880723686):0.14068089398212985097,2516703277:0.00000100000050002909):0.00951323234440788409):0.05179027733861962107):0.17408317432842770889,((2597917263:0.10412552041011184645,(640560573:0.05018595932724251307,(2598003778:0.06089246232044769752,(640522880:0.02021529352372862520,(2514296532:0.03648642317081940423,2519436406:0.03572607434170960161):0.01623610255213948222):0.00000100000050002909):0.02898951518638993169):0.04429826186773587471):0.03948317609371299747,(((((((((2596981014:0.03372181542056745807,(2689719204:0.03334619326673245177,(2702566476:0.00000100000050002909,(((2648287812:0.00561355328911652615,2874629439:0.02224586894384537883):0.00039593917609425993,2702571116:0.01600171456035492934):0.01066587832379656438,2721442691:0.01061463112975549045):0.01122381219178448901):0.01677542070934614007):0.00000100000050002909):0.01647764306438111170,((((2513649380:0.00530072501168222122,(2524438712:0.01658678045867928094,2745080500:0.00551846747614582155):0.02788189612121685923):0.00569599203272818256,((((2844316117:0.03502295772861870049,(2647458210:0.00788956911528879319,(2653852265:0.04194007643539599678,2847949209:0.02361948894105337163):0.01088890742965050243):0.00000100000050002909):0.01218130165490085431,((2743544885:0.00777694738854690232,(2653887253:0.03480347856275402274,2513638467:0.02493514447692524866):0.01825824911652034269):0.01476100510987875432,2743536016:0.00000100000050002909):0.01666353922602739276):0.00000100000050002909,2514093501:0.01653788517470381261):0.00544089401137256255,(2507504597:0.02244351310023618221,(2508694875:0.02227196982996442962,(2508546025:0.02759023108100456395,2874595522:0.00000100000050002909):0.00550824091233960336):0.00550322338806243875):0.01657059797361298131):0.01111987061304497287):0.00000100000050002909,2656918595:0.03341824996657600383):0.00000100000050002909,2609563148:0.01653282645280614027):0.00000100000050002909):0.00551679607752984021,(2669546133:0.02254066935192632418,2847931813:0.02307522386098447356):0.00518156955684959640):0.00000100000050002909,(2876765896:0.03406757181900409853,(2657053342:0.01615011407886598332,(2678669423:0.01118188343657773066,2778127879:0.01122390479242864683):0.01225447709677093301):0.00557794769292011602):0.00620733274473898346):0.00551234846694483201,((((2842044161:0.02910604089922812221,(2529391099:0.02936190448272827519,2874621504:0.01737480219056944039):0.00511498151090543970):0.02310505353944006940,2874615918:0.03475803580016472577):0.01095108232952738368,((2511393412:0.02802694627772940941,((2806491542:0.01098642901386749984,(2799288746:0.04446313622162688384,(2683163628:0.02773441505504101873,(2670384698:0.00553167911858574394,2617377010:0.01649909462521256462):0.01096358742198621887):0.00000100000050002909):0.00557205953741796763):0.00538780595475783514,2581468554:0.02227675069425241738):0.00567669896053782635):0.01631556847804075533,(((2513626534:0.03271492923579908535,2524879955:0.07918170462380826058):0.00781963253939318807,2847921654:0.03765661251411311916):0.01121313321589809467,(2806371508:0.03016953038824542188,2841963052:0.01123001870274131439):0.00501263541131479005):0.00604842984980723860):0.01135772502582372591):0.01104667149833968992,((2793063554:0.04862736498286397702,((2849082411:0.01682441986454709729,(2691217024:0.03431388960411208694,(2847941501:0.01685360992186517998,(2514011033:0.00605674023440931977,2841979761:0.01651771069850693080):0.00573178386246222648):0.00609964107936171451):0.00574477298514205776):0.00000100000050002909,2844527812:0.00557481941827911616):0.00877083560093036910):0.01341646348491723310,(2513699396:0.01692480711989947928,2784210517:0.01113155878847588327):0.01662827296582665773):0.00045637903265099771):0.00557731473393832666):0.00000100000050002909,2596847351:0.02823535104757771835):0.02539308079742638030,2513714769:0.05158946204928319818):0.01977750585258602686,2566084774:0.06678003285693709379):0.03265456878988333422,(2524441681:0.01641252392722747713,2745075754:0.04269185047613931194):0.34717867644986971642):0.03420458083538237964):0.03275075637207738866):0.02746213140235380032):0.02703095271436322181):0.03847046809773388421,2579239612:0.13014982112613168730):0.05371380487040795793):0.07918273592873978362):0.04303576714125066649):0.04357070401375531116,2686605124:0.31589922424403360512):0.03712776015090870491):0.06275427841002037543):0.02741906433238678470):0.06284067948149292537,((((2565981382:0.03748369166985664885,(2832611210:0.01674880627928020116,2832189924:0.02417273195800989649):0.02259494317404449684):0.28780767440591342732,(((2829734790:0.21355405779104771891,2798971959:0.21577039912502338215):0.08603773058325726864,((2723712116:0.00981231768372853828,(2616249398:0.03741476480262434512,2552816967:0.09287814229623649054):0.00000100000050002909):0.12922045922104485882,(2828470022:0.29153872003254088785,(2693431147:0.51845127002062785238,(2585245697:0.09473310585608757384,((2521633053:0.05127934902219884183,2525760364:0.03416174661566091786):0.07917632786486475394,(2829897007:0.14725638024788786917,2832473408:0.06591463010011872070):0.04898534381300200663):0.03873538514504434177):0.11377898994409507694):0.05310557716594151850):0.08319602503447470765):0.06786202930827868463):0.02974597283769381609,((((((2855938599:0.15632704790435533737,((((2638520070:0.01917102933863243375,((2635491455:0.04276476690333539527,(2733633243:0.02957117250650042467,2841518874:0.02124084349259744431):0.02329306339087399910):0.00000100000050002909,((2690945882:0.00887778888730138792,2609503594:0.04423390344431635951):0.01912533948841933437,2855959542:0.04058570103427266984):0.01430110626630110536):0.00624638375794642296):0.01835238494938170803,2593310904:0.06484614238103404704):0.00000100000050002909,2839311870:0.05324662699646561664):0.02542594683214702278,2638635825:0.00000100000050002909):0.09960835072404719548):0.02901231951780542523,(643601861:0.05057733133697757399,2545678540:0.13170161969001903390):0.04650986732636439025):0.03086588287286815696,(((2724788516:0.04960386534246442186,(2656949537:0.00688793274559452214,(2640857855:0.00000100000050002909,2540446063:0.03575164719678809028):0.06924591752277038659):0.01943143096556843030):0.02696081680894941990,(2653841624:0.07356186383790387640,((2608531379:0.01710748730042432886,2768587067:0.03878376962985404658):0.01453729207564345705,(2723015302:0.03202269085732086656,(2593299138:0.01911654721637340293,2608538034:0.01278418970041747017):0.00622441224938348036):0.00651144458538004990):0.00617633200212919058):0.02088476044182505098):0.07708789261648667235,(2574216359:0.12865711021762224475,((2546997452:0.01189751859228811541,2645311302:0.01140931207651652880):0.02775659930793138511,(((2645035351:0.07660247028803657265,2645639570:0.09811033715363706720):0.02599271751286852741,(2645634737:0.02143894149777307231,(2738747349:0.06336334380816824319,(2645020061:0.04216956692453823624,2645392193:0.01186663788995944921):0.01715761822493915012):0.00913828797081900172):0.03831657292203293624):0.04838330054005253456,2645303572:0.00615981828665872026):0.03038288923013003281):0.20368843226231791999):0.07875048906522430503):0.05560365371077630181):0.19591584952252705243,(2624387378:0.36278879317429230111,(2776314564:0.04670172171908317654,2834384429:0.03144223063050657907):0.19242248298823413921):0.07962031295564701849):0.07210476664919299172,((2508734831:0.04250460353330758057,(2596959496:0.05240778872717072323,2540898139:0.08053697055069891642):0.01542129783145371018):0.17054172825364871668,2804881761:0.19558744871613817362):0.04802864140126568426):0.04758681569531421351,2523197115:0.28319475012868577934):0.02063783837144071709):0.02573101551134312007):0.05962450930370227775,(((2624431153:0.08973962615150617161,2839211049:0.07808132730189697168):0.17930429411005244233,(2838909414:0.16183511492294044842,2729895634:0.23024625902514692100):0.15621168378082220252):0.12624203882045387237,((2651830497:0.12283662713196041860,2836754958:0.17006625718863296881):0.23214081797286278963,(2790156560:0.54257247299381927697,(2690557329:0.41815413927606814859,((((((2865259685:0.07669662600748040904,2645082403:0.05922505268927767685):0.18713119038234446445,((((2638596911:0.09100974067919116728,(2744867066:0.02787294259911105368,(2866971815:0.02365889336470636956,2851147249:0.01567624522028069484):0.07076173905764854277):0.04494232179926041515):0.01135371703377817225,((2849554894:0.04063137688736322140,2843373175:0.00762955912877174777):0.02051244272405905456,(2849566864:0.01117939485495624691,(2849548398:0.02248501835341902913,2848780915:0.01501387457219464233):0.01629299802285961996):0.02486373126527654381):0.02093613395686125256):0.11871690149515280732,2682184074:0.30242359006223823448):0.04510799090867742556,((2774845036:0.13619856557144319198,(2821317671:0.25075025072239781609,2508677274:0.04214775146018089058):0.01660703118822394464):0.04294548020816200962,649750618:0.09119084205075346505):0.10200341928308580275):0.03458361238592567305):0.02201987801079723431,((2820843898:0.13056075658773938497,2820926938:0.12336421679522729944):0.33379286711394712261,(((2619202539:0.13113946095203005138,(2603111778:0.24872378963342439695,2866920939:0.06904125227631542627):0.11916224041606669759):0.04128055503542635979,((2765631356:0.13545857502142272244,2861972732:0.16748708075852788979):0.13791804231526413882,(2642615116:0.11066651992577379582,(2718449467:0.08309921546660259395,((2686643161:0.06849100869065362363,2866220753:0.05612137561510131128):0.10496301005972125120,(2868334479:0.04707588859949732307,(2866024137:0.06551633426072468736,2868358389:0.05981912582908105458):0.05031519096059421103):0.07019280748679924964):0.01689900441687368360):0.04202962258929119482):0.06155531989940738608):0.08890485714168935849):0.05845672566759530647,(2733070068:0.33956824450873063226,2807064089:0.45078174714081697960):0.07668732210734457988):0.08461384915763607573):0.14677001785289431335):0.03933635375705558240,(2820846414:0.26608072832403978358,2517423804:0.21529616201939727471):0.07488434314598758912):0.05831673291411611920,(2523353324:0.09495256983103099457,2573477271:0.11187803368860696485):0.19452527159591373462):0.08179609693811820681,(2719367530:0.47749477798552986130,2877027533:0.30401418943108660109):0.07229472934976446941):0.38339248255111602059):0.10422415094137842118):0.08810606881621586839):0.05672159273593335022):0.07429898172668088219):0.03146418025342159058,(((2596580391:0.12472904115193669816,(2556953653:0.16253814925641676958,2599150889:0.17438396926654731178):0.05479013861140184793):0.17991247504757532094,((2735944206:0.32248466330618519304,2788159035:0.24896555637417161488):0.06652629071013259343,(((((((((2655595086:0.09583221874062274048,(2517819959:0.01193744985380122865,2558298515:0.00981994911561060758):0.02846636354211820250):0.32393213867360759473,(2837261766:0.55381914977110469067,((((2771504191:0.19870284820283570792,(2665431945:0.06611970286589922974,(2619546621:0.07677969618536487073,2656606240:0.07918960247229316074):0.05885125891899839479):0.10594926854063667354):0.11710955581563035899,(((2643796385:0.09776147588939171351,(2694806565:0.14882038809347053476,(2579985735:0.03163083773338572907,(2574144532:0.01241661309036017069,2847681200:0.01517267708173380795):0.05797605390708499701):0.08464556984143785379):0.02428198809858868323):0.02659435285642782615,(2834432477:0.07324614361514811267,(2757571183:0.06011302159495503922,2840753541:0.05922521295568467653):0.02172089543744228080):0.02052147563658912946):0.21136462472985900751,(2817689953:0.26064965357929525958,(2832879926:0.01095023466772360697,2788155578:0.01090378773712716992):0.48127591314226708663):0.06441499714853145264):0.04505348257545434276):0.05735894978492254298,2831837665:0.16527634335024435353):0.05239389656772078935,(2836998659:0.13428267266325824569,(2790249193:0.03204483519226621058,2790243266:0.01761603799484311866):0.11911390581616311535):0.05584568567496327879):0.03167391429461471897):0.00000100000050002909):0.02842685438182456642,2687452780:0.25867288453204811960):0.04205859285902698724,2505900713:0.11262203728407656211):0.02250669674046742313,((2520247605:0.05034191481657922934,(2664213673:0.08062624842059018526,((2775170286:0.00904997940016690101,(2790674262:0.01691690014942492590,2514756320:0.03376232118637725182):0.00200410683192276751):0.08669616552909388540,2631922774:0.02556315790747067454):0.01534686029272945562):0.03198569607221552619):0.03149740757133351332,(2509363140:0.14390353605783762214,2618390977:0.14925298250514670850):0.03466400058168019743):0.10312309430840627122):0.02170141983208625364,(2729844021:0.26133470405833292283,((2617845199:0.10472963549346174517,2833559574:0.04935140056667176173):0.11565518480561291781,(2616206503:0.22953753924383712981,2833509066:0.14062805007743345298):0.05178748885761921827):0.03706324501456086107):0.21636457038189296775):0.04629956224734339820,((2730227652:0.18939679685178525959,((2638371752:0.12680705638256323242,((2588046402:0.24899592050029367707,2623523742:0.13625372146763070624):0.06901639937968716276,((((2841734461:0.06687070479638455855,(2792762329:0.02193320236908586490,2756668097:0.01143973807938112805):0.10237487087984298295):0.05984382083515800421,(2616684328:0.07128379216657972084,((2785402817:0.02199553590553031401,2861411899:0.00000100000050002909):0.03694052139074831959,((2517463910:0.02745044224359649912,2829780412:0.00000100000050002909):0.01080613714880511445,(((2861416009:0.03054741141816966210,2790417978:0.03768905466263693105):0.01472733440031907121,2829777092:0.01738451844608008764):0.01160217036650053150,2739307373:0.01633865226598419859):0.01714733136704053168):0.00899066943807137406):0.04092322315480369233):0.03096477591001063970):0.01436735000012075852,2514586904:0.07979824424108628023):0.01886123078890076729,(2775919325:0.20867242342302888547,(((2871496512:0.02735381902568749871,((2792794664:0.06212092638966070640,(2876397740:0.03353142776390149321,(2655465597:0.00529655314031772951,(2513608947:0.03294145817850451657,((2630915488:0.01634422298096703530,2876383957:0.02171005537055581414):0.00000100000050002909,((((2633548342:0.03755373396346325943,2856366888:0.02176068807923218357):0.00685620991015169299,2630336463:0.01638899447902655848):0.00000100000050002909,2792782338:0.01624894301135418329):0.00000100000050002909,2599939827:0.01651862640889509293):0.00537948725623833054):0.00000100000050002909):0.00538566180528302161):0.00541865539520098270):0.00550968451171978887):0.01052585898740180173,(2876374707:0.02693466996659802173,2729216613:0.23961482128749259091):0.00000100000050002909):0.00501772919245249954):0.01939681589599952585,2694796230:0.02210932741174810937):0.02453118059130595871,((2871493483:0.05533628097185191302,2856349783:0.03473516168994718323):0.01720649834003107337,((2874128976:0.01638718708611591052,((((2672870962:0.01137561992593659650,2792774918:0.02295152144436339928):0.00489846795017492755,2597811048:0.00556918313387074794):0.01088609660787310911,(((2596928880:0.01647728940605326306,2856349129:0.01617493335107845001):0.00000100000050002909,((2707254425:0.00000100000050002909,2707184535:0.02725942814696174707):0.01572925764237926433,(((2522898817:0.03883290410542019483,((2588518889:0.02548231949179551037,2517707663:0.02148030156700068277):0.01325702734202071492,((2714749006:0.01633063515199154395,((2514036627:0.02187116415310166179,2512960856:0.00000100000050002909):0.02180710111944288154,(2671988886:0.00982587932611832422,2699570274:0.01917069189336833776):0.01471237662406706462):0.00000100000050002909):0.00540786972093153413,((2513936061:0.01662192052368701572,(2760293614:0.01115821306150633144,(2509394672:0.02201450193994853102,2699356986:0.00551666971892926603):0.01113231321276045641):0.01098262697590219120):0.00000100000050002909,2817576166:0.01094860163978762443):0.00553017186063645399):0.00000100000050002909):0.00000100000050002909):0.00548207456278840353,2792811234:0.01637102121414922215):0.01074672972047441104,((2856322838:0.01422518863195282313,2509116686:0.02195678876736970389):0.00734673913170639202,(2707282469:0.00535872026701705948,(2597292348:0.02717624982925941068,(2644157901:0.03252028154806613225,((((2874110933:0.02213292978760765875,2844012343:0.01088927542534666795):0.00533244138051589163,2869262945:0.00536794155602437692):0.00540050294358793061,(2871452684:0.00543176992660461717,(2707308990:0.02813848728351002818,2856334617:0.01111502775674688172):0.00512157183931826257):0.00545321798978472966):0.00542320705236670492,(2756670965:0.00515023684189147568,(2874175041:0.01626822627198336313,2861142951:0.00619590020646343300):0.01069376363849444504):0.01088953084450874562):0.00545812180331492654):0.00000100000050002909):0.00563438597651408878):0.00000100000050002909):0.00542179424950367701):0.01952146627442123000):0.01384913346834350419):0.00554358675066799443,2871476977:0.00551766185180776244):0.00000100000050002909):0.01094663830480855325,((2674954552:0.00608578729473408051,2707177471:0.03316554420715352863):0.01703980455629936983,(2601505293:0.02896735881308285659,2792800201:0.02821880295862409099):0.00601848753976181195):0.01052264592398079873):0.00000100000050002909):0.00565424445379613706,(2601515264:0.00562713873050952381,2723574150:0.04976920964492369953):0.00546398028565300755):0.02086698379475199899):0.02174462383543102756):0.02928230922937573658):0.05012241927061833469):0.03382948406840208949):0.01333479126350717824):0.02526068920122629541,2835236703:0.16536103829241807772):0.02479850599557379895):0.04901898553050879764,(((((2611905222:0.18026252862696320878,2687385153:0.17561933425844281076):0.03696455807678201283,(2758643921:0.00084477858911961206,2644169500:0.03352607516442299845):0.18298467899620962651):0.03755061239081503022,((2598700712:0.00649327646257823795,((2848686984:0.01828553090670938935,(2645142017:0.00523236763024832567,(2678940434:0.07726245435073184065,2643964818:0.02914602861431837486):0.01128993373590932332):0.00884009543688281038):0.00831456896443709403,2655183190:0.00000100000050002909):0.02206381614023615600):0.05692789916495721164,((((2644411137:0.03513110014267335768,2643909560:0.01203940442825098857):0.04906826077346841675,(2583196163:0.01978788853817864055,2641177934:0.08286682621439550589):0.03043894196812345354):0.01208756576545173995,(2618084934:0.03529909504847542068,2848592324:0.08007145600443661693):0.00516388669939318087):0.03136551971696745905,2690363248:0.02044843801157814056):0.02715730242233206984):0.08435757353786742241):0.03258203616356631499,(2648231272:0.01549901639812417339,2620821361:0.01278741431688442363):0.12179901831749791186):0.08717488417098917530,(((2806224713:0.01108502684669492380,(2821099624:0.09248563291225778138,2821094048:0.00398250791964026383):0.01242998739542886498):0.09326202952728299134,((2640053427:0.00000100000050002909,2690381824:0.02203528576054088542):0.08804021113056266501,(2837569598:0.03623745022837814023,(((2776270809:0.01514032292571150171,2840767610:0.03422854227850121583):0.01581910371430887696,(2839994751:0.05492222084138486532,(2765464829:0.02326307432928036850,2824385101:0.00485274618622377925):0.03339619150727224373):0.03168458619370265184):0.02108357902481695564,2511389658:0.05235223472888266699):0.00965435554584346753):0.05612488514056303973):0.01056454492738900970):0.15582989093915533552,(2861727199:0.16349234353736397107,(2631222076:0.03386852959053356787,((((2505909930:0.01105032061400262021,((2791032197:0.01103974525662081672,(2746126232:0.01125013719091342082,(2828385458:0.04611124456006876482,2835549327:0.04650055717327708504):0.00534710919878113398):0.00540497758307286087):0.01076513122916533498,2566005532:0.03941527357050276376):0.01117224479178872965):0.00547707366145979389,(2844228451:0.01690411565781713144,2821019660:0.01103009868169181618):0.02835922385046557234):0.00000100000050002909,2745198478:0.00544462858747268939):0.01496499962795554833,(2854871434:0.01663468617463486482,(((2785236768:0.01656123402135716363,2830084186:0.00548736466542231426):0.00000100000050002909,2790987368:0.01658629554519857469):0.01111053863142992537,2788660781:0.02212700739275805933):0.00000100000050002909):0.05473142865449657363):0.01386136689387842263):0.11444890234598331658):0.05914780785035003707):0.07949417251134870133):0.02364957043079178589):0.05663998495677642631):0.02401557560240652478,(((((2873469252:0.04408392544719294537,(2811742026:0.10462253293230602824,2793285835:0.04396180794025200678):0.04088244884631206388):0.10096429625266320484,(2829953107:0.04592833229354484348,(643649963:0.01276731187832435763,(2855531384:0.01825703650759054331,2728720762:0.00361720211136811040):0.00569559008088231164):0.06630152066332317684):0.08179388689147004676):0.06327622370994639978,((((((2799043331:0.04439090015211873824,((2798988428:0.11449846451923280377,(((2799498448:0.00600363122758862475,2842514569:0.01537484492491895081):0.01512611799486783364,((2616241899:0.00000100000050002909,(2616556027:0.02161580863116454101,(((((2806380127:0.00000100000050002909,2825070601:0.02129076077349782020):0.00536424924978141492,2824972653:0.02149944781508378311):0.00000100000050002909,((2842487304:0.04586694110274482789,(2819643338:0.01534634754827293550,(2585330660:0.01422533645515977434,2850835608:0.01288096902996000402):0.00591731901152566485):0.00630215784080179024):0.00811300004582427361,2825142415:0.00968694171857461574):0.01178478079066360221):0.00534725117071868736,2825131430:0.01080632362291832765):0.00522070195934441501,2585853979:0.01615025819252102063):0.00546969779593934301):0.00526060564651837335):0.01558052142313832121,(2585328246:0.03128099337137082991,(2778179447:0.03966183504154746631,2617380765:0.00925980824530168480):0.01433129874756979352):0.00561809187324305900):0.02608877716537915184):0.00966521172748499059,(2825215183:0.01217672930112900266,2585900262:0.00943039489927899321):0.01617036140475648642):0.02293069107398190351):0.01399905546863758170,(((2824989037:0.00530187237054446751,(2511194306:0.02155219838023961568,(2824851347:0.01067044461556655374,(2825260602:0.02186892341776276380,2739710606:0.01607165853730688557):0.00000100000050002909):0.00000100000050002909):0.00531498715653799629):0.00518155289715167226,(2739501710:0.01613867152188301624,2825047660:0.01072470776753516736):0.00000100000050002909):0.03498870489654437588,((((2738913238:0.01062420022048769438,2824790046:0.02720175541104663877):0.00000100000050002909,((2520379206:0.02047880119367277707,((2793341008:0.00531096994391164461,(2756158835:0.01627694683296007638,(2616293987:0.01069691065616105129,(2721160821:0.00535897300401119627,2850822422:0.01597099232699982635):0.01067804010862884699):0.00537076577905360678):0.00531982707850678100):0.00000100000050002909,(((2838044884:0.02155863919959358221,2793323510:0.00000100000050002909):0.01073680704433237557,2850828793:0.03252712001231877065):0.00000100000050002909,2842202464:0.01074326572204701083):0.01073947136510207748):0.00000100000050002909):0.00540070437718756600,(((2842367742:0.01607340057923800289,2719388064:0.00530283548266433265):0.00000100000050002909,(2825242675:0.01062379254365627447,((2852406445:0.00000100000050002909,((2739703211:0.01089481438613419673,2793358561:0.01072854046749696817):0.01090633500702439113,((2835387420:0.01082256116521389776,2806069600:0.01073930047587977159):0.00000100000050002909,2585840660:0.01079263115156104021):0.00941385345138986279):0.00529177386217338525):0.02166351166679154894,(2852401270:0.01075858773332867037,2720622354:0.01076465704269920741):0.00525261727861527777):0.00000100000050002909):0.00531920776914776225):0.01070717974861631894,(((((2793354743:0.00000100000050002909,(2842312196:0.02158811531001661108,(2724092015:0.01624614990445484575,2720615571:0.00538090813650587974):0.00502766524055754498):0.01078944230005178875):0.01070015223746710945,(2793327543:0.01627074810378199843,((2842501276:0.04001889267456519572,2585988136:0.01070980575702326458):0.01587960945049017927,(2842420868:0.01614113792064743313,2842208880:0.00535774140768679498):0.00000100000050002909):0.00532197751389414803):0.00520083774711276904):0.00530065838164374935,((2585523986:0.01615782175910844901,2766067189:0.01062288037966417804):0.00000100000050002909,((2513707614:0.01598914729757436315,(2513570804:0.01059600484292726880,(2510135642:0.00517566231648071938,2802514639:0.01589739081879144866):0.00526028029405091208):0.00535064364795085137):0.00000100000050002909,2515635841:0.00528429432070890315):0.00530141029097329526):0.01062420471513652286):0.00535085034081428639,2842390400:0.01593709800612789010):0.00000100000050002909,2739371715:0.01064698777420413495):0.00537692172512345412):0.00525583462341270517):0.01093335816410547466):0.00000100000050002909,(2509020569:0.02694392975236633431,(2793315727:0.01090548112195158410,2509444611:0.01060523231019387842):0.02166785078135829642):0.00548074673534901247):0.02184575928260492836,(((2721711485:0.01942283677654813370,(2596896730:0.02182297519115378170,(2513924278:0.01612445590680962673,2724073600:0.01061308800124557278):0.00000100000050002909):0.00775328585924976721):0.02101640451176627761,(2738917315:0.00594012291335460456,2802506622:0.01530693459443904260):0.02149342854110321277):0.01337375041633105839,(2799261721:0.05229105616206559948,(2799049072:0.03723638352156807135,((2739100579:0.01636719353464459112,(2585399058:0.03868427974637422828,2671249272:0.01054662866574190144):0.01624234544375773026):0.00482487057873738460,(((2585201251:0.01082108563002168525,(((2644191240:0.02165619873836636955,2585230925:0.01649530673005393869):0.00553910603820046386,((2738800801:0.00943076457474543300,(2829915605:0.01653225379277589724,2825076924:0.00504671521299155344):0.01272801867357743928):0.03412215882898251423,2644237631:0.02236222971424382464):0.01042093037256997673):0.01584368401815363508,2535514602:0.01606187065157628144):0.00000100000050002909):0.01068512012784287278,(2513595584:0.03207577206072700221,2537416728:0.01603312320651071807):0.01075851585142974416):0.00000100000050002909,2230699740:0.01602483763793377536):0.00565574234352660393):0.00788436043436312357):0.03095959466646173303):0.01738668483768071593):0.01348724797936278266):0.00552649411998358195):0.02383107223979777020):0.03036239206581367589):0.11694815157903008795,(((2694693935:0.00930378550989145563,(2633235204:0.01558104178703012196,2739077293:0.01729647190412576460):0.02692621783445660680):0.05726583877485977997,((2587404114:0.10141548533138525223,(2738960507:0.06369141566493546902,(2738973086:0.03020043015548862578,2861323196:0.00877722550771552548):0.05083719660893365466):0.01505958953253128292):0.08894198610488741885,(((2819685792:0.12453154845853443844,(2643476355:0.01961884469608208767,2643372847:0.01328686145834293703):0.00744574960023118310):0.01938192217755240268,(2854900891:0.01937912066808892414,(2854918917:0.01678661793411155914,2784228983:0.01129115865288761456):0.00812018011148126807):0.02583481385260306268):0.01186767386682678616,((2590652670:0.07075069365046171566,2784397906:0.05599533246605493259):0.01220701821978962924,((2619363644:0.04997457188060946270,((2585998394:0.01844735218824712294,2586002956:0.02386356647814211543):0.01021676594889832715,(((2699867680:0.02097735596822575960,2844235403:0.00490910311708573667):0.01469788870590792162,((2707478333:0.01044378713966442364,2707483577:0.01061920104578528701):0.02039972935320016542,2587523655:0.01143158830022971383):0.00977267709583489082):0.00716879042043132991,2511170676:0.02125864049350465954):0.01596589453215708707):0.02050136381178280232):0.00972787701981404386,((2845621471:0.02189826182104062310,2600376769:0.00198520722636842976):0.08745876058288849786,(2738967936:0.05070463839474205481,(2599718629:0.03250588699058056669,(2838739794:0.00530919408901802704,(2861147104:0.02140146936832670529,(2841607039:0.03905524967685979759,2821123182:0.02107111505524043513):0.00000100000050002909):0.00523686699255406299):0.01623759689625117394):0.01739764339078968616):0.01818360699391208604):0.04543478154134232561):0.02013714334626700436):0.01727354339929669524):0.01768930995732963946):0.02757318512143870984):0.06177356755964343027,((2643814329:0.12689637375149032117,((2510838900:0.09211608189447437200,(2708869386:0.13971432757959634241,(2649021815:0.06666917363255940587,((2861363171:0.00538739898741591970,((2516405590:0.01616172370695706517,(2708818306:0.01143810648945086349,2646742506:0.01658124901593873574):0.01039163186704699857):0.01689886504359153913,2739013837:0.01645602007527528429):0.00000100000050002909):0.02864744684268522024,(2770369800:0.09939659689077416649,2819244846:0.01373873017310233910):0.02236459793437971244):0.02664886270854209191):0.02550455883390754380):0.02011935941690042723):0.01709635836721547925,((2738989625:0.13676358807142352525,(2790394853:0.07484123489140485919,((2817782971:0.03858776566698009919,2686557448:0.01993576516254127670):0.04119956477566936309,((2658727780:0.01197872346327968560,2837365902:0.01543017608754336523):0.00945337880013510934,(2834998254:0.02100715610272482423,2685991310:0.02960762431477805337):0.01286524118918068969):0.09542350742359208271):0.07729407202338200999):0.23944479442228897015):0.10053515491289298500,2738936634:0.07488524501381658982):0.02053859459648290156):0.07555630091231596568):0.05039656328910158134,(2717843624:0.09414208114358635360,(2739716761:0.17765648725831323373,2738997706:0.10534361059709769493):0.06322279196430265202):0.03257837884841632142):0.01463258468077275297):0.01282350533855695571):0.00686668442521179596,(((2657683592:0.08571860441735806857,(2694687461:0.02925739067226530363,2792584637:0.04465768374758501136):0.01790601517303599607):0.02794492922417082109,((((2838075866:0.01031295487345798914,((2647259084:0.01058772651635741559,2753437246:0.01050876607674317703):0.03243937105172284979,((2731046546:0.01467794955551041461,(2757662501:0.01059496335735278516,(2600196770:0.01065529751042674014,2644674670:0.01056334808894744161):0.00000100000050002909):0.00263131004517814593):0.00396350302353608210,((2817377374:0.01501450122275403004,2526424905:0.01936369511060844623):0.00849330404543475852,2753418183:0.01078659966452642956):0.00528115597247716222):0.00992587350325780000):0.00681091141036884590):0.01081442720726243957,(2792640157:0.01052832974108110567,((2753463178:0.03849003303448404745,((2693562314:0.03304292930373568110,2692319355:0.00000100000050002909):0.03465529952454105000,(2516207819:0.01655342979545983834,((2799315660:0.04462321256328181246,2805085466:0.00564799478598891017):0.00538326085921298197,(2775064471:0.01093958703366117169,2814701666:0.01158571144469586547):0.01094434594506175917):0.00569445477586346793):0.00491398934609120399):0.01472265492563868891):0.00972151181617925998,(643823954:0.04681330798765070272,(2850646184:0.03415545877076112125,(2548043929:0.02398128325842930827,2702590275:0.00787464373259503907):0.01288463507358857119):0.00764149341214312699):0.01860692301193292084):0.00631654242596654293):0.01274880312297690076):0.00950283982846359711,(((2515609762:0.00589266611429474334,(2512529932:0.02132611649642000146,(((2858828409:0.77600660364238993605,2551744887:0.27848895021781483461):0.22133508469783305661,2513615274:0.00000100000050002909):0.00000100000050002909,2551721012:0.00000100000050002909):0.01532751442254264886):0.00769076108905383284):0.00732882098043103041,(2524451352:0.01584945737173229161,(2517565279:0.01657628007655790117,2513603001:0.00498895945395923419):0.02548822597896510667):0.01308698012015223865):0.01813961517479845478,(2850106930:0.01616421975675623457,(2839340741:0.01076641111204652140,2839347042:0.01080658408439953699):0.00000100000050002909):0.03715713566050092564):0.01503640074638713103):0.01957635279092600697,2509112422:0.03686728670067954822):0.01933884796404859024):0.08194482559633282925,((2618009355:0.20139735885763815348,2791850237:0.08500177084737002564):0.03722564010347146485,((2842524588:0.05691582135091689809,(2644494995:0.03535413248456985985,(2585396564:0.02752627759240839841,(2645593098:0.04464650045931708305,(2585388080:0.00865887187672730388,(((2644052319:0.01098573293332203750,2644499385:0.02743107649419804228):0.00000100000050002909,2791855119:0.01615958490225184382):0.00539643951664923842,2739696490:0.02771007218437361239):0.00787230468542682305):0.00000100000050002909):0.00580286668167473950):0.00950313681498550847):0.01011430634571209436):0.03701741971759587441,(((2756132604:0.05178152024306195700,(2861722556:0.03248354573558397823,(2752251377:0.01641950127282758298,((2722907768:0.04597047799346399427,2688915404:0.02204254976386882392):0.00531144267731527373,2558283013:0.01650778649658537697):0.00000100000050002909):0.01366236163217171042):0.03255933405180784501):0.03072477943345761769,(2739020766:0.10459316150640189658,2829958649:0.12214920393000192056):0.05359826202038237702):0.06116243523388593950,(2793291819:0.04988672647688091599,2644653075:0.01602042693815566507):0.06193809218192125599):0.03586592962775193155):0.01989107387822836720):0.04598150935597453137):0.04410363167764305009):0.01435807786728869953,(2738946727:0.22308276474961721836,((((2640974879:0.02440950193250168709,(2618053275:0.01623952154794323574,(2858606895:0.01034970260553316583,2808986791:0.01034037924184410748):0.00463988888872923517):0.01353783925677875047):0.02788674591906324315,2846783604:0.02211200895858859636):0.00781473791035811050,(2712392694:0.02641265989745578135,(2746117108:0.04891448397132860254,((2652875596:0.02718559139815355380,2848839376:0.00995915277676041356):0.02300304723593234180,(((639295669:0.01531090858641773189,(2846767577:0.01562737401617922406,2846805491:0.02553650363419565986):0.00137514573671516037):0.01527778497095458494,2855515084:0.02631562940142517446):0.00000100000050002909,(((2858622490:0.01027809776009560791,2730982873:0.01031655952250882906):0.00522559936322475500,(2537877318:0.00515755361646162962,2834634343:0.01559816140983408782):0.00507951224091146829):0.01053601752040764054,(2621048309:0.02621473549508280751,((2529490467:0.00923165272380626310,2842224471:0.01450043306509592005):0.01035581507184314860,(2631422909:0.02040623321641029872,2738900814:0.00000100000050002909):0.03580954679569364058):0.00285365030740934462):0.01553575812945120517):0.00000100000050002909):0.00523427644783194205):0.00000100000050002909):0.01622139655294266639):0.00302319913083876502):0.07079573127872566818,(2846786592:0.07160116808102520713,(2643857575:0.00653495003145172695,2644925479:0.02085092638365006190):0.06951374605990132127):0.06574180018551720184):0.05085945569414385137):0.04855798209104870977):0.04470800248638723273,(2545812330:0.09582321064692578272,2738926348:0.09048843582959723020):0.04453223664608895599):0.01980101049883543907,(2771582671:0.03030139695623651833,2566101595:0.02101446979444081264):0.14333662116275339149):0.03322945372476735632):0.02918748432886265551,(2708860683:0.27249149147842610663,(2785730557:0.05650900534230302030,2621316813:0.13324463061206701098):0.10256611703063106544):0.07447762887801964715):0.02611193719917330111,((2617897207:0.06193264447592735505,2793300237:0.06449525819955653771):0.21925190195096430634,((2834987902:0.01703541378779560925,(2739347848:0.07577010976407730358,2523467405:0.04458214428109727456):0.05252951864321066255):0.32239298229699819842,2830097578:0.21511796524645068751):0.03489654756408280822):0.06961537365225084484):0.08255924453699797771):0.04933566073672222829,(((2830005837:0.09699811956951982783,(2790448564:0.01506181854189847860,2661711396:0.00243597182708185818):0.13517773524086446058):0.12581220200899212447,(2714038607:0.22758093755192895791,((2718315893:0.19441347926711394223,(2837680505:0.07391195620988605386,(2790167127:0.04552641351301730394,2792205955:0.04707508116991664104):0.06704523448116450624):0.09617352342196663906):0.11626657023895237142,((((2658293560:0.00000100000050002909,(2658295208:0.02659133966004326513,(2733502540:0.00875893653902390899,2733495140:0.01839121521427162370):0.00766351218831217394):0.00711674552904705861):0.05685581850401021792,(2673478429:0.10706829319605182249,2515762243:0.08646914996368927631):0.03083561539405831053):0.13496293942106327157,((2829881544:0.03944209583319262247,2661995523:0.03097986915421890863):0.11495247211307575708,(2645626176:0.17799975628715519749,(2665848074:0.05960310927736348074,(2829886975:0.01574747279231663785,2645046694:0.02943592415500061524):0.04323029312193608226):0.05424671760898169826):0.07090157891071427465):0.05612721256183507423):0.11233276965535322900,((((2739002551:0.01249648280654389217,2785261367:0.01118814060768967382):0.15299447828640319602,(((2645509535:0.04413332724598373336,(2741020297:0.01763428431964433191,((2741040940:0.01324276149526050841,2741004826:0.01162561228144631809):0.00915851778212727931,(2603784928:0.02308974163904279481,2599332594:0.01742060001812301487):0.00561073876598746843):0.00575613177125625704):0.01492882897213103008):0.13135453914210656889,(2824213975:0.07268853928956670041,2725253929:0.06371101839336125450):0.09027414437411795944):0.02398165043780276645,((2738905065:0.06500788405377673496,2600856298:0.02438813811966483724):0.06883745567774660068,(2632112469:0.08951983539083915864,(2858626324:0.06794156398457074086,(2645271476:0.11163789816293598345,2776610614:0.09616157493674423740):0.01246830198299618379):0.07241909635647769683):0.00837983461786102543):0.07269297643402022890):0.05217425024352443513):0.04389980389527953220,(2509076940:0.20790293341191293242,2788164566:0.12267087171062121542):0.06873142313753774491):0.07626446152499372078,((2829996441:0.08780596121861385106,2666658589:0.13719304962764908296):0.15599042743496766006,2630170964:0.48086862847851280511):0.02288132444486684625):0.02957723419024521627):0.04176413043215559256):0.05023626644245036965):0.03781097815288908537):0.08677373673509254648,(2792132516:0.24207456823666811951,2832852116:0.24550744275714325715):0.27916138252586575330):0.09681253377661863668):0.06937306101934426206):0.05716126775719225506):0.09867347611064776480,(((2562817764:0.11554842451580463192,((2799088974:0.02794618314493948000,(2517472215:0.01287890139725446879,2597245442:0.03205628966770911192):0.02792037522458594087):0.08134256979246846930,(648041924:0.06936703064602187108,2827999255:0.08302395538181205070):0.05455931359254456020):0.11283282713759007487):0.27841911890657983220,(2785487428:0.30147500560226742072,(((2517231029:0.03454345450941757878,2823908352:0.00792291785466182723):0.08594582714871265572,(640880562:0.02492537597157733209,2597297392:0.03372721266236290011):0.06194284651752048065):0.17160759445363260589,(2513591550:0.17292295580159194879,(641261023:0.02662123191610141909,2775646321:0.00780169313612236789):0.07181043411029681967):0.05958988655427415598):0.07036402007632493183):0.06244247054563745875):0.10522399107996671663,(((2525882414:0.16253129538510538432,2525141923:0.33728066885467178349):0.18355440248921869872,2838104529:0.32045520740886862532):0.10348027543084743762,((((2746340952:0.08186744947828500374,2792357475:0.24983388399873235342):0.09804172345505346442,((2744471301:0.01131320352793460486,(((2744482707:0.01731383170288787465,2744508839:0.01704730941334350880):0.00565550848542061002,2744488305:0.01132593835463289837):0.00000100000050002909,((2744456724:0.05347639451696762497,2639056780:0.04208201116200887409):0.05388024949418891707,(((2841892303:0.01142049850381845338,2653210087:0.01148793707019243188):0.01144362097963797648,2744496260:0.00569741166394715799):0.00000100000050002909,2744490213:0.01712449759922768378):0.00000100000050002909):0.00568105265332188771):0.00000100000050002909):0.00577230002240879548,(2511540477:0.01707975245019427782,(2841911224:0.02312905040191025330,2682410831:0.00564412648121652948):0.00000100000050002909):0.01136103459473968014):0.21645199809544587999):0.07009268306434741913,2831661701:0.20712418104520943785):0.16239579608109075415,((2597125053:0.21332200743996118653,(((2811863165:0.07974733106066812793,2678735438:0.03615820900950963285):0.01023508281699775542,(((2699551700:0.01484602751170108030,2915223718:0.01327711154470427070):0.10529748590594192881,(2728184335:0.13451016101640109190,2814107322:0.05407266802495200309):0.01671653725959914780):0.01868368769905365268,((639944259:0.00000100000050002909,2742398878:0.02267810014073377498):0.05543718074956296288,(2703213960:0.05612938840667072021,2731861322:0.01893340704041466746):0.03497710508377598754):0.01779685663996352640):0.01797415676166755349):0.02055740409241214872,2711905100:0.10642633131071652097):0.02301644882476584775):0.10198910536408591077,(2512361657:0.12244059217745764667,2833395695:0.16620089739286381114):0.07350583022892047402):0.08792139522446343336):0.06199345045718288039):0.02035444148382479015):0.01466064248267241743):0.11661514118539886842):0.04246766285842591693):0.05735221505233975559,2828001673:0.42277127156924881879):0.06156804436089419186):0.00918070492235171891):0.02285070219465834204):0.04189406545232725321,((((2831933196:0.48266900723509953419,2563812330:0.47476931283651951921):0.14621086073775749203,(2752864232:0.34573106962804328601,((2681974928:0.10842630666093919234,2574264418:0.13203419884366388026):0.25265019986932296669,2785432655:0.45185889850942800861):0.06479104840479273097):0.01282896177454043510):0.03833292097445065855,(2779003113:0.36554005059629190999,((2778615294:0.34403869785030910533,(651483387:0.68465800253916708762,(((2774561307:0.42433842257925080688,((2811858114:0.52258516495191920104,((2834663037:0.03823394386425685992,(2719496244:0.10858768229345153178,(2616728747:0.00697154354522736431,640636235:0.03607611232149821046):0.07336364216845388253):0.02987034628924576524):0.20353183548537487346,(2667968819:0.33957862010872608138,2780255130:0.40086599249073290308):0.05609336109150914185):0.14507770954922788453):0.08216588902670778072,(2789489971:0.42013445762259005178,((2677860409:0.14205390390964650615,2714139654:0.20711949007090643682):0.80035759133829953438,(2556966382:0.14581142838039867771,(2790264912:0.13024060586819025120,((2547378877:0.00840319494206325478,2684506693:0.01458445521891812632):0.01170546989350618530,(2523463546:0.06495904912762773264,2730516381:0.02441792502293728753):0.01068206911418201517):0.05673577394186381240):0.10670096347268218095):0.29766528586080220897):0.21713085925704037060):0.05830865794081866588):0.08132094383879877320):0.02759645467004793670,((2586933265:0.06955076491899146729,((2771035093:0.09327156033368028121,(2519031273:0.07070102747299999990,2617533055:0.05366530158914085274):0.03678581377592259061):0.02454363054099801753,(((2599286838:0.10073170866972087911,(((2790262603:0.01768004123899060906,(2849292022:0.04047313965090054005,(2849299178:0.01726988903077781440,2756152839:0.02355587708215797077):0.00567161733570930617):0.00000100000050002909):0.00576130773268837982,(2770293765:0.02895605725660968868,2833521792:0.01146411802619713011):0.00579047162046535200):0.00639874415286101426,((2790305522:0.00745834421649678534,(2849295512:0.01554540602765937946,2612196388:0.03150130856985686872):0.01162545325318894117):0.02743999733962167870,2771482690:0.02914698446066850065):0.00000100000050002909):0.11272126385138594995):0.03508746547676613869,(((((2742403888:0.00911992323539711700,(2771880410:0.00598566541852175657,(2667912044:0.00619631190595323119,2771477987:0.11565609006911459211):0.01113292337937580624):0.03253567706072674898):0.12284122712876598127,(2824380111:0.14078747925023532561,2776734142:0.05249146580822958152):0.07988722788406447950):0.02422895502203865903,(2859111758:0.27703748997491089989,(((2859105974:0.01132344528897829931,(2805324833:0.03363562414335095202,2805317259:0.01190193042178214547):0.01171648253054272115):0.00000100000050002909,2712498042:0.01193457976143637474):0.08718214656275251329,((2700808544:0.11685520697507083276,(2570036914:0.10454288612044250473,(2685004877:0.12868513579366080979,(2502677352:0.00423490256595663792,2765606074:0.04759902475078576362):0.07140647951115848546):0.03084852015974179004):0.01286822262090821581):0.09110291878200978133,(2688728110:0.06397340312392921224,2599592737:0.06844419472646086355):0.04018030872188665253):0.04223781085779282352):0.05449048347815441812):0.06145369405863114476):0.06614528206868236504,2687578230:0.52492606572798017339):0.05811076649226720736,2524649672:0.11858292403439753271):0.01715797483647581168):0.03414045089487423301,(2856155839:0.10441385884554570118,(2844987943:0.09425201173011453493,2844990083:0.03516542164417028882):0.02373488028184620249):0.05713658723327841998):0.05425776279741298391):0.04557353271333135919):0.37947436461148903453,2795844819:0.93142178946219478242):0.10928504498854964277):0.06306987888973208944,((((((((2731170092:0.08804886617174105534,((2599834064:0.03546298302397356966,(2715278743:0.01615646783019419191,(2685085044:0.03021239132715564102,2666450094:0.01056496177426965305):0.00000100000050002909):0.02700250320407084764):0.01201386548886334074,(647235495:0.07683630378519150372,2556959105:0.03865822517878899495):0.02088006237700837722):0.04342648953001914530):0.07470030800271355853,(2792238401:0.33895231504508188669,(2551492932:0.12669562941387912947,(2871191219:0.03682314325280153927,(639017899:0.01109438256940706823,(2873909908:0.01042075024466213203,2858390865:0.01033552591036399938):0.00519115284791366472):0.00000100000050002909):0.20791294115602995674):0.11427136016861245971):0.04250688741019142264):0.11894629206997264781,((2610646603:0.00000100000050002909,(2600956068:0.01554452397685930805,2512488931:0.00503534680453105593):0.02093348942657160053):0.51579254962696963194,2682555713:0.13505141395530775861):0.04757258312551386481):0.14958655000697071435,((2832312339:0.12385484063302018565,(2506770141:0.05343581070563600127,2595658957:0.05597298939262652928):0.04863312340193662320):0.13078601615179874518,((2639556221:0.12965898075873330542,(2700890315:0.00458241714422655353,2858393020:0.01692207024075429930):0.11405720991881723725):0.06708774258941174740,(((2758460396:0.83924071687608392534,(2876209988:0.01302176027712989397,2873892862:0.00782464718273790175):0.10204495526225232371):0.05463573706787846346,((2794241518:0.17302518417053694422,(((((2728945463:0.02736426478165514264,2808109520:0.01071244855330244841):0.00526047545209351597,641061276:0.02187460898867529119):0.01040823403144968545,2807970961:0.01084447716860885771):0.01037341176682948785,((2808260934:0.01586745302953728246,2551646770:0.01063269611334726437):0.00000100000050002909,2551637029:0.02654086657313893191):0.00530814626308317473):0.00000100000050002909,((2648018776:0.01063411540928658160,2640597209:0.03219277382534631304):0.00000100000050002909,((2552977418:0.03748277371209649683,2649123225:0.02153308036253681265):0.00000100000050002909,2551520520:0.00525498983813627290):0.00519756375042445314):0.01048176681481657532):0.08849819095585230444):0.06824895175524754720,(2794350784:0.15037701935431554978,(650363669:0.23798055493759340262,(2631764927:0.07201759281092633136,(2618553442:0.01516644941091318741,(2617978541:0.01036944557882029348,(2794384195:0.00506578293437418871,(2775370830:0.01548949136689406134,2732523571:0.01047419827244314150):0.00516241479016801320):0.02208219523113105764):0.04568418487714341614):0.02611014133595888909):0.03102862134936735725):0.08965970853838999000):0.04798465794159498948):0.11012533785733122360):0.04677520380913496173,((2525709930:0.04230915336450201403,2523722337:0.00661739373877032796):0.30757856077458178845,(2551598871:0.08179063591000756972,(2752284398:0.11781734736378096651,(2877630945:0.04167908984453858739,2525937947:0.02979256081987316507):0.06103882796639358010):0.02242208364660295064):0.17639774954032363952):0.07858760504885667353):0.03066335498749475294):0.11011873329927859833):0.03299912749020156300):0.12415898007636966272,2857775291:0.59020196185943152312):0.09642002394309978630,((2831451530:0.45519524484705997658,2603052235:0.18937587080258519445):0.25538452276785239548,((((((((2668783671:0.01141084272839407686,(2859327027:0.00556208124510127432,((2579312598:0.01112217033320838690,(((2598370704:0.01119608288207314499,(2555199325:0.01683881713706509783,2847708148:0.01124714356342626509):0.00000100000050002909):0.00558053765778958061,(2847723611:0.01114999945791095293,2772437004:0.02260369005968679290):0.00000100000050002909):0.00000100000050002909,((((2753694186:0.02244680024801226983,2714298449:0.00561321994197271513):0.00552547564025810886,(2859343447:0.01681686469386612856,2792873130:0.00546182517361443968):0.00564934055213720757):0.00000100000050002909,2688321642:0.01672867412832437436):0.00560731635081484960,2552671209:0.01678619470371060796):0.00000100000050002909):0.00000100000050002909):0.00553935044578397762,2871836923:0.01119085594975961946):0.00563564919130521685):0.00541761771219319722):0.05637299699507795914,(2774632590:0.06591491061327167666,(((2537552813:0.01633124638011634183,(2578469550:0.00590189066807806240,2869552290:0.02766967936920958909):0.00947412053573964269):0.00779375091966566774,2732491663:0.00000100000050002909):0.01443015592856147084,(2508850389:0.00566766085802656357,((2611915782:0.01086443434574269062,2813316302:0.02816528404478960135):0.05477549997123275921,(2876647667:0.01646430971711073526,2682340457:0.02797387491593537889):0.00513521582898088681):0.00562157705627903351):0.03158801520709205585):0.04942711636717433271):0.02835516541505999494):0.06828592115090008352,((2785379683:0.05354178527600522708,(((2602305968:0.01684382384473545255,2602163455:0.00561460582838248061):0.00429863311394821940,(2602297717:0.01696416581291840947,2847746546:0.01696892144922022838):0.00220574357481057633):0.01381471098098785606,2574568489:0.02030061804866460304):0.02312252455412269411):0.04972087872093391980,(2559355964:0.09225382961667726034,(2574245510:0.06595431386938833962,2598604189:0.06634719555099992394):0.02917513234556976323):0.03157600663037771205):0.03090706209747554403):0.00965800463964721669,(2774766415:0.08290583701589272769,(2792878384:0.01085567244212437381,(2647342864:0.00765743478038549436,2859363275:0.01522521250399557977):0.03105293904057560700):0.16520253888792163499):0.03536211496516859093):0.02286564449063820115,(2788603319:0.24990106883846752162,(((((2707736730:0.01100136280571388514,(2726564527:0.03849977456418917504,2728377427:0.01094573091537150329):0.00601877954707576417):0.00609183077678001391,638782791:0.05491531404127167337):0.02466738885022240479,(((2566193958:0.07104468243580354392,(2726548143:0.02094081491218674831,2726461580:0.00000100000050002909):0.05353045783881129477):0.02573886329860975222,((2628220959:0.02739762315125403996,((2661031024:0.01079928451191378667,2673899547:0.01623528438662504361):0.00000100000050002909,(((2675401371:0.01629600662821295912,2630149235:0.01622735684113937871):0.00000100000050002909,2548946770:0.00537085684534810426):0.00000100000050002909,2682754297:0.01629531184320687220):0.00537404184313052848):0.00000100000050002909):0.02386936032339375194,(2673412138:0.03255859927103153806,((2726519584:0.00715660196264338890,645328945:0.03168167662270197221):0.02750756649300429429,2726527694:0.02811548875637019662):0.00531273850627285264):0.03138517831796350244):0.02265614131491826624):0.00652617017303473539,2726598069:0.05298869894778020923):0.02438508565241425535):0.00646085298024403221,((2672183364:0.00000100000050002909,(2725465736:0.10255636511067471595,2726578894:0.01082049146965003220):0.01091000205785014679):0.08120984350420400177,((638776509:0.04578276997427870726,((2726500480:0.01538497398244029202,(2726593587:0.02175435266670030718,2707738678:0.01090944801943374842):0.00608201704981061516):0.02777907435612226444,(2551900725:0.01645534494618977606,(2726614833:0.02109946487698103473,2726548917:0.00000100000050002909):0.01029391617798154288):0.03896797753701177619):0.00657527931233782472):0.01039199741975043063,2726609533:0.02291098002222621138):0.02525809926483628051):0.01815647958967432640):0.08619217488079680689,((2825705488:0.11306799460372396471,(2670484864:0.02251045898644375362,2795914069:0.02147761961902449820):0.06401902213436877487):0.01388193623178977931,((2588708089:0.06091679894158448516,((2785272449:0.02501055660311392662,(649942723:0.01830375481994147083,(2585831737:0.01669421041896508584,((2837520135:0.02824516258175877384,2843303974:0.01125746967951446464):0.00517654736802387449,(2840488538:0.11648762663338081691,2845628744:0.00759721286338293448):0.00907018906740088802):0.00564269369674500875):0.00962007995579874584):0.01552525946041582137):0.01077940127275624563,2789917977:0.02922923886644604452):0.08229929919837838947):0.06144675605169444554,(2641805350:0.10978790748840318303,(2644888919:0.04770150521080452483,(2533043248:0.07518841053909186556,2832092849:0.03780286097739438134):0.01870595483833695227):0.03415763500374587730):0.06330566384264826874):0.18583648500930741165):0.05263748895824011537):0.08279260773935380457):0.05054031829673615722):0.09317380328017552116,(((((2824871282:0.05496469851298214915,2576788403:0.03800437625850096313):0.13813954390591204335,(((((2599264128:0.00979261452264895173,2642021070:0.03139430685352576772):0.01341960673116538404,2646180715:0.00000100000050002909):0.03292903858643968923,2810127271:0.00000100000050002909):0.12380335344837629930,((2792042838:0.04058005532217918987,((2598735291:0.00287039700049238154,2792036279:0.03928870488676488443):0.01598342636908373082,2791995959:0.00587927506953611536):0.01829629548323877253):0.01102127590355636740,(2835012477:0.02217625753636552968,(2835233271:0.04012317892769495103,(2791987807:0.05132484619038995416,2810767529:0.02370358892333199533):0.01252894046728504976):0.00616841569392901582):0.01557379040431866070):0.03498959360088898379):0.09047454286153897018,((649678695:0.08102595167260991105,(2545847741:0.10085308076130142241,(2757849570:0.01366553794558487273,2786877742:0.00848829159880457908):0.05883549607722571295):0.07522658369622352292):0.02379100893482936213,(((2651812939:0.01253846358578969943,2648832351:0.00000100000050002909):0.05303529841050088484,(2697561979:0.02348805215046376529,2588768099:0.03920643876563525282):0.02209647630412341426):0.06347463283601792461,(((((2610171034:0.01102242001236503066,((((2662636425:0.01665123798080382286,648659021:0.01113379340466379153):0.00553206400139789542,2534912443:0.01105857348629226376):0.00000100000050002909,((((2772051606:0.01113747922970730574,2535147225:0.01103697707467279562):0.00000100000050002909,((651210509:0.01670864275123429624,(((2655735070:0.00553218579032754582,2872702977:0.03917825101556504652):0.00000100000050002909,(2533863047:0.01676578817630090812,2743477792:0.01680148429193069684):0.00000100000050002909):0.00000100000050002909,((2743505757:0.01112985376496723917,2692952427:0.00000100000050002909):0.00557562937771247623,2704685943:0.02811478033191457115):0.00000100000050002909):0.00000100000050002909):0.00558251863724832861,2675546777:0.01101686036119721088):0.00000100000050002909):0.00000100000050002909,((2859828765:0.01694372137223619859,2673308169:0.01107151397516104030):0.00549151519784390682,2779032958:0.01111003479683119258):0.00000100000050002909):0.00000100000050002909,((2639272376:0.02799506011647940815,2570110636:0.00545888434038621813):0.00551464124843583075,2548106578:0.01110057177410904601):0.00000100000050002909):0.00000100000050002909):0.00000100000050002909,(2535617810:0.00551236508488984252,2683289837:0.03940422530638475890):0.00548624028102478924):0.00000100000050002909):0.00000100000050002909,2534994501:0.01102451053621114618):0.00000100000050002909,2564178921:0.01665009938989117644):0.07623803960919492417,((2652424312:0.05961694152564164795,(2732762318:0.12049866250062024609,(2810519502:0.02254399495445476298,2732466228:0.02349494110926500512):0.02653977675275528275):0.01195232137422334515):0.03478611557703360779,(2805861342:0.03772750690269575935,(2588746968:0.02098767602493519999,2810228754:0.00000100000050002909):0.02408915362554742493):0.00941910443926599963):0.04143701185049059738):0.04254689980516164483,(2691078695:0.11417347919814531398,(((2540971222:0.00552806552154117958,2869845883:0.04025453152657484240):0.03865348929910937537,2793514122:0.05076514593323471630):0.01955850713241586575,((((2839680856:0.03004724668635279025,(2840307756:0.06058245938831384458,(2813650402:0.10991636035589850973,(((2612150955:0.03118584500481987390,(2851032200:0.00000100000050002909,((2775227259:0.01106892844604417774,2851014197:0.01094210021313253046):0.00537824207633250725,(2874313511:0.01070855943274583687,((2588740022:0.01102129191143118997,((2562972910:0.01720456003177911475,(2678892012:0.01544854414129353051,(2813333710:0.01635058561793830550,2851044395:0.01079527926494405592):0.00621598707634137253):0.00523108039450520101):0.02106260229381139160,((2650099973:0.02674635964169226610,2871639561:0.01080314829003970259):0.00000100000050002909,2810196352:0.01103945736760660393):0.00537280469332302585):0.00000100000050002909):0.00000100000050002909,(2564743993:0.01583357697201213596,2703996214:0.01113673084499919481):0.00525643666076090494):0.00000100000050002909):0.00490014019556197795):0.01610309118508565160):0.03027517385336864902):0.01680798952629806997,((2675183142:0.04460507965590824325,((2807339341:0.04076591988259967853,((2565092025:0.01831962021372583738,2733904521:0.01436939343282100934):0.00000100000050002909,(2692339183:0.01213295484009067719,2877920006:0.01365841252580532635):0.00790711593666317512):0.05995142856904029510):0.01644098011493383069,2871684770:0.05145137979558649793):0.00000100000050002909):0.01224002448479765033,((2630475302:0.00529480181532984793,2774794176:0.02255899175012908778):0.01651996166488633663,((2721341860:0.01098535048025462563,2776716528:0.01676163116197333311):0.00539888105859063789,(2791507006:0.00556196042314584423,2686002654:0.02243272919464180809):0.00541169783486845565):0.01086035033169608158):0.01108061197038779505):0.00000100000050002909):0.01767317267773216641,(2813560684:0.03837686662176820890,2621151977:0.17321853076985530007):0.01779668495546322254):0.04690489833152728522):0.03478404671744774607):0.02700745609225792612):0.04243899349631060497,(2688361386:0.13494533296788047139,(640490468:0.02608702219390841848,2837283104:0.00522402901670661422):0.03800208103863854381):0.03332916364750565519):0.01690047044034132320,(2732173979:0.04954904898578485484,(2637585756:0.04997459871501379325,(2840455330:0.01161868226610280122,2834921107:0.01044677699094088280):0.03624945926492136039):0.03969123168944863750):0.02013001018355508459):0.00810461741166775863,((((2651453574:0.00966478358601171456,2859677466:0.02486427680641511290):0.07984024204310419259,(2813872518:0.02231734315032969998,2518825161:0.00000100000050002909):0.04969578202239821607):0.00595895166654097311,(2678051162:0.00791416251729966727,(2753971409:0.02208609790943502627,2753921301:0.00000100000050002909):0.01498280520829808893):0.00800211403282286883):0.03014795242795946864,((2662071117:0.00000100000050002909,(2534450606:0.01087735076481371847,(((651600736:0.01659237414500965013,(2753873512:0.01646488359311105640,2746150539:0.01099039644694222058):0.01634650118855117754):0.01605930304605816469,(2874870976:0.00541997803149524976,(2821780887:0.01646073456361795903,((2579091967:0.01100217345146928434,2553378372:0.01641999506739986320):0.01074946506186557314,(2859685203:0.00546382661497573502,2872115555:0.10991691772729222931):0.00000100000050002909):0.01066562750429280761):0.00000100000050002909):0.00536213376514473993):0.00536307793345377516,2578598071:0.01095796536334027287):0.00000100000050002909):0.01608695000391811153):0.02718616019819093677,((2553472224:0.00000100000050002909,2619574778:0.03305955194303807770):0.01137961733919258360,(2570555034:0.00551555390617545355,((2775542991:0.02250563611642434139,2770313839:0.01103045681665647954):0.00000100000050002909,(2588230442:0.01117704814021667180,((2872108523:0.00557092948372673279,(((2872083198:0.01119956420250285863,((2580656710:0.00000100000050002909,((2753997481:0.01654603674056399215,2633357117:0.00552568977991857967):0.01480361174992659429,2573892907:0.02754266652924510297):0.00786488593941082371):0.01098980881530238311,(2571686719:0.01671253962019527209,2590002447:0.00559243193612826879):0.01646365001746950482):0.00000100000050002909):0.00548986852416431109,((2753932581:0.00556396503084752563,2753862952:0.02289057004551919156):0.00813474302842796641,(2665801794:0.00812840683329068073,((2579309717:0.00551568807128162246,2753846369:0.02817757246456668169):0.00000100000050002909,((2814653810:0.01103085899952404789,(2548652067:0.02210136924315441939,2753850607:0.00000100000050002909):0.01093331731840025030):0.00533887615613371121,2851656330:0.01662409822431423767):0.00000100000050002909):0.00846597868655113960):0.00541411969475748441):0.00843566066345993043):0.00547048799517696211,((2753871831:0.02816411532202242260,2790285270:0.01665305563797387506):0.00555451523773495357,((2823380034:0.01629829827031712905,(2506693130:0.00540628636758542364,(2859698923:0.00838547211163254841,2690616834:0.01080612977658021098):0.00805437420799164083):0.00000100000050002909):0.07340026113363017080,(2649592161:0.05797692495654094974,(2822857130:0.01668938089311998788,2822735941:0.01061712613775864927):0.02713058783846252278):0.02869064681401691311):0.00656004245259391230):0.00000100000050002909):0.00537235388086137241):0.00542415997861703161,((2724835126:0.01112390003713032739,2579329641:0.01659657789294884805):0.00000100000050002909,(2574589498:0.00688937498222766832,(2859665511:0.01246910361245645929,2791351357:0.01541708464015019431):0.00546732422057850075):0.01516518177051372034):0.00541193682983200086):0.00547970220977395811):0.00541994469473836352):0.00550788574233044247):0.00501816038907456664):0.02264565447634327502):0.00000100000050002909):0.02756425896964709993):0.02854508946792429225):0.02420402492187515714):0.03425639158025951120):0.01595830509780012119):0.02448617565332117385):0.02133637179164727185):0.04491591323274832931):0.01939241409556630852,((((2769186288:0.00000100000050002909,((2768870964:0.00558616032915915887,(2769127557:0.01128069091990386782,(2769113646:0.02240345760939979960,2768997659:0.00560270544645883987):0.00551512533058390927):0.00541465054585213868):0.00549744692356517097,(2555654882:0.01122665112014155885,2516396111:0.01140470383134382926):0.00000100000050002909):0.01100673288608608816):0.02971630164281005571,(2603874383:0.00659222338382736087,((((2570412148:0.01703782838502885047,2666828760:0.00570774080839388416):0.02245733106435148299,(2590659326:0.00000100000050002909,(2793903818:0.00568921294492618496,2565302169:0.04062147197506035118):0.01711740232148903709):0.00567207980301630103):0.02593980271500166343,2618903768:0.01276409913509510968):0.01246831468520012524,2601524957:0.00562257457029686960):0.00538220492826792588):0.05257947818833667158):0.08170474543656466859,(2788893093:0.08471383678444846521,((2786865566:0.06765072201715206790,(2588757031:0.02288294395753029051,(2734599429:0.51171766552108943760,(2659273439:0.03829850216286467823,2834046556:0.00000100000050002909):0.00000100000050002909):0.03574074706757234682):0.03237361677352377370):0.01655141439669352219,(2590737985:0.06457850310160083429,(2774001946:0.04997106859449775007,(2691132786:0.02873526546947681101,(2769226859:0.04530272142260097223,(2561348723:0.00573416149418248637,2573768840:0.01724429423983181442):0.00623840375003199745):0.01330384912804043716):0.04305521211558210881):0.03541676857258243410):0.02503651707743004967):0.04035763208797642915):0.02624132748481099175):0.07561402331026466361,(((2631881900:0.07838901874047109197,(((2654027041:0.01593881268681936192,2616780450:0.01229240840968520536):0.02574604532303045520,2579407514:0.00000100000050002909):0.01840678390781574567,2813731006:0.00324457735955607828):0.09357354104753314028):0.02790745836122612150,(2837632702:0.02643926306230520371,(2547698282:0.02228396367034369066,2770316317:0.02283459360122919515):0.01501789046562338262):0.02911967454371711117):0.02907842943985293124,2838870788:0.10150343003181581947):0.10038112668959033036):0.03617533793425704164):0.02733390038958240231,(2836663767:0.24675080225413537072,2586250446:0.17405966768246988741):0.02674225371775748247):0.09391151725817671603,(2756797188:0.26493984957020599857,((2588714629:0.02076602815977594482,((((2739173217:0.01598583706764441018,(2835275069:0.01077641040003416220,2837023272:0.01609555804058766110):0.01061957376282119010):0.00502190140612344526,2686665139:0.01052947514466147198):0.00528756037036948352,2846290642:0.00522552410283255893):0.00522665697964461683,2818672615:0.01036366855905871374):0.00000100000050002909):0.08382405701097436768,(2772287540:0.00878962799896998263,(2846236544:0.03801441581852498669,2514673261:0.00000100000050002909):0.01878268688294658373):0.10693515703390714389):0.13182433573246418734):0.08927495598181996173):0.14173396729505877145):0.04451453858181203538,((2845704865:0.30166924879160050832,((2840550772:0.03325791749667127151,(2579896193:0.05444654098624136102,2849725751:0.03705432109587133982):0.02086268755679244330):0.01984072015380178300,(2845667746:0.04816543321476305511,2839693496:0.08146786369642970704):0.03567014315631145821):0.10300367676548199958):0.05743306723178465828,(2832898185:0.27633192447128573921,((((2871248361:0.02703233392242052405,(2598564333:0.01074793678538769372,(2855187389:0.00000100000050002909,644863759:0.04366554797455068915):0.01622756609000258060):0.01188891158423672524):0.01763562156283475513,2871281458:0.01699879520452846418):0.01158734921801067748,2527103685:0.00985950294599819560):0.02088693213498037105,(2632475589:0.04627576451276378677,2858466381:0.02682525151836341951):0.03130411686978455676):0.23758900182683659330):0.06505892384856323818):0.36396637502204642889):0.04124879473025411247,((2791797286:0.57447494790018283073,2599816832:0.63893471063991291725):0.23580260601128041897,((2597954211:0.23361038916452064873,((2707101760:0.00000100000050002909,((((((((((2673596221:0.01140341415694561683,2559167476:0.01746891379302875982):0.00565919337002580847,(2559217075:0.00280729153392828782,(2629160335:0.01709498731202009278,2847241838:0.01214744738044114258):0.01053433430861364963):0.01460651851006517302):0.00000100000050002909,(2559225620:0.07915899087046254778,(2552842723:0.00539256849828939448,(2630774202:0.02492914651062992648,2552855649:0.03244257525916793838):0.00719485113761598669):0.01161388415325080407):0.00555925867471967258):0.03599629497638124481,(2552731403:0.01723437955996229981,2559201662:0.01111790156570383915):0.00000100000050002909):0.02337185865440565002,2559198570:0.01735649185186625629):0.01087481204153803276,646449958:0.01197604787576892794):0.00578053672582075698,2559181482:0.01176472773052178629):0.00594214157436219730,2559185650:0.01120940898772526326):0.00000100000050002909,(2770342193:0.01110604718776043824,2599198191:0.01100805953545819574):0.00560468784879252033):0.00559048820350777336,2843877775:0.01119509679810204265):0.01122164219613178138):0.12189149820506096911,(2810845747:0.20679674419181787171,(((2554003061:0.10631274669041834713,((2832207960:0.10808903892755968024,(2834553376:0.00000100000050002909,(((2871267760:0.00555124440728420494,((2776571775:0.01716878956039633378,(2634030528:0.00707648793833432280,(2858449820:0.01162054882296244089,2628287844:0.01996358880163764948):0.04275971882869349788):0.02380559683569489701):0.00532552823647427023,2843154390:0.02818149139001367709):0.00000100000050002909):0.00554308072177786548,(644864170:0.04569906729588891353,2855193448:0.01119155363811633920):0.00560468064588784745):0.00000100000050002909,(2628894349:0.01664174124166111282,2621108539:0.00555233712874483257):0.00557766903334390180):0.01126118501978585693):0.11891683140780204275):0.08329742379852508871,(2672111337:0.32817931541041467369,(2553188395:0.20637467327541927919,(((2792952773:0.07323807808837348721,(2602150822:0.03979714441169721756,649847415:0.02324969852117825253):0.00635345257459370236):0.04572297181188528237,(2678397359:0.04570147207986782062,(((2824532100:0.00575748476576475390,(2690393051:0.01080159250124196509,2844057365:0.01122314845526535890):0.00560508230067222491):0.00000100000050002909,(2698687344:0.02374783984840003401,(2705836751:0.00831454228597187581,2511436732:0.01496901863282095423):0.01663773225646445614):0.02705657899508622649):0.03341864241300795957,(2806002590:0.03412955779942578732,(2742454723:0.02543790760522874131,(2629482349:0.00759820799537678972,(2545853822:0.00952202084981663456,2805823562:0.01305484725725881978):0.01100554761769624058):0.01898997681967248830):0.01608905454401203181):0.02241818458953439772):0.02866334613681305668):0.04206384211347748148):0.05468424364835843682,(((2611383013:0.14643514257999676320,(2650828480:0.04846859514220909493,((2553502718:0.01602701201955927801,(2570158842:0.01074271235347577617,2767745041:0.01068522287415153357):0.00000100000050002909):0.01195003120990775942,(2815019137:0.30707210798275119679,2770222063:0.00482735034353954078):0.02090117362040737684):0.01618091985925591836):0.08412360836102585060):0.04105234058258949714,((2792915331:0.03371578557310631746,2821049471:0.01542512397017381520):0.02772390139961941960,(((2669710037:0.01592756983236879795,(2611956769:0.01063929452180709459,((2732785548:0.01044112618104146330,(2617324292:0.01048812468404978875,2678528671:0.01048495524304532411):0.00000100000050002909):0.00520968141170061530,2770215192:0.01058251847301046669):0.00000100000050002909):0.00535775200331914305):0.00000100000050002909,((2813752962:0.02722872250424599599,(2757483734:0.01092421080412781485,(2844051791:0.01068409831709886057,(2847805118:0.01613089451414958728,2585236211:0.01059637048267966959):0.00000100000050002909):0.00538400320583611210):0.00000100000050002909):0.01784276292281221366,(648770970:0.02899674936536149675,2690504742:0.02161826144406798697):0.01452918763951343596):0.02665702992821413625):0.01959101642632175844,(2792960038:0.09045971281304548972,(2520989953:0.02696020565276481887,2742464365:0.00000100000050002909):0.06114196691894453056):0.03643814495364126188):0.04362576025746873337):0.05130263303968481819):0.02064572268513324704,(((2813738570:0.03863526560336906501,2776807907:0.00586341224208622447):0.01090209366280792819,2870897166:0.01665284209628589696):0.00879783155212313789,(((2874384934:0.09237128451118087336,2871746410:0.01260897985524375535):0.01770562665683141773,2618809880:0.02005881003483073882):0.01453221302976882671,2792927861:0.03390321065140636941):0.00561627732825319744):0.07299987988801190375):0.02695852126227276171):0.04576958726369301927):0.05101912800288224692):0.09931695216644700897):0.04509507224032975603):0.02935321009696392064,(2644896919:0.09958477808100708872,((2648828960:0.08029233786213919866,2648029771:0.05744148689622418508):0.11489561282181846857,(2788607774:0.08370019994880736891,(2752379185:0.05442327277320286455,(2785276680:0.03043458012401475607,2732468376:0.06636704358989645169):0.05636394865603033127):0.03906200239164538124):0.02245650117538748602):0.04444062468876022742):0.07280836426143538764):0.02547471555865252202,(2578404409:0.20181237906144508520,2791907315:0.15606727501854036899):0.07057631670846026273):0.04713929474983417911):0.05950026155175280884):0.04436302258423530792):0.06169563816404570467,2752939315:0.50229060521974300269):0.05385724490624543837):0.03194251582909004433):0.14338341395902437503):0.10442364562643313697):0.19233850162015900254,(2688356720:0.35976811603313618715,((2599607116:0.35045689821412823184,(2617516812:0.15341430374441653028,(2523180607:0.02799343661894776111,2789136292:0.00000100000050002909):0.08592503457797739941):0.13785946399793247430):0.13079798577204548859,((2510560890:0.08675311380314866538,2656681983:0.07903723290915695698):0.16228474491633240739,(2684385351:0.11227943489609104599,(2840656361:0.06456300446820968653,2753214452:0.11254570135173155854):0.14296347359364436347):0.18127749127505968230):0.10088914681558387720):0.09615317508373702471):0.11182174271191167025):0.16221892158119860516,(((2649223713:0.01566060876967392476,(2559384603:0.00274681424130376710,2540674495:0.03865681101967016059):0.03964940459161229308):0.19913626781399107468,(((2579140163:0.27858775003745467336,(2569404685:0.06591343338561435339,(2839124153:0.07719953008148522366,(2551251324:0.04898573438645792422,(2775351455:0.02836185910271230709,2806270700:0.02286511036983105219):0.01405484219538161682):0.01557872694747345320):0.07213765902564582555):0.12397170231014717490):0.15859355895551274784,((2756691619:0.04575820066900523897,2756694863:0.01812410159599147155):0.12724711750343781214,(((2836764768:0.31541969793665020072,2739613097:0.05556655447050547203):0.06235767936331087363,2617849867:0.07148254036006856937):0.05150131002561660759,650823794:0.16166828813527389652):0.03065687360193371583):0.13661761793901130990):0.11197802720163170520,((2716565597:0.02702148602505287378,(2619745037:0.03455067130540379755,((2667492948:0.02897875991331467366,((2769597588:0.13581649412031795987,((2805126440:0.00000100000050002909,2667507201:0.05753682626850488424):0.22899857960992386907,2668063909:0.06863895921612993278):0.00381565039068807246):0.02289045994919745169,2670452602:0.17348434740446361246):0.00000100000050002909):0.05958218014897691261,(2671416997:0.01682616858403110024,2690167724:0.00637682730504974919):0.01410924480309572876):0.00753143045217756664):0.01141282438034367172):0.12388915719313106645,((2523783437:0.21261490549111247694,(2655805241:0.04185728757717022130,2777890315:0.01873795941235965185):0.18314648321058038527):0.02058421564675029861,((((2769602517:0.02266209270109828186,(2808466688:0.02493118428248360802,((((2664302062:0.03116871319723041669,2553969964:0.00647385405929303166):0.01324773522033815577,((2664367574:0.04354644841719922804,((2577339860:0.03560642717499205856,2562784718:0.03002295946210311803):0.01132540162687351720,(2856509318:0.02994368912290024110,2830786611:0.03618698973713184441):0.00620822476615391552):0.02153366788358405948):0.02208525478182182464,(2520289101:0.01698958300631394844,(2600445414:0.01387459542526964587,((2630063195:0.01027353391020693375,2856518670:0.03107890758576434612):0.00692251188251141649,(2859929730:0.02584088547532440230,(2857686210:0.00600414795202793353,650793197:0.02732926699514584210):0.02285941484052228176):0.00848293721353822125):0.02582800548141005875):0.01299948229329028759):0.01484614932544891901):0.00000100000050002909):0.00693718324871064451,(2652621602:0.01683387831317089550,2641236734:0.01831135773392507729):0.01452112509142480280):0.00695732841982807815,2664433924:0.00600097464739552267):0.00647838483746951150):0.02029068025869240274):0.02779838863669018348,((2859946944:0.01963083379496996170,2600494037:0.03796817597804632433):0.00000100000050002909,2671301331:0.04754483129605924924):0.00655144075481500689):0.03976701833793259977,(2526434349:0.13923338096621895588,2789114806:0.01164611741321076518):0.04424909663037021601):0.10099103599302816647,(((((((2507210327:0.03988455518967515268,((2547105497:0.00000100000050002909,2532514731:0.01410975782141039685):0.01879473406016463413,(2520909538:0.02424681988480949235,2574572750:0.01812894643529813429):0.00000100000050002909):0.01326604918622791007):0.01616682194810975526,2539731545:0.01909415620207212741):0.00000100000050002909,2652758683:0.01285047990516557589):0.00801735683734306794,(2518856228:0.02614514349414075525,2742117218:0.01267341551400965292):0.00000100000050002909):0.00788728011108751070,2547109532:0.05652556095134481096):0.00616009767070426189,2649417762:0.00000100000050002909):0.20129824837367665813,(2832951074:0.40605492780113117135,2776079301:0.15532082683930795164):0.48450879189438950112):0.02912640538180649025):0.02831156438300209965):0.02774547064168919955):0.07159791044991506426):0.01114547168153887276):0.06104716526863938203,((((2664429176:0.01294719506614017829,2506966833:0.01266440037657232467):0.06197031992096067171,(2794971854:0.02820186108324135993,(2864744821:0.01934042246703598922,2506972795:0.01210432630662282988):0.00849013674577420857):0.00747880625030882592):0.07866118890428798471,(((2506919400:0.01232440156406166935,2648016123:0.02369779941468655102):0.00581528975513658127,(((2565181825:0.08792502539754645796,2549640028:0.01489839272825506551):0.01582737675652392748,2506885033:0.02299719501254164633):0.02686987305451368421,2714653701:0.02520527492050480753):0.00000100000050002909):0.02875024563789201418,(((2564016730:0.02976308804887734666,(((2621095539:0.00000100000050002909,2815036670:0.12637971056474267550):0.00844819648604668537,2508819336:0.04749038804808974890):0.01022073652822024122,((2536469631:0.01150927482549969974,2672140493:0.02385563138584187795):0.00582102365115748713,2870347741:0.01318655813816086396):0.00935061773727988849):0.01101885873965813625):0.02181378646529986282,(2739122895:0.01157852546441636050,(2714621675:0.03498013783728175230,(2506900861:0.01604562116948574785,(2505401375:0.03315404431261063933,(2648619888:0.07348249989322859499,(2663286379:0.01798761572966639521,2682158512:0.03407362471930574371):0.02231519485022334659):0.01076179708530243875):0.00738751179377774084):0.02351223842859610086):0.01305732900405677001):0.00938185933460569665):0.02187123570304326525,((2714533310:0.01141916676222281060,(2728481440:0.01702370644470493910,2716179310:0.01129168754825572892):0.00000100000050002909):0.00644717023607792403,(2714563734:0.05593565389409572292,(2549836853:0.01679270545407162210,2565249205:0.01127068571243373084):0.01260928600868944753):0.00928574708606299919):0.01621258420958167010):0.02256368762910005571):0.03665059355272311942):0.06334603775204900034,(((2687711310:0.01789949233398132819,2563874894:0.07501528895940272335):0.08816755672560157298,(2618663602:0.05445688859078629679,((2507271214:0.04068702496741836289,2795106886:0.01830335750796220975):0.03397585392095921891,(2618670290:0.02115669640251378533,2810097997:0.04998530477208680545):0.01230215288335885677):0.02029201463697862667):0.05621875850633395455):0.00993035960459129168,((((((2553176758:0.02033650064596221121,2617958975:0.03391442900518892856):0.01680827733586709449,2547563009:0.01479540755034962525):0.00645688011524265821,2671083277:0.01244901201290102115):0.03288940006659088477,(((((((((((2548901880:0.03447011927615981769,((2844759743:0.05201556756499466777,2659348933:0.01303317182689342144):0.00958715489990451600,2506025308:0.01055355948762689774):0.00222907959539866063):0.01166902648236299404,2757791649:0.01361110150260201428):0.00485877380735714581,2667517677:0.02347551233872631135):0.01173967980714436810,2646388848:0.01722874791853029608):0.00000100000050002909,2580716944:0.01320774927073096149):0.02211809731753544561,2744277025:0.03057864035697764257):0.01005176255511153541,2567069062:0.01698408877577699261):0.00604133685285226235,(2638961768:0.00663811581355760842,2660430621:0.02790943954332972265):0.02208513634456451408):0.00569357905385652150,(2777932313:0.03391909429995525194,2758187348:0.01128906025407510304):0.01076120984035063878):0.01153720581307324418,2724198362:0.01725925442943882643):0.00745462119763173371,(2745769027:0.03795523338079605929,2567252189:0.05351526951370906560):0.01413743441416360005):0.03988971302810283281):0.04062583268807639508,((2655768130:0.02480336955870430377,(2809674959:0.01573724425070606447,(((2667642840:0.04561430095664836815,(2689426239:0.04631929466401218942,(2716150815:0.01090120128796516659,(2644881403:0.03466179100924952905,2639779382:0.07304166188852070918):0.02189967249648467826):0.02296327055078779128):0.00687803836317386202):0.02638285438642608630,2733431937:0.02385178808409569792):0.01471896082612237158,(2777930123:0.02939129702469057623,2788785484:0.03271668912682741681):0.00774848284943412905):0.02626966386739700357):0.02047058892056675614):0.06092167138408054183,2735823333:0.05471923502636404785):0.01666572691451590621):0.07396536003984940932,((2739267496:0.02209833828102147554,(2772850485:0.03944805294795910439,2671303399:0.02707046109614625815):0.00725786586432339287):0.04512793891126289092,((2601624360:0.11841789694661974952,(2645783729:0.09936699930953106497,2599970408:0.00000100000050002909):0.01355540866892822327):0.03773693299112201166,2667574678:0.02823095350176997240):0.02459690775443669139):0.10798521384250207855):0.01419160345563816490):0.03784871542243097714):0.14168408285987532658):0.21063466531457714082):0.08780940619127679259):0.07774922467631077694):0.12855110121749571683):0.04360214700039074381,(2789889757:0.15794548565669633278,2789893066:0.14834008182569874412):0.24564760999505610983):0.03336072834945549848):0.02258591280628028872):0.04571809490342966520,(((649851964:0.17090482244844534820,((2653205825:0.15598630681600222925,2503787069:0.15901651513777359526):0.07996631754651614687,(2776115611:0.12483676240652383238,2540824381:0.42539873958129165166):0.05834229487454176827):0.06015069303759559144):0.37135277656160742277,(2779011641:0.12470018858542762652,2805288037:0.13689862745135916722):0.20065547919679249667):0.04325274337192214213,((2520462202:0.04029450998302468862,2828313555:0.03072582641096176237):0.38153982597020963397,(2667983457:0.58117533771399343401,(2676291315:0.51795263932150725772,(2520175151:0.16107316271660751528,2671054009:0.16331216009492338648):0.06925165791041799912):0.05215105684615051890):0.04185925029928773411):0.05206023138762833763):0.03330271183206443691):0.04113959849493361437):0.03776125316760387679):0.10684158775824477428):0.05901219716299097029):0.14156414907393025104,((2595077187:0.44035748141828751079,2598072902:0.34638581142009311487):0.34151129929662121798,(2684583682:0.63595965677949939376,(2689769693:0.35092477889203904651,((637784243:0.02310967590569205921,2528591226:0.03045618298597489379):0.17237097515831983907,(2753013636:0.16068240836124403348,(2689773745:0.09030917603098227719,2587790014:0.10467169061945169606):0.04771761143867795513):0.11812450831209524160):0.23370456235692296798):0.12183498702975542605):0.33568012947657499545):0.07433987464437119552):0.06406997296275915299):0.13393386075893068399):0.20507095637455072246,(((2586779026:0.07317856403033359824,(2775233089:0.07297563082674965451,2671061426:0.00000100000050002909):0.04325715083224020152):0.22444472599362538801,(2838742402:0.08311486905089032762,(2643810909:0.05890197250986783928,2861366389:0.07390580684129501032):0.08298365298164414594):0.21609334215033532134):0.46555170987259375526,(2810171600:0.77209948230351976850,(2553971996:0.52953495377418802192,(2566773412:0.00000100000050002909,2839123523:0.02534194473080258678):0.54842314740132447337):0.15579228354199653461):0.55215810765599382393):0.97642561191876553472):0.85707844287625656321):0.11523275859613994754,((((((2502434014:0.18762472626930065678,2690982430:0.27967174730303911989):0.51029926783172441240,(((2617284547:0.31993577598938344186,2513992400:0.58126973501499967778):0.08878839769801161186,(((2599543272:0.56257347780022348704,(2582994832:0.15007804305005445489,(2524230376:0.18188829159270905600,(2758049261:0.18332032184520147267,2621233194:0.18585504550990403216):0.03146448196425012667):0.08472278733364804748):0.22837660576988610961):0.08401323065242698174,(2686825408:0.22697633637219899461,(2617279003:0.09369355810752304226,2617277356:0.09429957684282741504):0.13301028038531220732):0.26927815983767788843):0.14090738177111247764,2752569295:0.63108245763024162223):0.12890508091134306179):0.06227148124911411481,2563359993:0.71566443594981321574):0.11399671977955053159):0.13538762768866208219,(2620818671:1.06787649568766385144,(2562335269:0.92511372746008313506,((2871079283:0.30950447365212335749,((2703715911:0.09778410031247423972,(2508516365:0.19063789502023645306,(2871067091:0.15006377484046529158,(2792691851:0.18220393418106115013,2868792841:0.11355608395152874679):0.04724143529525771934):0.06420934420749972726):0.05167852459268260784):0.13511109956248207320,((2873815625:0.07290165540786305853,2854849036:0.03000718706840579258):0.15067921511905219001,(2871085903:0.21911906505982103877,2839326587:0.18175762969121919688):0.08576734783627920633):0.03343804908155977723):0.19038489274796829842):0.37616686040148950010,((2665303026:0.17427574198772027847,2810090554:0.24643349253785112873):0.76247259313573678696,((646812543:0.26726104742218664834,2631975388:0.20288025990975064317):0.13617253160695427794,2631975411:1.38579347827051124753):0.14182130788910277119):0.15681464030557715206):0.60290498562324690290):0.69873067599228377844):1.21761459653775805378):0.06048919724560573169,((((2551959074:0.25211534017496833870,(643474066:0.34777968433958067473,640628221:0.32306862176766659722):0.05739623507658124513):0.05174655999742212853,((2776201986:0.15084323592838888572,(2630466203:0.08765203050599239265,(2641943775:0.00000100000050002909,2821478973:0.03680052939750740743):0.01649187304563552031):0.07998794379130222398):0.20090748792312840276,(2724939283:0.38706789530889090800,2509574624:0.24033496403924242690):0.03864774159148984256):0.04655119854871094670):0.19986335925133905111,((2861563388:0.69295611928415623559,((((2789583286:0.07842295121243562928,((((2788914756:0.09549674697693091852,641168163:0.08643417009891925240):0.20150707436116341298,(2833571188:0.06562829341206867506,(2523632486:0.11143204359593139596,2541191234:0.03599139454328274118):0.08433560808520586261):0.24005172097049240487):0.06895985600905045476,(2820123987:0.13909485797977258481,(2820132700:0.12620316394003791571,2529235509:0.08789486118547971960):0.06996439516281216520):0.01187314214683100194):0.05101769106052499170,((2852753678:0.00926785264365448565,(2852769143:0.01307512899599835680,((2852763910:0.00596284783746448607,643177068:0.02740790429119647695):0.00678679544983470159,2515683647:0.02277937493685441850):0.02143565759051271197):0.00000100000050002909):0.20790017760040732653,((639812264:0.03139491893222960683,639809576:0.03470040400834775718):0.30104163381661180887,((2648174661:0.02416568961781188213,(2685995320:0.03626316239549629700,2788970288:0.02330247606652508310):0.02969592582300053032):0.03605189428574266663,(2771476009:0.04811313026548108551,2824925544:0.01642535183103861762):0.14507239060221513438):0.03540224681938512058):0.04404816750670940279):0.02429307359315702533):0.04174088087769885214):0.06119287797151254371,(((2823095965:0.07798021390848812462,(2703704936:0.04117091747299521376,(639810175:0.03861834282462698470,2711611847:0.03870575298126388564):0.05317709254039074129):0.03383505918339549390):0.03996897378317298966,(2616427151:0.05166730783522596737,2525353020:0.06309500674047524571):0.04147106771846498924):0.25026826699573029300,(((2718174955:0.04707809646836411815,648150231:0.02449661249160720727):0.18387186059207974442,((2709231206:0.07067090615346352522,2837058766:0.10689459439454848666):0.02938958878302492736,(2789048025:0.02942661917366148905,2789053621:0.12336292749201606400):0.07359800038886497864):0.12673331493600339948):0.12879511270423119051,(2722467472:0.25603850567388830584,2709231051:0.28572156902457168659):0.04105641059214519550):0.06908746065713053386):0.05698731836954132324):0.09595892327839293523,((637710999:0.11419476467489673988,(2617296073:0.02327306103436616730,2617292720:0.06600494133442431910):0.10156083350703962176):0.13649478612556820156,2795585035:0.54924468707115958743):0.07472820027020883604):0.05929448713604995591,(2814244929:0.38182498077797005775,((2781349508:0.38087920495754901129,((2770112593:0.19130000726668999755,(2595353112:0.29906118369617290531,(2582514012:0.50180906787875600994,2817812227:0.39979002789680817553):0.15658123230241749457):0.06477124282379949360):0.03103257128421519490,(2742339364:0.03879934241433461578,2742141300:0.08135128877515901413):0.38295980303224452790):0.11757785532397940775):0.07756334740744748324,(2599846633:0.29143995054122867616,((2700913036:0.14703213683523774780,(2522992851:0.03895099679110244212,639798800:0.05729780322079094934):0.06058218159784619500):0.18217082142110130327,(2619775265:0.24782695457728703969,2634880520:0.08547788446434062548):0.12925967202264709854):0.10108643425673848049):0.06732969949695673251):0.01904866671888900964):0.05727349397271797038):0.13581119480732131710):0.06158052838437472892,640092892:0.50334000239384957265):0.05484322817820665164):0.19505467300747145187,2579752015:0.52433241106911165907):0.55450636817677401158):0.13539362088191608802,(((637874580:0.75331478785564631728,2554915222:0.72161106419839793347):0.90014544885349656589,((((2754358637:0.46565178400509721346,650114114:0.50233524364996984257):0.13398000251477384936,(2811910798:0.55097939657104144651,2811910105:0.35557587891723857476):0.28875353526305930218):0.11591293762287040170,(2789013749:0.14273334728670150628,(2811972850:0.41881476914877996398,2811904573:0.30612622637272063342):0.14516333240021014883):0.45021211672031302697):0.09259340380315947416,(2861281210:0.66920737861641688138,(((2799045684:0.11906044016268309271,(2825290296:0.00000100000050002909,((2585222457:0.03525337053938989995,2825055446:0.00376009485798093008):0.04254447385356605743,(2511200379:0.03528847866023046564,(2825165801:0.02111489557179727430,2739709862:0.04259781233461826244):0.00000100000050002909):0.00000100000050002909):0.07421379427497065695):0.06048606569377341230):0.04677768974417766124,(2784399378:0.10996120050796312495,2563075038:0.08208623543745979800):0.07237896787587029535):0.04709534892238211728,(((2799049406:0.41405692956828221707,(((2806364911:0.31740102095676792082,((2643479143:0.20743895008972246252,2828469083:0.20985627594941164142):0.05159304120490739581,(2585334972:0.03106382981442604163,((2842485404:0.00731878077830387230,2617381360:0.02620275017173901919):0.03329461226494674631,(((((2616552855:0.02081887417191890383,2825126644:0.03385226865203923990):0.03116572287451705586,(2806416411:0.02785617244311694440,2766075913:0.04880150186539989471):0.00000100000050002909):0.02711036455567428227,2616238459:0.01508098846356680997):0.00759677057285977880,2585850441:0.01495612043391692826):0.08732844337506247279,2778174489:0.00728508718856998947):0.01425704341300089960):0.02528723561115843801):0.11867559499171734250):0.03123046519632771689):0.03991228741529587176,2590652427:0.11385881267916270199):0.07152135427347722230,(2619363977:0.09293208550348300290,2738984040:0.05280669982346657826):0.09573982097944337688):0.02918488608659621300):0.07749364979059451819,2819683529:0.30721438120626121115):0.06138605730103568331,(2738939167:0.24682830439108943699,(2717840838:0.16232816714606937425,((((2834595295:0.19836993494109528280,(2714039380:0.27194697529538597314,(2600878538:0.02001243452096674799,(2600875790:0.05030430777733418957,2832719009:0.03513937791571864616):0.04977933182856835587):0.15532225332000118567):0.07945707937217263983):0.11974893413533470310,(2828296003:0.39596531917763405639,(((((2689846592:0.26958373927886847277,2790673365:0.10228927641168233942):0.04175401613251595451,(((2735522431:0.15134002741012228532,2523509868:0.10959961444087785998):0.06594019615313996552,((2574316520:0.28407945734466688581,2774648788:0.05810585647983768087):0.09411781389360267258,2790113612:0.01810449736736557957):0.13332166482403487451):0.03553412142691964037,(2791937868:0.04398130842299971532,2839516039:0.16897982968148711480):0.04950497526715998131):0.01936850706717709730):0.05452550507931623602,(((2617671509:0.14545802049630279784,2742837693:0.10900460022803737381):0.05290311209084153782,(2529190955:0.14415279759120536163,2616712997:0.21549344696160391277):0.04044923789690594434):0.03311020336177446927,((2620500859:0.12475586761504786626,(2585042682:0.14054720512085225326,2775232645:0.11532380252250357122):0.10595596288606738689):0.05731981995550637643,((2729900911:0.17300572515277343189,(2618045820:0.56201955173696949153,(2735475386:0.01309408661196703391,2832293051:0.03622911227066744760):0.13838810674728166394):0.06726969581054761949):0.05704352658563600909,((2817745887:0.16095658271810117657,2647584540:0.14147640944449108025):0.06690900008145944655,(2582564637:0.15893662453991286299,2579419722:0.16057326119385598173):0.08622614631775125937):0.01865128162860942365):0.11292575969450276141):0.07971392732414536719):0.07573697285833941306):0.24119370722043340094,(((2786536576:0.08227642558040115794,(2830081142:0.09399722346960907859,(2598702124:0.01798293860240946992,2735984460:0.11802026909640242480):0.09852378512464082805):0.01203134071245777308):0.06273703041088055099,(2758076875:0.16325457277275792767,2838778798:0.01563195024104572367):0.02033745706994133373):0.05182049005810607928,(2598714938:0.31432472905916047923,(2583196577:0.09423007879251109331,2841882354:0.07905364333874634331):0.04262266345867081474):0.01449291135665855407):0.27241506230502199326):0.09692823491171444206,(2513974790:0.61140763703894651648,2521730340:0.47029360210350268368):0.09912233393172861784):0.01191358266946187898):0.03207642961616457428):0.06332849039354129794,(((2833736028:0.07982178787695283495,2688632174:0.21268665380565565659):0.01559784612115497002,2836875161:0.07953048802730046385):0.08549741634808187551,((2758479827:0.20707042907797423847,(2790322199:0.21409824965094867433,(2724216807:0.00650102501662504304,2527025528:0.05332559332368809468):0.18971244748321389184):0.07561398008022976458):0.09808661124998382941,2846710960:0.53867732666149625853):0.10868195238829198024):0.02594275416899770315):0.03619353611215812144,(((2516406739:0.09082031804881179893,2646743949:0.02540752794723181301):0.04674389533091147936,(2718927035:0.01335168240392298894,(2836941005:0.08167289424331894421,2586779035:0.00000100000050002909):0.02339797029462052647):0.09380894806153856902):0.15568867572242597874,(2833393020:0.13679522608121955085,(2648554230:0.05324819832343074405,2833170204:0.00701979674195615799):0.09918626042960149158):0.05207630816539201429):0.02484237953511180333):0.06780595486209130274):0.02540814184125197300):0.34853923826963034704):0.06924967417458180452):0.44432587445838506168):0.13182575625327494495):0.42524793875808936106):1.07102451465895920357,2772167093:1.11677519855491103051):0.11109382863253093598):0.06720031754817218372,(((((2617921604:0.53210106497123998981,2755732328:0.76216937452493416227):0.37545277349482625295,((((((2648252431:0.00000100000050002909,(2542445488:0.03429750604089975424,(2542457471:0.06164032840054479295,((2542846788:0.02667662473680057489,2542854568:0.04391244897018189292):0.00116995315816339693,(2547818593:0.00000100000050002909,(2640873347:0.06047932616474480105,2869705215:0.01205667679419591097):0.03173150230768933405):0.01942788923028039919):0.01985634447847026834):0.04869554487872534976):0.01959786617234863734):0.02075152388703727785,2743136331:0.00000100000050002909):1.65635791587373404354,((2745683720:0.03307591652754144490,2745688883:0.06264937475978288317):0.34535653253376658034,2517931335:0.54736926850873013350):0.06942005458189511036):0.06131074524823756922,(2563927873:0.31434788606177749282,2839890971:0.27716188867637914228):0.19709625352135337617):0.27685372432598098769,2558222428:0.64837863513500615387):0.15749152501289381823,(646751845:0.10351047519665385055,2776042619:0.00000100000050002909):0.55099451154275647102):0.29979764505058492663):0.03882206818492014294,(((2653807703:0.58965241719073868687,(2751124869:1.00210769128610421852,((2806912695:0.38857314926970792923,(2538742323:0.11166959508580839855,2832105964:0.04921777989895846639):0.31668660183467806091):0.26594329003859595861,(2811979932:0.71732162974224600305,(((2596431159:0.06428447141690035727,2840669038:0.03557987780563314634):0.06081885107962787390,(2616769099:0.04134809464680300889,2852263927:0.12321579120752780556):0.03300256466849295356):0.34274167250461701206,(2788866457:0.49705119702168393259,(2650335478:0.25953901443697230400,(2735833122:0.22312858787706810193,2623227572:0.16154590617833625155):0.15916749625064580131):0.05533338433050474792):0.11204190947446487914):0.05657257906109549456):0.10316157232444285452):0.10480266269305044124):0.18738136373897582021):0.66169989126604733531,(2512541900:0.11088190431454580942,2835175566:0.10946570284766860004):0.67066971442807998827):0.11010210608768195018,((2559002641:0.55005219336503952121,2599704751:0.20285288187443978325):0.25614943382446614395,2579647014:0.59233097264825385064):0.07001037450687805364):0.02759930465921410503):0.08243451080791551477,2516126415:0.57396633326778467854):0.09512642316033742551,((2754361120:0.29193449865254961217,((643568318:0.03728079378025136309,2778254043:0.12380824586850301683):0.05887411092660529977,(2506714330:0.13680525211349539583,(640595195:0.19295430765187274180,641373666:0.16847596204548151433):0.03433643529825711888):0.04593575775382371246):0.20206852203216479902):0.68855520100799116889,(648602154:0.33455134533894709259,2588324977:0.44359154097579245324):0.24403563984003173726):0.72138599519996526865):0.07338069719563619642):0.12788964380210071647):0.14398378900659458690):0.14151322105508151727,2566126280:0.78352831371186426601):0.37800797732138213814):4.41892336532266227778,2743799234:0.46508688651757440491):0.27204174349888959883,(((2869199398:0.08398888324445874520,2772231065:0.01559535832139800036):0.27671350814512396532,((2865365215:0.25283755753368575281,2728722603:0.32219270088475798763):0.13426790501474222816,(639809348:0.02935839923201032098,2649760099:0.02340945811896315287):0.13915336645421258477):0.05393775322554265894):0.22126276709731729220,(2804492044:0.23391093363809747907,2652640918:0.34849089729733528920):0.06775456715632396931):0.30330762162357854939):0.13976632856218171308,((2515215709:0.50716236428727068386,2726246968:0.57596731632459352568):0.18799631784892259501,2727077217:0.51999349670021610681):0.08878291720337229409):0.10013674479958524499):0.06355318298533342569,2867054394:0.97434714489372953317):0.0;
