# Supplementary material for: Global and seasonal variation of marine phosphonate metabolism
Source: ISME J. 2022 Jun 23;16(9):2198–212. doi: 10.1038/s41396-022-01266-z (PMC9381506; doi:10.1038/s41396-022-01266-z)
Supplement: Supplementary file 51 — Supplementary Files S3 [file 41396_2022_1266_MOESM51_ESM.txt]

(2558277883:0.01144563485322028402,(((2643810910:0.11314464134384180638,2838742401:0.12198308623053212563):0.24491369607845847600,((2547112019:0.75141752008377604710,((2566773413:0.06361281636998186717,2860769795:0.00000100000050002909):1.27407045508082727991,2810171601:0.93476294751588206999):0.01279362066664409790):1.84775385687355475639,(2756610297:0.63423593859974569664,(((2510788348:0.04809955043150972165,2812750798:0.00000100000050002909):0.49171585705146253487,(2684795944:0.09193405928711048669,2774991393:0.02135872876872778325):0.70321372198940224063):0.71402260664543859559,((2681878623:0.48001625703309108717,(2574116067:0.00000100000050002909,651661224:0.04950804198695447911):0.43619148395044965438):0.14060823658249096968,((2685832157:0.02816688265556065510,2831741494:0.07594799421502916592):0.38735229584780617174,((((((2792266268:0.15096929784759458015,2834366440:0.43950531009898657908):0.03820621179331844253,(2792252354:0.18040204461691253246,2514526144:0.15733869292048557886):0.04795127788022315873):0.05182566452437785409,(2514358989:0.07694189358213394947,2839979609:0.10461157321778589979):0.20500124108025508107):0.15995211514173146572,((2603595806:0.29184651896880570154,2848493891:0.16003855425155349979):0.08375067738541622231,((2828371463:0.12632669932691525938,(2619793386:0.19400618375377748359,2576845211:0.17897166275843420791):0.04948035753425988892):0.28002125691768875448,(2735791126:0.51834360929726597256,(2829851851:0.40983311927903598448,2526044953:0.25284912419954208573):0.28086846545614185811):0.14037653083862036696):0.09128116921969224584):0.09460366502604695971):0.08027246205802092416,((2836992709:0.23841564084987676431,(2596824272:0.03562682700545177772,(2641535375:0.14231096647030649915,2571042611:0.06670005487466744432):0.09383243463416349184):0.27144674145831038103):0.06845340287169307536,2840044203:0.14904229591064835359):0.03618612087765812890):0.11777838343170191071,(((2566017245:0.01808578099382014345,2574448416:0.09522400515282951339):0.10871132246128441257,(2828366788:0.16128939303165212849,2585872572:0.11756722223511560654):0.18368963111265523835):0.28483348006330017066,((((((2806490517:0.35376072286947612966,2876809412:0.27235934779001730321):0.39716224053560217344,(2617384440:0.40509112206037950488,2840765381:0.48594149933581887169):0.50362668957437306538):0.44246901686810158338,(((2617384399:0.22625641661733147947,2841981429:0.59423468680928070995):1.01931695110283282446,2508726048:2.59628533908825165355):0.44492876063826225508,(2840767034:1.48443826220056318554,2827996832:0.81961433330870936409):0.16898398267876654777):0.17204926099452622079):0.19796113237130699702,((((((2524881239:1.03112196089311147773,(2579752336:0.82085115901399319238,2771483409:0.57923833015372028221):0.67375822132786400420):2.39651451859283737278,((2861563389:1.56714990585194513528,((((2619775266:0.48144967894926676832,2634880519:0.11049497417836315338):0.48943212343275094289,(((2814244928:0.70092754619526853599,((639798799:0.25606392839088343294,(2700913035:0.23325965851099550452,2522992850:0.11831789750750927592):0.05448978497488465855):0.36894127175859503520,(((2770112592:0.22329260019063634779,(2742141301:0.44394999339549545692,2582514011:0.83883980284158554674):0.14322131092643394790):0.12444859576430383763,(2817812226:0.54291027374863998212,2595353113:0.42997229445452156416):0.11932188718505026825):0.10495902355367182912,2781349509:0.44092510612446411677):0.06110193334746467919):0.03589257147607461534):0.07039508377344252943,(637710998:0.27858249400287382613,(2617296074:0.18175071597375824783,2709806509:0.15080853726856405239):0.10473824273457947587):0.30476620354733757745):0.10096122434316449901,(2795585034:1.28679472969063879439,2599846634:0.31142876881971259806):0.23699008236260624138):0.05513543582266244858):0.10653331909146405987,((2722467473:0.29003753669908510782,((2709231050:0.02007255716098172230,2722450395:0.09498439371614701698):0.20861536455073495522,((2718174954:0.02331192252543533988,648150232:0.07720944491349684968):0.13475727544557242199,(2789053620:0.05398329178949720641,(2709231205:0.02987870623768279846,2837058767:0.02490119820245838278):0.03964822400650820644):0.12793623245990412562):0.24878734516461536996):0.08463777249360014687):0.06756112830909277722,(((((((2525353021:0.10358810237566296042,2616427152:0.10756529180684619440):0.09330013142479404165,(2823095966:0.06262805322273440334,(2703704937:0.11036020619968794909,2711611848:0.04182532239914290434):0.04534531020171420068):0.13801475546309752152):0.39183175374092182874,(2529235508:0.13412392260921215947,2820132699:0.15560293028443625274):0.10895964028667078083):0.04142639741866156050,(((2788914755:0.00000100000050002909,641168162:0.03286102050499965094):0.71704999759895182709,(639809575:0.04748006523932678247,639812265:0.04292541810976667482):0.80394981945951848878):0.15525629946697913630,(2789583285:0.37907718609985807667,((2788970289:0.08213192738903739298,(2685995321:0.06948089011725880337,2648174662:0.12466955569602025666):0.02761984261405859772):0.07220017053193772405,(2771476008:0.02347528226677818644,2824925545:0.15938242015300627119):0.26337749606720400886):0.04349686975259451499):0.02429038471402153801):0.03272800107610931986):0.06813291319716179018,2820123988:0.45832947744876145757):0.03969794815574031327,(2515683646:0.02467872609512811871,(643177067:0.01600574802162765820,2852763911:0.07921339199829184607):0.01771366310186806015):0.34987594334563948406):0.07262521754761612491,(2833571187:0.08468797369099871630,(2541191235:0.17398084234354840860,2523632485:0.01165222586849371661):0.08747487114459359669):0.23533483651631631473):0.13494278905202661267):0.21601580624765842620):0.28384427436008941026,((2579752016:0.98833382449856221896,640092859:0.64460989711790128709):0.32946884539368048728,(((2724939282:0.55914985812710404911,(2776201987:0.36308701374669066775,(2630466202:0.05666273391916998997,2821478972:0.01276469984120799823):0.26584623508334870312):0.22465165335335604557):0.11534836215673613391,2509574623:0.51216421444234294658):0.16846894640483889294,(2551959075:0.48566123414189227292,(643476794:0.60635278382426283095,640628220:0.67107889151365585079):0.11582951040885913763):0.12292272730533042313):0.38794514485827358286):0.09854568594025382711):0.16938097498991069867):0.48223416258599532958,(2620818672:1.73296333642085520488,(2562335270:0.97717712744693430160,((2839326586:0.30675624597874923127,((2854849035:0.08579798137327103447,2873815624:0.09328723368467690957):0.13631307085492894160,(((2508516366:0.36737961118590967136,2703715910:0.24327477030903349453):0.15885936665702085624,(2868792842:0.16463727000573791237,(2792691852:0.26071585652437384573,2871067090:0.26184351953425705206):0.09362951089432877683):0.06334189512028967628):0.20178486784033844437,(2871085904:0.31420894077145727907,2871079284:0.35039686670164504889):0.04298017190485011602):0.03032792566454624306):0.11155161969389147669):0.24757578317464923323,((2665303025:0.22209787093468652541,2810090555:0.19219376713556651781):0.77118398693772893804,(2631973364:0.09814293736468758522,646812542:0.23091173935562184227):0.34038901074864547081):0.09673043847402830464):0.41792260400061020942):0.38082885921200598789):1.00608413015367226251):0.23647650226778108018):0.10657767694178024720,(((((640595194:0.26381873367718355894,((2506714331:0.17884861060540815925,(2778254044:0.02185980378652637932,643568317:0.05431533799665704682):0.05541651319818244326):0.03148508417847038082,(2754361121:0.54732114745534254929,641373665:0.19840317723147513074):0.11758310937035747201):0.09052244299103652525):0.53286133984673900166,(2588324976:0.54881399600913616244,648602153:0.49745442836590897384):0.52864502750311914703):1.16688551956137942511,(2755732329:1.17283003211387426568,2516126414:0.57398972535205183831):0.06537420296047005697):0.16012261413136388843,((2579647013:0.94927450050611927868,((2559002642:0.79884709018929067614,2599704750:0.41031021632808595268):0.43571450314711146490,(2772167092:1.40947926939628320753,(2512541899:0.07793121140031201988,2835175565:0.09732158674938538867):0.75209646812701558272):0.18958298373604332010):0.12552205295924054318):0.09324544291872687019,(2563359992:0.78649283241970879832,((2566127059:1.02858408696401060212,(2502434015:0.36388429992576742933,2690982429:0.43650792918339870186):0.91026813688077368170):0.16330992568623539651,((2752569296:0.53108191713640962028,((2686825409:0.40904219721397178100,(2617277355:0.16637714651116045084,2617279002:0.14504313636299265289):0.23032717848165881747):0.24268623778633677257,((2524230377:0.20167960307102777984,(2582994833:0.34747283322018229779,2621233193:0.33083424651858850396):0.13725988833469304762):0.31008975955241824263,2599543271:0.77106000239386385253):0.04483616838931949594):0.27494658646943781477):0.16912403217861315952,(2513992399:0.77852556151139340468,2617284548:0.30524791606541068489):0.13647988679818759405):0.22170445012404069174):0.09661174516407922130):0.14881500769252506422):0.05955303199241172157):0.09932704226397333358,(((2558222427:0.80091908686225521397,(2776042618:0.13678705971619220527,646751844:0.11524753490030270608):0.78724752748154103177):0.18805494359121904813,(((2640873346:0.05311485453934895740,(2542445487:0.11792601769285032676,2648252430:0.03091232953047343135):0.02284897741608694216):0.00489565988482294333,(2512435553:0.07990223382151746823,(2547818594:0.02984731679611312902,2559070557:0.07727883802631659027):0.05550468216878309824):0.10836496378467519452):1.31573818572349554579,(2517931334:0.60578573044402284076,(2745683719:0.34593598099158606729,(2563927874:0.36935567383518191908,2839890970:0.36545115730334215565):0.11533449597212240556):0.27749445093987901156):0.31722035184324814949):0.08130124406182319408):0.21105760942236315159,((2620307669:0.39160667800557213969,(2540570490:0.31679202883571722094,2512904541:0.39627616201741278079):0.21883511177774847556):0.02050089895748305815,(((2656727212:0.25818096716258692735,((((2508581673:0.13499757478938281818,2776404731:0.09149711524687154096):0.15871575335108981109,(2556194645:0.30015053186838519528,2667594579:0.28387969673248514280):0.20278865021178582584):0.08535726859874775974,(2652996453:0.27042159772410312435,2695051371:0.35506590975041429914):0.20654372746562846275):0.15259568891762370635,2870880012:0.52322985835976643099):0.10641131963970253127):0.03068854284130179480,(((2795457663:0.25859962442482165024,(2795520035:0.35238119554544478085,2795582064:0.07273749877659761720):0.16577977894605630538):0.05193828551949977723,2667958618:0.42836988371967454903):0.02318749731288182250,((2652133347:0.05211144591454271863,2853967024:0.08116717686477561977):0.15344595305572913957,(2512898917:0.17861347174335312493,(2512894062:0.27615379633479575361,(638051863:0.04698817704567218034,651268599:0.09471376599348158010):0.12456561254188558419):0.08219010855498901091):0.32331840445468917888):0.08805655814702065265):0.03946359523727990815):0.16118768729751084545,(2633103405:0.56362502668232650205,2656143396:0.44306260088942273079):0.14968533636622982641):0.09626841644550014621):1.66840351302029943348):0.29118463972139974061):0.16962887698702713846):0.08845145071322378649,((((2554915223:0.56913016078459399694,637874581:0.43912821203804741632):1.48930593587890336416,((2861281209:0.63062763486797213108,(2817745888:0.26699601957564811361,(((2832719008:0.10983513021550828093,(2600875789:0.06529460878171693128,2600878539:0.02827235228480585658):0.05529004274637971950):0.55223812854280729390,(2841882353:0.27270640280145691525,(2830081143:0.04203160610025162558,(2758076874:0.05451488737764497577,2838778797:0.03542966629981924437):0.01531749952999928235):0.20967470968572332612):0.15172550937999174092):0.02878753789795822707,2828296002:0.26935238551290369147):0.17205878155956860764):0.96172963451162007953):0.19641154319537407202,(((2811910799:0.88844236681024801872,2811910104:0.47917131973373772169):0.23335243349121104206,(650114115:0.62035750866237548973,2754358636:0.41917317944108917205):0.17694602116181382123):0.12597027674039276701,(2789013748:0.19949502495119733614,(2811904572:0.73902087972940033733,2811972849:0.35883578523738474120):0.10823573069973295435):0.38990451859149799496):0.08770968380630810024):0.57011968913670307835):0.81182024217965231827,((2816510430:1.01243908067417698327,((((2794179242:0.56113290735761134354,((2646945810:0.35270903098058015157,(2872845675:0.15320983197497187178,2873216041:0.16221877759135133745):0.53586990412960011643):0.03255757226979660163,(2865218281:0.21119724844017445653,(2862224289:0.12919159532614174490,(2863309755:0.23891447302464943747,2628306058:0.44064160515559941400):0.05746827861905474261):0.10649222749634620899):0.05083706568132446979):0.87139325797419309172):0.33881975971719430207,((2866790140:0.04908435189118719177,(2676521811:0.19988749539866920713,2870612981:0.11580940953837540186):0.08925299474710297887):0.43386431825707338916,2866368668:0.33951308091913728893):0.24660902581798657685):0.40990234314265250326,2653596651:1.37270537227145039694):0.29747106876539991527,(((2635033943:0.24104961639508351579,2845001999:0.11101709964236593231):0.08082693197937115825,(((2616409501:0.28846748935681809645,2861753260:1.07518738858227558275):2.24655488518600465753,(2835116238:0.22890323107904558819,(2820982324:0.14916670780897806070,2523097762:0.23206450090840985423):0.05913917133947285687):0.01040060498939278204):0.03911967871263507396,(2525314428:0.15503303478763627576,(2640803714:1.16175848826102767752,2865178892:0.05267232405596244948):0.11076251575532218563):0.05111494592959959365):0.05217717957616316987):0.27288444166880188035,(((2866987567:1.65988711029967550559,2771824775:0.06278609673150346848):0.10673937268089377095,((2677057904:0.38642788236264269397,(2840981966:0.07564723421433294792,(2816511081:0.03904629377549863334,((2772222651:1.10330744721105911132,2862819981:0.32090882522387281783):1.02504644724869042882,2809976074:0.04316449269417246132):0.27180627273964419466):0.36410537496904615828):0.03872698173992069476):0.08402102956220057484,(((2795818528:0.16852581537897493025,(2515140892:0.03419366192832141299,(2856436012:0.07112567122254725982,2545977172:0.10436590662870404156):0.01379509830725209399):0.07182453490656176553):0.04489383359199311530,((((2809801355:0.01701161139484513862,2862828126:0.01125031957410983947):0.26710144302384991599,(2809925861:0.09808259744241201727,(2865434085:0.07426773399821963439,2865195128:0.09625287693242373654):0.01860406767626992044):0.05242009890930604543):0.05443234990466222500,2558911937:0.09763505342294481748):0.04177482091278416493,2619206232:0.21499414436217384461):0.01283232077313934197):0.03226205980375092958,((2777191419:0.06288845939238740801,2793977367:0.06119750090639202583):0.06629816241638707142,(((2660218374:0.33522869056402698762,2872845959:0.00000100000050002909):0.08738838891526448660,2687001729:0.19678018727364049445):0.56905630664665352025,(2834465890:0.55669238741549620375,(((2630940975:0.00000100000050002909,2865227349:0.58231593819132676515):0.90140680777563353399,2599134022:0.08612154655396414560):0.39572344892601613031,2671420405:0.00151831909557410371):0.93357152754962868801):0.17059308836388648034):0.38466789621298713708):0.01387998004588793938):0.05928231575045782298):0.03252312159703942690):0.03234706956430259683,(2699882707:0.07673704774096291870,(((2745033338:0.37209191903314953187,2782346918:1.27131942476182935309):0.76253233913305618064,2844352474:0.05213992066723366348):0.02406788511874224240,((2676275591:0.09623562406518942902,2546569596:0.11580165008996856635):0.03458625066934443992,(2799363145:0.05166079340555563421,(2867075990:0.10331917128746020973,(2505935288:0.00000100000050002909,2514708030:0.02050323082047990700):0.50152388121058955051):0.01132230386349406502):0.09634762868746070408):0.02742146644962239685):0.04952503242034385356):0.15633369338047242714):0.09431717364071981469):0.60035717933413002001):0.34208067548357723453):0.53858608936483087781,(2726246969:0.29325607574031131719,((2743799233:0.39054098121528513232,(2867054395:0.82641860301006586642,((2810209443:0.21981027013939952175,(2727077218:0.66742401102589565820,2862811415:0.24070929900336676677):0.04238935198766774493):0.08163109385661594664,(2652640917:0.27821396814176252432,(2728722604:0.21910732690094661401,(2772231066:0.20203573096813376431,(2649760098:0.17122345453577691998,2865365214:0.23283801849047275345):0.04153266123379441288):0.06403771565181422265):0.04359815181773372267):0.16697375246664158954):0.08145237236532580638):0.06866139135286371264):0.15599070140628679138,2515215708:0.81858144648938546695):0.13552271549126951311):2.96530277891785942757):0.33953528913285047075):0.40438966603076947903,((2538742324:0.11366235869707359829,2832105963:0.06658297641681747148):0.64926023175985725366,(2806912696:0.58216594937527277320,((((2590834672:0.08143975468000470841,(2840669039:0.00580839772735027189,(2616769098:0.01516072725313241318,2757723940:0.12406425187173519831):0.01731613841618680552):0.03770567198117248664):0.35568278803878322636,(2788866458:0.38474631499001826773,(2650335477:0.41625187632593657616,(2623227571:0.11059317360465707736,2735833121:0.27691283981412906368):0.13650187252691300954):0.10408294558210952341):0.11786588384396630425):0.34702599751591134414,(2751124868:1.67097337337069018481,2811979933:0.66289333292366992012):0.33258096151657617900):0.07883728007303951457,2653807702:0.73380321561188188717):0.11191100984434579346):0.20297966744437703768):1.34165646248727377099):0.31901742665447246905):0.14250789602732213956,(((2522805594:1.69102836830446112693,((2792080413:0.34479003339663211181,(2752821671:0.51481632218023265501,((2642157273:0.16418422843401248024,2769299561:0.15908790452050322606):0.31247095668069591046,(2652749530:0.28578171598932039510,2809665473:0.33738697783883425663):0.13781343256529421382):0.12063329794726976307):0.17395699956358134930):0.08861750360430271922,(2599142599:0.24815224045158271182,2712198271:0.22311988988491518460):0.31139611616172546693):0.25406788379162204006):0.26325280335850426150,((2511574451:1.47171751104017056733,(2693402194:0.95920239455175182464,(2731203567:2.56716361648031377030,(2840606796:0.30956155482317315730,2861596936:0.24650098698588979174):0.66515146401764568829):0.30195582788098335181):0.07717531332245290698):0.05866147569173742887,2771912524:0.83872615751378254423):0.34704191261975142480):0.29283657069372714954,(((2802604355:0.67836466713937659812,2820423613:0.75863439766299989309):0.44833234453380060858,((2837675271:0.58649587490740551221,(2791270587:0.14020742611874265071,(((2642137560:0.04719049484682609485,(2840346956:0.03262644972629025891,2684768404:0.01109448655017441707):0.03060001637679179987):0.04760125162901766849,2656989690:0.11278637348900610871):0.05844963964547132684,2588164931:0.16504757843731041045):0.09470517270505102170):0.39779025869304923679):0.27986921125003416666,(2756631065:0.69847140144833330666,(2587836502:0.46499611599052675937,((2593259708:0.27428964677793216120,(2510777660:0.32899770841986758496,(2590647729:0.70087906273871936058,(((2820667404:0.46705056145962459135,2820823059:0.18942919336701030675):0.09458993295987579153,(((2820416749:0.11771492343198104724,(((2820413548:0.16358097804490073779,((2820350609:0.62441664621820958114,2820872967:0.31696765140088833945):0.10184441186275879077,(2820926195:0.48558336305265464850,2820854635:0.16237327905707724107):0.24416842980165293087):0.05409775005845233325):0.06344519801732309561,(2820365226:0.35307766407194468572,(2820732562:0.23398657605165149032,2820077230:0.25148116232188538754):0.07634028956705123103):0.02328922654248137547):0.06405321473032664359,2820342068:0.33000658690056972056):0.02997748652363630556):0.03875623801211417613,2820337013:0.15825683018656325207):0.08136624511591672437,(2820354920:0.31630111495048829351,2820005257:0.14843797778269907095):0.03381444553323015995):0.03420995504436025875):0.03213541483296867424,2820327377:0.44715817683668368510):0.11820291824167905581):0.09126723626200604345):0.05655229001577876530):0.14091222090363500485,(2651649660:0.33207616284196517231,2805702564:0.00000100000050002909):0.35685955790909862362):0.16400594321295469680):0.28313698808234161186):0.31871150783912477467):0.21718538803968498452):0.19397572283192035525,(((((2588076723:1.23312743287864035047,((2820395932:0.96864332929383356596,((2808063498:0.38046639908807389219,2523961652:0.35161717471682024660):0.13052083618918783325,((((2644602220:0.07889966538349915681,(2646417753:0.05382068329869116319,((2708920304:0.00901315227956402468,2777846376:0.03656344419379227439):0.00856990055968839294,(2744432095:0.06524594438742621627,((2503912737:0.01269402430104380614,2823484816:0.03620214061630030317):0.04078764058303133849,2823419580:0.01861476261454855785):0.01495920993384660357):0.01091120638442935782):0.06151690141840030629):0.10495534571161783954):0.08945159087941616238,(2573579831:0.08023071072881109156,(2636720004:0.14758351619186113601,2861332107:0.09556618064594507578):0.06100017105901675563):0.04848348074519967521):0.53622609421108902161,(2794486061:0.41547322840494010920,((((2799332265:0.32702633053328178381,(2678833415:0.08591925421465976265,2631491034:0.03405989224174961472):0.04364091933466636430):0.02968299172538053574,(2845618780:0.03466643067946251905,2738816281:0.09342148194994756571):0.05359665376048863145):0.04316297561969745927,((2543435702:0.09056051159666567152,2547618106:0.13890471950611144036):0.08818028823121995541,(2547530167:0.21879552948218575215,(2631959868:0.15686580762199164862,2648963323:0.10228662510065161806):0.13901211337778440758):0.01443711515992662786):0.03208858852205734302):0.10320221249940224328,((2770284107:0.16462160740347797638,2596815357:0.05929873076539325660):0.09057878088575793685,(2648003598:0.02985963210195493808,(2569330715:0.08010055624226725124,(2771043593:0.15338405552943237820,(2814731024:0.00904553987178014982,650037574:0.03950432917990335385):0.01190377194458285340):0.04032006778729878282):0.04931175774469696155):0.03175751590435502841):0.16066264335428451226):0.05562714404799026791):0.09994832374444287404):0.17603235411140788491,((((2632863344:0.49734597362315768887,(2539162285:0.17211751146739076579,2646211467:0.24255477623081742045):0.24718829184143251143):0.19325172902142914722,(2851176427:0.66564008152001297169,2525894241:0.32126613980430079875):0.06484223828085999841):0.05002211497379504407,(((2649178829:0.55891946649255008772,(((2617921540:0.31105158492205448040,(2599700474:0.31829019228274813003,2789338452:0.40714532689577098701):0.04889065492050335970):0.14114934186529548565,2718344090:0.44185866356426189983):0.05093741798203347410,(2587774373:0.20781383282247975486,(2508508435:0.29699429871003429904,((2514675922:0.00000100000050002909,2753177539:0.05267152238156742883):0.21188630790771934009,(2507126164:0.15387270068765662723,(2653075991:0.06846321878220310020,2834445777:0.06101223676699658177):0.20668663166142919874):0.04794344201689165058):0.05612146846154444230):0.06141961613724827157):0.04671134101750822054):0.12759841912500280436):0.12704392208017717403,((2698204223:0.06690931753426776485,2824359520:0.02368226554319086824):0.35695382230092237430,(2547583447:0.31147503785668650966,(2835156514:0.44308794282912705720,((2600938774:0.20184193122298982326,(2819676149:0.15360508103588088602,2563401426:0.22211395164434427629):0.01199784925287816599):0.20041947163839407553,(2793179242:0.19055188787109433868,2639130639:0.51195677682722029456):0.03122131471561227084):0.11084027166747276172):0.15500067600560810122):0.18674434267800371634):0.19983009090151357401):0.05014237552820426796,(2714680483:0.50824744712902347743,(2526081158:0.38052437736317185069,(2557398802:0.41405504574038842769,2861674842:0.22360097746172613586):0.07300628150410026773):0.15151050461919018941):0.09729624356193371237):0.00376733111970888913):0.05897657419018717539,(2630988112:0.20511411155700315367,2745670480:0.16120167522133999061):0.22740380616161545713):0.09814557952563024434):0.02723968809471053951):0.13684922374197805439):0.09464549879352317230,((((2552812758:0.62939009609180285310,(2590619715:0.76530001687408844013,(2847191838:0.56841080823956624535,(650012906:0.23135820708414472913,(2848748076:0.15381873775500196078,(2536976408:0.01089621195985083536,2639477051:0.07452224505176471836):0.06357136450756761814):0.14891559026769077279):0.35032186366840117886):0.05964272068472611932):0.18661574959343729674):0.23335289939661393865,((2772083286:0.24532495941389720340,2812530754:0.34916723212221012496):0.55521813026327060392,(2752615894:0.78157254181043633867,((2642716956:0.34047145746366219710,(2642696059:0.17738195470604176118,2642706161:0.24345860071645139544):0.10815730155818813196):0.04392836886825014775,2642694639:0.06531395874668921575):0.72889764724734074086):0.23508225169967836288):0.16889758093819168261):0.10713659246018572557,(((2509570457:0.21092419687208358026,2587815569:0.11252399797584117236):0.40578948153625160611,((2536946737:0.58832531541591004398,640782050:1.14199339088936180353):0.12041989565629719616,(2557097618:0.74475824810600843584,2574349744:0.99627204604756602890):0.12601113030622285160):0.08879371632597886366):0.11748344662526792603,(((2668562602:2.13991800024949041514,(2517913843:0.26603051717498182871,2744446600:0.32450838339280324574):0.32362607751714700388):0.14698783326280887018,((2792272096:0.42959844526056228942,((((2619653594:0.07117834400307843090,(2744779828:0.10285481202945048751,2539019816:0.05392910991209018401):0.03911071409372032792):0.00881722941887265639,2618062746:0.03812977505765990927):0.58355759108210847330,(2771761330:0.76293254332662907569,(2829729149:0.23945885648901260589,(2528335226:0.13444251775481386169,637324617:0.12922132865501279042):0.39165296675999250464):0.07301795581225500875):0.04769195743462928405):0.08876005661667916991,2853956852:0.58322167918554834731):0.03074163068231402368):0.08897170567953482934,(((2777609862:0.23474365323160736874,(2574689708:0.25487082135645222625,(((2676512113:0.03972726118424321079,(2807463171:0.02276898884826318581,2840575880:0.04821144688011527735):0.09080511172404705234):0.02115421284449050046,2838859182:0.01933890195046172877):0.01358644389359951223,((2629578779:0.08524433344426252113,2792261810:0.00000100000050002909):0.15241521353922193871,(2551871858:0.12939268160924563555,(2655616976:0.06586922253155605422,2848734426:0.01573139774269360219):0.02623683242504144808):0.01112354163981589192):0.03515763357287065433):0.12283460829386405599):0.09929892077382797277):0.04750861160912227960,2618828842:0.21711426657158516829):0.04514640170819825965,((2617534488:0.18600222709910019248,((2617474209:0.16434011366825956868,(2619220825:0.20297525445756592344,2519854936:0.14899295972393830634):0.04365913730938388027):0.21552958908820180062,(2671088171:0.12599438580793420606,2771604455:0.07689270929044879355):0.12273677892671075451):0.05519777991283671831):0.18142666302825929958,(((2738840736:0.40255182879501466564,(((2625211201:0.09709101807061959466,2676926355:0.00891266382657297448):0.22475732393970374035,2756138455:0.08986233094541890010):0.04360245814847719947,(2611195847:0.44455558117437382615,(2690404804:0.14638651705598179631,2652917692:0.30390011442114628348):0.02274429721500289756):0.11396859510059631493):0.01858415431577834648):0.04537265662611505990,((2620852739:0.17892765769271551379,2657145442:0.38257523777262081310):0.07346794801810643816,((2839380327:0.24320028248524269698,((2758603681:0.16139796314877169481,((2834369658:0.20401203586463886874,2549879039:0.21474735674258957352):0.07810381082705199207,2776319254:0.28910764767772662021):0.01792548419347369734):0.01505021287998981223,2739234111:0.22944680440772421970):0.03190201421593537312):0.04883127274346634600,(2611195848:0.36821142670417777998,(2520180058:0.35525916408063251684,(2731161179:0.62352098823538637529,(2769332638:0.83614076901843481515,2777771614:0.31328320621259075907):0.00843537372024441220):0.21196149822874360558):0.04568214301557949747):0.10169559470501635112):0.03940007933851215338):0.07168348062685664379):0.04907469058363893299,((2536739378:0.15709203774543795129,2753308105:0.27961067196852984473):0.12491754097367392673,(((2846625059:0.04092568824563184299,2523664318:0.02522841638504652248):0.08064854661842713046,(2840863095:0.11877547874373971248,2843467567:0.00000100000050002909):0.01412621547010429156):0.00000100000050002909,2848793695:0.03169003433090473998):0.25979333583303182431):0.07863256710694556395):0.02519837326160148314):0.10709144680971702246):0.07730761910607919507):0.20892419619247257212):0.14458715734036464706,(((2855381678:0.19690303447236737200,(2631886454:0.13515062338345698589,2806153419:0.14858027457968595031):0.18818316653329050792):0.16989296206755294394,((2792597070:0.05165574117349183703,2855357093:0.08925616537950287199):0.21250837523424648268,(2792604454:0.08840776827450377851,(2621189270:0.09062653779480797644,2792595275:0.04744019295287452836):0.03069221970946334546):0.21306302215777861431):0.31881837411226077172):0.55781874689799471057,(((2520468511:0.20784933282515685726,(2648523550:0.19106388700584067686,(2521911041:0.03573668652845755911,2775323671:0.07432933125778573569):0.04550746995635811254):0.09101577526262270845):0.28437142537685555777,((2523748677:0.25598600641596036542,(2772004791:0.06511996970313031763,(((2861264914:0.06681069774104635151,2753009362:0.10996625916876444362):0.03275968303906000995,2525061352:0.01476874581557575082):0.04391577231811650411,2664124549:0.15346731938704849529):0.04210623909032652074):0.15126915146300126680):0.08432322136223376063,2741277496:0.48172554640150860861):0.10741063001097057861):0.33784553468637429363,(2839789744:0.93617814541504129622,((2792211775:0.24092671809761356805,650788302:0.26048572956630416941):0.39159451786872406798,2553493790:0.92386524195824337724):0.20130376649757980578):0.43697396584245534745):0.31029820286974091337):0.21397846930193761827):0.11643142939095449395):0.08041003616926524489):0.02130726530413415074,(2651194677:0.00000100000050002909,(2632039323:0.03391276038457009118,2742576283:0.02199135897841601045):0.02619792248702208087):0.54656755264628964497):0.00338375619980706231):0.21429164395135844035):0.15099614623525670076,2526232215:1.28935756470849760547):0.13616814965718654351,(2820916833:0.91219375923242185245,((2574214467:0.44060058640660193507,((2866202952:0.19082120558361834184,2866347112:0.13180988402168608564):0.30284677689589600824,((2790297119:0.07164887286481305684,2790298093:0.07655698903583046944):0.02846096785624963738,((650561761:0.35852230681813979096,(2866207709:0.34648841914405936748,((2621255445:0.04329132321215602153,(2839382567:0.02055589338128465532,(650046002:0.06086492059102514146,2775294017:0.11575790659097058566):0.06675588908047171144):0.11171709028578370726):0.22084399487022041142,(2805444428:0.04560636445508256531,(2776092622:0.06865779699183847951,2792292725:0.02231538003716523541):0.16804542953370493752):0.03711621648965026526):0.04912706478526144421):0.04480803873301237444):0.02771056007554345904,(2866203785:0.27250435349601537238,2758478058:0.06286874674186553047):0.03382051923010333944):0.05111979124560377813):0.08571493663128572360):0.04658077293055060825):0.23306631806975400267,((2831415458:0.12651854795487610383,2831950506:0.09301678051246915768):0.36984150727833137173,((2866339779:0.48207600951014917268,2866336234:0.30875680795125254319):0.15981793799183113824,(2820811660:0.17070683371515044113,2820813168:0.16354747568355876286):0.62350743886461779120):0.08319291785758475832):0.17602604036523064601):0.28236184347565662645):0.16299192995626490821):0.19747419302892588178,((2840800674:0.14353780044802805227,(2791331078:0.11040222545604920501,2791359235:0.21607067112101285833):0.21586432222220539034):0.11304995569468830052,(2514565075:0.18415030591301551066,(2633205731:0.28334455312431527929,2792677386:0.58953596674987551740):0.04290210111421813993):0.08862135583096289460):0.67890421345587725899):0.27134119394513417367,(2820346122:0.62164723766544471850,((2820372470:0.30259555707154944804,(2820336457:0.29166889421590352915,2820684388:0.33357745927324750079):0.25046010334836804612):0.11224539356968984971,2820284367:0.41582648489993756513):0.42266575246021492740):0.61075437880212424258):0.12349526926680105821):0.22935544719648373602):0.38527413079777766969):1.19278484825048747275,((2609553315:0.12372948912105846686,((2839983132:0.14018733984581394081,(2792443679:0.22918770864534837584,(2849253142:0.13826748698795640613,(2849272616:0.03454297668397783572,(2849265843:0.01547376705902830246,2849259224:0.08065471845504758319):0.01299915444470033273):0.02799633731365076469):0.04963432784191834646):0.02507138910084011699):0.01732954908121076693,2792430447:0.10289042594797774555):0.10126035098956803759):0.26606954582091452144,((2524300856:0.03582923920341343771,2775337563:0.06183215226965180222):0.36161497554938476506,(((2655300844:0.04611348316293811811,(2864861383:0.07804356527173210434,(2848515088:0.00000100000050002909,(2547373441:0.04033413544493581054,2612222895:0.02693922074453058285):0.05820284083662509433):0.01914846444790114371):0.09111916479819191783):0.20083693288395343401,(2771975972:0.34616029844466056353,(2771780301:0.02004729604866114720,(2836907645:0.03843945533791293112,2832403474:0.05937930735116362518):0.00645467721477851249):0.21985747511013439826):0.06946177113132845360):0.06502055492782585211,((2628330171:0.12371051180701075900,((2846012825:0.03062629958550692338,(((2846922928:0.05293817501578209489,2651549679:0.00000100000050002909):0.01077458573968300554,2633942697:0.03047018852087629223):0.00000100000050002909,(2636609847:0.00000100000050002909,2843697563:0.03067112401399226321):0.02050014798717687131):0.01076955232031082642):0.01065924115032295359,((2579024715:0.01008916714767056633,2848470620:0.03376098031332114280):0.07330287831808705856,(((2714105881:0.02175418009391090132,(2714092664:0.03070319316732572634,((2840599352:0.01046542476539346310,2848856952:0.03272585766740333801):0.04225479714586968111,2714098143:0.04137928598540289993):0.01969838288803834811):0.05788597460443792309):0.00901880599961948567,(2846035901:0.00000100000050002909,((2721282425:0.00000100000050002909,2632158501:0.04503842725191348206):0.03137357667133824912,(2629457403:0.02233399115122275749,(2846042295:0.00000100000050002909,2843407389:0.03194131560275896564):0.02012708417219771090):0.01016817488954606559):0.00923671465674693638):0.05070792742114703378):0.06589994425815626222,2776460782:0.04959911479401042655):0.02281589731762111509):0.04882943501845442985):0.05548768059412183262):0.17330367903272678176,(2744818293:0.11224718811416115050,2795743851:0.17348247000200126000):0.40997387299142340478):0.11097300181655493645):0.12834019311161887211):0.21059397121216863469):0.12902740763933054358):0.10185381273929870749):0.11212963151022056763,(((((((((2515942484:0.40892267335272391993,((2713239748:0.06658428931958317032,(2716925707:0.04985473962615808580,2758046494:0.05432755632963275766):0.16900783834751881285):0.19639695063068146608,(2524511381:0.61247839665724301828,(2515194782:0.04137390906131856866,2526265651:0.05151780411001627424):0.51938536635275878162):0.20872287681304527163):0.14527488055818871260):1.08842704273279067273,(649851965:0.23999634759745394619,(2540824382:0.59288249326664199668,(2776115612:0.21551238822502152837,(2503787070:0.26871371433143187435,2653205826:0.15043745647122255815):0.09347456106942761411):0.09779707302555776249):0.02903613071435506149):0.26368458250057436043):0.13860374214830892270,((((2528591225:0.03651700681362095302,637784244:0.00663961954708073513):0.43811089067379360706,(2587790013:0.22018367286552592565,(2753013635:0.31210425648723305603,2689773746:0.26620666982880059059):0.03705194991672093596):0.17214162616982467413):0.20851298543808485797,(2689769692:0.55654900608106683269,2684583681:0.60105925211939248420):0.12784946976960170906):0.13486789081680311542,(2598072901:0.29770103639600214995,2595077186:0.56965575315185512650):0.14521917335039627450):0.07519158629662692217):0.10692378035676296244,((2806193044:0.43944462863031114042,((2772462993:0.01672748457251669457,643138477:0.00465123489412673161):0.34096865574825374612,((2514481755:0.02188540201176493796,2562183376:0.02059510329573374307):0.24690239797918667186,(2791377218:0.35081251445641853381,2789963874:0.46241312546723095656):0.21840989998986243270):0.11772537889998910265):0.06401524353568814607):0.29114717241839677131,((2583134655:0.78331798581152822791,((2820066380:0.29197071170966598652,2820042605:0.12262815694147699563):0.06791932864592439834,(2820069261:0.18031647534029079938,2820060225:0.27029622924496304881):0.04449544447731774988):0.26440121442535136076):0.14767727496754207150,(2523307378:0.39714626107866263238,(2791374521:0.25184792584688570072,2834734556:0.28961436725901484879):0.28754496125485096147):0.20664435907667888515):0.07052990139688411486):0.16757768902051931037):0.02660116461864362944,((((((((2677860408:0.32963596189134236614,(2714139653:0.07583648988506143385,2868872187:0.00000100000050002909):0.24445997294583518555):0.50406635698912205523,(2857775290:0.61957955118015528573,(((((((((2611994721:0.01959551184429134812,(((2617978542:0.14196936118323805198,2794384196:0.00000100000050002909):0.02516809849763987014,2775370831:0.00000100000050002909):0.03491056679854939032,2600730467:0.02255205997745893948):0.02945596889895297360):0.04066471836961665920,(2612058506:0.05260984062436400988,2631764928:0.17690978805477841629):0.07417043842585951952):0.13443892758619446770,650363670:0.38737874764141344563):0.08898376232608357084,((((((((2654630264:0.01128623246040030663,(2551520519:0.01679797744814085989,(2647351064:0.02289190136480785676,(2691367994:0.02585971749668590849,(2552977417:0.02976537864374903183,2647196133:0.03344328882428428823):0.00000100000050002909):0.01869803560427771641):0.00659128289504383978):0.00000100000050002909):0.00643524650722950963,2640597208:0.00556093584635005550):0.00000100000050002909,2651426659:0.01683819093401051070):0.02354699440970959429,(2551646771:0.01424413395465240484,(641061275:0.04439667249505047097,(2808260935:0.03858635476338265896,(2551637030:0.03289471744645480061,2649123224:0.01147037619100901677):0.02035172187045602293):0.06950467791967145093):0.01769136039312484143):0.04236675940475877894):0.02086216643831015002,2807970960:0.06959172419859757652):0.01203656496210528046,2808109521:0.01318851607853318772):0.00550148525072805417,2685025299:0.04710828030616530382):0.17782050539868274330,2794241519:0.38388960638934277458):0.05741219729523291959):0.02986982530948872894,2794350783:0.30455942771703536920):0.06888565136766891528,(2501734525:0.26469347402052983975,(2639556222:0.22009999506934965763,(2700890316:0.06168217590495519986,2858393019:0.01910195056265654931):0.08784406438912734094):0.16233954667870001409):0.05272274462950997387):0.09565339363332238387,((2525937948:0.09237809637083715941,2877630946:0.09627217526527574731):0.07663592066780201828,(2752284397:0.18102714174129994062,2551598870:0.10207420595081417858):0.03495491518795086627):0.25215786913196885921):0.08460756466197451309,(2832312338:0.08222052484666468597,(2506770140:0.15411578417743712621,2595658958:0.06486192102626546496):0.11388729775687152224):0.27250616265485266831):0.04888232198473196899,(2523722336:0.04845181177941045025,2525709929:0.07102503087094053091):0.37439436926390640137):0.06362659215347789277):0.05839875466871804338):0.09315295289844534310,(2795844820:1.11838128866008457152,(2831451531:0.63231676021750704564,2603052236:0.46445256699620401930):0.31956316603975803980):0.12935392621397667767):0.03099555056208572537,((((2731170093:0.09006637444063138320,((647235494:0.06725193540663589042,2556959104:0.07703184931690336412):0.04861733277609749798,((2666450095:0.07163978999135584003,2715278742:0.08710806329418059601):0.01030831370869079305,((2685085043:0.00721848761436264235,2533854246:0.02178749985736802564):0.00000100000050002909,2551497300:0.09121450616429335745):0.05377874003484874044):0.08090586223771555063):0.07613712418928385295):0.09328242662605856772,(2551492931:0.22594693227220333243,(2772571512:0.02225084765204328810,2855126476:0.00000100000050002909):0.21345739622100026733):0.17947884540323141844):0.08629145936877938294,(2792238402:0.32340473383446333155,(2512488932:0.00362676535968686981,2672175416:0.03568588062423268259):0.39080282377894587365):0.08899594027931584383):0.12242503594131042000,2682555715:0.74105498985032669523):0.02871297644789570433):0.01770079669840234765,(2758460397:0.64178525957226062459,((((AG-895-O08_NODE_2:0.02023303193076560202,(AG-893-F05_NODE_3:0.02030075798930237527,AG-899-B06_NODE_11:0.02054953175465894233):0.00000100000050002909):0.02039028157648656303,AG-899-L06_NODE_11:0.02065962443323604916):0.01031773719952642707,AG-891-K05_NODE_6:0.00000100000050002909):0.49627531398840052379,(AG-359-L07_NODE_7:0.04242687772098713284,AG-891-E08_NODE_18:0.07055418962179768605):0.40017738345470560413):1.07880850657657711977):0.45074117347521447385):0.02466078345284476378,(2791797285:0.53856029873423505450,(((((2588708088:0.14678954392851675803,(2840488537:0.06277141337339001148,((2837520136:0.01423361007899361270,((2585831736:0.00000100000050002909,(2785272450:0.02765428623388091825,2845628743:0.03635374768613592461):0.01787307793506506121):0.04649768606887263317,2843303975:0.02891394447692459749):0.00000100000050002909):0.00715983384951119489,(2789917976:0.02144364149834486477,2840477025:0.00000100000050002909):0.00724894394016310437):0.03315189687885802816):0.06102302679446937328):0.07801654577737747454,(((2533043247:0.06863642455047486157,2641805349:0.17846891253800675758):0.05313438353310861312,2644888918:0.05295525985584038225):0.02595591319002346978,2832092848:0.07183001204867374423):0.12341774693566799626):0.16223665960523805940,(((((2517281826:0.09052070122877081682,2792878383:0.06553763158363509755):0.14649496797387190350,(2774766414:0.10862011330668649989,2788603320:0.26204168597378407757):0.01581008047748808445):0.01336748567632561890,((2832207961:0.10482548969217059254,(((2791907316:0.34958308751966882255,(2752939314:0.02775658714515959538,2791923005:0.02241973635974716869):0.24885116389951009164):0.06013823403084694180,(((2810845746:0.15023504450867211646,((((((2554759811:0.01811728808612006816,(2559225621:0.03860049983382615735,(2559201663:0.00957961841493152645,2552731402:0.03927863600329124100):0.00939090317747890736):0.00963403426282338250):0.01054347168862782361,2673596222:0.02676830028650944993):0.01653900980637288201,2552842724:0.01282183086505253936):0.01348560337068652540,2552855650:0.02698938038152112057):0.00949568954879201343,2776529529:0.00000100000050002909):0.00416363437162333306,(2559217076:0.01523291049460853870,2629160334:0.03524911775978128992):0.02302021003058771914):0.13940852347487001084):0.06813700289913732222,(((644864171:0.03994931750423560968,2628287845:0.02549868842095039459):0.08703169873734804829,2518761689:0.00000100000050002909):0.00903051030424977322,2858467538:0.02649299516483826292):0.20644434822852730793):0.01494227648452309959,2578404410:0.24903833064054767266):0.03870649710398371690):0.01525710089175617672,2597954212:0.20586742189758716615):0.03702565587098667621):0.02306019562931009917,((((2788607775:0.02550837355143800028,2792934200:0.00000100000050002909):0.07555375046142567830,2554003060:0.17773209099196307648):0.05531190652733779245,(((2648828959:0.19132113902073127898,2648028310:0.00000100000050002909):0.08789106177691607957,(2785276681:0.01101497202169955843,(2732468375:0.02121051365074874337,(2644896918:0.04371790160009184079,2795884794:0.03818663989659266261):0.18492584143372606253):0.03509365887985872734):0.01329834390007775778):0.04510444596672616435,2752379184:0.06617609775563808305):0.02419252342751516960):0.07395668609032855778,(2672111338:0.22106805267586410180,((2874384935:0.05751121639675717268,(2792927862:0.02827852108488155061,((2618809879:0.01859689857021658288,2871746411:0.03739478409745005533):0.00895943903384557178,((2667189040:0.02847866706285533123,2870897165:0.03749612895027041454):0.00000100000050002909,2813738571:0.00000100000050002909):0.00000100000050002909):0.00938629323199221058):0.01861449293087338516):0.02811019207919086133,(((((((2792952772:0.01818506691290355803,2602150823:0.00946136494614504414):0.00923566533259397027,((2511436731:0.01118802675030469013,2698687343:0.03608058635444151563):0.01223996966405951035,(2690393052:0.00000100000050002909,(2545853823:0.02739683605243038028,(2742440624:0.02093844783753476962,2678397358:0.00000100000050002909):0.00906765260831174022):0.03722494772446305333):0.02883376160618544848):0.02332150171138170150):0.02824166934856259248,2611383012:0.13383997290021940052):0.00933626227049941075,(2511903636:0.00000100000050002909,(2602499879:0.12313819076441195888,2767734024:0.02752775502052897880):0.00000100000050002909):0.01851195844836903137):0.00922156953271955834,(2616877274:0.00858008191456621251,(((2585236210:0.00919487782401228783,((648224505:0.02772888921929929362,2818024628:0.01843877099314592330):0.00000100000050002909,2847805117:0.02785265326183056916):0.00000100000050002909):0.00917762155358972827,(2813752961:0.02758878732918840920,((2611956768:0.00918726631085861958,2792960037:0.01857597435702462718):0.00000100000050002909,2579152189:0.01837206411284165314):0.00000100000050002909):0.00921130359895650126):0.01251584720123830215,2520989954:0.05578764028784578138):0.02369496538937963803):0.01196500206186105163):0.00922631556302714977,2792915330:0.01106879471628541799):0.00984915691158144355,2553188396:0.11208790226385956235):0.00982864297057001873):0.07071000141390963722):0.02791433787004015885):0.03263934401941530339):0.17417049763444536481):0.01466018916934005122,((2552671210:0.00829758733523777020,(2849061535:0.01661082489338225332,(2598370705:0.01681067235814621280,2847708147:0.00830655845472649812):0.00000100000050002909):0.00829896239059119654):0.01008725410375390340,(((((2859327026:0.03418846839280362260,2869582371:0.01690323436760140033):0.00935018525548836008,(2774632589:0.06956172017384348871,(((2598604188:0.06201630954503020016,(2574245509:0.08061726400028443318,2559355963:0.06816437265315690441):0.00000100000050002909):0.03653214076811071853,(2574568488:0.02763067536472246441,2602163454:0.00000100000050002909):0.02031408301565669136):0.00060355980154416485,2785379684:0.05676401670124551352):0.07637860405070927283):0.02114539478590563362):0.02261253876262020457,2537552812:0.01748188377841415619):0.00831048342938815049,(2508850388:0.01729113662206321900,2682340458:0.01733003203090950281):0.00000100000050002909):0.00000100000050002909,2611915781:0.00860183052251218237):0.00675600012834663786):0.05163131842406781802):0.06173708049503726786,(((2851125348:0.01515001257562764020,(2825705489:0.00708990301389163160,2646869647:0.12701292574615921649):0.00000100000050002909):0.08381514328132944058,(2670484863:0.06367416268695300086,2795914070:0.03059078287305451102):0.00915575590056605729):0.06730411343512311684,((2630704951:0.02666190896637002719,2726461581:0.04311792176976273622):0.04925118155608785436,((((2677371477:0.09915190175403158779,2535194210:0.03728259210897386100):0.07369863634468265534,(((2548946771:0.00000100000050002909,(((2630149234:0.06996733580777617090,((2566193959:0.01024251912904821163,2859721522:0.01057227525473964681):0.04558688735023534028,(2673412137:0.01649500681056935425,2707587382:0.00814417101466910660):0.01678844809408492136):0.03437078304972220749):0.00000100000050002909,2673899546:0.02361385362263836510):0.00988553623945562059,2701826180:0.02341413868482160321):0.00000100000050002909):0.00000100000050002909,2628220958:0.04762725973615712649):0.04528997567310147354,2675401370:0.04400092442637808937):0.02884130641711828494):0.03514819739558825568,((2726609534:0.03652776708246513460,2726566725:0.01012941292151691396):0.01285528174414823054,((2726593586:0.00410971096969800324,(2707725479:0.00666678278773579196,638778742:0.01467275668097548467):0.01307402383732136561):0.01212545341959262064,2726500481:0.00696280816972844833):0.00674039096084265259):0.06156129233722161531):0.03769495930827570368,(((2726598070:0.08575598968712105918,(2551900726:0.02671672137111922793,2726548918:0.04011341263308820099):0.09161518499345065736):0.02002859279865356126,(2707736729:0.02017073811862183513,2726542331:0.05214089085936812057):0.03088602475337759445):0.07273184317180023117,2685323641:0.03551806167297457545):0.03352666685527024015):0.00863887553722687482):0.11893982773901150274):0.06408977852211494852):0.03028179354975622448):0.06890016226012903033,((2586250445:0.13836658879152130552,((((((((((((2650099974:0.00896364334979083896,(2514288243:0.01817556536047977567,(2569333995:0.00908278992302640614,(2562972911:0.01827751857379365449,(2578364953:0.00911068689564716559,(2600628895:0.02776497190154566044,2813333711:0.00000100000050002909):0.01887792827047671262):0.00000100000050002909):0.01902962273205761889):0.00000100000050002909):0.00966373880291273614):0.01860800560857712310,(2813206792:0.04657382314245946814,2876514437:0.01830505746147029211):0.00000100000050002909):0.00938906886084936790,2703996213:0.00921224393153263939):0.00000100000050002909,(2807339342:0.07749657641327981072,2851032201:0.00858714993792964593):0.03887216391896821527):0.02772237560851264354,(2733904522:0.00000100000050002909,(2692339182:0.00000100000050002909,((2565085326:0.00929162091615519381,2565095038:0.02826990336745767093):0.00909046806645281806,2565092026:0.04785322912539666240):0.00980331104914650489):0.03866951972085920508):0.06123658769785598338):0.00000100000050002909,2612150954:0.00918241120543328813):0.02667201755890471690,(2871684769:0.05761665331560937575,(((2587309232:0.01907416020532028827,2640654347:0.00931895237301912267):0.00938729091669565120,(2774794177:0.04764997651549456731,(2630475303:0.02796271250281990792,2721341861:0.00000100000050002909):0.00925055816307847507):0.00000100000050002909):0.00924014107095256880,2675183143:0.04170366909575170394):0.00861056203914697602):0.00000100000050002909):0.00873001598378970144,(((2688361385:0.07825971305579414172,(((2732762317:0.10997896095683672157,2732466229:0.02156286408776978206):0.01399397038926914437,2652424311:0.02469525880069039711):0.07940931831516319372,((2810127272:0.00000100000050002909,(2599264127:0.00792331237605119545,2836750501:0.01952357056853281855):0.06127535039732284750):0.16061396691557702776,(((2661131800:0.06575699756916528194,2619606860:0.01824761797883480210):0.00000100000050002909,((2526560291:0.04174623308693261453,(((2859828764:0.01834087325790159650,(2533541497:0.01851468685929817323,(2704793059:0.01837526618060262434,((2673308170:0.02753253446679435404,(2666169980:0.01831586688536554139,2655735071:0.00911708619753726079):0.00000100000050002909):0.00913800842449949587,(2586614210:0.00000100000050002909,((2586561259:0.01826966742020110987,2639272375:0.02745766354156982392):0.00000100000050002909,2737934944:0.01828335630021740710):0.00914701577590450871):0.03866425951338012257):0.00000100000050002909):0.00000100000050002909):0.00000100000050002909):0.00000100000050002909,(((2533863046:0.01839946488193973037,((2531418589:0.00000100000050002909,2586625908:0.00955720648698695115):0.01844502286820671327,2675546776:0.01851486336137051977):0.00000100000050002909):0.00000100000050002909,2526787439:0.00917396346726132191):0.00000100000050002909,2618242666:0.01844290276963580361):0.00914832398535235861):0.00000100000050002909,2548998045:0.35416161884071017951):0.02953516606949384282):0.01234935739577673434,2772051605:0.01825603589424002610):0.00000100000050002909):0.00000100000050002909,((637936398:0.00000100000050002909,(2754064093:0.56722557953039953738,2535151805:0.00885221946926227458):0.01874332975400334195):0.02052816447182535808,2869946608:0.00559424542237331457):0.00000100000050002909):0.02851123658110670325):0.03506411530448222402):0.02638857752397200801):0.00000100000050002909,(2733537520:0.00932017311948211274,((2518825160:0.01893471837440761224,2645786604:0.02917874698680225989):0.00197793295475401105,(((((2859685202:0.01886809954837685363,2793408302:0.02768939362678380853):0.00000100000050002909,((2793514121:0.03862135518359471886,2746150540:0.00000100000050002909):0.01880163319690726642,2534450607:0.00917669176275702145):0.00000100000050002909):0.00918941513296679842,(2678051161:0.01888525906528867523,2540971223:0.02822468410403701153):0.00000100000050002909):0.00919312321083221723,((((2788777716:0.01956315627433633311,2840331410:0.00907325106272766080):0.01966651327840853586,(640490467:0.00927775726640033514,(2760629402:0.00945088965294189724,2837283105:0.06927037058444865392):0.00963029494372383624):0.01928911572354552462):0.01896572811445168885,2600309587:0.00918622217132441729):0.00000100000050002909,((((2633357118:0.00000100000050002909,((2548652066:0.01914260176188152876,(2872083197:0.00942815214065518062,2775542990:0.02855553140261456874):0.00000100000050002909):0.00943174677792196249,2813522465:0.01894819339467746638):0.00945206451964857031):0.02875853664409605895,2753955661:0.01843173590218154592):0.00000100000050002909,(2665801793:0.00926240567896814866,2813844555:0.01847092148874076439):0.00000100000050002909):0.00943165654173323993,((((2619574779:0.00934624733877281212,2553472225:0.01864427450626013685):0.00924367119858823631,(((2588746969:0.01993086923640275537,2805861341:0.00938288790679064552):0.06942318031266769829,2506693129:0.02799815830663353322):0.01904537928081690909,(2843279287:0.02800999915792849043,2637585755:0.00000100000050002909):0.00000100000050002909):0.02775642830674397016):0.00000100000050002909,2753932582:0.01859123169974628148):0.00926137356925034287,2753862953:0.01847794197883964248):0.00000100000050002909):0.00920534595755275950):0.00000100000050002909):0.01487987219463194136,(2757849571:0.02442860432904498183,2545847740:0.04509967866314928270):0.05025923761572422682):0.00248614001280333431):0.00902339648778400887):0.01074962327889845623):0.03131192688836838961,2691078694:0.05456522816942942222):0.02768999994086046232):0.03188825071419730539,2621151976:0.08530696258844666646):0.05676676795378364504,(649678696:0.09086898931801194734,((2757616745:0.14064287162184987978,(((2590737986:0.04833836465945180044,((2583960475:0.01861178362873519565,(2547167366:0.00000100000050002909,(2533401444:0.01890537784596064627,2561348722:0.01891114718851584844):0.00975008573635417243):0.01898213068627871425):0.00000100000050002909,(2769226860:0.00000100000050002909,2774001947:0.02943046953366817639):0.00933722534318660001):0.01182144943089395023):0.01797317487117112630,(2588562859:0.02099818961622191768,(2516396112:0.03215081748466493139,(2659273440:0.21093209488700473409,2768986380:0.00000100000050002909):0.00000100000050002909):0.01850040771843817697):0.01892524636512338265):0.01794880155616043055,(((2654027040:0.02825074672710948046,(2616780449:0.02889102760235209497,2579407513:0.00960188978148561814):0.00000100000050002909):0.01798380294909694005,((2838870787:0.06132726949228936575,2631881901:0.10520182002562453172):0.00643500284988918203,(2837632701:0.01851842426273456882,(2792314026:0.02803355058729625066,(2562465577:0.04568927249479189795,2547698281:0.00000100000050002909):0.00000100000050002909):0.00922464830372213447):0.01434227920163652636):0.01591366199127462050):0.25870740993242324901,(2786865567:0.03402344729895728781,(2788893092:0.01894310576342915498,(2588757032:0.00000100000050002909,2734599431:0.02942320986588517484):0.01893921238933814546):0.03675519006377749032):0.02250066583644913520):0.00718960334535411784):0.03339848379212613516):0.02924317352721110541,(2648832350:0.02844277479295407793,(2588768100:0.03026252409999073689,2697561980:0.01926055729915468473):0.00942959962368564511):0.03669196064987739064):0.01299547047680146665):0.01787665655916463592):0.08311121074589318536,(2576788404:0.05022588812751491855,2824871283:0.04732671562274731736):0.28024913450267319170):0.04537854414513196183,(2836663766:0.21398610186865110738,(2835233272:0.02564870494024801273,(((2588734004:0.02775706317843624690,(2598735292:0.02774629448896919273,(2835012476:0.03654173848327312707,(2792042837:0.00915605491946247171,2792036278:0.01804701953848907720):0.00879968556075234540):0.00918991091636629440):0.01322534931411928349):0.01435344167749116190,2810767530:0.00000100000050002909):0.01399245323476944365,2791987808:0.01329029798946964117):0.03923557931866149956):0.03491532540056807576):0.03193905008732136203):0.04955945175076294923):0.11415756740628366095,(2756797187:0.07217724387214149995,(2599816831:0.75217073816833845967,((2846300892:0.05010717902383408223,(2834935563:0.01950551349936120032,2588714628:0.00495217783826929631):0.01194744259783521619):0.11657704374584125506,(2514673260:0.00000100000050002909,2772287539:0.03569667403414566315):0.01188327439184445888):0.16613876164504881583):0.05078894901752466912):0.04744098544425320169):0.08505757803100316705):0.12391094450407506844,((2845704864:0.26490968449346397051,(2845667747:0.10713372685906699666,((2839693497:0.01455755794183757369,2840550771:0.02149609643973646525):0.06178709712329945314,(2839710406:0.04620779078805656304,(2581728013:0.00847211217548113522,2579896192:0.11860500779382472658):0.02103809661934825936):0.03850721546445602661):0.03148036734727254621):0.03695876037265096586):0.04990131659618673304,(2557401743:0.45434447556493240405,(2632475590:0.10781459243134219883,(2871248360:0.05609969881708657541,((2843164976:0.04291990778885253210,2871281459:0.17365634655393705210):0.00941609380701904052,(((2776572200:0.03451180519785164436,2858466382:0.17221936842016616342):0.00785847096598825574,(2649639001:0.04905412698951698569,(2630136279:0.00576770384733061095,2834555817:0.13809586711980800788):0.00714605180671885627):0.00749559946240925361):0.05117172835125692598,((637376950:0.18463479985925027038,2629292015:0.00000100000050002909):0.06591317484570068108,(2855187388:0.01772459128407082724,644863760:0.01387633249654003469):0.02782209306332638840):0.00993396214592342022):0.02693319440372920689):0.01017581531176916555):0.11373721453163176953):0.29190985847375394702):0.08642274512123922225):0.21444524018589483649):0.04617820914731546322):0.05113169219598000942):0.13578377061461877062,(((2811858115:0.64815473983571458838,(((2579140162:0.50155526035573771981,(2839124154:0.07553033351857635358,(2569404686:0.05247227750394765911,(2551251325:0.09463599220606060125,2775351456:0.00000100000050002909):0.06441767508528985220):0.03605434337833549746):0.29387476397286022012):0.14982700473448407053,((650823793:0.33739045451387666974,(2836764769:0.26619120329574158523,(2617849866:0.16706716005976635087,(2739613098:0.17920039786843169893,(2756691620:0.01453546973775147154,2756694864:0.04739222054043323168):0.14350503443057766040):0.09809832968513357287):0.08399104852733677018):0.07088059717074741972):0.19836565583210380437,(((((2523783438:0.37489231706182207793,(((2676051532:0.07720501659393325111,(2655805242:0.00706345397018228512,2777890316:0.01431412566832989883):0.08283515470328074726):0.16514059266665667702,(2776079300:0.16037089327966355667,2832951075:0.32745498752582291591):0.58198778748409663031):0.04742243579782311202,(2670452603:0.17492315409150938077,((2671416998:0.02610006594325613161,2667492949:0.03011296247339595791):0.02590654087633004199,((2619745038:0.20918078995090780281,(2769597589:0.12881210037335888430,2668063908:0.19281444272290415576):0.07081502199947001253):0.02044707471860210055,2690167725:0.03980335163649167951):0.00936810994226351494):0.09586050603338457099):0.02923209656656300046):0.00813903019058040064):0.05070560408092820298,(2664433923:0.01138320422916287190,(((((((2671301332:0.04660240668434833394,(2664367573:0.01546469693618143793,(((2630063196:0.01559044528066900852,((2859929729:0.01560869158109868746,2856509317:0.02358213510047681150):0.00000100000050002909,2823424334:0.00861599034755279429):0.00000100000050002909):0.00000100000050002909,650793198:0.01566637168667579794):0.01097059878828177473,2537347870:0.05554135395199249342):0.00555930021354739557):0.00764632620395069938):0.00712462363143506316,(2520289102:0.02192589454031295196,(2664302063:0.03140773796419014247,(((2664344778:0.03159157862168345682,2844647217:0.01649736278778341295):0.03516973562060523445,(2859943635:0.01594320603441534007,2577339859:0.05019138074034957403):0.00710979207007944418):0.00809491781205189456,2652621603:0.00762905702686028815):0.00779105387889318050):0.00000100000050002909):0.00000100000050002909):0.00717769612247166205,2562784719:0.02250789829915933807):0.00000100000050002909,2553969963:0.01535020539970308878):0.00000100000050002909,(2823511192:0.00000100000050002909,(2526434348:0.03319643739458443682,2808466689:0.09086563054007215645):0.02271330025908644898):0.00700157596484225937):0.14976566076198818966,2600494038:0.03378167174462870515):0.06777307228601686662,2830786610:0.09135877267400005497):0.02362363186185930872):0.24394851134106457224):0.02850484056879671116,(2510644544:0.00000100000050002909,(2649223714:0.05482041321013053636,(2688759781:0.00967417251696727279,2510609947:0.02411124436915318414):0.00866057435845048011):0.00895587475165581480):0.19076089630375625550):0.04553569281862900747,((2520297609:0.08818750682441996169,(((2742117219:0.02529713172942024690,2849867724:0.02452266757253602006):0.00813154908034671373,(((2520909537:0.02479533589343238878,(((2547109533:0.01625928860423272310,2649417761:0.00815105620932931110):0.00000100000050002909,(2715896189:0.02505596636539045297,2532514730:0.05867485218961847326):0.00764801519983265756):0.00798505083172466532,(2507210326:0.01641324483206727664,(2646855017:0.04384256773898118076,2518856227:0.00809637537092754329):0.00000100000050002909):0.02669311126217212282):0.00024981682400891875):0.00000100000050002909,2547105496:0.01608257875613709059):0.00730967991197135382,2722054379:0.01597517123528317470):0.00865921386376619640):0.00000100000050002909,2539731544:0.01649770098995199247):0.04043405752027477706):0.15133429538291415239,((((((((2525069057:0.01442442186261735405,(2565181826:0.02143833776027726304,2506885034:0.00697453788243756687):0.02219781796052791578):0.00666269084517403815,2506919401:0.00000100000050002909):0.03861972377196898343,(2648619889:0.06088723644979506661,((2714537425:0.01436386649383787281,2505532302:0.00712184221030545423):0.00000100000050002909,(2663286378:0.00698228904167759630,2506900862:0.03726874535175423581):0.00681868955302624390):0.01361831792161182289):0.01023275054122830922):0.01727982479056577869,((((2672772280:0.03892040945154187637,2631877935:0.00766290444674325860):0.06127678317880178027,2808408005:0.01174733276954853176):0.00910795993876149269,2507109287:0.01426036561321260970):0.00000100000050002909,(((((2682320293:0.00000100000050002909,2505538058:0.03781237012877970705):0.02039267208874288168,2733931871:0.01434122280432633539):0.00590834780176116483,2714533311:0.02128686469197793585):0.01900347056406009177,(2536469632:0.02126620390080395662,2508819337:0.00710678274598765345):0.00677798944826497538):0.00000100000050002909,2612252844:0.02858224641275181055):0.01287920656794223906):0.02638692363795349174):0.03088238906789631325,2870347740:0.18846873701771449383):0.02148100881319877156,((2506911432:0.00000100000050002909,(2864744822:0.04140144911241976783,2506937492:0.00694746377518771965):0.03114820526519243571):0.00866093057032381146,(2794971853:0.10520160792294790120,2664429175:0.00764765960300537503):0.02239502611508522451):0.07572486229302012595):0.05096107262512435815,((((2507271213:0.04341648316555511006,2795106887:0.03508211231425745896):0.12900643986470375357,(2618663603:0.12499182533562804009,(2810097998:0.10206801479313229453,2618670289:0.09775311034499167828):0.03845517798489524880):0.03855069905620950310):0.03874890584541321875,(2599970407:0.09498806265551500150,(2667574679:0.04820403599683308060,(2601624359:0.07224179731402469162,(2788635155:0.03489975255425351724,(2772850486:0.02783998664478475396,2739267495:0.00764684676353033412):0.01506523819083954545):0.01653299138157299925):0.02182950799081427931):0.03537176567901780672):0.10910814270964760975):0.05061595588797326156,((2553176759:0.01548807265108239663,(((((((2580716945:0.02982046513411925823,(((2718425068:0.03326858645125228137,(2638961769:0.04252017952915192883,2660430620:0.02127462298865335708):0.07699964338400003272):0.00000100000050002909,2777932314:0.00938098528286211535):0.02040342313509534503,((2616886762:0.08174341550494491904,2686391608:0.01182260305424036838):0.02604243445242530874,2649193074:0.08456300811320029143):0.04883143866530631483):0.02582737299141149578):0.00000100000050002909,(2769617813:0.02942411725128981151,(2506362336:0.00973847331176031124,2554808377:0.02059238045034302717):0.00000100000050002909):0.02979516072253433900):0.03192462216912902301,(2724198361:0.02951443567851481931,(2758187349:0.08712854914455639421,(2548901881:0.04194225973416933206,(2506025309:0.02532032050313260188,(2644781640:0.02465360373803202401,2659348934:0.00000100000050002909):0.00819925566168156449):0.01647634441192594862):0.00792629252323758839):0.01758627591296117385):0.00000100000050002909):0.01993602191030833040,(2567252190:0.01347704821839371299,2642402281:0.01189250332196973604):0.06814225909406591841):0.00940906162583802878,2844759744:0.01642911116837363072):0.00807544852244064526,(2735823332:0.10415086287043452684,2520389228:0.00000100000050002909):0.01584825732960077130):0.00000100000050002909,2617958976:0.02469583198898762239):0.03224191261063901609):0.10316020552879208438,((2733431938:0.00000100000050002909,(((2639779383:0.05820435159168965006,(((2777929229:0.05121266537668531238,2689426238:0.06808378980504302402):0.02214458682655345845,2655768129:0.02187526491016585778):0.03154503565872525395,2809674960:0.03619954200184568455):0.04231885258992333643):0.04225853352803374957,2777899052:0.02431155682605595086):0.02247692352090495047,(2716150816:0.02433965033232375966,2644881404:0.02773817483983172238):0.02348090087357234193):0.01312709380964251042):0.03142837877432030219,2667642839:0.05449676949390616643):0.03007475301286944083):0.07522387044887057783):0.00444838970537267137):0.03090782347544535416,(2563874895:0.08061273681019344439,2667574011:0.04652513817934301327):0.08501164846187171664):0.09835741477280844636):0.02334856163587875622):0.05940929986490219722,2667507200:0.24333983628176775182):0.10978972139172162026):0.07560627738313052681):0.12220949357127761092,(2774561306:0.78443474169561244747,(651483388:0.72745076827144061760,((((2776734141:0.07374634045237159208,((2771477986:0.01956269609217543143,(2742403887:0.01741933478566887183,(2667912045:0.06276543786687138748,2771880409:0.00741793134932311558):0.03151328035239493036):0.05796793687903664671):0.10293448056753159991,2859111759:0.26495339141264867555):0.07823204019004949272):0.02404105301865666969,2824380112:0.02063707924573511196):0.03856618595876766531,(((2688728111:0.04574212915454280159,2599592738:0.15062849847722731278):0.02173974757541244016,(((2700808543:0.10847235903682658775,(2582533372:0.03459553598603515995,2685004878:0.00000100000050002909):0.22979107424330361131):0.05967331365945488519,2570036915:0.16935173353534460627):0.01936451958634377579,2502677353:0.15673945978278919222):0.15992549997817381846):0.02145663094506200866,(2712498043:0.05006782339668335025,2805317258:0.04045453758431925145):0.21440236461644554544):0.06653883937635743373):0.09070253987116488892,(2856155838:0.15386272668276770870,((2524649671:0.06390399852783788803,((2586933266:0.10272183111782988429,(2771035094:0.03680928457302693607,(2519031272:0.02464712360385364759,2617533054:0.15990115214799061061):0.04511831232096719102):0.02907642031431547855):0.12894456926139369335,2599286839:0.08207488628351994331):0.02351783397238674245):0.03276768527424782362,((2849299179:0.00000100000050002909,((((2833521791:0.03908974264854697678,2770293766:0.00000100000050002909):0.04822003116118314670,2771482691:0.11922480221160107472):0.03475370925037013503,(2756152840:0.03639327875853957950,2790262604:0.01151767673030993332):0.01230367353902562903):0.01065404139468750962,(2849295513:0.02353281629055537644,(2612196389:0.04676674024082692199,2790305521:0.00000100000050002909):0.01130019025671448983):0.03527532228732743746):0.01139732690862669401):0.17231372149395882132,((2844987944:0.07944463898213363628,2844990082:0.04283832882267078063):0.06960686843035061855,2687578231:0.53815088784915343645):0.05017887887942524411):0.04174240906597576767):0.03382506067756553547):0.08968301995571603680):0.12232199561881774985):0.13596775644702879804):0.05391170482934293934):0.03957956317955549363):0.06289192303186622035,((2667968820:0.40677878146809215432,(2834663038:0.16618188394834232380,(2719496243:0.19309066750254669231,(640636234:0.00836924936993443599,(2518888002:0.00669052302302518276,2616429023:0.16428840867627406142):0.01195337325093685961):0.06354093999980857388):0.02499057914459932098):0.19615406068557128538):0.14494216909018461936,(2780255131:0.52514737581268799982,2789489970:0.31793778121055865649):0.15088649960757469226):0.10372263014348893917):0.04794921595045553708,(2688356721:0.24991316846193734058,((2617516813:0.14645051370269282498,(2599607117:0.20925920123129376771,(2523180608:0.03619840334823170441,2789136293:0.01038595771955266346):0.09976148565953892045):0.06858558222073944666):0.14272496098680043097,((2510560889:0.11347207350261361014,2656681982:0.09452126440285783804):0.26884903481987393326,(2684385352:0.26650644770706471975,(2840656360:0.12993756238345507970,(2753210045:0.02743880865291300347,2753214453:0.00000100000050002909):0.18726118761360438514):0.26124383506090365081):0.09371342988350941927):0.05766167068629748232):0.05318760659937823293):0.23898602721656059256):0.05684163466804155462):0.08845021263482118201,(((((2635941947:0.00000100000050002909,(2631393728:0.02431680837305473519,2832233059:0.13526081128468842030):0.03385787607118539988):0.38967062132643820460,(2628128347:0.37845013934780241671,(2792518536:0.21551022133989392038,((2790873384:0.04356545940381473941,((2619343780:0.02207118881467177995,((2774820275:0.01512320531774222383,2790860101:0.08386508914712129115):0.01010186580112360823,(2530549986:0.00000100000050002909,2744664259:0.02494027857788153751):0.01935667829051401778):0.03091296489650722026):0.01997337693288852092,(2725494551:0.00607986750142911793,2790875521:0.01803678031921511840):0.04838793784173329310):0.04248924783868884836):0.05247673095450736125,(2790848688:0.00826482587817419477,((2792512317:0.01696695316659747876,2586272034:0.00594416270950632718):0.00579836056967334822,(2790854137:0.00000100000050002909,2790862091:0.00850415646073437136):0.00883691849177732462):0.00284879836838180947):0.01003967928689957455):0.16695926947288350362):0.11641812404245018009):0.15638397028834066793):0.11968174946955185967,(2771867434:0.67338373111509219893,2789895271:0.31308396429073009903):0.16217897895539068465):0.05241531054578147525,((2752709474:0.52152063899987577411,2806827397:0.47490388733688404521):0.09158412201483691339,(2778615293:0.34421644729894879111,(2717453892:0.26402858573808790643,2789889756:0.23043771174293020687):0.18614052642829898021):0.16705027283612167155):0.03376681538633621860):0.10450157426385418835,((2779006068:0.03111405834538606696,2788071415:0.00000100000050002909):0.52345812684220682787,((((((((2523512071:0.15406489853707575066,(2758479750:0.18839523015746384438,(((2746514165:0.01482936044004090279,(2832938525:0.04942113970487963664,2620101667:0.06632915569879396789):0.02251652554952460542):0.14964391155166922864,(2616587132:0.23510306475118161740,(2779695868:0.10127723313251592308,(2616617443:0.01039357712654652433,2790136941:0.01391303132686636315):0.06644288191902816831):0.05658877349798202561):0.04756848319208480808):0.05348960354752213542,2616570154:0.29957416105791823124):0.04982473950349173425):0.09729502916244046895):0.07144970496505091695,(2619359428:0.37637826032444055002,2664220491:0.14729275649465325970):0.07433115556010203018):0.04810477798085514151,((((((2529190684:0.15152804297006161605,2545719419:0.24075796004411184614):0.04080655577422345054,(2700157565:0.35771539681595343474,((2778628551:0.19925087663547819128,2789874506:0.11073802343149766192):0.65822719343460445174,2840884228:0.14983350269204714911):0.07875650538784623178):0.06031877405985935914):0.04255827015964228077,(2790432537:0.27803981792564674835,648278402:0.13847741584270034654):0.03257940227348918305):0.05648656497718056863,(((2520218546:0.06818928042430534575,2737641841:0.07527054478720543451):0.05343237301866515104,((2729472193:0.01915865196746512067,((2685880920:0.09466190083322711946,2731938016:0.01415824224031611914):0.25488722468722341263,2735527027:0.01006222876071327307):0.03411760552253868817):0.05749708572740859502,(2617972224:0.11552268428546232093,2617826432:0.05247951454774506946):0.01683858632368753772):0.10708471653419426861):0.16511496380586279664,2790325659:0.16211298563308962351):0.04280705725233216463):0.07241907286542466349,((((2582565983:0.11870058166209822292,2832214174:0.12607458894838255437):0.25810445188194242050,(((2795763320:0.24264936018212746038,2802441456:0.23009786940584861514):0.05718569516785745183,(2728742058:0.22764563293514092357,2623473007:0.24669666992077876611):0.13212484344477398723):0.01625407666987429764,((2806258295:0.25791695687439858409,(2795813514:0.06929759476786762074,2795699687:0.40324322418518282474):0.04731325103089116524):0.08728654523157466927,(2706038963:0.17792751481228646915,(2834430514:0.00000100000050002909,((2834456022:0.01277365951217742518,2840761964:0.05261128755004299690):0.11091676694975304007,2735940586:0.08515684666314297935):0.02997430984991862613):0.31042922074729173421):0.04921964639304272221):0.05581269211612985975):0.04939917110653101878):0.00000100000050002909,(((2791918692:0.11861973195648202462,(2579418681:0.28623005393977757338,2583645567:0.11835854587489058609):0.11448122586173767323):0.11084232527595923312,2646751046:0.20069180987961884877):0.06231417755112090423,2790673785:0.33072518969603353911):0.08591896447997982023):0.09662257196150531025,(((((((2558679054:0.27315388112847066582,(2837372319:0.07711956120800902981,(2527027811:0.03224422911413019066,2724219795:0.07914885317810083087):0.09816412886759025291):0.35169165748288327977):0.07810430966222474403,(2684378753:0.06095969695262842825,2742838682:0.05147025104057097178):0.30567183138208964266):0.04426139125508445071,(((((2790786306:0.14801783413340924289,2840909957:0.22020866345184905710):0.13718967973056286902,((2739619045:0.22778202168097558267,((2595670750:0.00000100000050002909,2843433892:0.02773899737753894937):0.09723275870752930150,(2620501005:0.16479186216964758493,2774650873:0.16112467175018554966):0.09240686352008674331):0.06745548375308849098):0.04856745963436327751,2523945757:0.37999211124110909843):0.05881013638732673909):0.03010239809107776929,((2701329596:0.21416416843958971383,2730461721:0.18686714750644001226):0.10811774486921961469,((2837137236:0.32814906470158250462,2635338059:0.22432162859328921845):0.05635136049622192084,2838955418:0.22361232171328293550):0.07786809262935001641):0.04324364009766273886):0.09301866186614674015,((2579755140:0.05427306456334147350,((2789638646:0.34269108552148580538,638911372:0.02440415468503889102):0.03950059757809316896,(2694985419:0.09382305858574516155,((2518557051:0.07437019293956950716,2790781497:0.03475450886247356125):0.04620889898166373466,(2772986327:0.08274284091723180246,641133259:0.02857407464460377453):0.12594334161051565224):0.02077587533150979451):0.01001752506485801934):0.03263045270472368642):0.03910829444758877338,2620436397:0.06364144293642225170):0.07867995207782910172):0.01981607263138147890,((2616721575:0.14786101048494554311,(((2691035572:0.20428054128303138604,2574317222:0.32943654695498186813):0.05741146471983784444,(2792401228:0.36835439497981087298,(2693016570:0.04519097536381005281,(2512536748:0.03912286361319889522,((2657707954:0.03880757911406796518,(2657625827:0.00903641408595108782,2668946102:0.01826504335337230181):0.04032091555201763877):0.08947723242764198115,((2696487890:0.06657732962014288602,((((640650316:0.09178059901962905276,((2715045819:0.07413563448773849429,(2648045358:0.00000100000050002909,638929986:0.02640702426736222727):0.05909017293200392179):0.04854272675410475218,(2791899154:0.07728827498125569184,2521657866:0.04976823978924552888):0.01826915564236010481):0.02509861446780129596):0.07740879183640733685,((((((2834190304:0.06079329653463173833,2834659875:0.04059209516020719638):0.05675072976797896490,(2728045131:0.05915556374167305759,(2635753236:0.00000100000050002909,(((2792419003:0.01670524389420645697,2715062378:0.17373597904542306680):0.01251567385741928461,(2843424349:0.04728362826666474700,(((2666093928:0.08875742879170635258,(2698137005:0.06122523836794793034,2834210599:0.02593815648424955753):0.11680621766064569478):0.03220340668401702050,2725531978:0.09515940915647141951):0.02543208674240316977,2598758842:0.10120618742734162343):0.06105651172315089414):0.00832796664625574598):0.02058153457155357038,(2837127438:0.02762841201073921657,(2606524765:0.00000100000050002909,(2715016110:0.03759722543909443243,2837118605:0.01801896264491178665):0.00891210427601561543):0.00910044678884821753):0.01718111070749649832):0.02130510342833906792):0.04001324734584894155):0.06191740845134897919):0.05220628338452427269,((2791870418:0.10001666159117651722,(2817770657:0.07022146325580298776,2817799465:0.10280934732937198339):0.10648611006811672941):0.14093921898413766525,(2617889631:0.12711321041758122385,637287963:0.00768683734411738148):0.21438459608660240252):0.03220107181474930746):0.02886122217825943387,2524485052:0.12033275841030176279):0.05963133155509114935,2814711875:0.01845096118163646812):0.04921981665959383051,(2689845123:0.14022850650656046301,(2730682717:0.07719948334521610500,(2504809375:0.01302009271285548518,638005220:0.03801956662361791195):0.02628623271123574356):0.10811027676373403950):0.09440753230068706092):0.04810571529894599324):0.06873546764182503210,((2629996700:0.00910604713099380167,2707822170:0.01810375509496094104):0.01008980377391557014,((2623163514:0.35037853541309965655,2719802487:0.01867824320592664095):0.00000100000050002909,(2574250627:0.01488839466104518484,((2776483117:0.00742515569212897318,2815354404:0.01535129031899623228):0.04997606257839772026,2502320883:0.00000100000050002909):0.02674258859830436555):0.02156258761759274195):0.04128642743495249817):0.12209180733632345184):0.02619772574118950717,(2715047787:0.02219351276586345456,2521646196:0.03772723303917575183):0.05153334747945929883):0.00000100000050002909):0.06752596403420814408,(2692597090:0.03122495481901526454,(2836640023:0.03778762982173963086,2521634928:0.08401404327496095337):0.04692910285120793085):0.02807898246272410789):0.01857826910823068972):0.00453453715381488525):0.02506083128795701456):0.02916932869709094531):0.10599646351099581421):0.09000659055445774104,((2730671343:0.18096874662780615406,(2620098262:0.04455324800695481535,(2647620789:0.08955491919070494855,(2620523787:0.09728319610041891163,(2729903013:0.13579069275101501857,2684617769:0.09136363243710204918):0.05069678782928128263):0.05053314247924274583):0.02492793659721533397):0.03295562474827379990):0.02319758862152377157,2653692892:0.41261640739501187491):0.02132325544252666044):0.02701018637815807977):0.07535804262872229653,(((2831394710:0.17216849054264130037,(2832267530:0.23568402593484455432,(2698720949:0.11359665651762275440,2752990249:0.08873988548162452250):0.03851671482758158710):0.07698221225180519600):0.03457470395730630197,(((2710622519:0.27336309855202478580,(2778045027:0.31313544435639523167,(2775231118:0.02850279064367656004,(2521727981:0.07509661513914066278,638900930:0.02511127237897989306):0.03616325408818273773):0.22746679458999052859):0.06105580518281136099):0.03810612297240260210,(2841331146:0.00513541135850556930,((((2742222074:0.03072317552333575161,2742160158:0.06867498254289959581):0.02040923112909761097,2742295856:0.03435697353324262959):0.01078964805770129577,2616692405:0.14121623973548189102):0.01782819741890997664,(641466295:0.00963929056842794361,2635363182:0.20571528914188902393):0.02500943331238856399):0.13685138395186211002):0.20186543400554399219):0.00876799143401012573,(((((2557389384:0.02402600067454051594,2844189967:0.01067881363741921517):0.04861341404053250159,2519254520:0.04559269797502828875):0.05571524411466598908,2775390417:0.13026079553488392748):0.06087717241764076248,(2723110255:0.21482302705634823137,2844184746:0.07364145154011050853):0.09084906691079229490):0.03033781467423684805,((2619168083:0.00000100000050002909,(2790926745:0.00000100000050002909,((2581958293:0.01721636689700487000,2790919853:0.00000100000050002909):0.00000100000050002909,((2623261801:0.05498173249508844784,(2790906419:0.00000100000050002909,2790930731:0.00000100000050002909):0.01746765630243452688):0.00000100000050002909,2622844198:0.01721413267720250939):0.00000100000050002909):0.00000100000050002909):0.00838208351737180536):0.08389682825859033632,((2731934300:0.13421165427525061364,(647644678:0.05449505447974364869,((2517497888:0.19297202299850460538,((2622717373:0.08844028744937192099,2512597626:0.00000100000050002909):0.00739122924304456020,2623275448:0.25573114176005018461):0.03583827414405905964):0.02222043123663123426,((2737514385:0.13875702840771989011,2576119657:0.11122280632618192220):0.05111625608859077935,(2510757919:0.09311959786827636587,2832668925:0.05372183510797366029):0.00962118067727458885):0.01013853244595812851):0.00900527441370639441):0.07439644613827042785):0.07525043851663729133,(2839519225:0.11557772596388946051,2712501647:0.28657823572825696923):0.04275533929902711194):0.02696781083658666978):0.02828104926623944623):0.01411834611765296760):0.02653890521418497336):0.04586510075923987823,(2616592412:0.10696688276510887827,((AG-895-L09_NODE_7:0.70809762964095368520,2622865030:0.03519198940031897233):0.09604639084573060592,(2727917751:0.12918583803358679729,2837658782:0.07563343542328504476):0.03815643842151316550):0.02760904067937188650):0.10868031873931059683):0.01000978222270638117):0.03051505985523096307):0.05172383706760601968):0.02621033453275216710,(2664194707:0.21830652160236679871,(2646927227:0.13511949093486408380,638883124:0.13109775558371164483):0.07081734136952037850):0.06378164132218702709):0.02184520348225403238,((2620334132:0.04210405691602477074,2742206949:0.07537946374816197059):0.13857769914876391648,(2790770106:0.00000100000050002909,2790777958:0.00000100000050002909):0.17346166770080681530):0.12704043111699317437):0.03473563415644027874,((2623469014:0.36330787630938127242,((((2789664696:0.23940799135040979895,((2829992829:0.18129335420560607761,(2776046303:0.21828397292261197959,2646473501:0.38711190397995837165):0.07045954304655627221):0.01714599355538632200,((((2752982066:0.00000100000050002909,2836745763:0.03009077038970631862):0.16850158514682783695,2701218091:0.18245523488495157816):0.03772550000954974503,((2791938168:0.21444003008720405323,(2677085504:0.07824028686332433480,2664116059:0.06374670140326502144):0.01783814037765760543):0.03090898319941054115,((2789993970:0.24169078114739897534,2651343210:0.16163794981973345077):0.02078947770529353950,(((2617672125:0.07735852638147454330,(2574578390:0.05267535980866728390,(2831809605:0.07487501884752179038,(2599733931:0.06171967800630735745,2626714259:0.09948211452275970701):0.00000100000050002909):0.01895426586179618789):0.10553690869549335607):0.06844224393109553384,((2617775957:0.18308108315361545926,2698405944:0.18666427636489657527):0.12263840709177585564,(2694939565:0.15734304786185163150,2661074107:0.05405484615177987701):0.07302694661063548198):0.02583265650717293110):0.05820873587083594258,((2585877163:0.11435394477449659090,(((2649386382:0.02830418961146615245,((2682188896:0.03168377369194605442,2650139308:0.01020476159134572382):0.01654862183016811081,2754379417:0.02755721461715084086):0.01031837702663788991):0.03822120984353109818,((((2510235215:0.01683344166255588276,2694924626:0.10943082347152245648):0.05458555391231963150,(2580991995:0.11712142092944761995,2843398250:0.04600378119832676527):0.00000100000050002909):0.01010300065625282032,((2622720171:0.01996594445067242235,2595589699:0.03004952002093103092):0.00000100000050002909,(2805293542:0.03028046130226864918,(2835133060:0.04118206646368708507,2791946167:0.00994684502687257291):0.00998409017835942547):0.00000100000050002909):0.00963094183517658638):0.01849094575342081354,2829972192:0.04478835046692782040):0.01781973148136677468):0.02311653379027157548,2832178640:0.07597258222288928720):0.03487799451469923012):0.03554320843362072935,2617673974:0.08121037605550850136):0.02539838705724175791):0.01973246846120253403):0.05836421115628657313):0.03290101935365566388):0.05224499426117712453,((2631098187:0.16509956625138016983,(2574316619:0.30892637755144713996,2695084355:0.25153497148012199380):0.02247922455390349503):0.02311827578740842382,2676913978:0.26962220215994697758):0.00000100000050002909):0.04720572430031713673):0.02928449831685720275):0.02238344729743122971,((2541035929:0.25911521765618933388,2585042659:0.07181624889611855356):0.02636946747868460644,(2832773968:0.08575047159829629617,2831531710:0.13454625839070313842):0.02056241096014535877):0.02367985161400400912):0.03314896114688926226,2829988178:0.14894776630161923880):0.06732762610870057784,2806919998:0.35196315629470315001):0.03028103365725557175):0.03874138918182351565,(2758545560:0.21217447492469218573,(2839785923:0.37823577309528505497,(2699774864:0.17487543246346184955,(2790319457:0.14774889059186727125,2735475514:0.13441801591890584211):0.01589750049587896827):0.02483100202758253480):0.04402487739711149345):0.08602886384175266465):0.05710453028265501801):0.03963863449804197470,(2735526017:0.23820738578131839258,(2647585534:0.23952575009171242493,((2743789627:0.31695025569996448933,(2831848677:0.01331482393224825075,(2838011839:0.05023022268732491025,2831728282:0.07136423855658856341):0.02481140576979578086):0.22687068814533339900):0.17802590843193583092,2715031940:0.15658286391175507690):0.06677455443394052226):0.08627985983462141406):0.02310551277239657544):0.02176245060349847951):0.01248971188692480153):0.02880524634932149844,((2832848778:0.39701033145025255156,(2695076169:0.30491353254574610210,((2609106007:0.04233800589877997206,2837586467:0.13010027027020529267):0.23972721820973522111,(2831950026:0.11013059645293189759,2841905395:0.07727115842739505636):0.09384725644891458995):0.06799523619656057394):0.03710324290147298809):0.02905454682567119515,((2792569878:0.23400016941273080184,2837360115:0.20887065033170262862):0.14206538656286973876,((2609137426:0.09112866136064941280,2756774658:0.24641281118711971798):0.15584701727507097035,(2789676547:0.19231899924540624136,(2831520232:0.16871956127620599264,2746670871:0.25989977620481941045):0.05364292257267463254):0.02012644982250865258):0.17366154845566111886):0.01668741120949828252):0.02550382436529771701):0.04081896233315614186):0.04545562731259981254,(((2635169053:0.31421299195234558832,(2792222274:0.27702995858188067535,2610985643:0.30608767665224184684):0.09506905080149670451):0.06340679903019007246,(2634643737:0.38347467141721852668,((2835215795:0.21043112499420407735,((2727933277:0.06487986550030237776,2791985397:0.05523642834211528463):0.15986516495417057993,2676890164:0.20017976815162957793):0.04262000476733151383):0.37773237391931696605,2695045875:0.20533006397579667279):0.07191718607683410258):0.12246602894535771333):0.06472031400241194665,(2609097195:0.17817466566594744592,(2609117343:0.07971068681122538135,2854650274:0.13834853610472855334):0.12566112013897665078):0.11316229088292575899):0.02329972592456797803):0.03600106496775672127,(((2596934719:0.28687394432539747857,2619187917:0.34219184903706412193):0.18597980812307429721,((2595603567:0.14234968047717785899,2595626249:0.13944104071128513023):0.06053069144865234896,(2609090508:0.07279360781906060729,2831658371:0.17843870853019738743):0.05659567072023389406):0.25661296958152723935):0.07984875642712851995,(2618002035:0.33309601311212266861,((2795824147:0.05822923331512048356,2688630964:0.29769890942082616325):0.14994249696597336530,(((2741028792:0.33090195300443536741,(2740539007:0.14630003272141370307,(2741177755:0.08053497880128528130,(2579115295:0.02215429554524821557,2599099197:0.06833489458299019104):0.12953360297171742643):0.18165218517646850027):0.19769272208973318050):0.17680865458114258804,((2548753576:0.27854281281286996652,2846710007:0.48129510995903695969):0.07954140881785939921,(2676864168:0.26052848007975598632,((2684565039:0.09047456785116295142,(2805401821:0.09962590972887974683,2855026298:0.04044857649011612821):0.02704393712905465985):0.07547850214552352666,(2753496894:0.13558073965653788528,(2618006993:0.14232376173397509600,2727849077:0.13243745872641224381):0.05798809513834027318):0.12166354445629923298):0.07166168810617210005):0.11680649918052841973):0.09633540784363035792):0.04803214832588302563,(((2694812542:0.03215543896273773128,2770174988:0.03565571113897918892):0.47926421434485216855,2776030316:0.28321883150308990729):0.07894629221900223426,((2524265617:0.29574829925015755361,(2841595218:0.27324724847999648514,(2646234320:0.04731850073039962218,2653334585:0.07487117066121404263):0.10104550559782000951):0.10916215248112823288):0.10226964111849760897,(((2839752582:0.11266795306149422762,2833736186:0.21774450813774084978):0.07607675733611728164,(2789636814:0.19172143570343119778,((2790461030:0.30852345717113238699,(2710457590:0.11938039299616425015,2790385657:0.14575556649299389878):0.03521844566727866388):0.05320764261247119126,2595613787:0.31481711135162998572):0.01636221862620586276):0.06009934712149777453):0.06711533267689985538,((2616627175:0.23918482343718117100,((2722126873:0.13204051129584426505,(((2525539685:0.12370815226575813950,((((2724056091:0.08604310834411375841,2817630274:0.01299867824618496960):0.23456837628816379349,(2602131307:0.17694910673345631835,(2664250936:0.08369071736517262605,(2835251394:0.01847947716774744897,2843012910:0.02509102028416740002):0.13223471294717079050):0.07785578844691104505):0.11881611845638624658):0.11571168324367489544,(((2834579033:0.12141707093322866295,(2855059649:0.01677364926804787021,2715495541:0.00833378958450671850):0.01626731788156430755):0.03205790313143550008,(2599009908:0.02846225597828026463,((2834597355:0.29457080354703318870,2528274919:0.18554359995058025690):0.05499506740417989953,2681873249:0.03926268350215496999):0.01677863557657884377):0.00911742842300768651):0.02131835417584020467,(2504981586:0.01677888456055662975,(2508632647:0.01565206641423416700,(639772083:0.13279391848254434860,2724870751:0.00974829089289078708):0.01722801490700528668):0.03204118159967445784):0.02379560668884692434):0.03462162106360335695):0.05287639211671504164,2684543686:0.21665159064646147269):0.12447513590194263233):0.08352928581379986950,2858321198:0.12391707632475820744):0.07876939639369663626,2843177356:0.08542321457858845224):0.15897918457342452569):0.08168461830799098045,(2843091897:0.06218497210741608106,(2831508922:0.06481302091796231624,2843099355:0.04682381224972840400):0.03216337692602676962):0.11838702821328322967):0.06152769421755621693):0.09994548627139676622,(((2847270274:0.34288584953480633066,((2597207814:0.05339469630221802682,2835165899:0.07806114611938522185):0.08427748630376377670,2715500877:0.19819390723651422737):0.06684894194644155907):0.05293127812203402699,(648930224:0.47961367094564755220,(2836877462:0.15873427279345647678,(2831673537:0.10167533458860834872,2831642890:0.27632075175706743986):0.02464012870991971055):0.01853293517412168273):0.04260802249421036941):0.03498703825584919408,(((2521738146:0.00728482731821527337,2616253438:0.01487664615854634130):0.00730788604919221582,(2642638031:0.01457746174436622827,2833172541:0.00726450557313763554):0.00000100000050002909):0.09532815873049345357,(2833138865:0.06921024836875781794,2836775230:0.01644754451829643152):0.03746817415688248609):0.20274786926715968050):0.05805501702067563524):0.01230872094186900509):0.03010571100224904845):0.09555717863631785214):0.01712106879334364049):0.07723605385442450233):0.04688275928495441724):0.01479646678693315349):0.07033052193768056515):0.05287968025865086297,(2668027005:0.19324697899979345617,(2694870267:0.01270605683124387611,2817723239:0.01156870000717917686):0.34403248238913047841):0.18350103913728149641):0.02293986866330816748,((2828514842:0.07636009860714763897,2832338622:0.04002173359782332934):0.41567259578206694481,((((AG-430-P14_NODE_1:0.00696169338523589844,AG-905-N16_NODE_13:0.03364868596106172088):0.77785226073304414296,(((2788454540:0.00000100000050002909,(2788489600:0.00000100000050002909,AG-891-J06_NODE_4:0.01363018992818722415):0.02772681165761279459):1.13412740933242583985,((AG-898-M04_NODE_11:0.08028094949628346300,(AG-900-K07_NODE_15:0.06621924305865964366,(AG-910-E22_NODE_7:0.02368315978766291977,(AG-893-P05_NODE_4:0.00782467990702926872,2813146692:0.00000100000050002909):0.00717539576550691154):0.03471592495827541952):0.03869819102591486731):0.48673257122099417016,((AG-414-I04_NODE_10:0.00524865383874130453,AG-904-D18_NODE_11:0.02343428722235275583):0.75078202714139741225,(AG-900-P21_NODE_16:0.00067204693016343015,((AG-909-D16_NODE_3:0.02805530544307630741,AG-414-C04_NODE_46:0.05277702500024285259):0.00892774157778578742,(AG-359-C09_NODE_4:0.00000100000050002909,(AG-915-K07_NODE_2:0.00713181870812136433,(AG-414-M06_NODE_10:0.03029566677353345144,(AG-894-L17_NODE_1:0.00825304911709605696,(AG-909-G06_NODE_11:0.02865337263651157249,AG-891-D05_NODE_6:0.01423674272225187651):0.02583206619492186065):0.02226984331410959000):0.03960946582532357679):0.04794027807791367835):0.01325679482779898617):0.02812264185784336956):0.28149340315927645628):0.23038389217514926299):0.26540605236534348110):0.08749094713565372383,(AG-891-A21_NODE_7:0.01568837587739426234,(AG-359-L21_NODE_3:0.00790107860183968981,AG-894-B22_NODE_51:0.01623542277078389787):0.00054094748047190484):0.65236108833929440376):0.29545623854674746278):0.19512861956536470265,((AG-898-M13_NODE_5:0.43677345193339095486,((2813143530:0.36098554482025263512,AG-911-L03_NODE_3:0.21733294566148561588):0.59944155836717571972,(AG-895-F06_NODE_18:0.40954954118578357214,(AG-893-M18_NODE_13:0.06026240383606328715,(AG-893-G16_NODE_5:0.02410012013426583027,AG-915-A21_NODE_2:0.03782488046645766239):0.10629167358090026163):0.25264646622102659990):0.08443633873592946981):0.07944473526544532094):0.11540280962250076824,(AG-896-C14_NODE_6:0.33128451675564540846,AG-895-B13_NODE_19:0.22706409011916039997):0.10001041877777849809):0.00000100000050002909):0.06136512466721630310,2817848925:0.79075148996475297380):0.14968160630053739535):0.03225602426346505652):0.09995178405071336591,((((((2730227649:0.22079613711542009358,((((2785730556:0.29439285097652961865,2621316814:0.09153086208090212283):0.17716476823164928334,((2579985734:0.07485092478835761454,(2574144533:0.04636506115106409087,2847681199:0.04061143915681127148):0.15810996746544350722):0.03464984309491973835,((2694806564:0.19279283541952690895,(2757571184:0.06858176608322946732,(2834432478:0.07572080963142562016,2840753540:0.07636780024038393455):0.01996499916120519566):0.10969222041992085503):0.02114854774694713627,2643796386:0.09273115318599224610):0.05387156767680851416):0.10819594116781923454):0.06463293393317448565,(2665431946:0.15493633071928059053,(2619546620:0.12773017104779182951,2656606241:0.10859761020376501595):0.10649852839390126780):0.23981219244189455608):0.03805513678988205889,2775919326:0.21204948094424358462):0.02388259058523965403):0.03826700317277396263,((((((2830097579:0.15960566838487863506,(2618009356:0.14912741472835996936,(2687452782:0.29482452452433599577,2708860681:0.05461354310315325034):0.06356351160993849170):0.06104648105688964543):0.07055686602025158793,(((2793291817:0.03532192688187180823,2644653073:0.02218739655453592224):0.06153988647189025801,(((2739696488:0.00907299798192636071,((2645593101:0.04107500189262249662,(((2644499383:0.02502150459591200721,(2585396566:0.03853533307136264296,2842524591:0.05525274614654707150):0.01665044040837440620):0.00663415647073403118,2644494996:0.08274241843833721188):0.00800637993302628047,(2791855117:0.03171469668298323996,2585166627:0.01660929787590163798):0.00000100000050002909):0.02114939399995354949):0.01903901725152757490,2585267036:0.00890601645692737885):0.01542817664927492033):0.03163673798432031087,2791850238:0.08806176009614258282):0.02036730289229626151,((2753418181:0.01767050552772010674,(2600196772:0.00000100000050002909,(2526424907:0.00774442106724749797,2609742610:0.04264903619445645222):0.01526982833649845848):0.00606176780873648145):0.06164062589517776969,(((2509112424:0.00745613067025240744,2850106929:0.02917829587814603151):0.01445583499955294809,(((((2548043928:0.02298689915166949801,(2753463180:0.05475726277328358399,2515009936:0.01552743209512061004):0.01104896309716941680):0.00000100000050002909,(2516207821:0.08447557056321194913,((2814701667:0.03637923389597755991,2775064470:0.02936056515403878686):0.04721451399018603695,2792621437:0.05341954147920674467):0.00827522564704773200):0.01451653227486493329):0.01078019477849505477,2702590274:0.03088447706399084433):0.01607317122593110090,(2694687460:0.03901991028000260930,(2657683593:0.08529407032932528887,2792584636:0.04344538032123441973):0.02892969240120116942):0.05403870395106005753):0.01623627374290103481,(2670169540:0.05366977262653312847,(643823955:0.05167397706337184538,(2692319356:0.04246003908853016040,2693562313:0.02941192699008987263):0.01748558917802591969):0.00585021492152062918):0.00683775956908130086):0.01468157148770610210):0.00638389392918606042,(2838075867:0.01346713794511384191,((2644144922:0.01848719242348389330,2644540658:0.02166515919350152711):0.02938499750991591108,(2524451351:0.02580371531244052274,(2551744888:0.01423321445287484971,(2855862495:0.08968245301235493183,(2511497481:0.00709437385051240373,((2513603000:0.00000100000050002909,2855854539:0.00000100000050002909):0.06010832731249618477,2512529931:0.01448690220138005788):0.00000100000050002909):0.00000100000050002909):0.00000100000050002909):0.01432857565260537910):0.01944173728450159302):0.03032505862523611137):0.00814064977630079949):0.04539647795383541101):0.03963389325824945991):0.01810825435535428490):0.05170944839578256458,((2722907769:0.03754771682468623778,((2688915405:0.04715186269255143559,(2752251378:0.04619072693399208646,2861722557:0.06186983391910746977):0.00000100000050002909):0.00759308363311300173,2558283012:0.00000100000050002909):0.02731410449315563663):0.03795788605454757103,(2756132605:0.10157626344094243531,(2829958648:0.11282241047261865052,2739020765:0.06417350903162090392):0.04231687901443258182):0.02938610974948057189):0.03423039197729330768):0.03665241641799668604):0.08181031835383305306,(((((2643814330:0.14080032576213666329,2738936636:0.09033098478406947907):0.07488099397423075843,(2708869385:0.19051844263058817508,2738989624:0.08774990373483138040):0.11886030635662281352):0.03204378857323830765,(2510838901:0.07403863814621487738,(2770369799:0.02825708524695250828,((2861363170:0.01412009621916114795,((2739013836:0.06481966255729543214,2649021817:0.00794103796797096008):0.02267748561162392235,2819244848:0.00000100000050002909):0.02308775826875662449):0.00721125426563751747,(2646742505:0.01446710737045625410,2516405589:0.04326496541703395843):0.01388008890612951914):0.03320649873609660824):0.09226974407299946834):0.04845434402627114140):0.05763243313115371663,((((2728720760:0.02683629214929310683,2855531386:0.03174678009498978909):0.07925368076927880034,2739029211:0.06360181405166041857):0.06589957731414682052,(2793285833:0.08521950003389777706,(2864994118:0.10441484321985222694,2811742024:0.02263746505880828708):0.05689623905537385951):0.18736930733618797906):0.06250238598563109815,(((2738926346:0.00422954091231373102,2776915939:0.02377563441738006489):0.05992489295918233816,(2738946729:0.16272220145463150986,2545812332:0.05230827158697767126):0.02900033036567625094):0.09252281404469256398,(((((((((((2784198565:0.06690365984823395951,2784397904:0.02271486630193331191):0.01223254711494158563,((2590652669:0.05764900287150898778,((2566101596:0.09136920491745716133,2771582672:0.01059224732438082510):0.20925151161581839743,(2643476354:0.01386513168226008973,(2643372845:0.09502728502963359025,((2821123181:0.00000100000050002909,((2600376770:0.00000100000050002909,2645404422:0.03577281327780469644):0.04211004274521920610,((2841607038:0.09446263191198508991,2738967935:0.03022582363602129701):0.03827560728431691345,(2599718628:0.04833156452794432067,2861147106:0.07627481869888246002):0.01659317439630328059):0.08188137980225378143):0.02431733172137920049):0.04104369056551310235,(2738951199:0.06544475973537257352,2838739795:0.01877948881178412646):0.02696983609883856284):0.05407838119951942357):0.01999087239679874992):0.04469475897116965968):0.02566401855639360158):0.02489385739564208694,(2694693936:0.02910837281072448796,(2633235203:0.00850671091079260866,2739077294:0.01549704046649154690):0.01435902866079362405):0.11463695207700681788):0.00577444566075232396):0.03448852362397509391,(2738983837:0.00000100000050002909,(2619363645:0.02316980324587549628,2854900893:0.07257555364494032435):0.09628665452802862013):0.05025487518567347406):0.02996497388168957790,(2819685791:0.08013964375870535894,(2585998392:0.03589617681199369637,((2587523657:0.01548557338856988708,2511170674:0.00766422297242728284):0.00000100000050002909,(2844242677:0.00764279595427450054,2699867678:0.01553984776905203979):0.00761813557640984330):0.00915363496676201670):0.07032703984619330384):0.00955037446667590141):0.06327588965134590959,((2738960509:0.01061340297776904029,(2587404113:0.08166229890283523141,(2861323198:0.01546639642169800495,(2638276465:0.03709391427781577599,2738973084:0.03511181615154083252):0.00737115488868515800):0.03318987803735961445):0.01415735949864490618):0.09551507483712168289,((2643857573:0.05267616661506035330,2846786594:0.11223314816857268839):0.08985391021040828319,((((((2746117106:0.13046776235180662651,2846767575:0.00000100000050002909):0.00735126441656375543,2652875595:0.02058365443515956100):0.01471048636610756792,(2529490469:0.01383108385325675441,2539865347:0.02121801442406263949):0.00688005206014460306):0.01469174696337377517,(2589248530:0.01406899743061241354,2537877317:0.01390307947510685538):0.00690330396305391565):0.00000100000050002909,2599604320:0.02074067314260642780):0.00000100000050002909,2631422907:0.02764814425541267315):0.08974257285613281010):0.09777720054571058250):0.06073276128652351641):0.03475116055574280216,2738800802:0.04686220411299887173):0.01959748676115048716,2585843727:0.00000100000050002909):0.03327537674417966468,(((((((2515114804:0.01636824702040546448,(2802514640:0.02470066192250845380,2510135641:0.00820623198288254058):0.00824011651691605382):0.00000100000050002909,(2844465627:0.03326849680624318489,(2852406444:0.03371127112514939878,((2686545188:0.01502177117085065454,(2530648372:0.03986547708009788304,(2842367741:0.00826641595489926127,2509389021:0.02471089073346782045):0.01685182185728475307):0.01100929173452633129):0.00954063310001343999,2585840659:0.02170239707235017620):0.01154874734029356920):0.00000100000050002909):0.01641211063664473058):0.00826830076923628504,(2509495685:0.00000100000050002909,(2515741211:0.02498673116154366894,2842112777:0.02473533399560142246):0.00000100000050002909):0.00000100000050002909):0.01016127247873176154,2738913237:0.01503268040350150964):0.00848359765836277473,2824790045:0.01788783302024701122):0.04106873680597060428,(2585230924:0.03448463434647875553,(((2230699739:0.03156877447202233178,2585201250:0.00797923615662613460):0.00780587360826055267,((2799049073:0.01602952439482003763,(2644237630:0.01605428600390670230,(2671249270:0.01606637496484207214,2741412167:0.00816025784388122420):0.00786634576207577603):0.00749361096304932382):0.02410544283118455991,(2739100578:0.06698358611112130434,(2513595583:0.02376156382493752051,2537416729:0.00000100000050002909):0.02261879936228175861):0.00704464935539998380):0.00000100000050002909):0.01157149235406934422,(2799261722:0.01724833842340661033,((2738917317:0.00814262615003444497,2802506624:0.01635359724591100780):0.02297295470680809845,(2721711484:0.03602712235448561617,((2513924277:0.00537655758347372389,2596896731:0.02806075160901081236):0.01619351583795572425,(2628404180:0.01603079673519538367,2724073599:0.01638373073018872805):0.01185502731336473235):0.01108612711534742550):0.02350279088753409740):0.00985826502856025459):0.01401353226295660656):0.00434794202693660359):0.01822117665951759891):0.00865589667603974995,2644191241:0.04002481379848942672):0.01000985169681216022):0.00912361824243628633,2799043329:0.12194280496336035169):0.02247533848640433790,((2825260601:0.03325568193675878387,2739501709:0.00825601812892162029):0.00643059565623126366,((((2870863302:0.00000100000050002909,(2739710607:0.01660940350363074997,(2650279249:0.02514669775307565303,2585223220:0.00830788774192225618):0.00823279899055405669):0.00829232162050770431):0.00826948975158082675,(2825165166:0.00824404002059562178,(2511194305:0.02483083748121999584,2824951025:0.01656046701263630405):0.00821364020570998846):0.00831755098744669380):0.00000100000050002909,2825047661:0.03335723609988974075):0.00832918037788876048,(2824851346:0.00825018260721268465,((((((2509020568:0.02433024094417808592,(2793335613:0.00815896790386760364,(2585988135:0.01650667744126012998,((2842420869:0.05024899937269895062,2720615570:0.00000100000050002909):0.01652453235790463104,2793298431:0.00825607932565507532):0.00000100000050002909):0.00816677306034794583):0.02439175302173806140):0.00000100000050002909,(2793327542:0.00807099820470412802,2616293988:0.02477436989646729024):0.00807109464193877385):0.00825684215280057116,2842390401:0.00812163623494341347):0.00000100000050002909,2793358562:0.01653523387048174559):0.00824891181412341912,(2793315728:0.02486737325852867234,(2793341007:0.03369765331676353309,((2838044885:0.00000100000050002909,((2566163798:0.00810604677247106671,2793323511:0.01630461902102526076):0.00820037095491773886,((2721166254:0.00813086959364163475,2721160820:0.01642713493539732852):0.00828304039459433310,2824813397:0.01636906121163358985):0.00000100000050002909):0.01643025068930454094):0.00829325356729366039,(2756158834:0.02558327343419955144,2719667686:0.00831932133113721765):0.01646779666242747034):0.01652540016905068923):0.01649657074160409270):0.00829285634281119212):0.02579733901021465797,(2739703212:0.01206478106313312558,2520379208:0.02345005426711483515):0.01463939359220364604):0.02531777276556753872):0.00000100000050002909):0.02464867107039930838):0.01829813119467331439):0.02956808343422265978,(2717843626:0.05425977772171251823,(2798988427:0.08749631109329390755,((2825215184:0.01372439952983159350,(((2766073122:0.02047574178243083756,((2616241900:0.21710557413325504150,2616556026:0.00000100000050002909):0.01696805735122726075,((2585283137:0.01359513541731551152,(2585330661:0.04013310879388812952,2850835607:0.02897293892279984712):0.00000100000050002909):0.01236908895243235204,2806380128:0.00000100000050002909):0.00000100000050002909):0.00552678479794471017):0.00919142252198610309,((2778179446:0.01482328730934776365,2671115887:0.01484291779148081553):0.01057427712429244611,(2617380766:0.03009736554161323782,2819612506:0.00000100000050002909):0.02193132083108837588):0.00449036436312911114):0.03376575378053706111,(2842487305:0.02759291016702100294,(2585328247:0.04372639133161559249,2585853978:0.04890696746884058005):0.00000100000050002909):0.00649548813154924524):0.00842572778592446531):0.04106216995229068634,((2585900261:0.03462565955304632709,2585273413:0.02267733519989675525):0.02895434028285773925,((((2842514570:0.00832248532834911105,(2799015101:0.02781832822378091374,2825142414:0.00000100000050002909):0.03182676121029223010):0.00523975940394802702,(2852387818:0.02441031933637901816,2799498447:0.01567629564972949918):0.01540133881285109252):0.02593762274711559554,2793278666:0.02847159097148272214):0.00836033650147242555,2842299976:0.03588631017007599261):0.01626784061968515258):0.02229555586438532883):0.14573122873693367119):0.04245041011718184848):0.01438709859728795788):0.03226740688771263105):0.03343120852816615363):0.04725322282407089930):0.03993710804403460130,(2739716762:0.23221264100516064710,2738997705:0.10942103104350953124):0.05005881959565280925):0.02418704724388126906):0.05557679472124137099,((((2790394852:0.19822838556127550524,(2685991311:0.00000100000050002909,(2658727779:0.02943394943480458908,2760215713:0.00690145402332920099):0.12670793626383447528):0.16152543523904491773):0.10527870264878470830,(2525925508:0.04218746909126232930,(2817782972:0.08520868594781706717,2686557447:0.00758630189079916983):0.01648885631988349434):0.08144555170148147505):0.13294807040916142848,((2835236705:0.29267690744859581331,((2588046403:0.31758831405597182096,2638371750:0.13992384632627766217):0.07128829628813909691,(((2841734459:0.29762092593271000096,(2616684327:0.09473288940521315538,((2739307374:0.03025311428635782396,(2861416007:0.03276469504429570245,((2790417975:0.00836449673522715598,(2644131827:0.02151517326917415721,2829777093:0.00710881172945669777):0.00791425742438103125):0.07563481059562415787,(2517463911:0.02308675888094327902,(2861411900:0.01559375899372786659,2785402816:0.01529448597154864017):0.02172763025342034152):0.00000100000050002909):0.04421357375001407075):0.04213810453656861854):0.08846589433013514470,((2874175042:0.00822059983366146309,((2861142952:0.02230238645303210185,(((2509116685:0.02659786227560357805,2856322837:0.01307541512435154811):0.01960401247150611939,2871472720:0.02650043155129116340):0.00658798884523394482,((((((2509134711:0.01715226959941867566,2688596995:0.01224871167042342578):0.00969333753941200443,2644157899:0.00000100000050002909):0.00948091847539587682,(((((((637075919:0.01378193700913675143,(2557116683:0.03281121760370613732,2513936059:0.04577441973789719842):0.00000100000050002909):0.00000100000050002909,(2792803452:0.01388296125122628552,(2818244508:0.01397915139138257781,2517707666:0.00693108071111764312):0.01373109721465892372):0.00000100000050002909):0.01630382103441951891,((2522898815:0.09027055115082807668,(2714749008:0.02542363311873107462,2817576163:0.03500226759429950207):0.00410473228620546367):0.00000100000050002909,((2876397739:0.04013618288255200311,(2856349785:0.03404380415061632886,(2856363219:0.01959462115452675554,2871493487:0.01654691964258802467):0.01380037846433870667):0.01900789592259762364):0.04730835080695297568,(2723574148:0.02130021944749037680,(((2876374704:0.06279715867347650249,((2707177470:0.14217112056558425803,(2871496513:0.03661762675702637249,((2707308988:0.01009212149577217756,(2707282471:0.01078500664867620973,2510318747:0.02268776012331700717):0.01332512809901180428):0.02446401406032617035,((((2856366885:0.03429539420409299239,((2792782336:0.05193529472612273129,(2630915490:0.01601722934066414014,2630749352:0.00526305803016285413):0.01065651969958357655):0.00377646991842929460,2648121406:0.00550239764090381528):0.00593373977378617006):0.00619407016015053290,2792743628:0.02110247920343712169):0.00612529931280893832,(2599939829:0.03837850356746934366,(2792794666:0.00648446330133755841,2795896087:0.02738128261290689175):0.09963756315857054402):0.01679665137933811225):0.03692624564777215179,2857352226:0.02772043590037308325):0.02260609923393195470):0.02413619319928274679):0.07377011747311523759):0.08377369522469747809,2513608949:0.06199700323751762554):0.02926003060235483205):0.01245832548941613015,2633548344:0.03174665393511436062):0.01611376047302696263,((2876380282:0.04219483375042334949,2729216610:0.02306752587960595596):0.00759166597671349311,(2630336462:0.02593903383046175862,2655465598:0.01223067918745367882):0.02047761401347124657):0.01193045224232474472):0.01413111373082367138):0.01128595574387142655):0.02037776368900358001):0.00000100000050002909):0.01023698686918328091,2869239912:0.01378628893225470123):0.00000100000050002909,2871452682:0.01376893730059199246):0.00000100000050002909,(2503199744:0.02485760960035340514,2756670963:0.00000100000050002909):0.00771398951194356575):0.00738212480355422522,2674659101:0.09773795983759717143):0.00675466847416712323):0.00000100000050002909,((2509394671:0.02016582603902428161,2514036630:0.02875357428855048608):0.00867460317420786289,2512960859:0.01455274930234292351):0.01681651794886008730):0.01400263176803397819,2760293617:0.01471898046444395508):0.01427524606143422067,(2792748251:0.01601022799199064428,2597292350:0.02149307325172566605):0.00000100000050002909):0.00756357986782278668):0.00000100000050002909):0.01489261554089183967,(((2596928879:0.02002659258867113545,(2869169034:0.06207061954584067870,2792800202:0.00869092193025901294):0.00734229175744621244):0.00516963123488298031,(((((((2674954553:0.14912595886825913416,2601505292:0.01941004117711411445):0.00845468270618158525,(2597811050:0.02021695078633954992,2856349127:0.02949296318467101163):0.00893708823236480203):0.00783591581435021459,2871476976:0.02634599564618270162):0.00000100000050002909,(2676517737:0.01347945261878572346,2672870961:0.01317168325355246722):0.01332344345955940000):0.01061753997496132917,2509142438:0.01430873781870809110):0.00000100000050002909,2792774917:0.03691580510664907444):0.02113433004759513595,2601515265:0.03313788541383824726):0.00817193879543336166):0.02469096610729601751,2874128975:0.02183719760653741668):0.00000100000050002909):0.00508329160372651603):0.07697802496905478686,(2792762327:0.19466404901822631501,(2756668098:0.09748347627997848430,2551926149:0.00742846405472161013):0.02846419817074997277):0.04238626113025128345):0.03340285304333732996):0.03224969745914632591):0.04911014973431074987):0.05119766835744905126,2514586900:0.13281369626519640148):0.09224830250998777847,2623523741:0.11814072631440178385):0.06031951794389586730):0.02174848322235779785):0.06230836834163079596,2509363141:0.31834943318616332197):0.07285821868167817461):0.01415947180384130068,(((2772034636:0.02619768648508634390,(2861727198:0.06702044778170998529,2551833610:0.00000100000050002909):0.02170880326970357765):0.32472199364185044823,((2806224712:0.01033797366882414914,(2689664901:0.00708513269062458189,2821099625:0.02454947463357382356):0.05237744591795220894):0.02813704687728898340,((2563856018:0.01388182133166451955,2640053426:0.04866600226038656635):0.13253970705761808357,((2776270810:0.02382381965976511709,(2840767611:0.03745859923979511646,(2511389657:0.07876037067387937907,((2765464830:0.03227970190150199897,2824385100:0.00000100000050002909):0.00920041960829391485,2839994752:0.17637381044872707525):0.03309181337587184524):0.02769000833490125810):0.00579282241987966705):0.01534799176335924567,2837569597:0.05348253721040540504):0.02447863611380956747):0.05953240325274638395):0.08436951088688336708):0.12110117996508508453,(2835549328:0.06967875594006910089,((((2844222845:0.00000100000050002909,((2828385457:0.19357191054325945112,2505909929:0.07580547532211172335):0.07259481207713180950,2745198477:0.00962111962913561949):0.01141210454424974353):0.02067340101695517088,(2854881754:0.00815074231866323023,2550309391:0.01440934385819980096):0.00000100000050002909):0.01396063608363738023,(2586776199:0.00000100000050002909,(2586777087:0.03764928387921234049,((2854871433:0.04130055283388556209,2788660780:0.06128404880278274375):0.01606166393529938688,2758641703:0.00762856640887346355):0.01474599855025172761):0.01097439861186638721):0.01148570761915307034):0.01999442857140035917,(2631222077:0.05300610823630742818,(2806539610:0.03293729368306557576,2844228452:0.00765222628390098154):0.01648697442898343704):0.00797385100016886547):0.02733839548969174693):0.19597925837890081691):0.08245790387027344959):0.01128549352992148404):0.02518279316811369503,((2837261765:0.35012662041389691625,((((2598712897:0.02531182336844690212,2648231271:0.09289485892963721125):0.16914113739912672862,2687385154:0.17858598659932797825):0.07424365212236229417,(2644169499:0.07084769842626831293,2758643923:0.10441144408487115780):0.06566257661425727032):0.09349396104153445686,(((((2598700713:0.00797664011503037076,(2643964816:0.05075486211226679090,2848686982:0.03035327394911229923):0.01956568944321682504):0.00800631842835709297,(2655183188:0.02751503543856552436,(2678940436:0.09559688892901758994,2644917974:0.01403770620428621517):0.01071950025472279827):0.01544400992528725640):0.08131878638057452036,(2618084933:0.10976120746547801676,(2644411136:0.06826624761562641308,2643909559:0.02464600496510408606):0.08565630245966039669):0.01758991971281475414):0.04525498319703306904,(2690363247:0.07669114346237392021,(2641177933:0.02502605067232709091,2583196164:0.04634883264119458307):0.02812714638798589559):0.02001291070639823685):0.09641168760589033382,2848592325:0.10249210644648885926):0.06917205527855317670):0.04502727936453490565):0.06920622079954749650,(2771504190:0.25416168646553727317,(2836998660:0.18658278225275790052,(2790243265:0.01443650500608842022,2790249192:0.06687787329685244975):0.05562797923217565471):0.20808516311079675032):0.09251428083687777970):0.04192174547814295216):0.03254494707829782424,(((((2616206504:0.29096665915427416538,(2833509067:0.29120133750517335214,(2617845200:0.10043437189834593382,2833559575:0.21936764229693284101):0.13879513812778571102):0.05415156233475544589):0.06420931160009349381,2729844020:0.33094854712949223208):0.22136812947415937525,2611905223:0.28525307484863771101):0.02509770170498828654,(2618390975:0.17645286590621403477,(2505900712:0.23394729445840520277,((2664213672:0.11782664738743292565,((2786536056:0.00705428026301383772,(2514756319:0.01596440663592008785,(2790674260:0.05216067138399814451,2775170287:0.00736543230016471241):0.00000100000050002909):0.01610312950606065246):0.07105973708673496425,2520247603:0.14028845480426366255):0.01531630938156523791):0.01964999916993372814,2631922775:0.17688228656237711678):0.05531561290744619469):0.08687168566812970838):0.04736958978357971167):0.03548676018327305559,(2517819958:0.04611574264493435715,2655595087:0.03872264090720257262):0.27229816504820364420):0.05163536807524195249):0.02929347283720740158):0.03475503976220240682,((((2832852117:0.27675176444908866635,2792132515:0.31306167076967661433):0.06883945251504285101,((2837680507:0.14113471379565581398,(2718315892:0.28888801851074286109,(2790167125:0.06972348631394768848,2792205953:0.08634174571265791631):0.05894250881866327368):0.09023433223341456588):0.23342387657146401736,(((2790308523:0.05941702243985063497,(2739347847:0.07110501950960514128,2523467404:0.03844485591493584931):0.01849253069289671925):0.29697400737399826109,(2617897206:0.14465361631204626258,2793283572:0.04297498934232645007):0.34275859841760786262):0.15644419056683686597,(2599150890:0.18652811356353099503,(2556953652:0.25538566684681479613,2596580392:0.13868686237561886343):0.05063708076736078700):0.12496166386577281515):0.05848514103532571895):0.13882450928161793602):0.11020484832936722208,2690557328:0.35497930613684774981):0.07049050533946019104,(2788155579:0.45387086322423986218,((((2630170965:0.42963244799713357081,(((2515762244:0.14886087973107009486,((2673478430:0.02251144449223852970,2683134372:0.00316680022996960629):0.12567706389265551059,(2658293559:0.00815602558659149490,2733495141:0.01725522570290535448):0.08355612936840026150):0.05683979155282683354):0.07655660146794235343,((2665848073:0.05201446374034023046,(2645046693:0.04927139473752012444,2829886974:0.03916486171159760249):0.13170946378092085460):0.12824951170816789592,(2645626175:0.28070403425040812984,(2661995522:0.16637955356468700496,2829881543:0.05320419910843635081):0.15584540075908062673):0.03213999977757551335):0.09814981109987838681):0.07582599302558226673,(2666658588:0.10768815915853534315,2829996442:0.04986616965258507811):0.16558646515576802560):0.02994956386599093370):0.04274176675855292235,((2509076941:0.24649060132187597394,2788164567:0.33795651081757044354):0.07995767605198000894,(((2599332593:0.06332139294776735483,((2741055738:0.00708028131080915262,(2741040941:0.01407658750015752976,2603784927:0.02143055533934489637):0.00000100000050002909):0.00491461054436147671,(2741004825:0.00000100000050002909,(2741196289:0.01476317939916192354,((2645509536:0.10188033172318834707,2645589864:0.00000100000050002909):0.12090884199205934046,2645577105:0.01805082559068872314):0.01763786740426041486):0.00651366735631158864):0.00990554920280266836):0.02242167734790408151):0.20544041481594482734,2739002550:0.18137765040577166764):0.05562886025305895099,((2632112468:0.19347103018897263138,(2725253928:0.05113476632680370032,2824213976:0.23355166051001408078):0.03018826573109547814):0.07370443617700729588,((2738905064:0.08710342138336919782,2600856297:0.01614994205565741664):0.08690890722881235153,(2855510783:0.03726264784709069910,(2776610615:0.03940535980876021249,2645271477:0.11253408148728871740):0.04145219572228911464):0.01961734753603836673):0.10769509780706228164):0.01489815135949024497):0.08967536343140521116):0.10249922787535035995):0.05402980902604992419,((2790448565:0.01895672577472490988,(2861247443:0.00733843645860225539,2661711397:0.01463845095089158499):0.01906679745509882312):0.13202856904217052936,2830005833:0.21381654259774116045):0.06376287683858010424):0.05849562239591959284,2714038606:0.25929863595544128119):0.03161493985450278266):0.03049615579186120209):0.09983453804384626040):0.02899290810107290825,(2817689952:0.33450960472809548873,2831837666:0.25902785340119649504):0.08398095751995006408):0.06531417491113007678,(((2836754957:0.31356108560477941039,2651830496:0.16401076462747568585):0.16771535875777199287,(((((((2723712115:0.00000100000050002909,(2744812787:0.01253099138785001600,2616249399:0.05561834912458978736):0.03701794833875463042):0.03155802986887953909,(2711624124:0.01634126750519270671,2656435625:0.00000100000050002909):0.03700775989585652903):0.46067588670958975472,(2693431146:0.37006440262726919554,2828470021:0.32465213105132734173):0.17179644990822148798):0.04434797089452802848,((2829897008:0.26261306548038826358,2832473407:0.18891520629070218673):0.17114594032898272635,((2523197114:0.25956869575318114451,(2829734789:0.26443440695718262168,(2804881762:0.38963470768057734128,(2508734830:0.18067111851660716537,(2540898140:0.09600478667980394398,2596959497:0.03710353140705040242):0.02570187789306719803):0.11361384232409477146):0.06532106321778451130):0.10921274988810966700):0.08598302894013787334,(2585245696:0.22498905545506034387,(2521633054:0.04741581434439663678,2525760365:0.04297822108479947001):0.23676771724771922267):0.07231078586385997209):0.07543240804604574301):0.03779482147230248806):0.01423411227651983843,((2545678541:0.20128891634987230996,(((((2593310905:0.16165463190427922791,2839311869:0.03629230474169130999):0.02227089430703462283,((2841518873:0.07434459333766847700,(2635491456:0.04019409471785034826,(((2638520071:0.09442984950990482296,(2641849240:0.04585256320078812814,2733633242:0.02582596882357060877):0.04521568845481949844):0.02250644515216201902,(2609503593:0.00000100000050002909,2690945883:0.05465107923518420369):0.04169212528715820348):0.03991127575598842070,(2855959543:0.02724291536713748657,2616402033:0.03453599838308558934):0.00914135264780338921):0.02623378170265973017):0.01262820077048950121):0.05992476069703414621,2638635826:0.07714553135707630238):0.04316459408929460007):0.06023577658837711568,2855938600:0.22422792393435656000):0.01369758859370314059,((((2645639571:0.08266426319880100515,2546997451:0.04390460001694387188):0.03633920637042722251,((2738747350:0.13873920240392814685,((2645392192:0.00780825564584667134,2855931225:0.00786057576761842181):0.04124222816546559145,(2645634736:0.01013819687252371163,(2645323003:0.00000100000050002909,2645677794:0.00000100000050002909):0.04040153914394233048):0.07472342925740287078):0.03477652642372088682):0.03397250727339356374,(2645303573:0.07459866478947872748,2645020060:0.03991312773961543797):0.03711845476328162058):0.01675441241601619349):0.00931823250273105391,2645035350:0.02700006680263455916):0.18554528130551006804,(((2540446062:0.05800824822384787610,(2656949538:0.23581981095471254983,2724788515:0.01281301545152564551):0.05907025904925048559):0.12086271876523677071,2653841623:0.17124213928208764646):0.03546825171776867708,(2723015301:0.00814046634915815623,(2593299139:0.03140281257539605242,((2608531380:0.00000100000050002909,(2553934768:0.01597665282295969783,2768587066:0.01835221174456716162):0.19355945293802798157):0.07687282258388036804,2574216360:0.28646946704621595314):0.14504991582904822045):0.00000100000050002909):0.05899274625068234162):0.15240448725968330779):0.08958305517551815034):0.08640857395913381644,643601862:0.22186330127006434476):0.02853028592601563121):0.13223713091011329857,(2540896748:0.02727281205600752198,2776314565:0.05743795638567063960):0.37159316398697167516):0.07198001123711281202):0.02906251687503566897,(2624387377:0.37688684063854632766,((2565981383:0.22981750282957910669,(2832189923:0.19564934857153196135,2832611209:0.10976772565396614167):0.13146364079283526238):0.14599184070739090746,2798971960:0.39893151093560297316):0.09600105103717468391):0.08213590320099173336):0.04059465103039541778,(2785487429:0.34188963378795156345,((2516653866:0.68622465281042044349,((2562817763:0.20873299288775948312,(2827999256:0.16350898604412753001,(((2597245443:0.11946383271101458645,2799088973:0.15528774274232529096):0.05718878832795758899,2517472214:0.04556636846722956352):0.11474586533316268044,648041923:0.25002769758218729157):0.08707121857518591856):0.14522220339097355324):0.16548733102088281077,2735944205:0.51646313750597661052):0.06566255460915532138):0.05491954872266952697,((2513591549:0.14172969867963550183,2775646320:0.10146277515489997290):0.06201985377356955542,((2597297391:0.01183444801841929128,640880561:0.10355883987727021456):0.11007415051096586245,((2517231028:0.14126395512544615007,(2823752466:0.02429787902741941188,(2823908353:0.07233034257656092980,2829743054:0.07020982817131049547):0.13412045103360747955):0.10747594487469572244):0.03386303225960952262,2574519878:0.06341248887072967189):0.14540639299253249606):0.16840321204846095404):0.07797060858413967788):0.06828715739672953922):0.14828160305004492447):0.05005364285787375356):0.03081615413572701134,((((((2539113688:0.02434839365048984197,(2637583320:0.02815497376981940941,(2573518916:0.06400193622058551746,(2539109540:0.00812913095994633079,2568948122:0.02465417635638102178):0.00000100000050002909):0.03716657695599596967):0.04618685539579504146):0.25067389979206772255,(2579239611:0.25051087921047765494,((((2596847350:0.02013219216860094238,2678669422:0.01001993687861104515):0.02915622606274688097,((((2566084773:0.12222267340998206608,(2524441682:0.04710424584806515574,2745075755:0.04302477584773422431):0.23804766500030077880):0.01840271205804450139,(2513714768:0.03022356733261693726,2691217025:0.01492276423792738595):0.00774386251738390895):0.00000100000050002909,((2844527811:0.03394406495455604827,(2849082410:0.01939373596456691121,2529391098:0.02462695154347232726):0.02354033514620102255):0.01108450989301390695,((2657053343:0.01441568720026290690,(((2841979760:0.02329608115319049821,2514011034:0.00000100000050002909):0.00000100000050002909,2617347578:0.02142550267183532253):0.01456471282329877687,2669698183:0.00724775514765018270):0.02183779715775642852):0.01554786079309292482,(2524879956:0.01585098828512181493,((2514093500:0.04030369838180752895,(((2669546134:0.01432144655339716993,((((2793063555:0.00707779644781409908,2842044162:0.01445627760331279037):0.01407123880951110205,(2513649379:0.01388791684927485892,(2609563149:0.00722254567115178121,2513966708:0.02176754914323588558):0.02006140467190956414):0.01636540531007444135):0.00710397726852196078,2847921653:0.02856660330034234765):0.00000100000050002909,(2874615917:0.01411221472731914207,(((2799288745:0.00776364363212780993,(2511393411:0.01166740285911024681,((((2508694874:0.01443411166949543079,(2689719205:0.02252969492077815106,2874629440:0.00744820560736618974):0.01503384919246958037):0.01026438021021664621,((((2507504596:0.03646312973880976027,2546931605:0.00718776984572754192):0.02204617893308838394,(2874584060:0.01472985504418644100,(2515624194:0.01401602647316819300,2874595521:0.00702762924000430340):0.01402296172081972034):0.00762500241606461297):0.00000100000050002909,2528854431:0.00000100000050002909):0.00706931363298120806,2578327198:0.01417521268035087240):0.00000100000050002909):0.00130273808888936517,2508546024:0.01307170262166134321):0.01279476234783323910,((2524438713:0.03592216986113191957,(2513638466:0.00472761967232362100,((2847949210:0.06092628645119989306,(2844316118:0.07085879737917094578,2647458209:0.07797493612686938469):0.00067036349301342576):0.08604556751205219567,(2653852264:0.03738314260216752533,2653887254:0.04570838442507815097):0.01487757413521717358):0.03556246935876990201):0.03408385471537644235):0.01605359375980556016,2743536015:0.02149773405502651905):0.00787279292194664401):0.01515507322430142620):0.00763559350000149375):0.00778435577673278981,2806371507:0.00000100000050002909):0.01578913219894254732,(2581468553:0.02243531552101853122,2513626535:0.00699839809864270714):0.00000100000050002909):0.00000100000050002909):0.00771577569334127005):0.00000100000050002909):0.00000100000050002909,(2617377009:0.01432167494414731887,2683163629:0.01459564306939280763):0.00689679589051611641):0.01578349649292608986,(2691783362:0.03099113669354870704,2513699395:0.00000100000050002909):0.02296101707246071474):0.00000100000050002909):0.01017991104595433911,2656918596:0.00761058660190543339):0.01044264122320636215):0.00942832159877560541):0.01524157576298573909):0.00734066500106580165):0.00801359514711862987,(2874621505:0.05395587132059417174,2876765895:0.02076524775796578098):0.01562832693154505778):0.01049423076033934206):0.13878314957647872041,((((2671918457:0.03279464372143871959,(637885996:0.04678396449248713174,(2638488276:0.01869800616523741715,2844135207:0.00461974750680556150):0.07571602723549958336):0.01869953540222700147):0.06479316618687643026,(((2553991107:0.07574267854820736223,(2516789512:0.01168850725793718799,((2516715014:0.00778246418407530904,(((2516663555:0.00000100000050002909,2516743112:0.08103732953774574199):0.15923715033381907746,((2516683314:0.01592062664201891048,642710673:0.02398216218668819399):0.00000100000050002909,(2516703276:0.01585623935695795045,((2516756025:0.00000100000050002909,(2516783166:0.02322681154283822574,2516688776:0.01573592110048861736):0.01526739103634585336):0.05804902829740497816,(2741182291:0.02359401191098796716,(2645842918:0.03142028844316638314,2849995676:0.01402832572953562409):0.01023231665760825256):0.00000100000050002909):0.00819249435162049990):0.00811299230335931452):0.00000100000050002909):0.02939044235972118613,2516709024:0.01068063510902150272):0.00488722396015801516):0.01711601930793731768,2516731177:0.13361202012127501582):0.00932509427831068778):0.10476656541092184416):0.13067617954177732087,(2516721767:0.12944241897662805973,(2715902948:0.22114807409276271422,(2861712013:0.00550032453832071788,637924393:0.01704269526502089419):0.11417878430260888778):0.04884137138506140091):0.06890894262170692286):0.03083607290159921799,639320738:0.11793237051587991682):0.02592287646388777289):0.06887405489458567343,2820117478:0.28439849969789715578):0.03538889275764461190,(((2728752612:0.05031333025632933609,(2743553587:0.03841493246626709324,(2524537592:0.01491841557201689129,(2793066317:0.02237252236408333525,(2513657338:0.00000100000050002909,((2655419280:0.00745209298200590758,2529085344:0.01515781868878391704):0.01487209081983070953,2656904857:0.02290447766088897497):0.00000100000050002909):0.00000100000050002909):0.00748478921776488549):0.01534978329098144433):0.00000100000050002909):0.03575860770392584598,(2513675194:0.01915859041902760740,2524468493:0.03638241699151179009):0.06248968307244327780):0.05492836143801078930,((((2598003779:0.04969782290118537199,640560572:0.03489100952824612106):0.02329397015984135955,((2597917262:0.09827652517996289527,(2514296533:0.00000100000050002909,2519436405:0.02378733726938986673):0.02358867378420234293):0.00180716449646630296,640522879:0.03178191463082565005):0.00782753313211100206):0.04520825331440721240,2509152076:0.12274020143829686424):0.02241556558261528082,(((2700934340:0.04632975641073563272,(((((2694653034:0.03113320485918187955,(2522997622:0.04757290867182523142,(2690690381:0.01538779687180418486,2847901793:0.02377796466760775940):0.00794921363972873884):0.00779858922456843750):0.00788461632691339447,(((2874611189:0.00788986981704868466,2733970499:0.03547386066015096456):0.00699702580226092049,(2876810540:0.01828567651870238731,(2513697961:0.02014105192282198212,2723846851:0.03265345845571011874):0.00349063666644076464):0.00802875527095825089):0.00836414489261276019,2651929526:0.00000100000050002909):0.00772785668737437873):0.00790332527499700878,2733958117:0.00776306137270856619):0.00775146874525422906,2793076389:0.00774900862041688100):0.00000100000050002909,2733939420:0.03386096838363322065):0.02387641482538793367):0.01711736705469469114,((2698184667:0.04030741361207089424,2700448838:0.03666817333190798556):0.01761718797642707751,((2695379941:0.04749057387664683272,(2698418463:0.03471129634183894169,2619768710:0.08818620353936193479):0.01902564383492794803):0.01878826916793005161,2751130973:0.02178770353219161224):0.00769902265882461273):0.01370007110412835641):0.00239701448225391762,2562185550:0.07116465813164377097):0.02192346397619506643):0.01903339695761253891):0.06385496589768674403):0.04724187134582084890):0.03159566330429897096,(2513888264:0.14082833935646166257,(2636601020:0.18671590365087434304,(((2609873126:0.00420498863022155007,2760291242:0.11523556647280285004):0.00971134728708301746,2603859968:0.11921311147361454696):0.01413565032609642551,2758095145:0.02974868707438372076):0.10297624932761113847):0.06169514008189112136):0.10159927893956714751):0.06602235858065699792):0.04133760941255684024):0.10313155027353373971,(((2579132364:0.00000100000050002909,649744989:0.10448039690915630895):0.49171388897827028597,(2643758347:0.25298245231869476157,2832911016:0.14701943749863713440):0.13636988283455311888):0.07440540140424074800,2686605123:0.40317376984488634273):0.02672960095373535030):0.07517214518983132698,(2758419123:0.40050056957265633972,(2837188865:0.13601463529626295346,(((2735929295:0.07505952585159537949,(2624438393:0.02727746599312275491,2837251737:0.00000100000050002909):0.04184677501377563613):0.09593427533564635734,2841046308:0.21281201092775772765):0.04866860492842405017,2619132020:0.06618026250845990277):0.09309681458831339795):0.26808591851844670861):0.02374708849994904350):0.04762134828503342826,(2790156563:0.71841735809465834262,((2838909413:0.26812031117154117021,2729895633:0.25263852508391088092):0.06386883780388072362,2839211050:0.43899128880045157342):0.06768536059081753375):0.06089984975667265404):0.05667392460255721298,(((2788159036:0.52314969344131634355,(((2831661700:0.35691959527044259115,(2746340951:0.28564699031715345967,2792357474:0.35654158913832639799):0.17383110610536745000):0.05011743985060047868,(2744456723:0.07487503046695014042,(2639056779:0.08254595175605621005,((2511540478:0.02183354617105265003,2682410830:0.25062205762505962436):0.06484016921785082377,((2744482708:0.02569804200097023164,2606533929:0.00000100000050002909):0.00000100000050002909,(2744465196:0.01280223064557036751,(2744471302:0.01904175394892463832,(2841892304:0.01277570817065755253,(2744488306:0.07464341091384112115,2744490214:0.00650787025964051375):0.00650334269101640692):0.00000100000050002909):0.00664935689685443743):0.01323073659163818624):0.03114252460633479963):0.03711193199527038772):0.19831931491790052990):0.28946229973445447570):0.25314722807143769101,(2525882413:0.13265289151395087686,(2618047266:0.00000100000050002909,(2525141922:0.07276075132015269453,2836855817:0.01086255229226872933):0.01614525414145599400):0.38130029502216883364):0.27608103692911906135):0.07505245986582585738):0.06296544209128540626,(2512361656:0.22711940361500268515,(2833395694:0.26741388502807561522,((2814107321:0.12599002245066759365,2502304241:0.08101837719707423446):0.02824609010248003288,((((2811863164:0.08448021188896261136,2597125054:0.39338032839182590639):0.11111498215078725871,2728184337:0.17292607031413992358):0.09415516581987243283,(2711905101:0.09895125439630762798,(2719166627:0.03348497169784623445,(2731861323:0.14580479516732844369,2703213961:0.02384743113538048340):0.13585905343163667824):0.06980608362707176051):0.00000100000050002909):0.02966747081020825599,(2699551698:0.02264633997576506047,2755140698:0.00000100000050002909):0.07769838304335847934):0.09251031344714127913):0.18133402751622770821):0.11677311801429754445):0.11462606542495920592):0.05905759319477567326,2838104528:0.45895200314320455659):0.04759091566409595631):0.02560890389157355687):0.02644536924131368413):0.07479680424132162386,2828001674:0.67285068492736421764):0.01596497269301220406):0.03215869535424506487):0.01420573964561171881):0.04120753141687050897):0.04260050127871500142):0.02844405958266077797,((2831765634:0.54563866576875585945,((2806859324:0.34787966164759059895,(2609114510:0.31221914472585737821,647579667:0.33914657801850595087):0.16480333952327960723):0.13221681589328657114,(((((640023508:0.40314174426953730546,(2631172996:0.19772610698147788377,(((2776647504:0.12820865186094490551,2845927648:0.10699994960513073416):0.02669091814475485491,2804824782:0.12005117746982113536):0.09875486880697290082,2776212152:0.17724947979345037630):0.11438669567944935446):0.02361626454470868233):0.03952394926641700917,2505802748:0.14155697165427574835):0.02955729431784451244,2509808307:0.28356069995671634443):0.09460340856838123091,((2582742269:0.04429525418184910440,2730906042:0.05533821395071775867):0.01614845459985132792,(2831785457:0.00000100000050002909,2522380561:0.11259508630458130163):0.08130389209069302514):0.50668533671594995216):0.06433932581759621572,((2598890238:0.51654897034848845649,(((2509846677:0.15566187588112453954,2579005112:0.21016239782909387768):0.20174489395525085911,(2524364023:0.27169167720600578830,2629542095:0.29521687023536896666):0.16084715183855979870):0.07576229435550173308,2806799344:0.20880415977330904487):0.06233379931370302413):0.18199238264923567332,((2663546401:0.42993622783945478760,((2578014941:0.04792758637090436397,640019233:0.04230181486829727444):0.53593556879838710749,2504132833:0.19166186860193740182):0.09906635647119269028):0.04946076821143662733,2507089014:0.48878876979210206244):0.08404301277349414401):0.00000100000050002909):0.05372196837519195578):0.06158905199024439225):0.47799341630569036621,((((2787332937:0.57329258318031051100,2719367529:0.49634170939039606862):0.18548339297148846994,((2645082404:0.09789319954691283465,2865259686:0.12055250671089236258):0.09394943782495847329,(2517423803:0.21570728110197281979,2820846415:0.26831406316613237717):0.17012119398751038291):0.13111899368846199887):0.07343219982222738695,((2523353323:0.10096878037263069816,(2573477270:0.09973612268971823736,2639518745:0.06120641886492649009):0.08126345326236393551):0.40184811656297747540,((2682184075:0.47564077919603559019,(((2638596912:0.04292414723773393254,(2744867067:0.01635368739158670273,(2851147250:0.06222482689287427843,2866971816:0.04450853618586160521):0.00000100000050002909):0.04809547348879632950):0.05188560051198982948,(2843373174:0.01549975644248105175,2849554893:0.02343433592515995617):0.01961616338426630524):0.01114234955530058954,(2584103165:0.02462735968817915747,2849566865:0.14383940516261006781):0.03597510605994186372):0.10272410348119564993):0.08853952202836756769,(2821317670:0.27694299731354105054,(649750619:0.29611269227716424668,(2689960162:0.08747482178973998990,(2774845035:0.11169917211745723773,2508677273:0.13571233160597082068):0.00000100000050002909):0.06325896192401944673):0.09622385032956079498):0.04863175118026788479):0.08479707487658139087):0.03191933512930496264):0.01513844236676346183,(2733070069:0.53540118483945398076,(((2718449466:0.15745274971781109130,(2642615115:0.16502907581141115778,((2868334480:0.15214035214643953364,((2866003796:0.11600126659153985054,2868358388:0.01865475782597898757):0.03359008714954943992,2866024136:0.08887329494728433976):0.04537521914079062357):0.09650162055886432610,(2686643162:0.02079182290943298872,2866214250:0.05095259966853248751):0.12678401608604034090):0.04095738398932953495):0.02304915435113906799):0.04641612411578095038,(2861972733:0.28350350165030102634,(((2807064088:0.49863045864620014758,2603111779:0.25330706383351364597):0.09510415360729489176,2866920940:0.18526112337245917439):0.03081788464301273706,2619202538:0.21507646519969134125):0.09430361157094631352):0.03807655262566122384):0.09594545467924434079,(2820926939:0.20519871873601555623,2820931415:0.20829928448041665212):0.44418191240561061273):0.05367068534381477102):0.14328494660687174367):0.33145526249824219800):0.02515650510679356272):0.01687347559710274114,((((((2831933197:0.56268741871122374132,(2676305521:0.24084704460973621609,2838113430:0.36535270321546386985):0.24236328077339158726):0.07052327669351490802,2771542696:0.57197159949099363185):0.07836802235114223580,(2667983458:0.46175030436260744438,(2771776007:0.36864613240679927619,(2861622953:0.36499696611456744488,2644026789:0.33654085744566614169):0.18567811045966331474):0.30892846601971707399):0.05681939980536234586):0.02730135463957608644,(2546937880:0.49273823789464599177,2788700621:0.44715138737803206137):0.15246519400819016909):0.04188654410016349333,(2520462201:0.31352602419313152504,(2640755151:0.03296901698989795904,2813207332:0.01023048279305052190):0.24126734352425058261):0.12309746056237477752):0.03577032823419016433,(2586328367:0.61070408025574807187,((((2765721411:0.18779220146835834404,(2691379047:0.22628217985285825620,2522287689:0.31621483451868120929):0.06192378871873009671):0.12159967686855921443,(((2580091987:0.03939470261246297289,2725751866:0.11488967327728914769):0.20028689057754286984,((2606015066:0.02595875708748164590,2606035168:0.04026814580802052373):0.31622233718606712616,(2765659959:0.07147815169947512037,2765697867:0.10124337989220615064):0.17742813032813314900):0.09488484219738889391):0.17218533613972406004,(((((2508616842:0.37461149885935102199,(2765662327:0.13677721567263526059,2765684460:0.08121932190355429793):0.04771809480025212408):0.07057762702954434308,((2584241682:0.03034024609739793821,((2655657759:0.00000100000050002909,(2555610877:0.00705588577521337832,2531022166:0.03911009388634335837):0.02176521963156139577):0.03111757292472908110,2669114734:0.00000100000050002909):0.09735624660189169666):0.09881517494370488375,(((((2641264116:0.03224419672640569529,647465777:0.09650102595150306106):0.12272232777873545717,2847434432:0.12015382535980508039):0.03363554125598140071,((2516411007:0.03992003728670890511,((2514497905:0.02986916177791869298,2644121844:0.12928072828621020585):0.09272381426369241675,2791364710:0.02472363834930442136):0.01958567090822108114):0.03849641806702493868,2654809914:0.06454295575421868658):0.03400887456840761408):0.03083997780586904269,2697038517:0.07692837962371358584):0.01483069721573381655,(((2814445177:0.04394256371498363178,(2844506762:0.05411699872600837097,2619454121:0.04589313472470595012):0.04083996163841718818):0.03072635355421729150,(2791370910:0.24894248957563072655,2792688148:0.10026229012042654765):0.05551941868325536988):0.07089033941538240569,(2839281641:0.08685986364039093022,(649715712:0.05319506752794974508,(2633052950:0.04729727608047382820,2701869659:0.03653812426992904261):0.04297948702284509065):0.00657931258399011010):0.04123211045455586754):0.04749714919934112239):0.05888025277096546606):0.07906371572245277091):0.03647838744319358700,(2855770531:0.11199206854113685772,(2687103483:0.03643838879013835269,2765695837:0.07206864217165070974):0.02094780165615040338):0.35385371636936246986):0.00752900426508862526,((((2765637122:0.01488843822974993472,2765710748:0.06111744478356625349):0.09275825064195218628,(2765676241:0.06751384412894154141,2719159228:0.06117028258514598665):0.05348300841208217249):0.03772467029626679069,2722919357:0.15922350132080803631):0.03892092577958071453,2730312173:0.18450588588387417666):0.03019541238937632419):0.03271877556829522887,2765635285:0.23124897261388380199):0.00400262906526620797):0.02485750988500894446):0.06811315910653560624,((2722724208:0.29207758951204215725,(((2648800781:0.05372897916515018829,2834645655:0.06472311302149540146):0.14999335349867803924,((((((2858674731:0.03869310933767822203,2753474054:0.03786291794791042664):0.02645059419077376572,2514028484:0.04357525298374377576):0.00742849487152363874,2815173323:0.04739060840794533103):0.02312863468891925359,(650989451:0.03052127725635288974,(2846718122:0.01261043871558917631,((((2846720151:0.02917283883432124705,(2513952214:0.02566677865020914120,2846737927:0.00000100000050002909):0.03109578050670719698):0.01086016049009028324,2766798245:0.00628369283420178535):0.00000100000050002909,(2848830161:0.05004435099382643221,2858762172:0.06039394082160170346):0.03726979504663709142):0.01243941107784981778,(2688185517:0.01873051594254157570,((2858688436:0.00638446417298548907,(2858724816:0.01916802649829433755,2858743279:0.02602651212720183752):0.00000100000050002909):0.01257421066145618035,2766778045:0.01862285586804467499):0.00000100000050002909):0.00627624410035197092):0.00639981948941080025):0.12839343478879766680):0.01111155325837868448):0.03194292895418125028,((2555991862:0.05907831006277501629,2574401632:0.00000100000050002909):0.07588953599859496468,(2846729110:0.03040010675536129400,(2732716280:0.03980783006118755740,2524479854:0.00000100000050002909):0.02715795995859714498):0.02915758978102964832):0.03605963622147706493):0.04819885487513029393,((((2858699173:0.22495203785910211636,637693621:0.08806917803132119360):0.07733231739624712997,((((2552778454:0.00000100000050002909,(2743193989:0.06182470128397381942,2531640567:0.00191979520689908138):0.05009554405324411624):0.04624779358898670895,(2640390525:0.07410341913618298526,(2596462970:0.03727744551751319829,2652628847:0.03460369971607780981):0.04280318539811393125):0.05240840737294754498):0.00429606677249722273,2852379326:0.03985716538345353277):0.01889352516640577240,(2802647664:0.08046860647718459547,2596453655:0.09051835619883397133):0.08091983954003638402):0.01856342893232447097):0.02205159613532171881,(2609846118:0.08313910524516139600,2616176431:0.04587746753081485551):0.05798669983141620937):0.00616662190362775916,2630325128:0.10196858143480562464):0.01869116731033040879):0.03123382546338191249):0.06225072644151391499,2767738312:0.30851469590201874293):0.03062820425477918648):0.05520482858693268741,(((2743580849:0.05143264778751434341,(2551921984:0.08980446042047857125,2648174626:0.15601555627528493342):0.05489538234823072849):0.02428164875024396707,2723150493:0.09004337920908717097):0.04231499466697630912,2579507791:0.01472578961411770589):0.20940577332731852289):0.03591493975646689596):0.04272631983758753971,((2754303175:0.01124214126107405363,2778206702:0.00982035878249259801):0.10102631879447589169,(2793714378:0.02785849539168071265,2815762555:0.02059023558886953834):0.05473794895128903520):0.32746552209606288875):0.03775618549910177840):0.18790654769647585631):0.02512828264330858527):0.01186574937882558210,((2785432656:0.58384114952151289213,(2563960297:0.13337932693534657047,2563971483:0.15748383585813707786):0.53236318863270237767):0.16623726750003792185,(((((2519487721:0.38394056184627828321,((2667910508:1.30475835455628019766,2839676835:0.67403328543789386984):0.21446598212610279433,2667448446:0.80282328444897355091):0.02675879813319129857):0.08299494848695143645,(2811889334:0.35447291054833190982,2517134802:0.39514722659245027359):0.22259392277094633417):0.07980027707047400443,(((((2585345172:0.27196867708726785162,(2593181958:0.17779957143529395713,2551912774:0.13520682103597941870):0.16892171651068391136):0.56533912978602318677,(2516946909:0.41334454071711701495,(2771532128:0.20194848741757054356,(2831941595:0.29623522604541158154,2832098587:0.18838253320341646901):0.07977309831189333122):0.52242257560300209285):0.16345121937538770185):0.12014230656814534060,(((2576782632:0.78929217999018830287,(2639032691:0.66715076111714377571,(2583206451:0.17006493424256696745,2588170164:0.19007268353463729893):0.53681935582068751600):0.15711111352643511441):0.20581173212262526828,2656131094:0.64668125622441208211):0.05359356076359787086,(2676911870:0.14344773306396493839,645000055:0.10487306631006435009):0.59874550072282328728):0.11222683679044527516):0.07371428696095023991,(2563812329:0.54520274169650528862,(2744675985:0.12685227424082984315,(2532215482:0.00896567273739320471,2791950789:0.10117974633462041567):0.20144403036309649346):0.35775578143178599078):0.05046988126526621987):0.03190619906992166882,(2574264417:0.12044481549908610252,2681974927:0.23909356173573798054):0.33046476436299715429):0.04935823695999995431):0.05410793494471325543,(((((((AG-457-O08_NODE_2:0.00791228880467975335,(2817777565:0.00000100000050002909,2779012855:0.02916829632475978484):0.02244588241502051135):0.00825928093362249607,AH-324-F23_NODE_4:0.08980871762098076305):0.01281086092861177285,AG-914-C16_NODE_12:0.00000100000050002909):0.41417045013727604719,(2778641431:0.07157524167843334895,AG-447-C21_NODE_26:0.03736019977664598729):0.38461900769005746836):0.41992658718586317601,(2525376526:0.42569592446995435653,(2599849786:0.34956328969839350895,(2806835602:0.19313972857628103341,641432387:0.35583321931016365092):0.06330799140650084089):0.06976300266138306394):0.06063465741727108033):0.12435449746501796298,((2556966383:0.24244295278837504903,((2524098960:0.04938021211502430924,2790264911:0.08294803517631982315):0.27317099014064966100,(2730516382:0.14044287887652287528,(2523463547:0.04905726625567543436,2547378878:0.02608830816202706987):0.05212647365232551955):0.22387184437528498404):0.13629871050492456397):0.43883090636402394269,(2676291314:0.28524381058847492199,(2752636208:0.41097845169780100605,(2520175152:0.16061984297661294208,2671054008:0.28706363366947740268):0.07397348715367685346):0.12249989049487472470):0.06054451846005626248):0.01515821600378174615):0.01754041691617356374,((2786430954:0.59283381284167357972,2779003114:0.45486354896166003581):0.17828922816508280258,2752864233:0.39302791999310815463):0.10895654930251565118):0.05012770164774282833):0.05196540888058481106,(2779011640:0.20611849317678676563,2805288036:0.23249056780410881640):0.43854951307921091752):0.00944102487712533342):0.03593778895522516115):0.01880039149588512773,(((((2638049241:0.41667553869989559789,((2756645670:0.48542162606143529624,(2839447429:1.14772311700389151312,(2513930255:0.46672844203886371117,(((637080351:0.10881548644439842377,(((2840765315:0.25966386373831790157,637080238:0.10377748880469570003):0.07265260535412934595,2617384426:0.57504029056024774658):0.06447762827700427579,(2513936247:0.07941545563726706836,(2840764324:0.08681715021045957603,(2596932714:0.14509843594024224300,2840767008:0.12610935306076739848):0.12053730473730377148):0.07368915406452533623):0.04111654566772626751):0.02511372792574445914):0.11144577318041794245,2733952250:0.38839225585356174086):0.09211269404466969346,((2596930144:0.34867505267019960336,2786846860:0.67019997722564406128):0.12409339977549567469,2596930195:0.40360526019314091339):0.05098759631520455998):0.10859866272382838470):0.14710843879116111688):0.16085939020943401667):0.10152761092546645771,((2799498611:0.10655660639143595125,2852387966:0.10420990546696960732):0.34857221531169835238,(((2512963106:0.01152084306199192658,2869166377:0.00000100000050002909):0.37399911049129785923,((2512531039:0.08905143080517394227,2848982343:0.13237690889870062927):0.21689195442689995774,(2672877254:0.18626415931551726368,((2792624410:0.00977808065955207591,2799316758:0.03606205603851696251):0.09623623037105587252,(2724074192:0.17914304972917263759,2515611168:0.10611418477702667940):0.11821401204609673086):0.20797217682178084641):0.10040476193361763668):0.02952078706437926900):0.00000100000050002909,2850643973:0.39968513528661453460):0.45321606653581214541):0.07395614948122383736):0.12561941380913313471):0.13100998129536967074,(2828010099:0.80549726770399387998,((2624303086:0.23128016448253613246,2624357422:0.18092405722686155656):0.22747361263448720448,(2645708190:0.40812307276079567986,(((2755619658:0.23284088519120255123,(2644730166:0.16511251306226015778,(2638412282:0.17402648147935728673,((2845810130:0.10909295792794382329,2655428316:0.24031658254322577073):0.04350799616530331981,2619788448:0.05682952490374980348):0.07612885520431436626):0.02177570338524431603):0.02330776764244502780):0.03392874553052228903,((2609582077:0.07427688051936039149,(2622854517:0.28123662293248746780,2688306569:0.06983089132280545508):0.02198332546802654261):0.01702449236966185539,(2611935513:0.18924425978118800118,(2798973533:0.08553312791723589881,2841919971:0.11330506692299452398):0.11585913360034220954):0.08485804868214449903):0.01344479925760667591):0.02862200928146271806,(((2714726833:0.01157173649554005257,((((2676845632:0.01252133899990227547,2644737793:0.08779136098342504857):0.01483667662490210232,2782308763:0.02135283764975565504):0.04199153485361138693,2526428893:0.10319888864696856456):0.02017669997263742479,(2582560626:0.08856468032352653175,2758625477:0.01222871480469608224):0.07405650882420732051):0.02739409446520761626):0.03735633163996772421,2708850803:0.20954059345744149856):0.08797846586348667675,(((2757813827:0.00462545506372320260,(2677137595:0.01103514723941347898,(2851248867:0.09498698243324857349,(2851185800:0.02547626767822029625,(2852441346:0.18130905318658763203,2635100306:0.00000100000050002909):0.04362228090606019848):0.06915349083411942432):0.08360757413149776107):0.00908326023498736389):0.07486150241833963714,2644742987:0.06583515059396038982):0.00892741484180055271,(2861308786:0.07076342293150530982,2844097407:0.04790540879173912220):0.04163608617137535411):0.09252479030911939240):0.08239035520653752165):0.08124000787014960812):0.31562532202411602844):0.04055511436974060246):0.12178711453991296343):0.05079670124490659466,((2821446718:0.14609063301765784493,(2523931054:0.08889245177806329168,2639391637:0.11411587213400646579):0.12595816785856314701):0.21446339214210782820,(2778698463:1.13814559474270660111,((2523340552:0.20803733052772560574,2582767788:0.14751058579766535006):0.31550030440572296442,((2710121813:0.02942255362823072498,2790825621:0.08603852859290367361):0.23551542763016303228,(2553243721:0.25130231537964792254,2686816041:0.12164663413395310210):0.17103477542311121273):0.08907987171052685060):0.32156035619127010250):0.23462887552625211196):0.07332475033092823724):0.05653550024050728318,(2634091972:0.65209622624988539119,((2830029751:0.00000100000050002909,(2805224330:0.02616098833517493255,2646752121:0.00000100000050002909):0.02757518880899934369):1.07208618633576446832,(2511196014:0.00000100000050002909,2870865186:0.13420547775348226627):1.03697954885441845363):0.22022703181848549137):0.27870219660265432848):0.04176973162695167552,((((((((2754782501:0.09874965344884396867,((2667087347:0.00000100000050002909,637563024:0.00494524344501311511):0.15845631105838417496,(2553817613:0.02370557739631722061,2630714569:0.02049731093782647048):0.08165143467603595828):0.05458614229355120140):0.14273114817166099311,(2754878798:0.15754554479421345459,(2754520802:0.02812399458024896978,2766164590:0.21666616749115477636):0.12157244230857483513):0.26233741611248978520):0.23738134807106919810,((((2758087777:0.22453329396704974075,(2766763453:0.22619458111260543065,((((2845634777:0.04166550303685383205,(2656182496:0.06533675717946949013,(2710164310:0.04867336144231359379,2580607228:0.03795771538789876470):0.03776774165368045055):0.03820823155462231557):0.02840698677797950586,(2580957638:0.06151440758280370819,2843964908:0.06448760129195556245):0.05654570170110732180):0.03275993913229404558,(2583266443:0.18223462406960172499,2583270627:0.07826594042625206749):0.03146988058118266318):0.05484955166749998223,((2676344323:0.14182250616879288341,(2770229388:0.03889528193404895307,2501083752:0.12590099833157644693):0.07774593183581685052):0.10145272875372353394,(2513551854:0.09606243253115447078,(2756481413:0.02780746741892183363,(2516017766:0.00550870057609681874,(2600824830:0.01306372771112383584,2501413174:0.07909154357038182537):0.01186128656356942937):0.00774409507311511845):0.03500033896297583685):0.05942398173666280092):0.04948916038533889700):0.04787095807030679329):0.05821964087764291279):0.13417423378068071838,(2671602240:0.19087197995099114411,((2784461188:0.13015676918735280543,(2856295908:0.17208747035968166572,(((2698505308:0.14610543061254990804,2755587746:0.05292329425374232149):0.14156062535695249083,2695455565:0.05177450253362400612):0.03499833194596090047,2654003829:0.06517573227675647896):0.02119995948674071456):0.02320757030870975249):0.03996639138927746138,((642595546:0.12786987935279667261,(((((2616352479:0.00618847361581503948,2657097390:0.01896021742231667612):0.03093137315478970348,(2600770139:0.02408192852512743357,2563061141:0.02978635881919241418):0.00238327374091298200):0.00726001016114413786,2643279610:0.02888881893678210341):0.00652654368878798595,2812796469:0.02372921920933521861):0.03613443917843076753,((2792835286:0.03069205614783163463,2656923596:0.04436752462637984229):0.03662463050115320057,((2710218815:0.08976284708638432308,2721715568:0.11498243633267339614):0.16135694359269092679,2514053996:0.06506565254960122724):0.03027648178565910467):0.00722587176328712364):0.01712138375217212016):0.08023205787699458358,(2773951486:0.07318743910446344481,(((643180094:0.01774810551389114158,((2515684562:0.02021843330345764189,2852764534:0.01128599829155796895):0.01713507378997360109,((2778172326:0.02317527344980368706,(2852746270:0.05643757555737771714,(2517025930:0.03190471927976489680,2852794981:0.04250548379129348575):0.04581671106719345521):0.09492583976191558415):0.00000100000050002909,2719643983:0.04217902885314706030):0.00753717588921291350):0.01557089174845479977):0.11273984630268890639,2709065756:0.12077603631645493498):0.06304077202907078237,(2656934703:0.11029583734334529044,(((((2746091178:0.08279797800758482984,(2857684158:0.03998460569124473452,(2671595119:0.03715316911176500675,((2687596966:0.02499834423643603615,((2756913851:0.01785394578169884061,2774281317:0.02336417778985460866):0.00000100000050002909,2637955789:0.00578050190203703140):0.03111880956900474338):0.11628917556486652318,2843952798:0.01215234014139388551):0.01474885852331545531):0.02222957131029484543):0.03973547738625005099):0.02649075341248004895,(2710180194:0.01029247574538096760,((2583098091:0.09581059419505538743,2844722809:0.00000100000050002909):0.07772300849640575993,2710238754:0.06097613052605613954):0.03313732513859960621):0.11848670739575241362):0.00798846923227994332,(((2710201444:0.05710316050739155241,(2710213512:0.01494692790429178429,2773576982:0.00811748715615739913):0.01968094463141434672):0.09756025101100300467,(2508679866:0.01537038469858487480,2598516646:0.11130527660519530520):0.04790363343595721579):0.00981455092521829262,2774055870:0.00319933614391749001):0.09096286713813481195):0.01725295559419613364,2775520924:0.03866667305497695217):0.04157037416762066062,2546960859:0.04535584174294083476):0.03428169612653945986):0.02912127846155892347):0.05270640320247532706):0.13115937253796269846):0.01343029047934569432):0.05463844940280965234):0.05681264983998867563):0.02044845710138665229,(2856312442:0.25956828994436159652,2860492808:0.27436239152189650925):0.02455748624551167339):0.02671364931938716158,(2553405782:0.04025142288019144948,2856287821:0.03837092114231818729):0.26686167703996654943):0.03019447726215984673):0.02532524409885705471,(((((2726912879:0.05353946933056335372,(2726939212:0.05357171609164445431,((2746301515:0.00870520831575395150,(2595219554:0.02670118663308704635,((2726957211:0.00842724305008854882,(2726919689:0.01417306660781978041,2511784302:0.10974194087864111435):0.02651968966040526773):0.05897107415162412825,2579671183:0.01803906666570804368):0.01889519718237344867):0.00000100000050002909):0.00920994343099973585,2715178536:0.02662854427960025666):0.00000100000050002909):0.00000100000050002909):0.00000100000050002909,(2715162658:0.00872328409728413169,((2637345040:0.02534210398302215103,2726936309:0.03757787353583223744):0.01810858713828776903,2726905992:0.06339514521592828911):0.01010541466290760561):0.01766305894512325281):0.01815648277268861605,2793759304:0.03504008688232205376):0.00813117188554541258,(2715138249:0.02053674258782942075,(2726873690:0.22532266069743572823,((2637136852:0.34399680418035166740,2715149512:0.05326105395370096807):0.01922032449609277494,2598060206:0.06607052965780339793):0.02356014837255092365):0.00000100000050002909):0.01253909328721617041):0.08353381072701770993,((((((2509120278:0.08098106522298648136,2682437385:0.10749051815641783025):0.02899690087226975896,(2645518212:0.03199623528863437816,2689001049:0.06049312187928628654):0.02055094148786454356):0.03132001743771151148,2715155709:0.03289218507955712217):0.07140904950777444971,(2628521234:0.05376135475998512075,(2611863368:0.04811276877963911736,2715168038:0.01495995039062401888):0.05596374395857189182):0.03653258027637635436):0.12628217771494507082,2639502187:0.09926748289846021311):0.04933803071465420187,(2713636759:0.01689319670677191451,(2726894586:0.02188570023610773158,2758127348:0.08253295799754989392):0.03061416199314486233):0.12180700528369070579):0.03943945432967402298):0.24206295569947011703):0.03799275449117800463,((2671594129:0.68542237130893701735,(2515688708:0.23284504574499326202,2805949794:0.04895593259191297064):0.11492117743419334730):0.02873751598649969610,2513958156:0.22811060451682885208):0.16163091308622309916):0.12919548198881811163,((2569892461:0.04254535531135446302,(2837110326:0.02863681723990861572,2558523549:0.00609571533432483759):0.00827557184243772961):0.16076044061968128296,(2807187922:0.15170354884542053275,(((2840577258:0.09484945260860881688,2656623835:0.18060930882959688737):0.18733696667829888294,(2563938385:0.06212102570124043016,(2638386727:0.08353214995140766097,2628841301:0.01090523516152738445):0.06729795195630405846):0.04875670935726211797):0.03370333584589680492,(2686889650:0.10315802751281905048,2834223062:0.07512998991991758080):0.13894811025478709388):0.01539361333682117902):0.04165727854070268993):0.23962835791599917945):0.10346858787009716174,((2649465557:0.41867992585956542717,(2824502218:0.80009411791443751927,((2831640358:0.52599092542322734012,(2771515211:0.61443811943072368376,2807412804:0.62334427079197729515):0.17262109145100956731):0.12293264716810338444,2587757239:0.20677325857387379715):0.15545957902075432933):0.10562181359771465050):0.66703721169078533659,(((2839526119:0.09470871190017142449,2839535073:0.07302900767660426562):0.24582359212093543577,(2753203387:0.16759549817798582994,(((2582878875:0.01135490669315390895,2582912434:0.04969350606642119333):0.20251459521031953126,2773017386:0.08621779886638657187):0.01546074902483160658,(2716918792:0.08315338668831109836,637914979:0.05522939681666644979):0.03315840200349490230):0.01967416654475451568):0.27529954063839162659):0.04997326607210801630,(2778266051:0.32776216313089845400,650938227:0.37309969035311429941):0.07880319955022854761):0.22666658046565954510):0.11168142041777313900):0.07386798998035976060,(2517865499:0.67616760130447794985,(((((2732441924:0.20630235100891505806,2714751027:0.44739169426952785091):0.01355916768626848345,2855789904:0.38999054123748533307):0.07284396727476653843,(((((2522888805:0.29328513924826082881,2757591547:0.22289996677342352460):0.31008787319046726694,2634833874:0.16260567085809762844):0.03709880388028934800,(2709365622:0.04646888216589504378,2732724913:0.00000100000050002909):0.26307501210863232233):0.07053997009687863751,(((((645556670:0.10544480142065587591,(2527246020:0.18557263063815365722,2809601612:0.15305094398808893885):0.06328017625214099606):0.04111796614134016065,(((((2619778836:0.07694926899950071952,((2634950244:0.02079013224918516145,(2755875392:0.04751302098986369404,2709942432:0.02408205472857091398):0.02269808588039920472):0.00684273995866883054,2520054309:0.02910188794839115023):0.00000100000050002909):0.03872914936726685325,((2757500645:0.01906629226562056925,2757622486:0.01270531630789686200):0.00591616606537144658,(2727999116:0.01480997145897868655,2720045761:0.02444108204177423277):0.00470399136911706702):0.05902661306192202861):0.01574759641220679213,(2755214351:0.06486646847045884900,2760283885:0.03143836849675183537):0.02158389666767492054):0.02325998530119890301,(2514528151:0.00000100000050002909,(2855795297:0.03774260514488067542,(2714350173:0.00000100000050002909,2855764115:0.02459914630979206582):0.00000100000050002909):0.02740729352102475383):0.07625791186713656855):0.02187716654263663352,((2547301713:0.23966981115439650596,639850720:0.28358377521604594129):0.14338873253061587554,2630363915:0.02943386036560556585):0.02695198998681213459):0.03510918266140986010):0.02821901918733081202,(2757829606:0.02930663642415154077,((2864940821:0.11848592890117330689,2739241665:0.00000100000050002909):0.01930787094085122113,2644057395:0.02726641028696057470):0.03880194196851036170):0.03702212072149622252):0.06542514662675960602,(((2688194206:0.17020095030176143891,((2816468704:0.10478901818563861326,(((644796651:0.03410146889387314501,2732573096:0.08504203517861502748):0.06281514872669698157,2841508997:0.01351251179096703108):0.04256218809483304499,(2518271316:0.04766973068925511176,(2643551702:0.03334721906437110306,2528370602:0.02602027193053656901):0.03127501411426243660):0.05034542862671680108):0.03343365014803070107):0.12498791690684230016,(2609225525:0.09240241486993992781,(2831275132:0.09114840790260722581,(2689728467:0.11677884115890900529,2599692500:0.03786794058597393875):0.01532440485455877077):0.17177961257345369939):0.08991268211517745856):0.01774681442296593623):0.07495783774027475754,((2731515715:0.08425189883079374498,2810121077:0.04990146588211503975):0.06010352568563199355,(2776674756:0.10257345352070680600,2839307090:0.09955208429172845985):0.08626875639656289563):0.09936945692954519960):0.08192790474749082896,2638773442:0.49003194028793878312):0.02707874656821461154):0.03427558625617669469,2682284859:0.39551288524187111495):0.00465463095892507030):0.03766487279276037325,((643656231:0.21384357453442687236,2758534374:0.26153328523846680609):0.04991037722905735524,2843637497:0.34143159663498118261):0.05736450892181867156):0.05507532249302153626):0.05978532029673915699,2757599379:0.71297577237139198036):0.05535438275004821163,2687033167:0.60857762723197372789):0.07004654394403717066):0.03735945912343800746):0.04423471138084662108):0.01836125771071078772):0.05737351887872466777):0.13766448733451322473,2520606857:0.48321049191665571554):0.05548241726615148889):0.04408653548996998434):0.15755034799326914086):0.08714297467401838082):0.23951733038534706033):0.24654586016044996444):2.40043704044712313816):0.96807273451370523532):0.27805849075579230911,(2671061425:0.03979457566074885710,2586779027:0.01986978303079742908):0.02782347133915800963):0.02051405106406249332,2775233088:0.11210491695405069845):0.0;
