# Supplementary material for: Global and seasonal variation of marine phosphonate metabolism
Source: ISME J. 2022 Jun 23;16(9):2198–212. doi: 10.1038/s41396-022-01266-z (PMC9381506; doi:10.1038/s41396-022-01266-z)
Supplement: Supplementary file 52 — Supplementary Files S3 [file 41396_2022_1266_MOESM52_ESM.txt]

((2653807695:0.43746136003367269707,((2811979926:0.41494777500879603815,(2788866468:0.30014196632050282876,(2735833111:0.29580583379691177681,(2840669051:0.02630242462730614933,(2757723928:0.06097179995605182812,(2852263914:0.12816587601226442361,2616769086:0.03543562182862786125):0.01647813469146567483):0.01910692329609765816):0.16021029107690007431):0.10310095668473338859):0.10474528189209920959):0.15370032823267518185,(2806912708:0.42497406018299266339,(2538742335:0.11386110379589044206,2832105952:0.14011461120725807183):0.32217387376790912468):0.04150524412316636269):0.12915489891226666908):0.30067610378455966735,((((2563359989:0.88909747565448815632,((((((2513992396:0.44713481324312431830,(2617284551:0.03862831870799997291,2787924878:0.05802337862275303709):0.21996921718549855562):0.20453771247661128863,((2524230380:0.17314156809074587873,((2621233190:0.09825407235552351126,2758050716:0.16750968946647368241):0.07301717727107086275,2582994836:0.19859716464743962239):0.03370222783768233449):0.14041353159437228171,2599543268:0.63481462757123785501):0.05909118001052071634):0.07589684146144055898,(2686825412:0.25554402700837391960,(2617277352:0.09336381159346208991,2617278999:0.05382995288789472338):0.19977716725550867527):0.18423540466777693636):0.08281719538110647594,2752569299:0.47097546955543817537):0.18329024887455400150,(2502434018:0.22538560351132652659,2690982426:0.17397991236495219392):0.61908303613285142752):0.09475087812688261224,2758052287:1.29407319204758386455):0.06507408779182324854):0.04519105682777857513,(((2579647010:0.90145189592471852702,((2559002645:0.49536606631704011017,2599704747:0.37047650215578198374):0.27143057264845982246,2516126411:0.70494473545217761767):0.07327543857666020399):0.05604463419747007791,((2649178821:0.45320707890841771537,(2512541896:0.02127892403233703697,2835175562:0.03222680883962060483):0.35987191015029534880):0.49646223761058733137,(((2653807699:0.61812384190496316716,((2538742327:0.08797778580133119863,2832105960:0.14479179924461912932):0.37276663521458763828,(2650335474:0.36941303783947065931,(2788866461:0.50933673022192305080,(((2590834669:0.00510239944532884290,2596431163:0.01866581778887435594):0.07019102510202131218,((2616769095:0.01220455962368896009,(2852263923:0.04716069096480529632,2757723937:0.05500574977520807096):0.00784045161319944610):0.03811905812546869526,2840669042:0.03238708563500973525):0.01325868602146849581):0.28106437981559256878,(2623227568:0.27615127726101013073,2735833118:0.21694969336547681449):0.06876127210886019692):0.03756076089713210331):0.10872692220326517221):0.23202884091279163403):0.12110254974216776158):0.41665277177459408842,((((((2558222425:0.45484629580777002911,(2776042623:0.01155306207758755727,646751849:0.04727527786709236068):0.54487686828292936081):0.10953481955812674475,(2771912527:0.42749485795817737666,2693402195:0.59059674268077710924):0.03442943612107759316):0.05931332910192205904,(2731212472:0.48272969902462969927,2652753324:0.38318711898483237555):0.30896914303519368294):0.05712491158559315774,(2731203563:0.44936482393979809702,(2840606793:0.08147808556389454782,2861596939:0.16802632623262767075):0.53593813162671422035):0.13060101232949725136):0.08853251479534232637,(((2546461278:0.50753729924662127626,(2752821669:0.32754952505067508328,((2642157275:0.08715871650896304945,2769299559:0.10923918468356783040):0.15534534596074470181,(2652749532:0.20501279971955807535,2809665475:0.20773512827273163395):0.12224617207882576553):0.03789781764398186814):0.04014603967075146274):0.05340871449207866550,(2792080411:0.26527842652065775075,(2599142601:0.20229551652319383015,2712198269:0.12298654446077511571):0.20785477058274293150):0.22569690867633712683):0.05300998911081754306,2731195298:0.47957993111835295341):0.16877450522052866999):0.16426746880836934350,(((2837675269:0.64794225375686353985,((2656989692:0.22766063611941794731,((2642137558:0.01288608586643214850,651311999:0.01462106176161454864):0.11219631227177627453,((2586840160:0.01886467098983047805,2840346954:0.03656374347325902496):0.04416653494294782434,(2684768402:0.02087947445290224552,2808185723:0.03773913252700393517):0.02329705176268503583):0.07460532957585655489):0.15538284421176168371):0.11494435336350522503,(2588164933:0.26673641531390035464,2791270585:0.25696763269137579133):0.04147288145223232414):0.17607099631323963607):0.21197827162682308932,(2846153871:1.32490425226981844986,(2756631062:0.26238071318164857271,(((2820413550:0.26593257618700893996,(((2820823057:0.14891168815829403105,((2820342066:0.15943015840893762225,(((2820732560:0.15058921994067892003,(2820926197:0.15510093980863914886,2820854633:0.20030994610959729219):0.14016467816144517755):0.06982768266794613099,2820214608:0.12833263122264901290):0.02194908562213938180,2820365228:0.23705752527811915775):0.03723102103781269351):0.04008586435697423372,(2820416654:0.16334106518313609713,2820337015:0.19208560107197855671):0.05267429932538524734):0.03602873590036602403):0.03918313390598204132,2820731773:0.28098558284187030720):0.03231472417799080565,(2820867204:0.23536628850921967326,(2820327375:0.24652325180906953239,2820354922:0.19316226154132815074):0.05962148234157840787):0.08617023198317094734):0.01142836443210109784):0.02570276449300576763,(2820357920:0.26981108946041115759,(2820667406:0.53235583992461543712,2820346113:0.28904579458216161925):0.05783210495941298185):0.02725895494403348177):0.10696452744709433746,(((2587836504:0.22956547194080367813,2593259706:0.20300323701650879737):0.05948648429258849429,(2590647731:0.28681450108558864676,(2651649662:0.03536327979835219432,(2805702562:0.01599014189811613293,2588242317:0.01640101421587471936):0.02448676130727438921):0.35075836612364852396):0.03770311312195146619):0.03832166522544494525,(2510777658:0.16510287451463459552,2820350611:0.17433504133745145181):0.11877404146184718237):0.02666338188224265382):0.10810893361270808299):0.17512103202266762758):0.12405649661858060562):0.10351649715482488801,(((((((2588076725:0.55147475380953669966,2536946724:0.38276175830459852056):0.07218401057776539786,(2820395930:0.52072063866764772833,(2557097616:0.22885269890972806395,2574349742:0.29485866202613497666):0.22436984898249368037):0.05265877864841848888):0.03141511184611887192,(((((2651194679:0.01428068181687754991,2678063712:0.01980555639439670473):0.29952478908684260217,(2509570455:0.13706315752912515138,2587815567:0.18580396416445094099):0.18763056555317131346):0.06074578515934042633,(2714680481:0.23140812120473575053,640782052:0.44885652553199256731):0.04829595008015733631):0.05927338008159557109,(((2514675920:0.19956186885077628612,(2507126166:0.12963788110813087573,(2653075993:0.03099033520628967364,2834445779:0.11838240989677595305):0.12052357929788075352):0.07674589125297388847):0.15285493670164224111,((((2682672633:0.02708983323961699011,(((((2744432097:0.01820131675899370333,2503912739:0.02529488763911895075):0.00952984357456884354,((2573579829:0.01334777895216308560,(2636720002:0.04437379297576568571,2861332109:0.04053180774599139669):0.00759875683517748698):0.07835064070565256333,(2644602222:0.00887912087885067182,2646417751:0.01260520805305435400):0.02713772864823918440):0.02041426000171611341):0.00373580243599608459,2777846378:0.00722233428261827900):0.01905650758867568142,2823419582:0.00321679065978078401):0.00649470768503263973,2708920306:0.00220460816043111700):0.01970476209564997125):0.19330039531198889291,(2794486063:0.15087109896736747294,(((2678833413:0.09544893835540138594,(2845618782:0.00874626216065865943,(2738816283:0.02625234451408518799,2631491036:0.01910300675208765828):0.01545743722142921099):0.02886821503894744859):0.04304293669007940026,((2547618104:0.11045302766407356920,(2547530165:0.11017788193203852110,(2631959866:0.01288558685263548574,2648963321:0.06363416964839040124):0.08489205240444831768):0.03597607687580058750):0.02406256747326224188,2543435704:0.10148857361755178608):0.03049318782316778539):0.03480627918053087050,(((2596815355:0.07630500024127832848,2770284105:0.01597222735481549499):0.05909625264205076167,(2569330713:0.02539440495326335256,((2771043595:0.03147502756428333104,2814731022:0.01082279621810316311):0.02309674076722104466,2648003600:0.04567446830267751084):0.00535243669286143784):0.02842442133586346384):0.07083258854655988257,2799332263:0.11450856639396063408):0.01678011707285489984):0.04705085283255556333):0.03970202507638340150):0.07918828756641925481,((2547583445:0.25662007372185580145,(2639130641:0.23215587459324241171,((2819676151:0.10145787706008888018,(2600938776:0.15613760419470384955,2563401428:0.07713189696440708731):0.02225612873981982001):0.04749741539794808537,(2793179244:0.11462597244855182721,2835156512:0.17485858223187161764):0.03220784735202402577):0.04364779365170744913):0.11946732536196356944):0.05531262837225180834,(2698204225:0.01844604292819074232,2824359522:0.05793905247155323179):0.19942852470094299400):0.05490247499210202525):0.03496312783812401820,(2851176429:0.22001663416411365581,(((2523961650:0.11392195392204983173,2808063496:0.16764786592808395005):0.12099496074964533054,(2525894243:0.13324063503121830188,(2630988110:0.05339242801894627383,2745670482:0.11569668267688348884):0.14924040209957584180):0.02812192036824149449):0.03212618923581710140,(2632863342:0.15004737417982674796,(2539162287:0.08202006210387323415,2646211465:0.08374859671226109192):0.03988422840673784553):0.08476442284025123564):0.04459257995896885596):0.03270167522056990211):0.03758190192993035583):0.08098995818845555750,(2526081160:0.12830777056381917345,(2557398800:0.08515584419861721432,2861674844:0.11636128754987780376):0.12486281386171659002):0.13045555430640942696):0.03563721048691192300):0.07870249215587032943,(((((((((2739234109:0.10349211243902728397,(2839380325:0.06412434795905962159,((2834369660:0.09702379592372810391,2758603679:0.03815104996682875532):0.02626738172526738371,(2549879037:0.09589303435989866842,2776319252:0.10357652019185074888):0.03300643530438800155):0.03457333367287306752):0.00596556650930574021):0.02831613886962833226,((2853956850:0.20250120375547353557,2792272094:0.10265473804214841902):0.03953679569873985722,(2829729151:0.14096981309255185444,(2528335228:0.04564699693115402412,637324619:0.01970591515324733936):0.18469159999608017464):0.07625156645274185074):0.05099716183553542476):0.02681044478072747150,(((((((2629578781:0.01724745866575622122,2792261808:0.02565373439330326244):0.04748021309480174312,((2676512111:0.01700690860201243410,2840575878:0.01576137982351708683):0.00903559696801906065,(2838859184:0.02187724787569064744,2807463169:0.02220348952151595875):0.01608548588421871220):0.04962359037988059440):0.01660008459152294627,((2655616978:0.02215903268160250572,2848734424:0.01722894315293179227):0.03528438541017755309,(2843685379:0.01039366260477776575,(2551871860:0.01150239599266232940,2724066858:0.00000100000050002909):0.01413624754647545972):0.09345518001444658163):0.01949831833013225893):0.11308661953465738714,((2574689706:0.02872316659563188199,2840565030:0.02540223410842184712):0.06995580692993325078,(2582340807:0.13154571477901760845,2777609860:0.11577389614969783860):0.03727364459846734673):0.04649712307168590159):0.04339567318866353884,2657145440:0.16699730106842841648):0.03731606264230950820,2620852741:0.13937380947864028147):0.03387062774451957137,(((2536739376:0.04102216955920993252,2753308103:0.07289481469780877132):0.06876169280522963223,(2840863097:0.03068754492093511005,(2846625057:0.01787590351131481195,((2848793697:0.00284013526495952712,2812776670:0.00867287677223406092):0.01240129856440414305,(2843467565:0.03624175946600085435,2523664316:0.01042786260995484139):0.01350899685875438759):0.02023023760409047717):0.01848742318354048772):0.17701158855935039682):0.04040246608332517114,(2738840738:0.07610148697913221572,(2690404806:0.03360845634430004863,(2756138457:0.07987373095311486870,((2625211199:0.00767105599613992616,2676926353:0.01234989976957422304):0.05861860395647647964,2652917690:0.03747661375492698788):0.01449529538954220584):0.01985728934398099318):0.02628918328687028169):0.02067215992489932624):0.04216918581983496173):0.02944543554666781415):0.02897977883859046214,((2744779826:0.03002967579895622630,(2619653596:0.03778877676645162748,(2539017605:0.01573809592329355675,2618062744:0.04239762636156446662):0.02378130521394871896):0.00742023132150424706):0.29414731031303048558,((2769332636:0.29483083593014364210,2777771616:0.16434756593931804103):0.08359164339491668982,2668562600:0.33777536425756204963):0.03908999729931413036):0.03213281934416387792):0.03648947995121527149,((2617534490:0.08634944462905846940,(2671088173:0.06438675146680764017,2771604457:0.04829720378554739485):0.07102497985058743579):0.06471923209541655120,(2619220827:0.09447891186570853139,(2519854934:0.10382121113410315572,2617474207:0.08305407963506694635):0.04630916459747779629):0.06421004823024537012):0.16471707435908625183):0.01097343032274294104,2611195850:0.25816155633680193393):0.05658484591531116881,2771761332:0.29655608150635692777):0.12411260445077952619,((2517913845:0.10555013354176626117,2744446598:0.12555642950153220183):0.21460602561216707285,((2631886456:0.11895437622766343033,2806153421:0.11508600986978778646):0.07411009449899266799,(2855381680:0.11247307765700104154,((2792597072:0.01476061248142040983,2855357095:0.00874478890116688404):0.12274862516123519196,(2792595273:0.02822486398139968655,(2621189268:0.01578245967409410908,2792604456:0.07126671764398995190):0.03115428060535554988):0.08345643125534164819):0.19451210496159410113):0.05781839478713754477):0.19602878560092321103):0.06664183119811736833):0.06031721053439790398,(((2520468509:0.22496109323352517229,(2648523552:0.12640692440565901022,(2521911043:0.09121076763761808148,2775323673:0.06107713293406503291):0.07489350821854134921):0.09616806159963910139):0.13230076438362517455,((2523748679:0.16491401355868856582,((2525061354:0.04757769561881305259,(2861264912:0.04174573904048019951,2753009360:0.09685820796239939801):0.04555600070097300808):0.03562646087538658829,(2664124547:0.02839679304217223102,2772004793:0.04781491262471374709):0.03434961937449838160):0.09183751576244238157):0.11779656417610319397,2741277494:0.26664885005112443084):0.05927469075034268176):0.26480125458251752013,((2839789746:0.78968684978113079520,2553493788:0.65064951158120776231):0.12398426151261771055,(2792211777:0.10909685045846653773,650788304:0.13690130423902693857):0.22885701749394887772):0.11316744700992756312):0.04185301265385005243):0.10414634829812907668):0.04103651411469596416):0.11102045723268597066,(((((((2791359237:0.13934646095946789934,(2840800672:0.15711933243333950361,2791331076:0.10296502075483697503):0.02923202159709024223):0.04155502090994663694,2792677388:0.32679228724450931631):0.02388574329618159409,(2633205729:0.09270236655720387464,(2514565073:0.05055261204865036523,2848500340:0.11452162819161243457):0.22057247453517872526):0.01737658957889083589):0.43296490968168621638,(2820916835:0.41759262104186400943,(((2831415456:0.13137135459233223456,2831950508:0.13923364499016155360):0.22500154296325131087,((2866336236:0.24748973320513589780,2866339781:0.29532613379752953309):0.12107799940605065703,(2574214465:0.20267079756519240652,((2790297121:0.03226015370438621577,2790298095:0.03908057449237654912):0.02468374175063618378,(((2758478056:0.00000100000050002909,(2776092620:0.00271009057028222256,2805444430:0.05166292726509183475):0.05013447676007099646):0.02131013232672832741,2866203787:0.01275676355840714947):0.03495279379553131033,(((2621255443:0.00289392659317684337,(2866207707:0.04173262182683690896,2792292727:0.02753263636224935820):0.02395279003202747947):0.01860754894097214202,645023211:0.01062013085974509129):0.05363658319687575338,(2866202950:0.04477850399860134473,2866347114:0.02217808894436732250):0.01882209358901966098):0.03252474485919484848):0.04117928692841428540):0.07990725257178664387):0.15562819877898020904):0.06163130317162157645):0.07329708259098066669,(2820811662:0.14070116609910507388,2820813166:0.07042043140257703282):0.30993848948302038515):0.06792882371959745036):0.13680102474910044164):0.20364563431024590434,(2642716954:0.16437082104705175167,(2642696061:0.10461033850843383386,2642706159:0.14198066300942924212):0.07377944589497038852):0.34565000073988250140):0.06143097816298292990,2752615896:0.43678170657845788449):0.03674604243242748924,(2772083284:0.07838738376009367348,2812530752:0.08518718201796568468):0.40393406968245015864):0.07101530256776306116):0.05798200140468352110,((2847191836:0.24006304669581188249,(650012908:0.08741012392527224006,(2848748074:0.04702066587467600839,(2536976410:0.02762959603289794064,2639477053:0.00360197032522271933):0.04647798623723455730):0.05439285759443578810):0.25446155846538853762):0.19463904207066781704,(2552812756:0.32889567971008176750,2590619713:0.34239322335104455108):0.15055858799434149176):0.23615207638054847017):0.06215125225301851991,2526232217:0.59036613353293376782):0.07048035465521663989,((2820423615:0.58678340727543754074,2802604353:0.67233959187998260099):0.18192174204892658240,(2709309690:0.60184830113302667520,(2820372474:0.31055595239872846314,(2820284363:0.33970626769806672174,(2820336461:0.34519056399805925217,2820684384:0.27870611910058651350):0.17415476471924351554):0.02937114156611100868):0.41561137605229031555):0.21844533533072560405):0.05099241937175398587):0.04900027472876009038):0.18563832531596874409):0.15288395325777442979):0.11880762175655734669,(((646751841:0.91622612125350111345,(2557108527:0.61395259741696928124,(((2524318320:0.31924328612789326653,((2835160427:0.30711799640339876305,(2516583826:0.23038025528148123322,((2710175107:0.07063301337223351628,2771927775:0.09868365666276622539):0.11865617437742402573,(2771910427:0.19319981487871890069,2839890161:0.13826358160454885193):0.08825299889461921121):0.09772614985185748560):0.04496789181132634927):0.08116756557449482379,(2520596711:0.11321405367875338188,2835170041:0.20986672331656827661):0.12881883576822808490):0.09814474806123249517):0.07206718713081609884,2616221765:0.23268609004777171534):0.23347094255333183943,((2654816935:0.27241973179036016450,((2771917481:0.10766928999893579655,(2523962465:0.16126084202612242513,(2824399043:0.18148820647095653680,(2824447798:0.16716008524115419376,((2645714255:0.03817203619252933916,2757740814:0.03893053487731404361):0.06775346980100532823,(2648603637:0.13778567008473588396,2646279814:0.10255464300509863074):0.02443859924727503560):0.03504685946621626663):0.03812922897053761667):0.02568334919459507731):0.04764937229657566220):0.13282681054010755939,(2793181666:0.42095562794567398246,((2617998321:0.04790566265043672001,(2644946366:0.04904835911383118724,2776864624:0.02505818957900845037):0.07823865543766712893):0.25850974656110464744,(2600940532:0.28384469366858416928,(2824454773:0.09810261854228594092,(2676239365:0.09889382564574183965,(644858132:0.02830847652347202870,(2799217888:0.01233183759070980226,2825311546:0.04914601420563269318):0.06233678847139716844):0.07064965016672085374):0.10859998163562036011):0.21229669182010824091):0.04691079096846628022):0.05385257299837003381):0.02078862512935536477):0.04560038921477725660):0.06175005487980168850,((2547535507:0.34213350450292462357,2519849760:0.27437200033928099696):0.07499636903241395369,2524191225:0.34131251728784589572):0.05448486265557659497):0.09753659511950499295):0.09928733895627911421):0.16706786974201895402):0.09402185703915275083,(2693402199:0.52565783974036051074,648602163:0.70657001846028710812):0.07152711075231953097):0.03806961096813334111,((2517931331:0.45235840880257116581,((2745695465:0.09723416969902456963,(2745683716:0.01965847632170046946,2745688887:0.00739226016231444173):0.03901031474069081156):0.26520904833232539222,(2563927877:0.31036167627038091510,2839890967:0.27642402141828159579):0.13689428370047593275):0.07906643043511517310):0.26748977089245740135,((2718344098:0.31932125260966054414,(((2514677185:0.02025556606051301736,2753177531:0.02766074735180856087):0.11169044610088399438,((2507126173:0.15873062088901990219,(2834445786:0.01845736601377066799,(2653076000:0.02273873257710814014,2834462426:0.01305715445615392503):0.03492226239605690508):0.04644172454127896282):0.12732332971110488229,(2587774381:0.16639747194654400109,2508508427:0.21812709163868168605):0.03667131741332978895):0.03969375595510942628):0.07150917845617071888,(2617921548:0.15991756193563427813,(2599700466:0.23867581596031256508,2789338444:0.19163919550820765481):0.02527464895144176937):0.04950320294691479966):0.07311730948095190863):0.34141356580853404745,(2647771973:0.48547896526093253788,(((638873072:0.00487275818879851896,2542846784:0.07920753782192133108):0.01082712505868450685,(2547818597:0.02456321656197080552,2542854564:0.00000100000050002909):0.00583881034089786533):0.01283158438638076423,((2542445484:0.03128181209469867163,2743136335:0.02647462972494654676):0.05392020279771164715,2640873343:0.00947447879617584372):0.01149082023446068405):0.63722161783121944456):0.26433794750670597251):0.12664151925354458217):0.05006391825471288859):0.12839289614960519570):0.08540612663941482552):0.04416160522781870795):0.08503428777303635722,(2772168231:0.82103798624004964424,((2522805590:0.71672237496771185050,(2514677180:0.70146421466168140668,2693402186:0.53809570577114840262):0.28180933002154062716):0.35514709543953115745,2755732325:0.86156254146275601524):0.11764424175002458073):0.14363819234349314846):0.12168896731381538545):0.12162228331063046349,((2620818675:0.79710176613732341977,(((646812539:0.10938671698024265977,(2631973330:0.01831379578417218629,2703715907:0.02080131609749231655):0.04683401469102786707):0.35920119966711788750,2562335273:0.55274797614677939617):0.09266746036389048036,((2871079287:0.16953872881336740086,(2871085907:0.15206752816430690878,(((2871067087:0.13931195430659562562,(2792691855:0.07059734815904716854,(2839326583:0.12671381596077316289,2508516369:0.07348568055105227093):0.04462573487819902068):0.01930055869372760205):0.02657197724688938403,2868792845:0.06135287404497371394):0.04049931261246766251,(2854849032:0.07710770398887067945,2873815621:0.01948002248238162384):0.12595809671183613720):0.02944314687768717284):0.04932601622825478344):0.23053465218313176632,(2665303022:0.24880854290782283833,2810090558:0.19685415172844647480):0.41297226973323114541):0.08157344859121319625):0.21803181376951191739):0.48899835617150327893,((((((2795629722:0.14715323443620151322,(2792523607:0.00599198939790081177,(2792533672:0.00250117021355146041,(2792532056:0.00000100000050002909,2792527565:0.09372199781168132071):0.02008313795613657360):0.00921861417204218082):0.13223103139606634526):0.20694292959701177104,(2795407376:0.37579418004370185313,((2617449742:0.26990351434967513322,(2805054549:0.25322917211587619990,2795631704:0.36109796107582597946):0.07523358916321802592):0.03830667828009566567,(((2617842879:0.11320328680265155652,(2536642320:0.02963082360794494149,2556143028:0.06177364920114047225):0.04149542374797715594):0.02358320213937981080,2795628442:0.08133718321829172537):0.02297898249641244783,2619134110:0.05845414270142965801):0.16254867659523192236):0.05288395344195951503):0.07286614827895714075):0.17406691212746738806,(2795461310:0.44591927463366076712,(2792529202:0.00000100000050002909,(2792523871:0.00643149867714044605,2792527606:0.01710297181233799008):0.02673333178088788814):0.41891500814997834068):0.11342103950559778713):0.19366906668661693081,(2795424359:0.47312677061549907043,((2533731258:0.49561673262790317818,(2795540314:0.27944229589802199731,2795551290:0.36402001606590911331):0.37762326864896539336):0.12572746114466934464,(2795454383:0.53358232812349903895,(2795464407:0.60223513848020049366,((2508576400:0.07885506342014818315,(2652995611:0.04418916018888693203,(2695024169:0.09421904537188825757,2776404996:0.09036916581593636144):0.05864728439461065063):0.05766483402373495659):0.05471432083629389209,((2556105239:0.02683363988640888320,2535907421:0.03040716862143547083):0.00956973022774441039,(2629122048:0.00778417914143088481,2637706000:0.14217977965362743609):0.01876242163446853461):0.01414632075225750844):0.59832414995137839231):0.33324933937467426937):0.05676792064811975874):0.02651600336886173262):0.11978740629688758301):0.09438678646387567428,((2789076083:0.25310253981785907351,(((2512904532:0.25944547203649725997,2540570493:0.23154300894396967481):0.14780894161861959923,((2667958615:0.17965026632903755011,((2512898920:0.02153080916139390316,(638051866:0.00827690812993234042,651268602:0.00420739217326357526):0.04492984207041609418):0.31476005908193799288,((2795457666:0.17878276600951720221,(2652133344:0.02191805872685165246,(2816382939:0.04424521426011813335,2853967021:0.02082154744837705004):0.01738178828056667277):0.10213908669205409852):0.04858303258037421912,(2795582061:0.16958166629852508556,2656727209:0.28316080711545049686):0.08615670948228038029):0.05178342260600166808):0.09532787098580386420):0.06825339004960209732,(2870880009:0.28641561830793793586,(((2508581676:0.04200534759381906180,2776404728:0.02802649656733931932):0.09695516766421526100,(2556194648:0.03293586265759189391,2667594576:0.05534255347039345602):0.05732275993051057228):0.03935873241390082378,(2695051368:0.18247785254552226220,2652996450:0.15322600008952744211):0.07846677844584279415):0.03595711859222683326):0.05105044356998472699):0.05146321724711004630):0.10681917594174292208,2620307672:0.33826530001171223327):0.08602163057924491762):0.04984631619002059810,(2633103408:0.38640910597638666868,2656143393:0.41571120450781423594):0.03372705027908033670):0.08819248662387592363):0.52498287783649555394,((2566126711:0.04606442644702910677,(2566126968:0.07263853935279010465,2842053700:0.05183960619358883581):0.09896661549426746807):0.63658245452342099302,(2524881242:0.41593441695244953715,(2579752333:0.24625121506470912247,2771483406:0.22069652221831240202):0.18337360800322149990):0.56905450756032627257):0.17092975577346616878):0.18405930809266177195):0.05157242117243104190):0.04906226711144073133,((((2754361124:0.40983429724797293403,(640595191:0.11424533693144069135,(641373662:0.19939949985117727538,(2506714334:0.10745599092949099929,(2778254048:0.02953084756220693274,643568314:0.03090851152190698253):0.08188049550535098087):0.02822520622029117340):0.02538328083045791189):0.16427918562333765351):0.45777610020716974493,(2588324973:0.49171468807393747813,648602150:0.50421844417842787145):0.16400749785683699233):0.33198702811222502440,((2583206443:0.13700325281607977912,2588170156:0.18371569108682783700):0.45218134023477191130,(((2656131087:0.68056927092400176793,((2515194785:0.01496529216851952282,2526265654:0.02833447380040967148):0.31857593979048443034,((2515942487:0.40761471342326666134,(2713239745:0.13231349318964233386,(2716925712:0.03546150138262926799,2758046497:0.03130894734961800485):0.08281517157078226166):0.16568655089283376713):0.06372665654669679158,(2524511384:0.03780951495446531474,2616664653:0.03769484571154296110):0.33564975582380313091):0.08775140786131779835):0.49091387069558556355):0.09350769430992783571,(2523441633:0.59317050642647661807,2576782628:0.46843193884226114188):0.14964229816487245595):0.10014783375565144974,2639032698:0.51175821253230036056):0.17966814703762915006):0.52285596186670757479):0.06796444209727969810,((2752546368:1.33297120298232862901,((2579752019:0.06222046949390943466,2789638616:0.14554617861211893715):0.68052592822660096239,(2861563392:0.78271971996193523413,(((((((2599846637:0.22654266367963718509,(2781349512:0.24692188041811483079,(2700913032:0.07212305643194392990,(639798796:0.12155607483070332564,2522992847:0.05829538915389915338):0.04281113465780795463):0.25150120039757556389):0.04274769267209918566):0.01627384535182281253,(((((2724939279:0.29827113830519630389,(2509574620:0.32248250610292134022,(2776201990:0.19666981437355027240,(2641943771:0.10772489305299935702,2790720938:0.06792937543471903872):0.05034577388773088524):0.06424033809012197338):0.11343865631905802882):0.07942260192585909317,2551959099:0.22336109918626470550):0.05193349453648635899,640628217:0.29747307005067374908):0.09378650445941510982,(2619775269:0.29472374155384994943,2634880516:0.07022623581829041950):0.31531742532341727747):0.11027839255449911615,((2770112589:0.16308102356363848862,(2742141304:0.01423410463747688121,2742342824:0.00826107187580758101):0.26399098628811945577):0.04906439224258328513,(2582514008:0.29619943051005076518,2817812223:0.17650486171551568737):0.06504825917690108816):0.09234036311748791692):0.05220602159296765937):0.09542533491028001857,(2617296077:0.13542280963105068903,637710995:0.05547806973729732527):0.15783903206411345477):0.06099605758663544791,((2722467476:0.21638253631011680755,((640092896:0.20334832844364766902,((2788914752:0.00298106238336785963,641168159:0.00893799015057895711):0.30860649606459628069,((2523632482:0.06944754139631656442,(2541191232:0.12948423660853944361,2833571184:0.09628175198082428166):0.02468524996754718065):0.15912961759367452719,(((2852763914:0.00756149124046986282,(643177064:0.04183398995165234224,(2515683643:0.01024827655401456400,2852769147:0.03077864191323873358):0.00563521489303419384):0.01034735977323423574):0.26875889992711027299,(((2823095969:0.00514534685455200237,639809892:0.02042672557506437087):0.03157857764186570992,(2703704940:0.05852304141197633286,2711611851:0.02520063648316355279):0.01723435673708779980):0.06263909972109345248,(2616427155:0.12143912022849373544,2525353024:0.06177616497403598528):0.05482413218542950967):0.33105747650359068635):0.05667271540695956872,(2820123991:0.22753317103282907907,(((2771476005:0.04711080533282061694,2824925548:0.02971969568805593945):0.13648122997870229534,(2648174665:0.02909174390425067064,(2788970292:0.05997298866532189271,2685995324:0.06858482917338006024):0.02565991405590808613):0.04058681347034288206):0.06522305281384618847,(2529235505:0.05563198374296012688,2820132696:0.07423306679479413361):0.11652402150676648140):0.05675399157060175698):0.00920224780882729874):0.04604772464109113672):0.05222002229409882651):0.03154327550310898759):0.04930456848903843475,(2709231047:0.14341161876102476169,((2718174951:0.02887299627507899924,(2713872030:0.00009886135107740041,648150235:0.02370228413645648555):0.02308385535647952333):0.10553676829658757697,(2709231202:0.08179877124596171556,(2789048404:0.08355765875340637194,2837058770:0.05874641485712025352):0.05174623285797197436):0.05966513363191205260):0.07707976184787183882):0.13519409940307575146):0.03697696566509811600):0.03432384715061289476,2595077183:0.50978869662818770969):0.05209392214563714207):0.12473610963286878295,2795585031:0.54355080333956418137):0.04794497403419662601,(2624311921:0.34852655764127798976,2624337108:0.27769374126257101443):0.31784617899011813336):0.10432657266352672598,(2595353116:0.56945765356253685852,((2586328370:0.31374453439744592886,(2754303172:0.05014093173322911601,(2815762552:0.00600701032642206485,(2793714375:0.01508717966168216656,2810349491:0.00606132194375592556):0.02241571802995204199):0.02783649052910533439):0.20314361712281456263):0.15073396438055888802,(((((2765659956:0.12013604679934654362,2765697870:0.07944074165634811002):0.12557602879921200834,(((((((2792688145:0.05382692894780364418,2619454118:0.02027962575566800291):0.01226285135586818210,(((649715709:0.02160351141597244284,(2633052947:0.00618997458241064922,2701869656:0.02164955890305733308):0.03089843438764697248):0.00000100000050002909,2839281644:0.03719444548272287515):0.01752511790106663428,2814445180:0.02709762927728397164):0.01066246459019147205):0.00728513625324711533,2858933308:0.02532691678205322913):0.01901846221632337575,((2697038514:0.04012179178730718859,((2654809917:0.02279143649911411287,2815068796:0.02649480949029699509):0.04792758118849303750,(2633350768:0.02791521024844150975,(2641264119:0.00570795699662425115,647465774:0.01240035607439595247):0.03253045156924695008):0.02129586501211726615):0.01397626860921337422):0.01462831345407185346,((2771936158:0.00000100000050002909,2834736681:0.02486301977534938895):0.02650503018863990465,(((2514497902:0.07669444679748482763,2644121841:0.02919319966871435426):0.03795266017866254921,2791364707:0.02229746866684626655):0.01268240547874025133,2516411010:0.01341600357081176517):0.01088940438520015833):0.00000100000050002909):0.02522908808602915970):0.03185292116133960766,((2858915932:0.02243072190682371056,(2531022163:0.03543078464466651450,(2555610880:0.00646155719178453328,2655282023:0.02593928529049668169):0.02123494850274802032):0.01265403361309381733):0.02586890888903688873,(2584241685:0.05877157322465044464,(((((2669114737:0.00298387664248396262,2857304755:0.01853684328801403006):0.02394176572492503000,2695697130:0.00282125730422291441):0.00597982663393441510,((2745745444:0.00595021016915161984,(2669059293:0.01789780837612818185,(2719382147:0.00592260561637950912,2745730866:0.00592945560049730567):0.00595131627612139041):0.00000100000050002909):0.02528804932359636146,2655657756:0.00590438474133509177):0.00000100000050002909):0.01163548999059546563,2745740159:0.00888696939431280614):0.00366020253689387310,2675344946:0.00805945728623388633):0.00868510861418825969):0.03218020366447937874):0.04815657530377016188):0.02302090364769534755,2791370907:0.08078749387495620660):0.05024107677772036984,(((2765695834:0.05710416526280723964,(2687103480:0.03096057381776047210,2855770528:0.05193744530549833371):0.03706191847304886322):0.12141918436971418926,(2522287686:0.25898005212659197527,(2691379050:0.09687614940473407432,2765721414:0.17076649748189531852):0.08026856963081288598):0.05351091851354346229):0.02124479922468915788,(2765662330:0.12882669914279779033,(2508616845:0.10422297657084050870,2765684457:0.05002747749061845634):0.02016547766746571574):0.04809743245865899519):0.02741522514913061898):0.01310408959587199169):0.02817843891515533356,(2730312170:0.07465111315988756657,(2765635282:0.06591590106635783486,(2765676244:0.02709395966948617909,((2765637125:0.02243004220457315082,2765710751:0.00000100000050002909):0.07919692359192745390,(2719159231:0.04247437073264131308,2722919360:0.02789303624558263361):0.01235973019194420118):0.02018024502061478362):0.01619823418244097091):0.01850733423329240651):0.14496538975510425695):0.03818107599798742369,((2580091984:0.02937029382819165285,(2725751869:0.01319770999753015761,2815016721:0.01258497216060205058):0.03668642752190331285):0.08075110760945419797,(2606015063:0.08202018845496372723,2606035171:0.01142607521647514592):0.13406780478976826343):0.11290498569342626023):0.05387785002710458043,(((2554444708:0.01488865577362008183,2648174629:0.00389665634722563504):0.08517775741530270173,(2551921987:0.13829606085004086946,(((2723150496:0.06320543387702902416,2514553172:0.06105822643135577765):0.05361756105799025257,2743580846:0.01832425834143223617):0.03389875912938505181,2579507788:0.02025076143923628183):0.04975944595546723942):0.02055249034695856569):0.07895431717456700971,(2722724205:0.16905531852977778717,(2824175065:0.12954417932566583693,((((((2648800784:0.00371541836939827137,(2563141660:0.01248944973437592261,2834645658:0.01503921839687428867):0.00542656667282692337):0.09966444046466904627,(((2555991859:0.00916300906581152090,2574401629:0.03493421247533411156):0.03186480096526032174,(((((((2858733813:0.01837131525155637213,2846720148:0.03021624321504640803):0.01011496906000295369,((2766778042:0.00916154090699621351,(2858718482:0.02827417752219363659,(2855616609:0.02822899841190460932,2846718119:0.00278670613737018328):0.00923563940552007100):0.00585418366384689998):0.00821741374692394090,2855641533:0.01986512568738663109):0.01363968018581084886):0.00290044454650479917,(2858762169:0.01931192948347460955,2846737930:0.01515698937205842665):0.01426754144146704512):0.01485213119440927446,((((2513952217:0.00862638091908726756,2855598170:0.02123469593585550208):0.01512176991626052076,2852376099:0.03594393258862202400):0.00000100000050002909,2688185520:0.03502763100950495589):0.01494327435504683166,2850563539:0.01040157046191121128):0.00713062984582214440):0.00519534570530688720,(2858743276:0.02735480830549826339,(2848617835:0.00785457127747198926,2848830158:0.01530140959846122348):0.00679461360074174424):0.00910426912573805702):0.01161902338574335655,(2824171402:0.01609109126745620483,2766798242:0.01199199253268997366):0.00908815377644222981):0.05710289198500599628,((650989448:0.03853510887988637751,2753474057:0.00000100000050002909):0.00619883323748471673,(((2630325131:0.09946783571729558848,2858674728:0.01576580853918115380):0.01455818915782519825,2815173320:0.02954572999238060105):0.01758085908341850898,2514028481:0.03787278847483753486):0.00887439586173828857):0.00959331458029805129):0.03164187889808148940):0.01133753435374784159,(2524479851:0.02740848289876262125,(2732716283:0.01498204634744564057,2846729107:0.03313336091677957645):0.00279765610844909642):0.03996728633293610000):0.04350281060215283740):0.01857739453044323849,2609846121:0.04464492181243744084):0.02176656279505895936,((((2552778451:0.03128821023024353637,(2531640564:0.00563217484228654194,(2590845401:0.01142234501678571559,2730430500:0.00326587184323081118):0.00436130663551856021):0.04023415464840027905):0.02287880251389226918,(2652628850:0.04971874014336747499,(2596462967:0.05212616657384865071,2640390528:0.04346721632349414416):0.01074878070302340109):0.01051954187784265478):0.01181727500295329421,2852379329:0.06283008696053665743):0.00383261927810598811,(2596453658:0.06563701524243077678,2802647667:0.03994194257448097779):0.04159552715414892993):0.01398056578313724985):0.01656533099973081860,2616176434:0.05836630465256265748):0.02237491374571584299,637693624:0.09606542605276892355):0.03442659154262463217):0.10064860932147458306):0.05952701337990762981):0.04432027268095854039):0.08855757415969420232):0.22428417530969907423):0.05703833838388416844):0.05513720795708260125):0.09896455047502862590):0.06834340049814950635):0.21035985070144636033,((((((((((2812030448:0.48223446639160888472,((2638049244:0.14359368255572543815,2824384643:0.21931582772298144346):0.29556060344471718482,((2833391683:0.38298168872214255476,((2703217308:0.08417232923099356168,2731862217:0.09204140246093192590):0.05699617206436352612,(2814109399:0.12768894065288652340,((2502302855:0.00675266614637976079,2678736100:0.02428605849483715662):0.13201345430027194849,(2711899776:0.18034459595705706891,(2811499207:0.00317640278218020477,((2742814531:0.00504707875941866162,639945257:0.02823159948609940684):0.00113011311200225673,(2742397273:0.00617215686387436076,(2827792343:0.00599029451390564825,2719168714:0.00600633563121266874):0.00284611541062768742):0.02253094638555241253):0.00293064487039762598):0.10456358560826929660):0.04493602662887331151):0.02090463013026530939):0.04073948941549220687):0.11836161793544967835):0.09818875840315403891,(2756645506:0.31803807201110034786,((2545813759:0.16430162238413731357,(((2793284408:0.02680824106948391169,(2864997064:0.06207350557230614102,2811744288:0.03137341698365980758):0.02518078748220428306):0.13297941064249843568,((2728719712:0.01316300904991064141,(2855532496:0.01539058622682114817,643652630:0.00301428863747128231):0.01488721542480523144):0.08033030747402948590,(2738991960:0.08511500239525650324,2829950280:0.04123933276094957773):0.01796092990636967424):0.06820940843932590814):0.21052730124068413931,2738944592:0.34560992437168941427):0.05026617422191098639):0.05137047167750591337,(((2510841584:0.09876518782105198069,(2649020787:0.08521855714162764051,(2770366023:0.04415843626999002569,((2646740069:0.00339936551460965838,(2718927707:0.01531349200242715196,(2516408280:0.01132036069751758169,2708816477:0.00874703704675616062):0.00509744195270970136):0.00312654915694763735):0.03968562637358990369,(2644657573:0.07932674632538261328,(2861362686:0.02864488468271217739,(2819243918:0.04349139669322555496,2739013199:0.01848299718514850171):0.00271421346132214372):0.02267295466961849471):0.01360857349526418437):0.02843861994340280905):0.04302000490961377377):0.09547597140439792462):0.16530414454889558185,2717839640:0.15530614309341989054):0.04496900581934617364,(2738925332:0.01203198483256664141,2776914685:0.02813518315877244769):0.09099156416201961695):0.03152387558658116540):0.11679727107571252764):0.05471037852052593881):0.06931124537228536275):0.08427883407624749135):0.14565701248250578770,(((2817800702:0.14153614310590031944,(2791868587:0.15898485627131000997,2817770689:0.10110999116764005090):0.04305424902606345278):0.27177439362932548361,((2688632168:0.41681487920767756883,(2833736022:0.09534236172219376360,2836875155:0.05379714806910221303):0.07011709287202283480):0.20412969466503297356,(((2789676554:0.22247322019681203820,(2746670862:0.15019423198460921109,2831519709:0.18896181651762788967):0.07545496139201389452):0.02697976319232450737,(2609137434:0.20286687360744187769,2756774651:0.17780432277686886167):0.14683130865154470079):0.15047190015450068179,2646752122:0.32264656948848208229):0.03388301151840308195):0.05357719496324833686):0.09307954849159610911,((2828514079:0.10676126227757826159,2832338741:0.08996172802984035710):0.25662416298634960210,(2694869403:0.01234336727340753365,2817725867:0.00023786323964708548):0.51793792688304063354):0.05191185580813191536):0.15727045157969818390):0.28043802369343134862,((((((2806490513:0.09867314148958079845,2876817490:0.13974512478745540478):0.20561930642195211383,(2840765385:0.31817592489083440510,(2586778401:0.13865511751113190897,2617384444:0.17806237019555554157):0.17848051773810102993):0.18187714528008264159):0.23127505160967179454,(2617384403:0.36721874394673786890,2841981432:0.17858760187312808232):0.63265506820009775879):0.12099660393999560337,(2596930137:0.74048180967266574726,2827996825:0.63527872966110399133):0.11768711133537601565):0.06487703974354908087,2840767035:0.70913979398972037949):0.23799326963814251834,(((((2821448590:0.06332158564741825757,(2523927218:0.05429069870924430746,2639390398:0.02815294413477435753):0.02384349968588835023):0.32869882661777910515,2778698464:0.79625005151399685932):0.07094657183103669773,((2799498608:0.08532465308471079424,2852387963:0.02476023794013306259):0.41029864425783735271,((2512531038:0.24415274136299297547,2672877257:0.20509620258805094650):0.37195600816659352139,(2513930249:0.33595926232349626606,((2724074190:0.03951991624168242623,(2799316756:0.03418217725799478635,(2515611170:0.01175003669603563901,2792624412:0.01519388875775683038):0.02187199238885598196):0.04913083861704724969):0.05351922826911461456,((2848982341:0.22088328051446398659,2670174434:0.26226458667248792045):0.05748613459022072769,2512963108:0.14501370988678860541):0.02745971307975499445):0.12108171255254628063):0.39352596735462513911):0.05389313955710760273):0.15170567277277535734):0.07406548398192802640,(((2508726046:0.62906158208733764514,648040425:0.59509562678618466158):0.17894145913505571377,(((2806833175:0.38487213838700745638,(2523406645:0.29436328914947285096,641431519:0.26646484170650375223):0.11173402916769679949):0.23050918983377435834,(2693430412:0.42847437850748348875,2811889581:0.50117556492879322683):0.26522689092571299918):0.09221493025884697214,(((2523340557:0.25832030559825713834,2582767783:0.33842626574975598341):0.29786198124138374421,(2790825616:0.32806999038952133763,(2553243726:0.24623241151406174976,2686816036:0.28632640609931736542):0.27581235756706468099):0.09933307861862115951):0.35256713590489807686,(((2710121817:0.10006931233612621768,2790825624:0.10110053984331268673):0.29473335145852597172,(2553243718:0.19295786586092639192,2686816044:0.29626135826237598447):0.17048730371796907979):0.11464591075757295247,(2523340549:0.43613149043189081144,2582767791:0.43738484910613634193):0.20933294334202026676):0.28199464999109530305):0.10540616146886644389):0.07091490446963279182):0.04582879884668749487,(2821446715:0.09236176179541524811,(2523931057:0.06115525761063656668,2639391634:0.10340369324997114586):0.03272790776398087215):0.41810592959149228687):0.05380707300113089092):0.04905201848761135686,(((2779011645:0.12704592033505637816,2805288041:0.14030299359249578939):0.63913081864297627277,(2751124860:0.77574551575535144465,(2520606854:0.47664224787839121200,((2756610294:0.48552182808463895114,(2681878626:0.32731546815373913084,((2574116064:0.00573640581525661913,640554847:0.02420665711365957429):0.21898162321865627389,(2534529240:0.02725064289438044324,2558109411:0.03424111790320827353):0.35095263262502968127):0.15082765340613418781):0.07803999713213821687):0.15777859838299185258,((((2718688702:0.01133084554676720181,2720428270:0.04836736751357972874):0.00386938284220553685,((2559128940:0.00572437173419812050,(2718913546:0.00579324828481973114,638128901:0.01129655177400380045):0.00286408332077630300):0.00000100000050002909,2559151889:0.00858766832023790012):0.00800206226478336093):0.48709012168732623849,((2510788351:0.00283021024122417225,(2571818899:0.01501312865475304056,2812750795:0.00292669560424379605):0.00604861150223433199):0.32952497210468556510,(2684795941:0.05417588694475845151,2774991396:0.05175910332192336372):0.19460645089507722094):0.30332793201843161190):0.09148230368256794753,((2820143640:0.28678109532369272516,(2685832160:0.02186734675874740103,2831741490:0.03736365343092693664):0.18225216934349411368):0.11589382941098655411,(2735791123:0.34151357581883384773,(((2776316490:0.02462890399139091441,(2718863217:0.02133373322866445251,2540895643:0.01204225030227601585):0.01309660481157839777):0.35385223473483434775,((2566017560:0.06967214107059058192,2574448011:0.10392812530980735652):0.04573507242832784703,(2585872690:0.14031137778428856566,2828366651:0.07525985316827597804):0.05415676765733185710):0.19987054266925072255):0.08973942240103863210,(((2514358986:0.08451385259530880267,2839979612:0.09433510609399738123):0.04164418781591314872,((2792252357:0.09060290420313621418,2834366437:0.21560285668572762297):0.00866715532547070525,(2792266265:0.07984702548830145685,2514526141:0.15270817564539823641):0.05268901289988602021):0.04683271924409715403):0.12262318608336265913,(((2840044200:0.15243917695337194651,(2836992706:0.21526158553149249419,((2596824275:0.09305279281544159842,(2571042614:0.02157803438650909497,2641535378:0.03001018681013915140):0.05245148375089117576):0.08277978334638939895,(2526044950:0.21308037930392900727,2829851854:0.18026585711639200871):0.15999322585731298729):0.05382108970847050006):0.02906475500147395058):0.02794626038532334322,(2576845208:0.08420394988042660678,(2619793383:0.11922683476183487672,2828371466:0.09969596888202904295):0.08462386406940902717):0.14581406772364521873):0.03783833639843714458,(2603595803:0.12708100930783919336,2848493894:0.16839218829910587716):0.12257163566886188077):0.06673600706424318019):0.08725584400334586432):0.03143202909251183175):0.06519043830926145311):0.10350712423678139207):0.03205036870987789527):0.10645362183752987706):0.23767204792997259633):0.03850819858474603674):0.06196065158582240301,(((2517865496:0.47188666990698946435,((2624299439:0.26677599337882301755,2752253270:0.28324173640832045473):0.25966933388286922435,((((2773017383:0.07945517536279338155,(2713803241:0.00000100000050002909,2724704268:0.00609649818661486299):0.19377530020291236501):0.02154894132272767299,((2753203384:0.08081726487008476789,637914976:0.08557927298619770473):0.08711492959181404983,2582878878:0.18292393847912824523):0.01962461590876932518):0.15660291805056211767,((2839526116:0.01419966765083493371,2839535076:0.01039870974816316414):0.13731253578757765532,(2778266054:0.13844241706376342327,650938224:0.15624802285826092096):0.12906478266249432618):0.09678887761465471140):0.23439105054241837767,((2686889647:0.05274388580184525416,((2656623832:0.03081844775615838819,2840577255:0.03841744364116598393):0.10601673663647612211,((2563938382:0.01081694226784231383,((2638386724:0.00669437290097891873,2815337184:0.03052883921784896315):0.02270341033801426961,2628841298:0.03484947258829543953):0.02862565237945647115):0.03009889896842515150,(2807187925:0.04844864954505488652,((2558523552:0.00547589835752589071,2569892458:0.00984083784633808974):0.00611949337383547662,(2837110323:0.00000100000050002909,2558648377:0.02846924740079108743):0.01036382517433369170):0.05568456115828867431):0.03986710037968765885):0.02590627934675589217):0.05967267002801602410):0.22603810457000952927,((((2856312439:0.14548002659413636350,(((((2784461185:0.06610329318364246975,((2698504161:0.00805518853432200636,2755585414:0.03762029363168718082):0.07829665746349659394,(((2517023948:0.01499073738905258926,(2852825030:0.00589464035544123074,2852814224:0.00591655476250772024):0.00298150659801769361):0.00590186738010968406,(2773953637:0.00294484682615514569,(2773969402:0.00000100000050002909,2781190891:0.00919132579560265513):0.01185718556476361533):0.00000100000050002909):0.07433156447849202653,(2695457271:0.07746180709870732761,2857685459:0.00577851960196379931):0.01463060376406115186):0.02270969674301024852):0.10192562334931057344):0.01608902486881079799,((((((2857684161:0.02405318661949611483,((2687596963:0.03954005367502201607,((2671595122:0.00830932631872704705,2843952795:0.03689291567006629247):0.01770926505023764225,((2637955786:0.00304019002739094185,(2682192263:0.00567702820711580691,2706159550:0.01536766959072466063):0.02198408763122528323):0.00665942268805511887,2774281314:0.04138659818371610843):0.00802814115145700051):0.00492935617826405648):0.00000100000050002909,(2713549927:0.00581927003585501045,2698054250:0.03696583404197797962):0.00902992801667141555):0.00740455043465502831):0.00533974493606678095,((((2598516643:0.01811464978305482240,2508679863:0.01217218947709912055):0.00607455494460841603,(2546960862:0.00297125989936728460,2775520921:0.03096916634504969651):0.00297333734425917883):0.01201398006052879948,(2710180197:0.02168931196335194961,(2710238751:0.02391283439184339540,(2844731479:0.00903265635432130842,2583098088:0.00606865577551570726):0.00297848113166548434):0.00294102233590760745):0.04366673929264234394):0.00603137324027328871,((((642617009:0.00732864395362755119,2710201447:0.00555609966988045070):0.00663375343519187304,((2773970917:0.01191311422320152219,(2774366685:0.00904487232808353671,2710213515:0.00897156642593609395):0.00594224061930185687):0.00000100000050002909,2773576979:0.01840030022871100290):0.01179744814096342180):0.00558071777265939459,2774055867:0.01738302542358997546):0.01194477425843800886,2746091181:0.04018210713057496219):0.00298531993014606624):0.00901163951934448940):0.00588899917325620432,((2709065759:0.02849335635056017904,(2778172323:0.00858089385134696084,(643180097:0.02351687588058187089,((2515684565:0.01529853064610996009,((2694820230:0.00916548299689183901,2852794978:0.00609332927655728551):0.00306208697466320290,(2852828145:0.00607513663674549755,2517025927:0.00604521188277844755):0.00000100000050002909):0.00299545871307008290):0.01787583774168831005,2719643980:0.00985704905249420137):0.01210737023529271338):0.01608963693816218080):0.04411101755367280441):0.04510738182888184705,(((2753565412:0.05605003546023781813,(2690674351:0.03304718729574748770,2756485229:0.03015647513438450208):0.04428643970238388405):0.00681000584188730471,2600831932:0.04340904985954819467):0.00727362138158978329,2773951483:0.03608876265769267455):0.01010092183192998726):0.00945613678533362839):0.00403586424399031158,2656934700:0.04603272309808173479):0.02382102805005926333,(2695455562:0.02295863148324146438,(2654003826:0.02715169591936531998,(2698505311:0.00985787727359417783,2755587743:0.03030000668813337059):0.02278999370825763107):0.00873966202574178938):0.02344561009059624793):0.01141414312439865270,2856295905:0.05798172909537428754):0.03123456809051469371):0.01453750317811714106,(((2643279607:0.00826322998961954124,(2657097393:0.00914604023934721504,2563061138:0.00297907932798806155):0.00983765437362146139):0.02120890872863668078,((2656923599:0.02067716551023809218,2792835289:0.01283152028726023373):0.02687703718928356050,(642595549:0.05337391017101461577,2514053993:0.00692842372131125071):0.01086831889424572095):0.01101449943224733219):0.06064537824127854554,(2710218812:0.03015286438703717112,2721715571:0.02105247731420809704):0.12055313212766455289):0.01818114538397383809):0.01970903942473850243,2671602243:0.08578197960401461042):0.01618117807485132745,2860492811:0.14850827275434413943):0.03453277177564549605):0.03160930799179879208,((2553405779:0.01615159725779162156,(2600814701:0.00898553488276416200,2856287818:0.01472985608289166873):0.00216931424597161665):0.06858343382114344411,(((2754520805:0.00754767335389669360,2766164593:0.05642236232462061879):0.08204274823164414698,(2553817610:0.01538123061146624664,2754782498:0.04870198130286659821):0.06834490905393270088):0.14056581116803099074,((2758087780:0.05986824530771101688,2766742335:0.06156710692380199662):0.06140943763313114895,((2583266440:0.04797371510290049379,2583270624:0.06488905686744503298):0.03036215301983391512,(2580957635:0.02181446507485825664,(((2513551857:0.00886780662976210943,((2501083749:0.01860181996919186426,(2756481410:0.01203777908380326833,(2772851922:0.03073506260414976543,(2756496665:0.01592553885498146013,2516017769:0.00381016169713380712):0.00263164534574115289):0.01637201068447895203):0.00306144406156081631):0.00462503880355324970,2501073274:0.01515063781388434859):0.00150206993738233687):0.01166283832196048607,2676344320:0.02141146537057730254):0.03991201137507074947,(2656182493:0.05927152397916444354,(2845634774:0.03477052043735569253,(2580607231:0.01740056936352094019,2710164307:0.01758535060631783928):0.00732132840039875169):0.02235774598984072159):0.01440242391391642965):0.01627450575283663145):0.03295290804293316000):0.02648662238547407066):0.05492727998321760702):0.02732210809791442083):0.04463617154026991440):0.06610389013791742596,((((2755420629:0.25343691379119342999,((2509120275:0.03404094294922123398,2682437388:0.04291993808555277790):0.03239606926920240298,((2689001052:0.03547719710008279126,2645518209:0.03747976839725665477):0.01219448300506378868,2715155712:0.03703394452325024788):0.00626967102940137640):0.02792482367367243520):0.05418316118048919355,(2611863371:0.03005369595946098468,2715168041:0.03358000976241054536):0.01651368685846525339):0.01890483911230510933,(2628521231:0.00079925317327101243,2755412071:0.01113243449093284133):0.03798553554743867161):0.13900839484842114624,(2639502190:0.09252829723477001833,(((2637904194:0.02911185786850874896,2637136848:0.39725083343960027049):0.04313615563638344141,((2726905989:0.03334838789209935983,(2598060209:0.02445949073004505259,2726936306:0.03574318069885978194):0.01748536280941889731):0.01188841310339072872,((((2726912876:0.03100528946427974150,2715149515:0.03112534324002310532):0.01422841842219547265,2715178539:0.02420930705065961475):0.00000100000050002909,(2511784305:0.01867379080931572816,(2726919692:0.01635648818993997930,2726957214:0.03309073888664521013):0.01931022448560826971):0.03030331901874251319):0.00866448851370513196,((2726939209:0.03150954938320308513,(2637345043:0.02481100657248075728,2715162661:0.00947690556055421490):0.00920125771700089357):0.00879834593059721469,((2715138252:0.01944028229375716760,(2579671186:0.01858844337300189289,(2793759301:0.02840151145910946653,((2726873687:0.06971201619065393873,2612027000:0.14413346381765290705):0.07603128468040612487,2746301518:0.01629304256119159383):0.01597804774463707639):0.00000100000050002909):0.01629275005065233817):0.01273834538388000578,2595219551:0.05253737903037433710):0.00367704019520238281):0.00703200171672030763):0.00509913423095574407):0.01815876859788177755):0.16820703389361171820,(2758127351:0.02936841845012092347,(2713636756:0.02734856777198131639,2726894589:0.01703976733492578929):0.00361037711913284737):0.14229839161839308304):0.02414721587346119192):0.03164511609406852471):0.07709860983237175336):0.04697874389334514428,((2715166744:0.17657980758045724312,(2513958159:0.12323690600719872101,(2515688705:0.02768344988915024535,2805949797:0.02366556897045951971):0.07080366156131949473):0.05030038188099583002):0.09317281019227467709,2671594126:0.38038702065126689389):0.07932873322777686531):0.14961109009498474443):0.20462507178673294828):0.11606854378652468884):0.04810518341996813940):0.05273556215126247448,((2516946906:0.72944150049139688807,(((((2831640355:0.25404194037261174088,((2644243880:0.11488094862876165048,2807412800:0.08129328122268093815):0.11309589835643363287,((2824502221:0.28209322877872727853,2771515208:0.24161268877612349093):0.04522300506106664147,2587757236:0.14864185620015368805):0.03929555952340513247):0.04883799303265281416):0.03610671826799592005,(2849372193:0.27150845430068437647,(2503166739:0.11764018936666954807,2860302506:0.19580929468674743155):0.20728873694468472055):0.11602469317800497006):0.05627109845187985154,2649465561:0.17343302646796529554):0.21877722986828213037,(2687033170:0.39682316587872706881,(2855789900:0.28575184333340564180,(2757588317:0.46213391637716511040,(((2634833878:0.07901392043188067149,(((2713803240:0.01383289303639073480,(2716918796:0.04178294771183289208,2724704269:0.00340668253184821333):0.00668645248953953983):0.27129432913835060948,(((2757591543:0.21428319374568427502,2522888809:0.13787355948735369182):0.07195056585048539843,(2714751024:0.19984621627033033464,(643656227:0.13838377110922436830,(2732441928:0.09026061931784382097,2843637501:0.16035183502283137380):0.02575264363991520283):0.07155289921676005749):0.04547119341006179011):0.02046991550440033225,((((((2841508994:0.02185411818307150117,2528370605:0.01544661570480169825):0.00309867570938536117,(2643551705:0.00498975862108799913,644796648:0.02180117987607298885):0.02065380268140065007):0.00818074544845938736,(2518271319:0.00855920948154350811,(2732573093:0.02930052618611440896,2816468707:0.02786275020228873300):0.01759469602165223551):0.00609874124868090180):0.14052178378830196270,(2688194209:0.10518245734002362735,(2609225528:0.10158098078491123450,(2599692503:0.01583335976848511406,2831275129:0.02838109763504431324):0.12440278322759143470):0.04088670322380798250):0.05422085233911277252):0.05821399850226102735,(2810121080:0.06760818684758040931,(2776674753:0.02680233398143760590,2839307093:0.04962865171921760493):0.03425653284501259388):0.05391137342284943457):0.08216740386688542452,(2709365626:0.00885405478907003336,2732724909:0.00888619602861209085):0.11543504506565005485):0.03790692233138370781):0.01229609606579907914):0.02512372474326684049,((((2855764111:0.03366191397880067410,(2514528147:0.01325272240557877172,(((2714350177:0.01220674010731574201,(2710370110:0.01226510311322332770,2757622490:0.00925583252770284873):0.00304468974555020680):0.01059454625768091116,2709942436:0.02516527442165480966):0.00469761928049674139,((((2834742434:0.00544474491068885902,(2639752545:0.00692062310931017711,2695474779:0.01153024136230454584):0.00614184397223199643):0.00384343922599365232,(2634950240:0.01541638994238535114,(2757500641:0.01540850756133915755,2755875396:0.00843763838216299647):0.00729237654561226602):0.00000100000050002909):0.00931830292825390309,(2644293163:0.01577385871067270989,(2643866342:0.00297671027426582189,((2643994330:0.01254841493183407770,2760283889:0.00000100000050002909):0.00965821125276197616,(2520054313:0.01244302041189746834,2721806612:0.00621214115536078242):0.00000100000050002909):0.02091670180480199176):0.01069200739627525210):0.00336258887036148613):0.00418871274638863908,2755214347:0.06177835639941184342):0.01640246439589167216):0.01098998150903801076):0.00620279468649073858):0.01283018811521572343,(645556674:0.05904232638278111844,((2527246016:0.01738340300624651238,2677164716:0.02707363415651992816):0.05347746943971129485,(2809601616:0.01215947512064984373,2809605360:0.02846202821158320961):0.01888106990228045901):0.01597505244529811436):0.02340406056670512810):0.01209256509231802605,(2630363919:0.01419150704210997253,(2619778840:0.02057600192448681004,(2720045765:0.01293832948225297902,(2864940817:0.05001741362858890677,((2644057399:0.01261314283434285775,2849359005:0.01238979705147785944):0.00768133589855006776,((2739241669:0.00801593282388066673,2816471027:0.00439145342462293926):0.02073504916515239369,2757829602:0.02800284058220869551):0.01021308694834790164):0.01009196714232959112):0.03816901390888324808):0.02766829501008196898):0.02047715657889536897):0.01097401096872567712):0.02755473210293230349,(639850723:0.12860064562395345789,2547301717:0.08349557464982695909):0.03351002902966362246):0.08410002115907960762):0.01856821556027092590):0.05906404918094187995,2758534370:0.17152791600348651913):0.05321635699462587410,(2682284856:0.36781171970633091961,2638773438:0.21060338042582066320):0.03596533016849095404):0.03780270134663415299):0.05630459027671221722):0.10153215837083917616):0.08211370701328150890):0.19882204820591523053,(2539416473:0.33551676562192855879,((2644026786:0.18749451614148959777,((2771777413:0.26452953086971592311,2836682471:0.19116795702546032776):0.08807487199582837711,2771776010:0.19919255498481802658):0.05894463395251867827):0.05413333426137277582,2861622956:0.35202946395725964734):0.04018816804356922096):0.19244528532646887342):0.04957772437360598999):0.04956451638153057393,((((2792443676:0.06663969473056716164,(2609553312:0.11911788190297324663,((2849253139:0.07962738908714388220,2849265840:0.02982109953131563754):0.04553282235520636489,(2839983129:0.09388030045426505599,2849259227:0.06084144555301906898):0.02505991272498609562):0.02605473496453523247):0.03897474484593618782):0.01734555897215020112,2792430444:0.06251334470157458856):0.33040931051734928614,(2744818290:0.15995797668197153651,(((2846035898:0.02254552930701147692,((2846042298:0.04092504809542343858,(((2628330168:0.03804310339180490275,2846012822:0.00000100000050002909):0.01732765964412244161,((2633942694:0.00293409469507697898,2636609844:0.01239378023227380443):0.00559773067853863108,((2651549676:0.00613271715014522805,(637452640:0.02505372931812685153,(2846024075:0.00926829490413396719,2846922925:0.00622162187542467902):0.00310382955414253633):0.00304014745949140758):0.00000100000050002909,(2846917614:0.03564768046340740376,2843697560:0.00000100000050002909):0.00610814754993751867):0.01162241221973599539):0.01942294824563366509):0.02750256958560846551,((2840599349:0.01227367608078643035,2848856949:0.01554315201827562859):0.02272936060523018942,((2579021986:0.01156926575818144343,2848470617:0.00714524631227631078):0.03490400131557497287,2776460785:0.04817788597896818792):0.02066760189311402443):0.01779581194839550962):0.02371861750360123103):0.00783407387640820685,2629457406:0.01410019473384175465):0.02388816253226790434):0.02529340270589385681,(2714092667:0.03255942828543339357,(2714098146:0.00650471846526255899,2714102369:0.01188897253688849659):0.01582545737476849512):0.02072567143485480601):0.11756829303214397231,(((2836907642:0.02532052424713067060,(2771780304:0.01199980868579553564,2832403471:0.00605532612663188530):0.01597069578190384725):0.17954163179761653546,(2524300859:0.02305751825846165046,2775337566:0.01123024000225837475):0.20229473709890982702):0.03769889358708748001,(2771975969:0.21740502066251163327,(2655300841:0.02469048624398184968,(2864861386:0.01640893285061147816,(2547373438:0.02198540009712275298,2848515091:0.00299635824771864612):0.01234804139774590102):0.02961912625671819441):0.15224948712692232267):0.01814398896615728243):0.04885476067602399775):0.11895142234056672870):0.16832567421580510447):0.12145483777798904423,(2566020143:0.59951466720183566039,((((2551283847:0.01322681286896109677,(647664090:0.02692378614956151758,2689259183:0.01000721372046806806):0.00000100000050002909):0.06565477495675278719,(2548758371:0.04029355680072565365,(2545850917:0.09528049199142975267,2847532737:0.01969446787450792810):0.03401972319556863245):0.05532183286321296078):0.41406239538778349951,((2678971791:0.11231111467298381112,(2616382573:0.03194445369449684657,2841791387:0.07113609841861606720):0.07358310892384056778):0.03259676895902862553,(2689487286:0.13039248204426168165,(2643977966:0.02639568491761247124,(2630480003:0.00666584777933049242,(2813041306:0.01001722270910094387,2686839445:0.01231012453282223640):0.01860430699453277312):0.01760874643912707649):0.14439959513971917238):0.06314822970540376335):0.39395353479523342877):0.14317401178481042878,(2788651192:0.24411074098217550032,(2553229539:0.08515530974782953288,2640842176:0.15906839210045578548):0.18158317584333455441):0.26896017227575719222):0.08946898445920911658):0.08096123957669405791):0.16877353231780464760):0.05760689938312851810):0.05763528710130875338,(((((((2503787073:0.15780123222653968940,2653205829:0.11194979977591901221):0.08306432310998622393,(2776115615:0.17967388535639913782,(2540824385:0.26640191774850452422,649851968:0.16981525709168865390):0.04164517264085357967):0.04943481167733620313):0.48321172065693013264,((2574159577:0.28620410836717607994,2731395427:0.06417665157219536176):0.64187145928495392688,(2756643320:0.69927360689023554396,(2786846864:0.51836088604864327678,((2839447425:0.57562077804654532276,(2687452096:0.32992557055993687598,(2596930199:0.31835034296453185165,2840767012:0.25224262231721822358):0.08961606891171193523):0.10086970334806930061):0.06485659580710159688,((2687382313:0.40758885034798364444,((2756644554:0.40246247892824760228,2617384422:0.42896967511977485144):0.06420357931508589855,((2596932710:0.11263493834145135719,((2840765311:0.19495339781322540418,637080242:0.05267330019078365899):0.10551362049855685099,((2840764328:0.06827190595729001887,(2513936243:0.03054623751366432674,637080347:0.04724524745509860874):0.04016544614930049606):0.04732076647064535624,2599053841:0.32118894132280667586):0.03388579268874083311):0.02787649354943331007):0.05200700488450512443,2733952246:0.35386751366973268063):0.04558328793939402795):0.07520023773489364904):0.02785867548385713086,(2585244769:0.32168799594723757052,(2644169133:0.02086920906818311508,2758647436:0.02265700491537528047):0.26403339969475358995):0.07178025497651066567):0.06767212106929436366):0.15999447881890860312):0.13925170022278060555):0.13063852132228953584):0.03686478148420133105):0.04607714433901467094,((2598072898:0.42993320817822372470,(2684583685:0.48874037565411543316,(2689769689:0.35660431577215895294,(2528591222:0.15294779242413156228,(2689773749:0.04351565072464978756,(2753013632:0.06462949009543995926,2587790010:0.05220493246542005222):0.03138495197034330692):0.07261294778184378129):0.13242752522305925589):0.11097461642672445947):0.08188282786743195096):0.10933068820435400126,(2778698467:0.70989883966232325552,((645000065:0.08599263991354655357,(2676911879:0.00585237463523031846,2875780506:0.01544919692436884373):0.04562039664288033980):0.38512996218071376964,(2820042614:0.09601751497985913653,((2820066387:0.07991911802996012892,2820123383:0.10373926505149820565):0.04577305788508758549,2820069268:0.16511905880762098309):0.02500964197814986578):0.44118530892015489497):0.11712748599064713717):0.07149568144790209578):0.06967643442723299441):0.04975043682768856557,(((2789963871:0.11329810163932779732,2791377215:0.23010928231581775916):0.10861044912956323294,(((2806193041:0.40051627688314628273,2806193040:0.36242865548146585564):0.27580275919175495369,(2514481758:0.01330040420355632289,2562183379:0.00163908383474613284):0.18875196413469930157):0.04656921529677898047,(2772462990:0.01791218149364400339,643138474:0.00000100000050002909):0.23391109999543238662):0.04469417095809689183):0.18840056153923936955,((2523307381:0.25381309054171108386,(2791374518:0.03865279765066671064,2834734553:0.04655244061482646106):0.26226119076240073102):0.26277771415384137965,(2583134652:0.67138514756837064379,(2524272618:0.14567948846181671962,(2676911873:0.07082708939019612127,645000058:0.11920747208702964226):0.05441473861638348314):0.36605991777195590053):0.10951163057719746907):0.06505815948190091236):0.23265792886403327544):0.04274267166005763646,((2831933200:0.42340933976838412978,(2592454247:0.44602811528227354065,(2638049245:0.17171177271009968601,(2765468260:0.02746058624817657515,2824384642:0.01493138970736717676):0.20523693804314543931):0.29654278431902209023):0.05294881513850600852):0.06433560847451454123,(2599543261:0.76054142859133533339,(((2676291311:0.27533467602425198972,((2520462198:0.02226255889266868723,2828313559:0.00909219921961028354):0.36938055943309155982,(2520175155:0.10631455055949608213,2671054005:0.12758234968343420968):0.12490590728973186008):0.02607706540410815663):0.10022715295782395895,(2752636211:0.46529839966920422123,(2838113427:0.13281681574327494633,(2861715078:0.19022368604254352720,2676304684:0.11356819228597019034):0.04858714295306858916):0.18440083196799306187):0.03416350719637573780):0.05957763596062182893,637825126:0.56963095625474846617):0.05886281788946431948):0.04724397861582566721):0.04865322944080912454):0.08193251595408010401,(((2838108174:0.49934442906347364932,2523102693:0.42571013324265782884):0.10316652904945507185,(2517134805:0.60815785048349502162,(2634091975:0.51230612339171399672,(((AG-359-L07_NODE_7:0.01285425963776327431,AG-891-P23_NODE_8:0.01050062828198911405):0.47137071050203627198,(AG-891-K05_NODE_6:0.02470995857381538818,(AG-895-O08_NODE_2:0.00909387098143725481,AG-908-B02_NODE_1:0.00577683454480092638):0.01874367891086235749):0.30807658051328312698):0.81112144254869800175,((2778628554:0.07557234578081011012,2789874503:0.06780512919685698081):0.61616960520751073993,(((2624303082:0.15356377992889211348,2624357418:0.18701113205782804449):0.22511797186921353453,((2861308783:0.04845924336563658258,(((2798973536:0.02361041586440256954,2841919974:0.04026615313583815914):0.03512584280308806567,(2844097410:0.03142889654648221148,((2635100309:0.00603473434694948296,2852441343:0.00602013896098420754):0.01402411180851177372,((2677137598:0.00670822464570421020,2757813830:0.00833014892269241455):0.00605268901773767503,(2851248864:0.01587574574506740374,(2644742984:0.00588680106758214961,2851185797:0.00916793494422702727):0.01144315460056844619):0.00914602441821459403):0.00557272521522766268):0.01721467754146249404):0.04478366567851943536):0.00994194712414691456,(((2688306572:0.08043551514978328210,(((((2758625474:0.03381171991483890304,(2708850806:0.04676313330603096979,(2714726836:0.02520676553348102922,((2799270272:0.00614975585140831692,2819721607:0.00609660740545031176):0.01511333459722963637,(2582560623:0.00000100000050002909,(2676845635:0.00822234090004192453,(2782308766:0.00815130268534710462,2644737790:0.01323650844001023931):0.00602754696512874857):0.01330628017257152497):0.01047418959146277986):0.03365864784134824095):0.03693794247936109387):0.02743822080604702701):0.03300972296766739589,2644730163:0.15468022499161382388):0.01967864427802658300,2611935510:0.06554298660222482309):0.01536056557342884571,2622854520:0.07542512017336616692):0.00775706963544846567,(2609582080:0.01871398230516456429,2741053272:0.01995140848445554546):0.04264308978814336515):0.01359949698876813592):0.01691520758132244659,((2845810134:0.01470286803164018441,(2619785327:0.00407178944368857126,2718701650:0.01536042116721680027):0.00540118318191030837):0.04522404990479032133,((2755619655:0.03105673684644592869,(2655428319:0.04390552109505550804,2687376739:0.01026186417589440396):0.02260923638811917005):0.02518649711037648092,2638412278:0.04067562767204919993):0.01106330526719504284):0.05573647926573949835):0.01892123703997444437,2645708187:0.07354345320943077302):0.02474829357921577710):0.02583410204524396944):0.18670790711734350231,2828010096:0.56074832699492505039):0.11930382812725943975):0.11868170334231718799,((2690557324:0.41980961556914730970,((2562817252:0.11982847507079720517,((2597247310:0.01045180097186843363,(2799086130:0.02728446552672824169,2517473686:0.01774693064176618984):0.01404220704518825864):0.07162431464306401319,(2827998049:0.08385965261247184388,648043348:0.06867534251109030929):0.03765923841613610934):0.11360145792600344350):0.09993914761882598252,(((2597296412:0.02957400568396772317,640879260:0.05186069160858911703):0.11517503412026024179,(2823909208:0.01475189369689792335,(2823752140:0.04502581079414536697,(2829742547:0.00923100279005120011,(2517229671:0.00617463490506230551,2574523520:0.00623039988656879339):0.00302481919622001917):0.02242879523687212398):0.01453977491039434855):0.07440234006759016694):0.18654337300743520367,(2785485787:0.17643934132466820852,(2663672508:0.24562461956334435964,(2513591341:0.03327602394421834420,2775650097:0.07185408990912403593):0.09657078546207251146):0.05289800521889939655):0.04255981514501783886):0.09975255912282997295):0.20774509484048367391):0.11931005705646653692,(2624387853:0.57761818835688460982,((2829890251:0.16152428707754598602,2516920576:0.30359347013527432368):0.03827673162887053337,((2541186156:0.03746025068311530787,2791942019:0.02521309814673498850):0.18161312445818506012,2861355997:0.24967172237123957945):0.04953873329042867563):0.13282208734379211124):0.05738298309349486315):0.08783630559305168062):0.13523293654487450466):0.07561583469946939196):0.12233187712612908493):0.07786130965996566899):0.07289671808779320250):0.05731531362525085771,(((2831941598:0.11518305165721215433,(2832098584:0.19857417204144914291,2771532125:0.07954473984651541651):0.08402934867754820181):0.54664950797953271167,(2546937883:0.57595845037504811437,(((((2667910513:0.61341122346068477356,((((2517423799:0.15438650067331208260,2820846419:0.18982406904911708345):0.16973403515942861453,(2682184079:0.23117343796674105771,((2843373170:0.08118466294048697074,2849554889:0.00573004344795187762):0.06656507305939188268,(2638596916:0.02516773229847872259,(2866971820:0.02518260498695762059,((2584103169:0.01295430090158082928,(2849566869:0.00309714493649593248,(2848781438:0.00309300918413786281,((2846570527:0.01155072275156081123,2846586083:0.17703451958305579939):0.00965756463747893118,2852060366:0.05048900430771906950):0.02055048828465346270):0.01248609030806323641):0.00301979750347623754):0.01790528393628259066,(2744867071:0.02272265254371424667,2851147254:0.02892283841665765909):0.00858616180644862677):0.01138246820069916364):0.02887446668018494797):0.03050444981985918347):0.14301908059952531116):0.04797965493276577092):0.17716599326160198391,((2820843902:0.18545220401282785927,2820926943:0.10700620882006078860):0.22160224387870475216,(((2689960158:0.06072177506700272148,2774845031:0.10605106430128553863):0.02548498378942255435,(2508677269:0.11680415020629038303,649750623:0.10461043756178763087):0.06448440386088180598):0.13711743558854300185,((2645082408:0.02713757451473192139,2865259690:0.02959728421706062790):0.20165799260468517118,(2719367526:0.45908131939783836106,(2787332933:0.49225045666830435920,(2523353319:0.06171328715078765181,(2573477266:0.01522329896535855667,2639518749:0.00000100000050002909):0.10184995437909541427):0.14809949586719300951):0.03765493787294272449):0.03737335747397335650):0.03723445490645208023):0.08873675119774336595):0.04434815219923208401):0.03722489078793595613,((((2861972736:0.24349626472873991956,((2718449462:0.10166820018510301649,2642615111:0.12757900629255933267):0.04207413385874345102,(((2866003800:0.02155941469651783196,2868358384:0.00281669288255910000):0.01644084234241292505,(2866024132:0.01921533994492271441,2868334484:0.07419718362369832898):0.01371988503913232176):0.05223660098148306258,(2686643166:0.03276106081798212111,(2866214254:0.01764252795496170853,2866220748:0.03600645569429289372):0.03509657343198570312):0.13250927040420945602):0.02014814452750639251):0.13671829755296505127):0.07246654210752032088,(2603111783:0.21058866011017815523,(2619202534:0.18598903596560256712,2866920944:0.08908640451478214151):0.04012872923322726576):0.06084541753071196629):0.01705117890515094742,2765631352:0.12092476212828172366):0.08825095005962316219,(2733070073:0.28592354031012318094,2807064084:0.38858269351613416998):0.06395960164525739400):0.16163223593573713965):0.21747645063666806720):0.07696737498446799830,((((2667448450:0.49668026394398628875,(2838104520:0.38102144008857052881,2587669730:0.34474508671838782758):0.05162381913234231207):0.06735645316403157667,(2570310867:0.39081768108697750863,(((2687383088:0.45483801226819026153,(2644348436:0.05160111334028118918,2758647659:0.03535177537065085918):0.28044699792937960448):0.08493119827820172496,(2848590130:0.24864272636432266372,(((((2678940986:0.14107609323654632383,((2643966087:0.03417487791697715327,(2735984987:0.05426239992515990290,2598699516:0.01959263568994826926):0.01709986637308245558):0.07358195117834016863,((2848685659:0.10992956191902751584,(2644914618:0.01501182255926707468,2645142858:0.03853892425637413244):0.11693414856219615239):0.02540010440348590415,2655185310:0.15384908978283229342):0.02289138871093205838):0.02442066107334123215):0.10761702664230791970,((2841882095:0.13120641133546817603,2633348382:0.08750185778736227493):0.02522122904078069952,(2708938247:0.18862815521973483324,(2830082115:0.01982558276761738417,(2838777314:0.03949394036015651394,2758076000:0.02416388359970054675):0.01519289306613617191):0.09501985720685252046):0.03833214071007796236):0.02865710520379783494):0.09226639624117072280,(2641179884:0.19758328465535787699,2618084365:0.20173604194294444958):0.06470459728064277549):0.02889133622108020633,(2638047376:0.29569191039496195428,2583197459:0.17391707010326518112):0.06221741264065350219):0.00867663316178541102,((2690363003:0.11918050087501669276,(2643912056:0.06251168016630778701,2644412770:0.04473081250966785827):0.05831464901907174730):0.06889263178889909467,2611906068:0.17083714314632325593):0.02110390561780346036):0.07239845972130179441):0.15981585093281172605):0.04736254041996841579,((2525141918:0.06687593846284070609,2618047270:0.02962051867313903949):0.21944476445271340892,(2525882408:0.27366803183353971551,2806811309:0.27802309717823009416):0.15659454927156268855):0.13734785205182570289):0.15091292172620476841):0.07874880566365337342):0.05292737700601606032,(((2792132507:0.24195046798703956359,2832852123:0.21565789920816741398):0.33065841535375400939,((((((648930753:0.14523614873872442432,2597125058:0.15169475825290629212):0.04859285910172250755,((2728184341:0.08194366122445635725,(2755140702:0.01733528409762662842,(2699551694:0.00000100000050002909,2915223712:0.01161767941862628176):0.00332468331534998456):0.09130350606752157816):0.10908116965078734628,((2814107317:0.10373118225814413618,(639944264:0.01974219890996111934,(2742818024:0.00697307579086764960,(2719166623:0.00582823559800899407,2742398872:0.00872820730848582887):0.00167045122237712571):0.01772971365671827809):0.05099111726121449695):0.02994477484222978630,(2811863859:0.10031133908035791413,((2703213965:0.06181161504191727551,2731861327:0.02349803013052029904):0.05697580014232277168,(2711905105:0.07546537601366827552,(2502304245:0.01636398025105539888,2678735444:0.01034972346162115094):0.10299850570134985728):0.05893098516418841804):0.03143192339359896642):0.02677361721133741240):0.06009606126562293954):0.04985503538117107281):0.06906000630761038872,(2512361652:0.12859840318743731569,(2833395689:0.11239440939068119640,(2521740564:0.00787402255090872971,2616254902:0.00704093417105349385):0.21866250586784660714):0.05742453295950598890):0.08146551032310704599):0.09025492545982720383,(2831661694:0.24778175366894758525,((2792357469:0.18879681705206938225,2746340946:0.10653436491419485121):0.16715607674409188599,((((2653210093:0.00878858034609776226,2744488311:0.00580277771034914350):0.00103323307830461143,(2744482713:0.00952191508076173816,(2606533934:0.00873998092719653966,2744477096:0.00273888372255494655):0.00428488664587790488):0.01145949635511202096):0.03344770339437761614,(2511540483:0.02527667513411257019,2841911230:0.00708380652203005091):0.02506814343920251917):0.02128514127824029240,(2639056774:0.08598441006090948302,2744456718:0.09170564336701643449):0.02308649869208427921):0.12118352531847124964):0.04036666992296732842):0.11239970938227758501):0.13949627323456711969,((2788159041:0.13550857846639188797,2836753402:0.22900537802025172640):0.17356124088681956774,((2671694637:0.34265367260422457951,(2700337372:0.22395978626355120267,2735944197:0.20273634963468395442):0.06310402643618917562):0.04309051704501472291,(2599151824:0.30546958314565536563,(2556953644:0.16346654704753377230,2596580400:0.20689463504161606511):0.12749075099223550200):0.07233592792170466523):0.03869827014204848398):0.02565149981193304979):0.03376674183391894374,((((2790243257:0.01611639317469399160,2790249184:0.04819648457983868872):0.32411942091450546277,(2661995514:0.03970752950125598646,2829881535:0.03832511703431212835):0.24215788427963755303):0.04973649990195736642,((((((2790308515:0.05272324098473110676,2834987912:0.01050000621520683249):0.02509300010817821711,(2523467396:0.08064332154209802317,2739347839:0.07486090345420010062):0.01412130341416565141):0.21741607055154030248,((2708869377:0.15337429685457437678,(2617897198:0.05549837624447997997,2793283580:0.07526686415637602601):0.12511392353547803880):0.04967309060983816221,2830097587:0.23621446170801335684):0.01873229713743629690):0.01464216749215748944,2618009365:0.19571780019703621800):0.03131969628832684954,(((2836998313:0.28799553233343949676,((2665431956:0.06588450318755441348,(2741272685:0.09959500708179544470,(2619544424:0.04736481324133515886,2656606251:0.09142601446954613797):0.02360497182741506939):0.03759396314434820807):0.08095770535348478791,(2788155589:0.00948453607940946339,2832879915:0.00575570710862909236):0.34483775048938564156):0.04372079543952978736):0.03883771639688843313,((2817689943:0.14071805674127876862,(2807588081:0.06475671242971914321,(2837653811:0.05108800476469996243,(2790445560:0.00000100000050002909,2807583162:0.00636087283704441214):0.03876535828217737151):0.02914875716190711008):0.13998589326432278601):0.03474266049707559062,(2836998668:0.20013204163683862014,(2694806556:0.20686203952502740799,(2643796394:0.18947864617725981851,((2574144541:0.01917361473550070403,(2579985726:0.08327831419499641397,2847681191:0.00343668024679577360):0.04205640062167801535):0.15458344292690903710,(2834432485:0.05857977965478170651,(2840753533:0.06267215116509046446,2757571191:0.06302014860292309839):0.02583506954448063983):0.11387224594150298362):0.04240614764177392387):0.03917566659309276722):0.05365578304250991082):0.01970151117474708627):0.05905715257267823287):0.04993051960576668641,(((2687451127:0.25016244130961140524,(((((2830098586:0.19407780967502608060,(2738998829:0.04245857674528012021,2785261557:0.05231127009145858375):0.12367052840530719238):0.05595927596393970860,((2708869947:0.15694008036686127316,(2739082708:0.20072536105105004411,2643812471:0.12758978843721666130):0.08366615751160132175):0.05702443534292447880,((((2652875586:0.00631844484895194118,639295659:0.00566512521968164096):0.00605245381139218625,(2529490478:0.00874776998328024788,(2848839365:0.00600357652765421378,(2537877308:0.00901377567800661084,(2631422898:0.00941842193517381833,2746117097:0.02145185205676308077):0.00000100000050002909):0.00334113938601770123):0.00000100000050002909):0.00300758074983760058):0.00812366891214623930,(2539865338:0.01117534380515877897,(2621048319:0.01527374530500668487,(2712392683:0.01213808960917238042,(2640974891:0.01205684011510498033,2846783593:0.00320197892237623991):0.01225246685870849499):0.00295977693460083282):0.00713985287004809642):0.01035834958855836284):0.08121788789997737290,((2846786603:0.07945623689640997356,((2645413977:0.07405362650030904159,(2645274474:0.07515043656239686620,2632109733:0.07973513116181477067):0.03067674652510578651):0.04253306222177778012,((2600857189:0.03332204582822450439,2738906322:0.03151004939682487682):0.06090581404981420394,(2776611268:0.03660805194711062860,(2855508417:0.00611133617677952785,(2858625694:0.01168701959613927498,(2855519873:0.00883965827810940380,2868987327:0.00303673485455959293):0.00624323862082642230):0.00300425709215059204):0.02968162773461148832):0.04194862000583651079):0.02253344807594262825):0.01578065324116873294):0.00794654541477107269,(2643857564:0.01678145267989482672,2645472338:0.01120109550307121782):0.04903244674347940341):0.02700175622128324696):0.07951131107595470204):0.03504957024053878545):0.04963662039178366042,(((2738997696:0.06323839950495026285,2829903740:0.14196301672292679918):0.06699853354930948579,(((2738926337:0.00817540115043490466,2776915929:0.00381231199949601945):0.05448434096890004963,(((2770369790:0.03468588194194310859,2819244869:0.02204675540239842482):0.09747295974110835315,(2738946738:0.09726412101435381874,2510838910:0.12312170361563971877):0.01819197084400719922):0.01728909940888284993,(((2864994127:0.04862873732780557956,(2793285823:0.03343688670116194001,2811742015:0.03551307945759182849):0.01657817365189426587):0.07316890033723505438,((2739029202:0.01873262850717644437,(2728720751:0.00535992556657120638,2855531395:0.00961683714354570271):0.02521844027841935176):0.06122352879096865097,(2561469101:0.17891377741830646886,2738990740:0.03710863113262587859):0.04781163537842571254):0.01236251221304773135):0.05301005242192485117,(2717843635:0.08076898993040178276,((((2861363161:0.02835703437942383581,2649021826:0.08431693377568381942):0.03609929228726974082,2739013827:0.03986851389273973062):0.00736922876919577155,2516405580:0.01994820510882253789):0.00687041449752033920,(2718928529:0.00291778288962837211,(2708818316:0.00594317232067690347,2646742496:0.00607222285206158313):0.00292476971433215877):0.00000100000050002909):0.05109808241108335092):0.03985160347001489439):0.00996027524257054632):0.01281295929036090422):0.06251702744779934207,(((2798988418:0.06051446723168474318,(2825215194:0.01874592109264804074,(((2852387809:0.00301935806937497601,2799498438:0.03060190512279245198):0.00908048628067504617,(((((2616241910:0.00886618611585149319,(2799015091:0.00000100000050002909,((2825131441:0.00881121606990728501,2671115897:0.00882166417462106230):0.00296903745356272937,(2819612496:0.02402820660423680976,((2616556016:0.03038883328284215646,2585853968:0.00905182513726710512):0.00566166203686709751,(2585330671:0.02099315238120819452,(2585283127:0.02089795294585509999,2585328257:0.00000100000050002909):0.01519521681189496716):0.01190885367156367322):0.00000100000050002909):0.00300853136939170695):0.00000100000050002909):0.00291117053133657048):0.00595905828407734730,2825142404:0.00294709514725366179):0.00302361600241475873,(2778179436:0.00889939931972193003,2617380776:0.00880819791247967540):0.00590186428617681200):0.00000100000050002909,(2842487315:0.02402892382092123094,(2825285895:0.00596717830436043449,2850835597:0.00887970621924426100):0.00602620672717748499):0.00287959903029497274):0.00586812684738316232,(2842514579:0.00886246425811993040,2793278657:0.00298380237141233776):0.01191334898234116917):0.00000100000050002909):0.01291064131069300826,(643644645:0.00588133109470356883,((2585900251:0.03646154292799500679,2855491042:0.00584310337942334571):0.00298083003703084395,(2585273403:0.00887200336925553223,2611297144:0.00586704380148628159):0.00000100000050002909):0.00299302532603215295):0.01815778054896799443):0.01820864605903207631):0.03432811160878621731):0.03995373468716596765,(((2694693945:0.00348819887508641010,(2633235194:0.01771855374835203112,2739077304:0.01035830292263145019):0.01721005631426978516):0.06982186184171133847,(((2600376779:0.00000100000050002909,2645434870:0.01479032804614601772):0.04895223007258676928,(2599718619:0.03527340810246259312,(2738967926:0.01906960299205740297,(2738951190:0.00573247555501482306,(2841607029:0.05000743200819478956,2861147115:0.00738940654578227121):0.01116129948605276354):0.02053866497208055308):0.01839485225110778013):0.04321002678838158778):0.05637783239425953052,((2784198570:0.00795961909702934227,2854900898:0.01996952959920862344):0.05792145548960252882,(((2643372836:0.01586854817146898800,2643476345:0.02564005924213143273):0.06747438758726195807,((2511172018:0.01788017485418816679,(((2834585129:0.00579910392696169220,(2586002945:0.01162889580983439072,2585998383:0.00000100000050002909):0.00581395218977301571):0.00583912523556076590,((2587523666:0.00000100000050002909,(2707478322:0.01161126335112486890,2707483566:0.00879097939874383047):0.00288020926108476872):0.00283545058366404092,(2844242686:0.00875471170197491232,2707455236:0.00289812318744471064):0.00580496326734298435):0.00290785287110661506):0.00291594340479153866,2699867669:0.00860170750512900470):0.00288739364611729750):0.02906037085552354987,2819685782:0.08452149407213357946):0.01219128621860538809):0.01803046546843860634,(2784397895:0.08198515410209261667,(2590652660:0.02258276214147830405,(2619363654:0.00889481194927061250,2738983846:0.00895820184973790228):0.02435034306412549310):0.01551212270868676524):0.01295949574960316743):0.02609264521233248257):0.02482159029280945825):0.02750958178088970182):0.03103768717422078841,(((((((2842202474:0.00578151215551542166,2793323520:0.00575270586313697280):0.00000100000050002909,2721160811:0.00577733991115830531):0.00287417700852981087,(2566163789:0.00576190365015603109,2616293997:0.01160346862213608617):0.00000100000050002909):0.00287409113247656754,(((2756158825:0.00869919675031863467,((2686545179:0.00864964416642302267,2719388054:0.00285282358127157557):0.00289667991370076185,((2793358571:0.00288239671673898301,(2825124480:0.01168193717486318110,2825242665:0.00285792562910847743):0.00581746974112092464):0.00287580710737866604,((2585988126:0.01168254045951138895,((2842312186:0.01170058697048962683,2719667677:0.00000100000050002909):0.00290533581975451491,2739102049:0.00879588401710026599):0.00291647868710517106):0.00285075192269262055,(2793354732:0.00580959688805928430,2842208870:0.00580033609938435633):0.00591040800241432202):0.00872453472626049005):0.00000100000050002909):0.00000100000050002909):0.00287061709461089009,((2799043320:0.11268768102285126043,2824790036:0.00000100000050002909):0.00865958838519660830,2829841020:0.00574710007428680912):0.00000100000050002909):0.00573834641038988187,(2513707624:0.00575143006720366459,(2515741220:0.00286979461325501117,((2739371705:0.00576275884427581570,(2509531857:0.00869216547795233392,(((2516905503:0.00578001454369860695,2510135632:0.00575004089383865120):0.00287346897242741952,2515114795:0.00576368114037241301):0.00000100000050002909,((2517097431:0.00288598857219415569,2514023640:0.00879005852641522555):0.00287503107165717814,(2517408885:0.00579461634838026891,2725949737:0.00871767128921515852):0.00000100000050002909):0.00288663685870885114):0.00000100000050002909):0.00286808203691065822):0.00288670469022134051,((2793315737:0.00355459304759642635,(2509444621:0.00646432882951010306,2509020559:0.00799816034438269492):0.00292132568393414088):0.00513429728653255497,2585840650:0.00868216279734092787):0.00287694180536397781):0.00289403379390380322):0.00286004967184583757):0.00000100000050002909):0.00288149225770050485):0.00000100000050002909,2793327533:0.01748002402304676961):0.01869996554386378976,(2739710616:0.00290031811702568584,((((((2825165175:0.01554338934329544016,2824851337:0.01123201509220406701):0.00541900755585058430,2825260592:0.00481254737564099869):0.00388474136807374351,2739501700:0.00576825255670854273):0.00000100000050002909,2870863311:0.00576988301684264095):0.00476742166416398161,(2650279240:0.00833063803202472447,2511194296:0.00697566234179274047):0.00288347353921214813):0.00388683852337161654,2585223211:0.00874369030700020838):0.00000100000050002909):0.05853649472701342310):0.02581295450836271557,((((2644004455:0.02585256537746315197,(2535514615:0.01336858579345441035,(((2644237624:0.01417731634882390783,(2585843739:0.01187895022923106912,2738800816:0.01099930573268759031):0.02029083850897196034):0.00988266133601670670,2585201238:0.01149559538092486191):0.00315849834545701849,((2230699727:0.01648361924756143460,2799049088:0.02125661854546430363):0.00240453483727481356,2513595573:0.01700709074631904377):0.00304339110271124522):0.01382005454845558652):0.01766682151789310609):0.01003913708321139443,(2585230907:0.01245104359628041758,2644191256:0.00586156032199931266):0.00338396382623222004):0.01136746467900649933,(2585399046:0.00592833437151820894,2671249260:0.01183208289784920195):0.01682572275109981558):0.02483696497263672420,(2799261731:0.04075374101481666483,((2738917326:0.01236186049314667683,2802506633:0.00296212289705749228):0.03684199585876197364,(2721711479:0.02784445810483574327,(2513924272:0.00000100000050002909,2724073594:0.01806392237552777169):0.00610492946204358507):0.01013117643760608200):0.02361905314163705374):0.00826118939043639020):0.03719223550653308341):0.02604335943352375712):0.03770293380549046003):0.04168592941209751934,(2643814338:0.20180836274456145918,((2587404104:0.00646136371087713962,2587563246:0.00575163745459482574):0.04990531271338259633,(2738960518:0.06332776341103626971,(2861323203:0.00498524834555249315,(2638276460:0.00925643420049524109,2738973079:0.00589158332688492076):0.01339656683270721779):0.02977421746368467265):0.03578414126298661707):0.05209651095736876625):0.04431636126915590446):0.02069173310182121500):0.02575554249313731156):0.01230748093654302107,((2566096896:0.03365654780860833500,2771582681:0.03738767526044747824):0.13706304784812431419,(2738936747:0.11777820677463131382,2545812341:0.08990349236363696928):0.02657505828173958168):0.03260880125336432928):0.01672016819572360452):0.02023344395539057594,((2621316823:0.12079505369085663524,2785730547:0.14939767155039507252):0.05025571175066503860,((2515460032:0.00701066052988858542,2790619718:0.01496369443062878224):0.13683892523225169024,(2671059370:0.05597102756873525986,(2829932464:0.05060673935707653975,(2674733564:0.00617002036113780631,2789591993:0.01257484168792832174):0.04309971209513886042):0.06430731431754731220):0.12325013804017845298):0.04083720092841439803):0.11794066557775645387):0.03387947922477717311,((((2722907778:0.04206681403150894227,(2558283003:0.03196952168383312975,(2688915414:0.00092150243976795397,2752251387:0.02356765452090087143):0.01409626309654281318):0.02158406457960447902):0.00786886203182975662,(2861722565:0.05410639997004805524,2839558111:0.06286323243010931427):0.01557003132885813844):0.09853123495661209041,(2756132614:0.08841538328424766724,(2739020756:0.02126436394778396036,2829958639:0.04465113046943251091):0.04820825615804974484):0.03660010150078969737):0.06549898526163303036,(((2644653064:0.02159823945844967230,2793291808:0.02521903615071740754):0.04960175402762808522,(2791850247:0.12272474458354509785,(((2644495005:0.04894401824163749359,2645593110:0.06539552814906136879):0.00605911135339852903,((2585267027:0.00943423853854602132,(2585388068:0.00360057829236755172,(2791855107:0.01718334727341353993,2739696479:0.01930610523441117846):0.01128457660598231570):0.00287707512291719095):0.01409305810629651878,(2644052307:0.01887945203496111529,(2585166637:0.01939970502586195120,2644499373:0.02676721888079807571):0.01138034761061210327):0.00589261170119709677):0.01368502611839445167):0.00571704132590650053,(2585396575:0.03683831950480180584,2842524600:0.02117730109096545993):0.01337770053363717022):0.01991534074903736351):0.03088889774881507094):0.04446923809849478298,((((((2509109132:0.01532667773856529608,2839341150:0.00000100000050002909):0.02386909427491393232,(2753533020:0.01507573256636616198,(2753458009:0.01087819152938144379,(((2516206998:0.00601508971820613469,(2775062254:0.00902358410753226377,2814701287:0.00598378077549256010):0.00602725777644425986):0.00000100000050002909,2792619647:0.00894811293866764647):0.01789742234198032564,((643823185:0.00863414325570939327,(2548041929:0.00800222675045388597,2670171016:0.00383343157613397732):0.01496163730382659915):0.00507038326896315939,(2515009405:0.01192570496948246531,2792639685:0.00000100000050002909):0.02846022600448666964):0.00887114282979880112):0.00921325139039241327):0.03519448941985089951):0.01159890241792377319):0.00377947563043151257,(2657685497:0.03442933342684932618,(2694688474:0.00308534798636599496,2792580070:0.00896841021956908124):0.01968593245132699635):0.05051392724510842674):0.01616661661146058526,(2515612109:0.02830502625339831671,(2855867328:0.09185154887718049999,(2511498086:0.00816071227379031386,2513604956:0.02493435400414171707):0.00640186197540222601):0.00429231333435067374):0.01317051082592223150):0.02340018910733861549,(2838078425:0.01350673976625796531,((2753418003:0.01260315526420996424,(2526421086:0.01487998018942840277,(2600193016:0.00591713622171681063,(2644672858:0.00590392161119186569,2731043338:0.00589124165125866524):0.00000100000050002909):0.01845431606374367886):0.00253575753521934674):0.03552602679064140179,(2792637260:0.01508612870117004984,(2644151077:0.01154287648809078359,(2647257869:0.00341665493631086031,2753439087:0.00853339010059376429):0.00296751889276183510):0.00339727045175297398):0.02410364137086292227):0.04788330882838338215):0.01290078954008731273):0.04555731223329533008,((2645508559:0.01926649174973882675,(2645575511:0.02067821285934141884,(((2603784618:0.02733901023138013767,2599335778:0.04055175093962636035):0.00293176571401898046,(2741143212:0.00593490701841701239,2741042100:0.01198466525836196922):0.00295443033349249064):0.00000100000050002909,2741006964:0.00590293721485768419):0.01658107494273964450):0.01882661312038206441):0.20012330136639852607,2708860672:0.14510576935287816669):0.04590359017218563487):0.02295376307644487676):0.04368155480591279921):0.03282540685820786730):0.00592811202001960243):0.02987449214271544959,2788164613:0.22159176913738748427):0.03669484698538762885,((2748101098:0.56084153766511324335,((2636608645:0.01386268325333438363,2837261339:0.00651865879935573100):0.17478451955977178378,(2558298525:0.04993490729134276301,2655595096:0.07544759557075708667):0.19871519458759623333):0.09037693215588141205):0.02375022295313831272,2831837675:0.22148638022404709691):0.06118723546441352801):0.01556275278700840203):0.01787943287436408527):0.08840250906564070532,(2588046411:0.13646252472277947687,2623523733:0.18506893488341219500):0.08699823825377203668):0.02283334615603394707):0.22970556052025786764,(((((2666658580:0.08899681075493123816,2829996450:0.15821221452842304522):0.16781548418314048976,(2645626168:0.22804607058062414948,((2838943574:0.08115378311564591662,(2665848065:0.07076603482499507769,(2645046685:0.01982039371799153640,2829886966:0.02109482423728770151):0.09195779031418611915):0.03526189309282035111):0.09653884436814645642,((2673478438:0.01940964147198212530,2683134380:0.00872005238318786756):0.12272163755319273615,(2515762252:0.12076724612196486353,(2658293551:0.00751173267998192593,2733495149:0.01102031259776155986):0.10714556615469048029):0.02077079364510464946):0.12001092873696472818):0.04683294518861773337):0.07958268972116777640):0.03866931444484723868,(2630170972:0.32053298364420768074,((2509076949:0.13736334041173151044,2788164574:0.11723580726641934235):0.09172651155299443859,(((2725253921:0.07030762480308562490,2824213983:0.04946284104726918207):0.11163337540973898576,(2632112461:0.13865286121897230087,(2645271484:0.13414071604928359815,(2776610622:0.07763744212479888052,2855510790:0.07209292967714944766):0.02644581629403811376):0.04503396802316167458):0.06527229280851434834):0.02241764762783083481,((2739002543:0.02463759723961789216,2785261375:0.02326779017753866433):0.13812121108033223460,(2603784920:0.00660162267087437311,((((2645509543:0.07312731493301426189,(2645577112:0.00873087563239117147,2741020305:0.00294151075842491536):0.01052437854348437646):0.02268789506503888706,2599332586:0.02829697323309935536):0.00853579700510257063,2741004818:0.00582402486707594459):0.00290660755676358648,((2741040948:0.00583600332030827836,(2741196296:0.00880185121058027833,2741055745:0.01199005330593100847):0.00289264171776064003):0.00294125628804203093,(2741139939:0.00584539534260260663,2741060756:0.01460537380396645206):0.00000100000050002909):0.00292073975893805161):0.01134059262349717406):0.19096990731146157305):0.03594365287255050362):0.04797541050619518604):0.10870382614504763008):0.07641063832020845992):0.06247643102271262239,((((((2661709650:0.00633230883464206296,(2702773637:0.03066564068680756316,(2790450159:0.00000100000050002909,2861244847:0.01868348790229346079):0.00000100000050002909):0.00305518994710240674):0.15316108726299210163,(2830005825:0.08474176326737709042,(2661711404:0.02098078654792820408,2861247450:0.01285579227314997443):0.09453697005628734773):0.10847726354423553596):0.09605542871690224416,(2718315885:0.21483991843890548612,(2718313753:0.24797704014109767101,(2837680515:0.07342926725054566006,(2790167116:0.04858189362733653094,2792205945:0.05749664452898517464):0.03906802463523878499):0.15616561799854011827):0.06474626739897432204):0.11570802460880173779):0.03570401836540757629,(2645645906:0.35070245550582418437,(2837681509:0.16503352017165354160,(2790166067:0.03961190398328322260,2792207236:0.04058666133932497394):0.09163612344201273185):0.28077716084612147629):0.06419525202602419101):0.07570300732734384919,(2658725622:0.36465287036391180742,(2645136880:0.14558654302090787147,2645623869:0.16575578106262137124):0.12765298515485029585):0.06620980242555959960):0.05961803309934658041,2714038598:0.27670700171399215117):0.07231274476333202084):0.08801495393135688738,(((2790394843:0.17917700759994650839,((2658727770:0.03802546540731340657,2685991320:0.04140940920291971000):0.09248283239950785828,(2686557438:0.03124021128242305406,(2817782981:0.05015302287734241943,2525925500:0.04695604023556450290):0.02980370693504736865):0.09570808830506158382):0.03743562198489607667):0.10768921359406274929,(((2551833602:0.02798348531672600545,2772034628:0.00700469473964955396):0.27312748619498372626,2771504176:0.32062799311021267235):0.08583103729482761957,((((2730227640:0.09184021423915621207,2835236716:0.12987475932474426554):0.07509176165362228816,(((2505900702:0.18696469657924355556,(((2618391111:0.04173656292086733860,2724259880:0.01243649495237192371):0.23653217916854610281,(2509365838:0.07278623459387192907,638069554:0.08469725919683719628):0.07300769688401347046):0.07685255579884368859,(2664213665:0.08326322825270253414,((2786536076:0.02829044784505968871,(2790676003:0.03582192726094053647,2514756300:0.02610876149838441476):0.02434394469810643655):0.15436972144867844303,(2520247597:0.05115328565297831004,2631922782:0.05370721893166634925):0.04261921126919977765):0.04509370430824094500):0.12048183001574948314):0.04540875681263741720):0.05481171979322767979,(((2616684308:0.10776278920349770252,(2514586361:0.13958039546927575314,(2690058331:0.06273212393797365782,(2792759443:0.06170541954835489368,2551925467:0.06140767677006592901):0.02135907897815497378):0.03171340939374589496):0.02307783692763066413):0.03223534650384442257,((2522899735:0.03712676448816535496,(((2513935349:0.00599661076404853655,(((2818249689:0.01493680143056772512,2817574720:0.00303287155174112319):0.00407054255091137546,((2517708934:0.01868591694411158091,(2792766618:0.01220078247031477527,2792811737:0.02050522764426246716):0.01958144159054908684):0.00868742145404370267,2714745295:0.01843551220935116253):0.00626398001176848955):0.01197670194426821155,2760294601:0.02760299882219244272):0.00579230142534522315):0.01947013085895972148,((2871452171:0.01480294608722986134,(2753684496:0.02529727069351364599,2688595815:0.00282547835170995432):0.00298932517896122402):0.00612764722903110220,(2869239574:0.00309248846771722390,(2510314841:0.00590476331249288958,(2844010623:0.01187338321538018195,2707306970:0.01505451720420056781):0.00278306862719889274):0.00906306835454827840):0.00435261603834656043):0.00929600428225549683):0.01477006272618853339,(((((2874124222:0.01863481796824112413,(2707179832:0.01444947697268680713,2674950571:0.02199522759194375357):0.02625467167999761403):0.02042011812903537366,(2596931533:0.01524491016162148570,(2871481265:0.00297372489432364950,((2597810376:0.00551501227115206490,(2509140764:0.01192045459373777122,2672870525:0.00298935013888662398):0.00395279504078479681):0.00245364243327313462,2856342928:0.01209575482767826990):0.01206657300277709337):0.01560358629796271962):0.02477683383097283379):0.02144303579035727880,(((2856322242:0.00549019200621950372,2874143018:0.00660597932449635827):0.02974320740812299788,(2509393516:0.01194186551407622199,(2509114015:0.02365491776430501264,2699358668:0.02015237764026012179):0.00466209786634386256):0.01300594233289612683):0.02451618452599421336,((((((2792743368:0.00947126182277813547,(2694627995:0.00304510948823022475,((2630334583:0.00910789622077627647,(2655463535:0.01212505340675270292,(2513610678:0.01083105412998831840,((2599935279:0.00899514255800192529,2856369995:0.02174180569035154623):0.01416318588043996747,2792780999:0.01483764976930600048):0.00297399643602006252):0.00425664470977128555):0.00303666114251052808):0.00307474215731630158,(2630747519:0.00609958997209615519,(2876381961:0.00913393058709086568,2694641148:0.00613848314228519765):0.00000100000050002909):0.00605590563913747503):0.00305262229995304597):0.00584230821711824184):0.00912861140652451372,((2871502282:0.01565371214110706719,((2792784629:0.00301335803640276735,(2792716160:0.00605944837434211053,2847689854:0.00605716255987528637):0.00911049542551817942):0.01840984529500176714,2876376384:0.01495472168803488842):0.00264476932699787490):0.00672048036656627823,(2694797531:0.02774851311790025796,(2876397152:0.01856903636481124775,2633547509:0.01550098618019239878):0.00607435054846837061):0.00647585715103641581):0.00913795464732498897):0.01821806572661260545,2847673343:0.09055226873196496606):0.02179870014663198852,(2856353130:0.01242858744419613262,2856359443:0.01502733297603372001):0.00836172606773789850):0.01486461082304717241,2723573039:0.01623192449644298915):0.00499289967374946797,((2792797759:0.01097229442536001333,2869165357:0.01010784615161934921):0.02268564477281477185,(2601503962:0.01330326904978059929,2601509556:0.03159101507550293036):0.01018525562648086094):0.00792730076232093031):0.02389345854205565320):0.00817275980525579426):0.01838219372853487632,((((2512962331:0.00767229472335336296,(((2503198494:0.03451431465659268727,2874172228:0.02808757086592740884):0.01101204297671712004,(2644155893:0.00873033192748026363,2707283592:0.01577642046213749080):0.01922186670828012964):0.02498097388466613902,2514038709:0.00330355978885433057):0.01495602992493842882):0.02327679348787175737,((2671994699:0.00896325654803107816,2699566172:0.00907970654457314515):0.02598229385945327943,2557113815:0.01749780228052723666):0.00850082463752344433):0.01266021719209405733,2756674889:0.01601348649473091634):0.01350230663581350465,(((2707248924:0.00000100000050002909,((2685258890:0.00597957086702365082,(2674654408:0.00602552800003656151,(2685263858:0.00904239179869433148,2707236322:0.00597282970232202327):0.00602828175104217281):0.00000100000050002909):0.00598732129393524364,2707321141:0.01518257126196022495):0.00600131786989390337):0.00380176307276910682,2675847309:0.01128171528142668870):0.06165566470908649677,2792747004:0.01988548074907586782):0.01135699289707135622):0.00146705327333355247):0.01642897998546229490,2597292613:0.03118996689122563101):0.00000100000050002909):0.02698674625429508048):0.10263281670963333991,((2517463926:0.02154131057883448136,(2739307386:0.03449324282779988454,((2644131837:0.01774897575197906252,2790417964:0.00742169111711638366):0.01322452146634456836,(2861415994:0.01419773871920279422,(2785402804:0.01028261166981547792,2861411913:0.00741050804914387788):0.02363047918933562294):0.01034537845172630276):0.02366515225569582742):0.01928712254178417684):0.07901124920874763591,2638371740:0.13268256618488333265):0.02108514421299273120):0.02000328288892681480):0.02409888619722330705,2775919330:0.32888535450458999954):0.04016206172402850272):0.02374503054690551770,(2511389648:0.09186262239876895330,((2837569588:0.04960486152312211516,((2689664892:0.03310283159523545737,(2806224703:0.00327546472201539676,2821094038:0.03941313560488229895):0.03340545105162875256):0.03710360363723384791,(2563856009:0.00619976703925915942,2640053417:0.00587967233127266540):0.13394967387937095626):0.01845059280427030143):0.01487193461074555988,((2839994760:0.06222417846949815368,(2765464839:0.02649392351656863764,2824385091:0.02212760805732388869):0.01198601091520213983):0.03758030779895624174,(2776270819:0.01834948644557803099,2840767620:0.01539912924510888036):0.03973496251239908017):0.00827067072109008601):0.02881206874362237519):0.13146811458945811824):0.02232454938085067647):0.04778916750272162173,(((2551834862:0.01493036466876192757,2772036233:0.01983719319636328970):0.42127739766274574507,(2835549332:0.08988330124190864467,(2745198473:0.00608958474951428342,((2830084181:0.03062627494910672224,2586776203:0.00311184172011004815):0.01216025128928019915,(((2586777091:0.00870534919701849812,2790987373:0.00884522409104382054):0.01208171643457168348,(((2578663072:0.01210140429612986332,2505909925:0.00773425069906739752):0.00504967783962741862,((2758641699:0.00381674518682479638,2854871429:0.01440371959015719627):0.01211192944689401529,((((2806539614:0.01709071510942600930,2844228456:0.01431884466571193594):0.00758381985640214657,2821019665:0.00000100000050002909):0.01295288984692216303,2631222081:0.01130736209351520909):0.05325675254765585565,2828385453:0.06331456912750067778):0.01009701222448956305):0.02015951339352881067):0.00869669577387362225,2844222849:0.01179721714429144037):0.00301475596439460371):0.00590193272397697161,(2550309387:0.00883044475402997887,2834569017:0.00882954081480235263):0.00292780625667920808):0.00000100000050002909):0.00575527769480463879):0.04638663908208354864):0.24965555914606299415):0.07357105536224563258,((2757569571:0.07446289074950046549,((2834431721:0.05719594416456222352,2840750458:0.03374635818998482362):0.02436374968457146253,(2725253053:0.03322548281925111896,2824213078:0.02622207039744729046):0.04762149094665005244):0.02204766002226900279):0.10572847596919865421,(2828294054:0.24497027984176675264,(2756617964:0.21996749818866193071,((2835549531:0.07661821347185066022,((2631221936:0.03224066144610666929,(2806539387:0.03462190312860660701,2844228300:0.01901547200655845371):0.02216754901851940990):0.07760251954524170770,(((2754029066:0.00562552748845537593,(2793374185:0.00863188694583232399,648394903:0.00289053434504466791):0.00300422491672415861):0.00277200385817048898,(648401809:0.01141999900154892084,((2754032473:0.00000100000050002909,((2611567364:0.07250428446839936314,(2612373790:0.06510669560212566098,2720744143:0.00805277990117406021):0.02933602699887890089):0.10938013460008769173,645382014:0.00556671118415672048):0.00604920570163597782):0.00876132683572826768,2772377381:0.00861018443556648382):0.00298412847711877110):0.00297418850386821842):0.09878622650195165167,(2505912536:0.01844379257259537441,((2828383487:0.12682028802683095736,((2844222610:0.01460670521404317142,2745197355:0.00871695378964897419):0.00280305424885306893,((2790987127:0.00886104436344765586,2830084372:0.00852406617403575831):0.01452817634710793296,(2550310528:0.00290675333871108022,(2854886240:0.00871832213618088485,2566005666:0.00866956443500566630):0.00281822087914483784):0.00894026506142360511):0.00867556671977722654):0.00663628377774740270):0.01431699912560433809,(2746126990:0.01162332560687996327,2791033225:0.00000100000050002909):0.00739148091015877362):0.01424048038644422191):0.02368300203204115259):0.02593048010092773720):0.04938869147884378252):0.01668919180563818369,(2753359177:0.01120859971826333387,(2854903866:0.07599884138601330219,(2788660561:0.03241339129921345930,((2758641422:0.01188164024714165150,(2834571595:0.01729578717591327350,2854871106:0.03013229537871014649):0.00229721609579826812):0.02777327016441116445,2586776617:0.01052566254831932384):0.00725892255601191631):0.02582224401794853269):0.01191600437955395338):0.07805070603615114899):0.01593003406292574711):0.12795198955709322086):0.08224025119705247189):0.06510449116190593355):0.02300444399904868348):0.07319945044842426918,((2729844016:0.19404061925805349276,((2617845209:0.04024433180157788170,2833559584:0.03265665754638796825):0.18606073936384462386,(2616206513:0.10460345305305164543,2833509076:0.11637171327355817774):0.07370184121262848831):0.09600652276498530813):0.20659456150673544128,2791857624:0.38222928088758084675):0.05612292745836940100):0.02810241237630278430):0.04093162766836330735):0.04487642074242498280,((2648231263:0.33774434504968964266,(2598715745:0.03736092071746584947,2648228484:0.04165951096395782705):0.23531468204469460637):0.03902171731239608560,(2687385147:0.36752443839529341796,(2611905217:0.20164579071751659312,(((2583196158:0.10202523924154059676,2641177939:0.06372242950026743569):0.03386206410351515206,(2848592319:0.09497512730857943231,((2643909565:0.03494237319502055406,2644413753:0.03016640313063542050):0.05299205120314605388,(2618084939:0.01227738435868932707,2690363253:0.03527607898933870362):0.06226542870530323709):0.01802647954024825735):0.04918672540169064661):0.10948579199321682720,((2758076879:0.01842218466915650568,2838778802:0.00585465162558938650):0.12375978771669012002,(2644917968:0.04839274298403293401,(2678940429:0.09720029118969270021,((2655183195:0.09355558438380041919,2848686989:0.12589291471565144942):0.02668037436733372916,(2643964823:0.01600075044970467042,(2735983737:0.02865558929543066471,2598700707:0.00758902969729422991):0.01442071211715633371):0.02358536088678097470):0.01466255270122578461):0.01948616015035095628):0.04268259807538805212):0.08974411711056767826):0.12099506133053425372):0.04493472761087138195):0.05086847406548378192):0.04074985158971352467):0.07199776200342920818):0.04767421241050057851):0.01486809672713053886):0.03367567989211295298):0.03195863755162023367,(2829736633:0.17947898639027962120,(2521629708:0.04731883620880232566,2525759861:0.05002924507267089010):0.13535434250085578989):0.21077881895257472022):0.07899940227477675325):0.04871630889391889013,(2752710738:0.44571042135799354700,(((2624431156:0.60101574312258065902,2839211053:0.08028425503603520141):0.44894798027976706711,((2785487432:0.16030473879181178498,((2513591544:0.08796634209831474815,2775646316:0.06403647647823054734):0.12530832043479381288,(2828306749:0.30119531778744124129,((2597297388:0.02442493451475297866,640880558:0.00286106111111606061):0.09209448607716463897,(2823752463:0.03156109452855256070,((2823908356:0.00900729637922562457,2829743051:0.00299071153045003119):0.00000100000050002909,(2517231025:0.00609137307271605428,2574519875:0.01205236491827726443):0.00293360394153108998):0.01565893135569677505):0.07091904311428995356):0.02760776714241881813):0.03324883775273942965):0.08011580057214789941):0.07496502830703216658,(2562817760:0.25959829411747564754,((2799088970:0.03620018064917873701,(2517472211:0.05000606353191051207,2597245446:0.03280874423887587821):0.03323698128134627838):0.09527032811473386265,(2827999260:0.11624554984194396257,648041920:0.12745630296519461222):0.04365853048844206552):0.12516661507846671419):0.12409782720950657264):0.16612801447800945587):0.10394607349192917789,((((((((2829897012:0.07429668657578637758,2832473403:0.07558935515763332003):0.11271961152661701122,(2521633058:0.06387092592333074026,2525760369:0.05128154733792842507):0.11597829961885020023):0.02462778116121006403,2585245692:0.23385264496406563128):0.11510871375792124105,(2832611205:0.02777908131835146038,(2832189920:0.02191162581125184750,2565981387:0.05138505436279643818):0.00979699538020384862):0.43046100788465907483):0.07704253676004317597,((2827994025:0.19994673983227681524,2828470018:0.10058268475999654346):0.12815512371344914277,((2693431143:0.38755876307185765928,2756644687:0.38179621109117567457):0.05566320827104932756,(2616249402:0.00576851587263513352,((2744812784:0.02139898231156363989,2723712112:0.01234444974501607353):0.03096977661120895592,2552816834:0.01025482338640744222):0.00549302203540018730):0.19595693010625464536):0.05096652695864113680):0.06808198788044961258):0.07615433272732624603,2829734785:0.39968850642813791296):0.03462859288165655997,((((2855938603:0.13831735899832722780,((2609503589:0.00000100000050002909,2616402029:0.04303236903810280650):0.05953270026868979353,(2635491460:0.05644724439372582336,(((2855959547:0.03519483436418367750,((2839313885:0.03702897062347017959,2638520075:0.05131790614781935739):0.02319406881765912962,(2593310909:0.03273790925240178257,2841518869:0.03913603630508147302):0.01514760773525087104):0.01472468004170169979):0.01474558202365279513,2638635830:0.05070954995878843019):0.03071263201554503414,2641849236:0.02405234998422680487):0.01292928115025783649):0.01134159377644696799):0.06965008604004507831):0.02912418349105419177,((((2645035347:0.02151428271773331638,(((2738747353:0.02246959794113996545,2645020057:0.03292567559017276629):0.00320423634770218482,(2645323000:0.01295475872058461479,2645392189:0.03759698916415869091):0.01293279426638791786):0.03405115102318190951,(2546997448:0.01202833088193591173,2645303576:0.02976637539527704837):0.01607260056143772903):0.00783745062021214654):0.01785517185905664828,2645639574:0.02792423715044610108):0.13775925155476650974,(2545678544:0.08256595462735522029,643601865:0.08485210577456764325):0.06028470696797980782):0.02714921065599351993,(2574216363:0.19204478885714534875,((2656949542:0.02534058689279645310,(2724788511:0.02915021610827424683,(2640857850:0.04950440365653244190,2540446058:0.00000100000050002909):0.01103228977835232945):0.01073546195964038795):0.04540988248805399169,(2653841619:0.05654231392144714458,((2608531383:0.01235849254715257542,2553934771:0.02059747449179825246):0.00422542296782627870,(2593299143:0.00443616903563036867,(2645564862:0.00625954749037513272,2723015297:0.00641828635055684878):0.02338439734350297727):0.01910083855888394799):0.01959079522756624128):0.04152702850196918899):0.06916890923025158233):0.04679670700294766283):0.03011680612681407257):0.12873496751453880615,(2540896751:0.02400848946633380235,2776314568:0.01990184635101219235):0.26653828356565084645):0.02844431427377949739,(2523197111:0.25415744918437976896,(2624387374:0.37277568256253462708,(2804881765:0.19150951883667197140,(2540898143:0.04809717462325253934,(2596959500:0.06146278511509743747,2508734827:0.06933833221389934520):0.03781125082369607426):0.19777967569336452058):0.05730507738557340941):0.03144185668212882978):0.04483741355329135675):0.15775243242577269287):0.04778707170850289565,(2790156566:0.57284149375212500832,((2756645679:0.39517343250396286258,(((2619132023:0.04189108144437423548,2837188868:0.05878197332672181058):0.08524829925802966668,(2841046311:0.05121123601968110423,(2735929298:0.05087917281507048362,(2624438396:0.01604747528772458576,2837251740:0.01818077464429461790):0.08423590369507301390):0.05783325869692311494):0.07971948165091138905):0.12807915218988585870,(2651830493:0.22153427066426206737,2836754954:0.19259185640959564090):0.08300687009968651942):0.06270466286447971827):0.22843741528576247402,(2516653863:0.26029097215778385088,(2798971963:0.36462000490659640661,(((2539113691:0.08087865177839936859,((2539109543:0.00322651494313434123,(2568948125:0.03031104250765483468,2573518919:0.07335910958758803946):0.00630787816137853233):0.05012512146770956023,(2637583317:0.02217668511063835765,2861716797:0.07848731371815563518):0.03376883996675870275):0.03472768697975355673):0.05217275613073090595,((2553991104:0.17546985355907468440,(((((2516760229:0.00890048308204293218,(2516725538:0.02792576272092641212,(2645842921:0.01204605428309126793,2516683317:0.00595240056494174621):0.00594608088093482277):0.00000100000050002909):0.02740151674298481332,(((2516688773:0.00300333741538370749,(2516709027:0.01192485718705190399,(2516753841:0.03147367115510095459,2516662249:0.00733715160371223567):0.00793804092406277979):0.00000100000050002909):0.02162259343251553625,(2516703273:0.01191382216372669639,(2516731174:0.00888684978020083498,2516783169:0.01491969212642003592):0.00000100000050002909):0.00000100000050002909):0.00292654653837212805,((649838065:0.01200809415576357952,2741182288:0.01200966786620834628):0.00599590745648415167,(2849995673:0.01492133362365539312,2841785774:0.00000100000050002909):0.00295010491225613939):0.00296354154329165741):0.00310634545188614303):0.08251636146081135770,(((637885999:0.01443183374982021094,(2671918460:0.02822725326129277637,637964035:0.00295359110821374025):0.04129229738524511223):0.01328802021901360000,(2516721770:0.01287266132393751102,2741161537:0.00200770540666228440):0.12584134546759559448):0.01028261107945117360,(639320735:0.05343680812281935422,(2844135204:0.04062401877836144259,2638488273:0.02090621940780908183):0.01720967728857964937):0.00817871774932159637):0.03021414006832934263):0.03558278834406600200,(2861710896:0.03060942153991721634,637924390:0.04851964930983954094):0.04636934542309822244):0.03038108879254462422,2715902951:0.10322561275804187364):0.04700966954055012248):0.02151210545328823692,(((((((2598003782:0.02799910828070435384,(640560569:0.05108392905778372239,((2514296536:0.02375905815426899992,2519436402:0.02608709147861161884):0.01981164769583152255,(2514445003:0.03277630321021039739,640522876:0.02729453344848436352):0.00566404274952882290):0.03153005660173987396):0.01952980283048438154):0.11050526118884552995,2597917259:0.10512674364830500162):0.06175922549105539866,((2820117481:0.20107427606136507592,2513888267:0.05697402985597173342):0.03852651812023635824,2509152079:0.09918010441715621739):0.01698890067103958276):0.00736477388973150876,(((2513714765:0.05313827707241584181,((2524438716:0.05704657228857190621,2876765892:0.03716951870455278278):0.03214019087619225667,(2609563152:0.01903290244426001504,((2513699392:0.01207884918696484899,(((((2824356625:0.05482899502800808039,((2874615914:0.01332056951803932236,2806371504:0.03037903110516505106):0.00901040877227187419,2806491546:0.01453668011130612552):0.01047682877338176888):0.00607808099149152476,(((((2847949213:0.02078682164310672806,2844316121:0.03114177356175707595):0.01326744694616211091,2513638463:0.00946762901815394881):0.00922118138035909161,(2656918599:0.01554955352489246351,2678669419:0.02385448915313918838):0.00959169868280575211):0.00918298421534871102,(2844527808:0.02245314144843882712,(2514011037:0.01186220066905007038,2847941497:0.00636235903420454604):0.00929807591640096492):0.00787536082859485904):0.00676794192220752950,2529391095:0.02535780650524808652):0.00654629414276957158):0.00514499586953408826,2784210513:0.02574959810018334974):0.02329047847226095244,(((((2657053346:0.01593114872717293559,2841963056:0.01183991812668576393):0.00307305873546186896,(2513626538:0.01212900535113911951,2874629443:0.03408775889368303308):0.00000100000050002909):0.00623776520102172025,(2524879959:0.02623418382369759397,2514093497:0.02662483136122240773):0.00531943622521779003):0.00324978329064128709,2842044165:0.03188543114494342412):0.00871275340911013829,((2691217028:0.03407276999700337150,(2617347581:0.01834769718699753860,2874641539:0.00296542896200460400):0.00619694316443705068):0.00612736404558632698,(2874621508:0.01832858784588171919,2669546137:0.02497028575796468239):0.00287317712095742396):0.00296104299967721784):0.00609848767635174423):0.00000100000050002909,(2653852261:0.03029294784800150991,2596847347:0.02096177096705069756):0.01366709218841553018):0.00286080778092233238):0.00000100000050002909,(2691783359:0.01528383289488045686,((2847931817:0.02503572485321881730,(2647458206:0.03042051554349002249,2653887257:0.02010921377104811850):0.00813285796680440938):0.01598869563802384972,(((2513966711:0.00303118017124121486,637368779:0.01525028257769681962):0.00929049782557498337,((2513649376:0.03150474169235083222,2694068526:0.03074981855986389997):0.01326420371400395017,((2743544881:0.02380436262081780593,2743536012:0.01058309244840761193):0.01849767653414588486,((2546931602:0.01241708525874176718,(((2874595518:0.00730002633590232184,(2508694871:0.01444476729431143358,2508546021:0.02050057229567363998):0.02545672638447853478):0.02148524094019207617,2515624197:0.00734145559213587613):0.00196446338977366479,2507504593:0.01834563957193307768):0.00589245565162762990):0.00299199357726817562,2874584057:0.00621598273241469757):0.02534324670653526415):0.01059102612446587155):0.00000100000050002909):0.01779307667470781187,((2689719208:0.02769390302475407614,(((((2581468550:0.01737987171211045553,2617377006:0.00472829706602196070):0.01150427014401863603,(2847921650:0.01728458763274252213,2799288742:0.01894516938827145794):0.00758429834941783121):0.00000100000050002909,2511393408:0.02146685620048370199):0.00324172646385558665,2596981010:0.01526309419906808802):0.00309540944147439516,(((2841944201:0.00614633879348581557,(2841989648:0.00307274427848056985,2669698186:0.01531563914942733404):0.00309006282819780653):0.00965388793933327598,2849082407:0.02796267042984456469):0.00573566475337656048,2793063558:0.02086352145750620599):0.01076654373258359790):0.01876198559752433742):0.00000100000050002909,((2648287808:0.02568351352162034917,2578327195:0.00599571472096514964):0.01250240284491067541,2528854434:0.01209383567687988964):0.01541132045170905303):0.00542820672826632364):0.00383440052620880219):0.00000100000050002909):0.02702908828105108838):0.02106957907459738877):0.02861766493227150057):0.01314531167051677385):0.02505936047218689997,2566084770:0.05717756738625306284):0.00374554167679012808,(2876808970:0.09110631563469070993,(2524441685:0.03515969745761064746,2745075758:0.07166446085418552714):0.15739444916207392944):0.01629887634810818844):0.04245476619739872032):0.03258636951500409884,(2700934343:0.05531682509504080164,((2733958114:0.04007558483720796011,((((2513697964:0.00763418345417257206,(2733970502:0.00976336492180109039,2874611192:0.02537247020247692178):0.01364633162030485722):0.01809025083404593864,2723846848:0.01672215172195808119):0.01367196098285449607,((2698184664:0.06778975987234434064,2793076392:0.02106109131079272889):0.02376486603657670255,2651929529:0.02327852690641203995):0.02184158176351268590):0.02004776733781629683,2876810536:0.02887877721893820568):0.01077986970938069576):0.00739655289341620194,(((2847901796:0.01535662838127277788,(2690690384:0.02879222130613527664,(2522997625:0.03972911426070167146,2694653037:0.01001481982694838596):0.00887105341269269106):0.01509909158169263875):0.03001566696948989102,((((2513675197:0.01044160900738022590,2524468490:0.05525168810457863761):0.02161085912288438632,(2728752615:0.04195804400621785946,(2641673757:0.01252542621569068329,((((((2524537589:0.02500559076905629549,(2743553590:0.01541806802228655980,2876836317:0.04269797932165088350):0.02776793779640386248):0.00158002778814947506,((2655419277:0.00891452397265942581,2671120118:0.00295643903598776913):0.00000100000050002909,(2655404201:0.00478938650473956229,2655293215:0.01494149664439027754):0.00737985687139499930):0.01926632536525779357):0.03152337273134668549,(2517890965:0.01514046793780214444,((2656904854:0.00898471199533688696,(2513657335:0.00188519060937353158,2513857806:0.01085923082697195889):0.00837488391381611789):0.00000100000050002909,2806518982:0.01204333578545109355):0.01859230039310784052):0.00000100000050002909):0.00000100000050002909,(2793066320:0.00279170635783589386,2529085347:0.03370293223857509513):0.00926649024507071248):0.00296796205370918617,(2876797436:0.00900711915738757612,2636526523:0.01201240147027919127):0.00297573062287334296):0.00000100000050002909,2693396385:0.01206198936929180586):0.00340538919847116440):0.03772664324366188648):0.04203630078572034162):0.07498097212859144989,2751130970:0.04666029927766408153):0.02172513935002057944,((2695379938:0.00300715396382041002,2743997753:0.02396049978710616118):0.04649890457331500027,(2700448835:0.06839952808456456479,((2619768707:0.05290145755557418977,2698418466:0.04117585046792817532):0.00448192925644283046,2562185553:0.04525000055666480309):0.00247216310294774482):0.01453821820838253204):0.00574771542045948887):0.02367211518450505411):0.01421845795139881595,(2733939423:0.03888563017210020650,2733977322:0.02329278916461516302):0.00340291530604729976):0.02914584497383725797):0.04028629044067794096):0.02832608886031421844):0.02381266881169224331,(2636601023:0.19979819406100154944,(2603859965:0.04183359423698509993,((2609937952:0.00599441619875787889,((2760291239:0.00887116615369903418,2685529246:0.01485574221033174845):0.00285721642552870135,2758095142:0.01181214382297445659):0.00293214697240542143):0.00598010722188721880,2609873123:0.00626131548642777560):0.06083824647292676580):0.16621441051942853484):0.03420012863079367055):0.01658093176105719657,2579239608:0.17371422020008445153):0.01104338501258262523):0.03398368218926316880):0.14572288485323109386,(((2758419126:0.23453015994773832031,2820144948:0.33190148034006033972):0.06770101196771376173,2686605119:0.21203408156758324354):0.04381976924331978940,(2643758343:0.25240301118503127853,2832911012:0.19057870321935027613):0.10799865763444893574):0.05520665010715872234):0.02575844657371891000):0.06684359874465160833):0.14613057963247463866):0.04220070196611390434):0.07362570262632310569):0.10860702750389616966):0.10023030018637385519):0.06165769746251081179):0.06140571241705612693):0.04886672667469855319,((2695076975:0.16750979934792528669,2788094195:0.24379260942463268358):0.32509342287602516208,(((2676890169:0.13242609863850865470,2835215790:0.17446712166151770451):0.16077524390798519915,(2565720844:0.31179437189521086449,(2727933281:0.04807479237503302361,2791985401:0.08217611557144562096):0.13038081655332497966):0.08245626859006126297):0.05232375410033308916,(((((2839785928:0.44795801777408628119,(2668027000:0.11406830829726352650,2694870263:0.20176671346696908871):0.23028048407917992013):0.08042295611873968852,((((2828514847:0.01807688732292967587,2832338618:0.03304595661278474095):0.32362817630548068593,((2746670864:0.09884047440110797778,2831520226:0.11827809162392403930):0.09736360918388155261,((637905220:0.24891501957455430816,(2609137432:0.16238728857958023566,2756774653:0.15773200805281312187):0.04411275813579380867):0.06109425782168279029,(2789637861:0.16823367213527268271,2789676553:0.09625835204995819572):0.09245007632315270507):0.06117804370318845331):0.14978348080133371822):0.04017203180836390747,((2618002040:0.20164311766985515417,2634643740:0.22045260444433212310):0.11284393093828785914,((2595603572:0.08787872911695616962,2595626254:0.11439760692557272848):0.11411863996428997514,(2609090513:0.07919715200785590326,2831658366:0.17095115630059892764):0.09908733195179438014):0.12548264204439896208):0.03650819931957523246):0.03120267619780047255,((2597208813:0.03423093075581336991,2835163984:0.04029849932684104186):0.23347247972893353518,2861291383:0.25545570444914061925):0.08397237920744052286):0.02795335822489462135):0.04460631330381614745,(((AG-911-L03_NODE_3:0.57933632709987836762,(((2813169206:0.00158357649366652341,AG-917-F20_NODE_10:0.01044742167245024667):0.33041123155800489197,((AG-893-M18-1_NODE_13:0.03808158680871702451,((AG-893-G16_NODE_5:0.02916493420854199617,AG-916-C06-2_NODE_66:0.01183848118479214305):0.04150201473299568178,AG-915-A21_NODE_2:0.06634884245554847904):0.02590621351639489992):0.30396856433942454068,(2788253781:0.35251066029660105272,AG-895-F06_NODE_18:0.20755626985525937878):0.14319690884047775459):0.08110713696309568288):0.09426480558605820903,2817848930:0.54126904052502777809):0.06648352468761822842):0.06222544219564637297,((AG-916-A18_NODE_3:0.32567392202898792775,((AG-901-O07_NODE_8:0.01197029222740641184,2779017280:0.00000100000050002909):0.00000100000050002909,2778638760:0.00297367720042658948):0.34397457272081743973):0.28403395407012721474,((2743789622:0.33677841151502946326,(2838011834:0.10487115290924696465,(2831728277:0.02801239329050368362,2831848672:0.04568096783562083235):0.10279830316787572086):0.19001759343264551516):0.12169193054812438293,((((AG-916-E11_NODE_5:0.00294332536116693024,((AG-430-P14_NODE_1:0.01493935691323163353,((AG-905-N16_NODE_13:0.03264213389209950911,2813146725:0.01605806528714060627):0.00000100000050002909,AG-892-M03_NODE_7:0.00284963665352082774):0.00655334962304657005):0.00000100000050002909,AG-904-M20_NODE_39:0.00305520231977017380):0.02300277606718539175):0.00000100000050002909,AG-898-D17_NODE_1:0.01201308268791055796):0.00908372824504474242,AG-905-N21_NODE_27:0.00000100000050002909):0.45371028866436863280,((2817908093:0.01257305341845725219,AG-359-L21_NODE_3:0.00808489531325832025):0.45643880241848311385,((2636247716:0.10015067810440302087,(AG-903-E20_NODE_11:0.03905013415583202113,((AG-359-O10_NODE_2:0.01754720284388116766,AG-891-G03_NODE_10:0.00000100000050002909):0.02173175228064318232,(2236277051:0.03091506589317255874,(2236277962:0.01127597623422510985,2717775877:0.00553098311894131226):0.00588632333851556340):0.00726742681866855266):0.04233872442204398429):0.10830640965223256589):0.25812321405463800605,((AG-891-D05_NODE_6:0.00000100000050002909,((((2717227047:0.03213972959701634491,AG-903-C04_NODE_1:0.00270992901892379377):0.00857961004844465594,(2503353275:0.00000100000050002909,2562555494:0.02017205325048722353):0.01984172203199151274):0.00000100000050002909,AG-891-A05_NODE_6:0.00281838402203857816):0.00452047413515645809,((AG-430-O05_NODE_15:0.00854583124656981517,(AG-904-E19_NODE_2:0.00843273278131367703,AG-910-F07_NODE_3:0.00279650064491817306):0.00000100000050002909):0.00559478894508304292,(AG-916-A10_NODE_22:0.00563227774761788664,(AG-360-F10_NODE_26:0.00573777415206617233,AG-430-L03_NODE_38:0.02882304504265098891):0.00273335662993242625):0.00284385647634415343):0.00418970460513511458):0.00825898969982565533):0.36690952636447726753,(AG-893-B07_NODE_4:0.00537139031970740744,((AG-898-O08_NODE_10:0.01529237628439094471,AG-893-M03_NODE_2:0.00764024295742729478):0.00594647697913308973,(AG-414-L13_NODE_37:0.00282518858047774591,AG-904-D18_NODE_11:0.00849091483112285154):0.00000100000050002909):0.01203723503193879739):0.40512520101674681650):0.17074659732871041995):0.22621586540593971448):0.09358814228300690874):0.12246927259911978558):0.12178656170180890417):0.04574611915992644190):0.17660642038287893696,((2791870412:0.09336671925921835591,(2817787880:0.10604729498134350674,2817799471:0.11182496255526788720):0.04948772296802966819):0.18105854288383088635,((((((2664194703:0.11893004829632698727,638883120:0.10648034700938434349):0.06202326488099614565,(2646927221:0.16920221663621046182,2780271251:0.22911838743215512393):0.03026930812677302435):0.08204441697095891939,(2558679050:0.25969376282151834801,(2724219791:0.05091298739841384341,(2837372315:0.07686572977488684288,2527027808:0.03227851312384955734):0.04031324293283754939):0.12887158070258797338):0.04877660460248499363):0.05862597733959365454,(((2775390421:0.05910554038293456408,(2844189963:0.03949596752605221556,(2519254523:0.01877486686631692214,2698165132:0.00000100000050002909):0.01458680755294098491):0.01465670615005796804):0.16147232439601147402,(2723110250:0.13800410744299571042,2844184751:0.06307028869484056222):0.14154059239871188969):0.06414517293497511152,((((2712501642:0.19978514859120680147,(2839519220:0.08461591977811037946,(2731934295:0.02028608628515274001,2835145551:0.04631963768255254604):0.11484951163063068791):0.08358436425590677621):0.10223165843365300542,(2710622524:0.21160731714193919961,((((2790906415:0.15966546132897149746,(2623261797:0.05722851391478841337,(638840289:0.00684052999996720337,((2790919849:0.00292318383808762901,(2622844194:0.00289578455938407486,2790915127:0.00000100000050002909):0.00000100000050002909):0.00678678716111032199,(2581958297:0.00196311010402179563,2790910212:0.00000100000050002909):0.00000218594090525314):0.00296908145538887953):0.02218124775496241666):0.08167455181980071144):0.11836826874840153390,((((2512597621:0.09224433205903206923,2622717369:0.08068288647438261185):0.12527453044789599312,(2775231123:0.08944483643318597299,(2521727976:0.06386661617139330338,638900925:0.09279319465358547292):0.01432815423769429573):0.14497286786250596080):0.02681483971032128794,(2737514390:0.15387029677379612802,((2623275452:0.11462693254517200558,2701200007:0.10628271616626824847):0.05708154708395424271,(2832668920:0.11939578985163495917,(2510757914:0.08365601633002021920,647644682:0.06153633965031420766):0.02915734593283452261):0.01990587796564240522):0.02379079905970731337):0.03081917178390390991):0.05338154584455291618,2576119652:0.20459104653429333043):0.04403014269431008293):0.06256368636519193949,(2831394705:0.22808588787376879448,2792405235:0.15456154511825828668):0.04944995630041216367):0.04560774914720484852,2517497883:0.19245614688140066928):0.03082159040403496114):0.06120535292811009331):0.04550557154466384341,(2620356005:0.29354404478626000552,2778045031:0.31174714458150604157):0.04678712470847416066):0.04961568412199747480,((641466300:0.01972490645448017610,(2635363177:0.09165627029048983854,(2616692400:0.01816020129149635565,(2742222069:0.03211668156488231562,(2841331141:0.01011759809496737272,(2742160153:0.01427198048877423124,2737747193:0.00702334767451462047):0.00620481229019930868):0.00726887354771091603):0.01193725253422330337):0.01708313878750158943):0.01409393716714983300):0.14078038001654968880,2831806770:0.35981043397008727336):0.03333878108525210188):0.02222706459477119881):0.06562342555491389173):0.04067524801871204299,((((2691035577:0.14054778676763102219,(((2729903008:0.06947256230772588803,(2647620784:0.07067347496415898878,2620523792:0.05635913243026700187):0.02072479584357177912):0.01485055222011601346,(2620098267:0.12031591760020370063,(2728150391:0.13319541774940502066,2684617764:0.05771586720593772923):0.01940100676154221312):0.04615163080264211848):0.08745432975961753286,(2616721581:0.09760206719477940163,2730671348:0.13712126926559262130):0.06085213227389361240):0.05504752641390133622):0.03445023637200440858,2574317217:0.12827109059892904952):0.03387705152541709702,(2701181153:0.26398654895715212287,2521414714:0.17574964995931899314):0.17124255486485540079):0.11225947526870332094,(2778045070:0.18218546555787779040,(2647585539:0.32357702665481075099,2695076164:0.19887172461459948214):0.05046892142048520907):0.08746672407725412934):0.05430060726198098625):0.02348811585041385777,2828464902:0.37967138832725993991):0.05090697548186331328):0.05207751921477583174):0.02580402672019204910):0.03051000990096959867,((((2619359433:0.37922084528770427791,(2619187912:0.24939384505082859422,2596934723:0.16079211231118920034):0.08310019171109930824):0.04736928366873081886,((2776594708:0.38891243675512821021,(2676863763:0.16331096142592765874,2776598530:0.15232490961363179260):0.19766745596254597928):0.06857974041329817361,((2548753580:0.16925931424395496139,(2596935405:0.20107222903657495650,((2807299588:0.00000100000050002909,2843181803:0.11611361735865227685):0.08010658377593868340,(2771981917:0.11020956649645122227,(2528275166:0.10630882275341392573,((2517391865:0.01788058298898254073,2807425423:0.00991121795742665526):0.08404616754653146393,(2504981917:0.02930622738574023903,((2681871399:0.00604348978700654151,2834580729:0.02304750668791508139):0.08501957282451817755,(2774608048:0.11168116171806823089,(2724868487:0.02960492539533219822,((2508630708:0.01743597281962119480,(2599009344:0.00980203619012274749,2715494838:0.01673592480955801709):0.01405309963384821122):0.03211176055835249926,639771728:0.02169340168107223785):0.01181801971017521283):0.01989691168316301204):0.00514287328788795225):0.00985460415547924178):0.02353315573204799865):0.01600471170258515458):0.03856442890132968926):0.02719309654894711686):0.05487951051554400272):0.04489531802813358230):0.09750666529523238646,2846710013:0.20802920944480968179):0.03982423150862295785):0.04536452603191597210):0.03322575535178069056,(2688630958:0.16714956693710894542,((2635130568:0.29789602502853329558,(((2582565978:0.03105370864516130563,2832214179:0.03233768151712334421):0.09233648835059261872,(2583645562:0.10852268471181807097,2790673780:0.16673391848860966147):0.02390265470256410646):0.04570134313758928563,((2646751052:0.06339687423452390613,(2791918697:0.11443945173795794235,((2616592407:0.22008577711804047650,(2622865025:0.06378114147434028880,(2837658777:0.08569688567194029549,(2727917756:0.08122020181817042606,(2684378748:0.08247996262216857055,2742838677:0.07539446061692760270):0.12782959532225615651):0.04519542608561633035):0.02961350311803521984):0.03852110859552497490):0.13910727654616850124,2579418676:0.13801131221749440847):0.04489795813298191191):0.04348158693678613740):0.03482878377437691186,(((((2735940591:0.00861532072426587740,2834456027:0.00473680467172364356):0.05048240326950404616,(2668619150:0.07797368914044214283,2753156836:0.04166528470105301807):0.11946563778929485122):0.06309597331830281430,(2706038968:0.10453630069675601266,(2806258290:0.11054001550278109989,(2795699692:0.07639309709416552963,2795813509:0.06297471021366170263):0.02345356048629434337):0.01981504121711211153):0.01728500389471575652):0.02265923928681201974,2758546781:0.11481490031839740318):0.02373095362628927646,(((2684421755:0.11265405461192554148,((2623473001:0.04119665306308326752,2729009111:0.05720048883374986154):0.08753683807759383984,(2728742064:0.07771931911119787928,2616599611:0.14168750179924943788):0.02971434309333870899):0.03938242925582009779):0.13132938628099188882,2735526012:0.17827365641412823427):0.03795723605176731102,(2795763315:0.07426542215286914550,2802441461:0.10267658588348713145):0.03567588484740336768):0.01832369662723550702):0.04805492915196848958):0.02493596017735579332):0.03109858894086019870):0.05454725597959284022,(((2623469019:0.33395019849962359615,(2790770102:0.00161829351713064216,2790777036:0.00480782319551393156):0.35445931228843913230):0.03385725526827403076,(((((((2841595223:0.07454238524782458297,(2646233228:0.02431868375788062003,2653334580:0.02698870327972580779):0.09314872001309430771):0.08468354203289150950,(((((2528274924:0.00000100000050002909,651452990:0.01261499109762956664):0.09871616576020009193,((2834581845:0.07535049487428781279,2681873244:0.01128975368232344560):0.02146013842905464264,((2599009913:0.00618619369046646914,2855059654:0.00613566330885901515):0.02473806393675155937,((2504981591:0.02518297761533256837,2508632642:0.00000100000050002909):0.03116279104881121420,(639772078:0.04051067496731768081,2724870756:0.01669443851022187064):0.01554438410781571432):0.02000383505119747093):0.00689906249231164986):0.03550006414960763662):0.07375907830226159645,(2525539680:0.12017242749503521948,2684543691:0.10091334354655684402):0.04728706833883423305):0.00540657889956796048,((2617979256:0.06966839815389404278,2855055505:0.04729618097512799935):0.07880091465342199675,(2715500873:0.11502920478040550012,(2617341481:0.03488790663324149027,2698087549:0.04970520334569582255):0.08562035303733760150):0.09922441637042424267):0.03816757892889590525):0.03011236812299353943,((2616627169:0.05006342515430683288,2722124347:0.17044818352267759876):0.06042932967197760935,((2597207808:0.01629269043079862450,2835165893:0.01754014997490496372):0.08344352617438416386,(2831508917:0.02156954117371683716,(2843091902:0.00158046383794320901,2843099360:0.01400313426487914160):0.01639170819746023702):0.13252908463856952204):0.02129837693601074541):0.02545341591810508855):0.00674725407067513182):0.01454874381703129445,(2834597360:0.15958598113749661307,(2843177352:0.08978085651607611850,2858321203:0.07323740169651153653):0.07430863403217392860):0.05798204456620224129):0.02263898215132561370,2836877467:0.21403636269293746519):0.02443651602372664058,((2789636819:0.13799907196871727399,(((2833736181:0.05283395176963862072,2839752577:0.08521181738476255041):0.01896061338114947772,2790385663:0.10674221483960477652):0.02121258099040276845,2710457595:0.07598531836410712947):0.02008384670976309794):0.08832183933463434722,((((2847270280:0.10218179718705071302,2524265622:0.24502983058216332157):0.02414442038128767481,(2831642885:0.13154067133483990371,2831673532:0.08580407888063847077):0.06692646247361827561):0.04140421262662002250,((2609117338:0.18736778155359365416,(2832808103:0.29356339983135004701,2854650269:0.12287053746208979887):0.09173326970192420549):0.16095052688675862140,((2694812537:0.02342883138028234447,2770174983:0.02399307334650065474):0.27362573314673571678,2776030311:0.13340811401189750507):0.03389951225414546132):0.02523994442123658755):0.02766110980791481461,(2790461035:0.15997671327281776099,2595613791:0.13810764069669029253):0.06941541296961963037):0.00889828435659720078):0.02037044845832131079):0.01941579179099820612,((((2740539012:0.14383211023643241444,(2741177760:0.03506190678743002775,((2697909486:0.00462270418374619105,(2579115300:0.01433832301919917875,2701392767:0.00909370412884157563):0.00652823125608598554):0.01984652555103439547,(2599099202:0.01970205442861595532,2654859093:0.00000100000050002909):0.01298081142966904002):0.02896299551067121891):0.09104610417265260325):0.08547261317734564101,2724056087:0.27813509543190040318):0.04239261707058840367,2741028787:0.12526637239304849736):0.02687950966747421067,(2586268252:0.13923057734261048979,(2602131312:0.07192252939586586680,(2664250941:0.10253946408094379017,2835251399:0.04673558075522613042):0.05063501422649616113):0.04982213396277922896):0.07006700883136977864):0.05008215039111277300):0.04467085028378221800,2795824151:0.16707781778229977010):0.05628619300035066220):0.02256501065457653873,2523945752:0.21729699023556250936):0.03796546030714251924):0.03021931518392123595):0.02622380105047274895):0.04079939425523897156,((((2609105998:0.04161285951654092319,2837586472:0.03775053807999281114):0.17845677008029442456,(2831950032:0.08004896533366999412,2841905401:0.09743329497059410871):0.06542299281522588605):0.14372685220054898236,(2635338065:0.25205536872040701368,((2838955413:0.19295692838440395289,((2837137242:0.13489550809278136323,(2730461726:0.07386791720304455855,(2701329591:0.00000100000050002909,641155701:0.01541222705868433053):0.09346041731124826724):0.07195666332450188774):0.01868640614608510150,(2792401223:0.20582193930273753879,((((2620436402:0.01513625625859650083,2742367361:0.00698233546302769615):0.09067638687139766007,(2579755145:0.04208451930601270902,(638911378:0.02543419013745603502,((2518557046:0.00000100000050002909,2790781502:0.01215588057468311271):0.05235305846565637550,(2772986333:0.00617093386059380106,641133265:0.00588702625935589186):0.03315849279926325749):0.03433800164468399363):0.02342545942979635046):0.04671351320094937337):0.03307165633964916779,(2789641154:0.12818084284604241985,2694985414:0.04554172669608313323):0.02633165443200062225):0.05429208033128511690,(2840909951:0.12384932304875879983,2790786312:0.15583190774571231696):0.03756614651203631777):0.05300531375160002362):0.02680456023427341475):0.01831263548116131290):0.02008084943424396154,((((((2595670745:0.00934870725864734090,2637052494:0.00272929294107893171):0.08052401131836195436,(2620500998:0.07786621676827679139,(2774650867:0.01543926519339087512,2790111834:0.00622114099380759872):0.02213089657230078375):0.08627237144053780116):0.07043237185903358788,(2806919390:0.20775808694344657934,2739619039:0.15187434492088722204):0.03429154941412141527):0.07949585871862605013,(2715031935:0.14295435318471000352,((((2806884452:0.00666680061022720521,(2730682722:0.01577354765117992136,2806929200:0.01397284816001586640):0.01479281137847595143):0.05929160604963418929,2689845130:0.08218709043798026748):0.03385740510530649283,(2504809381:0.00000100000050002909,(2818147299:0.00590218961796745538,2818099805:0.00583935851286456961):0.00585262544980768348):0.03339518439430466668):0.01382873870286499725,638005215:0.04079493444077150754):0.11436277274593335818):0.04199332479267709611):0.04342603005079669065,(2524485058:0.16928610083182932255,(((2834659870:0.10714505797540005427,(2834190309:0.02530737811079473293,2840902688:0.06637224849850771602):0.04384938417022752472):0.05609143557166344773,(2814711880:0.07366514383635648644,(((((2512536743:0.02652194013711818565,(2521646191:0.01173858740656624766,2715047792:0.01248759120551161395):0.01692880506111939937):0.04227916374929480137,(2521634933:0.03909356178686825001,(2836640018:0.00336643569069195727,2836642192:0.01476107338749304415):0.02631075252222187660):0.04454333095068718079):0.01744502245020013512,((2692597085:0.04854202374583661134,2696487885:0.02604409346962814620):0.02429284107493352024,((2657625832:0.01042672578418579396,2657707949:0.00164027928743557764):0.05945302474246764307,2693016575:0.07903656928532060144):0.03380735475989400662):0.02405224259250053967):0.05036221083814863136,(((2715045824:0.07545668119154659570,2648045363:0.06571307944884714758):0.00989320868554860108,((2521657871:0.03013737952740525028,2832666066:0.03468358837576011877):0.02131030536250776153,638929991:0.06103740657343067338):0.01308985857557606880):0.03526779594710423987,(640650321:0.11616521580890686038,2623163519:0.23271275207931990670):0.01554488616901079749):0.03766668695678119377):0.04760107530222878330,((2707816914:0.00000100000050002909,(2629996705:0.00896969451540825108,2707822175:0.00597404398389712529):0.00594587051469672168):0.03349125004646676812,(2719802482:0.11035889806669578472,(2558538446:0.01715335513218221516,(2815472571:0.00883817422891953336,(2725334563:0.00300081551956707685,(2510175159:0.01213119549933118664,(2678680190:0.00943009160062144823,(2815354399:0.01296172344046347784,2776493584:0.00805280596940889833):0.00816563571754179950):0.02471550632680069234):0.00298437134672063223):0.00646356195903638030):0.02840022682069332990):0.02264787227014320239):0.01428180844609831628):0.06945528824916946675):0.03330142050161221529):0.08506694055538353838):0.06181814942008073688,((2617889636:0.07087948449783150473,637287968:0.09784738749054076867):0.04671550491346935369,((2698137010:0.14877524431731398158,2834210604:0.09291210924642055724):0.06860270940890039748,((2666093933:0.09471368625894034665,(2843424344:0.08134863007251655342,(2635753241:0.02125489850917517548,2840611198:0.09505551874099632537):0.07597315363943461797):0.01564381508764009845):0.01444227742617600063,(2725531973:0.08363736733779207622,(2598758836:0.06414285706220462790,(2728045137:0.08503303406761389405,(2792418997:0.04609496446516518631,(2715062372:0.12705981371041186190,(((2837118610:0.00909851291336553382,2837127433:0.00310420176496062827):0.01233375589360133535,(2606524770:0.00943111658579167365,2715016115:0.01846314162784251298):0.00310325936500424572):0.00311798431498914617,2715023291:0.02168118279068773427):0.05551251192320727501):0.00892602576949172791):0.00815190021913067379):0.01291959779080651891):0.04508033528374323640):0.04989108220698958845):0.02467486946316810315):0.02914726288848434529):0.03969488575083821719):0.03487936744529171462):0.02669464228007680309):0.05816844403577234313,(2620334126:0.07890759064640730236,2742208637:0.05748337917348522730):0.10560910277108064015):0.02053696112587093461):0.04536338217936845135):0.02666699702838621483):0.04218994486340213457,((2832267536:0.15966993757686445687,(2698720943:0.07140808427658369706,2752990243:0.07216273088629726606):0.07669358006547838391):0.11191331652793280738,(2515057801:0.52843520232577312346,(AG-470-P20_NODE_9:0.52548948642378201512,(((2654300070:0.02995731899819765662,AG-904-O05-1_NODE_29:0.00826876462403740645):0.02451866313829334856,AG-895-P05_NODE_8:0.01665787532861232739):0.00022003761611752220,2813128484:0.00836783709428952707):0.70480262707698060343):0.13055163564109900642):0.14775251578651571460):0.07217184527373467218):0.03478986037282608135):0.01924861346089429270):0.04674581900153856190,(((((2791235090:0.10219521791865700255,(2855026294:0.02653580409295936207,(2805401825:0.02245508527609793581,2684565043:0.04773712897834727492):0.01589282894538912583):0.06487805121362570648):0.02543730425260790073,(2618006989:0.17872659436092333540,2727849081:0.13597103841982649541):0.03401440062338874359):0.12084882307635001764,((2676864164:0.19455397651292755112,2753496890:0.18859166165343207999):0.05963951040827865369,(2715500709:0.18889586946205719209,(((2694901669:0.01962578958648857064,2855039311:0.01647649647218707783):0.00952769274628448119,2858308009:0.00000100000050002909):0.00360467956862307133,2858276743:0.00920103190805531858):0.23833836894683851915):0.06837304618566443504):0.06633906703118611081):0.13784546098041491891,(2617775707:0.31600779262765710254,(((2758545556:0.27761770097551113912,2730483427:0.31732915807602557479):0.19938746221385514334,((2617239135:0.08595972742466821692,2699774868:0.06294879015536204714):0.20304298631535924735,2735475509:0.22013706166186738922):0.04305742251283174032):0.03032375114246735337,(((((2541035934:0.11875965941384115931,(2829988174:0.15913301951586336647,(((((2631098192:0.09703421331045142262,(2664116055:0.08130156773503685597,2677085508:0.07653264727742023488):0.07278582307694267395):0.03133564069398305646,(((2585042664:0.14538707151731586342,(2832773972:0.12774663459890397976,(2730546895:0.14124521584222582415,2791938163:0.13695090819511343549):0.04712176708024307104):0.03518101770668575351):0.03349773476746463474,(2789664692:0.15545735430928758758,2574316614:0.20640483365617812161):0.03896708576524400558):0.02143624257539422651,((2831531705:0.10629211676428214350,((2617672120:0.16385207227543249764,(2661074112:0.06456274374159844121,2694939570:0.09998192944480774336):0.07953701894295490959):0.02618606566919412862,((2789993975:0.16276565791382857640,2698405939:0.11925242405745879737):0.04344932624127877813,(((2617673969:0.08553025919490382656,2585877158:0.14993433512940368413):0.02901711087783833548,((2510235211:0.02623772542851873432,2694924622:0.06837625005219181984):0.01033230859279961160,((2649386387:0.03712001214643854269,(2682188901:0.00373498837516756917,(2650139313:0.01422934343322915414,2754379422:0.01845541702827445743):0.00336422645353522771):0.00648724190649496539):0.07640168260612506534,((2829972187:0.03081318559156225392,(2791946172:0.02185370714782612286,(2595589704:0.01574717837696489389,(2735522522:0.00620187101124592115,(2622720166:0.02445877458927927031,2835133055:0.03091913762219875364):0.00000100000050002909):0.00931543245624768396):0.00937224776130382055):0.00612143193808112069):0.00343225062531898493,(2843398245:0.05592561666231223722,(2805293537:0.04653098353561640338,2832178635:0.04131499179286807211):0.00527645736818891601):0.00644332495649031257):0.00781817056699007917):0.01004153977805333393):0.05014575977636497039):0.01306495421571356001,(2580991991:0.08239580246140380815,2575894006:0.14698452450207810660):0.02170099596588370358):0.01346881880968602702):0.01002226501279744435):0.02226745320555485741):0.03045802098922318832,((2651343216:0.02214678474728773092,2676841489:0.02159298596179136734):0.18876018639519814846,(2617775961:0.18522857392809177757,(2599733936:0.04799889309300957307,(2831809601:0.03937929482750723853,(2626714253:0.04084140999205543993,2574578395:0.03267233449881982998):0.00627136389712208003):0.01822971619615314232):0.15961777512869643192):0.04420812948433370387):0.02610734498856616403):0.07601173543659836551):0.03373219236641016722):0.01397095249160696870,(2839541816:0.22755312833994395527,2646473505:0.21413716569405905066):0.05153196085179913982):0.02361876470105931519,(2752982072:0.02399111065589343977,2836745768:0.02882462202003635912):0.14269575936574899200):0.02089755986449010061,2510237317:0.22133583866527423156):0.02756747159424759522):0.08270509102375402100):0.06782808124150077611,2676913982:0.18606365065356905708):0.04910953646321554456,(2695084361:0.19995424313523216253,2701218095:0.18779989981095515650):0.02545340100383579329):0.05709705083553967553,(2829992824:0.19961880791712147132,(2776046309:0.01550034013741773652,640644858:0.04974926496859907732):0.11714037417088746240):0.03658215617279875209):0.04128125021178399856,2790319450:0.35262031017881756423):0.03211910970458088654):0.05574489932728717012):0.05947649909370530952):0.02339298391122694026,((((2616587137:0.15256232979341488587,(2616617448:0.07643688962998787528,(2758479755:0.06112956837991043862,648287347:0.06420035943410913604):0.03046131843265187378):0.03453439257893339137):0.05269845243581176147,(2832848783:0.18081995505886802600,(2523512076:0.11828863101000523794,((2610985638:0.16084524953975773420,((2635169048:0.07676475241957123052,2792222280:0.10512759423353540411):0.06921439925346417610,(2565721983:0.10336313582094901198,2578593122:0.10191755736514639119):0.02824570852516072872):0.01995029187991527453):0.14121920830871742547,((2832938520:0.05744036199305744411,(2620101672:0.02268430471416005983,2746514160:0.04875574547489795046):0.02292725307188464914):0.14339295859907988384,2616570148:0.10374714599468828902):0.07865828632107854657):0.03254813751796233751):0.04312695356742497071):0.03932051139174643634):0.03091903751442467638,((2792569874:0.19285760570611482079,(2837361457:0.10162461472630053561,2840884234:0.12276173132272211186):0.04533314203422654509):0.06127577619135505388,(2833085172:0.22780301047617146359,2695045880:0.16802693505860324952):0.06418732539927887726):0.02271994565300550911):0.06198937208568271184,((((2790325654:0.08497294762008091029,648278397:0.07095184005473148536):0.09736678404776517859,(2545719425:0.14278874591824713969,(2609097191:0.10887544766423284948,2817794798:0.07926462532477765444):0.07283448788456327316):0.02644369629572985644):0.04254815067364867837,((2685880916:0.13028447156001407570,2731938020:0.09071200495768433347):0.10393878998787764445,((2529190690:0.12083595674114584739,(2617826426:0.05518476920629779986,(2617972218:0.05662284663330428153,((2520218552:0.02850297607590183968,2737641847:0.02443195857085866257):0.06402160702639450585,(2805077728:0.00837530587738416141,(2735527021:0.03297327985537331502,2729472187:0.00319197550224557163):0.00652513557499147939):0.05223347610122244106):0.01373067621411456878):0.02545485018008012204):0.04138165218586870031):0.09680040256066960169,2790432542:0.17951729868406829382):0.01621465197441761263):0.07277725495954942558):0.04249260683030638835,(2664220496:0.32478787821642224332,2700157561:0.22791806992571861379):0.03802765213790251786):0.02350441800638241457):0.07023989783141978971):0.03145237394509341894):0.09213168079701143653):0.31686464289690735585):0.14121714109705107987):0.10239790917211988308,((2563960300:0.57584672819037507896,((((2507089011:0.33289931358155777641,((2509711823:0.09060441160273433048,(2598889350:0.04643186823176289474,2598890222:0.03648146448360840843):0.12037676612884160021):0.21497397195750925225,((((2509808310:0.09967100800385783610,((2631172999:0.10497022573372501164,(((2776212149:0.08198072890470260721,2776647507:0.09574721061587976312):0.01113943945373600287,2845927651:0.06483900638441576769):0.01237632504267235228,2804824779:0.04671697602067802213):0.04510779949795798438):0.02650881960296008755,2505802751:0.09711275605823221913):0.01906260955297747403):0.01658451958691092507,((2831785460:0.01751358447514541131,(2582741383:0.01002798104481241945,2730906045:0.01097837158161880065):0.01318166751569124773):0.24096924890874915626,(2745817099:0.00635719245814799112,640023511:0.01405207218744366181):0.03252896614104112960):0.05453350313049688813):0.08064490677495124438,2503792474:0.41217684388055125799):0.06877026979809931773,((2517647144:0.23974583129572890616,2831765625:0.26951714872867471584):0.04216244707725180091,((2578014946:0.01585129116405707000,640019228:0.02919149374312714554):0.19640278822845336215,2663546398:0.22147195427022642322):0.03867624731534994448):0.02410523288118108370):0.04069316482593545586):0.04304627896402869053):0.03939645378828749572,(2806799341:0.22041225150328486171,((2509846682:0.04836032464345683957,2579005116:0.06817282803862791118):0.14175640709000811301,(2524364042:0.13920242332481608249,2629542098:0.07824808179464314006):0.07419808813564944538):0.05620649457768395890):0.07310505907708765572):0.05631651097362756070,2806860175:0.23019175879149783581):0.05109769548067380485,(647579664:0.30831770954493353809,2609114507:0.20308060209494321890):0.18695691639920350435):0.50168722187199499274):0.09264258523228970088,(2778699474:0.60714784285659495477,2786430951:0.36796091927999025062):0.28747696102506598015):0.04816736773175458314):0.06202570758075037077,(2788700624:0.60619365156420268459,((((2574264414:0.08638892141713459816,2681974924:0.07813521113898326542):0.39327788229100268946,(2771542693:0.37075838772287378342,(2752864236:0.30005737459533010636,2785432096:0.24768147038381629899):0.22314808475275710320):0.11602795071556515349):0.05080397763687412305,(2640755154:0.54669010492534053647,(((2811858118:0.30940398894649706607,(2774561303:0.24316571974588666039,2789490056:0.21576323867437136039):0.09327017407763653345):0.08645162115406135328,(2780255134:0.41567040494578411103,(2667968823:0.20484019549082210787,(((2616429020:0.00619019607734549396,(640636231:0.00542852751499868155,(2518887999:0.00600602778705660364,2638709813:0.00880143274066940567):0.02079657217971801753):0.02033300053054084428):0.00313413504858567468,2616728743:0.00606527180439335283):0.04607274972698083976,(2719496240:0.06463631032532511644,2834663041:0.04806567634803423500):0.01128654401116366106):0.27373584279612184211):0.05311496778042101158):0.11033413883876294626):0.04834158284673542583,((((2688356724:0.22256241098229923026,(((2510560886:0.10480887893185575344,2656681979:0.08425276427053898787):0.13029679283574074899,(2684385355:0.11864672700866987776,(2753210042:0.10070467988555234506,2840656357:0.07408028481803236032):0.16148503498337510309):0.08862212692644924616):0.04471526950629423069,(2599607120:0.17425376254695512657,(2617516816:0.09126398208670491452,2789136296:0.11415563253728411297):0.13763234310502506230):0.09747743696154211046):0.10774556610505418852):0.17197510510833033393,((2677860405:0.14380380481007137838,2714139650:0.14234590227016669095):0.45436048342448698278,((2603052239:0.15504246703109711425,2831451534:0.11527189742025432950):0.30558948174250910590,(((((2600956072:0.00238319568504429154,((2563697452:0.00596649241124611648,2610646599:0.00893233254811264671):0.00290718132741112426,(2512488935:0.00918677021540546292,2672175413:0.00294521125868710092):0.00298718947456229691):0.00358341910811694076):0.27115677483438199724,((2857775287:0.49188125426687395736,2792238405:0.12154463468362299017):0.08869814977018682101,((2731170096:0.14012920838076120544,(2556959101:0.02953188886692831652,(647235491:0.05597627082818512623,(2551497303:0.01448953782823174559,((2533854243:0.00901667982409807070,2666450098:0.01175935170762277236):0.00291778400217111754,2715278739:0.01466075895571132201):0.00942098995124572916):0.01646639715381654351):0.00551224223099822542):0.02930097168151001366):0.02567091517638732390,(2551492928:0.07879644994653940693,(2873909904:0.00494400685330163066,((2772571509:0.00866796190255149195,639017903:0.00563909283579986775):0.01043023798870195383,(2855126479:0.01759988471035364016,2855132181:0.00288674916267976861):0.01049353718112037981):0.00833580425039264633):0.15369107088387959359):0.06601088503680106745):0.08795632197868842594):0.06459461188363667394):0.12011401970034150943,(((2523722333:0.02109376364168180293,2525709926:0.00562398052252595631):0.30765859843429876896,(((2501734522:0.00847885024938060602,2873892866:0.00309085395767363805):0.15523778325479797857,(2639556225:0.10398094753438563709,(2700890319:0.00000100000050002909,2858393016:0.01178157187040057390):0.07355378407372106797):0.03088664471454399818):0.06088125694499840063,(((2525937951:0.01339210445826323655,2877630949:0.00161267646364997384):0.03769369819534854060,(2551598867:0.02809731581586600788,(2752284394:0.00999304573254059317,2860769196:0.01421321571677228515):0.06788566142253410485):0.01945252090213469426):0.23529697755009967852,((2794350780:0.05790113544328893275,(650363673:0.15316944056467213242,(2612058509:0.04874546232417766023,(641121475:0.00306602644434480391,(2617978545:0.01113843750139146237,2732523567:0.00768387543555824806):0.00286391622481727481):0.01161314165112825939):0.03759165267452983794):0.02440592322996787411):0.07754965733174355724,(2794241522:0.13515620359323499144,(2808109524:0.00000100000050002909,((((2807970957:0.01769612949399361479,((2551520516:0.00573083445103537981,2640597205:0.00848440842760883086):0.00336215301191955659,(2685025296:0.01449304264903680112,2728945459:0.00000100000050002909):0.00580192515790799602):0.00582167558841854491):0.00284394424760068751,(2551637033:0.00282106559799852547,2552977414:0.00876711682899043374):0.01194351921893466693):0.00000100000050002909,2808260938:0.00865030699128956082):0.00885420339371873096,2551646774:0.00580241488671586880):0.01162108690288092029):0.10411961776136262336):0.01971774690844045261):0.07709734317190376773):0.04359120966302643813):0.04953551242488276468):0.06718962221340822605,2758460400:0.52481966820739356372):0.04296608011142522693):0.04901726611042431930,(2832312335:0.07068793295207209670,(2506770137:0.05425104132307475430,2595658961:0.06429681980087142978):0.06916545468959424403):0.15773957636062563292):0.10134065686741766665,((2791797282:0.42712427853084139473,(((2839693500:0.02016677541742663282,2840550768:0.01410251338479862233):0.03489183158788744521,((((2581728010:0.03783171900876546728,(2839710403:0.01041146067508654308,2849725747:0.01782790366356759235):0.05521232284252541173):0.02134519541463782838,2579896189:0.07266461102267107730):0.02045451077529670050,2845667750:0.05079192261229122790):0.00859357014919636189,2845704861:0.11456852652517610092):0.02506572471372664479):0.12033740553231274395,(2557401746:0.21968461391878732480,(2871281462:0.02775834948922960288,((2843153968:0.01495167521664756555,(2621101678:0.01194889251831104081,(((2637606553:0.00297077616026294620,(2776572197:0.01206858272183783908,((((637376953:0.00000100000050002909,2629292018:0.01804114199351383729):0.00297917564866425830,((2855187385:0.00601007840199585010,2871262835:0.00611532838403729649):0.00837752405000369640,(2527103689:0.01795509278594978678,2871248357:0.02600101661242028295):0.01364587493143484473):0.00343500066799609866):0.01487473688438009124,644863763:0.02769515884439846184):0.01801278814668592215,((2630136282:0.00598431027655127803,2630377346:0.02112289565530494143):0.00000100000050002909,(2518761275:0.00599076965270299404,2649639004:0.00603857517069419751):0.00299582220187351745):0.00000100000050002909):0.00986470072564751832):0.00593802284570952525):0.01356795769252277378,2871266230:0.00723567912330248027):0.00881935494905073704,(2628698388:0.01190399950349693529,(2855164113:0.01206035573291756348,2858466385:0.00910671115465558345):0.00252190329150925666):0.00343013033236984344):0.00000100000050002909):0.00300315739020356630):0.02138550166727813326,2632475593:0.05164993316125988249):0.01804095879887384138):0.15400461271629570237):0.06998344436659938161):0.17278050531195518480):0.07600439790473502433,(((2756797184:0.17012552270213171512,(2514673257:0.04060557623895858642,(((2668413903:0.00000100000050002909,(2588714625:0.01169199398998954642,(2846244525:0.00589729813892788963,2837466975:0.00583068981217612237):0.00291212474775011387):0.00294023398727790873):0.00586648726722217503,(2686665135:0.00872776755708176352,2739173221:0.00582539014648437124):0.00000100000050002909):0.00288698762596327181,2836624041:0.00888446030202091723):0.01557224774381418299):0.07580942390648601203):0.06666243747095859651,((2835233275:0.03371937890404570065,((2835012473:0.01631130335291071376,2792042834:0.04027302164445004107):0.00333790231140121190,((2588734001:0.00988785925511776603,2810767533:0.02726280908751099394):0.00822793712679867166,(2791987811:0.03085233290214385929,(2598735295:0.02342133573711712227,2792036275:0.01233225672557345873):0.02030371292198883404):0.01554703891521594383):0.00666355355784802039):0.02393083102425248854):0.06459653768875876778,((2836663763:0.14433778955663109644,2586250442:0.14239439056885189183):0.02903749963830581579,((2576788407:0.01193396973724178411,2824871286:0.00315168889441721362):0.09185821140808381191,(((((((2732762314:0.03885460023468622487,(2652424308:0.01115196937406650809,2732466232:0.01993527971480744607):0.01784303821670115905):0.01741938457738611071,(2758594941:0.00709660152069567854,2805861338:0.02053862119382709669):0.01925836841180523715):0.00377739616253088863,2588746972:0.02151371856876948402):0.02997376320033481867,(((((2662636429:0.00885888304832655946,2547866221:0.00583757639315824958):0.00583455366857398277,((2564704780:0.01185364606847971562,(2683558020:0.00298326079627884034,(2610171030:0.01182680995051071417,(640928262:0.00586187183034380787,(((2526560288:0.00292958029971091211,2531702202:0.00880177425645726520):0.00000100000050002909,2779657044:0.00888756987758199633):0.00293251002100614446,2539228813:0.00593378188868996098):0.00000100000050002909):0.00000100000050002909):0.00587287690378730191):0.00000100000050002909):0.00293714725317276637,((2576528068:0.00318845360406827191,(2850797551:0.01174964001765441309,(((((((2581633666:0.00290087771588281879,(2754064096:0.12757415152470724662,651210505:0.00595621452808830013):0.00564360232177197468):0.00286529115217359128,2673316125:0.01167971861609560548):0.00601113440472809523,2598769133:0.00289889702025385816):0.00000100000050002909,(2564242022:0.01168307653749608467,2533271959:0.00289432867609206715):0.00581042320749529991):0.00586322057219907603,2743477788:0.00291015766838996189):0.00295692026002181184,2564178917:0.00586204220840643667):0.00292859932397788450,(2548106574:0.00883224300001628042,2526878608:0.00881244537066667825):0.00000100000050002909):0.00000100000050002909):0.00292302576003899625):0.00000100000050002909,2533863043:0.00000100000050002909):0.00000100000050002909):0.00003058387688624935):0.00602030101042926816,(2526787436:0.00885988558785502298,(((((((2665043640:0.10689269248081267882,(2544814337:0.00877195588781186017,(2564271209:0.08202197513959465225,2503566443:0.00000100000050002909):0.00601130435717931854):0.00000100000050002909):0.00292231076809047014,2610254139:0.00882490385780716237):0.00000100000050002909,2586588716:0.00878649041284019182):0.00292131904732679084,2586689192:0.00876855999505470746):0.00000100000050002909,(2742825263:0.01172005313512826906,2638726643:0.00291069838036102455):0.00293704777386661307):0.00291320319851280998,2711921432:0.00293027801216434736):0.00294553050420734083,(((2704603568:0.00584118294040755857,(2522674845:0.00878756138770866654,2570110632:0.00886567558490658318):0.00000100000050002909):0.00292383039150598484,(((2826325541:0.00879128999583993209,2534912439:0.00292806484112976238):0.00292865211450707820,(2702885914:0.00585922013226851911,(2535366849:0.00881971535847211538,2548998041:0.00880770813802862935):0.00291974940227911813):0.00000100000050002909):0.00000100000050002909,((2683610936:0.00339921056035860343,2743505761:0.02188533436346501784):0.02159569750017185583,2602585438:0.00432570900997780554):0.01848234016291632961):0.00588608628159877426):0.00000100000050002909,(((647961050:0.00885572782921472193,2530361376:0.00590266706147020859):0.00292418067143652939,(2533849100:0.00882438404879977260,2618119728:0.00879179269039400725):0.00593836191361702716):0.00000100000050002909,(2507518869:0.00879290155445548553,(2677801204:0.05387444119512274643,(2619606857:0.00879991299104896860,2538937463:0.00589689483333060913):0.00287864212354984553):0.00297573831402035737):0.00000100000050002909):0.00293819723876963777):0.00000100000050002909):0.00000100000050002909):0.00293419777721115604):0.00000100000050002909,(((2772051602:0.00884346659847853704,2512388774:0.00294037264432182345):0.00290158463144121704,(2743494693:0.02444744540849421929,(2647486185:0.00290689988802459581,2532812280:0.01173901410563917350):0.00288793298440879510):0.00588448464492590060):0.00000100000050002909,2532527565:0.01172892410043190579):0.00291444242880992913):0.00296457058954674750,(2586681547:0.00000100000050002909,(2586673532:0.01804275515543294142,2618242663:0.01185365449570203143):0.00298307779991707767):0.00294227770126255159):0.04122716183776898441):0.01948643462329621712,((2691078691:0.03357724541351175124,((2732173975:0.01297209018317136905,(2637585752:0.01777294154617148347,(2839370338:0.00000100000050002909,(2840455326:0.00899200933072098578,2834921111:0.00895048075491439166):0.00298031287875481863):0.01859429843465544574):0.01183245226556828116):0.02706716750644751548,(((2688361382:0.04199941267997261279,(2837283108:0.03265981162271017896,(2760629405:0.02077700177541419099,640490464:0.00376490743758187531):0.00626816423614648052):0.01273196386019352123):0.00584894687735921289,(2793514118:0.03305766297571559320,(((((((2753864514:0.00000100000050002909,((2753873516:0.00893027191315811167,((2793418692:0.00359587372098911767,((((((2638071217:0.01398620640965618674,((2651453578:0.00890671097092250730,(2600309584:0.00586711786738338455,2665117353:0.00593890579565157627):0.00302522249727447175):0.00621965867195251217,2688813548:0.00608837025823485804):0.00401734385388351298):0.03400022167798182754,(2506693126:0.04218134412375796477,((2645786607:0.00607719349025392496,2649592165:0.00588824622134520494):0.03795327391322340232,(2733537517:0.00381650935080352733,(2822735945:0.00920442588775856330,2822857126:0.00869450734298612971):0.00601066502159644002):0.02634585320170158840):0.01198884484064351857):0.01401746575802434273):0.00372582606812035593,2518825157:0.01519217751859084156):0.00667769287512565580,((2579329637:0.00601659476094354526,2753953280:0.00597158012169550240):0.02403832517034620170,2869856340:0.00338512118867518533):0.00600094100992425161):0.01081977687619768529,(2553378376:0.00331095950975519382,(2793408299:0.01154586359467421955,2821780883:0.00338889262444063300):0.00598324557833468124):0.00512427473067363515):0.00649971095727310596,((2571686715:0.00383975563671622080,(2570555038:0.00295492639112561418,((2724835130:0.00891788517276963580,(((2770313843:0.00686725400421748806,(2619574782:0.01106623833173587916,2775542987:0.00387359407508501867):0.00298349157939466160):0.00507353697332532314,2574589494:0.00000100000050002909):0.00000100000050002909,2859665507:0.01800214587789176340):0.00292938728127340332):0.00617188141601050441,2658988391:0.00598260270412048160):0.00295432993369443547):0.01113713807397748688):0.01190430375488811879,2534450610:0.00589521971777562555):0.00000100000050002909):0.00528001726322391979):0.00612785147521843331,2746150543:0.00362029696599947774):0.00822225334975343509):0.00592461248188097360,(2580544304:0.01160298345161869804,2859685199:0.01172455914434426816):0.00941543696559409525):0.00000100000050002909):0.00706072872559134791,(2670411846:0.01177402178651764178,(2753921297:0.00294627296782641298,(2753971405:0.00797454706978095208,2678051158:0.02377551206633795461):0.00148278031485210853):0.00000100000050002909):0.00854606155220929108):0.00208982291993800671,651600740:0.01197037019742335645):0.00460898414349876235,2553472228:0.02322964338562796133):0.00423544205231501329,(2743167822:0.02076566652730670731,2665801790:0.00794015751481197754):0.01661085917227796832):0.00616105675634559188,(((2603646072:0.01198876114453481696,2573892903:0.00616284922701799878):0.01283527782554548004,(2753886967:0.02105871238338268697,(2753862956:0.00000100000050002909,2753932585:0.01224307072674394974):0.00000100000050002909):0.02033390229127799223):0.00577818127923917894,(2754014775:0.00593497171954586195,((((2581599764:0.00000100000050002909,(((2753850603:0.00592024086352850153,(((2753846373:0.00901274496751134843,2872083194:0.00291994192623804428):0.00899003502769346249,2648779606:0.00297865625114080834):0.00297483202933510266,2563947079:0.00604981460967927119):0.00000100000050002909):0.00295321048051762390,2851656326:0.00295805338028338550):0.00293579474499151491,2579309713:0.00592244097382848937):0.00614086056559598990):0.00900265159434381068,(2872091750:0.00583855232666111168,2548652062:0.04132882799485097791):0.00000100000050002909):0.00295940914213441934,(2633357121:0.00594000010967755347,2790285266:0.00594669147350586000):0.00586666756009791499):0.00305443592157839984,2578617502:0.00590453755926800741):0.00290179730677599720):0.00680784102726431951):0.00800243265189171105):0.00000100000050002909,2540971226:0.01492534547816714609):0.01257624444447848211):0.00735749046065989083):0.00760049266503045901,(2757616742:0.07164944535330601549,((2839680860:0.01803005517214454137,2840331413:0.00025610463086951451):0.02009874509009509577,(2788777713:0.01278527824821242692,2840307760:0.00783075629760893524):0.02479546043967508981):0.01602734737634026879):0.01468319424397176824):0.01985028483185675291):0.01177849116808588580):0.01509371217142897736,((2648832347:0.00613232443947688607,2651812935:0.00583861435580424176):0.01351225671284438448,(2588768103:0.01832180188490041550,2697561983:0.00877810425877603717):0.03352891469823676002):0.03070019506427388092):0.01546521069678257268):0.01350375645728879928,(((2565092029:0.01850153008529879795,(2733904525:0.03543501865551061669,(2565085323:0.00700665230869427797,2565095041:0.01710128874469370522):0.00288301514919424772):0.01471562342993940932):0.08746709444930129973,((2838870784:0.04970581209067669731,((2654027037:0.00279362260313994158,(2616780446:0.00934898267536897129,(2579407510:0.00601558363471941734,2624533086:0.00920888405334638338):0.00897711806676762189):0.00676309839725481796):0.04021529104019029577,(2631881904:0.06091506925420768492,(2547698278:0.00909959774158635402,(2792314029:0.00999316721224483527,2837632698:0.00830399595973948731):0.00346209644842419232):0.02307912946135778562):0.02223875193463633118):0.02208533600218067633):0.08600199793258826719,(649678699:0.06997509069741952858,((2545847737:0.04523768735075088532,(2757849574:0.02446837541259075724,2786877746:0.02332816516481539190):0.03363432179860754989):0.05396378366168413931,(2836750504:0.01353613065867792682,((2810127275:0.00882834504888310202,(2599264124:0.00584693185468846289,2642021074:0.00592239102024190618):0.00597055076991508549):0.00930240162679774746,2646180719:0.00595815893917705022):0.00735972149596359360):0.11274847756597666804):0.01042065306658680399):0.02455475258251429982):0.00926323937498804879):0.02816362721417159723,(2612150951:0.03177156804485301717,(((2562972914:0.01829438247148327742,2876509346:0.01720337587377648511):0.00426412923357966968,((2775227263:0.01824061467006376711,((((2700017061:0.00596033461419648563,2874326758:0.00599166861127173756):0.02444259758250166489,(2650099977:0.00890190034170421259,(((2666442404:0.01468280229536014087,2792757086:0.00686822059685029788):0.00600900469992168233,2514288240:0.00844444029391118456):0.00665056963060619340,2569333991:0.00000100000050002909):0.00317726852231029660):0.00607216229126601812):0.00000100000050002909,(2578364950:0.02146404825954403850,2600628898:0.00321548494244175160):0.00603188927270977178):0.00000100000050002909,(2869425640:0.00295803288913750254,((2669426499:0.00607897242411419361,2876514434:0.00604541605307293284):0.00299113332673335303,(2810196356:0.00606640958868159136,2564743989:0.00914082171481063119):0.00301934203961622865):0.00616816731375105596):0.01212845902013197884):0.00625814377543894382):0.00000100000050002909,2851014193:0.00602096813622719686):0.00301173912709053063):0.01247802252076491737,(((2807339345:0.01243028610374584397,(2675183146:0.04554883586774769594,2871684766:0.04573388423736487324):0.00773669121023407881):0.00568684673932725628,((2813206795:0.01301432412676432719,2813560688:0.00850030560448641198):0.03085563727340344398,(((2721341864:0.00294113094115530356,(2587309235:0.00293063722305204021,2640654350:0.01508148968934388753):0.00597827834857802849):0.01208493401706045751,2630475306:0.00905930997500702107):0.00292967558702445690,2774794180:0.00904997872220457411):0.02439216959252542977):0.00325934262314498280):0.00580046261853710537,2851032204:0.01205709443770928632):0.00000100000050002909):0.00411422090540828744):0.01926769371294084071):0.01327486373078026576):0.02297154793887848379,(2621151973:0.15379348739191772699,((2786865570:0.03829729144298633925,(2588757035:0.00871607322590090515,2726640732:0.00664916452658649744):0.02699033208000007830):0.05269538533039425793,((2768870968:0.00000100000050002909,(((2768944442:0.00592652201498804730,((2659212047:0.00294801427429360963,(2516396115:0.00000100000050002909,2769008389:0.08650507763365576641):0.01206068149701332651):0.00296376643327174449,2769000378:0.00598420008063434410):0.00297914237360853750):0.00000100000050002909,2769181248:0.00892868625348800134):0.00293828986881060827,2555654886:0.00887529485942682196):0.00601981699043826167):0.03977414022828455742,(((2774001950:0.01648612123502156759,(2769226863:0.03842453535404637133,(2533401441:0.02035441597873942354,2561348719:0.00332558669321234013):0.01608815474645428414):0.02523035174732485286):0.02586587368739749412,(2788893089:0.03720641659900137538,(2734599133:0.05186757475450313321,(2590737989:0.02722536233969216624,2834046552:0.00000100000050002909):0.00530299891111947648):0.02572766113653951470):0.02080043357056949455):0.00304893085910133482,((((2793903814:0.02064524744724839309,(2590659322:0.00289806315955685621,(2588527285:0.00581436596611072457,2793881949:0.00579993975036309853):0.00883390753349617107):0.00000100000050002909):0.00889889062528102098,2565302165:0.01163953309550013263):0.00296170314511090505,(2695581646:0.00587210798974610333,(2601524961:0.00588099545641800146,2665557470:0.00586988652625901070):0.00291826694163261615):0.00294206157342399941):0.00581245535692544862,(((2670939062:0.07846328464886900833,(2666828757:0.00989454850479773787,2690735247:0.05419302456503469201):0.04944227105295829344):0.07839014812260369780,2519291602:0.00000100000050002909):0.00291343072032542632,(2720758451:0.00642468939767446446,(2659273444:0.02967452995394377624,2550851134:0.00348952397530134448):0.00293491091323407711):0.00231323785496036476):0.00882882782105525420):0.06806472397708895894):0.03509982025695593255):0.00577819058967849689):0.03957040253913050171):0.01424246409127396390):0.06097388428315490133):0.04421585714073539980):0.02429044406877742257):0.03811285428713815510):0.06572553589783920736,((((((2646869644:0.00857558264025336942,2851125351:0.00292613095175030084):0.07714695591837517075,(2670484860:0.01213762615590660392,2795914073:0.00843453439243596614):0.04026329554319987847):0.03487657485546243052,((2707578809:0.00352410968173732814,(2535194214:0.01708878340820965333,(2547792367:0.00988322808204434439,2726470147:0.00619463289726090820):0.00447114703597374565):0.02639518419522757578):0.05244434602720121630,(((2630704948:0.00882847147288215450,2726461584:0.00292805657973806014):0.04990597914338898433,(2707841399:0.07982470528516012742,((2707725482:0.02705568191502146294,(2726593583:0.00559760139943389287,(2726500484:0.02039773145818597408,2707738682:0.00870998116287503149):0.00563932794914226605):0.00135401314337789467):0.02838569198464045359,(2726566728:0.03926678052884716857,2726609537:0.04566432994502970383):0.01042605543562259533):0.01255342058474371615):0.01673204714858476938):0.01910879562502833945,((2685323638:0.01361713698643712833,(2726598073:0.02940982513964940370,(2707736726:0.00011044452676496161,2728377431:0.03414672466952350244):0.02411828677740764440):0.00985027572247649912):0.01738974027184938403,(((2566193962:0.00280290340647843233,2859721519:0.01466824008723417901):0.02884204535089435542,(2630149231:0.00845916875460708817,((2675401367:0.00855393098736192091,(2673899543:0.00281997744988758811,(2662187139:0.00563716284149949794,2657599245:0.00564395639716435207):0.00282930216046179675):0.00000100000050002909):0.00579887094262040905,((2628220955:0.01128276890330288766,2548946774:0.00563531833310391538):0.00000100000050002909,(2665622062:0.00561147699700136060,2666738189:0.00562311107752422237):0.00000100000050002909):0.00280529227778076673):0.00000100000050002909):0.01196216657473895759):0.00675841477338846603,((645328941:0.02051015023629094991,(2726519588:0.02112702758254933824,2707587379:0.00581912415609342395):0.00749881417371262363):0.00898676889934457712,(2673412134:0.03039735527015713021,2726527698:0.00732453979811254624):0.01401543642505989444):0.01254692656653619981):0.01478535844938605112):0.01246271047356537973):0.03474519656585667304):0.05016702392019059542):0.04010916117247027152,(2788603323:0.22014257653480484578,(((((2611915778:0.01023897305968124970,2813316298:0.00342490971975882835):0.01695501196137061753,((2520894572:0.01047867485001249474,2869552286:0.00461009705597273303):0.01467068430827609196,(2807182297:0.00859083655038227201,(2876647663:0.00000100000050002909,((2508850385:0.00000100000050002909,2807172206:0.01203555067009820685):0.01143106104731295494,2682340461:0.01987755183831343975):0.01069709514071899917):0.01073541825536786058):0.01657937132715985376):0.01475582213018709378):0.01411999891574603101,(2774632586:0.02411769573412932480,((((2847744777:0.00591104111200197856,2552671213:0.00595897674524398843):0.00000100000050002909,(2772437000:0.00593033492742942384,2555075648:0.00590082493975512337):0.00000100000050002909):0.00294813144965786790,(2579312602:0.00593995268747011564,2555199321:0.00590225626557339296):0.00295059485784366932):0.00000100000050002909,2688321638:0.00294878052271644762):0.02994618452077450407):0.02154651636735739617):0.01494930991486667811,((2785379687:0.03975537409031164315,(2574568485:0.01623473912483771459,(2602297721:0.01514282622102184131,(2602163451:0.01170938535594375114,2602305964:0.00584091159952454878):0.00000100000050002909):0.00786758331024188344):0.01271396648676058859):0.01388644248487796128,(2559355960:0.05101568979141903049,(2574245506:0.04480177567828985685,2598604185:0.03863297621302223817):0.02242592973333189244):0.01544159032522900848):0.01896383063295387431):0.02645981481756705389,(2774766411:0.04113440601532047242,(2517281823:0.04213339595613137950,2792878380:0.01984095265464980509):0.08167385284088579667):0.03265549487785859850):0.04878056828320891103):0.03823640626383002783):0.03337003873519792801,((2588708085:0.07337274487140005297,(2641805346:0.10324346482515320278,(2832092845:0.05150864085680434412,(2533043244:0.05394606675576620047,2644888915:0.04070860818191204128):0.00625632469585228005):0.03369138609955521502):0.07082229233937505086):0.02081853719145895787,(2789917973:0.02944883574640231108,((2785272453:0.01606838967105163329,((2585831733:0.01533482817733790131,649942719:0.00000100000050002909):0.01815094730431061898,2845628740:0.01689699351534819025):0.00292056268294738986):0.01087043009091456444,(2840488534:0.04718981539236612177,((2846388364:0.01732193717453043777,(2846384118:0.01172822245996906973,2843303978:0.01145531772631224084):0.00599498844468665266):0.00000100000050002909,2837520139:0.00869330515084185650):0.01562776512373788285):0.01054223748732952340):0.00659728857624263150):0.06338499828008825610):0.06848311362542329472):0.02222913049505517019,((2810845743:0.11398474693934225466,(644835395:0.08904583996099275922,(2629160331:0.03362715730042666745,(2559217079:0.00589309321099205398,(((2841398538:0.01176276816970357741,2847241842:0.00295307728203816119):0.02226170999264030087,2776529532:0.00590280012495818587):0.00282751056945862314,(((2559171739:0.00000100000050002909,(2559167480:0.02858545152116746813,2673596225:0.01552016274060939033):0.00269271766437867042):0.01014244126200982039,((2559198566:0.01469460504122538369,2559201666:0.00585290501691667579):0.01078951941907457801,((((2554759814:0.00589043473736470657,(2599198195:0.00604037809011992444,2770342197:0.02252448893323737156):0.00270648070042055731):0.00166338338261219220,2843877779:0.00419575092303291469):0.00632956960024746822,(646449954:0.01127172670393947196,(2559185646:0.00290295318714792888,2559190044:0.00904715110758090232):0.01223829424382270534):0.00417840689859087181):0.03364619104611445144,2559225624:0.05792974980136691293):0.01576456524140746468):0.01481562581108627867):0.01084269206564730456,(2552842727:0.00581800067427736510,((2552860204:0.00875350655796933164,2854602191:0.00900402833358135771):0.00000100000050002909,(2630774206:0.01511494737994624471,2834863339:0.00000100000050002909):0.00886173809559135522):0.00878477230444750512):0.02054933526169413008):0.02391685007321514567):0.00000100000050002909):0.04402401265547242759):0.08317792522739726746):0.05064549173141225102):0.08017983365539045615,(((2752939311:0.01291207945477342890,2791923008:0.01161102165969131288):0.19887995595096946699,(2672111341:0.23427389108627491576,((2874384938:0.03509016399538194414,(2870897162:0.02853690317902185178,(2792927865:0.02327764551378257510,(2871746414:0.03498874699905665797,(2618809876:0.00307412185560162121,(2813738574:0.00306893334393888327,(2667189037:0.00303341265715341597,2776807903:0.00910377208931111709):0.00913122942091068937):0.00942162586463479029):0.01004448914162563850):0.00741290435536708526):0.00916535503422764158):0.01759438982871982735):0.04298027893241967989,(((2766720838:0.03705502369307991234,(2770222059:0.00759957673712949484,(2570158838:0.00163785571098540869,(2766835835:0.00897838502136693792,2511903639:0.00631248402972589551):0.00739772497840088077):0.02140550348477524012):0.02096490509542502448):0.05238440215740605005,(2821049467:0.00316020921994446561,(2616877277:0.01259422080111854969,(2792915327:0.01124211795153190994,(((((2669710033:0.00000100000050002909,2646786915:0.09051195439084666616):0.00332177946509010918,2611956765:0.00904788176446246796):0.00301809050859612156,2579152186:0.00636259904355104648):0.00000100000050002909,(2690504746:0.00575673779169313601,2585236207:0.00952897328687157819):0.00311016612085006968):0.00895407429016414902,2520989957:0.01616537275630790249):0.02585285687359233087):0.01114289694494299474):0.00298322599552366648):0.06369581511920938133):0.05096223720766263759,(2611383009:0.12973475043561602527,(2553188399:0.10189650352197920924,((2792952769:0.01950947913734113817,(2602150826:0.00365048000704105459,649847411:0.01448075754820661934):0.00997543560199447982):0.04377865914648811779,(2678397355:0.04738846087088615516,((2690393055:0.02140249229178634374,((2511436728:0.01205350982109277581,2705836755:0.01484349743500485916):0.00340424362099510857,(2698687340:0.02126985644076622231,(2844057361:0.00328418790518668737,(2876601828:0.00538939207086683997,2775623127:0.00626816505513506234):0.00910963376408784747):0.03884476055743112805):0.00865631296227430125):0.01807809583980784368):0.02830985872544003121,(((2742455263:0.02767771705959829603,(2545853826:0.00773209617093615319,2805823566:0.01333761367286028128):0.00774854840547715713):0.00572907941544539313,2629482345:0.01189567586510874471):0.00301740729712879092,2806002586:0.02196040520639906332):0.02049136742625067703):0.02672531896914697239):0.04089363498062365682):0.04497434054122527447):0.01177824173375829030):0.00655253210795506396):0.01338794174921164107):0.04307380630769662433):0.05616253008536346847):0.02465431343326338065,((2554003057:0.15057513016249837734,(2599816828:0.61638759538536025406,((2832207964:0.00000100000050002909,2832353735:0.01212814213455266389):0.09003696055910349882,(644864174:0.02372768890123114205,(2846679694:0.01237606281489278190,((2628287848:0.00662274509180015188,2629514094:0.00541225736007409572):0.00000100000050002909,(((2518761692:0.00896923754975226077,(2858467541:0.00602256327313327542,2776571771:0.00603432339258497003):0.00312727810463401396):0.01753003582235807337,(2773750275:0.00908699439731730334,2634030532:0.00902670313579558015):0.00329212813725343221):0.00000100000050002909,2858449824:0.00300584188152997487):0.00601713610144509383):0.00293329700798952795):0.06013513920841749572):0.09568960605319232204):0.04090657695986291836):0.05265333532201402905):0.03864148465404722982,((2578404413:0.12240315566586371099,2791907319:0.12901021918027177904):0.09302480134150126201,((2648828956:0.07518094780084494388,(2648029767:0.00000100000050002909,(2807570972:0.00595597862103259754,649651430:0.00590581298652025858):0.00313680908008085162):0.05708967200762837119):0.06169414121049639210,(2644896915:0.09110346151890363897,(2752379181:0.05695901335635675938,((2732468372:0.04768312854648760341,2785276684:0.03375273242588910233):0.04590353727338744583,(2788607778:0.02719961363925693654,2792934203:0.00979765932240063940):0.07118675043528398250):0.00779769597073201939):0.04669190429901433348):0.06745909614621717343):0.07554777891717423532):0.07611108080093659245):0.01597973504377677226):0.05882955738212491958):0.04113285668986219057):0.03539058572120778318):0.06672346001554851913):0.05573000168178247199):0.08845787416615835674):0.13166759032550831576):0.12491348772250107646):0.05812160931875073877,(2795844823:0.41364764336252141108,(2687578234:0.38976542336931790933,((2524649668:0.23496134597001655520,(2771477983:0.17806942736682715434,2859111762:0.12993198468126587741):0.06833615307869043975):0.02422426516690801002,(((2776734138:0.08727590350290609367,2824380115:0.04637681728860097718):0.05800641200233320333,((((2833521788:0.02144506465362546258,2849299182:0.02349442521013397206):0.00244586032248998502,(2770293769:0.02981655018324810488,2771482694:0.05151480239423606583):0.02312515310909252567):0.01368695813132490488,((2790262607:0.00900000082176627587,2849292026:0.01178575405065917202):0.02950692566905710121,(2756152843:0.08652084038099978891,(2849295516:0.03566659947364649724,(2612196392:0.01188564263837952467,2790305516:0.02463667199502447142):0.00262219816334767790):0.02802120230616999066):0.01379011510828249444):0.02673486927756979492):0.11345237497468435572,(((2856155835:0.08148940812663112154,(2844987947:0.01682681012253954556,2844990079:0.01475646502266730539):0.07067175212859329314):0.07943968920139320156,(2586933269:0.05703936082720048595,(2771035097:0.05023082934644946401,2519031269:0.04667219496835064291):0.01306783770131296658):0.02064591435006148459):0.04685752680414097954,(2599286842:0.11567052287190593418,2617533051:0.09968414943887725366):0.02303347529545358291):0.04054797962350126239):0.04444966055754252798):0.02594428968041873410,((2742405538:0.03997581914873712949,(2771880405:0.01458666617429849391,2667912049:0.00916440652893891691):0.00956752411138053933):0.12822487646062372124,((2712498046:0.01092821562115752800,2805317255:0.00376579987570318728):0.05738245091315630209,((2599592741:0.05897910746286649103,2688728114:0.07124353109192417544):0.11703064260089109105,(2700808540:0.05801209950565654888,(2570036918:0.10285670628399032345,((2582533369:0.00372926803660470407,2685004881:0.01379808903722486504):0.06480382052780606084,(2502677356:0.00294223266823715607,2765606070:0.00863286814986545699):0.06860982290939249273):0.03852681532499563355):0.00219034235032027503):0.06271791131896634064):0.02759106990304674087):0.05630208894754987897):0.03721044792084729491):0.03399127441644927278):0.04051912159140847597):0.27158064228093420356):0.04822614808969805794):0.07108802583244289153,(((2523463550:0.06002612388226599704,(2547378881:0.00000100000050002909,2730516385:0.06782128583140102640):0.04403078099195380235):0.09712118126852140043,(2524098957:0.10908769464196890753,2556966386:0.23186862206108246887):0.04686756581996671944):0.36671813087047760993,((((650823790:0.12359397843789980687,(((2756691623:0.02050027612038583108,2756694867:0.00322385866421452758):0.09321990623361484096,(2617849863:0.08525420475957896926,2739613101:0.07641828956111898496):0.03519074392837465842):0.08380586994498673281,2836764772:0.19694889645813901113):0.02421295032883635789):0.07394550485042958310,(2579140159:0.30635774100516910412,(2551251328:0.01234394204093151176,(2775351460:0.00761339815542434479,((2569404689:0.07653361923210343087,2839124157:0.04801344284394939987):0.02383973063502580966,2806270704:0.02868304519707470454):0.00958564847267498812):0.02933120155050750189):0.13314756123036414204):0.16751865151647707397):0.08695594934043779367,(((2649223717:0.01003632435361494213,(((2510644541:0.00000100000050002909,2585926392:0.00632255418192459104):0.00302987806706076206,2777878698:0.01841330918433079292):0.00000100000050002909,2699054905:0.06520664048215669972):0.00538275882283670640):0.20380768729188264432,(2646855014:0.00690872056858015272,(((2849867721:0.00322872901686088688,2518856224:0.00866004895807808740):0.00294374726487831549,(2520297612:0.01850096084192950560,(2647741359:0.00602057917021026848,((2539731541:0.02116071975613876416,(2547105493:0.00000100000050002909,(2532514727:0.00898755887041722233,(2520909534:0.01501061598820438263,2507210323:0.01207562211413663530):0.00289186289204645345):0.00588702036146399911):0.00599799858638235851):0.00599614973258749250,(2742117222:0.00906045895647695533,2649417758:0.00586370261566523075):0.00292464124521673533):0.00000100000050002909):0.00313624134664854202):0.00000100000050002909):0.01508299302775897681,2547109536:0.00000100000050002909):0.00509456101690009336):0.12195809288432359063):0.04512522850083400261,(((2523783441:0.21982345254715632277,(((2563874898:0.02262707082148452536,2667574008:0.01871864605165281595):0.07503765059004935400,((2655768126:0.03515333082312906143,(2689426235:0.07153158672917767080,((2777899049:0.03475096369424353349,(2733431941:0.01923448278872121400,(2777929232:0.03860865769356705557,((2644881407:0.04145385757929564985,2716150819:0.01721479760606006021):0.01530180228519539831,(2667642836:0.05190734231107613922,2639779386:0.05207956870722032366):0.00536931894413116180):0.02508991650368773071):0.01237632552106508570):0.00940587348226077161):0.00334841450368545714,2809674963:0.00423947562477310601):0.02130318559505442466):0.02300741899575169461):0.03499169128898758918,(2735823329:0.04190347123698529019,((2649193077:0.06588150464619853264,(2567252193:0.00604030812849112864,2642402284:0.01474496616456888801):0.00931117964606678790):0.02622839880484435088,((2553176762:0.00873355666096151464,2671083281:0.01189314578601559369):0.00000100000050002909,(((((((2686391611:0.01482603857300499560,((((2638961772:0.00891754101825988250,2718425071:0.00604499680335656656):0.00290596036709052158,(2583890392:0.13936311690583688683,(2554808380:0.00293475769146612489,2506362339:0.00585804168646570419):0.00000100000050002909):0.00888653257834669252):0.00000100000050002909,2616886765:0.01478791524840726394):0.00292498079230635701,2580716948:0.00884093264493583317):0.00295244778066617317):0.01231436269250193311,(2758187352:0.01455274520315700051,2777932317:0.00949676380520093379):0.00369991664304144229):0.00376144481033386475,2548901884:0.04563606429411513898):0.00353518129461186624,((2844759747:0.02435371824432932750,(2757791653:0.02924836675842901537,(2506025312:0.01075384741283240062,2644781637:0.00543330596234597660):0.00848235240067681494):0.02812491969302819556):0.00552367043824507440,2724198358:0.00629785508698794787):0.01079562399061630325):0.01542863635471235749,2547563013:0.01301665117269834582):0.02343139035840535733,2617958979:0.02317039375379598143):0.00688904191350014645,(2520389225:0.00589490376557493586,2563001366:0.00882451846553733779):0.01661310707613932944):0.00404163143761835687):0.01547715523384120967):0.02313437718467096366):0.03130943458209860253):0.09893510499555599469):0.02449777392684350866,(((2507271210:0.03047006745527372149,2795106890:0.01489798086804314595):0.01969264567038396530,(2618663606:0.06901976691091486760,(2618670286:0.04493021077595487495,2810098001:0.04084605443167738104):0.01928029950058060202):0.00835944722331281691):0.04018459339659353341,(((2794971850:0.05342871561565018523,(2506911435:0.01628512175611656135,((2506972791:0.00580384597809226448,(2506937495:0.00573929066894380505,2640610036:0.01192827023982733804):0.00282597543497482276):0.01960363971745325562,2664429172:0.01247581826235898486):0.01070459539520221028):0.02247767514766805738):0.02337296366569039524,(((2648619892:0.04858703075315646408,((((2650994538:0.00576825144825065823,((2652456260:0.00000100000050002909,2565192130:0.00293620598088014523):0.00572910595820584102,((2549704181:0.00634959279587303266,((2565276404:0.02899142809227313322,(2565271464:0.00000100000050002909,2565259937:0.00309364961009738404):0.00759916631526225649):0.01279664734435005842,((2565282167:0.00000100000050002909,2565291758:0.00000100000050002909):0.02175659058433674145,((2565286145:0.00000100000050002909,(2565233074:0.00000100000050002909,(2660968040:0.00000100000050002909,2565208274:0.00000100000050002909):0.00000100000050002909):0.01602369862235844891):0.00526427902951385768,2565243761:0.00661984399114888718):0.02648062543217053963):0.01156089504516578589):0.03376537857016462252):0.02005429308232314564,(2563910631:0.00000100000050002909,2565167060:0.00000100000050002909):0.00000100000050002909):0.00574321457791459201):0.00284661760530658704):0.00000100000050002909,2508794367:0.01483692705822334257):0.00285995059211842026,(2506883191:0.00000100000050002909,(2638310306:0.00893194114761446806,2714522897:0.00862899007035565317):0.00286963377478999812):0.00286558053450955419):0.00000100000050002909,2506919404:0.01170603776193878016):0.01094421634145987740):0.00951156001985546673,(((((2505538055:0.05742460271044964176,2549836849:0.00286906794122017287):0.00571921110630557988,2641114310:0.00861283548339551383):0.00000100000050002909,2508813437:0.00283878863357741153):0.00000100000050002909,(2682320296:0.01155819036065981915,2508785597:0.01438178122407418602):0.00583635536635766002):0.00283627770204839674,(2565249209:0.01139968948409778200,((2714576671:0.01416994432505132989,((2728424164:0.00560668890430982610,(2757795116:0.00843958185902743928,2507109290:0.00291248557620123194):0.00287110836890386257):0.00000100000050002909,(2505608858:0.00570027128634440373,2815036665:0.00572166701798081448):0.00291904900094655789):0.02305171572822201781):0.00315386043005922443,2714644657:0.00297494732972254476):0.00558599215910119979):0.00000100000050002909):0.01302044938083141493):0.01842244539417423749,(((2506900865:0.01897729824769669657,(2663286375:0.00542267657056117597,2694518118:0.00627530614975294922):0.01121832158549870666):0.01697542117149782384,(2505401379:0.00867798040863335986,2682158516:0.01158456865946554115):0.00000100000050002909):0.00284909415984431870,2505532305:0.00290581434918682231):0.00639605578741231102):0.01945493377238571159):0.10747722761503429589,((2788635152:0.00758270625346563545,((2772850489:0.02536734540431589274,2739267492:0.01374437408956337078):0.00759114526221506269,2671303403:0.00694661449044120614):0.00876422981639423185):0.02684735075584215522,(2601624356:0.02837024143190907885,(2599970404:0.02360790371966049045,2667574682:0.01568310939906843171):0.00596283095255551940):0.03509721241567365785):0.08663142603427323452):0.01612000412809142663):0.02941658117673598416):0.08081709456944487224):0.03367383012074183501,(((2670452606:0.18172808496943798628,(2667507197:0.00896640985751203864,2805126436:0.00252858809156312949):0.18149638487372554696):0.01980226897954584508,((2619745041:0.07983515456531622978,(2690167728:0.01186919042092865993,(2671417001:0.01861058596118711841,2716565601:0.01795738945207304635):0.00000100000050002909):0.03123575108934197042):0.02329660851318013717,(2769597592:0.06302434941024166737,(2667492952:0.08628897225278715777,2668063905:0.04291597689791174647):0.01233788575899225082):0.02002048096440843181):0.05301999822438805549):0.01231297176985941995,(2789114802:0.02352066560325711750,((2537347867:0.00347635259114849934,(((((2671301335:0.01735654208066665302,((2630063199:0.00599726556592990439,(650793201:0.00904069160802190713,2856518674:0.00600729578459580863):0.00299201555490220513):0.00000100000050002909,(2823424331:0.00901145632183536320,2857686206:0.00300160848669979484):0.00299197409226386636):0.00810547829911634210):0.00784744036144963131,640504131:0.00605547565927616084):0.00294817913278952112,2555069081:0.00907713808636695894):0.00605733528088832438,((2577339856:0.01861936207181421471,2664344781:0.00285634569274724340):0.01234586802408265023,((2600445418:0.01238982174524711974,2664302066:0.01103507958935396986):0.00127930388016549612,((2808466692:0.02442548389421841590,((2641236738:0.01198274598257034231,2553969960:0.00000100000050002909):0.00908108958962952108,2652621606:0.00300769686892772082):0.00299836091654299497):0.00303329454551392892,(2562784722:0.00908700518152573064,((2769602521:0.00600890138177506521,(2823511189:0.00000100000050002909,2664433920:0.01449227862893565782):0.00746801197474051409):0.00623311603999406917,2520289105:0.01220897195070191725):0.00000100000050002909):0.00307538651569067055):0.00000100000050002909):0.00308861482464634031):0.00000100000050002909):0.00617184885992501809,(2664367570:0.00614033220504674963,2730863382:0.03448249638529358313):0.00288566026750656200):0.00265186587735740005):0.01160195457731430339,2830786607:0.03340290708486511745):0.01620334661189761979):0.09691852166047167094):0.03783147624357982575):0.03382914112874609719,(2676051535:0.04794197280417546864,(2686647478:0.01493621360054405919,(2655805246:0.00593556648193102696,2777890320:0.00600895512754568827):0.00316718257799140923):0.05782911338028343812):0.09890955356958515410):0.03834362768416794964):0.08566320044243187770):0.05504531807661897785,(2776079297:0.13199384580835862857,2832951078:0.11314855089571289326):0.40245849310679004951):0.06741983464207890187):0.09387183558162393027):0.04513969797776181542):0.08982672553087099609):0.07263914287958364580):0.07231334252633474236,(((2563812326:0.39316320538116589223,((2806865216:0.06244529455258646805,2838907197:0.19798442729371593107):0.17272556457226817539,(2828001677:0.45352346873704257879,2729897128:0.39209040546576801045):0.06879572865358057898):0.19930549969033731217):0.08012516882381716388,(((2779006065:0.02390660560862054376,2788071412:0.00626760707108830421):0.63473597458625474754,((((2771867431:0.26823513504494056470,2789895274:0.25747472355358391738):0.12990302982764201367,((2631393725:0.00294189684945568141,(2832233062:0.01734867402651922921,2635941950:0.01460975625555635191):0.00284639042932616606):0.26027165529772505748,(2628128350:0.19035086510952256567,((2725494554:0.01524826983598144385,2790875518:0.00274294242736555869):0.04614236962178761697,(2586272031:0.01257815392267022658,(((((2790873381:0.07032334363306762259,(2619343777:0.04249551839278230270,(2651196184:0.01446498751481255576,((2684609948:0.00803683856384539153,2725499166:0.00722096947909641081):0.01612057069917721339,(2530549983:0.00508541108525648565,2829836332:0.00691618100480950477):0.00620125154349725118):0.00613318248694281684):0.03684722487657146606):0.02662050644964550697):0.03506177317384621267,2792518539:0.05384354080850174001):0.04931499858113420204,2792512320:0.00368477557808226473):0.04163768802972351440,2790848691:0.00636078238713753356):0.00258248653618649510,2725498428:0.00302526735789604212):0.00573139507258210463):0.04478175474860774524):0.14689352381457126961):0.10453269293659377126):0.07105874012698876196):0.10174118012303268177,(2778615290:0.39013072035166063145,(2717453895:0.30947317749879060811,2789889753:0.13297723841593334093):0.18388891625372411065):0.02673461612872578622):0.07586754634876931302,2806827400:0.33496120483578062377):0.06487087428927759691):0.08642581878957175667,(2744700779:0.00873656404587519822,(2790123832:0.01159599302636912278,(2519487718:0.03579132097943694274,2790130915:0.00770448878594839816):0.01939376940803158242):0.00678391800952415219):0.52067424699099018603):0.05586127597940312300):0.04366737227125137843,(2779003117:0.45704414731907183622,(2739665979:0.71812557095845153121,(2585345169:0.14819135271428349188,(2551912771:0.15767697302275662796,2593181961:0.16728362795700560395):0.09351861041778977701):0.36207862164509513336):0.06971114002831040046):0.09746632538006187729):0.02618735361424685479):0.04632603980296109286):0.01056684414951872437):0.03610764566931338321):0.02470020965945903327):0.02929742883104993756,((2744675982:0.11608346847561824833,(2791950786:0.02862574394919892989,(2532215485:0.00756337768915100930,2676726987:0.01992824028797502214):0.03148858382566455810):0.08189392272209286561):0.30553309736723233137,((2525376529:0.20598496651395065138,(2806835599:0.20307068165201508370,(2523409199:0.18842835303372770794,641432391:0.12436041829463632957):0.06122322026523641103):0.15215064259085214760):0.06417746119686881801,((2717784612:0.02441571176896599124,(2717782758:0.03149840619757021676,2779018494:0.01097850058433456379):0.01471198320268881504):0.33743345236661376196,(2779012858:0.04280427386944101603,((2817777568:0.00000100000050002909,(AH-324-F23_NODE_4:0.03932148437318889328,AG-457-O08_NODE_2:0.02045992063493639462):0.01220813866799580309):0.00505960387109281352,AG-914-C16-1_NODE_12:0.01257473741884571929):0.03965068898475936771):0.42637257919915044768):0.25153630668960147432):0.09107791682484388252):0.06675747938545088800):0.04245909011745514078):0.01731727114442945317):0.03219086334561915147):0.04114906719374029215):0.10806861357385350031):0.07302649874882101433):0.07235166091746193795):0.12574989133310385259,2806944423:1.00009429230662227894):0.09867129900373115825,(2778628558:0.08034931270694044281,2789874499:0.11299182084801560888):1.18684386703625688320):0.15871385820985087212,(2816510433:0.47043413063957217890,(((2567193035:0.61799188430647578052,((((((2868091771:0.30517360309839136612,((2765617117:0.22410142271500699263,2866000063:0.18639048770291138934):0.04003776361931893346,(2529203419:0.28838004722440313543,2791532193:0.20504763383354826511):0.11833174090515050092):0.49729872193484658816):0.06960756102213534746,2870840272:0.40449223766123743040):0.10162091956872119913,((2700412941:0.09700231095457642616,(2643769102:0.01798378946508916165,2758362961:0.06719231260744559786):0.06478824589619915086):0.28603142625862620907,((((2714413892:0.03532516358078503782,2715302551:0.02942834768330964551):0.21607604173788033664,(2691290611:0.28584499158869669522,(2550799603:0.15770317346732587449,2846698933:0.26460965970832356353):0.07718350755144876008):0.07114596890244653804):0.08447671825926283962,((2704192675:0.28726934984181207167,(2796715715:0.04459190902458552014,2804164423:0.05342471742351962566):0.15181640624993625321):0.18937848635808496311,2855290390:0.41901217290789688485):0.05727604528419574098):0.20237039224872829801,(2631246749:0.17258238812886153579,2866852557:0.26309681758402991836):0.19855962543597516223):0.09714498262595433475):0.13747647426137102333):0.09159839867727592733,((2597306523:0.22418624205125076143,(2597483662:0.14154384196470895518,2689014386:0.13481764031138121496):0.12639129284250888441):0.05188142997242121968,((2644667120:0.06384576681270061338,2681963632:0.04134969880878042875):0.29184354340735446653,(2647091951:0.04234804811743832220,2818635954:0.09377016227701266693):0.07699193259367977105):0.13021475245560823475):0.28995761314351581328):0.15466662919653165198,(((2616409499:0.26448855435082063714,2861753262:0.25324013485286372971):0.23404577588701422353,(2845001997:0.37807170252801008958,2635033941:0.45230194461330480715):0.12641849825794498896):0.08054033621943407217,((2525314426:0.34780389496265179394,(2835116236:0.50243314241645098406,2865178894:0.35613790960031377342):0.11367275026220696743):0.10718049438877322310,(2820982326:0.52350413281689056610,2523097760:0.54742398591792040818):0.09475410754766562527):0.07940344979705585282):0.13532410846171619156):0.05368193639542616358,((((2546569594:0.25512407788603230774,(((2867075992:0.09086547259843677504,(2505935290:0.01994838673085105527,2514708032:0.10431558365438768632):0.06282780212559326005):0.03518014179669095437,(2682630660:0.01107585756957076700,2799363147:0.04365765538807721280):0.03704055867249940459):0.12352482921512961123,((2676275593:0.11033705400365602378,(2745033340:0.01981969957561958637,2782346916:0.03370387848695192978):0.08072766939097665573):0.02754477941900942625,(2844352472:0.10857125359300542899,2699882710:0.22075069845997424833):0.03345051475416860320):0.06535151132459644796):0.06804390017249435652):0.22595208373555972226,(2840981968:0.24435557866697166229,(2816511079:0.18227167047878395367,2819761692:0.15330465851552219081):0.05846191486038766760):0.07388041224054697764):0.12948221822976707651,(2795818526:0.31694032680437661531,((((((((2872845961:0.01190523837159795754,2873215733:0.01760870515322555951):0.05105002028189514068,2793977369:0.07722269755297356264):0.01969821860237403258,2860675327:0.06800235236363003088):0.02631630274986740056,2777191421:0.05476576009473688861):0.16441638854674398007,(2865227347:0.07557871468902875589,(2834465888:0.03292450359896798018,2866246545:0.04082825636666131269):0.05027647898494246731):0.16911347060064207959):0.02674975668254574168,(2771824773:0.17400077725939569473,2866987569:0.21677972446514945370):0.19960875420838228300):0.03209421401173356142,(2558911939:0.19549252386020346539,((2809801353:0.03261772313163809056,2862828128:0.03755774141932225613):0.20402973650101158265,(2809925859:0.15381517158339472195,(((2772222653:0.03656704162934459185,(2687001731:0.00623252154313323151,(2600451589:0.00841834061782206940,2728014055:0.07661386396984747049):0.00509939448522663593):0.03842453351544073553):0.12305353600130912450,(2865434087:0.16232163693334969445,2809976072:0.12453410700200691352):0.02015489229703857840):0.03241633908514073709,(2865195130:0.10922884509376003248,2862819983:0.06355514606275802780):0.04547980112985478690):0.02533943231746562524):0.08594465794669255143):0.11180700437299487260):0.03585836196036175372):0.02693085446941101066,(2545977170:0.15917086033883043328,(2515140890:0.07276643795402730486,2856436014:0.10715039130117119670):0.11959303108104669955):0.09620485667589327716):0.02060143050987531255):0.05035191145725967377):0.06889811740996017175,(2821317660:0.37743273212437389308,(2619206230:0.37336465429278736794,(2671420403:0.09332763031624097261,(2599134020:0.01337727765264194908,2630940972:0.04032674825751614983):0.08540226797740603504):0.14474935231715907458):0.06134700008897035067):0.09836693655643331813):0.05112565389275181005):0.12521911315127626230):0.13338956986502981117,(2794179245:0.62283948159526192345,((2628306055:0.28293361322006038705,((2863309752:0.17947063989185182975,2862224292:0.10843650144861925744):0.03111859599870523893,((2865218278:0.12786564897503094329,2646945813:0.12011937811647864505):0.04062524261374271528,(2873216038:0.00000100000050002909,(2660214955:0.01585377069959808052,2872845678:0.02282516077612561922):0.00936953102638425628):0.26687282726957056722):0.03222151368184972275):0.08734359352302922819):0.20558361761672391821,(2866368665:0.34011314329741076934,(2870612984:0.12584573430891798917,(2866790143:0.09193921573388837143,(2866776165:0.07781178660792993640,2676521814:0.14240229729330006192):0.02421002524552917645):0.03660803103714407175):0.14971644434569905679):0.10857040723261070225):0.07765515729281222135):0.12913355032382869969):0.13848464920675362944,(2653591166:0.47758820099215371080,(2653596654:0.06945681033755732314,AG-365-O09_NODE_2:0.06643746358276365893):0.70445928811793134816):0.34150846345790963898):0.05431675404545957542):0.48817888533865771983):0.08429875224456406801,(((2771824771:0.24564443617688189181,2866987571:0.24001801915861500913):0.14126980342079051289,(((2743799230:0.18020184835474234442,((2804491118:0.13749399177687507412,(2652640914:0.19294008009231253253,((2728726322:0.17048327644339691944,(2865365211:0.13683836014176156692,(2649760095:0.02043105968502789693,639809344:0.04478411967877242439):0.09276782868808104709):0.01832297207676996526):0.04002917106790122859,(2772231069:0.13424078389514762510,2869199394:0.01746904239446444781):0.10098456724353324643):0.06258057450885655404):0.03306129223403823925):0.11773742326226348254,((2862811418:0.17354693064170800820,(2654693654:0.01919036194356739042,2810208198:0.01478879297481471011):0.10432778377143787918):0.03837415261229542435,(2727077637:0.15293518495908373089,2515215705:0.25924190702575516942):0.07234533728922173945):0.06257988221374025106):0.04367304668423165059):0.02425455873580844093,(2867054398:0.27587500070960613296,2726246972:0.22895085400952369659):0.07674675255087656800):0.16255596341756942125,2816504182:0.47777208290408323954):0.10146000361356674602):1.08719484647088382445,(2768647611:0.83886968748440904342,(((2618702396:0.02985426556080700636,2769644987:0.00447226665036363786):0.44944848045476426535,(2774549403:0.50601541130637783805,(2865935809:0.11422678296807252385,(2638296349:0.04455797966239086194,(2810550817:0.01264831372488685671,2796842435:0.02103132449971653953):0.00262085572562358819):0.13751490430596910453):0.21286859089944709655):0.31301025418541705836):0.66705102005898164741,(((2865251401:0.20916386217586227514,(2788814529:0.02439422554842405472,2791701242:0.01596136654491412538):0.14565737046449139802):0.66481988231607191953,(2525753593:0.67540541369578577235,(2565393904:0.47767868510571975804,((2809788087:0.01841211791593023311,2809955502:0.06518574572621768648):0.25383368984524656842,(2804516710:0.04999339228451731010,((2809978072:0.20173287665234709842,2621126272:0.04755177124992388676):0.05599984677277757700,2684700460:0.05361169342456794523):0.01351583274439170472):0.22698416174412797131):0.24557823229187866754):0.19114393747382033006):0.28534307934528352346):0.12420584465148032383,2777976922:1.43690260707672678997):0.10576836797782705746):0.08131938257946158544):0.20225180030711392698):0.14615070055322640363):0.08060162731588338403,((((((((2525379234:0.55638492542800932483,((AH-326-N22_NODE_42:0.05531878173041057667,(2779015550:0.02887101551948948949,(AG-426-L03_NODE_11:0.06792319080316963631,AG-914-C16-2_NODE_21:0.03672155741191557993):0.00313006783265861550):0.02678943893196904930):0.44582119755628329960,(2717173529:0.07201339933335031140,((2717781418:0.01059469817591458113,AG-447-C21_NODE_3:0.04144218923094906276):0.07411377811371071267,(AG-447-K02_NODE_22:0.00823798437716653786,(2778639664:0.04324491511461578397,2717785022:0.01498953936340150471):0.03515556262216978922):0.05837022860353863196):0.02270785974957708828):0.41185712392409107308):0.30262319955985284015):0.21846911257461756883,(((2516946902:0.33657997415539203656,2839676831:0.41657970536337496359):0.21353604062768213878,((2574264422:0.29876983927098982319,2681974932:0.25992301182163995987):0.30093784723305677664,(2752862955:0.27664440899291975473,2771867442:0.34193582567189761967):0.18409254824911128190):0.21800236957612625921):0.03918879951828103253,(((2667983449:0.45213147362873234991,(2667448646:0.06325063276877519736,2685845586:0.04615494432600529551):0.46636822892694362874):0.10166794230543424460,((2520462206:0.03748766866354524829,2828313551:0.06017487621173191886):0.59217470804518246297,2676305011:0.36210907046542362142):0.07467726645063345325):0.04292305307831809774,(2503784865:0.58815631093696529863,2598072915:0.49457227252473856538):0.21055798845567835764):0.07980218108778411312):0.02986323576343692665):0.03731960412110579828,((((2714751035:0.29193030423236787652,((2713803247:0.00898048047235176783,2724704262:0.02449150593724830349):0.30931117562198906512,(2709365631:0.05732670222279038358,2732724904:0.04530679259388652874):0.21570638811846865046):0.12962300999909973087):0.31106687578739627975,(2806835325:0.35180369585296589197,(641431402:0.24616921334939062538,(2523405160:0.02709147027945408778,2599850637:0.01017628924026307315):0.30953490363888647163):0.05620937576004349928):0.26296863658685332155):0.07186304152503947273,(((2624302455:0.19851804716212639867,2624355481:0.22265008081120224448):0.24516893142155049556,((2718698988:0.03083274360091558045,2845810651:0.08122881088140668226):0.10125008807305455050,((2638410303:0.13858319972990892910,2755621598:0.08911483152718552292):0.07538874232165457268,((2758626135:0.20870633304129349028,2645708000:0.22494282695881959167):0.07068780084137767095,((2861309301:0.20014970927631525743,((2609584224:0.01627176507267657363,2741049433:0.03545388992294069147):0.15375730133917625553,((2841922679:0.09197818959851959686,(2611936122:0.09937688140893796707,2798976758:0.12612392505273770094):0.05181735536780828627):0.07156708595736749334,(2622856063:0.17063542547638690938,2655427788:0.25816414678008509087):0.03201227792394569643):0.04299253099924690846):0.04388169688695962856):0.02958081279655760953,(2844096171:0.11936111948647747105,(2757814527:0.05083591190977217872,(2851182379:0.04510720573641979064,2851251097:0.04786571361778622913):0.02863624449737038960):0.04608592862051003047):0.06863930441371987601):0.03586795526534469064):0.03794570495976811592):0.03061258804167090591):0.18076787233095900631):0.07095768454061096575,((2820145562:0.31189051558215658000,((2643758353:0.23372061977373215225,2832911022:0.21000492575112902904):0.16558489733428938262,2686605129:0.35806536761058299634):0.09364305783990399534):0.07857601945023688639,(((((2715906733:0.17396952188284370289,((2861710142:0.09892252531119970216,637927545:0.09003875405885516936):0.10347710906101968698,(639320748:0.14354545271551336083,(2516721757:0.00000100000050002909,(2741161524:0.01941630692928914687,2569148620:0.00876643374992633687):0.01896662400762479453):0.15907422547332944474):0.06058265966989520579):0.05880364783726713118):0.15924561455525731990,(((2597917272:0.14773740914428229454,(640560587:0.11144738789628204356,(2598003764:0.09303344903168396518,(2519436415:0.06063192940172974776,(640522894:0.06732603840686009200,(2514444985:0.04708396031004124377,2514296523:0.06313710266840168173):0.02077867161950000888):0.02715048922101663889):0.03766099641065264597):0.08206829393321427024):0.11035321074640767891):0.06983025105834740620,((((2751130983:0.14850570382679051384,((2700448848:0.14012861865199457978,2698184677:0.11837970053746775523):0.05277419508137708853,(((2695379951:0.03169034992236469117,2743997766:0.05017552818251122537):0.09806572759056746136,(2562185540:0.11932161914139614856,2698418453:0.18259362346800597776):0.03926525218005207790):0.02029491253221693547,(((2743553577:0.02315186412858438736,2876836304:0.01060415557895214196):0.02709045050483220238,((2524537603:0.06349861659058092522,(2776816847:0.03519152102246204256,((((2655419290:0.01744851698584974284,2806518999:0.02299448442181958874):0.01555849961666104161,(2655293228:0.00000100000050002909,(2513857819:0.01940969694971872439,2517890952:0.01726633957885074025):0.01795614334337183524):0.01096772065538154095):0.01787969500625699246,((2655408565:0.01886319746356215216,2656904867:0.01581302037199489030):0.00302109617093327754,(2513657348:0.00650674394720363123,(2671120131:0.01568028751381448163,(2793066307:0.01287053623443252907,(2636526536:0.03013255186051281773,(2693396372:0.02740303599980714599,(2876797449:0.03232986329007911386,2641673775:0.02837677501649349746):0.00661092699936337812):0.03187368645377995635):0.01720708039660914790):0.00001285864571770062):0.01111110140686374405):0.00348500272733960918):0.00000100000050002909):0.00778187033581956376,(2665776881:0.02209765758012041323,2876832725:0.01554525948403371119):0.00484886924993430026):0.01701325309079682047):0.02656898589957756157):0.02830690147533135997,2728752602:0.08360309387734099484):0.02653662878684500195):0.19899254645744199332,2700934330:0.13667417542262261243):0.02397176967261151551):0.01702161722699576177):0.00053271469914732705):0.02589333144197600300,(((2733939410:0.07425315742931588858,(2651929516:0.05124080066165804387,((2733977309:0.03456890966520514974,(2733958127:0.03570716797856077901,2793076379:0.03734603808713135575):0.01912170831607337695):0.02570543500325715019,((2733970489:0.02890823401106779045,(2513697951:0.02367741887865701042,2874611179:0.00878422482538712517):0.00764244768335701086):0.02358865803316882032,2723846861:0.02505406038700089266):0.01747895005351307249):0.01581970495949356140):0.01665925228045544298):0.04039572130477507572,(2694653024:0.05543691999064705167,(2522997612:0.09408979906955210193,(2847901783:0.06215114548343024514,2690690371:0.05465952705128100664):0.01848232261161169773):0.01532670405932495643):0.03588269525020504336):0.07722043429097094625,2619768721:0.14492791412907515824):0.02058798971093270258):0.03021302210540925681,((2513675184:0.05052663866653168273,2524468503:0.09122221761573780230):0.13408794885438449218,(2566088815:0.11115716218527500747,((((2524438703:0.00950134194030000101,2745080509:0.02217093577744371283):0.05861078118003220511,((2874584070:0.03669720335461646582,(2507504606:0.05090782438644525509,((2508546034:0.03100445812016636160,2546931615:0.04938719992110891105):0.01984902143492044482,(2508694884:0.02208270305403862294,(2515624184:0.01012656172118402836,2874595531:0.05046095994417906100):0.02361013950014086149):0.03149312560918367254):0.00127780517981819779):0.01781445062784888997):0.02534746739381379260,(2511393421:0.06068528821232457154,(((2648287821:0.00627334499572349859,((2528851412:0.02027090850483733928,2696273845:0.05047395388951882167):0.02907751654763477203,(2702571125:0.01539733157965545406,2578327208:0.00602546826909301173):0.00605419943265433740):0.00306755921976279225):0.00603166190680480031,2721442700:0.03484430745645718253):0.03155682773525098767,(((((2513652392:0.02610022433910437478,2849092338:0.01905226029592436976):0.03315010128460848388,(2513968531:0.05221128049936415993,2609564001:0.02849641637541005731):0.01153352952747420390):0.02281413395571659300,((2841963043:0.02253960878996253206,2596981023:0.02800274856358230327):0.01395537982793835889,(((2824356638:0.06356145460271930836,2514093510:0.03851802954417345853):0.04814272116644156135,(2657053333:0.04264434409819134464,(2689719195:0.01879371831180752170,(2874629430:0.02063987471227230613,2513626525:0.07922762115606274413):0.01547685407340905137):0.03802455789085437687):0.00344338489117911603):0.00436387881599291892,2806371517:0.05615406785596002009):0.00314114141554124471):0.00489608031563849334):0.02231488894068305376,(((((2656919101:0.02820866574321697143,2847931804:0.02572668455436867910):0.01113167246208415090,((2778127870:0.04459635582499626993,2678669432:0.01662187538337361534):0.01517191499413278813,2596847360:0.01392526118267014071):0.02413704202254663561):0.02144236442571216886,(2581468563:0.04143534156067680413,(2847921663:0.04352554511367949519,((((2683164745:0.01619256091518455482,2654873358:0.01253422473310976219):0.02889795172111230340,(2617377019:0.01264190868923620314,2670384707:0.02730786566622561001):0.01885841768485492509):0.04508785391637920581,(2524879946:0.07068042083710546208,(2691783372:0.01040535329389400722,(2513699405:0.04226144120684342809,2784210526:0.02238379566708711618):0.01096806178757004507):0.01775494877438567667):0.01798908944559874865):0.00695708508239945966,2874615927:0.05217083964222131443):0.00743908231745483203):0.00757856806790463931):0.00883667128517583167):0.00634114831863577186,((2849082420:0.02883854659890247238,2844527821:0.03168690161246501963):0.01650410819504092436,((((2841954612:0.00396146126001543745,2656197244:0.03070693733888461494):0.00298227022570960419,2841979770:0.02245932837663608753):0.02144203131126474343,2514011024:0.00679412553396939109):0.01719834268853348905,(((2702584032:0.05287201814811826051,2669698173:0.01632664053256750736):0.01174830800671098317,2847941510:0.00302386616557838569):0.00945984619019748195,(2874641552:0.02180317180259885163,2617347568:0.01288741578408191153):0.01558420379925951060):0.00930108847374112868):0.02004500007665332637):0.01704465536601765252):0.01821784475077262502,((2874621495:0.04924594615960335708,(2529391109:0.04755797748929591756,2842044152:0.02797031961205715192):0.00227645004994304640):0.02069107717097748433,2793063545:0.04995724741291511506):0.01044727971725825308):0.00397650465323765717):0.00364810816849712180,(2806491533:0.03981839394097816398,2799288755:0.01554113998219516270):0.03706705774153028210):0.01142461835611186319):0.00788730896053943011):0.02158031414951651697):0.05955649601192519044):0.02546463464769952584,((2743536025:0.01568697431048814150,2743544894:0.06030429258969836892):0.04338421272770114773,((2653852274:0.07468020920723000833,2847949200:0.04435716743416690672):0.02123707696445583173,(2844316108:0.07209338802779491351,(2513638476:0.05921072781660415008,2647454444:0.07948254174267864458):0.01096885446808224321):0.01784432464991156028):0.01848515986178857901):0.02382449484202572507):0.04044918450242476066,(2513714778:0.11269656528530525019,2876765905:0.05175705858032507434):0.05221801746760661861):0.02839593855456370650):0.05816099774221740459):0.03856369686860924850):0.02023999662494562965,2820117470:0.33316727027577275333):0.01937625396890101104):0.01713908266071260261,(2509152066:0.10565445214791659156,2513888254:0.13508283606355556139):0.04300507695007342590):0.05081500136694538927):0.04283979448949087193,(2636601014:0.25229939867276379717,(2758093606:0.03753782150409493146,(2685528348:0.04041677591530374453,(2603857486:0.04831760266355576705,(2609876693:0.04074887679922872818,(2609934961:0.00222325373356670316,2760288751:0.03199015785559992248):0.02918920045920906856):0.01276429429628976771):0.01908266232175416174):0.02628127632111766643):0.21917031200761966092):0.05543033600869193278):0.02889418452898236817,((((2849995687:0.01878659950563505571,(((2645847138:0.01358395534900595780,2516688786:0.00550209259817080205):0.00804654092197216661,((2516733140:0.00922844487973267097,2516672259:0.01854762638350020837):0.00922703093286556149,(2516683303:0.02116556462751486775,(2516789522:0.01191330490424893744,2841785787:0.00297315150788519944):0.00898027993543604880):0.00306875968089921191):0.00599774095556179863):0.00000100000050002909,((2516760244:0.01844434945704535173,2516727792:0.00607055368215374171):0.00867807714468516074,(2516660216:0.00935203878118918454,2516744577:0.01182793584132248339):0.00893521259197722732):0.00355446667900103557):0.02121567302148250414):0.00291642178307189182,2741182301:0.03655763647516448861):0.01360632821315662169,2516703287:0.01924762696215543203):0.10728469527858194854,(2553991266:0.13865929446216143650,(637885986:0.05467609841788317188,((2671918447:0.00602585505480215337,637964022:0.03023969308323367841):0.12729765385833266556,(2638488286:0.02385002689765037751,2844135217:0.02605163078604470425):0.03804501001112247510):0.02095530796208674301):0.04932792837536011804):0.02164789074504581967):0.11361205283067395133):0.04909091458980393424,(2579239621:0.23996202003866273778,((2539113678:0.01285919470042659780,651652386:0.03653525299850521324):0.12733061037573520369,((2637583329:0.05005633718394295051,2861716809:0.05308057844072505693):0.07324830850174213204,(2573518906:0.06291108556417836228,(2568948112:0.01657329460517747294,(2539109530:0.01613101987933149642,2790827256:0.01473432423388669997):0.00862299756758716854):0.07576474127939694658):0.04934297923591895313):0.02222653473898590637):0.16308532533555031296):0.06832867238371867491):0.15510128413391460755):0.11355966262386169019):0.18670568343966170710):0.08144965484014948798,((((((2799090295:0.04729046592936710092,(2517472935:0.05686131243720227157,2597249022:0.06481982671080555036):0.03397750159240274515):0.17503785642018662716,(2830005844:0.08104577232929267849,(2790448558:0.04228372221462618763,(2790452362:0.00000100000050002909,(2861247436:0.01503317919389857149,2661711390:0.01456528480178464861):0.01612848785239651486):0.00376150182084565880):0.08021390046729055812):0.15384438132322475479):0.08325819863767777718,((2646740860:0.04973728568866991884,(2586778309:0.03262438936634665804,(2718925172:0.05981744339322452031,2739012629:0.02055192651425060898):0.04692315926003733095):0.04702763442822723017):0.21723902410397608054,(((2756135082:0.20247885010878247103,(2835550145:0.24464112774333784950,2738962017:0.17084039636952674801):0.05758710534746445953):0.09608174755283868662,(2657684161:0.06740801416837607918,2694687569:0.08593192051462959780):0.28906502432045860784):0.08046807190039430291,((2839996720:0.16764646694448276376,(2596926990:0.04265281267953680011,(2672873282:0.02236760924115029081,2676514249:0.04416996146486364822):0.04613386229023871271):0.10057319838123057743):0.16436432454663998937,2624385595:0.27985132414105989840):0.04518032510545395147):0.04610115272722657698):0.02926350066579744280):0.26398187972860426287,((2695077507:0.41885409531505501946,((2694869359:0.02961500458294691676,2817725823:0.06053898659515562219):0.42341787859874679967,(AG-893-M18-2_NODE_37:0.17148249604026269410,AG-911-D10_NODE_15:0.14034373884846282343):0.66762869095336563330):0.20346220920242469310):0.09511827927770950819,(2778615303:0.67932642826774691791,(((2711903474:0.26002097810058705241,(2755141352:0.03016374723608825775,(2699550122:0.02188952338983412779,2915224479:0.00000100000050002909):0.12390730847125344671):0.11381506422055137628):0.56599051574441894275,((2792572593:0.17732029647101293923,2840880070:0.13547198878632862873):0.41861890296926995703,(2521730346:0.37034194545543602795,(2829988712:0.25219068633678121127,2841594036:0.34510037621413675035):0.11902735170460856939):0.19339258373256396073):0.09138686871599736861):0.06401453771507027712,(2729844523:0.67513195566674866210,(2790675617:0.42745260799375089933,(2779697725:0.26910815527565856708,((2622867926:0.20657789356270009340,(2772983429:0.14821238591006613561,638910869:0.10524121206888142899):0.11317542013386025501):0.09376950243069984148,(2620333612:0.26282546646558346826,(2701328754:0.01023236854338370125,641158138:0.03290552045887839422):0.19128574769160322511):0.04882702337181848290):0.14048791329175078224):0.07288141005432077768):0.16220208252436035812):0.05500390768163785499):0.15727968530449623619):0.05821163760034161333):0.04088796931989109595):0.13473155853464383047,(((2618046413:0.58053077943964170871,(2790154432:0.56050914144654118143,(2616721613:0.58505188866173940543,2806828085:0.37676573041615890602):0.20739696882661692867):0.22231020338384888113):0.11546504555823204619,((2668027269:0.34633147605583791684,(((2790432517:0.40056604068575135669,((2790322205:0.28386420150983437960,2527025535:0.19832964334192662581):0.08420618346508712548,((((2817775954:0.42444231697494738675,((2617845289:0.16387123593094857221,2833559607:0.17233218319495627324):0.33667725505382117834,((2743789621:0.29084279264315088254,(2735475372:0.18021143861923982765,(2832267734:0.19081727440828566422,(2579419735:0.13695534646406340440,2647584529:0.19178449141991305016):0.05320561131075937644):0.05878169843165621800):0.05449824571978967996):0.12295010225420155425,(2791937882:0.12496440099972852544,(((((((AG-911-K22_NODE_23:0.07874802779161645117,((AG-891-L23_NODE_45:0.00409891367744033477,(AG-916-C06-1_NODE_12:0.06781200677778420616,AG-895-I03_NODE_21:0.00000100000050002909):0.03924129733125598235):0.05427356728479574427,((AG-913-L10_NODE_71:0.04246021272335347152,(AG-359-N23_NODE_37:0.01040163888631335208,(AG-901-N10_NODE_23:0.04258400102005537730,2236277635:0.01579579654115836548):0.04120570163896929150):0.02391201167581744405):0.00616812301683023964,AG-913-D18_NODE_3:0.07556965314161884217):0.03918767652118392703):0.01451512096595707242):0.01543257570878042717,AG-891-E19_NODE_4:0.06607229804405923002):0.14360743667841116555,(AG-359-A03_NODE_37:0.00895434716143972236,AG-359-L15_NODE_74:0.01039493466873189775):0.15796577268488595780):0.03675615696235655372,(2742837673:0.10429294381906700773,2617671496:0.12694515528431118967):0.08024350399129050182):0.02663128409441995956,2729900900:0.15813423939485762859):0.01977867839391259791,(2752993235:0.14745557909265416541,((2829972182:0.05384372572247366623,((2595589709:0.00646478704528967180,((2791946177:0.01262318020096627608,2832178631:0.05706298966205763934):0.01544087604298167646,2775392404:0.00685295263954550839):0.00998366122030902407):0.00491446691250865212,2735522527:0.02408855717080377393):0.03508968318000124653):0.05092030602127091410,2620500874:0.08956708824465224594):0.02102854868791611750):0.01034113850439753908):0.02552119785632814275,(((2646928687:0.11130053324814974391,2523509882:0.10322591274604980827):0.05403507634093027145,(2775232659:0.17629380095365160264,2585042669:0.11052051302349986950):0.06458032696439013065):0.01891885460528608398,(2689844393:0.16444046068782633419,(((2774648780:0.04829411848764367937,2790113604:0.00700374477328933893):0.15881919715779987956,(2790673357:0.11976734376057496245,2817798664:0.11908180094744021116):0.04254668220196006906):0.04150853106981278878,((2520220237:0.00095943670334268057,2616713009:0.02651211439472053039):0.23194159065337846548,(2665432011:0.17916701895114617304,(2582564652:0.18594889084157803505,2839516031:0.15442402326748211339):0.09287577829225515669):0.02632581795548992118):0.07460319549975551190):0.01228551669382106290):0.03610221651586208169):0.00958763214941364510):0.04623413608224602456):0.08682725769859854503):0.05219821326121323185):0.10232193519186140451):0.08222200776983240589,(AG-917-D08_NODE_4:0.02324240575193702377,(AG-904-O05-2_NODE_29:0.00900348761571422365,(AG-895-L09_NODE_7:0.00296588842490965680,2654300086:0.03436736016259119703):0.02134052664372519670):0.01075182289762913190):0.85014962776037961145):0.15434932666162598514,(((2788161960:0.28272103134927384360,((2617894829:0.15220438216028547851,(2793282876:0.04764419693822611462,2793304171:0.03883033891742902061):0.28800992028561761549):0.20825074998367662515,(2618013639:0.31224446772927572091,(2784399183:0.08501411372397170430,(((2708865833:0.10099112710999737230,2738940562:0.08559135826254272994):0.06982391194760809161,(2585226707:0.03352904304911590028,(((2825047940:0.06403037789983663519,(2870865713:0.04459823844294859979,(2825162919:0.09748722473272661282,((((2798988883:0.04233455557237785633,(2510431646:0.02448726279718441493,(2230702809:0.02203389335791735779,2528962736:0.03248038642648980179):0.02263625626592154563):0.04451120860026280823):0.04875575301897555613,((2590653779:0.12129301710850635965,(2633234254:0.05834620391888865887,2694694935:0.06832529560031810889):0.03675554613952082550):0.04643835954204905692,(2648500374:0.07034206842440779428,(2799012805:0.00335354777460534137,(2825144271:0.02841800581362230113,2838032600:0.02897674798208854305):0.03494638449302208544):0.15867123928194992732):0.05169060221254810628):0.01942922646492080754):0.02423825174371293384,(2825052912:0.02991857894010472446,2825261505:0.06645105145930016444):0.01086468059367088831):0.00254611134818655098,((2739502512:0.02098800643076540254,2824848264:0.01663499457862085279):0.03358634597787171078,(2824955413:0.00425202214051847559,2824991065:0.03590517891999336908):0.02523431451796179573):0.02839891224419783394):0.01893844347519587842):0.00879739003539293032):0.00443544474690466678):0.01980713544736174836,2739707579:0.05571394322838782442):0.00925601864626614777,2511197390:0.04687763572514534738):0.02088735591671774666):0.05594421000225214408):0.02382198326254711049,2819684124:0.21437425843660848357):0.02561065799958968034):0.07825344741905541912):0.05746573618616929169):0.09352575808380125810):0.04884817661379378673,(2595611710:0.14102593824473880213,(2836875153:0.10349906344643727829,(2833736020:0.09270333736907998556,2688632166:0.15856936114267539129):0.04228845441377061115):0.09497636284966233522):0.10982283884351251579):0.05832593348023819985,((2790461014:0.26776770492547863345,(2710457579:0.14823838173761857973,((2831642901:0.14677017131621200585,2831673548:0.08783282491715538320):0.10518293871531311789,2847273816:0.14928411745234432262):0.06356896320570346037):0.07124276351761359150):0.17741631907786767353,2776031034:0.25199106064349019451):0.03100506299386067074):0.04777142122828020865):0.05609031664183101312,((2758481400:0.16767855231365147439,(647843872:0.00497923008912765693,(2790137120:0.00717668120367911857,2616617616:0.03444210085223052553):0.01512113896831417982):0.13491518682944178553):0.09494832964989066704,(2758545543:0.19963173439570702783,2616587826:0.29185972773557261606):0.09128461285148707638):0.09282862679839269660):0.02606029120413670339):0.03409054014095252993):0.04284818145919258581,(2646752116:0.02759487421476925287,(2805224335:0.00000100000050002909,2830029746:0.02030010059132516392):0.01322447405863182157):0.22455892630438403779):0.10296003049162473497,AG-470-N15_NODE_6:0.91054963854784243260):0.04179189447187081630):0.14120281181902707979,(2828517232:0.18078564877327443772,2832338325:0.14784397169595020483):0.28409145542865532619):0.31716209161246478043):0.04053691046109789142,2817850476:1.23961464856940661861):0.09463525498951134984):0.14323349701726381666,(2831941590:0.12676696946405310862,(2832098592:0.16553048695684552394,2771532133:0.08216879759976629394):0.06800753409032907204):0.40080150047548418479):0.04693464056500470938):0.04554934891849692774):0.03785852864214009350,(((2771776003:0.30215434166650312342,((2624384874:0.08874582108841265471,2806282420:0.04836348677119589601):0.26698476167104112644,2644026793:0.50457582240692377962):0.10042799515220759976):0.43931664875683812399,(2517865504:0.43251880265699726991,((((2637560632:0.01949961289703761730,(2723827015:0.03282485153372272785,2637549908:0.01654312498490030647):0.00618459551713691248):0.02804321468200532408,((2621333788:0.01181814964867126255,2688495779:0.03615388072357333255):0.08031740981219664954,((2558851868:0.03110089470172798867,2859181841:0.02760940388338698967):0.01265959329594583231,(2599446918:0.03177721262854803219,((2712201780:0.01612737957428907187,2743566409:0.02220418282613755359):0.02183717728470343025,(2522284724:0.02829593244049808179,(2825645403:0.03415524059206347801,2859172842:0.02682585813334243188):0.02575755146198373258):0.01237727653185273329):0.01652129535198783999):0.01273649985385006539):0.03242869567145794524):0.04052979531493951931):0.15019596365397774873,((2809264872:0.01604199717690143329,2809368770:0.04934591854882711126):0.05284269010085524548,((((638719271:0.02040032572276818945,2859186700:0.03744680653187095615):0.00956361201187820933,(2598910656:0.02014421755382585569,2655906842:0.00340845657501403793):0.00988085556198635591):0.00000100000050002909,(2809301461:0.01905446182189605292,(2847642601:0.05325467634533891798,2562610894:0.01368548675516182388):0.06490284047850508609):0.02932452994627131673):0.01056130206830706644,(2570848427:0.02577691678479779314,2655897326:0.01366490441331225797):0.00760258537543420133):0.04539419162450932660):0.09565276165474773107):0.20710241798464895657,(((2802766611:0.00000100000050002909,2526404790:0.05222313289177268891):0.04667422146285242490,(2704253289:0.01663750455882389082,2707096890:0.08736968114165670485):0.00887534989927386830):0.72848618377403040469,(((2648174621:0.06508852412966802115,(2723150488:0.06226175843929787623,(2579507796:0.02346740411396074089,2743580854:0.03647704519344674434):0.01792675660058889314):0.07134011757577606028):0.11923394486675294168,(2722724213:0.18502174111758304398,((2682278496:0.01820894919096196357,2767738307:0.11061626905578421376):0.10920073632981365519,(((2552778459:0.08171836223105112540,(2743189955:0.02585560117129539690,2743193994:0.02362560915901835631):0.07226218638251204196):0.02232770647348909787,(2596462975:0.04677842818939583619,(2640390520:0.05105279791808061546,((2630325123:0.20135471158569709371,2852379321:0.08574714226858889954):0.04436490538691027774,(2652628842:0.10981686405712955124,(2596453650:0.07454513313921944107,2802647659:0.08462441105789524076):0.06040422718064507313):0.02821469445250134392):0.06142019930118976928):0.07324426882615868439):0.06809731637404958793):0.01805287349862092980,(2609846113:0.14435337607377005109,((637693616:0.16650040137002708462,((2732716275:0.05947778955506929921,(2846729115:0.06910610671036543362,2524479859:0.01157273932364407711):0.00891988683389341626):0.08462354098959441739,(2555991867:0.03880890627809231719,2574401637:0.12206541604181948835):0.04941595916822819068):0.06046465883200634328):0.03391494558203852344,2616176426:0.05401700036287750833):0.04333641490969068061):0.03700012115199224211):0.07274626129814176778):0.09269304927268279259):0.09946694703694297646):0.10775711884392535911,((2586328362:0.38318240337347758695,((2815762560:0.01952150194123420529,641922593:0.02984292378891297698):0.01427923780924096608,(((2754303180:0.03428210947320411983,2754789729:0.03799218998651832796):0.14123987005218918700,2793714383:0.01602401360600728270):0.03697524311857829094,2810349483:0.11012921777310001603):0.02541694179444140347):0.24466522152704583970):0.13183429822375192231,(((((2522287694:0.21128135843903206315,(2691379042:0.12181399824869637571,2765721406:0.12648521959588865382):0.23259912131753329723):0.05524621266412452214,(2791370915:0.06928447735952657227,(2584241677:0.01697397462936723472,(((2657755560:0.01944004882590022118,2555610872:0.00000100000050002909):0.01665617189175297788,(((((((2847434437:0.03362163560807619744,(2641264111:0.02234376216265911153,647465783:0.03438297416505435578):0.04786090839444138295):0.03872574922485265414,2654809909:0.02924712581505697212):0.01344676467744700295,2815068804:0.02799445958474182719):0.03735898404312427978,(((2619454126:0.11927568804642704747,(2516411002:0.01818758564513626302,(2697038522:0.03502147581982528735,(2644121849:0.09349875563024158398,2633350760:0.07013006764978649277):0.02072747268102081639):0.05115244073854109674):0.01727195827408311082):0.06027346717464567016,2771936166:0.01502960819039297555):0.01540637408958115719,2791364715:0.05138158979368328411):0.00262801204477184453):0.02190324632704518729,(((((2839281636:0.03437176184732531475,649715717:0.01562640736986791942):0.01483961225461948377,2633052955:0.01148005664310916725):0.01927524090514477068,2701869664:0.01478746109274082024):0.01687407034102144168,(2792688153:0.04444740275123016532,(2844506757:0.04462344473328598571,2814445172:0.05581784295631057879):0.01090432917668733050):0.04581698709620847521):0.01950951423271532481,2514497910:0.08707853416939431712):0.01688666597496926366):0.09170334705314203694,2666220196:0.00000100000050002909):0.01008753272207926939,2633448878:0.00955913730991148243):0.00000100000050002909):0.02307696597153631457,((((2745745436:0.01797620935029224307,2655657764:0.00682202306870502082):0.02038989876243479243,(2669114729:0.00000100000050002909,(2745740167:0.00925553637305189664,2857304747:0.03203434753053257394):0.00985494608648438374):0.02575622554252755131):0.01926434101686197789,(2701875200:0.02361017882149232805,2675344938:0.00000100000050002909):0.00598653689967423158):0.02222763983575163499,2531022171:0.00000100000050002909):0.01135592096234463132):0.03646185070697374048):0.12106523401514221461):0.08268365991833476203):0.03474469357690413568,(((2855770536:0.07313335396267867106,(2687103488:0.07816475147531622147,2765695842:0.08537056355734319590):0.02387289674239700260):0.12166429671826292647,((2765635290:0.02736985586320197714,2765718937:0.04367205906243996905):0.15593020798195517118,(2730312178:0.13897795754709346694,((2719159223:0.04115698580380713206,(2765676236:0.05252062349532819058,2722919352:0.11480825142460869548):0.03062420193458432680):0.03400568951263820833,(2765637117:0.03470152882053421928,2765710743:0.03816486483674925989):0.05425962091134658299):0.04016293420108833778):0.03492342970817614162):0.08300052689970847941):0.04399266718842650969,2508616837:0.23102623196298624486):0.02516871038887716003):0.04324618435670540134,(2765662322:0.17473809804368453658,2765684465:0.07988664309467778668):0.04476675860042748228):0.07138982214168088092,((2765659964:0.07161594284660666165,2765697862:0.07007027554747369269):0.17193466380548985684,(2580091992:0.03178070691119697783,(2725752270:0.00687663976963716773,2815016081:0.05769223799132133790):0.05084281930634095004):0.26984880738587896376):0.03265062411864482622):0.07628310169508963068):0.07397761635023443472):0.06672941196969560396):0.05367821142720825833):0.17795105174501441025):0.08400450024005649829):0.10573042943679450412,((2517137175:0.81676060219520707495,2693430413:0.58072201864406836069):0.28737542713826125240,(2520606862:0.54288273759214866754,((2685832152:0.07322762664807125343,2831741499:0.06036669595829084745):0.33666992229400838355,((2514358995:0.17851618551272502300,2792252349:0.21049158386737681914):0.08795382612065763550,((((2735791131:0.35388225306755294319,(2526044958:0.18773563804221402029,2829851846:0.17291265892165003093):0.14205998001473374437):0.06646257920718805223,(2836992714:0.11783343665045029058,(2840044208:0.18790004067296595114,(2596824267:0.08575188093989194460,(2571042606:0.09783688235122768584,2641535370:0.10083443019710780497):0.04392351873062871198):0.09073187553363715185):0.04220271414093729884):0.06220795091439686175):0.05702925868647257951,(2576845216:0.16386560933666546869,2619793391:0.16129465810478502141):0.11480377176967665465):0.05927293264895738129,((2792266273:0.17929722666218475546,2834366445:0.42185346033823678535):0.05204061526203351135,(2603595811:0.14910130700020046701,2848493886:0.17602068791062899789):0.12342164095672480961):0.05723179253708411685):0.03086765224484716921):0.24584834748774503366):0.10251921503592532903):0.15903487079633973900):0.05426084559559439524):0.06627532613606094969):0.04435792324790339275,(2525884299:0.43124989006468483765,2667909451:0.29089670880801254960):0.53274996642387495438):0.05371160100712403518,(2525379362:0.91735604027700412555,(((((((2778045022:0.47372603353582276586,((2698720954:0.07810030581054318299,2752990255:0.06297205095777237693):0.24736293851405344313,(2712501653:0.16831930163153407953,(2839519230:0.08164502393116390699,(2731934305:0.02602466065969356521,2835145561:0.02399028501300909735):0.06503383967534492882):0.06710103962964318602):0.16910756925023079367):0.05854678878096573197):0.04895733337396074303,((2576119662:0.33100869665300275413,(638900935:0.01793228035339943308,(2775231113:0.05346613908205813392,2521727987:0.10063976412232246427):0.02517592059699534646):0.16381726812852193120):0.12977088022363572617,2710622513:0.51639299779676128832):0.08611750492784386868):0.04944889929077492252,2831394716:0.42588268353721508985):0.07679171854982852485,(((((2709364223:0.17949872937030292297,(2790461024:0.26951593012358071588,2619950287:0.33905579079285330657):0.15755814807049897674):0.09413591178688952843,(2616627181:0.14675935952213572944,(2787752172:0.21342841726060188257,(2634854304:0.05448362768109028115,2790385652:0.03277803113074335972):0.07481154633989524350):0.13804479546102663146):0.03273226755191229603):0.14289786661455269878,((((2728742052:0.15234278467483225450,(2623473013:0.06499815950803621012,2729009106:0.12610339203542975106):0.07500725508807132291):0.13730822729317046504,((2735526022:0.13352204481957749560,((2795763326:0.11053828058133637058,2802441450:0.05766298353572683194):0.04146736548001343087,((2706038956:0.11269891764337890139,(((2735940581:0.00733034148316505894,2834456017:0.01511226200243210097):0.03709220241890055780,(2668619147:0.03332067606026711815,2688425617:0.03833319545878086793):0.23482660922478679200):0.08008872230843790130,2758546783:0.13402949712459574783):0.02992563222841803511):0.03581893295183745385,(2795813520:0.13592103872057237357,(2806258301:0.13112936935054045340,2795699681:0.08996589555278274031):0.02809901120909607392):0.05025352774392889688):0.01829652726814039523):0.05855471588262172594):0.04241892772895949210,((2582565989:0.09341705443528132424,2832214168:0.04904001970117075754):0.18536948394584640276,(((2790673791:0.21509622594485788838,2583645572:0.23316565283597448510):0.04853418857992660568,2579418686:0.11331089961347802497):0.03059491785281756235,(2791918686:0.12972374057369748246,2646751040:0.08772505499252017391):0.04534840093210312784):0.02548900331459415247):0.03577218240432018803):0.04300228137223551655):0.03083443206420589597,(2795824142:0.22700869447003715895,2688630970:0.15890444180383020423):0.07479127411649284796):0.06708107631512082170,((2806920004:0.35966576315547604814,(((2684378759:0.11519474194309223258,2742838689:0.09452258464711331409):0.10703309768834683158,(2616592417:0.14272926469656060933,2622865035:0.08334978466920975326):0.03874720246645344673):0.05623369418330671776,(2727917745:0.18272801947524699995,2837658788:0.18699471206905879384):0.09535363069807364922):0.09903918451321082339):0.04107321768719762040,(((2558679061:0.34364307623301193484,((2664194712:0.11539328441631400979,(638883130:0.15924113939249343042,2646927233:0.10445703582392806830):0.06260961022390774955):0.07617456514541334767,(2837372325:0.11137600560369211034,(2527027817:0.07860177832583163660,2724219801:0.06329859585825270418):0.04344257777111507068):0.16574880085483784109):0.00857112761546627300):0.04500654306115831060,(((2739619051:0.16775097546579828545,(2595670756:0.07759549100554326284,(2620501011:0.01671526679275054175,(2774650879:0.00052153328010787008,2790111822:0.01950545290973491191):0.03706271735119882199):0.14710899978735053617):0.05138385502628647905):0.04316309069869137677,(2651086482:0.22883229143893188406,2831950020:0.26602803964127574865):0.04509619947033478848):0.06900642028943988759,(((2837137230:0.20319928631919914608,((2620334139:0.33261015066196525369,2792401235:0.30875223553671016230):0.09296480076190671848,(2838955424:0.30557490031197276359,(2730461716:0.18469414097067030078,(2701329601:0.03560176054231305870,641155691:0.01544362334019738422):0.13894558073358201367):0.02798954188669656659):0.05626335314713815094):0.05417190993361642448):0.04983663569626232970,(2635338054:0.24589596173107383659,(2617240307:0.22709179763321565848,2699775557:0.07808837142953699295):0.11913687962791788544):0.03780451035799403670):0.02514253107752219274,(2691035566:0.18225343076926248109,(((2616721570:0.18002936622470261385,(2620098256:0.28956506060048164963,2574317227:0.21410486188359920123):0.06171528977797766796):0.05091931178237305011,(2647620794:0.10978007413599789877,2729903019:0.14357859280891671627):0.12927398440682208447):0.02836688699316792031,2730671337:0.21975014134157627721):0.06441750898796756719):0.13016053694278315045):0.04879917628602913060):0.02053307342413315806):0.04394214104123177894,((AG-439-C07_NODE_8:0.65379394402991308777,((2654300080:0.02358552622847026256,AG-898-J17_NODE_1:0.06553557709298933609):0.58706503306028234856,((((AG-891-N20_NODE_2:0.00224561662860357433,(AG-895-J18_NODE_15:0.00590661490057450486,AG-896-L18_NODE_10:0.01169517826955242257):0.03673833300561424320):0.06294351937673117736,(AG-913-P22_NODE_2:0.10159046390650709746,((2236277061:0.01138667638512573868,AG-898-B14_NODE_13:0.00461244523218309801):0.01113899041191572514,(AG-892-O07_NODE_19:0.01830397716738391828,(2813146688:0.01490310270881307388,((2236277952:0.01714198504319550467,(AG-895-E06_NODE_3:0.02323060740340214883,AG-892-O16_NODE_1:0.00694003776520955937):0.00711410399642756121):0.00831655018701079295,(2717775887:0.02669767256628889987,AG-899-O20_NODE_2:0.00297383576981972205):0.01542374950549072962):0.00997114063012310634):0.02011592144333463825):0.03678847977729047397):0.01663360758003042117):0.06834091575560623244):0.60288034186295125227,(((2807577927:0.07832825260024979530,2807578372:0.06670338430078683045):0.02643787370031303735,2788489596:0.00876282933760812004):0.02260186307954635890,(2788454536:0.07429260501552727158,AG-912-F21_NODE_2:0.00575245946981555161):0.01122434291205246307):0.92612636032186634871):0.15521475732537573511,(2817747645:0.68804889742920072315,(2813146713:0.01052005989647690661,(AG-426-E23_NODE_10:0.01196606932834367622,(AG-899-C03_NODE_2:0.00934979543099277721,(AG-430-D23_NODE_2:0.01150713373920425261,AG-426-N08_NODE_3:0.02849099232164466547):0.00000100000050002909):0.01475195243165692074):0.04256109734057442195):0.68310486031656103556):0.15500511131076288862):0.32591433615868747875):0.12068724341910673503):0.28065294953803254785,2839785918:0.36049276871806540390):0.13483076134249000200):0.02827404849725965313):0.07944086756002322058):0.03874161516984247350):0.05590979917978512737,((2529190678:0.15069390675717431183,((2617826437:0.12832301820359823252,(2617972229:0.11715501926629504070,(2729472198:0.06505806953002833681,2735527033:0.04114150793526247935):0.08452917500521814342):0.03881902272835184575):0.06971597027556437898,(2737641836:0.02807088787613046948,(2520218541:0.01112258316480651751,2616711132:0.01987405049306035024):0.01950457408559672784):0.05525359862369249447):0.05198941692157176692):0.24238902840140300055,((2523512066:0.18661171590944103382,((2758479744:0.07404057240223219094,2631102800:0.28040213377961442642):0.01657985211819776664,(2616587126:0.19067190446971526985,(2616617438:0.10661201079160406713,(2779695873:0.01430023826929929451,648287357:0.02066723865582204694):0.05791203634423435637):0.02443706053095663286):0.03777668173507258559):0.06418741298704239151):0.03747721775597904342,(2616570160:0.12128395825476935566,(2746514171:0.12965151055204163222,(2620101661:0.04889890148042219664,2832938531:0.07902197936123479816):0.08566281994057864391):0.04693834606086026706):0.05103771874506673328):0.08239818964156386816):0.05820072442308649868):0.08154961958714006254,((2545719413:0.43438764573946619940,(2609097201:0.47047556467729451102,2700157570:0.39666383947690453393):0.04919497016172444392):0.06839671497029507774,2695045870:0.45966250064585023605):0.05006436186662815285):0.06447880971659426808):0.08323308528080000657,2623469009:0.43288267323538787146):0.06626926688950222910,((2618002030:0.28039394353066804388,((2609090503:0.07218994864412650592,2831658376:0.07855817948756638192):0.10954340789762490038,(2595603562:0.08378270956273967118,2595626244:0.14711115342155411945):0.07583905050163401718):0.28222316346063403003):0.10810958213898869129,((2609117349:0.26196527503798072711,2854650280:0.30096218019945075728):0.11092060913030796221,(2753113281:0.28993484287591581028,2839752587:0.38408613644389849595):0.12378460955538207744):0.07657398714597464517):0.14968576750032003275):0.15793865070254123339,((2771754685:0.45177778766591480952,2753112421:0.85871589007841275798):0.10034590201890770944,((((2791930328:0.20238190078544612827,(2789675903:0.22506158474419760140,(2789637212:0.14531303293532851773,2653696368:0.14926308149822475890):0.11079477371102611216):0.04608641170121807046):0.16202614836414958033,(2609137931:0.43118685235636194930,(637905730:0.45539143476805776789,2756774102:0.30269268097076734714):0.08860773850086910153):0.06192946178814425634):0.06172221347978117806,((((647612681:0.18687862405945901423,(2595589874:0.18560628469019391229,2791945797:0.16608941228604431894):0.06448563591634293157):0.32457722734823973854,(2828464475:0.43731628720113241426,(2515056640:0.76575818664395978175,((2627886553:0.00000100000050002909,(2817894120:0.02321869450363154425,2743787677:0.01239994127115334917):0.01218735354917231672):0.38527956180201700098,((2653692522:0.15675641532957765301,AG-359-J09_NODE_41:0.29140570992686909424):0.31381922302006404202,2781071669:0.31974874912645634417):0.09909976519930309424):0.18006858583824864040):0.12664328153271528499):0.05869377909997162968):0.05677105484250863365,((2513245044:0.00852633696461758440,2833234167:0.03961044354159069109):0.32606258157046308366,(((2685879499:0.31982505008615547126,2731936735:0.20720976489228404294):0.28707268933935636834,(((2837369201:0.16936190400137743350,(2527023919:0.17087506939375257664,2724217423:0.15176217881731079995):0.16388283124124594647):0.14056857140284617635,(2635109252:0.31572788723293609969,2690120411:0.31021143821808039309):0.18222888864011843602):0.09756851856738038564,((2832848986:0.32297395956003771555,(2718371145:0.10061786544655074160,2785424707:0.11119747820803033145):0.16690672792494345988):0.07957876477943508220,((((2684552241:0.28535344564313180893,(2676914374:0.27926743647496171663,(((2578593436:0.01667164235302224032,2694964194:0.00612425321212126724):0.24958985087901811029,(2792219600:0.15381474510769363451,(2565723491:0.16827079002831166199,2635167671:0.15381424443442232031):0.05154082734536528931):0.05796593854000244017):0.07550246918105829597,(2617775754:0.47095421456790753645,2610983258:0.29301261784499854635):0.05435511247238934696):0.05112122103062501088):0.11839402728858947067):0.07604759184897386115,(2725509415:0.30407595325808800535,((2829989391:0.16596978990110056174,(2735520622:0.18681375319528717438,2735476517:0.17764011402805707229):0.06640776484967346460):0.15075103244784032741,((((2739621376:0.16558855510612391360,(2776049457:0.03667466018472673867,640645812:0.07462262082382745132):0.12987791975591919669):0.04681412774465168458,2623181925:0.24376403873804428080):0.04061566906129933374,(2574315529:0.23824576870158090114,(2789662792:0.11450432369954154088,((2595669532:0.00000100000050002909,(2792015731:0.01669079384031025431,(2637052127:0.00986833992050676831,(2843435142:0.00660674974346360782,2828477587:0.00989149123209897251):0.00329078387619401776):0.00000100000050002909):0.00327436593799565858):0.07350082821601863770,(2620497455:0.02959391220803540140,2774647361:0.04236042030954481619):0.07034452206432331711):0.03588636515799775717):0.04483051423177086131):0.04897050506973768536):0.02558626325232511711,((2616587363:0.22506969253967057387,((2616621246:0.01076876321873339662,(647845426:0.01285843218090176009,2790139979:0.00723830522049349889):0.01069494213702947352):0.10157755406610856352,(2758479111:0.10437076482609138062,(2631099406:0.09980719638616590561,(2779695612:0.02304326450149439542,648285788:0.03008868935640346062):0.08274486032400706070):0.06072738577107315155):0.02978538880026433341):0.03264056945412874972):0.03264383413469661155,(2695082906:0.22835907393009768906,(2616572081:0.11154072544267613909,(2746514829:0.05936329153009078236,(2832939122:0.07967980581860611977,2620104926:0.05436188645704491396):0.03595172318224793689):0.13417801109773258572):0.04228803167798429047):0.03553012467798493529):0.04107392540658196672):0.03090765742769258084):0.05861639545333176965):0.03340794862659497710):0.03372371240298638329,(2832771582:0.25770271227141805515,(2651088515:0.19163603561613565263,(2727934560:0.08483804278745167571,2791986387:0.09977671612302350945):0.13415730635856884523):0.04697019576181434009):0.04245658066732540398):0.05040485690807015168,(2791937121:0.17745980333003955054,(2698434957:0.20012527810461530620,2730545702:0.18418278841569071802):0.04387216173548438153):0.12017660033347786486):0.04969222488639807311):0.05639617052993226021):0.02347503951296205787):0.04390917588509176545,((((2817795014:0.31167406570636008167,(2727917024:0.18483080796695902648,2837658483:0.23899360739566455347):0.05907551033889955200):0.06171802407883109770,(2523944738:0.30980071717155549527,((2616592158:0.18958767215084082469,(2646473092:0.67715676304040228750,(2541034367:0.20921302720421089405,(2664117278:0.09324235705341384073,2677085138:0.12924187108998741458):0.13575763544989130627):0.13132119115652757246):0.03236760308486329868):0.09117708737126303808,(((2635340060:0.38242511705731535576,(2699774501:0.18399908524369157359,(2617674225:0.25850606417629334866,2617239461:0.21077935360392122122):0.12931924773877417900):0.24125992155341377532):0.06191592536283932469,((2620099698:0.14320533554006903421,2684617536:0.16574062624060484361):0.14086756074917913817,((((2731775455:0.01548625447345771192,2741303771:0.03582536028881138507):0.53839263603706599692,2616718117:0.20121130595648428763):0.07711509936266851273,2730669471:0.23140200950883155206):0.08812112813987986459,(2620522852:0.19354206026509213068,2729900803:0.17196100962496196907):0.14091662988714603877):0.03052326399399342763):0.03400652765499592028):0.07042336711158887763,(2622865795:0.29959448122998183495,(2684378489:0.14048107552443808710,2742839636:0.12639702708368968920):0.12039408899979864298):0.07728916567631800849):0.02935983649035073598):0.02858935108310359241):0.02832392908838152548):0.03733035394887833369,((2831950227:0.14505049522975843601,2841903663:0.12554988482485221479):0.17403248065772694564,((2558679157:0.17977011716397806040,2790433674:0.20404014658943583904):0.09805300713464557005,(2646928193:0.19902535137409704813,(2780271770:0.23318054623372663769,(638883513:0.23810022271092881607,2664195192:0.25391037065203225787):0.11154148133808663990):0.04385946059180972217):0.17652624867056584956):0.07203251333532278977):0.05285852168167739368):0.03661221230446199543,(((((((((2792408193:0.09609534371904882022,2834246184:0.05955954653614500133):0.21975479132996819653,2792399969:0.26020537423169681768):0.06874653518332550506,((2620332685:0.07858322660359777501,2742206431:0.06018369779961006694):0.04722485220925067700,2843396986:0.32056839870822134708):0.03981585991599580904):0.09287986821988644670,((2701329218:0.03462643677961150385,641155925:0.02630897758224292129):0.14396161927960379745,(2701217912:0.17355214777312613639,2730461559:0.17653612991447439895):0.05739241113838451647):0.03965404364646702567):0.05485581262039122830,2838953386:0.24377069908621282202):0.01904579880060034910,(((2832177435:0.25438941655272834241,(2682200996:0.12043711193654059455,2831606482:0.17170869259218812797):0.11054401805560383487):0.08064312151405664264,(((2623277454:0.06389265851319682332,(2701201399:0.03308110195446275353,2792405173:0.04854466891724776995):0.03375756370731832628):0.15142704078260446621,((2790772885:0.00582510092909941518,638838977:0.01837044782414002861):0.29267076217400417315,(((2790784479:0.17436142105295454607,2840912348:0.24598506773056799668):0.23811345784188087116,(2694983385:0.08881454858038863309,2789640255:0.17094700216617242372):0.06085251221509185154):0.03355470846150638425,((2620434677:0.04892859083152376748,2742366611:0.00394019853663165904):0.21442492503867935372,(((2518557400:0.00969990908548742752,2790779411:0.02628181216913867344):0.06372970786449713709,(2772986456:0.01271329748111528664,641135790:0.00328936646366475476):0.07880375875823862619):0.05385204237280494244,(2579755680:0.08479715249358858731,638910094:0.08879421550845936761):0.08481639465774754028):0.10079530938925863881):0.05080713301498279016):0.02861952940793181799):0.05414578879947230805):0.03819374178212031623,2791892649:0.21481251971140721824):0.07838746000241259004):0.01624705728698910140,(2840897814:0.23755419909428351910,2837140833:0.21141465052390123747):0.03553528048513646120):0.03478670143235057521):0.05193591538440425065,2837137372:0.22624269282408809856):0.04185817329968192363,(2649149716:0.31218113364597660508,(((2653697387:0.28227058629793744249,2694935788:0.24328633202875241115):0.08201508071076178685,((2521520316:0.30256104727927080056,((((2725537027:0.22896489961845614691,((2700129366:0.01079496768734560137,(2834210727:0.03187419090694168511,2698137920:0.02133541900260332164):0.01900282741992727342):0.13507453972857308422,((((2635755055:0.08992175398756177551,2840612844:0.05166532816762117036):0.10367780522291981937,(647669748:0.16712775646250768724,((2661073995:0.09458925138854769321,(2735471878:0.12099359466519388207,2694939181:0.11934935216780390155):0.02953399074683029160):0.06327347563018749510,(2728043650:0.11536682942505879779,((2715058982:0.09086879775304804174,(2792415999:0.11137185693709752976,(2598757969:0.09733932848256250658,2725531277:0.09720005761289518542):0.03610418882160631310):0.01105316133319962472):0.01494920553410690640,((2715018714:0.02400255962403090304,(2715019215:0.03963587932781959672,(2837126486:0.01607709634605287291,2606525727:0.04264598163184352836):0.00320744382052991651):0.01428228869755226484):0.01585055078503720682,2837120385:0.02078459774161027160):0.10092733816342377984):0.00975113494394215519):0.03016992874336325500):0.03704605035317192624):0.00797477153622521383):0.02266960924961144291,2843423754:0.17332898442446520448):0.02022407896291720727,2666090974:0.18626596929176722495):0.02964862207691669124):0.03019506584375700187):0.02296587380817280075,(2617890556:0.15776467448568229357,637288378:0.08181248496758365685):0.16422312290641247201):0.03001094391431876826,(((((2512614132:0.06831904174351265124,((2657628698:0.00000100000050002909,(2657708416:0.02978850072613256975,2693277067:0.01294256819633722404):0.00657086739218138306):0.03815476917739720614,(2693018837:0.05421142658350505683,(2512536219:0.04031069923977461528,(2521645726:0.01923890668325950459,(2715048936:0.03502246926658873771,647618695:0.03613704376030040660):0.02191460288182146138):0.02405928589761476000):0.01835188857257383233):0.01189153660803806203):0.01766362644666556736):0.01782233039573889732,(2521635655:0.02197766649809155745,(2836637902:0.02352040864481596757,2836644627:0.00602489305815684384):0.04394942692144390012):0.02052865349579672399):0.03023315912296212910,(2692597392:0.04893355312939897533,2696488475:0.11748476823628034582):0.02512702639838776744):0.10355549436504010719,(2715033174:0.14526829782763750476,((((2629997559:0.01503257196418590104,(2707818362:0.00422840741011963790,2707823489:0.02356416598041728011):0.00738426612762565961):0.05792373301654259177,((2558536292:0.01613571388520768438,2814776125:0.00685085167509985951):0.00717015223176284845,((2815352494:0.01373397856979077097,((2725332838:0.00643186811065623882,(2510177059:0.00316856996484733136,2574252647:0.00987182178445319275):0.03059749114889569535):0.02314147511843478444,(2776499408:0.01312753147881031215,2678680012:0.00651312727787425969):0.01257857959400312566):0.00000100000050002909):0.00112525334567602545,2776485016:0.01322816336198645235):0.02652714976046991260):0.13063330659756069996):0.05521862579034315932,2719801926:0.18502612360319140028):0.08412212696150106472,(2811867498:0.08530165258582016186,((((((2711763757:0.01304872366874089938,2504809210:0.01594906729042491061):0.00380370013098457879,(647807133:0.00000100000050002909,2818140069:0.01956062663891620576):0.00316242725864735331):0.00328024309395470075,(2818080738:0.00733329646111673897,(2818121014:0.00742315569453155973,2841543094:0.01850946125776123038):0.00648080421328819153):0.00559236069527098510):0.00695681805115087957,2818101441:0.01655850825404527396):0.13372115787401969711,638005899:0.15764137975303016415):0.03645608806517657008,(2806884205:0.07420299214419689982,(2689845567:0.25374923857685527384,(2730684071:0.00355803735447270163,2806928959:0.03704786800449640788):0.06011713365065916859):0.04266285161512303054):0.01641775667587700577):0.01436581090257433441):0.13156165012854045826):0.01795925816298775055):0.05627980430097556663):0.05723870054672398205,(2834190672:0.10446994266388595629,2840904091:0.03792029564275660458):0.18600718209213137899):0.02700950139994535981):0.03762422272075534313,((2834656699:0.26509737564171109714,(2791899217:0.36088995795009920498,(((2521660171:0.06123909572860687656,(2648045659:0.08354937744885822248,638930510:0.06977922936196793990):0.02444678546049159143):0.02231705644085555176,2832667437:0.06105588727238004526):0.09173558634861826711,(640653297:0.15713970275734046034,2715046199:0.12565594737738666753):0.02240960943770931718):0.02428201444820271213):0.10176195094797903240):0.02245454788637762933,(2814712605:0.15841686850478786663,2623163770:0.22814062780354937843):0.05307636350134015135):0.03061256503203236418):0.04690578463006245258):0.02227421578983842035,(((2831807272:0.27099694127428525237,((2832269101:0.21468302887315166005,(2698718897:0.10931064877232672672,2752992500:0.10826999809593053359):0.08290633179962478283):0.04118811810155890291,(2510236245:0.02606699158073806644,2694923546:0.03343355251169306125):0.35247440950732117360):0.03333842765229314692):0.03927190976499346509,(2557389559:0.05976811732856679438,(((2844189123:0.01770960626112036071,2775388574:0.05827366574855186165):0.03381945179011368319,2698164961:0.00000100000050002909):0.01674772748911338219,2519254715:0.01970594328303005779):0.03509193019117573531):0.15887635338063729740):0.08325820041236987878,((2675849984:0.00981071288392182904,(2834830110:0.01113046171554145716,2574578955:0.00660859251936029776):0.00901717193668822789):0.19941804647172553522,((2635361582:0.07403688766294051760,((2616690848:0.00916978794494234875,2789836382:0.02121203384144746545):0.09050225432953615257,(641467875:0.07715867229324864518,((2841332827:0.02117463220395674611,(2789905155:0.00000100000050002909,2737746580:0.00000100000050002909):0.00866176498847125859):0.02676852536502304786,2742225077:0.04597061179273390086):0.01351968108209865467):0.02578180944306272121):0.00958029074810236997):0.12566241693002019875,(2620354577:0.29666517583104540234,((2742165505:0.02070506079801183452,2817749614:0.02045638338156697753):0.24766142361380705239,(((2723112410:0.16397944056011462544,2844184893:0.09526726381821842837):0.15451431661757081271,(2580990582:0.19311448688026966458,(2829972002:0.09168742132076532214,2575894645:0.29544425451895006685):0.06037573005406399879):0.07175075123467229699):0.06073181271460967312,((2829985992:0.05909306434877086012,(2737513163:0.08697825700372738278,2576121004:0.10314947379285627216):0.06552944026637511077):0.19613328329426976682,((2622717561:0.15732429281426529855,647647649:0.07437442674690880606):0.08087134094888939750,((2790906086:0.02441369439139562392,2790927814:0.01028070963934456412):0.14358427241083071557,(2623262313:0.05605606894526500572,((2790916444:0.00000100000050002909,2790913805:0.00477486504708525897):0.00441283247414793727,(((2790925147:0.00000100000050002909,((638839269:0.00738258252466262189,2619170029:0.00813043064238979166):0.00667137302071661980,2790909645:0.00323635812905324893):0.00668607647227067569):0.00000100000050002909,2581959157:0.03687108466982423616):0.00000100000050002909,2622842605:0.01236736965908175404):0.00336708110632473944):0.05572115973106576969):0.14634085447380862366):0.05445079737350959348):0.14392570682883987221):0.06226869398715063897):0.02467333390463637838):0.02973671129856187215):0.00828842393386644387):0.04186628882938466661):0.05974559319013677400):0.04696315707411156254):0.03029877087911367339):0.03668085170143735307,(((2840880290:0.20610280202876532507,2780264758:0.49163465896719799053):0.10501506020944943731,2792571221:0.34483955123303300372):0.05676064641945448991,(((2678964587:0.20858477213828952035,(2791870757:0.14716718418032623261,(2817771187:0.15944086972170903871,2817799617:0.15707641163320765210):0.04160123402417147814):0.16461946549680248064):0.06354143076959414826,2837358349:0.31977641765872483193):0.05512778362101192209,(2524486101:0.37660904754389162852,(2682196937:0.28775939077419199208,2806766724:0.18796150426233934616):0.06059039073215366500):0.02701928444590137243):0.04177215888747234235):0.05341193846070540346):0.02804828404630798841):0.04541560510438816256):0.06747353711645326380,(2694891806:0.44217921867048343154,(2609097948:0.26433684417139063916,2837687690:0.09984596284545305123):0.18738645376877885451):0.07677558883232275810):0.05807983413261319505):0.04660255057584002797):0.03522798279596099646):0.04007378776826304306):0.04603251575987656746,(((2582566333:0.01866054493410421872,2832213653:0.03495185471715938491):0.24069582451525889377,2832255601:0.46867815294430476003):0.08177845199030249479,2501024802:0.45389829851509871927):0.01824243834439114031):0.04950293847627635496):0.04872259400459930806,(2831520196:0.37987122473522771937,(2746671025:0.21464286147183514464,2789829623:0.47438146720758450625):0.15452916328112503708):0.13236926910243657085):0.05111411773544179832):0.09524496439423579819):0.37164561881178231895):0.14788098044077863102):0.14699972910995401376,(2790123740:0.01974635790500955251,(2744699248:0.01943863975845215239,2790133974:0.04261808172551485863):0.01367042219716620502):0.66095968655679060433):0.16714388573114180581,(AG-913-O20_NODE_2:1.16144614917266908449,(((2631973338:0.92869709853377591102,((2507089010:0.31206548590742611005,((2510088572:0.18390680883939411472,2776201765:0.17805530225903273833):0.31543784376684075310,((2631172995:0.15050420575049211491,(2509808305:0.22095137280297327820,2504132832:0.26266781394144683714):0.05307787598133203999):0.07313111574998797104,(2505802746:0.16703031845358812246,(((2522379690:0.04698411556456883603,647107695:0.02842470373697023392):0.08045072292438550099,(2582742265:0.04669395362411039863,2730906038:0.05697380206447367340):0.03015620187886762157):0.36276333561094659119,(2776212154:0.08396167915929872438,((2804824784:0.09446134517001669728,(2776647502:0.08213322468106257213,(2745817092:0.05574419051663019598,2813302797:0.07921968797203415846):0.08501063542298427367):0.05111894748494357626):0.03225027034063720349,2845927646:0.07882174726194050851):0.01341244012360531292):0.05443649525768502750):0.04378113368876843797):0.06538428571649031185):0.05141950019986003123):0.08293478064876916300):0.09226784767931936471,((2598890232:0.17409450453939373515,640628207:0.19830067994862163316):0.15026365414567544043,(643476860:0.43159696934073399355,(2806799340:0.37211329098232898138,(2524364043:0.17925430086466020985,2609114506:0.27111852260283270111):0.19711093652078001681):0.15983731293898806314):0.08964876496076065737):0.10825811057603844378):0.16348916611838371082):0.20818778805503457274,((2857773927:0.53014232501334268566,(2523181402:0.05534593290587359882,2789136662:0.02741963385832514241):0.46161305674052099945):0.28113060572927006664,(2774557426:0.60995250969382941442,(2603052428:0.33606931608038376202,(2523783447:0.29624838528207397825,(2638711579:0.37353121619132945153,(639809579:0.01734188332282624381,639812261:0.04664117761948063934):0.21066772848342696367):0.13765043861646311663):0.09356181375591279825):0.20646834445577894046):0.04875886384076548452):0.09893407688516660248):0.09292986757834807710,2788072031:0.74518961648443526880):0.27304541463479009566):0.17125813170974737987):0.26752419842680752460):0.06931998063443310654,2515785532:1.53943618914210156312):0.07947390839501419779,(((((2798987137:0.15011323292654416006,(2825211257:0.04272063031124347099,((((2585329596:0.02413355622668359596,((2778177530:0.02073814048960754761,(2617384174:0.01933469150206238232,2842482893:0.02027628686865956542):0.00665925147593133225):0.01243963037874694713,(2850836711:0.02577349584721183584,((2616553984:0.00383430567544390619,(2799010673:0.01131003938159388933,(2671115262:0.00827533128639000928,2825223597:0.00999591900584839189):0.00299118039258902853):0.01829688529296610508):0.01280142579841627229,((2616237551:0.00596380406197150742,(2838031472:0.01228697079089094944,2825128777:0.01214215286206665051):0.00592173959111218576):0.00000100000050002909,((2766070250:0.01204043121086894631,2585848298:0.01210048004420846354):0.00000100000050002909,((2806378092:0.01224577650366019503,(2823962635:0.00403003567906046016,(2824969839:0.00703202424045146733,2819611552:0.00905155974899917934):0.00339411948067164498):0.01260096390968329198):0.00593614541856278457,2825143498:0.01524193615091933886):0.00000100000050002909):0.00296299762102635034):0.00493363213329196977):0.00000100000050002909):0.01002566403842681045):0.01341931809492790360):0.00699100493970914155,(2585325434:0.01263615689436604385,(2819639205:0.00333605017514339167,(2585278951:0.00566563568592678198,2585530747:0.01228098305220208172):0.00316187759713583080):0.02234799457961998345):0.00784718990980187367):0.09501390202324072609,(2585273216:0.02004773754948967202,2585902155:0.03973370176682043675):0.02763919738690940459):0.01595130159277670379,(2799497111:0.01380102835055829064,(2842509769:0.02237212355581198048,(2793275773:0.02466594155828034929,2842302406:0.02620929027578260476):0.01354134357832035597):0.02162028357759186031):0.02173480658599977536):0.01032341656245024455):0.04723156034502082323):0.03660663416409251636,((2599722057:0.06426100989877840675,(2738965782:0.05305957421405389784,(2841604051:0.02513421541616046515,((2838741179:0.01151103399760891599,(2861145953:0.00603637962952655992,2821124328:0.00576691349252282486):0.00581413073219181308):0.00000100000050002909,2738952165:0.00290508182834930441):0.03247741605469846998):0.03758488921498309016):0.02564666855221607589):0.10401670385969088994,(((2824788943:0.02014467373932379499,(2842387933:0.02055197615337330669,((2509535673:0.01502667128998644124,((((((2842199532:0.02732880786331506190,(2616296172:0.02741392492164823960,(2509017114:0.00864324939876351048,(2850823870:0.01466473989847567883,(2721157948:0.00000100000050002909,2721163306:0.01804396646036757548):0.00637156483356163868):0.00594256781643541857):0.00349580925728418430):0.00284774193720685074):0.00302580151251123424,(2515111325:0.01157349864528689140,(2510132340:0.01194322751939824734,2802514098:0.00297739425981258634):0.01500975359320549062):0.00347064327852348014):0.00000100000050002909,2509497229:0.00296918526563758707):0.00000100000050002909,((2725946775:0.01511296915911934831,2842115017:0.00900118997948866698):0.00292160519229254416,2513632715:0.01202924003368633157):0.00000100000050002909):0.00296884015407314263,(((2859845600:0.00000100000050002909,(2515740512:0.00304250951301772519,2841856925:0.02190179020315569797):0.00887299548085109836):0.00300092280018146541,(2566165125:0.02112899826557879460,2766067562:0.00902689044322503749):0.00594156298482847057):0.00595478840351914770,((2842221242:0.01201140092022814042,(2850815873:0.00597781128496010193,(2513569179:0.01520321367671968044,(2631361378:0.01200931544944877812,2517094099:0.00897093093135182748):0.00602857585785500621):0.00000100000050002909):0.00000100000050002909):0.00298639532005182205,((((643395805:0.01203522699007147749,(((2793339749:0.04062226496481857740,2530643845:0.01220954170988641091):0.00872784137272110232,(2793327090:0.03343120082639215729,2825124013:0.00308082228119403029):0.00584502153895131125):0.00298491868113193257,(2686549777:0.01227755449013737468,2719384908:0.00889179877950044793):0.01187500848802667749):0.00300484912968631722):0.00295276827991482280,(((2825244818:0.02066525920392088544,(2842343554:0.02383860064516289679,2724088983:0.01480395661249902031):0.00360404275175180274):0.00336619517304223527,((((((2842207659:0.01502896457442788256,2793296240:0.00598162252149955689):0.00000100000050002909,2793333657:0.01205384186671001542):0.00298500664358546022,2842417576:0.01802576921786600700):0.00000100000050002909,2793357409:0.00898603701713600669):0.00898252234629809236,2631338836:0.00896910396246908791):0.00000100000050002909,(2805933338:0.01868978707561472566,(2585989490:0.00928308951686339714,(2842147519:0.00624101470350373229,2842497248:0.00882056402420313725):0.00906757213057679187):0.00611166526228454614):0.00273218080738840902):0.00299698907149525788):0.00297768399581102615,(2793321058:0.02140702033056477577,(2793358960:0.01827476530884320285,((2739370620:0.02761872436641972864,2738913435:0.01556784513029330769):0.00278417887235422835,2739699658:0.00903983476324025925):0.00000100000050002909):0.00298812724548200249):0.00000100000050002909):0.00302358443041289473):0.00297938202551336793,(((2852398882:0.00000100000050002909,2720612444:0.01494089326487249743):0.01193355411098180434,(2838017327:0.01490897999831485021,(2723559648:0.00593915732043556917,((2739105864:0.01794695647869139904,2719664655:0.00000100000050002909):0.01194242490317395239,2724109368:0.00000100000050002909):0.00600877852512792486):0.00000100000050002909):0.00000100000050002909):0.00595945830090055181,2509387673:0.00894854393469623338):0.00298481565719665564):0.00000100000050002909,(2516902173:0.02149571728752414784,2844464127:0.01159102173079697498):0.01252939842657645707):0.00297498194590137656):0.00000100000050002909):0.00297391256618710458):0.00000100000050002909,2517405918:0.01206296317895882465):0.00296974551501813554):0.00000100000050002909,((2515642542:0.01822395098085340462,(2515638476:0.00892247906891245786,2514020709:0.00596322138042881204):0.00000100000050002909):0.00298839651720253117,(((2756160100:0.01502611738685455910,2838047920:0.00905932608799242881):0.00595388618801879869,(2510372749:0.00890533189683142407,2509443033:0.00904076173453909754):0.01200185982886492649):0.00604391356851633442,(2585839485:0.01195249209489569579,2528960659:0.00000100000050002909):0.01202678437861146032):0.00589511233909932857):0.00000100000050002909):0.00787089109283039927):0.01295848981865255559):0.03842514851504845452,((2824952278:0.02015117378504486731,(2825262286:0.04517038158807488990,2825163978:0.02348799464596760048):0.00568961600601312293):0.05856875244423050131,(((2738923653:0.00605622628386112260,2802510986:0.01327058496469749223):0.02238049515806087367,(2838662766:0.00307802397981322452,(2513925745:0.00923851114598150946,((2721708502:0.05406604276700083256,2628401264:0.00908518470853968488):0.00304680832321272202,2596895530:0.00910801692922531131):0.00345644144533416298):0.00349028537686297798):0.03573505641989182385):0.02574333588875156106,(((((2585400078:0.03385653473756832649,(2671249875:0.00297452198174691894,2741413359:0.00885175317467077477):0.00293313486988646104):0.01177712777353697934,2799053129:0.03667817379667180633):0.00631153739697742390,((2513596292:0.01367166050512717314,2537417794:0.00756566446888065191):0.03383117855146353103,(2833675660:0.00593965560703580038,(2824841665:0.02076920754870558578,2644007969:0.00836949244962565189):0.00061951235486346881):0.00897212537796291884):0.00902442235588519354):0.00685321831776561710,2528961400:0.01701656540827401962):0.05092377402089669214,((2585231448:0.03735893532061088790,2644196558:0.02884745815732061083):0.04051486043270283860,(2644239057:0.04059121557061794172,(2738802206:0.02290906158805564377,(2829914369:0.01960246939923718928,(2585847169:0.00243856890646094527,2825074024:0.01000842327812989131):0.01120895371438869643):0.02726162717025757548):0.01661940655241820122):0.04301563876474590042):0.02140588189414102671):0.02761964691584617437):0.02697834294081508794):0.01122570569057410560):0.01648883120493821464,(((2643373415:0.01435817578314761526,2643477534:0.01595628832479965495):0.04190722685523397967,(2851172152:0.03073816781820692262,(2587523985:0.02124833226575066972,(((2585995161:0.01165459358894096326,2585999710:0.00615517876004436151):0.01188931783580965407,((((2854879930:0.01181999989347161037,2844233565:0.00594186502478602583):0.00000100000050002909,((2707455980:0.00000100000050002909,(2844240397:0.01191323344137256053,2854868837:0.01797130038576999836):0.00293297746721120269):0.00299423408315552036,(2699869089:0.01489742952908093380,2857203947:0.00590788538656985412):0.00300887900508466782):0.00293994719574556911):0.01097694347467348050,2834588288:0.00995787355289168112):0.00580397174119319341,2707468114:0.01754650349479991434):0.00671971330754110151):0.00319709290016061652,(2707471039:0.00883347741885573932,2707478857:0.00296929633791635913):0.00886967099953680886):0.00264753423600847405):0.01912380775993473281):0.02143476015420357067):0.02493611899845203997,2799264549:0.10991408585986039981):0.01547602437964156093):0.02740898396184884150):0.02606031502275810499):0.36486783467517747148,((((((2834595299:0.14103248759083339414,(2600878542:0.00276516400989626184,(2600875786:0.02084107779786818077,2832719005:0.00622361102341787396):0.00340408301838229397):0.18057352675006485554):0.04486962227868870196,(2714039384:0.20117767502176378547,2513974786:0.26038224456154956954):0.03673901683143206837):0.07437154184220477748,((((2833393024:0.08292792631868102504,(2833183850:0.01242708262872603379,(2648554234:0.00894234834323789050,2833139698:0.01244422779459259873):0.00000100000050002909):0.05902613559061430093):0.14142973985373619161,(2717840842:0.06295877648028802565,2738939171:0.07110481762416910601):0.07032226258824816889):0.04170124538500317307,((((2516406743:0.02615969964355561311,2586779039:0.02596779447197643254):0.00692628777184441276,2718927039:0.01761329163264721553):0.00617808937145794893,2646743945:0.01149289968564756910):0.17222626088754564022,2776031033:0.15870937661976983191):0.03256877898978963182):0.04095423321174821579,((((2795812372:0.14650728459434983475,2758545541:0.10584753614591831117):0.04465421358976205679,((2758479831:0.13493983346599047746,(2558677602:0.21375057581375872529,(2527025532:0.04018576261190528326,2724216803:0.04389095414834543601):0.26958385587470179434):0.04286416694473111494):0.04343787821282740075,(2790322203:0.14068175890199316469,2616587823:0.20101362219943647025):0.03730245804834311091):0.02246097761232822634):0.07446252515489805435,(2521730336:0.25039204297029321600,2846710956:0.21601309206443919386):0.08602807253038677326):0.04282316568519058814,(2836875157:0.03636801073654120919,(2833736024:0.05029962567367321502,2688632170:0.09251812766437997326):0.01211411249015623831):0.14764592795477451959):0.04757651678335603901):0.03390052102891724650):0.04677343960712698756,(((2598714942:0.00694819045767163662,2620824364:0.00512206954598675573):0.16783964899490255718,(2583196573:0.09075900491915593615,(2841882350:0.14304836882562335654,((2643966397:0.05476050203558695262,(2598702120:0.02465317747423980896,2735984464:0.01810256317722257549):0.02213254836031653891):0.01704745510593121127,(2786536571:0.05016934737535304334,(2758076871:0.02995796038476071510,(2838778794:0.01881094096833602763,2830081146:0.05410575484333880053):0.00764041177501742583):0.04527220891465638664):0.03846215778714545674):0.06237418796972377805):0.06735602796859829766):0.07460995968237826848):0.14322497848138909804,2828295999:0.44215828583028121690):0.04259231461089211385):0.07049912420497957133,(2618045816:0.31545682776335309816,((2791867748:0.05596957068988360484,(2817775964:0.09440691767072011131,2817798819:0.08381818403857964339):0.04489667950341819092):0.27155780791568789878,(((2529190959:0.11189857035825488685,(2520220245:0.01391648860226919748,2616713001:0.00764634121597444760):0.13756216867292481165):0.06378985501499229160,(2742837689:0.14998328299614116510,2617671505:0.17579204145911478396):0.06438453383933906427):0.10059995926473724870,(((((2574316524:0.18332918864547873006,(2774648792:0.01774924585059352994,2790113616:0.00697619780916016851):0.12751409445953024169):0.07260863790337448997,(2790673369:0.14224661929674592420,(2582564641:0.13710780762921379039,2791937872:0.17185268722429408728):0.14054749321059259448):0.03364673103414209804):0.04674409810147844846,(2523509872:0.11199240866458246013,2689846596:0.14133940082969068119):0.04407771252815286672):0.03797747976507186846,(2585042678:0.13525799779942379586,(2775232649:0.15126660368474395546,2620500855:0.12839331890060262653):0.02807593294840430437):0.09110951725498311893):0.05439486727348696177,((2839516043:0.24257585835071041047,(2735475382:0.00000100000050002909,2832293055:0.01912989348063030490):0.19528748670173257107):0.04257895800985918994,(2735522427:0.26060344816120345479,(2729900907:0.18805592056121880895,(2579419726:0.17929282599218235306,(2647584536:0.19464692912805986458,((2813125752:0.17252551450969544344,(AG-903-P13_NODE_37:0.20233813135038242192,AG-891-A04_NODE_30:0.08019346061500605416):0.04010650221771445284):0.08234151799776447123,AG-897-G20_NODE_5:0.32639993213094553592):0.04417845236907527728):0.05793588426949983911):0.05090735169578168573):0.08693329509388846021):0.10878803313511789530):0.10133848289185601321):0.12080912052961155501):0.21303300101020367086):0.09308988311339293220):0.09866382478101161368):0.10275670953192703183,(((((2557117922:0.04527187678049923031,(((2517706230:0.01213682876991765101,2588517925:0.01270315748783311556):0.00675734670259915595,(2792768861:0.01927181145171506793,2818247604:0.03316475568229759058):0.00303417182130937772):0.01833674517693243897,((2760295767:0.06953268057736501639,2817577173:0.03411538818300648146):0.00331117735101219696,(2512960048:0.01581273430187876694,2514039680:0.03082044682613564041):0.01348882388739035092):0.00410767581709916337):0.00663975633984819746):0.02006846096239487190,2714746183:0.03935284875552330641):0.02486655638154861014,2671991429:0.03438332973217233385):0.02838132100457811668,((2792752259:0.01234508244462906995,2861141059:0.02823622704002368144):0.07543438690517925704,(2856326870:0.02345419899436018349,(2509117784:0.03190436437453207652,2509395850:0.02113019145399386636):0.01792260806294913508):0.07459307754574021065):0.02827304707159464942):0.28533301205448513560,((2828469087:0.14583434728425773153,(2590652423:0.12313925142541597146,((2799049402:0.22491747774741022159,(2819683525:0.14028572512153245078,(2643479147:0.09614269018870608141,(2619363973:0.01077217415230120705,2738984044:0.03928092351805256149):0.06289722383644857917):0.02434011497358849405):0.08653300594144348878):0.07103712953567943578,(2585334968:0.05639785377454163695,((2842485400:0.05838283519058286297,2617381364:0.03040228190299555655):0.01250884622794611566,(2778174485:0.04769970326447414005,((2616552851:0.01257141781682318687,(((2806381533:0.00902392153447004707,(2825066270:0.00604815971598019093,2806416407:0.01213193930202873493):0.00580105145023664288):0.00907737624078363246,(2819607813:0.05605089666702661733,2766075909:0.01497559428363906021):0.00000100000050002909):0.00463978565004732717,2825126648:0.02760293261376126767):0.01659863683384114885):0.00903937400404342291,(2585850445:0.03049088957635607416,2616238455:0.03771957764734752000):0.01235092982572520010):0.05404477162597443735):0.00583197661099614430):0.03854485193387229697):0.11082320423507073526):0.06195052983109840261):0.07130993361420659427):0.08169141270379320918,(2799045680:0.19694552683996410791,((2784399382:0.07207862449241513036,(2511172768:0.00641073193510708055,2563075034:0.01269173612556980316):0.05221402389752775874):0.09174793666594202590,(2825055450:0.01633503437477273196,((2739709858:0.01533939601377711306,2511200383:0.01464999573963845537):0.00559632230109544885,((2870866206:0.03203397241290316388,(2825165797:0.05543377300689433101,(2824850346:0.06287721664252801657,(2739505946:0.03916981000730093698,(2824987624:0.02412547753380415994,(2824953170:0.02121042142374015074,2825262587:0.04413400366509308281):0.00545289296668706111):0.02461193510483423302):0.03420159650683041175):0.04769088279955140813):0.02835272745483305434):0.00793206900524230131,2585222453:0.01843789069580959242):0.01291205789719590200):0.01158701497934683418):0.12023853260310245206):0.09301684957255088038):0.05646425359424765700):0.08008675863142129814):0.15526805046336283889):0.12638976720177247381):0.14959123478080235681,((2566017241:0.08299687769050451136,2574448412:0.03195583237436092072):0.21903686107352277057,(2585872568:0.08413643026154481175,2828366784:0.11045432322520583324):0.08066368812714862224):0.36712873340311580339):0.13096358378930550437,((2811910101:0.58082308846344077313,(2805869789:0.37459811274544252413,(2789013759:0.33181638915455718974,(2811972860:0.26955830099456801197,2811906523:0.24423597568851898587):0.09089212318750099218):0.19291477948701388212):0.23054145156364591607):0.09317785185012160409,((2861281216:0.57756287141308226829,(2554915225:0.33727381990023291847,637874584:0.44432157638630415120):0.39015652127932709536):0.14119511223877806438,(2754358633:0.52236112047057703389,(650114118:0.53779781275574978228,2646301053:0.45720269260336582340):0.10914411240046012486):0.14649869359934536428):0.06307061210832651255):0.07902047544058075912):0.21050615799010014006):0.08158358743150699588):0.07829627837221445064):0.04240349993335797152):0.91518931566424344126,2751124861:0.72010522841320090404):0.0;
